# Supplementary material for: Open Database Searching Enables the Identification and Comparison of Bacterial Glycoproteomes without Defining Glycan Compositions Prior to Searching
Source: Mol Cell Proteomics. 2020 Nov 25;19(9):1561–74. doi: 10.1074/mcp.TIR120.002100 (PMC8143609; doi:10.1074/mcp.TIR120.002100)
Supplement: Supplementary file 1 [file mmc1.zip]

Archive with 23 entries (23 files):
- mmc1/160233_1_supp_538031_qb0k4g.xlsx
- mmc1/160233_1_supp_538032_qb0k4g.xlsx
- mmc1/160233_1_supp_538033_qb0k4g.xlsx
- mmc1/160233_1_supp_538034_qb0k4g.xlsx
- mmc1/160233_1_supp_538035_qb0k4g.xlsx
- mmc1/160233_1_supp_538036_qb0k4h.xlsx
- mmc1/160233_1_supp_538037_qb0k4h.xlsx
- mmc1/160233_1_supp_538038_qb0k4h.xlsx
- mmc1/160233_1_supp_538039_qb0k4h.xlsx
- mmc1/160233_1_supp_538040_qb0k4h.xlsx
- mmc1/160233_1_supp_538041_qb0k4h.xlsx
- mmc1/160233_1_supp_538042_qb0k4h.xlsx
- mmc1/160233_1_supp_538043_qb0k4h.xlsx
- mmc1/160233_1_supp_538044_qb0k4h.xlsx
- mmc1/160233_1_supp_538045_qb0k4v.xlsx
- mmc1/160233_1_supp_538046_qb0k4y.xlsx
- mmc1/160233_1_supp_538047_qb0k46.xlsx
- mmc1/160233_1_supp_538048_qb0k4t.xlsx
- mmc1/160233_1_supp_538049_qb0k4n.xlsx
- mmc1/160233_1_supp_538050_qb0k47.xlsx
- mmc1/160233_1_supp_538051_qb0k48.xlsx
- mmc1/160233_1_supp_538052_qb0k4y.xlsx
- mmc1/160233_1_supp_538054_qb0ptk.pdf
