# Supplementary material for: Open Database Searching Enables the Identification and Comparison of Bacterial Glycoproteomes without Defining Glycan Compositions Prior to Searching
Source: Mol Cell Proteomics. 2020 Nov 25;19(9):1561–74. doi: 10.1074/mcp.TIR120.002100 (PMC8143609; doi:10.1074/mcp.TIR120.002100)
Supplement: Supplementary file 1 [file mmc1.zip › mmc1/160233_1_supp_538031_qb0k4g.xlsx]

## Sheet: Combined_Tryptic_glycopeptides_
Query #:z	Protein_x000D_ Rank	Peptide_identified	Glycans_x000D_ NHFAGNa	Modification Type(s)	Observed_x000D_ m/z	z	Observed_x000D_ (M+H)	Calc._x000D_ mass (M+H)	Off-by-x_x000D_ error	Mass error_x000D_ (ppm)	Starting_x000D_ position	Cleavage	Score	Delta	Delta_x000D_ Mod	|Log Prob|	# of unique_x000D_ peptides	Protein Name	Protein_x000D_ DB number	Comment	Scan #	Scan Time	Enzyme	replicate	cleaned_peptides	cleaned_modifications	Exact_masses	Exact_masses_rounded2	Exact_masses_rounded3
61047:3	484	N.NDDDN{+197.123}SFGDTLTNLVSQSSSNDNPSNSNKIDTVEK.F	NA	N{+197}	1324.6	3	3971.79	3968.79	3	-2.5	21	NRagged	568.47	23.3	0	8.21	4	>gi|488938546|ref|WP_002849621.1| hypothetical protein [Campylobacter fetus]	1014	NS_403_Glycosylation_Cff_HILIC_B1.59949.59949.3	controllerType=0 controllerNumber=1 scan=59949	136.674	Trypsin	B1	NDDDNSFGDTLTNLVSQSSSNDNPSNSNKIDTVEK	N{+197}	197.123	197.12	197.123
81416:3	11	S.NNN{+199.043}GMSNTDTMSDAERLNALMNQIQSQVK.N	NA	N{+199}	1142.18	3	3424.52	3423.52	1	-1	37	NRagged	337.6	17.46	7	6.21	428	>gi|488939454|ref|WP_002850529.1| OmpA family protein [Campylobacter fetus]	644	NS_403_Glycosylation_Cff_HILIC_B3.75816.75816.3	controllerType=0 controllerNumber=1 scan=75816	164.923	Trypsin	B3	NNNGMSNTDTMSDAERLNALMNQIQSQVK	N{+199}	199.043	199.04	199.043
36636:3	17	G.EYQYC[+57.021]HPN{+199.090}DHVNLSQSTNDAYPTALR.V	NA	C[+57], N{+199}	1098.49	3	3293.47	3292.47	1	-1	125	NRagged	328.19	63.1	18.02	6.25	279	>gi|488939647|ref|WP_002850722.1| aspartate ammonia-lyase [Campylobacter fetus]	564	NS_403_Glycosylation_Cff_HILIC_B2.37434.37434.3	controllerType=0 controllerNumber=1 scan=37434	93.2853	Trypsin	B2	EYQYCHPNDHVNLSQSTNDAYPTALR	N{+199}	199.09	199.09	199.09
32972:3	17	G.EYQYC[+57.021]HPN{+199.093}DHVNLSQSTNDAYPTALR.V	NA	C[+57], N{+199}	1098.49	3	3293.47	3292.47	1	-1	125	NRagged	427.21	74.26	73.33	6.73	279	>gi|488939647|ref|WP_002850722.1| aspartate ammonia-lyase [Campylobacter fetus]	564	NS_403_Glycosylation_Cff_HILIC_B2.34330.34330.3	controllerType=0 controllerNumber=1 scan=34330	87.156	Trypsin	B2	EYQYCHPNDHVNLSQSTNDAYPTALR	N{+199}	199.093	199.09	199.093
37508:3	16	G.EYQYC[+57.021]HPN{+199.098}DHVNLSQSTNDAYPTALR.V	NA	C[+57], N{+199}	1098.5	3	3293.47	3292.47	1	-1	125	NRagged	372.17	69.28	39.62	5.69	268	>gi|488939647|ref|WP_002850722.1| aspartate ammonia-lyase [Campylobacter fetus]	564	NS_403_Glycosylation_Cff_HILIC_B3.37709.37709.3	controllerType=0 controllerNumber=1 scan=37709	93.0865	Trypsin	B3	EYQYCHPNDHVNLSQSTNDAYPTALR	N{+199}	199.098	199.1	199.098
66307:2	74	V.SEILESN{+199.118}GSSSMASVC[+57.021]GGSLSLR.A	NA	C[+57], N{+199}	1264.6	2	2528.2	2527.2	1	-1.3	458	NRagged	412.44	79.92	43.45	7.92	37	>gi|488938960|ref|WP_002850035.1| polyribonucleotide nucleotidyltransferase [Campylobacter fetus]	850	NS_403_Glycosylation_Cff_HILIC_B2.63726.63726.2	controllerType=0 controllerNumber=1 scan=63726	143.232	Trypsin	B2	SEILESNGSSSMASVCGGSLSLR	N{+199}	199.118	199.12	199.118
62582:3	633	N.NDDDN{+199.120}SFGDTLTNLVSQSSSNDNPSNSNKIDTVEK.F	NA	N{+199}	1324.6	3	3971.79	3970.79	1	-0.8	21	NRagged	713.08	77.89	35.78	12.05	2	>gi|488938546|ref|WP_002849621.1| hypothetical protein [Campylobacter fetus]	1014	NS_403_Glycosylation_Cff_HILIC_B2.60334.60334.3	controllerType=0 controllerNumber=1 scan=60334	136.894	Trypsin	B2	NDDDNSFGDTLTNLVSQSSSNDNPSNSNKIDTVEK	N{+199}	199.12	199.12	199.12
62538:3	633	N.NDDDN{+199.129}SFGDTLTNLVSQSSSNDNPSNSNKIDTVEK.F	NA	N{+199}	1324.94	3	3972.8	3970.8	2	-1.7	21	NRagged	641.57	54.13	32.02	10.38	2	>gi|488938546|ref|WP_002849621.1| hypothetical protein [Campylobacter fetus]	1014	NS_403_Glycosylation_Cff_HILIC_B2.60293.60293.3	controllerType=0 controllerNumber=1 scan=60293	136.819	Trypsin	B2	NDDDNSFGDTLTNLVSQSSSNDNPSNSNKIDTVEK	N{+199}	199.129	199.13	199.129
63406:4	180	D.TQGSN{+200.035}KKPATLESGAVVQIPFHVLEGEVIR.V	NA	N{+200}	851.948	4	3404.77	3404.77	0	0	146	NRagged	479.24	168.25	52.4	6.79	18	>gi|488938941|ref|WP_002850016.1| elongation factor P [Campylobacter fetus]	859	NS_403_Glycosylation_Cff_HILIC_B3.60697.60697.4	controllerType=0 controllerNumber=1 scan=60697	137.088	Trypsin	B3	TQGSNKKPATLESGAVVQIPFHVLEGEVIR	N{+200}	200.035	200.03	200.035
62725:4	149	D.TQGSN{+200.036}KKPATLESGAVVQIPFHVLEGEVIR.V	NA	N{+200}	851.949	4	3404.77	3404.77	0	0	146	NRagged	534.35	154.02	48.26	7.62	22	>gi|488938941|ref|WP_002850016.1| elongation factor P [Campylobacter fetus]	859	NS_403_Glycosylation_Cff_HILIC_B2.60450.60450.4	controllerType=0 controllerNumber=1 scan=60450	137.085	Trypsin	B2	TQGSNKKPATLESGAVVQIPFHVLEGEVIR	N{+200}	200.036	200.04	200.036
62673:4	149	D.TQGSN{+200.038}KKPATLESGAVVQIPFHVLEGEVIR.V	NA	N{+200}	851.949	4	3404.78	3404.78	0	0	146	NRagged	532.35	213.86	65.37	7.81	22	>gi|488938941|ref|WP_002850016.1| elongation factor P [Campylobacter fetus]	859	NS_403_Glycosylation_Cff_HILIC_B2.60407.60407.4	controllerType=0 controllerNumber=1 scan=60407	137.011	Trypsin	B2	TQGSNKKPATLESGAVVQIPFHVLEGEVIR	N{+200}	200.038	200.04	200.038
62691:4	149	D.TQGSN{+200.040}KKPATLESGAVVQIPFHVLEGEVIR.V	NA	N{+200}	851.95	4	3404.78	3404.78	0	0	146	NRagged	330.69	167.72	63.09	7.2	22	>gi|488938941|ref|WP_002850016.1| elongation factor P [Campylobacter fetus]	859	NS_403_Glycosylation_Cff_HILIC_B2.60422.60422.4	controllerType=0 controllerNumber=1 scan=60422	137.033	Trypsin	B2	TQGSNKKPATLESGAVVQIPFHVLEGEVIR	N{+200}	200.04	200.04	200.04
61123:4	182	D.TQGSN{+200.041}KKPATLESGAVVQIPFHVLEGEVIR.V	NA	N{+200}	851.95	4	3404.78	3404.78	0	0	146	NRagged	530.8	229.22	40.16	7.83	18	>gi|488938941|ref|WP_002850016.1| elongation factor P [Campylobacter fetus]	859	NS_403_Glycosylation_Cff_HILIC_B1.60012.60012.4	controllerType=0 controllerNumber=1 scan=60012	136.769	Trypsin	B1	TQGSNKKPATLESGAVVQIPFHVLEGEVIR	N{+200}	200.041	200.04	200.041
61137:4	182	D.TQGSN{+200.044}KKPATLESGAVVQIPFHVLEGEVIR.V	NA	N{+200}	851.951	4	3404.78	3404.78	0	0	146	NRagged	425.44	203.17	67.93	7.42	18	>gi|488938941|ref|WP_002850016.1| elongation factor P [Campylobacter fetus]	859	NS_403_Glycosylation_Cff_HILIC_B1.60021.60021.4	controllerType=0 controllerNumber=1 scan=60021	136.782	Trypsin	B1	TQGSNKKPATLESGAVVQIPFHVLEGEVIR	N{+200}	200.044	200.04	200.044
61190:3	62	V.EC[+57.021]VGHN{+200.046}DSPAC[+57.021]AEAC[+57.021]PTDGC[+57.021]IVWSEVISGQPSR.S	NA	C[+57]*4, N{+200}	1282.54	3	3845.59	3845.59	0	0	46	NRagged	358.66	25.04	25.04	6.19	79	>gi|488937212|ref|WP_002848287.1| 4Fe-4S dicluster domain-containing protein [Campylobacter fetus]	1600	NS_403_Glycosylation_Cff_HILIC_B1.60067.60067.3	controllerType=0 controllerNumber=1 scan=60067	136.856	Trypsin	B1	ECVGHNDSPACAEACPTDGCIVWSEVISGQPSR	*4 N{+200}	200.046	200.05	200.046
60521:3	62	V.EC[+57.021]VGHN{+200.051}DSPAC[+57.021]AEAC[+57.021]PTDGC[+57.021]IVWSEVISGQPSR.S	NA	C[+57]*4, N{+200}	1282.54	3	3845.6	3845.6	0	0	46	NRagged	466.44	95.57	95.57	6.42	79	>gi|488937212|ref|WP_002848287.1| 4Fe-4S dicluster domain-containing protein [Campylobacter fetus]	1600	NS_403_Glycosylation_Cff_HILIC_B1.59504.59504.3	controllerType=0 controllerNumber=1 scan=59504	135.95	Trypsin	B1	ECVGHNDSPACAEACPTDGCIVWSEVISGQPSR	*4 N{+200}	200.051	200.05	200.051
62062:3	60	V.EC[+57.021]VGHN{+200.055}DSPAC[+57.021]AEAC[+57.021]PTDGC[+57.021]IVWSEVISGQPSR.S	NA	C[+57]*4, N{+200}	1282.87	3	3846.6	3845.6	1	-0.9	46	NRagged	359.69	36.84	36.84	7.24	88	>gi|488937212|ref|WP_002848287.1| 4Fe-4S dicluster domain-containing protein [Campylobacter fetus]	1600	NS_403_Glycosylation_Cff_HILIC_B2.59901.59901.3	controllerType=0 controllerNumber=1 scan=59901	136.131	Trypsin	B2	ECVGHNDSPACAEACPTDGCIVWSEVISGQPSR	*4 N{+200}	200.055	200.06	200.055
62631:3	73	V.EC[+57.021]VGHN{+200.056}DSPAC[+57.021]AEAC[+57.021]PTDGC[+57.021]IVWSEVISGQPSR.S	NA	C[+57]*4, N{+200}	1282.54	3	3845.6	3845.6	0	0	46	NRagged	403.7	53.32	53.32	6.43	58	>gi|488937212|ref|WP_002848287.1| 4Fe-4S dicluster domain-containing protein [Campylobacter fetus]	1600	NS_403_Glycosylation_Cff_HILIC_B3.60073.60073.3	controllerType=0 controllerNumber=1 scan=60073	136.035	Trypsin	B3	ECVGHNDSPACAEACPTDGCIVWSEVISGQPSR	*4 N{+200}	200.056	200.06	200.056
63981:3	60	V.EC[+57.021]VGHN{+200.063}DSPAC[+57.021]AEAC[+57.021]PTDGC[+57.021]IVWSEVISGQPSR.S	NA	C[+57]*4, N{+200}	1282.87	3	3846.61	3845.61	1	-0.9	46	NRagged	341.51	14	14	6.91	88	>gi|488937212|ref|WP_002848287.1| 4Fe-4S dicluster domain-containing protein [Campylobacter fetus]	1600	NS_403_Glycosylation_Cff_HILIC_B2.61731.61731.3	controllerType=0 controllerNumber=1 scan=61731	139.806	Trypsin	B2	ECVGHNDSPACAEACPTDGCIVWSEVISGQPSR	*4 N{+200}	200.063	200.06	200.063
61979:3	60	V.EC[+57.021]VGHN{+200.065}DSPAC[+57.021]AEAC[+57.021]PTDGC[+57.021]IVWSEVISGQPSR.S	NA	C[+57]*4, N{+200}	1282.88	3	3846.61	3845.61	1	-0.9	46	NRagged	309.97	7.89	7.89	6.9	88	>gi|488937212|ref|WP_002848287.1| 4Fe-4S dicluster domain-containing protein [Campylobacter fetus]	1600	NS_403_Glycosylation_Cff_HILIC_B2.59830.59830.3	controllerType=0 controllerNumber=1 scan=59830	136.01	Trypsin	B2	ECVGHNDSPACAEACPTDGCIVWSEVISGQPSR	*4 N{+200}	200.065	200.06	200.065
46239:3	6	A.DNEQKN{+200.071}SAQDDEIMPSSEDYEVEDSIK.K	NA	N{+200}	1105.8	3	3315.39	3315.39	0	0	203	NRagged	460.07	214.31	12.32	7.89	249	>gi|636635603|ref|WP_024305352.1| hypothetical protein [Campylobacter fetus]	173	NS_403_Glycosylation_Cff_HILIC_B3.45712.45712.3	controllerType=0 controllerNumber=1 scan=45712	109.891	Trypsin	B3	DNEQKNSAQDDEIMPSSEDYEVEDSIK	N{+200}	200.071	200.07	200.071
45320:3	4	A.DNEQKN{+200.073}SAQDDEIMPSSEDYEVEDSIK.K	NA	N{+200}	1105.8	3	3315.39	3315.39	0	0	203	NRagged	376.35	126.12	58.59	7.05	278	>gi|636635603|ref|WP_024305352.1| hypothetical protein [Campylobacter fetus]	173	NS_403_Glycosylation_Cff_HILIC_B2.45392.45392.3	controllerType=0 controllerNumber=1 scan=45392	109.953	Trypsin	B2	DNEQKNSAQDDEIMPSSEDYEVEDSIK	N{+200}	200.073	200.07	200.073
45268:3	4	A.DNEQKN{+200.075}SAQDDEIMPSSEDYEVEDSIK.K	NA	N{+200}	1105.8	3	3315.39	3315.39	0	0	203	NRagged	317.1	78.66	36.19	6.94	278	>gi|636635603|ref|WP_024305352.1| hypothetical protein [Campylobacter fetus]	173	NS_403_Glycosylation_Cff_HILIC_B2.45350.45350.3	controllerType=0 controllerNumber=1 scan=45350	109.876	Trypsin	B2	DNEQKNSAQDDEIMPSSEDYEVEDSIK	N{+200}	200.075	200.07	200.075
72472:5	18	R.AGFKPEFYETN{+200.084}WDAIFSGLNSNRFDMIANQISDNNPK.R	NA	N{+200}	891.02	5	4451.07	4451.07	0	0	65	Specific	317.65	37.72	37.72	4.87	245	>gi|1172340593|ref|WP_080723867.1| ATP-binding cassette domain-containing protein [Campylobacter fetus]	43	NS_403_Glycosylation_Cff_HILIC_B1.69888.69888.5	controllerType=0 controllerNumber=1 scan=69888	154.51	Trypsin	B1	AGFKPEFYETNWDAIFSGLNSNRFDMIANQISDNNPK	N{+200}	200.084	200.08	200.084
18033:3	120	R.ETN{+200.085}IYGSMSMENIHEQMK.T	NA	N{+200}	781.343	3	2342.02	2342.02	0	0	22	Specific	320.86	98.69	85.24	4.58	39	>gi|488939430|ref|WP_002850505.1| type II 3-dehydroquinate dehydratase [Campylobacter fetus]	656	NS_403_Glycosylation_Cff_HILIC_B3.20008.20008.3	controllerType=0 controllerNumber=1 scan=20008	55.2155	Trypsin	B3	ETNIYGSMSMENIHEQMK	N{+200}	200.085	200.09	200.085
69413:2	4	I.DTMGWN{+200.094}MNDVC[+57.021]VVSGIGC[+57.021]SGR.F	NA	C[+57]*2, N{+200}	1258.53	2	2516.06	2515.06	1	-1.3	36	NRagged	322.46	21.99	10.05	5.13	354	>gi|488938347|ref|WP_002849422.1| 2-oxoglutarate ferredoxin oxidoreductase subunit beta [Campylobacter fetus]	1117	NS_403_Glycosylation_Cff_HILIC_B3.65938.65938.2	controllerType=0 controllerNumber=1 scan=65938	146.854	Trypsin	B3	DTMGWNMNDVCVVSGIGCSGR	*2 N{+200}	200.094	200.09	200.094
30234:3	17	G.EYQYC[+57.021]HPN{+200.106}DHVNLSQSTNDAYPTALR.V	NA	C[+57], N{+200}	1098.83	3	3294.48	3293.48	1	-1	125	NRagged	401.06	74.52	5.28	5.52	244	>gi|488939647|ref|WP_002850722.1| aspartate ammonia-lyase [Campylobacter fetus]	564	NS_403_Glycosylation_Cff_HILIC_B1.32215.32215.3	controllerType=0 controllerNumber=1 scan=32215	83.961	Trypsin	B1	EYQYCHPNDHVNLSQSTNDAYPTALR	N{+200}	200.106	200.11	200.106
55185:3	39	A.VLATVN{+200.110}GQNITDEDLAPVLGPHGSETSNVPADMK.K	NA	N{+200}	1230.95	3	3690.83	3689.83	1	-0.9	21	NRagged	496.02	76.17	73.77	7.76	73	>gi|488937780|ref|WP_002848855.1| peptidyl-prolyl cis-trans isomerase [Campylobacter fetus]	1372	NS_403_Glycosylation_Cff_HILIC_B1.54807.54807.3	controllerType=0 controllerNumber=1 scan=54807	127.88	Trypsin	B1	VLATVNGQNITDEDLAPVLGPHGSETSNVPADMK	N{+200}	200.11	200.11	200.11
65139:2	87	V.SEILESN{+200.123}GSSSMASVC[+57.021]GGSLSLR.A	NA	C[+57], N{+200}	1265.11	2	2529.2	2528.2	1	-1.3	458	NRagged	464.18	64.56	23.61	5.81	27	>gi|488938960|ref|WP_002850035.1| polyribonucleotide nucleotidyltransferase [Campylobacter fetus]	850	NS_403_Glycosylation_Cff_HILIC_B1.63573.63573.2	controllerType=0 controllerNumber=1 scan=63573	143.099	Trypsin	B1	SEILESNGSSSMASVCGGSLSLR	N{+200}	200.123	200.12	200.123
81417:3	11	S.NN{+201.045}NGMSNTDTMSDAERLNALMNQIQSQVK.N	NA	N{+201}	1142.51	3	3425.52	3425.52	0	0	37	NRagged	347.31	4.94	4.94	6.51	428	>gi|488939454|ref|WP_002850529.1| OmpA family protein [Campylobacter fetus]	644	NS_403_Glycosylation_Cff_HILIC_B3.75816.75816.3	controllerType=0 controllerNumber=1 scan=75816	164.923	Trypsin	B3	NNNGMSNTDTMSDAERLNALMNQIQSQVK	N{+201}	201.045	201.04	201.045
68847:3	62	V.EC[+57.021]VGHN{+201.047}DSPAC[+57.021]AEAC[+57.021]PTDGC[+57.021]IVWSEVISGQPSR.S	NA	C[+57]*4, N{+201}	1283.2	3	3847.59	3846.59	1	-0.9	46	NRagged	432.97	203.78	114.68	8.24	79	>gi|488937212|ref|WP_002848287.1| 4Fe-4S dicluster domain-containing protein [Campylobacter fetus]	1600	NS_403_Glycosylation_Cff_HILIC_B1.66809.66809.3	controllerType=0 controllerNumber=1 scan=66809	149.25	Trypsin	B1	ECVGHNDSPACAEACPTDGCIVWSEVISGQPSR	*4 N{+201}	201.047	201.05	201.047
29584:5	221	E.GVMN{+201.051}HSFLEFRPLSGSVEHR.S	NA	N{+201}	500.844	5	2500.19	2500.19	0	0	461	NRagged	334.63	73.61	0.87	6.2	20	>gi|488936845|ref|WP_002847920.1| translational GTPase TypA [Campylobacter fetus]	1769	NS_403_Glycosylation_Cff_HILIC_B3.30862.30862.5	controllerType=0 controllerNumber=1 scan=30862	79.4213	Trypsin	B3	GVMNHSFLEFRPLSGSVEHR	N{+201}	201.051	201.05	201.051
74733:4	9	E.HGGSFVTPN{+201.059}TEYVIEASQYAAPLDNNYHPIEEYEAVYR.G	NA	N{+201}	1137.02	4	4545.07	4545.07	0	0	170	NRagged	413.95	45.87	45.87	6.29	183	>gi|488937589|ref|WP_002848664.1| Sec-dependent nitrous-oxide reductase [Campylobacter fetus]	1435	NS_403_Glycosylation_Cff_HILIC_B1.71622.71622.4	controllerType=0 controllerNumber=1 scan=71622	157.403	Trypsin	B1	HGGSFVTPNTEYVIEASQYAAPLDNNYHPIEEYEAVYR	N{+201}	201.059	201.06	201.059
50187:3	26	S.MN{+201.059}NGSYKQEPHAYYEPNSFGGPAENK.D	NA	N{+201}	1044.12	3	3130.34	3130.34	0	0	368	NRagged	569.12	189.44	11.49	8.27	113	>gi|488938550|ref|WP_002849625.1| catalase [Campylobacter fetus]	1012	NS_403_Glycosylation_Cff_HILIC_B2.49609.49609.3	controllerType=0 controllerNumber=1 scan=49609	117.728	Trypsin	B2	MNNGSYKQEPHAYYEPNSFGGPAENK	N{+201}	201.059	201.06	201.059
76349:4	8	E.HGGSFVTPN{+201.064}TEYVIEASQYAAPLDNNYHPIEEYEAVYR.G	NA	N{+201}	1137.03	4	4545.08	4545.08	0	0	170	NRagged	492.08	88.58	88.58	6.14	198	>gi|488937589|ref|WP_002848664.1| Sec-dependent nitrous-oxide reductase [Campylobacter fetus]	1435	NS_403_Glycosylation_Cff_HILIC_B3.71715.71715.4	controllerType=0 controllerNumber=1 scan=71715	157.572	Trypsin	B3	HGGSFVTPNTEYVIEASQYAAPLDNNYHPIEEYEAVYR	N{+201}	201.064	201.06	201.064
68095:4	40	G.GC[+57.021]N{+201.067}IIRGHDNVQGATDMNNLADSLPGYYGLGDAAWK.H	NA	C[+57], N{+201}	1017.22	4	4065.85	4064.85	1	-0.8	369	NRagged	428.18	29.01	29.01	7.7	67	>gi|1169640690|ref|WP_080512724.1| formate dehydrogenase subunit alpha [Campylobacter fetus]	50	NS_403_Glycosylation_Cff_HILIC_B3.64850.64850.4	controllerType=0 controllerNumber=1 scan=64850	144.84	Trypsin	B3	GCNIIRGHDNVQGATDMNNLADSLPGYYGLGDAAWK	N{+201}	201.067	201.07	201.067
07355:4	1	F.SRN{+201.075}KPHVNIGTIGHVDHGK.T	NA	N{+201}	567.549	4	2267.18	2267.18	0	0	7	NRagged	579.04	157.4	157.4	8.17	955	>gi|488939054|ref|WP_002850129.1| elongation factor Tu [Campylobacter fetus]	809	NS_403_Glycosylation_Cff_HILIC_B1.9367.9367.4	controllerType=0 controllerNumber=1 scan=9367	32.4038	Trypsin	B1	SRNKPHVNIGTIGHVDHGK	N{+201}	201.075	201.07	201.075
06918:4	1	F.SRN{+201.076}KPHVNIGTIGHVDHGK.T	NA	N{+201}	567.55	4	2267.18	2267.18	0	0	7	NRagged	420.6	80.85	80.85	5.89	955	>gi|488939054|ref|WP_002850129.1| elongation factor Tu [Campylobacter fetus]	809	NS_403_Glycosylation_Cff_HILIC_B1.8914.8914.4	controllerType=0 controllerNumber=1 scan=8914	31.3875	Trypsin	B1	SRNKPHVNIGTIGHVDHGK	N{+201}	201.076	201.08	201.076
44034:3	4	L.QN{+201.084}DAVHDEDLSQESVSINSHEATNIDEISEK.D	NA	N{+201}	1219.22	3	3655.64	3654.64	1	-0.9	456	NRagged	429.53	31.16	31.16	7.43	278	>gi|636635603|ref|WP_024305352.1| hypothetical protein [Campylobacter fetus]	173	NS_403_Glycosylation_Cff_HILIC_B2.44085.44085.3	controllerType=0 controllerNumber=1 scan=44085	106.985	Trypsin	B2	QNDAVHDEDLSQESVSINSHEATNIDEISEK	N{+201}	201.084	201.08	201.084
43974:3	4	L.QN{+201.085}DAVHDEDLSQESVSINSHEATNIDEISEK.D	NA	N{+201}	1218.88	3	3654.64	3654.64	0	0	456	NRagged	403.21	53.99	0.36	4.5	278	>gi|636635603|ref|WP_024305352.1| hypothetical protein [Campylobacter fetus]	173	NS_403_Glycosylation_Cff_HILIC_B2.44037.44037.3	controllerType=0 controllerNumber=1 scan=44037	106.903	Trypsin	B2	QNDAVHDEDLSQESVSINSHEATNIDEISEK	N{+201}	201.085	201.09	201.085
46443:3	6	L.QNDAVHDEDLSQESVSIN{+201.089}SHEATNIDEISEK.D	NA	N{+201}	1218.89	3	3654.64	3654.64	0	0	456	NRagged	556.13	49	28.32	5.76	249	>gi|636635603|ref|WP_024305352.1| hypothetical protein [Campylobacter fetus]	173	NS_403_Glycosylation_Cff_HILIC_B3.45928.45928.3	controllerType=0 controllerNumber=1 scan=45928	110.395	Trypsin	B3	QNDAVHDEDLSQESVSINSHEATNIDEISEK	N{+201}	201.089	201.09	201.089
44934:4	34	V.NGQN{+201.092}ITDEDLAPVLGPHGSETSNVPADMKK.N	NA	N{+201}	834.655	4	3335.6	3335.6	0	0	26	NRagged	307.2	23.05	23.05	6.43	84	>gi|488937780|ref|WP_002848855.1| peptidyl-prolyl cis-trans isomerase [Campylobacter fetus]	1372	NS_403_Glycosylation_Cff_HILIC_B3.44407.44407.4	controllerType=0 controllerNumber=1 scan=44407	106.961	Trypsin	B3	NGQNITDEDLAPVLGPHGSETSNVPADMKK	N{+201}	201.092	201.09	201.092
44144:4	31	V.NGQN{+201.093}ITDEDLAPVLGPHGSETSNVPADMKK.N	NA	N{+201}	834.655	4	3335.6	3335.6	0	0	26	NRagged	480.96	49.48	49.48	7.22	72	>gi|488937780|ref|WP_002848855.1| peptidyl-prolyl cis-trans isomerase [Campylobacter fetus]	1372	NS_403_Glycosylation_Cff_HILIC_B2.44172.44172.4	controllerType=0 controllerNumber=1 scan=44172	107.129	Trypsin	B2	NGQNITDEDLAPVLGPHGSETSNVPADMKK	N{+201}	201.093	201.09	201.093
66611:2	5	I.DTMGWN{+201.094}MNDVC[+57.021]VVSGIGC[+57.021]SGR.F	NA	C[+57]*2, N{+201}	1258.53	2	2516.06	2516.06	0	0	36	NRagged	361.52	30.43	20.94	5.63	294	>gi|488938347|ref|WP_002849422.1| 2-oxoglutarate ferredoxin oxidoreductase subunit beta [Campylobacter fetus]	1117	NS_403_Glycosylation_Cff_HILIC_B2.63971.63971.2	controllerType=0 controllerNumber=1 scan=63971	143.679	Trypsin	B2	DTMGWNMNDVCVVSGIGCSGR	*2 N{+201}	201.094	201.09	201.094
80324:2	5	I.DTMGWN{+201.096}MNDVC[+57.021]VVSGIGC[+57.021]SGR.F	NA	C[+57]*2, N{+201}	1258.54	2	2516.06	2516.06	0	0	36	NRagged	303.05	7.68	7.68	5.54	294	>gi|488938347|ref|WP_002849422.1| 2-oxoglutarate ferredoxin oxidoreductase subunit beta [Campylobacter fetus]	1117	NS_403_Glycosylation_Cff_HILIC_B2.75389.75389.2	controllerType=0 controllerNumber=1 scan=75389	165.339	Trypsin	B2	DTMGWNMNDVCVVSGIGCSGR	*2 N{+201}	201.096	201.1	201.096
44861:3	6	L.QN{+201.096}DAVHDEDLSQESVSINSHEATNIDEISEK.D	NA	N{+201}	1219.55	3	3656.65	3654.65	2	-1.8	456	NRagged	648.35	113.03	106.73	9.67	249	>gi|636635603|ref|WP_024305352.1| hypothetical protein [Campylobacter fetus]	173	NS_403_Glycosylation_Cff_HILIC_B3.44345.44345.3	controllerType=0 controllerNumber=1 scan=44345	106.844	Trypsin	B3	QNDAVHDEDLSQESVSINSHEATNIDEISEK	N{+201}	201.096	201.1	201.096
67390:2	4	I.DTMGWNMN{+201.098}DVC[+57.021]VVSGIGC[+57.021]SGR.F	NA	C[+57]*2, N{+201}	1258.54	2	2516.07	2516.07	0	0	36	NRagged	323.57	5.52	5.52	5.97	354	>gi|488938347|ref|WP_002849422.1| 2-oxoglutarate ferredoxin oxidoreductase subunit beta [Campylobacter fetus]	1117	NS_403_Glycosylation_Cff_HILIC_B3.64254.64254.2	controllerType=0 controllerNumber=1 scan=64254	143.663	Trypsin	B3	DTMGWNMNDVCVVSGIGCSGR	*2 N{+201}	201.098	201.1	201.098
32202:3	17	G.EYQYC[+57.021]HPN{+201.100}DHVNLSQSTNDAYPTALR.V	NA	C[+57], N{+201}	1098.83	3	3294.48	3294.48	0	0	125	NRagged	308.3	23.01	14.5	4.22	279	>gi|488939647|ref|WP_002850722.1| aspartate ammonia-lyase [Campylobacter fetus]	564	NS_403_Glycosylation_Cff_HILIC_B2.33684.33684.3	controllerType=0 controllerNumber=1 scan=33684	85.9314	Trypsin	B2	EYQYCHPNDHVNLSQSTNDAYPTALR	N{+201}	201.1	201.1	201.1
44815:3	6	L.QN{+201.100}DAVHDEDLSQESVSINSHEATNIDEISEK.D	NA	N{+201}	1219.89	3	3657.65	3654.65	3	-2.8	456	NRagged	626.19	199.67	139.12	10.98	249	>gi|636635603|ref|WP_024305352.1| hypothetical protein [Campylobacter fetus]	173	NS_403_Glycosylation_Cff_HILIC_B3.44314.44314.3	controllerType=0 controllerNumber=1 scan=44314	106.795	Trypsin	B3	QNDAVHDEDLSQESVSINSHEATNIDEISEK	N{+201}	201.1	201.1	201.1
30249:3	17	G.EYQYC[+57.021]HPN{+201.101}DHVNLSQSTNDAYPTALR.V	NA	C[+57], N{+201}	1098.83	3	3294.48	3294.48	0	0	125	NRagged	343.34	51.88	51.88	4.11	244	>gi|488939647|ref|WP_002850722.1| aspartate ammonia-lyase [Campylobacter fetus]	564	NS_403_Glycosylation_Cff_HILIC_B1.32236.32236.3	controllerType=0 controllerNumber=1 scan=32236	84.0277	Trypsin	B1	EYQYCHPNDHVNLSQSTNDAYPTALR	N{+201}	201.101	201.1	201.101
31439:3	17	G.EYQYC[+57.021]HPN{+201.102}DHVNLSQSTNDAYPTALR.V	NA	C[+57], N{+201}	1098.83	3	3294.48	3294.48	0	0	125	NRagged	320.06	32.03	20.42	4.15	279	>gi|488939647|ref|WP_002850722.1| aspartate ammonia-lyase [Campylobacter fetus]	564	NS_403_Glycosylation_Cff_HILIC_B2.32983.32983.3	controllerType=0 controllerNumber=1 scan=32983	84.5133	Trypsin	B2	EYQYCHPNDHVNLSQSTNDAYPTALR	N{+201}	201.102	201.1	201.102
70551:2	4	I.DTMGWNMN{+201.103}DVC[+57.021]VVSGIGC[+57.021]SGR.F	NA	C[+57]*2, N{+201}	1258.54	2	2516.07	2516.07	0	0	36	NRagged	320.97	30.61	15.76	6.22	354	>gi|488938347|ref|WP_002849422.1| 2-oxoglutarate ferredoxin oxidoreductase subunit beta [Campylobacter fetus]	1117	NS_403_Glycosylation_Cff_HILIC_B3.66970.66970.2	controllerType=0 controllerNumber=1 scan=66970	149.072	Trypsin	B3	DTMGWNMNDVCVVSGIGCSGR	*2 N{+201}	201.103	201.1	201.103
30948:3	17	G.EYQYC[+57.021]HPN{+201.104}DHVNLSQSTNDAYPTALR.V	NA	C[+57], N{+201}	1098.83	3	3294.48	3294.48	0	0	125	NRagged	340.67	22.25	18.03	3.81	244	>gi|488939647|ref|WP_002850722.1| aspartate ammonia-lyase [Campylobacter fetus]	564	NS_403_Glycosylation_Cff_HILIC_B1.32855.32855.3	controllerType=0 controllerNumber=1 scan=32855	85.2224	Trypsin	B1	EYQYCHPNDHVNLSQSTNDAYPTALR	N{+201}	201.104	201.1	201.104
68978:2	4	I.DTMGWNMN{+201.105}DVC[+57.021]VVSGIGC[+57.021]SGR.F	NA	C[+57]*2, N{+201}	1258.54	2	2516.07	2516.07	0	0	36	NRagged	319.83	4.65	1.95	3.85	346	>gi|488938347|ref|WP_002849422.1| 2-oxoglutarate ferredoxin oxidoreductase subunit beta [Campylobacter fetus]	1117	NS_403_Glycosylation_Cff_HILIC_B1.66915.66915.2	controllerType=0 controllerNumber=1 scan=66915	149.435	Trypsin	B1	DTMGWNMNDVCVVSGIGCSGR	*2 N{+201}	201.105	201.1	201.105
30967:3	17	G.EYQYC[+57.021]HPN{+201.105}DHVNLSQSTNDAYPTALR.V	NA	C[+57], N{+201}	1098.83	3	3294.48	3294.48	0	0	125	NRagged	337.49	49.93	7.07	4.11	244	>gi|488939647|ref|WP_002850722.1| aspartate ammonia-lyase [Campylobacter fetus]	564	NS_403_Glycosylation_Cff_HILIC_B1.32874.32874.3	controllerType=0 controllerNumber=1 scan=32874	85.2704	Trypsin	B1	EYQYCHPNDHVNLSQSTNDAYPTALR	N{+201}	201.105	201.1	201.105
32969:3	16	G.EYQYC[+57.021]HPN{+201.106}DHVNLSQSTNDAYPTALR.V	NA	C[+57], N{+201}	1098.83	3	3294.48	3294.48	0	0	125	NRagged	329.49	56.82	40.91	4.06	268	>gi|488939647|ref|WP_002850722.1| aspartate ammonia-lyase [Campylobacter fetus]	564	NS_403_Glycosylation_Cff_HILIC_B3.33900.33900.3	controllerType=0 controllerNumber=1 scan=33900	85.619	Trypsin	B3	EYQYCHPNDHVNLSQSTNDAYPTALR	N{+201}	201.106	201.11	201.106
32296:3	16	G.EYQYC[+57.021]HPN{+201.109}DHVNLSQSTNDAYPTALR.V	NA	C[+57], N{+201}	1099.17	3	3295.48	3294.48	1	-1	125	NRagged	358.48	20.49	20.49	5.78	268	>gi|488939647|ref|WP_002850722.1| aspartate ammonia-lyase [Campylobacter fetus]	564	NS_403_Glycosylation_Cff_HILIC_B3.33294.33294.3	controllerType=0 controllerNumber=1 scan=33294	84.4541	Trypsin	B3	EYQYCHPNDHVNLSQSTNDAYPTALR	N{+201}	201.109	201.11	201.109
32931:3	16	G.EYQYC[+57.021]HPN{+201.111}DHVNLSQSTNDAYPTALR.V	NA	C[+57], N{+201}	1099.5	3	3296.49	3294.49	2	-2	125	NRagged	395.61	63.16	49.56	6.08	268	>gi|488939647|ref|WP_002850722.1| aspartate ammonia-lyase [Campylobacter fetus]	564	NS_403_Glycosylation_Cff_HILIC_B3.33872.33872.3	controllerType=0 controllerNumber=1 scan=33872	85.5686	Trypsin	B3	EYQYCHPNDHVNLSQSTNDAYPTALR	N{+201}	201.111	201.11	201.111
70149:2	67	V.SEILESN{+201.114}GSSSMASVC[+57.021]GGSLSLR.A	NA	C[+57], N{+201}	1265.1	2	2529.19	2529.19	0	0	458	NRagged	358.38	36.23	8.03	6.75	41	>gi|488938960|ref|WP_002850035.1| polyribonucleotide nucleotidyltransferase [Campylobacter fetus]	850	NS_403_Glycosylation_Cff_HILIC_B3.66534.66534.2	controllerType=0 controllerNumber=1 scan=66534	148.013	Trypsin	B3	SEILESNGSSSMASVCGGSLSLR	N{+201}	201.114	201.11	201.114
75343:4	11	E.HGGSFVTPN{+202.049}TEYVIEASQYAAPLDNNYHPIEEYEAVYR.G	NA	N{+202}	1137.27	4	4546.06	4546.06	0	0	170	NRagged	582.58	131.19	60.67	8.09	188	>gi|488937589|ref|WP_002848664.1| Sec-dependent nitrous-oxide reductase [Campylobacter fetus]	1435	NS_403_Glycosylation_Cff_HILIC_B2.71284.71284.4	controllerType=0 controllerNumber=1 scan=71284	157.551	Trypsin	B2	HGGSFVTPNTEYVIEASQYAAPLDNNYHPIEEYEAVYR	N{+202}	202.049	202.05	202.049
32650:4	230	N.TQN{+202.050}HISSIEEGTHQVHAISEDGEYFK.T	NA	N{+202}	790.611	4	3159.42	3158.42	1	-1.1	313	NRagged	312.55	137.48	63.92	6.25	16	>gi|488938542|ref|WP_002849617.1| U32 family peptidase [Campylobacter fetus]	1017	NS_403_Glycosylation_Cff_HILIC_B2.34055.34055.4	controllerType=0 controllerNumber=1 scan=34055	86.6123	Trypsin	B2	TQNHISSIEEGTHQVHAISEDGEYFK	N{+202}	202.05	202.05	202.05
74951:4	9	E.HGGSFVTPN{+202.051}TEYVIEASQYAAPLDNNYHPIEEYEAVYR.G	NA	N{+202}	1137.27	4	4546.07	4546.07	0	0	170	NRagged	355.64	54.94	33.63	6.21	183	>gi|488937589|ref|WP_002848664.1| Sec-dependent nitrous-oxide reductase [Campylobacter fetus]	1435	NS_403_Glycosylation_Cff_HILIC_B1.71784.71784.4	controllerType=0 controllerNumber=1 scan=71784	157.684	Trypsin	B1	HGGSFVTPNTEYVIEASQYAAPLDNNYHPIEEYEAVYR	N{+202}	202.051	202.05	202.051
32533:4	230	N.TQN{+202.053}HISSIEEGTHQVHAISEDGEYFK.T	NA	N{+202}	790.361	4	3158.42	3158.42	0	0	313	NRagged	416.14	156.71	99.32	6.11	16	>gi|488938542|ref|WP_002849617.1| U32 family peptidase [Campylobacter fetus]	1017	NS_403_Glycosylation_Cff_HILIC_B2.33958.33958.4	controllerType=0 controllerNumber=1 scan=33958	86.4341	Trypsin	B2	TQNHISSIEEGTHQVHAISEDGEYFK	N{+202}	202.053	202.05	202.053
74938:4	9	E.HGGSFVTPN{+202.054}TEYVIEASQYAAPLDNNYHPIEEYEAVYR.G	NA	N{+202}	1137.52	4	4547.07	4546.07	1	-0.7	170	NRagged	337.45	65.42	16.85	6.12	183	>gi|488937589|ref|WP_002848664.1| Sec-dependent nitrous-oxide reductase [Campylobacter fetus]	1435	NS_403_Glycosylation_Cff_HILIC_B1.71774.71774.4	controllerType=0 controllerNumber=1 scan=71774	157.67	Trypsin	B1	HGGSFVTPNTEYVIEASQYAAPLDNNYHPIEEYEAVYR	N{+202}	202.054	202.05	202.054
15539:2	67	G.GHN{+202.056}AGHTIWVDGMR.Y	NA	N{+202}	876.896	2	1752.78	1752.78	0	0	37	NRagged	400.33	133.28	133.28	2.6	63	>gi|488937461|ref|WP_002848536.1| adenylosuccinate synthase [Campylobacter fetus]	1490	NS_403_Glycosylation_Cff_HILIC_B1.18190.18190.2	controllerType=0 controllerNumber=1 scan=18190	53.3971	Trypsin	B1	GHNAGHTIWVDGMR	N{+202}	202.056	202.06	202.056
82958:7	77	N.DHMHDSIGN{+202.542}SASYKIMMSMHEPMVNTPFVSSGSVEVDFLSNMIPHHQGAVDSSK.L	NA	N{+203}	875.179	7	6120.21	6118.21	2	-1.1	22	NRagged	306.56	13.6	0.3	5.33	49	>gi|636635474|ref|WP_024305223.1| DUF305 domain-containing protein [Campylobacter fetus]	210	NS_403_Glycosylation_Cff_HILIC_B1.78279.78279.5	controllerType=0 controllerNumber=1 scan=78279	168.781	Trypsin	B1	DHMHDSIGNSASYKIMMSMHEPMVNTPFVSSGSVEVDFLSNMIPHHQGAVDSSK	N{+203}	202.542	202.54	202.542
79069:6	8	V.ISLHDFETTQIVVN{+202.854}PIMKSEHGGSFVTPNTEYVIEASQYAAPLDNNYHPIEEYEAVYR.G	NA	N{+203}	1139.68	6	6833.03	6829.03	4	-2	150	NRagged	346.49	9.91	1.8	5.43	198	>gi|488937589|ref|WP_002848664.1| Sec-dependent nitrous-oxide reductase [Campylobacter fetus]	1435	NS_403_Glycosylation_Cff_HILIC_B3.73946.73946.4	controllerType=0 controllerNumber=1 scan=73946	161.615	Trypsin	B3	ISLHDFETTQIVVNPIMKSEHGGSFVTPNTEYVIEASQYAAPLDNNYHPIEEYEAVYR	N{+203}	202.854	202.85	202.854
33482:3	25	S.HQDQTN{+203.015}SQYSNTSYSSNYQNPTGYQNDSNMNSGYR.G	NA	N{+203}	1418.56	3	4253.66	4253.66	0	0	117	NRagged	348.67	75.81	75.81	6.41	161	>gi|488938681|ref|WP_002849756.1| single-stranded DNA-binding protein [Campylobacter fetus]	960	NS_403_Glycosylation_Cff_HILIC_B2.34770.34770.3	controllerType=0 controllerNumber=1 scan=34770	88.0436	Trypsin	B2	HQDQTNSQYSNTSYSSNYQNPTGYQNDSNMNSGYR	N{+203}	203.015	203.01	203.015
13016:2	9	S.NNN{+203.036}GMSNTDTMSDAER.L	NA	N{+203}	980.865	2	1960.72	1959.72	1	-1.7	37	NRagged	323.46	1.94	1.94	6.76	452	>gi|488939454|ref|WP_002850529.1| OmpA family protein [Campylobacter fetus]	644	NS_403_Glycosylation_Cff_HILIC_B2.15526.15526.2	controllerType=0 controllerNumber=1 scan=15526	46.1587	Trypsin	B2	NNNGMSNTDTMSDAER	N{+203}	203.036	203.04	203.036
78693:2	143	S.C[+57.021]QGDSGGPVVC[+57.021]N{+203.036}GQLQGIVSWGYGC[+57.021]AQK.N	NA	C[+57]*3, N{+203}	1593.19	2	3185.36	3185.36	0	0	181	NRagged	592.55	16.28	16.28	8.05	31	>sp|TRYP_PIG|(Common contaminant protein)	1864	NS_403_Glycosylation_Cff_HILIC_B1.74835.74835.2	controllerType=0 controllerNumber=1 scan=74835	162.962	Trypsin	B1	CQGDSGGPVVCNGQLQGIVSWGYGCAQK	*3 N{+203}	203.036	203.04	203.036
78767:2	85	D.LGSVQN{+203.039}QLVSTINNISVTQVNVK.S	NA	N{+203}	1329.7	2	2658.39	2658.39	0	0	450	NRagged	452.58	7.39	7.39	6.95	43	>gi|488939633|ref|WP_002850708.1| flagellin B [Campylobacter fetus]	571	NS_403_Glycosylation_Cff_HILIC_B2.74108.74108.2	controllerType=0 controllerNumber=1 scan=74108	162.88	Trypsin	B2	LGSVQNQLVSTINNISVTQVNVK	N{+203}	203.039	203.04	203.039
78997:2	114	S.C[+57.021]QGDSGGPVVC[+57.021]N{+203.043}GQLQGIVSWGYGC[+57.021]AQK.N	NA	C[+57]*3, N{+203}	1593.19	2	3185.37	3185.37	0	0	181	NRagged	533.11	27.99	27.99	6.9	36	>sp|TRYP_PIG|(Common contaminant protein)	1864	NS_403_Glycosylation_Cff_HILIC_B2.74306.74306.2	controllerType=0 controllerNumber=1 scan=74306	163.316	Trypsin	B2	CQGDSGGPVVCNGQLQGIVSWGYGCAQK	*3 N{+203}	203.043	203.04	203.043
78522:2	92	D.LGSVQN{+203.044}QLVSTINNISVTQVNVK.S	NA	N{+203}	1329.7	2	2658.4	2658.4	0	0	450	NRagged	375.74	19.95	19.95	5.63	37	>gi|488939633|ref|WP_002850708.1| flagellin B [Campylobacter fetus]	571	NS_403_Glycosylation_Cff_HILIC_B1.74695.74695.2	controllerType=0 controllerNumber=1 scan=74695	162.727	Trypsin	B1	LGSVQNQLVSTINNISVTQVNVK	N{+203}	203.044	203.04	203.044
79596:2	493	S.SALN{+203.063}SDHQNDILDDFESEFNAK.V	NA	N{+203}	1357.59	2	2714.17	2712.17	2	-2.5	501	NRagged	453.61	13.22	13.22	6.78	6	>gi|488937450|ref|WP_002848525.1| RND family transporter [Campylobacter fetus]	1493	NS_403_Glycosylation_Cff_HILIC_B1.75551.75551.2	controllerType=0 controllerNumber=1 scan=75551	164.213	Trypsin	B1	SALNSDHQNDILDDFESEFNAK	N{+203}	203.063	203.06	203.063
82896:3	51	S.LTN{+203.166}EWYDC[+57.021]SAHMLWIGER.T	NA	C[+57], N{+203}	829.399	3	2486.18	2484.18	2	-2.7	251	NRagged	329	44.4	0	5.37	78	>gi|488937964|ref|WP_002849039.1| 3-deoxy-7-phosphoheptulonate synthase class II [Campylobacter fetus]	1286	NS_403_Glycosylation_Cff_HILIC_B1.78232.78232.3	controllerType=0 controllerNumber=1 scan=78232	168.698	Trypsin	B1	LTNEWYDCSAHMLWIGER	N{+203}	203.166	203.17	203.166
27240:3	38	K.DPNPSN{+203.565}PVHPIEPAPKPSDK.E	NA	N{+204}	780.55	3	2339.64	2339.64	0	0	560	Specific	354.07	14.3	4.56	5.78	81	>gi|916243320|ref|WP_050981966.1| S8 family serine peptidase [Campylobacter fetus]	64	NS_403_Glycosylation_Cff_HILIC_B3.28844.28844.3	controllerType=0 controllerNumber=1 scan=28844	75.3703	Trypsin	B3	DPNPSNPVHPIEPAPKPSDK	N{+204}	203.565	203.56	203.565
05312:4	1	K.PHVN{+203.950}IGTIGHVDHGK.T	NA	N{+204}	446.95	4	1784.78	1784.78	0	0	11	Specific	542.23	91.22	91.22	5.49	874	>gi|488939054|ref|WP_002850129.1| elongation factor Tu [Campylobacter fetus]	809	NS_403_Glycosylation_Cff_HILIC_B2.6848.6848.4	controllerType=0 controllerNumber=1 scan=6848	24.7571	Trypsin	B2	PHVNIGTIGHVDHGK	N{+204}	203.95	203.95	203.95
55504:2	7	A.NDVDVN{+204.036}SLSEAEVEAEIER.L	NA	N{+204}	1162.51	2	2324.02	2322.02	2	-2.9	168	NRagged	341.45	46.36	0	7.86	390	>gi|488937379|ref|WP_002848454.1| hybrid sensor histidine kinase/response regulator [Campylobacter fetus]	1524	NS_403_Glycosylation_Cff_HILIC_B3.53906.53906.2	controllerType=0 controllerNumber=1 scan=53906	125.308	Trypsin	B3	NDVDVNSLSEAEVEAEIER	N{+204}	204.036	204.04	204.036
50248:3	14	G.ETYINREN{+204.179}FEAMQGFHAGFR.K	NA	N{+204}	874.768	3	2622.29	2621.29	1	-1.3	431	NRagged	341.65	19.47	0	6.25	128	>gi|488936974|ref|WP_002848049.1| aldehyde dehydrogenase [Campylobacter fetus]	1716	NS_403_Glycosylation_Cff_HILIC_B2.49659.49659.3	controllerType=0 controllerNumber=1 scan=49659	117.827	Trypsin	B2	ETYINRENFEAMQGFHAGFR	N{+204}	204.179	204.18	204.179
05403:4	2	K.PHVN{+204.184}IGTIGHVDHGK.T	NA	N{+204}	447.259	4	1786.01	1785.01	1	-1.9	11	Specific	363.44	162.9	0	6.76	791	>gi|488939054|ref|WP_002850129.1| elongation factor Tu [Campylobacter fetus]	809	NS_403_Glycosylation_Cff_HILIC_B3.7448.7448.4	controllerType=0 controllerNumber=1 scan=7448	27.8144	Trypsin	B3	PHVNIGTIGHVDHGK	N{+204}	204.184	204.18	204.184
09695:3	37	F.GSQGHAHAEN{+204.256}LR.D	NA	N{+204}	494.295	3	1480.87	1480.87	0	0	27	NRagged	522.78	247.68	10.66	6.03	97	>gi|488938670|ref|WP_002849745.1| ketol-acid reductoisomerase [Campylobacter fetus]	964	NS_403_Glycosylation_Cff_HILIC_B2.11882.11882.3	controllerType=0 controllerNumber=1 scan=11882	37.1987	Trypsin	B2	GSQGHAHAENLR	N{+204}	204.256	204.26	204.256
09784:3	32	F.GSQGHAHAEN{+204.258}LR.D	NA	N{+204}	494.296	3	1480.87	1480.87	0	0	27	NRagged	498.72	232.34	6.56	5.82	102	>gi|488938670|ref|WP_002849745.1| ketol-acid reductoisomerase [Campylobacter fetus]	964	NS_403_Glycosylation_Cff_HILIC_B1.11770.11770.3	controllerType=0 controllerNumber=1 scan=11770	37.3466	Trypsin	B1	GSQGHAHAENLR	N{+204}	204.258	204.26	204.258
54886:2	7	A.NDVDVN{+205.037}SLSEAEVEAEIER.L	NA	N{+205}	1163.01	2	2325.02	2323.02	2	-2.9	168	NRagged	363.02	61.88	0	7.14	416	>gi|488937379|ref|WP_002848454.1| hybrid sensor histidine kinase/response regulator [Campylobacter fetus]	1524	NS_403_Glycosylation_Cff_HILIC_B2.53732.53732.2	controllerType=0 controllerNumber=1 scan=53732	125.39	Trypsin	B2	NDVDVNSLSEAEVEAEIER	N{+205}	205.037	205.04	205.037
65048:2	86	Y.SVVVN{+205.070}GSKYNVEVSDGFDNFQIK.S	NA	N{+205}	1376.17	2	2751.33	2750.33	1	-1.2	490	NRagged	369.79	27.75	4.66	4.61	52	>gi|644849448|ref|WP_025370381.1| biotin attachment protein [Campylobacter fetus]	130	NS_403_Glycosylation_Cff_HILIC_B1.63499.63499.2	controllerType=0 controllerNumber=1 scan=63499	142.98	Trypsin	B1	SVVVNGSKYNVEVSDGFDNFQIK	N{+205}	205.07	205.07	205.07
54994:2	7	A.NDVDVN{+205.537}SLSEAEVEAEIER.L	NA	N{+206}	1162.76	2	2324.52	2323.52	1	-1.4	168	NRagged	393.95	28.5	4.58	6.43	416	>gi|488937379|ref|WP_002848454.1| hybrid sensor histidine kinase/response regulator [Campylobacter fetus]	1524	NS_403_Glycosylation_Cff_HILIC_B2.53823.53823.2	controllerType=0 controllerNumber=1 scan=53823	125.55	Trypsin	B2	NDVDVNSLSEAEVEAEIER	N{+206}	205.537	205.54	205.537
52578:2	1	K.DGHGTMAVPIYQSTAYDFGSC[+57.021]ETAAN{+206.007}R.F	NA	C[+57], N{+206}	1564.14	2	3127.27	3125.27	2	-2.1	16	Specific	309.44	309.44	0	9	627	>gi|488938364|ref|WP_002849439.1| O-acetylhomoserine aminocarboxypropyltransferase/cysteine synthase [Campylobacter fetus]	1106	NS_403_Glycosylation_Cff_HILIC_B3.51260.51260.2	controllerType=0 controllerNumber=1 scan=51260	120.199	Trypsin	B3	DGHGTMAVPIYQSTAYDFGSCETAANR	N{+206}	206.007	206.01	206.007
37264:6	3	R.TVGSTHAHPYSC[+57.021]ISAGIGALWGHAHGGAN{+206.008}EGVIR.Q	NA	C[+57], N{+206}	609.118	6	3649.67	3646.67	3	-2.8	242	Specific	552.49	26.77	0	8.48	737	>gi|488937111|ref|WP_002848186.1| citrate synthase [Campylobacter fetus]	1635	NS_403_Glycosylation_Cff_HILIC_B3.37499.37499.6	controllerType=0 controllerNumber=1 scan=37499	92.6678	Trypsin	B3	TVGSTHAHPYSCISAGIGALWGHAHGGANEGVIR	N{+206}	206.008	206.01	206.008
37326:5	3	R.TVGSTHAHPYSC[+57.021]ISAGIGALWGHAHGGAN{+206.010}EGVIR.Q	NA	C[+57], N{+206}	730.741	5	3649.68	3646.68	3	-2.8	242	Specific	508.92	69.46	13.29	7.97	737	>gi|488937111|ref|WP_002848186.1| citrate synthase [Campylobacter fetus]	1635	NS_403_Glycosylation_Cff_HILIC_B3.37554.37554.5	controllerType=0 controllerNumber=1 scan=37554	92.7939	Trypsin	B3	TVGSTHAHPYSCISAGIGALWGHAHGGANEGVIR	N{+206}	206.01	206.01	206.01
38330:5	3	R.TVGSTHAHPYSC[+57.021]ISAGIGALWGHAHGGAN{+206.011}EGVIR.Q	NA	C[+57], N{+206}	730.741	5	3649.68	3646.68	3	-2.8	242	Specific	512.03	75.17	0	7.97	737	>gi|488937111|ref|WP_002848186.1| citrate synthase [Campylobacter fetus]	1635	NS_403_Glycosylation_Cff_HILIC_B3.38405.38405.5	controllerType=0 controllerNumber=1 scan=38405	94.4207	Trypsin	B3	TVGSTHAHPYSCISAGIGALWGHAHGGANEGVIR	N{+206}	206.011	206.01	206.011
34276:6	3	R.TVGSTHAHPYSC[+57.021]ISAGIGALWGHAHGGAN{+206.012}EGVIR.Q	NA	C[+57], N{+206}	609.119	6	3649.68	3646.68	3	-2.8	242	Specific	504.99	30.18	0	7.59	620	>gi|488937111|ref|WP_002848186.1| citrate synthase [Campylobacter fetus]	1635	NS_403_Glycosylation_Cff_HILIC_B1.35840.35840.6	controllerType=0 controllerNumber=1 scan=35840	90.987	Trypsin	B1	TVGSTHAHPYSCISAGIGALWGHAHGGANEGVIR	N{+206}	206.012	206.01	206.012
51840:2	7	A.NDVDVN{+206.034}SLSEAEVEAEIER.L	NA	N{+206}	1162.51	2	2324.02	2324.02	0	0	168	NRagged	355.23	42.57	2.85	5.89	416	>gi|488937379|ref|WP_002848454.1| hybrid sensor histidine kinase/response regulator [Campylobacter fetus]	1524	NS_403_Glycosylation_Cff_HILIC_B2.51079.51079.2	controllerType=0 controllerNumber=1 scan=51079	120.443	Trypsin	B2	NDVDVNSLSEAEVEAEIER	N{+206}	206.034	206.03	206.034
08712:3	93	H.LN{+206.051}LAHHSLIDQAK.E	NA	N{+206}	555.956	3	1665.85	1665.85	0	0	102	NRagged	327.35	327.35	21.49	4.66	42	>gi|488937461|ref|WP_002848536.1| adenylosuccinate synthase [Campylobacter fetus]	1490	NS_403_Glycosylation_Cff_HILIC_B2.10967.10967.3	controllerType=0 controllerNumber=1 scan=10967	35.5034	Trypsin	B2	LNLAHHSLIDQAK	N{+206}	206.051	206.05	206.051
05451:4	1	K.PHVN{+206.111}IGTIGHVDHGK.T	NA	N{+206}	447.74	4	1787.94	1786.94	1	-1.9	11	Specific	355.71	131.46	0	6.15	874	>gi|488939054|ref|WP_002850129.1| elongation factor Tu [Campylobacter fetus]	809	NS_403_Glycosylation_Cff_HILIC_B2.7191.7191.4	controllerType=0 controllerNumber=1 scan=7191	26.2031	Trypsin	B2	PHVNIGTIGHVDHGK	N{+206}	206.111	206.11	206.111
05219:4	2	P.HVN{+206.117}IGTIGHVDHGK.T	NA	N{+206}	423.479	4	1690.89	1689.89	1	-2	12	NRagged	443.31	71.2	8.55	6.23	791	>gi|488939054|ref|WP_002850129.1| elongation factor Tu [Campylobacter fetus]	809	NS_403_Glycosylation_Cff_HILIC_B3.6769.6769.4	controllerType=0 controllerNumber=1 scan=6769	24.5819	Trypsin	B3	HVNIGTIGHVDHGK	N{+206}	206.117	206.12	206.117
05551:4	1	K.PHVN{+206.130}IGTIGHVDHGK.T	NA	N{+206}	447.745	4	1787.96	1786.96	1	-1.9	11	Specific	422.56	122.19	0	5.79	874	>gi|488939054|ref|WP_002850129.1| elongation factor Tu [Campylobacter fetus]	809	NS_403_Glycosylation_Cff_HILIC_B2.7622.7622.4	controllerType=0 controllerNumber=1 scan=7622	28.3315	Trypsin	B2	PHVNIGTIGHVDHGK	N{+206}	206.13	206.13	206.13
05346:4	1	P.HVN{+206.135}IGTIGHVDHGK.T	NA	N{+206}	423.483	4	1690.91	1689.91	1	-2	12	NRagged	463.48	90.76	0	6.09	874	>gi|488939054|ref|WP_002850129.1| elongation factor Tu [Campylobacter fetus]	809	NS_403_Glycosylation_Cff_HILIC_B2.6881.6881.4	controllerType=0 controllerNumber=1 scan=6881	24.8033	Trypsin	B2	HVNIGTIGHVDHGK	N{+206}	206.135	206.13	206.135
52411:3	2	K.DGHGTMAVPIYQSTAYDFGSC[+57.021]ETAAN{+207.009}R.F	NA	C[+57], N{+207}	1043.43	3	3128.28	3126.28	2	-2.1	16	Specific	324.88	172.09	0	8.72	719	>gi|488938364|ref|WP_002849439.1| O-acetylhomoserine aminocarboxypropyltransferase/cysteine synthase [Campylobacter fetus]	1106	NS_403_Glycosylation_Cff_HILIC_B2.51520.51520.3	controllerType=0 controllerNumber=1 scan=51520	121.162	Trypsin	B2	DGHGTMAVPIYQSTAYDFGSCETAANR	N{+207}	207.009	207.01	207.009
46630:4	18	K.ERGIEVIGVSC[+57.021]DN{+207.011}EYC[+57.021]HFAWR.E	NA	C[+57]*2, N{+207}	702.3	4	2806.18	2804.18	2	-2.4	65	Specific	313.87	211.79	0	8.14	229	>gi|488937237|ref|WP_002848312.1| peroxiredoxin [Campylobacter fetus]	1583	NS_403_Glycosylation_Cff_HILIC_B2.46526.46526.4	controllerType=0 controllerNumber=1 scan=46526	112.088	Trypsin	B2	ERGIEVIGVSCDNEYCHFAWR	*2 N{+207}	207.011	207.01	207.011
19952:3	41	K.DQTC[+57.021]C[+57.021]GQPSYN{+207.012}SGYFEESKK.I	NA	C[+57]*2, N{+207}	865.334	3	2593.99	2591.99	2	-2.6	40	Specific	475.95	88.92	0	8.17	125	>gi|500052073|ref|WP_011731990.1| (Fe-S)-binding protein [Campylobacter fetus]	317	NS_403_Glycosylation_Cff_HILIC_B3.21799.21799.3	controllerType=0 controllerNumber=1 scan=21799	59.0745	Trypsin	B3	DQTCCGQPSYNSGYFEESKK	*2 N{+207}	207.012	207.01	207.012
19837:3	41	K.DQTC[+57.021]C[+57.021]GQPSYN{+207.013}SGYFEESKK.I	NA	C[+57]*2, N{+207}	865.334	3	2593.99	2591.99	2	-2.6	40	Specific	322.41	96.19	0	8.04	125	>gi|500052073|ref|WP_011731990.1| (Fe-S)-binding protein [Campylobacter fetus]	317	NS_403_Glycosylation_Cff_HILIC_B3.21711.21711.4	controllerType=0 controllerNumber=1 scan=21711	58.9139	Trypsin	B3	DQTCCGQPSYNSGYFEESKK	*2 N{+207}	207.013	207.01	207.013
19309:3	41	K.DQTC[+57.021]C[+57.021]GQPSYN{+207.014}SGYFEESKK.I	NA	C[+57]*2, N{+207}	865.335	3	2593.99	2591.99	2	-2.6	40	Specific	356.64	107.97	0	7.07	126	>gi|500052073|ref|WP_011731990.1| (Fe-S)-binding protein [Campylobacter fetus]	317	NS_403_Glycosylation_Cff_HILIC_B2.21619.21619.3	controllerType=0 controllerNumber=1 scan=21619	59.5728	Trypsin	B2	DQTCCGQPSYNSGYFEESKK	*2 N{+207}	207.014	207.01	207.014
51455:3	2	K.DGHGTMAVPIYQSTAYDFGSC[+57.021]ETAAN{+207.015}R.F	NA	C[+57], N{+207}	1043.43	3	3128.28	3126.28	2	-2.1	16	Specific	330.14	330.14	0	9.2	719	>gi|488938364|ref|WP_002849439.1| O-acetylhomoserine aminocarboxypropyltransferase/cysteine synthase [Campylobacter fetus]	1106	NS_403_Glycosylation_Cff_HILIC_B2.50710.50710.3	controllerType=0 controllerNumber=1 scan=50710	119.704	Trypsin	B2	DGHGTMAVPIYQSTAYDFGSCETAANR	N{+207}	207.015	207.01	207.015
51366:5	138	V.TNC[+57.021]GEN{+207.024}GGQEVMHLHFHLLGGTILK.W	NA	C[+57], N{+207}	595.081	5	2971.37	2969.37	2	-2.3	82	NRagged	314.22	53.71	0	8.18	40	>gi|488938956|ref|WP_002850031.1| histidine triad nucleotide-binding protein [Campylobacter fetus]	852	NS_403_Glycosylation_Cff_HILIC_B2.50627.50627.5	controllerType=0 controllerNumber=1 scan=50627	119.552	Trypsin	B2	TNCGENGGQEVMHLHFHLLGGTILK	N{+207}	207.024	207.02	207.024
53421:3	2	K.DGHGTMAVPIYQSTAYDFGSC[+57.021]ETAAN{+207.024}R.F	NA	C[+57], N{+207}	1043.44	3	3128.29	3126.29	2	-2.1	16	Specific	324.33	138.11	0	8.22	719	>gi|488938364|ref|WP_002849439.1| O-acetylhomoserine aminocarboxypropyltransferase/cysteine synthase [Campylobacter fetus]	1106	NS_403_Glycosylation_Cff_HILIC_B2.52497.52497.3	controllerType=0 controllerNumber=1 scan=52497	123.218	Trypsin	B2	DGHGTMAVPIYQSTAYDFGSCETAANR	N{+207}	207.024	207.02	207.024
04558:4	1	K.PHVN{+207.097}IGTIGHVDHGK.T	NA	N{+207}	447.737	4	1787.93	1787.93	0	0	11	Specific	431.27	114.98	18.61	5.42	955	>gi|488939054|ref|WP_002850129.1| elongation factor Tu [Campylobacter fetus]	809	NS_403_Glycosylation_Cff_HILIC_B1.6320.6320.4	controllerType=0 controllerNumber=1 scan=6320	24.8676	Trypsin	B1	PHVNIGTIGHVDHGK	N{+207}	207.097	207.1	207.097
61373:5	22	T.MFN{+207.112}PDDFSGRVDYDIKDEDGNILHQAGK.R	NA	N{+207}	681.921	5	3405.58	3403.58	2	-2	243	NRagged	420.55	41.88	6.92	8.38	86	>gi|636635646|ref|WP_024305395.1| DNA-directed RNA polymerase subunit beta [Campylobacter fetus]	157	NS_403_Glycosylation_Cff_HILIC_B2.59327.59327.5	controllerType=0 controllerNumber=1 scan=59327	135.173	Trypsin	B2	MFNPDDFSGRVDYDIKDEDGNILHQAGK	N{+207}	207.112	207.11	207.112
61903:5	21	T.MFN{+207.116}PDDFSGRVDYDIKDEDGNILHQAGK.R	NA	N{+207}	682.122	5	3406.58	3403.58	3	-3	243	NRagged	387.9	59.68	1.1	6.78	90	>gi|636635646|ref|WP_024305395.1| DNA-directed RNA polymerase subunit beta [Campylobacter fetus]	157	NS_403_Glycosylation_Cff_HILIC_B3.59455.59455.5	controllerType=0 controllerNumber=1 scan=59455	135.004	Trypsin	B3	MFNPDDFSGRVDYDIKDEDGNILHQAGK	N{+207}	207.116	207.12	207.116
05347:4	1	P.HVN{+207.118}IGTIGHVDHGK.T	NA	N{+207}	423.729	4	1691.89	1690.89	1	-2	12	NRagged	463.48	90.76	0	6.09	874	>gi|488939054|ref|WP_002850129.1| elongation factor Tu [Campylobacter fetus]	809	NS_403_Glycosylation_Cff_HILIC_B2.6881.6881.4	controllerType=0 controllerNumber=1 scan=6881	24.8033	Trypsin	B2	HVNIGTIGHVDHGK	N{+207}	207.118	207.12	207.118
05231:3	2	P.HVN{+207.135}IGTIGHVDHGK.T	NA	N{+207}	564.642	3	1691.91	1690.91	1	-2	12	NRagged	325.71	89.92	27.28	5.11	791	>gi|488939054|ref|WP_002850129.1| elongation factor Tu [Campylobacter fetus]	809	NS_403_Glycosylation_Cff_HILIC_B3.6783.6783.3	controllerType=0 controllerNumber=1 scan=6783	24.6147	Trypsin	B3	HVNIGTIGHVDHGK	N{+207}	207.135	207.13	207.135
06551:2	4	R.FSSYVN{+207.139}C[+57.021]NTVHTTHGR.A	NA	C[+57], N{+207}	1044	2	2086.99	2086.99	0	0	57	Specific	361.18	203.1	3.71	6.46	346	>gi|488938347|ref|WP_002849422.1| 2-oxoglutarate ferredoxin oxidoreductase subunit beta [Campylobacter fetus]	1117	NS_403_Glycosylation_Cff_HILIC_B1.8557.8557.2	controllerType=0 controllerNumber=1 scan=8557	30.6719	Trypsin	B1	FSSYVNCNTVHTTHGR	N{+207}	207.139	207.14	207.139
44765:3	120	P.VIEVHISN{+207.149}VYQR.E	NA	N{+207}	555.651	3	1664.94	1663.94	1	-2	99	NRagged	352.1	20.88	2.57	5.51	39	>gi|488939430|ref|WP_002850505.1| type II 3-dehydroquinate dehydratase [Campylobacter fetus]	656	NS_403_Glycosylation_Cff_HILIC_B3.44272.44272.3	controllerType=0 controllerNumber=1 scan=44272	106.712	Trypsin	B3	VIEVHISNVYQR	N{+207}	207.149	207.15	207.149
60990:3	60	K.C[+57.021]VEC[+57.021]VGHN{+207.990}DSPAC[+57.021]AEAC[+57.021]PTDGC[+57.021]IVWSEVISGQPSR.S	NA	C[+57]*5, N{+208}	1371.55	3	4112.64	4112.64	0	0	44	Specific	341.32	26.02	7.93	6.29	88	>gi|488937212|ref|WP_002848287.1| 4Fe-4S dicluster domain-containing protein [Campylobacter fetus]	1600	NS_403_Glycosylation_Cff_HILIC_B2.58993.58993.3	controllerType=0 controllerNumber=1 scan=58993	134.625	Trypsin	B2	CVECVGHNDSPACAEACPTDGCIVWSEVISGQPSR	*5 N{+208}	207.99	207.99	207.99
61004:3	60	K.C[+57.021]VEC[+57.021]VGHN{+207.995}DSPAC[+57.021]AEAC[+57.021]PTDGC[+57.021]IVWSEVISGQPSR.S	NA	C[+57]*5, N{+208}	1372.22	3	4114.64	4112.64	2	-1.6	44	Specific	303.9	64.13	2	7.8	88	>gi|488937212|ref|WP_002848287.1| 4Fe-4S dicluster domain-containing protein [Campylobacter fetus]	1600	NS_403_Glycosylation_Cff_HILIC_B2.59003.59003.3	controllerType=0 controllerNumber=1 scan=59003	134.64	Trypsin	B2	CVECVGHNDSPACAEACPTDGCIVWSEVISGQPSR	*5 N{+208}	207.995	208	207.995
59430:3	62	K.C[+57.021]VEC[+57.021]VGHN{+208.005}DSPAC[+57.021]AEAC[+57.021]PTDGC[+57.021]IVWSEVISGQPSR.S	NA	C[+57]*5, N{+208}	1372.22	3	4114.65	4112.65	2	-1.6	44	Specific	317.43	12.37	2.11	7.22	79	>gi|488937212|ref|WP_002848287.1| 4Fe-4S dicluster domain-containing protein [Campylobacter fetus]	1600	NS_403_Glycosylation_Cff_HILIC_B1.58564.58564.3	controllerType=0 controllerNumber=1 scan=58564	134.419	Trypsin	B1	CVECVGHNDSPACAEACPTDGCIVWSEVISGQPSR	*5 N{+208}	208.005	208	208.005
35969:4	3	R.TVGSTHAHPYSC[+57.021]ISAGIGALWGHAHGGAN{+208.007}EGVIR.Q	NA	C[+57], N{+208}	913.174	4	3649.67	3648.67	1	-0.9	242	Specific	443.18	175.67	8.02	7.72	752	>gi|488937111|ref|WP_002848186.1| citrate synthase [Campylobacter fetus]	1635	NS_403_Glycosylation_Cff_HILIC_B2.36861.36861.4	controllerType=0 controllerNumber=1 scan=36861	92.1516	Trypsin	B2	TVGSTHAHPYSCISAGIGALWGHAHGGANEGVIR	N{+208}	208.007	208.01	208.007
36099:4	3	R.TVGSTHAHPYSC[+57.021]ISAGIGALWGHAHGGAN{+208.010}EGVIR.Q	NA	C[+57], N{+208}	913.174	4	3649.68	3648.68	1	-0.9	242	Specific	463.6	108.37	2.69	6.83	752	>gi|488937111|ref|WP_002848186.1| citrate synthase [Campylobacter fetus]	1635	NS_403_Glycosylation_Cff_HILIC_B2.36970.36970.4	controllerType=0 controllerNumber=1 scan=36970	92.3497	Trypsin	B2	TVGSTHAHPYSCISAGIGALWGHAHGGANEGVIR	N{+208}	208.01	208.01	208.01
35959:4	3	R.TVGSTHAHPYSC[+57.021]ISAGIGALWGHAHGGAN{+208.011}EGVIR.Q	NA	C[+57], N{+208}	912.925	4	3648.68	3648.68	0	0	242	Specific	365.04	144.06	5.38	6.3	752	>gi|488937111|ref|WP_002848186.1| citrate synthase [Campylobacter fetus]	1635	NS_403_Glycosylation_Cff_HILIC_B2.36851.36851.4	controllerType=0 controllerNumber=1 scan=36851	92.1329	Trypsin	B2	TVGSTHAHPYSCISAGIGALWGHAHGGANEGVIR	N{+208}	208.011	208.01	208.011
48360:3	2	K.DGHGTMAVPIYQSTAYDFGSC[+57.021]ETAAN{+208.013}R.F	NA	C[+57], N{+208}	1043.76	3	3129.28	3127.28	2	-2.1	16	Specific	362.37	270.69	0	9.21	719	>gi|488938364|ref|WP_002849439.1| O-acetylhomoserine aminocarboxypropyltransferase/cysteine synthase [Campylobacter fetus]	1106	NS_403_Glycosylation_Cff_HILIC_B2.48061.48061.3	controllerType=0 controllerNumber=1 scan=48061	115.007	Trypsin	B2	DGHGTMAVPIYQSTAYDFGSCETAANR	N{+208}	208.013	208.01	208.013
26246:3	4	K.HVIVVTGDGDGLAIGGN{+208.014}HTIHGC[+57.021]R.R	NA	C[+57], N{+208}	888.751	3	2664.24	2663.24	1	-1.3	88	Specific	311.82	1.8	1.8	4.83	346	>gi|488938347|ref|WP_002849422.1| 2-oxoglutarate ferredoxin oxidoreductase subunit beta [Campylobacter fetus]	1117	NS_403_Glycosylation_Cff_HILIC_B1.28601.28601.3	controllerType=0 controllerNumber=1 scan=28601	76.5543	Trypsin	B1	HVIVVTGDGDGLAIGGNHTIHGCR	N{+208}	208.014	208.01	208.014
54063:3	1	K.DGHGTMAVPIYQSTAYDFGSC[+57.021]ETAAN{+208.017}R.F	NA	C[+57], N{+208}	1043.77	3	3129.28	3127.28	2	-2.1	16	Specific	301.09	155.89	0	8.78	627	>gi|488938364|ref|WP_002849439.1| O-acetylhomoserine aminocarboxypropyltransferase/cysteine synthase [Campylobacter fetus]	1106	NS_403_Glycosylation_Cff_HILIC_B3.52659.52659.3	controllerType=0 controllerNumber=1 scan=52659	122.997	Trypsin	B3	DGHGTMAVPIYQSTAYDFGSCETAANR	N{+208}	208.017	208.02	208.017
05387:4	1	K.PHVN{+208.091}IGTIGHVDHGK.T	NA	N{+208}	447.985	4	1788.92	1788.92	0	0	11	Specific	404.83	129.57	29.46	4.94	874	>gi|488939054|ref|WP_002850129.1| elongation factor Tu [Campylobacter fetus]	809	NS_403_Glycosylation_Cff_HILIC_B2.6951.6951.4	controllerType=0 controllerNumber=1 scan=6951	25.0299	Trypsin	B2	PHVNIGTIGHVDHGK	N{+208}	208.091	208.09	208.091
04510:4	1	P.HVN{+208.117}IGTIGHVDHGK.T	NA	N{+208}	423.729	4	1691.89	1691.89	0	0	12	NRagged	497.62	77.86	52.52	5.02	955	>gi|488939054|ref|WP_002850129.1| elongation factor Tu [Campylobacter fetus]	809	NS_403_Glycosylation_Cff_HILIC_B1.6251.6251.4	controllerType=0 controllerNumber=1 scan=6251	24.6749	Trypsin	B1	HVNIGTIGHVDHGK	N{+208}	208.117	208.12	208.117
05220:4	2	P.HVN{+208.118}IGTIGHVDHGK.T	NA	N{+208}	423.729	4	1691.89	1691.89	0	0	12	NRagged	482.02	70.34	47.26	5.14	791	>gi|488939054|ref|WP_002850129.1| elongation factor Tu [Campylobacter fetus]	809	NS_403_Glycosylation_Cff_HILIC_B3.6769.6769.4	controllerType=0 controllerNumber=1 scan=6769	24.5819	Trypsin	B3	HVNIGTIGHVDHGK	N{+208}	208.118	208.12	208.118
45874:4	26	I.VNVNNYYVGGSMNN{+208.125}GSYKQEPHAYYEPNSFGGPAENK.D	NA	N{+208}	1076.74	4	4303.95	4303.95	0	0	357	NRagged	349.77	22.35	0	6.25	113	>gi|488938550|ref|WP_002849625.1| catalase [Campylobacter fetus]	1012	NS_403_Glycosylation_Cff_HILIC_B2.45911.45911.4	controllerType=0 controllerNumber=1 scan=45911	110.99	Trypsin	B2	VNVNNYYVGGSMNNGSYKQEPHAYYEPNSFGGPAENK	N{+208}	208.125	208.12	208.125
44764:2	27	V.SEETC[+57.021]N{+208.190}YHYGK.H	NA	C[+57], N{+208}	798.878	2	1596.75	1595.75	1	-2.1	17	NRagged	302.41	181.82	10.61	4.45	245	>gi|488936879|ref|WP_002847954.1| superoxide dismutase [Campylobacter fetus]	1753	NS_403_Glycosylation_Cff_HILIC_B1.45504.45504.2	controllerType=0 controllerNumber=1 scan=45504	110.72	Trypsin	B1	SEETCNYHYGK	N{+208}	208.19	208.19	208.19
59122:3	60	K.C[+57.021]VEC[+57.021]VGHN{+209.005}DSPAC[+57.021]AEAC[+57.021]PTDGC[+57.021]IVWSEVISGQPSR.S	NA	C[+57]*5, N{+209}	1371.89	3	4113.65	4113.65	0	0	44	Specific	369.12	44.06	30.75	6.62	88	>gi|488937212|ref|WP_002848287.1| 4Fe-4S dicluster domain-containing protein [Campylobacter fetus]	1600	NS_403_Glycosylation_Cff_HILIC_B2.57417.57417.3	controllerType=0 controllerNumber=1 scan=57417	131.989	Trypsin	B2	CVECVGHNDSPACAEACPTDGCIVWSEVISGQPSR	*5 N{+209}	209.005	209	209.005
50352:2	2	K.DGHGTMAVPIYQSTAYDFGSC[+57.021]ETAAN{+209.006}R.F	NA	C[+57], N{+209}	1565.14	2	3129.27	3128.27	1	-1.1	16	Specific	487.97	487.97	93.4	10.15	519	>gi|488938364|ref|WP_002849439.1| O-acetylhomoserine aminocarboxypropyltransferase/cysteine synthase [Campylobacter fetus]	1106	NS_403_Glycosylation_Cff_HILIC_B1.50479.50479.2	controllerType=0 controllerNumber=1 scan=50479	119.906	Trypsin	B1	DGHGTMAVPIYQSTAYDFGSCETAANR	N{+209}	209.006	209.01	209.006
51633:2	2	K.DGHGTMAVPIYQSTAYDFGSC[+57.021]ETAAN{+209.007}R.F	NA	C[+57], N{+209}	1564.64	2	3128.27	3128.27	0	0	16	Specific	534.76	534.76	86.01	9.34	719	>gi|488938364|ref|WP_002849439.1| O-acetylhomoserine aminocarboxypropyltransferase/cysteine synthase [Campylobacter fetus]	1106	NS_403_Glycosylation_Cff_HILIC_B2.50919.50919.2	controllerType=0 controllerNumber=1 scan=50919	120.198	Trypsin	B2	DGHGTMAVPIYQSTAYDFGSCETAANR	N{+209}	209.007	209.01	209.007
82586:5	18	K.RAGFKPEFYETNWDAIFSGLN{+209.008}SNRFDMIANQISDNNPK.R	NA	N{+209}	924.025	5	4616.1	4616.1	0	0	64	Specific	307.14	65.36	0	4.44	245	>gi|1172340593|ref|WP_080723867.1| ATP-binding cassette domain-containing protein [Campylobacter fetus]	43	NS_403_Glycosylation_Cff_HILIC_B1.77984.77984.5	controllerType=0 controllerNumber=1 scan=77984	168.274	Trypsin	B1	RAGFKPEFYETNWDAIFSGLNSNRFDMIANQISDNNPK	N{+209}	209.008	209.01	209.008
59596:3	73	K.C[+57.021]VEC[+57.021]VGHN{+209.010}DSPAC[+57.021]AEAC[+57.021]PTDGC[+57.021]IVWSEVISGQPSR.S	NA	C[+57]*5, N{+209}	1371.89	3	4113.66	4113.66	0	0	44	Specific	416.08	60.76	51.56	6.64	58	>gi|488937212|ref|WP_002848287.1| 4Fe-4S dicluster domain-containing protein [Campylobacter fetus]	1600	NS_403_Glycosylation_Cff_HILIC_B3.57514.57514.3	controllerType=0 controllerNumber=1 scan=57514	131.849	Trypsin	B3	CVECVGHNDSPACAEACPTDGCIVWSEVISGQPSR	*5 N{+209}	209.01	209.01	209.01
52601:2	1	K.DGHGTMAVPIYQSTAYDFGSC[+57.021]ETAAN{+209.010}R.F	NA	C[+57], N{+209}	1565.14	2	3129.28	3128.28	1	-1.1	16	Specific	488.12	488.12	43.62	10.23	627	>gi|488938364|ref|WP_002849439.1| O-acetylhomoserine aminocarboxypropyltransferase/cysteine synthase [Campylobacter fetus]	1106	NS_403_Glycosylation_Cff_HILIC_B3.51278.51278.2	controllerType=0 controllerNumber=1 scan=51278	120.224	Trypsin	B3	DGHGTMAVPIYQSTAYDFGSCETAANR	N{+209}	209.01	209.01	209.01
54131:3	1	K.DGHGTMAVPIYQSTAYDFGSC[+57.021]ETAAN{+209.011}R.F	NA	C[+57], N{+209}	1043.43	3	3128.28	3128.28	0	0	16	Specific	355.62	166.2	10.24	7.33	627	>gi|488938364|ref|WP_002849439.1| O-acetylhomoserine aminocarboxypropyltransferase/cysteine synthase [Campylobacter fetus]	1106	NS_403_Glycosylation_Cff_HILIC_B3.52715.52715.3	controllerType=0 controllerNumber=1 scan=52715	123.089	Trypsin	B3	DGHGTMAVPIYQSTAYDFGSCETAANR	N{+209}	209.011	209.01	209.011
54151:3	1	K.DGHGTMAVPIYQSTAYDFGSC[+57.021]ETAAN{+209.012}R.F	NA	C[+57], N{+209}	1043.76	3	3129.28	3128.28	1	-1.1	16	Specific	353.28	175.91	10.49	8.71	627	>gi|488938364|ref|WP_002849439.1| O-acetylhomoserine aminocarboxypropyltransferase/cysteine synthase [Campylobacter fetus]	1106	NS_403_Glycosylation_Cff_HILIC_B3.52735.52735.3	controllerType=0 controllerNumber=1 scan=52735	123.121	Trypsin	B3	DGHGTMAVPIYQSTAYDFGSCETAANR	N{+209}	209.012	209.01	209.012
57711:3	62	K.C[+57.021]VEC[+57.021]VGHN{+209.012}DSPAC[+57.021]AEAC[+57.021]PTDGC[+57.021]IVWSEVISGQPSR.S	NA	C[+57]*5, N{+209}	1371.89	3	4113.66	4113.66	0	0	44	Specific	369.16	33.54	33.54	6.76	79	>gi|488937212|ref|WP_002848287.1| 4Fe-4S dicluster domain-containing protein [Campylobacter fetus]	1600	NS_403_Glycosylation_Cff_HILIC_B1.57046.57046.3	controllerType=0 controllerNumber=1 scan=57046	131.897	Trypsin	B1	CVECVGHNDSPACAEACPTDGCIVWSEVISGQPSR	*5 N{+209}	209.012	209.01	209.012
58987:3	60	K.C[+57.021]VEC[+57.021]VGHN{+209.013}DSPAC[+57.021]AEAC[+57.021]PTDGC[+57.021]IVWSEVISGQPSR.S	NA	C[+57]*5, N{+209}	1372.22	3	4114.66	4113.66	1	-0.8	44	Specific	393.97	47.26	18.27	7.42	88	>gi|488937212|ref|WP_002848287.1| 4Fe-4S dicluster domain-containing protein [Campylobacter fetus]	1600	NS_403_Glycosylation_Cff_HILIC_B2.57308.57308.3	controllerType=0 controllerNumber=1 scan=57308	131.808	Trypsin	B2	CVECVGHNDSPACAEACPTDGCIVWSEVISGQPSR	*5 N{+209}	209.013	209.01	209.013
06552:2	4	R.FSSYVNC[+57.021]N{+209.013}TVHTTHGR.A	NA	C[+57], N{+209}	1044.94	2	2088.86	2088.86	0	0	57	Specific	415.39	244.59	8.94	6.65	346	>gi|488938347|ref|WP_002849422.1| 2-oxoglutarate ferredoxin oxidoreductase subunit beta [Campylobacter fetus]	1117	NS_403_Glycosylation_Cff_HILIC_B1.8557.8557.2	controllerType=0 controllerNumber=1 scan=8557	30.6719	Trypsin	B1	FSSYVNCNTVHTTHGR	N{+209}	209.013	209.01	209.013
07773:3	4	R.FSSYVN{+209.014}C[+57.021]NTVHTTHGR.A	NA	C[+57], N{+209}	697.293	3	2089.86	2088.86	1	-1.6	57	Specific	336.81	87.01	0	6.53	346	>gi|488938347|ref|WP_002849422.1| 2-oxoglutarate ferredoxin oxidoreductase subunit beta [Campylobacter fetus]	1117	NS_403_Glycosylation_Cff_HILIC_B1.9742.9742.3	controllerType=0 controllerNumber=1 scan=9742	33.1036	Trypsin	B1	FSSYVNCNTVHTTHGR	N{+209}	209.014	209.01	209.014
52441:3	2	K.DGHGTMAVPIYQSTAYDFGSC[+57.021]ETAAN{+209.014}R.F	NA	C[+57], N{+209}	1043.77	3	3129.28	3128.28	1	-1.1	16	Specific	341.76	232.65	42.94	8.66	719	>gi|488938364|ref|WP_002849439.1| O-acetylhomoserine aminocarboxypropyltransferase/cysteine synthase [Campylobacter fetus]	1106	NS_403_Glycosylation_Cff_HILIC_B2.51554.51554.3	controllerType=0 controllerNumber=1 scan=51554	121.232	Trypsin	B2	DGHGTMAVPIYQSTAYDFGSCETAANR	N{+209}	209.014	209.01	209.014
12489:2	27	K.HHQTYVN{+209.014}NLNNLIK.G	NA	N{+209}	958.957	2	1916.91	1916.91	0	0	28	Specific	371.9	217.72	10.46	3.97	245	>gi|488936879|ref|WP_002847954.1| superoxide dismutase [Campylobacter fetus]	1753	NS_403_Glycosylation_Cff_HILIC_B1.14915.14915.2	controllerType=0 controllerNumber=1 scan=14915	45.4734	Trypsin	B1	HHQTYVNNLNNLIK	N{+209}	209.014	209.01	209.014
06810:2	5	R.FSSYVNC[+57.021]N{+209.014}TVHTTHGR.A	NA	C[+57], N{+209}	1044.94	2	2088.86	2088.86	0	0	57	Specific	438.47	240.82	8.65	6.68	294	>gi|488938347|ref|WP_002849422.1| 2-oxoglutarate ferredoxin oxidoreductase subunit beta [Campylobacter fetus]	1117	NS_403_Glycosylation_Cff_HILIC_B2.8991.8991.2	controllerType=0 controllerNumber=1 scan=8991	31.3697	Trypsin	B2	FSSYVNCNTVHTTHGR	N{+209}	209.014	209.01	209.014
06894:2	4	R.FSSYVNC[+57.021]N{+209.015}TVHTTHGR.A	NA	C[+57], N{+209}	1044.94	2	2088.87	2088.87	0	0	57	Specific	442.67	255.08	11.93	6.44	354	>gi|488938347|ref|WP_002849422.1| 2-oxoglutarate ferredoxin oxidoreductase subunit beta [Campylobacter fetus]	1117	NS_403_Glycosylation_Cff_HILIC_B3.8985.8985.2	controllerType=0 controllerNumber=1 scan=8985	31.1453	Trypsin	B3	FSSYVNCNTVHTTHGR	N{+209}	209.015	209.01	209.015
50405:2	2	K.DGHGTMAVPIYQSTAYDFGSC[+57.021]ETAAN{+209.016}R.F	NA	C[+57], N{+209}	1564.65	2	3128.28	3128.28	0	0	16	Specific	409.47	409.47	125.88	8.97	519	>gi|488938364|ref|WP_002849439.1| O-acetylhomoserine aminocarboxypropyltransferase/cysteine synthase [Campylobacter fetus]	1106	NS_403_Glycosylation_Cff_HILIC_B1.50520.50520.2	controllerType=0 controllerNumber=1 scan=50520	119.979	Trypsin	B1	DGHGTMAVPIYQSTAYDFGSCETAANR	N{+209}	209.016	209.02	209.016
06028:2	1	R.NKPHVN{+209.017}IGTIGHVDHGK.T	NA	N{+209}	1017	2	2032.98	2031.98	1	-1.7	9	Specific	324.5	25.23	25.23	4.47	955	>gi|488939054|ref|WP_002850129.1| elongation factor Tu [Campylobacter fetus]	809	NS_403_Glycosylation_Cff_HILIC_B1.8038.8038.2	controllerType=0 controllerNumber=1 scan=8038	29.6346	Trypsin	B1	NKPHVNIGTIGHVDHGK	N{+209}	209.017	209.02	209.017
51882:2	2	K.DGHGTMAVPIYQSTAYDFGSC[+57.021]ETAAN{+209.019}R.F	NA	C[+57], N{+209}	1565.65	2	3130.29	3128.29	2	-2.1	16	Specific	475.53	475.53	88.96	10.34	719	>gi|488938364|ref|WP_002849439.1| O-acetylhomoserine aminocarboxypropyltransferase/cysteine synthase [Campylobacter fetus]	1106	NS_403_Glycosylation_Cff_HILIC_B2.51117.51117.2	controllerType=0 controllerNumber=1 scan=51117	120.516	Trypsin	B2	DGHGTMAVPIYQSTAYDFGSCETAANR	N{+209}	209.019	209.02	209.019
51661:2	2	K.DGHGTMAVPIYQSTAYDFGSC[+57.021]ETAAN{+209.020}R.F	NA	C[+57], N{+209}	1564.65	2	3128.29	3128.29	0	0	16	Specific	397.2	397.2	116.51	8.96	719	>gi|488938364|ref|WP_002849439.1| O-acetylhomoserine aminocarboxypropyltransferase/cysteine synthase [Campylobacter fetus]	1106	NS_403_Glycosylation_Cff_HILIC_B2.50940.50940.2	controllerType=0 controllerNumber=1 scan=50940	120.236	Trypsin	B2	DGHGTMAVPIYQSTAYDFGSCETAANR	N{+209}	209.02	209.02	209.02
05506:4	1	K.PHVN{+209.067}IGTIGHVDHGK.T	NA	N{+209}	448.23	4	1789.9	1789.9	0	0	11	Specific	319.81	91.55	2.91	2.17	874	>gi|488939054|ref|WP_002850129.1| elongation factor Tu [Campylobacter fetus]	809	NS_403_Glycosylation_Cff_HILIC_B2.7435.7435.2	controllerType=0 controllerNumber=1 scan=7435	27.4146	Trypsin	B2	PHVNIGTIGHVDHGK	N{+209}	209.067	209.07	209.067
10937:4	9	H.SLMVHLGADN{+209.067}HSDSPKPLGGGGAR.L	NA	N{+209}	646.315	4	2582.24	2582.24	0	0	152	NRagged	355.73	8.5	4.31	6.06	314	>gi|488939057|ref|WP_002850132.1| superoxide dismutase family protein [Campylobacter fetus]	808	NS_403_Glycosylation_Cff_HILIC_B3.12983.12983.4	controllerType=0 controllerNumber=1 scan=12983	39.3754	Trypsin	B3	SLMVHLGADNHSDSPKPLGGGGAR	N{+209}	209.067	209.07	209.067
64363:3	562	V.TN{+209.088}GGLFC[+57.021]EVVKPEDDFIK.V	NA	C[+57], N{+209}	760.369	3	2279.09	2277.09	2	-2.9	48	NRagged	389.28	389.28	0	9.57	2	>gi|488938076|ref|WP_002849151.1| preprotein translocase subunit YajC [Campylobacter fetus]	1233	NS_403_Glycosylation_Cff_HILIC_B3.61695.61695.3	controllerType=0 controllerNumber=1 scan=61695	139.288	Trypsin	B3	TNGGLFCEVVKPEDDFIK	N{+209}	209.088	209.09	209.088
83038:2	131	V.VLAGFQGVDAN{+209.091}GYVTTLGR.G	NA	N{+209}	1074.55	2	2148.1	2147.1	1	-1.6	132	NRagged	346.04	119.63	0	6.66	30	>gi|488938648|ref|WP_002849723.1| aspartate kinase [Campylobacter fetus]	973	NS_403_Glycosylation_Cff_HILIC_B2.77542.77542.2	controllerType=0 controllerNumber=1 scan=77542	169.235	Trypsin	B2	VLAGFQGVDANGYVTTLGR	N{+209}	209.091	209.09	209.091
15415:3	16	N.TN{+209.109}IAAMNAHANAVGNNR.D	NA	N{+209}	649.988	3	1947.95	1947.95	0	0	7	NRagged	420.17	3.18	3.18	5.57	145	>gi|488939636|ref|WP_002850711.1| flagellin B [Campylobacter fetus]	570	NS_403_Glycosylation_Cff_HILIC_B1.18071.18071.3	controllerType=0 controllerNumber=1 scan=18071	53.1734	Trypsin	B1	TNIAAMNAHANAVGNNR	N{+209}	209.109	209.11	209.109
87869:2	124	V.VLAGFQGVDAN{+209.120}GYVTTLGR.G	NA	N{+209}	1074.57	2	2148.13	2147.13	1	-1.6	132	NRagged	383.54	75.08	0	7.34	40	>gi|488938648|ref|WP_002849723.1| aspartate kinase [Campylobacter fetus]	973	NS_403_Glycosylation_Cff_HILIC_B3.81042.81042.2	controllerType=0 controllerNumber=1 scan=81042	173.924	Trypsin	B3	VLAGFQGVDANGYVTTLGR	N{+209}	209.12	209.12	209.12
33515:4	9	V.AQGVSADRIEITSN{+209.236}GESKPVC[+57.021]TER.T	NA	C[+57], N{+209}	704.131	4	2813.5	2813.5	0	0	133	NRagged	397.69	124.23	0	7.28	452	>gi|488939454|ref|WP_002850529.1| OmpA family protein [Campylobacter fetus]	644	NS_403_Glycosylation_Cff_HILIC_B2.34796.34796.4	controllerType=0 controllerNumber=1 scan=34796	88.0865	Trypsin	B2	AQGVSADRIEITSNGESKPVCTER	N{+209}	209.236	209.24	209.236
08676:3	16	N.TN{+209.935}IAAMNAHANAVGNNR.D	NA	N{+210}	650.597	3	1949.78	1948.78	1	-1.7	7	NRagged	358.37	0.51	0	6.61	145	>gi|488939636|ref|WP_002850711.1| flagellin B [Campylobacter fetus]	570	NS_403_Glycosylation_Cff_HILIC_B1.10657.10657.3	controllerType=0 controllerNumber=1 scan=10657	34.986	Trypsin	B1	TNIAAMNAHANAVGNNR	N{+210}	209.935	209.94	209.935
55761:3	2	K.DGHGTMAVPIYQSTAYDFGSC[+57.021]ETAAN{+210.006}R.F	NA	C[+57], N{+210}	1044.1	3	3130.27	3129.27	1	-1.1	16	Specific	439.81	311.32	53.51	8.98	719	>gi|488938364|ref|WP_002849439.1| O-acetylhomoserine aminocarboxypropyltransferase/cysteine synthase [Campylobacter fetus]	1106	NS_403_Glycosylation_Cff_HILIC_B2.54481.54481.3	controllerType=0 controllerNumber=1 scan=54481	126.667	Trypsin	B2	DGHGTMAVPIYQSTAYDFGSCETAANR	N{+210}	210.006	210.01	210.006
52519:2	1	K.DGHGTMAVPIYQSTAYDFGSC[+57.021]ETAAN{+210.008}R.F	NA	C[+57], N{+210}	1565.14	2	3129.27	3129.27	0	0	16	Specific	376.51	376.51	37.59	8.85	627	>gi|488938364|ref|WP_002849439.1| O-acetylhomoserine aminocarboxypropyltransferase/cysteine synthase [Campylobacter fetus]	1106	NS_403_Glycosylation_Cff_HILIC_B3.51216.51216.2	controllerType=0 controllerNumber=1 scan=51216	120.138	Trypsin	B3	DGHGTMAVPIYQSTAYDFGSCETAANR	N{+210}	210.008	210.01	210.008
36845:4	3	R.TVGSTHAHPYSC[+57.021]ISAGIGALWGHAHGGAN{+210.009}EGVIR.Q	NA	C[+57], N{+210}	913.424	4	3650.68	3650.68	0	0	242	Specific	362.95	91.57	9.73	6.06	737	>gi|488937111|ref|WP_002848186.1| citrate synthase [Campylobacter fetus]	1635	NS_403_Glycosylation_Cff_HILIC_B3.37147.37147.4	controllerType=0 controllerNumber=1 scan=37147	91.9701	Trypsin	B3	TVGSTHAHPYSCISAGIGALWGHAHGGANEGVIR	N{+210}	210.009	210.01	210.009
34382:4	3	F.DTVLMLHADHEQN{+210.019}ASTTTVR.T	NA	N{+210}	613.53	4	2451.1	2449.1	2	-2.7	222	NRagged	315.54	152.8	0	6.77	620	>gi|488937111|ref|WP_002848186.1| citrate synthase [Campylobacter fetus]	1635	NS_403_Glycosylation_Cff_HILIC_B1.35935.35935.4	controllerType=0 controllerNumber=1 scan=35935	91.1766	Trypsin	B1	DTVLMLHADHEQNASTTTVR	N{+210}	210.019	210.02	210.019
17131:6	38	N.PSNPVHPIEPAPKPSDKEDN{+210.084}ISGPTQDEVNKPDQNQDK.N	NA	N{+210}	729.519	6	4372.08	4372.08	0	0	563	NRagged	592.86	256.49	6.8	8.93	81	>gi|916243320|ref|WP_050981966.1| S8 family serine peptidase [Campylobacter fetus]	64	NS_403_Glycosylation_Cff_HILIC_B3.19236.19236.6	controllerType=0 controllerNumber=1 scan=19236	53.7771	Trypsin	B3	PSNPVHPIEPAPKPSDKEDNISGPTQDEVNKPDQNQDK	N{+210}	210.084	210.08	210.084
15653:6	64	N.PSNPVHPIEPAPKPSDKEDN{+210.085}ISGPTQDEVNKPDQNQDK.N	NA	N{+210}	729.519	6	4372.08	4372.08	0	0	563	NRagged	376.44	138.41	2.7	6.36	53	>gi|916243320|ref|WP_050981966.1| S8 family serine peptidase [Campylobacter fetus]	64	NS_403_Glycosylation_Cff_HILIC_B1.18290.18290.6	controllerType=0 controllerNumber=1 scan=18290	53.5766	Trypsin	B1	PSNPVHPIEPAPKPSDKEDNISGPTQDEVNKPDQNQDK	N{+210}	210.085	210.09	210.085
29214:3	120	R.ETN{+210.108}IYGSMSMENIHEQMK.T	NA	N{+210}	784.684	3	2352.04	2352.04	0	0	22	Specific	361.66	20.77	20.77	4.36	39	>gi|488939430|ref|WP_002850505.1| type II 3-dehydroquinate dehydratase [Campylobacter fetus]	656	NS_403_Glycosylation_Cff_HILIC_B3.30561.30561.3	controllerType=0 controllerNumber=1 scan=30561	78.8481	Trypsin	B3	ETNIYGSMSMENIHEQMK	N{+210}	210.108	210.11	210.108
29334:3	120	R.ETN{+210.109}IYGSMSMENIHEQMK.T	NA	N{+210}	784.684	3	2352.04	2352.04	0	0	22	Specific	336.83	52.17	52.17	4.57	39	>gi|488939430|ref|WP_002850505.1| type II 3-dehydroquinate dehydratase [Campylobacter fetus]	656	NS_403_Glycosylation_Cff_HILIC_B3.30662.30662.3	controllerType=0 controllerNumber=1 scan=30662	79.036	Trypsin	B3	ETNIYGSMSMENIHEQMK	N{+210}	210.109	210.11	210.109
15412:3	16	N.TN{+210.112}IAAMNAHANAVGNNR.D	NA	N{+210}	650.322	3	1948.95	1948.95	0	0	7	NRagged	312.38	37.94	8.27	5.75	145	>gi|488939636|ref|WP_002850711.1| flagellin B [Campylobacter fetus]	570	NS_403_Glycosylation_Cff_HILIC_B1.18063.18063.4	controllerType=0 controllerNumber=1 scan=18063	53.1416	Trypsin	B1	TNIAAMNAHANAVGNNR	N{+210}	210.112	210.11	210.112
87021:3	120	L.PPFGQN{+210.118}VSMFEAIDKEDVLLFHPYESFEPVTQFIK.E	NA	N{+210}	1438.38	3	4313.14	4309.14	4	-3.1	315	NRagged	431.16	149.27	0	7.65	35	>gi|488938305|ref|WP_002849380.1| RNA degradosome polyphosphate kinase [Campylobacter fetus]	1136	NS_403_Glycosylation_Cff_HILIC_B2.80862.80862.3	controllerType=0 controllerNumber=1 scan=80862	174.667	Trypsin	B2	PPFGQNVSMFEAIDKEDVLLFHPYESFEPVTQFIK	N{+210}	210.118	210.12	210.118
86997:3	120	L.PPFGQN{+210.128}VSMFEAIDKEDVLLFHPYESFEPVTQFIK.E	NA	N{+210}	1438.39	3	4313.15	4309.15	4	-3.1	315	NRagged	314.74	28.44	0	7.13	35	>gi|488938305|ref|WP_002849380.1| RNA degradosome polyphosphate kinase [Campylobacter fetus]	1136	NS_403_Glycosylation_Cff_HILIC_B2.80843.80843.3	controllerType=0 controllerNumber=1 scan=80843	174.646	Trypsin	B2	PPFGQNVSMFEAIDKEDVLLFHPYESFEPVTQFIK	N{+210}	210.128	210.13	210.128
89317:2	6	A.LQN{+210.133}AVSVASLLLTTEATVSEIK.E	NA	N{+210}	1249.21	2	2497.41	2497.41	0	0	502	NRagged	410.17	18.19	18.19	6.78	221	>gi|500052002|ref|WP_011731919.1| chaperonin GroEL [Campylobacter fetus]	345	NS_403_Glycosylation_Cff_HILIC_B2.82734.82734.2	controllerType=0 controllerNumber=1 scan=82734	177.162	Trypsin	B2	LQNAVSVASLLLTTEATVSEIK	N{+210}	210.133	210.13	210.133
89912:2	5	A.LQN{+210.134}AVSVASLLLTTEATVSEIK.E	NA	N{+210}	1249.21	2	2497.41	2497.41	0	0	502	NRagged	419.04	20.96	20.96	5.75	231	>gi|500052002|ref|WP_011731919.1| chaperonin GroEL [Campylobacter fetus]	345	NS_403_Glycosylation_Cff_HILIC_B1.83949.83949.2	controllerType=0 controllerNumber=1 scan=83949	177.184	Trypsin	B1	LQNAVSVASLLLTTEATVSEIK	N{+210}	210.134	210.13	210.134
57218:4	4	L.DANN{+210.136}LDSELLDNLDHTDDHK.N	NA	N{+210}	627.044	4	2505.15	2504.15	1	-1.3	154	NRagged	372.6	59.53	1.2	5.38	278	>gi|636635603|ref|WP_024305352.1| hypothetical protein [Campylobacter fetus]	173	NS_403_Glycosylation_Cff_HILIC_B2.55804.55804.5	controllerType=0 controllerNumber=1 scan=55804	129.179	Trypsin	B2	DANNLDSELLDNLDHTDDHK	N{+210}	210.136	210.14	210.136
84798:3	67	L.LEGAQGTLLDIDHGTYPYVTSSN{+210.140}TVSAGAC[+57.021]TGLGLSPK.S	NA	C[+57], N{+210}	1354.68	3	4062.02	4061.02	1	-0.8	216	NRagged	328.35	98.84	0	6.66	63	>gi|488937461|ref|WP_002848536.1| adenylosuccinate synthase [Campylobacter fetus]	1490	NS_403_Glycosylation_Cff_HILIC_B1.79855.79855.3	controllerType=0 controllerNumber=1 scan=79855	171.546	Trypsin	B1	LEGAQGTLLDIDHGTYPYVTSSNTVSAGACTGLGLSPK	N{+210}	210.14	210.14	210.14
79811:2	131	V.VLAGFQGVDAN{+210.143}GYVTTLGR.G	NA	N{+210}	1075.08	2	2149.15	2148.15	1	-1.6	132	NRagged	395.12	85.74	0	7.13	30	>gi|488938648|ref|WP_002849723.1| aspartate kinase [Campylobacter fetus]	973	NS_403_Glycosylation_Cff_HILIC_B2.74960.74960.2	controllerType=0 controllerNumber=1 scan=74960	164.554	Trypsin	B2	VLAGFQGVDANGYVTTLGR	N{+210}	210.143	210.14	210.143
87147:2	11	I.PISVAVAN{+210.144}NALFLIPEPK.S	NA	N{+210}	1052.62	2	2104.23	2103.23	1	-1.6	312	NRagged	319.43	212.64	0	7.79	188	>gi|488937589|ref|WP_002848664.1| Sec-dependent nitrous-oxide reductase [Campylobacter fetus]	1435	NS_403_Glycosylation_Cff_HILIC_B2.80965.80965.2	controllerType=0 controllerNumber=1 scan=80965	174.781	Trypsin	B2	PISVAVANNALFLIPEPK	N{+210}	210.144	210.14	210.144
80088:5	150	L.AGAGSN{+210.145}ATHEAVDLAEFAEAHGADGILSVAPYYNKPTQEGLYLHYK.N	NA	N{+210}	1012.3	5	5057.48	5056.48	1	-0.7	78	NRagged	300.74	99.52	2.93	5.35	23	>gi|488938152|ref|WP_002849227.1| 4-hydroxy-tetrahydrodipicolinate synthase [Campylobacter fetus]	1202	NS_403_Glycosylation_Cff_HILIC_B2.75194.75194.5	controllerType=0 controllerNumber=1 scan=75194	165.01	Trypsin	B2	AGAGSNATHEAVDLAEFAEAHGADGILSVAPYYNKPTQEGLYLHYK	N{+210}	210.145	210.15	210.145
87913:2	124	V.VLAGFQGVDAN{+210.145}GYVTTLGR.G	NA	N{+210}	1075.08	2	2149.15	2148.15	1	-1.6	132	NRagged	448.36	78.5	0	7.42	40	>gi|488938648|ref|WP_002849723.1| aspartate kinase [Campylobacter fetus]	973	NS_403_Glycosylation_Cff_HILIC_B3.81079.81079.2	controllerType=0 controllerNumber=1 scan=81079	173.971	Trypsin	B3	VLAGFQGVDANGYVTTLGR	N{+210}	210.145	210.15	210.145
05517:5	373	V.PAGHQAYNTNAELHRN{+210.147}PR.G	NA	N{+210}	452.435	5	2258.15	2256.15	2	-3	185	NRagged	385.11	122.21	0	6.55	7	>gi|488937372|ref|WP_002848447.1| 5'/3'-nucleotidase SurE [Campylobacter fetus]	1529	NS_403_Glycosylation_Cff_HILIC_B1.7601.7601.5	controllerType=0 controllerNumber=1 scan=7601	28.8835	Trypsin	B1	PAGHQAYNTNAELHRNPR	N{+210}	210.147	210.15	210.147
91545:2	245	I.VLVDGAVYVAGN{+210.147}SESEIAQSIENAK.T	NA	N{+210}	1387.72	2	2774.44	2773.44	1	-1.2	78	NRagged	482.15	48.4	0	7.92	15	>gi|488939464|ref|WP_002850539.1| F0F1 ATP synthase subunit epsilon [Campylobacter fetus]	640	NS_403_Glycosylation_Cff_HILIC_B3.83960.83960.2	controllerType=0 controllerNumber=1 scan=83960	177.659	Trypsin	B3	VLVDGAVYVAGNSESEIAQSIENAK	N{+210}	210.147	210.15	210.147
06062:4	449	V.PAGHQAYNTNAELHRN{+210.148}PR.G	NA	N{+210}	565.293	4	2258.15	2256.15	2	-3	185	NRagged	507.7	152.35	0	7.69	5	>gi|488937372|ref|WP_002848447.1| 5'/3'-nucleotidase SurE [Campylobacter fetus]	1529	NS_403_Glycosylation_Cff_HILIC_B3.8220.8220.2	controllerType=0 controllerNumber=1 scan=8220	29.7915	Trypsin	B3	PAGHQAYNTNAELHRNPR	N{+210}	210.148	210.15	210.148
70904:4	260	L.HHLVDLGN{+210.148}SVIVIEHNLDVIK.N	NA	N{+210}	644.618	4	2575.45	2574.45	1	-1.3	869	NRagged	513.71	86.9	0	6.91	11	>gi|488937397|ref|WP_002848472.1| excinuclease ABC subunit UvrA [Campylobacter fetus]	1512	NS_403_Glycosylation_Cff_HILIC_B3.67274.67274.4	controllerType=0 controllerNumber=1 scan=67274	149.659	Trypsin	B3	HHLVDLGNSVIVIEHNLDVIK	N{+210}	210.148	210.15	210.148
05541:5	373	V.PAGHQAYNTN{+210.149}AELHRNPR.G	NA	N{+210}	452.436	5	2258.15	2256.15	2	-3	185	NRagged	377.59	130.86	1.7	6.84	7	>gi|488937372|ref|WP_002848447.1| 5'/3'-nucleotidase SurE [Campylobacter fetus]	1529	NS_403_Glycosylation_Cff_HILIC_B1.7618.7618.5	controllerType=0 controllerNumber=1 scan=7618	28.9132	Trypsin	B1	PAGHQAYNTNAELHRNPR	N{+210}	210.149	210.15	210.149
77544:2	11	L.DN{+210.154}NYHPIEEYEAVYR.G	NA	N{+210}	1061.51	2	2122	2122	0	0	193	NRagged	483.33	89.87	2.78	4.99	188	>gi|488937589|ref|WP_002848664.1| Sec-dependent nitrous-oxide reductase [Campylobacter fetus]	1435	NS_403_Glycosylation_Cff_HILIC_B2.73034.73034.2	controllerType=0 controllerNumber=1 scan=73034	160.859	Trypsin	B2	DNNYHPIEEYEAVYR	N{+210}	210.154	210.15	210.154
90046:2	59	E.QIGLGFIAEVPLVIAN{+210.856}VMR.G	NA	N{+211}	1127.02	2	2253.02	2251.02	2	-3	88	NRagged	354.67	13.85	0	7	39	>gi|488938348|ref|WP_002849423.1| 2-oxoglutarate synthase subunit alpha [Campylobacter fetus]	1116	NS_403_Glycosylation_Cff_HILIC_B3.82751.82751.2	controllerType=0 controllerNumber=1 scan=82751	175.977	Trypsin	B3	QIGLGFIAEVPLVIANVMR	N{+211}	210.856	210.86	210.856
84280:3	132	V.TTTVEHPAIGATC[+57.021]SFLEN{+210.928}LGVEITR.L	NA	C[+57], N{+211}	977.101	3	2929.29	2927.29	2	-2.3	97	NRagged	332.7	9.47	0	7.5	25	>gi|488939701|ref|WP_002850776.1| cysteine desulfurase, NifS family [Campylobacter fetus]	531	NS_403_Glycosylation_Cff_HILIC_B1.79440.79440.3	controllerType=0 controllerNumber=1 scan=79440	170.876	Trypsin	B1	TTTVEHPAIGATCSFLENLGVEITR	N{+211}	210.928	210.93	210.928
85740:3	131	V.TTTVEHPAIGATC[+57.021]SFLEN{+210.934}LGVEITR.L	NA	C[+57], N{+211}	977.103	3	2929.3	2927.3	2	-2.3	97	NRagged	413.97	64.19	0	8.31	24	>gi|488939701|ref|WP_002850776.1| cysteine desulfurase, NifS family [Campylobacter fetus]	531	NS_403_Glycosylation_Cff_HILIC_B3.79274.79274.3	controllerType=0 controllerNumber=1 scan=79274	170.936	Trypsin	B3	TTTVEHPAIGATCSFLENLGVEITR	N{+211}	210.934	210.93	210.934
79839:2	14	D.MGPLVSEAGLN{+210.944}SVNAMVER.A	NA	N{+211}	1093.46	2	2185.92	2184.92	1	-1.5	321	NRagged	348.13	1.54	0	6.32	114	>gi|488936974|ref|WP_002848049.1| aldehyde dehydrogenase [Campylobacter fetus]	1716	NS_403_Glycosylation_Cff_HILIC_B1.75752.75752.2	controllerType=0 controllerNumber=1 scan=75752	164.532	Trypsin	B1	MGPLVSEAGLNSVNAMVER	N{+211}	210.944	210.94	210.944
08426:3	5	N.TTIVN{+211.041}GAGDKDSIEAR.I	NA	N{+211}	619.963	3	1857.87	1857.87	0	0	329	NRagged	474.71	5.36	5.36	5.56	232	>gi|500052002|ref|WP_011731919.1| chaperonin GroEL [Campylobacter fetus]	345	NS_403_Glycosylation_Cff_HILIC_B3.10461.10461.3	controllerType=0 controllerNumber=1 scan=10461	34.0191	Trypsin	B3	TTIVNGAGDKDSIEAR	N{+211}	211.041	211.04	211.041
40255:3	11	A.LVAQGVSADRIEITSN{+211.074}GESKPVC[+57.021]TER.T	NA	C[+57], N{+211}	1010.17	3	3028.5	3027.5	1	-1.1	131	NRagged	411.46	18.33	0	6.42	428	>gi|488939454|ref|WP_002850529.1| OmpA family protein [Campylobacter fetus]	644	NS_403_Glycosylation_Cff_HILIC_B3.40346.40346.3	controllerType=0 controllerNumber=1 scan=40346	99.0774	Trypsin	B3	LVAQGVSADRIEITSNGESKPVCTER	N{+211}	211.074	211.07	211.074
80723:4	114	L.AGAGSNATHEAVDLAEFAEAHGADGILSVAPYYN{+211.090}KPTQEGLYLHYK.N	NA	N{+211}	1265.36	4	5058.43	5057.43	1	-0.7	78	NRagged	530.1	33.04	8.17	4.7	30	>gi|488938152|ref|WP_002849227.1| 4-hydroxy-tetrahydrodipicolinate synthase [Campylobacter fetus]	1202	NS_403_Glycosylation_Cff_HILIC_B3.75253.75253.4	controllerType=0 controllerNumber=1 scan=75253	163.965	Trypsin	B3	AGAGSNATHEAVDLAEFAEAHGADGILSVAPYYNKPTQEGLYLHYK	N{+211}	211.09	211.09	211.09
85087:2	124	V.VLAGFQGVDAN{+211.091}GYVTTLGR.G	NA	N{+211}	1075.55	2	2150.1	2149.1	1	-1.6	132	NRagged	307.12	63.02	0	6.33	40	>gi|488938648|ref|WP_002849723.1| aspartate kinase [Campylobacter fetus]	973	NS_403_Glycosylation_Cff_HILIC_B3.78760.78760.2	controllerType=0 controllerNumber=1 scan=78760	170.036	Trypsin	B3	VLAGFQGVDANGYVTTLGR	N{+211}	211.091	211.09	211.091
46208:3	34	G.QN{+211.092}ITDEDLAPVLGPHGSETSNVPADMKK.N	NA	N{+211}	1058.85	3	3174.53	3174.53	0	0	28	NRagged	352	8.43	8.43	6.07	84	>gi|488937780|ref|WP_002848855.1| peptidyl-prolyl cis-trans isomerase [Campylobacter fetus]	1372	NS_403_Glycosylation_Cff_HILIC_B3.45684.45684.3	controllerType=0 controllerNumber=1 scan=45684	109.842	Trypsin	B3	QNITDEDLAPVLGPHGSETSNVPADMKK	N{+211}	211.092	211.09	211.092
79759:4	150	L.AGAGSNATHEAVDLAEFAEAHGADGILSVAPYYN{+211.093}KPTQEGLYLHYK.N	NA	N{+211}	1265.86	4	5060.43	5057.43	3	-2	78	NRagged	541.06	15	10.62	6.37	23	>gi|488938152|ref|WP_002849227.1| 4-hydroxy-tetrahydrodipicolinate synthase [Campylobacter fetus]	1202	NS_403_Glycosylation_Cff_HILIC_B2.74916.74916.4	controllerType=0 controllerNumber=1 scan=74916	164.482	Trypsin	B2	AGAGSNATHEAVDLAEFAEAHGADGILSVAPYYNKPTQEGLYLHYK	N{+211}	211.093	211.09	211.093
46282:3	34	G.QN{+211.097}ITDEDLAPVLGPHGSETSNVPADMKK.N	NA	N{+211}	1059.18	3	3175.54	3174.54	1	-1.1	28	NRagged	456.02	27.9	27.9	7.18	84	>gi|488937780|ref|WP_002848855.1| peptidyl-prolyl cis-trans isomerase [Campylobacter fetus]	1372	NS_403_Glycosylation_Cff_HILIC_B3.45753.45753.3	controllerType=0 controllerNumber=1 scan=45753	109.973	Trypsin	B3	QNITDEDLAPVLGPHGSETSNVPADMKK	N{+211}	211.097	211.1	211.097
87410:3	102	L.PPFGQN{+211.118}VSMFEAIDKEDVLLFHPYESFEPVTQFIK.E	NA	N{+211}	1438.38	3	4313.14	4310.14	3	-2.3	315	NRagged	632.3	71.26	7.08	10.24	29	>gi|488938305|ref|WP_002849380.1| RNA degradosome polyphosphate kinase [Campylobacter fetus]	1136	NS_403_Glycosylation_Cff_HILIC_B1.81996.81996.3	controllerType=0 controllerNumber=1 scan=81996	174.692	Trypsin	B1	PPFGQNVSMFEAIDKEDVLLFHPYESFEPVTQFIK	N{+211}	211.118	211.12	211.118
70089:4	352	T.SGFEVISYIGGEGHN{+211.125}LQEHSIVLVR.G	NA	N{+211}	739.138	4	2953.53	2951.53	2	-2.3	59	NRagged	610.25	22.96	13.88	10.21	10	>gi|488939036|ref|WP_002850111.1| MULTISPECIES: 30S ribosomal protein S12 [Campylobacter]	816	NS_403_Glycosylation_Cff_HILIC_B1.67900.67900.4	controllerType=0 controllerNumber=1 scan=67900	151.209	Trypsin	B1	SGFEVISYIGGEGHNLQEHSIVLVR	N{+211}	211.125	211.12	211.125
63382:6	182	V.ETQPN{+211.130}FKGDTQGSNKKPATLESGAVVQIPFHVLEGEVIR.V	NA	N{+211}	739.893	6	4434.32	4432.32	2	-1.5	137	NRagged	330.61	18.57	3.36	6.96	18	>gi|488938941|ref|WP_002850016.1| elongation factor P [Campylobacter fetus]	859	NS_403_Glycosylation_Cff_HILIC_B1.62109.62109.6	controllerType=0 controllerNumber=1 scan=62109	140.716	Trypsin	B1	ETQPNFKGDTQGSNKKPATLESGAVVQIPFHVLEGEVIR	N{+211}	211.13	211.13	211.13
53224:5	137	V.TNC[+57.021]GEN{+211.135}GGQEVMHLHFHLLGGTILK.W	NA	C[+57], N{+211}	595.903	5	2975.48	2973.48	2	-2.3	82	NRagged	356.06	40.36	0	7.89	42	>gi|488938956|ref|WP_002850031.1| histidine triad nucleotide-binding protein [Campylobacter fetus]	852	NS_403_Glycosylation_Cff_HILIC_B1.53136.53136.5	controllerType=0 controllerNumber=1 scan=53136	124.968	Trypsin	B1	TNCGENGGQEVMHLHFHLLGGTILK	N{+211}	211.135	211.13	211.135
80258:3	53	V.SQDSTSAVISSGIN{+211.143}DGDLIIMDNFKK.I	NA	N{+211}	989.501	3	2966.49	2966.49	0	0	331	NRagged	361.72	52.11	7.24	5.89	247	>gi|488937039|ref|WP_002848114.1| efflux RND transporter periplasmic adaptor subunit [Campylobacter fetus]	1678	NS_403_Glycosylation_Cff_HILIC_B2.75336.75336.3	controllerType=0 controllerNumber=1 scan=75336	165.235	Trypsin	B2	SQDSTSAVISSGINDGDLIIMDNFKK	N{+211}	211.143	211.14	211.143
86954:3	89	L.LEGAQGTLLDIDHGTYPYVTSSN{+211.146}TVSAGAC[+57.021]TGLGLSPK.S	NA	C[+57], N{+211}	1354.68	3	4062.03	4062.03	0	0	216	NRagged	325.36	42.67	0	5.12	44	>gi|488937461|ref|WP_002848536.1| adenylosuccinate synthase [Campylobacter fetus]	1490	NS_403_Glycosylation_Cff_HILIC_B3.80229.80229.3	controllerType=0 controllerNumber=1 scan=80229	172.502	Trypsin	B3	LEGAQGTLLDIDHGTYPYVTSSNTVSAGACTGLGLSPK	N{+211}	211.146	211.15	211.146
21136:2	687	L.STGQGGVVTAN{+211.147}NEEDYK.L	NA	N{+211}	990.976	2	1980.95	1979.95	1	-1.7	184	NRagged	360.47	80.85	0	6.6	3	>gi|1606717981|ref|WP_134853931.1| DegT/DnrJ/EryC1/StrS family aminotransferase [Campylobacter fetus]	27	NS_403_Glycosylation_Cff_HILIC_B3.23068.23068.2	controllerType=0 controllerNumber=1 scan=23068	62.2877	Trypsin	B3	STGQGGVVTANNEEDYK	N{+211}	211.147	211.15	211.147
06137:5	360	V.PAGHQAYNTNAELHRN{+211.148}PR.G	NA	N{+211}	452.436	5	2258.15	2257.15	1	-1.5	185	NRagged	343.22	150.75	1.83	6.88	6	>gi|488937372|ref|WP_002848447.1| 5'/3'-nucleotidase SurE [Campylobacter fetus]	1529	NS_403_Glycosylation_Cff_HILIC_B2.8327.8327.5	controllerType=0 controllerNumber=1 scan=8327	30.1402	Trypsin	B2	PAGHQAYNTNAELHRNPR	N{+211}	211.148	211.15	211.148
19351:2	758	L.STGQGGVVTAN{+211.149}NEEDYK.L	NA	N{+211}	990.977	2	1980.95	1979.95	1	-1.7	184	NRagged	314.48	26.46	0	5.64	1	>gi|1606717981|ref|WP_134853931.1| DegT/DnrJ/EryC1/StrS family aminotransferase [Campylobacter fetus]	27	NS_403_Glycosylation_Cff_HILIC_B1.22034.22034.2	controllerType=0 controllerNumber=1 scan=22034	62.2131	Trypsin	B1	STGQGGVVTANNEEDYK	N{+211}	211.149	211.15	211.149
06080:5	449	V.PAGHQAYNTN{+211.149}AELHRNPR.G	NA	N{+211}	452.436	5	2258.15	2257.15	1	-1.5	185	NRagged	417.11	143.33	1.78	8.01	5	>gi|488937372|ref|WP_002848447.1| 5'/3'-nucleotidase SurE [Campylobacter fetus]	1529	NS_403_Glycosylation_Cff_HILIC_B3.8240.8240.5	controllerType=0 controllerNumber=1 scan=8240	29.8299	Trypsin	B3	PAGHQAYNTNAELHRNPR	N{+211}	211.149	211.15	211.149
20255:2	643	L.STGQGGVVTAN{+211.151}NEEDYK.L	NA	N{+211}	990.978	2	1980.95	1979.95	1	-1.7	184	NRagged	376.92	32.78	0	7.09	3	>gi|1606717981|ref|WP_134853931.1| DegT/DnrJ/EryC1/StrS family aminotransferase [Campylobacter fetus]	27	NS_403_Glycosylation_Cff_HILIC_B2.22716.22716.2	controllerType=0 controllerNumber=1 scan=22716	62.4509	Trypsin	B2	STGQGGVVTANNEEDYK	N{+211}	211.151	211.15	211.151
05518:5	373	V.PAGHQAYNTNAELHRN{+211.151}PR.G	NA	N{+211}	452.636	5	2259.15	2257.15	2	-3	185	NRagged	385.16	126.36	0	6.93	7	>gi|488937372|ref|WP_002848447.1| 5'/3'-nucleotidase SurE [Campylobacter fetus]	1529	NS_403_Glycosylation_Cff_HILIC_B1.7601.7601.5	controllerType=0 controllerNumber=1 scan=7601	28.8835	Trypsin	B1	PAGHQAYNTNAELHRNPR	N{+211}	211.151	211.15	211.151
87507:2	243	I.VLVDGAVYVAGN{+211.156}SESEIAQSIENAK.T	NA	N{+211}	1387.73	2	2774.44	2774.44	0	0	78	NRagged	474.41	103.04	0	6.85	19	>gi|488939464|ref|WP_002850539.1| F0F1 ATP synthase subunit epsilon [Campylobacter fetus]	640	NS_403_Glycosylation_Cff_HILIC_B2.81242.81242.2	controllerType=0 controllerNumber=1 scan=81242	175.095	Trypsin	B2	VLVDGAVYVAGNSESEIAQSIENAK	N{+211}	211.156	211.16	211.156
88231:2	88	L.LDEVN{+211.225}IFDGGLGDEFDISR.L	NA	N{+211}	1162.61	2	2324.22	2322.22	2	-2.9	657	NRagged	329.1	19.3	0	6.3	31	>gi|488937897|ref|WP_002848972.1| preprotein translocase subunit SecA [Campylobacter fetus]	1317	NS_403_Glycosylation_Cff_HILIC_B1.82629.82629.2	controllerType=0 controllerNumber=1 scan=82629	175.413	Trypsin	B1	LDEVNIFDGGLGDEFDISR	N{+211}	211.225	211.22	211.225
08816:3	16	T.NIAAMN{+211.988}AHANAVGNNR.D	NA	N{+212}	617.598	3	1850.78	1849.78	1	-1.8	8	NRagged	369.19	11.23	0	6.61	145	>gi|488939636|ref|WP_002850711.1| flagellin B [Campylobacter fetus]	570	NS_403_Glycosylation_Cff_HILIC_B1.10846.10846.3	controllerType=0 controllerNumber=1 scan=10846	35.5123	Trypsin	B1	NIAAMNAHANAVGNNR	N{+212}	211.988	211.99	211.988
82794:3	540	D.DFLDN{+212.041}ISLADIIKK.-	NA	N{+212}	606.648	3	1817.93	1816.93	1	-1.8	121	NRagged	481	110.87	0	6.21	3	>gi|488938622|ref|WP_002849697.1| Rrf2 family transcriptional regulator [Campylobacter fetus]	985	NS_403_Glycosylation_Cff_HILIC_B2.77354.77354.3	controllerType=0 controllerNumber=1 scan=77354	168.882	Trypsin	B2	DFLDNISLADIIKK	N{+212}	212.041	212.04	212.041
73304:4	352	T.SGFEVISYIGGEGHN{+212.047}LQEHSIVLVR.G	NA	N{+212}	739.369	4	2954.45	2952.45	2	-2.3	59	NRagged	591.64	24.31	0	9.21	10	>gi|488939036|ref|WP_002850111.1| MULTISPECIES: 30S ribosomal protein S12 [Campylobacter]	816	NS_403_Glycosylation_Cff_HILIC_B1.70529.70529.4	controllerType=0 controllerNumber=1 scan=70529	155.565	Trypsin	B1	SGFEVISYIGGEGHNLQEHSIVLVR	N{+212}	212.047	212.05	212.047
40206:3	11	A.LVAQGVSADRIEITSN{+212.070}GESKPVC[+57.021]TER.T	NA	C[+57], N{+212}	1010.5	3	3029.49	3028.49	1	-1.1	131	NRagged	397.49	77.23	10.59	6.58	428	>gi|488939454|ref|WP_002850529.1| OmpA family protein [Campylobacter fetus]	644	NS_403_Glycosylation_Cff_HILIC_B3.40307.40307.3	controllerType=0 controllerNumber=1 scan=40307	99.0011	Trypsin	B3	LVAQGVSADRIEITSNGESKPVCTER	N{+212}	212.07	212.07	212.07
39233:3	9	A.LVAQGVSADRIEITSN{+212.071}GESKPVC[+57.021]TER.T	NA	C[+57], N{+212}	1010.17	3	3028.49	3028.49	0	0	131	NRagged	437.99	51.98	13.69	6.01	452	>gi|488939454|ref|WP_002850529.1| OmpA family protein [Campylobacter fetus]	644	NS_403_Glycosylation_Cff_HILIC_B2.39970.39970.3	controllerType=0 controllerNumber=1 scan=39970	99.1348	Trypsin	B2	LVAQGVSADRIEITSNGESKPVCTER	N{+212}	212.071	212.07	212.071
42654:5	353	P.LAILN{+212.072}THGHFDHIYDDNAIRDK.F	NA	N{+212}	558.876	5	2790.35	2790.35	0	0	45	NRagged	418.39	0.64	0	5.82	7	>gi|488938586|ref|WP_002849661.1| MBL fold metallo-hydrolase [Campylobacter fetus]	998	NS_403_Glycosylation_Cff_HILIC_B3.42413.42413.5	controllerType=0 controllerNumber=1 scan=42413	103.101	Trypsin	B3	LAILNTHGHFDHIYDDNAIRDK	N{+212}	212.072	212.07	212.072
79159:2	12	Q.TFSTAEDN{+212.083}QSAVTINVLQGER.E	NA	N{+212}	1247.6	2	2494.19	2492.19	2	-2.7	419	NRagged	426.29	31.17	0	7.17	245	>gi|500052160|ref|WP_011732077.1| molecular chaperone DnaK [Campylobacter fetus]	294	NS_403_Glycosylation_Cff_HILIC_B2.74429.74429.2	controllerType=0 controllerNumber=1 scan=74429	163.534	Trypsin	B2	TFSTAEDNQSAVTINVLQGER	N{+212}	212.083	212.08	212.083
07744:3	186	V.PAVNGMEEN{+212.085}SVEHSGPHGGKR.M	NA	N{+212}	801.705	3	2403.1	2401.1	2	-2.8	184	NRagged	315.22	39.1	0	6.77	28	>gi|488938936|ref|WP_002850011.1| ammonia-forming cytochrome c nitrite reductase subunit c552 [Campylobacter fetus]	861	NS_403_Glycosylation_Cff_HILIC_B1.9713.9713.3	controllerType=0 controllerNumber=1 scan=9713	33.0517	Trypsin	B1	PAVNGMEENSVEHSGPHGGKR	N{+212}	212.085	212.09	212.085
24655:4	69	V.QN{+212.088}WGAEIGYHSYSHK.Y	NA	N{+212}	498.23	4	1989.9	1988.9	1	-1.7	115	NRagged	329.59	329.59	0	6.12	79	>gi|488936759|ref|WP_002847834.1| polysaccharide deacetylase family protein [Campylobacter fetus]	1804	NS_403_Glycosylation_Cff_HILIC_B1.27200.27200.4	controllerType=0 controllerNumber=1 scan=27200	73.7677	Trypsin	B1	QNWGAEIGYHSYSHK	N{+212}	212.088	212.09	212.088
30631:2	270	V.AN{+212.091}NISGLTITQK.D	NA	N{+212}	736.397	2	1471.79	1471.79	0	0	323	NRagged	316.38	114.56	10.55	3.62	14	>gi|488937063|ref|WP_002848138.1| anaerobic C4-dicarboxylate transporter [Campylobacter fetus]	1658	NS_403_Glycosylation_Cff_HILIC_B3.31879.31879.2	controllerType=0 controllerNumber=1 scan=31879	81.6133	Trypsin	B3	ANNISGLTITQK	N{+212}	212.091	212.09	212.091
88384:2	5	A.LQN{+212.111}AVSVASLLLTTEATVSEIK.E	NA	N{+212}	1250.2	2	2499.39	2499.39	0	0	502	NRagged	307.05	36.53	17.85	5.94	231	>gi|500052002|ref|WP_011731919.1| chaperonin GroEL [Campylobacter fetus]	345	NS_403_Glycosylation_Cff_HILIC_B1.82752.82752.2	controllerType=0 controllerNumber=1 scan=82752	175.562	Trypsin	B1	LQNAVSVASLLLTTEATVSEIK	N{+212}	212.111	212.11	212.111
89617:2	5	A.LQN{+212.113}AVSVASLLLTTEATVSEIK.E	NA	N{+212}	1250.2	2	2499.39	2499.39	0	0	502	NRagged	317.3	36.23	4.68	6.22	232	>gi|500052002|ref|WP_011731919.1| chaperonin GroEL [Campylobacter fetus]	345	NS_403_Glycosylation_Cff_HILIC_B3.82417.82417.2	controllerType=0 controllerNumber=1 scan=82417	175.546	Trypsin	B3	LQNAVSVASLLLTTEATVSEIK	N{+212}	212.113	212.11	212.113
46439:3	36	L.PFNPATN{+212.128}AVVSEETC[+57.021]NYHYGK.H	NA	C[+57], N{+212}	871.073	3	2611.2	2610.2	1	-1.3	7	NRagged	329.27	194.88	6.91	7.42	215	>gi|488936879|ref|WP_002847954.1| superoxide dismutase [Campylobacter fetus]	1753	NS_403_Glycosylation_Cff_HILIC_B2.46362.46362.3	controllerType=0 controllerNumber=1 scan=46362	111.778	Trypsin	B2	PFNPATNAVVSEETCNYHYGK	N{+212}	212.128	212.13	212.128
85607:3	3	F.DTVLMLHADHEQN{+212.130}ASTTTVR.T	NA	N{+212}	818.407	3	2453.21	2451.21	2	-2.7	222	NRagged	336.16	55.82	0	6.72	752	>gi|488937111|ref|WP_002848186.1| citrate synthase [Campylobacter fetus]	1635	NS_403_Glycosylation_Cff_HILIC_B2.79659.79659.3	controllerType=0 controllerNumber=1 scan=79659	172.956	Trypsin	B2	DTVLMLHADHEQNASTTTVR	N{+212}	212.13	212.13	212.13
84663:2	124	V.VLAGFQGVDAN{+212.140}GYVTTLGR.G	NA	N{+212}	1076.08	2	2151.15	2150.15	1	-1.6	132	NRagged	333.93	74.48	0	7.34	40	>gi|488938648|ref|WP_002849723.1| aspartate kinase [Campylobacter fetus]	973	NS_403_Glycosylation_Cff_HILIC_B3.78364.78364.2	controllerType=0 controllerNumber=1 scan=78364	169.283	Trypsin	B3	VLAGFQGVDANGYVTTLGR	N{+212}	212.14	212.14	212.14
21249:2	687	L.STGQGGVVTAN{+212.150}NEEDYK.L	NA	N{+212}	991.478	2	1981.95	1980.95	1	-1.7	184	NRagged	382.37	65.11	3.86	6.58	3	>gi|1606717981|ref|WP_134853931.1| DegT/DnrJ/EryC1/StrS family aminotransferase [Campylobacter fetus]	27	NS_403_Glycosylation_Cff_HILIC_B3.23172.23172.2	controllerType=0 controllerNumber=1 scan=23172	62.5115	Trypsin	B3	STGQGGVVTANNEEDYK	N{+212}	212.15	212.15	212.15
52068:3	42	E.PN{+212.205}TNDDFSHYNIYR.S	NA	N{+212}	656.997	3	1968.98	1967.98	1	-1.7	245	NRagged	395.75	122.25	0	6.66	98	>gi|488938836|ref|WP_002849911.1| fibronectin type III domain-containing protein [Campylobacter fetus]	897	NS_403_Glycosylation_Cff_HILIC_B3.50776.50776.4	controllerType=0 controllerNumber=1 scan=50776	119.274	Trypsin	B3	PNTNDDFSHYNIYR	N{+212}	212.205	212.21	212.205
79701:2	52	D.SLTN{+212.219}EWYDC[+57.021]SAHMLWIGER.T	NA	C[+57], N{+212}	1291.64	2	2582.27	2580.27	2	-2.6	250	NRagged	398.9	21.34	0	5.53	71	>gi|488937964|ref|WP_002849039.1| 3-deoxy-7-phosphoheptulonate synthase class II [Campylobacter fetus]	1286	NS_403_Glycosylation_Cff_HILIC_B3.74452.74452.2	controllerType=0 controllerNumber=1 scan=74452	162.484	Trypsin	B3	SLTNEWYDCSAHMLWIGER	N{+212}	212.219	212.22	212.219
78282:3	51	D.SLTN{+212.221}EWYDC[+57.021]SAHMLWIGER.T	NA	C[+57], N{+212}	861.428	3	2582.27	2580.27	2	-2.6	250	NRagged	521.18	81.73	0	7.08	78	>gi|488937964|ref|WP_002849039.1| 3-deoxy-7-phosphoheptulonate synthase class II [Campylobacter fetus]	1286	NS_403_Glycosylation_Cff_HILIC_B1.74506.74506.3	controllerType=0 controllerNumber=1 scan=74506	162.406	Trypsin	B1	SLTNEWYDCSAHMLWIGER	N{+212}	212.221	212.22	212.221
37167:4	14	S.EGDN{+212.263}EDVHFADTVKGSDWGC[+57.021]DQEVAR.M	NA	C[+57], N{+212}	788.381	4	3150.5	3148.5	2	-2.1	62	NRagged	476.23	14.26	0	7.96	172	>gi|488937545|ref|WP_002848620.1| fumarate reductase flavoprotein subunit [Campylobacter fetus]	1453	NS_403_Glycosylation_Cff_HILIC_B3.37413.37413.4	controllerType=0 controllerNumber=1 scan=37413	92.4877	Trypsin	B3	EGDNEDVHFADTVKGSDWGCDQEVAR	N{+212}	212.263	212.26	212.263
10182:3	4	L.AIGGN{+212.497}HTIHGC[+57.021]R.R	NA	C[+57], N{+212}	502.713	3	1506.12	1505.12	1	-2.2	100	NRagged	350.01	76.93	0	5.82	346	>gi|488938347|ref|WP_002849422.1| 2-oxoglutarate ferredoxin oxidoreductase subunit beta [Campylobacter fetus]	1117	NS_403_Glycosylation_Cff_HILIC_B1.12368.12368.4	controllerType=0 controllerNumber=1 scan=12368	39.1887	Trypsin	B1	AIGGNHTIHGCR	N{+212}	212.497	212.5	212.497
84178:3	123	V.TTTVEHPAIGATC[+57.021]SFLEN{+212.935}LGVEITR.L	NA	C[+57], N{+213}	977.104	3	2929.3	2929.3	0	0	97	NRagged	434.57	97.24	0	6.79	32	>gi|488939701|ref|WP_002850776.1| cysteine desulfurase, NifS family [Campylobacter fetus]	531	NS_403_Glycosylation_Cff_HILIC_B2.78518.78518.3	controllerType=0 controllerNumber=1 scan=78518	171.11	Trypsin	B2	TTTVEHPAIGATCSFLENLGVEITR	N{+213}	212.935	212.94	212.935
80710:4	232	T.SGFEVISYIGGEGHN{+213.045}LQEHSIVLVR.G	NA	N{+213}	739.118	4	2953.45	2953.45	0	0	59	NRagged	509.45	73.98	2.31	6.46	12	>gi|488939036|ref|WP_002850111.1| MULTISPECIES: 30S ribosomal protein S12 [Campylobacter]	816	NS_403_Glycosylation_Cff_HILIC_B2.75692.75692.4	controllerType=0 controllerNumber=1 scan=75692	165.891	Trypsin	B2	SGFEVISYIGGEGHNLQEHSIVLVR	N{+213}	213.045	213.04	213.045
52802:3	12	Q.TFSTAEDN{+213.074}QSAVTINVLQGEREFAK.D	NA	N{+213}	990.814	3	2970.43	2968.43	2	-2.3	419	NRagged	316.38	83.27	0	8.4	245	>gi|500052160|ref|WP_011732077.1| molecular chaperone DnaK [Campylobacter fetus]	294	NS_403_Glycosylation_Cff_HILIC_B2.51947.51947.3	controllerType=0 controllerNumber=1 scan=51947	122.155	Trypsin	B2	TFSTAEDNQSAVTINVLQGEREFAK	N{+213}	213.074	213.07	213.074
90957:3	55	T.TAIEILNDTN{+213.074}GKVDILVAGFGTGGTVSGIAEVLR.A	NA	N{+213}	1206.31	3	3616.91	3613.91	3	-2.8	156	NRagged	320.67	34.2	0	8.08	96	>gi|488938368|ref|WP_002849443.1| cysteine synthase A [Campylobacter fetus]	1105	NS_403_Glycosylation_Cff_HILIC_B3.83493.83493.3	controllerType=0 controllerNumber=1 scan=83493	177.003	Trypsin	B3	TAIEILNDTNGKVDILVAGFGTGGTVSGIAEVLR	N{+213}	213.074	213.07	213.074
25894:3	64	V.QN{+213.087}WGAEIGYHSYSHK.Y	NA	N{+213}	663.97	3	1989.9	1989.9	0	0	115	NRagged	351.83	265.79	60.4	3.75	86	>gi|488936759|ref|WP_002847834.1| polysaccharide deacetylase family protein [Campylobacter fetus]	1804	NS_403_Glycosylation_Cff_HILIC_B2.28054.28054.3	controllerType=0 controllerNumber=1 scan=28054	74.3723	Trypsin	B2	QNWGAEIGYHSYSHK	N{+213}	213.087	213.09	213.087
38235:4	3	F.DTVLMLHADHEQN{+213.087}ASTTTVR.T	NA	N{+213}	614.297	4	2454.16	2452.16	2	-2.7	222	NRagged	381.69	136.35	0	7.16	752	>gi|488937111|ref|WP_002848186.1| citrate synthase [Campylobacter fetus]	1635	NS_403_Glycosylation_Cff_HILIC_B2.39117.39117.4	controllerType=0 controllerNumber=1 scan=39117	97.4695	Trypsin	B2	DTVLMLHADHEQNASTTTVR	N{+213}	213.087	213.09	213.087
87988:2	43	S.SDFN{+213.097}SSSYSSIVAADLTQVIC[+57.021]GDMIK.I	NA	C[+57], N{+213}	1512.21	2	3023.4	3021.4	2	-2.2	280	NRagged	363.24	1.12	1.12	7.52	99	>gi|500052286|ref|WP_011732203.1| type I glyceraldehyde-3-phosphate dehydrogenase [Campylobacter fetus]	265	NS_403_Glycosylation_Cff_HILIC_B1.82433.82433.2	controllerType=0 controllerNumber=1 scan=82433	175.175	Trypsin	B1	SDFNSSSYSSIVAADLTQVICGDMIK	N{+213}	213.097	213.1	213.097
20787:2	119	N.FSN{+213.100}NSSEIYDR.I	NA	N{+213}	772.847	2	1544.69	1544.69	0	0	235	NRagged	315	86.8	8.92	4.01	34	>gi|488937969|ref|WP_002849044.1| NAD(P)-binding domain-containing protein [Campylobacter fetus]	1284	NS_403_Glycosylation_Cff_HILIC_B2.23375.23375.2	controllerType=0 controllerNumber=1 scan=23375	64.3172	Trypsin	B2	FSNNSSEIYDR	N{+213}	213.1	213.1	213.1
61805:2	67	V.SEILESN{+213.109}GSSSMASVC[+57.021]GGSLSLR.A	NA	C[+57], N{+213}	1271.6	2	2542.19	2541.19	1	-1.3	458	NRagged	395.97	89.02	4.73	7.53	41	>gi|488938960|ref|WP_002850035.1| polyribonucleotide nucleotidyltransferase [Campylobacter fetus]	850	NS_403_Glycosylation_Cff_HILIC_B3.59369.59369.2	controllerType=0 controllerNumber=1 scan=59369	134.861	Trypsin	B3	SEILESNGSSSMASVCGGSLSLR	N{+213}	213.109	213.11	213.109
88737:4	106	L.PPFGQN{+213.126}VSMFEAIDKEDVLLFHPYESFEPVTQFIK.E	NA	N{+213}	1079.04	4	4313.15	4312.15	1	-0.8	315	NRagged	579.74	45.39	7.11	9.32	29	>gi|488938305|ref|WP_002849380.1| RNA degradosome polyphosphate kinase [Campylobacter fetus]	1136	NS_403_Glycosylation_Cff_HILIC_B3.81721.81721.4	controllerType=0 controllerNumber=1 scan=81721	174.722	Trypsin	B3	PPFGQNVSMFEAIDKEDVLLFHPYESFEPVTQFIK	N{+213}	213.126	213.13	213.126
57871:5	138	V.TNC[+57.021]GEN{+213.128}GGQEVMHLHFHLLGGTILK.W	NA	C[+57], N{+213}	595.901	5	2975.48	2975.48	0	0	82	NRagged	348.05	24.93	4.8	6.73	40	>gi|488938956|ref|WP_002850031.1| histidine triad nucleotide-binding protein [Campylobacter fetus]	852	NS_403_Glycosylation_Cff_HILIC_B2.56365.56365.5	controllerType=0 controllerNumber=1 scan=56365	130.198	Trypsin	B2	TNCGENGGQEVMHLHFHLLGGTILK	N{+213}	213.128	213.13	213.128
58252:5	138	V.TNC[+57.021]GEN{+213.129}GGQEVMHLHFHLLGGTILK.W	NA	C[+57], N{+213}	596.102	5	2976.48	2975.48	1	-1.1	82	NRagged	411.45	6.66	2.93	7.62	39	>gi|488938956|ref|WP_002850031.1| histidine triad nucleotide-binding protein [Campylobacter fetus]	852	NS_403_Glycosylation_Cff_HILIC_B3.56393.56393.5	controllerType=0 controllerNumber=1 scan=56393	129.92	Trypsin	B3	TNCGENGGQEVMHLHFHLLGGTILK	N{+213}	213.129	213.13	213.129
43563:3	236	L.IC[+57.021]GN{+213.131}GGSAADSQHFAAELTGR.Y	NA	C[+57], N{+213}	778.036	3	2332.09	2332.09	0	0	44	NRagged	311.94	43.96	10.14	4.65	13	>gi|488939205|ref|WP_002850280.1| D-sedoheptulose 7-phosphate isomerase [Campylobacter fetus]	741	NS_403_Glycosylation_Cff_HILIC_B1.44395.44395.3	controllerType=0 controllerNumber=1 scan=44395	108.544	Trypsin	B1	ICGNGGSAADSQHFAAELTGR	N{+213}	213.131	213.13	213.131
85380:3	3	F.DTVLMLHADHEQN{+213.131}ASTTTVR.T	NA	N{+213}	818.741	3	2454.21	2452.21	2	-2.7	222	NRagged	351.4	85.97	0	6.78	752	>gi|488937111|ref|WP_002848186.1| citrate synthase [Campylobacter fetus]	1635	NS_403_Glycosylation_Cff_HILIC_B2.79474.79474.3	controllerType=0 controllerNumber=1 scan=79474	172.681	Trypsin	B2	DTVLMLHADHEQNASTTTVR	N{+213}	213.131	213.13	213.131
38974:4	3	F.DTVLMLHADHEQN{+213.132}ASTTTVR.T	NA	N{+213}	614.308	4	2454.21	2452.21	2	-2.7	222	NRagged	324.68	134.48	0	7.09	752	>gi|488937111|ref|WP_002848186.1| citrate synthase [Campylobacter fetus]	1635	NS_403_Glycosylation_Cff_HILIC_B2.39748.39748.4	controllerType=0 controllerNumber=1 scan=39748	98.711	Trypsin	B2	DTVLMLHADHEQNASTTTVR	N{+213}	213.132	213.13	213.132
55878:5	137	V.TNC[+57.021]GEN{+213.132}GGQEVMHLHFHLLGGTILK.W	NA	C[+57], N{+213}	595.902	5	2975.48	2975.48	0	0	82	NRagged	374.89	11.21	4.8	6.36	42	>gi|488938956|ref|WP_002850031.1| histidine triad nucleotide-binding protein [Campylobacter fetus]	852	NS_403_Glycosylation_Cff_HILIC_B1.55483.55483.5	controllerType=0 controllerNumber=1 scan=55483	129.218	Trypsin	B1	TNCGENGGQEVMHLHFHLLGGTILK	N{+213}	213.132	213.13	213.132
35106:4	3	F.DTVLMLHADHEQN{+213.133}ASTTTVR.T	NA	N{+213}	614.308	4	2454.21	2452.21	2	-2.7	222	NRagged	357.68	113.61	0	6.45	620	>gi|488937111|ref|WP_002848186.1| citrate synthase [Campylobacter fetus]	1635	NS_403_Glycosylation_Cff_HILIC_B1.36517.36517.4	controllerType=0 controllerNumber=1 scan=36517	92.2384	Trypsin	B1	DTVLMLHADHEQNASTTTVR	N{+213}	213.133	213.13	213.133
87148:3	3	F.DTVLMLHADHEQN{+213.136}ASTTTVR.T	NA	N{+213}	818.743	3	2454.21	2452.21	2	-2.7	222	NRagged	367.13	60.87	0	6.46	737	>gi|488937111|ref|WP_002848186.1| citrate synthase [Campylobacter fetus]	1635	NS_403_Glycosylation_Cff_HILIC_B3.80389.80389.3	controllerType=0 controllerNumber=1 scan=80389	172.748	Trypsin	B3	DTVLMLHADHEQNASTTTVR	N{+213}	213.136	213.14	213.136
35061:4	3	F.DTVLMLHADHEQN{+213.139}ASTTTVR.T	NA	N{+213}	614.31	4	2454.22	2452.22	2	-2.7	222	NRagged	366.98	120.3	0	6.45	620	>gi|488937111|ref|WP_002848186.1| citrate synthase [Campylobacter fetus]	1635	NS_403_Glycosylation_Cff_HILIC_B1.36475.36475.4	controllerType=0 controllerNumber=1 scan=36475	92.1536	Trypsin	B1	DTVLMLHADHEQNASTTTVR	N{+213}	213.139	213.14	213.139
87090:4	3	F.DTVLMLHADHEQN{+213.140}ASTTTVR.T	NA	N{+213}	614.31	4	2454.22	2452.22	2	-2.7	222	NRagged	504.51	222.5	8.79	9	737	>gi|488937111|ref|WP_002848186.1| citrate synthase [Campylobacter fetus]	1635	NS_403_Glycosylation_Cff_HILIC_B3.80343.80343.4	controllerType=0 controllerNumber=1 scan=80343	172.683	Trypsin	B3	DTVLMLHADHEQNASTTTVR	N{+213}	213.14	213.14	213.14
40035:4	3	F.DTVLMLHADHEQN{+213.142}ASTTTVR.T	NA	N{+213}	614.31	4	2454.22	2452.22	2	-2.7	222	NRagged	333.79	135.14	0	6.96	737	>gi|488937111|ref|WP_002848186.1| citrate synthase [Campylobacter fetus]	1635	NS_403_Glycosylation_Cff_HILIC_B3.40162.40162.4	controllerType=0 controllerNumber=1 scan=40162	98.7565	Trypsin	B3	DTVLMLHADHEQNASTTTVR	N{+213}	213.142	213.14	213.142
86052:2	4	I.DTMGWNMN{+213.142}DVC[+57.021]VVSGIGC[+57.021]SGR.F	NA	C[+57]*2, N{+213}	1264.56	2	2528.11	2528.11	0	0	36	NRagged	336.39	65.33	2.64	6.2	354	>gi|488938347|ref|WP_002849422.1| 2-oxoglutarate ferredoxin oxidoreductase subunit beta [Campylobacter fetus]	1117	NS_403_Glycosylation_Cff_HILIC_B3.79520.79520.2	controllerType=0 controllerNumber=1 scan=79520	171.349	Trypsin	B3	DTMGWNMNDVCVVSGIGCSGR	*2 N{+213}	213.142	213.14	213.142
33945:4	3	F.DTVLMLHADHEQN{+213.143}ASTTTVR.T	NA	N{+213}	614.311	4	2454.22	2452.22	2	-2.7	222	NRagged	398.73	135.55	0	6.92	620	>gi|488937111|ref|WP_002848186.1| citrate synthase [Campylobacter fetus]	1635	NS_403_Glycosylation_Cff_HILIC_B1.35504.35504.4	controllerType=0 controllerNumber=1 scan=35504	90.2644	Trypsin	B1	DTVLMLHADHEQNASTTTVR	N{+213}	213.143	213.14	213.143
36407:4	3	F.DTVLMLHADHEQN{+213.144}ASTTTVR.T	NA	N{+213}	614.311	4	2454.22	2452.22	2	-2.7	222	NRagged	306.83	109.87	0	7.55	737	>gi|488937111|ref|WP_002848186.1| citrate synthase [Campylobacter fetus]	1635	NS_403_Glycosylation_Cff_HILIC_B3.36756.36756.4	controllerType=0 controllerNumber=1 scan=36756	91.2148	Trypsin	B3	DTVLMLHADHEQNASTTTVR	N{+213}	213.144	213.14	213.144
83081:2	131	V.VLAGFQGVDAN{+213.145}GYVTTLGR.G	NA	N{+213}	1076.58	2	2152.15	2151.15	1	-1.6	132	NRagged	376.41	44.63	0	7.09	30	>gi|488938648|ref|WP_002849723.1| aspartate kinase [Campylobacter fetus]	973	NS_403_Glycosylation_Cff_HILIC_B2.77577.77577.2	controllerType=0 controllerNumber=1 scan=77577	169.292	Trypsin	B2	VLAGFQGVDANGYVTTLGR	N{+213}	213.145	213.15	213.145
58820:3	104	K.DEAYN{+213.151}ILMEYKK.S	NA	N{+213}	577.3	3	1729.89	1729.89	0	0	60	Specific	358.56	55.05	3.07	5.41	46	>gi|488938451|ref|WP_002849526.1| YdcH family protein [Campylobacter fetus]	1067	NS_403_Glycosylation_Cff_HILIC_B1.58005.58005.6	controllerType=0 controllerNumber=1 scan=58005	133.443	Trypsin	B1	DEAYNILMEYKK	N{+213}	213.151	213.15	213.151
25895:3	64	V.QN{+213.164}WGAEIGYHSYSHK.Y	NA	N{+213}	663.996	3	1989.97	1989.97	0	0	115	NRagged	351.83	265.79	60.4	3.46	86	>gi|488936759|ref|WP_002847834.1| polysaccharide deacetylase family protein [Campylobacter fetus]	1804	NS_403_Glycosylation_Cff_HILIC_B2.28054.28054.3	controllerType=0 controllerNumber=1 scan=28054	74.3723	Trypsin	B2	QNWGAEIGYHSYSHK	N{+213}	213.164	213.16	213.164
15756:3	8	V.HYN{+213.172}IGHLDTMEGK.S	NA	N{+213}	576.631	3	1727.88	1727.88	0	0	436	NRagged	476.65	125.5	33.02	4.39	198	>gi|488937589|ref|WP_002848664.1| Sec-dependent nitrous-oxide reductase [Campylobacter fetus]	1435	NS_403_Glycosylation_Cff_HILIC_B3.17924.17924.3	controllerType=0 controllerNumber=1 scan=17924	50.8783	Trypsin	B3	HYNIGHLDTMEGK	N{+213}	213.172	213.17	213.172
49905:3	35	E.PN{+213.207}TNDDFSHYNIYR.S	NA	N{+213}	656.998	3	1968.98	1968.98	0	0	245	NRagged	392.3	83.41	5.71	5.03	111	>gi|488938836|ref|WP_002849911.1| fibronectin type III domain-containing protein [Campylobacter fetus]	897	NS_403_Glycosylation_Cff_HILIC_B1.50048.50048.4	controllerType=0 controllerNumber=1 scan=50048	119.021	Trypsin	B1	PNTNDDFSHYNIYR	N{+213}	213.207	213.21	213.207
78500:3	55	D.SLTN{+213.220}EWYDC[+57.021]SAHMLWIGER.T	NA	C[+57], N{+213}	861.428	3	2582.27	2581.27	1	-1.3	250	NRagged	543.15	99.94	0.66	6.9	61	>gi|488937964|ref|WP_002849039.1| 3-deoxy-7-phosphoheptulonate synthase class II [Campylobacter fetus]	1286	NS_403_Glycosylation_Cff_HILIC_B2.73890.73890.3	controllerType=0 controllerNumber=1 scan=73890	162.485	Trypsin	B2	SLTNEWYDCSAHMLWIGER	N{+213}	213.22	213.22	213.22
79635:3	52	D.SLTN{+213.221}EWYDC[+57.021]SAHMLWIGER.T	NA	C[+57], N{+213}	861.428	3	2582.27	2581.27	1	-1.3	250	NRagged	562.26	92.16	0	7.65	71	>gi|488937964|ref|WP_002849039.1| 3-deoxy-7-phosphoheptulonate synthase class II [Campylobacter fetus]	1286	NS_403_Glycosylation_Cff_HILIC_B3.74398.74398.3	controllerType=0 controllerNumber=1 scan=74398	162.401	Trypsin	B3	SLTNEWYDCSAHMLWIGER	N{+213}	213.221	213.22	213.221
42470:2	12	S.QTFSTAEDN{+213.738}QSAVTINVLQGER.E	NA	N{+214}	1312.46	2	2623.91	2621.91	2	-2.6	418	NRagged	307.2	6.35	6.35	6.39	211	>gi|500052160|ref|WP_011732077.1| molecular chaperone DnaK [Campylobacter fetus]	294	NS_403_Glycosylation_Cff_HILIC_B1.43362.43362.2	controllerType=0 controllerNumber=1 scan=43362	106.443	Trypsin	B1	QTFSTAEDNQSAVTINVLQGER	N{+214}	213.738	213.74	213.738
78861:2	12	Q.TFSTAEDN{+213.938}QSAVTINVLQGER.E	NA	N{+214}	1247.53	2	2494.05	2494.05	0	0	419	NRagged	355.5	26.85	0	5.63	245	>gi|500052160|ref|WP_011732077.1| molecular chaperone DnaK [Campylobacter fetus]	294	NS_403_Glycosylation_Cff_HILIC_B2.74194.74194.2	controllerType=0 controllerNumber=1 scan=74194	163.073	Trypsin	B2	TFSTAEDNQSAVTINVLQGER	N{+214}	213.938	213.94	213.938
71389:2	12	Q.TFSTAEDN{+214.000}QSAVTINVLQGER.E	NA	N{+214}	1247.56	2	2494.11	2494.11	0	0	419	NRagged	345.87	34.85	0	5.98	211	>gi|500052160|ref|WP_011732077.1| molecular chaperone DnaK [Campylobacter fetus]	294	NS_403_Glycosylation_Cff_HILIC_B1.68999.68999.2	controllerType=0 controllerNumber=1 scan=68999	153.1	Trypsin	B1	TFSTAEDNQSAVTINVLQGER	N{+214}	214	214	214
85071:4	3	F.DTVLMLHADHEQN{+214.026}ASTTTVR.T	NA	N{+214}	614.281	4	2454.1	2453.1	1	-1.4	222	NRagged	513.2	219.38	1.97	8.09	620	>gi|488937111|ref|WP_002848186.1| citrate synthase [Campylobacter fetus]	1635	NS_403_Glycosylation_Cff_HILIC_B1.80068.80068.4	controllerType=0 controllerNumber=1 scan=80068	171.881	Trypsin	B1	DTVLMLHADHEQNASTTTVR	N{+214}	214.026	214.03	214.026
21967:3	2	T.IATSHIEYETEN{+214.040}R.H	NA	N{+214}	593.266	3	1777.78	1776.78	1	-1.9	63	NRagged	352.54	84.26	0	5.74	791	>gi|488939054|ref|WP_002850129.1| elongation factor Tu [Campylobacter fetus]	809	NS_403_Glycosylation_Cff_HILIC_B3.23982.23982.3	controllerType=0 controllerNumber=1 scan=23982	64.6339	Trypsin	B3	IATSHIEYETENR	N{+214}	214.04	214.04	214.04
21057:3	1	T.IATSHIEYETEN{+214.041}R.H	NA	N{+214}	593.267	3	1777.79	1776.79	1	-1.9	63	NRagged	381.45	91.34	0	6.22	874	>gi|488939054|ref|WP_002850129.1| elongation factor Tu [Campylobacter fetus]	809	NS_403_Glycosylation_Cff_HILIC_B2.23622.23622.3	controllerType=0 controllerNumber=1 scan=23622	64.8046	Trypsin	B2	IATSHIEYETENR	N{+214}	214.041	214.04	214.041
39528:2	89	D.FAESIDAN{+214.052}AVHGSDSLENAK.T	NA	N{+214}	1145.01	2	2289.02	2289.02	0	0	105	NRagged	532.67	41.69	41.69	4.95	36	>gi|488937213|ref|WP_002848288.1| nucleoside-diphosphate kinase [Campylobacter fetus]	1599	NS_403_Glycosylation_Cff_HILIC_B2.40211.40211.2	controllerType=0 controllerNumber=1 scan=40211	99.5845	Trypsin	B2	FAESIDANAVHGSDSLENAK	N{+214}	214.052	214.05	214.052
39517:2	89	D.FAESIDAN{+214.053}AVHGSDSLENAK.T	NA	N{+214}	1145.01	2	2289.02	2289.02	0	0	105	NRagged	511.1	30.72	30.72	4.69	36	>gi|488937213|ref|WP_002848288.1| nucleoside-diphosphate kinase [Campylobacter fetus]	1599	NS_403_Glycosylation_Cff_HILIC_B2.40200.40200.2	controllerType=0 controllerNumber=1 scan=40200	99.5627	Trypsin	B2	FAESIDANAVHGSDSLENAK	N{+214}	214.053	214.05	214.053
41987:3	158	A.TVHVLTHSLHYGN{+214.055}AVFEGVR.A	NA	N{+214}	817.411	3	2450.22	2450.22	0	0	22	NRagged	329.55	9.1	9.1	4.74	23	>gi|488937339|ref|WP_002848414.1| branched-chain amino acid transaminase [Campylobacter fetus]	1545	NS_403_Glycosylation_Cff_HILIC_B3.41849.41849.3	controllerType=0 controllerNumber=1 scan=41849	102.001	Trypsin	B3	TVHVLTHSLHYGNAVFEGVR	N{+214}	214.055	214.06	214.055
40525:2	107	D.FAESIDAN{+214.055}AVHGSDSLENAK.T	NA	N{+214}	1145.02	2	2289.02	2289.02	0	0	105	NRagged	441.88	33.86	33.86	4.91	31	>gi|488937213|ref|WP_002848288.1| nucleoside-diphosphate kinase [Campylobacter fetus]	1599	NS_403_Glycosylation_Cff_HILIC_B3.40569.40569.2	controllerType=0 controllerNumber=1 scan=40569	99.517	Trypsin	B3	FAESIDANAVHGSDSLENAK	N{+214}	214.055	214.06	214.055
40518:2	107	D.FAESIDAN{+214.056}AVHGSDSLENAK.T	NA	N{+214}	1145.52	2	2290.02	2289.02	1	-1.5	105	NRagged	528.03	6.82	6.82	7.12	31	>gi|488937213|ref|WP_002848288.1| nucleoside-diphosphate kinase [Campylobacter fetus]	1599	NS_403_Glycosylation_Cff_HILIC_B3.40563.40563.2	controllerType=0 controllerNumber=1 scan=40563	99.5065	Trypsin	B3	FAESIDANAVHGSDSLENAK	N{+214}	214.056	214.06	214.056
38103:2	128	D.FAESIDAN{+214.060}AVHGSDSLENAK.T	NA	N{+214}	1145.02	2	2289.03	2289.03	0	0	105	NRagged	397.36	32.72	32.72	5.78	27	>gi|488937213|ref|WP_002848288.1| nucleoside-diphosphate kinase [Campylobacter fetus]	1599	NS_403_Glycosylation_Cff_HILIC_B1.39601.39601.2	controllerType=0 controllerNumber=1 scan=39601	99.3749	Trypsin	B1	FAESIDANAVHGSDSLENAK	N{+214}	214.06	214.06	214.06
46440:3	36	L.PFNPATN{+214.062}AVVSEETC[+57.021]NYHYGK.H	NA	C[+57], N{+214}	871.385	3	2612.14	2612.14	0	0	7	NRagged	328.62	164.54	3.27	6.4	215	>gi|488936879|ref|WP_002847954.1| superoxide dismutase [Campylobacter fetus]	1753	NS_403_Glycosylation_Cff_HILIC_B2.46362.46362.3	controllerType=0 controllerNumber=1 scan=46362	111.778	Trypsin	B2	PFNPATNAVVSEETCNYHYGK	N{+214}	214.062	214.06	214.062
53652:2	247	S.LELASDN{+214.071}IAISQDYENR.I	NA	N{+214}	1083.51	2	2166.01	2165.01	1	-1.5	141	NRagged	375.78	40.17	0	6.6	13	>gi|488939794|ref|WP_002850869.1| SIMPL domain-containing protein [Campylobacter fetus]	496	NS_403_Glycosylation_Cff_HILIC_B3.52285.52285.2	controllerType=0 controllerNumber=1 scan=52285	122.337	Trypsin	B3	LELASDNIAISQDYENR	N{+214}	214.071	214.07	214.071
89810:3	50	T.TAIEILNDTN{+214.072}GKVDILVAGFGTGGTVSGIAEVLR.A	NA	N{+214}	1205.97	3	3615.9	3614.9	1	-0.9	156	NRagged	342.69	2.61	1.62	7.25	77	>gi|488938368|ref|WP_002849443.1| cysteine synthase A [Campylobacter fetus]	1105	NS_403_Glycosylation_Cff_HILIC_B1.83878.83878.3	controllerType=0 controllerNumber=1 scan=83878	177.097	Trypsin	B1	TAIEILNDTNGKVDILVAGFGTGGTVSGIAEVLR	N{+214}	214.072	214.07	214.072
55380:2	12	Q.TFSTAEDN{+214.077}QSAVTINVLQGER.E	NA	N{+214}	1248.1	2	2495.19	2494.19	1	-1.3	419	NRagged	416.25	84.55	0	6.95	211	>gi|500052160|ref|WP_011732077.1| molecular chaperone DnaK [Campylobacter fetus]	294	NS_403_Glycosylation_Cff_HILIC_B1.55014.55014.2	controllerType=0 controllerNumber=1 scan=55014	128.317	Trypsin	B1	TFSTAEDNQSAVTINVLQGER	N{+214}	214.077	214.08	214.077
35652:4	3	F.DTVLMLHADHEQN{+214.077}ASTTTVR.T	NA	N{+214}	614.544	4	2455.15	2453.15	2	-2.7	222	NRagged	430.59	167.61	0	7.75	752	>gi|488937111|ref|WP_002848186.1| citrate synthase [Campylobacter fetus]	1635	NS_403_Glycosylation_Cff_HILIC_B2.36574.36574.4	controllerType=0 controllerNumber=1 scan=36574	91.5602	Trypsin	B2	DTVLMLHADHEQNASTTTVR	N{+214}	214.077	214.08	214.077
57379:2	13	Q.TFSTAEDN{+214.081}QSAVTINVLQGER.E	NA	N{+214}	1247.6	2	2494.19	2494.19	0	0	419	NRagged	466.12	51.27	0	6.36	242	>gi|500052160|ref|WP_011732077.1| molecular chaperone DnaK [Campylobacter fetus]	294	NS_403_Glycosylation_Cff_HILIC_B3.55592.55592.2	controllerType=0 controllerNumber=1 scan=55592	128.411	Trypsin	B3	TFSTAEDNQSAVTINVLQGER	N{+214}	214.081	214.08	214.081
84498:2	12	Q.TFSTAEDN{+214.083}QSAVTINVLQGER.E	NA	N{+214}	1247.6	2	2494.19	2494.19	0	0	419	NRagged	427.76	83.23	0	6.05	211	>gi|500052160|ref|WP_011732077.1| molecular chaperone DnaK [Campylobacter fetus]	294	NS_403_Glycosylation_Cff_HILIC_B1.79610.79610.2	controllerType=0 controllerNumber=1 scan=79610	171.14	Trypsin	B1	TFSTAEDNQSAVTINVLQGER	N{+214}	214.083	214.08	214.083
50097:2	295	V.ENETIN{+214.086}LNTNASMLSNSTEAGK.L	NA	N{+214}	1276.59	2	2552.17	2552.17	0	0	263	NRagged	409.27	36.58	0.35	6.3	10	>gi|488937864|ref|WP_002848939.1| methyl-accepting chemotaxis protein [Campylobacter fetus]	1330	NS_403_Glycosylation_Cff_HILIC_B3.49098.49098.2	controllerType=0 controllerNumber=1 scan=49098	116.24	Trypsin	B3	ENETINLNTNASMLSNSTEAGK	N{+214}	214.086	214.09	214.086
20419:2	110	K.ESHAHDVIITQEAPN{+214.087}YR.V	NA	N{+214}	1097.53	2	2194.04	2194.04	0	0	465	Specific	350.56	350.56	113.44	5.25	28	>gi|488937936|ref|WP_002849011.1| IMP dehydrogenase [Campylobacter fetus]	1303	NS_403_Glycosylation_Cff_HILIC_B1.23174.23174.2	controllerType=0 controllerNumber=1 scan=23174	65.0258	Trypsin	B1	ESHAHDVIITQEAPNYR	N{+214}	214.087	214.09	214.087
07803:2	186	V.PAVN{+214.090}GMEENSVEHSGPHGGKR.M	NA	N{+214}	1202.06	2	2403.1	2403.1	0	0	184	NRagged	417.59	61.55	24.92	4.12	28	>gi|488938936|ref|WP_002850011.1| ammonia-forming cytochrome c nitrite reductase subunit c552 [Campylobacter fetus]	861	NS_403_Glycosylation_Cff_HILIC_B1.9770.9770.2	controllerType=0 controllerNumber=1 scan=9770	33.1499	Trypsin	B1	PAVNGMEENSVEHSGPHGGKR	N{+214}	214.09	214.09	214.09
81740:2	4	I.DTMGWNMN{+214.093}DVC[+57.021]VVSGIGC[+57.021]SGR.F	NA	C[+57]*2, N{+214}	1266.03	2	2531.06	2529.06	2	-2.7	36	NRagged	316.9	49.98	0	6.9	354	>gi|488938347|ref|WP_002849422.1| 2-oxoglutarate ferredoxin oxidoreductase subunit beta [Campylobacter fetus]	1117	NS_403_Glycosylation_Cff_HILIC_B3.76071.76071.2	controllerType=0 controllerNumber=1 scan=76071	165.349	Trypsin	B3	DTMGWNMNDVCVVSGIGCSGR	*2 N{+214}	214.093	214.09	214.093
08015:2	142	V.PAVN{+214.094}GMEENSVEHSGPHGGKR.M	NA	N{+214}	1202.56	2	2404.11	2403.11	1	-1.4	184	NRagged	346.5	56.78	1.1	5.18	30	>gi|488938936|ref|WP_002850011.1| ammonia-forming cytochrome c nitrite reductase subunit c552 [Campylobacter fetus]	861	NS_403_Glycosylation_Cff_HILIC_B3.10071.10071.2	controllerType=0 controllerNumber=1 scan=10071	33.3119	Trypsin	B3	PAVNGMEENSVEHSGPHGGKR	N{+214}	214.094	214.09	214.094
85507:3	3	F.DTVLMLHADHEQN{+214.101}ASTTTVR.T	NA	N{+214}	819.064	3	2455.18	2453.18	2	-2.7	222	NRagged	333.13	129.01	0	5.21	620	>gi|488937111|ref|WP_002848186.1| citrate synthase [Campylobacter fetus]	1635	NS_403_Glycosylation_Cff_HILIC_B1.80415.80415.3	controllerType=0 controllerNumber=1 scan=80415	172.393	Trypsin	B1	DTVLMLHADHEQNASTTTVR	N{+214}	214.101	214.1	214.101
88716:3	106	L.PPFGQN{+214.122}VSMFEAIDKEDVLLFHPYESFEPVTQFIK.E	NA	N{+214}	1438.39	3	4313.14	4313.14	0	0	315	NRagged	439.69	165.62	2.03	6.56	29	>gi|488938305|ref|WP_002849380.1| RNA degradosome polyphosphate kinase [Campylobacter fetus]	1136	NS_403_Glycosylation_Cff_HILIC_B3.81703.81703.3	controllerType=0 controllerNumber=1 scan=81703	174.702	Trypsin	B3	PPFGQNVSMFEAIDKEDVLLFHPYESFEPVTQFIK	N{+214}	214.122	214.12	214.122
61835:4	3	F.DTVLMLHADHEQN{+214.130}ASTTTVR.T	NA	N{+214}	614.557	4	2455.21	2453.21	2	-2.7	222	NRagged	360.92	125.72	0	7.94	737	>gi|488937111|ref|WP_002848186.1| citrate synthase [Campylobacter fetus]	1635	NS_403_Glycosylation_Cff_HILIC_B3.59397.59397.4	controllerType=0 controllerNumber=1 scan=59397	134.914	Trypsin	B3	DTVLMLHADHEQNASTTTVR	N{+214}	214.13	214.13	214.13
57872:5	138	V.TNC[+57.021]GEN{+214.135}GGQEVMHLHFHLLGGTILK.W	NA	C[+57], N{+214}	596.503	5	2978.49	2976.49	2	-2.3	82	NRagged	358.2	12.16	4.8	8	40	>gi|488938956|ref|WP_002850031.1| histidine triad nucleotide-binding protein [Campylobacter fetus]	852	NS_403_Glycosylation_Cff_HILIC_B2.56365.56365.5	controllerType=0 controllerNumber=1 scan=56365	130.198	Trypsin	B2	TNCGENGGQEVMHLHFHLLGGTILK	N{+214}	214.135	214.13	214.135
57912:4	3	F.DTVLMLHADHEQN{+214.136}ASTTTVR.T	NA	N{+214}	614.559	4	2455.21	2453.21	2	-2.7	222	NRagged	383.82	109.28	0	6.71	752	>gi|488937111|ref|WP_002848186.1| citrate synthase [Campylobacter fetus]	1635	NS_403_Glycosylation_Cff_HILIC_B2.56397.56397.4	controllerType=0 controllerNumber=1 scan=56397	130.261	Trypsin	B2	DTVLMLHADHEQNASTTTVR	N{+214}	214.136	214.14	214.136
34413:4	3	F.DTVLMLHADHEQN{+214.138}ASTTTVR.T	NA	N{+214}	614.559	4	2455.22	2453.22	2	-2.7	222	NRagged	312.51	137.36	0	5.47	620	>gi|488937111|ref|WP_002848186.1| citrate synthase [Campylobacter fetus]	1635	NS_403_Glycosylation_Cff_HILIC_B1.35962.35962.4	controllerType=0 controllerNumber=1 scan=35962	91.2429	Trypsin	B1	DTVLMLHADHEQNASTTTVR	N{+214}	214.138	214.14	214.138
47312:3	27	T.IFVHDYFN{+214.141}DIAK.L	NA	N{+214}	565.966	3	1695.88	1695.88	0	0	124	NRagged	327.96	8.4	8.4	2.24	110	>gi|488938471|ref|WP_002849546.1| bifunctional aconitate hydratase 2/2-methylisocitrate dehydratase [Campylobacter fetus]	1055	NS_403_Glycosylation_Cff_HILIC_B2.47074.47074.3	controllerType=0 controllerNumber=1 scan=47074	113.061	Trypsin	B2	IFVHDYFNDIAK	N{+214}	214.141	214.14	214.141
51107:4	3	F.DTVLMLHADHEQN{+214.141}ASTTTVR.T	NA	N{+214}	614.56	4	2455.22	2453.22	2	-2.7	222	NRagged	330.51	131.5	0	5.16	752	>gi|488937111|ref|WP_002848186.1| citrate synthase [Campylobacter fetus]	1635	NS_403_Glycosylation_Cff_HILIC_B2.50418.50418.4	controllerType=0 controllerNumber=1 scan=50418	119.187	Trypsin	B2	DTVLMLHADHEQNASTTTVR	N{+214}	214.141	214.14	214.141
85537:4	3	F.DTVLMLHADHEQN{+214.142}ASTTTVR.T	NA	N{+214}	614.56	4	2455.22	2453.22	2	-2.7	222	NRagged	587.81	188.82	0	9.45	752	>gi|488937111|ref|WP_002848186.1| citrate synthase [Campylobacter fetus]	1635	NS_403_Glycosylation_Cff_HILIC_B2.79601.79601.4	controllerType=0 controllerNumber=1 scan=79601	172.877	Trypsin	B2	DTVLMLHADHEQNASTTTVR	N{+214}	214.142	214.14	214.142
35915:4	3	F.DTVLMLHADHEQN{+214.143}ASTTTVR.T	NA	N{+214}	614.561	4	2455.22	2453.22	2	-2.7	222	NRagged	354.02	139.67	0	7.94	737	>gi|488937111|ref|WP_002848186.1| citrate synthase [Campylobacter fetus]	1635	NS_403_Glycosylation_Cff_HILIC_B3.36373.36373.4	controllerType=0 controllerNumber=1 scan=36373	90.532	Trypsin	B3	DTVLMLHADHEQNASTTTVR	N{+214}	214.143	214.14	214.143
85072:4	3	F.DTVLMLHADHEQN{+214.144}ASTTTVR.T	NA	N{+214}	614.561	4	2455.22	2453.22	2	-2.7	222	NRagged	498.47	6.75	0	6.88	620	>gi|488937111|ref|WP_002848186.1| citrate synthase [Campylobacter fetus]	1635	NS_403_Glycosylation_Cff_HILIC_B1.80068.80068.4	controllerType=0 controllerNumber=1 scan=80068	171.881	Trypsin	B1	DTVLMLHADHEQNASTTTVR	N{+214}	214.144	214.14	214.144
41627:4	3	F.DTVLMLHADHEQN{+214.145}ASTTTVR.T	NA	N{+214}	614.311	4	2454.22	2453.22	1	-1.4	222	NRagged	346.93	123.68	1.06	6.72	752	>gi|488937111|ref|WP_002848186.1| citrate synthase [Campylobacter fetus]	1635	NS_403_Glycosylation_Cff_HILIC_B2.42043.42043.4	controllerType=0 controllerNumber=1 scan=42043	103.161	Trypsin	B2	DTVLMLHADHEQNASTTTVR	N{+214}	214.145	214.15	214.145
85786:4	3	F.DTVLMLHADHEQN{+214.146}ASTTTVR.T	NA	N{+214}	614.561	4	2455.22	2453.22	2	-2.7	222	NRagged	580.04	184.55	0	10.23	737	>gi|488937111|ref|WP_002848186.1| citrate synthase [Campylobacter fetus]	1635	NS_403_Glycosylation_Cff_HILIC_B3.79310.79310.4	controllerType=0 controllerNumber=1 scan=79310	170.988	Trypsin	B3	DTVLMLHADHEQNASTTTVR	N{+214}	214.146	214.15	214.146
82404:2	188	S.DTEISN{+214.147}YININVADAIK.R	NA	N{+214}	1054.06	2	2107.11	2107.11	0	0	152	NRagged	314.44	7.24	0	5.21	30	>gi|488937038|ref|WP_002848113.1| multidrug efflux RND transporter permease subunit [Campylobacter fetus]	1679	NS_403_Glycosylation_Cff_HILIC_B3.76600.76600.2	controllerType=0 controllerNumber=1 scan=76600	166.238	Trypsin	B3	DTEISNYININVADAIK	N{+214}	214.147	214.15	214.147
35402:4	3	F.DTVLMLHADHEQN{+214.147}ASTTTVR.T	NA	N{+214}	614.562	4	2455.22	2453.22	2	-2.7	222	NRagged	360.26	53.36	0	6.87	620	>gi|488937111|ref|WP_002848186.1| citrate synthase [Campylobacter fetus]	1635	NS_403_Glycosylation_Cff_HILIC_B1.36792.36792.4	controllerType=0 controllerNumber=1 scan=36792	92.8071	Trypsin	B1	DTVLMLHADHEQNASTTTVR	N{+214}	214.147	214.15	214.147
61038:2	12	Q.TFSTAEDN{+214.161}QSAVTINVLQGER.E	NA	N{+214}	1247.64	2	2494.27	2494.27	0	0	419	NRagged	433.4	60.89	0	6.12	211	>gi|500052160|ref|WP_011732077.1| molecular chaperone DnaK [Campylobacter fetus]	294	NS_403_Glycosylation_Cff_HILIC_B1.59941.59941.2	controllerType=0 controllerNumber=1 scan=59941	136.661	Trypsin	B1	TFSTAEDNQSAVTINVLQGER	N{+214}	214.161	214.16	214.161
46067:4	3	F.DTVLMLHADHEQN{+214.194}ASTTTVR.T	NA	N{+214}	614.573	4	2455.27	2453.27	2	-2.7	222	NRagged	358.64	134.87	0	7.16	752	>gi|488937111|ref|WP_002848186.1| citrate synthase [Campylobacter fetus]	1635	NS_403_Glycosylation_Cff_HILIC_B2.46069.46069.4	controllerType=0 controllerNumber=1 scan=46069	111.284	Trypsin	B2	DTVLMLHADHEQNASTTTVR	N{+214}	214.194	214.19	214.194
78557:2	55	D.SLTN{+214.216}EWYDC[+57.021]SAHMLWIGER.T	NA	C[+57], N{+214}	1291.64	2	2582.26	2582.26	0	0	250	NRagged	505.08	107.13	61.15	4.49	61	>gi|488937964|ref|WP_002849039.1| 3-deoxy-7-phosphoheptulonate synthase class II [Campylobacter fetus]	1286	NS_403_Glycosylation_Cff_HILIC_B2.73933.73933.2	controllerType=0 controllerNumber=1 scan=73933	162.563	Trypsin	B2	SLTNEWYDCSAHMLWIGER	N{+214}	214.216	214.22	214.216
78348:2	51	D.SLTN{+214.221}EWYDC[+57.021]SAHMLWIGER.T	NA	C[+57], N{+214}	1291.64	2	2582.27	2582.27	0	0	250	NRagged	448.9	43.27	19.38	4.04	78	>gi|488937964|ref|WP_002849039.1| 3-deoxy-7-phosphoheptulonate synthase class II [Campylobacter fetus]	1286	NS_403_Glycosylation_Cff_HILIC_B1.74554.74554.2	controllerType=0 controllerNumber=1 scan=74554	162.49	Trypsin	B1	SLTNEWYDCSAHMLWIGER	N{+214}	214.221	214.22	214.221
84485:4	232	T.SGFEVISYIGGEGHN{+214.648}LQEHSIVLVR.G	NA	N{+215}	740.019	4	2957.05	2955.05	2	-2.3	59	NRagged	323.93	55.85	0	6.86	12	>gi|488939036|ref|WP_002850111.1| MULTISPECIES: 30S ribosomal protein S12 [Campylobacter]	816	NS_403_Glycosylation_Cff_HILIC_B2.78750.78750.4	controllerType=0 controllerNumber=1 scan=78750	171.493	Trypsin	B2	SGFEVISYIGGEGHNLQEHSIVLVR	N{+215}	214.648	214.65	214.648
83578:2	12	Q.TFSTAEDN{+215.009}QSAVTINVLQGER.E	NA	N{+215}	1249.06	2	2497.12	2495.12	2	-2.7	419	NRagged	422.44	14.47	6.72	6.62	211	>gi|500052160|ref|WP_011732077.1| molecular chaperone DnaK [Campylobacter fetus]	294	NS_403_Glycosylation_Cff_HILIC_B1.78860.78860.2	controllerType=0 controllerNumber=1 scan=78860	169.916	Trypsin	B1	TFSTAEDNQSAVTINVLQGER	N{+215}	215.009	215.01	215.009
40887:4	230	E.DN{+215.052}GALFRLEEDESGTHIMNSK.D	NA	N{+215}	645.792	4	2580.15	2578.15	2	-2.6	210	NRagged	324.53	114.96	3.09	6.8	16	>gi|488938542|ref|WP_002849617.1| U32 family peptidase [Campylobacter fetus]	1017	NS_403_Glycosylation_Cff_HILIC_B2.41399.41399.4	controllerType=0 controllerNumber=1 scan=41399	101.869	Trypsin	B2	DNGALFRLEEDESGTHIMNSK	N{+215}	215.052	215.05	215.052
42077:3	158	A.TVHVLTHSLHYGN{+215.060}AVFEGVR.A	NA	N{+215}	818.079	3	2452.22	2451.22	1	-1.4	22	NRagged	355.72	60.14	4.82	6.12	23	>gi|488937339|ref|WP_002848414.1| branched-chain amino acid transaminase [Campylobacter fetus]	1545	NS_403_Glycosylation_Cff_HILIC_B3.41918.41918.3	controllerType=0 controllerNumber=1 scan=41918	102.125	Trypsin	B3	TVHVLTHSLHYGNAVFEGVR	N{+215}	215.06	215.06	215.06
24991:5	10	A.IIN{+215.067}AQKTTIDEKDEVHGLIHSR.D	NA	N{+215}	547.688	5	2734.41	2732.41	2	-2.5	118	NRagged	300.02	37.3	0	7.05	171	>gi|488937545|ref|WP_002848620.1| fumarate reductase flavoprotein subunit [Campylobacter fetus]	1453	NS_403_Glycosylation_Cff_HILIC_B1.27522.27522.5	controllerType=0 controllerNumber=1 scan=27522	74.5151	Trypsin	B1	IINAQKTTIDEKDEVHGLIHSR	N{+215}	215.067	215.07	215.067
88692:3	50	T.TAIEILNDTN{+215.072}GKVDILVAGFGTGGTVSGIAEVLR.A	NA	N{+215}	1205.97	3	3615.9	3615.9	0	0	156	NRagged	433.36	92.89	4.14	6.45	77	>gi|488938368|ref|WP_002849443.1| cysteine synthase A [Campylobacter fetus]	1105	NS_403_Glycosylation_Cff_HILIC_B1.82992.82992.3	controllerType=0 controllerNumber=1 scan=82992	175.863	Trypsin	B1	TAIEILNDTNGKVDILVAGFGTGGTVSGIAEVLR	N{+215}	215.072	215.07	215.072
64411:3	65	D.AEFNPEFHN{+215.073}AINYIESDEVESGK.I	NA	N{+215}	952.092	3	2854.26	2854.26	0	0	126	NRagged	337.96	5.98	0	6.48	130	>gi|488938615|ref|WP_002849690.1| nucleotide exchange factor GrpE [Campylobacter fetus]	990	NS_403_Glycosylation_Cff_HILIC_B3.61741.61741.3	controllerType=0 controllerNumber=1 scan=61741	139.388	Trypsin	B3	AEFNPEFHNAINYIESDEVESGK	N{+215}	215.073	215.07	215.073
74036:2	45	Q.AN{+215.074}SLQESAAAVEEMSSSMSSINER.A	NA	N{+215}	1372.1	2	2743.2	2743.2	0	0	383	NRagged	315.01	111.73	7.08	6.61	78	>gi|500052381|ref|WP_011732298.1| methyl-accepting chemotaxis protein [Campylobacter fetus]	248	NS_403_Glycosylation_Cff_HILIC_B2.70275.70275.2	controllerType=0 controllerNumber=1 scan=70275	155.618	Trypsin	B2	ANSLQESAAAVEEMSSSMSSINER	N{+215}	215.074	215.07	215.074
58115:2	13	Q.TFSTAEDN{+215.078}QSAVTINVLQGER.E	NA	N{+215}	1248.1	2	2495.19	2495.19	0	0	419	NRagged	425.24	66.17	8.68	6.29	242	>gi|500052160|ref|WP_011732077.1| molecular chaperone DnaK [Campylobacter fetus]	294	NS_403_Glycosylation_Cff_HILIC_B3.56268.56268.2	controllerType=0 controllerNumber=1 scan=56268	129.677	Trypsin	B3	TFSTAEDNQSAVTINVLQGER	N{+215}	215.078	215.08	215.078
80682:2	5	I.DTMGWNMN{+215.079}DVC[+57.021]VVSGIGC[+57.021]SGR.F	NA	C[+57]*2, N{+215}	1266.53	2	2532.05	2530.05	2	-2.7	36	NRagged	304.13	23.85	0	5.71	294	>gi|488938347|ref|WP_002849422.1| 2-oxoglutarate ferredoxin oxidoreductase subunit beta [Campylobacter fetus]	1117	NS_403_Glycosylation_Cff_HILIC_B2.75671.75671.2	controllerType=0 controllerNumber=1 scan=75671	165.859	Trypsin	B2	DTMGWNMNDVCVVSGIGCSGR	*2 N{+215}	215.079	215.08	215.079
80390:2	5	I.DTMGWNMN{+215.083}DVC[+57.021]VVSGIGC[+57.021]SGR.F	NA	C[+57]*2, N{+215}	1266.53	2	2532.05	2530.05	2	-2.7	36	NRagged	325.3	63.78	0	7.07	294	>gi|488938347|ref|WP_002849422.1| 2-oxoglutarate ferredoxin oxidoreductase subunit beta [Campylobacter fetus]	1117	NS_403_Glycosylation_Cff_HILIC_B2.75445.75445.2	controllerType=0 controllerNumber=1 scan=75445	165.455	Trypsin	B2	DTMGWNMNDVCVVSGIGCSGR	*2 N{+215}	215.083	215.08	215.083
51926:4	3	F.DTVLMLHADHEQN{+215.083}ASTTTVR.T	NA	N{+215}	614.796	4	2456.16	2454.16	2	-2.7	222	NRagged	332.95	143.3	0	6.88	737	>gi|488937111|ref|WP_002848186.1| citrate synthase [Campylobacter fetus]	1635	NS_403_Glycosylation_Cff_HILIC_B3.50660.50660.4	controllerType=0 controllerNumber=1 scan=50660	119.08	Trypsin	B3	DTVLMLHADHEQNASTTTVR	N{+215}	215.083	215.08	215.083
80669:2	4	I.DTMGWNMN{+215.085}DVC[+57.021]VVSGIGC[+57.021]SGR.F	NA	C[+57]*2, N{+215}	1266.53	2	2532.05	2530.05	2	-2.7	36	NRagged	329.78	72.29	0	6.79	346	>gi|488938347|ref|WP_002849422.1| 2-oxoglutarate ferredoxin oxidoreductase subunit beta [Campylobacter fetus]	1117	NS_403_Glycosylation_Cff_HILIC_B1.76423.76423.2	controllerType=0 controllerNumber=1 scan=76423	165.651	Trypsin	B1	DTMGWNMNDVCVVSGIGCSGR	*2 N{+215}	215.085	215.09	215.085
45926:4	3	F.DTVLMLHADHEQN{+215.094}ASTTTVR.T	NA	N{+215}	614.798	4	2456.17	2454.17	2	-2.7	222	NRagged	402.1	136.22	0	7.14	752	>gi|488937111|ref|WP_002848186.1| citrate synthase [Campylobacter fetus]	1635	NS_403_Glycosylation_Cff_HILIC_B2.45953.45953.4	controllerType=0 controllerNumber=1 scan=45953	111.062	Trypsin	B2	DTVLMLHADHEQNASTTTVR	N{+215}	215.094	215.09	215.094
88949:4	3	F.DTVLMLHADHEQN{+215.095}ASTTTVR.T	NA	N{+215}	614.799	4	2456.17	2454.17	2	-2.7	222	NRagged	569.61	201.27	0	9.45	752	>gi|488937111|ref|WP_002848186.1| citrate synthase [Campylobacter fetus]	1635	NS_403_Glycosylation_Cff_HILIC_B2.82440.82440.4	controllerType=0 controllerNumber=1 scan=82440	176.762	Trypsin	B2	DTVLMLHADHEQNASTTTVR	N{+215}	215.095	215.09	215.095
52067:4	3	F.DTVLMLHADHEQN{+215.096}ASTTTVR.T	NA	N{+215}	614.799	4	2456.17	2454.17	2	-2.7	222	NRagged	309	120.28	32.25	6.9	737	>gi|488937111|ref|WP_002848186.1| citrate synthase [Campylobacter fetus]	1635	NS_403_Glycosylation_Cff_HILIC_B3.50774.50774.4	controllerType=0 controllerNumber=1 scan=50774	119.271	Trypsin	B3	DTVLMLHADHEQNASTTTVR	N{+215}	215.096	215.1	215.096
84552:4	3	F.DTVLMLHADHEQN{+215.097}ASTTTVR.T	NA	N{+215}	614.799	4	2456.17	2454.17	2	-2.7	222	NRagged	587.65	204.15	0	9.45	752	>gi|488937111|ref|WP_002848186.1| citrate synthase [Campylobacter fetus]	1635	NS_403_Glycosylation_Cff_HILIC_B2.78803.78803.4	controllerType=0 controllerNumber=1 scan=78803	171.579	Trypsin	B2	DTVLMLHADHEQNASTTTVR	N{+215}	215.097	215.1	215.097
86302:4	3	F.DTVLMLHADHEQN{+215.098}ASTTTVR.T	NA	N{+215}	614.799	4	2456.18	2454.18	2	-2.7	222	NRagged	553.41	199.12	0	9.16	737	>gi|488937111|ref|WP_002848186.1| citrate synthase [Campylobacter fetus]	1635	NS_403_Glycosylation_Cff_HILIC_B3.79708.79708.4	controllerType=0 controllerNumber=1 scan=79708	171.658	Trypsin	B3	DTVLMLHADHEQNASTTTVR	N{+215}	215.098	215.1	215.098
34888:4	3	F.DTVLMLHADHEQN{+215.099}ASTTTVR.T	NA	N{+215}	614.799	4	2456.18	2454.18	2	-2.7	222	NRagged	501.67	177.13	0	8.86	737	>gi|488937111|ref|WP_002848186.1| citrate synthase [Campylobacter fetus]	1635	NS_403_Glycosylation_Cff_HILIC_B3.35509.35509.4	controllerType=0 controllerNumber=1 scan=35509	88.8746	Trypsin	B3	DTVLMLHADHEQNASTTTVR	N{+215}	215.099	215.1	215.099
89209:4	3	F.DTVLMLHADHEQN{+215.100}ASTTTVR.T	NA	N{+215}	614.8	4	2456.18	2454.18	2	-2.7	222	NRagged	562.27	173.47	0	8.22	752	>gi|488937111|ref|WP_002848186.1| citrate synthase [Campylobacter fetus]	1635	NS_403_Glycosylation_Cff_HILIC_B2.82646.82646.4	controllerType=0 controllerNumber=1 scan=82646	177.035	Trypsin	B2	DTVLMLHADHEQNASTTTVR	N{+215}	215.1	215.1	215.1
85309:4	3	F.DTVLMLHADHEQN{+215.101}ASTTTVR.T	NA	N{+215}	614.8	4	2456.18	2454.18	2	-2.7	222	NRagged	573.88	199.5	0	9.23	620	>gi|488937111|ref|WP_002848186.1| citrate synthase [Campylobacter fetus]	1635	NS_403_Glycosylation_Cff_HILIC_B1.80253.80253.4	controllerType=0 controllerNumber=1 scan=80253	172.156	Trypsin	B1	DTVLMLHADHEQNASTTTVR	N{+215}	215.101	215.1	215.101
66741:4	3	F.DTVLMLHADHEQN{+215.102}ASTTTVR.T	NA	N{+215}	614.8	4	2456.18	2454.18	2	-2.7	222	NRagged	326.03	136.67	0	6.96	737	>gi|488937111|ref|WP_002848186.1| citrate synthase [Campylobacter fetus]	1635	NS_403_Glycosylation_Cff_HILIC_B3.63726.63726.4	controllerType=0 controllerNumber=1 scan=63726	142.727	Trypsin	B3	DTVLMLHADHEQNASTTTVR	N{+215}	215.102	215.1	215.102
88449:3	94	A.QVTN{+215.103}PPIDPLREMVVMSLNVTFGEFR.N	NA	N{+215}	1069.55	3	3206.63	3204.63	2	-2.1	506	NRagged	341.57	51.05	1.2	8.06	28	>gi|488939401|ref|WP_002850476.1| glutamate synthase large subunit [Campylobacter fetus]	670	NS_403_Glycosylation_Cff_HILIC_B1.82804.82804.3	controllerType=0 controllerNumber=1 scan=82804	175.636	Trypsin	B1	QVTNPPIDPLREMVVMSLNVTFGEFR	N{+215}	215.103	215.1	215.103
80929:2	13	Q.TFSTAEDN{+215.108}QSAVTINVLQGER.E	NA	N{+215}	1248.61	2	2496.22	2495.22	1	-1.3	419	NRagged	452.47	7.57	3	7.11	242	>gi|500052160|ref|WP_011732077.1| molecular chaperone DnaK [Campylobacter fetus]	294	NS_403_Glycosylation_Cff_HILIC_B3.75436.75436.2	controllerType=0 controllerNumber=1 scan=75436	164.267	Trypsin	B3	TFSTAEDNQSAVTINVLQGER	N{+215}	215.108	215.11	215.108
77837:2	12	Q.TFSTAEDN{+215.114}QSAVTINVLQGER.E	NA	N{+215}	1248.12	2	2495.22	2495.22	0	0	419	NRagged	366.05	5.59	5.59	5.63	245	>gi|500052160|ref|WP_011732077.1| molecular chaperone DnaK [Campylobacter fetus]	294	NS_403_Glycosylation_Cff_HILIC_B2.73341.73341.2	controllerType=0 controllerNumber=1 scan=73341	161.489	Trypsin	B2	TFSTAEDNQSAVTINVLQGER	N{+215}	215.114	215.11	215.114
46795:4	3	F.DTVLMLHADHEQN{+215.133}ASTTTVR.T	NA	N{+215}	614.558	4	2455.21	2454.21	1	-1.4	222	NRagged	412.93	155.07	1.79	7.27	752	>gi|488937111|ref|WP_002848186.1| citrate synthase [Campylobacter fetus]	1635	NS_403_Glycosylation_Cff_HILIC_B2.46658.46658.4	controllerType=0 controllerNumber=1 scan=46658	112.337	Trypsin	B2	DTVLMLHADHEQNASTTTVR	N{+215}	215.133	215.13	215.133
45927:4	3	F.DTVLMLHADHEQN{+215.145}ASTTTVR.T	NA	N{+215}	614.811	4	2456.22	2454.22	2	-2.7	222	NRagged	402.11	84.08	0	7.12	752	>gi|488937111|ref|WP_002848186.1| citrate synthase [Campylobacter fetus]	1635	NS_403_Glycosylation_Cff_HILIC_B2.45953.45953.4	controllerType=0 controllerNumber=1 scan=45953	111.062	Trypsin	B2	DTVLMLHADHEQNASTTTVR	N{+215}	215.145	215.15	215.145
46860:4	3	F.DTVLMLHADHEQN{+215.147}ASTTTVR.T	NA	N{+215}	614.561	4	2455.22	2454.22	1	-1.4	222	NRagged	333.09	35.78	5.19	6.64	752	>gi|488937111|ref|WP_002848186.1| citrate synthase [Campylobacter fetus]	1635	NS_403_Glycosylation_Cff_HILIC_B2.46705.46705.4	controllerType=0 controllerNumber=1 scan=46705	112.403	Trypsin	B2	DTVLMLHADHEQNASTTTVR	N{+215}	215.147	215.15	215.147
38975:4	3	F.DTVLMLHADHEQN{+215.149}ASTTTVR.T	NA	N{+215}	614.812	4	2456.23	2454.23	2	-2.7	222	NRagged	324.74	95.1	0	6.64	752	>gi|488937111|ref|WP_002848186.1| citrate synthase [Campylobacter fetus]	1635	NS_403_Glycosylation_Cff_HILIC_B2.39748.39748.4	controllerType=0 controllerNumber=1 scan=39748	98.711	Trypsin	B2	DTVLMLHADHEQNASTTTVR	N{+215}	215.149	215.15	215.149
65191:2	12	Q.TFSTAEDN{+215.164}QSAVTINVLQGER.E	NA	N{+215}	1248.14	2	2495.27	2495.27	0	0	419	NRagged	354.63	31.65	18.77	6	211	>gi|500052160|ref|WP_011732077.1| molecular chaperone DnaK [Campylobacter fetus]	294	NS_403_Glycosylation_Cff_HILIC_B1.63614.63614.2	controllerType=0 controllerNumber=1 scan=63614	143.163	Trypsin	B1	TFSTAEDNQSAVTINVLQGER	N{+215}	215.164	215.16	215.164
44245:3	9	H.INPEHIELN{+215.855}KGDNVTIYLTNLER.A	NA	N{+216}	971.758	3	2913.26	2911.26	2	-2.3	560	NRagged	400.71	66.45	3.77	7.08	183	>gi|488937589|ref|WP_002848664.1| Sec-dependent nitrous-oxide reductase [Campylobacter fetus]	1435	NS_403_Glycosylation_Cff_HILIC_B1.45063.45063.3	controllerType=0 controllerNumber=1 scan=45063	109.95	Trypsin	B1	INPEHIELNKGDNVTIYLTNLER	N{+216}	215.855	215.85	215.855
64210:3	69	K.GIQIFEHN{+216.023}LGYKPQYFSYPYGEYNQTITNMAK.E	NA	N{+216}	1345.29	3	4033.84	4030.84	3	-2.5	146	Specific	302.38	179.86	0	8.21	79	>gi|488936759|ref|WP_002847834.1| polysaccharide deacetylase family protein [Campylobacter fetus]	1804	NS_403_Glycosylation_Cff_HILIC_B1.62824.62824.3	controllerType=0 controllerNumber=1 scan=62824	141.895	Trypsin	B1	GIQIFEHNLGYKPQYFSYPYGEYNQTITNMAK	N{+216}	216.023	216.02	216.023
83059:3	11	E.HGGSFVTPNTEYVIEASQYAAPLDN{+216.049}NYHPIEEYEAVYR.G	NA	N{+216}	1521.03	3	4561.06	4560.06	1	-0.7	170	NRagged	404.94	37.88	0.5	5.6	188	>gi|488937589|ref|WP_002848664.1| Sec-dependent nitrous-oxide reductase [Campylobacter fetus]	1435	NS_403_Glycosylation_Cff_HILIC_B2.77558.77558.3	controllerType=0 controllerNumber=1 scan=77558	169.262	Trypsin	B2	HGGSFVTPNTEYVIEASQYAAPLDNNYHPIEEYEAVYR	N{+216}	216.049	216.05	216.049
67322:2	54	Q.SIN{+216.067}EQTEAINQINEAVANVDEQTK.Q	NA	N{+216}	1437.68	2	2874.35	2874.35	0	0	602	NRagged	345.75	37.98	35.24	5.98	67	>gi|1740647974|ref|WP_149120578.1| methyl-accepting chemotaxis protein [Campylobacter fetus]	17	NS_403_Glycosylation_Cff_HILIC_B1.65404.65404.2	controllerType=0 controllerNumber=1 scan=65404	146.33	Trypsin	B1	SINEQTEAINQINEAVANVDEQTK	N{+216}	216.067	216.07	216.067
74220:2	45	Q.AN{+216.069}SLQESAAAVEEMSSSMSSINER.A	NA	N{+216}	1373.1	2	2745.19	2744.19	1	-1.2	383	NRagged	320.7	48.01	0	7.8	78	>gi|500052381|ref|WP_011732298.1| methyl-accepting chemotaxis protein [Campylobacter fetus]	248	NS_403_Glycosylation_Cff_HILIC_B2.70419.70419.2	controllerType=0 controllerNumber=1 scan=70419	155.883	Trypsin	B2	ANSLQESAAAVEEMSSSMSSINER	N{+216}	216.069	216.07	216.069
43733:2	15	Q.ANALGQSIKN{+216.071}GNDAIGIVQTADK.A	NA	N{+216}	1257.64	2	2514.28	2514.28	0	0	58	NRagged	472.67	25.22	10.07	5.05	193	>gi|488939636|ref|WP_002850711.1| flagellin B [Campylobacter fetus]	570	NS_403_Glycosylation_Cff_HILIC_B3.43373.43373.2	controllerType=0 controllerNumber=1 scan=43373	105.008	Trypsin	B3	ANALGQSIKNGNDAIGIVQTADK	N{+216}	216.071	216.07	216.071
79525:2	54	Q.AN{+216.071}SLQESAAAVEEMSSSMSSINER.A	NA	N{+216}	1372.6	2	2744.2	2744.2	0	0	495	NRagged	481.88	28.2	28.2	6.01	67	>gi|1740647974|ref|WP_149120578.1| methyl-accepting chemotaxis protein [Campylobacter fetus]	17	NS_403_Glycosylation_Cff_HILIC_B1.75483.75483.2	controllerType=0 controllerNumber=1 scan=75483	164.09	Trypsin	B1	ANSLQESAAAVEEMSSSMSSINER	N{+216}	216.071	216.07	216.071
80864:2	39	Q.AN{+216.072}SLQESAAAVEEMSSSMSSINER.A	NA	N{+216}	1372.6	2	2744.2	2744.2	0	0	383	NRagged	399.26	8.21	8.21	5.52	102	>gi|500052381|ref|WP_011732298.1| methyl-accepting chemotaxis protein [Campylobacter fetus]	248	NS_403_Glycosylation_Cff_HILIC_B3.75381.75381.2	controllerType=0 controllerNumber=1 scan=75381	164.184	Trypsin	B3	ANSLQESAAAVEEMSSSMSSINER	N{+216}	216.072	216.07	216.072
42844:2	15	Q.ANALGQSIKN{+216.072}GNDAIGIVQTADK.A	NA	N{+216}	1257.64	2	2514.28	2514.28	0	0	58	NRagged	487.45	45.91	3.53	7.19	188	>gi|488939636|ref|WP_002850711.1| flagellin B [Campylobacter fetus]	570	NS_403_Glycosylation_Cff_HILIC_B2.43092.43092.2	controllerType=0 controllerNumber=1 scan=43092	105.201	Trypsin	B2	ANALGQSIKNGNDAIGIVQTADK	N{+216}	216.072	216.07	216.072
88730:3	50	T.TAIEILNDTN{+216.074}GKVDILVAGFGTGGTVSGIAEVLR.A	NA	N{+216}	1206.31	3	3616.91	3616.91	0	0	156	NRagged	344.24	23.04	3.86	6.36	77	>gi|488938368|ref|WP_002849443.1| cysteine synthase A [Campylobacter fetus]	1105	NS_403_Glycosylation_Cff_HILIC_B1.83027.83027.3	controllerType=0 controllerNumber=1 scan=83027	175.911	Trypsin	B1	TAIEILNDTNGKVDILVAGFGTGGTVSGIAEVLR	N{+216}	216.074	216.07	216.074
76931:2	54	Q.AN{+216.077}SLQESAAAVEEMSSSMSSINER.A	NA	N{+216}	1372.6	2	2744.2	2744.2	0	0	495	NRagged	392.25	35.44	35.44	6.09	67	>gi|1740647974|ref|WP_149120578.1| methyl-accepting chemotaxis protein [Campylobacter fetus]	17	NS_403_Glycosylation_Cff_HILIC_B1.73338.73338.2	controllerType=0 controllerNumber=1 scan=73338	160.36	Trypsin	B1	ANSLQESAAAVEEMSSSMSSINER	N{+216}	216.077	216.08	216.077
77006:2	54	Q.AN{+216.078}SLQESAAAVEEMSSSMSSINER.A	NA	N{+216}	1373.1	2	2745.2	2744.2	1	-1.2	495	NRagged	396	79.01	53.23	6.91	67	>gi|1740647974|ref|WP_149120578.1| methyl-accepting chemotaxis protein [Campylobacter fetus]	17	NS_403_Glycosylation_Cff_HILIC_B1.73392.73392.2	controllerType=0 controllerNumber=1 scan=73392	160.451	Trypsin	B1	ANSLQESAAAVEEMSSSMSSINER	N{+216}	216.078	216.08	216.078
55458:2	12	Q.TFSTAEDN{+216.079}QSAVTINVLQGER.E	NA	N{+216}	1248.6	2	2496.19	2496.19	0	0	419	NRagged	355.95	35.43	8.54	6	211	>gi|500052160|ref|WP_011732077.1| molecular chaperone DnaK [Campylobacter fetus]	294	NS_403_Glycosylation_Cff_HILIC_B1.55107.55107.2	controllerType=0 controllerNumber=1 scan=55107	128.531	Trypsin	B1	TFSTAEDNQSAVTINVLQGER	N{+216}	216.079	216.08	216.079
80726:2	4	I.DTMGWNMN{+216.090}DVC[+57.021]VVSGIGC[+57.021]SGR.F	NA	C[+57]*2, N{+216}	1266.03	2	2531.06	2531.06	0	0	36	NRagged	356.62	48.89	2.64	6	346	>gi|488938347|ref|WP_002849422.1| 2-oxoglutarate ferredoxin oxidoreductase subunit beta [Campylobacter fetus]	1117	NS_403_Glycosylation_Cff_HILIC_B1.76469.76469.2	controllerType=0 controllerNumber=1 scan=76469	165.726	Trypsin	B1	DTMGWNMNDVCVVSGIGCSGR	*2 N{+216}	216.09	216.09	216.09
40036:4	3	F.DTVLMLHADHEQN{+216.097}ASTTTVR.T	NA	N{+216}	614.799	4	2456.17	2455.17	1	-1.4	222	NRagged	341.96	135.15	1.42	7.42	737	>gi|488937111|ref|WP_002848186.1| citrate synthase [Campylobacter fetus]	1635	NS_403_Glycosylation_Cff_HILIC_B3.40162.40162.4	controllerType=0 controllerNumber=1 scan=40162	98.7565	Trypsin	B3	DTVLMLHADHEQNASTTTVR	N{+216}	216.097	216.1	216.097
36763:4	3	F.DTVLMLHADHEQN{+216.099}ASTTTVR.T	NA	N{+216}	614.799	4	2456.18	2455.18	1	-1.4	222	NRagged	332.95	108.57	3.45	5.26	752	>gi|488937111|ref|WP_002848186.1| citrate synthase [Campylobacter fetus]	1635	NS_403_Glycosylation_Cff_HILIC_B2.37564.37564.4	controllerType=0 controllerNumber=1 scan=37564	93.5746	Trypsin	B2	DTVLMLHADHEQNASTTTVR	N{+216}	216.099	216.1	216.099
47481:3	13	S.QTFSTAEDN{+216.102}QSAVTINVLQGEREFAK.D	NA	N{+216}	1033.84	3	3099.51	3099.51	0	0	418	NRagged	412.33	14.47	14.47	5.44	242	>gi|500052160|ref|WP_011732077.1| molecular chaperone DnaK [Campylobacter fetus]	294	NS_403_Glycosylation_Cff_HILIC_B3.46791.46791.3	controllerType=0 controllerNumber=1 scan=46791	111.955	Trypsin	B3	QTFSTAEDNQSAVTINVLQGEREFAK	N{+216}	216.102	216.1	216.102
42644:2	12	S.QTFSTAEDN{+216.107}QSAVTINVLQGER.E	NA	N{+216}	1312.64	2	2624.28	2624.28	0	0	418	NRagged	417.99	32.18	18.12	7.15	245	>gi|500052160|ref|WP_011732077.1| molecular chaperone DnaK [Campylobacter fetus]	294	NS_403_Glycosylation_Cff_HILIC_B2.42930.42930.2	controllerType=0 controllerNumber=1 scan=42930	104.88	Trypsin	B2	QTFSTAEDNQSAVTINVLQGER	N{+216}	216.107	216.11	216.107
41257:2	12	S.QTFSTAEDN{+216.108}QSAVTINVLQGER.E	NA	N{+216}	1312.64	2	2624.28	2624.28	0	0	418	NRagged	450.73	7.14	7.14	4.63	211	>gi|500052160|ref|WP_011732077.1| molecular chaperone DnaK [Campylobacter fetus]	294	NS_403_Glycosylation_Cff_HILIC_B1.42327.42327.2	controllerType=0 controllerNumber=1 scan=42327	104.607	Trypsin	B1	QTFSTAEDNQSAVTINVLQGER	N{+216}	216.108	216.11	216.108
42484:4	3	F.DTVLMLHADHEQN{+216.147}ASTTTVR.T	NA	N{+216}	615.061	4	2457.22	2455.22	2	-2.7	222	NRagged	355.92	13.21	0	7.63	737	>gi|488937111|ref|WP_002848186.1| citrate synthase [Campylobacter fetus]	1635	NS_403_Glycosylation_Cff_HILIC_B3.42281.42281.4	controllerType=0 controllerNumber=1 scan=42281	102.863	Trypsin	B3	DTVLMLHADHEQNASTTTVR	N{+216}	216.147	216.15	216.147
35403:4	3	F.DTVLMLHADHEQN{+216.149}ASTTTVR.T	NA	N{+216}	614.812	4	2456.23	2455.23	1	-1.4	222	NRagged	372.25	65.34	3.14	6.83	620	>gi|488937111|ref|WP_002848186.1| citrate synthase [Campylobacter fetus]	1635	NS_403_Glycosylation_Cff_HILIC_B1.36792.36792.4	controllerType=0 controllerNumber=1 scan=36792	92.8071	Trypsin	B1	DTVLMLHADHEQNASTTTVR	N{+216}	216.149	216.15	216.149
35229:4	3	F.DTVLMLHADHEQN{+216.198}ASTTTVR.T	NA	N{+216}	615.074	4	2457.28	2455.28	2	-2.7	222	NRagged	307.61	87.92	0	6.75	620	>gi|488937111|ref|WP_002848186.1| citrate synthase [Campylobacter fetus]	1635	NS_403_Glycosylation_Cff_HILIC_B1.36634.36634.4	controllerType=0 controllerNumber=1 scan=36634	92.4844	Trypsin	B1	DTVLMLHADHEQNASTTTVR	N{+216}	216.198	216.2	216.198
84673:3	8	E.HGGSFVTPN{+216.783}TEYVIEASQYAAPLDNNYHPIEEYEAVYR.G	NA	N{+217}	1521.27	3	4561.8	4560.8	1	-0.7	170	NRagged	374.6	59.44	7.62	6.67	198	>gi|488937589|ref|WP_002848664.1| Sec-dependent nitrous-oxide reductase [Campylobacter fetus]	1435	NS_403_Glycosylation_Cff_HILIC_B3.78372.78372.3	controllerType=0 controllerNumber=1 scan=78372	169.296	Trypsin	B3	HGGSFVTPNTEYVIEASQYAAPLDNNYHPIEEYEAVYR	N{+217}	216.783	216.78	216.783
58809:2	12	Q.TFSTAEDN{+216.925}QSAVTINVLQGER.E	NA	N{+217}	1249.02	2	2497.03	2497.03	0	0	419	NRagged	387.07	5.11	0	5.72	211	>gi|500052160|ref|WP_011732077.1| molecular chaperone DnaK [Campylobacter fetus]	294	NS_403_Glycosylation_Cff_HILIC_B1.57994.57994.2	controllerType=0 controllerNumber=1 scan=57994	133.42	Trypsin	B1	TFSTAEDNQSAVTINVLQGER	N{+217}	216.925	216.93	216.925
80362:3	8	E.HGGSFVTPNTEYVIEASQYAAPLDN{+217.052}NYHPIEEYEAVYR.G	NA	N{+217}	1521.03	3	4561.07	4561.07	0	0	170	NRagged	388.13	60.55	2.79	4.06	198	>gi|488937589|ref|WP_002848664.1| Sec-dependent nitrous-oxide reductase [Campylobacter fetus]	1435	NS_403_Glycosylation_Cff_HILIC_B3.74967.74967.3	controllerType=0 controllerNumber=1 scan=74967	163.434	Trypsin	B3	HGGSFVTPNTEYVIEASQYAAPLDNNYHPIEEYEAVYR	N{+217}	217.052	217.05	217.052
45497:2	73	E.DTN{+217.053}KNENVDNIPDNFDDNVSFTK.L	NA	N{+217}	1436.62	2	2872.23	2872.23	0	0	4	NRagged	401.91	3.67	3.67	5.62	117	>gi|488938615|ref|WP_002849690.1| nucleotide exchange factor GrpE [Campylobacter fetus]	990	NS_403_Glycosylation_Cff_HILIC_B1.46100.46100.2	controllerType=0 controllerNumber=1 scan=46100	111.715	Trypsin	B1	DTNKNENVDNIPDNFDDNVSFTK	N{+217}	217.053	217.05	217.053
81659:3	11	E.HGGSFVTPN{+217.053}TEYVIEASQYAAPLDNNYHPIEEYEAVYR.G	NA	N{+217}	1522.03	3	4564.07	4561.07	3	-2.2	170	NRagged	456.87	65.23	0.14	7.55	188	>gi|488937589|ref|WP_002848664.1| Sec-dependent nitrous-oxide reductase [Campylobacter fetus]	1435	NS_403_Glycosylation_Cff_HILIC_B2.76436.76436.3	controllerType=0 controllerNumber=1 scan=76436	167.234	Trypsin	B2	HGGSFVTPNTEYVIEASQYAAPLDNNYHPIEEYEAVYR	N{+217}	217.053	217.05	217.053
47946:4	3	F.DTVLMLHADHEQN{+217.058}ASTTTVR.T	NA	N{+217}	615.039	4	2457.14	2456.14	1	-1.4	222	NRagged	332.52	112.46	0.62	6.28	752	>gi|488937111|ref|WP_002848186.1| citrate synthase [Campylobacter fetus]	1635	NS_403_Glycosylation_Cff_HILIC_B2.47719.47719.4	controllerType=0 controllerNumber=1 scan=47719	114.414	Trypsin	B2	DTVLMLHADHEQNASTTTVR	N{+217}	217.058	217.06	217.058
47386:2	65	E.DTN{+217.061}KNENVDNIPDNFDDNVSFTK.L	NA	N{+217}	1436.62	2	2872.24	2872.24	0	0	4	NRagged	426.2	39.07	39.07	6.58	130	>gi|488938615|ref|WP_002849690.1| nucleotide exchange factor GrpE [Campylobacter fetus]	990	NS_403_Glycosylation_Cff_HILIC_B3.46708.46708.2	controllerType=0 controllerNumber=1 scan=46708	111.805	Trypsin	B3	DTNKNENVDNIPDNFDDNVSFTK	N{+217}	217.061	217.06	217.061
58632:2	4	I.DTMGWNMN{+217.087}DVC[+57.021]VVSGIGC[+57.021]SGR.F	NA	C[+57]*2, N{+217}	1266.53	2	2532.05	2532.05	0	0	36	NRagged	309.96	9.93	2.64	5.92	354	>gi|488938347|ref|WP_002849422.1| 2-oxoglutarate ferredoxin oxidoreductase subunit beta [Campylobacter fetus]	1117	NS_403_Glycosylation_Cff_HILIC_B3.56744.56744.2	controllerType=0 controllerNumber=1 scan=56744	130.58	Trypsin	B3	DTMGWNMNDVCVVSGIGCSGR	*2 N{+217}	217.087	217.09	217.087
38216:4	3	F.DTVLMLHADHEQN{+217.090}ASTTTVR.T	NA	N{+217}	615.297	4	2458.17	2456.17	2	-2.7	222	NRagged	466.66	169.56	0	7.81	752	>gi|488937111|ref|WP_002848186.1| citrate synthase [Campylobacter fetus]	1635	NS_403_Glycosylation_Cff_HILIC_B2.39096.39096.4	controllerType=0 controllerNumber=1 scan=39096	97.4314	Trypsin	B2	DTVLMLHADHEQNASTTTVR	N{+217}	217.09	217.09	217.09
38695:4	3	F.DTVLMLHADHEQN{+217.093}ASTTTVR.T	NA	N{+217}	614.798	4	2456.17	2456.17	0	0	222	NRagged	384.38	107.34	0.3	5.52	752	>gi|488937111|ref|WP_002848186.1| citrate synthase [Campylobacter fetus]	1635	NS_403_Glycosylation_Cff_HILIC_B2.39527.39527.4	controllerType=0 controllerNumber=1 scan=39527	98.3	Trypsin	B2	DTVLMLHADHEQNASTTTVR	N{+217}	217.093	217.09	217.093
35107:4	3	F.DTVLMLHADHEQN{+217.097}ASTTTVR.T	NA	N{+217}	614.799	4	2456.17	2456.17	0	0	222	NRagged	357.73	113.63	0	5.58	620	>gi|488937111|ref|WP_002848186.1| citrate synthase [Campylobacter fetus]	1635	NS_403_Glycosylation_Cff_HILIC_B1.36517.36517.4	controllerType=0 controllerNumber=1 scan=36517	92.2384	Trypsin	B1	DTVLMLHADHEQNASTTTVR	N{+217}	217.097	217.1	217.097
33625:4	3	F.DTVLMLHADHEQN{+217.098}ASTTTVR.T	NA	N{+217}	614.799	4	2456.17	2456.17	0	0	222	NRagged	337.3	134.03	0.19	4.65	620	>gi|488937111|ref|WP_002848186.1| citrate synthase [Campylobacter fetus]	1635	NS_403_Glycosylation_Cff_HILIC_B1.35225.35225.4	controllerType=0 controllerNumber=1 scan=35225	89.7079	Trypsin	B1	DTVLMLHADHEQNASTTTVR	N{+217}	217.098	217.1	217.098
38696:4	3	F.DTVLMLHADHEQN{+217.144}ASTTTVR.T	NA	N{+217}	614.811	4	2456.22	2456.22	0	0	222	NRagged	384.38	92.37	0.3	5.52	752	>gi|488937111|ref|WP_002848186.1| citrate synthase [Campylobacter fetus]	1635	NS_403_Glycosylation_Cff_HILIC_B2.39527.39527.4	controllerType=0 controllerNumber=1 scan=39527	98.3	Trypsin	B2	DTVLMLHADHEQNASTTTVR	N{+217}	217.144	217.14	217.144
45307:5	3	R.TVGSTHAHPYSC[+57.021]ISAGIGALWGHAHGGAN{+217.975}EGVIR.Q	NA	C[+57], N{+218}	733.134	5	3661.64	3658.64	3	-2.8	242	Specific	441.4	18.14	0	7.04	620	>gi|488937111|ref|WP_002848186.1| citrate synthase [Campylobacter fetus]	1635	NS_403_Glycosylation_Cff_HILIC_B1.45947.45947.5	controllerType=0 controllerNumber=1 scan=45947	111.463	Trypsin	B1	TVGSTHAHPYSCISAGIGALWGHAHGGANEGVIR	N{+218}	217.975	217.97	217.975
74701:4	3	F.DTVLMLHADHEQN{+218.004}ASTTTVR.T	NA	N{+218}	615.026	4	2457.08	2457.08	0	0	222	NRagged	316.98	96.54	9.34	4.65	737	>gi|488937111|ref|WP_002848186.1| citrate synthase [Campylobacter fetus]	1635	NS_403_Glycosylation_Cff_HILIC_B3.70457.70457.4	controllerType=0 controllerNumber=1 scan=70457	155.31	Trypsin	B3	DTVLMLHADHEQNASTTTVR	N{+218}	218.004	218	218.004
70312:2	15	D.LGSVQN{+218.030}QLVSTINNITVTQVNVK.S	NA	N{+218}	1344.2	2	2687.4	2687.4	0	0	451	NRagged	328.79	31.32	7.57	6.73	193	>gi|488939636|ref|WP_002850711.1| flagellin B [Campylobacter fetus]	570	NS_403_Glycosylation_Cff_HILIC_B3.66766.66766.2	controllerType=0 controllerNumber=1 scan=66766	148.694	Trypsin	B3	LGSVQNQLVSTINNITVTQVNVK	N{+218}	218.03	218.03	218.03
06596:3	4	S.SYVN{+218.099}C[+57.021]NTVHTTHGR.A	NA	C[+57], N{+218}	621.954	3	1863.85	1863.85	0	0	59	NRagged	445.42	64.22	8.12	4.77	346	>gi|488938347|ref|WP_002849422.1| 2-oxoglutarate ferredoxin oxidoreductase subunit beta [Campylobacter fetus]	1117	NS_403_Glycosylation_Cff_HILIC_B1.8600.8600.3	controllerType=0 controllerNumber=1 scan=8600	30.7537	Trypsin	B1	SYVNCNTVHTTHGR	N{+218}	218.099	218.1	218.099
85375:4	3	F.DTVLMLHADHEQN{+218.149}ASTTTVR.T	NA	N{+218}	615.062	4	2457.23	2457.23	0	0	222	NRagged	479.45	104.47	9.49	6.1	737	>gi|488937111|ref|WP_002848186.1| citrate synthase [Campylobacter fetus]	1635	NS_403_Glycosylation_Cff_HILIC_B3.78982.78982.4	controllerType=0 controllerNumber=1 scan=78982	170.411	Trypsin	B3	DTVLMLHADHEQNASTTTVR	N{+218}	218.149	218.15	218.149
64701:2	67	V.SEILESN{+219.015}GSSSMASVC[+57.021]GGSLSLR.A	NA	C[+57], N{+219}	1275.05	2	2549.1	2547.1	2	-2.6	458	NRagged	338.59	52.32	0	8.37	41	>gi|488938960|ref|WP_002850035.1| polyribonucleotide nucleotidyltransferase [Campylobacter fetus]	850	NS_403_Glycosylation_Cff_HILIC_B3.61989.61989.2	controllerType=0 controllerNumber=1 scan=61989	139.802	Trypsin	B3	SEILESNGSSSMASVCGGSLSLR	N{+219}	219.015	219.01	219.015
86131:3	11	S.NN{+219.043}NGMSNTDTMSDAERLNALMNQIQSQVK.N	NA	N{+219}	1148.51	3	3443.52	3443.52	0	0	37	NRagged	501.31	8.84	8.71	6.81	428	>gi|488939454|ref|WP_002850529.1| OmpA family protein [Campylobacter fetus]	644	NS_403_Glycosylation_Cff_HILIC_B3.79575.79575.3	controllerType=0 controllerNumber=1 scan=79575	171.446	Trypsin	B3	NNNGMSNTDTMSDAERLNALMNQIQSQVK	N{+219}	219.043	219.04	219.043
81856:3	9	S.NNNGMSNTDTMSDAERLN{+219.047}ALMNQIQSQVK.N	NA	N{+219}	1148.51	3	3443.52	3443.52	0	0	37	NRagged	478.98	10.07	6.71	6.96	452	>gi|488939454|ref|WP_002850529.1| OmpA family protein [Campylobacter fetus]	644	NS_403_Glycosylation_Cff_HILIC_B2.76604.76604.3	controllerType=0 controllerNumber=1 scan=76604	167.542	Trypsin	B2	NNNGMSNTDTMSDAERLNALMNQIQSQVK	N{+219}	219.047	219.05	219.047
84529:3	9	S.NNNGMSNTDTMSDAERLN{+219.048}ALMNQIQSQVK.N	NA	N{+219}	1148.51	3	3443.52	3443.52	0	0	37	NRagged	546.97	7.57	2.34	7.27	452	>gi|488939454|ref|WP_002850529.1| OmpA family protein [Campylobacter fetus]	644	NS_403_Glycosylation_Cff_HILIC_B2.78783.78783.3	controllerType=0 controllerNumber=1 scan=78783	171.545	Trypsin	B2	NNNGMSNTDTMSDAERLNALMNQIQSQVK	N{+219}	219.048	219.05	219.048
84981:3	15	S.NNNGMSNTDTMSDAERLN{+219.050}ALMNQIQSQVK.N	NA	N{+219}	1148.51	3	3443.52	3443.52	0	0	37	NRagged	517.89	10.47	0.14	7.01	352	>gi|488939454|ref|WP_002850529.1| OmpA family protein [Campylobacter fetus]	644	NS_403_Glycosylation_Cff_HILIC_B1.80000.80000.3	controllerType=0 controllerNumber=1 scan=80000	171.766	Trypsin	B1	NNNGMSNTDTMSDAERLNALMNQIQSQVK	N{+219}	219.05	219.05	219.05
15204:2	11	S.NNNGMSN{+219.051}TDTMSDAER.L	NA	N{+219}	988.372	2	1975.74	1975.74	0	0	37	NRagged	316.03	24.88	7.99	5.21	428	>gi|488939454|ref|WP_002850529.1| OmpA family protein [Campylobacter fetus]	644	NS_403_Glycosylation_Cff_HILIC_B3.17418.17418.2	controllerType=0 controllerNumber=1 scan=17418	49.7988	Trypsin	B3	NNNGMSNTDTMSDAER	N{+219}	219.051	219.05	219.051
86739:3	11	S.NN{+219.056}NGMSNTDTMSDAERLNALMNQIQSQVK.N	NA	N{+219}	1148.51	3	3443.53	3443.53	0	0	37	NRagged	327.94	12.94	3.7	6.49	428	>gi|488939454|ref|WP_002850529.1| OmpA family protein [Campylobacter fetus]	644	NS_403_Glycosylation_Cff_HILIC_B3.80062.80062.3	controllerType=0 controllerNumber=1 scan=80062	172.24	Trypsin	B3	NNNGMSNTDTMSDAERLNALMNQIQSQVK	N{+219}	219.056	219.06	219.056
06944:3	1	K.PHVN{+219.118}IGTIGHVDHGK.T	NA	N{+219}	600.654	3	1799.95	1799.95	0	0	11	Specific	318.13	2.08	2.08	5.36	955	>gi|488939054|ref|WP_002850129.1| elongation factor Tu [Campylobacter fetus]	809	NS_403_Glycosylation_Cff_HILIC_B1.8937.8937.3	controllerType=0 controllerNumber=1 scan=8937	31.4217	Trypsin	B1	PHVNIGTIGHVDHGK	N{+219}	219.118	219.12	219.118
26562:4	8	S.GLSAPGMHGFHVHTN{+219.152}PDC[+57.021]GSSDK.G	NA	C[+57], N{+219}	658.056	4	2629.2	2627.2	2	-2.6	73	NRagged	472.38	78.1	0	6.74	319	>gi|488939057|ref|WP_002850132.1| superoxide dismutase family protein [Campylobacter fetus]	808	NS_403_Glycosylation_Cff_HILIC_B1.28893.28893.4	controllerType=0 controllerNumber=1 scan=28893	77.191	Trypsin	B1	GLSAPGMHGFHVHTNPDCGSSDK	N{+219}	219.152	219.15	219.152
05316:4	2	K.PHVN{+219.942}IGTIGHVDHGK.T	NA	N{+220}	450.948	4	1800.77	1800.77	0	0	11	Specific	335.11	68.2	4.97	5.24	791	>gi|488939054|ref|WP_002850129.1| elongation factor Tu [Campylobacter fetus]	809	NS_403_Glycosylation_Cff_HILIC_B3.7062.7062.4	controllerType=0 controllerNumber=1 scan=7062	25.9101	Trypsin	B3	PHVNIGTIGHVDHGK	N{+220}	219.942	219.94	219.942
35009:2	122	G.SMSMEN{+220.073}IHEQMK.T	NA	N{+220}	842.854	2	1684.7	1684.7	0	0	28	NRagged	335.4	53.65	14.12	3.57	38	>gi|488939430|ref|WP_002850505.1| type II 3-dehydroquinate dehydratase [Campylobacter fetus]	656	NS_403_Glycosylation_Cff_HILIC_B2.36065.36065.2	controllerType=0 controllerNumber=1 scan=36065	90.6224	Trypsin	B2	SMSMENIHEQMK	N{+220}	220.073	220.07	220.073
06165:2	2	H.VN{+220.091}IGTIGHVDHGK.T	NA	N{+220}	783.908	2	1566.81	1566.81	0	0	13	NRagged	394.09	292.08	110.81	4.08	791	>gi|488939054|ref|WP_002850129.1| elongation factor Tu [Campylobacter fetus]	809	NS_403_Glycosylation_Cff_HILIC_B3.8318.8318.2	controllerType=0 controllerNumber=1 scan=8318	29.9757	Trypsin	B3	VNIGTIGHVDHGK	N{+220}	220.091	220.09	220.091
06152:3	2	H.VN{+220.092}IGTIGHVDHGK.T	NA	N{+220}	522.942	3	1566.81	1566.81	0	0	13	NRagged	475.29	322.22	101.07	4.19	791	>gi|488939054|ref|WP_002850129.1| elongation factor Tu [Campylobacter fetus]	809	NS_403_Glycosylation_Cff_HILIC_B3.8303.8303.3	controllerType=0 controllerNumber=1 scan=8303	29.9381	Trypsin	B3	VNIGTIGHVDHGK	N{+220}	220.092	220.09	220.092
05608:3	1	H.VN{+220.093}IGTIGHVDHGK.T	NA	N{+220}	522.942	3	1566.81	1566.81	0	0	13	NRagged	614.33	496.32	117.71	9.63	955	>gi|488939054|ref|WP_002850129.1| elongation factor Tu [Campylobacter fetus]	809	NS_403_Glycosylation_Cff_HILIC_B1.7673.7673.3	controllerType=0 controllerNumber=1 scan=7673	29.0019	Trypsin	B1	VNIGTIGHVDHGK	N{+220}	220.093	220.09	220.093
05665:2	1	H.VN{+220.095}IGTIGHVDHGK.T	NA	N{+220}	783.91	2	1566.81	1566.81	0	0	13	NRagged	369.35	369.35	143.58	5.4	955	>gi|488939054|ref|WP_002850129.1| elongation factor Tu [Campylobacter fetus]	809	NS_403_Glycosylation_Cff_HILIC_B1.7715.7715.2	controllerType=0 controllerNumber=1 scan=7715	29.0564	Trypsin	B1	VNIGTIGHVDHGK	N{+220}	220.095	220.09	220.095
08447:4	1	K.PHVN{+220.102}IGTIGHVDHGK.T	NA	N{+220}	450.988	4	1800.93	1800.93	0	0	11	Specific	301.69	1.22	1.22	5.29	955	>gi|488939054|ref|WP_002850129.1| elongation factor Tu [Campylobacter fetus]	809	NS_403_Glycosylation_Cff_HILIC_B1.10443.10443.4	controllerType=0 controllerNumber=1 scan=10443	34.605	Trypsin	B1	PHVNIGTIGHVDHGK	N{+220}	220.102	220.1	220.102
09522:4	1	K.PHVN{+220.105}IGTIGHVDHGK.T	NA	N{+220}	450.989	4	1800.93	1800.93	0	0	11	Specific	354.93	25.71	12.87	4.62	874	>gi|488939054|ref|WP_002850129.1| elongation factor Tu [Campylobacter fetus]	809	NS_403_Glycosylation_Cff_HILIC_B2.11687.11687.4	controllerType=0 controllerNumber=1 scan=11687	36.7486	Trypsin	B2	PHVNIGTIGHVDHGK	N{+220}	220.105	220.1	220.105
66240:3	29	L.SDAMVSFN{+221.169}DHC[+57.021]ALGITANEAK.I	NA	C[+57], N{+221}	825.398	3	2474.18	2472.18	2	-2.7	378	NRagged	324.52	147.67	0	6.07	92	>gi|488938436|ref|WP_002849511.1| class II fumarate hydratase [Campylobacter fetus]	1074	NS_403_Glycosylation_Cff_HILIC_B2.63671.63671.3	controllerType=0 controllerNumber=1 scan=63671	143.14	Trypsin	B2	SDAMVSFNDHCALGITANEAK	N{+221}	221.169	221.17	221.169
08260:4	469	V.YLHN{+221.969}ISDLRENSK.V	NA	N{+222}	453.7	4	1811.78	1810.78	1	-1.9	87	NRagged	300.41	5.86	0	5.93	5	>gi|488939368|ref|WP_002850443.1| hypothetical protein [Campylobacter fetus]	682	NS_403_Glycosylation_Cff_HILIC_B1.10247.10247.4	controllerType=0 controllerNumber=1 scan=10247	34.1656	Trypsin	B1	YLHNISDLRENSK	N{+222}	221.969	221.97	221.969
45308:5	3	R.TVGSTHAHPYSC[+57.021]ISAGIGALWGHAHGGAN{+222.000}EGVIR.Q	NA	C[+57], N{+222}	733.939	5	3665.67	3662.67	3	-2.7	242	Specific	441.46	18.15	0	7.04	620	>gi|488937111|ref|WP_002848186.1| citrate synthase [Campylobacter fetus]	1635	NS_403_Glycosylation_Cff_HILIC_B1.45947.45947.5	controllerType=0 controllerNumber=1 scan=45947	111.463	Trypsin	B1	TVGSTHAHPYSCISAGIGALWGHAHGGANEGVIR	N{+222}	222	222	222
68724:2	7	V.FESGDQTYVVVIN{+222.064}VAESK.L	NA	N{+222}	1104.53	2	2208.05	2207.05	1	-1.5	561	NRagged	431.35	74.62	0	6.76	400	>gi|488937379|ref|WP_002848454.1| hybrid sensor histidine kinase/response regulator [Campylobacter fetus]	1524	NS_403_Glycosylation_Cff_HILIC_B1.66700.66700.2	controllerType=0 controllerNumber=1 scan=66700	149.044	Trypsin	B1	FESGDQTYVVVINVAESK	N{+222}	222.064	222.06	222.064
05616:4	1	K.PHVN{+222.092}IGTIGHVDHGK.T	NA	N{+222}	451.736	4	1803.92	1802.92	1	-1.9	11	Specific	377.83	87.31	0	6.13	874	>gi|488939054|ref|WP_002850129.1| elongation factor Tu [Campylobacter fetus]	809	NS_403_Glycosylation_Cff_HILIC_B2.7749.7749.4	controllerType=0 controllerNumber=1 scan=7749	28.8034	Trypsin	B2	PHVNIGTIGHVDHGK	N{+222}	222.092	222.09	222.092
05373:4	2	K.PHVN{+222.093}IGTIGHVDHGK.T	NA	N{+222}	451.736	4	1803.92	1802.92	1	-1.9	11	Specific	349.36	44.82	0	6.41	791	>gi|488939054|ref|WP_002850129.1| elongation factor Tu [Campylobacter fetus]	809	NS_403_Glycosylation_Cff_HILIC_B3.7301.7301.4	controllerType=0 controllerNumber=1 scan=7301	27.0714	Trypsin	B3	PHVNIGTIGHVDHGK	N{+222}	222.093	222.09	222.093
07036:4	84	R.PN{+222.136}MDIIAVAHDEETAR.S	NA	N{+222}	501.752	4	2003.99	2003.99	0	0	392	Specific	350.89	350.89	61.89	6.7	26	>gi|488937960|ref|WP_002849035.1| pyruvate kinase [Campylobacter fetus]	1288	NS_403_Glycosylation_Cff_HILIC_B1.9080.9080.4	controllerType=0 controllerNumber=1 scan=9080	31.8857	Trypsin	B1	PNMDIIAVAHDEETAR	N{+222}	222.136	222.14	222.136
07408:4	69	R.PN{+222.139}MDIIAVAHDEETAR.S	NA	N{+222}	501.752	4	2003.99	2003.99	0	0	392	Specific	384.46	384.46	69.51	7.62	34	>gi|488937960|ref|WP_002849035.1| pyruvate kinase [Campylobacter fetus]	1288	NS_403_Glycosylation_Cff_HILIC_B3.9494.9494.4	controllerType=0 controllerNumber=1 scan=9494	32.1772	Trypsin	B3	PNMDIIAVAHDEETAR	N{+222}	222.139	222.14	222.139
23899:3	270	S.WEN{+222.144}DVHWHLYGR.F	NA	N{+222}	612.301	3	1834.89	1833.89	1	-1.8	87	NRagged	362.15	18.9	0	5.61	10	>gi|488939662|ref|WP_002850737.1| glutathionylspermidine synthase family protein [Campylobacter fetus]	553	NS_403_Glycosylation_Cff_HILIC_B2.26144.26144.3	controllerType=0 controllerNumber=1 scan=26144	70.0853	Trypsin	B2	WENDVHWHLYGR	N{+222}	222.144	222.14	222.144
88568:3	36	L.SDAMVSFN{+222.158}DHC[+57.021]ALGITANEAK.I	NA	C[+57], N{+222}	825.728	3	2475.17	2473.17	2	-2.7	378	NRagged	453.2	133.82	0	7.12	62	>gi|488938436|ref|WP_002849511.1| class II fumarate hydratase [Campylobacter fetus]	1074	NS_403_Glycosylation_Cff_HILIC_B1.82896.82896.3	controllerType=0 controllerNumber=1 scan=82896	175.744	Trypsin	B1	SDAMVSFNDHCALGITANEAK	N{+222}	222.158	222.16	222.158
16927:3	15	N.TN{+222.208}IAAMNAHANAVGNNR.D	NA	N{+222}	654.688	3	1962.05	1961.05	1	-1.7	7	NRagged	444.16	42.8	0	6.68	193	>gi|488939636|ref|WP_002850711.1| flagellin B [Campylobacter fetus]	570	NS_403_Glycosylation_Cff_HILIC_B3.19039.19039.3	controllerType=0 controllerNumber=1 scan=19039	53.3491	Trypsin	B3	TNIAAMNAHANAVGNNR	N{+222}	222.208	222.21	222.208
66043:3	23	L.SDAMVSFN{+222.212}DHC[+57.021]ALGITANEAK.I	NA	C[+57], N{+222}	825.413	3	2474.22	2473.22	1	-1.4	378	NRagged	366.24	109.13	0	7.04	103	>gi|488938436|ref|WP_002849511.1| class II fumarate hydratase [Campylobacter fetus]	1074	NS_403_Glycosylation_Cff_HILIC_B3.63140.63140.3	controllerType=0 controllerNumber=1 scan=63140	141.776	Trypsin	B3	SDAMVSFNDHCALGITANEAK	N{+222}	222.212	222.21	222.212
51238:3	27	I.DEVFVGSC[+57.021]MTN{+222.240}IGHYR.A	NA	C[+57], N{+222}	703.364	3	2108.08	2107.08	1	-1.6	698	NRagged	399.5	135.28	0	7.15	110	>gi|488938471|ref|WP_002849546.1| bifunctional aconitate hydratase 2/2-methylisocitrate dehydratase [Campylobacter fetus]	1055	NS_403_Glycosylation_Cff_HILIC_B2.50521.50521.3	controllerType=0 controllerNumber=1 scan=50521	119.363	Trypsin	B2	DEVFVGSCMTNIGHYR	N{+222}	222.24	222.24	222.24
49908:3	26	I.DEVFVGSC[+57.021]MTN{+222.241}IGHYR.A	NA	C[+57], N{+222}	703.364	3	2108.08	2107.08	1	-1.6	698	NRagged	466.81	148.94	0	6.95	109	>gi|488938471|ref|WP_002849546.1| bifunctional aconitate hydratase 2/2-methylisocitrate dehydratase [Campylobacter fetus]	1055	NS_403_Glycosylation_Cff_HILIC_B1.50050.50050.3	controllerType=0 controllerNumber=1 scan=50050	119.027	Trypsin	B1	DEVFVGSCMTNIGHYR	N{+222}	222.241	222.24	222.241
83402:2	59	L.VAELN{+222.324}MGQYLGEIQR.C	NA	N{+222}	972.6	2	1944.19	1943.19	1	-1.7	329	NRagged	335.23	52.58	0	6.6	39	>gi|488938348|ref|WP_002849423.1| 2-oxoglutarate synthase subunit alpha [Campylobacter fetus]	1116	NS_403_Glycosylation_Cff_HILIC_B3.77374.77374.2	controllerType=0 controllerNumber=1 scan=77374	167.593	Trypsin	B3	VAELNMGQYLGEIQR	N{+222}	222.324	222.32	222.324
76551:3	9	V.IEASQYAAPLDNN{+222.563}YHPIEEYEAVYR.G	NA	N{+223}	1059.99	3	3177.94	3177.94	0	0	183	NRagged	326.51	42.5	0	5.1	183	>gi|488937589|ref|WP_002848664.1| Sec-dependent nitrous-oxide reductase [Campylobacter fetus]	1435	NS_403_Glycosylation_Cff_HILIC_B1.73036.73036.6	controllerType=0 controllerNumber=1 scan=73036	159.832	Trypsin	B1	IEASQYAAPLDNNYHPIEEYEAVYR	N{+223}	222.563	222.56	222.563
36925:3	2	K.ERGITIATSHIEYETEN{+223.005}R.H	NA	N{+223}	782.02	3	2344.05	2342.05	2	-2.9	58	Specific	301.45	175.44	0	8.47	791	>gi|488939054|ref|WP_002850129.1| elongation factor Tu [Campylobacter fetus]	809	NS_403_Glycosylation_Cff_HILIC_B3.37215.37215.3	controllerType=0 controllerNumber=1 scan=37215	92.1122	Trypsin	B3	ERGITIATSHIEYETENR	N{+223}	223.005	223	223.005
49062:3	2	K.DGHGTMAVPIYQSTAYDFGSC[+57.021]ETAAN{+223.006}R.F	NA	C[+57], N{+223}	1048.76	3	3144.27	3142.27	2	-2.1	16	Specific	349.81	349.81	0	8.41	719	>gi|488938364|ref|WP_002849439.1| O-acetylhomoserine aminocarboxypropyltransferase/cysteine synthase [Campylobacter fetus]	1106	NS_403_Glycosylation_Cff_HILIC_B2.48649.48649.3	controllerType=0 controllerNumber=1 scan=48649	115.988	Trypsin	B2	DGHGTMAVPIYQSTAYDFGSCETAANR	N{+223}	223.006	223.01	223.006
46644:5	3	R.TVGSTHAHPYSC[+57.021]ISAGIGALWGHAHGGAN{+223.020}EGVIR.Q	NA	C[+57], N{+223}	734.143	5	3666.69	3663.69	3	-2.7	242	Specific	335.78	9.82	0	6.9	620	>gi|488937111|ref|WP_002848186.1| citrate synthase [Campylobacter fetus]	1635	NS_403_Glycosylation_Cff_HILIC_B1.47200.47200.5	controllerType=0 controllerNumber=1 scan=47200	113.955	Trypsin	B1	TVGSTHAHPYSCISAGIGALWGHAHGGANEGVIR	N{+223}	223.02	223.02	223.02
49953:3	1	K.DGHGTMAVPIYQSTAYDFGSC[+57.021]ETAAN{+223.031}R.F	NA	C[+57], N{+223}	1048.77	3	3144.3	3142.3	2	-2.1	16	Specific	382.33	382.33	0	10.43	627	>gi|488938364|ref|WP_002849439.1| O-acetylhomoserine aminocarboxypropyltransferase/cysteine synthase [Campylobacter fetus]	1106	NS_403_Glycosylation_Cff_HILIC_B3.48976.48976.3	controllerType=0 controllerNumber=1 scan=48976	116.006	Trypsin	B3	DGHGTMAVPIYQSTAYDFGSCETAANR	N{+223}	223.031	223.03	223.031
17459:4	8	H.SLMVHLGADN{+223.062}HSDSPKPLGGGGAR.L	NA	N{+223}	650.314	4	2598.23	2596.23	2	-2.6	152	NRagged	389.05	3.34	0.31	7.68	299	>gi|488939057|ref|WP_002850132.1| superoxide dismutase family protein [Campylobacter fetus]	808	NS_403_Glycosylation_Cff_HILIC_B2.19820.19820.4	controllerType=0 controllerNumber=1 scan=19820	55.6066	Trypsin	B2	SLMVHLGADNHSDSPKPLGGGGAR	N{+223}	223.062	223.06	223.062
05711:4	1	K.PHVN{+223.096}IGTIGHVDHGK.T	NA	N{+223}	451.987	4	1804.93	1803.93	1	-1.9	11	Specific	301.39	112.88	0	4.62	874	>gi|488939054|ref|WP_002850129.1| elongation factor Tu [Campylobacter fetus]	809	NS_403_Glycosylation_Cff_HILIC_B2.7843.7843.4	controllerType=0 controllerNumber=1 scan=7843	29.0119	Trypsin	B2	PHVNIGTIGHVDHGK	N{+223}	223.096	223.1	223.096
16140:3	9	I.SWGDTHHPN{+223.107}FTEK.N	NA	N{+223}	593.938	3	1779.8	1778.8	1	-1.9	116	NRagged	485.45	17.71	1.29	4.58	183	>gi|488937589|ref|WP_002848664.1| Sec-dependent nitrous-oxide reductase [Campylobacter fetus]	1435	NS_403_Glycosylation_Cff_HILIC_B1.18810.18810.3	controllerType=0 controllerNumber=1 scan=18810	54.9382	Trypsin	B1	SWGDTHHPNFTEK	N{+223}	223.107	223.11	223.107
05400:4	1	K.PHVN{+223.123}IGTIGHVDHGK.T	NA	N{+223}	451.994	4	1804.95	1803.95	1	-1.9	11	Specific	357.4	102.03	0	5.7	874	>gi|488939054|ref|WP_002850129.1| elongation factor Tu [Campylobacter fetus]	809	NS_403_Glycosylation_Cff_HILIC_B2.6971.6971.2	controllerType=0 controllerNumber=1 scan=6971	25.0957	Trypsin	B2	PHVNIGTIGHVDHGK	N{+223}	223.123	223.12	223.123
05496:3	2	P.HVN{+223.126}IGTIGHVDHGK.T	NA	N{+223}	569.639	3	1706.9	1706.9	0	0	12	NRagged	349.98	99.69	56.58	4.07	791	>gi|488939054|ref|WP_002850129.1| elongation factor Tu [Campylobacter fetus]	809	NS_403_Glycosylation_Cff_HILIC_B3.7609.7609.3	controllerType=0 controllerNumber=1 scan=7609	28.3838	Trypsin	B3	HVNIGTIGHVDHGK	N{+223}	223.126	223.13	223.126
05488:4	1	K.PHVN{+223.126}IGTIGHVDHGK.T	NA	N{+223}	451.994	4	1804.96	1803.96	1	-1.9	11	Specific	356.19	93.19	0	4.7	874	>gi|488939054|ref|WP_002850129.1| elongation factor Tu [Campylobacter fetus]	809	NS_403_Glycosylation_Cff_HILIC_B2.7381.7381.2	controllerType=0 controllerNumber=1 scan=7381	27.1722	Trypsin	B2	PHVNIGTIGHVDHGK	N{+223}	223.126	223.13	223.126
05902:4	1	K.PHVN{+223.128}IGTIGHVDHGK.T	NA	N{+223}	451.995	4	1804.96	1803.96	1	-1.9	11	Specific	320.63	130.29	4.64	6.07	874	>gi|488939054|ref|WP_002850129.1| elongation factor Tu [Campylobacter fetus]	809	NS_403_Glycosylation_Cff_HILIC_B2.8082.8082.4	controllerType=0 controllerNumber=1 scan=8082	29.6411	Trypsin	B2	PHVNIGTIGHVDHGK	N{+223}	223.128	223.13	223.128
04736:4	1	P.HVN{+223.130}IGTIGHVDHGK.T	NA	N{+223}	427.482	4	1706.91	1706.91	0	0	12	NRagged	347.75	60.41	2.58	4.69	955	>gi|488939054|ref|WP_002850129.1| elongation factor Tu [Campylobacter fetus]	809	NS_403_Glycosylation_Cff_HILIC_B1.6845.6845.4	controllerType=0 controllerNumber=1 scan=6845	27.2452	Trypsin	B1	HVNIGTIGHVDHGK	N{+223}	223.13	223.13	223.13
89349:3	177	L.PAYIVDEPPTLLGEDTAPN{+223.140}PSEAVLAALGSC[+57.021]IAVGIHANAIAQNIVITK.L	NA	C[+57], N{+223}	1740.92	3	5220.76	5217.76	3	-1.9	57	NRagged	400	173.49	0	7.24	13	>gi|488937953|ref|WP_002849028.1| OsmC family protein [Campylobacter fetus]	1294	NS_403_Glycosylation_Cff_HILIC_B1.83536.83536.3	controllerType=0 controllerNumber=1 scan=83536	176.619	Trypsin	B1	PAYIVDEPPTLLGEDTAPNPSEAVLAALGSCIAVGIHANAIAQNIVITK	N{+223}	223.14	223.14	223.14
63219:3	29	L.SDAMVSFN{+223.148}DHC[+57.021]ALGITANEAK.I	NA	C[+57], N{+223}	825.725	3	2475.16	2474.16	1	-1.4	378	NRagged	300.18	123.19	2.72	5.69	92	>gi|488938436|ref|WP_002849511.1| class II fumarate hydratase [Campylobacter fetus]	1074	NS_403_Glycosylation_Cff_HILIC_B2.60922.60922.3	controllerType=0 controllerNumber=1 scan=60922	137.979	Trypsin	B2	SDAMVSFNDHCALGITANEAK	N{+223}	223.148	223.15	223.148
89949:3	29	L.SDAMVSFN{+223.160}DHC[+57.021]ALGITANEAK.I	NA	C[+57], N{+223}	826.062	3	2476.17	2474.17	2	-2.7	378	NRagged	496.64	142.21	0	7.41	92	>gi|488938436|ref|WP_002849511.1| class II fumarate hydratase [Campylobacter fetus]	1074	NS_403_Glycosylation_Cff_HILIC_B2.83233.83233.3	controllerType=0 controllerNumber=1 scan=83233	177.862	Trypsin	B2	SDAMVSFNDHCALGITANEAK	N{+223}	223.16	223.16	223.16
84450:4	30	L.GVDFDHFSC[+57.021]ITLHLGN{+223.161}GASIAAIK.N	NA	C[+57], N{+223}	692.863	4	2768.43	2766.43	2	-2.4	194	NRagged	311.22	194.67	0	7.94	88	>gi|488938191|ref|WP_002849266.1| acetate kinase [Campylobacter fetus]	1183	NS_403_Glycosylation_Cff_HILIC_B2.78724.78724.4	controllerType=0 controllerNumber=1 scan=78724	171.442	Trypsin	B2	GVDFDHFSCITLHLGNGASIAAIK	N{+223}	223.161	223.16	223.161
87274:2	233	L.DEFGSIEN{+223.161}LYENLSQVR.N	NA	N{+223}	1119.56	2	2238.12	2236.12	2	-3	201	NRagged	337.7	84.78	0	7.07	9	>gi|488937208|ref|WP_002848283.1| DNA polymerase I [Campylobacter fetus]	1601	NS_403_Glycosylation_Cff_HILIC_B2.81064.81064.2	controllerType=0 controllerNumber=1 scan=81064	174.892	Trypsin	B2	DEFGSIENLYENLSQVR	N{+223}	223.161	223.16	223.161
89492:3	36	L.SDAMVSFN{+223.178}DHC[+57.021]ALGITANEAK.I	NA	C[+57], N{+223}	826.068	3	2476.19	2474.19	2	-2.7	378	NRagged	392.46	125.96	0	6.92	62	>gi|488938436|ref|WP_002849511.1| class II fumarate hydratase [Campylobacter fetus]	1074	NS_403_Glycosylation_Cff_HILIC_B1.83645.83645.3	controllerType=0 controllerNumber=1 scan=83645	176.781	Trypsin	B1	SDAMVSFNDHCALGITANEAK	N{+223}	223.178	223.18	223.178
50144:3	21	P.NSGSQAN{+223.179}QGVYGAFLKPGDK.I	NA	N{+223}	755.064	3	2263.18	2261.18	2	-3	91	NRagged	353.2	11.08	0	6.48	84	>gi|488938691|ref|WP_002849766.1| serine hydroxymethyltransferase [Campylobacter fetus]	951	NS_403_Glycosylation_Cff_HILIC_B1.50306.50306.3	controllerType=0 controllerNumber=1 scan=50306	119.616	Trypsin	B1	NSGSQANQGVYGAFLKPGDK	N{+223}	223.179	223.18	223.179
45002:3	1	K.DGHGTMAVPIYQSTAYDFGSC[+57.021]ETAAN{+223.997}R.F	NA	C[+57], N{+224}	1049.09	3	3145.26	3143.26	2	-2.1	16	Specific	327.87	172.2	0	8.77	627	>gi|488938364|ref|WP_002849439.1| O-acetylhomoserine aminocarboxypropyltransferase/cysteine synthase [Campylobacter fetus]	1106	NS_403_Glycosylation_Cff_HILIC_B3.44462.44462.3	controllerType=0 controllerNumber=1 scan=44462	107.057	Trypsin	B3	DGHGTMAVPIYQSTAYDFGSCETAANR	N{+224}	223.997	224	223.997
44868:3	2	K.DGHGTMAVPIYQSTAYDFGSC[+57.021]ETAAN{+224.003}R.F	NA	C[+57], N{+224}	1049.09	3	3145.27	3143.27	2	-2.1	16	Specific	327.02	183.31	0	8.72	519	>gi|488938364|ref|WP_002849439.1| O-acetylhomoserine aminocarboxypropyltransferase/cysteine synthase [Campylobacter fetus]	1106	NS_403_Glycosylation_Cff_HILIC_B1.45591.45591.3	controllerType=0 controllerNumber=1 scan=45591	110.869	Trypsin	B1	DGHGTMAVPIYQSTAYDFGSCETAANR	N{+224}	224.003	224	224.003
48188:3	2	K.DGHGTMAVPIYQSTAYDFGSC[+57.021]ETAAN{+224.007}R.F	NA	C[+57], N{+224}	1049.1	3	3145.27	3143.27	2	-2.1	16	Specific	318.77	146.37	0	7.99	519	>gi|488938364|ref|WP_002849439.1| O-acetylhomoserine aminocarboxypropyltransferase/cysteine synthase [Campylobacter fetus]	1106	NS_403_Glycosylation_Cff_HILIC_B1.48516.48516.3	controllerType=0 controllerNumber=1 scan=48516	116.209	Trypsin	B1	DGHGTMAVPIYQSTAYDFGSCETAANR	N{+224}	224.007	224.01	224.007
46564:3	2	K.DGHGTMAVPIYQSTAYDFGSC[+57.021]ETAAN{+224.008}R.F	NA	C[+57], N{+224}	1049.1	3	3145.27	3143.27	2	-2.1	16	Specific	380.16	239.71	0	9.11	719	>gi|488938364|ref|WP_002849439.1| O-acetylhomoserine aminocarboxypropyltransferase/cysteine synthase [Campylobacter fetus]	1106	NS_403_Glycosylation_Cff_HILIC_B2.46466.46466.3	controllerType=0 controllerNumber=1 scan=46466	111.972	Trypsin	B2	DGHGTMAVPIYQSTAYDFGSCETAANR	N{+224}	224.008	224.01	224.008
45852:3	2	K.DGHGTMAVPIYQSTAYDFGSC[+57.021]ETAAN{+224.009}R.F	NA	C[+57], N{+224}	1049.1	3	3145.28	3143.28	2	-2.1	16	Specific	353.42	241.21	0	9.04	719	>gi|488938364|ref|WP_002849439.1| O-acetylhomoserine aminocarboxypropyltransferase/cysteine synthase [Campylobacter fetus]	1106	NS_403_Glycosylation_Cff_HILIC_B2.45893.45893.3	controllerType=0 controllerNumber=1 scan=45893	110.951	Trypsin	B2	DGHGTMAVPIYQSTAYDFGSCETAANR	N{+224}	224.009	224.01	224.009
88604:2	374	I.SISDVVN{+224.015}YIDGLKK.-	NA	N{+224}	888.432	2	1775.86	1774.86	1	-1.9	64	NRagged	387.45	139.88	0	6.43	7	>gi|488939118|ref|WP_002850193.1| acyl carrier protein [Campylobacter fetus]	782	NS_403_Glycosylation_Cff_HILIC_B3.81611.81611.2	controllerType=0 controllerNumber=1 scan=81611	174.583	Trypsin	B3	SISDVVNYIDGLKK	N{+224}	224.015	224.01	224.015
45020:3	1	K.DGHGTMAVPIYQSTAYDFGSC[+57.021]ETAAN{+224.022}R.F	NA	C[+57], N{+224}	1049.1	3	3145.29	3143.29	2	-2.1	16	Specific	313.12	143.89	0	7.44	627	>gi|488938364|ref|WP_002849439.1| O-acetylhomoserine aminocarboxypropyltransferase/cysteine synthase [Campylobacter fetus]	1106	NS_403_Glycosylation_Cff_HILIC_B3.44476.44476.3	controllerType=0 controllerNumber=1 scan=44476	107.078	Trypsin	B3	DGHGTMAVPIYQSTAYDFGSCETAANR	N{+224}	224.022	224.02	224.022
12801:3	9	H.SLMVHLGADN{+224.061}HSDSPK.P	NA	N{+224}	644.963	3	1932.87	1931.87	1	-1.7	152	NRagged	347.95	34.57	0	4.86	314	>gi|488939057|ref|WP_002850132.1| superoxide dismutase family protein [Campylobacter fetus]	808	NS_403_Glycosylation_Cff_HILIC_B3.14944.14944.3	controllerType=0 controllerNumber=1 scan=14944	44.0004	Trypsin	B3	SLMVHLGADNHSDSPK	N{+224}	224.061	224.06	224.061
69751:2	7	V.FESGDQTYVVVIN{+224.072}VAESK.L	NA	N{+224}	1105.53	2	2210.06	2209.06	1	-1.5	561	NRagged	436.17	84.22	4.9	7.24	416	>gi|488937379|ref|WP_002848454.1| hybrid sensor histidine kinase/response regulator [Campylobacter fetus]	1524	NS_403_Glycosylation_Cff_HILIC_B2.66663.66663.2	controllerType=0 controllerNumber=1 scan=66663	149.036	Trypsin	B2	FESGDQTYVVVINVAESK	N{+224}	224.072	224.07	224.072
89050:2	216	L.DEFGSIEN{+224.077}LYENLSQVR.N	NA	N{+224}	1120.02	2	2239.03	2237.03	2	-3	201	NRagged	325.48	83.19	0	6.46	12	>gi|488937208|ref|WP_002848283.1| DNA polymerase I [Campylobacter fetus]	1601	NS_403_Glycosylation_Cff_HILIC_B3.81960.81960.2	controllerType=0 controllerNumber=1 scan=81960	174.984	Trypsin	B3	DEFGSIENLYENLSQVR	N{+224}	224.077	224.08	224.077
75059:3	441	I.EN{+224.085}QYETQITQIEHEVSSSGQEVQSSAK.E	NA	N{+224}	1088.5	3	3263.49	3260.49	3	-3.1	342	NRagged	439.08	439.08	0	10.16	6	>sp|K1C9_HUMAN|(Common contaminant protein)	1824	NS_403_Glycosylation_Cff_HILIC_B3.70732.70732.3	controllerType=0 controllerNumber=1 scan=70732	155.788	Trypsin	B3	ENQYETQITQIEHEVSSSGQEVQSSAK	N{+224}	224.085	224.09	224.085
83180:3	44	P.EWDRYEEFLLN{+224.087}EVR.Y	NA	N{+224}	708.337	3	2122.99	2121.99	1	-1.6	1128	NRagged	349.51	89.86	0	6	38	>gi|500051880|ref|WP_011731797.1| pyruvate:ferredoxin (flavodoxin) oxidoreductase [Campylobacter fetus]	371	NS_403_Glycosylation_Cff_HILIC_B1.78455.78455.3	controllerType=0 controllerNumber=1 scan=78455	169.099	Trypsin	B1	EWDRYEEFLLNEVR	N{+224}	224.087	224.09	224.087
08642:4	67	H.LN{+224.087}LAHHSLIDQAK.E	NA	N{+224}	421.728	4	1683.89	1683.89	0	0	102	NRagged	381.26	265.72	13.26	5.98	63	>gi|488937461|ref|WP_002848536.1| adenylosuccinate synthase [Campylobacter fetus]	1490	NS_403_Glycosylation_Cff_HILIC_B1.10626.10626.4	controllerType=0 controllerNumber=1 scan=10626	34.9396	Trypsin	B1	LNLAHHSLIDQAK	N{+224}	224.087	224.09	224.087
04639:4	1	K.PHVN{+224.108}IGTIGHVDHGK.T	NA	N{+224}	452.24	4	1805.94	1804.94	1	-1.9	11	Specific	359.46	78.13	6.29	6.82	955	>gi|488939054|ref|WP_002850129.1| elongation factor Tu [Campylobacter fetus]	809	NS_403_Glycosylation_Cff_HILIC_B1.6631.6631.4	controllerType=0 controllerNumber=1 scan=6631	26.3723	Trypsin	B1	PHVNIGTIGHVDHGK	N{+224}	224.108	224.11	224.108
05489:4	1	K.PHVN{+224.109}IGTIGHVDHGK.T	NA	N{+224}	452.24	4	1805.94	1804.94	1	-1.9	11	Specific	356.19	93.19	0	5.7	874	>gi|488939054|ref|WP_002850129.1| elongation factor Tu [Campylobacter fetus]	809	NS_403_Glycosylation_Cff_HILIC_B2.7381.7381.2	controllerType=0 controllerNumber=1 scan=7381	27.1722	Trypsin	B2	PHVNIGTIGHVDHGK	N{+224}	224.109	224.11	224.109
04666:3	1	K.PHVN{+224.112}IGTIGHVDHGK.T	NA	N{+224}	602.318	3	1804.94	1804.94	0	0	11	Specific	362.42	157.68	32.66	6.44	955	>gi|488939054|ref|WP_002850129.1| elongation factor Tu [Campylobacter fetus]	809	NS_403_Glycosylation_Cff_HILIC_B1.6708.6708.3	controllerType=0 controllerNumber=1 scan=6708	26.7098	Trypsin	B1	PHVNIGTIGHVDHGK	N{+224}	224.112	224.11	224.112
20362:4	23	L.SHDN{+224.112}SDPLMHIHTK.A	NA	N{+224}	464.723	4	1855.87	1855.87	0	0	253	NRagged	366.23	44.65	34.48	4.69	78	>gi|488938425|ref|WP_002849500.1| molecular chaperone HtpG [Campylobacter fetus]	1077	NS_403_Glycosylation_Cff_HILIC_B2.22814.22814.4	controllerType=0 controllerNumber=1 scan=22814	62.6605	Trypsin	B2	SHDNSDPLMHIHTK	N{+224}	224.112	224.11	224.112
08695:3	24	L.SHDN{+224.113}SDPLMHIHTK.A	NA	N{+224}	619.296	3	1855.87	1855.87	0	0	253	NRagged	377	36.86	36.86	4.78	85	>gi|488938425|ref|WP_002849500.1| molecular chaperone HtpG [Campylobacter fetus]	1077	NS_403_Glycosylation_Cff_HILIC_B1.10677.10677.3	controllerType=0 controllerNumber=1 scan=10677	35.0195	Trypsin	B1	SHDNSDPLMHIHTK	N{+224}	224.113	224.11	224.113
05394:4	1	K.PHVN{+224.114}IGTIGHVDHGK.T	NA	N{+224}	451.991	4	1804.94	1804.94	0	0	11	Specific	342.64	25.79	13.89	4.56	874	>gi|488939054|ref|WP_002850129.1| elongation factor Tu [Campylobacter fetus]	809	NS_403_Glycosylation_Cff_HILIC_B2.6962.6962.4	controllerType=0 controllerNumber=1 scan=6962	25.0691	Trypsin	B2	PHVNIGTIGHVDHGK	N{+224}	224.114	224.11	224.114
08593:3	23	L.SHDN{+224.115}SDPLMHIHTK.A	NA	N{+224}	619.296	3	1855.87	1855.87	0	0	253	NRagged	317.52	14.32	14.32	4.26	78	>gi|488938425|ref|WP_002849500.1| molecular chaperone HtpG [Campylobacter fetus]	1077	NS_403_Glycosylation_Cff_HILIC_B2.10827.10827.3	controllerType=0 controllerNumber=1 scan=10827	35.1687	Trypsin	B2	SHDNSDPLMHIHTK	N{+224}	224.115	224.12	224.115
05305:4	2	K.PHVN{+224.117}IGTIGHVDHGK.T	NA	N{+224}	451.992	4	1804.95	1804.95	0	0	11	Specific	360.04	77.05	8.62	5.26	791	>gi|488939054|ref|WP_002850129.1| elongation factor Tu [Campylobacter fetus]	809	NS_403_Glycosylation_Cff_HILIC_B3.7022.7022.4	controllerType=0 controllerNumber=1 scan=7022	25.7275	Trypsin	B3	PHVNIGTIGHVDHGK	N{+224}	224.117	224.12	224.117
05535:4	1	K.PHVN{+224.118}IGTIGHVDHGK.T	NA	N{+224}	451.992	4	1804.95	1804.95	0	0	11	Specific	409.13	106.27	3.16	4.51	874	>gi|488939054|ref|WP_002850129.1| elongation factor Tu [Campylobacter fetus]	809	NS_403_Glycosylation_Cff_HILIC_B2.7561.7561.4	controllerType=0 controllerNumber=1 scan=7561	28.0343	Trypsin	B2	PHVNIGTIGHVDHGK	N{+224}	224.118	224.12	224.118
56336:5	392	I.TFIHPDIVGAYLN{+224.118}YEYKPNPSRDDFRK.M	NA	N{+224}	697.154	5	3481.74	3479.74	2	-1.9	136	NRagged	581.25	219.14	0	10.49	6	>gi|488938026|ref|WP_002849101.1| hypothetical protein [Campylobacter fetus]	1257	NS_403_Glycosylation_Cff_HILIC_B2.54968.54968.5	controllerType=0 controllerNumber=1 scan=54968	127.514	Trypsin	B2	TFIHPDIVGAYLNYEYKPNPSRDDFRK	N{+224}	224.118	224.12	224.118
05511:3	1	K.PHVN{+224.119}IGTIGHVDHGK.T	NA	N{+224}	602.321	3	1804.95	1804.95	0	0	11	Specific	447.25	169.41	39.82	5.5	874	>gi|488939054|ref|WP_002850129.1| elongation factor Tu [Campylobacter fetus]	809	NS_403_Glycosylation_Cff_HILIC_B2.7461.7461.3	controllerType=0 controllerNumber=1 scan=7461	27.5506	Trypsin	B2	PHVNIGTIGHVDHGK	N{+224}	224.119	224.12	224.119
05524:4	1	K.PHVN{+224.120}IGTIGHVDHGK.T	NA	N{+224}	451.993	4	1804.95	1804.95	0	0	11	Specific	420.91	71.3	13.75	5.03	874	>gi|488939054|ref|WP_002850129.1| elongation factor Tu [Campylobacter fetus]	809	NS_403_Glycosylation_Cff_HILIC_B2.7506.7506.4	controllerType=0 controllerNumber=1 scan=7506	27.7599	Trypsin	B2	PHVNIGTIGHVDHGK	N{+224}	224.12	224.12	224.12
05317:4	2	K.PHVN{+224.121}IGTIGHVDHGK.T	NA	N{+224}	451.993	4	1804.95	1804.95	0	0	11	Specific	351.05	67	12.91	5.26	791	>gi|488939054|ref|WP_002850129.1| elongation factor Tu [Campylobacter fetus]	809	NS_403_Glycosylation_Cff_HILIC_B3.7062.7062.4	controllerType=0 controllerNumber=1 scan=7062	25.9101	Trypsin	B3	PHVNIGTIGHVDHGK	N{+224}	224.121	224.12	224.121
82930:3	29	L.SDAMVSFN{+224.121}DHC[+57.021]ALGITANEAK.I	NA	C[+57], N{+224}	825.716	3	2475.13	2475.13	0	0	378	NRagged	429.32	139.23	12.2	5.05	92	>gi|488938436|ref|WP_002849511.1| class II fumarate hydratase [Campylobacter fetus]	1074	NS_403_Glycosylation_Cff_HILIC_B2.77459.77459.3	controllerType=0 controllerNumber=1 scan=77459	169.083	Trypsin	B2	SDAMVSFNDHCALGITANEAK	N{+224}	224.121	224.12	224.121
05351:3	2	K.PHVN{+224.122}IGTIGHVDHGK.T	NA	N{+224}	602.322	3	1804.95	1804.95	0	0	11	Specific	412.23	126.59	34.58	5.55	791	>gi|488939054|ref|WP_002850129.1| elongation factor Tu [Campylobacter fetus]	809	NS_403_Glycosylation_Cff_HILIC_B3.7214.7214.3	controllerType=0 controllerNumber=1 scan=7214	26.6615	Trypsin	B3	PHVNIGTIGHVDHGK	N{+224}	224.122	224.12	224.122
05384:4	1	K.PHVN{+224.123}IGTIGHVDHGK.T	NA	N{+224}	451.993	4	1804.95	1804.95	0	0	11	Specific	441.07	91.28	9.02	5.03	874	>gi|488939054|ref|WP_002850129.1| elongation factor Tu [Campylobacter fetus]	809	NS_403_Glycosylation_Cff_HILIC_B2.6941.6941.4	controllerType=0 controllerNumber=1 scan=6941	24.9861	Trypsin	B2	PHVNIGTIGHVDHGK	N{+224}	224.123	224.12	224.123
04581:3	1	K.PHVN{+224.124}IGTIGHVDHGK.T	NA	N{+224}	602.323	3	1804.95	1804.95	0	0	11	Specific	432.41	189.43	37.22	6.58	955	>gi|488939054|ref|WP_002850129.1| elongation factor Tu [Campylobacter fetus]	809	NS_403_Glycosylation_Cff_HILIC_B1.6415.6415.3	controllerType=0 controllerNumber=1 scan=6415	25.3406	Trypsin	B1	PHVNIGTIGHVDHGK	N{+224}	224.124	224.12	224.124
05420:3	2	P.HVN{+224.125}IGTIGHVDHGK.T	NA	N{+224}	569.972	3	1707.9	1707.9	0	0	12	NRagged	444.41	104.84	14.31	5.02	791	>gi|488939054|ref|WP_002850129.1| elongation factor Tu [Campylobacter fetus]	809	NS_403_Glycosylation_Cff_HILIC_B3.7502.7502.3	controllerType=0 controllerNumber=1 scan=7502	28.0549	Trypsin	B3	HVNIGTIGHVDHGK	N{+224}	224.125	224.12	224.125
04562:4	1	K.PHVN{+224.126}IGTIGHVDHGK.T	NA	N{+224}	451.994	4	1804.96	1804.96	0	0	11	Specific	418.66	72.37	16.95	5.78	955	>gi|488939054|ref|WP_002850129.1| elongation factor Tu [Campylobacter fetus]	809	NS_403_Glycosylation_Cff_HILIC_B1.6336.6336.4	controllerType=0 controllerNumber=1 scan=6336	24.9482	Trypsin	B1	PHVNIGTIGHVDHGK	N{+224}	224.126	224.13	224.126
04568:4	1	K.PHVN{+224.127}IGTIGHVDHGK.T	NA	N{+224}	451.995	4	1804.96	1804.96	0	0	11	Specific	401.4	104.74	20.99	5.39	955	>gi|488939054|ref|WP_002850129.1| elongation factor Tu [Campylobacter fetus]	809	NS_403_Glycosylation_Cff_HILIC_B1.6365.6365.4	controllerType=0 controllerNumber=1 scan=6365	25.0976	Trypsin	B1	PHVNIGTIGHVDHGK	N{+224}	224.127	224.13	224.127
04603:4	1	K.PHVN{+224.128}IGTIGHVDHGK.T	NA	N{+224}	451.995	4	1804.96	1804.96	0	0	11	Specific	410.06	73.74	6.97	5.74	955	>gi|488939054|ref|WP_002850129.1| elongation factor Tu [Campylobacter fetus]	809	NS_403_Glycosylation_Cff_HILIC_B1.6504.6504.4	controllerType=0 controllerNumber=1 scan=6504	25.7678	Trypsin	B1	PHVNIGTIGHVDHGK	N{+224}	224.128	224.13	224.128
64152:2	74	V.SEILESN{+224.128}GSSSMASVC[+57.021]GGSLSLR.A	NA	C[+57], N{+224}	1277.61	2	2554.21	2552.21	2	-2.6	458	NRagged	445.64	88.77	0	8.4	37	>gi|488938960|ref|WP_002850035.1| polyribonucleotide nucleotidyltransferase [Campylobacter fetus]	850	NS_403_Glycosylation_Cff_HILIC_B2.61872.61872.2	controllerType=0 controllerNumber=1 scan=61872	140.065	Trypsin	B2	SEILESNGSSSMASVCGGSLSLR	N{+224}	224.128	224.13	224.128
05365:4	2	K.PHVN{+224.129}IGTIGHVDHGK.T	NA	N{+224}	451.995	4	1804.96	1804.96	0	0	11	Specific	419.64	121.4	17.48	5.39	791	>gi|488939054|ref|WP_002850129.1| elongation factor Tu [Campylobacter fetus]	809	NS_403_Glycosylation_Cff_HILIC_B3.7268.7268.4	controllerType=0 controllerNumber=1 scan=7268	26.9169	Trypsin	B3	PHVNIGTIGHVDHGK	N{+224}	224.129	224.13	224.129
04563:4	1	K.PHVN{+224.130}IGTIGHVDHGK.T	NA	N{+224}	451.995	4	1804.96	1804.96	0	0	11	Specific	378.86	46.59	9.55	5.72	955	>gi|488939054|ref|WP_002850129.1| elongation factor Tu [Campylobacter fetus]	809	NS_403_Glycosylation_Cff_HILIC_B1.6340.6340.4	controllerType=0 controllerNumber=1 scan=6340	24.967	Trypsin	B1	PHVNIGTIGHVDHGK	N{+224}	224.13	224.13	224.13
05479:4	1	K.PHVN{+224.131}IGTIGHVDHGK.T	NA	N{+224}	451.995	4	1804.96	1804.96	0	0	11	Specific	386.8	56.03	12.24	4.86	874	>gi|488939054|ref|WP_002850129.1| elongation factor Tu [Campylobacter fetus]	809	NS_403_Glycosylation_Cff_HILIC_B2.7349.7349.4	controllerType=0 controllerNumber=1 scan=7349	27.0232	Trypsin	B2	PHVNIGTIGHVDHGK	N{+224}	224.131	224.13	224.131
05383:3	2	K.PHVN{+224.133}IGTIGHVDHGK.T	NA	N{+224}	602.659	3	1805.96	1804.96	1	-1.9	11	Specific	456.65	193.34	10.26	7.3	791	>gi|488939054|ref|WP_002850129.1| elongation factor Tu [Campylobacter fetus]	809	NS_403_Glycosylation_Cff_HILIC_B3.7355.7355.3	controllerType=0 controllerNumber=1 scan=7355	27.345	Trypsin	B3	PHVNIGTIGHVDHGK	N{+224}	224.133	224.13	224.133
20683:4	449	L.NADKN{+224.142}EVDSYLHLR.L	NA	N{+224}	475.247	4	1897.97	1897.97	0	0	66	NRagged	379.84	23.95	3.77	4.87	5	>gi|488936870|ref|WP_002847945.1| transformation system protein [Campylobacter fetus]	1756	NS_403_Glycosylation_Cff_HILIC_B2.23166.23166.4	controllerType=0 controllerNumber=1 scan=23166	63.5261	Trypsin	B2	NADKNEVDSYLHLR	N{+224}	224.142	224.14	224.142
35192:3	23	K.PILEIN{+224.154}PNHELFTK.L	NA	N{+224}	630.69	3	1890.05	1889.05	1	-1.8	557	Specific	363.57	185.73	0	7.14	78	>gi|488938425|ref|WP_002849500.1| molecular chaperone HtpG [Campylobacter fetus]	1077	NS_403_Glycosylation_Cff_HILIC_B2.36220.36220.3	controllerType=0 controllerNumber=1 scan=36220	90.9079	Trypsin	B2	PILEINPNHELFTK	N{+224}	224.154	224.15	224.154
65491:3	29	L.SDAMVSFN{+224.155}DHC[+57.021]ALGITANEAK.I	NA	C[+57], N{+224}	826.394	3	2477.17	2475.17	2	-2.7	378	NRagged	324.85	108.77	0	6.64	92	>gi|488938436|ref|WP_002849511.1| class II fumarate hydratase [Campylobacter fetus]	1074	NS_403_Glycosylation_Cff_HILIC_B2.63043.63043.3	controllerType=0 controllerNumber=1 scan=63043	142.077	Trypsin	B2	SDAMVSFNDHCALGITANEAK	N{+224}	224.155	224.16	224.155
87173:2	92	L.EELDNIAN{+224.155}TTSFNGQQLLNGSFSNK.E	NA	N{+224}	1483.73	2	2966.46	2965.46	1	-1.1	121	NRagged	462.25	42.25	0	7.91	37	>gi|488939633|ref|WP_002850708.1| flagellin B [Campylobacter fetus]	571	NS_403_Glycosylation_Cff_HILIC_B1.81794.81794.2	controllerType=0 controllerNumber=1 scan=81794	174.452	Trypsin	B1	EELDNIANTTSFNGQQLLNGSFSNK	N{+224}	224.155	224.16	224.155
04638:4	1	K.PHVN{+224.163}IGTIGHVDHGK.T	NA	N{+224}	452.003	4	1804.99	1804.99	0	0	11	Specific	354.36	78.13	14.51	5.66	955	>gi|488939054|ref|WP_002850129.1| elongation factor Tu [Campylobacter fetus]	809	NS_403_Glycosylation_Cff_HILIC_B1.6631.6631.4	controllerType=0 controllerNumber=1 scan=6631	26.3723	Trypsin	B1	PHVNIGTIGHVDHGK	N{+224}	224.163	224.16	224.163
73992:2	46	I.LN{+224.168}SSEYELAIINDTAER.N	NA	N{+224}	1082.06	2	2163.11	2162.11	1	-1.6	22	NRagged	344.76	88.14	0	7.08	98	>gi|500052286|ref|WP_011732203.1| type I glyceraldehyde-3-phosphate dehydrogenase [Campylobacter fetus]	265	NS_403_Glycosylation_Cff_HILIC_B2.70238.70238.2	controllerType=0 controllerNumber=1 scan=70238	155.538	Trypsin	B2	LNSSEYELAIINDTAER	N{+224}	224.168	224.17	224.168
42412:3	113	E.QDGN{+224.169}PHDHILAGEER.V	NA	N{+224}	638.321	3	1912.95	1911.95	1	-1.8	152	NRagged	337.72	63.46	3.71	4.82	38	>gi|488939026|ref|WP_002850101.1| multicopper oxidase family protein [Campylobacter fetus]	819	NS_403_Glycosylation_Cff_HILIC_B3.42220.42220.3	controllerType=0 controllerNumber=1 scan=42220	102.741	Trypsin	B3	QDGNPHDHILAGEER	N{+224}	224.169	224.17	224.169
37529:2	110	I.ESLN{+224.211}EITNSSNR.S	NA	N{+224}	794.931	2	1588.86	1587.86	1	-2.1	53	NRagged	367.67	72.22	0	5.22	40	>gi|1740647988|ref|WP_149120592.1| hypothetical protein [Campylobacter fetus]	3	NS_403_Glycosylation_Cff_HILIC_B2.38188.38188.2	controllerType=0 controllerNumber=1 scan=38188	94.7579	Trypsin	B2	ESLNEITNSSNR	N{+224}	224.211	224.21	224.211
67570:2	754	I.DC[+57.021]ELAN{+224.716}EQNYSTEYLDFK.L	NA	C[+57], N{+225}	1233.34	2	2465.67	2463.67	2	-2.7	291	NRagged	377.48	113.72	0	6.71	1	>gi|488937967|ref|WP_002849042.1| glutamate-5-semialdehyde dehydrogenase [Campylobacter fetus]	1285	NS_403_Glycosylation_Cff_HILIC_B3.64397.64397.2	controllerType=0 controllerNumber=1 scan=64397	143.962	Trypsin	B3	DCELANEQNYSTEYLDFK	N{+225}	224.716	224.72	224.716
37970:4	48	V.AMIGFGSQGHAHAEN{+224.826}LRDSGVDVVVGLNPK.G	NA	N{+225}	826.598	4	3303.37	3300.37	3	-3	22	NRagged	401.33	98.35	0	7.14	91	>gi|488938670|ref|WP_002849745.1| ketol-acid reductoisomerase [Campylobacter fetus]	964	NS_403_Glycosylation_Cff_HILIC_B3.38106.38106.4	controllerType=0 controllerNumber=1 scan=38106	93.8603	Trypsin	B3	AMIGFGSQGHAHAENLRDSGVDVVVGLNPK	N{+225}	224.826	224.83	224.826
45880:3	11	H.INPEHIELN{+224.836}KGDNVTIYLTNLER.A	NA	N{+225}	974.085	3	2920.24	2920.24	0	0	560	NRagged	403.36	65.87	0	6.97	188	>gi|488937589|ref|WP_002848664.1| Sec-dependent nitrous-oxide reductase [Campylobacter fetus]	1435	NS_403_Glycosylation_Cff_HILIC_B2.45916.45916.3	controllerType=0 controllerNumber=1 scan=45916	110.995	Trypsin	B2	INPEHIELNKGDNVTIYLTNLER	N{+225}	224.836	224.84	224.836
09248:3	1	R.NKPHVN{+225.006}IGTIGHVDHGK.T	NA	N{+225}	683.329	3	2047.97	2047.97	0	0	9	Specific	355.18	21.03	21.03	5.03	874	>gi|488939054|ref|WP_002850129.1| elongation factor Tu [Campylobacter fetus]	809	NS_403_Glycosylation_Cff_HILIC_B2.11441.11441.3	controllerType=0 controllerNumber=1 scan=11441	36.3132	Trypsin	B2	NKPHVNIGTIGHVDHGK	N{+225}	225.006	225.01	225.006
34743:3	1	K.ERGITIATSHIEYETEN{+225.007}R.H	NA	N{+225}	782.021	3	2344.05	2344.05	0	0	58	Specific	300.95	202.23	2.8	6.53	955	>gi|488939054|ref|WP_002850129.1| elongation factor Tu [Campylobacter fetus]	809	NS_403_Glycosylation_Cff_HILIC_B1.36230.36230.3	controllerType=0 controllerNumber=1 scan=36230	91.7036	Trypsin	B1	ERGITIATSHIEYETENR	N{+225}	225.007	225.01	225.007
49445:3	2	K.DGHGTMAVPIYQSTAYDFGSC[+57.021]ETAAN{+225.007}R.F	NA	C[+57], N{+225}	1049.43	3	3146.27	3144.27	2	-2.1	16	Specific	331.17	179.18	0	8.72	719	>gi|488938364|ref|WP_002849439.1| O-acetylhomoserine aminocarboxypropyltransferase/cysteine synthase [Campylobacter fetus]	1106	NS_403_Glycosylation_Cff_HILIC_B2.48954.48954.3	controllerType=0 controllerNumber=1 scan=48954	116.542	Trypsin	B2	DGHGTMAVPIYQSTAYDFGSCETAANR	N{+225}	225.007	225.01	225.007
09540:4	2	R.NKPHVN{+225.008}IGTIGHVDHGK.T	NA	N{+225}	512.749	4	2047.98	2047.98	0	0	9	Specific	310.83	8.92	8.33	5.11	791	>gi|488939054|ref|WP_002850129.1| elongation factor Tu [Campylobacter fetus]	809	NS_403_Glycosylation_Cff_HILIC_B3.11529.11529.4	controllerType=0 controllerNumber=1 scan=11529	36.1048	Trypsin	B3	NKPHVNIGTIGHVDHGK	N{+225}	225.008	225.01	225.008
15798:2	27	K.HHQTYVN{+225.008}NLNNLIK.G	NA	N{+225}	966.954	2	1932.9	1932.9	0	0	28	Specific	376.21	210.55	17.49	3.91	245	>gi|488936879|ref|WP_002847954.1| superoxide dismutase [Campylobacter fetus]	1753	NS_403_Glycosylation_Cff_HILIC_B1.18403.18403.2	controllerType=0 controllerNumber=1 scan=18403	53.7563	Trypsin	B1	HHQTYVNNLNNLIK	N{+225}	225.008	225.01	225.008
09570:3	2	R.NKPHVN{+225.009}IGTIGHVDHGK.T	NA	N{+225}	683.33	3	2047.98	2047.98	0	0	9	Specific	304.04	7.37	7.37	4.03	791	>gi|488939054|ref|WP_002850129.1| elongation factor Tu [Campylobacter fetus]	809	NS_403_Glycosylation_Cff_HILIC_B3.11562.11562.3	controllerType=0 controllerNumber=1 scan=11562	36.1821	Trypsin	B3	NKPHVNIGTIGHVDHGK	N{+225}	225.009	225.01	225.009
09459:3	1	R.NKPHVN{+225.010}IGTIGHVDHGK.T	NA	N{+225}	683.331	3	2047.98	2047.98	0	0	9	Specific	396.97	9.2	9.2	4.3	955	>gi|488939054|ref|WP_002850129.1| elongation factor Tu [Campylobacter fetus]	809	NS_403_Glycosylation_Cff_HILIC_B1.11417.11417.3	controllerType=0 controllerNumber=1 scan=11417	36.5457	Trypsin	B1	NKPHVNIGTIGHVDHGK	N{+225}	225.01	225.01	225.01
09436:3	1	R.NKPHVN{+225.011}IGTIGHVDHGK.T	NA	N{+225}	683.331	3	2047.98	2047.98	0	0	9	Specific	329.6	18.67	18.67	4.2	955	>gi|488939054|ref|WP_002850129.1| elongation factor Tu [Campylobacter fetus]	809	NS_403_Glycosylation_Cff_HILIC_B1.11391.11391.3	controllerType=0 controllerNumber=1 scan=11391	36.4841	Trypsin	B1	NKPHVNIGTIGHVDHGK	N{+225}	225.011	225.01	225.011
50349:3	1	K.DGHGTMAVPIYQSTAYDFGSC[+57.021]ETAAN{+225.011}R.F	NA	C[+57], N{+225}	1049.43	3	3146.28	3144.28	2	-2.1	16	Specific	363.47	232.08	0	9.06	627	>gi|488938364|ref|WP_002849439.1| O-acetylhomoserine aminocarboxypropyltransferase/cysteine synthase [Campylobacter fetus]	1106	NS_403_Glycosylation_Cff_HILIC_B3.49306.49306.3	controllerType=0 controllerNumber=1 scan=49306	116.594	Trypsin	B3	DGHGTMAVPIYQSTAYDFGSCETAANR	N{+225}	225.011	225.01	225.011
49612:3	2	K.DGHGTMAVPIYQSTAYDFGSC[+57.021]ETAAN{+225.012}R.F	NA	C[+57], N{+225}	1049.1	3	3145.28	3144.28	1	-1.1	16	Specific	501.67	247.92	51.11	9.08	719	>gi|488938364|ref|WP_002849439.1| O-acetylhomoserine aminocarboxypropyltransferase/cysteine synthase [Campylobacter fetus]	1106	NS_403_Glycosylation_Cff_HILIC_B2.49089.49089.3	controllerType=0 controllerNumber=1 scan=49089	116.747	Trypsin	B2	DGHGTMAVPIYQSTAYDFGSCETAANR	N{+225}	225.012	225.01	225.012
10637:3	236	V.FEIHTHLN{+225.039}ENGMK.K	NA	N{+225}	599.267	3	1795.79	1794.79	1	-1.9	64	NRagged	300.11	137.53	0	3.83	17	>gi|488939561|ref|WP_002850636.1| copper chaperone PCu(A)C [Campylobacter fetus]	593	NS_403_Glycosylation_Cff_HILIC_B3.12724.12724.3	controllerType=0 controllerNumber=1 scan=12724	38.9086	Trypsin	B3	FEIHTHLNENGMK	N{+225}	225.039	225.04	225.039
25828:4	16	N.TNIAAMNAHAN{+225.058}AVGNNRDLSGSLGK.L	NA	N{+225}	681.579	4	2723.29	2721.29	2	-2.5	7	NRagged	318.98	33.02	0.04	8.02	145	>gi|488939636|ref|WP_002850711.1| flagellin B [Campylobacter fetus]	570	NS_403_Glycosylation_Cff_HILIC_B1.28259.28259.4	controllerType=0 controllerNumber=1 scan=28259	75.9224	Trypsin	B1	TNIAAMNAHANAVGNNRDLSGSLGK	N{+225}	225.058	225.06	225.058
39842:3	80	E.QDGN{+225.086}PHDHILAGEER.V	NA	N{+225}	638.293	3	1912.86	1912.86	0	0	152	NRagged	455.06	142.32	26.93	5.76	34	>gi|488939026|ref|WP_002850101.1| multicopper oxidase family protein [Campylobacter fetus]	819	NS_403_Glycosylation_Cff_HILIC_B1.41102.41102.3	controllerType=0 controllerNumber=1 scan=41102	102.247	Trypsin	B1	QDGNPHDHILAGEER	N{+225}	225.086	225.09	225.086
38390:4	3	V.GSTHAHPYSC[+57.021]ISAGIGALWGHAHGGAN{+225.103}EGVIR.Q	NA	C[+57], N{+225}	867.919	4	3468.65	3465.65	3	-2.9	244	NRagged	344.74	6.36	6.36	7.48	737	>gi|488937111|ref|WP_002848186.1| citrate synthase [Campylobacter fetus]	1635	NS_403_Glycosylation_Cff_HILIC_B3.38458.38458.4	controllerType=0 controllerNumber=1 scan=38458	94.5256	Trypsin	B3	GSTHAHPYSCISAGIGALWGHAHGGANEGVIR	N{+225}	225.103	225.1	225.103
48002:4	5	V.ASKTN{+225.104}DEAGDGTTTATVLAHAIFK.E	NA	N{+225}	662.334	4	2646.31	2644.31	2	-2.5	77	NRagged	332.45	1.56	0	8.21	232	>gi|500052002|ref|WP_011731919.1| chaperonin GroEL [Campylobacter fetus]	345	NS_403_Glycosylation_Cff_HILIC_B3.47241.47241.4	controllerType=0 controllerNumber=1 scan=47241	112.743	Trypsin	B3	ASKTNDEAGDGTTTATVLAHAIFK	N{+225}	225.104	225.1	225.104
05413:3	2	K.PHVN{+225.109}IGTIGHVDHGK.T	NA	N{+225}	602.984	3	1806.94	1805.94	1	-1.9	11	Specific	435.8	199.19	16.6	7.3	791	>gi|488939054|ref|WP_002850129.1| elongation factor Tu [Campylobacter fetus]	809	NS_403_Glycosylation_Cff_HILIC_B3.7480.7480.3	controllerType=0 controllerNumber=1 scan=7480	27.96	Trypsin	B3	PHVNIGTIGHVDHGK	N{+225}	225.109	225.11	225.109
05530:3	1	K.PHVN{+225.112}IGTIGHVDHGK.T	NA	N{+225}	602.985	3	1806.94	1805.94	1	-1.9	11	Specific	497.4	183.56	15.05	6.8	874	>gi|488939054|ref|WP_002850129.1| elongation factor Tu [Campylobacter fetus]	809	NS_403_Glycosylation_Cff_HILIC_B2.7529.7529.3	controllerType=0 controllerNumber=1 scan=7529	27.8671	Trypsin	B2	PHVNIGTIGHVDHGK	N{+225}	225.112	225.11	225.112
82428:3	124	I.NVDMIIQN{+225.114}TSHEDGTTSLGFTVPQNEMEAAR.S	NA	N{+225}	1211.23	3	3631.68	3630.68	1	-0.9	293	NRagged	308.36	133.62	0	6.63	40	>gi|488938648|ref|WP_002849723.1| aspartate kinase [Campylobacter fetus]	973	NS_403_Glycosylation_Cff_HILIC_B3.76620.76620.3	controllerType=0 controllerNumber=1 scan=76620	166.277	Trypsin	B3	NVDMIIQNTSHEDGTTSLGFTVPQNEMEAAR	N{+225}	225.114	225.11	225.114
17220:3	11	I.SWGDTHHPN{+225.115}FTEK.N	NA	N{+225}	594.274	3	1780.81	1780.81	0	0	116	NRagged	367.47	3.79	3.79	2.12	188	>gi|488937589|ref|WP_002848664.1| Sec-dependent nitrous-oxide reductase [Campylobacter fetus]	1435	NS_403_Glycosylation_Cff_HILIC_B2.19623.19623.3	controllerType=0 controllerNumber=1 scan=19623	55.2326	Trypsin	B2	SWGDTHHPNFTEK	N{+225}	225.115	225.12	225.115
05874:2	2	K.PHVN{+225.116}IGTIGHVDHGK.T	NA	N{+225}	903.476	2	1805.95	1805.95	0	0	11	Specific	318.4	179.94	108.66	4.39	791	>gi|488939054|ref|WP_002850129.1| elongation factor Tu [Campylobacter fetus]	809	NS_403_Glycosylation_Cff_HILIC_B3.8014.8014.2	controllerType=0 controllerNumber=1 scan=8014	29.327	Trypsin	B3	PHVNIGTIGHVDHGK	N{+225}	225.116	225.12	225.116
05720:4	2	K.PHVN{+225.120}IGTIGHVDHGK.T	NA	N{+225}	452.243	4	1805.95	1805.95	0	0	11	Specific	317.49	97.86	42.03	5	791	>gi|488939054|ref|WP_002850129.1| elongation factor Tu [Campylobacter fetus]	809	NS_403_Glycosylation_Cff_HILIC_B3.7830.7830.4	controllerType=0 controllerNumber=1 scan=7830	28.8486	Trypsin	B3	PHVNIGTIGHVDHGK	N{+225}	225.12	225.12	225.12
05220:2	1	K.PHVN{+225.121}IGTIGHVDHGK.T	NA	N{+225}	903.479	2	1805.95	1805.95	0	0	11	Specific	301.47	107.27	32.68	3.7	955	>gi|488939054|ref|WP_002850129.1| elongation factor Tu [Campylobacter fetus]	809	NS_403_Glycosylation_Cff_HILIC_B1.7321.7321.2	controllerType=0 controllerNumber=1 scan=7321	28.3542	Trypsin	B1	PHVNIGTIGHVDHGK	N{+225}	225.121	225.12	225.121
52467:3	328	L.IGN{+225.123}DSTLSDFEAIKR.G	NA	N{+225}	631.327	3	1891.97	1890.97	1	-1.8	82	NRagged	413.89	19.42	0.85	6.89	9	>gi|488936870|ref|WP_002847945.1| transformation system protein [Campylobacter fetus]	1756	NS_403_Glycosylation_Cff_HILIC_B1.52465.52465.3	controllerType=0 controllerNumber=1 scan=52465	123.802	Trypsin	B1	IGNDSTLSDFEAIKR	N{+225}	225.123	225.12	225.123
04643:3	1	K.PHVN{+225.124}IGTIGHVDHGK.T	NA	N{+225}	602.656	3	1805.95	1805.95	0	0	11	Specific	438.5	142.96	16.8	5.86	955	>gi|488939054|ref|WP_002850129.1| elongation factor Tu [Campylobacter fetus]	809	NS_403_Glycosylation_Cff_HILIC_B1.6642.6642.3	controllerType=0 controllerNumber=1 scan=6642	26.4168	Trypsin	B1	PHVNIGTIGHVDHGK	N{+225}	225.124	225.12	225.124
04567:3	1	K.PHVN{+225.125}IGTIGHVDHGK.T	NA	N{+225}	602.656	3	1805.95	1805.95	0	0	11	Specific	442.44	155.52	14.17	6.56	955	>gi|488939054|ref|WP_002850129.1| elongation factor Tu [Campylobacter fetus]	809	NS_403_Glycosylation_Cff_HILIC_B1.6361.6361.3	controllerType=0 controllerNumber=1 scan=6361	25.0788	Trypsin	B1	PHVNIGTIGHVDHGK	N{+225}	225.125	225.12	225.125
26563:4	8	S.GLSAPGMHGFHVHTN{+225.125}PDC[+57.021]GSSDK.G	NA	C[+57], N{+225}	659.299	4	2634.18	2633.18	1	-1.3	73	NRagged	520.62	78.09	18.88	6.98	319	>gi|488939057|ref|WP_002850132.1| superoxide dismutase family protein [Campylobacter fetus]	808	NS_403_Glycosylation_Cff_HILIC_B1.28893.28893.4	controllerType=0 controllerNumber=1 scan=28893	77.191	Trypsin	B1	GLSAPGMHGFHVHTNPDCGSSDK	N{+225}	225.125	225.12	225.125
64747:2	67	V.SEILESN{+225.126}GSSSMASVC[+57.021]GGSLSLR.A	NA	C[+57], N{+225}	1277.61	2	2554.21	2553.21	1	-1.3	458	NRagged	413.04	83.61	7.57	7.85	41	>gi|488938960|ref|WP_002850035.1| polyribonucleotide nucleotidyltransferase [Campylobacter fetus]	850	NS_403_Glycosylation_Cff_HILIC_B3.62029.62029.2	controllerType=0 controllerNumber=1 scan=62029	139.87	Trypsin	B3	SEILESNGSSSMASVCGGSLSLR	N{+225}	225.126	225.13	225.126
28019:4	8	S.GLSAPGMHGFHVHTN{+225.126}PDC[+57.021]GSSDK.G	NA	C[+57], N{+225}	659.3	4	2634.18	2633.18	1	-1.3	73	NRagged	454.49	83.37	15.06	7.81	299	>gi|488939057|ref|WP_002850132.1| superoxide dismutase family protein [Campylobacter fetus]	808	NS_403_Glycosylation_Cff_HILIC_B2.29868.29868.4	controllerType=0 controllerNumber=1 scan=29868	78.0917	Trypsin	B2	GLSAPGMHGFHVHTNPDCGSSDK	N{+225}	225.126	225.13	225.126
64133:2	74	V.SEILESN{+225.127}GSSSMASVC[+57.021]GGSLSLR.A	NA	C[+57], N{+225}	1278.11	2	2555.21	2553.21	2	-2.6	458	NRagged	348.25	49.49	0	8.19	37	>gi|488938960|ref|WP_002850035.1| polyribonucleotide nucleotidyltransferase [Campylobacter fetus]	850	NS_403_Glycosylation_Cff_HILIC_B2.61854.61854.2	controllerType=0 controllerNumber=1 scan=61854	140.031	Trypsin	B2	SEILESNGSSSMASVCGGSLSLR	N{+225}	225.127	225.13	225.127
30143:4	8	S.GLSAPGMHGFHVHTN{+225.128}PDC[+57.021]GSSDK.G	NA	C[+57], N{+225}	659.3	4	2634.18	2633.18	1	-1.3	73	NRagged	565.5	155.48	19.56	8.74	299	>gi|488939057|ref|WP_002850132.1| superoxide dismutase family protein [Campylobacter fetus]	808	NS_403_Glycosylation_Cff_HILIC_B2.31815.31815.4	controllerType=0 controllerNumber=1 scan=31815	82.2174	Trypsin	B2	GLSAPGMHGFHVHTNPDCGSSDK	N{+225}	225.128	225.13	225.128
28649:4	9	S.GLSAPGMHGFHVHTN{+225.129}PDC[+57.021]GSSDK.G	NA	C[+57], N{+225}	659.3	4	2634.18	2633.18	1	-1.3	73	NRagged	587.74	122.22	8.73	9.1	314	>gi|488939057|ref|WP_002850132.1| superoxide dismutase family protein [Campylobacter fetus]	808	NS_403_Glycosylation_Cff_HILIC_B3.30051.30051.4	controllerType=0 controllerNumber=1 scan=30051	77.7491	Trypsin	B3	GLSAPGMHGFHVHTNPDCGSSDK	N{+225}	225.129	225.13	225.129
04564:4	1	K.PHVN{+225.131}IGTIGHVDHGK.T	NA	N{+225}	452.495	4	1806.96	1805.96	1	-1.9	11	Specific	373.13	46.59	0.06	6.88	955	>gi|488939054|ref|WP_002850129.1| elongation factor Tu [Campylobacter fetus]	809	NS_403_Glycosylation_Cff_HILIC_B1.6340.6340.4	controllerType=0 controllerNumber=1 scan=6340	24.967	Trypsin	B1	PHVNIGTIGHVDHGK	N{+225}	225.131	225.13	225.131
05004:4	1	K.PHVN{+225.132}IGTIGHVDHGK.T	NA	N{+225}	452.246	4	1805.96	1805.96	0	0	11	Specific	308.39	86.14	10.12	5.6	955	>gi|488939054|ref|WP_002850129.1| elongation factor Tu [Campylobacter fetus]	809	NS_403_Glycosylation_Cff_HILIC_B1.7081.7081.4	controllerType=0 controllerNumber=1 scan=7081	27.7315	Trypsin	B1	PHVNIGTIGHVDHGK	N{+225}	225.132	225.13	225.132
39843:3	80	E.QDGN{+225.137}PHDHILAGEER.V	NA	N{+225}	638.31	3	1912.91	1912.91	0	0	152	NRagged	455.06	142.32	26.93	5.76	34	>gi|488939026|ref|WP_002850101.1| multicopper oxidase family protein [Campylobacter fetus]	819	NS_403_Glycosylation_Cff_HILIC_B1.41102.41102.3	controllerType=0 controllerNumber=1 scan=41102	102.247	Trypsin	B1	QDGNPHDHILAGEER	N{+225}	225.137	225.14	225.137
04657:4	1	K.PHVN{+225.152}IGTIGHVDHGK.T	NA	N{+225}	452.251	4	1805.98	1805.98	0	0	11	Specific	382.97	75.05	4.99	5.66	955	>gi|488939054|ref|WP_002850129.1| elongation factor Tu [Campylobacter fetus]	809	NS_403_Glycosylation_Cff_HILIC_B1.6694.6694.4	controllerType=0 controllerNumber=1 scan=6694	26.6684	Trypsin	B1	PHVNIGTIGHVDHGK	N{+225}	225.152	225.15	225.152
88240:2	415	L.DMIGEVADQTN{+225.157}LLALNAAIEAAR.A	NA	N{+225}	1312.69	2	2624.38	2624.38	0	0	365	NRagged	503.13	31.05	25.61	6.37	7	>gi|488937864|ref|WP_002848939.1| methyl-accepting chemotaxis protein [Campylobacter fetus]	1330	NS_403_Glycosylation_Cff_HILIC_B1.82634.82634.2	controllerType=0 controllerNumber=1 scan=82634	175.417	Trypsin	B1	DMIGEVADQTNLLALNAAIEAAR	N{+225}	225.157	225.16	225.157
71557:2	43	I.LN{+225.162}SSEYELAIINDTAER.N	NA	N{+225}	1082.06	2	2163.11	2163.11	0	0	22	NRagged	502.87	86.54	0	6.13	99	>gi|500052286|ref|WP_011732203.1| type I glyceraldehyde-3-phosphate dehydrogenase [Campylobacter fetus]	265	NS_403_Glycosylation_Cff_HILIC_B1.69141.69141.2	controllerType=0 controllerNumber=1 scan=69141	153.334	Trypsin	B1	LNSSEYELAIINDTAER	N{+225}	225.162	225.16	225.162
82591:3	23	L.SDAMVSFN{+225.165}DHC[+57.021]ALGITANEAK.I	NA	C[+57], N{+225}	826.064	3	2476.18	2476.18	0	0	378	NRagged	310.9	133.99	17.42	4.62	103	>gi|488938436|ref|WP_002849511.1| class II fumarate hydratase [Campylobacter fetus]	1074	NS_403_Glycosylation_Cff_HILIC_B3.76737.76737.3	controllerType=0 controllerNumber=1 scan=76737	166.493	Trypsin	B3	SDAMVSFNDHCALGITANEAK	N{+225}	225.165	225.16	225.165
52338:3	25	P.NSGSQAN{+225.179}QGVYGAFLKPGDK.I	NA	N{+225}	755.064	3	2263.18	2263.18	0	0	91	NRagged	387.78	9.85	7.04	5.97	77	>gi|488938691|ref|WP_002849766.1| serine hydroxymethyltransferase [Campylobacter fetus]	951	NS_403_Glycosylation_Cff_HILIC_B3.51057.51057.3	controllerType=0 controllerNumber=1 scan=51057	119.876	Trypsin	B3	NSGSQANQGVYGAFLKPGDK	N{+225}	225.179	225.18	225.179
65770:2	782	I.DC[+57.021]ELAN{+225.215}EQNYSTEYLDFK.L	NA	C[+57], N{+225}	1233.09	2	2465.16	2464.16	1	-1.4	291	NRagged	311.72	85	5.82	4.22	2	>gi|488937967|ref|WP_002849042.1| glutamate-5-semialdehyde dehydrogenase [Campylobacter fetus]	1285	NS_403_Glycosylation_Cff_HILIC_B1.64087.64087.4	controllerType=0 controllerNumber=1 scan=64087	143.951	Trypsin	B1	DCELANEQNYSTEYLDFK	N{+225}	225.215	225.22	225.215
10766:2	14	I.NTGQVC[+57.021]N{+225.563}C[+57.021]AER.V	NA	C[+57]*2, N{+226}	768.056	2	1535.1	1534.1	1	-2.2	277	NRagged	306.18	137.08	0	4.85	128	>gi|488936974|ref|WP_002848049.1| aldehyde dehydrogenase [Campylobacter fetus]	1716	NS_403_Glycosylation_Cff_HILIC_B2.13104.13104.2	controllerType=0 controllerNumber=1 scan=13104	40.3498	Trypsin	B2	NTGQVCNCAER	*2 N{+226}	225.563	225.56	225.563
20461:3	1	I.ATSHIEYETEN{+225.676}R.H	NA	N{+226}	559.45	3	1676.34	1675.34	1	-2	64	NRagged	370.83	118.81	0	5.8	874	>gi|488939054|ref|WP_002850129.1| elongation factor Tu [Campylobacter fetus]	809	NS_403_Glycosylation_Cff_HILIC_B2.22916.22916.4	controllerType=0 controllerNumber=1 scan=22916	62.9149	Trypsin	B2	ATSHIEYETENR	N{+226}	225.676	225.68	225.676
80453:2	251	N.PMTTIGGVEILN{+225.933}EVAENR.E	NA	N{+226}	1085.47	2	2169.92	2168.92	1	-1.5	217	NRagged	316.88	75.61	3.13	6.58	12	>gi|500051997|ref|WP_011731914.1| DNA translocase FtsK [Campylobacter fetus]	346	NS_403_Glycosylation_Cff_HILIC_B1.76253.76253.3	controllerType=0 controllerNumber=1 scan=76253	165.37	Trypsin	B1	PMTTIGGVEILNEVAENR	N{+226}	225.933	225.93	225.933
73138:2	7	V.FESGDQTYVVVIN{+225.934}VAESK.L	NA	N{+226}	1105.96	2	2210.92	2210.92	0	0	561	NRagged	345.74	72.36	10.47	6.22	390	>gi|488937379|ref|WP_002848454.1| hybrid sensor histidine kinase/response regulator [Campylobacter fetus]	1524	NS_403_Glycosylation_Cff_HILIC_B3.69222.69222.2	controllerType=0 controllerNumber=1 scan=69222	153.126	Trypsin	B3	FESGDQTYVVVINVAESK	N{+226}	225.934	225.93	225.934
67003:5	385	K.GINEAVFDRN{+225.969}GYLYHGVVAAFAEALR.E	NA	N{+226}	616.889	5	3080.42	3078.42	2	-2.2	87	Specific	300.44	39.07	0	7.84	4	>gi|488936919|ref|WP_002847994.1| 50S ribosomal protein L18 [Campylobacter fetus]	1736	NS_403_Glycosylation_Cff_HILIC_B1.65154.65154.3	controllerType=0 controllerNumber=1 scan=65154	145.875	Trypsin	B1	GINEAVFDRNGYLYHGVVAAFAEALR	N{+226}	225.969	225.97	225.969
47322:3	2	K.DGHGTMAVPIYQSTAYDFGSC[+57.021]ETAAN{+226.009}R.F	NA	C[+57], N{+226}	1049.1	3	3145.28	3145.28	0	0	16	Specific	330.88	199.68	0	6.38	719	>gi|488938364|ref|WP_002849439.1| O-acetylhomoserine aminocarboxypropyltransferase/cysteine synthase [Campylobacter fetus]	1106	NS_403_Glycosylation_Cff_HILIC_B2.47082.47082.3	controllerType=0 controllerNumber=1 scan=47082	113.073	Trypsin	B2	DGHGTMAVPIYQSTAYDFGSCETAANR	N{+226}	226.009	226.01	226.009
55992:3	6	N.ESNLEDDVSEN{+226.062}ANLDNDEKEEFTEIK.S	NA	N{+226}	1085.8	3	3255.39	3252.39	3	-3.1	272	NRagged	497.52	12.64	0	8.03	249	>gi|636635603|ref|WP_024305352.1| hypothetical protein [Campylobacter fetus]	173	NS_403_Glycosylation_Cff_HILIC_B3.54333.54333.3	controllerType=0 controllerNumber=1 scan=54333	126.069	Trypsin	B3	ESNLEDDVSENANLDNDEKEEFTEIK	N{+226}	226.062	226.06	226.062
73383:3	322	I.EN{+226.064}QYETQITQIEHEVSSSGQEVQSSAK.E	NA	N{+226}	1088.49	3	3263.47	3262.47	1	-1	342	NRagged	368.11	368.11	1.19	6.36	9	>sp|K1C9_HUMAN|(Common contaminant protein)	1824	NS_403_Glycosylation_Cff_HILIC_B1.70584.70584.4	controllerType=0 controllerNumber=1 scan=70584	155.664	Trypsin	B1	ENQYETQITQIEHEVSSSGQEVQSSAK	N{+226}	226.064	226.06	226.064
17460:4	8	H.SLMVHLGADN{+226.064}HSDSPKPLGGGGAR.L	NA	N{+226}	650.565	4	2599.24	2599.24	0	0	152	NRagged	431.24	3.72	3.72	6.6	299	>gi|488939057|ref|WP_002850132.1| superoxide dismutase family protein [Campylobacter fetus]	808	NS_403_Glycosylation_Cff_HILIC_B2.19820.19820.4	controllerType=0 controllerNumber=1 scan=19820	55.6066	Trypsin	B2	SLMVHLGADNHSDSPKPLGGGGAR	N{+226}	226.064	226.06	226.064
12628:2	172	N.GN{+226.090}GGGNGGDNKPNFNFK.K	NA	N{+226}	960.432	2	1919.86	1919.86	0	0	14	NRagged	342.13	6.97	6.61	2.21	105	>gi|500051853|ref|WP_011731770.1| membrane protein [Campylobacter fetus]	375	NS_403_Glycosylation_Cff_HILIC_B3.14738.14738.2	controllerType=0 controllerNumber=1 scan=14738	43.4867	Trypsin	B3	GNGGGNGGDNKPNFNFK	N{+226}	226.09	226.09	226.09
33636:3	46	V.NVIN{+226.103}DDYIEVEGKK.I	NA	N{+226}	621.647	3	1862.93	1861.93	1	-1.8	59	NRagged	336.68	7.02	0	6	98	>gi|500052286|ref|WP_011732203.1| type I glyceraldehyde-3-phosphate dehydrogenase [Campylobacter fetus]	265	NS_403_Glycosylation_Cff_HILIC_B2.34914.34914.3	controllerType=0 controllerNumber=1 scan=34914	88.3295	Trypsin	B2	NVINDDYIEVEGKK	N{+226}	226.103	226.1	226.103
21480:4	8	S.GLSAPGMHGFHVHTN{+226.104}PDC[+57.021]GSSDK.G	NA	C[+57], N{+226}	659.794	4	2636.15	2634.15	2	-2.5	73	NRagged	415.35	44.56	0	7.93	299	>gi|488939057|ref|WP_002850132.1| superoxide dismutase family protein [Campylobacter fetus]	808	NS_403_Glycosylation_Cff_HILIC_B2.24017.24017.4	controllerType=0 controllerNumber=1 scan=24017	65.6774	Trypsin	B2	GLSAPGMHGFHVHTNPDCGSSDK	N{+226}	226.104	226.1	226.104
87849:2	57	I.LLGYIDDN{+226.106}SVILDESFAPQEYGIATR.K	NA	N{+226}	1564.27	2	3127.54	3125.54	2	-2.1	208	NRagged	322.88	18.68	0	7.46	39	>gi|635659596|ref|WP_024305174.1| transporter substrate-binding domain-containing protein [Campylobacter fetus]	225	NS_403_Glycosylation_Cff_HILIC_B1.82324.82324.2	controllerType=0 controllerNumber=1 scan=82324	175.05	Trypsin	B1	LLGYIDDNSVILDESFAPQEYGIATR	N{+226}	226.106	226.11	226.106
20249:4	8	S.GLSAPGMHGFHVHTN{+226.106}PDC[+57.021]GSSDK.G	NA	C[+57], N{+226}	659.795	4	2636.16	2634.16	2	-2.5	73	NRagged	511.11	89.13	0	7.25	319	>gi|488939057|ref|WP_002850132.1| superoxide dismutase family protein [Campylobacter fetus]	808	NS_403_Glycosylation_Cff_HILIC_B1.22984.22984.4	controllerType=0 controllerNumber=1 scan=22984	64.5718	Trypsin	B1	GLSAPGMHGFHVHTNPDCGSSDK	N{+226}	226.106	226.11	226.106
19281:4	8	S.GLSAPGMHGFHVHTN{+226.107}PDC[+57.021]GSSDK.G	NA	C[+57], N{+226}	659.795	4	2636.16	2634.16	2	-2.5	73	NRagged	441.35	23.32	0	6.61	319	>gi|488939057|ref|WP_002850132.1| superoxide dismutase family protein [Campylobacter fetus]	808	NS_403_Glycosylation_Cff_HILIC_B1.21962.21962.4	controllerType=0 controllerNumber=1 scan=21962	62.0527	Trypsin	B1	GLSAPGMHGFHVHTNPDCGSSDK	N{+226}	226.107	226.11	226.107
89102:2	61	I.LLGYIDDN{+226.108}SVILDESFAPQEYGIATR.K	NA	N{+226}	1564.28	2	3127.54	3125.54	2	-2.1	208	NRagged	355.83	41.54	0	8.27	42	>gi|635659596|ref|WP_024305174.1| transporter substrate-binding domain-containing protein [Campylobacter fetus]	225	NS_403_Glycosylation_Cff_HILIC_B3.82002.82002.2	controllerType=0 controllerNumber=1 scan=82002	175.029	Trypsin	B3	LLGYIDDNSVILDESFAPQEYGIATR	N{+226}	226.108	226.11	226.108
22309:4	9	S.GLSAPGMHGFHVHTN{+226.108}PDC[+57.021]GSSDK.G	NA	C[+57], N{+226}	659.795	4	2636.16	2634.16	2	-2.5	73	NRagged	358	62.87	0	7.81	314	>gi|488939057|ref|WP_002850132.1| superoxide dismutase family protein [Campylobacter fetus]	808	NS_403_Glycosylation_Cff_HILIC_B3.24308.24308.4	controllerType=0 controllerNumber=1 scan=24308	65.3525	Trypsin	B3	GLSAPGMHGFHVHTNPDCGSSDK	N{+226}	226.108	226.11	226.108
05250:4	2	K.PHVN{+226.109}IGTIGHVDHGK.T	NA	N{+226}	452.49	4	1806.94	1806.94	0	0	11	Specific	435.55	47.72	2.04	5.33	791	>gi|488939054|ref|WP_002850129.1| elongation factor Tu [Campylobacter fetus]	809	NS_403_Glycosylation_Cff_HILIC_B3.6816.6816.4	controllerType=0 controllerNumber=1 scan=6816	24.7208	Trypsin	B3	PHVNIGTIGHVDHGK	N{+226}	226.109	226.11	226.109
05409:4	2	K.PHVN{+226.110}IGTIGHVDHGK.T	NA	N{+226}	452.74	4	1807.94	1806.94	1	-1.9	11	Specific	386.03	55.06	49.33	6.39	791	>gi|488939054|ref|WP_002850129.1| elongation factor Tu [Campylobacter fetus]	809	NS_403_Glycosylation_Cff_HILIC_B3.7471.7471.4	controllerType=0 controllerNumber=1 scan=7471	27.9274	Trypsin	B3	PHVNIGTIGHVDHGK	N{+226}	226.11	226.11	226.11
74470:2	39	L.QESAAAVEEMSSSMSSIN{+226.112}ER.A	NA	N{+226}	1186.02	2	2371.04	2369.04	2	-2.8	387	NRagged	338.71	85.69	0	7.84	102	>gi|500052381|ref|WP_011732298.1| methyl-accepting chemotaxis protein [Campylobacter fetus]	248	NS_403_Glycosylation_Cff_HILIC_B3.70283.70283.2	controllerType=0 controllerNumber=1 scan=70283	154.985	Trypsin	B3	QESAAAVEEMSSSMSSINER	N{+226}	226.112	226.11	226.112
56370:4	392	I.TFIHPDIVGAYLN{+226.114}YEYKPNPSRDDFRK.M	NA	N{+226}	871.189	4	3481.74	3481.74	0	0	136	NRagged	327.11	125.92	0	6.7	6	>gi|488938026|ref|WP_002849101.1| hypothetical protein [Campylobacter fetus]	1257	NS_403_Glycosylation_Cff_HILIC_B2.55003.55003.4	controllerType=0 controllerNumber=1 scan=55003	127.601	Trypsin	B2	TFIHPDIVGAYLNYEYKPNPSRDDFRK	N{+226}	226.114	226.11	226.114
88149:3	177	L.PAYIVDEPPTLLGEDTAPN{+226.123}PSEAVLAALGSC[+57.021]IAVGIHANAIAQNIVITK.L	NA	C[+57], N{+226}	1740.92	3	5220.74	5220.74	0	0	57	NRagged	697.2	130.42	0	8.99	13	>gi|488937953|ref|WP_002849028.1| OsmC family protein [Campylobacter fetus]	1294	NS_403_Glycosylation_Cff_HILIC_B1.82563.82563.3	controllerType=0 controllerNumber=1 scan=82563	175.338	Trypsin	B1	PAYIVDEPPTLLGEDTAPNPSEAVLAALGSCIAVGIHANAIAQNIVITK	N{+226}	226.123	226.12	226.123
06107:3	1	P.HVN{+226.128}IGTIGHVDHGK.T	NA	N{+226}	570.64	3	1709.9	1709.9	0	0	12	NRagged	361.07	25	25	2.65	955	>gi|488939054|ref|WP_002850129.1| elongation factor Tu [Campylobacter fetus]	809	NS_403_Glycosylation_Cff_HILIC_B1.8094.8094.3	controllerType=0 controllerNumber=1 scan=8094	29.7143	Trypsin	B1	HVNIGTIGHVDHGK	N{+226}	226.128	226.13	226.128
64861:2	67	V.SEILESN{+226.129}GSSSMASVC[+57.021]GGSLSLR.A	NA	C[+57], N{+226}	1277.61	2	2554.21	2554.21	0	0	458	NRagged	427.99	90.66	6.88	6.56	41	>gi|488938960|ref|WP_002850035.1| polyribonucleotide nucleotidyltransferase [Campylobacter fetus]	850	NS_403_Glycosylation_Cff_HILIC_B3.62115.62115.2	controllerType=0 controllerNumber=1 scan=62115	140.005	Trypsin	B3	SEILESNGSSSMASVCGGSLSLR	N{+226}	226.129	226.13	226.129
34966:2	110	K.EDGIC[+57.021]TGGSYSIEPSYSYEN{+226.130}GK.E	NA	C[+57], N{+226}	1321.08	2	2641.14	2639.14	2	-2.5	95	Specific	338.63	141.34	141.34	8.03	56	>gi|488936716|ref|WP_002847791.1| hypothetical protein [Campylobacter fetus]	1813	NS_403_Glycosylation_Cff_HILIC_B3.35576.35576.2	controllerType=0 controllerNumber=1 scan=35576	88.9899	Trypsin	B3	EDGICTGGSYSIEPSYSYENGK	N{+226}	226.13	226.13	226.13
06081:4	1	P.HVN{+226.131}IGTIGHVDHGK.T	NA	N{+226}	428.232	4	1709.91	1709.91	0	0	12	NRagged	318.87	3.97	3.97	4.31	955	>gi|488939054|ref|WP_002850129.1| elongation factor Tu [Campylobacter fetus]	809	NS_403_Glycosylation_Cff_HILIC_B1.8076.8076.4	controllerType=0 controllerNumber=1 scan=8076	29.6936	Trypsin	B1	HVNIGTIGHVDHGK	N{+226}	226.131	226.13	226.131
80830:3	59	V.GIYN{+226.147}YITQFTDITEDGC[+57.021]DINLKPC[+57.021]DISDK.L	NA	C[+57]*2, N{+226}	1212.24	3	3634.71	3634.71	0	0	944	NRagged	486.59	9.91	1.03	6.8	56	>gi|635659577|ref|WP_024305160.1| bifunctional proline dehydrogenase/L-glutamate gamma-semialdehyde dehydrogenase [Campylobacter fetus]	232	NS_403_Glycosylation_Cff_HILIC_B2.75789.75789.3	controllerType=0 controllerNumber=1 scan=75789	166.08	Trypsin	B2	GIYNYITQFTDITEDGCDINLKPCDISDK	*2 N{+226}	226.147	226.15	226.147
88620:2	15	L.EELDNIAN{+226.152}TTAFNGQQLLNGSFSNK.N	NA	N{+226}	1476.23	2	2951.46	2951.46	0	0	121	NRagged	376.32	33.55	3.1	6.73	193	>gi|488939636|ref|WP_002850711.1| flagellin B [Campylobacter fetus]	570	NS_403_Glycosylation_Cff_HILIC_B3.81624.81624.2	controllerType=0 controllerNumber=1 scan=81624	174.599	Trypsin	B3	EELDNIANTTAFNGQQLLNGSFSNK	N{+226}	226.152	226.15	226.152
29581:4	46	V.VMSAPAKDDTPTFVLGVN{+226.155}SNTYKGEK.I	NA	N{+226}	749.888	4	2996.53	2995.53	1	-1.1	117	NRagged	430.41	12.75	0	7.99	98	>gi|500052286|ref|WP_011732203.1| type I glyceraldehyde-3-phosphate dehydrogenase [Campylobacter fetus]	265	NS_403_Glycosylation_Cff_HILIC_B2.31250.31250.4	controllerType=0 controllerNumber=1 scan=31250	80.8985	Trypsin	B2	VMSAPAKDDTPTFVLGVNSNTYKGEK	N{+226}	226.155	226.16	226.155
30025:4	46	V.VMSAPAKDDTPTFVLGVN{+226.156}SNTYKGEK.I	NA	N{+226}	749.889	4	2996.53	2995.53	1	-1.1	117	NRagged	426.44	19.64	0	7.99	98	>gi|500052286|ref|WP_011732203.1| type I glyceraldehyde-3-phosphate dehydrogenase [Campylobacter fetus]	265	NS_403_Glycosylation_Cff_HILIC_B2.31696.31696.4	controllerType=0 controllerNumber=1 scan=31696	81.9565	Trypsin	B2	VMSAPAKDDTPTFVLGVNSNTYKGEK	N{+226}	226.156	226.16	226.156
08229:3	185	V.ILEGHTDSTGPEDYN{+226.159}K.K	NA	N{+226}	668.327	3	2002.97	2001.97	1	-1.7	273	NRagged	334.53	1.75	1.75	5.43	15	>gi|488937496|ref|WP_002848571.1| OmpA family protein [Campylobacter fetus]	1474	NS_403_Glycosylation_Cff_HILIC_B2.10422.10422.3	controllerType=0 controllerNumber=1 scan=10422	34.2809	Trypsin	B2	ILEGHTDSTGPEDYNK	N{+226}	226.159	226.16	226.159
89339:2	243	I.PWEN{+226.164}IAVEEGELALILK.N	NA	N{+226}	1075.61	2	2150.21	2150.21	0	0	238	NRagged	579.68	17.01	17.01	6.91	9	>gi|488939662|ref|WP_002850737.1| glutathionylspermidine synthase family protein [Campylobacter fetus]	553	NS_403_Glycosylation_Cff_HILIC_B3.82195.82195.2	controllerType=0 controllerNumber=1 scan=82195	175.271	Trypsin	B3	PWENIAVEEGELALILK	N{+226}	226.164	226.16	226.164
87603:2	270	I.PWEN{+226.166}IAVEEGELALILK.N	NA	N{+226}	1075.61	2	2150.21	2150.21	0	0	238	NRagged	483.93	14.29	14.29	5.88	10	>gi|488939662|ref|WP_002850737.1| glutathionylspermidine synthase family protein [Campylobacter fetus]	553	NS_403_Glycosylation_Cff_HILIC_B2.81335.81335.2	controllerType=0 controllerNumber=1 scan=81335	175.225	Trypsin	B2	PWENIAVEEGELALILK	N{+226}	226.166	226.17	226.166
44819:2	177	L.AN{+226.806}ISSHLVLDK.Y	NA	N{+227}	712.738	2	1424.47	1423.47	1	-2.4	288	NRagged	325.37	205.8	0	4.98	13	>gi|488939650|ref|WP_002850725.1| disulfide bond formation protein B [Campylobacter fetus]	562	NS_403_Glycosylation_Cff_HILIC_B3.44318.44318.2	controllerType=0 controllerNumber=1 scan=44318	106.802	Trypsin	B3	ANISSHLVLDK	N{+227}	226.806	226.81	226.806
44090:3	2	K.DGHGTMAVPIYQSTAYDFGSC[+57.021]ETAAN{+227.011}R.F	NA	C[+57], N{+227}	1049.43	3	3146.28	3146.28	0	0	16	Specific	383.87	211.36	25.5	7.78	719	>gi|488938364|ref|WP_002849439.1| O-acetylhomoserine aminocarboxypropyltransferase/cysteine synthase [Campylobacter fetus]	1106	NS_403_Glycosylation_Cff_HILIC_B2.44127.44127.3	controllerType=0 controllerNumber=1 scan=44127	107.049	Trypsin	B2	DGHGTMAVPIYQSTAYDFGSCETAANR	N{+227}	227.011	227.01	227.011
28020:4	8	S.GLSAPGMHGFHVHTN{+227.017}PDC[+57.021]GSSDK.G	NA	C[+57], N{+227}	659.772	4	2636.07	2635.07	1	-1.3	73	NRagged	432.6	83.38	10.47	7.74	299	>gi|488939057|ref|WP_002850132.1| superoxide dismutase family protein [Campylobacter fetus]	808	NS_403_Glycosylation_Cff_HILIC_B2.29868.29868.4	controllerType=0 controllerNumber=1 scan=29868	78.0917	Trypsin	B2	GLSAPGMHGFHVHTNPDCGSSDK	N{+227}	227.017	227.02	227.017
44168:3	102	I.VFDTTLRDGEQSPGASMN{+227.037}TEEK.I	NA	N{+227}	881.05	3	2641.14	2639.14	2	-2.5	8	NRagged	344.12	110.46	0	6.95	23	>gi|488939084|ref|WP_002850159.1| 2-isopropylmalate synthase [Campylobacter fetus]	797	NS_403_Glycosylation_Cff_HILIC_B2.44189.44189.3	controllerType=0 controllerNumber=1 scan=44189	107.167	Trypsin	B2	VFDTTLRDGEQSPGASMNTEEK	N{+227}	227.037	227.04	227.037
69970:2	7	V.FESGDQTYVVVIN{+227.055}VAESK.L	NA	N{+227}	1107.02	2	2213.04	2212.04	1	-1.5	561	NRagged	335.11	36.08	0	6.68	400	>gi|488937379|ref|WP_002848454.1| hybrid sensor histidine kinase/response regulator [Campylobacter fetus]	1524	NS_403_Glycosylation_Cff_HILIC_B1.67806.67806.2	controllerType=0 controllerNumber=1 scan=67806	151.065	Trypsin	B1	FESGDQTYVVVINVAESK	N{+227}	227.055	227.06	227.055
66720:2	432	N.VTNVLANC[+57.021]N{+227.059}GYVIGEVTQGDSVR.L	NA	C[+57], N{+227}	1347.14	2	2693.27	2692.27	1	-1.2	303	NRagged	403.29	8.17	1.82	6.58	6	>gi|488936735|ref|WP_002847810.1| phosphoribosylformylglycinamidine cyclo-ligase [Campylobacter fetus]	1810	NS_403_Glycosylation_Cff_HILIC_B2.64054.64054.2	controllerType=0 controllerNumber=1 scan=64054	143.848	Trypsin	B2	VTNVLANCNGYVIGEVTQGDSVR	N{+227}	227.059	227.06	227.059
59416:3	6	N.ESNLEDDVSEN{+227.062}ANLDNDEKEEFTEIK.S	NA	N{+227}	1085.47	3	3254.38	3253.38	1	-1	272	NRagged	540.79	0.8	0	8.2	249	>gi|636635603|ref|WP_024305352.1| hypothetical protein [Campylobacter fetus]	173	NS_403_Glycosylation_Cff_HILIC_B3.57366.57366.3	controllerType=0 controllerNumber=1 scan=57366	131.595	Trypsin	B3	ESNLEDDVSENANLDNDEKEEFTEIK	N{+227}	227.062	227.06	227.062
41653:3	3	S.AGIGALWGHAHGGAN{+227.063}EGVIR.Q	NA	N{+227}	724.026	3	2170.06	2170.06	0	0	256	NRagged	330.03	41.53	30.63	4.83	737	>gi|488937111|ref|WP_002848186.1| citrate synthase [Campylobacter fetus]	1635	NS_403_Glycosylation_Cff_HILIC_B3.41566.41566.5	controllerType=0 controllerNumber=1 scan=41566	101.468	Trypsin	B3	AGIGALWGHAHGGANEGVIR	N{+227}	227.063	227.06	227.063
77465:3	214	N.TIN{+227.077}HYIGMYPMEHGGNTER.A	NA	N{+227}	817.029	3	2449.07	2447.07	2	-2.7	122	NRagged	360	81.6	4.48	5.79	18	>gi|488937590|ref|WP_002848665.1| hypothetical protein [Campylobacter fetus]	1434	NS_403_Glycosylation_Cff_HILIC_B3.72599.72599.3	controllerType=0 controllerNumber=1 scan=72599	159.122	Trypsin	B3	TINHYIGMYPMEHGGNTER	N{+227}	227.077	227.08	227.077
75050:3	441	I.EN{+227.085}QYETQITQIEHEVSSSGQEVQSSAK.E	NA	N{+227}	1088.5	3	3263.49	3263.49	0	0	342	NRagged	415.93	415.93	4.22	9.15	6	>sp|K1C9_HUMAN|(Common contaminant protein)	1824	NS_403_Glycosylation_Cff_HILIC_B3.70727.70727.3	controllerType=0 controllerNumber=1 scan=70727	155.779	Trypsin	B3	ENQYETQITQIEHEVSSSGQEVQSSAK	N{+227}	227.085	227.09	227.085
50922:3	101	S.VIEFSEVC[+57.021]DSDIGPMAHLRPN{+227.090}SK.I	NA	C[+57], N{+227}	943.783	3	2829.33	2828.33	1	-1.2	293	NRagged	306.48	76.67	76.67	7.28	30	>gi|500052022|ref|WP_011731939.1| bifunctional UDP-N-acetylglucosamine diphosphorylase/glucosamine-1-phosphate N-acetyltransferase GlmU [Campylobacter fetus]	335	NS_403_Glycosylation_Cff_HILIC_B3.49822.49822.3	controllerType=0 controllerNumber=1 scan=49822	117.583	Trypsin	B3	VIEFSEVCDSDIGPMAHLRPNSK	N{+227}	227.09	227.09	227.09
37521:4	3	V.GSTHAHPYSC[+57.021]ISAGIGALWGHAHGGAN{+227.098}EGVIR.Q	NA	C[+57], N{+227}	867.668	4	3467.65	3467.65	0	0	244	NRagged	377.63	12.18	12.18	5.13	752	>gi|488937111|ref|WP_002848186.1| citrate synthase [Campylobacter fetus]	1635	NS_403_Glycosylation_Cff_HILIC_B2.38183.38183.4	controllerType=0 controllerNumber=1 scan=38183	94.753	Trypsin	B2	GSTHAHPYSCISAGIGALWGHAHGGANEGVIR	N{+227}	227.098	227.1	227.098
48035:4	5	V.ASKTN{+227.101}DEAGDGTTTATVLAHAIFK.E	NA	N{+227}	662.333	4	2646.31	2646.31	0	0	77	NRagged	314.59	12.3	12.3	5.73	232	>gi|500052002|ref|WP_011731919.1| chaperonin GroEL [Campylobacter fetus]	345	NS_403_Glycosylation_Cff_HILIC_B3.47266.47266.4	controllerType=0 controllerNumber=1 scan=47266	112.784	Trypsin	B3	ASKTNDEAGDGTTTATVLAHAIFK	N{+227}	227.101	227.1	227.101
21481:4	8	S.GLSAPGMHGFHVHTN{+227.108}PDC[+57.021]GSSDK.G	NA	C[+57], N{+227}	660.045	4	2637.16	2635.16	2	-2.5	73	NRagged	415.38	44.56	0	7.93	299	>gi|488939057|ref|WP_002850132.1| superoxide dismutase family protein [Campylobacter fetus]	808	NS_403_Glycosylation_Cff_HILIC_B2.24017.24017.4	controllerType=0 controllerNumber=1 scan=24017	65.6774	Trypsin	B2	GLSAPGMHGFHVHTNPDCGSSDK	N{+227}	227.108	227.11	227.108
20272:4	5	V.IVVTGDGDGLAIGGN{+227.123}HTIHGC[+57.021]R.R	NA	C[+57], N{+227}	612.311	4	2446.22	2446.22	0	0	90	NRagged	387.96	9.65	1.2	6.78	294	>gi|488938347|ref|WP_002849422.1| 2-oxoglutarate ferredoxin oxidoreductase subunit beta [Campylobacter fetus]	1117	NS_403_Glycosylation_Cff_HILIC_B2.22734.22734.4	controllerType=0 controllerNumber=1 scan=22734	62.4985	Trypsin	B2	IVVTGDGDGLAIGGNHTIHGCR	N{+227}	227.123	227.12	227.123
08421:3	140	V.ILEGHTDSTGPEDYN{+227.158}K.K	NA	N{+227}	668.327	3	2002.97	2002.97	0	0	273	NRagged	332.56	36.15	0.43	3.94	21	>gi|488937496|ref|WP_002848571.1| OmpA family protein [Campylobacter fetus]	1474	NS_403_Glycosylation_Cff_HILIC_B3.10455.10455.3	controllerType=0 controllerNumber=1 scan=10455	34.0099	Trypsin	B3	ILEGHTDSTGPEDYNK	N{+227}	227.158	227.16	227.158
08454:2	140	V.ILEGHTDSTGPEDYN{+227.159}K.K	NA	N{+227}	1001.99	2	2002.97	2002.97	0	0	273	NRagged	352.89	127.14	45.23	3.56	21	>gi|488937496|ref|WP_002848571.1| OmpA family protein [Campylobacter fetus]	1474	NS_403_Glycosylation_Cff_HILIC_B3.10489.10489.2	controllerType=0 controllerNumber=1 scan=10489	34.0701	Trypsin	B3	ILEGHTDSTGPEDYNK	N{+227}	227.159	227.16	227.159
08243:2	185	V.ILEGHTDSTGPEDYN{+227.161}K.K	NA	N{+227}	1001.99	2	2002.97	2002.97	0	0	273	NRagged	381.1	82.57	29.14	4.36	15	>gi|488937496|ref|WP_002848571.1| OmpA family protein [Campylobacter fetus]	1474	NS_403_Glycosylation_Cff_HILIC_B2.10439.10439.2	controllerType=0 controllerNumber=1 scan=10439	34.3132	Trypsin	B2	ILEGHTDSTGPEDYNK	N{+227}	227.161	227.16	227.161
08254:3	171	V.ILEGHTDSTGPEDYN{+227.165}K.K	NA	N{+227}	668.662	3	2003.97	2002.97	1	-1.7	273	NRagged	366.43	83.5	5.98	5.61	20	>gi|488937496|ref|WP_002848571.1| OmpA family protein [Campylobacter fetus]	1474	NS_403_Glycosylation_Cff_HILIC_B1.10239.10239.3	controllerType=0 controllerNumber=1 scan=10239	34.144	Trypsin	B1	ILEGHTDSTGPEDYNK	N{+227}	227.165	227.16	227.165
09214:3	354	V.EN{+227.242}IVRDEMDK.A	NA	N{+227}	492.949	3	1476.83	1475.83	1	-2.3	54	NRagged	305.2	305.2	0.83	5.33	6	>gi|488938018|ref|WP_002849093.1| proline--tRNA ligase [Campylobacter fetus]	1262	NS_403_Glycosylation_Cff_HILIC_B1.11192.11192.3	controllerType=0 controllerNumber=1 scan=11192	36.1145	Trypsin	B1	ENIVRDEMDK	N{+227}	227.242	227.24	227.242
31596:2	141	R.LAEQN{+227.971}ATSVENLENYK.N	NA	N{+228}	1026.43	2	2051.85	2050.85	1	-1.6	129	Specific	554.85	165.15	3.96	7.81	41	>gi|500052026|ref|WP_011731943.1| efflux RND transporter periplasmic adaptor subunit [Campylobacter fetus]	332	NS_403_Glycosylation_Cff_HILIC_B3.32733.32733.2	controllerType=0 controllerNumber=1 scan=32733	83.3612	Trypsin	B3	LAEQNATSVENLENYK	N{+228}	227.971	227.97	227.971
44078:2	28	E.VTTN{+228.003}VLGDEIK.E	NA	N{+228}	709.329	2	1417.65	1416.65	1	-2.4	512	NRagged	308.68	96.35	0	2.7	104	>gi|1172355383|ref|WP_080738654.1| methyl-accepting chemotaxis protein [Campylobacter fetus]	41	NS_403_Glycosylation_Cff_HILIC_B1.44878.44878.2	controllerType=0 controllerNumber=1 scan=44878	109.529	Trypsin	B1	VTTNVLGDEIK	N{+228}	228.003	228	228.003
88688:2	29	I.ADQTN{+228.022}LLALNAAIEAAR.A	NA	N{+228}	992.484	2	1983.96	1982.96	1	-1.7	602	NRagged	513.94	5.61	0	6.68	100	>gi|1172355383|ref|WP_080738654.1| methyl-accepting chemotaxis protein [Campylobacter fetus]	41	NS_403_Glycosylation_Cff_HILIC_B3.81685.81685.2	controllerType=0 controllerNumber=1 scan=81685	174.682	Trypsin	B3	ADQTNLLALNAAIEAAR	N{+228}	228.022	228.02	228.022
71037:2	7	V.FESGDQTYVVVIN{+228.052}VAESK.L	NA	N{+228}	1107.02	2	2213.04	2213.04	0	0	561	NRagged	363.1	47.92	10.57	5.89	416	>gi|488937379|ref|WP_002848454.1| hybrid sensor histidine kinase/response regulator [Campylobacter fetus]	1524	NS_403_Glycosylation_Cff_HILIC_B2.67787.67787.2	controllerType=0 controllerNumber=1 scan=67787	151.176	Trypsin	B2	FESGDQTYVVVINVAESK	N{+228}	228.052	228.05	228.052
66716:2	432	N.VTNVLANC[+57.021]N{+228.059}GYVIGEVTQGDSVR.L	NA	C[+57], N{+228}	1347.14	2	2693.27	2693.27	0	0	303	NRagged	314.84	2.16	0	6.72	6	>gi|488936735|ref|WP_002847810.1| phosphoribosylformylglycinamidine cyclo-ligase [Campylobacter fetus]	1810	NS_403_Glycosylation_Cff_HILIC_B2.64050.64050.2	controllerType=0 controllerNumber=1 scan=64050	143.832	Trypsin	B2	VTNVLANCNGYVIGEVTQGDSVR	N{+228}	228.059	228.06	228.059
49223:3	9	D.TDYMHVYN{+228.063}WQALEK.L	NA	N{+228}	675.968	3	2025.89	2025.89	0	0	281	NRagged	380.11	93.44	5.47	3.54	183	>gi|488937589|ref|WP_002848664.1| Sec-dependent nitrous-oxide reductase [Campylobacter fetus]	1435	NS_403_Glycosylation_Cff_HILIC_B1.49465.49465.3	controllerType=0 controllerNumber=1 scan=49465	117.971	Trypsin	B1	TDYMHVYNWQALEK	N{+228}	228.063	228.06	228.063
14722:3	5	N.TTIVN{+228.063}GAGDKDSIEAR.I	NA	N{+228}	625.637	3	1874.9	1874.9	0	0	329	NRagged	469.71	47.25	7.58	6.3	231	>gi|500052002|ref|WP_011731919.1| chaperonin GroEL [Campylobacter fetus]	345	NS_403_Glycosylation_Cff_HILIC_B1.17372.17372.3	controllerType=0 controllerNumber=1 scan=17372	51.7024	Trypsin	B1	TTIVNGAGDKDSIEAR	N{+228}	228.063	228.06	228.063
67469:2	421	N.VTNVLANC[+57.021]N{+228.064}GYVIGEVTQGDSVR.L	NA	C[+57], N{+228}	1347.64	2	2694.27	2693.27	1	-1.2	303	NRagged	423.89	17.2	0.37	7.62	5	>gi|488936735|ref|WP_002847810.1| phosphoribosylformylglycinamidine cyclo-ligase [Campylobacter fetus]	1810	NS_403_Glycosylation_Cff_HILIC_B3.64321.64321.2	controllerType=0 controllerNumber=1 scan=64321	143.816	Trypsin	B3	VTNVLANCNGYVIGEVTQGDSVR	N{+228}	228.064	228.06	228.064
79283:3	105	G.AMMGGNDEREQTLN{+228.080}QLLAEMDGFDSDK.S	NA	N{+228}	1082.8	3	3246.39	3243.39	3	-3.1	285	NRagged	301.53	4.12	0	6.31	24	>gi|488939090|ref|WP_002850165.1| ATP-dependent metallopeptidase FtsH/Yme1/Tma family protein [Campylobacter fetus]	794	NS_403_Glycosylation_Cff_HILIC_B3.74129.74129.3	controllerType=0 controllerNumber=1 scan=74129	161.933	Trypsin	B3	AMMGGNDEREQTLNQLLAEMDGFDSDK	N{+228}	228.08	228.08	228.08
50642:3	19	V.DTMLFTN{+228.100}EHGEVC[+57.021]PAGWSK.G	NA	C[+57], N{+228}	803.358	3	2408.06	2407.06	1	-1.4	157	NRagged	392.56	164.88	0	7.44	231	>gi|488937237|ref|WP_002848312.1| peroxiredoxin [Campylobacter fetus]	1583	NS_403_Glycosylation_Cff_HILIC_B1.50713.50713.3	controllerType=0 controllerNumber=1 scan=50713	120.293	Trypsin	B1	DTMLFTNEHGEVCPAGWSK	N{+228}	228.1	228.1	228.1
22393:3	9	S.GLSAPGMHGFHVHTN{+228.101}PDC[+57.021]GSSDK.G	NA	C[+57], N{+228}	879.389	3	2636.15	2636.15	0	0	73	NRagged	444.03	12.62	12.62	4.95	314	>gi|488939057|ref|WP_002850132.1| superoxide dismutase family protein [Campylobacter fetus]	808	NS_403_Glycosylation_Cff_HILIC_B3.24383.24383.3	controllerType=0 controllerNumber=1 scan=24383	65.498	Trypsin	B3	GLSAPGMHGFHVHTNPDCGSSDK	N{+228}	228.101	228.1	228.101
20513:4	8	S.GLSAPGMHGFHVHTN{+228.104}PDC[+57.021]GSSDK.G	NA	C[+57], N{+228}	659.794	4	2636.16	2636.16	0	0	73	NRagged	328.69	30.74	17.6	6.44	299	>gi|488939057|ref|WP_002850132.1| superoxide dismutase family protein [Campylobacter fetus]	808	NS_403_Glycosylation_Cff_HILIC_B2.22970.22970.4	controllerType=0 controllerNumber=1 scan=22970	63.0246	Trypsin	B2	GLSAPGMHGFHVHTNPDCGSSDK	N{+228}	228.104	228.1	228.104
87356:2	58	I.LLGYIDDN{+228.105}SVILDESFAPQEYGIATR.K	NA	N{+228}	1564.27	2	3127.54	3127.54	0	0	208	NRagged	343.82	29.05	0.32	6.73	40	>gi|635659596|ref|WP_024305174.1| transporter substrate-binding domain-containing protein [Campylobacter fetus]	225	NS_403_Glycosylation_Cff_HILIC_B2.81128.81128.2	controllerType=0 controllerNumber=1 scan=81128	174.959	Trypsin	B2	LLGYIDDNSVILDESFAPQEYGIATR	N{+228}	228.105	228.1	228.105
73688:2	45	L.QESAAAVEEMSSSMSSIN{+228.105}ER.A	NA	N{+228}	1186.02	2	2371.03	2371.03	0	0	387	NRagged	348.51	34.9	1.2	5.82	78	>gi|500052381|ref|WP_011732298.1| methyl-accepting chemotaxis protein [Campylobacter fetus]	248	NS_403_Glycosylation_Cff_HILIC_B2.69996.69996.2	controllerType=0 controllerNumber=1 scan=69996	155.086	Trypsin	B2	QESAAAVEEMSSSMSSINER	N{+228}	228.105	228.1	228.105
22353:3	9	S.GLSAPGMHGFHVHTN{+228.109}PDC[+57.021]GSSDK.G	NA	C[+57], N{+228}	879.725	3	2637.16	2636.16	1	-1.3	73	NRagged	442.17	41.21	12.04	7.59	314	>gi|488939057|ref|WP_002850132.1| superoxide dismutase family protein [Campylobacter fetus]	808	NS_403_Glycosylation_Cff_HILIC_B3.24351.24351.3	controllerType=0 controllerNumber=1 scan=24351	65.44	Trypsin	B3	GLSAPGMHGFHVHTNPDCGSSDK	N{+228}	228.109	228.11	228.109
30275:4	417	K.SNIVINVSGRGDKDMN{+228.133}TIMEYK.K	NA	N{+228}	678.844	4	2712.35	2712.35	0	0	366	Specific	331.01	105.23	2.7	5.08	12	>gi|488937421|ref|WP_002848496.1| tryptophan synthase subunit beta [Campylobacter fetus]	1505	NS_403_Glycosylation_Cff_HILIC_B3.31513.31513.4	controllerType=0 controllerNumber=1 scan=31513	80.8113	Trypsin	B3	SNIVINVSGRGDKDMNTIMEYK	N{+228}	228.133	228.13	228.133
29619:4	322	K.SNIVINVSGRGDKDMN{+228.136}TIMEYK.K	NA	N{+228}	679.095	4	2713.36	2712.36	1	-1.2	366	Specific	331.28	78.69	5.93	7.01	11	>gi|488937421|ref|WP_002848496.1| tryptophan synthase subunit beta [Campylobacter fetus]	1505	NS_403_Glycosylation_Cff_HILIC_B2.31294.31294.4	controllerType=0 controllerNumber=1 scan=31294	81.0055	Trypsin	B2	SNIVINVSGRGDKDMNTIMEYK	N{+228}	228.136	228.14	228.136
40752:4	77	K.DTNN{+228.142}VDRDFLESMIFHHK.G	NA	N{+228}	612.3	4	2446.18	2446.18	0	0	146	Specific	301.39	102.67	1.2	3.59	49	>gi|636635474|ref|WP_024305223.1| DUF305 domain-containing protein [Campylobacter fetus]	210	NS_403_Glycosylation_Cff_HILIC_B1.41908.41908.4	controllerType=0 controllerNumber=1 scan=41908	103.83	Trypsin	B1	DTNNVDRDFLESMIFHHK	N{+228}	228.142	228.14	228.142
74097:2	43	I.LN{+228.428}SSEYELAIINDTAER.N	NA	N{+228}	1083.69	2	2166.37	2166.37	0	0	22	NRagged	358.12	152.48	3.27	5.77	99	>gi|500052286|ref|WP_011732203.1| type I glyceraldehyde-3-phosphate dehydrogenase [Campylobacter fetus]	265	NS_403_Glycosylation_Cff_HILIC_B1.71132.71132.3	controllerType=0 controllerNumber=1 scan=71132	156.627	Trypsin	B1	LNSSEYELAIINDTAER	N{+228}	228.428	228.43	228.428
86989:2	33	I.ADQTN{+229.020}LLALNAAIEAAR.A	NA	N{+229}	992.483	2	1983.96	1983.96	0	0	602	NRagged	446.94	19.82	2.15	5.78	94	>gi|1172355383|ref|WP_080738654.1| methyl-accepting chemotaxis protein [Campylobacter fetus]	41	NS_403_Glycosylation_Cff_HILIC_B2.80835.80835.2	controllerType=0 controllerNumber=1 scan=80835	174.634	Trypsin	B2	ADQTNLLALNAAIEAAR	N{+229}	229.02	229.02	229.02
74442:3	4	D.VIDEMNNESNLEDDVSEN{+229.042}ANLDNDEKEEFTEIK.S	NA	N{+229}	1357.58	3	4070.71	4070.71	0	0	265	NRagged	428.04	3.94	1.43	6.41	278	>gi|636635603|ref|WP_024305352.1| hypothetical protein [Campylobacter fetus]	173	NS_403_Glycosylation_Cff_HILIC_B2.70596.70596.3	controllerType=0 controllerNumber=1 scan=70596	156.232	Trypsin	B2	VIDEMNNESNLEDDVSENANLDNDEKEEFTEIK	N{+229}	229.042	229.04	229.042
55308:3	4	N.ESNLEDDVSEN{+229.065}ANLDNDEKEEFTEIK.S	NA	N{+229}	1085.8	3	3255.39	3255.39	0	0	272	NRagged	501.63	14.78	0.22	7.21	278	>gi|636635603|ref|WP_024305352.1| hypothetical protein [Campylobacter fetus]	173	NS_403_Glycosylation_Cff_HILIC_B2.54104.54104.3	controllerType=0 controllerNumber=1 scan=54104	126.044	Trypsin	B2	ESNLEDDVSENANLDNDEKEEFTEIK	N{+229}	229.065	229.06	229.065
89086:2	99	G.SIVVALN{+229.066}DAHTVIDYIIK.S	NA	N{+229}	1107.09	2	2213.18	2213.18	0	0	298	NRagged	317.6	35.62	35.62	5.78	36	>gi|488937969|ref|WP_002849044.1| NAD(P)-binding domain-containing protein [Campylobacter fetus]	1284	NS_403_Glycosylation_Cff_HILIC_B3.81989.81989.2	controllerType=0 controllerNumber=1 scan=81989	175.016	Trypsin	B3	SIVVALNDAHTVIDYIIK	N{+229}	229.066	229.07	229.066
65630:2	444	N.VTNVLANC[+57.021]N{+229.067}GYVIGEVTQGDSVR.L	NA	C[+57], N{+229}	1348.14	2	2695.28	2694.28	1	-1.2	303	NRagged	387.19	2.54	2.54	4.79	8	>gi|488936735|ref|WP_002847810.1| phosphoribosylformylglycinamidine cyclo-ligase [Campylobacter fetus]	1810	NS_403_Glycosylation_Cff_HILIC_B1.63970.63970.2	controllerType=0 controllerNumber=1 scan=63970	143.762	Trypsin	B1	VTNVLANCNGYVIGEVTQGDSVR	N{+229}	229.067	229.07	229.067
44786:2	6	N.ESN{+229.067}LEDDVSENANLDNDEK.E	NA	N{+229}	1189.99	2	2378.97	2378.97	0	0	272	NRagged	396.06	1.96	1.96	5.97	249	>gi|636635603|ref|WP_024305352.1| hypothetical protein [Campylobacter fetus]	173	NS_403_Glycosylation_Cff_HILIC_B3.44287.44287.2	controllerType=0 controllerNumber=1 scan=44287	106.737	Trypsin	B3	ESNLEDDVSENANLDNDEK	N{+229}	229.067	229.07	229.067
58956:3	4	N.ESN{+229.069}LEDDVSENANLDNDEKEEFTEIK.S	NA	N{+229}	1086.14	3	3256.39	3255.39	1	-1	272	NRagged	457.49	23.73	10.95	7.94	278	>gi|636635603|ref|WP_024305352.1| hypothetical protein [Campylobacter fetus]	173	NS_403_Glycosylation_Cff_HILIC_B2.57278.57278.3	controllerType=0 controllerNumber=1 scan=57278	131.757	Trypsin	B2	ESNLEDDVSENANLDNDEKEEFTEIK	N{+229}	229.069	229.07	229.069
53845:3	6	N.ESNLEDDVSENAN{+229.069}LDNDEKEEFTEIK.S	NA	N{+229}	1085.8	3	3255.39	3255.39	0	0	272	NRagged	500.65	17.16	0.64	6.94	253	>gi|636635603|ref|WP_024305352.1| hypothetical protein [Campylobacter fetus]	173	NS_403_Glycosylation_Cff_HILIC_B1.53678.53678.3	controllerType=0 controllerNumber=1 scan=53678	125.906	Trypsin	B1	ESNLEDDVSENANLDNDEKEEFTEIK	N{+229}	229.069	229.07	229.069
57420:3	6	N.ESN{+229.073}LEDDVSENANLDNDEKEEFTEIK.S	NA	N{+229}	1086.47	3	3257.4	3255.4	2	-2.1	272	NRagged	513.58	0.65	0.65	8.17	253	>gi|636635603|ref|WP_024305352.1| hypothetical protein [Campylobacter fetus]	173	NS_403_Glycosylation_Cff_HILIC_B1.56807.56807.3	controllerType=0 controllerNumber=1 scan=56807	131.488	Trypsin	B1	ESNLEDDVSENANLDNDEKEEFTEIK	N{+229}	229.073	229.07	229.073
79769:2	5	D.TMGWNMN{+229.088}DVC[+57.021]VVSGIGC[+57.021]SGR.F	NA	C[+57]*2, N{+229}	1215.02	2	2429.03	2429.03	0	0	37	NRagged	303.77	33.61	2.64	5.81	294	>gi|488938347|ref|WP_002849422.1| 2-oxoglutarate ferredoxin oxidoreductase subunit beta [Campylobacter fetus]	1117	NS_403_Glycosylation_Cff_HILIC_B2.74924.74924.2	controllerType=0 controllerNumber=1 scan=74924	164.494	Trypsin	B2	TMGWNMNDVCVVSGIGCSGR	*2 N{+229}	229.088	229.09	229.088
79917:2	5	D.TMGWNMN{+229.090}DVC[+57.021]VVSGIGC[+57.021]SGR.F	NA	C[+57]*2, N{+229}	1215.02	2	2429.03	2429.03	0	0	37	NRagged	312.54	0.5	0.5	5.54	294	>gi|488938347|ref|WP_002849422.1| 2-oxoglutarate ferredoxin oxidoreductase subunit beta [Campylobacter fetus]	1117	NS_403_Glycosylation_Cff_HILIC_B2.75048.75048.2	controllerType=0 controllerNumber=1 scan=75048	164.717	Trypsin	B2	TMGWNMNDVCVVSGIGCSGR	*2 N{+229}	229.09	229.09	229.09
81071:2	4	D.TMGWNMN{+229.091}DVC[+57.021]VVSGIGC[+57.021]SGR.F	NA	C[+57]*2, N{+229}	1215.02	2	2429.03	2429.03	0	0	37	NRagged	343.65	30.86	2.64	6.24	354	>gi|488938347|ref|WP_002849422.1| 2-oxoglutarate ferredoxin oxidoreductase subunit beta [Campylobacter fetus]	1117	NS_403_Glycosylation_Cff_HILIC_B3.75548.75548.2	controllerType=0 controllerNumber=1 scan=75548	164.454	Trypsin	B3	TMGWNMNDVCVVSGIGCSGR	*2 N{+229}	229.091	229.09	229.091
81021:2	4	D.TMGWNMN{+229.094}DVC[+57.021]VVSGIGC[+57.021]SGR.F	NA	C[+57]*2, N{+229}	1215.52	2	2430.03	2429.03	1	-1.4	37	NRagged	325.33	27.9	2.64	7.11	354	>gi|488938347|ref|WP_002849422.1| 2-oxoglutarate ferredoxin oxidoreductase subunit beta [Campylobacter fetus]	1117	NS_403_Glycosylation_Cff_HILIC_B3.75510.75510.2	controllerType=0 controllerNumber=1 scan=75510	164.394	Trypsin	B3	TMGWNMNDVCVVSGIGCSGR	*2 N{+229}	229.094	229.09	229.094
74988:2	45	Q.AN{+229.103}SLQESAAAVEEMSSSMSSINER.A	NA	N{+229}	1379.12	2	2757.23	2757.23	0	0	383	NRagged	336.33	117.65	0.73	5.29	78	>gi|500052381|ref|WP_011732298.1| methyl-accepting chemotaxis protein [Campylobacter fetus]	248	NS_403_Glycosylation_Cff_HILIC_B2.71013.71013.2	controllerType=0 controllerNumber=1 scan=71013	157.021	Trypsin	B2	ANSLQESAAAVEEMSSSMSSINER	N{+229}	229.103	229.1	229.103
19541:3	4	G.DGLAIGGN{+229.104}HTIHGC[+57.021]R.R	NA	C[+57], N{+229}	602.96	3	1806.86	1806.86	0	0	97	NRagged	454.58	40.35	16.5	5.8	346	>gi|488938347|ref|WP_002849422.1| 2-oxoglutarate ferredoxin oxidoreductase subunit beta [Campylobacter fetus]	1117	NS_403_Glycosylation_Cff_HILIC_B1.22257.22257.3	controllerType=0 controllerNumber=1 scan=22257	62.7844	Trypsin	B1	DGLAIGGNHTIHGCR	N{+229}	229.104	229.1	229.104
05965:4	1	K.PHVN{+229.106}IGTIGHVDHGK.T	NA	N{+229}	453.239	4	1809.94	1809.94	0	0	11	Specific	328.75	67.1	12.5	4.36	955	>gi|488939054|ref|WP_002850129.1| elongation factor Tu [Campylobacter fetus]	809	NS_403_Glycosylation_Cff_HILIC_B1.7984.7984.4	controllerType=0 controllerNumber=1 scan=7984	29.5635	Trypsin	B1	PHVNIGTIGHVDHGK	N{+229}	229.106	229.11	229.106
28248:4	310	K.SN{+229.139}IVINVSGRGDKDMNTIMEYK.K	NA	N{+229}	679.346	4	2714.36	2713.36	1	-1.2	366	Specific	342.75	97.86	7.11	6.91	12	>gi|488937421|ref|WP_002848496.1| tryptophan synthase subunit beta [Campylobacter fetus]	1505	NS_403_Glycosylation_Cff_HILIC_B1.30369.30369.4	controllerType=0 controllerNumber=1 scan=30369	80.1279	Trypsin	B1	SNIVINVSGRGDKDMNTIMEYK	N{+229}	229.139	229.14	229.139
51945:3	18	V.DTMLFTN{+229.162}EHGEVC[+57.021]PAGWSK.G	NA	C[+57], N{+229}	804.045	3	2410.12	2408.12	2	-2.8	157	NRagged	313.25	138.62	8.12	7.07	229	>gi|488937237|ref|WP_002848312.1| peroxiredoxin [Campylobacter fetus]	1583	NS_403_Glycosylation_Cff_HILIC_B2.51171.51171.3	controllerType=0 controllerNumber=1 scan=51171	120.599	Trypsin	B2	DTMLFTNEHGEVCPAGWSK	N{+229}	229.162	229.16	229.162
73361:3	4	D.VIDEMNN{+230.037}ESNLEDDVSENANLDNDEKEEFTEIK.S	NA	N{+230}	1357.91	3	4071.71	4071.71	0	0	265	NRagged	530.98	29.41	2.4	6.68	278	>gi|636635603|ref|WP_024305352.1| hypothetical protein [Campylobacter fetus]	173	NS_403_Glycosylation_Cff_HILIC_B2.69738.69738.3	controllerType=0 controllerNumber=1 scan=69738	154.589	Trypsin	B2	VIDEMNNESNLEDDVSENANLDNDEKEEFTEIK	N{+230}	230.037	230.04	230.037
18273:2	5	N.TTIVN{+230.050}GAGDKDSIEAR.I	NA	N{+230}	938.946	2	1876.88	1876.88	0	0	329	NRagged	332.66	13.06	13.06	2.92	231	>gi|500052002|ref|WP_011731919.1| chaperonin GroEL [Campylobacter fetus]	345	NS_403_Glycosylation_Cff_HILIC_B1.20717.20717.2	controllerType=0 controllerNumber=1 scan=20717	58.6269	Trypsin	B1	TTIVNGAGDKDSIEAR	N{+230}	230.05	230.05	230.05
80065:2	668	S.C[+57.021]QGDSGGPVAC[+57.021]N{+230.062}GQLQGIVSWGYGC[+57.021]AQK.G	NA	C[+57]*3, N{+230}	1592.68	2	3184.36	3184.36	0	0	196	NRagged	384.72	19.51	0	6.28	3	>sp|TRY2_BOVIN|(Common contaminant protein)	1863	NS_403_Glycosylation_Cff_HILIC_B3.74739.74739.2	controllerType=0 controllerNumber=1 scan=74739	163.014	Trypsin	B3	CQGDSGGPVACNGQLQGIVSWGYGCAQK	*3 N{+230}	230.062	230.06	230.062
43697:2	73	E.DTN{+230.080}KNENVDNIPDNFDDNVSFTK.L	NA	N{+230}	1443.13	2	2885.26	2885.26	0	0	4	NRagged	427.88	0.76	0.76	5.65	117	>gi|488938615|ref|WP_002849690.1| nucleotide exchange factor GrpE [Campylobacter fetus]	990	NS_403_Glycosylation_Cff_HILIC_B1.44504.44504.2	controllerType=0 controllerNumber=1 scan=44504	108.747	Trypsin	B1	DTNKNENVDNIPDNFDDNVSFTK	N{+230}	230.08	230.08	230.08
45146:2	65	E.DTNKN{+230.086}ENVDNIPDNFDDNVSFTK.L	NA	N{+230}	1443.14	2	2885.27	2885.27	0	0	4	NRagged	443.31	6.21	2.4	5	130	>gi|488938615|ref|WP_002849690.1| nucleotide exchange factor GrpE [Campylobacter fetus]	990	NS_403_Glycosylation_Cff_HILIC_B3.44591.44591.2	controllerType=0 controllerNumber=1 scan=44591	107.303	Trypsin	B3	DTNKNENVDNIPDNFDDNVSFTK	N{+230}	230.086	230.09	230.086
45130:2	65	E.DTN{+230.091}KNENVDNIPDNFDDNVSFTK.L	NA	N{+230}	1443.14	2	2885.27	2885.27	0	0	4	NRagged	448.35	2.35	2.35	5	130	>gi|488938615|ref|WP_002849690.1| nucleotide exchange factor GrpE [Campylobacter fetus]	990	NS_403_Glycosylation_Cff_HILIC_B3.44574.44574.2	controllerType=0 controllerNumber=1 scan=44574	107.27	Trypsin	B3	DTNKNENVDNIPDNFDDNVSFTK	N{+230}	230.091	230.09	230.091
53254:2	15	V.EGN{+230.106}C[+57.021]DEWGSDEYNYALGVK.R	NA	C[+57], N{+230}	1218.51	2	2436.01	2436.01	0	0	104	NRagged	501.09	1.73	1.73	5.82	352	>gi|488939454|ref|WP_002850529.1| OmpA family protein [Campylobacter fetus]	644	NS_403_Glycosylation_Cff_HILIC_B1.53161.53161.2	controllerType=0 controllerNumber=1 scan=53161	125.006	Trypsin	B1	EGNCDEWGSDEYNYALGVK	N{+230}	230.106	230.11	230.106
07523:3	8	V.HLGADN{+230.176}HSDSPKPLGGGGAR.L	NA	N{+230}	725.046	3	2173.12	2173.12	0	0	156	NRagged	426.96	107.68	64.46	5.47	319	>gi|488939057|ref|WP_002850132.1| superoxide dismutase family protein [Campylobacter fetus]	808	NS_403_Glycosylation_Cff_HILIC_B1.9533.9533.3	controllerType=0 controllerNumber=1 scan=9533	32.7545	Trypsin	B1	HLGADNHSDSPKPLGGGGAR	N{+230}	230.176	230.18	230.176
74819:4	251	M.VFTN{+230.240}GC[+57.021]FDILHFGHISYLQSAK.K	NA	C[+57], N{+230}	696.879	4	2784.49	2784.49	0	0	332	NRagged	373.4	7.5	3.84	6.8	10	>gi|500052280|ref|WP_011732197.1| D-glycero-beta-D-manno-heptose-7-phosphate kinase [Campylobacter fetus]	267	NS_403_Glycosylation_Cff_HILIC_B2.70889.70889.4	controllerType=0 controllerNumber=1 scan=70889	156.779	Trypsin	B2	VFTNGCFDILHFGHISYLQSAK	N{+230}	230.24	230.24	230.24
72608:3	4	D.VIDEMNN{+231.045}ESNLEDDVSENANLDNDEKEEFTEIK.S	NA	N{+231}	1358.24	3	4072.72	4072.72	0	0	265	NRagged	337.69	0.37	0.37	6.25	278	>gi|636635603|ref|WP_024305352.1| hypothetical protein [Campylobacter fetus]	173	NS_403_Glycosylation_Cff_HILIC_B2.69114.69114.3	controllerType=0 controllerNumber=1 scan=69114	153.463	Trypsin	B2	VIDEMNNESNLEDDVSENANLDNDEKEEFTEIK	N{+231}	231.045	231.04	231.045
80228:3	6	D.VIDEMNN{+231.047}ESNLEDDVSENANLDNDEKEEFTEIK.S	NA	N{+231}	1358.58	3	4073.72	4072.72	1	-0.8	265	NRagged	670.46	2.38	2.38	10.97	253	>gi|636635603|ref|WP_024305352.1| hypothetical protein [Campylobacter fetus]	173	NS_403_Glycosylation_Cff_HILIC_B1.76067.76067.3	controllerType=0 controllerNumber=1 scan=76067	165.059	Trypsin	B1	VIDEMNNESNLEDDVSENANLDNDEKEEFTEIK	N{+231}	231.047	231.05	231.047
49575:2	65	E.DTNKN{+231.068}ENVDNIPDNFDDNVSFTK.L	NA	N{+231}	1443.63	2	2886.25	2886.25	0	0	4	NRagged	400.49	7.33	2.4	5	130	>gi|488938615|ref|WP_002849690.1| nucleotide exchange factor GrpE [Campylobacter fetus]	990	NS_403_Glycosylation_Cff_HILIC_B3.48668.48668.2	controllerType=0 controllerNumber=1 scan=48668	115.486	Trypsin	B3	DTNKNENVDNIPDNFDDNVSFTK	N{+231}	231.068	231.07	231.068
48755:2	65	E.DTNKN{+231.075}ENVDNIPDNFDDNVSFTK.L	NA	N{+231}	1443.63	2	2886.26	2886.26	0	0	4	NRagged	309.21	22.34	2.4	4.87	130	>gi|488938615|ref|WP_002849690.1| nucleotide exchange factor GrpE [Campylobacter fetus]	990	NS_403_Glycosylation_Cff_HILIC_B3.47991.47991.2	controllerType=0 controllerNumber=1 scan=47991	114.302	Trypsin	B3	DTNKNENVDNIPDNFDDNVSFTK	N{+231}	231.075	231.07	231.075
62682:3	190	T.AGVGN{+231.080}YELTFHIDNPSTQGFGR.H	NA	N{+231}	871.076	3	2611.21	2611.21	0	0	123	NRagged	410.16	41.96	4.37	5.35	13	>gi|488937792|ref|WP_002848867.1| iron transporter [Campylobacter fetus]	1361	NS_403_Glycosylation_Cff_HILIC_B3.60112.60112.3	controllerType=0 controllerNumber=1 scan=60112	136.089	Trypsin	B3	AGVGNYELTFHIDNPSTQGFGR	N{+231}	231.08	231.08	231.08
08508:4	1	K.PHVN{+232.058}IGTIGHVDHGK.T	NA	N{+232}	454.227	4	1813.89	1812.89	1	-1.9	11	Specific	440.23	37.17	0	7	955	>gi|488939054|ref|WP_002850129.1| elongation factor Tu [Campylobacter fetus]	809	NS_403_Glycosylation_Cff_HILIC_B1.10506.10506.4	controllerType=0 controllerNumber=1 scan=10506	34.7317	Trypsin	B1	PHVNIGTIGHVDHGK	N{+232}	232.058	232.06	232.058
81769:2	4	I.DTMGWN{+232.090}MNDVC[+57.021]VVSGIGC[+57.021]SGR.F	NA	C[+57]*2, N{+232}	1274.53	2	2548.06	2547.06	1	-1.3	36	NRagged	345.37	96.98	4.86	7.04	354	>gi|488938347|ref|WP_002849422.1| 2-oxoglutarate ferredoxin oxidoreductase subunit beta [Campylobacter fetus]	1117	NS_403_Glycosylation_Cff_HILIC_B3.76094.76094.2	controllerType=0 controllerNumber=1 scan=76094	165.393	Trypsin	B3	DTMGWNMNDVCVVSGIGCSGR	*2 N{+232}	232.09	232.09	232.09
34543:5	10	F.GNVHGVYKPGN{+232.091}VVLRPEILK.N	NA	N{+232}	485.475	5	2423.35	2421.35	2	-2.8	218	NRagged	407.22	7.76	0	7.69	199	>gi|488937781|ref|WP_002848856.1| class II fructose-bisphosphate aldolase [Campylobacter fetus]	1371	NS_403_Glycosylation_Cff_HILIC_B3.35212.35212.5	controllerType=0 controllerNumber=1 scan=35212	88.2388	Trypsin	B3	GNVHGVYKPGNVVLRPEILK	N{+232}	232.091	232.09	232.091
09429:3	1	H.VN{+232.094}IGTIGHVDHGK.T	NA	N{+232}	526.942	3	1578.81	1578.81	0	0	13	NRagged	330.73	330.73	39.52	3.86	874	>gi|488939054|ref|WP_002850129.1| elongation factor Tu [Campylobacter fetus]	809	NS_403_Glycosylation_Cff_HILIC_B2.11597.11597.3	controllerType=0 controllerNumber=1 scan=11597	36.5892	Trypsin	B2	VNIGTIGHVDHGK	N{+232}	232.094	232.09	232.094
34477:3	7	Y.NEGN{+232.095}HIVVEIVDDGK.G	NA	N{+232}	624.307	3	1870.91	1869.91	1	-1.8	394	NRagged	398.93	137.61	0	7.02	400	>gi|488937379|ref|WP_002848454.1| hybrid sensor histidine kinase/response regulator [Campylobacter fetus]	1524	NS_403_Glycosylation_Cff_HILIC_B1.36009.36009.3	controllerType=0 controllerNumber=1 scan=36009	91.3354	Trypsin	B1	NEGNHIVVEIVDDGK	N{+232}	232.095	232.09	232.095
66164:4	6	L.NDELLDAN{+232.116}NLDSELLDNLDHTDDHK.N	NA	N{+232}	778.359	4	3110.41	3110.41	0	0	149	NRagged	414.77	78.28	3.48	5.15	253	>gi|636635603|ref|WP_024305352.1| hypothetical protein [Campylobacter fetus]	173	NS_403_Glycosylation_Cff_HILIC_B1.64428.64428.4	controllerType=0 controllerNumber=1 scan=64428	144.588	Trypsin	B1	NDELLDANNLDSELLDNLDHTDDHK	N{+232}	232.116	232.12	232.116
04543:4	1	K.PHVN{+232.135}IGTIGHVDHGK.T	NA	N{+232}	454.247	4	1813.96	1812.96	1	-1.9	11	Specific	361.6	31.23	0	6.88	955	>gi|488939054|ref|WP_002850129.1| elongation factor Tu [Campylobacter fetus]	809	NS_403_Glycosylation_Cff_HILIC_B1.6286.6286.4	controllerType=0 controllerNumber=1 scan=6286	24.7393	Trypsin	B1	PHVNIGTIGHVDHGK	N{+232}	232.135	232.13	232.135
83835:3	4	N.ENTIVDEASLQNDAVHDEDLSQESVSIN{+232.809}SHEATNIDEISEK.D	NA	N{+233}	1586.96	3	4758.87	4757.87	1	-0.7	446	NRagged	300.02	13.46	0	5.85	278	>gi|636635603|ref|WP_024305352.1| hypothetical protein [Campylobacter fetus]	173	NS_403_Glycosylation_Cff_HILIC_B2.78238.78238.3	controllerType=0 controllerNumber=1 scan=78238	170.591	Trypsin	B2	ENTIVDEASLQNDAVHDEDLSQESVSINSHEATNIDEISEK	N{+233}	232.809	232.81	232.809
36536:5	3	R.TVGSTHAHPYSC[+57.021]ISAGIGALWGHAHGGAN{+232.997}EGVIR.Q	NA	C[+57], N{+233}	736.139	5	3676.66	3673.66	3	-2.7	242	Specific	334.74	52.25	0	6.42	752	>gi|488937111|ref|WP_002848186.1| citrate synthase [Campylobacter fetus]	1635	NS_403_Glycosylation_Cff_HILIC_B2.37356.37356.5	controllerType=0 controllerNumber=1 scan=37356	93.1399	Trypsin	B2	TVGSTHAHPYSCISAGIGALWGHAHGGANEGVIR	N{+233}	232.997	233	232.997
55144:4	13	S.IAASFGN{+233.071}VHGVYKPGNVVLRPEILK.N	NA	N{+233}	728.902	4	2912.58	2911.58	1	-1.2	213	NRagged	318.25	39.56	3.8	7.51	161	>gi|488937781|ref|WP_002848856.1| class II fructose-bisphosphate aldolase [Campylobacter fetus]	1371	NS_403_Glycosylation_Cff_HILIC_B2.53956.53956.4	controllerType=0 controllerNumber=1 scan=53956	125.795	Trypsin	B2	IAASFGNVHGVYKPGNVVLRPEILK	N{+233}	233.071	233.07	233.071
11232:4	79	V.HEYIN{+233.102}HTLEHIKK.T	NA	N{+233}	474.75	4	1895.98	1894.98	1	-1.8	4	NRagged	304.76	141.13	0	5.92	48	>gi|488939502|ref|WP_002850577.1| NADP-specific glutamate dehydrogenase [Campylobacter fetus]	615	NS_403_Glycosylation_Cff_HILIC_B2.13540.13540.4	controllerType=0 controllerNumber=1 scan=13540	41.2199	Trypsin	B2	HEYINHTLEHIKK	N{+233}	233.102	233.1	233.102
04518:3	1	H.VN{+233.128}IGTIGHVDHGK.T	NA	N{+233}	527.287	3	1579.85	1579.85	0	0	13	NRagged	460	460	14.23	7.23	955	>gi|488939054|ref|WP_002850129.1| elongation factor Tu [Campylobacter fetus]	809	NS_403_Glycosylation_Cff_HILIC_B1.6258.6258.3	controllerType=0 controllerNumber=1 scan=6258	24.6809	Trypsin	B1	VNIGTIGHVDHGK	N{+233}	233.128	233.13	233.128
67432:2	7	V.DESANDVDVN{+233.722}SLSEAEVEAEIER.L	NA	N{+234}	1377.43	2	2753.84	2753.84	0	0	164	NRagged	403.33	9.39	0	5.72	400	>gi|488937379|ref|WP_002848454.1| hybrid sensor histidine kinase/response regulator [Campylobacter fetus]	1524	NS_403_Glycosylation_Cff_HILIC_B1.65495.65495.2	controllerType=0 controllerNumber=1 scan=65495	146.476	Trypsin	B1	DESANDVDVNSLSEAEVEAEIER	N{+234}	233.722	233.72	233.722
36537:5	3	R.TVGSTHAHPYSC[+57.021]ISAGIGALWGHAHGGAN{+233.998}EGVIR.Q	NA	C[+57], N{+234}	736.339	5	3677.66	3674.66	3	-2.7	242	Specific	334.75	52.25	0	6.42	752	>gi|488937111|ref|WP_002848186.1| citrate synthase [Campylobacter fetus]	1635	NS_403_Glycosylation_Cff_HILIC_B2.37356.37356.5	controllerType=0 controllerNumber=1 scan=37356	93.1399	Trypsin	B2	TVGSTHAHPYSCISAGIGALWGHAHGGANEGVIR	N{+234}	233.998	234	233.998
83439:3	15	S.NNNGMSNTDTMSDAERLN{+234.040}ALMNQIQSQVK.N	NA	N{+234}	1153.51	3	3458.51	3458.51	0	0	37	NRagged	300.6	8.98	0	6.5	352	>gi|488939454|ref|WP_002850529.1| OmpA family protein [Campylobacter fetus]	644	NS_403_Glycosylation_Cff_HILIC_B1.78688.78688.3	controllerType=0 controllerNumber=1 scan=78688	169.488	Trypsin	B1	NNNGMSNTDTMSDAERLNALMNQIQSQVK	N{+234}	234.04	234.04	234.04
11685:2	11	S.NN{+234.043}NGMSNTDTMSDAER.L	NA	N{+234}	996.368	2	1991.73	1990.73	1	-1.7	37	NRagged	306.09	4.03	0	6.3	428	>gi|488939454|ref|WP_002850529.1| OmpA family protein [Campylobacter fetus]	644	NS_403_Glycosylation_Cff_HILIC_B3.13731.13731.2	controllerType=0 controllerNumber=1 scan=13731	41.0203	Trypsin	B3	NNNGMSNTDTMSDAER	N{+234}	234.043	234.04	234.043
14422:2	11	S.NN{+234.044}NGMSNTDTMSDAER.L	NA	N{+234}	996.369	2	1991.73	1990.73	1	-1.7	37	NRagged	305.56	1.14	1.14	6.3	428	>gi|488939454|ref|WP_002850529.1| OmpA family protein [Campylobacter fetus]	644	NS_403_Glycosylation_Cff_HILIC_B3.16644.16644.2	controllerType=0 controllerNumber=1 scan=16644	48.06	Trypsin	B3	NNNGMSNTDTMSDAER	N{+234}	234.044	234.04	234.044
83300:3	9	S.NNNGMSNTDTMSDAERLN{+234.044}ALMNQIQSQVK.N	NA	N{+234}	1153.84	3	3459.52	3458.52	1	-1	37	NRagged	413.52	2.69	0	7.51	452	>gi|488939454|ref|WP_002850529.1| OmpA family protein [Campylobacter fetus]	644	NS_403_Glycosylation_Cff_HILIC_B2.77773.77773.3	controllerType=0 controllerNumber=1 scan=77773	169.663	Trypsin	B2	NNNGMSNTDTMSDAERLNALMNQIQSQVK	N{+234}	234.044	234.04	234.044
42600:3	122	D.EEESEEEEEETTEDEFEYDEN{+234.078}EEDSATAKK.Q	NA	N{+234}	1279.49	3	3836.46	3833.46	3	-2.6	176	NRagged	379.7	21.03	0	8	68	>gi|488937788|ref|WP_002848863.1| RNA polymerase sigma factor RpoD [Campylobacter fetus]	1365	NS_403_Glycosylation_Cff_HILIC_B3.42371.42371.3	controllerType=0 controllerNumber=1 scan=42371	103.038	Trypsin	B3	EEESEEEEEETTEDEFEYDENEEDSATAKK	N{+234}	234.078	234.08	234.078
11317:4	79	V.HEYIN{+234.100}HTLEHIKK.T	NA	N{+234}	474.749	4	1895.98	1895.98	0	0	4	NRagged	333.95	142.36	0.91	2.26	48	>gi|488939502|ref|WP_002850577.1| NADP-specific glutamate dehydrogenase [Campylobacter fetus]	615	NS_403_Glycosylation_Cff_HILIC_B2.13650.13650.2	controllerType=0 controllerNumber=1 scan=13650	41.5025	Trypsin	B2	HEYINHTLEHIKK	N{+234}	234.1	234.1	234.1
35834:3	7	Y.NEGN{+234.978}HIVVEIVDDGK.G	NA	N{+235}	625.269	3	1873.79	1872.79	1	-1.8	394	NRagged	482.76	201.52	0	7.2	416	>gi|488937379|ref|WP_002848454.1| hybrid sensor histidine kinase/response regulator [Campylobacter fetus]	1524	NS_403_Glycosylation_Cff_HILIC_B2.36748.36748.3	controllerType=0 controllerNumber=1 scan=36748	91.9427	Trypsin	B2	NEGNHIVVEIVDDGK	N{+235}	234.978	234.98	234.978
73292:4	80	T.PFVSSGSVEVDFLSN{+235.013}MIPHHQGAVDSSK.L	NA	N{+235}	802.865	4	3208.44	3206.44	2	-2.1	48	NRagged	305.08	42.22	0	7.93	36	>gi|636635474|ref|WP_024305223.1| DUF305 domain-containing protein [Campylobacter fetus]	210	NS_403_Glycosylation_Cff_HILIC_B2.69681.69681.5	controllerType=0 controllerNumber=1 scan=69681	154.495	Trypsin	B2	PFVSSGSVEVDFLSNMIPHHQGAVDSSK	N{+235}	235.013	235.01	235.013
79802:3	9	S.NNNGMSNTDTMSDAERLN{+235.031}ALMNQIQSQVK.N	NA	N{+235}	1154.17	3	3460.5	3459.5	1	-1	37	NRagged	316.46	9.96	5.25	7.44	452	>gi|488939454|ref|WP_002850529.1| OmpA family protein [Campylobacter fetus]	644	NS_403_Glycosylation_Cff_HILIC_B2.74952.74952.3	controllerType=0 controllerNumber=1 scan=74952	164.546	Trypsin	B2	NNNGMSNTDTMSDAERLNALMNQIQSQVK	N{+235}	235.031	235.03	235.031
84340:3	9	S.NNN{+235.038}GMSNTDTMSDAERLNALMNQIQSQVK.N	NA	N{+235}	1153.84	3	3459.51	3459.51	0	0	37	NRagged	557.45	11.99	1.2	7.27	452	>gi|488939454|ref|WP_002850529.1| OmpA family protein [Campylobacter fetus]	644	NS_403_Glycosylation_Cff_HILIC_B2.78639.78639.3	controllerType=0 controllerNumber=1 scan=78639	171.309	Trypsin	B2	NNNGMSNTDTMSDAERLNALMNQIQSQVK	N{+235}	235.038	235.04	235.038
82423:3	11	S.NN{+235.039}NGMSNTDTMSDAERLNALMNQIQSQVK.N	NA	N{+235}	1153.84	3	3459.51	3459.51	0	0	37	NRagged	351.75	16.47	6.86	6.51	428	>gi|488939454|ref|WP_002850529.1| OmpA family protein [Campylobacter fetus]	644	NS_403_Glycosylation_Cff_HILIC_B3.76616.76616.3	controllerType=0 controllerNumber=1 scan=76616	166.274	Trypsin	B3	NNNGMSNTDTMSDAERLNALMNQIQSQVK	N{+235}	235.039	235.04	235.039
84521:3	15	S.NNNGMSNTDTMSDAERLN{+235.040}ALMNQIQSQVK.N	NA	N{+235}	1153.84	3	3459.51	3459.51	0	0	37	NRagged	512.33	13.32	9.02	7.01	352	>gi|488939454|ref|WP_002850529.1| OmpA family protein [Campylobacter fetus]	644	NS_403_Glycosylation_Cff_HILIC_B1.79630.79630.3	controllerType=0 controllerNumber=1 scan=79630	171.182	Trypsin	B1	NNNGMSNTDTMSDAERLNALMNQIQSQVK	N{+235}	235.04	235.04	235.04
80260:3	15	S.NNN{+235.044}GMSNTDTMSDAERLNALMNQIQSQVK.N	NA	N{+235}	1153.84	3	3459.52	3459.52	0	0	37	NRagged	533.26	20.36	1.2	7.01	352	>gi|488939454|ref|WP_002850529.1| OmpA family protein [Campylobacter fetus]	644	NS_403_Glycosylation_Cff_HILIC_B1.76096.76096.3	controllerType=0 controllerNumber=1 scan=76096	165.11	Trypsin	B1	NNNGMSNTDTMSDAERLNALMNQIQSQVK	N{+235}	235.044	235.04	235.044
81585:3	11	S.NNN{+235.045}GMSNTDTMSDAERLNALMNQIQSQVK.N	NA	N{+235}	1153.84	3	3459.52	3459.52	0	0	37	NRagged	514.98	0.79	0.79	6.94	428	>gi|488939454|ref|WP_002850529.1| OmpA family protein [Campylobacter fetus]	644	NS_403_Glycosylation_Cff_HILIC_B3.75953.75953.3	controllerType=0 controllerNumber=1 scan=75953	165.15	Trypsin	B3	NNNGMSNTDTMSDAERLNALMNQIQSQVK	N{+235}	235.045	235.04	235.045
10151:2	9	S.NNN{+235.049}GMSNTDTMSDAER.L	NA	N{+235}	996.371	2	1991.73	1991.73	0	0	37	NRagged	330.74	6.84	0.6	5.56	452	>gi|488939454|ref|WP_002850529.1| OmpA family protein [Campylobacter fetus]	644	NS_403_Glycosylation_Cff_HILIC_B2.12509.12509.2	controllerType=0 controllerNumber=1 scan=12509	39.092	Trypsin	B2	NNNGMSNTDTMSDAER	N{+235}	235.049	235.05	235.049
12381:2	11	S.NN{+235.051}NGMSNTDTMSDAER.L	NA	N{+235}	996.372	2	1991.74	1991.74	0	0	37	NRagged	315.68	14.65	0.97	5.21	428	>gi|488939454|ref|WP_002850529.1| OmpA family protein [Campylobacter fetus]	644	NS_403_Glycosylation_Cff_HILIC_B3.14521.14521.2	controllerType=0 controllerNumber=1 scan=14521	43.0579	Trypsin	B3	NNNGMSNTDTMSDAER	N{+235}	235.051	235.05	235.051
61144:2	84	Y.QVISQNSN{+235.080}LQNITPTQYIQNSYNNK.I	NA	N{+235}	1572.76	2	3144.52	3144.52	0	0	191	NRagged	343.45	22.49	1.71	6.5	36	>gi|488939114|ref|WP_002850189.1| 2,3-bisphosphoglycerate-independent phosphoglycerate mutase [Campylobacter fetus]	784	NS_403_Glycosylation_Cff_HILIC_B3.58798.58798.2	controllerType=0 controllerNumber=1 scan=58798	133.918	Trypsin	B3	QVISQNSNLQNITPTQYIQNSYNNK	N{+235}	235.08	235.08	235.08
23338:3	4	V.IVVTGDGDGLAIGGN{+235.114}HTIHGC[+57.021]R.R	NA	C[+57], N{+235}	818.742	3	2454.21	2454.21	0	0	90	NRagged	434.21	95.31	26.62	5.61	354	>gi|488938347|ref|WP_002849422.1| 2-oxoglutarate ferredoxin oxidoreductase subunit beta [Campylobacter fetus]	1117	NS_403_Glycosylation_Cff_HILIC_B3.25170.25170.3	controllerType=0 controllerNumber=1 scan=25170	67.0834	Trypsin	B3	IVVTGDGDGLAIGGNHTIHGCR	N{+235}	235.114	235.11	235.114
20872:3	5	V.IVVTGDGDGLAIGGN{+235.119}HTIHGC[+57.021]R.R	NA	C[+57], N{+235}	818.744	3	2454.22	2454.22	0	0	90	NRagged	391.76	88.36	12.35	6.81	294	>gi|488938347|ref|WP_002849422.1| 2-oxoglutarate ferredoxin oxidoreductase subunit beta [Campylobacter fetus]	1117	NS_403_Glycosylation_Cff_HILIC_B2.23461.23461.3	controllerType=0 controllerNumber=1 scan=23461	64.4976	Trypsin	B2	IVVTGDGDGLAIGGNHTIHGCR	N{+235}	235.119	235.12	235.119
05599:3	1	P.HVN{+235.126}IGTIGHVDHGK.T	NA	N{+235}	573.639	3	1718.9	1718.9	0	0	12	NRagged	553.99	167.49	70.19	5.71	874	>gi|488939054|ref|WP_002850129.1| elongation factor Tu [Campylobacter fetus]	809	NS_403_Glycosylation_Cff_HILIC_B2.7730.7730.3	controllerType=0 controllerNumber=1 scan=7730	28.7637	Trypsin	B2	HVNIGTIGHVDHGK	N{+235}	235.126	235.13	235.126
04684:3	1	P.HVN{+235.129}IGTIGHVDHGK.T	NA	N{+235}	573.64	3	1718.91	1718.91	0	0	12	NRagged	662.37	166.68	84.06	9.1	955	>gi|488939054|ref|WP_002850129.1| elongation factor Tu [Campylobacter fetus]	809	NS_403_Glycosylation_Cff_HILIC_B1.6756.6756.3	controllerType=0 controllerNumber=1 scan=6756	26.9136	Trypsin	B1	HVNIGTIGHVDHGK	N{+235}	235.129	235.13	235.129
05372:3	2	P.HVN{+235.130}IGTIGHVDHGK.T	NA	N{+235}	573.64	3	1718.91	1718.91	0	0	12	NRagged	506.42	154.97	87.42	5.86	791	>gi|488939054|ref|WP_002850129.1| elongation factor Tu [Campylobacter fetus]	809	NS_403_Glycosylation_Cff_HILIC_B3.7296.7296.3	controllerType=0 controllerNumber=1 scan=7296	27.0466	Trypsin	B3	HVNIGTIGHVDHGK	N{+235}	235.13	235.13	235.13
04680:3	1	P.HVN{+235.131}IGTIGHVDHGK.T	NA	N{+235}	573.974	3	1719.91	1718.91	1	-2	12	NRagged	642.59	176.19	78.41	9.26	955	>gi|488939054|ref|WP_002850129.1| elongation factor Tu [Campylobacter fetus]	809	NS_403_Glycosylation_Cff_HILIC_B1.6745.6745.3	controllerType=0 controllerNumber=1 scan=6745	26.8636	Trypsin	B1	HVNIGTIGHVDHGK	N{+235}	235.131	235.13	235.131
05270:4	1	P.HVN{+235.983}IGTIGHVDHGK.T	NA	N{+236}	430.945	4	1720.76	1719.76	1	-2	12	NRagged	388.95	38.65	0	5.86	874	>gi|488939054|ref|WP_002850129.1| elongation factor Tu [Campylobacter fetus]	809	NS_403_Glycosylation_Cff_HILIC_B2.6816.6816.4	controllerType=0 controllerNumber=1 scan=6816	24.7092	Trypsin	B2	HVNIGTIGHVDHGK	N{+236}	235.983	235.98	235.983
85424:3	11	S.NNNGMSNTDTMSDAERLN{+236.029}ALMNQIQSQVK.N	NA	N{+236}	1154.17	3	3460.5	3460.5	0	0	37	NRagged	444.79	18.71	1.02	6.57	428	>gi|488939454|ref|WP_002850529.1| OmpA family protein [Campylobacter fetus]	644	NS_403_Glycosylation_Cff_HILIC_B3.79020.79020.3	controllerType=0 controllerNumber=1 scan=79020	170.464	Trypsin	B3	NNNGMSNTDTMSDAERLNALMNQIQSQVK	N{+236}	236.029	236.03	236.029
89693:5	67	L.NQIQADAHAFFIAFHDYHWN{+236.030}VK.G	NA	N{+236}	582.868	5	2910.31	2908.31	2	-2.3	9	NRagged	336.31	43.58	0	8.2	62	>gi|488936988|ref|WP_002848063.1| DNA starvation/stationary phase protection protein [Campylobacter fetus]	1709	NS_403_Glycosylation_Cff_HILIC_B2.83036.83036.5	controllerType=0 controllerNumber=1 scan=83036	177.591	Trypsin	B2	NQIQADAHAFFIAFHDYHWNVK	N{+236}	236.03	236.03	236.03
84162:3	15	S.NNNGMSNTDTMSDAERLN{+236.031}ALMNQIQSQVK.N	NA	N{+236}	1154.17	3	3460.5	3460.5	0	0	37	NRagged	353.69	18.84	3.49	5.24	352	>gi|488939454|ref|WP_002850529.1| OmpA family protein [Campylobacter fetus]	644	NS_403_Glycosylation_Cff_HILIC_B1.79342.79342.3	controllerType=0 controllerNumber=1 scan=79342	170.706	Trypsin	B1	NNNGMSNTDTMSDAERLNALMNQIQSQVK	N{+236}	236.031	236.03	236.031
85589:3	11	S.NNNGMSNTDTMSDAERLN{+236.032}ALMNQIQSQVK.N	NA	N{+236}	1154.17	3	3460.51	3460.51	0	0	37	NRagged	396.18	8.63	0.53	5.53	428	>gi|488939454|ref|WP_002850529.1| OmpA family protein [Campylobacter fetus]	644	NS_403_Glycosylation_Cff_HILIC_B3.79149.79149.3	controllerType=0 controllerNumber=1 scan=79149	170.704	Trypsin	B3	NNNGMSNTDTMSDAERLNALMNQIQSQVK	N{+236}	236.032	236.03	236.032
83986:3	9	S.NNNGMSNTDTMSDAERLN{+236.034}ALMNQIQSQVK.N	NA	N{+236}	1154.17	3	3460.51	3460.51	0	0	37	NRagged	457.03	12.13	9.5	6.86	452	>gi|488939454|ref|WP_002850529.1| OmpA family protein [Campylobacter fetus]	644	NS_403_Glycosylation_Cff_HILIC_B2.78361.78361.3	controllerType=0 controllerNumber=1 scan=78361	170.808	Trypsin	B2	NNNGMSNTDTMSDAERLNALMNQIQSQVK	N{+236}	236.034	236.03	236.034
78222:3	6	L.NDELLDAN{+236.058}NLDSELLDNLDHTDDHK.N	NA	N{+236}	1038.79	3	3114.36	3114.36	0	0	149	NRagged	553.33	47.31	8.64	7.09	253	>gi|636635603|ref|WP_024305352.1| hypothetical protein [Campylobacter fetus]	173	NS_403_Glycosylation_Cff_HILIC_B1.74457.74457.3	controllerType=0 controllerNumber=1 scan=74457	162.327	Trypsin	B1	NDELLDANNLDSELLDNLDHTDDHK	N{+236}	236.058	236.06	236.058
45326:4	352	I.IDQTGHGFC[+57.021]LDIGHALVSAN{+236.153}YQK.L	NA	C[+57], N{+236}	696.351	4	2782.38	2780.38	2	-2.4	144	NRagged	386.64	169.43	0	8.83	6	>gi|488939496|ref|WP_002850571.1| AP endonuclease [Campylobacter fetus]	618	NS_403_Glycosylation_Cff_HILIC_B2.45399.45399.4	controllerType=0 controllerNumber=1 scan=45399	109.972	Trypsin	B2	IDQTGHGFCLDIGHALVSANYQK	N{+236}	236.153	236.15	236.153
07139:3	2	K.PHVN{+236.950}IGTIGHVDHGK.T	NA	N{+237}	606.931	3	1818.78	1817.78	1	-1.8	11	Specific	547.29	177.1	0	7.85	791	>gi|488939054|ref|WP_002850129.1| elongation factor Tu [Campylobacter fetus]	809	NS_403_Glycosylation_Cff_HILIC_B3.9206.9206.3	controllerType=0 controllerNumber=1 scan=9206	31.5368	Trypsin	B3	PHVNIGTIGHVDHGK	N{+237}	236.95	236.95	236.95
81480:3	122	Q.EC[+57.021]LGEFDGIIIN{+237.003}PAAYTHSSIAIR.D	NA	C[+57], N{+237}	962.779	3	2886.32	2884.32	2	-2.3	66	NRagged	668.32	30.62	0	11.59	38	>gi|488939430|ref|WP_002850505.1| type II 3-dehydroquinate dehydratase [Campylobacter fetus]	656	NS_403_Glycosylation_Cff_HILIC_B2.76297.76297.3	controllerType=0 controllerNumber=1 scan=76297	166.981	Trypsin	B2	ECLGEFDGIIINPAAYTHSSIAIR	N{+237}	237.003	237	237.003
58437:3	365	V.PLGGPDGGDGGN{+237.033}GGDVYFIVDNNTHTLANYK.G	NA	N{+237}	1124.5	3	3371.48	3371.48	0	0	29	NRagged	466.28	97.83	56.02	6.59	9	>gi|488939478|ref|WP_002850553.1| GTPase ObgE [Campylobacter fetus]	628	NS_403_Glycosylation_Cff_HILIC_B2.56847.56847.3	controllerType=0 controllerNumber=1 scan=56847	131.049	Trypsin	B2	PLGGPDGGDGGNGGDVYFIVDNNTHTLANYK	N{+237}	237.033	237.03	237.033
38330:3	100	T.VGFYN{+237.083}DGEFIELNHTATSR.A	NA	N{+237}	803.373	3	2408.1	2407.1	1	-1.4	206	NRagged	322.93	5.82	1.45	6.28	33	>gi|488937332|ref|WP_002848407.1| 4-hydroxy-tetrahydrodipicolinate reductase [Campylobacter fetus]	1549	NS_403_Glycosylation_Cff_HILIC_B1.39806.39806.3	controllerType=0 controllerNumber=1 scan=39806	99.7881	Trypsin	B1	VGFYNDGEFIELNHTATSR	N{+237}	237.083	237.08	237.083
88705:3	112	E.SLTSITDEIFTIN{+237.096}HQILIIDEQSK.D	NA	N{+237}	999.854	3	2997.55	2995.55	2	-2.2	21	NRagged	400.5	27.3	0	8.08	72	>gi|488939763|ref|WP_002850838.1| mechanosensitive ion channel family protein [Campylobacter fetus]	504	NS_403_Glycosylation_Cff_HILIC_B3.81698.81698.3	controllerType=0 controllerNumber=1 scan=81698	174.698	Trypsin	B3	SLTSITDEIFTINHQILIIDEQSK	N{+237}	237.096	237.1	237.096
58481:3	365	V.PLGGPDGGDGGN{+237.101}GGDVYFIVDNNTHTLANYK.G	NA	N{+237}	1124.52	3	3371.55	3371.55	0	0	29	NRagged	332.53	101.08	51.4	5.36	9	>gi|488939478|ref|WP_002850553.1| GTPase ObgE [Campylobacter fetus]	628	NS_403_Glycosylation_Cff_HILIC_B2.56885.56885.3	controllerType=0 controllerNumber=1 scan=56885	131.12	Trypsin	B2	PLGGPDGGDGGNGGDVYFIVDNNTHTLANYK	N{+237}	237.101	237.1	237.101
57050:3	448	V.PLGGPDGGDGGN{+237.105}GGDVYFIVDNNTHTLANYK.G	NA	N{+237}	1124.52	3	3371.55	3371.55	0	0	29	NRagged	398.51	73.48	52.93	6.58	5	>gi|488939478|ref|WP_002850553.1| GTPase ObgE [Campylobacter fetus]	628	NS_403_Glycosylation_Cff_HILIC_B1.56492.56492.3	controllerType=0 controllerNumber=1 scan=56492	130.99	Trypsin	B1	PLGGPDGGDGGNGGDVYFIVDNNTHTLANYK	N{+237}	237.105	237.1	237.105
59051:3	351	V.PLGGPDGGDGGN{+237.106}GGDVYFIVDNNTHTLANYK.G	NA	N{+237}	1124.86	3	3372.55	3371.55	1	-1	29	NRagged	485.73	88.69	17.45	7.66	12	>gi|488939478|ref|WP_002850553.1| GTPase ObgE [Campylobacter fetus]	628	NS_403_Glycosylation_Cff_HILIC_B3.57077.57077.3	controllerType=0 controllerNumber=1 scan=57077	131.135	Trypsin	B3	PLGGPDGGDGGNGGDVYFIVDNNTHTLANYK	N{+237}	237.106	237.11	237.106
58980:3	351	V.PLGGPDGGDGGN{+237.107}GGDVYFIVDNNTHTLANYK.G	NA	N{+237}	1124.86	3	3372.55	3371.55	1	-1	29	NRagged	352.47	77.92	48.31	7.59	12	>gi|488939478|ref|WP_002850553.1| GTPase ObgE [Campylobacter fetus]	628	NS_403_Glycosylation_Cff_HILIC_B3.57022.57022.3	controllerType=0 controllerNumber=1 scan=57022	131.054	Trypsin	B3	PLGGPDGGDGGNGGDVYFIVDNNTHTLANYK	N{+237}	237.107	237.11	237.107
58462:3	365	V.PLGGPDGGDGGN{+237.108}GGDVYFIVDNNTHTLANYK.G	NA	N{+237}	1124.86	3	3372.55	3371.55	1	-1	29	NRagged	409.75	125.16	23.89	7.69	9	>gi|488939478|ref|WP_002850553.1| GTPase ObgE [Campylobacter fetus]	628	NS_403_Glycosylation_Cff_HILIC_B2.56870.56870.3	controllerType=0 controllerNumber=1 scan=56870	131.088	Trypsin	B2	PLGGPDGGDGGNGGDVYFIVDNNTHTLANYK	N{+237}	237.108	237.11	237.108
56951:3	448	V.PLGGPDGGDGGN{+237.111}GGDVYFIVDNNTHTLANYK.G	NA	N{+237}	1124.52	3	3371.56	3371.56	0	0	29	NRagged	373.97	120.98	35.29	6.14	5	>gi|488939478|ref|WP_002850553.1| GTPase ObgE [Campylobacter fetus]	628	NS_403_Glycosylation_Cff_HILIC_B1.56414.56414.3	controllerType=0 controllerNumber=1 scan=56414	130.869	Trypsin	B1	PLGGPDGGDGGNGGDVYFIVDNNTHTLANYK	N{+237}	237.111	237.11	237.111
78466:3	4	L.NDELLDANN{+237.124}LDSELLDNLDHTDDHK.N	NA	N{+237}	1039.81	3	3117.42	3115.42	2	-2.2	149	NRagged	374.43	57.12	1.38	7.98	278	>gi|636635603|ref|WP_024305352.1| hypothetical protein [Campylobacter fetus]	173	NS_403_Glycosylation_Cff_HILIC_B2.73865.73865.3	controllerType=0 controllerNumber=1 scan=73865	162.444	Trypsin	B2	NDELLDANNLDSELLDNLDHTDDHK	N{+237}	237.124	237.12	237.124
49481:3	35	I.TLTWEPN{+237.216}TNDDFSHYNIYR.S	NA	N{+237}	875.101	3	2623.29	2623.29	0	0	240	NRagged	632.35	94.08	0	8.08	111	>gi|488938836|ref|WP_002849911.1| fibronectin type III domain-containing protein [Campylobacter fetus]	897	NS_403_Glycosylation_Cff_HILIC_B1.49679.49679.3	controllerType=0 controllerNumber=1 scan=49679	118.333	Trypsin	B1	TLTWEPNTNDDFSHYNIYR	N{+237}	237.216	237.22	237.216
84099:4	23	M.NELLFN{+237.402}SHALTSLDEIDGVGHR.V	NA	N{+237}	669.909	4	2676.61	2674.61	2	-2.5	68	NRagged	535.87	123.84	0	7.57	103	>gi|488938191|ref|WP_002849266.1| acetate kinase [Campylobacter fetus]	1183	NS_403_Glycosylation_Cff_HILIC_B1.79291.79291.6	controllerType=0 controllerNumber=1 scan=79291	170.622	Trypsin	B1	NELLFNSHALTSLDEIDGVGHR	N{+237}	237.402	237.4	237.402
38842:3	3	L.WGHAHGGAN{+237.607}EGVIR.Q	NA	N{+238}	567.112	3	1699.32	1698.32	1	-2	262	NRagged	383.51	66.22	0	6.14	737	>gi|488937111|ref|WP_002848186.1| citrate synthase [Campylobacter fetus]	1635	NS_403_Glycosylation_Cff_HILIC_B3.39055.39055.3	controllerType=0 controllerNumber=1 scan=39055	96.3638	Trypsin	B3	WGHAHGGANEGVIR	N{+238}	237.607	237.61	237.607
55995:3	1	K.DGHGTMAVPIYQSTAYDFGSC[+57.021]ETAAN{+238.000}R.F	NA	C[+57], N{+238}	1053.43	3	3158.27	3157.27	1	-1.1	16	Specific	337.54	191.17	0	8.69	627	>gi|488938364|ref|WP_002849439.1| O-acetylhomoserine aminocarboxypropyltransferase/cysteine synthase [Campylobacter fetus]	1106	NS_403_Glycosylation_Cff_HILIC_B3.54336.54336.3	controllerType=0 controllerNumber=1 scan=54336	126.075	Trypsin	B3	DGHGTMAVPIYQSTAYDFGSCETAANR	N{+238}	238	238	238
56045:3	1	K.DGHGTMAVPIYQSTAYDFGSC[+57.021]ETAAN{+238.009}R.F	NA	C[+57], N{+238}	1053.1	3	3157.28	3157.28	0	0	16	Specific	410.65	231.81	1.2	7.02	627	>gi|488938364|ref|WP_002849439.1| O-acetylhomoserine aminocarboxypropyltransferase/cysteine synthase [Campylobacter fetus]	1106	NS_403_Glycosylation_Cff_HILIC_B3.54377.54377.3	controllerType=0 controllerNumber=1 scan=54377	126.15	Trypsin	B3	DGHGTMAVPIYQSTAYDFGSCETAANR	N{+238}	238.009	238.01	238.009
55439:3	2	K.DGHGTMAVPIYQSTAYDFGSC[+57.021]ETAAN{+238.011}R.F	NA	C[+57], N{+238}	1053.43	3	3158.28	3157.28	1	-1.1	16	Specific	353.94	189.62	0	8.61	719	>gi|488938364|ref|WP_002849439.1| O-acetylhomoserine aminocarboxypropyltransferase/cysteine synthase [Campylobacter fetus]	1106	NS_403_Glycosylation_Cff_HILIC_B2.54217.54217.3	controllerType=0 controllerNumber=1 scan=54217	126.234	Trypsin	B2	DGHGTMAVPIYQSTAYDFGSCETAANR	N{+238}	238.011	238.01	238.011
53789:3	2	K.DGHGTMAVPIYQSTAYDFGSC[+57.021]ETAAN{+238.017}R.F	NA	C[+57], N{+238}	1053.77	3	3159.28	3157.28	2	-2.1	16	Specific	345.12	169.71	0	7.11	519	>gi|488938364|ref|WP_002849439.1| O-acetylhomoserine aminocarboxypropyltransferase/cysteine synthase [Campylobacter fetus]	1106	NS_403_Glycosylation_Cff_HILIC_B1.53634.53634.3	controllerType=0 controllerNumber=1 scan=53634	125.838	Trypsin	B1	DGHGTMAVPIYQSTAYDFGSCETAANR	N{+238}	238.017	238.02	238.017
19031:3	41	Q.TC[+57.021]C[+57.021]GQPSYN{+238.062}SGYFEESKK.I	NA	C[+57]*2, N{+238}	794.656	3	2381.95	2379.95	2	-2.8	42	NRagged	358.43	11.09	0	6.98	126	>gi|500052073|ref|WP_011731990.1| (Fe-S)-binding protein [Campylobacter fetus]	317	NS_403_Glycosylation_Cff_HILIC_B2.21396.21396.3	controllerType=0 controllerNumber=1 scan=21396	59.1874	Trypsin	B2	TCCGQPSYNSGYFEESKK	*2 N{+238}	238.062	238.06	238.062
86701:4	31	M.NELLFN{+238.073}SHALTSLDEIDGVGHR.V	NA	N{+238}	670.076	4	2677.28	2675.28	2	-2.5	68	NRagged	308.74	64.79	0	7.67	102	>gi|488938191|ref|WP_002849266.1| acetate kinase [Campylobacter fetus]	1183	NS_403_Glycosylation_Cff_HILIC_B3.80034.80034.6	controllerType=0 controllerNumber=1 scan=80034	172.195	Trypsin	B3	NELLFNSHALTSLDEIDGVGHR	N{+238}	238.073	238.07	238.073
03650:4	1	K.PHVN{+238.103}IGTIGHVDHGK.T	NA	N{+238}	455.488	4	1818.93	1818.93	0	0	11	Specific	311.44	55.42	16.21	4.8	874	>gi|488939054|ref|WP_002850129.1| elongation factor Tu [Campylobacter fetus]	809	NS_403_Glycosylation_Cff_HILIC_B2.5389.5389.4	controllerType=0 controllerNumber=1 scan=5389	21.7684	Trypsin	B2	PHVNIGTIGHVDHGK	N{+238}	238.103	238.1	238.103
36278:3	3	L.WGHAHGGAN{+238.109}EGVIR.Q	NA	N{+238}	567.279	3	1699.82	1698.82	1	-2	262	NRagged	465.21	75.67	18.38	6.08	620	>gi|488937111|ref|WP_002848186.1| citrate synthase [Campylobacter fetus]	1635	NS_403_Glycosylation_Cff_HILIC_B1.37848.37848.3	controllerType=0 controllerNumber=1 scan=37848	95.6702	Trypsin	B1	WGHAHGGANEGVIR	N{+238}	238.109	238.11	238.109
14444:4	1	K.PHVN{+238.117}IGTIGHVDHGK.T	NA	N{+238}	455.742	4	1819.95	1818.95	1	-1.8	11	Specific	485.6	73.49	0	7.19	955	>gi|488939054|ref|WP_002850129.1| elongation factor Tu [Campylobacter fetus]	809	NS_403_Glycosylation_Cff_HILIC_B1.17000.17000.4	controllerType=0 controllerNumber=1 scan=17000	50.5989	Trypsin	B1	PHVNIGTIGHVDHGK	N{+238}	238.117	238.12	238.117
54583:3	140	K.YDLEDLN{+238.122}AYIKPER.D	NA	N{+238}	660	3	1977.99	1976.99	1	-1.7	119	Specific	399.02	5.29	1.07	5.07	27	>gi|488936818|ref|WP_002847893.1| ribonucleoside-diphosphate reductase subunit alpha [Campylobacter fetus]	1780	NS_403_Glycosylation_Cff_HILIC_B2.53496.53496.3	controllerType=0 controllerNumber=1 scan=53496	124.987	Trypsin	B2	YDLEDLNAYIKPER	N{+238}	238.122	238.12	238.122
52985:3	90	K.YDLEDLN{+238.123}AYIKPER.D	NA	N{+238}	660.001	3	1977.99	1976.99	1	-1.7	119	Specific	413.31	36.4	2	4.64	33	>gi|488936818|ref|WP_002847893.1| ribonucleoside-diphosphate reductase subunit alpha [Campylobacter fetus]	1780	NS_403_Glycosylation_Cff_HILIC_B1.52944.52944.3	controllerType=0 controllerNumber=1 scan=52944	124.649	Trypsin	B1	YDLEDLNAYIKPER	N{+238}	238.123	238.12	238.123
49228:4	161	Q.PGTYC[+57.021]LGYDEAPRGEN{+238.131}IHWIMQGDSQK.V	NA	C[+57], N{+238}	841.391	4	3362.54	3360.54	2	-2	476	NRagged	677.93	361.67	1.93	13.12	26	>gi|488937046|ref|WP_002848121.1| hydrogenase large subunit [Campylobacter fetus]	1672	NS_403_Glycosylation_Cff_HILIC_B3.48387.48387.4	controllerType=0 controllerNumber=1 scan=48387	115.012	Trypsin	B3	PGTYCLGYDEAPRGENIHWIMQGDSQK	N{+238}	238.131	238.13	238.131
02589:3	355	K.PC[+57.021]EVC[+57.021]N{+238.132}HHC[+57.021]VSNEK.N	NA	C[+57]*3, N{+238}	670.287	3	2008.85	2007.85	1	-1.7	322	Specific	385.86	276.1	0	7.05	13	>gi|636635567|ref|WP_024305316.1| radical SAM protein [Campylobacter fetus]	181	NS_403_Glycosylation_Cff_HILIC_B2.4550.4550.3	controllerType=0 controllerNumber=1 scan=4550	20.0513	Trypsin	B2	PCEVCNHHCVSNEK	*3 N{+238}	238.132	238.13	238.132
11386:3	84	R.PN{+238.134}MDIIAVAHDEETAR.S	NA	N{+238}	674.332	3	2020.98	2019.98	1	-1.7	392	Specific	326.94	326.94	52.41	6.58	26	>gi|488937960|ref|WP_002849035.1| pyruvate kinase [Campylobacter fetus]	1288	NS_403_Glycosylation_Cff_HILIC_B1.13811.13811.3	controllerType=0 controllerNumber=1 scan=13811	43.0175	Trypsin	B1	PNMDIIAVAHDEETAR	N{+238}	238.134	238.13	238.134
48490:4	193	Q.PGTYC[+57.021]LGYDEAPRGEN{+238.136}IHWIMQGDSQK.V	NA	C[+57], N{+238}	841.642	4	3363.55	3360.55	3	-3	476	NRagged	761.57	47.28	1.46	13.75	15	>gi|488937046|ref|WP_002848121.1| hydrogenase large subunit [Campylobacter fetus]	1672	NS_403_Glycosylation_Cff_HILIC_B2.48169.48169.4	controllerType=0 controllerNumber=1 scan=48169	115.178	Trypsin	B2	PGTYCLGYDEAPRGENIHWIMQGDSQK	N{+238}	238.136	238.14	238.136
51716:3	42	I.TLTWEPN{+238.221}TNDDFSHYNIYR.S	NA	N{+238}	875.436	3	2624.29	2624.29	0	0	240	NRagged	581.12	130.58	0	7.98	98	>gi|488938836|ref|WP_002849911.1| fibronectin type III domain-containing protein [Campylobacter fetus]	897	NS_403_Glycosylation_Cff_HILIC_B3.50479.50479.3	controllerType=0 controllerNumber=1 scan=50479	118.756	Trypsin	B3	TLTWEPNTNDDFSHYNIYR	N{+238}	238.221	238.22	238.221
05138:4	1	K.PHVN{+239.020}IGTIGHVDHGK.T	NA	N{+239}	455.968	4	1820.85	1819.85	1	-1.8	11	Specific	453.11	111.19	2.6	5.86	874	>gi|488939054|ref|WP_002850129.1| elongation factor Tu [Campylobacter fetus]	809	NS_403_Glycosylation_Cff_HILIC_B2.6717.6717.4	controllerType=0 controllerNumber=1 scan=6717	24.5576	Trypsin	B2	PHVNIGTIGHVDHGK	N{+239}	239.02	239.02	239.02
41529:3	90	K.YDLEDLN{+239.049}AYIKPER.D	NA	N{+239}	659.976	3	1977.91	1977.91	0	0	119	Specific	435.22	27.94	27.94	4.97	33	>gi|488936818|ref|WP_002847893.1| ribonucleoside-diphosphate reductase subunit alpha [Campylobacter fetus]	1780	NS_403_Glycosylation_Cff_HILIC_B1.42552.42552.3	controllerType=0 controllerNumber=1 scan=42552	105.005	Trypsin	B1	YDLEDLNAYIKPER	N{+239}	239.049	239.05	239.049
73081:4	164	E.PDYEFMRPN{+239.064}GSVTDIPLGPLHITADEPGHFR.L	NA	N{+239}	930.943	4	3720.75	3717.75	3	-2.7	177	NRagged	620.53	261.58	0	10.74	26	>gi|488937046|ref|WP_002848121.1| hydrogenase large subunit [Campylobacter fetus]	1672	NS_403_Glycosylation_Cff_HILIC_B1.70351.70351.4	controllerType=0 controllerNumber=1 scan=70351	155.258	Trypsin	B1	PDYEFMRPNGSVTDIPLGPLHITADEPGHFR	N{+239}	239.064	239.06	239.064
17352:3	42	Q.TC[+57.021]C[+57.021]GQPSYN{+239.066}SGYFEESKK.I	NA	C[+57]*2, N{+239}	794.99	3	2382.96	2380.96	2	-2.8	42	NRagged	542.51	52	0	7.55	99	>gi|500052073|ref|WP_011731990.1| (Fe-S)-binding protein [Campylobacter fetus]	317	NS_403_Glycosylation_Cff_HILIC_B1.19860.19860.3	controllerType=0 controllerNumber=1 scan=19860	56.9171	Trypsin	B1	TCCGQPSYNSGYFEESKK	*2 N{+239}	239.066	239.07	239.066
17960:3	41	Q.TC[+57.021]C[+57.021]GQPSYN{+239.069}SGYFEESKK.I	NA	C[+57]*2, N{+239}	794.991	3	2382.96	2380.96	2	-2.8	42	NRagged	303.23	20.86	0	6.89	126	>gi|500052073|ref|WP_011731990.1| (Fe-S)-binding protein [Campylobacter fetus]	317	NS_403_Glycosylation_Cff_HILIC_B2.20421.20421.3	controllerType=0 controllerNumber=1 scan=20421	57.191	Trypsin	B2	TCCGQPSYNSGYFEESKK	*2 N{+239}	239.069	239.07	239.069
65482:3	93	E.GVN{+239.073}ITC[+57.021]EVTPHHFTFSEDELINYDTNFK.M	NA	C[+57], N{+239}	1190.54	3	3569.6	3566.6	3	-2.8	246	NRagged	441.17	1.61	1.61	7.05	29	>gi|488939383|ref|WP_002850458.1| dihydroorotase [Campylobacter fetus]	677	NS_403_Glycosylation_Cff_HILIC_B1.63855.63855.3	controllerType=0 controllerNumber=1 scan=63855	143.566	Trypsin	B1	GVNITCEVTPHHFTFSEDELINYDTNFK	N{+239}	239.073	239.07	239.073
84756:3	39	K.LEVHHN{+239.074}VNITDSALVAAAK.L	NA	N{+239}	748.387	3	2243.15	2241.15	2	-3	357	Specific	334.57	105.27	0	4.63	84	>gi|488938404|ref|WP_002849479.1| AAA domain-containing protein [Campylobacter fetus]	1088	NS_403_Glycosylation_Cff_HILIC_B2.78958.78958.3	controllerType=0 controllerNumber=1 scan=78958	171.843	Trypsin	B2	LEVHHNVNITDSALVAAAK	N{+239}	239.074	239.07	239.074
85438:2	6	I.ENQSEN{+239.075}SDGDLEEFTDDIIETENSDK.N	NA	N{+239}	1607.65	2	3214.3	3212.3	2	-2.1	367	NRagged	367.09	16.55	0	6.68	249	>gi|636635603|ref|WP_024305352.1| hypothetical protein [Campylobacter fetus]	173	NS_403_Glycosylation_Cff_HILIC_B3.79031.79031.2	controllerType=0 controllerNumber=1 scan=79031	170.489	Trypsin	B3	ENQSENSDGDLEEFTDDIIETENSDK	N{+239}	239.075	239.07	239.075
13466:4	1	K.PHVN{+239.075}IGTIGHVDHGK.T	NA	N{+239}	455.981	4	1820.9	1819.9	1	-1.8	11	Specific	399.09	96.75	0	4.24	955	>gi|488939054|ref|WP_002850129.1| elongation factor Tu [Campylobacter fetus]	809	NS_403_Glycosylation_Cff_HILIC_B1.16024.16024.2	controllerType=0 controllerNumber=1 scan=16024	48.3688	Trypsin	B1	PHVNIGTIGHVDHGK	N{+239}	239.075	239.07	239.075
23184:4	2	K.PHVN{+239.078}IGTIGHVDHGK.T	NA	N{+239}	455.982	4	1820.91	1819.91	1	-1.8	11	Specific	450.45	82.95	5.58	6.45	791	>gi|488939054|ref|WP_002850129.1| elongation factor Tu [Campylobacter fetus]	809	NS_403_Glycosylation_Cff_HILIC_B3.25037.25037.4	controllerType=0 controllerNumber=1 scan=25037	66.806	Trypsin	B3	PHVNIGTIGHVDHGK	N{+239}	239.078	239.08	239.078
39885:3	97	T.VGFYN{+239.084}DGEFIELNHTATSR.A	NA	N{+239}	803.706	3	2409.1	2409.1	0	0	206	NRagged	389.8	14.58	14.58	4.31	41	>gi|488937332|ref|WP_002848407.1| 4-hydroxy-tetrahydrodipicolinate reductase [Campylobacter fetus]	1549	NS_403_Glycosylation_Cff_HILIC_B2.40537.40537.3	controllerType=0 controllerNumber=1 scan=40537	100.21	Trypsin	B2	VGFYNDGEFIELNHTATSR	N{+239}	239.084	239.08	239.084
42396:3	97	T.VGFYN{+239.086}DGEFIELNHTATSR.A	NA	N{+239}	803.707	3	2409.11	2409.11	0	0	206	NRagged	460.89	25.17	25.17	4.47	41	>gi|488937332|ref|WP_002848407.1| 4-hydroxy-tetrahydrodipicolinate reductase [Campylobacter fetus]	1549	NS_403_Glycosylation_Cff_HILIC_B2.42705.42705.3	controllerType=0 controllerNumber=1 scan=42705	104.424	Trypsin	B2	VGFYNDGEFIELNHTATSR	N{+239}	239.086	239.09	239.086
33014:3	254	D.TTDIDN{+239.091}VIEKEEDK.L	NA	N{+239}	630.299	3	1888.88	1887.88	1	-1.8	200	NRagged	372.46	13.58	0	6.06	8	>gi|488939132|ref|WP_002850207.1| hypothetical protein [Campylobacter fetus]	771	NS_403_Glycosylation_Cff_HILIC_B2.34369.34369.3	controllerType=0 controllerNumber=1 scan=34369	87.2388	Trypsin	B2	TTDIDNVIEKEEDK	N{+239}	239.091	239.09	239.091
42605:3	97	T.VGFYN{+239.093}DGEFIELNHTATSR.A	NA	N{+239}	804.042	3	2410.11	2409.11	1	-1.4	206	NRagged	407.03	25.78	25.78	5.41	41	>gi|488937332|ref|WP_002848407.1| 4-hydroxy-tetrahydrodipicolinate reductase [Campylobacter fetus]	1549	NS_403_Glycosylation_Cff_HILIC_B2.42894.42894.3	controllerType=0 controllerNumber=1 scan=42894	104.802	Trypsin	B2	VGFYNDGEFIELNHTATSR	N{+239}	239.093	239.09	239.093
80948:3	17	I.VSEITTEPN{+239.115}YEAVLHAISDGC[+57.021]GC[+57.021]H.-	NA	C[+57]*2, N{+239}	967.435	3	2900.29	2898.29	2	-2.3	149	Non	336.58	58.59	0	8.23	157	>gi|488936745|ref|WP_002847820.1| thiol peroxidase [Campylobacter fetus]	1807	NS_403_Glycosylation_Cff_HILIC_B3.75452.75452.3	controllerType=0 controllerNumber=1 scan=75452	164.296	Trypsin	B3	VSEITTEPNYEAVLHAISDGCGCH	*2 N{+239}	239.115	239.12	239.115
05136:4	2	K.PHVN{+239.117}IGTIGHVDHGK.T	NA	N{+239}	455.992	4	1820.95	1819.95	1	-1.8	11	Specific	437.99	32.76	0	6.47	791	>gi|488939054|ref|WP_002850129.1| elongation factor Tu [Campylobacter fetus]	809	NS_403_Glycosylation_Cff_HILIC_B3.6694.6694.4	controllerType=0 controllerNumber=1 scan=6694	24.4758	Trypsin	B3	PHVNIGTIGHVDHGK	N{+239}	239.117	239.12	239.117
41530:3	90	K.YDLEDLN{+239.118}AYIKPER.D	NA	N{+239}	659.999	3	1977.98	1977.98	0	0	119	Specific	435.22	27.94	27.94	4.97	33	>gi|488936818|ref|WP_002847893.1| ribonucleoside-diphosphate reductase subunit alpha [Campylobacter fetus]	1780	NS_403_Glycosylation_Cff_HILIC_B1.42552.42552.3	controllerType=0 controllerNumber=1 scan=42552	105.005	Trypsin	B1	YDLEDLNAYIKPER	N{+239}	239.118	239.12	239.118
79216:3	11	I.VSEITTEPN{+239.118}YEAVLHAISDGC[+57.021]GC[+57.021]H.-	NA	C[+57]*2, N{+239}	967.436	3	2900.29	2898.29	2	-2.3	149	Non	543.96	24.22	0	7.45	221	>gi|488936745|ref|WP_002847820.1| thiol peroxidase [Campylobacter fetus]	1807	NS_403_Glycosylation_Cff_HILIC_B1.75221.75221.3	controllerType=0 controllerNumber=1 scan=75221	163.648	Trypsin	B1	VSEITTEPNYEAVLHAISDGCGCH	*2 N{+239}	239.118	239.12	239.118
63836:3	5	I.ELKDTIEN{+239.119}MGAGLVR.E	NA	N{+239}	629.33	3	1885.98	1884.98	1	-1.8	60	NRagged	396.44	109.61	13.48	6.56	232	>gi|500052002|ref|WP_011731919.1| chaperonin GroEL [Campylobacter fetus]	345	NS_403_Glycosylation_Cff_HILIC_B3.61102.61102.3	controllerType=0 controllerNumber=1 scan=61102	137.85	Trypsin	B3	ELKDTIENMGAGLVR	N{+239}	239.119	239.12	239.119
48023:3	460	L.TDGDTEEAYEHLN{+239.119}GYSPISR.K	NA	N{+239}	832.375	3	2495.11	2493.11	2	-2.7	41	NRagged	437.25	87.59	0	7.68	5	>gi|488938235|ref|WP_002849310.1| hypothetical protein [Campylobacter fetus]	1166	NS_403_Glycosylation_Cff_HILIC_B3.47254.47254.3	controllerType=0 controllerNumber=1 scan=47254	112.763	Trypsin	B3	TDGDTEEAYEHLNGYSPISR	N{+239}	239.119	239.12	239.119
78155:3	6	L.NDELLDANN{+239.119}LDSELLDNLDHTDDHK.N	NA	N{+239}	1039.81	3	3117.42	3117.42	0	0	149	NRagged	518	0.25	0.25	6.51	253	>gi|636635603|ref|WP_024305352.1| hypothetical protein [Campylobacter fetus]	173	NS_403_Glycosylation_Cff_HILIC_B1.74405.74405.3	controllerType=0 controllerNumber=1 scan=74405	162.258	Trypsin	B1	NDELLDANNLDSELLDNLDHTDDHK	N{+239}	239.119	239.12	239.119
91382:2	5	I.AQVATISAN{+239.120}SDSSIGDLIAEAMEK.V	NA	N{+239}	1331.65	2	2662.3	2660.3	2	-2.5	144	NRagged	300.78	71.48	0	8.18	232	>gi|500052002|ref|WP_011731919.1| chaperonin GroEL [Campylobacter fetus]	345	NS_403_Glycosylation_Cff_HILIC_B3.83838.83838.2	controllerType=0 controllerNumber=1 scan=83838	177.488	Trypsin	B3	AQVATISANSDSSIGDLIAEAMEK	N{+239}	239.12	239.12	239.12
87520:2	6	I.AQVATISAN{+239.121}SDSSIGDLIAEAMEK.V	NA	N{+239}	1331.65	2	2662.3	2660.3	2	-2.5	144	NRagged	369.99	6.48	0	7.97	221	>gi|500052002|ref|WP_011731919.1| chaperonin GroEL [Campylobacter fetus]	345	NS_403_Glycosylation_Cff_HILIC_B2.81254.81254.2	controllerType=0 controllerNumber=1 scan=81254	175.11	Trypsin	B2	AQVATISANSDSSIGDLIAEAMEK	N{+239}	239.121	239.12	239.121
79654:3	6	L.NDELLDANN{+239.121}LDSELLDNLDHTDDHK.N	NA	N{+239}	1039.81	3	3117.42	3117.42	0	0	149	NRagged	487.67	42.54	1.38	6.62	249	>gi|636635603|ref|WP_024305352.1| hypothetical protein [Campylobacter fetus]	173	NS_403_Glycosylation_Cff_HILIC_B3.74413.74413.3	controllerType=0 controllerNumber=1 scan=74413	162.425	Trypsin	B3	NDELLDANNLDSELLDNLDHTDDHK	N{+239}	239.121	239.12	239.121
92417:2	5	I.AQVATISAN{+239.122}SDSSIGDLIAEAMEK.V	NA	N{+239}	1331.66	2	2662.3	2660.3	2	-2.5	144	NRagged	323.35	50.83	0	8.25	232	>gi|500052002|ref|WP_011731919.1| chaperonin GroEL [Campylobacter fetus]	345	NS_403_Glycosylation_Cff_HILIC_B3.84618.84618.2	controllerType=0 controllerNumber=1 scan=84618	178.553	Trypsin	B3	AQVATISANSDSSIGDLIAEAMEK	N{+239}	239.122	239.12	239.122
78223:3	6	L.NDELLDANN{+239.122}LDSELLDNLDHTDDHK.N	NA	N{+239}	1039.81	3	3117.42	3117.42	0	0	149	NRagged	548.16	48.68	1.38	7.09	253	>gi|636635603|ref|WP_024305352.1| hypothetical protein [Campylobacter fetus]	173	NS_403_Glycosylation_Cff_HILIC_B1.74457.74457.3	controllerType=0 controllerNumber=1 scan=74457	162.327	Trypsin	B1	NDELLDANNLDSELLDNLDHTDDHK	N{+239}	239.122	239.12	239.122
41556:3	90	K.YDLEDLN{+239.123}AYIKPER.D	NA	N{+239}	660.001	3	1977.99	1977.99	0	0	119	Specific	523.34	31.39	31.39	5.66	33	>gi|488936818|ref|WP_002847893.1| ribonucleoside-diphosphate reductase subunit alpha [Campylobacter fetus]	1780	NS_403_Glycosylation_Cff_HILIC_B1.42575.42575.3	controllerType=0 controllerNumber=1 scan=42575	105.049	Trypsin	B1	YDLEDLNAYIKPER	N{+239}	239.123	239.12	239.123
87986:2	5	I.AQVATISAN{+239.128}SDSSIGDLIAEAMEK.V	NA	N{+239}	1331.66	2	2662.31	2660.31	2	-2.5	144	NRagged	411.04	34.87	1.02	7.24	231	>gi|500052002|ref|WP_011731919.1| chaperonin GroEL [Campylobacter fetus]	345	NS_403_Glycosylation_Cff_HILIC_B1.82432.82432.2	controllerType=0 controllerNumber=1 scan=82432	175.173	Trypsin	B1	AQVATISANSDSSIGDLIAEAMEK	N{+239}	239.128	239.13	239.128
02433:3	348	K.PC[+57.021]EVC[+57.021]N{+239.130}HHC[+57.021]VSNEK.N	NA	C[+57]*3, N{+239}	670.287	3	2008.85	2008.85	0	0	322	Specific	364.77	330.66	20.39	6.44	12	>gi|636635567|ref|WP_024305316.1| radical SAM protein [Campylobacter fetus]	181	NS_403_Glycosylation_Cff_HILIC_B3.4434.4434.3	controllerType=0 controllerNumber=1 scan=4434	20.004	Trypsin	B3	PCEVCNHHCVSNEK	*3 N{+239}	239.13	239.13	239.13
01955:3	361	K.PC[+57.021]EVC[+57.021]N{+239.131}HHC[+57.021]VSNEK.N	NA	C[+57]*3, N{+239}	670.287	3	2008.85	2008.85	0	0	322	Specific	339.59	339.59	27.18	5.98	8	>gi|636635567|ref|WP_024305316.1| radical SAM protein [Campylobacter fetus]	181	NS_403_Glycosylation_Cff_HILIC_B1.4180.4180.3	controllerType=0 controllerNumber=1 scan=4180	20.2593	Trypsin	B1	PCEVCNHHCVSNEK	*3 N{+239}	239.131	239.13	239.131
39526:3	3	I.GALWGHAHGGAN{+239.137}EGVIR.Q	NA	N{+239}	648.003	3	1941.99	1940.99	1	-1.7	259	NRagged	326.42	57.4	0	6.14	737	>gi|488937111|ref|WP_002848186.1| citrate synthase [Campylobacter fetus]	1635	NS_403_Glycosylation_Cff_HILIC_B3.39743.39743.3	controllerType=0 controllerNumber=1 scan=39743	97.9393	Trypsin	B3	GALWGHAHGGANEGVIR	N{+239}	239.137	239.14	239.137
47220:4	164	Q.PGTYC[+57.021]LGYDEAPRGEN{+239.138}IHWIMQGDSQK.V	NA	C[+57], N{+239}	841.642	4	3363.55	3361.55	2	-2	476	NRagged	381.62	58.87	2.06	8.09	26	>gi|488937046|ref|WP_002848121.1| hydrogenase large subunit [Campylobacter fetus]	1672	NS_403_Glycosylation_Cff_HILIC_B1.47679.47679.4	controllerType=0 controllerNumber=1 scan=47679	114.776	Trypsin	B1	PGTYCLGYDEAPRGENIHWIMQGDSQK	N{+239}	239.138	239.14	239.138
19461:3	228	L.IGTIALKDEIRDN{+239.172}AK.E	NA	N{+239}	633.038	3	1897.1	1896.1	1	-1.8	505	NRagged	333.06	67.26	0	6.36	13	>gi|488938228|ref|WP_002849303.1| heavy metal translocating P-type ATPase [Campylobacter fetus]	1171	NS_403_Glycosylation_Cff_HILIC_B3.21383.21383.3	controllerType=0 controllerNumber=1 scan=21383	58.2916	Trypsin	B3	IGTIALKDEIRDNAK	N{+239}	239.172	239.17	239.172
51325:4	42	I.TLTWEPN{+239.226}TNDDFSHYNIYR.S	NA	N{+239}	657.08	4	2625.3	2625.3	0	0	240	NRagged	396.1	42.01	0	5.54	101	>gi|488938836|ref|WP_002849911.1| fibronectin type III domain-containing protein [Campylobacter fetus]	897	NS_403_Glycosylation_Cff_HILIC_B2.50593.50593.4	controllerType=0 controllerNumber=1 scan=50593	119.487	Trypsin	B2	TLTWEPNTNDDFSHYNIYR	N{+239}	239.226	239.23	239.226
46777:5	3	R.TVGSTHAHPYSC[+57.021]ISAGIGALWGHAHGGAN{+239.994}EGVIR.Q	NA	C[+57], N{+240}	736.938	5	3680.66	3680.66	0	0	242	Specific	307.76	22.82	12.65	4.66	752	>gi|488937111|ref|WP_002848186.1| citrate synthase [Campylobacter fetus]	1635	NS_403_Glycosylation_Cff_HILIC_B2.46645.46645.5	controllerType=0 controllerNumber=1 scan=46645	112.312	Trypsin	B2	TVGSTHAHPYSCISAGIGALWGHAHGGANEGVIR	N{+240}	239.994	239.99	239.994
05298:4	1	K.PHVN{+240.022}IGTIGHVDHGK.T	NA	N{+240}	455.968	4	1820.85	1820.85	0	0	11	Specific	492.59	61.58	2	5.19	874	>gi|488939054|ref|WP_002850129.1| elongation factor Tu [Campylobacter fetus]	809	NS_403_Glycosylation_Cff_HILIC_B2.6838.6838.4	controllerType=0 controllerNumber=1 scan=6838	24.7409	Trypsin	B2	PHVNIGTIGHVDHGK	N{+240}	240.022	240.02	240.022
77962:2	124	Q.EESQTLADITFQN{+240.027}YFR.M	NA	N{+240}	1101.98	2	2202.95	2201.95	1	-1.5	364	NRagged	337.8	36.04	0	7.03	37	>gi|488937897|ref|WP_002848972.1| preprotein translocase subunit SecA [Campylobacter fetus]	1317	NS_403_Glycosylation_Cff_HILIC_B2.73449.73449.2	controllerType=0 controllerNumber=1 scan=73449	161.693	Trypsin	B2	EESQTLADITFQNYFR	N{+240}	240.027	240.03	240.027
15933:4	1	K.PHVN{+240.053}IGTIGHVDHGK.T	NA	N{+240}	456.226	4	1821.88	1820.88	1	-1.8	11	Specific	553.59	98.84	0	6.26	874	>gi|488939054|ref|WP_002850129.1| elongation factor Tu [Campylobacter fetus]	809	NS_403_Glycosylation_Cff_HILIC_B2.18485.18485.4	controllerType=0 controllerNumber=1 scan=18485	53.0489	Trypsin	B2	PHVNIGTIGHVDHGK	N{+240}	240.053	240.05	240.053
88144:3	306	N.SIEFIESYTN{+240.064}FITFIFDQHQNATK.I	NA	N{+240}	1045.16	3	3133.47	3133.47	0	0	299	NRagged	427.25	77.08	0	6.05	8	>gi|488937278|ref|WP_002848353.1| histidinol-phosphate transaminase [Campylobacter fetus]	1572	NS_403_Glycosylation_Cff_HILIC_B1.82560.82560.3	controllerType=0 controllerNumber=1 scan=82560	175.335	Trypsin	B1	SIEFIESYTNFITFIFDQHQNATK	N{+240}	240.064	240.06	240.064
14915:4	1	K.PHVN{+240.067}IGTIGHVDHGK.T	NA	N{+240}	456.229	4	1821.9	1820.9	1	-1.8	11	Specific	523.89	101.12	0	6.06	874	>gi|488939054|ref|WP_002850129.1| elongation factor Tu [Campylobacter fetus]	809	NS_403_Glycosylation_Cff_HILIC_B2.17492.17492.4	controllerType=0 controllerNumber=1 scan=17492	50.8283	Trypsin	B2	PHVNIGTIGHVDHGK	N{+240}	240.067	240.07	240.067
33840:2	27	E.PHAYYEPN{+240.070}SFGGPAENK.D	NA	N{+240}	1059.46	2	2117.92	2117.92	0	0	377	NRagged	356.03	107.44	70.22	3.94	97	>gi|488938550|ref|WP_002849625.1| catalase [Campylobacter fetus]	1012	NS_403_Glycosylation_Cff_HILIC_B3.34602.34602.2	controllerType=0 controllerNumber=1 scan=34602	87.007	Trypsin	B3	PHAYYEPNSFGGPAENK	N{+240}	240.07	240.07	240.07
18798:3	41	Q.TC[+57.021]C[+57.021]GQPSYN{+240.070}SGYFEESKK.I	NA	C[+57]*2, N{+240}	795.325	3	2383.96	2381.96	2	-2.8	42	NRagged	423.26	71.72	0	8.13	125	>gi|500052073|ref|WP_011731990.1| (Fe-S)-binding protein [Campylobacter fetus]	317	NS_403_Glycosylation_Cff_HILIC_B3.20774.20774.3	controllerType=0 controllerNumber=1 scan=20774	57.0501	Trypsin	B3	TCCGQPSYNSGYFEESKK	*2 N{+240}	240.07	240.07	240.07
33888:2	27	E.PHAYYEPN{+240.071}SFGGPAENK.D	NA	N{+240}	1059.96	2	2118.92	2117.92	1	-1.6	377	NRagged	346.25	130.25	60.81	6.24	97	>gi|488938550|ref|WP_002849625.1| catalase [Campylobacter fetus]	1012	NS_403_Glycosylation_Cff_HILIC_B3.34643.34643.2	controllerType=0 controllerNumber=1 scan=34643	87.077	Trypsin	B3	PHAYYEPNSFGGPAENK	N{+240}	240.071	240.07	240.071
19032:3	41	Q.TC[+57.021]C[+57.021]GQPSYN{+240.074}SGYFEESKK.I	NA	C[+57]*2, N{+240}	795.326	3	2383.96	2381.96	2	-2.8	42	NRagged	358.51	11.08	0	6.98	126	>gi|500052073|ref|WP_011731990.1| (Fe-S)-binding protein [Campylobacter fetus]	317	NS_403_Glycosylation_Cff_HILIC_B2.21396.21396.3	controllerType=0 controllerNumber=1 scan=21396	59.1874	Trypsin	B2	TCCGQPSYNSGYFEESKK	*2 N{+240}	240.074	240.07	240.074
66411:4	175	E.DYFITPGFRPN{+240.082}VVVDGYTVHGTLMR.K	NA	N{+240}	774.885	4	3096.52	3094.52	2	-2.2	194	NRagged	303.38	1.28	0	5.85	14	>gi|500051949|ref|WP_011731866.1| membrane protein insertase YidC [Campylobacter fetus]	358	NS_403_Glycosylation_Cff_HILIC_B1.64673.64673.2	controllerType=0 controllerNumber=1 scan=64673	145.083	Trypsin	B1	DYFITPGFRPNVVVDGYTVHGTLMR	N{+240}	240.082	240.08	240.082
17308:4	2	K.PHVN{+240.083}IGTIGHVDHGK.T	NA	N{+240}	456.233	4	1821.91	1820.91	1	-1.8	11	Specific	534.55	92.22	0	6.59	791	>gi|488939054|ref|WP_002850129.1| elongation factor Tu [Campylobacter fetus]	809	NS_403_Glycosylation_Cff_HILIC_B3.19391.19391.4	controllerType=0 controllerNumber=1 scan=19391	54.0838	Trypsin	B3	PHVNIGTIGHVDHGK	N{+240}	240.083	240.08	240.083
31288:3	132	K.DEAYN{+240.099}ILMEYKK.S	NA	N{+240}	586.616	3	1757.83	1756.83	1	-1.9	60	Specific	369.76	138.98	0	6.6	35	>gi|488938451|ref|WP_002849526.1| YdcH family protein [Campylobacter fetus]	1067	NS_403_Glycosylation_Cff_HILIC_B2.32852.32852.3	controllerType=0 controllerNumber=1 scan=32852	84.2666	Trypsin	B2	DEAYNILMEYKK	N{+240}	240.099	240.1	240.099
08384:3	1	K.PHVN{+240.103}IGTIGHVDHGK.T	NA	N{+240}	607.982	3	1821.93	1820.93	1	-1.8	11	Specific	442.86	180.17	0.17	7.71	955	>gi|488939054|ref|WP_002850129.1| elongation factor Tu [Campylobacter fetus]	809	NS_403_Glycosylation_Cff_HILIC_B1.10386.10386.3	controllerType=0 controllerNumber=1 scan=10386	34.4835	Trypsin	B1	PHVNIGTIGHVDHGK	N{+240}	240.103	240.1	240.103
77327:3	4	L.NDELLDANN{+240.104}LDSELLDNLDHTDDHK.N	NA	N{+240}	1040.14	3	3118.4	3118.4	0	0	149	NRagged	325.76	11.47	0	5.11	278	>gi|636635603|ref|WP_024305352.1| hypothetical protein [Campylobacter fetus]	173	NS_403_Glycosylation_Cff_HILIC_B2.72857.72857.3	controllerType=0 controllerNumber=1 scan=72857	160.513	Trypsin	B2	NDELLDANNLDSELLDNLDHTDDHK	N{+240}	240.104	240.1	240.104
08740:4	1	K.PHVN{+240.104}IGTIGHVDHGK.T	NA	N{+240}	456.239	4	1821.93	1820.93	1	-1.8	11	Specific	531.57	106.81	0	6.06	874	>gi|488939054|ref|WP_002850129.1| elongation factor Tu [Campylobacter fetus]	809	NS_403_Glycosylation_Cff_HILIC_B2.10996.10996.4	controllerType=0 controllerNumber=1 scan=10996	35.5514	Trypsin	B2	PHVNIGTIGHVDHGK	N{+240}	240.104	240.1	240.104
00281:3	294	K.PN{+240.110}SATIDSHGDHR.I	NA	N{+240}	549.588	3	1646.75	1646.75	0	0	371	Specific	463.84	463.84	25.23	7.44	8	>gi|488938950|ref|WP_002850025.1| 3-phosphoshikimate 1-carboxyvinyltransferase [Campylobacter fetus]	855	NS_403_Glycosylation_Cff_HILIC_B1.2618.2618.3	controllerType=0 controllerNumber=1 scan=2618	16.5512	Trypsin	B1	PNSATIDSHGDHR	N{+240}	240.11	240.11	240.11
05704:3	2	K.PHVN{+240.117}IGTIGHVDHGK.T	NA	N{+240}	607.654	3	1820.95	1820.95	0	0	11	Specific	554.52	255.95	16.46	6.99	791	>gi|488939054|ref|WP_002850129.1| elongation factor Tu [Campylobacter fetus]	809	NS_403_Glycosylation_Cff_HILIC_B3.7809.7809.3	controllerType=0 controllerNumber=1 scan=7809	28.7907	Trypsin	B3	PHVNIGTIGHVDHGK	N{+240}	240.117	240.12	240.117
05646:3	2	K.PHVN{+240.118}IGTIGHVDHGK.T	NA	N{+240}	607.654	3	1820.95	1820.95	0	0	11	Specific	362.87	179.95	25.05	6.1	791	>gi|488939054|ref|WP_002850129.1| elongation factor Tu [Campylobacter fetus]	809	NS_403_Glycosylation_Cff_HILIC_B3.7745.7745.3	controllerType=0 controllerNumber=1 scan=7745	28.6404	Trypsin	B3	PHVNIGTIGHVDHGK	N{+240}	240.118	240.12	240.118
05299:4	1	K.PHVN{+240.119}IGTIGHVDHGK.T	NA	N{+240}	455.993	4	1820.95	1820.95	0	0	11	Specific	492.59	61.58	2	5.19	874	>gi|488939054|ref|WP_002850129.1| elongation factor Tu [Campylobacter fetus]	809	NS_403_Glycosylation_Cff_HILIC_B2.6838.6838.4	controllerType=0 controllerNumber=1 scan=6838	24.7409	Trypsin	B2	PHVNIGTIGHVDHGK	N{+240}	240.119	240.12	240.119
04940:4	1	K.PHVN{+240.120}IGTIGHVDHGK.T	NA	N{+240}	455.993	4	1820.95	1820.95	0	0	11	Specific	413.39	53.02	12.84	5.81	955	>gi|488939054|ref|WP_002850129.1| elongation factor Tu [Campylobacter fetus]	809	NS_403_Glycosylation_Cff_HILIC_B1.7017.7017.4	controllerType=0 controllerNumber=1 scan=7017	27.5746	Trypsin	B1	PHVNIGTIGHVDHGK	N{+240}	240.12	240.12	240.12
78341:5	67	L.NQIQADAHAFFIAFHDYHWN{+240.121}VK.G	NA	N{+240}	583.486	5	2913.4	2912.4	1	-1.2	9	NRagged	407.94	28.55	28.55	7.6	62	>gi|488936988|ref|WP_002848063.1| DNA starvation/stationary phase protection protein [Campylobacter fetus]	1709	NS_403_Glycosylation_Cff_HILIC_B2.73762.73762.5	controllerType=0 controllerNumber=1 scan=73762	162.261	Trypsin	B2	NQIQADAHAFFIAFHDYHWNVK	N{+240}	240.121	240.12	240.121
88162:5	25	I.ADSVGAYLFADVAHIAGLVVAGEHNN{+240.121}PFPHC[+57.021]HVVSSTTHK.T	NA	C[+57], N{+240}	894.043	5	4466.19	4465.19	1	-0.8	185	NRagged	419.51	32.7	0	6.93	77	>gi|488938691|ref|WP_002849766.1| serine hydroxymethyltransferase [Campylobacter fetus]	951	NS_403_Glycosylation_Cff_HILIC_B3.81274.81274.5	controllerType=0 controllerNumber=1 scan=81274	174.189	Trypsin	B3	ADSVGAYLFADVAHIAGLVVAGEHNNPFPHCHVVSSTTHK	N{+240}	240.121	240.12	240.121
89301:2	85	E.AEGSIAEYAN{+240.122}SMLTFAIVGC[+57.021]LK.E	NA	C[+57], N{+240}	1293.64	2	2586.27	2585.27	1	-1.3	355	NRagged	342.56	48.63	21.4	6.87	25	>gi|488938943|ref|WP_002850018.1| phosphoglycerate dehydrogenase [Campylobacter fetus]	858	NS_403_Glycosylation_Cff_HILIC_B1.83497.83497.2	controllerType=0 controllerNumber=1 scan=83497	176.556	Trypsin	B1	AEGSIAEYANSMLTFAIVGCLK	N{+240}	240.122	240.12	240.122
04941:4	1	K.PHVN{+240.122}IGTIGHVDHGK.T	NA	N{+240}	456.243	4	1821.95	1820.95	1	-1.8	11	Specific	411.22	53.02	1.61	6.97	955	>gi|488939054|ref|WP_002850129.1| elongation factor Tu [Campylobacter fetus]	809	NS_403_Glycosylation_Cff_HILIC_B1.7017.7017.4	controllerType=0 controllerNumber=1 scan=7017	27.5746	Trypsin	B1	PHVNIGTIGHVDHGK	N{+240}	240.122	240.12	240.122
25909:3	22	K.DEDGN{+240.130}ILHQAGK.R	NA	N{+240}	513.254	3	1537.75	1536.75	1	-2.2	259	Specific	501.95	184.09	0	7.21	86	>gi|636635646|ref|WP_024305395.1| DNA-directed RNA polymerase subunit beta [Campylobacter fetus]	157	NS_403_Glycosylation_Cff_HILIC_B2.28066.28066.3	controllerType=0 controllerNumber=1 scan=28066	74.3907	Trypsin	B2	DEDGNILHQAGK	N{+240}	240.13	240.13	240.13
08485:3	185	E.GHTDSTGPEDYN{+240.131}KK.L	NA	N{+240}	597.279	3	1789.82	1788.82	1	-1.9	276	NRagged	485.82	298.4	0	7.26	15	>gi|488937496|ref|WP_002848571.1| OmpA family protein [Campylobacter fetus]	1474	NS_403_Glycosylation_Cff_HILIC_B2.10708.10708.3	controllerType=0 controllerNumber=1 scan=10708	34.9165	Trypsin	B2	GHTDSTGPEDYNKK	N{+240}	240.131	240.13	240.131
52332:5	24	Q.DILENTQDHHQEN{+240.132}KEEVIAAIAAAIKK.V	NA	N{+240}	654.546	5	3268.7	3268.7	0	0	447	NRagged	361.83	36.09	0	6.79	86	>gi|488937999|ref|WP_002849074.1| acetyl-CoA carboxylase subunit A [Campylobacter fetus]	1271	NS_403_Glycosylation_Cff_HILIC_B2.51456.51456.5	controllerType=0 controllerNumber=1 scan=51456	121.052	Trypsin	B2	DILENTQDHHQENKEEVIAAIAAAIKK	N{+240}	240.132	240.13	240.132
72554:4	67	L.NQIQADAHAFFIAFHDYHWN{+240.133}VK.G	NA	N{+240}	728.859	4	2912.41	2912.41	0	0	9	NRagged	409.39	24.59	24.59	6.49	62	>gi|488936988|ref|WP_002848063.1| DNA starvation/stationary phase protection protein [Campylobacter fetus]	1709	NS_403_Glycosylation_Cff_HILIC_B2.69069.69069.4	controllerType=0 controllerNumber=1 scan=69069	153.398	Trypsin	B2	NQIQADAHAFFIAFHDYHWNVK	N{+240}	240.133	240.13	240.133
47316:3	164	Q.PGTYC[+57.021]LGYDEAPRGEN{+240.142}IHWIMQGDSQK.V	NA	C[+57], N{+240}	1122.52	3	3365.55	3362.55	3	-3	476	NRagged	607.18	14.15	0	9.82	26	>gi|488937046|ref|WP_002848121.1| hydrogenase large subunit [Campylobacter fetus]	1672	NS_403_Glycosylation_Cff_HILIC_B1.47774.47774.3	controllerType=0 controllerNumber=1 scan=47774	114.959	Trypsin	B1	PGTYCLGYDEAPRGENIHWIMQGDSQK	N{+240}	240.142	240.14	240.142
33188:4	2	K.PHVN{+240.145}IGTIGHVDHGK.T	NA	N{+240}	456.249	4	1821.97	1820.97	1	-1.8	11	Specific	545.68	102.07	0	6.76	791	>gi|488939054|ref|WP_002850129.1| elongation factor Tu [Campylobacter fetus]	809	NS_403_Glycosylation_Cff_HILIC_B3.34069.34069.4	controllerType=0 controllerNumber=1 scan=34069	85.9181	Trypsin	B3	PHVNIGTIGHVDHGK	N{+240}	240.145	240.15	240.145
05251:5	2	K.PHVN{+240.148}IGTIGHVDHGK.T	NA	N{+240}	365.201	5	1821.98	1820.98	1	-1.8	11	Specific	392.32	137.83	0	6.89	791	>gi|488939054|ref|WP_002850129.1| elongation factor Tu [Campylobacter fetus]	809	NS_403_Glycosylation_Cff_HILIC_B3.6818.6818.5	controllerType=0 controllerNumber=1 scan=6818	24.7272	Trypsin	B3	PHVNIGTIGHVDHGK	N{+240}	240.148	240.15	240.148
54226:4	35	I.TLTWEPN{+240.157}TNDDFSHYNIYR.S	NA	N{+240}	657.813	4	2628.23	2626.23	2	-2.6	240	NRagged	334.34	73.28	0	6.16	111	>gi|488938836|ref|WP_002849911.1| fibronectin type III domain-containing protein [Campylobacter fetus]	897	NS_403_Glycosylation_Cff_HILIC_B1.53980.53980.4	controllerType=0 controllerNumber=1 scan=53980	126.401	Trypsin	B1	TLTWEPNTNDDFSHYNIYR	N{+240}	240.157	240.16	240.157
55806:4	42	I.TLTWEPN{+240.159}TNDDFSHYNIYR.S	NA	N{+240}	657.564	4	2627.23	2626.23	1	-1.3	240	NRagged	339.01	73.76	0	5.36	101	>gi|488938836|ref|WP_002849911.1| fibronectin type III domain-containing protein [Campylobacter fetus]	897	NS_403_Glycosylation_Cff_HILIC_B2.54521.54521.4	controllerType=0 controllerNumber=1 scan=54521	126.736	Trypsin	B2	TLTWEPNTNDDFSHYNIYR	N{+240}	240.159	240.16	240.159
49777:3	35	I.TLTWEPN{+240.164}TNDDFSHYNIYR.S	NA	N{+240}	876.417	3	2627.24	2626.24	1	-1.3	240	NRagged	392.15	27.18	2.88	5.13	111	>gi|488938836|ref|WP_002849911.1| fibronectin type III domain-containing protein [Campylobacter fetus]	897	NS_403_Glycosylation_Cff_HILIC_B1.49936.49936.3	controllerType=0 controllerNumber=1 scan=49936	118.823	Trypsin	B1	TLTWEPNTNDDFSHYNIYR	N{+240}	240.164	240.16	240.164
60997:3	258	K.VEDSKFEVQN{+240.168}AYTFLIQNTQNK.V	NA	N{+240}	952.826	3	2856.46	2856.46	0	0	353	Specific	319.87	57.82	10.31	6.64	29	>gi|636635524|ref|WP_024305273.1| cytochrome c oxidase accessory protein CcoG [Campylobacter fetus]	195	NS_403_Glycosylation_Cff_HILIC_B3.58673.58673.3	controllerType=0 controllerNumber=1 scan=58673	133.717	Trypsin	B3	VEDSKFEVQNAYTFLIQNTQNK	N{+240}	240.168	240.17	240.168
19940:4	1	K.PHVN{+240.171}IGTIGHVDHGK.T	NA	N{+240}	456.255	4	1822	1821	1	-1.8	11	Specific	334.81	98.17	0	5.64	874	>gi|488939054|ref|WP_002850129.1| elongation factor Tu [Campylobacter fetus]	809	NS_403_Glycosylation_Cff_HILIC_B2.22392.22392.4	controllerType=0 controllerNumber=1 scan=22392	61.7534	Trypsin	B2	PHVNIGTIGHVDHGK	N{+240}	240.171	240.17	240.171
12209:3	355	K.PTN{+240.174}AC[+57.021]NHDC[+57.021]WYC[+57.021]AYK.A	NA	C[+57]*3, N{+240}	734.315	3	2200.93	2199.93	1	-1.5	35	Specific	576.95	53.1	0	7.95	13	>gi|636635567|ref|WP_024305316.1| radical SAM protein [Campylobacter fetus]	181	NS_403_Glycosylation_Cff_HILIC_B2.14673.14673.3	controllerType=0 controllerNumber=1 scan=14673	44.1803	Trypsin	B2	PTNACNHDCWYCAYK	*3 N{+240}	240.174	240.17	240.174
14967:3	18	I.GTEGTYSPFTYHDN{+240.175}SGK.L	NA	N{+240}	701.331	3	2101.98	2100.98	1	-1.6	33	NRagged	335	12.57	12.57	4.51	245	>gi|1172340593|ref|WP_080723867.1| ATP-binding cassette domain-containing protein [Campylobacter fetus]	43	NS_403_Glycosylation_Cff_HILIC_B1.17593.17593.3	controllerType=0 controllerNumber=1 scan=17593	52.0756	Trypsin	B1	GTEGTYSPFTYHDNSGK	N{+240}	240.175	240.18	240.175
12904:3	348	K.PTN{+240.175}AC[+57.021]NHDC[+57.021]WYC[+57.021]AYK.A	NA	C[+57]*3, N{+240}	734.316	3	2200.93	2199.93	1	-1.5	35	Specific	634.85	72.58	2.67	9.51	12	>gi|636635567|ref|WP_024305316.1| radical SAM protein [Campylobacter fetus]	181	NS_403_Glycosylation_Cff_HILIC_B3.15030.15030.3	controllerType=0 controllerNumber=1 scan=15030	44.1652	Trypsin	B3	PTNACNHDCWYCAYK	*3 N{+240}	240.175	240.18	240.175
07644:3	1	P.HVN{+240.991}IGTIGHVDHGK.T	NA	N{+241}	575.927	3	1725.77	1724.77	1	-1.9	12	NRagged	314.32	21.77	21.77	5.42	874	>gi|488939054|ref|WP_002850129.1| elongation factor Tu [Campylobacter fetus]	809	NS_403_Glycosylation_Cff_HILIC_B2.9894.9894.3	controllerType=0 controllerNumber=1 scan=9894	33.3521	Trypsin	B2	HVNIGTIGHVDHGK	N{+241}	240.991	240.99	240.991
55061:3	1	K.DGHGTMAVPIYQSTAYDFGSC[+57.021]ETAAN{+240.995}R.F	NA	C[+57], N{+241}	1054.09	3	3160.26	3160.26	0	0	16	Specific	381.26	275.94	50.94	7.96	627	>gi|488938364|ref|WP_002849439.1| O-acetylhomoserine aminocarboxypropyltransferase/cysteine synthase [Campylobacter fetus]	1106	NS_403_Glycosylation_Cff_HILIC_B3.53550.53550.3	controllerType=0 controllerNumber=1 scan=53550	124.672	Trypsin	B3	DGHGTMAVPIYQSTAYDFGSCETAANR	N{+241}	240.995	241	240.995
16698:2	1	K.DYDN{+241.015}IDNAPEEKER.G	NA	N{+241}	975.384	2	1949.76	1948.76	1	-1.7	46	Specific	333.93	181.66	0	6.75	874	>gi|488939054|ref|WP_002850129.1| elongation factor Tu [Campylobacter fetus]	809	NS_403_Glycosylation_Cff_HILIC_B2.19187.19187.2	controllerType=0 controllerNumber=1 scan=19187	54.4654	Trypsin	B2	DYDNIDNAPEEKER	N{+241}	241.015	241.01	241.015
32902:3	2	K.ERGITIATSHIEYETEN{+241.017}R.H	NA	N{+241}	788.024	3	2362.06	2360.06	2	-2.8	58	Specific	302.81	168.26	0	8.16	791	>gi|488939054|ref|WP_002850129.1| elongation factor Tu [Campylobacter fetus]	809	NS_403_Glycosylation_Cff_HILIC_B3.33844.33844.3	controllerType=0 controllerNumber=1 scan=33844	85.5206	Trypsin	B3	ERGITIATSHIEYETENR	N{+241}	241.017	241.02	241.017
17576:2	2	K.DYDN{+241.017}IDNAPEEKER.G	NA	N{+241}	975.385	2	1949.76	1948.76	1	-1.7	46	Specific	403.42	151.36	0	7.03	791	>gi|488939054|ref|WP_002850129.1| elongation factor Tu [Campylobacter fetus]	809	NS_403_Glycosylation_Cff_HILIC_B3.19610.19610.2	controllerType=0 controllerNumber=1 scan=19610	54.511	Trypsin	B3	DYDNIDNAPEEKER	N{+241}	241.017	241.02	241.017
89687:2	540	N.QIDN{+241.050}GQILEQLIEEVVVSK.N	NA	N{+241}	1199.11	2	2397.22	2395.22	2	-2.8	3	NRagged	364.64	54.46	0	7.88	5	>gi|636635718|ref|WP_024305467.1| bifunctional (p)ppGpp synthetase/guanosine-3',5'-bis(diphosphate) 3'-pyrophosphohydrolase [Campylobacter fetus]	149	NS_403_Glycosylation_Cff_HILIC_B3.82473.82473.2	controllerType=0 controllerNumber=1 scan=82473	175.627	Trypsin	B3	QIDNGQILEQLIEEVVVSK	N{+241}	241.05	241.05	241.05
23886:4	1	K.PHVN{+241.051}IGTIGHVDHGK.T	NA	N{+241}	456.225	4	1821.88	1821.88	0	0	11	Specific	473.91	82.74	11.2	5.94	955	>gi|488939054|ref|WP_002850129.1| elongation factor Tu [Campylobacter fetus]	809	NS_403_Glycosylation_Cff_HILIC_B1.26516.26516.4	controllerType=0 controllerNumber=1 scan=26516	72.3523	Trypsin	B1	PHVNIGTIGHVDHGK	N{+241}	241.051	241.05	241.051
29057:2	41	Q.TC[+57.021]C[+57.021]GQPSYN{+241.072}SGYFEESK.K	NA	C[+57]*2, N{+241}	1128.94	2	2256.87	2254.87	2	-3	42	NRagged	317.85	37.21	0	6.48	125	>gi|500052073|ref|WP_011731990.1| (Fe-S)-binding protein [Campylobacter fetus]	317	NS_403_Glycosylation_Cff_HILIC_B3.30431.30431.2	controllerType=0 controllerNumber=1 scan=30431	78.5935	Trypsin	B3	TCCGQPSYNSGYFEESK	*2 N{+241}	241.072	241.07	241.072
55330:3	147	N.GIN{+241.078}FGGEQSGHIIFSDFSK.T	NA	N{+241}	761.358	3	2282.06	2281.06	1	-1.5	321	NRagged	349.18	35.71	3.19	6.64	20	>gi|488939734|ref|WP_002850809.1| phosphoglucosamine mutase [Campylobacter fetus]	517	NS_403_Glycosylation_Cff_HILIC_B2.54125.54125.3	controllerType=0 controllerNumber=1 scan=54125	126.083	Trypsin	B2	GINFGGEQSGHIIFSDFSK	N{+241}	241.078	241.08	241.078
56838:2	13	Q.TFSTAEDN{+241.078}QSAVTINVLQGER.E	NA	N{+241}	1262.1	2	2523.19	2521.19	2	-2.7	419	NRagged	353.58	25.26	0	7.63	242	>gi|500052160|ref|WP_011732077.1| molecular chaperone DnaK [Campylobacter fetus]	294	NS_403_Glycosylation_Cff_HILIC_B3.55052.55052.2	controllerType=0 controllerNumber=1 scan=55052	127.308	Trypsin	B3	TFSTAEDNQSAVTINVLQGER	N{+241}	241.078	241.08	241.078
86871:2	13	Q.TFSTAEDN{+241.080}QSAVTINVLQGER.E	NA	N{+241}	1262.1	2	2523.19	2521.19	2	-2.7	419	NRagged	328.43	22.1	22.1	7.61	242	>gi|500052160|ref|WP_011732077.1| molecular chaperone DnaK [Campylobacter fetus]	294	NS_403_Glycosylation_Cff_HILIC_B3.80160.80160.2	controllerType=0 controllerNumber=1 scan=80160	172.39	Trypsin	B3	TFSTAEDNQSAVTINVLQGER	N{+241}	241.08	241.08	241.08
57174:2	13	Q.TFSTAEDN{+241.081}QSAVTINVLQGER.E	NA	N{+241}	1262.1	2	2523.19	2521.19	2	-2.7	419	NRagged	307.41	12.29	0	7.55	242	>gi|500052160|ref|WP_011732077.1| molecular chaperone DnaK [Campylobacter fetus]	294	NS_403_Glycosylation_Cff_HILIC_B3.55382.55382.2	controllerType=0 controllerNumber=1 scan=55382	127.984	Trypsin	B3	TFSTAEDNQSAVTINVLQGER	N{+241}	241.081	241.08	241.081
57722:2	13	Q.TFSTAEDN{+241.083}QSAVTINVLQGER.E	NA	N{+241}	1262.1	2	2523.19	2521.19	2	-2.7	419	NRagged	457.31	58.91	10.54	7.98	242	>gi|500052160|ref|WP_011732077.1| molecular chaperone DnaK [Campylobacter fetus]	294	NS_403_Glycosylation_Cff_HILIC_B3.55922.55922.2	controllerType=0 controllerNumber=1 scan=55922	129.062	Trypsin	B3	TFSTAEDNQSAVTINVLQGER	N{+241}	241.083	241.08	241.083
10163:4	1	K.PHVN{+241.087}IGTIGHVDHGK.T	NA	N{+241}	456.235	4	1821.92	1821.92	0	0	11	Specific	580.36	136.16	7.65	7.37	955	>gi|488939054|ref|WP_002850129.1| elongation factor Tu [Campylobacter fetus]	809	NS_403_Glycosylation_Cff_HILIC_B1.12347.12347.4	controllerType=0 controllerNumber=1 scan=12347	39.1489	Trypsin	B1	PHVNIGTIGHVDHGK	N{+241}	241.087	241.09	241.087
38648:3	3	L.WGHAHGGAN{+241.090}EGVIR.Q	NA	N{+241}	568.273	3	1702.8	1701.8	1	-2	262	NRagged	441.05	70.98	6.11	6.03	752	>gi|488937111|ref|WP_002848186.1| citrate synthase [Campylobacter fetus]	1635	NS_403_Glycosylation_Cff_HILIC_B2.39483.39483.3	controllerType=0 controllerNumber=1 scan=39483	98.1998	Trypsin	B2	WGHAHGGANEGVIR	N{+241}	241.09	241.09	241.09
82991:4	4	I.SVNESDNDELEDINENTIVDEASLQNDAVHDEDLSQESVSIN{+241.094}SHEATNIDEISEK.D	NA	N{+241}	1586.2	4	6341.79	6339.79	2	-1.1	432	NRagged	964.7	10.93	0.2	15.47	278	>gi|636635603|ref|WP_024305352.1| hypothetical protein [Campylobacter fetus]	173	NS_403_Glycosylation_Cff_HILIC_B2.77507.77507.4	controllerType=0 controllerNumber=1 scan=77507	169.181	Trypsin	B2	SVNESDNDELEDINENTIVDEASLQNDAVHDEDLSQESVSINSHEATNIDEISEK	N{+241}	241.094	241.09	241.094
39933:3	3	L.WGHAHGGAN{+241.097}EGVIR.Q	NA	N{+241}	568.275	3	1702.81	1701.81	1	-2	262	NRagged	368.37	42.09	8.43	3.95	752	>gi|488937111|ref|WP_002848186.1| citrate synthase [Campylobacter fetus]	1635	NS_403_Glycosylation_Cff_HILIC_B2.40581.40581.3	controllerType=0 controllerNumber=1 scan=40581	100.299	Trypsin	B2	WGHAHGGANEGVIR	N{+241}	241.097	241.1	241.097
08454:3	1	K.PHVN{+241.102}IGTIGHVDHGK.T	NA	N{+241}	607.982	3	1821.93	1821.93	0	0	11	Specific	435.4	118.62	0.7	5.49	955	>gi|488939054|ref|WP_002850129.1| elongation factor Tu [Campylobacter fetus]	809	NS_403_Glycosylation_Cff_HILIC_B1.10449.10449.3	controllerType=0 controllerNumber=1 scan=10449	34.6093	Trypsin	B1	PHVNIGTIGHVDHGK	N{+241}	241.102	241.1	241.102
09369:3	1	K.PHVN{+241.104}IGTIGHVDHGK.T	NA	N{+241}	607.983	3	1821.93	1821.93	0	0	11	Specific	331.38	78.29	12.97	3.86	874	>gi|488939054|ref|WP_002850129.1| elongation factor Tu [Campylobacter fetus]	809	NS_403_Glycosylation_Cff_HILIC_B2.11549.11549.3	controllerType=0 controllerNumber=1 scan=11549	36.5185	Trypsin	B2	PHVNIGTIGHVDHGK	N{+241}	241.104	241.1	241.104
13000:4	92	A.SEEIHLN{+241.104}HYLEDR.G	NA	N{+241}	474.727	4	1895.89	1895.89	0	0	112	NRagged	458.25	81.92	27.19	3.89	34	>gi|488938319|ref|WP_002849394.1| iron-sulfur cluster-binding protein [Campylobacter fetus]	1131	NS_403_Glycosylation_Cff_HILIC_B3.15122.15122.4	controllerType=0 controllerNumber=1 scan=15122	44.3543	Trypsin	B3	SEEIHLNHYLEDR	N{+241}	241.104	241.1	241.104
11731:4	75	A.SEEIHLN{+241.105}HYLEDR.G	NA	N{+241}	474.727	4	1895.89	1895.89	0	0	112	NRagged	357.97	20.78	20.78	3.07	36	>gi|488938319|ref|WP_002849394.1| iron-sulfur cluster-binding protein [Campylobacter fetus]	1131	NS_403_Glycosylation_Cff_HILIC_B1.14152.14152.4	controllerType=0 controllerNumber=1 scan=14152	43.7917	Trypsin	B1	SEEIHLNHYLEDR	N{+241}	241.105	241.1	241.105
09602:3	1	K.PHVN{+241.105}IGTIGHVDHGK.T	NA	N{+241}	607.983	3	1821.93	1821.93	0	0	11	Specific	443.73	110.81	12.76	5.49	955	>gi|488939054|ref|WP_002850129.1| elongation factor Tu [Campylobacter fetus]	809	NS_403_Glycosylation_Cff_HILIC_B1.11563.11563.3	controllerType=0 controllerNumber=1 scan=11563	36.8457	Trypsin	B1	PHVNIGTIGHVDHGK	N{+241}	241.105	241.1	241.105
12339:4	96	A.SEEIHLN{+241.110}HYLEDR.G	NA	N{+241}	474.729	4	1895.89	1895.89	0	0	112	NRagged	357.54	33.84	29.28	3.79	34	>gi|488938319|ref|WP_002849394.1| iron-sulfur cluster-binding protein [Campylobacter fetus]	1131	NS_403_Glycosylation_Cff_HILIC_B2.14793.14793.4	controllerType=0 controllerNumber=1 scan=14793	44.4234	Trypsin	B2	SEEIHLNHYLEDR	N{+241}	241.11	241.11	241.11
13875:4	1	K.PHVN{+241.117}IGTIGHVDHGK.T	NA	N{+241}	456.242	4	1821.95	1821.95	0	0	11	Specific	543.05	66.67	10.87	6.32	955	>gi|488939054|ref|WP_002850129.1| elongation factor Tu [Campylobacter fetus]	809	NS_403_Glycosylation_Cff_HILIC_B1.16460.16460.4	controllerType=0 controllerNumber=1 scan=16460	49.4002	Trypsin	B1	PHVNIGTIGHVDHGK	N{+241}	241.117	241.12	241.117
88721:2	104	E.AEGSIAEYAN{+241.119}SMLTFAIVGC[+57.021]LK.E	NA	C[+57], N{+241}	1293.64	2	2586.27	2586.27	0	0	355	NRagged	308.43	0.08	0.08	6.72	25	>gi|488938943|ref|WP_002850018.1| phosphoglycerate dehydrogenase [Campylobacter fetus]	858	NS_403_Glycosylation_Cff_HILIC_B2.82261.82261.2	controllerType=0 controllerNumber=1 scan=82261	176.515	Trypsin	B2	AEGSIAEYANSMLTFAIVGCLK	N{+241}	241.119	241.12	241.119
47175:3	293	L.TDGDTEEAYEHLN{+241.120}GYSPISR.K	NA	N{+241}	832.375	3	2495.11	2495.11	0	0	41	NRagged	564.32	120.94	3.04	6.08	8	>gi|488938235|ref|WP_002849310.1| hypothetical protein [Campylobacter fetus]	1166	NS_403_Glycosylation_Cff_HILIC_B2.46966.46966.3	controllerType=0 controllerNumber=1 scan=46966	112.871	Trypsin	B2	TDGDTEEAYEHLNGYSPISR	N{+241}	241.12	241.12	241.12
89585:2	593	I.FSN{+241.122}ILSAISTSLTAAK.D	NA	N{+241}	933.012	2	1865.02	1865.02	0	0	99	NRagged	383.24	70.75	4.85	5.45	2	>gi|488939442|ref|WP_002850517.1| flagellar motor switch protein FliY [Campylobacter fetus]	650	NS_403_Glycosylation_Cff_HILIC_B3.82386.82386.2	controllerType=0 controllerNumber=1 scan=82386	175.502	Trypsin	B3	FSNILSAISTSLTAAK	N{+241}	241.122	241.12	241.122
04966:3	1	K.PHVN{+241.122}IGTIGHVDHGK.T	NA	N{+241}	607.989	3	1821.95	1821.95	0	0	11	Specific	449.72	164.48	8.81	6.72	955	>gi|488939054|ref|WP_002850129.1| elongation factor Tu [Campylobacter fetus]	809	NS_403_Glycosylation_Cff_HILIC_B1.7037.7037.3	controllerType=0 controllerNumber=1 scan=7037	27.6106	Trypsin	B1	PHVNIGTIGHVDHGK	N{+241}	241.122	241.12	241.122
62839:2	42	T.ETTSVQYDDLIN{+241.128}ENGAQMYYK.V	NA	N{+241}	1363.12	2	2725.24	2723.24	2	-2.5	271	NRagged	334.22	59.58	12.06	7	101	>gi|488938836|ref|WP_002849911.1| fibronectin type III domain-containing protein [Campylobacter fetus]	897	NS_403_Glycosylation_Cff_HILIC_B2.60548.60548.2	controllerType=0 controllerNumber=1 scan=60548	137.256	Trypsin	B2	ETTSVQYDDLINENGAQMYYK	N{+241}	241.128	241.13	241.128
89995:2	97	E.AEGSIAEYAN{+241.128}SMLTFAIVGC[+57.021]LK.E	NA	C[+57], N{+241}	1293.64	2	2586.28	2586.28	0	0	355	NRagged	402.52	41.82	13.16	6.3	24	>gi|488938943|ref|WP_002850018.1| phosphoglycerate dehydrogenase [Campylobacter fetus]	858	NS_403_Glycosylation_Cff_HILIC_B3.82709.82709.2	controllerType=0 controllerNumber=1 scan=82709	175.925	Trypsin	B3	AEGSIAEYANSMLTFAIVGCLK	N{+241}	241.128	241.13	241.128
03530:3	2	P.HVN{+241.138}IGTIGHVDHGK.T	NA	N{+241}	575.643	3	1724.91	1724.91	0	0	12	NRagged	314.13	28.74	28.74	3.92	791	>gi|488939054|ref|WP_002850129.1| elongation factor Tu [Campylobacter fetus]	809	NS_403_Glycosylation_Cff_HILIC_B3.5299.5299.3	controllerType=0 controllerNumber=1 scan=5299	21.7373	Trypsin	B3	HVNIGTIGHVDHGK	N{+241}	241.138	241.14	241.138
05271:4	1	P.HVN{+241.139}IGTIGHVDHGK.T	NA	N{+241}	431.984	4	1724.92	1724.92	0	0	12	NRagged	415.94	38.65	24.99	4.78	874	>gi|488939054|ref|WP_002850129.1| elongation factor Tu [Campylobacter fetus]	809	NS_403_Glycosylation_Cff_HILIC_B2.6816.6816.4	controllerType=0 controllerNumber=1 scan=6816	24.7092	Trypsin	B2	HVNIGTIGHVDHGK	N{+241}	241.139	241.14	241.139
07433:3	1	P.HVN{+241.140}IGTIGHVDHGK.T	NA	N{+241}	575.644	3	1724.92	1724.92	0	0	12	NRagged	369.11	3.75	3.75	4.42	955	>gi|488939054|ref|WP_002850129.1| elongation factor Tu [Campylobacter fetus]	809	NS_403_Glycosylation_Cff_HILIC_B1.9435.9435.3	controllerType=0 controllerNumber=1 scan=9435	32.5207	Trypsin	B1	HVNIGTIGHVDHGK	N{+241}	241.14	241.14	241.14
07624:3	1	P.HVN{+241.141}IGTIGHVDHGK.T	NA	N{+241}	575.644	3	1724.92	1724.92	0	0	12	NRagged	413.51	37.4	37.4	4.57	874	>gi|488939054|ref|WP_002850129.1| elongation factor Tu [Campylobacter fetus]	809	NS_403_Glycosylation_Cff_HILIC_B2.9875.9875.3	controllerType=0 controllerNumber=1 scan=9875	33.3167	Trypsin	B2	HVNIGTIGHVDHGK	N{+241}	241.141	241.14	241.141
55818:4	42	I.TLTWEPN{+241.152}TNDDFSHYNIYR.S	NA	N{+241}	657.562	4	2627.23	2627.23	0	0	240	NRagged	337.41	62.53	0	4.55	101	>gi|488938836|ref|WP_002849911.1| fibronectin type III domain-containing protein [Campylobacter fetus]	897	NS_403_Glycosylation_Cff_HILIC_B2.54528.54528.4	controllerType=0 controllerNumber=1 scan=54528	126.747	Trypsin	B2	TLTWEPNTNDDFSHYNIYR	N{+241}	241.152	241.15	241.152
49349:3	161	Q.PGTYC[+57.021]LGYDEAPRGEN{+241.154}IHWIMQGDSQK.V	NA	C[+57], N{+241}	1122.19	3	3364.56	3363.56	1	-1	476	NRagged	700.75	39.26	1.24	12.25	26	>gi|488937046|ref|WP_002848121.1| hydrogenase large subunit [Campylobacter fetus]	1672	NS_403_Glycosylation_Cff_HILIC_B3.48488.48488.3	controllerType=0 controllerNumber=1 scan=48488	115.177	Trypsin	B3	PGTYCLGYDEAPRGENIHWIMQGDSQK	N{+241}	241.154	241.15	241.154
26655:3	21	K.DEDGN{+241.167}ILHQAGK.R	NA	N{+241}	513.267	3	1537.79	1537.79	0	0	259	Specific	457.71	207.99	7.5	5.77	90	>gi|636635646|ref|WP_024305395.1| DNA-directed RNA polymerase subunit beta [Campylobacter fetus]	157	NS_403_Glycosylation_Cff_HILIC_B3.28307.28307.3	controllerType=0 controllerNumber=1 scan=28307	74.1933	Trypsin	B3	DEDGNILHQAGK	N{+241}	241.167	241.17	241.167
58322:4	41	L.NN{+241.168}VELIELQREEEC[+57.021]C[+57.021]GFGGTFAVKEPEISNAMAK.A	NA	C[+57]*2, N{+241}	1028.75	4	4111.98	4110.98	1	-0.8	157	NRagged	324.08	110.55	6.35	6.41	125	>gi|500052073|ref|WP_011731990.1| (Fe-S)-binding protein [Campylobacter fetus]	317	NS_403_Glycosylation_Cff_HILIC_B3.56470.56470.4	controllerType=0 controllerNumber=1 scan=56470	130.094	Trypsin	B3	NNVELIELQREEECCGFGGTFAVKEPEISNAMAK	*2 N{+241}	241.168	241.17	241.168
63676:4	153	K.ADKFEAN{+241.169}DKLDLGHLQAELFDNYVEDK.L	NA	N{+241}	845.424	4	3378.68	3378.68	0	0	348	Specific	407	140.32	16.42	6.88	22	>gi|488938692|ref|WP_002849767.1| lysine--tRNA ligase [Campylobacter fetus]	950	NS_403_Glycosylation_Cff_HILIC_B3.60952.60952.2	controllerType=0 controllerNumber=1 scan=60952	137.562	Trypsin	B3	ADKFEANDKLDLGHLQAELFDNYVEDK	N{+241}	241.169	241.17	241.169
63010:4	139	K.ADKFEANDKLDLGHLQAELFDN{+241.170}YVEDK.L	NA	N{+241}	845.425	4	3378.68	3378.68	0	0	348	Specific	461.34	84.64	10.51	7.2	19	>gi|488938692|ref|WP_002849767.1| lysine--tRNA ligase [Campylobacter fetus]	950	NS_403_Glycosylation_Cff_HILIC_B2.60715.60715.4	controllerType=0 controllerNumber=1 scan=60715	137.571	Trypsin	B2	ADKFEANDKLDLGHLQAELFDNYVEDK	N{+241}	241.17	241.17	241.17
61614:4	134	K.ADKFEAN{+241.172}DKLDLGHLQAELFDNYVEDK.L	NA	N{+241}	845.425	4	3378.68	3378.68	0	0	348	Specific	308.34	88.18	24.06	6.76	21	>gi|488938692|ref|WP_002849767.1| lysine--tRNA ligase [Campylobacter fetus]	950	NS_403_Glycosylation_Cff_HILIC_B1.60445.60445.4	controllerType=0 controllerNumber=1 scan=60445	137.537	Trypsin	B1	ADKFEANDKLDLGHLQAELFDNYVEDK	N{+241}	241.172	241.17	241.172
67099:3	385	K.PQYMQN{+241.172}IDDISIDYALMQK.S	NA	N{+241}	843.088	3	2527.25	2527.25	0	0	221	Specific	360.04	2.45	2.45	5.49	5	>gi|500051778|ref|WP_011731695.1| mannose-1-phosphate guanylyltransferase/mannose-6-phosphate isomerase [Campylobacter fetus]	403	NS_403_Glycosylation_Cff_HILIC_B2.64351.64351.3	controllerType=0 controllerNumber=1 scan=64351	144.405	Trypsin	B2	PQYMQNIDDISIDYALMQK	N{+241}	241.172	241.17	241.172
61443:4	134	K.ADKFEAN{+241.173}DKLDLGHLQAELFDNYVEDK.L	NA	N{+241}	845.425	4	3378.68	3378.68	0	0	348	Specific	496	162.06	34.62	7.91	21	>gi|488938692|ref|WP_002849767.1| lysine--tRNA ligase [Campylobacter fetus]	950	NS_403_Glycosylation_Cff_HILIC_B1.60294.60294.4	controllerType=0 controllerNumber=1 scan=60294	137.271	Trypsin	B1	ADKFEANDKLDLGHLQAELFDNYVEDK	N{+241}	241.173	241.17	241.173
18461:4	451	L.IGTIALKDEIRDN{+241.174}AK.E	NA	N{+241}	475.281	4	1898.1	1898.1	0	0	505	NRagged	524.21	51.76	26.01	5.59	10	>gi|488938228|ref|WP_002849303.1| heavy metal translocating P-type ATPase [Campylobacter fetus]	1171	NS_403_Glycosylation_Cff_HILIC_B2.20876.20876.4	controllerType=0 controllerNumber=1 scan=20876	58.1488	Trypsin	B2	IGTIALKDEIRDNAK	N{+241}	241.174	241.17	241.174
17375:4	282	L.IGTIALKDEIRDN{+241.176}AK.E	NA	N{+241}	475.281	4	1898.1	1898.1	0	0	505	NRagged	497.54	29.58	17.45	6.07	10	>gi|488938228|ref|WP_002849303.1| heavy metal translocating P-type ATPase [Campylobacter fetus]	1171	NS_403_Glycosylation_Cff_HILIC_B1.19881.19881.4	controllerType=0 controllerNumber=1 scan=19881	56.9616	Trypsin	B1	IGTIALKDEIRDNAK	N{+241}	241.176	241.18	241.176
19279:4	228	L.IGTIALKDEIRDN{+241.177}AK.E	NA	N{+241}	475.282	4	1898.1	1898.1	0	0	505	NRagged	418.53	27.86	24.55	5.51	13	>gi|488938228|ref|WP_002849303.1| heavy metal translocating P-type ATPase [Campylobacter fetus]	1171	NS_403_Glycosylation_Cff_HILIC_B3.21222.21222.4	controllerType=0 controllerNumber=1 scan=21222	57.9915	Trypsin	B3	IGTIALKDEIRDNAK	N{+241}	241.177	241.18	241.177
11707:3	361	K.PTN{+241.177}AC[+57.021]NHDC[+57.021]WYC[+57.021]AYK.A	NA	C[+57]*3, N{+241}	734.316	3	2200.93	2200.93	0	0	35	Specific	609.19	66.94	4.83	8.65	8	>gi|636635567|ref|WP_024305316.1| radical SAM protein [Campylobacter fetus]	181	NS_403_Glycosylation_Cff_HILIC_B1.14131.14131.3	controllerType=0 controllerNumber=1 scan=14131	43.7503	Trypsin	B1	PTNACNHDCWYCAYK	*3 N{+241}	241.177	241.18	241.177
15058:3	18	I.GTEGTYSPFTYHDN{+241.179}SGK.L	NA	N{+241}	701.666	3	2102.98	2101.98	1	-1.6	33	NRagged	392.16	57.12	6.49	5.49	245	>gi|1172340593|ref|WP_080723867.1| ATP-binding cassette domain-containing protein [Campylobacter fetus]	43	NS_403_Glycosylation_Cff_HILIC_B1.17688.17688.3	controllerType=0 controllerNumber=1 scan=17688	52.2861	Trypsin	B1	GTEGTYSPFTYHDNSGK	N{+241}	241.179	241.18	241.179
24679:3	22	K.DEDGN{+241.327}ILHQAGK.R	NA	N{+241}	513.653	3	1538.94	1537.94	1	-2.2	259	Specific	317.2	130.51	0	5.02	69	>gi|636635646|ref|WP_024305395.1| DNA-directed RNA polymerase subunit beta [Campylobacter fetus]	157	NS_403_Glycosylation_Cff_HILIC_B1.27231.27231.3	controllerType=0 controllerNumber=1 scan=27231	73.8701	Trypsin	B1	DEDGNILHQAGK	N{+241}	241.327	241.33	241.327
37568:3	3	L.WGHAHGGAN{+241.582}EGVIR.Q	NA	N{+242}	568.104	3	1702.3	1702.3	0	0	262	NRagged	448.52	79.15	15.2	4.89	752	>gi|488937111|ref|WP_002848186.1| citrate synthase [Campylobacter fetus]	1635	NS_403_Glycosylation_Cff_HILIC_B2.38230.38230.3	controllerType=0 controllerNumber=1 scan=38230	94.8397	Trypsin	B2	WGHAHGGANEGVIR	N{+242}	241.582	241.58	241.582
23365:4	1	K.PHVN{+241.934}IGTIGHVDHGK.T	NA	N{+242}	456.446	4	1822.76	1822.76	0	0	11	Specific	350.23	126.17	14.5	3.55	955	>gi|488939054|ref|WP_002850129.1| elongation factor Tu [Campylobacter fetus]	809	NS_403_Glycosylation_Cff_HILIC_B1.26018.26018.2	controllerType=0 controllerNumber=1 scan=26018	71.3177	Trypsin	B1	PHVNIGTIGHVDHGK	N{+242}	241.934	241.93	241.934
16704:2	1	K.DYDN{+242.015}IDNAPEEKER.G	NA	N{+242}	975.384	2	1949.76	1949.76	0	0	46	Specific	414.1	148.09	1.52	5.1	874	>gi|488939054|ref|WP_002850129.1| elongation factor Tu [Campylobacter fetus]	809	NS_403_Glycosylation_Cff_HILIC_B2.19193.19193.2	controllerType=0 controllerNumber=1 scan=19193	54.4923	Trypsin	B2	DYDNIDNAPEEKER	N{+242}	242.015	242.01	242.015
23742:2	5	K.DNTTIVN{+242.016}GAGDKDSIEAR.I	NA	N{+242}	1059.46	2	2117.92	2117.92	0	0	327	Specific	310.09	221.56	8.41	6.98	232	>gi|500052002|ref|WP_011731919.1| chaperonin GroEL [Campylobacter fetus]	345	NS_403_Glycosylation_Cff_HILIC_B3.25506.25506.2	controllerType=0 controllerNumber=1 scan=25506	67.7791	Trypsin	B3	DNTTIVNGAGDKDSIEAR	N{+242}	242.016	242.02	242.016
80244:4	161	E.PDYEFMRPN{+242.021}GSVTDIPLGPLHITADEPGHFR.L	NA	N{+242}	931.682	4	3723.71	3720.71	3	-2.7	177	NRagged	371.76	198.81	0	8.28	26	>gi|488937046|ref|WP_002848121.1| hydrogenase large subunit [Campylobacter fetus]	1672	NS_403_Glycosylation_Cff_HILIC_B3.74879.74879.4	controllerType=0 controllerNumber=1 scan=74879	163.291	Trypsin	B3	PDYEFMRPNGSVTDIPLGPLHITADEPGHFR	N{+242}	242.021	242.02	242.021
09603:3	1	K.PHVN{+242.044}IGTIGHVDHGK.T	NA	N{+242}	608.296	3	1822.87	1822.87	0	0	11	Specific	437.93	110.81	9.8	5.49	955	>gi|488939054|ref|WP_002850129.1| elongation factor Tu [Campylobacter fetus]	809	NS_403_Glycosylation_Cff_HILIC_B1.11563.11563.3	controllerType=0 controllerNumber=1 scan=11563	36.8457	Trypsin	B1	PHVNIGTIGHVDHGK	N{+242}	242.044	242.04	242.044
80239:5	161	E.PDYEFMRPN{+242.047}GSVTDIPLGPLHITADEPGHFR.L	NA	N{+242}	745.552	5	3723.73	3720.73	3	-2.7	177	NRagged	450	134.23	0	8.19	26	>gi|488937046|ref|WP_002848121.1| hydrogenase large subunit [Campylobacter fetus]	1672	NS_403_Glycosylation_Cff_HILIC_B3.74875.74875.5	controllerType=0 controllerNumber=1 scan=74875	163.284	Trypsin	B3	PDYEFMRPNGSVTDIPLGPLHITADEPGHFR	N{+242}	242.047	242.05	242.047
19785:4	328	L.NADKN{+242.057}EVDSYLHLR.L	NA	N{+242}	479.976	4	1916.88	1915.88	1	-1.8	66	NRagged	379.6	37.89	0	6.36	9	>gi|488936870|ref|WP_002847945.1| transformation system protein [Campylobacter fetus]	1756	NS_403_Glycosylation_Cff_HILIC_B1.22596.22596.4	controllerType=0 controllerNumber=1 scan=22596	63.8316	Trypsin	B1	NADKNEVDSYLHLR	N{+242}	242.057	242.06	242.057
19082:4	2	K.PHVN{+242.063}IGTIGHVDHGK.T	NA	N{+242}	456.478	4	1822.89	1822.89	0	0	11	Specific	518.02	97.2	34.98	5.45	791	>gi|488939054|ref|WP_002850129.1| elongation factor Tu [Campylobacter fetus]	809	NS_403_Glycosylation_Cff_HILIC_B3.21060.21060.4	controllerType=0 controllerNumber=1 scan=21060	57.6898	Trypsin	B3	PHVNIGTIGHVDHGK	N{+242}	242.063	242.06	242.063
37768:3	3	I.GALWGHAHGGAN{+242.075}EGVIR.Q	NA	N{+242}	648.982	3	1944.93	1943.93	1	-1.7	259	NRagged	468.57	113.96	0	6.59	752	>gi|488937111|ref|WP_002848186.1| citrate synthase [Campylobacter fetus]	1635	NS_403_Glycosylation_Cff_HILIC_B2.38525.38525.3	controllerType=0 controllerNumber=1 scan=38525	95.8101	Trypsin	B2	GALWGHAHGGANEGVIR	N{+242}	242.075	242.07	242.075
54056:3	12	Q.TFSTAEDN{+242.078}QSAVTINVLQGEREFAK.D	NA	N{+242}	1000.15	3	2998.43	2997.43	1	-1.1	419	NRagged	482.49	53.98	2.26	8.3	245	>gi|500052160|ref|WP_011732077.1| molecular chaperone DnaK [Campylobacter fetus]	294	NS_403_Glycosylation_Cff_HILIC_B2.53063.53063.3	controllerType=0 controllerNumber=1 scan=53063	124.253	Trypsin	B2	TFSTAEDNQSAVTINVLQGEREFAK	N{+242}	242.078	242.08	242.078
84000:2	54	Q.AN{+242.079}SLQESAAAVEEMSSSMSSINER.A	NA	N{+242}	1386.61	2	2772.2	2770.2	2	-2.4	495	NRagged	429.5	112.92	2.91	6.86	67	>gi|1740647974|ref|WP_149120578.1| methyl-accepting chemotaxis protein [Campylobacter fetus]	17	NS_403_Glycosylation_Cff_HILIC_B1.79213.79213.2	controllerType=0 controllerNumber=1 scan=79213	170.503	Trypsin	B1	ANSLQESAAAVEEMSSSMSSINER	N{+242}	242.079	242.08	242.079
67520:3	91	E.GVN{+242.079}ITC[+57.021]EVTPHHFTFSEDELINYDTNFK.M	NA	C[+57], N{+242}	1190.54	3	3569.61	3569.61	0	0	246	NRagged	479.19	73.13	5.4	6.21	29	>gi|488939383|ref|WP_002850458.1| dihydroorotase [Campylobacter fetus]	677	NS_403_Glycosylation_Cff_HILIC_B3.64358.64358.3	controllerType=0 controllerNumber=1 scan=64358	143.886	Trypsin	B3	GVNITCEVTPHHFTFSEDELINYDTNFK	N{+242}	242.079	242.08	242.079
05157:3	1	K.PHVN{+242.080}IGTIGHVDHGK.T	NA	N{+242}	608.308	3	1822.91	1822.91	0	0	11	Specific	357.12	167.65	47.01	5.35	874	>gi|488939054|ref|WP_002850129.1| elongation factor Tu [Campylobacter fetus]	809	NS_403_Glycosylation_Cff_HILIC_B2.6728.6728.3	controllerType=0 controllerNumber=1 scan=6728	24.5755	Trypsin	B2	PHVNIGTIGHVDHGK	N{+242}	242.08	242.08	242.08
64657:3	215	P.NIDVSAPSQN{+242.081}PSSHIISSDDDIYAEFTQR.I	NA	N{+242}	1150.19	3	3448.57	3448.57	0	0	20	NRagged	386.45	88.85	16.62	6.27	15	>gi|488938320|ref|WP_002849395.1| lactate utilization protein C [Campylobacter fetus]	1130	NS_403_Glycosylation_Cff_HILIC_B3.61953.61953.3	controllerType=0 controllerNumber=1 scan=61953	139.742	Trypsin	B3	NIDVSAPSQNPSSHIISSDDDIYAEFTQR	N{+242}	242.081	242.08	242.081
84216:2	45	Q.AN{+242.082}SLQESAAAVEEMSSSMSSINER.A	NA	N{+242}	1386.11	2	2771.21	2770.21	1	-1.2	383	NRagged	363.74	61.21	0	6.87	78	>gi|500052381|ref|WP_011732298.1| methyl-accepting chemotaxis protein [Campylobacter fetus]	248	NS_403_Glycosylation_Cff_HILIC_B2.78546.78546.2	controllerType=0 controllerNumber=1 scan=78546	171.152	Trypsin	B2	ANSLQESAAAVEEMSSSMSSINER	N{+242}	242.082	242.08	242.082
57270:2	12	Q.TFSTAEDN{+242.082}QSAVTINVLQGER.E	NA	N{+242}	1262.1	2	2523.19	2522.19	1	-1.3	419	NRagged	394.2	51.41	1.07	6.69	245	>gi|500052160|ref|WP_011732077.1| molecular chaperone DnaK [Campylobacter fetus]	294	NS_403_Glycosylation_Cff_HILIC_B2.55849.55849.2	controllerType=0 controllerNumber=1 scan=55849	129.25	Trypsin	B2	TFSTAEDNQSAVTINVLQGER	N{+242}	242.082	242.08	242.082
52578:3	12	Q.TFSTAEDN{+242.082}QSAVTINVLQGEREFAK.D	NA	N{+242}	1000.15	3	2998.44	2997.44	1	-1.1	419	NRagged	406.78	76.12	0	7.84	211	>gi|500052160|ref|WP_011732077.1| molecular chaperone DnaK [Campylobacter fetus]	294	NS_403_Glycosylation_Cff_HILIC_B1.52570.52570.3	controllerType=0 controllerNumber=1 scan=52570	123.981	Trypsin	B1	TFSTAEDNQSAVTINVLQGEREFAK	N{+242}	242.082	242.08	242.082
51898:2	12	Q.TFSTAEDN{+242.085}QSAVTINVLQGER.E	NA	N{+242}	1262.1	2	2523.2	2522.2	1	-1.3	419	NRagged	431.27	23.3	0	6.64	211	>gi|500052160|ref|WP_011732077.1| molecular chaperone DnaK [Campylobacter fetus]	294	NS_403_Glycosylation_Cff_HILIC_B1.51939.51939.2	controllerType=0 controllerNumber=1 scan=51939	122.796	Trypsin	B1	TFSTAEDNQSAVTINVLQGER	N{+242}	242.085	242.09	242.085
37471:4	2	K.PHVN{+242.087}IGTIGHVDHGK.T	NA	N{+242}	456.734	4	1823.92	1822.92	1	-1.8	11	Specific	490.51	111.46	3.07	6.46	791	>gi|488939054|ref|WP_002850129.1| elongation factor Tu [Campylobacter fetus]	809	NS_403_Glycosylation_Cff_HILIC_B3.37679.37679.4	controllerType=0 controllerNumber=1 scan=37679	93.0273	Trypsin	B3	PHVNIGTIGHVDHGK	N{+242}	242.087	242.09	242.087
87670:3	47	N.IILFIDEIHTIVGAGASEGSMDAAN{+242.090}ILKPALAR.G	NA	N{+242}	1216.98	3	3648.93	3648.93	0	0	273	NRagged	388.15	3.5	3.5	5.97	55	>gi|488938404|ref|WP_002849479.1| AAA domain-containing protein [Campylobacter fetus]	1088	NS_403_Glycosylation_Cff_HILIC_B1.82197.82197.3	controllerType=0 controllerNumber=1 scan=82197	174.913	Trypsin	B1	IILFIDEIHTIVGAGASEGSMDAANILKPALAR	N{+242}	242.09	242.09	242.09
04591:5	1	K.PHVN{+242.098}IGTIGHVDHGK.T	NA	N{+242}	365.391	5	1822.93	1822.93	0	0	11	Specific	340.62	138.33	24.67	5.96	955	>gi|488939054|ref|WP_002850129.1| elongation factor Tu [Campylobacter fetus]	809	NS_403_Glycosylation_Cff_HILIC_B1.6472.6472.5	controllerType=0 controllerNumber=1 scan=6472	25.6401	Trypsin	B1	PHVNIGTIGHVDHGK	N{+242}	242.098	242.1	242.098
36226:4	1	K.PHVN{+242.101}IGTIGHVDHGK.T	NA	N{+242}	456.488	4	1822.93	1822.93	0	0	11	Specific	576.41	90.22	58.14	6.52	874	>gi|488939054|ref|WP_002850129.1| elongation factor Tu [Campylobacter fetus]	809	NS_403_Glycosylation_Cff_HILIC_B2.37071.37071.4	controllerType=0 controllerNumber=1 scan=37071	92.5353	Trypsin	B2	PHVNIGTIGHVDHGK	N{+242}	242.101	242.1	242.101
08509:4	1	K.PHVN{+242.103}IGTIGHVDHGK.T	NA	N{+242}	456.489	4	1822.93	1822.93	0	0	11	Specific	467.95	37.17	27.73	6.01	955	>gi|488939054|ref|WP_002850129.1| elongation factor Tu [Campylobacter fetus]	809	NS_403_Glycosylation_Cff_HILIC_B1.10506.10506.4	controllerType=0 controllerNumber=1 scan=10506	34.7317	Trypsin	B1	PHVNIGTIGHVDHGK	N{+242}	242.103	242.1	242.103
09456:3	1	K.PHVN{+242.107}IGTIGHVDHGK.T	NA	N{+242}	608.317	3	1822.94	1822.94	0	0	11	Specific	394.05	142.69	0.72	3.91	874	>gi|488939054|ref|WP_002850129.1| elongation factor Tu [Campylobacter fetus]	809	NS_403_Glycosylation_Cff_HILIC_B2.11623.11623.3	controllerType=0 controllerNumber=1 scan=11623	36.6315	Trypsin	B2	PHVNIGTIGHVDHGK	N{+242}	242.107	242.11	242.107
68782:3	250	I.TKDPLTLLN{+242.110}NDPLNNETLNEQPSKPSPNLNLENK.E	NA	N{+242}	1353.69	3	4059.06	4057.06	2	-1.7	112	NRagged	553.67	31.99	3.67	8.06	10	>gi|488938654|ref|WP_002849729.1| Sec-independent protein translocase subunit TatB [Campylobacter fetus]	970	NS_403_Glycosylation_Cff_HILIC_B2.65776.65776.3	controllerType=0 controllerNumber=1 scan=65776	147.124	Trypsin	B2	TKDPLTLLNNDPLNNETLNEQPSKPSPNLNLENK	N{+242}	242.11	242.11	242.11
24803:3	39	K.LEVHHN{+242.113}VNITDSALVAAAK.L	NA	N{+242}	748.733	3	2244.18	2244.18	0	0	357	Specific	326.3	87.8	5.24	5.79	84	>gi|488938404|ref|WP_002849479.1| AAA domain-containing protein [Campylobacter fetus]	1088	NS_403_Glycosylation_Cff_HILIC_B2.27137.27137.3	controllerType=0 controllerNumber=1 scan=27137	72.5663	Trypsin	B2	LEVHHNVNITDSALVAAAK	N{+242}	242.113	242.11	242.113
84757:3	39	K.LEVHHN{+242.114}VNITDSALVAAAK.L	NA	N{+242}	748.733	3	2244.19	2244.19	0	0	357	Specific	361.69	105.27	6.42	5.43	84	>gi|488938404|ref|WP_002849479.1| AAA domain-containing protein [Campylobacter fetus]	1088	NS_403_Glycosylation_Cff_HILIC_B2.78958.78958.3	controllerType=0 controllerNumber=1 scan=78958	171.843	Trypsin	B2	LEVHHNVNITDSALVAAAK	N{+242}	242.114	242.11	242.114
20886:3	38	K.DN{+242.114}AADQKPDQNPDPILPEPDK.D	NA	N{+242}	853.741	3	2559.21	2559.21	0	0	539	Specific	524.09	117.66	23.84	6.96	81	>gi|916243320|ref|WP_050981966.1| S8 family serine peptidase [Campylobacter fetus]	64	NS_403_Glycosylation_Cff_HILIC_B3.22835.22835.3	controllerType=0 controllerNumber=1 scan=22835	61.8021	Trypsin	B3	DNAADQKPDQNPDPILPEPDK	N{+242}	242.114	242.11	242.114
17996:3	1	R.GITIATSHIEYETEN{+242.115}R.H	NA	N{+242}	693.009	3	2077.01	2076.01	1	-1.6	60	Specific	344.29	111.02	111.02	6.47	955	>gi|488939054|ref|WP_002850129.1| elongation factor Tu [Campylobacter fetus]	809	NS_403_Glycosylation_Cff_HILIC_B1.20472.20472.3	controllerType=0 controllerNumber=1 scan=20472	58.1738	Trypsin	B1	GITIATSHIEYETENR	N{+242}	242.115	242.12	242.115
90050:3	47	K.LEVHHN{+242.116}VNITDSALVAAAK.L	NA	N{+242}	748.734	3	2244.19	2244.19	0	0	357	Specific	317.34	112.36	6.08	5.24	55	>gi|488938404|ref|WP_002849479.1| AAA domain-containing protein [Campylobacter fetus]	1088	NS_403_Glycosylation_Cff_HILIC_B1.84055.84055.3	controllerType=0 controllerNumber=1 scan=84055	177.331	Trypsin	B1	LEVHHNVNITDSALVAAAK	N{+242}	242.116	242.12	242.116
86441:3	4	I.DDIDFSKHLN{+242.117}DELLDANNLDSELLDNLDHTDDHK.N	NA	N{+242}	1397.64	3	4190.92	4190.92	0	0	140	NRagged	410.86	19.9	7.21	5.19	278	>gi|636635603|ref|WP_024305352.1| hypothetical protein [Campylobacter fetus]	173	NS_403_Glycosylation_Cff_HILIC_B2.80398.80398.4	controllerType=0 controllerNumber=1 scan=80398	174.112	Trypsin	B2	DDIDFSKHLNDELLDANNLDSELLDNLDHTDDHK	N{+242}	242.117	242.12	242.117
07423:4	1	K.PHVN{+242.117}IGTIGHVDHGK.T	NA	N{+242}	456.742	4	1823.95	1822.95	1	-1.8	11	Specific	496.27	135.47	4.84	6.4	874	>gi|488939054|ref|WP_002850129.1| elongation factor Tu [Campylobacter fetus]	809	NS_403_Glycosylation_Cff_HILIC_B2.9636.9636.4	controllerType=0 controllerNumber=1 scan=9636	32.7332	Trypsin	B2	PHVNIGTIGHVDHGK	N{+242}	242.117	242.12	242.117
19674:3	2	R.GITIATSHIEYETEN{+242.118}R.H	NA	N{+242}	693.01	3	2077.02	2076.02	1	-1.6	60	Specific	384.24	127.64	16.82	6.89	791	>gi|488939054|ref|WP_002850129.1| elongation factor Tu [Campylobacter fetus]	809	NS_403_Glycosylation_Cff_HILIC_B3.21572.21572.3	controllerType=0 controllerNumber=1 scan=21572	58.6333	Trypsin	B3	GITIATSHIEYETENR	N{+242}	242.118	242.12	242.118
86630:3	44	K.LEVHHN{+242.119}VNITDSALVAAAK.L	NA	N{+242}	748.735	3	2244.19	2244.19	0	0	357	Specific	335.35	112.14	7.35	4.81	73	>gi|488938404|ref|WP_002849479.1| AAA domain-containing protein [Campylobacter fetus]	1088	NS_403_Glycosylation_Cff_HILIC_B3.79973.79973.3	controllerType=0 controllerNumber=1 scan=79973	172.093	Trypsin	B3	LEVHHNVNITDSALVAAAK	N{+242}	242.119	242.12	242.119
06768:4	2	K.PHVN{+242.119}IGTIGHVDHGK.T	NA	N{+242}	456.743	4	1823.95	1822.95	1	-1.8	11	Specific	436.83	63.25	9.69	6.45	791	>gi|488939054|ref|WP_002850129.1| elongation factor Tu [Campylobacter fetus]	809	NS_403_Glycosylation_Cff_HILIC_B3.8853.8853.4	controllerType=0 controllerNumber=1 scan=8853	30.8882	Trypsin	B3	PHVNIGTIGHVDHGK	N{+242}	242.119	242.12	242.119
67156:2	27	L.PFN{+242.120}PATNAVVSEETC[+57.021]NYHYGK.H	NA	C[+57], N{+242}	1320.6	2	2640.2	2640.2	0	0	7	NRagged	468.61	139.49	12.11	5.94	245	>gi|488936879|ref|WP_002847954.1| superoxide dismutase [Campylobacter fetus]	1753	NS_403_Glycosylation_Cff_HILIC_B1.65273.65273.2	controllerType=0 controllerNumber=1 scan=65273	146.08	Trypsin	B1	PFNPATNAVVSEETCNYHYGK	N{+242}	242.12	242.12	242.12
19687:3	2	R.GITIATSHIEYETEN{+242.122}R.H	NA	N{+242}	693.011	3	2077.02	2076.02	1	-1.6	60	Specific	568.8	188.88	18.37	8.13	791	>gi|488939054|ref|WP_002850129.1| elongation factor Tu [Campylobacter fetus]	809	NS_403_Glycosylation_Cff_HILIC_B3.21588.21588.3	controllerType=0 controllerNumber=1 scan=21588	58.6718	Trypsin	B3	GITIATSHIEYETENR	N{+242}	242.122	242.12	242.122
61393:2	35	T.ETTSVQYDDLIN{+242.123}ENGAQMYYK.V	NA	N{+242}	1362.62	2	2724.23	2724.23	0	0	271	NRagged	314.8	58.06	1.2	5.94	111	>gi|488938836|ref|WP_002849911.1| fibronectin type III domain-containing protein [Campylobacter fetus]	897	NS_403_Glycosylation_Cff_HILIC_B1.60251.60251.2	controllerType=0 controllerNumber=1 scan=60251	137.192	Trypsin	B1	ETTSVQYDDLINENGAQMYYK	N{+242}	242.123	242.12	242.123
29174:2	1	I.ATSHIEYETEN{+242.124}R.H	NA	N{+242}	846.396	2	1691.78	1691.78	0	0	64	NRagged	312.12	92.17	42.93	1.79	874	>gi|488939054|ref|WP_002850129.1| elongation factor Tu [Campylobacter fetus]	809	NS_403_Glycosylation_Cff_HILIC_B2.30871.30871.2	controllerType=0 controllerNumber=1 scan=30871	80.0306	Trypsin	B2	ATSHIEYETENR	N{+242}	242.124	242.12	242.124
62891:2	42	T.ETTSVQYDDLIN{+242.124}ENGAQMYYK.V	NA	N{+242}	1362.62	2	2724.23	2724.23	0	0	271	NRagged	331.34	58.5	1.2	5.82	101	>gi|488938836|ref|WP_002849911.1| fibronectin type III domain-containing protein [Campylobacter fetus]	897	NS_403_Glycosylation_Cff_HILIC_B2.60595.60595.2	controllerType=0 controllerNumber=1 scan=60595	137.344	Trypsin	B2	ETTSVQYDDLINENGAQMYYK	N{+242}	242.124	242.12	242.124
39219:4	1	K.PHVN{+242.127}IGTIGHVDHGK.T	NA	N{+242}	456.745	4	1823.96	1822.96	1	-1.8	11	Specific	374.06	83.84	11.24	4.24	874	>gi|488939054|ref|WP_002850129.1| elongation factor Tu [Campylobacter fetus]	809	NS_403_Glycosylation_Cff_HILIC_B2.39956.39956.2	controllerType=0 controllerNumber=1 scan=39956	99.1041	Trypsin	B2	PHVNIGTIGHVDHGK	N{+242}	242.127	242.13	242.127
07083:2	1	K.PHVN{+242.128}IGTIGHVDHGK.T	NA	N{+242}	911.982	2	1822.96	1822.96	0	0	11	Specific	431.51	200.33	86.8	6.64	955	>gi|488939054|ref|WP_002850129.1| elongation factor Tu [Campylobacter fetus]	809	NS_403_Glycosylation_Cff_HILIC_B1.9125.9125.2	controllerType=0 controllerNumber=1 scan=9125	31.9622	Trypsin	B1	PHVNIGTIGHVDHGK	N{+242}	242.128	242.13	242.128
68983:2	32	L.PFN{+242.128}PATNAVVSEETC[+57.021]NYHYGK.H	NA	C[+57], N{+242}	1320.61	2	2640.2	2640.2	0	0	7	NRagged	449.23	123.32	23.3	5.92	192	>gi|488936879|ref|WP_002847954.1| superoxide dismutase [Campylobacter fetus]	1753	NS_403_Glycosylation_Cff_HILIC_B3.65598.65598.2	controllerType=0 controllerNumber=1 scan=65598	146.197	Trypsin	B3	PFNPATNAVVSEETCNYHYGK	N{+242}	242.128	242.13	242.128
07410:4	2	K.PHVN{+242.132}IGTIGHVDHGK.T	NA	N{+242}	456.496	4	1822.96	1822.96	0	0	11	Specific	449.85	0.57	0.57	5.08	791	>gi|488939054|ref|WP_002850129.1| elongation factor Tu [Campylobacter fetus]	809	NS_403_Glycosylation_Cff_HILIC_B3.9500.9500.2	controllerType=0 controllerNumber=1 scan=9500	32.2065	Trypsin	B3	PHVNIGTIGHVDHGK	N{+242}	242.132	242.13	242.132
06857:3	1	K.PHVN{+242.137}IGTIGHVDHGK.T	NA	N{+242}	608.327	3	1822.97	1822.97	0	0	11	Specific	517.79	3.14	3.14	4.86	874	>gi|488939054|ref|WP_002850129.1| elongation factor Tu [Campylobacter fetus]	809	NS_403_Glycosylation_Cff_HILIC_B2.9040.9040.3	controllerType=0 controllerNumber=1 scan=9040	31.4582	Trypsin	B2	PHVNIGTIGHVDHGK	N{+242}	242.137	242.14	242.137
11146:3	23	L.VHPNDDVN{+242.150}KGQSSNDTYPTAMR.I	NA	N{+242}	896.757	3	2688.26	2688.26	0	0	127	NRagged	334.87	117.31	10.74	4.21	103	>gi|488938436|ref|WP_002849511.1| class II fumarate hydratase [Campylobacter fetus]	1074	NS_403_Glycosylation_Cff_HILIC_B3.13227.13227.3	controllerType=0 controllerNumber=1 scan=13227	40.0064	Trypsin	B3	VHPNDDVNKGQSSNDTYPTAMR	N{+242}	242.15	242.15	242.15
10579:3	29	L.VHPN{+242.155}DDVNKGQSSNDTYPTAMR.I	NA	N{+242}	897.092	3	2689.26	2688.26	1	-1.2	127	NRagged	340.89	32.34	18.17	6.35	92	>gi|488938436|ref|WP_002849511.1| class II fumarate hydratase [Campylobacter fetus]	1074	NS_403_Glycosylation_Cff_HILIC_B2.12952.12952.3	controllerType=0 controllerNumber=1 scan=12952	40.1059	Trypsin	B2	VHPNDDVNKGQSSNDTYPTAMR	N{+242}	242.155	242.16	242.155
54930:4	35	I.TLTWEPNTN{+242.157}DDFSHYNIYR.S	NA	N{+242}	657.813	4	2628.23	2628.23	0	0	240	NRagged	338.07	58.89	0	5.4	111	>gi|488938836|ref|WP_002849911.1| fibronectin type III domain-containing protein [Campylobacter fetus]	897	NS_403_Glycosylation_Cff_HILIC_B1.54574.54574.4	controllerType=0 controllerNumber=1 scan=54574	127.443	Trypsin	B1	TLTWEPNTNDDFSHYNIYR	N{+242}	242.157	242.16	242.157
56410:4	42	I.TLTWEPNTN{+242.158}DDFSHYNIYR.S	NA	N{+242}	657.813	4	2628.23	2628.23	0	0	240	NRagged	300.87	60.84	0	4.8	98	>gi|488938836|ref|WP_002849911.1| fibronectin type III domain-containing protein [Campylobacter fetus]	897	NS_403_Glycosylation_Cff_HILIC_B3.54685.54685.4	controllerType=0 controllerNumber=1 scan=54685	126.676	Trypsin	B3	TLTWEPNTNDDFSHYNIYR	N{+242}	242.158	242.16	242.158
55807:4	42	I.TLTWEPN{+242.162}TNDDFSHYNIYR.S	NA	N{+242}	657.814	4	2628.24	2628.24	0	0	240	NRagged	339.05	73.77	0	5.55	101	>gi|488938836|ref|WP_002849911.1| fibronectin type III domain-containing protein [Campylobacter fetus]	897	NS_403_Glycosylation_Cff_HILIC_B2.54521.54521.4	controllerType=0 controllerNumber=1 scan=54521	126.736	Trypsin	B2	TLTWEPNTNDDFSHYNIYR	N{+242}	242.162	242.16	242.162
61363:4	134	K.ADKFEAN{+242.175}DKLDLGHLQAELFDNYVEDK.L	NA	N{+242}	845.676	4	3379.68	3379.68	0	0	348	Specific	559.29	216.63	3.79	8.3	21	>gi|488938692|ref|WP_002849767.1| lysine--tRNA ligase [Campylobacter fetus]	950	NS_403_Glycosylation_Cff_HILIC_B1.60226.60226.4	controllerType=0 controllerNumber=1 scan=60226	137.156	Trypsin	B1	ADKFEANDKLDLGHLQAELFDNYVEDK	N{+242}	242.175	242.18	242.175
69671:2	11	M.VEGN{+242.192}C[+57.021]DEWGSDEYNYALGVK.R	NA	C[+57], N{+242}	1274.59	2	2548.16	2547.16	1	-1.3	103	NRagged	383.63	21.84	1.03	7.03	428	>gi|488939454|ref|WP_002850529.1| OmpA family protein [Campylobacter fetus]	644	NS_403_Glycosylation_Cff_HILIC_B3.66147.66147.2	controllerType=0 controllerNumber=1 scan=66147	147.248	Trypsin	B3	VEGNCDEWGSDEYNYALGVK	N{+242}	242.192	242.19	242.192
07378:3	1	K.PHVN{+242.989}IGTIGHVDHGK.T	NA	N{+243}	608.944	3	1824.82	1823.82	1	-1.8	11	Specific	357.94	159.15	0	6.54	874	>gi|488939054|ref|WP_002850129.1| elongation factor Tu [Campylobacter fetus]	809	NS_403_Glycosylation_Cff_HILIC_B2.9597.9597.3	controllerType=0 controllerNumber=1 scan=9597	32.6742	Trypsin	B2	PHVNIGTIGHVDHGK	N{+243}	242.989	242.99	242.989
84735:3	47	K.LEVHHN{+243.006}VNITDSALVAAAK.L	NA	N{+243}	749.031	3	2245.08	2245.08	0	0	357	Specific	373.38	112.58	25.11	5.31	55	>gi|488938404|ref|WP_002849479.1| AAA domain-containing protein [Campylobacter fetus]	1088	NS_403_Glycosylation_Cff_HILIC_B1.79804.79804.3	controllerType=0 controllerNumber=1 scan=79804	171.468	Trypsin	B1	LEVHHNVNITDSALVAAAK	N{+243}	243.006	243.01	243.006
07307:2	1	R.NKPHVN{+243.024}IGTIGHVDHGK.T	NA	N{+243}	1033.5	2	2065.99	2065.99	0	0	9	Specific	305.24	23.12	23.12	3.84	955	>gi|488939054|ref|WP_002850129.1| elongation factor Tu [Campylobacter fetus]	809	NS_403_Glycosylation_Cff_HILIC_B1.9327.9327.2	controllerType=0 controllerNumber=1 scan=9327	32.3385	Trypsin	B1	NKPHVNIGTIGHVDHGK	N{+243}	243.024	243.02	243.024
09600:3	2	K.PHVN{+243.027}IGTIGHVDHGK.T	NA	N{+243}	608.957	3	1824.86	1823.86	1	-1.8	11	Specific	329.2	148.56	0	5.94	791	>gi|488939054|ref|WP_002850129.1| elongation factor Tu [Campylobacter fetus]	809	NS_403_Glycosylation_Cff_HILIC_B3.11591.11591.3	controllerType=0 controllerNumber=1 scan=11591	36.24	Trypsin	B3	PHVNIGTIGHVDHGK	N{+243}	243.027	243.03	243.027
69001:3	6	D.VIDEMNNESNLEDDVSENAN{+243.034}LDNDEKEEFTEIK.S	NA	N{+243}	1363.24	3	4087.71	4084.71	3	-2.5	265	NRagged	507.98	25.43	0	8	253	>gi|636635603|ref|WP_024305352.1| hypothetical protein [Campylobacter fetus]	173	NS_403_Glycosylation_Cff_HILIC_B1.66933.66933.3	controllerType=0 controllerNumber=1 scan=66933	149.463	Trypsin	B1	VIDEMNNESNLEDDVSENANLDNDEKEEFTEIK	N{+243}	243.034	243.03	243.034
49346:2	251	E.SSAVGSSEN{+243.045}GLNTGETDELYEEAK.S	NA	N{+243}	1366.08	2	2731.15	2730.15	1	-1.2	641	NRagged	326.28	53.75	0	6.87	12	>gi|500051997|ref|WP_011731914.1| DNA translocase FtsK [Campylobacter fetus]	346	NS_403_Glycosylation_Cff_HILIC_B1.49570.49570.2	controllerType=0 controllerNumber=1 scan=49570	118.144	Trypsin	B1	SSAVGSSENGLNTGETDELYEEAK	N{+243}	243.045	243.04	243.045
51710:2	224	E.SSAVGSSEN{+243.047}GLNTGETDELYEEAK.S	NA	N{+243}	1366.58	2	2732.15	2730.15	2	-2.5	641	NRagged	333.37	47.86	2.77	8.17	18	>gi|500051997|ref|WP_011731914.1| DNA translocase FtsK [Campylobacter fetus]	346	NS_403_Glycosylation_Cff_HILIC_B2.50977.50977.2	controllerType=0 controllerNumber=1 scan=50977	120.287	Trypsin	B2	SSAVGSSENGLNTGETDELYEEAK	N{+243}	243.047	243.05	243.047
51761:2	269	E.SSAVGSSEN{+243.048}GLNTGETDELYEEAK.S	NA	N{+243}	1366.58	2	2732.15	2730.15	2	-2.5	641	NRagged	369.81	87.49	1.14	8.01	17	>gi|500051997|ref|WP_011731914.1| DNA translocase FtsK [Campylobacter fetus]	346	NS_403_Glycosylation_Cff_HILIC_B3.50515.50515.2	controllerType=0 controllerNumber=1 scan=50515	118.817	Trypsin	B3	SSAVGSSENGLNTGETDELYEEAK	N{+243}	243.048	243.05	243.048
51628:2	224	E.SSAVGSSEN{+243.049}GLNTGETDELYEEAK.S	NA	N{+243}	1366.58	2	2732.15	2730.15	2	-2.5	641	NRagged	391.05	27.3	0	7.95	18	>gi|500051997|ref|WP_011731914.1| DNA translocase FtsK [Campylobacter fetus]	346	NS_403_Glycosylation_Cff_HILIC_B2.50916.50916.2	controllerType=0 controllerNumber=1 scan=50916	120.196	Trypsin	B2	SSAVGSSENGLNTGETDELYEEAK	N{+243}	243.049	243.05	243.049
78875:4	164	E.PDYEFMRPN{+243.051}GSVTDIPLGPLHITADEPGHFR.L	NA	N{+243}	931.939	4	3724.74	3721.74	3	-2.7	177	NRagged	493.57	160.4	0	8.1	26	>gi|488937046|ref|WP_002848121.1| hydrogenase large subunit [Campylobacter fetus]	1672	NS_403_Glycosylation_Cff_HILIC_B1.74969.74969.2	controllerType=0 controllerNumber=1 scan=74969	163.213	Trypsin	B1	PDYEFMRPNGSVTDIPLGPLHITADEPGHFR	N{+243}	243.051	243.05	243.051
83694:3	8	E.HGGSFVTPNTEYVIEASQYAAPLDNN{+243.052}YHPIEEYEAVYR.G	NA	N{+243}	1529.69	3	4587.07	4587.07	0	0	170	NRagged	508.64	5.56	0.71	5.71	198	>gi|488937589|ref|WP_002848664.1| Sec-dependent nitrous-oxide reductase [Campylobacter fetus]	1435	NS_403_Glycosylation_Cff_HILIC_B3.77605.77605.3	controllerType=0 controllerNumber=1 scan=77605	167.958	Trypsin	B3	HGGSFVTPNTEYVIEASQYAAPLDNNYHPIEEYEAVYR	N{+243}	243.052	243.05	243.052
81602:3	8	E.HGGSFVTPNTEYVIEASQYAAPLDN{+243.057}NYHPIEEYEAVYR.G	NA	N{+243}	1529.7	3	4587.07	4587.07	0	0	170	NRagged	340.05	29.06	0.22	4.08	198	>gi|488937589|ref|WP_002848664.1| Sec-dependent nitrous-oxide reductase [Campylobacter fetus]	1435	NS_403_Glycosylation_Cff_HILIC_B3.75968.75968.3	controllerType=0 controllerNumber=1 scan=75968	165.178	Trypsin	B3	HGGSFVTPNTEYVIEASQYAAPLDNNYHPIEEYEAVYR	N{+243}	243.057	243.06	243.057
79899:3	9	E.HGGSFVTPNTEYVIEASQYAAPLDNN{+243.060}YHPIEEYEAVYR.G	NA	N{+243}	1530.03	3	4588.08	4587.08	1	-0.7	170	NRagged	585.43	13.3	0.71	7.23	183	>gi|488937589|ref|WP_002848664.1| Sec-dependent nitrous-oxide reductase [Campylobacter fetus]	1435	NS_403_Glycosylation_Cff_HILIC_B1.75795.75795.3	controllerType=0 controllerNumber=1 scan=75795	164.597	Trypsin	B1	HGGSFVTPNTEYVIEASQYAAPLDNNYHPIEEYEAVYR	N{+243}	243.06	243.06	243.06
39573:2	129	S.GESN{+243.062}EISTSQSYIQLK.S	NA	N{+243}	1014.47	2	2027.93	2026.93	1	-1.7	110	NRagged	351.7	31.42	10.25	6.62	26	>gi|488937524|ref|WP_002848599.1| cytochrome c biogenesis protein CcsA [Campylobacter fetus]	1462	NS_403_Glycosylation_Cff_HILIC_B3.39777.39777.2	controllerType=0 controllerNumber=1 scan=39777	98.0018	Trypsin	B3	GESNEISTSQSYIQLK	N{+243}	243.062	243.06	243.062
78605:3	11	E.HGGSFVTPNTEYVIEASQYAAPLDN{+243.064}NYHPIEEYEAVYR.G	NA	N{+243}	1529.7	3	4587.08	4587.08	0	0	170	NRagged	730.54	7.77	0.21	10.46	188	>gi|488937589|ref|WP_002848664.1| Sec-dependent nitrous-oxide reductase [Campylobacter fetus]	1435	NS_403_Glycosylation_Cff_HILIC_B2.73975.73975.3	controllerType=0 controllerNumber=1 scan=73975	162.632	Trypsin	B2	HGGSFVTPNTEYVIEASQYAAPLDNNYHPIEEYEAVYR	N{+243}	243.064	243.06	243.064
18011:2	41	Q.TC[+57.021]C[+57.021]GQPSYN{+243.073}SGYFEESKK.I	NA	C[+57]*2, N{+243}	1192.99	2	2384.96	2384.96	0	0	42	NRagged	427.37	59.35	19.95	5.85	126	>gi|500052073|ref|WP_011731990.1| (Fe-S)-binding protein [Campylobacter fetus]	317	NS_403_Glycosylation_Cff_HILIC_B2.20469.20469.2	controllerType=0 controllerNumber=1 scan=20469	57.2819	Trypsin	B2	TCCGQPSYNSGYFEESKK	*2 N{+243}	243.073	243.07	243.073
55289:2	12	Q.TFSTAEDN{+243.074}QSAVTINVLQGER.E	NA	N{+243}	1262.1	2	2523.18	2523.18	0	0	419	NRagged	406.88	56.7	7.84	5.87	245	>gi|500052160|ref|WP_011732077.1| molecular chaperone DnaK [Campylobacter fetus]	294	NS_403_Glycosylation_Cff_HILIC_B2.54085.54085.2	controllerType=0 controllerNumber=1 scan=54085	126.011	Trypsin	B2	TFSTAEDNQSAVTINVLQGER	N{+243}	243.074	243.07	243.074
58070:2	13	Q.TFSTAEDN{+243.077}QSAVTINVLQGER.E	NA	N{+243}	1262.1	2	2523.19	2523.19	0	0	419	NRagged	431.54	6.79	6.79	6.05	242	>gi|500052160|ref|WP_011732077.1| molecular chaperone DnaK [Campylobacter fetus]	294	NS_403_Glycosylation_Cff_HILIC_B3.56226.56226.2	controllerType=0 controllerNumber=1 scan=56226	129.603	Trypsin	B3	TFSTAEDNQSAVTINVLQGER	N{+243}	243.077	243.08	243.077
84061:2	54	Q.AN{+243.077}SLQESAAAVEEMSSSMSSINER.A	NA	N{+243}	1386.1	2	2771.2	2771.2	0	0	495	NRagged	592.02	221	59.73	8.43	67	>gi|1740647974|ref|WP_149120578.1| methyl-accepting chemotaxis protein [Campylobacter fetus]	17	NS_403_Glycosylation_Cff_HILIC_B1.79258.79258.2	controllerType=0 controllerNumber=1 scan=79258	170.574	Trypsin	B1	ANSLQESAAAVEEMSSSMSSINER	N{+243}	243.077	243.08	243.077
87872:3	36	T.SN{+243.078}AGTPVTEGLIPLLVVDVWEHAYYIDAR.N	NA	N{+243}	1147.91	3	3441.72	3441.72	0	0	133	NRagged	329.19	329.19	31.5	7.8	215	>gi|488936879|ref|WP_002847954.1| superoxide dismutase [Campylobacter fetus]	1753	NS_403_Glycosylation_Cff_HILIC_B2.81548.81548.3	controllerType=0 controllerNumber=1 scan=81548	175.482	Trypsin	B2	SNAGTPVTEGLIPLLVVDVWEHAYYIDAR	N{+243}	243.078	243.08	243.078
56044:2	12	Q.TFSTAEDN{+243.078}QSAVTINVLQGER.E	NA	N{+243}	1262.1	2	2523.19	2523.19	0	0	419	NRagged	406.48	55.9	3.52	5.87	245	>gi|500052160|ref|WP_011732077.1| molecular chaperone DnaK [Campylobacter fetus]	294	NS_403_Glycosylation_Cff_HILIC_B2.54722.54722.2	controllerType=0 controllerNumber=1 scan=54722	127.101	Trypsin	B2	TFSTAEDNQSAVTINVLQGER	N{+243}	243.078	243.08	243.078
75837:2	45	Q.AN{+243.078}SLQESAAAVEEMSSSMSSINER.A	NA	N{+243}	1386.1	2	2771.2	2771.2	0	0	383	NRagged	445.01	156.38	14.03	7.74	78	>gi|500052381|ref|WP_011732298.1| methyl-accepting chemotaxis protein [Campylobacter fetus]	248	NS_403_Glycosylation_Cff_HILIC_B2.71681.71681.2	controllerType=0 controllerNumber=1 scan=71681	158.305	Trypsin	B2	ANSLQESAAAVEEMSSSMSSINER	N{+243}	243.078	243.08	243.078
89639:3	32	T.SN{+243.079}AGTPVTEGLIPLLVVDVWEHAYYIDAR.N	NA	N{+243}	1147.91	3	3441.73	3441.73	0	0	133	NRagged	483.62	483.62	28.37	9	192	>gi|488936879|ref|WP_002847954.1| superoxide dismutase [Campylobacter fetus]	1753	NS_403_Glycosylation_Cff_HILIC_B3.82439.82439.3	controllerType=0 controllerNumber=1 scan=82439	175.581	Trypsin	B3	SNAGTPVTEGLIPLLVVDVWEHAYYIDAR	N{+243}	243.079	243.08	243.079
55137:2	13	Q.TFSTAEDN{+243.079}QSAVTINVLQGER.E	NA	N{+243}	1262.1	2	2523.19	2523.19	0	0	419	NRagged	485.35	21.11	9.88	6.1	242	>gi|500052160|ref|WP_011732077.1| molecular chaperone DnaK [Campylobacter fetus]	294	NS_403_Glycosylation_Cff_HILIC_B3.53616.53616.2	controllerType=0 controllerNumber=1 scan=53616	124.786	Trypsin	B3	TFSTAEDNQSAVTINVLQGER	N{+243}	243.079	243.08	243.079
53203:2	12	Q.TFSTAEDN{+243.080}QSAVTINVLQGER.E	NA	N{+243}	1262.1	2	2523.19	2523.19	0	0	419	NRagged	485.33	36.18	1.47	6.37	211	>gi|500052160|ref|WP_011732077.1| molecular chaperone DnaK [Campylobacter fetus]	294	NS_403_Glycosylation_Cff_HILIC_B1.53120.53120.2	controllerType=0 controllerNumber=1 scan=53120	124.948	Trypsin	B1	TFSTAEDNQSAVTINVLQGER	N{+243}	243.08	243.08	243.08
89608:3	32	T.SN{+243.080}AGTPVTEGLIPLLVVDVWEHAYYIDAR.N	NA	N{+243}	1148.25	3	3442.73	3441.73	1	-1	133	NRagged	550.92	550.92	16.84	10.55	192	>gi|488936879|ref|WP_002847954.1| superoxide dismutase [Campylobacter fetus]	1753	NS_403_Glycosylation_Cff_HILIC_B3.82407.82407.3	controllerType=0 controllerNumber=1 scan=82407	175.533	Trypsin	B3	SNAGTPVTEGLIPLLVVDVWEHAYYIDAR	N{+243}	243.08	243.08	243.08
83902:2	45	Q.AN{+243.080}SLQESAAAVEEMSSSMSSINER.A	NA	N{+243}	1386.11	2	2771.2	2771.2	0	0	383	NRagged	592.55	192.72	51.56	9.43	78	>gi|500052381|ref|WP_011732298.1| methyl-accepting chemotaxis protein [Campylobacter fetus]	248	NS_403_Glycosylation_Cff_HILIC_B2.78290.78290.2	controllerType=0 controllerNumber=1 scan=78290	170.688	Trypsin	B2	ANSLQESAAAVEEMSSSMSSINER	N{+243}	243.08	243.08	243.08
75304:2	54	Q.AN{+243.081}SLQESAAAVEEMSSSMSSINER.A	NA	N{+243}	1386.11	2	2771.2	2771.2	0	0	495	NRagged	301.08	99.9	6.03	5.52	67	>gi|1740647974|ref|WP_149120578.1| methyl-accepting chemotaxis protein [Campylobacter fetus]	17	NS_403_Glycosylation_Cff_HILIC_B1.72061.72061.2	controllerType=0 controllerNumber=1 scan=72061	158.164	Trypsin	B1	ANSLQESAAAVEEMSSSMSSINER	N{+243}	243.081	243.08	243.081
52429:2	167	S.SAQLAAEN{+243.081}VAMQLER.R	NA	N{+243}	937.455	2	1873.9	1873.9	0	0	112	NRagged	350.35	62.92	5.24	5.47	19	>gi|488936904|ref|WP_002847979.1| 30S ribosomal protein S3 [Campylobacter fetus]	1746	NS_403_Glycosylation_Cff_HILIC_B3.51144.51144.2	controllerType=0 controllerNumber=1 scan=51144	120.03	Trypsin	B3	SAQLAAENVAMQLER	N{+243}	243.081	243.08	243.081
54749:3	13	Q.TFSTAEDN{+243.081}QSAVTINVLQGEREFAK.D	NA	N{+243}	1000.15	3	2998.43	2998.43	0	0	419	NRagged	408.64	58.49	1.6	7	242	>gi|500052160|ref|WP_011732077.1| molecular chaperone DnaK [Campylobacter fetus]	294	NS_403_Glycosylation_Cff_HILIC_B3.53278.53278.3	controllerType=0 controllerNumber=1 scan=53278	124.173	Trypsin	B3	TFSTAEDNQSAVTINVLQGEREFAK	N{+243}	243.081	243.08	243.081
54580:2	12	Q.TFSTAEDN{+243.081}QSAVTINVLQGER.E	NA	N{+243}	1262.1	2	2523.19	2523.19	0	0	419	NRagged	450.82	37.01	19.52	6.04	245	>gi|500052160|ref|WP_011732077.1| molecular chaperone DnaK [Campylobacter fetus]	294	NS_403_Glycosylation_Cff_HILIC_B2.53492.53492.2	controllerType=0 controllerNumber=1 scan=53492	124.979	Trypsin	B2	TFSTAEDNQSAVTINVLQGER	N{+243}	243.081	243.08	243.081
88373:3	27	T.SN{+243.081}AGTPVTEGLIPLLVVDVWEHAYYIDAR.N	NA	N{+243}	1147.91	3	3441.73	3441.73	0	0	133	NRagged	653.99	653.99	38.47	12.66	245	>gi|488936879|ref|WP_002847954.1| superoxide dismutase [Campylobacter fetus]	1753	NS_403_Glycosylation_Cff_HILIC_B1.82741.82741.3	controllerType=0 controllerNumber=1 scan=82741	175.546	Trypsin	B1	SNAGTPVTEGLIPLLVVDVWEHAYYIDAR	N{+243}	243.081	243.08	243.081
56575:2	13	Q.TFSTAEDN{+243.082}QSAVTINVLQGER.E	NA	N{+243}	1262.1	2	2523.19	2523.19	0	0	419	NRagged	402.11	25.74	6.49	6.05	242	>gi|500052160|ref|WP_011732077.1| molecular chaperone DnaK [Campylobacter fetus]	294	NS_403_Glycosylation_Cff_HILIC_B3.54828.54828.2	controllerType=0 controllerNumber=1 scan=54828	126.927	Trypsin	B3	TFSTAEDNQSAVTINVLQGER	N{+243}	243.082	243.08	243.082
83948:2	45	Q.AN{+243.082}SLQESAAAVEEMSSSMSSINER.A	NA	N{+243}	1386.11	2	2771.21	2771.21	0	0	383	NRagged	574.24	218.8	46.8	9.56	78	>gi|500052381|ref|WP_011732298.1| methyl-accepting chemotaxis protein [Campylobacter fetus]	248	NS_403_Glycosylation_Cff_HILIC_B2.78327.78327.2	controllerType=0 controllerNumber=1 scan=78327	170.746	Trypsin	B2	ANSLQESAAAVEEMSSSMSSINER	N{+243}	243.082	243.08	243.082
85558:2	39	Q.AN{+243.084}SLQESAAAVEEMSSSMSSINER.A	NA	N{+243}	1386.11	2	2771.21	2771.21	0	0	383	NRagged	580.48	208.87	72.63	9.24	102	>gi|500052381|ref|WP_011732298.1| methyl-accepting chemotaxis protein [Campylobacter fetus]	248	NS_403_Glycosylation_Cff_HILIC_B3.79125.79125.2	controllerType=0 controllerNumber=1 scan=79125	170.66	Trypsin	B3	ANSLQESAAAVEEMSSSMSSINER	N{+243}	243.084	243.08	243.084
74927:2	54	Q.AN{+243.085}SLQESAAAVEEMSSSMSSINER.A	NA	N{+243}	1386.11	2	2771.21	2771.21	0	0	495	NRagged	527.92	167.2	110.1	7.1	67	>gi|1740647974|ref|WP_149120578.1| methyl-accepting chemotaxis protein [Campylobacter fetus]	17	NS_403_Glycosylation_Cff_HILIC_B1.71765.71765.2	controllerType=0 controllerNumber=1 scan=71765	157.648	Trypsin	B1	ANSLQESAAAVEEMSSSMSSINER	N{+243}	243.085	243.09	243.085
85247:2	12	Q.TFSTAEDN{+243.086}QSAVTINVLQGER.E	NA	N{+243}	1262.1	2	2523.2	2523.2	0	0	419	NRagged	421.27	29.03	21.03	5.72	245	>gi|500052160|ref|WP_011732077.1| molecular chaperone DnaK [Campylobacter fetus]	294	NS_403_Glycosylation_Cff_HILIC_B2.79364.79364.2	controllerType=0 controllerNumber=1 scan=79364	172.512	Trypsin	B2	TFSTAEDNQSAVTINVLQGER	N{+243}	243.086	243.09	243.086
82987:4	4	I.SVNESDNDELEDINENTIVDEASLQN{+243.094}DAVHDEDLSQESVSINSHEATNIDEISEK.D	NA	N{+243}	1586.2	4	6341.79	6341.79	0	0	432	NRagged	504.29	13.43	2.24	5.31	278	>gi|636635603|ref|WP_024305352.1| hypothetical protein [Campylobacter fetus]	173	NS_403_Glycosylation_Cff_HILIC_B2.77503.77503.4	controllerType=0 controllerNumber=1 scan=77503	169.166	Trypsin	B2	SVNESDNDELEDINENTIVDEASLQNDAVHDEDLSQESVSINSHEATNIDEISEK	N{+243}	243.094	243.09	243.094
52166:3	20	V.DTMLFTN{+243.095}EHGEVC[+57.021]PAGWSK.G	NA	C[+57], N{+243}	808.689	3	2424.05	2422.05	2	-2.8	157	NRagged	318.31	12.12	3.19	6.27	223	>gi|488937237|ref|WP_002848312.1| peroxiredoxin [Campylobacter fetus]	1583	NS_403_Glycosylation_Cff_HILIC_B3.50859.50859.3	controllerType=0 controllerNumber=1 scan=50859	119.418	Trypsin	B3	DTMLFTNEHGEVCPAGWSK	N{+243}	243.095	243.09	243.095
67803:3	264	I.TKDPLTLLNNDPLNN{+243.100}ETLNEQPSKPSPNLNLENK.E	NA	N{+243}	1353.35	3	4058.05	4058.05	0	0	112	NRagged	625.21	7.38	0.48	8.77	10	>gi|488938654|ref|WP_002849729.1| Sec-independent protein translocase subunit TatB [Campylobacter fetus]	970	NS_403_Glycosylation_Cff_HILIC_B1.65793.65793.3	controllerType=0 controllerNumber=1 scan=65793	146.98	Trypsin	B1	TKDPLTLLNNDPLNNETLNEQPSKPSPNLNLENK	N{+243}	243.1	243.1	243.1
74992:3	234	I.VMVDDEDREN{+243.118}EGDIVYAAC[+57.021]FSDIEK.V	NA	C[+57], N{+243}	1054.8	3	3162.38	3162.38	0	0	20	NRagged	302.49	55.48	2.27	5.26	17	>gi|488938475|ref|WP_002849550.1| bifunctional 3,4-dihydroxy-2-butanone 4-phosphate synthase/GTP cyclohydrolase II [Campylobacter fetus]	1053	NS_403_Glycosylation_Cff_HILIC_B3.70684.70684.3	controllerType=0 controllerNumber=1 scan=70684	155.721	Trypsin	B3	VMVDDEDRENEGDIVYAACFSDIEK	N{+243}	243.118	243.12	243.118
18820:3	1	R.GITIATSHIEYETEN{+243.118}R.H	NA	N{+243}	693.01	3	2077.02	2077.02	0	0	60	Specific	410.42	208.9	3.97	6.84	874	>gi|488939054|ref|WP_002850129.1| elongation factor Tu [Campylobacter fetus]	809	NS_403_Glycosylation_Cff_HILIC_B2.21217.21217.3	controllerType=0 controllerNumber=1 scan=21217	58.8346	Trypsin	B2	GITIATSHIEYETENR	N{+243}	243.118	243.12	243.118
06547:3	1	K.PHVN{+243.118}IGTIGHVDHGK.T	NA	N{+243}	608.654	3	1823.95	1823.95	0	0	11	Specific	601.95	201.47	2.15	9.15	955	>gi|488939054|ref|WP_002850129.1| elongation factor Tu [Campylobacter fetus]	809	NS_403_Glycosylation_Cff_HILIC_B1.8554.8554.3	controllerType=0 controllerNumber=1 scan=8554	30.6697	Trypsin	B1	PHVNIGTIGHVDHGK	N{+243}	243.118	243.12	243.118
06870:4	1	K.PHVN{+243.119}IGTIGHVDHGK.T	NA	N{+243}	456.742	4	1823.95	1823.95	0	0	11	Specific	617.22	101.28	44.68	7.99	955	>gi|488939054|ref|WP_002850129.1| elongation factor Tu [Campylobacter fetus]	809	NS_403_Glycosylation_Cff_HILIC_B1.8857.8857.4	controllerType=0 controllerNumber=1 scan=8857	31.242	Trypsin	B1	PHVNIGTIGHVDHGK	N{+243}	243.119	243.12	243.119
18819:3	1	R.GITIATSHIEYETEN{+243.120}R.H	NA	N{+243}	693.344	3	2078.02	2077.02	1	-1.6	60	Specific	467.44	110.36	6.21	7.07	874	>gi|488939054|ref|WP_002850129.1| elongation factor Tu [Campylobacter fetus]	809	NS_403_Glycosylation_Cff_HILIC_B2.21215.21215.3	controllerType=0 controllerNumber=1 scan=21215	58.832	Trypsin	B2	GITIATSHIEYETENR	N{+243}	243.12	243.12	243.12
06323:4	1	K.PHVN{+243.120}IGTIGHVDHGK.T	NA	N{+243}	456.743	4	1823.95	1823.95	0	0	11	Specific	498.55	53.2	48.62	6.1	955	>gi|488939054|ref|WP_002850129.1| elongation factor Tu [Campylobacter fetus]	809	NS_403_Glycosylation_Cff_HILIC_B1.8332.8332.4	controllerType=0 controllerNumber=1 scan=8332	30.2389	Trypsin	B1	PHVNIGTIGHVDHGK	N{+243}	243.12	243.12	243.12
06329:2	1	K.PHVN{+243.121}IGTIGHVDHGK.T	NA	N{+243}	912.479	2	1823.95	1823.95	0	0	11	Specific	418.11	166.1	76.84	5.01	955	>gi|488939054|ref|WP_002850129.1| elongation factor Tu [Campylobacter fetus]	809	NS_403_Glycosylation_Cff_HILIC_B1.8338.8338.2	controllerType=0 controllerNumber=1 scan=8338	30.249	Trypsin	B1	PHVNIGTIGHVDHGK	N{+243}	243.121	243.12	243.121
39469:2	13	S.QTFSTAEDN{+243.121}QSAVTINVLQGER.E	NA	N{+243}	1326.15	2	2651.29	2651.29	0	0	418	NRagged	502.7	1.11	1.11	5.34	242	>gi|500052160|ref|WP_011732077.1| molecular chaperone DnaK [Campylobacter fetus]	294	NS_403_Glycosylation_Cff_HILIC_B3.39691.39691.2	controllerType=0 controllerNumber=1 scan=39691	97.8323	Trypsin	B3	QTFSTAEDNQSAVTINVLQGER	N{+243}	243.121	243.12	243.121
63480:2	42	T.ETTSVQYDDLIN{+243.125}ENGAQMYYK.V	NA	N{+243}	1363.12	2	2725.23	2725.23	0	0	271	NRagged	331.4	47.91	0	6.22	98	>gi|488938836|ref|WP_002849911.1| fibronectin type III domain-containing protein [Campylobacter fetus]	897	NS_403_Glycosylation_Cff_HILIC_B3.60759.60759.2	controllerType=0 controllerNumber=1 scan=60759	137.193	Trypsin	B3	ETTSVQYDDLINENGAQMYYK	N{+243}	243.125	243.12	243.125
56411:4	42	I.TLTWEPNTN{+243.160}DDFSHYNIYR.S	NA	N{+243}	658.064	4	2629.23	2629.23	0	0	240	NRagged	300.91	60.85	0	4.8	98	>gi|488938836|ref|WP_002849911.1| fibronectin type III domain-containing protein [Campylobacter fetus]	897	NS_403_Glycosylation_Cff_HILIC_B3.54685.54685.4	controllerType=0 controllerNumber=1 scan=54685	126.676	Trypsin	B3	TLTWEPNTNDDFSHYNIYR	N{+243}	243.16	243.16	243.16
86535:3	39	K.LEVHHN{+243.174}VNITDSALVAAAK.L	NA	N{+243}	749.087	3	2245.25	2245.25	0	0	357	Specific	370.05	89.78	13.92	4.54	84	>gi|488938404|ref|WP_002849479.1| AAA domain-containing protein [Campylobacter fetus]	1088	NS_403_Glycosylation_Cff_HILIC_B2.80467.80467.3	controllerType=0 controllerNumber=1 scan=80467	174.188	Trypsin	B2	LEVHHNVNITDSALVAAAK	N{+243}	243.174	243.17	243.174
38405:3	3	L.WGHAHGGAN{+243.291}EGVIR.Q	NA	N{+243}	568.673	3	1704	1704	0	0	262	NRagged	402.59	68.41	1.2	5.09	737	>gi|488937111|ref|WP_002848186.1| citrate synthase [Campylobacter fetus]	1635	NS_403_Glycosylation_Cff_HILIC_B3.38471.38471.3	controllerType=0 controllerNumber=1 scan=38471	94.5516	Trypsin	B3	WGHAHGGANEGVIR	N{+243}	243.291	243.29	243.291
07411:4	2	K.PHVN{+243.972}IGTIGHVDHGK.T	NA	N{+244}	457.206	4	1825.8	1824.8	1	-1.8	11	Specific	441.83	140.54	0	5.57	791	>gi|488939054|ref|WP_002850129.1| elongation factor Tu [Campylobacter fetus]	809	NS_403_Glycosylation_Cff_HILIC_B3.9500.9500.2	controllerType=0 controllerNumber=1 scan=9500	32.2065	Trypsin	B3	PHVNIGTIGHVDHGK	N{+244}	243.972	243.97	243.972
07331:4	1	K.PHVN{+243.973}IGTIGHVDHGK.T	NA	N{+244}	457.206	4	1825.8	1824.8	1	-1.8	11	Specific	596.17	127.75	0	7.74	874	>gi|488939054|ref|WP_002850129.1| elongation factor Tu [Campylobacter fetus]	809	NS_403_Glycosylation_Cff_HILIC_B2.9553.9553.4	controllerType=0 controllerNumber=1 scan=9553	32.5907	Trypsin	B2	PHVNIGTIGHVDHGK	N{+244}	243.973	243.97	243.973
36270:3	199	M.LSQN{+243.974}EQGSVIYTNVKGEVK.E	NA	N{+244}	779.692	3	2337.06	2337.06	0	0	341	NRagged	340.89	30.43	7.72	5.72	16	>gi|488937063|ref|WP_002848138.1| anaerobic C4-dicarboxylate transporter [Campylobacter fetus]	1658	NS_403_Glycosylation_Cff_HILIC_B2.37110.37110.3	controllerType=0 controllerNumber=1 scan=37110	92.6178	Trypsin	B2	LSQNEQGSVIYTNVKGEVK	N{+244}	243.974	243.97	243.974
07469:3	2	K.PHVN{+243.977}IGTIGHVDHGK.T	NA	N{+244}	609.274	3	1825.81	1824.81	1	-1.8	11	Specific	377.1	188.28	4.22	7.22	791	>gi|488939054|ref|WP_002850129.1| elongation factor Tu [Campylobacter fetus]	809	NS_403_Glycosylation_Cff_HILIC_B3.9557.9557.3	controllerType=0 controllerNumber=1 scan=9557	32.3224	Trypsin	B3	PHVNIGTIGHVDHGK	N{+244}	243.977	243.98	243.977
05145:3	1	K.PHVN{+244.006}IGTIGHVDHGK.T	NA	N{+244}	609.283	3	1825.84	1824.84	1	-1.8	11	Specific	325.38	143.44	0	5.98	874	>gi|488939054|ref|WP_002850129.1| elongation factor Tu [Campylobacter fetus]	809	NS_403_Glycosylation_Cff_HILIC_B2.6720.6720.3	controllerType=0 controllerNumber=1 scan=6720	24.5619	Trypsin	B2	PHVNIGTIGHVDHGK	N{+244}	244.006	244.01	244.006
19994:3	10	S.EGDN{+244.045}EDVHFADTVK.G	NA	N{+244}	607.584	3	1820.74	1819.74	1	-1.8	62	NRagged	358.96	15.54	0	5.9	168	>gi|488937545|ref|WP_002848620.1| fumarate reductase flavoprotein subunit [Campylobacter fetus]	1453	NS_403_Glycosylation_Cff_HILIC_B2.22452.22452.3	controllerType=0 controllerNumber=1 scan=22452	61.8778	Trypsin	B2	EGDNEDVHFADTVK	N{+244}	244.045	244.04	244.045
49365:2	251	E.SSAVGSSEN{+244.046}GLNTGETDELYEEAK.S	NA	N{+244}	1366.58	2	2732.15	2731.15	1	-1.2	641	NRagged	369.38	24.29	4.58	6.52	12	>gi|500051997|ref|WP_011731914.1| DNA translocase FtsK [Campylobacter fetus]	346	NS_403_Glycosylation_Cff_HILIC_B1.49585.49585.2	controllerType=0 controllerNumber=1 scan=49585	118.171	Trypsin	B1	SSAVGSSENGLNTGETDELYEEAK	N{+244}	244.046	244.05	244.046
81084:3	8	E.HGGSFVTPN{+244.049}TEYVIEASQYAAPLDNNYHPIEEYEAVYR.G	NA	N{+244}	1530.03	3	4588.06	4588.06	0	0	170	NRagged	719.42	33.33	23.68	10.33	198	>gi|488937589|ref|WP_002848664.1| Sec-dependent nitrous-oxide reductase [Campylobacter fetus]	1435	NS_403_Glycosylation_Cff_HILIC_B3.75557.75557.3	controllerType=0 controllerNumber=1 scan=75557	164.468	Trypsin	B3	HGGSFVTPNTEYVIEASQYAAPLDNNYHPIEEYEAVYR	N{+244}	244.049	244.05	244.049
46390:2	251	E.SSAVGSSEN{+244.055}GLNTGETDELYEEAK.S	NA	N{+244}	1366.08	2	2731.16	2731.16	0	0	641	NRagged	310.09	1.7	1.7	5.57	12	>gi|500051997|ref|WP_011731914.1| DNA translocase FtsK [Campylobacter fetus]	346	NS_403_Glycosylation_Cff_HILIC_B1.46908.46908.2	controllerType=0 controllerNumber=1 scan=46908	113.255	Trypsin	B1	SSAVGSSENGLNTGETDELYEEAK	N{+244}	244.055	244.06	244.055
79735:3	9	E.HGGSFVTPN{+244.056}TEYVIEASQYAAPLDNNYHPIEEYEAVYR.G	NA	N{+244}	1530.36	3	4589.07	4588.07	1	-0.7	170	NRagged	476.7	30.89	30.89	6.19	183	>gi|488937589|ref|WP_002848664.1| Sec-dependent nitrous-oxide reductase [Campylobacter fetus]	1435	NS_403_Glycosylation_Cff_HILIC_B1.75669.75669.3	controllerType=0 controllerNumber=1 scan=75669	164.407	Trypsin	B1	HGGSFVTPNTEYVIEASQYAAPLDNNYHPIEEYEAVYR	N{+244}	244.056	244.06	244.056
78373:3	9	E.HGGSFVTPN{+244.059}TEYVIEASQYAAPLDNNYHPIEEYEAVYR.G	NA	N{+244}	1530.03	3	4588.07	4588.07	0	0	170	NRagged	639.76	18.71	18.71	8.23	183	>gi|488937589|ref|WP_002848664.1| Sec-dependent nitrous-oxide reductase [Campylobacter fetus]	1435	NS_403_Glycosylation_Cff_HILIC_B1.74576.74576.3	controllerType=0 controllerNumber=1 scan=74576	162.532	Trypsin	B1	HGGSFVTPNTEYVIEASQYAAPLDNNYHPIEEYEAVYR	N{+244}	244.059	244.06	244.059
81062:3	8	E.HGGSFVTPN{+244.060}TEYVIEASQYAAPLDNNYHPIEEYEAVYR.G	NA	N{+244}	1530.36	3	4589.08	4588.08	1	-0.7	170	NRagged	523.59	47.68	24.26	7.14	198	>gi|488937589|ref|WP_002848664.1| Sec-dependent nitrous-oxide reductase [Campylobacter fetus]	1435	NS_403_Glycosylation_Cff_HILIC_B3.75542.75542.3	controllerType=0 controllerNumber=1 scan=75542	164.448	Trypsin	B3	HGGSFVTPNTEYVIEASQYAAPLDNNYHPIEEYEAVYR	N{+244}	244.06	244.06	244.06
79944:3	11	E.HGGSFVTPN{+244.062}TEYVIEASQYAAPLDNNYHPIEEYEAVYR.G	NA	N{+244}	1530.03	3	4588.08	4588.08	0	0	170	NRagged	583.52	9.86	9.86	7.46	188	>gi|488937589|ref|WP_002848664.1| Sec-dependent nitrous-oxide reductase [Campylobacter fetus]	1435	NS_403_Glycosylation_Cff_HILIC_B2.75072.75072.3	controllerType=0 controllerNumber=1 scan=75072	164.769	Trypsin	B2	HGGSFVTPNTEYVIEASQYAAPLDNNYHPIEEYEAVYR	N{+244}	244.062	244.06	244.062
79898:3	11	E.HGGSFVTPN{+244.064}TEYVIEASQYAAPLDNNYHPIEEYEAVYR.G	NA	N{+244}	1530.03	3	4588.08	4588.08	0	0	170	NRagged	675.71	49.02	49.02	9.72	188	>gi|488937589|ref|WP_002848664.1| Sec-dependent nitrous-oxide reductase [Campylobacter fetus]	1435	NS_403_Glycosylation_Cff_HILIC_B2.75032.75032.3	controllerType=0 controllerNumber=1 scan=75032	164.688	Trypsin	B2	HGGSFVTPNTEYVIEASQYAAPLDNNYHPIEEYEAVYR	N{+244}	244.064	244.06	244.064
37979:2	157	S.GESN{+244.066}EISTSQSYIQLK.S	NA	N{+244}	1014.47	2	2027.94	2027.94	0	0	110	NRagged	309.95	20.79	10.24	5.54	22	>gi|488937524|ref|WP_002848599.1| cytochrome c biogenesis protein CcsA [Campylobacter fetus]	1462	NS_403_Glycosylation_Cff_HILIC_B2.38839.38839.2	controllerType=0 controllerNumber=1 scan=38839	96.7951	Trypsin	B2	GESNEISTSQSYIQLK	N{+244}	244.066	244.07	244.066
78716:3	11	E.HGGSFVTPN{+244.066}TEYVIEASQYAAPLDNNYHPIEEYEAVYR.G	NA	N{+244}	1530.03	3	4588.08	4588.08	0	0	170	NRagged	708.9	30.26	24.12	10.46	188	>gi|488937589|ref|WP_002848664.1| Sec-dependent nitrous-oxide reductase [Campylobacter fetus]	1435	NS_403_Glycosylation_Cff_HILIC_B2.74066.74066.3	controllerType=0 controllerNumber=1 scan=74066	162.797	Trypsin	B2	HGGSFVTPNTEYVIEASQYAAPLDNNYHPIEEYEAVYR	N{+244}	244.066	244.07	244.066
89341:2	8	D.VN{+244.068}GAILWEYQVWQYMVK.T	NA	N{+244}	1186.07	2	2371.14	2371.14	0	0	729	NRagged	341.18	341.18	55.85	6.64	198	>gi|488937589|ref|WP_002848664.1| Sec-dependent nitrous-oxide reductase [Campylobacter fetus]	1435	NS_403_Glycosylation_Cff_HILIC_B3.82196.82196.2	controllerType=0 controllerNumber=1 scan=82196	175.271	Trypsin	B3	VNGAILWEYQVWQYMVK	N{+244}	244.068	244.07	244.068
88078:2	9	D.VN{+244.069}GAILWEYQVWQYMVK.T	NA	N{+244}	1186.07	2	2371.14	2371.14	0	0	729	NRagged	324.58	324.58	87.09	6.78	183	>gi|488937589|ref|WP_002848664.1| Sec-dependent nitrous-oxide reductase [Campylobacter fetus]	1435	NS_403_Glycosylation_Cff_HILIC_B1.82513.82513.2	controllerType=0 controllerNumber=1 scan=82513	175.279	Trypsin	B1	VNGAILWEYQVWQYMVK	N{+244}	244.069	244.07	244.069
37967:2	157	S.GESN{+244.069}EISTSQSYIQLK.S	NA	N{+244}	1014.97	2	2028.94	2027.94	1	-1.7	110	NRagged	331.71	3.16	3.16	6.76	22	>gi|488937524|ref|WP_002848599.1| cytochrome c biogenesis protein CcsA [Campylobacter fetus]	1462	NS_403_Glycosylation_Cff_HILIC_B2.38824.38824.2	controllerType=0 controllerNumber=1 scan=38824	96.7593	Trypsin	B2	GESNEISTSQSYIQLK	N{+244}	244.069	244.07	244.069
89331:2	8	D.VN{+244.071}GAILWEYQVWQYMVK.T	NA	N{+244}	1186.58	2	2372.14	2371.14	1	-1.4	729	NRagged	342.62	342.62	75.62	7.78	198	>gi|488937589|ref|WP_002848664.1| Sec-dependent nitrous-oxide reductase [Campylobacter fetus]	1435	NS_403_Glycosylation_Cff_HILIC_B3.82188.82188.2	controllerType=0 controllerNumber=1 scan=82188	175.261	Trypsin	B3	VNGAILWEYQVWQYMVK	N{+244}	244.071	244.07	244.071
37274:2	138	S.GESN{+244.073}EISTSQSYIQLK.S	NA	N{+244}	1014.98	2	2028.94	2027.94	1	-1.7	110	NRagged	318.96	40.07	11.49	6.64	30	>gi|488937524|ref|WP_002848599.1| cytochrome c biogenesis protein CcsA [Campylobacter fetus]	1462	NS_403_Glycosylation_Cff_HILIC_B1.38828.38828.2	controllerType=0 controllerNumber=1 scan=38828	97.7799	Trypsin	B1	GESNEISTSQSYIQLK	N{+244}	244.073	244.07	244.073
56283:2	12	Q.TFSTAEDN{+244.083}QSAVTINVLQGER.E	NA	N{+244}	1262.6	2	2524.19	2524.19	0	0	419	NRagged	366.11	24.22	4.42	5.63	245	>gi|500052160|ref|WP_011732077.1| molecular chaperone DnaK [Campylobacter fetus]	294	NS_403_Glycosylation_Cff_HILIC_B2.54916.54916.2	controllerType=0 controllerNumber=1 scan=54916	127.418	Trypsin	B2	TFSTAEDNQSAVTINVLQGER	N{+244}	244.083	244.08	244.083
86699:2	13	Q.TFSTAEDN{+244.088}QSAVTINVLQGER.E	NA	N{+244}	1262.6	2	2524.2	2524.2	0	0	419	NRagged	322.87	9.36	0	5.97	242	>gi|500052160|ref|WP_011732077.1| molecular chaperone DnaK [Campylobacter fetus]	294	NS_403_Glycosylation_Cff_HILIC_B3.80031.80031.2	controllerType=0 controllerNumber=1 scan=80031	172.191	Trypsin	B3	TFSTAEDNQSAVTINVLQGER	N{+244}	244.088	244.09	244.088
83786:2	6	V.HDEDLSQESVSIN{+244.096}SHEATNIDEISEK.D	NA	N{+244}	1586.71	2	3172.41	3170.41	2	-2.1	461	NRagged	317.53	0.96	0	6	249	>gi|636635603|ref|WP_024305352.1| hypothetical protein [Campylobacter fetus]	173	NS_403_Glycosylation_Cff_HILIC_B3.77684.77684.2	controllerType=0 controllerNumber=1 scan=77684	168.093	Trypsin	B3	HDEDLSQESVSINSHEATNIDEISEK	N{+244}	244.096	244.1	244.096
53727:2	209	V.SGDHITGGQAN{+244.099}VGQQDVGFDNYGQTFNVR.Q	NA	N{+244}	1663.26	2	3325.5	3325.5	0	0	89	NRagged	332.45	4.44	4.44	4.03	34	>gi|488937511|ref|WP_002848586.1| major outer membrane protein [Campylobacter fetus]	1469	NS_403_Glycosylation_Cff_HILIC_B3.52358.52358.2	controllerType=0 controllerNumber=1 scan=52358	122.456	Trypsin	B3	SGDHITGGQANVGQQDVGFDNYGQTFNVR	N{+244}	244.099	244.1	244.099
52978:2	203	V.SGDHITGGQAN{+244.100}VGQQDVGFDNYGQTFNVR.Q	NA	N{+244}	1663.26	2	3325.5	3325.5	0	0	89	NRagged	410.62	21.72	21.72	4.05	33	>gi|488937511|ref|WP_002848586.1| major outer membrane protein [Campylobacter fetus]	1469	NS_403_Glycosylation_Cff_HILIC_B2.52125.52125.2	controllerType=0 controllerNumber=1 scan=52125	122.548	Trypsin	B2	SGDHITGGQANVGQQDVGFDNYGQTFNVR	N{+244}	244.1	244.1	244.1
52931:2	203	V.SGDHITGGQAN{+244.108}VGQQDVGFDNYGQTFNVR.Q	NA	N{+244}	1663.26	2	3325.51	3325.51	0	0	89	NRagged	454.89	28.34	28.34	4.2	33	>gi|488937511|ref|WP_002848586.1| major outer membrane protein [Campylobacter fetus]	1469	NS_403_Glycosylation_Cff_HILIC_B2.52091.52091.2	controllerType=0 controllerNumber=1 scan=52091	122.504	Trypsin	B2	SGDHITGGQANVGQQDVGFDNYGQTFNVR	N{+244}	244.108	244.11	244.108
41486:3	127	E.AYN{+244.128}ILMEYKK.S	NA	N{+244}	506.269	3	1516.79	1516.79	0	0	62	NRagged	328.52	104.99	24.96	2.32	39	>gi|488938451|ref|WP_002849526.1| YdcH family protein [Campylobacter fetus]	1067	NS_403_Glycosylation_Cff_HILIC_B3.41424.41424.3	controllerType=0 controllerNumber=1 scan=41424	101.185	Trypsin	B3	AYNILMEYKK	N{+244}	244.128	244.13	244.128
33264:3	33	V.GLALDADN{+244.132}DSDKTEDR.I	NA	N{+244}	660.641	3	1979.91	1978.91	1	-1.7	134	NRagged	438.24	79.25	0	6.88	88	>gi|488937030|ref|WP_002848105.1| flavodoxin FldA [Campylobacter fetus]	1685	NS_403_Glycosylation_Cff_HILIC_B3.34132.34132.3	controllerType=0 controllerNumber=1 scan=34132	86.0618	Trypsin	B3	GLALDADNDSDKTEDR	N{+244}	244.132	244.13	244.132
60859:2	121	Q.NIGSVQSDIN{+244.260}VAQENIEGLR.S	NA	N{+244}	1200.68	2	2400.35	2400.35	0	0	57	NRagged	390.94	30.23	0	5.72	61	>gi|488939452|ref|WP_002850527.1| hypothetical protein [Campylobacter fetus]	645	NS_403_Glycosylation_Cff_HILIC_B1.59788.59788.2	controllerType=0 controllerNumber=1 scan=59788	136.41	Trypsin	B1	NIGSVQSDINVAQENIEGLR	N{+244}	244.26	244.26	244.26
90563:2	7	V.DESAN{+244.423}DVDVNSLSEAEVEAEIER.L	NA	N{+244}	1382.78	2	2764.54	2764.54	0	0	164	NRagged	502.92	71.64	0	7.37	416	>gi|488937379|ref|WP_002848454.1| hybrid sensor histidine kinase/response regulator [Campylobacter fetus]	1524	NS_403_Glycosylation_Cff_HILIC_B2.83700.83700.3	controllerType=0 controllerNumber=1 scan=83700	178.639	Trypsin	B2	DESANDVDVNSLSEAEVEAEIER	N{+244}	244.423	244.42	244.423
68335:2	13	Q.TFSTAEDN{+244.540}QSAVTINVLQGER.E	NA	N{+245}	1262.83	2	2524.65	2524.65	0	0	419	NRagged	345.08	18.64	0	5.99	242	>gi|500052160|ref|WP_011732077.1| molecular chaperone DnaK [Campylobacter fetus]	294	NS_403_Glycosylation_Cff_HILIC_B3.65083.65083.2	controllerType=0 controllerNumber=1 scan=65083	145.256	Trypsin	B3	TFSTAEDNQSAVTINVLQGER	N{+245}	244.54	244.54	244.54
83932:2	6	V.HDEDLSQESVSIN{+244.591}SHEATNIDEISEK.D	NA	N{+245}	1586.46	2	3171.91	3170.91	1	-1.1	461	NRagged	411.53	48.46	0	7.59	249	>gi|636635603|ref|WP_024305352.1| hypothetical protein [Campylobacter fetus]	173	NS_403_Glycosylation_Cff_HILIC_B3.77796.77796.2	controllerType=0 controllerNumber=1 scan=77796	168.285	Trypsin	B3	HDEDLSQESVSINSHEATNIDEISEK	N{+245}	244.591	244.59	244.591
66719:3	93	E.GVN{+244.972}ITC[+57.021]EVTPHHFTFSEDELINYDTNFK.M	NA	C[+57], N{+245}	1191.5	3	3572.5	3572.5	0	0	246	NRagged	327.71	13.86	0	4.03	29	>gi|488939383|ref|WP_002850458.1| dihydroorotase [Campylobacter fetus]	677	NS_403_Glycosylation_Cff_HILIC_B1.64930.64930.3	controllerType=0 controllerNumber=1 scan=64930	145.504	Trypsin	B1	GVNITCEVTPHHFTFSEDELINYDTNFK	N{+245}	244.972	244.97	244.972
07300:4	1	K.PHVN{+244.975}IGTIGHVDHGK.T	NA	N{+245}	457.207	4	1825.8	1825.8	0	0	11	Specific	355.34	108.68	8.17	3.69	874	>gi|488939054|ref|WP_002850129.1| elongation factor Tu [Campylobacter fetus]	809	NS_403_Glycosylation_Cff_HILIC_B2.9501.9501.4	controllerType=0 controllerNumber=1 scan=9501	32.4279	Trypsin	B2	PHVNIGTIGHVDHGK	N{+245}	244.975	244.97	244.975
52531:2	269	E.SSAVGSSEN{+245.045}GLNTGETDELYEEAK.S	NA	N{+245}	1366.58	2	2732.15	2732.15	0	0	641	NRagged	370.48	68.72	19.91	6.73	17	>gi|500051997|ref|WP_011731914.1| DNA translocase FtsK [Campylobacter fetus]	346	NS_403_Glycosylation_Cff_HILIC_B3.51226.51226.2	controllerType=0 controllerNumber=1 scan=51226	120.151	Trypsin	B3	SSAVGSSENGLNTGETDELYEEAK	N{+245}	245.045	245.04	245.045
50545:2	224	E.SSAVGSSEN{+245.046}GLNTGETDELYEEAK.S	NA	N{+245}	1366.58	2	2732.15	2732.15	0	0	641	NRagged	369.32	40.42	7.76	7.06	18	>gi|500051997|ref|WP_011731914.1| DNA translocase FtsK [Campylobacter fetus]	346	NS_403_Glycosylation_Cff_HILIC_B2.49931.49931.2	controllerType=0 controllerNumber=1 scan=49931	118.315	Trypsin	B2	SSAVGSSENGLNTGETDELYEEAK	N{+245}	245.046	245.05	245.046
51369:2	269	E.SSAVGSSEN{+245.048}GLNTGETDELYEEAK.S	NA	N{+245}	1366.58	2	2732.15	2732.15	0	0	641	NRagged	385.45	19.02	5.45	6.48	17	>gi|500051997|ref|WP_011731914.1| DNA translocase FtsK [Campylobacter fetus]	346	NS_403_Glycosylation_Cff_HILIC_B3.50194.50194.2	controllerType=0 controllerNumber=1 scan=50194	118.242	Trypsin	B3	SSAVGSSENGLNTGETDELYEEAK	N{+245}	245.048	245.05	245.048
50475:2	251	E.SSAVGSSEN{+245.052}GLNTGETDELYEEAK.S	NA	N{+245}	1366.58	2	2732.15	2732.15	0	0	641	NRagged	351.94	33.86	0	5.98	12	>gi|500051997|ref|WP_011731914.1| DNA translocase FtsK [Campylobacter fetus]	346	NS_403_Glycosylation_Cff_HILIC_B1.50578.50578.2	controllerType=0 controllerNumber=1 scan=50578	120.071	Trypsin	B1	SSAVGSSENGLNTGETDELYEEAK	N{+245}	245.052	245.05	245.052
82292:3	11	E.HGGSFVTPN{+245.074}TEYVIEASQYAAPLDNNYHPIEEYEAVYR.G	NA	N{+245}	1530.7	3	4590.09	4589.09	1	-0.7	170	NRagged	504.21	51.77	11.01	7.21	188	>gi|488937589|ref|WP_002848664.1| Sec-dependent nitrous-oxide reductase [Campylobacter fetus]	1435	NS_403_Glycosylation_Cff_HILIC_B2.76954.76954.3	controllerType=0 controllerNumber=1 scan=76954	168.182	Trypsin	B2	HGGSFVTPNTEYVIEASQYAAPLDNNYHPIEEYEAVYR	N{+245}	245.074	245.07	245.074
84481:2	4	V.HDEDLSQESVSIN{+245.078}SHEATNIDEISEK.D	NA	N{+245}	1586.2	2	3171.4	3171.4	0	0	461	NRagged	479.69	102.6	0	5.53	278	>gi|636635603|ref|WP_024305352.1| hypothetical protein [Campylobacter fetus]	173	NS_403_Glycosylation_Cff_HILIC_B2.78746.78746.2	controllerType=0 controllerNumber=1 scan=78746	171.486	Trypsin	B2	HDEDLSQESVSINSHEATNIDEISEK	N{+245}	245.078	245.08	245.078
56977:2	13	Q.TFSTAEDN{+245.090}QSAVTINVLQGER.E	NA	N{+245}	1263.1	2	2525.2	2525.2	0	0	419	NRagged	318.76	33.48	0	6.22	242	>gi|500052160|ref|WP_011732077.1| molecular chaperone DnaK [Campylobacter fetus]	294	NS_403_Glycosylation_Cff_HILIC_B3.55197.55197.2	controllerType=0 controllerNumber=1 scan=55197	127.63	Trypsin	B3	TFSTAEDNQSAVTINVLQGER	N{+245}	245.09	245.09	245.09
03223:2	643	G.HGGQSVN{+245.098}TTDSAVR.V	NA	N{+245}	837.394	2	1673.78	1673.78	0	0	228	NRagged	307.25	62.09	62.09	2.06	4	>gi|488939737|ref|WP_002850812.1| peptide chain release factor 1 [Campylobacter fetus]	515	NS_403_Glycosylation_Cff_HILIC_B3.5062.5062.2	controllerType=0 controllerNumber=1 scan=5062	21.3022	Trypsin	B3	HGGQSVNTTDSAVR	N{+245}	245.098	245.1	245.098
84564:2	6	V.HDEDLSQESVSIN{+245.100}SHEATNIDEISEK.D	NA	N{+245}	1586.21	2	3171.42	3171.42	0	0	461	NRagged	324.2	76.82	0	4.11	253	>gi|636635603|ref|WP_024305352.1| hypothetical protein [Campylobacter fetus]	173	NS_403_Glycosylation_Cff_HILIC_B1.79666.79666.2	controllerType=0 controllerNumber=1 scan=79666	171.254	Trypsin	B1	HDEDLSQESVSINSHEATNIDEISEK	N{+245}	245.1	245.1	245.1
84457:2	206	A.SIN{+245.131}ADAILEHSISAK.Q	NA	N{+245}	907.983	2	1814.96	1813.96	1	-1.8	47	NRagged	362.51	111.57	0	5.93	20	>gi|488937232|ref|WP_002848307.1| RNA polymerase-binding protein DksA [Campylobacter fetus]	1585	NS_403_Glycosylation_Cff_HILIC_B3.78193.78193.3	controllerType=0 controllerNumber=1 scan=78193	169.006	Trypsin	B3	SINADAILEHSISAK	N{+245}	245.131	245.13	245.131
66134:2	7	V.DESAN{+245.460}DVDVNSLSEAEVEAEIER.L	NA	N{+245}	1383.29	2	2765.58	2765.58	0	0	164	NRagged	527.17	2.02	0	6.08	400	>gi|488937379|ref|WP_002848454.1| hybrid sensor histidine kinase/response regulator [Campylobacter fetus]	1524	NS_403_Glycosylation_Cff_HILIC_B1.64402.64402.3	controllerType=0 controllerNumber=1 scan=64402	144.538	Trypsin	B1	DESANDVDVNSLSEAEVEAEIER	N{+245}	245.46	245.46	245.46
70715:3	6	D.VIDEMNNESNLEDDVSEN{+246.043}ANLDNDEKEEFTEIK.S	NA	N{+246}	1363.24	3	4087.71	4087.71	0	0	265	NRagged	519.72	22.67	0	6.76	249	>gi|636635603|ref|WP_024305352.1| hypothetical protein [Campylobacter fetus]	173	NS_403_Glycosylation_Cff_HILIC_B3.67114.67114.3	controllerType=0 controllerNumber=1 scan=67114	149.348	Trypsin	B3	VIDEMNNESNLEDDVSENANLDNDEKEEFTEIK	N{+246}	246.043	246.04	246.043
51001:2	224	E.SSAVGSSEN{+246.047}GLNTGETDELYEEAK.S	NA	N{+246}	1367.08	2	2733.15	2733.15	0	0	641	NRagged	312.44	40.61	0.24	6.98	18	>gi|500051997|ref|WP_011731914.1| DNA translocase FtsK [Campylobacter fetus]	346	NS_403_Glycosylation_Cff_HILIC_B2.50321.50321.2	controllerType=0 controllerNumber=1 scan=50321	118.996	Trypsin	B2	SSAVGSSENGLNTGETDELYEEAK	N{+246}	246.047	246.05	246.047
20831:3	14	S.EGDN{+246.063}EDVHFADTVK.G	NA	N{+246}	607.923	3	1821.76	1821.76	0	0	62	NRagged	394.62	27.8	1.2	5.21	172	>gi|488937545|ref|WP_002848620.1| fumarate reductase flavoprotein subunit [Campylobacter fetus]	1453	NS_403_Glycosylation_Cff_HILIC_B3.22783.22783.3	controllerType=0 controllerNumber=1 scan=22783	61.6859	Trypsin	B3	EGDNEDVHFADTVK	N{+246}	246.063	246.06	246.063
19995:3	10	S.EGDN{+246.064}EDVHFADTVK.G	NA	N{+246}	607.924	3	1821.76	1821.76	0	0	62	NRagged	362.96	15.8	0.26	3.82	168	>gi|488937545|ref|WP_002848620.1| fumarate reductase flavoprotein subunit [Campylobacter fetus]	1453	NS_403_Glycosylation_Cff_HILIC_B2.22452.22452.3	controllerType=0 controllerNumber=1 scan=22452	61.8778	Trypsin	B2	EGDNEDVHFADTVK	N{+246}	246.064	246.06	246.064
23027:2	265	T.GSGILN{+246.071}ETQEK.A	NA	N{+246}	711.834	2	1422.66	1421.66	1	-2.4	264	NRagged	317.59	107.18	0	3.68	19	>gi|488937482|ref|WP_002848557.1| cytochrome CBB3 [Campylobacter fetus]	1481	NS_403_Glycosylation_Cff_HILIC_B2.25282.25282.2	controllerType=0 controllerNumber=1 scan=25282	68.1751	Trypsin	B2	GSGILNETQEK	N{+246}	246.071	246.07	246.071
84083:3	266	Y.QMDC[+57.021]ANRFEAIN{+246.085}ESLEDEAQGADILMVK.P	NA	C[+57], N{+246}	1149.52	3	3446.54	3443.54	3	-2.9	220	NRagged	377.38	7.54	0	8.12	8	>gi|488939539|ref|WP_002850614.1| porphobilinogen synthase [Campylobacter fetus]	600	NS_403_Glycosylation_Cff_HILIC_B3.77911.77911.3	controllerType=0 controllerNumber=1 scan=77911	168.483	Trypsin	B3	QMDCANRFEAINESLEDEAQGADILMVK	N{+246}	246.085	246.09	246.085
35983:3	3	S.AGIGALWGHAHGGAN{+247.011}EGVIR.Q	NA	N{+247}	731.008	3	2191.01	2190.01	1	-1.5	256	NRagged	312.21	54.23	11.87	4.79	752	>gi|488937111|ref|WP_002848186.1| citrate synthase [Campylobacter fetus]	1635	NS_403_Glycosylation_Cff_HILIC_B2.36874.36874.5	controllerType=0 controllerNumber=1 scan=36874	92.1689	Trypsin	B2	AGIGALWGHAHGGANEGVIR	N{+247}	247.011	247.01	247.011
81181:2	6	E.DLSQESVSIN{+247.045}SHEATNIDEISEK.D	NA	N{+247}	1396.62	2	2792.24	2792.24	0	0	464	NRagged	325.48	29.49	9.93	4.42	249	>gi|636635603|ref|WP_024305352.1| hypothetical protein [Campylobacter fetus]	173	NS_403_Glycosylation_Cff_HILIC_B3.75630.75630.2	controllerType=0 controllerNumber=1 scan=75630	164.6	Trypsin	B3	DLSQESVSINSHEATNIDEISEK	N{+247}	247.045	247.04	247.045
05696:2	1	K.PHVN{+247.112}IGTIGHVDHGK.T	NA	N{+247}	914.474	2	1827.94	1827.94	0	0	11	Specific	323.09	74.44	74.44	3.46	955	>gi|488939054|ref|WP_002850129.1| elongation factor Tu [Campylobacter fetus]	809	NS_403_Glycosylation_Cff_HILIC_B1.7743.7743.2	controllerType=0 controllerNumber=1 scan=7743	29.1108	Trypsin	B1	PHVNIGTIGHVDHGK	N{+247}	247.112	247.11	247.112
47850:3	18	C.DN{+247.402}EYC[+57.021]HFAWR.E	NA	C[+57], N{+247}	549.329	3	1645.97	1644.97	1	-2	76	NRagged	508.06	358.91	0	7.81	229	>gi|488937237|ref|WP_002848312.1| peroxiredoxin [Campylobacter fetus]	1583	NS_403_Glycosylation_Cff_HILIC_B2.47632.47632.3	controllerType=0 controllerNumber=1 scan=47632	114.243	Trypsin	B2	DNEYCHFAWR	N{+247}	247.402	247.4	247.402
34909:3	3	S.AGIGALWGHAHGGAN{+248.011}EGVIR.Q	NA	N{+248}	731.008	3	2191.01	2191.01	0	0	256	NRagged	369.68	48.5	3.25	4.42	620	>gi|488937111|ref|WP_002848186.1| citrate synthase [Campylobacter fetus]	1635	NS_403_Glycosylation_Cff_HILIC_B1.36354.36354.5	controllerType=0 controllerNumber=1 scan=36354	91.9348	Trypsin	B1	AGIGALWGHAHGGANEGVIR	N{+248}	248.011	248.01	248.011
42632:2	32	S.ISN{+248.079}TAEYGDYVSGVR.V	NA	N{+248}	939.928	2	1878.85	1878.85	0	0	252	NRagged	303.35	26.32	16.27	5.39	102	>gi|488938670|ref|WP_002849745.1| ketol-acid reductoisomerase [Campylobacter fetus]	964	NS_403_Glycosylation_Cff_HILIC_B1.43495.43495.2	controllerType=0 controllerNumber=1 scan=43495	106.692	Trypsin	B1	ISNTAEYGDYVSGVR	N{+248}	248.079	248.08	248.079
26352:3	71	H.LESELN{+248.088}KIEPK.K	NA	N{+248}	516.606	3	1547.8	1547.8	0	0	390	NRagged	330.8	12.54	12.54	2.6	109	>gi|500052095|ref|WP_011732012.1| S41 family peptidase [Campylobacter fetus]	312	NS_403_Glycosylation_Cff_HILIC_B1.28720.28720.3	controllerType=0 controllerNumber=1 scan=28720	76.8751	Trypsin	B1	LESELNKIEPK	N{+248}	248.088	248.09	248.088
32377:3	141	Y.GDEALN{+248.088}EQIFKFDK.W	NA	N{+248}	634.638	3	1901.9	1901.9	0	0	44	NRagged	387.35	55.87	55.87	3.8	40	>gi|488937785|ref|WP_002848860.1| histidinol dehydrogenase [Campylobacter fetus]	1367	NS_403_Glycosylation_Cff_HILIC_B1.34100.34100.3	controllerType=0 controllerNumber=1 scan=34100	87.5368	Trypsin	B1	GDEALNEQIFKFDK	N{+248}	248.088	248.09	248.088
11075:3	1	H.VN{+248.090}IGTIGHVDHGK.T	NA	N{+248}	532.274	3	1594.81	1594.81	0	0	13	NRagged	377.78	295.64	84	4.34	874	>gi|488939054|ref|WP_002850129.1| elongation factor Tu [Campylobacter fetus]	809	NS_403_Glycosylation_Cff_HILIC_B2.13406.13406.3	controllerType=0 controllerNumber=1 scan=13406	41.002	Trypsin	B2	VNIGTIGHVDHGK	N{+248}	248.09	248.09	248.09
47171:3	19	C.DN{+248.401}EYC[+57.021]HFAWR.E	NA	C[+57], N{+248}	549.328	3	1645.97	1645.97	0	0	76	NRagged	469.88	78.85	6.36	5.23	231	>gi|488937237|ref|WP_002848312.1| peroxiredoxin [Campylobacter fetus]	1583	NS_403_Glycosylation_Cff_HILIC_B1.47635.47635.3	controllerType=0 controllerNumber=1 scan=47635	114.698	Trypsin	B1	DNEYCHFAWR	N{+248}	248.401	248.4	248.401
58511:3	48	H.QIN{+248.993}LIDTPGHVDFTIEVER.S	NA	N{+249}	816.046	3	2446.12	2445.12	1	-1.4	76	NRagged	447.37	45.54	0	6.99	44	>gi|488939033|ref|WP_002850108.1| elongation factor G [Campylobacter fetus]	818	NS_403_Glycosylation_Cff_HILIC_B1.57749.57749.3	controllerType=0 controllerNumber=1 scan=57749	133.03	Trypsin	B1	QINLIDTPGHVDFTIEVER	N{+249}	248.993	248.99	248.993
49534:3	480	Y.GLDAILTNVN{+249.080}HESGTDRINEAADK.F	NA	N{+249}	935.116	3	2803.33	2802.33	1	-1.2	57	NRagged	381.18	111.55	3.14	7.3	3	>gi|488938598|ref|WP_002849673.1| 3-deoxy-manno-octulosonate cytidylyltransferase [Campylobacter fetus]	993	NS_403_Glycosylation_Cff_HILIC_B3.48637.48637.3	controllerType=0 controllerNumber=1 scan=48637	115.447	Trypsin	B3	GLDAILTNVNHESGTDRINEAADK	N{+249}	249.08	249.08	249.08
81807:2	4	I.DTMGWNMN{+249.087}DVC[+57.021]VVSGIGC[+57.021]SGR.F	NA	C[+57]*2, N{+249}	1282.53	2	2564.05	2564.05	0	0	36	NRagged	333	58.5	2.64	6.2	354	>gi|488938347|ref|WP_002849422.1| 2-oxoglutarate ferredoxin oxidoreductase subunit beta [Campylobacter fetus]	1117	NS_403_Glycosylation_Cff_HILIC_B3.76121.76121.2	controllerType=0 controllerNumber=1 scan=76121	165.436	Trypsin	B3	DTMGWNMNDVCVVSGIGCSGR	*2 N{+249}	249.087	249.09	249.087
60101:3	54	H.QIN{+249.997}LIDTPGHVDFTIEVER.S	NA	N{+250}	816.047	3	2446.13	2446.13	0	0	76	NRagged	382.71	13.51	7.59	5.63	38	>gi|488939033|ref|WP_002850108.1| elongation factor G [Campylobacter fetus]	818	NS_403_Glycosylation_Cff_HILIC_B2.58228.58228.3	controllerType=0 controllerNumber=1 scan=58228	133.345	Trypsin	B2	QINLIDTPGHVDFTIEVER	N{+250}	249.997	250	249.997
11894:3	124	I.LEYDDVAN{+250.001}EQRK.T	NA	N{+250}	577.241	3	1729.71	1729.71	0	0	614	NRagged	300.88	97.12	16.54	3.61	37	>gi|488937897|ref|WP_002848972.1| preprotein translocase subunit SecA [Campylobacter fetus]	1317	NS_403_Glycosylation_Cff_HILIC_B2.14325.14325.3	controllerType=0 controllerNumber=1 scan=14325	43.3412	Trypsin	B2	LEYDDVANEQRK	N{+250}	250.001	250	250.001
40704:3	17	K.GEYQYC[+57.021]HPNDHVN{+250.018}LSQSTNDAYPTALR.V	NA	C[+57], N{+250}	1134.14	3	3400.42	3400.42	0	0	124	Specific	313.98	5.88	1.04	6.37	279	>gi|488939647|ref|WP_002850722.1| aspartate ammonia-lyase [Campylobacter fetus]	564	NS_403_Glycosylation_Cff_HILIC_B2.41247.41247.3	controllerType=0 controllerNumber=1 scan=41247	101.573	Trypsin	B2	GEYQYCHPNDHVNLSQSTNDAYPTALR	N{+250}	250.018	250.02	250.018
56747:2	168	Y.NGMVAN{+250.085}ANENC[+57.021]IIVMAC[+57.021]DNAQR.I	NA	C[+57]*2, N{+250}	1359.09	2	2717.16	2715.16	2	-2.5	106	NRagged	317.37	38.48	0	8.15	21	>gi|488938198|ref|WP_002849273.1| acetolactate synthase small subunit [Campylobacter fetus]	1179	NS_403_Glycosylation_Cff_HILIC_B2.55371.55371.2	controllerType=0 controllerNumber=1 scan=55371	128.321	Trypsin	B2	NGMVANANENCIIVMACDNAQR	*2 N{+250}	250.085	250.09	250.085
05441:3	4	S.SYVNC[+57.021]N{+250.088}TVHTTHGR.A	NA	C[+57], N{+250}	632.617	3	1895.84	1895.84	0	0	59	NRagged	342.29	99.22	16.44	4.78	354	>gi|488938347|ref|WP_002849422.1| 2-oxoglutarate ferredoxin oxidoreductase subunit beta [Campylobacter fetus]	1117	NS_403_Glycosylation_Cff_HILIC_B3.7557.7557.3	controllerType=0 controllerNumber=1 scan=7557	28.2949	Trypsin	B3	SYVNCNTVHTTHGR	N{+250}	250.088	250.09	250.088
05494:2	4	S.SYVN{+250.091}C[+57.021]NTVHTTHGR.A	NA	C[+57], N{+250}	948.924	2	1896.84	1895.84	1	-1.8	59	NRagged	408.87	114.18	53.84	6.15	354	>gi|488938347|ref|WP_002849422.1| 2-oxoglutarate ferredoxin oxidoreductase subunit beta [Campylobacter fetus]	1117	NS_403_Glycosylation_Cff_HILIC_B3.7606.7606.2	controllerType=0 controllerNumber=1 scan=7606	28.3792	Trypsin	B3	SYVNCNTVHTTHGR	N{+250}	250.091	250.09	250.091
05478:2	4	S.SYVN{+250.092}C[+57.021]NTVHTTHGR.A	NA	C[+57], N{+250}	948.425	2	1895.84	1895.84	0	0	59	NRagged	400.74	76.04	13.21	3.79	354	>gi|488938347|ref|WP_002849422.1| 2-oxoglutarate ferredoxin oxidoreductase subunit beta [Campylobacter fetus]	1117	NS_403_Glycosylation_Cff_HILIC_B3.7589.7589.2	controllerType=0 controllerNumber=1 scan=7589	28.347	Trypsin	B3	SYVNCNTVHTTHGR	N{+250}	250.092	250.09	250.092
67286:3	6	L.NDELLDAN{+250.123}NLDSELLDNLDHTDDHK.N	NA	N{+250}	1043.48	3	3128.42	3128.42	0	0	149	NRagged	496.4	90.91	55.54	4.74	249	>gi|636635603|ref|WP_024305352.1| hypothetical protein [Campylobacter fetus]	173	NS_403_Glycosylation_Cff_HILIC_B3.64177.64177.3	controllerType=0 controllerNumber=1 scan=64177	143.523	Trypsin	B3	NDELLDANNLDSELLDNLDHTDDHK	N{+250}	250.123	250.12	250.123
50825:2	29	D.AN{+250.137}DELGAMGNMINANIAK.T	NA	N{+250}	1049.01	2	2097.02	2097.02	0	0	405	NRagged	328	103.41	51.13	4.37	100	>gi|1172355383|ref|WP_080738654.1| methyl-accepting chemotaxis protein [Campylobacter fetus]	41	NS_403_Glycosylation_Cff_HILIC_B3.49739.49739.2	controllerType=0 controllerNumber=1 scan=49739	117.415	Trypsin	B3	ANDELGAMGNMINANIAK	N{+250}	250.137	250.14	250.137
51408:2	69	K.GPN{+251.029}LSSVTAC[+57.021]AASTHALC[+57.021]EAAK.S	NA	C[+57]*2, N{+251}	1234.54	2	2468.07	2467.07	1	-1.4	151	Specific	397.92	15.69	15.69	7.51	42	>gi|488939119|ref|WP_002850194.1| beta-ketoacyl-ACP synthase II [Campylobacter fetus]	781	NS_403_Glycosylation_Cff_HILIC_B2.50664.50664.2	controllerType=0 controllerNumber=1 scan=50664	119.619	Trypsin	B2	GPNLSSVTACAASTHALCEAAK	*2 N{+251}	251.029	251.03	251.029
37630:2	35	Y.DNN{+251.071}GDISNNGEIITVSTSK.L	NA	N{+251}	1115.01	2	2229.01	2229.01	0	0	107	NRagged	342.59	55.7	2.11	5.79	111	>gi|488938836|ref|WP_002849911.1| fibronectin type III domain-containing protein [Campylobacter fetus]	897	NS_403_Glycosylation_Cff_HILIC_B1.39130.39130.2	controllerType=0 controllerNumber=1 scan=39130	98.3317	Trypsin	B1	DNNGDISNNGEIITVSTSK	N{+251}	251.071	251.07	251.071
39193:2	42	Y.DNN{+251.074}GDISNNGEIITVSTSK.L	NA	N{+251}	1115.01	2	2229.01	2229.01	0	0	107	NRagged	369.4	41.78	2.11	5.89	101	>gi|488938836|ref|WP_002849911.1| fibronectin type III domain-containing protein [Campylobacter fetus]	897	NS_403_Glycosylation_Cff_HILIC_B2.39934.39934.2	controllerType=0 controllerNumber=1 scan=39934	99.0594	Trypsin	B2	DNNGDISNNGEIITVSTSK	N{+251}	251.074	251.07	251.074
40411:2	42	Y.DNN{+251.076}GDISNNGEIITVSTSK.L	NA	N{+251}	1115.01	2	2229.01	2229.01	0	0	107	NRagged	312.52	23.57	2.11	5.92	98	>gi|488938836|ref|WP_002849911.1| fibronectin type III domain-containing protein [Campylobacter fetus]	897	NS_403_Glycosylation_Cff_HILIC_B3.40471.40471.2	controllerType=0 controllerNumber=1 scan=40471	99.3238	Trypsin	B3	DNNGDISNNGEIITVSTSK	N{+251}	251.076	251.08	251.076
65271:4	6	L.NDELLDAN{+251.121}NLDSELLDNLDHTDDHK.N	NA	N{+251}	783.11	4	3129.42	3129.42	0	0	149	NRagged	371.52	8.79	3.44	6.36	253	>gi|636635603|ref|WP_024305352.1| hypothetical protein [Campylobacter fetus]	173	NS_403_Glycosylation_Cff_HILIC_B1.63679.63679.4	controllerType=0 controllerNumber=1 scan=63679	143.275	Trypsin	B1	NDELLDANNLDSELLDNLDHTDDHK	N{+251}	251.121	251.12	251.121
68540:3	6	L.NDELLDAN{+251.123}NLDSELLDNLDHTDDHK.N	NA	N{+251}	1043.81	3	3129.42	3129.42	0	0	149	NRagged	519.97	125.19	11.28	5.23	253	>gi|636635603|ref|WP_024305352.1| hypothetical protein [Campylobacter fetus]	173	NS_403_Glycosylation_Cff_HILIC_B1.66542.66542.3	controllerType=0 controllerNumber=1 scan=66542	148.749	Trypsin	B1	NDELLDANNLDSELLDNLDHTDDHK	N{+251}	251.123	251.12	251.123
66477:3	4	L.NDELLDAN{+251.124}NLDSELLDNLDHTDDHK.N	NA	N{+251}	1043.81	3	3129.42	3129.42	0	0	149	NRagged	371.79	37.32	8.65	4.85	278	>gi|636635603|ref|WP_024305352.1| hypothetical protein [Campylobacter fetus]	173	NS_403_Glycosylation_Cff_HILIC_B2.63867.63867.2	controllerType=0 controllerNumber=1 scan=63867	143.51	Trypsin	B2	NDELLDANNLDSELLDNLDHTDDHK	N{+251}	251.124	251.12	251.124
69708:3	4	L.NDELLDAN{+251.128}NLDSELLDNLDHTDDHK.N	NA	N{+251}	1043.81	3	3129.43	3129.43	0	0	149	NRagged	413.37	41.26	11.78	4.83	278	>gi|636635603|ref|WP_024305352.1| hypothetical protein [Campylobacter fetus]	173	NS_403_Glycosylation_Cff_HILIC_B2.66631.66631.3	controllerType=0 controllerNumber=1 scan=66631	148.97	Trypsin	B2	NDELLDANNLDSELLDNLDHTDDHK	N{+251}	251.128	251.13	251.128
11539:3	124	I.LEYDDVAN{+251.146}EQRK.T	NA	N{+251}	577.956	3	1731.85	1730.85	1	-1.9	614	NRagged	455.8	101.04	27.64	6.11	37	>gi|488937897|ref|WP_002848972.1| preprotein translocase subunit SecA [Campylobacter fetus]	1317	NS_403_Glycosylation_Cff_HILIC_B2.13993.13993.3	controllerType=0 controllerNumber=1 scan=13993	42.6188	Trypsin	B2	LEYDDVANEQRK	N{+251}	251.146	251.15	251.146
76209:4	188	F.HVDGYSGDVHEMNTIN{+251.165}HYIGMYPMEHGGNTER.A	NA	N{+251}	979.439	4	3914.73	3911.73	3	-2.6	109	NRagged	554.59	64.86	2.4	7.74	22	>gi|488937590|ref|WP_002848665.1| hypothetical protein [Campylobacter fetus]	1434	NS_403_Glycosylation_Cff_HILIC_B1.72756.72756.5	controllerType=0 controllerNumber=1 scan=72756	159.338	Trypsin	B1	HVDGYSGDVHEMNTINHYIGMYPMEHGGNTER	N{+251}	251.165	251.16	251.165
07507:4	1	K.PHVN{+251.896}IGTIGHVDHGK.T	NA	N{+252}	458.937	4	1832.73	1832.73	0	0	11	Specific	379.08	109.57	0.77	5.31	955	>gi|488939054|ref|WP_002850129.1| elongation factor Tu [Campylobacter fetus]	809	NS_403_Glycosylation_Cff_HILIC_B1.9524.9524.4	controllerType=0 controllerNumber=1 scan=9524	32.7426	Trypsin	B1	PHVNIGTIGHVDHGK	N{+252}	251.896	251.9	251.896
07587:3	1	K.PHVN{+251.897}IGTIGHVDHGK.T	NA	N{+252}	611.58	3	1832.73	1832.73	0	0	11	Specific	503.93	192.77	14.63	6.83	955	>gi|488939054|ref|WP_002850129.1| elongation factor Tu [Campylobacter fetus]	809	NS_403_Glycosylation_Cff_HILIC_B1.9583.9583.3	controllerType=0 controllerNumber=1 scan=9583	32.8343	Trypsin	B1	PHVNIGTIGHVDHGK	N{+252}	251.897	251.9	251.897
49535:3	480	Y.GLDAILTNVN{+251.920}HESGTDRINEAADK.F	NA	N{+252}	935.73	3	2805.17	2805.17	0	0	57	NRagged	369.7	111.55	0	6.26	3	>gi|488938598|ref|WP_002849673.1| 3-deoxy-manno-octulosonate cytidylyltransferase [Campylobacter fetus]	993	NS_403_Glycosylation_Cff_HILIC_B3.48637.48637.3	controllerType=0 controllerNumber=1 scan=48637	115.447	Trypsin	B3	GLDAILTNVNHESGTDRINEAADK	N{+252}	251.92	251.92	251.92
53295:2	7	V.DESANDVDVN{+251.992}SLSEAEVEAEIER.L	NA	N{+252}	1387.06	2	2773.11	2772.11	1	-1.2	164	NRagged	305.93	43.31	6.14	7.73	390	>gi|488937379|ref|WP_002848454.1| hybrid sensor histidine kinase/response regulator [Campylobacter fetus]	1524	NS_403_Glycosylation_Cff_HILIC_B3.51908.51908.5	controllerType=0 controllerNumber=1 scan=51908	121.478	Trypsin	B3	DESANDVDVNSLSEAEVEAEIER	N{+252}	251.992	251.99	251.992
62769:2	159	Y.NGMVAN{+252.002}ANENC[+57.021]IIVMAC[+57.021]DNAQR.I	NA	C[+57]*2, N{+252}	1359.04	2	2717.08	2717.08	0	0	106	NRagged	321.37	23.21	1.03	5.97	29	>gi|488938198|ref|WP_002849273.1| acetolactate synthase small subunit [Campylobacter fetus]	1179	NS_403_Glycosylation_Cff_HILIC_B3.60179.60179.2	controllerType=0 controllerNumber=1 scan=60179	136.199	Trypsin	B3	NGMVANANENCIIVMACDNAQR	*2 N{+252}	252.002	252	252.002
30121:3	26	I.NSIQWHLGHEIDGIPN{+252.042}KK.T	NA	N{+252}	780.713	3	2340.12	2338.12	2	-2.9	242	NRagged	351.52	61.55	0	6.63	109	>gi|488938471|ref|WP_002849546.1| bifunctional aconitate hydratase 2/2-methylisocitrate dehydratase [Campylobacter fetus]	1055	NS_403_Glycosylation_Cff_HILIC_B1.32081.32081.3	controllerType=0 controllerNumber=1 scan=32081	83.6348	Trypsin	B1	NSIQWHLGHEIDGIPNKK	N{+252}	252.042	252.04	252.042
59070:3	24	A.GEILDIEQN{+252.066}EVRPQGVSIEAR.I	NA	N{+252}	869.432	3	2606.28	2604.28	2	-2.6	318	NRagged	340.02	59.02	0.86	7.72	82	>gi|488937999|ref|WP_002849074.1| acetyl-CoA carboxylase subunit A [Campylobacter fetus]	1271	NS_403_Glycosylation_Cff_HILIC_B3.57091.57091.3	controllerType=0 controllerNumber=1 scan=57091	131.163	Trypsin	B3	GEILDIEQNEVRPQGVSIEAR	N{+252}	252.066	252.07	252.066
06151:3	26	D.LAKPN{+252.077}ELAGVSGK.V	NA	N{+252}	512.608	3	1535.81	1535.81	0	0	1016	NRagged	350.95	4.22	4.22	2.4	70	>gi|636635645|ref|WP_024305394.1| DNA-directed RNA polymerase subunit beta' [Campylobacter fetus]	158	NS_403_Glycosylation_Cff_HILIC_B3.8302.8302.3	controllerType=0 controllerNumber=1 scan=8302	29.9336	Trypsin	B3	LAKPNELAGVSGK	N{+252}	252.077	252.08	252.077
69640:3	4	L.NDELLDANN{+252.135}LDSELLDNLDHTDDHK.N	NA	N{+252}	1044.82	3	3132.43	3130.43	2	-2.1	149	NRagged	385.58	23.36	1.38	7.69	278	>gi|636635603|ref|WP_024305352.1| hypothetical protein [Campylobacter fetus]	173	NS_403_Glycosylation_Cff_HILIC_B2.66575.66575.3	controllerType=0 controllerNumber=1 scan=66575	148.869	Trypsin	B2	NDELLDANNLDSELLDNLDHTDDHK	N{+252}	252.135	252.13	252.135
09333:4	1	P.HVN{+252.142}IGTIGHVDHGK.T	NA	N{+252}	434.985	4	1736.92	1735.92	1	-1.9	12	NRagged	302.54	116.47	15.16	5.42	874	>gi|488939054|ref|WP_002850129.1| elongation factor Tu [Campylobacter fetus]	809	NS_403_Glycosylation_Cff_HILIC_B2.11523.11523.4	controllerType=0 controllerNumber=1 scan=11523	36.4808	Trypsin	B2	HVNIGTIGHVDHGK	N{+252}	252.142	252.14	252.142
66387:2	146	N.QN{+253.114}IGSVQSDINVAQENIEGLR.S	NA	N{+253}	1270.14	2	2539.27	2537.27	2	-2.6	56	NRagged	454	42.24	8.28	7.94	80	>gi|488939452|ref|WP_002850527.1| hypothetical protein [Campylobacter fetus]	645	NS_403_Glycosylation_Cff_HILIC_B3.63419.63419.2	controllerType=0 controllerNumber=1 scan=63419	142.213	Trypsin	B3	QNIGSVQSDINVAQENIEGLR	N{+253}	253.114	253.11	253.114
65657:2	100	N.QN{+253.118}IGSVQSDINVAQENIEGLR.S	NA	N{+253}	1270.14	2	2539.27	2537.27	2	-2.6	56	NRagged	432.37	4.93	4.93	6.91	101	>gi|488939452|ref|WP_002850527.1| hypothetical protein [Campylobacter fetus]	645	NS_403_Glycosylation_Cff_HILIC_B2.63189.63189.2	controllerType=0 controllerNumber=1 scan=63189	142.323	Trypsin	B2	QNIGSVQSDINVAQENIEGLR	N{+253}	253.118	253.12	253.118
07500:4	1	K.PHVN{+253.132}IGTIGHVDHGK.T	NA	N{+253}	459.496	4	1834.96	1833.96	1	-1.8	11	Specific	442.96	163.23	8.11	7.65	955	>gi|488939054|ref|WP_002850129.1| elongation factor Tu [Campylobacter fetus]	809	NS_403_Glycosylation_Cff_HILIC_B1.9518.9518.4	controllerType=0 controllerNumber=1 scan=9518	32.7289	Trypsin	B1	PHVNIGTIGHVDHGK	N{+253}	253.132	253.13	253.132
[truncated: 8,534 more rows]
