# Supplementary material for: Open Database Searching Enables the Identification and Comparison of Bacterial Glycoproteomes without Defining Glycan Compositions Prior to Searching
Source: Mol Cell Proteomics. 2020 Nov 25;19(9):1561–74. doi: 10.1074/mcp.TIR120.002100 (PMC8143609; doi:10.1074/mcp.TIR120.002100)
Supplement: Supplementary file 1 [file mmc1.zip › mmc1/160233_1_supp_538032_qb0k4g.xlsx]

## Sheet: Combined_Tryptic_glycopeptides_
Query #:z	Protein_x000D_ Rank	Peptide_identified	Glycans_x000D_ NHFAGNa	Modification Type(s)	Observed_x000D_ m/z	z	Observed_x000D_ (M+H)	Calc._x000D_ mass (M+H)	Off-by-x_x000D_ error	Mass error_x000D_ (ppm)	Starting_x000D_ position	Cleavage	Score	Delta	Delta_x000D_ Mod	|Log Prob|	# of unique_x000D_ peptides	Protein Name	Protein_x000D_ DB number	Comment	Scan #	Scan Time	Enzyme	replicate	cleaned_peptides	cleaned_modifications	Glycan_masses
66894:2	50	K.QNYLDIN[+1015.397][+228.111][+27.995]GTELSNFNLK.N	NA	N[+28][+228][+1015]	1627.74	2	3254.48	3254.48	0	-1.2	395	Specific	300.08	300.08	300.08	6.82	32	>gi|644848395|ref|WP_025370316.1| DUF748 domain-containing protein [Campylobacter fetus]	140	NS_403_Glycosylation_Cff_HILIC_B1.65070.65070.2	controllerType=0 controllerNumber=1 scan=65070	145.721	Trypsin	B1	QNYLDINGTELSNFNLK	N[+28][+228][+1015]	1271
74146:3	57	K.AMFENN[+1015.397][+228.111]STQIRPGIFASVNVYGFYQK.N	NA	N[+228][+1015]	1409.33	3	4225.97	4224.97	1	-1.5	270	Specific	300.09	300.09	1.2	7.65	38	>gi|488937039|ref|WP_002848114.1| efflux RND transporter periplasmic adaptor subunit [Campylobacter fetus]	1678	NS_403_Glycosylation_Cff_HILIC_B1.71175.71175.3	controllerType=0 controllerNumber=1 scan=71175	156.7	Trypsin	B1	AMFENNSTQIRPGIFASVNVYGFYQK	N[+228][+1015]	1243
64421:4	40	K.GIQIFEHNLGYKPQYFSYPYGEYN[+1015.397][+228.111]QTITNMAK.E	NA	N[+228][+1015]	1265.33	4	5058.32	5058.33	0	-2.6	146	Specific	300.11	300.11	300.11	7.36	24	>gi|488936759|ref|WP_002847834.1| polysaccharide deacetylase family protein [Campylobacter fetus]	1804	NS_403_Glycosylation_Cff_HILIC_B1.62995.62995.4	controllerType=0 controllerNumber=1 scan=62995	142.138	Trypsin	B1	GIQIFEHNLGYKPQYFSYPYGEYNQTITNMAK	N[+228][+1015]	1243
44964:2	143	K.ESEYNSVLADLN[+1015.397][+228.111]STK.E	NA	N[+228][+1015]	1457.15	2	2913.29	2913.3	0	-2.4	148	Specific	300.24	300.24	300.24	6.41	9	>gi|488937783|ref|WP_002848858.1| OmpA family protein [Campylobacter fetus]	1369	NS_403_Glycosylation_Cff_HILIC_B3.44430.44430.2	controllerType=0 controllerNumber=1 scan=44430	106.992	Trypsin	B3	ESEYNSVLADLNSTK	N[+228][+1015]	1243
78133:3	61	K.AMFENN[+1015.397][+228.111]STQIRPGIFASVNVYGFYQK.N	NA	N[+228][+1015]	1409.33	3	4225.98	4224.97	1	1.4	270	Specific	300.51	257.09	1.2	5.6	32	>gi|488937039|ref|WP_002848114.1| efflux RND transporter periplasmic adaptor subunit [Campylobacter fetus]	1678	NS_403_Glycosylation_Cff_HILIC_B3.73132.73132.3	controllerType=0 controllerNumber=1 scan=73132	160.091	Trypsin	B3	AMFENNSTQIRPGIFASVNVYGFYQK	N[+228][+1015]	1243
69609:3	59	K.AMFENN[+812.318][+162.053][+228.111]STQIRPGIFASVNVYGFYQK.N	NA	N[+162][+228][+812]	1395.31	3	4183.93	4183.94	0	-3.3	270	Specific	300.57	111.94	2.4	4.9	30	>gi|488937039|ref|WP_002848114.1| efflux RND transporter periplasmic adaptor subunit [Campylobacter fetus]	1678	NS_403_Glycosylation_Cff_HILIC_B2.66544.66544.3	controllerType=0 controllerNumber=1 scan=66544	148.809	Trypsin	B2	AMFENNSTQIRPGIFASVNVYGFYQK	N[+162][+228][+812]	1202
83176:3	111	K.FLNDNN[+1015.397][+228.111]ITSSFIPHLSSNWQFK.T	NA	N[+228][+1015]	1285.93	3	3855.77	3852.79	3	-5.7	173	Specific	300.83	300.83	300.83	6.1	12	>gi|488937022|ref|WP_002848097.1| lytic transglycosylase domain-containing protein [Campylobacter fetus]	1689	NS_403_Glycosylation_Cff_HILIC_B2.77660.77660.3	controllerType=0 controllerNumber=1 scan=77660	169.46	Trypsin	B2	FLNDNNITSSFIPHLSSNWQFK	N[+228][+1015]	1243
24818:2	114	K.DDLFTDN[+812.318][+162.053][+228.111]NSSVK.-	NA	N[+162][+228][+812]	1279.05	2	2557.09	2557.09	0	-1.9	166	Specific	301.01	301.01	2.56	5.99	25	>gi|488937465|ref|WP_002848540.1| hypothetical protein [Campylobacter fetus]	1488	NS_403_Glycosylation_Cff_HILIC_B2.27152.27152.2	controllerType=0 controllerNumber=1 scan=27152	72.5952	Trypsin	B2	DDLFTDNNSSVK	N[+162][+228][+812]	1202
65790:3	30	K.KGESN[+1015.397][+228.111][+27.995]ATTAVTVLEDNEDFPINELR.D	NA	N[+28][+228][+1015]	1345.29	3	4033.84	4033.85	0	-1.7	295	Specific	301.09	301.09	301.09	7.47	36	>gi|488937882|ref|WP_002848957.1| peptidylprolyl isomerase [Campylobacter fetus]	1324	NS_403_Glycosylation_Cff_HILIC_B2.63309.63309.3	controllerType=0 controllerNumber=1 scan=63309	142.522	Trypsin	B2	KGESNATTAVTVLEDNEDFPINELR	N[+28][+228][+1015]	1271
65350:3	31	K.KGESN[+1015.397][+228.111][+27.995]ATTAVTVLEDNEDFPINELR.D	NA	N[+28][+228][+1015]	1345.29	3	4033.84	4033.85	0	-2.6	295	Specific	301.11	301.11	301.11	6.71	33	>gi|488937882|ref|WP_002848957.1| peptidylprolyl isomerase [Campylobacter fetus]	1324	NS_403_Glycosylation_Cff_HILIC_B1.63749.63749.3	controllerType=0 controllerNumber=1 scan=63749	143.393	Trypsin	B1	KGESNATTAVTVLEDNEDFPINELR	N[+28][+228][+1015]	1271
77574:3	32	K.IFSN[+1015.397][+228.111][+27.995]YTTSTGVSSYAVVAPFTTAR.D	NA	N[+28][+228][+1015]	1271.59	3	3812.75	3811.77	1	-4.9	300	Specific	301.2	51.87	51.87	3.71	29	>gi|1172355383|ref|WP_080738654.1| methyl-accepting chemotaxis protein [Campylobacter fetus]	41	NS_403_Glycosylation_Cff_HILIC_B1.73930.73930.3	controllerType=0 controllerNumber=1 scan=73930	161.444	Trypsin	B1	IFSNYTTSTGVSSYAVVAPFTTAR	N[+28][+228][+1015]	1271
79362:3	32	K.GESN[+1015.397][+228.111][+27.995]ATTAVTVLEDNEDFPINELR.D	NA	N[+28][+228][+1015]	1302.59	3	3905.75	3905.76	0	-1.1	296	Specific	301.24	301.24	301.24	7.39	33	>gi|488937882|ref|WP_002848957.1| peptidylprolyl isomerase [Campylobacter fetus]	1324	NS_403_Glycosylation_Cff_HILIC_B3.74190.74190.3	controllerType=0 controllerNumber=1 scan=74190	162.035	Trypsin	B3	GESNATTAVTVLEDNEDFPINELR	N[+28][+228][+1015]	1271
22280:2	125	R.GVNANNIIDAN[+812.318][+162.053][+228.111][+27.995]ATC[+57.021]QK.M	NA	C[+57], N[+28][+162][+228][+812]	1467.65	2	2934.29	2933.29	1	-1.5	90	Specific	301.35	301.35	301.35	6.03	15	>gi|488937022|ref|WP_002848097.1| lytic transglycosylase domain-containing protein [Campylobacter fetus]	1689	NS_403_Glycosylation_Cff_HILIC_B1.24759.24759.2	controllerType=0 controllerNumber=1 scan=24759	68.0518	Trypsin	B1	GVNANNIIDANATCQK	N[+28][+162][+228][+812]	1230
39308:3	113	R.ATDLENRVNSIDLN[+812.318][+162.053][+228.111]LTK.E	NA	N[+162][+228][+812]	1040.17	3	3118.48	3118.49	0	-1.7	93	Specific	301.43	294.51	294.51	7.27	18	>gi|488939452|ref|WP_002850527.1| hypothetical protein [Campylobacter fetus]	645	NS_403_Glycosylation_Cff_HILIC_B1.40598.40598.3	controllerType=0 controllerNumber=1 scan=40598	101.206	Trypsin	B1	ATDLENRVNSIDLNLTK	N[+162][+228][+812]	1202
19212:3	17	K.FKIDNN[+812.318][+228.111]ITNDDDAK.A	NA	N[+228][+812]	888.402	3	2663.19	2663.19	0	-0.8	218	Specific	301.48	301.48	301.48	4.26	42	>gi|500052006|ref|WP_011731923.1| DUF3298 domain-containing protein [Campylobacter fetus]	343	NS_403_Glycosylation_Cff_HILIC_B3.21167.21167.3	controllerType=0 controllerNumber=1 scan=21167	57.8903	Trypsin	B3	FKIDNNITNDDDAK	N[+228][+812]	1040
49187:2	90	K.VIFDDN[+812.318][+162.053][+228.111]SSM[+15.995]IFDDGK.Q	NA	M[+16], N[+162][+228][+812]	1461.12	2	2921.24	2921.24	0	-0.7	437	Specific	301.7	300.96	300.96	6.15	21	>gi|488937889|ref|WP_002848964.1| glycoside hydrolase [Campylobacter fetus]	1321	NS_403_Glycosylation_Cff_HILIC_B3.48350.48350.2	controllerType=0 controllerNumber=1 scan=48350	114.952	Trypsin	B3	VIFDDNSSMIFDDGK	M[+16] N[+162][+228][+812]	1202
74225:4	112	K.YQIVDLN[+812.318][+162.053][+228.111][+27.995]DSVMEYSVAHSSSIYLFDKK.G	NA	N[+28][+162][+228][+812]	1096.26	4	4382	4382.01	0	-0.9	133	Specific	301.84	301.84	301.84	6.74	11	>gi|488938842|ref|WP_002849917.1| SCO family protein [Campylobacter fetus]	894	NS_403_Glycosylation_Cff_HILIC_B3.70092.70092.2	controllerType=0 controllerNumber=1 scan=70092	154.64	Trypsin	B3	YQIVDLNDSVMEYSVAHSSSIYLFDKK	N[+28][+162][+228][+812]	1230
65276:3	30	K.KGESN[+1015.397][+228.111][+27.995]ATTAVTVLEDNEDFPINELR.D	NA	N[+28][+228][+1015]	1345.29	3	4033.84	4033.85	0	-1.5	295	Specific	302.05	302.05	302.05	7.17	36	>gi|488937882|ref|WP_002848957.1| peptidylprolyl isomerase [Campylobacter fetus]	1324	NS_403_Glycosylation_Cff_HILIC_B2.62857.62857.3	controllerType=0 controllerNumber=1 scan=62857	141.77	Trypsin	B2	KGESNATTAVTVLEDNEDFPINELR	N[+28][+228][+1015]	1271
75863:3	98	K.KDDVN[+1015.397][+228.111]NTWFSPAGAIMSFSPSEAR.E	NA	N[+228][+1015]	1291.25	3	3871.74	3870.73	1	1.5	634	Specific	302.13	290.57	290.57	4.63	19	>gi|488937524|ref|WP_002848599.1| cytochrome c biogenesis protein CcsA [Campylobacter fetus]	1462	NS_403_Glycosylation_Cff_HILIC_B3.71348.71348.3	controllerType=0 controllerNumber=1 scan=71348	156.892	Trypsin	B3	KDDVNNTWFSPAGAIMSFSPSEAR	N[+228][+1015]	1243
13666:2	17	R.SVYDLN[+812.318][+162.053][+228.111]K.T	NA	N[+162][+228][+812]	1020.96	2	2040.91	2040.91	0	-1.5	197	Specific	302.17	215.06	215.06	4.89	42	>gi|500052006|ref|WP_011731923.1| DUF3298 domain-containing protein [Campylobacter fetus]	343	NS_403_Glycosylation_Cff_HILIC_B3.15804.15804.2	controllerType=0 controllerNumber=1 scan=15804	45.9715	Trypsin	B3	SVYDLNK	N[+162][+228][+812]	1202
32200:2	65	T.SDDN[+812.318][+228.111]ETFYFK.K	NA	N[+228][+812]	1153.48	2	2305.96	2305.96	0	-2	85	NRagged	302.3	302.3	302.3	5.31	26	>gi|488938182|ref|WP_002849257.1| copper resistance protein NlpE [Campylobacter fetus]	1192	NS_403_Glycosylation_Cff_HILIC_B3.33214.33214.2	controllerType=0 controllerNumber=1 scan=33214	84.265	Trypsin	B3	SDDNETFYFK	N[+228][+812]	1040
74055:3	61	K.AMFENN[+1015.397][+228.111][+27.995]STQIRPGIFASVNVYGFYQK.N	NA	N[+28][+228][+1015]	1418.32	3	4252.95	4252.96	0	-3	270	Specific	302.31	302.31	1.2	7.84	32	>gi|488937039|ref|WP_002848114.1| efflux RND transporter periplasmic adaptor subunit [Campylobacter fetus]	1678	NS_403_Glycosylation_Cff_HILIC_B3.69949.69949.3	controllerType=0 controllerNumber=1 scan=69949	154.373	Trypsin	B3	AMFENNSTQIRPGIFASVNVYGFYQK	N[+28][+228][+1015]	1271
15543:3	265	V.LTGHGELNLEQNDKN[+812.318][+228.111]TTFK.S	NA	N[+228][+812]	1067.17	3	3199.5	3199.5	0	-1.5	230	NRagged	302.32	294.34	294.34	5.42	12	>gi|488937317|ref|WP_002848392.1| hypothetical protein [Campylobacter fetus]	1556	NS_403_Glycosylation_Cff_HILIC_B3.17707.17707.3	controllerType=0 controllerNumber=1 scan=17707	50.3652	Trypsin	B3	LTGHGELNLEQNDKNTTFK	N[+228][+812]	1040
71268:3	59	K.AMFENN[+1015.397][+228.111][+27.995]STQIRPGIFASVNVYGFYQK.N	NA	N[+28][+228][+1015]	1418.66	3	4253.96	4252.96	1	-2	270	Specific	302.43	302.43	1.2	7.47	30	>gi|488937039|ref|WP_002848114.1| efflux RND transporter periplasmic adaptor subunit [Campylobacter fetus]	1678	NS_403_Glycosylation_Cff_HILIC_B2.67984.67984.3	controllerType=0 controllerNumber=1 scan=67984	151.53	Trypsin	B2	AMFENNSTQIRPGIFASVNVYGFYQK	N[+28][+228][+1015]	1271
14610:2	540	K.DDN[+1015.397][+228.111]ITLK.N	NA	N[+228][+1015]	1031.47	2	2061.93	2061.93	0	-2.5	98	Specific	302.45	132.04	132.04	3.87	5	>gi|635659591|ref|WP_024305169.1| hypothetical protein [Campylobacter fetus]	228	NS_403_Glycosylation_Cff_HILIC_B2.17195.17195.2	controllerType=0 controllerNumber=1 scan=17195	50.1644	Trypsin	B2	DDNITLK	N[+228][+1015]	1243
72702:3	57	K.AMFENN[+1015.397][+228.111][+27.995]STQIRPGIFASVNVYGFYQK.N	NA	N[+28][+228][+1015]	1418.99	3	4254.96	4252.96	2	-2.6	270	Specific	302.76	302.76	1.2	7.65	38	>gi|488937039|ref|WP_002848114.1| efflux RND transporter periplasmic adaptor subunit [Campylobacter fetus]	1678	NS_403_Glycosylation_Cff_HILIC_B1.70060.70060.3	controllerType=0 controllerNumber=1 scan=70060	154.812	Trypsin	B1	AMFENNSTQIRPGIFASVNVYGFYQK	N[+28][+228][+1015]	1271
82634:3	100	K.KANTNNELIQNDFN[+812.318][+162.053][+228.111]ISLPSNFFITAK.S	NA	N[+162][+228][+812]	1386	3	4155.98	4155.99	0	-1.3	195	Specific	302.77	302.77	302.77	7.91	22	>gi|488938034|ref|WP_002849109.1| hypothetical protein [Campylobacter fetus]	1253	NS_403_Glycosylation_Cff_HILIC_B3.76767.76767.3	controllerType=0 controllerNumber=1 scan=76767	166.55	Trypsin	B3	KANTNNELIQNDFNISLPSNFFITAK	N[+162][+228][+812]	1202
56996:3	30	K.KGESN[+812.318][+228.111]ATTAVTVLEDNEDFPINELRDAK.V	NA	N[+228][+812]	1373.31	3	4117.93	4116.94	1	-2.7	295	Specific	302.79	274.87	274.87	7.36	36	>gi|488937882|ref|WP_002848957.1| peptidylprolyl isomerase [Campylobacter fetus]	1324	NS_403_Glycosylation_Cff_HILIC_B2.55615.55615.3	controllerType=0 controllerNumber=1 scan=55615	128.821	Trypsin	B2	KGESNATTAVTVLEDNEDFPINELRDAK	N[+228][+812]	1040
29932:3	18	R.SVYDLN[+1015.397][+228.111][+27.995]KTELIEK.L	NA	N[+28][+228][+1015]	941.779	3	2823.32	2823.33	0	-2.2	197	Specific	302.81	246.27	246.27	4.96	43	>gi|500052006|ref|WP_011731923.1| DUF3298 domain-containing protein [Campylobacter fetus]	343	NS_403_Glycosylation_Cff_HILIC_B2.31620.31620.3	controllerType=0 controllerNumber=1 scan=31620	81.7935	Trypsin	B2	SVYDLNKTELIEK	N[+28][+228][+1015]	1271
54565:3	142	G.RENPFVPTDIN[+812.318][+162.053][+228.111][+27.995]STDLISTNMK.D	NA	N[+28][+162][+228][+812]	1208.22	3	3622.65	3622.66	0	-1.4	18	NRagged	302.84	302.84	302.84	5.74	16	>gi|500051819|ref|WP_011731736.1| AMIN domain-containing protein [Campylobacter fetus]	392	NS_403_Glycosylation_Cff_HILIC_B1.54253.54253.3	controllerType=0 controllerNumber=1 scan=54253	126.848	Trypsin	B1	RENPFVPTDINSTDLISTNMK	N[+28][+162][+228][+812]	1230
54421:2	43	K.YYVDDQN[+1015.397][+228.111][+27.995]FTQIIDK.T	NA	N[+28][+228][+1015]	1517.67	2	3034.33	3033.34	1	-2.6	60	Specific	302.9	302.9	302.9	6.41	23	>gi|500052095|ref|WP_011732012.1| S41 family peptidase [Campylobacter fetus]	312	NS_403_Glycosylation_Cff_HILIC_B3.52963.52963.2	controllerType=0 controllerNumber=1 scan=52963	123.55	Trypsin	B3	YYVDDQNFTQIIDK	N[+28][+228][+1015]	1271
25013:2	114	K.DDLFTDN[+1015.397][+228.111]NSSVK.-	NA	N[+228][+1015]	1299.56	2	2598.11	2598.12	0	-2.2	166	Specific	303.03	148.1	2.84	4.82	25	>gi|488937465|ref|WP_002848540.1| hypothetical protein [Campylobacter fetus]	1488	NS_403_Glycosylation_Cff_HILIC_B2.27332.27332.2	controllerType=0 controllerNumber=1 scan=27332	72.9726	Trypsin	B2	DDLFTDNNSSVK	N[+228][+1015]	1243
53881:2	54	K.YYVDDQN[+1015.397][+228.111][+27.995]FTQIIDK.T	NA	N[+28][+228][+1015]	1517.16	2	3033.32	3033.34	0	-4.5	60	Specific	303.05	303.05	303.05	5.61	21	>gi|500052095|ref|WP_011732012.1| S41 family peptidase [Campylobacter fetus]	312	NS_403_Glycosylation_Cff_HILIC_B1.53706.53706.2	controllerType=0 controllerNumber=1 scan=53706	125.951	Trypsin	B1	YYVDDQNFTQIIDK	N[+28][+228][+1015]	1271
68731:3	441	R.LVINDFRPTDYN[+1015.397][+228.111]TTVTSEC[+57.021]F.-	NA	C[+57], N[+228][+1015]	1212.54	3	3635.62	3635.62	0	-1.3	158	CRagged	303.24	303.24	303.24	6.37	4	>gi|488937337|ref|WP_002848412.1| DUF2393 domain-containing protein [Campylobacter fetus]	1546	NS_403_Glycosylation_Cff_HILIC_B3.65394.65394.3	controllerType=0 controllerNumber=1 scan=65394	145.827	Trypsin	B3	LVINDFRPTDYNTTVTSECF	N[+228][+1015]	1243
73734:3	59	K.AMFENN[+812.318][+162.053][+228.111]STQIRPGIFASVNVYGFYQK.N	NA	N[+162][+228][+812]	1395.31	3	4183.93	4183.94	0	-3.1	270	Specific	303.33	145.06	2.4	6	30	>gi|488937039|ref|WP_002848114.1| efflux RND transporter periplasmic adaptor subunit [Campylobacter fetus]	1678	NS_403_Glycosylation_Cff_HILIC_B2.70033.70033.3	controllerType=0 controllerNumber=1 scan=70033	155.149	Trypsin	B2	AMFENNSTQIRPGIFASVNVYGFYQK	N[+162][+228][+812]	1202
71350:3	57	K.AMFENN[+1015.397][+228.111][+27.995]STQIRPGIFASVNVYGFYQK.N	NA	N[+28][+228][+1015]	1418.66	3	4253.96	4252.96	1	-1.7	270	Specific	303.37	303.37	1.2	7.65	38	>gi|488937039|ref|WP_002848114.1| efflux RND transporter periplasmic adaptor subunit [Campylobacter fetus]	1678	NS_403_Glycosylation_Cff_HILIC_B1.68968.68968.3	controllerType=0 controllerNumber=1 scan=68968	153.055	Trypsin	B1	AMFENNSTQIRPGIFASVNVYGFYQK	N[+28][+228][+1015]	1271
19766:3	22	M.SGIGDLN[+1015.397][+228.111][+27.995]TTHNVSVR.L	NA	N[+28][+228][+1015]	947.769	3	2841.29	2841.3	0	-2.4	285	NRagged	303.44	303.44	24.55	5.31	38	>gi|488938177|ref|WP_002849252.1| hydroxylamine oxidase [Campylobacter fetus]	1193	NS_403_Glycosylation_Cff_HILIC_B3.21653.21653.3	controllerType=0 controllerNumber=1 scan=21653	58.8017	Trypsin	B3	SGIGDLNTTHNVSVR	N[+28][+228][+1015]	1271
42654:2	54	Y.YVDDQN[+1015.397][+228.111]FTQIIDK.T	NA	N[+228][+1015]	1421.64	2	2842.28	2842.28	0	-0.9	61	NRagged	303.47	303.47	303.47	4.96	21	>gi|500052095|ref|WP_011732012.1| S41 family peptidase [Campylobacter fetus]	312	NS_403_Glycosylation_Cff_HILIC_B1.43514.43514.2	controllerType=0 controllerNumber=1 scan=43514	106.718	Trypsin	B1	YVDDQNFTQIIDK	N[+228][+1015]	1243
27912:4	148	K.QDAIDKFDNEPMSVDSN[+812.318][+162.053][+228.111]ETN[+1015.397][+228.111]STK.E	NA	N[+162][+228]*2[+812][+1015]	1258.53	4	5031.1	5031.12	0	-3.1	166	Specific	303.54	303.54	0.99	6.55	29	>gi|488938699|ref|WP_002849774.1| CvpA family protein [Campylobacter fetus]	948	NS_403_Glycosylation_Cff_HILIC_B1.30054.30054.4	controllerType=0 controllerNumber=1 scan=30054	79.4795	Trypsin	B1	QDAIDKFDNEPMSVDSNETNSTK	N[+162][+228]*2[+812][+1015]	2445
67272:3	48	K.NGSLEFKDDSLALPFDTN[+1015.397][+228.111][+27.995]ITK.I	NA	N[+28][+228][+1015]	1199.89	3	3597.66	3596.66	1	-2.5	664	Specific	303.58	303.58	22.92	5.59	30	>gi|644848395|ref|WP_025370316.1| DUF748 domain-containing protein [Campylobacter fetus]	140	NS_403_Glycosylation_Cff_HILIC_B2.64496.64496.3	controllerType=0 controllerNumber=1 scan=64496	144.679	Trypsin	B2	NGSLEFKDDSLALPFDTNITK	N[+28][+228][+1015]	1271
49260:3	131	G.RENPFVPTDIN[+1015.397][+228.111][+27.995]STDLISTNM[+15.995]K.D	NA	M[+16], N[+28][+228][+1015]	1227.56	3	3680.67	3679.68	1	-2.6	18	NRagged	303.64	303.64	303.64	6.04	15	>gi|500051819|ref|WP_011731736.1| AMIN domain-containing protein [Campylobacter fetus]	392	NS_403_Glycosylation_Cff_HILIC_B3.48412.48412.3	controllerType=0 controllerNumber=1 scan=48412	115.053	Trypsin	B3	RENPFVPTDINSTDLISTNMK	M[+16] N[+28][+228][+1015]	1271
56322:3	121	G.RENPFVPTDIN[+1015.397][+228.111][+27.995]STDLISTNMK.D	NA	N[+28][+228][+1015]	1222.56	3	3665.68	3663.68	2	-3.8	18	NRagged	303.67	303.67	303.67	5.33	17	>gi|500051819|ref|WP_011731736.1| AMIN domain-containing protein [Campylobacter fetus]	392	NS_403_Glycosylation_Cff_HILIC_B2.54954.54954.3	controllerType=0 controllerNumber=1 scan=54954	127.491	Trypsin	B2	RENPFVPTDINSTDLISTNMK	N[+28][+228][+1015]	1271
45064:2	65	K.DIN[+1015.397][+228.111][+27.995]QTFTQSGLYK.T	NA	N[+28][+228][+1015]	1393.63	2	2786.24	2786.25	0	-2.4	63	Specific	303.68	271.39	271.39	6.38	26	>gi|488938182|ref|WP_002849257.1| copper resistance protein NlpE [Campylobacter fetus]	1192	NS_403_Glycosylation_Cff_HILIC_B3.44510.44510.2	controllerType=0 controllerNumber=1 scan=44510	107.147	Trypsin	B3	DINQTFTQSGLYK	N[+28][+228][+1015]	1271
28111:2	89	K.NFDLN[+1015.397][+228.111][+27.995]YTAQTR.S	NA	N[+28][+228][+1015]	1307.57	2	2614.13	2614.14	0	-2.7	83	Specific	303.92	303.92	303.92	6.35	18	>gi|488938034|ref|WP_002849109.1| hypothetical protein [Campylobacter fetus]	1253	NS_403_Glycosylation_Cff_HILIC_B1.30223.30223.2	controllerType=0 controllerNumber=1 scan=30223	79.7735	Trypsin	B1	NFDLNYTAQTR	N[+28][+228][+1015]	1271
85895:3	100	K.KANTNNELIQNDFN[+1015.397][+228.111]ISLPSNFFITAK.S	NA	N[+228][+1015]	1401.01	3	4201.01	4197.01	4	-4.9	195	Specific	303.96	303.96	303.96	4.56	22	>gi|488938034|ref|WP_002849109.1| hypothetical protein [Campylobacter fetus]	1253	NS_403_Glycosylation_Cff_HILIC_B3.79393.79393.3	controllerType=0 controllerNumber=1 scan=79393	171.15	Trypsin	B3	KANTNNELIQNDFNISLPSNFFITAK	N[+228][+1015]	1243
53741:3	18	R.EIHFAPIAVVSYN[+812.318][+162.053][+228.111]DSNVTVK.M	NA	N[+162][+228][+812]	1136.21	3	3406.62	3405.62	1	-2.4	78	Specific	304.05	304.05	12.8	6.72	43	>gi|500052006|ref|WP_011731923.1| DUF3298 domain-containing protein [Campylobacter fetus]	343	NS_403_Glycosylation_Cff_HILIC_B2.52769.52769.3	controllerType=0 controllerNumber=1 scan=52769	123.686	Trypsin	B2	EIHFAPIAVVSYNDSNVTVK	N[+162][+228][+812]	1202
54469:3	121	G.RENPFVPTDIN[+1015.397][+228.111]STDLISTNM[+15.995]K.D	NA	M[+16], N[+228][+1015]	1217.9	3	3651.67	3651.68	0	-3.7	18	NRagged	304.26	304.26	304.26	3.63	17	>gi|500051819|ref|WP_011731736.1| AMIN domain-containing protein [Campylobacter fetus]	392	NS_403_Glycosylation_Cff_HILIC_B2.53404.53404.3	controllerType=0 controllerNumber=1 scan=53404	124.838	Trypsin	B2	RENPFVPTDINSTDLISTNMK	M[+16] N[+228][+1015]	1243
67360:2	48	K.DDSLALPFDTN[+1015.397][+228.111]ITK.I	NA	N[+228][+1015]	1397.14	2	2793.28	2793.28	0	-1.2	671	Specific	304.27	304.27	304.27	5.7	30	>gi|644848395|ref|WP_025370316.1| DUF748 domain-containing protein [Campylobacter fetus]	140	NS_403_Glycosylation_Cff_HILIC_B2.64591.64591.2	controllerType=0 controllerNumber=1 scan=64591	144.896	Trypsin	B2	DDSLALPFDTNITK	N[+228][+1015]	1243
26313:2	92	K.DDLFTDN[+812.318][+228.111]NSSVK.-	NA	N[+228][+812]	1198.02	2	2395.04	2395.04	0	-1.7	166	Specific	304.27	304.27	0.61	6.41	27	>gi|488937465|ref|WP_002848540.1| hypothetical protein [Campylobacter fetus]	1488	NS_403_Glycosylation_Cff_HILIC_B3.28011.28011.2	controllerType=0 controllerNumber=1 scan=28011	73.548	Trypsin	B3	DDLFTDNNSSVK	N[+228][+812]	1040
52305:2	54	R.IDGN[+1015.397][+228.111]STIGITIDEAVSK.M	NA	N[+228][+1015]	1488.71	2	2976.41	2976.4	0	0.7	144	Specific	304.37	304.37	304.37	6.37	21	>gi|500052095|ref|WP_011732012.1| S41 family peptidase [Campylobacter fetus]	312	NS_403_Glycosylation_Cff_HILIC_B1.52293.52293.2	controllerType=0 controllerNumber=1 scan=52293	123.433	Trypsin	B1	IDGNSTIGITIDEAVSK	N[+228][+1015]	1243
53239:2	54	K.YYVDDQN[+1015.397][+228.111]FTQIIDK.T	NA	N[+228][+1015]	1503.17	2	3005.34	3005.34	0	-0.9	60	Specific	304.39	304.39	304.39	5.7	20	>gi|500052095|ref|WP_011732012.1| S41 family peptidase [Campylobacter fetus]	312	NS_403_Glycosylation_Cff_HILIC_B2.52352.52352.2	controllerType=0 controllerNumber=1 scan=52352	122.957	Trypsin	B2	YYVDDQNFTQIIDK	N[+228][+1015]	1243
43207:2	166	K.IRDLN[+812.318][+228.111][+27.995]DTATLDILNK.S	NA	N[+28][+228][+812]	1392.68	2	2784.35	2783.36	1	-3.4	496	Specific	304.45	295.67	16.2	5.47	12	>gi|488937181|ref|WP_002848256.1| tetratricopeptide repeat protein [Campylobacter fetus]	1611	NS_403_Glycosylation_Cff_HILIC_B2.43391.43391.2	controllerType=0 controllerNumber=1 scan=43391	105.703	Trypsin	B2	IRDLNDTATLDILNK	N[+28][+228][+812]	1068
16801:2	57	K.AMFENN[+1015.397][+228.111]STQIR.P	NA	N[+228][+1015]	1277.56	2	2554.12	2554.12	0	-2.2	270	Specific	304.62	304.62	4.2	6.35	38	>gi|488937039|ref|WP_002848114.1| efflux RND transporter periplasmic adaptor subunit [Campylobacter fetus]	1678	NS_403_Glycosylation_Cff_HILIC_B1.19412.19412.2	controllerType=0 controllerNumber=1 scan=19412	56.151	Trypsin	B1	AMFENNSTQIR	N[+228][+1015]	1243
30462:2	33	R.VVDAN[+1015.397][+228.111]ASAFDIR.S	NA	N[+228][+1015]	1261.08	2	2521.15	2521.16	0	-3	185	Specific	304.66	304.66	304.66	6	35	>gi|500052006|ref|WP_011731923.1| DUF3298 domain-containing protein [Campylobacter fetus]	343	NS_403_Glycosylation_Cff_HILIC_B1.32437.32437.2	controllerType=0 controllerNumber=1 scan=32437	84.4436	Trypsin	B1	VVDANASAFDIR	N[+228][+1015]	1243
55667:3	131	G.RENPFVPTDIN[+1015.397][+228.111][+27.995]STDLISTNM[+15.995]K.D	NA	M[+16], N[+28][+228][+1015]	1227.56	3	3680.68	3679.68	1	-1.2	18	NRagged	304.67	304.67	304.67	5.78	15	>gi|500051819|ref|WP_011731736.1| AMIN domain-containing protein [Campylobacter fetus]	392	NS_403_Glycosylation_Cff_HILIC_B3.54043.54043.3	controllerType=0 controllerNumber=1 scan=54043	125.55	Trypsin	B3	RENPFVPTDINSTDLISTNMK	M[+16] N[+28][+228][+1015]	1271
32595:2	88	R.VNSIDLN[+1015.397][+228.111][+27.995]LTK.E	NA	N[+28][+228][+1015]	1195.07	2	2389.13	2388.13	1	-2.7	100	Specific	304.72	142.28	142.28	4.82	15	>gi|488939452|ref|WP_002850527.1| hypothetical protein [Campylobacter fetus]	645	NS_403_Glycosylation_Cff_HILIC_B2.34008.34008.2	controllerType=0 controllerNumber=1 scan=34008	86.5212	Trypsin	B2	VNSIDLNLTK	N[+28][+228][+1015]	1271
30970:2	278	K.DEN[+1015.397][+228.111][+27.995]VSINVYK.K	NA	N[+28][+228][+1015]	1226.55	2	2452.08	2452.09	0	-1.8	50	Specific	304.81	304.81	304.81	6.41	8	>gi|488937515|ref|WP_002848590.1| c-type cytochrome [Campylobacter fetus]	1468	NS_403_Glycosylation_Cff_HILIC_B3.32184.32184.2	controllerType=0 controllerNumber=1 scan=32184	82.2433	Trypsin	B3	DENVSINVYK	N[+28][+228][+1015]	1271
70589:3	61	K.AM[+15.995]FENN[+812.318][+162.053][+228.111]STQIRPGIFASVNVYGFYQK.N	NA	M[+16], N[+162][+228][+812]	1400.65	3	4199.94	4199.94	0	-0.3	270	Specific	304.89	124.51	1.2	6.09	32	>gi|488937039|ref|WP_002848114.1| efflux RND transporter periplasmic adaptor subunit [Campylobacter fetus]	1678	NS_403_Glycosylation_Cff_HILIC_B3.67004.67004.3	controllerType=0 controllerNumber=1 scan=67004	149.137	Trypsin	B3	AMFENNSTQIRPGIFASVNVYGFYQK	M[+16] N[+162][+228][+812]	1202
55607:3	121	G.RENPFVPTDIN[+1015.397][+228.111][+27.995]STDLISTNMK.D	NA	N[+28][+228][+1015]	1221.9	3	3663.68	3663.68	0	-2.1	18	NRagged	305.16	236.87	236.87	5.36	17	>gi|500051819|ref|WP_011731736.1| AMIN domain-containing protein [Campylobacter fetus]	392	NS_403_Glycosylation_Cff_HILIC_B2.54356.54356.3	controllerType=0 controllerNumber=1 scan=54356	126.46	Trypsin	B2	RENPFVPTDINSTDLISTNMK	N[+28][+228][+1015]	1271
16583:3	102	K.DKN[+812.318][+228.111][+27.995]ASLGHDLDSLK.S	NA	N[+28][+228][+812]	861.067	3	2581.19	2581.19	0	-1.1	45	Specific	305.21	207.45	207.45	5.37	16	>gi|488939763|ref|WP_002850838.1| mechanosensitive ion channel family protein [Campylobacter fetus]	504	NS_403_Glycosylation_Cff_HILIC_B1.19236.19236.3	controllerType=0 controllerNumber=1 scan=19236	55.8274	Trypsin	B1	DKNASLGHDLDSLK	N[+28][+228][+812]	1068
73981:3	57	K.AMFENN[+1015.397][+228.111]STQIRPGIFASVNVYGFYQK.N	NA	N[+228][+1015]	1410.33	3	4228.97	4224.97	4	-4.2	270	Specific	305.26	305.26	1.2	5.94	38	>gi|488937039|ref|WP_002848114.1| efflux RND transporter periplasmic adaptor subunit [Campylobacter fetus]	1678	NS_403_Glycosylation_Cff_HILIC_B1.71044.71044.3	controllerType=0 controllerNumber=1 scan=71044	156.472	Trypsin	B1	AMFENNSTQIRPGIFASVNVYGFYQK	N[+228][+1015]	1243
42780:2	65	K.DIN[+1015.397][+228.111]QTFTQSGLYK.T	NA	N[+228][+1015]	1379.64	2	2758.27	2758.26	0	4.2	63	Specific	305.32	305.32	305.32	4.08	20	>gi|488938182|ref|WP_002849257.1| copper resistance protein NlpE [Campylobacter fetus]	1192	NS_403_Glycosylation_Cff_HILIC_B2.43041.43041.2	controllerType=0 controllerNumber=1 scan=43041	105.109	Trypsin	B2	DINQTFTQSGLYK	N[+228][+1015]	1243
44224:2	65	K.DIN[+1015.397][+228.111][+27.995]QTFTQSGLYK.T	NA	N[+28][+228][+1015]	1393.63	2	2786.25	2786.25	0	-1.4	63	Specific	305.32	284.43	284.43	5.7	20	>gi|488938182|ref|WP_002849257.1| copper resistance protein NlpE [Campylobacter fetus]	1192	NS_403_Glycosylation_Cff_HILIC_B2.44240.44240.2	controllerType=0 controllerNumber=1 scan=44240	107.265	Trypsin	B2	DINQTFTQSGLYK	N[+28][+228][+1015]	1271
42273:2	54	V.DDQN[+1015.397][+228.111][+27.995]FTQIIDK.T	NA	N[+28][+228][+1015]	1304.57	2	2608.13	2608.14	0	-2.6	63	NRagged	305.36	305.36	305.36	4.9	20	>gi|500052095|ref|WP_011732012.1| S41 family peptidase [Campylobacter fetus]	312	NS_403_Glycosylation_Cff_HILIC_B2.42610.42610.2	controllerType=0 controllerNumber=1 scan=42610	104.269	Trypsin	B2	DDQNFTQIIDK	N[+28][+228][+1015]	1271
51916:2	48	V.DVSDGIIDVN[+1015.397][+228.111]ISK.K	NA	N[+228][+1015]	1310.11	2	2619.22	2618.22	1	-2.2	264	NRagged	305.5	305.5	305.5	5.31	18	>gi|488936759|ref|WP_002847834.1| polysaccharide deacetylase family protein [Campylobacter fetus]	1804	NS_403_Glycosylation_Cff_HILIC_B3.50649.50649.2	controllerType=0 controllerNumber=1 scan=50649	119.057	Trypsin	B3	DVSDGIIDVNISK	N[+228][+1015]	1243
25357:3	309	K.VHEYYFDVN[+812.318][+228.111][+27.995]DTR.I	NA	N[+28][+228][+812]	876.043	3	2626.12	2626.12	0	-1.8	375	Specific	305.77	305.77	305.77	4.53	8	>gi|636635524|ref|WP_024305273.1| cytochrome c oxidase accessory protein CcoG [Campylobacter fetus]	195	NS_403_Glycosylation_Cff_HILIC_B2.27612.27612.3	controllerType=0 controllerNumber=1 scan=27612	73.5324	Trypsin	B2	VHEYYFDVNDTR	N[+28][+228][+812]	1068
45205:2	139	K.YYMDTN[+1015.397][+228.111]DTVSYFK.F	NA	N[+228][+1015]	1446.11	2	2891.21	2890.21	1	-3.1	150	Specific	305.77	305.77	305.77	6.08	11	>gi|488937022|ref|WP_002848097.1| lytic transglycosylase domain-containing protein [Campylobacter fetus]	1689	NS_403_Glycosylation_Cff_HILIC_B3.44648.44648.2	controllerType=0 controllerNumber=1 scan=44648	107.419	Trypsin	B3	YYMDTNDTVSYFK	N[+228][+1015]	1243
19055:3	93	K.N[+812.318][+228.111]ASLGHDLDSLK.S	NA	N[+228][+812]	770.695	3	2310.07	2310.07	0	-0.7	47	Specific	305.78	305.78	305.78	5.7	16	>gi|488939763|ref|WP_002850838.1| mechanosensitive ion channel family protein [Campylobacter fetus]	504	NS_403_Glycosylation_Cff_HILIC_B2.21411.21411.3	controllerType=0 controllerNumber=1 scan=21411	59.2051	Trypsin	B2	NASLGHDLDSLK	N[+228][+812]	1040
65626:3	61	K.AM[+15.995]FENN[+1015.397][+228.111][+27.995]STQIRPGIFASVNVYGFYQK.N	NA	M[+16], N[+28][+228][+1015]	1423.65	3	4268.95	4268.96	0	-2.4	270	Specific	305.79	305.79	1.2	8.17	32	>gi|488937039|ref|WP_002848114.1| efflux RND transporter periplasmic adaptor subunit [Campylobacter fetus]	1678	NS_403_Glycosylation_Cff_HILIC_B3.62748.62748.3	controllerType=0 controllerNumber=1 scan=62748	141.047	Trypsin	B3	AMFENNSTQIRPGIFASVNVYGFYQK	M[+16] N[+28][+228][+1015]	1271
64567:4	40	K.GIQIFEHNLGYKPQYFSYPYGEYN[+812.318][+228.111]QTITNMAK.E	NA	N[+228][+812]	1214.56	4	4855.24	4855.25	0	-2.4	146	Specific	305.85	305.85	305.85	6.77	24	>gi|488936759|ref|WP_002847834.1| polysaccharide deacetylase family protein [Campylobacter fetus]	1804	NS_403_Glycosylation_Cff_HILIC_B1.63123.63123.4	controllerType=0 controllerNumber=1 scan=63123	142.361	Trypsin	B1	GIQIFEHNLGYKPQYFSYPYGEYNQTITNMAK	N[+228][+812]	1040
65467:3	59	K.AM[+15.995]FENN[+1015.397][+228.111]STQIRPGIFASVNVYGFYQK.N	NA	M[+16], N[+228][+1015]	1414.32	3	4240.96	4240.96	0	-2.1	270	Specific	305.87	305.87	1.2	7.47	30	>gi|488937039|ref|WP_002848114.1| efflux RND transporter periplasmic adaptor subunit [Campylobacter fetus]	1678	NS_403_Glycosylation_Cff_HILIC_B2.63020.63020.3	controllerType=0 controllerNumber=1 scan=63020	142.041	Trypsin	B2	AMFENNSTQIRPGIFASVNVYGFYQK	M[+16] N[+228][+1015]	1243
72496:3	57	K.AMFENN[+1015.397][+228.111]STQIRPGIFASVNVYGFYQK.N	NA	N[+228][+1015]	1408.99	3	4224.96	4224.97	0	-1.3	270	Specific	305.96	305.96	1.2	7.33	38	>gi|488937039|ref|WP_002848114.1| efflux RND transporter periplasmic adaptor subunit [Campylobacter fetus]	1678	NS_403_Glycosylation_Cff_HILIC_B1.69905.69905.3	controllerType=0 controllerNumber=1 scan=69905	154.539	Trypsin	B1	AMFENNSTQIRPGIFASVNVYGFYQK	N[+228][+1015]	1243
22985:2	210	K.VHEYYFDVN[+812.318][+228.111]DTR.I	NA	N[+228][+812]	1299.57	2	2598.12	2598.13	0	-0.3	375	Specific	306.13	306.13	306.13	5.23	10	>gi|636635524|ref|WP_024305273.1| cytochrome c oxidase accessory protein CcoG [Campylobacter fetus]	195	NS_403_Glycosylation_Cff_HILIC_B1.25644.25644.2	controllerType=0 controllerNumber=1 scan=25644	70.5068	Trypsin	B1	VHEYYFDVNDTR	N[+228][+812]	1040
44898:2	42	K.IDSN[+1015.397][+228.111]STSAQLYISGLGSM[+15.995]R.V	NA	M[+16], N[+228][+1015]	1630.74	2	3260.47	3259.48	1	-2.7	244	Specific	306.17	306.17	306.17	6.72	23	>gi|488936759|ref|WP_002847834.1| polysaccharide deacetylase family protein [Campylobacter fetus]	1804	NS_403_Glycosylation_Cff_HILIC_B2.44994.44994.2	controllerType=0 controllerNumber=1 scan=44994	109.111	Trypsin	B2	IDSNSTSAQLYISGLGSMR	M[+16] N[+228][+1015]	1243
50805:3	132	D.NIPDNFDDN[+1015.397][+228.111]VSFTK.L	NA	N[+228][+1015]	957.085	3	2869.24	2869.25	0	-4.2	13	NRagged	306.17	306.17	306.17	3.3	13	>gi|488938615|ref|WP_002849690.1| nucleotide exchange factor GrpE [Campylobacter fetus]	990	NS_403_Glycosylation_Cff_HILIC_B2.50150.50150.3	controllerType=0 controllerNumber=1 scan=50150	118.706	Trypsin	B2	NIPDNFDDNVSFTK	N[+228][+1015]	1243
48785:3	121	G.RENPFVPTDIN[+812.318][+162.053][+228.111][+27.995]STDLISTNM[+15.995]K.D	NA	M[+16], N[+28][+162][+228][+812]	1213.55	3	3638.64	3638.65	0	-3	18	NRagged	306.2	306.2	306.2	4.2	17	>gi|500051819|ref|WP_011731736.1| AMIN domain-containing protein [Campylobacter fetus]	392	NS_403_Glycosylation_Cff_HILIC_B2.48419.48419.3	controllerType=0 controllerNumber=1 scan=48419	115.605	Trypsin	B2	RENPFVPTDINSTDLISTNMK	M[+16] N[+28][+162][+228][+812]	1230
62240:3	57	K.AM[+15.995]FENN[+812.318][+162.053][+228.111]STQIRPGIFASVNVYGFYQK.N	NA	M[+16], N[+162][+228][+812]	1400.98	3	4200.93	4199.94	1	-1.5	270	Specific	306.28	129.53	1.2	6.16	38	>gi|488937039|ref|WP_002848114.1| efflux RND transporter periplasmic adaptor subunit [Campylobacter fetus]	1678	NS_403_Glycosylation_Cff_HILIC_B1.61152.61152.3	controllerType=0 controllerNumber=1 scan=61152	139.188	Trypsin	B1	AMFENNSTQIRPGIFASVNVYGFYQK	M[+16] N[+162][+228][+812]	1202
16353:3	100	K.KNFDLN[+812.318][+228.111]YTAQTR.S	NA	N[+228][+812]	837.723	3	2511.15	2511.16	0	-3.4	82	Specific	306.31	232.19	232.19	5.82	22	>gi|488938034|ref|WP_002849109.1| hypothetical protein [Campylobacter fetus]	1253	NS_403_Glycosylation_Cff_HILIC_B3.18536.18536.3	controllerType=0 controllerNumber=1 scan=18536	52.3245	Trypsin	B3	KNFDLNYTAQTR	N[+228][+812]	1040
27954:2	278	K.DEN[+1015.397][+228.111]VSINVYK.K	NA	N[+228][+1015]	1212.55	2	2424.09	2424.09	0	-2.9	50	Specific	306.33	306.33	306.33	6.08	8	>gi|488937515|ref|WP_002848590.1| c-type cytochrome [Campylobacter fetus]	1468	NS_403_Glycosylation_Cff_HILIC_B3.29450.29450.2	controllerType=0 controllerNumber=1 scan=29450	76.5274	Trypsin	B3	DENVSINVYK	N[+228][+1015]	1243
48432:2	290	K.YSDIN[+812.318][+162.053][+228.111]TTIDLEAMK.G	NA	N[+162][+228][+812]	1409.13	2	2817.25	2816.25	1	-2	34	Specific	306.36	306.36	306.36	6.35	8	>gi|636635624|ref|WP_024305373.1| hypothetical protein [Campylobacter fetus]	165	NS_403_Glycosylation_Cff_HILIC_B1.48772.48772.2	controllerType=0 controllerNumber=1 scan=48772	116.739	Trypsin	B1	YSDINTTIDLEAMK	N[+162][+228][+812]	1202
40022:3	249	R.FVDSN[+1015.397][+228.111]GTSRPLQVSLNFR.K	NA	N[+228][+1015]	1094.52	3	3281.55	3280.56	1	-2.5	138	Specific	306.43	306.43	306.43	6.72	10	>gi|488937025|ref|WP_002848100.1| hypothetical protein [Campylobacter fetus]	1688	NS_403_Glycosylation_Cff_HILIC_B2.40678.40678.3	controllerType=0 controllerNumber=1 scan=40678	100.554	Trypsin	B2	FVDSNGTSRPLQVSLNFR	N[+228][+1015]	1243
88835:2	309	K.DSN[+812.318][+162.053][+228.111]ESSNLLDILNQGI.-	NA	N[+162][+228][+812]	1468.16	2	2935.32	2934.32	1	-1.6	162	CRagged	306.63	292.2	292.2	5.47	7	>gi|488938736|ref|WP_002849811.1| nitrate reductase [Campylobacter fetus]	940	NS_403_Glycosylation_Cff_HILIC_B1.83116.83116.2	controllerType=0 controllerNumber=1 scan=83116	176.028	Trypsin	B1	DSNESSNLLDILNQGI	N[+162][+228][+812]	1202
56202:2	132	D.NIPDNFDDN[+1015.397][+228.111][+27.995]VSFTK.L	NA	N[+28][+228][+1015]	1450.12	2	2899.24	2897.25	2	-4.3	13	NRagged	306.71	306.71	306.71	3.4	13	>gi|488938615|ref|WP_002849690.1| nucleotide exchange factor GrpE [Campylobacter fetus]	990	NS_403_Glycosylation_Cff_HILIC_B2.54846.54846.2	controllerType=0 controllerNumber=1 scan=54846	127.297	Trypsin	B2	NIPDNFDDNVSFTK	N[+28][+228][+1015]	1271
87494:3	237	R.SAALLSAFAYELNNILSDKN[+812.318][+162.053][+228.111]STIYAPEVK.L	NA	N[+162][+228][+812]	1449.04	3	4345.1	4345.11	0	-1.9	74	Specific	306.72	306.72	306.72	7.84	7	>gi|498085485|ref|WP_010399641.1| rod shape-determining protein MreC [Campylobacter fetus]	448	NS_403_Glycosylation_Cff_HILIC_B1.82055.82055.3	controllerType=0 controllerNumber=1 scan=82055	174.757	Trypsin	B1	SAALLSAFAYELNNILSDKNSTIYAPEVK	N[+162][+228][+812]	1202
12045:2	347	K.DVN[+812.318][+228.111]TTC[+57.021]PIK.F	NA	C[+57], N[+228][+812]	1044.97	2	2088.94	2087.94	1	-2.8	27	Specific	306.81	306.81	306.81	4.66	7	>gi|488937598|ref|WP_002848673.1| hypothetical protein [Campylobacter fetus]	1428	NS_403_Glycosylation_Cff_HILIC_B2.14504.14504.2	controllerType=0 controllerNumber=1 scan=14504	43.8139	Trypsin	B2	DVNTTCPIK	N[+228][+812]	1040
38823:2	316	R.FVDSN[+812.318][+228.111]GTSRPLQVSLNFR.K	NA	N[+228][+812]	1539.74	2	3078.48	3077.48	1	-2.2	138	Specific	306.83	198.45	198.45	6.04	11	>gi|488937025|ref|WP_002848100.1| hypothetical protein [Campylobacter fetus]	1688	NS_403_Glycosylation_Cff_HILIC_B1.40188.40188.2	controllerType=0 controllerNumber=1 scan=40188	100.474	Trypsin	B1	FVDSNGTSRPLQVSLNFR	N[+228][+812]	1040
73194:3	61	K.AMFENN[+812.318][+162.053][+228.111][+27.995]STQIRPGIFASVNVYGFYQK.N	NA	N[+28][+162][+228][+812]	1404.98	3	4212.93	4211.94	1	-3.2	270	Specific	306.9	252.79	1.2	7.81	32	>gi|488937039|ref|WP_002848114.1| efflux RND transporter periplasmic adaptor subunit [Campylobacter fetus]	1678	NS_403_Glycosylation_Cff_HILIC_B3.69268.69268.3	controllerType=0 controllerNumber=1 scan=69268	153.205	Trypsin	B3	AMFENNSTQIRPGIFASVNVYGFYQK	N[+28][+162][+228][+812]	1230
58574:2	90	K.VIFDDN[+1015.397][+228.111]SSM[+15.995]IFDDGK.Q	NA	M[+16], N[+228][+1015]	1482.64	2	2964.27	2962.27	2	-2.2	437	Specific	306.93	306.93	306.93	6.41	21	>gi|488937889|ref|WP_002848964.1| glycoside hydrolase [Campylobacter fetus]	1321	NS_403_Glycosylation_Cff_HILIC_B3.56699.56699.2	controllerType=0 controllerNumber=1 scan=56699	130.503	Trypsin	B3	VIFDDNSSMIFDDGK	M[+16] N[+228][+1015]	1243
43012:2	125	K.YYMDTN[+1015.397][+228.111]DTVSYFK.F	NA	N[+228][+1015]	1446.61	2	2892.21	2890.21	2	-3.2	150	Specific	306.94	306.94	306.94	6	15	>gi|488937022|ref|WP_002848097.1| lytic transglycosylase domain-containing protein [Campylobacter fetus]	1689	NS_403_Glycosylation_Cff_HILIC_B1.43826.43826.2	controllerType=0 controllerNumber=1 scan=43826	107.265	Trypsin	B1	YYMDTNDTVSYFK	N[+228][+1015]	1243
58768:2	54	R.IDGN[+1015.397][+228.111]STIGITIDEAVSK.M	NA	N[+228][+1015]	1488.7	2	2976.4	2976.4	0	-1.3	144	Specific	307.01	307.01	307.01	6.42	20	>gi|500052095|ref|WP_011732012.1| S41 family peptidase [Campylobacter fetus]	312	NS_403_Glycosylation_Cff_HILIC_B2.57118.57118.2	controllerType=0 controllerNumber=1 scan=57118	131.498	Trypsin	B2	IDGNSTIGITIDEAVSK	N[+228][+1015]	1243
51346:2	54	K.YYVDDQN[+812.318][+162.053][+228.111]FTQIIDK.T	NA	N[+162][+228][+812]	1482.66	2	2964.31	2964.31	0	-2.4	60	Specific	307.02	307.02	307.02	6.35	21	>gi|500052095|ref|WP_011732012.1| S41 family peptidase [Campylobacter fetus]	312	NS_403_Glycosylation_Cff_HILIC_B1.51390.51390.2	controllerType=0 controllerNumber=1 scan=51390	121.614	Trypsin	B1	YYVDDQNFTQIIDK	N[+162][+228][+812]	1202
81546:3	89	K.KANTNNELIQNDFN[+1015.397][+228.111]ISLPSNFFITAK.S	NA	N[+228][+1015]	1400.01	3	4198	4197.01	1	-3.1	195	Specific	307.05	307.05	307.05	7.29	18	>gi|488938034|ref|WP_002849109.1| hypothetical protein [Campylobacter fetus]	1253	NS_403_Glycosylation_Cff_HILIC_B1.77118.77118.3	controllerType=0 controllerNumber=1 scan=77118	166.821	Trypsin	B1	KANTNNELIQNDFNISLPSNFFITAK	N[+228][+1015]	1243
18208:2	18	K.FKIDNN[+812.318][+228.111]ITNDDDAK.A	NA	N[+228][+812]	1332.6	2	2664.19	2663.19	1	-2.1	218	Specific	307.17	307.17	307.17	5.77	43	>gi|500052006|ref|WP_011731923.1| DUF3298 domain-containing protein [Campylobacter fetus]	343	NS_403_Glycosylation_Cff_HILIC_B2.20672.20672.2	controllerType=0 controllerNumber=1 scan=20672	57.7781	Trypsin	B2	FKIDNNITNDDDAK	N[+228][+812]	1040
51086:2	42	V.DVSDGIIDVN[+1015.397][+228.111]ISK.K	NA	N[+228][+1015]	1310.11	2	2619.21	2618.22	1	-3.8	264	NRagged	307.21	307.21	307.21	4.62	23	>gi|488936759|ref|WP_002847834.1| polysaccharide deacetylase family protein [Campylobacter fetus]	1804	NS_403_Glycosylation_Cff_HILIC_B2.50396.50396.2	controllerType=0 controllerNumber=1 scan=50396	119.139	Trypsin	B2	DVSDGIIDVNISK	N[+228][+1015]	1243
28473:2	89	K.NFDLN[+1015.397][+228.111][+27.995]YTAQTR.S	NA	N[+28][+228][+1015]	1307.57	2	2614.13	2614.14	0	-3.1	83	Specific	307.26	307.26	307.26	6	18	>gi|488938034|ref|WP_002849109.1| hypothetical protein [Campylobacter fetus]	1253	NS_403_Glycosylation_Cff_HILIC_B1.30635.30635.2	controllerType=0 controllerNumber=1 scan=30635	80.7996	Trypsin	B1	NFDLNYTAQTR	N[+28][+228][+1015]	1271
49028:3	121	G.RENPFVPTDIN[+1015.397][+228.111]STDLISTNM[+15.995]K.D	NA	M[+16], N[+228][+1015]	1217.9	3	3651.68	3651.68	0	-1.6	18	NRagged	307.27	307.27	307.27	5.62	17	>gi|500051819|ref|WP_011731736.1| AMIN domain-containing protein [Campylobacter fetus]	392	NS_403_Glycosylation_Cff_HILIC_B2.48619.48619.3	controllerType=0 controllerNumber=1 scan=48619	115.936	Trypsin	B2	RENPFVPTDINSTDLISTNMK	M[+16] N[+228][+1015]	1243
54769:2	54	R.IDGN[+812.318][+162.053][+228.111]STIGITIDEAVSK.M	NA	N[+162][+228][+812]	1468.19	2	2935.38	2935.38	0	-0.9	144	Specific	307.34	307.34	307.34	6.42	20	>gi|500052095|ref|WP_011732012.1| S41 family peptidase [Campylobacter fetus]	312	NS_403_Glycosylation_Cff_HILIC_B2.53641.53641.2	controllerType=0 controllerNumber=1 scan=53641	125.231	Trypsin	B2	IDGNSTIGITIDEAVSK	N[+162][+228][+812]	1202
78382:3	59	K.AMFENN[+812.318][+162.053][+228.111]STQIRPGIFASVNVYGFYQK.N	NA	N[+162][+228][+812]	1395.31	3	4183.92	4183.94	0	-4.5	270	Specific	307.39	132.83	2.4	5.71	30	>gi|488937039|ref|WP_002848114.1| efflux RND transporter periplasmic adaptor subunit [Campylobacter fetus]	1678	NS_403_Glycosylation_Cff_HILIC_B2.73794.73794.3	controllerType=0 controllerNumber=1 scan=73794	162.311	Trypsin	B2	AMFENNSTQIRPGIFASVNVYGFYQK	N[+162][+228][+812]	1202
59075:2	90	K.VIFDDN[+1015.397][+228.111]SSMIFDDGK.Q	NA	N[+228][+1015]	1473.63	2	2946.26	2946.27	0	-3.1	437	Specific	307.47	307.47	307.47	6.08	21	>gi|488937889|ref|WP_002848964.1| glycoside hydrolase [Campylobacter fetus]	1321	NS_403_Glycosylation_Cff_HILIC_B3.57095.57095.2	controllerType=0 controllerNumber=1 scan=57095	131.166	Trypsin	B3	VIFDDNSSMIFDDGK	N[+228][+1015]	1243
62480:3	31	K.KGESN[+812.318][+162.053][+228.111]ATTAVTVLEDNEDFPINELR.D	NA	N[+162][+228][+812]	1322.28	3	3964.82	3964.83	0	-2	295	Specific	307.55	307.55	307.55	7.65	33	>gi|488937882|ref|WP_002848957.1| peptidylprolyl isomerase [Campylobacter fetus]	1324	NS_403_Glycosylation_Cff_HILIC_B1.61362.61362.3	controllerType=0 controllerNumber=1 scan=61362	139.515	Trypsin	B1	KGESNATTAVTVLEDNEDFPINELR	N[+162][+228][+812]	1202
79999:3	59	K.AMFENN[+1015.397][+228.111]STQIRPGIFASVNVYGFYQK.N	NA	N[+228][+1015]	1409.33	3	4225.97	4224.97	1	-1.6	270	Specific	307.71	307.71	1.2	6.29	30	>gi|488937039|ref|WP_002848114.1| efflux RND transporter periplasmic adaptor subunit [Campylobacter fetus]	1678	NS_403_Glycosylation_Cff_HILIC_B2.75117.75117.3	controllerType=0 controllerNumber=1 scan=75117	164.861	Trypsin	B2	AMFENNSTQIRPGIFASVNVYGFYQK	N[+228][+1015]	1243
55519:3	131	G.RENPFVPTDIN[+812.318][+162.053][+228.111][+27.995]STDLISTNMK.D	NA	N[+28][+162][+228][+812]	1208.56	3	3623.66	3622.66	1	-1.5	18	NRagged	307.79	307.79	307.79	5.78	15	>gi|500051819|ref|WP_011731736.1| AMIN domain-containing protein [Campylobacter fetus]	392	NS_403_Glycosylation_Cff_HILIC_B3.53920.53920.3	controllerType=0 controllerNumber=1 scan=53920	125.337	Trypsin	B3	RENPFVPTDINSTDLISTNMK	N[+28][+162][+228][+812]	1230
52452:2	54	K.YYVDDQN[+1015.397][+228.111][+27.995]FTQIIDK.T	NA	N[+28][+228][+1015]	1518.17	2	3035.33	3033.34	2	-3.1	60	Specific	307.8	307.8	307.8	6	21	>gi|500052095|ref|WP_011732012.1| S41 family peptidase [Campylobacter fetus]	312	NS_403_Glycosylation_Cff_HILIC_B1.52449.52449.2	controllerType=0 controllerNumber=1 scan=52449	123.766	Trypsin	B1	YYVDDQNFTQIIDK	N[+28][+228][+1015]	1271
32000:3	128	K.RLEVTSLLDNN[+812.318][+162.053][+228.111][+27.995]ETK.A	NA	N[+28][+162][+228][+812]	954.783	3	2862.33	2862.34	0	-0.6	184	Specific	307.82	307.82	307.82	5.7	13	>gi|488937448|ref|WP_002848523.1| ABC transporter substrate-binding protein [Campylobacter fetus]	1494	NS_403_Glycosylation_Cff_HILIC_B2.33519.33519.3	controllerType=0 controllerNumber=1 scan=33519	85.6233	Trypsin	B2	RLEVTSLLDNNETK	N[+28][+162][+228][+812]	1230
44269:3	166	K.IRDLN[+812.318][+162.053][+228.111][+27.995]DTATLDILNK.S	NA	N[+28][+162][+228][+812]	982.473	3	2945.4	2945.41	0	-1.7	496	Specific	307.86	307.86	59.77	6.04	12	>gi|488937181|ref|WP_002848256.1| tetratricopeptide repeat protein [Campylobacter fetus]	1611	NS_403_Glycosylation_Cff_HILIC_B2.44286.44286.3	controllerType=0 controllerNumber=1 scan=44286	107.349	Trypsin	B2	IRDLNDTATLDILNK	N[+28][+162][+228][+812]	1230
27422:3	426	K.ILEFSETN[+1015.397][+228.111]QSESNQYQNQAQNK.N	NA	N[+228][+1015]	1282.91	3	3846.7	3843.69	3	-0.8	167	Specific	308.15	308.15	308.15	7.39	5	>gi|1606718010|ref|WP_134853960.1| hypothetical protein [Campylobacter fetus]	24	NS_403_Glycosylation_Cff_HILIC_B3.28986.28986.3	controllerType=0 controllerNumber=1 scan=28986	75.6198	Trypsin	B3	ILEFSETNQSESNQYQNQAQNK	N[+228][+1015]	1243
18528:2	314	K.N[+1015.397][+228.111]STIYAPEVK.L	NA	N[+228][+1015]	1183.05	2	2365.08	2365.09	0	-2.9	93	Specific	308.3	308.3	308.3	6.08	6	>gi|498085485|ref|WP_010399641.1| rod shape-determining protein MreC [Campylobacter fetus]	448	NS_403_Glycosylation_Cff_HILIC_B3.20422.20422.2	controllerType=0 controllerNumber=1 scan=20422	56.0353	Trypsin	B3	NSTIYAPEVK	N[+228][+1015]	1243
49320:2	90	K.VIFDDN[+812.318][+162.053][+228.111]SSM[+15.995]IFDDGK.Q	NA	M[+16], N[+162][+228][+812]	1461.12	2	2921.24	2921.24	0	-0.7	437	Specific	308.32	308.32	308.32	6.15	21	>gi|488937889|ref|WP_002848964.1| glycoside hydrolase [Campylobacter fetus]	1321	NS_403_Glycosylation_Cff_HILIC_B3.48459.48459.2	controllerType=0 controllerNumber=1 scan=48459	115.127	Trypsin	B3	VIFDDNSSMIFDDGK	M[+16] N[+162][+228][+812]	1202
29368:3	266	R.FVDSN[+812.318][+162.053][+228.111]GTSRPLQVSLNFRK.I	NA	N[+162][+228][+812]	1123.21	3	3367.62	3367.63	0	-0.9	138	Specific	308.41	308.41	308.41	6.52	13	>gi|488937025|ref|WP_002848100.1| hypothetical protein [Campylobacter fetus]	1688	NS_403_Glycosylation_Cff_HILIC_B3.30694.30694.3	controllerType=0 controllerNumber=1 scan=30694	79.0921	Trypsin	B3	FVDSNGTSRPLQVSLNFRK	N[+162][+228][+812]	1202
34817:2	133	K.N[+1015.397][+228.111]STFISETYPIK.T	NA	N[+228][+1015]	1322.11	2	2643.21	2643.22	0	-3.4	331	Specific	308.5	302.94	302.94	5.07	15	>gi|500052249|ref|WP_011732166.1| tetratricopeptide repeat protein [Campylobacter fetus]	274	NS_403_Glycosylation_Cff_HILIC_B1.36282.36282.2	controllerType=0 controllerNumber=1 scan=36282	91.8016	Trypsin	B1	NSTFISETYPIK	N[+228][+1015]	1243
11427:2	107	K.NNQAAM[+15.995]NNN[+1015.397][+228.111]QTVAAPLK.A	NA	M[+16], N[+228][+1015]	1529.69	2	3058.38	3058.39	0	-3.3	110	Specific	308.51	308.51	308.51	6.43	15	>gi|488938689|ref|WP_002849764.1| SPOR domain-containing protein [Campylobacter fetus]	953	NS_403_Glycosylation_Cff_HILIC_B2.13861.13861.2	controllerType=0 controllerNumber=1 scan=13861	42.2891	Trypsin	B2	NNQAAMNNNQTVAAPLK	M[+16] N[+228][+1015]	1243
29719:2	100	K.NFDLN[+812.318][+228.111]YTAQTR.S	NA	N[+228][+812]	1192.04	2	2383.07	2383.07	0	-0.8	83	Specific	308.9	270.2	270.2	6.12	22	>gi|488938034|ref|WP_002849109.1| hypothetical protein [Campylobacter fetus]	1253	NS_403_Glycosylation_Cff_HILIC_B3.30973.30973.2	controllerType=0 controllerNumber=1 scan=30973	79.6246	Trypsin	B3	NFDLNYTAQTR	N[+228][+812]	1040
73371:3	59	K.AMFENN[+1015.397][+228.111][+27.995]STQIRPGIFASVNVYGFYQK.N	NA	N[+28][+228][+1015]	1418.99	3	4254.96	4252.96	2	-3.1	270	Specific	309.2	309.2	1.2	7.18	30	>gi|488937039|ref|WP_002848114.1| efflux RND transporter periplasmic adaptor subunit [Campylobacter fetus]	1678	NS_403_Glycosylation_Cff_HILIC_B2.69747.69747.3	controllerType=0 controllerNumber=1 scan=69747	154.608	Trypsin	B2	AMFENNSTQIRPGIFASVNVYGFYQK	N[+28][+228][+1015]	1271
32619:2	88	R.VNSIDLN[+1015.397][+228.111][+27.995]LTK.E	NA	N[+28][+228][+1015]	1195.07	2	2389.13	2388.13	1	-1.6	100	Specific	309.2	140.42	140.42	3.6	15	>gi|488939452|ref|WP_002850527.1| hypothetical protein [Campylobacter fetus]	645	NS_403_Glycosylation_Cff_HILIC_B2.34028.34028.2	controllerType=0 controllerNumber=1 scan=34028	86.5658	Trypsin	B2	VNSIDLNLTK	N[+28][+228][+1015]	1271
19217:3	93	K.N[+812.318][+228.111]ASLGHDLDSLK.S	NA	N[+228][+812]	770.694	3	2310.07	2310.07	0	-2.4	47	Specific	309.27	280.6	280.6	6.09	16	>gi|488939763|ref|WP_002850838.1| mechanosensitive ion channel family protein [Campylobacter fetus]	504	NS_403_Glycosylation_Cff_HILIC_B2.21548.21548.3	controllerType=0 controllerNumber=1 scan=21548	59.4482	Trypsin	B2	NASLGHDLDSLK	N[+228][+812]	1040
46021:3	142	G.RENPFVPTDIN[+812.318][+162.053][+228.111]STDLISTNM[+15.995]K.D	NA	M[+16], N[+162][+228][+812]	1204.56	3	3611.65	3610.66	1	-2.3	18	NRagged	309.29	309.29	309.29	6.05	16	>gi|500051819|ref|WP_011731736.1| AMIN domain-containing protein [Campylobacter fetus]	392	NS_403_Glycosylation_Cff_HILIC_B1.46567.46567.3	controllerType=0 controllerNumber=1 scan=46567	112.599	Trypsin	B1	RENPFVPTDINSTDLISTNMK	M[+16] N[+162][+228][+812]	1202
41250:3	249	R.FVDSN[+1015.397][+228.111][+27.995]GTSRPLQVSLNFR.K	NA	N[+28][+228][+1015]	1103.86	3	3309.55	3308.55	1	-1.8	138	Specific	309.3	309.3	309.3	5.54	10	>gi|488937025|ref|WP_002848100.1| hypothetical protein [Campylobacter fetus]	1688	NS_403_Glycosylation_Cff_HILIC_B2.41715.41715.3	controllerType=0 controllerNumber=1 scan=41715	102.512	Trypsin	B2	FVDSNGTSRPLQVSLNFR	N[+28][+228][+1015]	1271
60214:3	296	R.NSEGN[+812.318][+162.053][+228.111]LTDIIKFELVK.N	NA	N[+162][+228][+812]	1008.16	3	3022.46	3022.46	0	-1.8	49	Specific	309.32	309.32	309.32	6.48	9	>gi|488937434|ref|WP_002848509.1| hypothetical protein [Campylobacter fetus]	1500	NS_403_Glycosylation_Cff_HILIC_B1.59235.59235.3	controllerType=0 controllerNumber=1 scan=59235	135.542	Trypsin	B1	NSEGNLTDIIKFELVK	N[+162][+228][+812]	1202
59092:3	131	G.RENPFVPTDIN[+812.318][+162.053][+228.111][+27.995]STDLISTNMK.D	NA	N[+28][+162][+228][+812]	1208.22	3	3622.65	3622.66	0	-2.7	18	NRagged	309.46	148	148	3.48	15	>gi|500051819|ref|WP_011731736.1| AMIN domain-containing protein [Campylobacter fetus]	392	NS_403_Glycosylation_Cff_HILIC_B3.57109.57109.3	controllerType=0 controllerNumber=1 scan=57109	131.195	Trypsin	B3	RENPFVPTDINSTDLISTNMK	N[+28][+162][+228][+812]	1230
54750:3	33	R.EIHFAPIAVVSYN[+1015.397][+228.111][+27.995]DSNVTVK.M	NA	N[+28][+228][+1015]	1158.88	3	3474.64	3474.64	0	-1.3	78	Specific	309.47	309.47	20.7	6.82	35	>gi|500052006|ref|WP_011731923.1| DUF3298 domain-containing protein [Campylobacter fetus]	343	NS_403_Glycosylation_Cff_HILIC_B1.54402.54402.3	controllerType=0 controllerNumber=1 scan=54402	127.091	Trypsin	B1	EIHFAPIAVVSYNDSNVTVK	N[+28][+228][+1015]	1271
53642:3	18	R.EIHFAPIAVVSYNDSN[+812.318][+228.111]VTVK.M	NA	N[+228][+812]	1082.19	3	3244.56	3243.57	1	-3.9	78	Specific	309.5	309.5	48.47	5.25	43	>gi|500052006|ref|WP_011731923.1| DUF3298 domain-containing protein [Campylobacter fetus]	343	NS_403_Glycosylation_Cff_HILIC_B2.52679.52679.3	controllerType=0 controllerNumber=1 scan=52679	123.513	Trypsin	B2	EIHFAPIAVVSYNDSNVTVK	N[+228][+812]	1040
52763:2	54	K.YYVDDQN[+1015.397][+228.111]FTQIIDK.T	NA	N[+228][+1015]	1503.17	2	3005.34	3005.34	0	-1.8	60	Specific	309.6	309.6	309.6	5.99	20	>gi|500052095|ref|WP_011732012.1| S41 family peptidase [Campylobacter fetus]	312	NS_403_Glycosylation_Cff_HILIC_B2.51893.51893.2	controllerType=0 controllerNumber=1 scan=51893	122.01	Trypsin	B2	YYVDDQNFTQIIDK	N[+228][+1015]	1243
74250:3	74	K.YQIVDLN[+1015.397][+228.111][+27.995]DSVM[+15.995]EYSVAHSSSIYLFDK.K	NA	M[+16], N[+28][+228][+1015]	1438.31	3	4312.93	4310.93	2	-2.1	133	Specific	309.62	309.62	309.62	7.47	16	>gi|488938842|ref|WP_002849917.1| SCO family protein [Campylobacter fetus]	894	NS_403_Glycosylation_Cff_HILIC_B2.70445.70445.3	controllerType=0 controllerNumber=1 scan=70445	155.943	Trypsin	B2	YQIVDLNDSVMEYSVAHSSSIYLFDK	M[+16] N[+28][+228][+1015]	1271
80686:3	61	K.AMFENN[+1015.397][+228.111]STQIRPGIFASVNVYGFYQK.N	NA	N[+228][+1015]	1409.99	3	4227.96	4224.97	3	-3.5	270	Specific	309.95	309.95	1.2	7.84	32	>gi|488937039|ref|WP_002848114.1| efflux RND transporter periplasmic adaptor subunit [Campylobacter fetus]	1678	NS_403_Glycosylation_Cff_HILIC_B3.75220.75220.3	controllerType=0 controllerNumber=1 scan=75220	163.911	Trypsin	B3	AMFENNSTQIRPGIFASVNVYGFYQK	N[+228][+1015]	1243
45105:2	134	K.ESEYNSVLADLN[+1015.397][+228.111][+27.995]STK.E	NA	N[+28][+228][+1015]	1471.15	2	2941.29	2941.29	0	-2.4	148	Specific	309.96	309.96	309.96	5.99	9	>gi|488937783|ref|WP_002848858.1| OmpA family protein [Campylobacter fetus]	1369	NS_403_Glycosylation_Cff_HILIC_B2.45161.45161.2	controllerType=0 controllerNumber=1 scan=45161	109.397	Trypsin	B2	ESEYNSVLADLNSTK	N[+28][+228][+1015]	1271
70100:3	59	K.AMFENN[+812.318][+228.111]STQIRPGIFASVNVYGFYQK.N	NA	N[+228][+812]	1341.3	3	4021.88	4021.89	0	-2.5	270	Specific	310.13	293.19	2.4	7.47	30	>gi|488937039|ref|WP_002848114.1| efflux RND transporter periplasmic adaptor subunit [Campylobacter fetus]	1678	NS_403_Glycosylation_Cff_HILIC_B2.66950.66950.3	controllerType=0 controllerNumber=1 scan=66950	149.625	Trypsin	B2	AMFENNSTQIRPGIFASVNVYGFYQK	N[+228][+812]	1040
64372:3	50	K.NGSLEFKDDSLALPFDTN[+1015.397][+228.111][+27.995]ITK.I	NA	N[+28][+228][+1015]	1199.56	3	3596.66	3596.66	0	-1.1	664	Specific	310.22	310.22	33.57	5.62	32	>gi|644848395|ref|WP_025370316.1| DUF748 domain-containing protein [Campylobacter fetus]	140	NS_403_Glycosylation_Cff_HILIC_B1.62954.62954.3	controllerType=0 controllerNumber=1 scan=62954	142.071	Trypsin	B1	NGSLEFKDDSLALPFDTNITK	N[+28][+228][+1015]	1271
55655:3	18	R.EIHFAPIAVVSYN[+1015.397][+228.111][+27.995]DSNVTVK.M	NA	N[+28][+228][+1015]	1158.88	3	3474.63	3474.64	0	-2.1	78	Specific	310.25	310.25	11.6	6.72	43	>gi|500052006|ref|WP_011731923.1| DUF3298 domain-containing protein [Campylobacter fetus]	343	NS_403_Glycosylation_Cff_HILIC_B2.54392.54392.3	controllerType=0 controllerNumber=1 scan=54392	126.517	Trypsin	B2	EIHFAPIAVVSYNDSNVTVK	N[+28][+228][+1015]	1271
79084:3	59	K.AMFENN[+1015.397][+228.111]STQIRPGIFASVNVYGFYQK.N	NA	N[+228][+1015]	1409.32	3	4225.95	4224.97	1	-4.4	270	Specific	310.29	310.29	1.2	5.71	30	>gi|488937039|ref|WP_002848114.1| efflux RND transporter periplasmic adaptor subunit [Campylobacter fetus]	1678	NS_403_Glycosylation_Cff_HILIC_B2.74376.74376.3	controllerType=0 controllerNumber=1 scan=74376	163.449	Trypsin	B2	AMFENNSTQIRPGIFASVNVYGFYQK	N[+228][+1015]	1243
53103:2	54	K.YYVDDQN[+1015.397][+228.111][+27.995]FTQIIDK.T	NA	N[+28][+228][+1015]	1517.17	2	3033.34	3033.34	0	0.5	60	Specific	310.37	310.37	310.37	5.09	20	>gi|500052095|ref|WP_011732012.1| S41 family peptidase [Campylobacter fetus]	312	NS_403_Glycosylation_Cff_HILIC_B2.52248.52248.2	controllerType=0 controllerNumber=1 scan=52248	122.786	Trypsin	B2	YYVDDQNFTQIIDK	N[+28][+228][+1015]	1271
55490:3	18	R.EIHFAPIAVVSYN[+1015.397][+228.111][+27.995]DSNVTVK.M	NA	N[+28][+228][+1015]	1158.88	3	3474.64	3474.64	0	-1.4	78	Specific	310.39	310.39	19.71	5.24	43	>gi|500052006|ref|WP_011731923.1| DUF3298 domain-containing protein [Campylobacter fetus]	343	NS_403_Glycosylation_Cff_HILIC_B2.54254.54254.3	controllerType=0 controllerNumber=1 scan=54254	126.297	Trypsin	B2	EIHFAPIAVVSYNDSNVTVK	N[+28][+228][+1015]	1271
23789:4	22	R.APTC[+57.021]ATC[+57.021]HMSGIGDLN[+812.318][+162.053][+228.111][+27.995]TTHNVSVR.L	NA	C[+57]*2, N[+28][+162][+228][+812]	958.418	4	3830.65	3829.66	1	-3.1	276	Specific	310.4	310.4	26.91	7.84	38	>gi|488938177|ref|WP_002849252.1| hydroxylamine oxidase [Campylobacter fetus]	1193	NS_403_Glycosylation_Cff_HILIC_B3.25546.25546.4	controllerType=0 controllerNumber=1 scan=25546	67.8734	Trypsin	B3	APTCATCHMSGIGDLNTTHNVSVR	N[+28][+162][+228][+812]	1230
30524:7	50	D.QNPDPILPEPDKDPNPSNPVHPIEPAPKPSDKEDN[+812.318][+162.053][+228.111]ISGPTQDEVNKPDQNQDK.N	NA	N[+162][+228][+812]	1005.76	7	7034.3	7034.27	0	4.3	548	NRagged	310.4	310.4	310.4	3.38	19	>gi|916243320|ref|WP_050981966.1| S8 family serine peptidase [Campylobacter fetus]	64	NS_403_Glycosylation_Cff_HILIC_B3.31783.31783.7	controllerType=0 controllerNumber=1 scan=31783	81.4247	Trypsin	B3	QNPDPILPEPDKDPNPSNPVHPIEPAPKPSDKEDNISGPTQDEVNKPDQNQDK	N[+162][+228][+812]	1202
84204:3	65	K.TDGEIIIITSDDN[+1015.397][+228.111]ETFYFKK.D	NA	N[+228][+1015]	1198.55	3	3593.64	3592.66	1	-5.2	76	Specific	310.44	265.43	265.43	4.64	26	>gi|488938182|ref|WP_002849257.1| copper resistance protein NlpE [Campylobacter fetus]	1192	NS_403_Glycosylation_Cff_HILIC_B3.78006.78006.3	controllerType=0 controllerNumber=1 scan=78006	168.676	Trypsin	B3	TDGEIIIITSDDNETFYFKK	N[+228][+1015]	1243
43617:2	134	K.ESEYNSVLADLN[+1015.397][+228.111]STK.E	NA	N[+228][+1015]	1457.15	2	2913.3	2913.3	0	-1.2	148	Specific	310.62	310.62	310.62	5.7	9	>gi|488937783|ref|WP_002848858.1| OmpA family protein [Campylobacter fetus]	1369	NS_403_Glycosylation_Cff_HILIC_B2.43741.43741.2	controllerType=0 controllerNumber=1 scan=43741	106.383	Trypsin	B2	ESEYNSVLADLNSTK	N[+228][+1015]	1243
30937:2	278	K.DEN[+1015.397][+228.111][+27.995]VSINVYK.K	NA	N[+28][+228][+1015]	1227.04	2	2453.08	2452.09	1	-3.6	50	Specific	310.75	310.75	310.75	6.08	8	>gi|488937515|ref|WP_002848590.1| c-type cytochrome [Campylobacter fetus]	1468	NS_403_Glycosylation_Cff_HILIC_B3.32158.32158.2	controllerType=0 controllerNumber=1 scan=32158	82.192	Trypsin	B3	DENVSINVYK	N[+28][+228][+1015]	1271
32983:2	65	T.SDDN[+1015.397][+228.111][+27.995]ETFYFK.K	NA	N[+28][+228][+1015]	1269.02	2	2537.03	2537.03	0	-2.3	85	NRagged	310.76	310.76	310.76	5.31	26	>gi|488938182|ref|WP_002849257.1| copper resistance protein NlpE [Campylobacter fetus]	1192	NS_403_Glycosylation_Cff_HILIC_B3.33909.33909.2	controllerType=0 controllerNumber=1 scan=33909	85.6325	Trypsin	B3	SDDNETFYFK	N[+28][+228][+1015]	1271
71739:3	59	K.AMFENN[+1015.397][+228.111][+27.995]STQIRPGIFASVNVYGFYQK.N	NA	N[+28][+228][+1015]	1418.65	3	4253.95	4252.96	1	-4.3	270	Specific	310.83	310.83	1.2	6.89	30	>gi|488937039|ref|WP_002848114.1| efflux RND transporter periplasmic adaptor subunit [Campylobacter fetus]	1678	NS_403_Glycosylation_Cff_HILIC_B2.68381.68381.3	controllerType=0 controllerNumber=1 scan=68381	152.237	Trypsin	B2	AMFENNSTQIRPGIFASVNVYGFYQK	N[+28][+228][+1015]	1271
53912:3	57	K.LNPFTYEAN[+1015.397][+228.111][+27.995]ITGVEFSRK.S	NA	N[+28][+228][+1015]	1120.19	3	3358.56	3357.56	1	-2.6	52	Specific	310.93	260.48	260.48	7.22	29	>gi|644848395|ref|WP_025370316.1| DUF748 domain-containing protein [Campylobacter fetus]	140	NS_403_Glycosylation_Cff_HILIC_B3.52532.52532.3	controllerType=0 controllerNumber=1 scan=52532	122.776	Trypsin	B3	LNPFTYEANITGVEFSRK	N[+28][+228][+1015]	1271
71265:3	59	K.AMFENN[+1015.397][+228.111][+27.995]STQIRPGIFASVNVYGFYQK.N	NA	N[+28][+228][+1015]	1418.66	3	4253.96	4252.96	1	-2	270	Specific	310.94	310.94	1.2	7.47	30	>gi|488937039|ref|WP_002848114.1| efflux RND transporter periplasmic adaptor subunit [Campylobacter fetus]	1678	NS_403_Glycosylation_Cff_HILIC_B2.67981.67981.3	controllerType=0 controllerNumber=1 scan=67981	151.522	Trypsin	B2	AMFENNSTQIRPGIFASVNVYGFYQK	N[+28][+228][+1015]	1271
21622:4	141	R.TKQDAIDKFDNEPMSVDSN[+812.318][+228.111]ETN[+1015.397][+228.111]STK.E	NA	N[+228]*2[+812][+1015]	1276.06	4	5101.2	5098.21	3	-3.3	164	Specific	310.98	310.98	1.2	7.22	24	>gi|488938699|ref|WP_002849774.1| CvpA family protein [Campylobacter fetus]	948	NS_403_Glycosylation_Cff_HILIC_B2.24137.24137.4	controllerType=0 controllerNumber=1 scan=24137	65.92	Trypsin	B2	TKQDAIDKFDNEPMSVDSNETNSTK	N[+228]*2[+812][+1015]	2283
63903:3	31	K.KGESN[+812.318][+228.111][+27.995]ATTAVTVLEDNEDFPINELR.D	NA	N[+28][+228][+812]	1278.26	3	3832.77	3830.77	2	-3.4	295	Specific	311.29	311.29	311.29	7.29	33	>gi|488937882|ref|WP_002848957.1| peptidylprolyl isomerase [Campylobacter fetus]	1324	NS_403_Glycosylation_Cff_HILIC_B1.62564.62564.3	controllerType=0 controllerNumber=1 scan=62564	141.488	Trypsin	B1	KGESNATTAVTVLEDNEDFPINELR	N[+28][+228][+812]	1068
20777:3	73	K.N[+812.318][+228.111][+27.995]ASLGHDLDSLK.S	NA	N[+28][+228][+812]	780.026	3	2338.06	2338.07	0	-1.2	47	Specific	311.43	274.85	274.85	4.86	17	>gi|488939763|ref|WP_002850838.1| mechanosensitive ion channel family protein [Campylobacter fetus]	504	NS_403_Glycosylation_Cff_HILIC_B3.22738.22738.3	controllerType=0 controllerNumber=1 scan=22738	61.6055	Trypsin	B3	NASLGHDLDSLK	N[+28][+228][+812]	1068
59854:3	65	K.TDGEIIIITSDDN[+1015.397][+228.111]ETFYFKK.D	NA	N[+228][+1015]	1198.22	3	3592.65	3592.66	0	-1.6	76	Specific	311.52	311.52	311.52	6.77	20	>gi|488938182|ref|WP_002849257.1| copper resistance protein NlpE [Campylobacter fetus]	1192	NS_403_Glycosylation_Cff_HILIC_B2.58014.58014.3	controllerType=0 controllerNumber=1 scan=58014	132.984	Trypsin	B2	TDGEIIIITSDDNETFYFKK	N[+228][+1015]	1243
58275:2	90	K.VIFDDN[+1015.397][+228.111]SSMIFDDGK.Q	NA	N[+228][+1015]	1473.64	2	2946.26	2946.27	0	-2.3	437	Specific	311.59	311.59	311.59	6.41	21	>gi|488937889|ref|WP_002848964.1| glycoside hydrolase [Campylobacter fetus]	1321	NS_403_Glycosylation_Cff_HILIC_B3.56418.56418.2	controllerType=0 controllerNumber=1 scan=56418	129.975	Trypsin	B3	VIFDDNSSMIFDDGK	N[+228][+1015]	1243
22624:4	68	R.TKQDAIDKFDNEPMSVDSN[+1015.397][+228.111]ETN[+812.318][+228.111]STK.E	NA	N[+228]*2[+812][+1015]	1275.56	4	5099.2	5098.21	1	-1.8	164	Specific	311.63	311.63	6.61	6.17	43	>gi|488938699|ref|WP_002849774.1| CvpA family protein [Campylobacter fetus]	948	NS_403_Glycosylation_Cff_HILIC_B3.24567.24567.4	controllerType=0 controllerNumber=1 scan=24567	65.8484	Trypsin	B3	TKQDAIDKFDNEPMSVDSNETNSTK	N[+228]*2[+812][+1015]	2283
30918:2	113	R.VNSIDLN[+1015.397][+228.111][+27.995]LTK.E	NA	N[+28][+228][+1015]	1194.57	2	2388.13	2388.13	0	-1.1	100	Specific	311.7	218.42	218.42	4.6	18	>gi|488939452|ref|WP_002850527.1| hypothetical protein [Campylobacter fetus]	645	NS_403_Glycosylation_Cff_HILIC_B1.32828.32828.2	controllerType=0 controllerNumber=1 scan=32828	85.1761	Trypsin	B1	VNSIDLNLTK	N[+28][+228][+1015]	1271
26025:2	420	K.DEN[+812.318][+162.053][+228.111]VSINVYK.K	NA	N[+162][+228][+812]	1192.03	2	2383.06	2383.07	0	-1.5	50	Specific	311.71	307.81	307.81	5.03	5	>gi|488937515|ref|WP_002848590.1| c-type cytochrome [Campylobacter fetus]	1468	NS_403_Glycosylation_Cff_HILIC_B1.28416.28416.2	controllerType=0 controllerNumber=1 scan=28416	76.2035	Trypsin	B1	DENVSINVYK	N[+162][+228][+812]	1202
25698:2	92	K.DDLFTDN[+812.318][+162.053][+228.111]NSSVK.-	NA	N[+162][+228][+812]	1279.05	2	2557.09	2557.09	0	-2.5	166	Specific	311.92	311.92	3.93	6.41	27	>gi|488937465|ref|WP_002848540.1| hypothetical protein [Campylobacter fetus]	1488	NS_403_Glycosylation_Cff_HILIC_B3.27484.27484.2	controllerType=0 controllerNumber=1 scan=27484	72.48	Trypsin	B3	DDLFTDNNSSVK	N[+162][+228][+812]	1202
56024:2	48	K.IDSN[+1015.397][+228.111]STSAQLYISGLGSM[+15.995]R.V	NA	M[+16], N[+228][+1015]	1630.24	2	3259.47	3259.48	0	-2.6	244	Specific	312	312	312	7.15	18	>gi|488936759|ref|WP_002847834.1| polysaccharide deacetylase family protein [Campylobacter fetus]	1804	NS_403_Glycosylation_Cff_HILIC_B3.54360.54360.2	controllerType=0 controllerNumber=1 scan=54360	126.114	Trypsin	B3	IDSNSTSAQLYISGLGSMR	M[+16] N[+228][+1015]	1243
22726:4	68	R.TKQDAIDKFDNEPMSVDSN[+812.318][+162.053][+228.111]ETN[+1015.397][+228.111][+27.995]STK.E	NA	N[+28][+162][+228]*2[+812][+1015]	1322.82	4	5288.24	5288.26	0	-2.5	164	Specific	312.02	312.02	1.2	7.96	43	>gi|488938699|ref|WP_002849774.1| CvpA family protein [Campylobacter fetus]	948	NS_403_Glycosylation_Cff_HILIC_B3.24650.24650.4	controllerType=0 controllerNumber=1 scan=24650	66.0314	Trypsin	B3	TKQDAIDKFDNEPMSVDSNETNSTK	N[+28][+162][+228]*2[+812][+1015]	2473
48477:2	143	K.DKN[+812.318][+228.111]ISELFETLK.F	NA	N[+228][+812]	1239.1	2	2477.18	2477.19	0	-3.5	82	Specific	312.03	312.03	312.03	5.77	23	>gi|500052173|ref|WP_011732090.1| divergent polysaccharide deacetylase family protein [Campylobacter fetus]	291	NS_403_Glycosylation_Cff_HILIC_B1.48818.48818.2	controllerType=0 controllerNumber=1 scan=48818	116.829	Trypsin	B1	DKNISELFETLK	N[+228][+812]	1040
74365:4	112	K.YQIVDLN[+812.318][+228.111]DSVMEYSVAHSSSIYLFDKK.G	NA	N[+228][+812]	1048.99	4	4192.96	4191.96	1	-1.4	133	Specific	312.04	197.55	197.55	5.49	11	>gi|488938842|ref|WP_002849917.1| SCO family protein [Campylobacter fetus]	894	NS_403_Glycosylation_Cff_HILIC_B3.70192.70192.4	controllerType=0 controllerNumber=1 scan=70192	154.811	Trypsin	B3	YQIVDLNDSVMEYSVAHSSSIYLFDKK	N[+228][+812]	1040
39960:3	97	K.DINDKN[+812.318][+162.053][+228.111][+27.995]STFISETYPIK.T	NA	N[+28][+162][+228][+812]	1072.83	3	3216.46	3215.46	1	-0.6	326	Specific	312.24	312.24	312.24	6.47	12	>gi|500052249|ref|WP_011732166.1| tetratricopeptide repeat protein [Campylobacter fetus]	274	NS_403_Glycosylation_Cff_HILIC_B2.40608.40608.3	controllerType=0 controllerNumber=1 scan=40608	100.36	Trypsin	B2	DINDKNSTFISETYPIK	N[+28][+162][+228][+812]	1230
16330:3	92	K.KDDLFTDN[+1015.397][+228.111][+27.995]NSSVK.-	NA	N[+28][+228][+1015]	918.74	3	2754.2	2754.21	0	-2.1	165	Specific	312.26	312.26	9.43	6.41	27	>gi|488937465|ref|WP_002848540.1| hypothetical protein [Campylobacter fetus]	1488	NS_403_Glycosylation_Cff_HILIC_B3.18518.18518.3	controllerType=0 controllerNumber=1 scan=18518	52.286	Trypsin	B3	KDDLFTDNNSSVK	N[+28][+228][+1015]	1271
14315:2	18	R.SVYDLN[+1015.397][+228.111][+27.995]K.T	NA	N[+28][+228][+1015]	1055.47	2	2109.93	2109.93	0	-2.8	197	Specific	312.5	273.51	273.51	4.75	43	>gi|500052006|ref|WP_011731923.1| DUF3298 domain-containing protein [Campylobacter fetus]	343	NS_403_Glycosylation_Cff_HILIC_B2.16929.16929.2	controllerType=0 controllerNumber=1 scan=16929	49.6692	Trypsin	B2	SVYDLNK	N[+28][+228][+1015]	1271
16779:2	107	K.NNQAAMNNN[+812.318][+228.111]QTVAAPLK.A	NA	N[+228][+812]	1420.16	2	2839.31	2839.31	0	-3.3	110	Specific	312.61	312.61	312.61	6.43	15	>gi|488938689|ref|WP_002849764.1| SPOR domain-containing protein [Campylobacter fetus]	953	NS_403_Glycosylation_Cff_HILIC_B2.19260.19260.2	controllerType=0 controllerNumber=1 scan=19260	54.6108	Trypsin	B2	NNQAAMNNNQTVAAPLK	N[+228][+812]	1040
37177:2	201	A.ASDIN[+812.318][+162.053][+228.111]DTINLDYNK.D	NA	N[+162][+228][+812]	1400.12	2	2799.23	2798.24	1	-4.3	446	NRagged	312.64	304.7	304.7	4.35	14	>gi|636635761|ref|WP_024305510.1| hypothetical protein [Campylobacter fetus]	143	NS_403_Glycosylation_Cff_HILIC_B2.37895.37895.2	controllerType=0 controllerNumber=1 scan=37895	94.19	Trypsin	B2	ASDINDTINLDYNK	N[+162][+228][+812]	1202
40035:3	249	R.FVDSN[+1015.397][+228.111]GTSRPLQVSLNFR.K	NA	N[+228][+1015]	1094.19	3	3280.55	3280.56	0	-2.7	138	Specific	312.82	312.82	312.82	6.72	10	>gi|488937025|ref|WP_002848100.1| hypothetical protein [Campylobacter fetus]	1688	NS_403_Glycosylation_Cff_HILIC_B2.40688.40688.3	controllerType=0 controllerNumber=1 scan=40688	100.571	Trypsin	B2	FVDSNGTSRPLQVSLNFR	N[+228][+1015]	1243
57411:4	30	K.KGESN[+1015.397][+228.111][+27.995]ATTAVTVLEDNEDFPINELRDAK.V	NA	N[+28][+228][+1015]	1087.76	4	4348.01	4348.01	0	-0.2	295	Specific	312.89	196.22	196.22	5.18	36	>gi|488937882|ref|WP_002848957.1| peptidylprolyl isomerase [Campylobacter fetus]	1324	NS_403_Glycosylation_Cff_HILIC_B2.55962.55962.4	controllerType=0 controllerNumber=1 scan=55962	129.448	Trypsin	B2	KGESNATTAVTVLEDNEDFPINELRDAK	N[+28][+228][+1015]	1271
62300:3	165	R.NSEGN[+1015.397][+228.111][+27.995]LTDIIKFELVK.N	NA	N[+28][+228][+1015]	1031.16	3	3091.47	3091.48	0	-3	49	Specific	313	313	313	6.48	13	>gi|488937434|ref|WP_002848509.1| hypothetical protein [Campylobacter fetus]	1500	NS_403_Glycosylation_Cff_HILIC_B2.60092.60092.3	controllerType=0 controllerNumber=1 scan=60092	136.452	Trypsin	B2	NSEGNLTDIIKFELVK	N[+28][+228][+1015]	1271
74350:3	32	I.DVN[+1015.397][+228.111][+27.995]DTVLEEFFEENRGNYR.D	NA	N[+28][+228][+1015]	1206.52	3	3617.56	3617.57	0	-1.8	239	NRagged	313.11	313.11	313.11	4.88	33	>gi|488937882|ref|WP_002848957.1| peptidylprolyl isomerase [Campylobacter fetus]	1324	NS_403_Glycosylation_Cff_HILIC_B3.70181.70181.3	controllerType=0 controllerNumber=1 scan=70181	154.794	Trypsin	B3	DVNDTVLEEFFEENRGNYR	N[+28][+228][+1015]	1271
29911:2	198	K.RLEVTSLLDNN[+1015.397][+228.111]ETK.A	NA	N[+228][+1015]	1438.18	2	2875.36	2875.37	0	-2.4	184	Specific	313.27	313.27	313.27	5.99	10	>gi|488937448|ref|WP_002848523.1| ABC transporter substrate-binding protein [Campylobacter fetus]	1494	NS_403_Glycosylation_Cff_HILIC_B1.31878.31878.2	controllerType=0 controllerNumber=1 scan=31878	83.2349	Trypsin	B1	RLEVTSLLDNNETK	N[+228][+1015]	1243
40740:3	134	K.DINDKN[+812.318][+162.053][+228.111][+27.995]STFISETYPIK.T	NA	N[+28][+162][+228][+812]	1072.82	3	3216.46	3215.46	1	-2.8	326	Specific	313.36	313.36	313.36	6.92	13	>gi|500052249|ref|WP_011732166.1| tetratricopeptide repeat protein [Campylobacter fetus]	274	NS_403_Glycosylation_Cff_HILIC_B3.40764.40764.3	controllerType=0 controllerNumber=1 scan=40764	99.9129	Trypsin	B3	DINDKNSTFISETYPIK	N[+28][+162][+228][+812]	1230
43820:2	65	K.DIN[+1015.397][+228.111]QTFTQSGLYK.T	NA	N[+228][+1015]	1379.63	2	2758.26	2758.26	0	2	63	Specific	313.61	309.26	309.26	4.71	26	>gi|488938182|ref|WP_002849257.1| copper resistance protein NlpE [Campylobacter fetus]	1192	NS_403_Glycosylation_Cff_HILIC_B3.43446.43446.2	controllerType=0 controllerNumber=1 scan=43446	105.151	Trypsin	B3	DINQTFTQSGLYK	N[+228][+1015]	1243
54575:3	121	G.RENPFVPTDIN[+1015.397][+228.111]STDLISTNM[+15.995]K.D	NA	M[+16], N[+228][+1015]	1217.9	3	3651.67	3651.68	0	-2.7	18	NRagged	314.06	314.06	314.06	3.82	17	>gi|500051819|ref|WP_011731736.1| AMIN domain-containing protein [Campylobacter fetus]	392	NS_403_Glycosylation_Cff_HILIC_B2.53488.53488.3	controllerType=0 controllerNumber=1 scan=53488	124.973	Trypsin	B2	RENPFVPTDINSTDLISTNMK	M[+16] N[+228][+1015]	1243
12544:2	347	K.DVN[+1015.397][+228.111][+27.995]TTC[+57.021]PIK.F	NA	C[+57], N[+28][+228][+1015]	1160.01	2	2319.01	2319.02	0	-3.6	27	Specific	314.08	314.08	314.08	4.66	7	>gi|488937598|ref|WP_002848673.1| hypothetical protein [Campylobacter fetus]	1428	NS_403_Glycosylation_Cff_HILIC_B2.15065.15065.2	controllerType=0 controllerNumber=1 scan=15065	45.1527	Trypsin	B2	DVNTTCPIK	N[+28][+228][+1015]	1271
42143:3	114	R.ATDLENRVNSIDLN[+812.318][+162.053][+228.111][+27.995]LTK.E	NA	N[+28][+162][+228][+812]	1049.5	3	3146.48	3146.48	0	-2.6	93	Specific	314.1	314.1	314.1	7.25	17	>gi|488939452|ref|WP_002850527.1| hypothetical protein [Campylobacter fetus]	645	NS_403_Glycosylation_Cff_HILIC_B3.41986.41986.3	controllerType=0 controllerNumber=1 scan=41986	102.289	Trypsin	B3	ATDLENRVNSIDLNLTK	N[+28][+162][+228][+812]	1230
11303:2	143	K.FKVDSN[+1015.397][+228.111]ISDSDK.N	NA	N[+228][+1015]	1299.58	2	2598.15	2598.16	0	-1.5	94	Specific	314.13	314.13	314.13	5.81	23	>gi|500052173|ref|WP_011732090.1| divergent polysaccharide deacetylase family protein [Campylobacter fetus]	291	NS_403_Glycosylation_Cff_HILIC_B1.13741.13741.2	controllerType=0 controllerNumber=1 scan=13741	42.8889	Trypsin	B1	FKVDSNISDSDK	N[+228][+1015]	1243
80377:3	59	K.AMFENN[+1015.397][+228.111]STQIRPGIFASVNVYGFYQK.N	NA	N[+228][+1015]	1410.33	3	4228.97	4224.97	4	-4.2	270	Specific	314.18	314.18	1.2	4.78	30	>gi|488937039|ref|WP_002848114.1| efflux RND transporter periplasmic adaptor subunit [Campylobacter fetus]	1678	NS_403_Glycosylation_Cff_HILIC_B2.75434.75434.3	controllerType=0 controllerNumber=1 scan=75434	165.428	Trypsin	B2	AMFENNSTQIRPGIFASVNVYGFYQK	N[+228][+1015]	1243
65368:3	32	K.KGESN[+812.318][+162.053][+228.111][+27.995]ATTAVTVLEDNEDFPINELR.D	NA	N[+28][+162][+228][+812]	1331.61	3	3992.82	3992.82	0	-1.2	295	Specific	314.67	314.67	314.67	7.91	33	>gi|488937882|ref|WP_002848957.1| peptidylprolyl isomerase [Campylobacter fetus]	1324	NS_403_Glycosylation_Cff_HILIC_B3.62545.62545.3	controllerType=0 controllerNumber=1 scan=62545	140.736	Trypsin	B3	KGESNATTAVTVLEDNEDFPINELR	N[+28][+162][+228][+812]	1230
78629:3	57	K.AMFENN[+1015.397][+228.111]STQIRPGIFASVNVYGFYQK.N	NA	N[+228][+1015]	1408.99	3	4224.95	4224.97	0	-4.4	270	Specific	314.85	314.85	1.2	5.98	38	>gi|488937039|ref|WP_002848114.1| efflux RND transporter periplasmic adaptor subunit [Campylobacter fetus]	1678	NS_403_Glycosylation_Cff_HILIC_B1.74782.74782.3	controllerType=0 controllerNumber=1 scan=74782	162.876	Trypsin	B1	AMFENNSTQIRPGIFASVNVYGFYQK	N[+228][+1015]	1243
18969:3	17	K.FKIDNN[+812.318][+162.053][+228.111]ITNDDDAK.A	NA	N[+162][+228][+812]	942.419	3	2825.24	2825.25	0	-1.8	218	Specific	314.85	307.54	307.54	6.52	42	>gi|500052006|ref|WP_011731923.1| DUF3298 domain-containing protein [Campylobacter fetus]	343	NS_403_Glycosylation_Cff_HILIC_B3.20932.20932.3	controllerType=0 controllerNumber=1 scan=20932	57.3567	Trypsin	B3	FKIDNNITNDDDAK	N[+162][+228][+812]	1202
54744:3	121	G.RENPFVPTDIN[+812.318][+162.053][+228.111]STDLISTNM[+15.995]K.D	NA	M[+16], N[+162][+228][+812]	1204.22	3	3610.65	3610.66	0	-2	18	NRagged	314.87	314.87	314.87	5.62	17	>gi|500051819|ref|WP_011731736.1| AMIN domain-containing protein [Campylobacter fetus]	392	NS_403_Glycosylation_Cff_HILIC_B2.53617.53617.3	controllerType=0 controllerNumber=1 scan=53617	125.185	Trypsin	B2	RENPFVPTDINSTDLISTNMK	M[+16] N[+162][+228][+812]	1202
69717:3	59	K.AM[+15.995]FENN[+1015.397][+228.111]STQIRPGIFASVNVYGFYQK.N	NA	M[+16], N[+228][+1015]	1414.32	3	4240.96	4240.96	0	-1.9	270	Specific	315.04	315.04	1.2	7.47	30	>gi|488937039|ref|WP_002848114.1| efflux RND transporter periplasmic adaptor subunit [Campylobacter fetus]	1678	NS_403_Glycosylation_Cff_HILIC_B2.66638.66638.3	controllerType=0 controllerNumber=1 scan=66638	148.987	Trypsin	B2	AMFENNSTQIRPGIFASVNVYGFYQK	M[+16] N[+228][+1015]	1243
51209:3	117	K.DKN[+812.318][+228.111]ISELFETLK.F	NA	N[+228][+812]	826.402	3	2477.19	2477.19	0	0.3	82	Specific	315.04	293.4	293.4	4.55	30	>gi|500052173|ref|WP_011732090.1| divergent polysaccharide deacetylase family protein [Campylobacter fetus]	291	NS_403_Glycosylation_Cff_HILIC_B3.50060.50060.3	controllerType=0 controllerNumber=1 scan=50060	118.007	Trypsin	B3	DKNISELFETLK	N[+228][+812]	1040
85260:3	31	T.KFIPQTNIDVN[+1015.397][+228.111]DTVLEEFFEENR.G	NA	N[+228][+1015]	1348.29	3	4042.87	4040.88	2	-3.7	231	NRagged	315.17	315.17	315.17	5.28	33	>gi|488937882|ref|WP_002848957.1| peptidylprolyl isomerase [Campylobacter fetus]	1324	NS_403_Glycosylation_Cff_HILIC_B1.80211.80211.3	controllerType=0 controllerNumber=1 scan=80211	172.092	Trypsin	B1	KFIPQTNIDVNDTVLEEFFEENR	N[+228][+1015]	1243
29038:2	113	R.VNSIDLN[+1015.397][+228.111][+27.995]LTK.E	NA	N[+28][+228][+1015]	1194.57	2	2388.13	2388.13	0	-1.3	100	Specific	315.36	221.88	221.88	4.6	18	>gi|488939452|ref|WP_002850527.1| hypothetical protein [Campylobacter fetus]	645	NS_403_Glycosylation_Cff_HILIC_B1.31149.31149.2	controllerType=0 controllerNumber=1 scan=31149	81.8569	Trypsin	B1	VNSIDLNLTK	N[+28][+228][+1015]	1271
13009:2	347	K.DVN[+1015.397][+228.111][+27.995]TTC[+57.021]PIK.F	NA	C[+57], N[+28][+228][+1015]	1160.01	2	2319.02	2319.02	0	-0.5	27	Specific	315.59	315.59	315.59	4.65	7	>gi|488937598|ref|WP_002848673.1| hypothetical protein [Campylobacter fetus]	1428	NS_403_Glycosylation_Cff_HILIC_B2.15519.15519.2	controllerType=0 controllerNumber=1 scan=15519	46.144	Trypsin	B2	DVNTTCPIK	N[+28][+228][+1015]	1271
51853:2	54	R.IDGN[+812.318][+162.053][+228.111]STIGITIDEAVSK.M	NA	N[+162][+228][+812]	1468.19	2	2935.37	2935.38	0	-0.9	144	Specific	315.64	306.21	306.21	6.82	21	>gi|500052095|ref|WP_011732012.1| S41 family peptidase [Campylobacter fetus]	312	NS_403_Glycosylation_Cff_HILIC_B1.51900.51900.2	controllerType=0 controllerNumber=1 scan=51900	122.74	Trypsin	B1	IDGNSTIGITIDEAVSK	N[+162][+228][+812]	1202
66322:4	42	K.GIQIFEHNLGYKPQYFSYPYGEYN[+812.318][+228.111][+27.995]QTITNMAK.E	NA	N[+28][+228][+812]	1222.07	4	4885.25	4883.24	2	-0.2	146	Specific	315.75	315.75	315.75	4.66	23	>gi|488936759|ref|WP_002847834.1| polysaccharide deacetylase family protein [Campylobacter fetus]	1804	NS_403_Glycosylation_Cff_HILIC_B2.63737.63737.4	controllerType=0 controllerNumber=1 scan=63737	143.256	Trypsin	B2	GIQIFEHNLGYKPQYFSYPYGEYNQTITNMAK	N[+28][+228][+812]	1068
52837:3	142	G.RENPFVPTDIN[+812.318][+162.053][+228.111]STDLISTNMK.D	NA	N[+162][+228][+812]	1198.89	3	3594.65	3594.66	0	-3.1	18	NRagged	315.8	315.8	315.8	5.7	16	>gi|500051819|ref|WP_011731736.1| AMIN domain-containing protein [Campylobacter fetus]	392	NS_403_Glycosylation_Cff_HILIC_B1.52819.52819.3	controllerType=0 controllerNumber=1 scan=52819	124.431	Trypsin	B1	RENPFVPTDINSTDLISTNMK	N[+162][+228][+812]	1202
27491:2	92	K.DDLFTDNN[+1015.397][+228.111][+27.995]SSVK.-	NA	N[+28][+228][+1015]	1314.06	2	2627.11	2626.11	1	-3	166	Specific	315.99	89.38	0.4	4.09	27	>gi|488937465|ref|WP_002848540.1| hypothetical protein [Campylobacter fetus]	1488	NS_403_Glycosylation_Cff_HILIC_B3.29045.29045.2	controllerType=0 controllerNumber=1 scan=29045	75.739	Trypsin	B3	DDLFTDNNSSVK	N[+28][+228][+1015]	1271
44188:2	65	K.DIN[+1015.397][+228.111][+27.995]QTFTQSGLYK.T	NA	N[+28][+228][+1015]	1394.13	2	2787.25	2786.25	1	-1	63	Specific	316	285.36	285.36	5.7	20	>gi|488938182|ref|WP_002849257.1| copper resistance protein NlpE [Campylobacter fetus]	1192	NS_403_Glycosylation_Cff_HILIC_B2.44207.44207.2	controllerType=0 controllerNumber=1 scan=44207	107.211	Trypsin	B2	DINQTFTQSGLYK	N[+28][+228][+1015]	1271
65689:4	42	K.GIQIFEHNLGYKPQYFSYPYGEYN[+812.318][+162.053][+228.111]QTITNMAK.E	NA	N[+162][+228][+812]	1255.58	4	5019.29	5017.3	2	-3.3	146	Specific	316.11	316.11	316.11	7.2	23	>gi|488936759|ref|WP_002847834.1| polysaccharide deacetylase family protein [Campylobacter fetus]	1804	NS_403_Glycosylation_Cff_HILIC_B2.63217.63217.4	controllerType=0 controllerNumber=1 scan=63217	142.368	Trypsin	B2	GIQIFEHNLGYKPQYFSYPYGEYNQTITNMAK	N[+162][+228][+812]	1202
34114:2	126	R.LAEQN[+1015.397][+228.111][+27.995]ATSVENLENYK.N	NA	N[+28][+228][+1015]	1547.69	2	3094.37	3094.38	0	-3.9	129	Specific	316.17	316.17	316.17	6.43	9	>gi|500052026|ref|WP_011731943.1| efflux RND transporter periplasmic adaptor subunit [Campylobacter fetus]	332	NS_403_Glycosylation_Cff_HILIC_B2.35329.35329.2	controllerType=0 controllerNumber=1 scan=35329	89.1854	Trypsin	B2	LAEQNATSVENLENYK	N[+28][+228][+1015]	1271
81736:3	117	K.KANTNNELIQNDFN[+1015.397][+228.111][+27.995]ISLPSNFFITAK.S	NA	N[+28][+228][+1015]	1409	3	4224.99	4225.01	0	-3.8	195	Specific	316.35	316.35	316.35	7.18	14	>gi|488938034|ref|WP_002849109.1| hypothetical protein [Campylobacter fetus]	1253	NS_403_Glycosylation_Cff_HILIC_B2.76500.76500.3	controllerType=0 controllerNumber=1 scan=76500	167.341	Trypsin	B2	KANTNNELIQNDFNISLPSNFFITAK	N[+28][+228][+1015]	1271
22458:2	125	R.GVNANNIIDAN[+1015.397][+228.111][+27.995]ATC[+57.021]QK.M	NA	C[+57], N[+28][+228][+1015]	1487.66	2	2974.32	2974.32	0	-1	90	Specific	316.46	316.46	316.46	6.03	15	>gi|488937022|ref|WP_002848097.1| lytic transglycosylase domain-containing protein [Campylobacter fetus]	1689	NS_403_Glycosylation_Cff_HILIC_B1.24922.24922.2	controllerType=0 controllerNumber=1 scan=24922	68.4082	Trypsin	B1	GVNANNIIDANATCQK	N[+28][+228][+1015]	1271
80401:3	166	R.ENAGIMFISM[+15.995]IPWNERPGEAN[+1015.397][+228.111]STAAFAAQYNK.Q	NA	M[+16], N[+228][+1015]	1597.06	3	4789.17	4788.17	1	-1.1	620	Specific	316.52	316.52	9.16	7.39	14	>gi|488937038|ref|WP_002848113.1| multidrug efflux RND transporter permease subunit [Campylobacter fetus]	1679	NS_403_Glycosylation_Cff_HILIC_B1.76212.76212.3	controllerType=0 controllerNumber=1 scan=76212	165.3	Trypsin	B1	ENAGIMFISMIPWNERPGEANSTAAFAAQYNK	M[+16] N[+228][+1015]	1243
29680:2	92	K.DDLFTDN[+1015.397][+228.111][+27.995]NSSVK.-	NA	N[+28][+228][+1015]	1313.56	2	2626.11	2626.11	0	-3.2	166	Specific	316.55	316.55	3.46	6.08	27	>gi|488937465|ref|WP_002848540.1| hypothetical protein [Campylobacter fetus]	1488	NS_403_Glycosylation_Cff_HILIC_B3.30941.30941.2	controllerType=0 controllerNumber=1 scan=30941	79.5487	Trypsin	B3	DDLFTDNNSSVK	N[+28][+228][+1015]	1271
40142:2	65	K.DIN[+1015.397][+228.111]QTFTQSGLYK.T	NA	N[+228][+1015]	1379.63	2	2758.25	2758.26	0	-3.3	63	Specific	316.56	316.56	316.56	5.7	20	>gi|488938182|ref|WP_002849257.1| copper resistance protein NlpE [Campylobacter fetus]	1192	NS_403_Glycosylation_Cff_HILIC_B2.40788.40788.2	controllerType=0 controllerNumber=1 scan=40788	100.766	Trypsin	B2	DINQTFTQSGLYK	N[+228][+1015]	1243
40026:3	113	R.ATDLENRVNSIDLN[+812.318][+228.111]LTK.E	NA	N[+228][+812]	986.149	3	2956.43	2956.44	0	-1.7	93	Specific	316.64	316.64	316.64	7.27	18	>gi|488939452|ref|WP_002850527.1| hypothetical protein [Campylobacter fetus]	645	NS_403_Glycosylation_Cff_HILIC_B1.41271.41271.3	controllerType=0 controllerNumber=1 scan=41271	102.589	Trypsin	B1	ATDLENRVNSIDLNLTK	N[+228][+812]	1040
54908:3	121	G.RENPFVPTDIN[+812.318][+162.053][+228.111][+27.995]STDLISTNMK.D	NA	N[+28][+162][+228][+812]	1208.22	3	3622.65	3622.66	0	-2.7	18	NRagged	316.72	316.72	316.72	5.33	17	>gi|500051819|ref|WP_011731736.1| AMIN domain-containing protein [Campylobacter fetus]	392	NS_403_Glycosylation_Cff_HILIC_B2.53751.53751.3	controllerType=0 controllerNumber=1 scan=53751	125.421	Trypsin	B2	RENPFVPTDINSTDLISTNMK	N[+28][+162][+228][+812]	1230
10519:2	18	K.IDNN[+1015.397][+228.111][+27.995]ITNDDDAK.A	NA	N[+28][+228][+1015]	1310.05	2	2619.1	2619.11	0	-1.8	220	Specific	316.74	296	296	5.99	43	>gi|500052006|ref|WP_011731923.1| DUF3298 domain-containing protein [Campylobacter fetus]	343	NS_403_Glycosylation_Cff_HILIC_B2.12903.12903.2	controllerType=0 controllerNumber=1 scan=12903	40.0286	Trypsin	B2	IDNNITNDDDAK	N[+28][+228][+1015]	1271
75728:3	98	K.KDDVN[+812.318][+162.053][+228.111]NTWFSPAGAIMSFSPSEAR.E	NA	N[+162][+228][+812]	1277.57	3	3830.7	3829.7	1	-0.9	634	Specific	316.81	316.81	316.81	5.87	19	>gi|488937524|ref|WP_002848599.1| cytochrome c biogenesis protein CcsA [Campylobacter fetus]	1462	NS_403_Glycosylation_Cff_HILIC_B3.71247.71247.3	controllerType=0 controllerNumber=1 scan=71247	156.725	Trypsin	B3	KDDVNNTWFSPAGAIMSFSPSEAR	N[+162][+228][+812]	1202
02854:2	268	K.ENN[+1015.397][+228.111]ESLK.I	NA	N[+228][+1015]	1038.96	2	2076.9	2076.91	0	-2.1	76	Specific	316.87	57.52	57.52	3.39	8	>gi|488937776|ref|WP_002848851.1| DUF945 family protein [Campylobacter fetus]	1375	NS_403_Glycosylation_Cff_HILIC_B1.4906.4906.2	controllerType=0 controllerNumber=1 scan=4906	21.882	Trypsin	B1	ENNESLK	N[+228][+1015]	1243
66027:3	50	K.NGSLEFKDDSLALPFDTN[+812.318][+162.053][+228.111][+27.995]ITK.I	NA	N[+28][+162][+228][+812]	1185.88	3	3555.63	3555.64	0	-2.6	664	Specific	316.92	311.43	6.11	5.74	32	>gi|644848395|ref|WP_025370316.1| DUF748 domain-containing protein [Campylobacter fetus]	140	NS_403_Glycosylation_Cff_HILIC_B1.64299.64299.3	controllerType=0 controllerNumber=1 scan=64299	144.353	Trypsin	B1	NGSLEFKDDSLALPFDTNITK	N[+28][+162][+228][+812]	1230
65070:4	40	K.GIQIFEHNLGYKPQYFSYPYGEYN[+812.318][+228.111][+27.995]QTITNMAK.E	NA	N[+28][+228][+812]	1221.56	4	4883.23	4883.24	0	-2.5	146	Specific	316.95	316.95	316.95	6.38	24	>gi|488936759|ref|WP_002847834.1| polysaccharide deacetylase family protein [Campylobacter fetus]	1804	NS_403_Glycosylation_Cff_HILIC_B1.63515.63515.2	controllerType=0 controllerNumber=1 scan=63515	143.007	Trypsin	B1	GIQIFEHNLGYKPQYFSYPYGEYNQTITNMAK	N[+28][+228][+812]	1068
18949:2	107	K.NNQAAMNNN[+1015.397][+228.111][+27.995]QTVAAPLK.A	NA	N[+28][+228][+1015]	1536.19	2	3071.38	3070.39	1	-4.2	110	Specific	317.01	317.01	317.01	6.14	15	>gi|488938689|ref|WP_002849764.1| SPOR domain-containing protein [Campylobacter fetus]	953	NS_403_Glycosylation_Cff_HILIC_B2.21332.21332.2	controllerType=0 controllerNumber=1 scan=21332	59.0623	Trypsin	B2	NNQAAMNNNQTVAAPLK	N[+28][+228][+1015]	1271
29883:2	100	K.NFDLN[+1015.397][+228.111][+27.995]YTAQTR.S	NA	N[+28][+228][+1015]	1307.57	2	2614.14	2614.14	0	-2.2	83	Specific	317.1	317.1	317.1	6.41	22	>gi|488938034|ref|WP_002849109.1| hypothetical protein [Campylobacter fetus]	1253	NS_403_Glycosylation_Cff_HILIC_B3.31115.31115.2	controllerType=0 controllerNumber=1 scan=31115	79.89	Trypsin	B3	NFDLNYTAQTR	N[+28][+228][+1015]	1271
56275:2	54	R.IDGN[+1015.397][+228.111]STIGITIDEAVSK.M	NA	N[+228][+1015]	1488.7	2	2976.4	2976.4	0	-2.3	144	Specific	317.32	317.32	317.32	6.72	20	>gi|500052095|ref|WP_011732012.1| S41 family peptidase [Campylobacter fetus]	312	NS_403_Glycosylation_Cff_HILIC_B2.54908.54908.2	controllerType=0 controllerNumber=1 scan=54908	127.4	Trypsin	B2	IDGNSTIGITIDEAVSK	N[+228][+1015]	1243
84487:4	32	K.FIPQTNIDVN[+812.318][+162.053][+228.111]DTVLEEFFEENRGNYRDGFDK.L	NA	N[+162][+228][+812]	1231.81	4	4924.21	4924.22	0	-2.1	232	Specific	317.32	285.42	285.42	7.66	33	>gi|488937882|ref|WP_002848957.1| peptidylprolyl isomerase [Campylobacter fetus]	1324	NS_403_Glycosylation_Cff_HILIC_B3.78216.78216.4	controllerType=0 controllerNumber=1 scan=78216	169.041	Trypsin	B3	FIPQTNIDVNDTVLEEFFEENRGNYRDGFDK	N[+162][+228][+812]	1202
74166:3	61	K.AMFENN[+1015.397][+228.111][+27.995]STQIRPGIFASVNVYGFYQK.N	NA	N[+28][+228][+1015]	1418.66	3	4253.96	4252.96	1	-1.5	270	Specific	317.55	317.55	1.2	7.91	32	>gi|488937039|ref|WP_002848114.1| efflux RND transporter periplasmic adaptor subunit [Campylobacter fetus]	1678	NS_403_Glycosylation_Cff_HILIC_B3.70044.70044.3	controllerType=0 controllerNumber=1 scan=70044	154.573	Trypsin	B3	AMFENNSTQIRPGIFASVNVYGFYQK	N[+28][+228][+1015]	1271
65960:3	30	K.KGESN[+812.318][+228.111][+27.995]ATTAVTVLEDNEDFPINELR.D	NA	N[+28][+228][+812]	1277.59	3	3830.76	3830.77	0	-1.9	295	Specific	317.62	317.62	317.62	7.47	36	>gi|488937882|ref|WP_002848957.1| peptidylprolyl isomerase [Campylobacter fetus]	1324	NS_403_Glycosylation_Cff_HILIC_B2.63447.63447.3	controllerType=0 controllerNumber=1 scan=63447	142.742	Trypsin	B2	KGESNATTAVTVLEDNEDFPINELR	N[+28][+228][+812]	1068
82672:2	368	R.YKDSN[+812.318][+162.053][+228.111]ESSNLLDILNQGI.-	NA	N[+162][+228][+812]	1613.25	2	3225.48	3225.48	0	1.5	160	CRagged	317.68	257.3	257.3	5.44	4	>gi|488938736|ref|WP_002849811.1| nitrate reductase [Campylobacter fetus]	940	NS_403_Glycosylation_Cff_HILIC_B2.77259.77259.2	controllerType=0 controllerNumber=1 scan=77259	168.702	Trypsin	B2	YKDSNESSNLLDILNQGI	N[+162][+228][+812]	1202
49238:3	131	G.RENPFVPTDIN[+1015.397][+228.111][+27.995]STDLISTNM[+15.995]K.D	NA	M[+16], N[+28][+228][+1015]	1227.23	3	3679.67	3679.68	0	-2.4	18	NRagged	317.83	317.83	317.83	6.04	15	>gi|500051819|ref|WP_011731736.1| AMIN domain-containing protein [Campylobacter fetus]	392	NS_403_Glycosylation_Cff_HILIC_B3.48395.48395.3	controllerType=0 controllerNumber=1 scan=48395	115.023	Trypsin	B3	RENPFVPTDINSTDLISTNMK	M[+16] N[+28][+228][+1015]	1271
44845:2	43	Y.YVDDQN[+1015.397][+228.111]FTQIIDK.T	NA	N[+228][+1015]	1421.64	2	2842.27	2842.28	0	-1.8	61	NRagged	317.87	317.87	317.87	5.31	23	>gi|500052095|ref|WP_011732012.1| S41 family peptidase [Campylobacter fetus]	312	NS_403_Glycosylation_Cff_HILIC_B3.44335.44335.2	controllerType=0 controllerNumber=1 scan=44335	106.821	Trypsin	B3	YVDDQNFTQIIDK	N[+228][+1015]	1243
19951:2	102	K.N[+812.318][+228.111][+27.995]ASLGHDLDSLK.S	NA	N[+28][+228][+812]	1169.54	2	2338.06	2338.07	0	-1.1	47	Specific	317.97	317.97	317.97	5.68	16	>gi|488939763|ref|WP_002850838.1| mechanosensitive ion channel family protein [Campylobacter fetus]	504	NS_403_Glycosylation_Cff_HILIC_B1.22734.22734.2	controllerType=0 controllerNumber=1 scan=22734	64.0841	Trypsin	B1	NASLGHDLDSLK	N[+28][+228][+812]	1068
36829:4	117	K.FKVDSN[+812.318][+162.053][+228.111]ISDSDKN[+1015.397][+228.111]ITVALPK.E	NA	N[+162][+228]*2[+812][+1015]	1160.29	4	4638.14	4637.15	1	-3	94	Specific	317.97	317.97	67.9	4.58	30	>gi|500052173|ref|WP_011732090.1| divergent polysaccharide deacetylase family protein [Campylobacter fetus]	291	NS_403_Glycosylation_Cff_HILIC_B3.37133.37133.4	controllerType=0 controllerNumber=1 scan=37133	91.9384	Trypsin	B3	FKVDSNISDSDKNITVALPK	N[+162][+228]*2[+812][+1015]	2445
26534:3	309	K.VHEYYFDVN[+812.318][+228.111][+27.995]DTR.I	NA	N[+28][+228][+812]	876.376	3	2627.11	2626.12	1	-4	375	Specific	318.05	318.05	318.05	5.42	8	>gi|636635524|ref|WP_024305273.1| cytochrome c oxidase accessory protein CcoG [Campylobacter fetus]	195	NS_403_Glycosylation_Cff_HILIC_B2.28635.28635.3	controllerType=0 controllerNumber=1 scan=28635	75.7003	Trypsin	B2	VHEYYFDVNDTR	N[+28][+228][+812]	1068
09167:2	203	V.KFGLGDDNN[+812.318][+162.053][+228.111]ETTK.S	NA	N[+162][+228][+812]	1321.08	2	2641.15	2641.16	0	-3.8	67	NRagged	318.13	318.13	318.13	4.36	10	>gi|488937593|ref|WP_002848668.1| hypothetical protein [Campylobacter fetus]	1431	NS_403_Glycosylation_Cff_HILIC_B2.11361.11361.2	controllerType=0 controllerNumber=1 scan=11361	36.1484	Trypsin	B2	KFGLGDDNNETTK	N[+162][+228][+812]	1202
30750:2	65	T.SDDN[+812.318][+162.053][+228.111]ETFYFK.K	NA	N[+162][+228][+812]	1234.51	2	2468.01	2468.01	0	-3.3	85	NRagged	318.42	318.42	318.42	4.62	20	>gi|488938182|ref|WP_002849257.1| copper resistance protein NlpE [Campylobacter fetus]	1192	NS_403_Glycosylation_Cff_HILIC_B2.32383.32383.2	controllerType=0 controllerNumber=1 scan=32383	83.3842	Trypsin	B2	SDDNETFYFK	N[+162][+228][+812]	1202
40949:3	266	R.FVDSN[+812.318][+162.053][+228.111]GTSRPLQVSLNFR.K	NA	N[+162][+228][+812]	1080.51	3	3239.53	3239.53	0	-2	138	Specific	318.65	313.1	313.1	7.15	13	>gi|488937025|ref|WP_002848100.1| hypothetical protein [Campylobacter fetus]	1688	NS_403_Glycosylation_Cff_HILIC_B3.40974.40974.3	controllerType=0 controllerNumber=1 scan=40974	100.368	Trypsin	B3	FVDSNGTSRPLQVSLNFR	N[+162][+228][+812]	1202
64581:4	40	K.GIQIFEHNLGYKPQYFSYPYGEYN[+1015.397][+228.111][+27.995]QTITNMAK.E	NA	N[+28][+228][+1015]	1272.33	4	5086.31	5086.32	0	-2.7	146	Specific	318.66	318.66	318.66	7.36	24	>gi|488936759|ref|WP_002847834.1| polysaccharide deacetylase family protein [Campylobacter fetus]	1804	NS_403_Glycosylation_Cff_HILIC_B1.63135.63135.4	controllerType=0 controllerNumber=1 scan=63135	142.378	Trypsin	B1	GIQIFEHNLGYKPQYFSYPYGEYNQTITNMAK	N[+28][+228][+1015]	1271
46936:2	90	K.FEQN[+1015.397][+228.111]ASILPDLGK.S	NA	N[+228][+1015]	1338.13	2	2675.25	2675.26	0	-0.5	34	Specific	318.82	318.82	318.82	5.7	21	>gi|488937889|ref|WP_002848964.1| glycoside hydrolase [Campylobacter fetus]	1321	NS_403_Glycosylation_Cff_HILIC_B3.46344.46344.2	controllerType=0 controllerNumber=1 scan=46344	111.124	Trypsin	B3	FEQNASILPDLGK	N[+228][+1015]	1243
41000:2	159	K.IRDLN[+812.318][+228.111]DTATLDILNK.S	NA	N[+228][+812]	1378.18	2	2755.36	2755.36	0	-1.2	496	Specific	318.84	244.96	12.15	5.64	13	>gi|488937181|ref|WP_002848256.1| tetratricopeptide repeat protein [Campylobacter fetus]	1611	NS_403_Glycosylation_Cff_HILIC_B1.42103.42103.2	controllerType=0 controllerNumber=1 scan=42103	104.165	Trypsin	B1	IRDLNDTATLDILNK	N[+228][+812]	1040
42377:3	166	K.IRDLN[+812.318][+228.111]DTATLDILNK.S	NA	N[+228][+812]	919.124	3	2755.36	2755.36	0	-2.2	496	Specific	318.89	318.89	64.2	6.04	12	>gi|488937181|ref|WP_002848256.1| tetratricopeptide repeat protein [Campylobacter fetus]	1611	NS_403_Glycosylation_Cff_HILIC_B2.42691.42691.3	controllerType=0 controllerNumber=1 scan=42691	104.403	Trypsin	B2	IRDLNDTATLDILNK	N[+228][+812]	1040
44211:2	65	K.DIN[+812.318][+162.053][+228.111][+27.995]QTFTQSGLYK.T	NA	N[+28][+162][+228][+812]	1373.11	2	2745.22	2745.22	0	-2.3	63	Specific	318.96	270.56	270.56	6.09	20	>gi|488938182|ref|WP_002849257.1| copper resistance protein NlpE [Campylobacter fetus]	1192	NS_403_Glycosylation_Cff_HILIC_B2.44227.44227.2	controllerType=0 controllerNumber=1 scan=44227	107.245	Trypsin	B2	DINQTFTQSGLYK	N[+28][+162][+228][+812]	1230
56843:2	157	D.NIPDNFDDN[+1015.397][+228.111][+27.995]VSFTK.L	NA	N[+28][+228][+1015]	1450.13	2	2899.24	2897.25	2	-3.2	13	NRagged	318.97	318.97	318.97	4.98	12	>gi|488938615|ref|WP_002849690.1| nucleotide exchange factor GrpE [Campylobacter fetus]	990	NS_403_Glycosylation_Cff_HILIC_B3.55058.55058.2	controllerType=0 controllerNumber=1 scan=55058	127.319	Trypsin	B3	NIPDNFDDNVSFTK	N[+28][+228][+1015]	1271
31724:2	170	K.RLEVTSLLDNN[+1015.397][+228.111]ETK.A	NA	N[+228][+1015]	1438.18	2	2875.36	2875.37	0	-2.2	184	Specific	319	319	319	5.94	10	>gi|488937448|ref|WP_002848523.1| ABC transporter substrate-binding protein [Campylobacter fetus]	1494	NS_403_Glycosylation_Cff_HILIC_B3.32830.32830.2	controllerType=0 controllerNumber=1 scan=32830	83.5409	Trypsin	B3	RLEVTSLLDNNETK	N[+228][+1015]	1243
48623:2	75	K.VIFDDN[+1015.397][+228.111]SSM[+15.995]IFDDGK.Q	NA	M[+16], N[+228][+1015]	1482.63	2	2964.26	2962.27	2	-3.8	437	Specific	319.42	256.7	256.7	4.53	23	>gi|488937889|ref|WP_002848964.1| glycoside hydrolase [Campylobacter fetus]	1321	NS_403_Glycosylation_Cff_HILIC_B1.48949.48949.2	controllerType=0 controllerNumber=1 scan=48949	117.064	Trypsin	B1	VIFDDNSSMIFDDGK	M[+16] N[+228][+1015]	1243
54154:3	17	R.EIHFAPIAVVSYN[+1015.397][+228.111]DSNVTVK.M	NA	N[+228][+1015]	1149.55	3	3446.64	3446.65	0	-1.3	78	Specific	319.53	319.53	11.6	6.88	42	>gi|500052006|ref|WP_011731923.1| DUF3298 domain-containing protein [Campylobacter fetus]	343	NS_403_Glycosylation_Cff_HILIC_B3.52738.52738.3	controllerType=0 controllerNumber=1 scan=52738	123.124	Trypsin	B3	EIHFAPIAVVSYNDSNVTVK	N[+228][+1015]	1243
36899:2	134	K.N[+1015.397][+228.111][+27.995]STFISETYPIK.T	NA	N[+28][+228][+1015]	1336.11	2	2671.2	2671.21	0	-3.4	331	Specific	319.74	319.74	319.74	6.08	13	>gi|500052249|ref|WP_011732166.1| tetratricopeptide repeat protein [Campylobacter fetus]	274	NS_403_Glycosylation_Cff_HILIC_B3.37190.37190.2	controllerType=0 controllerNumber=1 scan=37190	92.0556	Trypsin	B3	NSTFISETYPIK	N[+28][+228][+1015]	1271
30716:2	65	I.TSDDN[+812.318][+162.053][+228.111]ETFYFK.K	NA	N[+162][+228][+812]	1285.03	2	2569.06	2569.06	0	-2.1	84	NRagged	319.87	319.87	319.87	5.31	26	>gi|488938182|ref|WP_002849257.1| copper resistance protein NlpE [Campylobacter fetus]	1192	NS_403_Glycosylation_Cff_HILIC_B3.31965.31965.2	controllerType=0 controllerNumber=1 scan=31965	81.8018	Trypsin	B3	TSDDNETFYFK	N[+162][+228][+812]	1202
72213:3	57	K.AMFENN[+1015.397][+228.111][+27.995]STQIRPGIFASVNVYGFYQK.N	NA	N[+28][+228][+1015]	1418.32	3	4252.96	4252.96	0	-1.8	270	Specific	319.89	319.89	1.2	7.65	38	>gi|488937039|ref|WP_002848114.1| efflux RND transporter periplasmic adaptor subunit [Campylobacter fetus]	1678	NS_403_Glycosylation_Cff_HILIC_B1.69680.69680.3	controllerType=0 controllerNumber=1 scan=69680	154.186	Trypsin	B1	AMFENNSTQIRPGIFASVNVYGFYQK	N[+28][+228][+1015]	1271
14715:2	17	R.SVYDLN[+812.318][+162.053][+228.111][+27.995]K.T	NA	N[+28][+162][+228][+812]	1034.95	2	2068.9	2068.91	0	-2.9	197	Specific	320	241.94	241.94	3.98	42	>gi|500052006|ref|WP_011731923.1| DUF3298 domain-containing protein [Campylobacter fetus]	343	NS_403_Glycosylation_Cff_HILIC_B3.16932.16932.2	controllerType=0 controllerNumber=1 scan=16932	48.7126	Trypsin	B3	SVYDLNK	N[+28][+162][+228][+812]	1230
21985:2	759	K.GVVLDIN[+1015.397][+228.111]GSK.F	NA	N[+228][+1015]	1123.54	2	2246.07	2245.07	1	-3.3	83	Specific	320.02	320.02	320.02	4.3	4	>gi|488937955|ref|WP_002849030.1| EAL domain-containing protein [Campylobacter fetus]	1292	NS_403_Glycosylation_Cff_HILIC_B1.24501.24501.2	controllerType=0 controllerNumber=1 scan=24501	67.5417	Trypsin	B1	GVVLDINGSK	N[+228][+1015]	1243
64657:3	30	K.KGESN[+1015.397][+228.111]ATTAVTVLEDNEDFPINELR.D	NA	N[+228][+1015]	1335.95	3	4005.85	4005.86	0	-2.1	295	Specific	320.04	320.04	320.04	7.69	36	>gi|488937882|ref|WP_002848957.1| peptidylprolyl isomerase [Campylobacter fetus]	1324	NS_403_Glycosylation_Cff_HILIC_B2.62294.62294.3	controllerType=0 controllerNumber=1 scan=62294	140.77	Trypsin	B2	KGESNATTAVTVLEDNEDFPINELR	N[+228][+1015]	1243
81940:3	89	K.KANTNNELIQNDFN[+812.318][+162.053][+228.111][+27.995]ISLPSNFFITAK.S	NA	N[+28][+162][+228][+812]	1396	3	4185.98	4183.98	2	-3	195	Specific	320.2	320.2	320.2	7.44	18	>gi|488938034|ref|WP_002849109.1| hypothetical protein [Campylobacter fetus]	1253	NS_403_Glycosylation_Cff_HILIC_B1.77440.77440.3	controllerType=0 controllerNumber=1 scan=77440	167.384	Trypsin	B1	KANTNNELIQNDFNISLPSNFFITAK	N[+28][+162][+228][+812]	1230
72629:3	61	K.AMFENN[+1015.397][+228.111]STQIRPGIFASVNVYGFYQK.N	NA	N[+228][+1015]	1408.99	3	4224.96	4224.97	0	-2.3	270	Specific	320.23	320.23	1.2	8.66	32	>gi|488937039|ref|WP_002848114.1| efflux RND transporter periplasmic adaptor subunit [Campylobacter fetus]	1678	NS_403_Glycosylation_Cff_HILIC_B3.68802.68802.3	controllerType=0 controllerNumber=1 scan=68802	152.427	Trypsin	B3	AMFENNSTQIRPGIFASVNVYGFYQK	N[+228][+1015]	1243
53467:2	43	K.YYVDDQN[+1015.397][+228.111]FTQIIDK.T	NA	N[+228][+1015]	1503.17	2	3005.34	3005.34	0	-1.7	60	Specific	320.3	320.3	320.3	6.9	23	>gi|500052095|ref|WP_011732012.1| S41 family peptidase [Campylobacter fetus]	312	NS_403_Glycosylation_Cff_HILIC_B3.52065.52065.2	controllerType=0 controllerNumber=1 scan=52065	121.749	Trypsin	B3	YYVDDQNFTQIIDK	N[+228][+1015]	1243
42045:3	88	R.ATDLENRVNSIDLN[+812.318][+162.053][+228.111][+27.995]LTK.E	NA	N[+28][+162][+228][+812]	1049.83	3	3147.48	3146.48	1	-2.4	93	Specific	320.43	310.01	310.01	6.99	15	>gi|488939452|ref|WP_002850527.1| hypothetical protein [Campylobacter fetus]	645	NS_403_Glycosylation_Cff_HILIC_B2.42431.42431.3	controllerType=0 controllerNumber=1 scan=42431	103.947	Trypsin	B2	ATDLENRVNSIDLNLTK	N[+28][+162][+228][+812]	1230
65217:3	30	K.KGESN[+1015.397][+228.111][+27.995]ATTAVTVLEDNEDFPINELR.D	NA	N[+28][+228][+1015]	1345.28	3	4033.84	4033.85	0	-2.9	295	Specific	320.53	320.53	320.53	7.86	36	>gi|488937882|ref|WP_002848957.1| peptidylprolyl isomerase [Campylobacter fetus]	1324	NS_403_Glycosylation_Cff_HILIC_B2.62801.62801.3	controllerType=0 controllerNumber=1 scan=62801	141.664	Trypsin	B2	KGESNATTAVTVLEDNEDFPINELR	N[+28][+228][+1015]	1271
70496:4	61	K.AMFENN[+1015.397][+228.111]STQIRPGIFASVNVYGFYQK.N	NA	N[+228][+1015]	1056.99	4	4224.96	4224.97	0	-2.7	270	Specific	320.82	320.82	1.2	6.36	32	>gi|488937039|ref|WP_002848114.1| efflux RND transporter periplasmic adaptor subunit [Campylobacter fetus]	1678	NS_403_Glycosylation_Cff_HILIC_B3.66925.66925.4	controllerType=0 controllerNumber=1 scan=66925	148.995	Trypsin	B3	AMFENNSTQIRPGIFASVNVYGFYQK	N[+228][+1015]	1243
74339:4	112	K.YQIVDLN[+812.318][+162.053][+228.111][+27.995]DSVMEYSVAHSSSIYLFDKK.G	NA	N[+28][+162][+228][+812]	1096.26	4	4382	4382.01	0	-0.6	133	Specific	320.89	320.89	320.89	8.5	11	>gi|488938842|ref|WP_002849917.1| SCO family protein [Campylobacter fetus]	894	NS_403_Glycosylation_Cff_HILIC_B3.70175.70175.4	controllerType=0 controllerNumber=1 scan=70175	154.785	Trypsin	B3	YQIVDLNDSVMEYSVAHSSSIYLFDKK	N[+28][+162][+228][+812]	1230
44897:2	145	K.ESEYNSVLADLN[+812.318][+162.053][+228.111][+27.995]STK.E	NA	N[+28][+162][+228][+812]	1450.63	2	2900.25	2900.27	0	-4.5	148	Specific	320.97	220.37	220.37	3.7	11	>gi|488937783|ref|WP_002848858.1| OmpA family protein [Campylobacter fetus]	1369	NS_403_Glycosylation_Cff_HILIC_B1.45616.45616.2	controllerType=0 controllerNumber=1 scan=45616	110.921	Trypsin	B1	ESEYNSVLADLNSTK	N[+28][+162][+228][+812]	1230
16470:2	93	K.DKN[+812.318][+228.111]ASLGHDLDSLK.S	NA	N[+228][+812]	1277.1	2	2553.19	2553.19	0	-2.8	45	Specific	321.15	321.15	321.15	5.81	16	>gi|488939763|ref|WP_002850838.1| mechanosensitive ion channel family protein [Campylobacter fetus]	504	NS_403_Glycosylation_Cff_HILIC_B2.18988.18988.2	controllerType=0 controllerNumber=1 scan=18988	54.0973	Trypsin	B2	DKNASLGHDLDSLK	N[+228][+812]	1040
17532:3	109	K.NNQAAMNNN[+812.318][+162.053][+228.111]QTVAAPLK.A	NA	N[+162][+228][+812]	1001.13	3	3001.36	3001.37	0	-2	110	Specific	321.26	321.26	321.26	7.12	12	>gi|488938689|ref|WP_002849764.1| SPOR domain-containing protein [Campylobacter fetus]	953	NS_403_Glycosylation_Cff_HILIC_B3.19569.19569.3	controllerType=0 controllerNumber=1 scan=19569	54.436	Trypsin	B3	NNQAAMNNNQTVAAPLK	N[+162][+228][+812]	1202
27015:2	89	K.NFDLN[+1015.397][+228.111]YTAQTR.S	NA	N[+228][+1015]	1293.58	2	2586.14	2586.15	0	-1.2	83	Specific	321.27	321.27	321.27	6.21	18	>gi|488938034|ref|WP_002849109.1| hypothetical protein [Campylobacter fetus]	1253	NS_403_Glycosylation_Cff_HILIC_B1.29317.29317.2	controllerType=0 controllerNumber=1 scan=29317	78.1694	Trypsin	B1	NFDLNYTAQTR	N[+228][+1015]	1243
71310:3	59	K.AMFENN[+1015.397][+228.111][+27.995]STQIRPGIFASVNVYGFYQK.N	NA	N[+28][+228][+1015]	1418.99	3	4254.96	4252.96	2	-2.6	270	Specific	321.27	321.27	1.2	8.15	30	>gi|488937039|ref|WP_002848114.1| efflux RND transporter periplasmic adaptor subunit [Campylobacter fetus]	1678	NS_403_Glycosylation_Cff_HILIC_B2.68020.68020.3	controllerType=0 controllerNumber=1 scan=68020	151.596	Trypsin	B2	AMFENNSTQIRPGIFASVNVYGFYQK	N[+28][+228][+1015]	1271
65002:3	32	K.KGESN[+1015.397][+228.111][+27.995]ATTAVTVLEDNEDFPINELR.D	NA	N[+28][+228][+1015]	1346.63	3	4037.87	4033.85	4	2.1	295	Specific	321.38	16.09	16.09	3.38	33	>gi|488937882|ref|WP_002848957.1| peptidylprolyl isomerase [Campylobacter fetus]	1324	NS_403_Glycosylation_Cff_HILIC_B3.62225.62225.3	controllerType=0 controllerNumber=1 scan=62225	140.211	Trypsin	B3	KGESNATTAVTVLEDNEDFPINELR	N[+28][+228][+1015]	1271
28599:4	249	R.FVDSN[+812.318][+162.053][+228.111]GTSRPLQVSLNFRK.I	NA	N[+162][+228][+812]	842.661	4	3367.62	3367.63	0	-1.6	138	Specific	321.41	321.41	321.41	5.52	10	>gi|488937025|ref|WP_002848100.1| hypothetical protein [Campylobacter fetus]	1688	NS_403_Glycosylation_Cff_HILIC_B2.30401.30401.4	controllerType=0 controllerNumber=1 scan=30401	79.1858	Trypsin	B2	FVDSNGTSRPLQVSLNFRK	N[+162][+228][+812]	1202
84211:2	388	R.YKDSN[+812.318][+162.053][+228.111]ESSNLLDILNQGI.-	NA	N[+162][+228][+812]	1613.24	2	3225.47	3225.48	0	-2.6	160	CRagged	321.52	321.52	321.52	7.74	5	>gi|488938736|ref|WP_002849811.1| nitrate reductase [Campylobacter fetus]	940	NS_403_Glycosylation_Cff_HILIC_B3.78010.78010.2	controllerType=0 controllerNumber=1 scan=78010	168.68	Trypsin	B3	YKDSNESSNLLDILNQGI	N[+162][+228][+812]	1202
11329:2	143	K.FKVDSN[+1015.397][+228.111]ISDSDK.N	NA	N[+228][+1015]	1299.58	2	2598.15	2598.16	0	-2.7	94	Specific	321.72	321.72	321.72	6.3	23	>gi|500052173|ref|WP_011732090.1| divergent polysaccharide deacetylase family protein [Campylobacter fetus]	291	NS_403_Glycosylation_Cff_HILIC_B1.13763.13763.2	controllerType=0 controllerNumber=1 scan=13763	42.936	Trypsin	B1	FKVDSNISDSDK	N[+228][+1015]	1243
42598:2	128	R.LEVTSLLDNN[+1015.397][+228.111]ETK.A	NA	N[+228][+1015]	1360.13	2	2719.26	2719.27	0	-1.9	185	Specific	321.86	321.86	321.86	6.68	13	>gi|488937448|ref|WP_002848523.1| ABC transporter substrate-binding protein [Campylobacter fetus]	1494	NS_403_Glycosylation_Cff_HILIC_B2.42886.42886.2	controllerType=0 controllerNumber=1 scan=42886	104.785	Trypsin	B2	LEVTSLLDNNETK	N[+228][+1015]	1243
17156:2	17	R.SVYDLN[+1015.397][+228.111][+27.995]K.T	NA	N[+28][+228][+1015]	1055.47	2	2109.93	2109.93	0	-1.9	197	Specific	321.95	222.83	222.83	5.28	42	>gi|500052006|ref|WP_011731923.1| DUF3298 domain-containing protein [Campylobacter fetus]	343	NS_403_Glycosylation_Cff_HILIC_B3.19254.19254.2	controllerType=0 controllerNumber=1 scan=19254	53.8095	Trypsin	B3	SVYDLNK	N[+28][+228][+1015]	1271
64494:3	59	K.AM[+15.995]FENN[+812.318][+162.053][+228.111]STQIRPGIFASVNVYGFYQK.N	NA	M[+16], N[+162][+228][+812]	1400.98	3	4200.93	4199.94	1	-2.9	270	Specific	322	146.95	1.2	6.21	30	>gi|488937039|ref|WP_002848114.1| efflux RND transporter periplasmic adaptor subunit [Campylobacter fetus]	1678	NS_403_Glycosylation_Cff_HILIC_B2.62153.62153.3	controllerType=0 controllerNumber=1 scan=62153	140.54	Trypsin	B2	AMFENNSTQIRPGIFASVNVYGFYQK	M[+16] N[+162][+228][+812]	1202
13354:2	92	K.KDDLFTDN[+812.318][+162.053][+228.111]NSSVK.-	NA	N[+162][+228][+812]	1343.09	2	2685.18	2685.19	0	-2.5	165	Specific	322.19	322.19	0.8	6.43	27	>gi|488937465|ref|WP_002848540.1| hypothetical protein [Campylobacter fetus]	1488	NS_403_Glycosylation_Cff_HILIC_B3.15499.15499.2	controllerType=0 controllerNumber=1 scan=15499	45.2681	Trypsin	B3	KDDLFTDNNSSVK	N[+162][+228][+812]	1202
58168:3	90	K.TDGEIIIITSDDN[+812.318][+162.053][+228.111]ETFYFKK.D	NA	N[+162][+228][+812]	1184.55	3	3551.63	3551.63	0	1	76	Specific	322.2	322.2	322.2	6.27	18	>gi|488938182|ref|WP_002849257.1| copper resistance protein NlpE [Campylobacter fetus]	1192	NS_403_Glycosylation_Cff_HILIC_B1.57454.57454.3	controllerType=0 controllerNumber=1 scan=57454	132.569	Trypsin	B1	TDGEIIIITSDDNETFYFKK	N[+162][+228][+812]	1202
64424:3	30	K.KGESN[+1015.397][+228.111][+27.995]ATTAVTVLEDNEDFPINELR.D	NA	N[+28][+228][+1015]	1345.62	3	4034.84	4033.85	1	-2.4	295	Specific	322.23	322.23	322.23	6.97	36	>gi|488937882|ref|WP_002848957.1| peptidylprolyl isomerase [Campylobacter fetus]	1324	NS_403_Glycosylation_Cff_HILIC_B2.62091.62091.3	controllerType=0 controllerNumber=1 scan=62091	140.431	Trypsin	B2	KGESNATTAVTVLEDNEDFPINELR	N[+28][+228][+1015]	1271
86897:3	32	T.KFIPQTNIDVN[+1015.397][+228.111]DTVLEEFFEENR.G	NA	N[+228][+1015]	1347.96	3	4041.87	4040.88	1	-3.1	231	NRagged	322.27	322.27	322.27	7.22	33	>gi|488937882|ref|WP_002848957.1| peptidylprolyl isomerase [Campylobacter fetus]	1324	NS_403_Glycosylation_Cff_HILIC_B3.80184.80184.3	controllerType=0 controllerNumber=1 scan=80184	172.43	Trypsin	B3	KFIPQTNIDVNDTVLEEFFEENR	N[+228][+1015]	1243
19894:3	17	K.FKIDNN[+1015.397][+228.111]ITNDDDAK.A	NA	N[+228][+1015]	956.427	3	2867.27	2866.27	1	-4.1	218	Specific	322.37	322.37	322.37	6.17	42	>gi|500052006|ref|WP_011731923.1| DUF3298 domain-containing protein [Campylobacter fetus]	343	NS_403_Glycosylation_Cff_HILIC_B3.21755.21755.3	controllerType=0 controllerNumber=1 scan=21755	58.9968	Trypsin	B3	FKIDNNITNDDDAK	N[+228][+1015]	1243
65278:3	30	K.KGESN[+1015.397][+228.111][+27.995]ATTAVTVLEDNEDFPINELR.D	NA	N[+28][+228][+1015]	1345.29	3	4033.84	4033.85	0	-1.5	295	Specific	322.44	298.01	298.01	7.39	36	>gi|488937882|ref|WP_002848957.1| peptidylprolyl isomerase [Campylobacter fetus]	1324	NS_403_Glycosylation_Cff_HILIC_B2.62859.62859.3	controllerType=0 controllerNumber=1 scan=62859	141.773	Trypsin	B2	KGESNATTAVTVLEDNEDFPINELR	N[+28][+228][+1015]	1271
54720:3	17	R.EIHFAPIAVVSYN[+812.318][+228.111]DSNVTVK.M	NA	N[+228][+812]	1081.86	3	3243.56	3243.57	0	-1.3	78	Specific	322.44	322.44	22.21	7.37	42	>gi|500052006|ref|WP_011731923.1| DUF3298 domain-containing protein [Campylobacter fetus]	343	NS_403_Glycosylation_Cff_HILIC_B3.53244.53244.3	controllerType=0 controllerNumber=1 scan=53244	124.099	Trypsin	B3	EIHFAPIAVVSYNDSNVTVK	N[+228][+812]	1040
13817:2	18	R.SVYDLN[+1015.397][+228.111][+27.995]K.T	NA	N[+28][+228][+1015]	1055.47	2	2109.93	2109.93	0	-1.5	197	Specific	322.51	257.58	257.58	4.95	43	>gi|500052006|ref|WP_011731923.1| DUF3298 domain-containing protein [Campylobacter fetus]	343	NS_403_Glycosylation_Cff_HILIC_B2.16444.16444.2	controllerType=0 controllerNumber=1 scan=16444	48.5569	Trypsin	B2	SVYDLNK	N[+28][+228][+1015]	1271
51632:2	151	K.ESLQQEIYDIN[+812.318][+228.111]SSSENLSK.L	NA	N[+228][+812]	1613.23	2	3225.46	3224.46	1	-2.1	164	Specific	322.69	322.69	16.82	7.31	13	>gi|488938278|ref|WP_002849353.1| mechanosensitive ion channel [Campylobacter fetus]	1151	NS_403_Glycosylation_Cff_HILIC_B1.51711.51711.2	controllerType=0 controllerNumber=1 scan=51711	122.396	Trypsin	B1	ESLQQEIYDINSSSENLSK	N[+228][+812]	1040
67735:3	57	A.MFENN[+1015.397][+228.111]STQIRPGIFASVNVYGFYQK.N	NA	N[+228][+1015]	1385.32	3	4153.93	4153.93	0	0	271	NRagged	322.76	322.76	2.4	5.05	38	>gi|488937039|ref|WP_002848114.1| efflux RND transporter periplasmic adaptor subunit [Campylobacter fetus]	1678	NS_403_Glycosylation_Cff_HILIC_B1.65737.65737.3	controllerType=0 controllerNumber=1 scan=65737	146.895	Trypsin	B1	MFENNSTQIRPGIFASVNVYGFYQK	N[+228][+1015]	1243
64515:3	30	K.KGESN[+812.318][+228.111]ATTAVTVLEDNEDFPINELR.D	NA	N[+228][+812]	1268.59	3	3803.77	3802.78	1	-2.7	295	Specific	322.77	322.77	322.77	8.15	36	>gi|488937882|ref|WP_002848957.1| peptidylprolyl isomerase [Campylobacter fetus]	1324	NS_403_Glycosylation_Cff_HILIC_B2.62172.62172.3	controllerType=0 controllerNumber=1 scan=62172	140.571	Trypsin	B2	KGESNATTAVTVLEDNEDFPINELR	N[+228][+812]	1040
64720:3	31	K.KGESN[+812.318][+228.111][+27.995]ATTAVTVLEDNEDFPINELR.D	NA	N[+28][+228][+812]	1277.59	3	3830.76	3830.77	0	-3.6	295	Specific	323	323	323	7.47	33	>gi|488937882|ref|WP_002848957.1| peptidylprolyl isomerase [Campylobacter fetus]	1324	NS_403_Glycosylation_Cff_HILIC_B1.63249.63249.3	controllerType=0 controllerNumber=1 scan=63249	142.562	Trypsin	B1	KGESNATTAVTVLEDNEDFPINELR	N[+28][+228][+812]	1068
46073:3	142	G.RENPFVPTDIN[+812.318][+162.053][+228.111]STDLISTNM[+15.995]K.D	NA	M[+16], N[+162][+228][+812]	1204.22	3	3610.65	3610.66	0	-2.9	18	NRagged	323.04	323.04	323.04	5.88	16	>gi|500051819|ref|WP_011731736.1| AMIN domain-containing protein [Campylobacter fetus]	392	NS_403_Glycosylation_Cff_HILIC_B1.46617.46617.3	controllerType=0 controllerNumber=1 scan=46617	112.689	Trypsin	B1	RENPFVPTDINSTDLISTNMK	M[+16] N[+162][+228][+812]	1202
39502:2	90	K.DIN[+1015.397][+228.111]QTFTQSGLYK.T	NA	N[+228][+1015]	1379.63	2	2758.24	2758.26	0	-4.8	63	Specific	323.14	323.14	323.14	5.79	18	>gi|488938182|ref|WP_002849257.1| copper resistance protein NlpE [Campylobacter fetus]	1192	NS_403_Glycosylation_Cff_HILIC_B1.40770.40770.2	controllerType=0 controllerNumber=1 scan=40770	101.536	Trypsin	B1	DINQTFTQSGLYK	N[+228][+1015]	1243
52610:3	33	R.EIHFAPIAVVSYN[+812.318][+162.053][+228.111]DSNVTVK.M	NA	N[+162][+228][+812]	1135.88	3	3405.61	3405.62	0	-1.7	78	Specific	323.16	323.16	12.8	7.31	35	>gi|500052006|ref|WP_011731923.1| DUF3298 domain-containing protein [Campylobacter fetus]	343	NS_403_Glycosylation_Cff_HILIC_B1.52601.52601.3	controllerType=0 controllerNumber=1 scan=52601	124.028	Trypsin	B1	EIHFAPIAVVSYNDSNVTVK	N[+162][+228][+812]	1202
37762:2	54	V.DDQN[+1015.397][+228.111]FTQIIDK.T	NA	N[+228][+1015]	1290.57	2	2580.14	2580.15	0	-2.2	63	NRagged	323.22	323.22	323.22	5.44	21	>gi|500052095|ref|WP_011732012.1| S41 family peptidase [Campylobacter fetus]	312	NS_403_Glycosylation_Cff_HILIC_B1.39250.39250.2	controllerType=0 controllerNumber=1 scan=39250	98.5701	Trypsin	B1	DDQNFTQIIDK	N[+228][+1015]	1243
53685:4	18	R.EIHFAPIAVVSYN[+1015.397][+228.111]DSNVTVK.M	NA	N[+228][+1015]	862.413	4	3446.63	3446.65	0	-4.4	78	Specific	323.23	323.23	11.19	6.17	43	>gi|500052006|ref|WP_011731923.1| DUF3298 domain-containing protein [Campylobacter fetus]	343	NS_403_Glycosylation_Cff_HILIC_B2.52713.52713.4	controllerType=0 controllerNumber=1 scan=52713	123.571	Trypsin	B2	EIHFAPIAVVSYNDSNVTVK	N[+228][+1015]	1243
66758:3	48	K.QNYLDIN[+1015.397][+228.111]GTELSNFNLK.N	NA	N[+228][+1015]	1076.17	3	3226.48	3226.49	0	-2	395	Specific	323.52	323.52	323.52	6.75	30	>gi|644848395|ref|WP_025370316.1| DUF748 domain-containing protein [Campylobacter fetus]	140	NS_403_Glycosylation_Cff_HILIC_B2.64088.64088.3	controllerType=0 controllerNumber=1 scan=64088	143.911	Trypsin	B2	QNYLDINGTELSNFNLK	N[+228][+1015]	1243
44043:2	54	Y.YVDDQN[+1015.397][+228.111]FTQIIDK.T	NA	N[+228][+1015]	1421.64	2	2842.27	2842.28	0	-1.5	61	NRagged	323.52	323.52	323.52	5.28	20	>gi|500052095|ref|WP_011732012.1| S41 family peptidase [Campylobacter fetus]	312	NS_403_Glycosylation_Cff_HILIC_B2.44091.44091.2	controllerType=0 controllerNumber=1 scan=44091	106.99	Trypsin	B2	YVDDQNFTQIIDK	N[+228][+1015]	1243
15930:3	100	K.NNQAAMNNN[+1015.397][+228.111]QTVAAPLK.A	NA	N[+228][+1015]	1014.8	3	3042.39	3042.39	0	-2.2	110	Specific	323.75	323.75	323.75	6.44	15	>gi|488938689|ref|WP_002849764.1| SPOR domain-containing protein [Campylobacter fetus]	953	NS_403_Glycosylation_Cff_HILIC_B1.18519.18519.3	controllerType=0 controllerNumber=1 scan=18519	54.0087	Trypsin	B1	NNQAAMNNNQTVAAPLK	N[+228][+1015]	1243
54020:3	18	R.EIHFAPIAVVSYN[+812.318][+162.053][+228.111][+27.995]DSNVTVK.M	NA	N[+28][+162][+228][+812]	1145.88	3	3435.61	3433.62	2	-2.8	78	Specific	323.88	323.88	22.26	7.11	43	>gi|500052006|ref|WP_011731923.1| DUF3298 domain-containing protein [Campylobacter fetus]	343	NS_403_Glycosylation_Cff_HILIC_B2.53021.53021.3	controllerType=0 controllerNumber=1 scan=53021	124.171	Trypsin	B2	EIHFAPIAVVSYNDSNVTVK	N[+28][+162][+228][+812]	1230
69444:3	57	K.AMFENN[+1015.397][+228.111][+27.995]STQIRPGIFASVNVYGFYQK.N	NA	N[+28][+228][+1015]	1418.32	3	4252.95	4252.96	0	-2.3	270	Specific	323.94	323.94	1.2	7.82	38	>gi|488937039|ref|WP_002848114.1| efflux RND transporter periplasmic adaptor subunit [Campylobacter fetus]	1678	NS_403_Glycosylation_Cff_HILIC_B1.67341.67341.3	controllerType=0 controllerNumber=1 scan=67341	150.219	Trypsin	B1	AMFENNSTQIRPGIFASVNVYGFYQK	N[+28][+228][+1015]	1271
46050:2	134	K.ESEYNSVLADLN[+812.318][+162.053][+228.111][+27.995]STK.E	NA	N[+28][+162][+228][+812]	1451.14	2	2901.27	2900.27	1	-2	148	Specific	324	247	247	5.13	9	>gi|488937783|ref|WP_002848858.1| OmpA family protein [Campylobacter fetus]	1369	NS_403_Glycosylation_Cff_HILIC_B2.46056.46056.2	controllerType=0 controllerNumber=1 scan=46056	111.264	Trypsin	B2	ESEYNSVLADLNSTK	N[+28][+162][+228][+812]	1230
09453:2	175	V.KFGLGDDNN[+812.318][+162.053][+228.111]ETTK.S	NA	N[+162][+228][+812]	1321.08	2	2641.16	2641.16	0	-2.4	67	NRagged	324.17	306.21	306.21	4.98	12	>gi|488937593|ref|WP_002848668.1| hypothetical protein [Campylobacter fetus]	1431	NS_403_Glycosylation_Cff_HILIC_B3.11448.11448.2	controllerType=0 controllerNumber=1 scan=11448	35.9556	Trypsin	B3	KFGLGDDNNETTK	N[+162][+228][+812]	1202
46221:2	143	K.ESEYNSVLADLN[+1015.397][+228.111][+27.995]STK.E	NA	N[+28][+228][+1015]	1471.15	2	2941.29	2941.29	0	-1.4	148	Specific	324.18	324.18	324.18	6.64	9	>gi|488937783|ref|WP_002848858.1| OmpA family protein [Campylobacter fetus]	1369	NS_403_Glycosylation_Cff_HILIC_B3.45696.45696.2	controllerType=0 controllerNumber=1 scan=45696	109.863	Trypsin	B3	ESEYNSVLADLNSTK	N[+28][+228][+1015]	1271
09604:2	18	K.IDNN[+1015.397][+228.111]ITNDDDAK.A	NA	N[+228][+1015]	1296.06	2	2591.11	2591.11	0	-1.5	220	Specific	324.19	324.19	324.19	6.38	43	>gi|500052006|ref|WP_011731923.1| DUF3298 domain-containing protein [Campylobacter fetus]	343	NS_403_Glycosylation_Cff_HILIC_B2.11793.11793.2	controllerType=0 controllerNumber=1 scan=11793	37.043	Trypsin	B2	IDNNITNDDDAK	N[+228][+1015]	1243
61812:3	65	K.TDGEIIIITSDDN[+1015.397][+228.111]ETFYFKK.D	NA	N[+228][+1015]	1198.56	3	3593.66	3592.66	1	-1.5	76	Specific	324.27	324.27	324.27	7.48	26	>gi|488938182|ref|WP_002849257.1| copper resistance protein NlpE [Campylobacter fetus]	1192	NS_403_Glycosylation_Cff_HILIC_B3.59375.59375.3	controllerType=0 controllerNumber=1 scan=59375	134.871	Trypsin	B3	TDGEIIIITSDDNETFYFKK	N[+228][+1015]	1243
55150:3	131	G.RENPFVPTDIN[+812.318][+162.053][+228.111]STDLISTNM[+15.995]K.D	NA	M[+16], N[+162][+228][+812]	1204.22	3	3610.65	3610.66	0	-1.5	18	NRagged	324.33	324.33	324.33	6.27	15	>gi|500051819|ref|WP_011731736.1| AMIN domain-containing protein [Campylobacter fetus]	392	NS_403_Glycosylation_Cff_HILIC_B3.53628.53628.3	controllerType=0 controllerNumber=1 scan=53628	124.807	Trypsin	B3	RENPFVPTDINSTDLISTNMK	M[+16] N[+162][+228][+812]	1202
62573:2	54	R.IDGN[+1015.397][+228.111]STIGITIDEAVSK.M	NA	N[+228][+1015]	1488.71	2	2976.41	2976.4	0	1	144	Specific	324.37	324.37	324.37	5.98	20	>gi|500052095|ref|WP_011732012.1| S41 family peptidase [Campylobacter fetus]	312	NS_403_Glycosylation_Cff_HILIC_B2.60326.60326.2	controllerType=0 controllerNumber=1 scan=60326	136.869	Trypsin	B2	IDGNSTIGITIDEAVSK	N[+228][+1015]	1243
40649:3	88	R.ATDLENRVNSIDLN[+812.318][+162.053][+228.111]LTK.E	NA	N[+162][+228][+812]	1040.17	3	3118.48	3118.49	0	-2.2	93	Specific	324.4	256.3	256.3	7.08	15	>gi|488939452|ref|WP_002850527.1| hypothetical protein [Campylobacter fetus]	645	NS_403_Glycosylation_Cff_HILIC_B2.41198.41198.3	controllerType=0 controllerNumber=1 scan=41198	101.485	Trypsin	B2	ATDLENRVNSIDLNLTK	N[+162][+228][+812]	1202
02469:2	544	K.IMN[+1015.397][+228.111]SSDDNK.T	NA	N[+228][+1015]	1133.98	2	2266.95	2266.95	0	-1.4	259	Specific	324.41	324.41	20.38	5.2	8	>gi|500051768|ref|WP_011731685.1| PDZ domain-containing protein [Campylobacter fetus]	407	NS_403_Glycosylation_Cff_HILIC_B1.4592.4592.2	controllerType=0 controllerNumber=1 scan=4592	21.2543	Trypsin	B1	IMNSSDDNK	N[+228][+1015]	1243
52866:2	40	R.VDVSDGIIDVN[+1015.397][+228.111][+27.995]ISK.K	NA	N[+28][+228][+1015]	1373.64	2	2746.28	2745.28	1	-2.1	263	Specific	324.44	324.44	324.44	6.52	24	>gi|488936759|ref|WP_002847834.1| polysaccharide deacetylase family protein [Campylobacter fetus]	1804	NS_403_Glycosylation_Cff_HILIC_B1.52849.52849.2	controllerType=0 controllerNumber=1 scan=52849	124.48	Trypsin	B1	VDVSDGIIDVNISK	N[+28][+228][+1015]	1271
22819:2	271	R.ISDLN[+1015.397][+228.111]LTM[+15.995]PGR.W	NA	M[+16], N[+228][+1015]	1238.57	2	2476.14	2476.14	0	-0.9	143	Specific	324.48	319.82	319.82	6.18	10	>gi|488937490|ref|WP_002848565.1| hypothetical protein [Campylobacter fetus]	1478	NS_403_Glycosylation_Cff_HILIC_B1.25462.25462.2	controllerType=0 controllerNumber=1 scan=25462	70.0785	Trypsin	B1	ISDLNLTMPGR	M[+16] N[+228][+1015]	1243
74263:3	115	K.KDDVN[+812.318][+162.053][+228.111]NTWFSPAGAIMSFSPSEAR.E	NA	N[+162][+228][+812]	1277.23	3	3829.69	3829.7	0	-3.1	634	Specific	324.52	299.17	299.17	5.91	18	>gi|488937524|ref|WP_002848599.1| cytochrome c biogenesis protein CcsA [Campylobacter fetus]	1462	NS_403_Glycosylation_Cff_HILIC_B1.71266.71266.3	controllerType=0 controllerNumber=1 scan=71266	156.845	Trypsin	B1	KDDVNNTWFSPAGAIMSFSPSEAR	N[+162][+228][+812]	1202
55024:3	121	G.RENPFVPTDIN[+1015.397][+228.111][+27.995]STDLISTNM[+15.995]K.D	NA	M[+16], N[+28][+228][+1015]	1227.89	3	3681.67	3679.68	2	-4.6	18	NRagged	324.63	324.63	324.63	5.72	17	>gi|500051819|ref|WP_011731736.1| AMIN domain-containing protein [Campylobacter fetus]	392	NS_403_Glycosylation_Cff_HILIC_B2.53850.53850.3	controllerType=0 controllerNumber=1 scan=53850	125.594	Trypsin	B2	RENPFVPTDINSTDLISTNMK	M[+16] N[+28][+228][+1015]	1271
64539:3	32	K.KGESN[+1015.397][+228.111]ATTAVTVLEDNEDFPINELR.D	NA	N[+228][+1015]	1336.29	3	4006.85	4005.86	1	-2.2	295	Specific	324.65	324.65	324.65	7.38	33	>gi|488937882|ref|WP_002848957.1| peptidylprolyl isomerase [Campylobacter fetus]	1324	NS_403_Glycosylation_Cff_HILIC_B3.61856.61856.3	controllerType=0 controllerNumber=1 scan=61856	139.583	Trypsin	B3	KGESNATTAVTVLEDNEDFPINELR	N[+228][+1015]	1243
53247:3	33	R.EIHFAPIAVVSYN[+1015.397][+228.111]DSNVTVK.M	NA	N[+228][+1015]	1149.89	3	3447.65	3446.65	1	-1.4	78	Specific	324.68	324.68	11.6	6.99	35	>gi|500052006|ref|WP_011731923.1| DUF3298 domain-containing protein [Campylobacter fetus]	343	NS_403_Glycosylation_Cff_HILIC_B1.53155.53155.3	controllerType=0 controllerNumber=1 scan=53155	124.999	Trypsin	B1	EIHFAPIAVVSYNDSNVTVK	N[+228][+1015]	1243
55871:3	121	G.RENPFVPTDIN[+1015.397][+228.111][+27.995]STDLISTNMK.D	NA	N[+28][+228][+1015]	1221.9	3	3663.67	3663.68	0	-2.6	18	NRagged	324.74	324.74	324.74	6.3	17	>gi|500051819|ref|WP_011731736.1| AMIN domain-containing protein [Campylobacter fetus]	392	NS_403_Glycosylation_Cff_HILIC_B2.54568.54568.3	controllerType=0 controllerNumber=1 scan=54568	126.8	Trypsin	B2	RENPFVPTDINSTDLISTNMK	N[+28][+228][+1015]	1271
67855:2	624	R.LVINDFRPTDYN[+812.318][+162.053][+228.111]TTVTSEC[+57.021]F.-	NA	C[+57], N[+162][+228][+812]	1797.8	2	3594.59	3594.59	0	-0.7	158	CRagged	324.79	324.79	324.79	7.11	3	>gi|488937337|ref|WP_002848412.1| DUF2393 domain-containing protein [Campylobacter fetus]	1546	NS_403_Glycosylation_Cff_HILIC_B2.65012.65012.2	controllerType=0 controllerNumber=1 scan=65012	145.663	Trypsin	B2	LVINDFRPTDYNTTVTSECF	N[+162][+228][+812]	1202
82316:3	174	R.ENAGIMFISM[+15.995]IPWNERPGEAN[+1015.397][+228.111]STAAFAAQYNK.Q	NA	M[+16], N[+228][+1015]	1597.39	3	4790.16	4788.17	2	-3.2	620	Specific	324.79	324.79	10.87	8.03	15	>gi|488937038|ref|WP_002848113.1| multidrug efflux RND transporter permease subunit [Campylobacter fetus]	1679	NS_403_Glycosylation_Cff_HILIC_B3.76531.76531.3	controllerType=0 controllerNumber=1 scan=76531	166.124	Trypsin	B3	ENAGIMFISMIPWNERPGEANSTAAFAAQYNK	M[+16] N[+228][+1015]	1243
24131:2	131	K.DDLFTDN[+1015.397][+228.111]NSSVK.-	NA	N[+228][+1015]	1299.56	2	2598.11	2598.12	0	-3	166	Specific	324.8	324.8	4.27	6.17	25	>gi|488937465|ref|WP_002848540.1| hypothetical protein [Campylobacter fetus]	1488	NS_403_Glycosylation_Cff_HILIC_B1.26743.26743.2	controllerType=0 controllerNumber=1 scan=26743	72.8387	Trypsin	B1	DDLFTDNNSSVK	N[+228][+1015]	1243
37617:2	54	V.DDQN[+812.318][+162.053][+228.111]FTQIIDK.T	NA	N[+162][+228][+812]	1270.06	2	2539.12	2539.12	0	-0.5	63	NRagged	324.83	324.83	324.83	5.13	21	>gi|500052095|ref|WP_011732012.1| S41 family peptidase [Campylobacter fetus]	312	NS_403_Glycosylation_Cff_HILIC_B1.39120.39120.2	controllerType=0 controllerNumber=1 scan=39120	98.3124	Trypsin	B1	DDQNFTQIIDK	N[+162][+228][+812]	1202
53846:2	43	K.YYVDDQN[+812.318][+162.053][+228.111][+27.995]FTQIIDK.T	NA	N[+28][+162][+228][+812]	1496.66	2	2992.3	2992.31	0	-1.7	60	Specific	324.83	324.83	324.83	6.9	23	>gi|500052095|ref|WP_011732012.1| S41 family peptidase [Campylobacter fetus]	312	NS_403_Glycosylation_Cff_HILIC_B3.52468.52468.2	controllerType=0 controllerNumber=1 scan=52468	122.658	Trypsin	B3	YYVDDQNFTQIIDK	N[+28][+162][+228][+812]	1230
21266:2	238	K.NEVVEQN[+812.318][+162.053][+228.111]ASIVVK.K	NA	N[+162][+228][+812]	1316.13	2	2631.24	2631.25	0	-2.1	31	Specific	324.9	268.13	268.13	6.32	8	>gi|488937593|ref|WP_002848668.1| hypothetical protein [Campylobacter fetus]	1431	NS_403_Glycosylation_Cff_HILIC_B1.23910.23910.2	controllerType=0 controllerNumber=1 scan=23910	66.432	Trypsin	B1	NEVVEQNASIVVK	N[+162][+228][+812]	1202
64870:4	40	K.GIQIFEHNLGYKPQYFSYPYGEYN[+1015.397][+228.111][+27.995]QTITNMAK.E	NA	N[+28][+228][+1015]	1272.33	4	5086.31	5086.32	0	-1.8	146	Specific	324.94	324.94	324.94	6.95	24	>gi|488936759|ref|WP_002847834.1| polysaccharide deacetylase family protein [Campylobacter fetus]	1804	NS_403_Glycosylation_Cff_HILIC_B1.63366.63366.4	controllerType=0 controllerNumber=1 scan=63366	142.737	Trypsin	B1	GIQIFEHNLGYKPQYFSYPYGEYNQTITNMAK	N[+28][+228][+1015]	1271
81745:2	65	K.TDGEIIIITSDDN[+1015.397][+228.111]ETFYFK.K	NA	N[+228][+1015]	1734.29	2	3467.58	3464.56	3	1.6	76	Specific	325.15	325.15	325.15	3.73	26	>gi|488938182|ref|WP_002849257.1| copper resistance protein NlpE [Campylobacter fetus]	1192	NS_403_Glycosylation_Cff_HILIC_B3.76076.76076.2	controllerType=0 controllerNumber=1 scan=76076	165.366	Trypsin	B3	TDGEIIIITSDDNETFYFK	N[+228][+1015]	1243
25670:2	92	K.DDLFTDN[+812.318][+162.053][+228.111]NSSVK.-	NA	N[+162][+228][+812]	1279.05	2	2557.09	2557.09	0	-2.2	166	Specific	325.16	325.16	4.79	6.9	27	>gi|488937465|ref|WP_002848540.1| hypothetical protein [Campylobacter fetus]	1488	NS_403_Glycosylation_Cff_HILIC_B3.27462.27462.2	controllerType=0 controllerNumber=1 scan=27462	72.444	Trypsin	B3	DDLFTDNNSSVK	N[+162][+228][+812]	1202
23395:4	141	R.TKQDAIDKFDNEPMSVDSN[+812.318][+162.053][+228.111][+27.995]ETN[+1015.397][+228.111]STK.E	NA	N[+28][+162][+228]*2[+812][+1015]	1323.32	4	5290.25	5288.26	2	-2.6	164	Specific	325.3	325.3	53	8.19	24	>gi|488938699|ref|WP_002849774.1| CvpA family protein [Campylobacter fetus]	948	NS_403_Glycosylation_Cff_HILIC_B2.25600.25600.4	controllerType=0 controllerNumber=1 scan=25600	68.7441	Trypsin	B2	TKQDAIDKFDNEPMSVDSNETNSTK	N[+28][+162][+228]*2[+812][+1015]	2473
85181:3	121	K.VVDIN[+1015.397][+228.111]GSFDWHDEFVLK.N	NA	N[+228][+1015]	1088.5	3	3263.48	3263.49	0	-2.2	76	Specific	325.42	325.42	325.42	5.92	17	>gi|500051819|ref|WP_011731736.1| AMIN domain-containing protein [Campylobacter fetus]	392	NS_403_Glycosylation_Cff_HILIC_B2.79308.79308.3	controllerType=0 controllerNumber=1 scan=79308	172.417	Trypsin	B2	VVDINGSFDWHDEFVLK	N[+228][+1015]	1243
63912:3	31	K.KGESN[+1015.397][+228.111][+27.995]ATTAVTVLEDNEDFPINELR.D	NA	N[+28][+228][+1015]	1345.29	3	4033.85	4033.85	0	-0.9	295	Specific	325.47	316.68	316.68	7.48	33	>gi|488937882|ref|WP_002848957.1| peptidylprolyl isomerase [Campylobacter fetus]	1324	NS_403_Glycosylation_Cff_HILIC_B1.62573.62573.3	controllerType=0 controllerNumber=1 scan=62573	141.505	Trypsin	B1	KGESNATTAVTVLEDNEDFPINELR	N[+28][+228][+1015]	1271
70568:3	61	K.AMFENN[+812.318][+162.053][+228.111][+27.995]STQIRPGIFASVNVYGFYQK.N	NA	N[+28][+162][+228][+812]	1404.65	3	4211.93	4211.94	0	-2	270	Specific	325.56	325.56	1.2	8.66	32	>gi|488937039|ref|WP_002848114.1| efflux RND transporter periplasmic adaptor subunit [Campylobacter fetus]	1678	NS_403_Glycosylation_Cff_HILIC_B3.66984.66984.3	controllerType=0 controllerNumber=1 scan=66984	149.101	Trypsin	B3	AMFENNSTQIRPGIFASVNVYGFYQK	N[+28][+162][+228][+812]	1230
47474:2	75	K.VIFDDN[+812.318][+162.053][+228.111]SSM[+15.995]IFDDGK.Q	NA	M[+16], N[+162][+228][+812]	1461.62	2	2922.23	2921.24	1	-2.8	437	Specific	325.57	284.95	284.95	6.14	23	>gi|488937889|ref|WP_002848964.1| glycoside hydrolase [Campylobacter fetus]	1321	NS_403_Glycosylation_Cff_HILIC_B1.47912.47912.3	controllerType=0 controllerNumber=1 scan=47912	115.183	Trypsin	B1	VIFDDNSSMIFDDGK	M[+16] N[+162][+228][+812]	1202
72038:3	61	K.AMFENN[+1015.397][+228.111][+27.995]STQIRPGIFASVNVYGFYQK.N	NA	N[+28][+228][+1015]	1418.99	3	4254.96	4252.96	2	-2.9	270	Specific	325.58	325.58	1.2	8.33	32	>gi|488937039|ref|WP_002848114.1| efflux RND transporter periplasmic adaptor subunit [Campylobacter fetus]	1678	NS_403_Glycosylation_Cff_HILIC_B3.68304.68304.3	controllerType=0 controllerNumber=1 scan=68304	151.578	Trypsin	B3	AMFENNSTQIRPGIFASVNVYGFYQK	N[+28][+228][+1015]	1271
66053:4	48	K.GIQIFEHNLGYKPQYFSYPYGEYN[+812.318][+162.053][+228.111]QTITNMAK.E	NA	N[+162][+228][+812]	1255.08	4	5017.3	5017.3	0	-0.1	146	Specific	325.71	325.71	325.71	7.65	18	>gi|488936759|ref|WP_002847834.1| polysaccharide deacetylase family protein [Campylobacter fetus]	1804	NS_403_Glycosylation_Cff_HILIC_B3.63149.63149.2	controllerType=0 controllerNumber=1 scan=63149	141.788	Trypsin	B3	GIQIFEHNLGYKPQYFSYPYGEYNQTITNMAK	N[+162][+228][+812]	1202
72485:4	124	K.YQIVDLN[+1015.397][+228.111]DSVMEYSVAHSSSIYLFDKK.G	NA	N[+228][+1015]	1099.76	4	4396.04	4395.04	1	-0.8	133	Specific	325.74	325.74	325.74	6.7	12	>gi|488938842|ref|WP_002849917.1| SCO family protein [Campylobacter fetus]	894	NS_403_Glycosylation_Cff_HILIC_B1.69897.69897.4	controllerType=0 controllerNumber=1 scan=69897	154.527	Trypsin	B1	YQIVDLNDSVMEYSVAHSSSIYLFDKK	N[+228][+1015]	1243
72421:3	114	K.MDPATAAELTEILKKDDLFTDN[+1015.397][+228.111]NSSVK.-	NA	N[+228][+1015]	1403.99	3	4209.96	4209.97	0	-3.3	151	Specific	325.88	325.88	8.4	7.62	25	>gi|488937465|ref|WP_002848540.1| hypothetical protein [Campylobacter fetus]	1488	NS_403_Glycosylation_Cff_HILIC_B2.68957.68957.3	controllerType=0 controllerNumber=1 scan=68957	153.214	Trypsin	B2	MDPATAAELTEILKKDDLFTDNNSSVK	N[+228][+1015]	1243
20672:2	73	K.N[+812.318][+228.111][+27.995]ASLGHDLDSLK.S	NA	N[+28][+228][+812]	1170.04	2	2339.07	2338.07	1	-0.7	47	Specific	325.89	297.74	297.74	5.81	17	>gi|488939763|ref|WP_002850838.1| mechanosensitive ion channel family protein [Campylobacter fetus]	504	NS_403_Glycosylation_Cff_HILIC_B3.22628.22628.2	controllerType=0 controllerNumber=1 scan=22628	61.354	Trypsin	B3	NASLGHDLDSLK	N[+28][+228][+812]	1068
27610:2	265	K.DEN[+812.318][+228.111]VSINVYK.K	NA	N[+228][+812]	1111.01	2	2221.01	2221.01	0	-1.5	50	Specific	325.95	261.14	261.14	4.83	9	>gi|488937515|ref|WP_002848590.1| c-type cytochrome [Campylobacter fetus]	1468	NS_403_Glycosylation_Cff_HILIC_B2.29548.29548.2	controllerType=0 controllerNumber=1 scan=29548	77.4614	Trypsin	B2	DENVSINVYK	N[+228][+812]	1040
73092:3	61	K.AMFENN[+1015.397][+228.111]STQIRPGIFASVNVYGFYQK.N	NA	N[+228][+1015]	1409.66	3	4226.96	4224.97	2	-3	270	Specific	325.96	325.96	0.09	7.05	32	>gi|488937039|ref|WP_002848114.1| efflux RND transporter periplasmic adaptor subunit [Campylobacter fetus]	1678	NS_403_Glycosylation_Cff_HILIC_B3.69182.69182.3	controllerType=0 controllerNumber=1 scan=69182	153.07	Trypsin	B3	AMFENNSTQIRPGIFASVNVYGFYQK	N[+228][+1015]	1243
43224:2	171	K.IRDLN[+1015.397][+228.111]DTATLDILNK.S	NA	N[+228][+1015]	1479.72	2	2958.43	2958.44	0	-3	496	Specific	326.09	326.09	45.05	6.2	17	>gi|488937181|ref|WP_002848256.1| tetratricopeptide repeat protein [Campylobacter fetus]	1611	NS_403_Glycosylation_Cff_HILIC_B3.42931.42931.2	controllerType=0 controllerNumber=1 scan=42931	104.14	Trypsin	B3	IRDLNDTATLDILNK	N[+228][+1015]	1243
68066:3	268	F.SILNGIDIN[+1015.397][+228.111]GTVEVINPIDKK.I	NA	N[+228][+1015]	1166.59	3	3497.76	3495.76	2	-2.3	95	NRagged	326.18	326.18	326.18	6.36	8	>gi|488937776|ref|WP_002848851.1| DUF945 family protein [Campylobacter fetus]	1375	NS_403_Glycosylation_Cff_HILIC_B1.66002.66002.3	controllerType=0 controllerNumber=1 scan=66002	147.372	Trypsin	B1	SILNGIDINGTVEVINPIDKK	N[+228][+1015]	1243
52298:2	40	R.VDVSDGIIDVN[+1015.397][+228.111][+27.995]ISK.K	NA	N[+28][+228][+1015]	1373.14	2	2745.28	2745.28	0	-1	263	Specific	326.3	326.3	326.3	6.21	24	>gi|488936759|ref|WP_002847834.1| polysaccharide deacetylase family protein [Campylobacter fetus]	1804	NS_403_Glycosylation_Cff_HILIC_B1.52286.52286.2	controllerType=0 controllerNumber=1 scan=52286	123.418	Trypsin	B1	VDVSDGIIDVNISK	N[+28][+228][+1015]	1271
53597:3	142	G.RENPFVPTDIN[+812.318][+228.111]STDLISTNMK.D	NA	N[+228][+812]	1144.87	3	3432.6	3432.61	0	-2.2	18	NRagged	326.33	326.33	326.33	6.23	16	>gi|500051819|ref|WP_011731736.1| AMIN domain-containing protein [Campylobacter fetus]	392	NS_403_Glycosylation_Cff_HILIC_B1.53449.53449.3	controllerType=0 controllerNumber=1 scan=53449	125.484	Trypsin	B1	RENPFVPTDINSTDLISTNMK	N[+228][+812]	1040
64447:3	30	K.KGESN[+1015.397][+228.111][+27.995]ATTAVTVLEDNEDFPINELR.D	NA	N[+28][+228][+1015]	1345.29	3	4033.84	4033.85	0	-2.4	295	Specific	326.36	326.36	326.36	6.67	36	>gi|488937882|ref|WP_002848957.1| peptidylprolyl isomerase [Campylobacter fetus]	1324	NS_403_Glycosylation_Cff_HILIC_B2.62110.62110.3	controllerType=0 controllerNumber=1 scan=62110	140.467	Trypsin	B2	KGESNATTAVTVLEDNEDFPINELR	N[+28][+228][+1015]	1271
65328:3	32	K.KGESN[+1015.397][+228.111]ATTAVTVLEDNEDFPINELR.D	NA	N[+228][+1015]	1335.96	3	4005.86	4005.86	0	0.1	295	Specific	326.64	326.64	326.64	6.67	33	>gi|488937882|ref|WP_002848957.1| peptidylprolyl isomerase [Campylobacter fetus]	1324	NS_403_Glycosylation_Cff_HILIC_B3.62513.62513.3	controllerType=0 controllerNumber=1 scan=62513	140.687	Trypsin	B3	KGESNATTAVTVLEDNEDFPINELR	N[+228][+1015]	1243
71958:3	59	K.AMFENN[+812.318][+162.053][+228.111]STQIRPGIFASVNVYGFYQK.N	NA	N[+162][+228][+812]	1396.32	3	4186.95	4183.94	3	-1.6	270	Specific	326.65	326.65	2.4	8.15	30	>gi|488937039|ref|WP_002848114.1| efflux RND transporter periplasmic adaptor subunit [Campylobacter fetus]	1678	NS_403_Glycosylation_Cff_HILIC_B2.68568.68568.3	controllerType=0 controllerNumber=1 scan=68568	152.567	Trypsin	B2	AMFENNSTQIRPGIFASVNVYGFYQK	N[+162][+228][+812]	1202
20745:3	68	K.FDNEPMSVDSN[+812.318][+162.053][+228.111]ETN[+1015.397][+228.111]STK.E	NA	N[+162][+228]*2[+812][+1015]	1454.27	3	4360.78	4360.79	0	-1.7	172	Specific	326.91	290.81	0	6.76	43	>gi|488938699|ref|WP_002849774.1| CvpA family protein [Campylobacter fetus]	948	NS_403_Glycosylation_Cff_HILIC_B3.22703.22703.3	controllerType=0 controllerNumber=1 scan=22703	61.5284	Trypsin	B3	FDNEPMSVDSNETNSTK	N[+162][+228]*2[+812][+1015]	2445
82476:3	100	K.KANTNNELIQNDFN[+1015.397][+228.111]ISLPSNFFITAK.S	NA	N[+228][+1015]	1399.67	3	4197	4197.01	0	-3.7	195	Specific	326.95	326.95	326.95	8.33	22	>gi|488938034|ref|WP_002849109.1| hypothetical protein [Campylobacter fetus]	1253	NS_403_Glycosylation_Cff_HILIC_B3.76655.76655.3	controllerType=0 controllerNumber=1 scan=76655	166.351	Trypsin	B3	KANTNNELIQNDFNISLPSNFFITAK	N[+228][+1015]	1243
50588:2	338	K.YSDIN[+1015.397][+228.111][+27.995]TTIDLEAMK.G	NA	N[+28][+228][+1015]	1443.14	2	2885.27	2885.28	0	-2.9	34	Specific	327.24	279.99	279.99	6.01	3	>gi|636635624|ref|WP_024305373.1| hypothetical protein [Campylobacter fetus]	165	NS_403_Glycosylation_Cff_HILIC_B2.49967.49967.2	controllerType=0 controllerNumber=1 scan=49967	118.364	Trypsin	B2	YSDINTTIDLEAMK	N[+28][+228][+1015]	1271
50500:2	307	K.YSDIN[+812.318][+162.053][+228.111]TTIDLEAMK.G	NA	N[+162][+228][+812]	1408.63	2	2816.25	2816.25	0	-2.1	34	Specific	327.28	308.93	308.93	6.54	6	>gi|636635624|ref|WP_024305373.1| hypothetical protein [Campylobacter fetus]	165	NS_403_Glycosylation_Cff_HILIC_B3.49451.49451.2	controllerType=0 controllerNumber=1 scan=49451	116.89	Trypsin	B3	YSDINTTIDLEAMK	N[+162][+228][+812]	1202
65107:2	57	K.N[+812.318][+162.053][+228.111]GSLEFKDDSLALPFDTNITK.I	NA	N[+162][+228][+812]	1765.33	2	3529.65	3527.64	2	-0.2	664	Specific	327.33	327.33	26.01	6.56	29	>gi|644848395|ref|WP_025370316.1| DUF748 domain-containing protein [Campylobacter fetus]	140	NS_403_Glycosylation_Cff_HILIC_B3.62316.62316.2	controllerType=0 controllerNumber=1 scan=62316	140.35	Trypsin	B3	NGSLEFKDDSLALPFDTNITK	N[+162][+228][+812]	1202
47197:3	121	G.RENPFVPTDIN[+1015.397][+228.111]STDLISTNM[+15.995]K.D	NA	M[+16], N[+228][+1015]	1217.9	3	3651.67	3651.68	0	-2.9	18	NRagged	327.65	327.65	327.65	6.01	17	>gi|500051819|ref|WP_011731736.1| AMIN domain-containing protein [Campylobacter fetus]	392	NS_403_Glycosylation_Cff_HILIC_B2.46986.46986.3	controllerType=0 controllerNumber=1 scan=46986	112.909	Trypsin	B2	RENPFVPTDINSTDLISTNMK	M[+16] N[+228][+1015]	1243
63867:3	30	K.KGESN[+1015.397][+228.111]ATTAVTVLEDNEDFPINELR.D	NA	N[+228][+1015]	1336.62	3	4007.86	4005.86	2	-1.5	295	Specific	327.69	327.69	327.69	7.85	36	>gi|488937882|ref|WP_002848957.1| peptidylprolyl isomerase [Campylobacter fetus]	1324	NS_403_Glycosylation_Cff_HILIC_B2.61635.61635.3	controllerType=0 controllerNumber=1 scan=61635	139.648	Trypsin	B2	KGESNATTAVTVLEDNEDFPINELR	N[+228][+1015]	1243
56762:3	142	G.RENPFVPTDIN[+1015.397][+228.111][+27.995]STDLISTNMK.D	NA	N[+28][+228][+1015]	1221.89	3	3663.67	3663.68	0	-4.6	18	NRagged	327.71	327.71	327.71	4.21	16	>gi|500051819|ref|WP_011731736.1| AMIN domain-containing protein [Campylobacter fetus]	392	NS_403_Glycosylation_Cff_HILIC_B1.56273.56273.3	controllerType=0 controllerNumber=1 scan=56273	130.655	Trypsin	B1	RENPFVPTDINSTDLISTNMK	N[+28][+228][+1015]	1271
26526:4	68	K.QDAIDKFDNEPMSVDSN[+1015.397][+228.111]ETN[+1015.397][+228.111][+27.995]STKEDR.-	NA	N[+28][+228]*2[+1015]*2	1376.08	4	5501.29	5500.31	1	-4	166	Specific	327.8	327.8	0	7.62	43	>gi|488938699|ref|WP_002849774.1| CvpA family protein [Campylobacter fetus]	948	NS_403_Glycosylation_Cff_HILIC_B3.28192.28192.2	controllerType=0 controllerNumber=1 scan=28192	73.9339	Trypsin	B3	QDAIDKFDNEPMSVDSNETNSTKEDR	N[+28][+228]*2[+1015]*2	2514
70755:3	57	K.AMFENN[+1015.397][+228.111]STQIRPGIFASVNVYGFYQK.N	NA	N[+228][+1015]	1408.99	3	4224.96	4224.97	0	-1.8	270	Specific	327.84	327.84	1.2	7.82	38	>gi|488937039|ref|WP_002848114.1| efflux RND transporter periplasmic adaptor subunit [Campylobacter fetus]	1678	NS_403_Glycosylation_Cff_HILIC_B1.68487.68487.3	controllerType=0 controllerNumber=1 scan=68487	152.263	Trypsin	B1	AMFENNSTQIRPGIFASVNVYGFYQK	N[+228][+1015]	1243
72992:3	59	K.AMFENN[+812.318][+162.053][+228.111]STQIRPGIFASVNVYGFYQK.N	NA	N[+162][+228][+812]	1395.65	3	4184.95	4183.94	1	0.5	270	Specific	327.91	127.17	2.4	3.81	30	>gi|488937039|ref|WP_002848114.1| efflux RND transporter periplasmic adaptor subunit [Campylobacter fetus]	1678	NS_403_Glycosylation_Cff_HILIC_B2.69437.69437.3	controllerType=0 controllerNumber=1 scan=69437	154.044	Trypsin	B2	AMFENNSTQIRPGIFASVNVYGFYQK	N[+162][+228][+812]	1202
71957:4	131	K.MDPATAAELTEILKKDDLFTDNN[+1015.397][+228.111][+27.995]SSVK.-	NA	N[+28][+228][+1015]	1060.5	4	4238.96	4237.97	1	-2.1	151	Specific	327.92	327.92	27.44	6.14	25	>gi|488937465|ref|WP_002848540.1| hypothetical protein [Campylobacter fetus]	1488	NS_403_Glycosylation_Cff_HILIC_B1.69471.69471.4	controllerType=0 controllerNumber=1 scan=69471	153.853	Trypsin	B1	MDPATAAELTEILKKDDLFTDNNSSVK	N[+28][+228][+1015]	1271
69362:3	57	K.AMFENN[+812.318][+162.053][+228.111]STQIRPGIFASVNVYGFYQK.N	NA	N[+162][+228][+812]	1395.32	3	4183.93	4183.94	0	-2.7	270	Specific	327.94	148.9	2.4	5.95	38	>gi|488937039|ref|WP_002848114.1| efflux RND transporter periplasmic adaptor subunit [Campylobacter fetus]	1678	NS_403_Glycosylation_Cff_HILIC_B1.67261.67261.3	controllerType=0 controllerNumber=1 scan=67261	150.077	Trypsin	B1	AMFENNSTQIRPGIFASVNVYGFYQK	N[+162][+228][+812]	1202
18560:2	314	K.N[+1015.397][+228.111]STIYAPEVK.L	NA	N[+228][+1015]	1183.05	2	2365.09	2365.09	0	-1.9	93	Specific	328.19	328.19	328.19	6.9	6	>gi|498085485|ref|WP_010399641.1| rod shape-determining protein MreC [Campylobacter fetus]	448	NS_403_Glycosylation_Cff_HILIC_B3.20465.20465.2	controllerType=0 controllerNumber=1 scan=20465	56.1573	Trypsin	B3	NSTIYAPEVK	N[+228][+1015]	1243
23436:2	175	K.NEVVEQN[+1015.397][+228.111]ASIVVK.K	NA	N[+228][+1015]	1337.14	2	2673.27	2672.28	1	-4.1	31	Specific	328.22	327.91	327.91	6.07	12	>gi|488937593|ref|WP_002848668.1| hypothetical protein [Campylobacter fetus]	1431	NS_403_Glycosylation_Cff_HILIC_B3.25252.25252.2	controllerType=0 controllerNumber=1 scan=25252	67.2416	Trypsin	B3	NEVVEQNASIVVK	N[+228][+1015]	1243
55082:2	151	K.ESLQQEIYDINSSSEN[+1015.397][+228.111][+27.995]LSK.L	NA	N[+28][+228][+1015]	1729.27	2	3457.54	3455.53	2	-0.6	164	Specific	328.43	328.43	7.67	6.99	13	>gi|488938278|ref|WP_002849353.1| mechanosensitive ion channel [Campylobacter fetus]	1151	NS_403_Glycosylation_Cff_HILIC_B1.54713.54713.2	controllerType=0 controllerNumber=1 scan=54713	127.695	Trypsin	B1	ESLQQEIYDINSSSENLSK	N[+28][+228][+1015]	1271
34560:2	133	K.N[+812.318][+228.111]STFISETYPIK.T	NA	N[+228][+812]	1220.57	2	2440.13	2440.14	0	-2.4	331	Specific	328.63	269.8	269.8	6.32	15	>gi|500052249|ref|WP_011732166.1| tetratricopeptide repeat protein [Campylobacter fetus]	274	NS_403_Glycosylation_Cff_HILIC_B1.36076.36076.2	controllerType=0 controllerNumber=1 scan=36076	91.4537	Trypsin	B1	NSTFISETYPIK	N[+228][+812]	1040
68735:3	441	R.LVINDFRPTDYN[+1015.397][+228.111]TTVTSEC[+57.021]F.-	NA	C[+57], N[+228][+1015]	1212.54	3	3635.62	3635.62	0	-1.3	158	CRagged	328.66	328.66	328.66	6.86	4	>gi|488937337|ref|WP_002848412.1| DUF2393 domain-containing protein [Campylobacter fetus]	1546	NS_403_Glycosylation_Cff_HILIC_B3.65398.65398.3	controllerType=0 controllerNumber=1 scan=65398	145.833	Trypsin	B3	LVINDFRPTDYNTTVTSECF	N[+228][+1015]	1243
66126:3	48	K.GIQIFEHNLGYKPQYFSYPYGEYN[+1015.397][+228.111]QTITNMAK.E	NA	N[+228][+1015]	1687.12	3	5059.34	5058.33	1	0.8	146	Specific	328.74	328.74	328.74	6.63	18	>gi|488936759|ref|WP_002847834.1| polysaccharide deacetylase family protein [Campylobacter fetus]	1804	NS_403_Glycosylation_Cff_HILIC_B3.63205.63205.3	controllerType=0 controllerNumber=1 scan=63205	141.871	Trypsin	B3	GIQIFEHNLGYKPQYFSYPYGEYNQTITNMAK	N[+228][+1015]	1243
41258:3	97	K.DINDKN[+812.318][+162.053][+228.111][+27.995]STFISETYPIK.T	NA	N[+28][+162][+228][+812]	1072.49	3	3215.46	3215.46	0	-1.7	326	Specific	328.79	328.79	328.79	7.45	12	>gi|500052249|ref|WP_011732166.1| tetratricopeptide repeat protein [Campylobacter fetus]	274	NS_403_Glycosylation_Cff_HILIC_B2.41723.41723.3	controllerType=0 controllerNumber=1 scan=41723	102.529	Trypsin	B2	DINDKNSTFISETYPIK	N[+28][+162][+228][+812]	1230
28175:2	278	K.DEN[+1015.397][+228.111]VSINVYK.K	NA	N[+228][+1015]	1213.05	2	2425.09	2424.09	1	-4	50	Specific	328.8	328.8	328.8	6.07	8	>gi|488937515|ref|WP_002848590.1| c-type cytochrome [Campylobacter fetus]	1468	NS_403_Glycosylation_Cff_HILIC_B3.29658.29658.2	controllerType=0 controllerNumber=1 scan=29658	76.9687	Trypsin	B3	DENVSINVYK	N[+228][+1015]	1243
50341:3	119	K.DKN[+812.318][+162.053][+228.111][+27.995]ISELFETLK.F	NA	N[+28][+162][+228][+812]	889.749	3	2667.23	2667.24	0	-2.2	82	Specific	328.85	328.85	328.85	5.54	23	>gi|500052173|ref|WP_011732090.1| divergent polysaccharide deacetylase family protein [Campylobacter fetus]	291	NS_403_Glycosylation_Cff_HILIC_B2.49751.49751.3	controllerType=0 controllerNumber=1 scan=49751	117.993	Trypsin	B2	DKNISELFETLK	N[+28][+162][+228][+812]	1230
65274:2	57	K.N[+1015.397][+228.111]GSLEFKDDSLALPFDTNITK.I	NA	N[+228][+1015]	1784.83	2	3568.66	3568.67	0	-1.7	664	Specific	329.14	329.14	33.6	7.27	29	>gi|644848395|ref|WP_025370316.1| DUF748 domain-containing protein [Campylobacter fetus]	140	NS_403_Glycosylation_Cff_HILIC_B3.62462.62462.2	controllerType=0 controllerNumber=1 scan=62462	140.595	Trypsin	B3	NGSLEFKDDSLALPFDTNITK	N[+228][+1015]	1243
40181:3	134	K.DINDKN[+1015.397][+228.111]STFISETYPIK.T	NA	N[+228][+1015]	1076.83	3	3228.49	3228.49	0	-1.7	326	Specific	329.23	329.23	329.23	7.74	13	>gi|500052249|ref|WP_011732166.1| tetratricopeptide repeat protein [Campylobacter fetus]	274	NS_403_Glycosylation_Cff_HILIC_B3.40287.40287.3	controllerType=0 controllerNumber=1 scan=40287	98.9729	Trypsin	B3	DINDKNSTFISETYPIK	N[+228][+1015]	1243
71560:4	131	K.MDPATAAELTEILKKDDLFTDNN[+1015.397][+228.111]SSVK.-	NA	N[+228][+1015]	1053.25	4	4209.97	4209.97	0	-0.3	151	Specific	329.32	329.32	5.35	5.38	25	>gi|488937465|ref|WP_002848540.1| hypothetical protein [Campylobacter fetus]	1488	NS_403_Glycosylation_Cff_HILIC_B1.69142.69142.4	controllerType=0 controllerNumber=1 scan=69142	153.336	Trypsin	B1	MDPATAAELTEILKKDDLFTDNNSSVK	N[+228][+1015]	1243
57117:3	30	K.KGESN[+1015.397][+228.111]ATTAVTVLEDNEDFPINELRDAK.V	NA	N[+228][+1015]	1441.34	3	4322.01	4320.01	2	-2.5	295	Specific	329.38	329.38	329.38	7.95	36	>gi|488937882|ref|WP_002848957.1| peptidylprolyl isomerase [Campylobacter fetus]	1324	NS_403_Glycosylation_Cff_HILIC_B2.55721.55721.3	controllerType=0 controllerNumber=1 scan=55721	129.036	Trypsin	B2	KGESNATTAVTVLEDNEDFPINELRDAK	N[+228][+1015]	1243
29390:4	266	R.FVDSN[+1015.397][+228.111]GTSRPLQVSLNFRK.I	NA	N[+228][+1015]	852.917	4	3408.65	3408.65	0	-2.1	138	Specific	329.48	329.48	329.48	5.03	13	>gi|488937025|ref|WP_002848100.1| hypothetical protein [Campylobacter fetus]	1688	NS_403_Glycosylation_Cff_HILIC_B3.30713.30713.4	controllerType=0 controllerNumber=1 scan=30713	79.1312	Trypsin	B3	FVDSNGTSRPLQVSLNFRK	N[+228][+1015]	1243
54817:3	121	G.RENPFVPTDIN[+812.318][+162.053][+228.111][+27.995]STDLISTNMK.D	NA	N[+28][+162][+228][+812]	1208.56	3	3623.66	3622.66	1	0.5	18	NRagged	329.56	329.56	329.56	5.39	17	>gi|500051819|ref|WP_011731736.1| AMIN domain-containing protein [Campylobacter fetus]	392	NS_403_Glycosylation_Cff_HILIC_B2.53679.53679.3	controllerType=0 controllerNumber=1 scan=53679	125.302	Trypsin	B2	RENPFVPTDINSTDLISTNMK	N[+28][+162][+228][+812]	1230
12974:2	17	K.IDNN[+812.318][+162.053][+228.111][+27.995]ITNDDDAK.A	NA	N[+28][+162][+228][+812]	1289.54	2	2578.07	2578.08	0	-2	220	Specific	329.67	329.67	329.67	6.9	42	>gi|500052006|ref|WP_011731923.1| DUF3298 domain-containing protein [Campylobacter fetus]	343	NS_403_Glycosylation_Cff_HILIC_B3.15092.15092.2	controllerType=0 controllerNumber=1 scan=15092	44.277	Trypsin	B3	IDNNITNDDDAK	N[+28][+162][+228][+812]	1230
17174:3	73	K.DKN[+1015.397][+228.111]ASLGHDLDSLK.S	NA	N[+228][+1015]	919.428	3	2756.27	2756.27	0	-1.8	45	Specific	329.69	329.69	329.69	6.54	17	>gi|488939763|ref|WP_002850838.1| mechanosensitive ion channel family protein [Campylobacter fetus]	504	NS_403_Glycosylation_Cff_HILIC_B3.19268.19268.3	controllerType=0 controllerNumber=1 scan=19268	53.8332	Trypsin	B3	DKNASLGHDLDSLK	N[+228][+1015]	1243
55101:3	131	G.RENPFVPTDIN[+1015.397][+228.111]STDLISTNM[+15.995]K.D	NA	M[+16], N[+228][+1015]	1217.9	3	3651.68	3651.68	0	-2	18	NRagged	329.71	329.71	329.71	6.53	15	>gi|500051819|ref|WP_011731736.1| AMIN domain-containing protein [Campylobacter fetus]	392	NS_403_Glycosylation_Cff_HILIC_B3.53584.53584.3	controllerType=0 controllerNumber=1 scan=53584	124.733	Trypsin	B3	RENPFVPTDINSTDLISTNMK	M[+16] N[+228][+1015]	1243
66712:3	48	K.QNYLDIN[+1015.397][+228.111]GTELSNFNLK.N	NA	N[+228][+1015]	1076.17	3	3226.49	3226.49	0	-1	395	Specific	329.73	311.66	311.66	4.53	30	>gi|644848395|ref|WP_025370316.1| DUF748 domain-containing protein [Campylobacter fetus]	140	NS_403_Glycosylation_Cff_HILIC_B2.64047.64047.3	controllerType=0 controllerNumber=1 scan=64047	143.829	Trypsin	B2	QNYLDINGTELSNFNLK	N[+228][+1015]	1243
16015:2	201	K.DLN[+1015.397][+228.111]ITADK.L	NA	N[+228][+1015]	1066.99	2	2132.97	2132.97	0	-1.4	460	Specific	329.75	208.33	208.33	4.61	14	>gi|636635761|ref|WP_024305510.1| hypothetical protein [Campylobacter fetus]	143	NS_403_Glycosylation_Cff_HILIC_B2.18555.18555.2	controllerType=0 controllerNumber=1 scan=18555	53.1921	Trypsin	B2	DLNITADK	N[+228][+1015]	1243
09584:2	175	V.KFGLGDDNN[+1015.397][+228.111]ETTK.S	NA	N[+228][+1015]	1341.59	2	2682.18	2682.19	0	-2.3	67	NRagged	329.77	329.77	329.77	5.33	12	>gi|488937593|ref|WP_002848668.1| hypothetical protein [Campylobacter fetus]	1431	NS_403_Glycosylation_Cff_HILIC_B3.11577.11577.2	controllerType=0 controllerNumber=1 scan=11577	36.2099	Trypsin	B3	KFGLGDDNNETTK	N[+228][+1015]	1243
25458:2	114	K.DDLFTDN[+812.318][+228.111]NSSVK.-	NA	N[+228][+812]	1198.02	2	2395.04	2395.04	0	-1.7	166	Specific	329.84	329.84	4.83	6.68	25	>gi|488937465|ref|WP_002848540.1| hypothetical protein [Campylobacter fetus]	1488	NS_403_Glycosylation_Cff_HILIC_B2.27703.27703.2	controllerType=0 controllerNumber=1 scan=27703	73.7008	Trypsin	B2	DDLFTDNNSSVK	N[+228][+812]	1040
48823:3	215	K.NRVELANLEQN[+812.318][+162.053][+228.111][+27.995]ASFLSYDK.A	NA	N[+28][+162][+228][+812]	1148.19	3	3442.57	3441.58	1	-4.9	346	Specific	329.87	309.81	309.81	6.41	7	>gi|488937037|ref|WP_002848112.1| TolC family protein [Campylobacter fetus]	1680	NS_403_Glycosylation_Cff_HILIC_B2.48450.48450.3	controllerType=0 controllerNumber=1 scan=48450	115.652	Trypsin	B2	NRVELANLEQNASFLSYDK	N[+28][+162][+228][+812]	1230
68636:3	57	K.AM[+15.995]FENN[+1015.397][+228.111]STQIRPGIFASVNVYGFYQK.N	NA	M[+16], N[+228][+1015]	1414.32	3	4240.96	4240.96	0	-1	270	Specific	330.11	330.11	1.2	7.51	38	>gi|488937039|ref|WP_002848114.1| efflux RND transporter periplasmic adaptor subunit [Campylobacter fetus]	1678	NS_403_Glycosylation_Cff_HILIC_B1.66624.66624.3	controllerType=0 controllerNumber=1 scan=66624	148.898	Trypsin	B1	AMFENNSTQIRPGIFASVNVYGFYQK	M[+16] N[+228][+1015]	1243
73634:3	59	K.AMFENN[+812.318][+162.053][+228.111]STQIRPGIFASVNVYGFYQK.N	NA	N[+162][+228][+812]	1396.32	3	4186.95	4183.94	3	-1.5	270	Specific	330.16	330.16	2.4	8.15	30	>gi|488937039|ref|WP_002848114.1| efflux RND transporter periplasmic adaptor subunit [Campylobacter fetus]	1678	NS_403_Glycosylation_Cff_HILIC_B2.69957.69957.3	controllerType=0 controllerNumber=1 scan=69957	155.01	Trypsin	B2	AMFENNSTQIRPGIFASVNVYGFYQK	N[+162][+228][+812]	1202
64538:3	32	K.KGESN[+1015.397][+228.111]ATTAVTVLEDNEDFPINELR.D	NA	N[+228][+1015]	1336.29	3	4006.85	4005.86	1	-2.2	295	Specific	330.22	330.22	330.22	8.66	33	>gi|488937882|ref|WP_002848957.1| peptidylprolyl isomerase [Campylobacter fetus]	1324	NS_403_Glycosylation_Cff_HILIC_B3.61855.61855.3	controllerType=0 controllerNumber=1 scan=61855	139.581	Trypsin	B3	KGESNATTAVTVLEDNEDFPINELR	N[+228][+1015]	1243
84422:3	89	K.KANTNNELIQNDFN[+1015.397][+228.111]ISLPSNFFITAK.S	NA	N[+228][+1015]	1400.34	3	4199	4197.01	2	-5	195	Specific	330.24	330.24	330.24	6.75	18	>gi|488938034|ref|WP_002849109.1| hypothetical protein [Campylobacter fetus]	1253	NS_403_Glycosylation_Cff_HILIC_B1.79551.79551.3	controllerType=0 controllerNumber=1 scan=79551	171.048	Trypsin	B1	KANTNNELIQNDFNISLPSNFFITAK	N[+228][+1015]	1243
41340:3	97	K.DINDKN[+812.318][+162.053][+228.111][+27.995]STFISETYPIK.T	NA	N[+28][+162][+228][+812]	1072.49	3	3215.46	3215.46	0	-1.8	326	Specific	330.26	330.26	330.26	7.45	12	>gi|500052249|ref|WP_011732166.1| tetratricopeptide repeat protein [Campylobacter fetus]	274	NS_403_Glycosylation_Cff_HILIC_B2.41787.41787.3	controllerType=0 controllerNumber=1 scan=41787	102.642	Trypsin	B2	DINDKNSTFISETYPIK	N[+28][+162][+228][+812]	1230
70108:3	59	K.AM[+15.995]FENN[+1015.397][+228.111][+27.995]STQIRPGIFASVNVYGFYQK.N	NA	M[+16], N[+28][+228][+1015]	1423.66	3	4268.96	4268.96	0	-0.8	270	Specific	330.33	330.33	1.2	6.67	30	>gi|488937039|ref|WP_002848114.1| efflux RND transporter periplasmic adaptor subunit [Campylobacter fetus]	1678	NS_403_Glycosylation_Cff_HILIC_B2.66958.66958.3	controllerType=0 controllerNumber=1 scan=66958	149.642	Trypsin	B2	AMFENNSTQIRPGIFASVNVYGFYQK	M[+16] N[+28][+228][+1015]	1271
67155:2	48	K.QNYLDIN[+812.318][+162.053][+228.111]GTELSNFNLK.N	NA	N[+162][+228][+812]	1593.73	2	3186.46	3185.46	1	-2.5	395	Specific	330.39	330.39	330.39	7.41	30	>gi|644848395|ref|WP_025370316.1| DUF748 domain-containing protein [Campylobacter fetus]	140	NS_403_Glycosylation_Cff_HILIC_B2.64397.64397.2	controllerType=0 controllerNumber=1 scan=64397	144.501	Trypsin	B2	QNYLDINGTELSNFNLK	N[+162][+228][+812]	1202
54724:3	33	R.EIHFAPIAVVSYN[+1015.397][+228.111][+27.995]DSNVTVK.M	NA	N[+28][+228][+1015]	1158.88	3	3474.64	3474.64	0	-0.8	78	Specific	330.42	318.03	11.6	6.97	35	>gi|500052006|ref|WP_011731923.1| DUF3298 domain-containing protein [Campylobacter fetus]	343	NS_403_Glycosylation_Cff_HILIC_B1.54381.54381.3	controllerType=0 controllerNumber=1 scan=54381	127.057	Trypsin	B1	EIHFAPIAVVSYNDSNVTVK	N[+28][+228][+1015]	1271
64648:3	32	K.KGESN[+812.318][+162.053][+228.111]ATTAVTVLEDNEDFPINELR.D	NA	N[+162][+228][+812]	1322.28	3	3964.82	3964.83	0	-2.5	295	Specific	330.42	330.42	330.42	6.87	33	>gi|488937882|ref|WP_002848957.1| peptidylprolyl isomerase [Campylobacter fetus]	1324	NS_403_Glycosylation_Cff_HILIC_B3.61945.61945.3	controllerType=0 controllerNumber=1 scan=61945	139.729	Trypsin	B3	KGESNATTAVTVLEDNEDFPINELR	N[+162][+228][+812]	1202
40618:2	54	V.DDQN[+812.318][+162.053][+228.111][+27.995]FTQIIDK.T	NA	N[+28][+162][+228][+812]	1284.06	2	2567.11	2567.11	0	-2.6	63	NRagged	330.46	330.46	330.46	5.58	20	>gi|500052095|ref|WP_011732012.1| S41 family peptidase [Campylobacter fetus]	312	NS_403_Glycosylation_Cff_HILIC_B2.41171.41171.2	controllerType=0 controllerNumber=1 scan=41171	101.434	Trypsin	B2	DDQNFTQIIDK	N[+28][+162][+228][+812]	1230
37701:2	134	K.N[+1015.397][+228.111][+27.995]STFISETYPIK.T	NA	N[+28][+228][+1015]	1336.11	2	2671.21	2671.21	0	-1.9	331	Specific	330.5	330.5	330.5	6.9	13	>gi|500052249|ref|WP_011732166.1| tetratricopeptide repeat protein [Campylobacter fetus]	274	NS_403_Glycosylation_Cff_HILIC_B3.37893.37893.2	controllerType=0 controllerNumber=1 scan=37893	93.489	Trypsin	B3	NSTFISETYPIK	N[+28][+228][+1015]	1271
56522:2	54	R.IDGN[+1015.397][+228.111]STIGITIDEAVSK.M	NA	N[+228][+1015]	1488.7	2	2976.39	2976.4	0	-4.1	144	Specific	330.51	330.51	330.51	6.82	20	>gi|500052095|ref|WP_011732012.1| S41 family peptidase [Campylobacter fetus]	312	NS_403_Glycosylation_Cff_HILIC_B2.55154.55154.2	controllerType=0 controllerNumber=1 scan=55154	127.912	Trypsin	B2	IDGNSTIGITIDEAVSK	N[+228][+1015]	1243
47355:3	142	G.RENPFVPTDIN[+1015.397][+228.111][+27.995]STDLISTNM[+15.995]K.D	NA	M[+16], N[+28][+228][+1015]	1227.23	3	3679.67	3679.68	0	-1.6	18	NRagged	330.53	330.53	330.53	6.23	16	>gi|500051819|ref|WP_011731736.1| AMIN domain-containing protein [Campylobacter fetus]	392	NS_403_Glycosylation_Cff_HILIC_B1.47807.47807.3	controllerType=0 controllerNumber=1 scan=47807	115.018	Trypsin	B1	RENPFVPTDINSTDLISTNMK	M[+16] N[+28][+228][+1015]	1271
40886:2	159	K.IRDLN[+1015.397][+228.111]DTATLDILNK.S	NA	N[+228][+1015]	1479.72	2	2958.43	2958.44	0	-2.5	496	Specific	330.53	330.53	39.24	6.3	13	>gi|488937181|ref|WP_002848256.1| tetratricopeptide repeat protein [Campylobacter fetus]	1611	NS_403_Glycosylation_Cff_HILIC_B1.42008.42008.2	controllerType=0 controllerNumber=1 scan=42008	103.999	Trypsin	B1	IRDLNDTATLDILNK	N[+228][+1015]	1243
73662:4	74	K.YQIVDLN[+812.318][+228.111]DSVMEYSVAHSSSIYLFDKK.G	NA	N[+228][+812]	1048.75	4	4191.96	4191.96	0	0.6	133	Specific	330.55	150.62	150.62	3.68	16	>gi|488938842|ref|WP_002849917.1| SCO family protein [Campylobacter fetus]	894	NS_403_Glycosylation_Cff_HILIC_B2.69977.69977.4	controllerType=0 controllerNumber=1 scan=69977	155.05	Trypsin	B2	YQIVDLNDSVMEYSVAHSSSIYLFDKK	N[+228][+812]	1040
78185:3	30	K.GESN[+1015.397][+228.111][+27.995]ATTAVTVLEDNEDFPINELR.D	NA	N[+28][+228][+1015]	1302.59	3	3905.75	3905.76	0	-2.7	296	Specific	330.58	330.58	330.58	7.5	36	>gi|488937882|ref|WP_002848957.1| peptidylprolyl isomerase [Campylobacter fetus]	1324	NS_403_Glycosylation_Cff_HILIC_B2.73630.73630.3	controllerType=0 controllerNumber=1 scan=73630	162.007	Trypsin	B2	GESNATTAVTVLEDNEDFPINELR	N[+28][+228][+1015]	1271
49304:2	290	K.YSDIN[+1015.397][+228.111][+27.995]TTIDLEAMK.G	NA	N[+28][+228][+1015]	1444.14	2	2887.27	2885.28	2	-3.1	34	Specific	330.62	330.62	330.62	6.17	8	>gi|636635624|ref|WP_024305373.1| hypothetical protein [Campylobacter fetus]	165	NS_403_Glycosylation_Cff_HILIC_B1.49536.49536.2	controllerType=0 controllerNumber=1 scan=49536	118.083	Trypsin	B1	YSDINTTIDLEAMK	N[+28][+228][+1015]	1271
42136:2	166	K.IRDLN[+812.318][+162.053][+228.111]DTATLDILNK.S	NA	N[+162][+228][+812]	1459.21	2	2917.41	2917.41	0	-2.5	496	Specific	330.71	258.28	34.47	6.08	12	>gi|488937181|ref|WP_002848256.1| tetratricopeptide repeat protein [Campylobacter fetus]	1611	NS_403_Glycosylation_Cff_HILIC_B2.42511.42511.2	controllerType=0 controllerNumber=1 scan=42511	104.088	Trypsin	B2	IRDLNDTATLDILNK	N[+162][+228][+812]	1202
67869:3	57	K.N[+812.318][+162.053][+228.111][+27.995]GSLEFKDDSLALPFDTNITK.I	NA	N[+28][+162][+228][+812]	1185.88	3	3555.64	3555.64	0	-0.5	664	Specific	330.75	297.4	7.34	4.89	29	>gi|644848395|ref|WP_025370316.1| DUF748 domain-containing protein [Campylobacter fetus]	140	NS_403_Glycosylation_Cff_HILIC_B3.64630.64630.3	controllerType=0 controllerNumber=1 scan=64630	144.407	Trypsin	B3	NGSLEFKDDSLALPFDTNITK	N[+28][+162][+228][+812]	1230
22974:3	68	K.QDAIDKFDNEPMSVDSN[+812.318][+162.053][+228.111][+27.995]ETN[+812.318][+162.053][+228.111][+27.995]STK.E	NA	N[+28]*2[+162]*2[+228]*2[+812]*2	1683.04	3	5047.11	5046.08	1	4.1	166	Specific	330.79	330.79	9.09	6.53	43	>gi|488938699|ref|WP_002849774.1| CvpA family protein [Campylobacter fetus]	948	NS_403_Glycosylation_Cff_HILIC_B3.24856.24856.3	controllerType=0 controllerNumber=1 scan=24856	66.4307	Trypsin	B3	QDAIDKFDNEPMSVDSNETNSTK	N[+28]*2[+162]*2[+228]*2[+812]*2	2460
75845:3	98	K.KDDVN[+1015.397][+228.111]NTWFSPAGAIMSFSPSEAR.E	NA	N[+228][+1015]	1290.91	3	3870.72	3870.73	0	-1	634	Specific	330.86	330.86	330.86	8.4	19	>gi|488937524|ref|WP_002848599.1| cytochrome c biogenesis protein CcsA [Campylobacter fetus]	1462	NS_403_Glycosylation_Cff_HILIC_B3.71332.71332.3	controllerType=0 controllerNumber=1 scan=71332	156.86	Trypsin	B3	KDDVNNTWFSPAGAIMSFSPSEAR	N[+228][+1015]	1243
81571:3	117	K.KANTNNELIQNDFN[+1015.397][+228.111][+27.995]ISLPSNFFITAK.S	NA	N[+28][+228][+1015]	1409.01	3	4225	4225.01	0	-1.3	195	Specific	330.87	330.87	330.87	7.85	14	>gi|488938034|ref|WP_002849109.1| hypothetical protein [Campylobacter fetus]	1253	NS_403_Glycosylation_Cff_HILIC_B2.76365.76365.3	controllerType=0 controllerNumber=1 scan=76365	167.1	Trypsin	B2	KANTNNELIQNDFNISLPSNFFITAK	N[+28][+228][+1015]	1271
21116:2	314	K.N[+1015.397][+228.111][+27.995]STIYAPEVK.L	NA	N[+28][+228][+1015]	1197.04	2	2393.08	2393.09	0	-4	93	Specific	330.88	330.88	330.88	6.07	6	>gi|498085485|ref|WP_010399641.1| rod shape-determining protein MreC [Campylobacter fetus]	448	NS_403_Glycosylation_Cff_HILIC_B3.23054.23054.2	controllerType=0 controllerNumber=1 scan=23054	62.2644	Trypsin	B3	NSTIYAPEVK	N[+28][+228][+1015]	1271
07843:2	100	K.LFNSDEN[+1015.397][+228.111]K.T	NA	N[+228][+1015]	1105.98	2	2210.96	2209.96	1	-2.5	827	Specific	330.95	283.18	283.18	5.53	22	>gi|488938034|ref|WP_002849109.1| hypothetical protein [Campylobacter fetus]	1253	NS_403_Glycosylation_Cff_HILIC_B3.9931.9931.2	controllerType=0 controllerNumber=1 scan=9931	33.1087	Trypsin	B3	LFNSDENK	N[+228][+1015]	1243
20490:2	107	K.NNQAAM[+15.995]NNN[+812.318][+162.053][+228.111][+27.995]QTVAAPLK.A	NA	M[+16], N[+28][+162][+228][+812]	1523.19	2	3045.37	3045.36	0	3.7	110	Specific	330.97	295.58	295.58	4.97	15	>gi|488938689|ref|WP_002849764.1| SPOR domain-containing protein [Campylobacter fetus]	953	NS_403_Glycosylation_Cff_HILIC_B2.22946.22946.2	controllerType=0 controllerNumber=1 scan=22946	62.9842	Trypsin	B2	NNQAAMNNNQTVAAPLK	M[+16] N[+28][+162][+228][+812]	1230
40511:3	249	R.FVDSN[+1015.397][+228.111][+27.995]GTSRPLQVSLNFR.K	NA	N[+28][+228][+1015]	1103.52	3	3308.55	3308.55	0	-1.2	138	Specific	331.04	331.04	331.04	7.11	10	>gi|488937025|ref|WP_002848100.1| hypothetical protein [Campylobacter fetus]	1688	NS_403_Glycosylation_Cff_HILIC_B2.41086.41086.3	controllerType=0 controllerNumber=1 scan=41086	101.287	Trypsin	B2	FVDSNGTSRPLQVSLNFR	N[+28][+228][+1015]	1271
17598:3	109	K.NNQAAM[+15.995]NNN[+1015.397][+228.111]QTVAAPLK.A	NA	M[+16], N[+228][+1015]	1020.13	3	3058.39	3058.39	0	-0.9	110	Specific	331.17	331.17	331.17	6.86	12	>gi|488938689|ref|WP_002849764.1| SPOR domain-containing protein [Campylobacter fetus]	953	NS_403_Glycosylation_Cff_HILIC_B3.19627.19627.3	controllerType=0 controllerNumber=1 scan=19627	54.5376	Trypsin	B3	NNQAAMNNNQTVAAPLK	M[+16] N[+228][+1015]	1243
23057:3	139	R.GVNANNIIDAN[+812.318][+162.053][+228.111]ATC[+57.021]QK.M	NA	C[+57], N[+162][+228][+812]	969.102	3	2905.29	2905.3	0	-2.9	90	Specific	331.22	331.22	331.22	6.79	11	>gi|488937022|ref|WP_002848097.1| lytic transglycosylase domain-containing protein [Campylobacter fetus]	1689	NS_403_Glycosylation_Cff_HILIC_B3.24933.24933.3	controllerType=0 controllerNumber=1 scan=24933	66.5897	Trypsin	B3	GVNANNIIDANATCQK	N[+162][+228][+812]	1202
30044:2	198	K.RLEVTSLLDNN[+812.318][+228.111]ETK.A	NA	N[+228][+812]	1337.15	2	2673.28	2672.29	1	-2.8	184	Specific	331.3	331.3	331.3	5.82	10	>gi|488937448|ref|WP_002848523.1| ABC transporter substrate-binding protein [Campylobacter fetus]	1494	NS_403_Glycosylation_Cff_HILIC_B1.32010.32010.2	controllerType=0 controllerNumber=1 scan=32010	83.4983	Trypsin	B1	RLEVTSLLDNNETK	N[+228][+812]	1040
64696:3	59	K.AM[+15.995]FENN[+1015.397][+228.111]STQIRPGIFASVNVYGFYQK.N	NA	M[+16], N[+228][+1015]	1414.32	3	4240.95	4240.96	0	-2.6	270	Specific	331.3	331.3	1.2	8.15	30	>gi|488937039|ref|WP_002848114.1| efflux RND transporter periplasmic adaptor subunit [Campylobacter fetus]	1678	NS_403_Glycosylation_Cff_HILIC_B2.62329.62329.3	controllerType=0 controllerNumber=1 scan=62329	140.834	Trypsin	B2	AMFENNSTQIRPGIFASVNVYGFYQK	M[+16] N[+228][+1015]	1243
47491:3	411	K.QNDNN[+1015.397][+228.111]DSLKYENIVMYDVSDENER.L	NA	N[+228][+1015]	1383.59	3	4148.77	4147.77	1	-0.5	163	Specific	331.32	331.32	331.32	7.64	5	>gi|488938094|ref|WP_002849169.1| YjgP/YjgQ family permease [Campylobacter fetus]	1220	NS_403_Glycosylation_Cff_HILIC_B1.47928.47928.3	controllerType=0 controllerNumber=1 scan=47928	115.211	Trypsin	B1	QNDNNDSLKYENIVMYDVSDENER	N[+228][+1015]	1243
11511:2	18	K.DTN[+1015.397][+228.111][+27.995]ETELSAQK.Q	NA	N[+28][+228][+1015]	1254.54	2	2508.07	2507.08	1	-3.9	135	Specific	331.47	331.47	331.47	6.1	43	>gi|500052006|ref|WP_011731923.1| DUF3298 domain-containing protein [Campylobacter fetus]	343	NS_403_Glycosylation_Cff_HILIC_B2.13959.13959.2	controllerType=0 controllerNumber=1 scan=13959	42.533	Trypsin	B2	DTNETELSAQK	N[+28][+228][+1015]	1271
64382:3	59	K.AM[+15.995]FENN[+812.318][+162.053][+228.111]STQIRPGIFASVNVYGFYQK.N	NA	M[+16], N[+162][+228][+812]	1401.65	3	4202.93	4199.94	3	-3.5	270	Specific	331.48	331.48	1.2	7.86	30	>gi|488937039|ref|WP_002848114.1| efflux RND transporter periplasmic adaptor subunit [Campylobacter fetus]	1678	NS_403_Glycosylation_Cff_HILIC_B2.62060.62060.3	controllerType=0 controllerNumber=1 scan=62060	140.383	Trypsin	B2	AMFENNSTQIRPGIFASVNVYGFYQK	M[+16] N[+162][+228][+812]	1202
41467:3	266	R.FVDSN[+1015.397][+228.111][+27.995]GTSRPLQVSLNFR.K	NA	N[+28][+228][+1015]	1103.52	3	3308.54	3308.55	0	-2.8	138	Specific	331.5	331.5	331.5	7.3	13	>gi|488937025|ref|WP_002848100.1| hypothetical protein [Campylobacter fetus]	1688	NS_403_Glycosylation_Cff_HILIC_B3.41410.41410.3	controllerType=0 controllerNumber=1 scan=41410	101.164	Trypsin	B3	FVDSNGTSRPLQVSLNFR	N[+28][+228][+1015]	1271
23486:2	125	R.GVNANNIIDAN[+812.318][+162.053][+228.111][+27.995]ATC[+57.021]QK.M	NA	C[+57], N[+28][+162][+228][+812]	1467.15	2	2933.28	2933.29	0	-3.3	90	Specific	331.64	331.64	331.64	6.17	15	>gi|488937022|ref|WP_002848097.1| lytic transglycosylase domain-containing protein [Campylobacter fetus]	1689	NS_403_Glycosylation_Cff_HILIC_B1.26116.26116.2	controllerType=0 controllerNumber=1 scan=26116	71.4928	Trypsin	B1	GVNANNIIDANATCQK	N[+28][+162][+228][+812]	1230
18071:3	73	K.DKN[+812.318][+162.053][+228.111][+27.995]ASLGHDLDSLK.S	NA	N[+28][+162][+228][+812]	915.083	3	2743.24	2743.24	0	-2.2	45	Specific	331.7	331.7	331.7	6.54	17	>gi|488939763|ref|WP_002850838.1| mechanosensitive ion channel family protein [Campylobacter fetus]	504	NS_403_Glycosylation_Cff_HILIC_B3.20043.20043.3	controllerType=0 controllerNumber=1 scan=20043	55.28	Trypsin	B3	DKNASLGHDLDSLK	N[+28][+162][+228][+812]	1230
23190:2	111	R.GVNANNIIDAN[+812.318][+162.053][+228.111][+27.995]ATC[+57.021]QK.M	NA	C[+57], N[+28][+162][+228][+812]	1467.15	2	2933.29	2933.29	0	-2.4	90	Specific	331.86	331.86	331.86	7.41	12	>gi|488937022|ref|WP_002848097.1| lytic transglycosylase domain-containing protein [Campylobacter fetus]	1689	NS_403_Glycosylation_Cff_HILIC_B2.25423.25423.2	controllerType=0 controllerNumber=1 scan=25423	68.4124	Trypsin	B2	GVNANNIIDANATCQK	N[+28][+162][+228][+812]	1230
79083:3	139	K.FLNDNN[+1015.397][+228.111]ITSSFIPHLSSNWQFK.T	NA	N[+228][+1015]	1285.93	3	3855.79	3852.79	3	-2.5	173	Specific	332.01	332.01	332.01	8.66	11	>gi|488937022|ref|WP_002848097.1| lytic transglycosylase domain-containing protein [Campylobacter fetus]	1689	NS_403_Glycosylation_Cff_HILIC_B3.73957.73957.3	controllerType=0 controllerNumber=1 scan=73957	161.634	Trypsin	B3	FLNDNNITSSFIPHLSSNWQFK	N[+228][+1015]	1243
23916:2	210	K.VHEYYFDVN[+1015.397][+228.111][+27.995]DTR.I	NA	N[+28][+228][+1015]	1415.1	2	2829.19	2829.2	0	-2.7	375	Specific	332.05	332.05	332.05	5.82	10	>gi|636635524|ref|WP_024305273.1| cytochrome c oxidase accessory protein CcoG [Campylobacter fetus]	195	NS_403_Glycosylation_Cff_HILIC_B1.26541.26541.2	controllerType=0 controllerNumber=1 scan=26541	72.3926	Trypsin	B1	VHEYYFDVNDTR	N[+28][+228][+1015]	1271
36512:2	134	K.N[+812.318][+162.053][+228.111]STFISETYPIK.T	NA	N[+162][+228][+812]	1301.6	2	2602.19	2602.19	0	-2.3	331	Specific	332.07	332.07	332.07	6.9	13	>gi|500052249|ref|WP_011732166.1| tetratricopeptide repeat protein [Campylobacter fetus]	274	NS_403_Glycosylation_Cff_HILIC_B3.36865.36865.2	controllerType=0 controllerNumber=1 scan=36865	91.4521	Trypsin	B3	NSTFISETYPIK	N[+162][+228][+812]	1202
64659:3	32	K.KGESN[+812.318][+162.053][+228.111]ATTAVTVLEDNEDFPINELR.D	NA	N[+162][+228][+812]	1322.28	3	3964.83	3964.83	0	-1	295	Specific	332.13	332.13	332.13	8.4	33	>gi|488937882|ref|WP_002848957.1| peptidylprolyl isomerase [Campylobacter fetus]	1324	NS_403_Glycosylation_Cff_HILIC_B3.61954.61954.3	controllerType=0 controllerNumber=1 scan=61954	139.743	Trypsin	B3	KGESNATTAVTVLEDNEDFPINELR	N[+162][+228][+812]	1202
82167:3	59	K.AMFENN[+1015.397][+228.111]STQIRPGIFASVNVYGFYQK.N	NA	N[+228][+1015]	1409.67	3	4226.99	4224.97	2	3.2	270	Specific	332.17	332.17	1.2	6.29	30	>gi|488937039|ref|WP_002848114.1| efflux RND transporter periplasmic adaptor subunit [Campylobacter fetus]	1678	NS_403_Glycosylation_Cff_HILIC_B2.76855.76855.3	controllerType=0 controllerNumber=1 scan=76855	167.997	Trypsin	B2	AMFENNSTQIRPGIFASVNVYGFYQK	N[+228][+1015]	1243
17231:4	68	R.TKQDAIDKFDNEPM[+15.995]SVDSN[+812.318][+228.111]ETN[+1015.397][+228.111]STK.E	NA	M[+16], N[+228]*2[+812][+1015]	1280.06	4	5117.2	5114.2	3	-2.9	164	Specific	332.41	332.41	57.31	8.12	43	>gi|488938699|ref|WP_002849774.1| CvpA family protein [Campylobacter fetus]	948	NS_403_Glycosylation_Cff_HILIC_B3.19318.19318.4	controllerType=0 controllerNumber=1 scan=19318	53.9363	Trypsin	B3	TKQDAIDKFDNEPMSVDSNETNSTK	M[+16] N[+228]*2[+812][+1015]	2283
55042:3	216	K.ESLQQEIYDIN[+812.318][+162.053][+228.111][+27.995]SSSENLSK.L	NA	N[+28][+162][+228][+812]	1139.17	3	3415.51	3414.51	1	-1.3	164	Specific	332.44	332.44	46.27	6.86	9	>gi|488938278|ref|WP_002849353.1| mechanosensitive ion channel [Campylobacter fetus]	1151	NS_403_Glycosylation_Cff_HILIC_B3.53534.53534.3	controllerType=0 controllerNumber=1 scan=53534	124.648	Trypsin	B3	ESLQQEIYDINSSSENLSK	N[+28][+162][+228][+812]	1230
49762:2	338	K.YSDIN[+812.318][+162.053][+228.111]TTIDLEAMK.G	NA	N[+162][+228][+812]	1409.13	2	2817.25	2816.25	1	-2.4	34	Specific	332.5	332.5	332.5	6.68	3	>gi|636635624|ref|WP_024305373.1| hypothetical protein [Campylobacter fetus]	165	NS_403_Glycosylation_Cff_HILIC_B2.49253.49253.2	controllerType=0 controllerNumber=1 scan=49253	117.09	Trypsin	B2	YSDINTTIDLEAMK	N[+162][+228][+812]	1202
31796:2	165	R.LAEQN[+812.318][+162.053][+228.111][+27.995]ATSVENLENYK.N	NA	N[+28][+162][+228][+812]	1527.68	2	3054.35	3053.36	1	-3	129	Specific	332.54	332.54	332.54	6.17	8	>gi|500052026|ref|WP_011731943.1| efflux RND transporter periplasmic adaptor subunit [Campylobacter fetus]	332	NS_403_Glycosylation_Cff_HILIC_B1.33607.33607.2	controllerType=0 controllerNumber=1 scan=33607	86.6252	Trypsin	B1	LAEQNATSVENLENYK	N[+28][+162][+228][+812]	1230
45616:2	90	K.FEQN[+1015.397][+228.111]ASILPDLGK.S	NA	N[+228][+1015]	1338.13	2	2675.25	2675.26	0	-2.7	34	Specific	332.57	332.57	332.57	6.9	21	>gi|488937889|ref|WP_002848964.1| glycoside hydrolase [Campylobacter fetus]	1321	NS_403_Glycosylation_Cff_HILIC_B3.45146.45146.2	controllerType=0 controllerNumber=1 scan=45146	108.738	Trypsin	B3	FEQNASILPDLGK	N[+228][+1015]	1243
75848:3	98	K.KDDVN[+1015.397][+228.111]NTWFSPAGAIMSFSPSEAR.E	NA	N[+228][+1015]	1290.91	3	3870.72	3870.73	0	-1	634	Specific	332.59	332.59	332.59	6.36	19	>gi|488937524|ref|WP_002848599.1| cytochrome c biogenesis protein CcsA [Campylobacter fetus]	1462	NS_403_Glycosylation_Cff_HILIC_B3.71334.71334.3	controllerType=0 controllerNumber=1 scan=71334	156.865	Trypsin	B3	KDDVNNTWFSPAGAIMSFSPSEAR	N[+228][+1015]	1243
69868:3	57	K.AMFENN[+812.318][+228.111]STQIRPGIFASVNVYGFYQK.N	NA	N[+228][+812]	1341.63	3	4022.89	4021.89	1	-1.3	270	Specific	332.62	42.78	2.4	4.98	38	>gi|488937039|ref|WP_002848114.1| efflux RND transporter periplasmic adaptor subunit [Campylobacter fetus]	1678	NS_403_Glycosylation_Cff_HILIC_B1.67721.67721.3	controllerType=0 controllerNumber=1 scan=67721	150.919	Trypsin	B1	AMFENNSTQIRPGIFASVNVYGFYQK	N[+228][+812]	1040
58233:3	18	R.EIHFAPIAVVSYN[+1015.397][+228.111]DSNVTVK.M	NA	N[+228][+1015]	1150.22	3	3448.64	3446.65	2	-2.7	78	Specific	332.71	332.71	18.83	7.41	43	>gi|500052006|ref|WP_011731923.1| DUF3298 domain-containing protein [Campylobacter fetus]	343	NS_403_Glycosylation_Cff_HILIC_B2.56668.56668.3	controllerType=0 controllerNumber=1 scan=56668	130.728	Trypsin	B2	EIHFAPIAVVSYNDSNVTVK	N[+228][+1015]	1243
53554:3	142	G.RENPFVPTDIN[+812.318][+228.111]STDLISTNMK.D	NA	N[+228][+812]	1145.21	3	3433.61	3432.61	1	-2	18	NRagged	332.82	332.82	332.82	6.23	16	>gi|500051819|ref|WP_011731736.1| AMIN domain-containing protein [Campylobacter fetus]	392	NS_403_Glycosylation_Cff_HILIC_B1.53407.53407.3	controllerType=0 controllerNumber=1 scan=53407	125.415	Trypsin	B1	RENPFVPTDINSTDLISTNMK	N[+228][+812]	1040
79605:3	168	R.ENAGIM[+15.995]FISMIPWNERPGEAN[+1015.397][+228.111]STAAFAAQYNK.Q	NA	M[+16], N[+228][+1015]	1596.73	3	4788.17	4788.17	0	0.5	620	Specific	332.86	332.86	26.97	7.26	11	>gi|488937038|ref|WP_002848113.1| multidrug efflux RND transporter permease subunit [Campylobacter fetus]	1679	NS_403_Glycosylation_Cff_HILIC_B2.74777.74777.3	controllerType=0 controllerNumber=1 scan=74777	164.205	Trypsin	B2	ENAGIMFISMIPWNERPGEANSTAAFAAQYNK	M[+16] N[+228][+1015]	1243
64421:3	30	K.KGESN[+1015.397][+228.111][+27.995]ATTAVTVLEDNEDFPINELR.D	NA	N[+28][+228][+1015]	1345.62	3	4034.84	4033.85	1	-2.4	295	Specific	333.32	333.32	333.32	8.15	36	>gi|488937882|ref|WP_002848957.1| peptidylprolyl isomerase [Campylobacter fetus]	1324	NS_403_Glycosylation_Cff_HILIC_B2.62089.62089.3	controllerType=0 controllerNumber=1 scan=62089	140.427	Trypsin	B2	KGESNATTAVTVLEDNEDFPINELR	N[+28][+228][+1015]	1271
62271:3	165	R.NSEGN[+1015.397][+228.111]LTDIIKFELVK.N	NA	N[+228][+1015]	1022.17	3	3064.49	3063.49	1	-0.1	49	Specific	333.32	333.32	333.32	5.06	13	>gi|488937434|ref|WP_002848509.1| hypothetical protein [Campylobacter fetus]	1500	NS_403_Glycosylation_Cff_HILIC_B2.60065.60065.3	controllerType=0 controllerNumber=1 scan=60065	136.395	Trypsin	B2	NSEGNLTDIIKFELVK	N[+228][+1015]	1243
34143:2	126	R.LAEQN[+1015.397][+228.111][+27.995]ATSVENLENYK.N	NA	N[+28][+228][+1015]	1548.19	2	3095.38	3094.38	1	-2.6	129	Specific	333.41	333.41	333.41	7.41	9	>gi|500052026|ref|WP_011731943.1| efflux RND transporter periplasmic adaptor subunit [Campylobacter fetus]	332	NS_403_Glycosylation_Cff_HILIC_B2.35352.35352.2	controllerType=0 controllerNumber=1 scan=35352	89.2317	Trypsin	B2	LAEQNATSVENLENYK	N[+28][+228][+1015]	1271
65928:3	32	K.KGESN[+812.318][+228.111][+27.995]ATTAVTVLEDNEDFPINELR.D	NA	N[+28][+228][+812]	1277.93	3	3831.77	3830.77	1	-2.1	295	Specific	333.52	333.52	333.52	8.66	33	>gi|488937882|ref|WP_002848957.1| peptidylprolyl isomerase [Campylobacter fetus]	1324	NS_403_Glycosylation_Cff_HILIC_B3.63042.63042.3	controllerType=0 controllerNumber=1 scan=63042	141.609	Trypsin	B3	KGESNATTAVTVLEDNEDFPINELR	N[+28][+228][+812]	1068
69683:2	143	K.LAELSIQLGDIN[+1015.397][+228.111]STLR.V	NA	N[+228][+1015]	1493.74	2	2986.47	2986.47	0	-2	102	Specific	333.55	333.55	333.55	7.64	9	>gi|488937783|ref|WP_002848858.1| OmpA family protein [Campylobacter fetus]	1369	NS_403_Glycosylation_Cff_HILIC_B3.66155.66155.2	controllerType=0 controllerNumber=1 scan=66155	147.276	Trypsin	B3	LAELSIQLGDINSTLR	N[+228][+1015]	1243
21578:3	26	H.MSGIGDLN[+812.318][+162.053][+228.111]TTHNVSVR.L	NA	N[+162][+228][+812]	968.442	3	2903.31	2903.32	0	-2.5	284	NRagged	333.69	333.69	26.24	5.44	38	>gi|488938177|ref|WP_002849252.1| hydroxylamine oxidase [Campylobacter fetus]	1193	NS_403_Glycosylation_Cff_HILIC_B1.24163.24163.3	controllerType=0 controllerNumber=1 scan=24163	66.915	Trypsin	B1	MSGIGDLNTTHNVSVR	N[+162][+228][+812]	1202
59009:3	90	K.TDGEIIIITSDDN[+1015.397][+228.111]ETFYFKK.D	NA	N[+228][+1015]	1198.22	3	3592.65	3592.66	0	-0.9	76	Specific	333.72	333.72	333.72	7.13	18	>gi|488938182|ref|WP_002849257.1| copper resistance protein NlpE [Campylobacter fetus]	1192	NS_403_Glycosylation_Cff_HILIC_B1.58174.58174.3	controllerType=0 controllerNumber=1 scan=58174	133.718	Trypsin	B1	TDGEIIIITSDDNETFYFKK	N[+228][+1015]	1243
87313:3	112	K.YQIVDLN[+1015.397][+228.111]DSVMEYSVAHSSSIYLFDK.K	NA	N[+228][+1015]	1423.99	3	4269.95	4266.94	3	-1.6	133	Specific	333.74	333.74	333.74	8.66	11	>gi|488938842|ref|WP_002849917.1| SCO family protein [Campylobacter fetus]	894	NS_403_Glycosylation_Cff_HILIC_B3.80514.80514.3	controllerType=0 controllerNumber=1 scan=80514	172.931	Trypsin	B3	YQIVDLNDSVMEYSVAHSSSIYLFDK	N[+228][+1015]	1243
19717:4	68	K.QDAIDKFDNEPMSVDSN[+1015.397][+228.111][+27.995]ETN[+812.318][+162.053][+228.111][+27.995]STKEDR.-	NA	N[+28]*2[+162][+228]*2[+812][+1015]	1373.58	4	5491.31	5487.28	4	3.1	166	Specific	333.87	333.87	0	5.61	43	>gi|488938699|ref|WP_002849774.1| CvpA family protein [Campylobacter fetus]	948	NS_403_Glycosylation_Cff_HILIC_B3.21615.21615.4	controllerType=0 controllerNumber=1 scan=21615	58.7268	Trypsin	B3	QDAIDKFDNEPMSVDSNETNSTKEDR	N[+28]*2[+162][+228]*2[+812][+1015]	2501
25955:2	682	K.FGDFN[+812.318][+162.053][+228.111]ITK.-	NA	N[+162][+228][+812]	1072.48	2	2143.94	2143.95	0	-4.6	176	Specific	334.03	303.1	303.1	4.29	2	>gi|488938175|ref|WP_002849250.1| cytochrome c [Campylobacter fetus]	1194	NS_403_Glycosylation_Cff_HILIC_B1.28361.28361.2	controllerType=0 controllerNumber=1 scan=28361	76.1186	Trypsin	B1	FGDFNITK	N[+162][+228][+812]	1202
75708:3	59	K.AMFENN[+1015.397][+228.111]STQIRPGIFASVNVYGFYQK.N	NA	N[+228][+1015]	1409.66	3	4226.96	4224.97	2	-4.6	270	Specific	334.11	316.14	1.2	7.11	30	>gi|488937039|ref|WP_002848114.1| efflux RND transporter periplasmic adaptor subunit [Campylobacter fetus]	1678	NS_403_Glycosylation_Cff_HILIC_B2.71583.71583.3	controllerType=0 controllerNumber=1 scan=71583	158.107	Trypsin	B2	AMFENNSTQIRPGIFASVNVYGFYQK	N[+228][+1015]	1243
17237:2	73	K.DKN[+812.318][+228.111]ASLGHDLDSLK.S	NA	N[+228][+812]	1277.6	2	2554.19	2553.19	1	-3.6	45	Specific	334.14	334.14	334.14	6.03	17	>gi|488939763|ref|WP_002850838.1| mechanosensitive ion channel family protein [Campylobacter fetus]	504	NS_403_Glycosylation_Cff_HILIC_B3.19324.19324.2	controllerType=0 controllerNumber=1 scan=19324	53.9475	Trypsin	B3	DKNASLGHDLDSLK	N[+228][+812]	1040
71132:4	131	K.MDPATAAELTEILKKDDLFTDN[+812.318][+162.053][+228.111]NSSVK.-	NA	N[+162][+228][+812]	1043.49	4	4170.94	4168.95	2	-3.8	151	Specific	334.19	334.19	11.33	5.88	25	>gi|488937465|ref|WP_002848540.1| hypothetical protein [Campylobacter fetus]	1488	NS_403_Glycosylation_Cff_HILIC_B1.68797.68797.4	controllerType=0 controllerNumber=1 scan=68797	152.78	Trypsin	B1	MDPATAAELTEILKKDDLFTDNNSSVK	N[+162][+228][+812]	1202
71992:4	124	K.YQIVDLN[+812.318][+162.053][+228.111]DSVMEYSVAHSSSIYLFDKK.G	NA	N[+162][+228][+812]	1089.26	4	4354.01	4354.01	0	-0.3	133	Specific	334.21	334.21	334.21	7.64	12	>gi|488938842|ref|WP_002849917.1| SCO family protein [Campylobacter fetus]	894	NS_403_Glycosylation_Cff_HILIC_B1.69500.69500.4	controllerType=0 controllerNumber=1 scan=69500	153.901	Trypsin	B1	YQIVDLNDSVMEYSVAHSSSIYLFDKK	N[+162][+228][+812]	1202
42273:2	145	K.ESEYNSVLADLN[+1015.397][+228.111]STK.E	NA	N[+228][+1015]	1457.15	2	2913.3	2913.3	0	-1.4	148	Specific	334.24	316.13	316.13	6.18	11	>gi|488937783|ref|WP_002848858.1| OmpA family protein [Campylobacter fetus]	1369	NS_403_Glycosylation_Cff_HILIC_B1.43191.43191.2	controllerType=0 controllerNumber=1 scan=43191	106.153	Trypsin	B1	ESEYNSVLADLNSTK	N[+228][+1015]	1243
56433:3	121	G.RENPFVPTDIN[+812.318][+228.111][+27.995]STDLISTNMK.D	NA	N[+28][+228][+812]	1154.54	3	3461.6	3460.6	1	-1.7	18	NRagged	334.4	334.4	334.4	6.3	17	>gi|500051819|ref|WP_011731736.1| AMIN domain-containing protein [Campylobacter fetus]	392	NS_403_Glycosylation_Cff_HILIC_B2.55073.55073.3	controllerType=0 controllerNumber=1 scan=55073	127.765	Trypsin	B2	RENPFVPTDINSTDLISTNMK	N[+28][+228][+812]	1068
76655:3	30	N.IDVN[+1015.397][+228.111]DTVLEEFFEENRGNYR.D	NA	N[+228][+1015]	1235.22	3	3703.64	3702.66	1	-3.9	238	NRagged	334.48	334.48	334.48	4.6	36	>gi|488937882|ref|WP_002848957.1| peptidylprolyl isomerase [Campylobacter fetus]	1324	NS_403_Glycosylation_Cff_HILIC_B2.72325.72325.3	controllerType=0 controllerNumber=1 scan=72325	159.484	Trypsin	B2	IDVNDTVLEEFFEENRGNYR	N[+228][+1015]	1243
54435:3	121	G.RENPFVPTDIN[+812.318][+162.053][+228.111]STDLISTNMK.D	NA	N[+162][+228][+812]	1198.89	3	3594.65	3594.66	0	-2.4	18	NRagged	334.57	334.57	334.57	4.83	17	>gi|500051819|ref|WP_011731736.1| AMIN domain-containing protein [Campylobacter fetus]	392	NS_403_Glycosylation_Cff_HILIC_B2.53374.53374.3	controllerType=0 controllerNumber=1 scan=53374	124.784	Trypsin	B2	RENPFVPTDINSTDLISTNMK	N[+162][+228][+812]	1202
41300:2	43	V.DDQN[+1015.397][+228.111][+27.995]FTQIIDK.T	NA	N[+28][+228][+1015]	1304.57	2	2608.13	2608.14	0	-2.3	63	NRagged	334.69	334.69	334.69	5.8	23	>gi|500052095|ref|WP_011732012.1| S41 family peptidase [Campylobacter fetus]	312	NS_403_Glycosylation_Cff_HILIC_B3.41274.41274.2	controllerType=0 controllerNumber=1 scan=41274	100.915	Trypsin	B3	DDQNFTQIIDK	N[+28][+228][+1015]	1271
18819:2	102	K.N[+1015.397][+228.111][+27.995]ASLGHDLDSLK.S	NA	N[+28][+228][+1015]	1271.07	2	2541.14	2541.15	0	-3	47	Specific	334.74	334.74	334.74	5.82	16	>gi|488939763|ref|WP_002850838.1| mechanosensitive ion channel family protein [Campylobacter fetus]	504	NS_403_Glycosylation_Cff_HILIC_B1.21465.21465.2	controllerType=0 controllerNumber=1 scan=21465	60.8941	Trypsin	B1	NASLGHDLDSLK	N[+28][+228][+1015]	1271
66642:4	48	K.GIQIFEHNLGYKPQYFSYPYGEYN[+1015.397][+228.111]QTITNMAK.E	NA	N[+228][+1015]	1266.08	4	5061.31	5058.33	3	-5.2	146	Specific	334.77	334.77	263.56	7.55	18	>gi|488936759|ref|WP_002847834.1| polysaccharide deacetylase family protein [Campylobacter fetus]	1804	NS_403_Glycosylation_Cff_HILIC_B3.63641.63641.4	controllerType=0 controllerNumber=1 scan=63641	142.587	Trypsin	B3	GIQIFEHNLGYKPQYFSYPYGEYNQTITNMAK	N[+228][+1015]	1243
52513:3	172	K.ESLQQEIYDIN[+812.318][+162.053][+228.111]SSSENLSK.L	NA	N[+162][+228][+812]	1129.84	3	3387.5	3386.51	1	-3.6	164	Specific	334.81	334.81	51.28	6.46	11	>gi|488938278|ref|WP_002849353.1| mechanosensitive ion channel [Campylobacter fetus]	1151	NS_403_Glycosylation_Cff_HILIC_B2.51653.51653.3	controllerType=0 controllerNumber=1 scan=51653	121.525	Trypsin	B2	ESLQQEIYDINSSSENLSK	N[+162][+228][+812]	1202
66402:4	48	K.GIQIFEHNLGYKPQYFSYPYGEYN[+1015.397][+228.111][+27.995]QTITNMAK.E	NA	N[+28][+228][+1015]	1272.33	4	5086.31	5086.32	0	-2.1	146	Specific	334.81	334.81	334.81	8.36	18	>gi|488936759|ref|WP_002847834.1| polysaccharide deacetylase family protein [Campylobacter fetus]	1804	NS_403_Glycosylation_Cff_HILIC_B3.63431.63431.4	controllerType=0 controllerNumber=1 scan=63431	142.236	Trypsin	B3	GIQIFEHNLGYKPQYFSYPYGEYNQTITNMAK	N[+28][+228][+1015]	1271
32020:3	128	K.RLEVTSLLDNN[+1015.397][+228.111][+27.995]ETK.A	NA	N[+28][+228][+1015]	968.457	3	2903.36	2903.36	0	-2	184	Specific	334.93	334.93	334.93	6.68	13	>gi|488937448|ref|WP_002848523.1| ABC transporter substrate-binding protein [Campylobacter fetus]	1494	NS_403_Glycosylation_Cff_HILIC_B2.33539.33539.3	controllerType=0 controllerNumber=1 scan=33539	85.6652	Trypsin	B2	RLEVTSLLDNNETK	N[+28][+228][+1015]	1271
65263:3	59	K.AM[+15.995]FENN[+1015.397][+228.111]STQIRPGIFASVNVYGFYQK.N	NA	M[+16], N[+228][+1015]	1414.66	3	4241.96	4240.96	1	-0.6	270	Specific	335	335	1.2	7.85	30	>gi|488937039|ref|WP_002848114.1| efflux RND transporter periplasmic adaptor subunit [Campylobacter fetus]	1678	NS_403_Glycosylation_Cff_HILIC_B2.62843.62843.3	controllerType=0 controllerNumber=1 scan=62843	141.747	Trypsin	B2	AMFENNSTQIRPGIFASVNVYGFYQK	M[+16] N[+228][+1015]	1243
71961:3	59	K.AMFENN[+1015.397][+228.111][+27.995]STQIRPGIFASVNVYGFYQK.N	NA	N[+28][+228][+1015]	1418.32	3	4252.95	4252.96	0	-3.6	270	Specific	335.04	335.04	1.2	7.86	30	>gi|488937039|ref|WP_002848114.1| efflux RND transporter periplasmic adaptor subunit [Campylobacter fetus]	1678	NS_403_Glycosylation_Cff_HILIC_B2.68571.68571.3	controllerType=0 controllerNumber=1 scan=68571	152.572	Trypsin	B2	AMFENNSTQIRPGIFASVNVYGFYQK	N[+28][+228][+1015]	1271
48630:3	121	G.RENPFVPTDIN[+812.318][+162.053][+228.111][+27.995]STDLISTNM[+15.995]K.D	NA	M[+16], N[+28][+162][+228][+812]	1214.22	3	3640.64	3638.65	2	-3.9	18	NRagged	335.06	335.06	335.06	5.72	17	>gi|500051819|ref|WP_011731736.1| AMIN domain-containing protein [Campylobacter fetus]	392	NS_403_Glycosylation_Cff_HILIC_B2.48286.48286.3	controllerType=0 controllerNumber=1 scan=48286	115.378	Trypsin	B2	RENPFVPTDINSTDLISTNMK	M[+16] N[+28][+162][+228][+812]	1230
59662:2	48	K.IDSN[+1015.397][+228.111][+27.995]STSAQLYISGLGSMR.V	NA	N[+28][+228][+1015]	1636.74	2	3272.47	3271.48	1	-4	244	Specific	335.11	335.11	335.11	6.8	18	>gi|488936759|ref|WP_002847834.1| polysaccharide deacetylase family protein [Campylobacter fetus]	1804	NS_403_Glycosylation_Cff_HILIC_B3.57569.57569.2	controllerType=0 controllerNumber=1 scan=57569	131.936	Trypsin	B3	IDSNSTSAQLYISGLGSMR	N[+28][+228][+1015]	1271
70485:3	59	K.AMFENN[+812.318][+162.053][+228.111][+27.995]STQIRPGIFASVNVYGFYQK.N	NA	N[+28][+162][+228][+812]	1404.65	3	4211.93	4211.94	0	-2.1	270	Specific	335.33	335.33	1.2	8.15	30	>gi|488937039|ref|WP_002848114.1| efflux RND transporter periplasmic adaptor subunit [Campylobacter fetus]	1678	NS_403_Glycosylation_Cff_HILIC_B2.67293.67293.3	controllerType=0 controllerNumber=1 scan=67293	150.255	Trypsin	B2	AMFENNSTQIRPGIFASVNVYGFYQK	N[+28][+162][+228][+812]	1230
12153:2	57	K.DIN[+1015.397][+228.111][+27.995]ITQNK.N	NA	N[+28][+228][+1015]	1109	2	2217	2217	0	-2.5	266	Specific	335.37	279.19	279.19	5.5	29	>gi|644848395|ref|WP_025370316.1| DUF748 domain-containing protein [Campylobacter fetus]	140	NS_403_Glycosylation_Cff_HILIC_B3.14320.14320.2	controllerType=0 controllerNumber=1 scan=14320	42.6498	Trypsin	B3	DINITQNK	N[+28][+228][+1015]	1271
57775:2	40	K.IDSN[+1015.397][+228.111][+27.995]STSAQLYISGLGSMR.V	NA	N[+28][+228][+1015]	1636.24	2	3271.46	3271.48	0	-4.4	244	Specific	335.39	335.39	335.39	6.57	24	>gi|488936759|ref|WP_002847834.1| polysaccharide deacetylase family protein [Campylobacter fetus]	1804	NS_403_Glycosylation_Cff_HILIC_B1.57099.57099.2	controllerType=0 controllerNumber=1 scan=57099	131.974	Trypsin	B1	IDSNSTSAQLYISGLGSMR	N[+28][+228][+1015]	1271
55894:3	131	G.RENPFVPTDIN[+812.318][+162.053][+228.111][+27.995]STDLISTNMK.D	NA	N[+28][+162][+228][+812]	1208.22	3	3622.65	3622.66	0	-2	18	NRagged	335.43	275.15	275.15	6.15	15	>gi|500051819|ref|WP_011731736.1| AMIN domain-containing protein [Campylobacter fetus]	392	NS_403_Glycosylation_Cff_HILIC_B3.54244.54244.3	controllerType=0 controllerNumber=1 scan=54244	125.916	Trypsin	B3	RENPFVPTDINSTDLISTNMK	N[+28][+162][+228][+812]	1230
10140:2	117	K.LFNSDEN[+1015.397][+228.111][+27.995]K.T	NA	N[+28][+228][+1015]	1119.98	2	2238.95	2237.96	1	-3.3	827	Specific	335.5	259.93	259.93	4.96	14	>gi|488938034|ref|WP_002849109.1| hypothetical protein [Campylobacter fetus]	1253	NS_403_Glycosylation_Cff_HILIC_B2.12499.12499.2	controllerType=0 controllerNumber=1 scan=12499	39.0738	Trypsin	B2	LFNSDENK	N[+28][+228][+1015]	1271
13958:2	17	R.SVYDLN[+1015.397][+228.111]K.T	NA	N[+228][+1015]	1041.47	2	2081.93	2081.94	0	-2.1	197	Specific	335.55	218.06	218.06	5.28	42	>gi|500052006|ref|WP_011731923.1| DUF3298 domain-containing protein [Campylobacter fetus]	343	NS_403_Glycosylation_Cff_HILIC_B3.16060.16060.2	controllerType=0 controllerNumber=1 scan=16060	46.4686	Trypsin	B3	SVYDLNK	N[+228][+1015]	1243
72540:3	59	K.AMFENN[+1015.397][+228.111]STQIRPGIFASVNVYGFYQK.N	NA	N[+228][+1015]	1409.99	3	4227.97	4224.97	3	-2.2	270	Specific	335.58	335.58	1.2	8.15	30	>gi|488937039|ref|WP_002848114.1| efflux RND transporter periplasmic adaptor subunit [Campylobacter fetus]	1678	NS_403_Glycosylation_Cff_HILIC_B2.69059.69059.3	controllerType=0 controllerNumber=1 scan=69059	153.385	Trypsin	B2	AMFENNSTQIRPGIFASVNVYGFYQK	N[+228][+1015]	1243
20824:3	17	K.FKIDNN[+1015.397][+228.111][+27.995]ITNDDDAK.A	NA	N[+28][+228][+1015]	965.761	3	2895.27	2894.27	1	-1	218	Specific	335.61	335.61	335.61	6.74	42	>gi|500052006|ref|WP_011731923.1| DUF3298 domain-containing protein [Campylobacter fetus]	343	NS_403_Glycosylation_Cff_HILIC_B3.22776.22776.3	controllerType=0 controllerNumber=1 scan=22776	61.6744	Trypsin	B3	FKIDNNITNDDDAK	N[+28][+228][+1015]	1271
29221:3	33	R.SVYDLN[+812.318][+162.053][+228.111][+27.995]KTELIEK.L	NA	N[+28][+162][+228][+812]	928.104	3	2782.3	2782.3	0	-1.7	197	Specific	335.64	335.64	335.64	6.65	35	>gi|500052006|ref|WP_011731923.1| DUF3298 domain-containing protein [Campylobacter fetus]	343	NS_403_Glycosylation_Cff_HILIC_B1.31297.31297.3	controllerType=0 controllerNumber=1 scan=31297	82.1216	Trypsin	B1	SVYDLNKTELIEK	N[+28][+162][+228][+812]	1230
30107:2	17	R.SVYDLN[+812.318][+228.111][+27.995]KTELIEK.L	NA	N[+28][+228][+812]	1310.63	2	2620.25	2620.25	0	-0.2	197	Specific	335.64	298.54	298.54	5.47	42	>gi|500052006|ref|WP_011731923.1| DUF3298 domain-containing protein [Campylobacter fetus]	343	NS_403_Glycosylation_Cff_HILIC_B3.31302.31302.2	controllerType=0 controllerNumber=1 scan=31302	80.2344	Trypsin	B3	SVYDLNKTELIEK	N[+28][+228][+812]	1068
51218:2	54	R.IDGN[+1015.397][+228.111][+27.995]STIGITIDEAVSK.M	NA	N[+28][+228][+1015]	1503.2	2	3005.4	3004.4	1	-0.9	144	Specific	335.78	335.78	335.78	6.99	21	>gi|500052095|ref|WP_011732012.1| S41 family peptidase [Campylobacter fetus]	312	NS_403_Glycosylation_Cff_HILIC_B1.51264.51264.2	controllerType=0 controllerNumber=1 scan=51264	121.367	Trypsin	B1	IDGNSTIGITIDEAVSK	N[+28][+228][+1015]	1271
39922:2	54	V.DDQN[+1015.397][+228.111][+27.995]FTQIIDK.T	NA	N[+28][+228][+1015]	1305.07	2	2609.13	2608.14	1	-4.1	63	NRagged	335.81	335.81	335.81	5	20	>gi|500052095|ref|WP_011732012.1| S41 family peptidase [Campylobacter fetus]	312	NS_403_Glycosylation_Cff_HILIC_B2.40569.40569.2	controllerType=0 controllerNumber=1 scan=40569	100.266	Trypsin	B2	DDQNFTQIIDK	N[+28][+228][+1015]	1271
69643:3	59	K.AMFENN[+1015.397][+228.111]STQIRPGIFASVNVYGFYQK.N	NA	N[+228][+1015]	1408.99	3	4224.96	4224.97	0	-1.8	270	Specific	336.01	336.01	1.2	8.15	30	>gi|488937039|ref|WP_002848114.1| efflux RND transporter periplasmic adaptor subunit [Campylobacter fetus]	1678	NS_403_Glycosylation_Cff_HILIC_B2.66577.66577.3	controllerType=0 controllerNumber=1 scan=66577	148.871	Trypsin	B2	AMFENNSTQIRPGIFASVNVYGFYQK	N[+228][+1015]	1243
47960:3	121	G.RENPFVPTDIN[+1015.397][+228.111]STDLISTNM[+15.995]K.D	NA	M[+16], N[+228][+1015]	1218.23	3	3652.68	3651.68	1	-2.2	18	NRagged	336.08	336.08	336.08	6.3	17	>gi|500051819|ref|WP_011731736.1| AMIN domain-containing protein [Campylobacter fetus]	392	NS_403_Glycosylation_Cff_HILIC_B2.47730.47730.3	controllerType=0 controllerNumber=1 scan=47730	114.432	Trypsin	B2	RENPFVPTDINSTDLISTNMK	M[+16] N[+228][+1015]	1243
83361:3	100	K.KANTNNELIQNDFN[+1015.397][+228.111][+27.995]ISLPSNFFITAK.S	NA	N[+28][+228][+1015]	1409.01	3	4225	4225.01	0	-0.9	195	Specific	336.1	330.59	330.59	8.4	22	>gi|488938034|ref|WP_002849109.1| hypothetical protein [Campylobacter fetus]	1253	NS_403_Glycosylation_Cff_HILIC_B3.77341.77341.3	controllerType=0 controllerNumber=1 scan=77341	167.539	Trypsin	B3	KANTNNELIQNDFNISLPSNFFITAK	N[+28][+228][+1015]	1271
72488:3	59	K.AMFENN[+1015.397][+228.111][+27.995]STQIRPGIFASVNVYGFYQK.N	NA	N[+28][+228][+1015]	1418.32	3	4252.96	4252.96	0	-1.5	270	Specific	336.13	336.13	1.2	7.85	30	>gi|488937039|ref|WP_002848114.1| efflux RND transporter periplasmic adaptor subunit [Campylobacter fetus]	1678	NS_403_Glycosylation_Cff_HILIC_B2.69015.69015.3	controllerType=0 controllerNumber=1 scan=69015	153.309	Trypsin	B2	AMFENNSTQIRPGIFASVNVYGFYQK	N[+28][+228][+1015]	1271
65088:3	31	K.KGESN[+1015.397][+228.111][+27.995]ATTAVTVLEDNEDFPINELR.D	NA	N[+28][+228][+1015]	1345.29	3	4033.85	4033.85	0	-0.4	295	Specific	336.19	336.19	336.19	7.51	33	>gi|488937882|ref|WP_002848957.1| peptidylprolyl isomerase [Campylobacter fetus]	1324	NS_403_Glycosylation_Cff_HILIC_B1.63526.63526.3	controllerType=0 controllerNumber=1 scan=63526	143.02	Trypsin	B1	KGESNATTAVTVLEDNEDFPINELR	N[+28][+228][+1015]	1271
22586:4	68	R.TKQDAIDKFDNEPMSVDSN[+812.318][+162.053][+228.111]ETN[+1015.397][+228.111][+27.995]STK.E	NA	N[+28][+162][+228]*2[+812][+1015]	1323.57	4	5291.25	5288.26	3	-2.9	164	Specific	336.2	336.2	1.2	8.12	43	>gi|488938699|ref|WP_002849774.1| CvpA family protein [Campylobacter fetus]	948	NS_403_Glycosylation_Cff_HILIC_B3.24539.24539.4	controllerType=0 controllerNumber=1 scan=24539	65.8072	Trypsin	B3	TKQDAIDKFDNEPMSVDSNETNSTK	N[+28][+162][+228]*2[+812][+1015]	2473
42280:2	145	K.ESEYNSVLADLN[+1015.397][+228.111]STK.E	NA	N[+228][+1015]	1457.15	2	2913.3	2913.3	0	-1.4	148	Specific	336.29	307.25	307.25	6.18	11	>gi|488937783|ref|WP_002848858.1| OmpA family protein [Campylobacter fetus]	1369	NS_403_Glycosylation_Cff_HILIC_B1.43199.43199.2	controllerType=0 controllerNumber=1 scan=43199	106.169	Trypsin	B1	ESEYNSVLADLNSTK	N[+228][+1015]	1243
46329:2	90	K.FEQN[+1015.397][+228.111][+27.995]ASILPDLGK.S	NA	N[+28][+228][+1015]	1353.13	2	2705.25	2703.25	2	-2.9	34	Specific	336.3	336.3	336.3	6.57	21	>gi|488937889|ref|WP_002848964.1| glycoside hydrolase [Campylobacter fetus]	1321	NS_403_Glycosylation_Cff_HILIC_B3.45824.45824.2	controllerType=0 controllerNumber=1 scan=45824	110.183	Trypsin	B3	FEQNASILPDLGK	N[+28][+228][+1015]	1271
08902:3	18	K.SEFRTDKDTN[+1015.397][+228.111][+27.995]ETELSAQK.Q	NA	N[+28][+228][+1015]	1124.17	3	3370.48	3370.49	0	-2.2	128	Specific	336.59	336.59	336.59	7.16	43	>gi|500052006|ref|WP_011731923.1| DUF3298 domain-containing protein [Campylobacter fetus]	343	NS_403_Glycosylation_Cff_HILIC_B2.11136.11136.3	controllerType=0 controllerNumber=1 scan=11136	35.7884	Trypsin	B2	SEFRTDKDTNETELSAQK	N[+28][+228][+1015]	1271
23200:4	148	K.QDAIDKFDNEPMSVDSN[+1015.397][+228.111]ETN[+812.318][+228.111]STKEDR.-	NA	N[+228]*2[+812][+1015]	1318.06	4	5269.23	5269.24	0	-0.6	166	Specific	336.83	336.83	0	7.62	29	>gi|488938699|ref|WP_002849774.1| CvpA family protein [Campylobacter fetus]	948	NS_403_Glycosylation_Cff_HILIC_B1.25883.25883.2	controllerType=0 controllerNumber=1 scan=25883	71.1023	Trypsin	B1	QDAIDKFDNEPMSVDSNETNSTKEDR	N[+228]*2[+812][+1015]	2283
27233:2	33	R.SVYDLN[+812.318][+228.111]KTELIEK.L	NA	N[+228][+812]	1296.63	2	2592.25	2592.26	0	-2	197	Specific	336.97	336.97	336.97	6.3	35	>gi|500052006|ref|WP_011731923.1| DUF3298 domain-containing protein [Campylobacter fetus]	343	NS_403_Glycosylation_Cff_HILIC_B1.29496.29496.2	controllerType=0 controllerNumber=1 scan=29496	78.4977	Trypsin	B1	SVYDLNKTELIEK	N[+228][+812]	1040
70295:3	61	K.AMFEN[+1015.397][+228.111]NSTQIRPGIFASVNVYGFYQK.N	NA	N[+228][+1015]	1409.33	3	4225.96	4224.97	1	-2.4	270	Specific	337.01	337.01	1.5	8.66	32	>gi|488937039|ref|WP_002848114.1| efflux RND transporter periplasmic adaptor subunit [Campylobacter fetus]	1678	NS_403_Glycosylation_Cff_HILIC_B3.66745.66745.3	controllerType=0 controllerNumber=1 scan=66745	148.645	Trypsin	B3	AMFENNSTQIRPGIFASVNVYGFYQK	N[+228][+1015]	1243
20700:2	73	K.N[+812.318][+228.111][+27.995]ASLGHDLDSLK.S	NA	N[+28][+228][+812]	1170.04	2	2339.07	2338.07	1	-1.7	47	Specific	337.05	337.05	337.05	6.43	17	>gi|488939763|ref|WP_002850838.1| mechanosensitive ion channel family protein [Campylobacter fetus]	504	NS_403_Glycosylation_Cff_HILIC_B3.22660.22660.2	controllerType=0 controllerNumber=1 scan=22660	61.4349	Trypsin	B3	NASLGHDLDSLK	N[+28][+228][+812]	1068
75077:3	32	I.DVN[+1015.397][+228.111][+27.995]DTVLEEFFEENRGNYR.D	NA	N[+28][+228][+1015]	1206.52	3	3617.56	3617.57	0	-2.1	239	NRagged	337.2	337.2	337.2	4.86	33	>gi|488937882|ref|WP_002848957.1| peptidylprolyl isomerase [Campylobacter fetus]	1324	NS_403_Glycosylation_Cff_HILIC_B3.70746.70746.3	controllerType=0 controllerNumber=1 scan=70746	155.812	Trypsin	B3	DVNDTVLEEFFEENRGNYR	N[+28][+228][+1015]	1271
53661:2	18	R.EIHFAPIAVVSYNDSN[+812.318][+228.111]VTVK.M	NA	N[+228][+812]	1622.78	2	3244.56	3243.57	1	-3.8	78	Specific	337.23	337.23	5.2	6.83	43	>gi|500052006|ref|WP_011731923.1| DUF3298 domain-containing protein [Campylobacter fetus]	343	NS_403_Glycosylation_Cff_HILIC_B2.52694.52694.2	controllerType=0 controllerNumber=1 scan=52694	123.539	Trypsin	B2	EIHFAPIAVVSYNDSNVTVK	N[+228][+812]	1040
41514:3	266	R.FVDSN[+812.318][+162.053][+228.111][+27.995]GTSRPLQVSLNFR.K	NA	N[+28][+162][+228][+812]	1090.18	3	3268.53	3267.53	1	0	138	Specific	337.26	337.26	337.26	6.92	13	>gi|488937025|ref|WP_002848100.1| hypothetical protein [Campylobacter fetus]	1688	NS_403_Glycosylation_Cff_HILIC_B3.41448.41448.3	controllerType=0 controllerNumber=1 scan=41448	101.23	Trypsin	B3	FVDSNGTSRPLQVSLNFR	N[+28][+162][+228][+812]	1230
83057:2	309	R.YKDSN[+1015.397][+228.111]ESSNLLDILNQGI.-	NA	N[+228][+1015]	1633.75	2	3266.5	3266.51	0	-1.3	160	CRagged	337.27	321.9	321.9	7.13	7	>gi|488938736|ref|WP_002849811.1| nitrate reductase [Campylobacter fetus]	940	NS_403_Glycosylation_Cff_HILIC_B1.78354.78354.2	controllerType=0 controllerNumber=1 scan=78354	168.927	Trypsin	B1	YKDSNESSNLLDILNQGI	N[+228][+1015]	1243
78947:3	59	K.AMFENN[+1015.397][+228.111]STQIRPGIFASVNVYGFYQK.N	NA	N[+228][+1015]	1409.99	3	4227.96	4224.97	3	-4.1	270	Specific	337.4	337.4	1.2	7.57	30	>gi|488937039|ref|WP_002848114.1| efflux RND transporter periplasmic adaptor subunit [Campylobacter fetus]	1678	NS_403_Glycosylation_Cff_HILIC_B2.74267.74267.3	controllerType=0 controllerNumber=1 scan=74267	163.236	Trypsin	B2	AMFENNSTQIRPGIFASVNVYGFYQK	N[+228][+1015]	1243
30606:3	296	K.NGYEISDLN[+1015.397][+228.111][+27.995]NSNIHIK.A	NA	N[+28][+228][+1015]	1034.8	3	3102.39	3102.4	0	-2.8	65	Specific	337.49	337.49	337.49	6.17	9	>gi|488937434|ref|WP_002848509.1| hypothetical protein [Campylobacter fetus]	1500	NS_403_Glycosylation_Cff_HILIC_B1.32550.32550.3	controllerType=0 controllerNumber=1 scan=32550	84.6434	Trypsin	B1	NGYEISDLNNSNIHIK	N[+28][+228][+1015]	1271
08469:3	18	K.SEFRTDKDTN[+1015.397][+228.111]ETELSAQK.Q	NA	N[+228][+1015]	1114.83	3	3342.48	3342.5	0	-4.3	128	Specific	337.58	337.58	337.58	6.58	43	>gi|500052006|ref|WP_011731923.1| DUF3298 domain-containing protein [Campylobacter fetus]	343	NS_403_Glycosylation_Cff_HILIC_B2.10693.10693.3	controllerType=0 controllerNumber=1 scan=10693	34.8906	Trypsin	B2	SEFRTDKDTNETELSAQK	N[+228][+1015]	1243
65959:3	32	K.KGESN[+1015.397][+228.111][+27.995]ATTAVTVLEDNEDFPINELR.D	NA	N[+28][+228][+1015]	1345.29	3	4033.84	4033.85	0	-1.9	295	Specific	337.6	326.33	326.33	7.38	33	>gi|488937882|ref|WP_002848957.1| peptidylprolyl isomerase [Campylobacter fetus]	1324	NS_403_Glycosylation_Cff_HILIC_B3.63073.63073.3	controllerType=0 controllerNumber=1 scan=63073	141.667	Trypsin	B3	KGESNATTAVTVLEDNEDFPINELR	N[+28][+228][+1015]	1271
56035:2	54	R.IDGN[+1015.397][+228.111][+27.995]STIGITIDEAVSK.M	NA	N[+28][+228][+1015]	1503.2	2	3005.4	3004.4	1	-2.2	144	Specific	337.64	337.64	337.64	7.41	20	>gi|500052095|ref|WP_011732012.1| S41 family peptidase [Campylobacter fetus]	312	NS_403_Glycosylation_Cff_HILIC_B2.54714.54714.2	controllerType=0 controllerNumber=1 scan=54714	127.082	Trypsin	B2	IDGNSTIGITIDEAVSK	N[+28][+228][+1015]	1271
66610:4	48	K.GIQIFEHNLGYKPQYFSYPYGEYN[+1015.397][+228.111][+27.995]QTITNMAK.E	NA	N[+28][+228][+1015]	1272.33	4	5086.32	5086.32	0	-1.5	146	Specific	337.66	337.66	337.66	8.1	18	>gi|488936759|ref|WP_002847834.1| polysaccharide deacetylase family protein [Campylobacter fetus]	1804	NS_403_Glycosylation_Cff_HILIC_B3.63616.63616.4	controllerType=0 controllerNumber=1 scan=63616	142.538	Trypsin	B3	GIQIFEHNLGYKPQYFSYPYGEYNQTITNMAK	N[+28][+228][+1015]	1271
51087:2	54	R.IDGN[+812.318][+162.053][+228.111]STIGITIDEAVSK.M	NA	N[+162][+228][+812]	1468.19	2	2935.37	2935.38	0	-1.3	144	Specific	338	333.66	333.66	6.99	21	>gi|500052095|ref|WP_011732012.1| S41 family peptidase [Campylobacter fetus]	312	NS_403_Glycosylation_Cff_HILIC_B1.51152.51152.2	controllerType=0 controllerNumber=1 scan=51152	121.201	Trypsin	B1	IDGNSTIGITIDEAVSK	N[+162][+228][+812]	1202
40579:3	249	R.FVDSN[+812.318][+162.053][+228.111][+27.995]GTSRPLQVSLNFR.K	NA	N[+28][+162][+228][+812]	1089.85	3	3267.52	3267.53	0	-1.6	138	Specific	338.03	338.03	338.03	7.41	10	>gi|488937025|ref|WP_002848100.1| hypothetical protein [Campylobacter fetus]	1688	NS_403_Glycosylation_Cff_HILIC_B2.41140.41140.3	controllerType=0 controllerNumber=1 scan=41140	101.385	Trypsin	B2	FVDSNGTSRPLQVSLNFR	N[+28][+162][+228][+812]	1230
43183:2	43	V.DDQN[+1015.397][+228.111][+27.995]FTQIIDK.T	NA	N[+28][+228][+1015]	1304.57	2	2608.13	2608.14	0	-2.8	63	NRagged	338.18	338.18	338.18	5.47	23	>gi|500052095|ref|WP_011732012.1| S41 family peptidase [Campylobacter fetus]	312	NS_403_Glycosylation_Cff_HILIC_B3.42894.42894.2	controllerType=0 controllerNumber=1 scan=42894	104.065	Trypsin	B3	DDQNFTQIIDK	N[+28][+228][+1015]	1271
53590:3	100	K.DNFENIVNEYKNNQAAMNNN[+812.318][+162.053][+228.111]QTVAAPLK.A	NA	N[+162][+228][+812]	1457	3	4368.97	4366.99	2	-5.3	99	Specific	338.33	338.33	338.33	6.89	15	>gi|488938689|ref|WP_002849764.1| SPOR domain-containing protein [Campylobacter fetus]	953	NS_403_Glycosylation_Cff_HILIC_B1.53441.53441.3	controllerType=0 controllerNumber=1 scan=53441	125.469	Trypsin	B1	DNFENIVNEYKNNQAAMNNNQTVAAPLK	N[+162][+228][+812]	1202
41577:2	43	V.DDQN[+812.318][+162.053][+228.111][+27.995]FTQIIDK.T	NA	N[+28][+162][+228][+812]	1284.06	2	2567.11	2567.11	0	-2.1	63	NRagged	338.55	338.55	338.55	5.8	23	>gi|500052095|ref|WP_011732012.1| S41 family peptidase [Campylobacter fetus]	312	NS_403_Glycosylation_Cff_HILIC_B3.41500.41500.2	controllerType=0 controllerNumber=1 scan=41500	101.325	Trypsin	B3	DDQNFTQIIDK	N[+28][+162][+228][+812]	1230
49082:3	121	G.RENPFVPTDIN[+1015.397][+228.111]STDLISTNM[+15.995]K.D	NA	M[+16], N[+228][+1015]	1218.23	3	3652.68	3651.68	1	-2.2	18	NRagged	338.66	335.76	335.76	5.12	17	>gi|500051819|ref|WP_011731736.1| AMIN domain-containing protein [Campylobacter fetus]	392	NS_403_Glycosylation_Cff_HILIC_B2.48663.48663.3	controllerType=0 controllerNumber=1 scan=48663	116.025	Trypsin	B2	RENPFVPTDINSTDLISTNMK	M[+16] N[+228][+1015]	1243
55684:3	131	G.RENPFVPTDIN[+1015.397][+228.111][+27.995]STDLISTNM[+15.995]K.D	NA	M[+16], N[+28][+228][+1015]	1227.9	3	3681.67	3679.68	2	-3.6	18	NRagged	338.74	338.74	338.74	6.2	15	>gi|500051819|ref|WP_011731736.1| AMIN domain-containing protein [Campylobacter fetus]	392	NS_403_Glycosylation_Cff_HILIC_B3.54057.54057.3	controllerType=0 controllerNumber=1 scan=54057	125.571	Trypsin	B3	RENPFVPTDINSTDLISTNMK	M[+16] N[+28][+228][+1015]	1271
54489:3	121	G.RENPFVPTDIN[+1015.397][+228.111]STDLISTNM[+15.995]K.D	NA	M[+16], N[+228][+1015]	1217.9	3	3651.67	3651.68	0	-2.6	18	NRagged	338.79	338.79	338.79	6.3	17	>gi|500051819|ref|WP_011731736.1| AMIN domain-containing protein [Campylobacter fetus]	392	NS_403_Glycosylation_Cff_HILIC_B2.53420.53420.3	controllerType=0 controllerNumber=1 scan=53420	124.865	Trypsin	B2	RENPFVPTDINSTDLISTNMK	M[+16] N[+228][+1015]	1243
38485:2	133	K.DINDKN[+1015.397][+228.111][+27.995]STFISETYPIK.T	NA	N[+28][+228][+1015]	1628.75	2	3256.48	3256.49	0	-1.8	326	Specific	338.8	338.8	338.8	7.09	15	>gi|500052249|ref|WP_011732166.1| tetratricopeptide repeat protein [Campylobacter fetus]	274	NS_403_Glycosylation_Cff_HILIC_B1.39928.39928.2	controllerType=0 controllerNumber=1 scan=39928	100.015	Trypsin	B1	DINDKNSTFISETYPIK	N[+28][+228][+1015]	1271
77930:3	31	K.GESN[+1015.397][+228.111][+27.995]ATTAVTVLEDNEDFPINELR.D	NA	N[+28][+228][+1015]	1302.59	3	3905.75	3905.76	0	-2.6	296	Specific	338.81	338.81	338.81	5.42	33	>gi|488937882|ref|WP_002848957.1| peptidylprolyl isomerase [Campylobacter fetus]	1324	NS_403_Glycosylation_Cff_HILIC_B1.74222.74222.3	controllerType=0 controllerNumber=1 scan=74222	161.956	Trypsin	B1	GESNATTAVTVLEDNEDFPINELR	N[+28][+228][+1015]	1271
11604:2	48	K.DIN[+1015.397][+228.111][+27.995]ITQNK.N	NA	N[+28][+228][+1015]	1109	2	2217	2217	0	-1.8	266	Specific	338.87	218.95	218.95	4.89	30	>gi|644848395|ref|WP_025370316.1| DUF748 domain-containing protein [Campylobacter fetus]	140	NS_403_Glycosylation_Cff_HILIC_B2.14064.14064.2	controllerType=0 controllerNumber=1 scan=14064	42.8041	Trypsin	B2	DINITQNK	N[+28][+228][+1015]	1271
03123:2	573	K.IMN[+1015.397][+228.111]SSDDNK.T	NA	N[+228][+1015]	1133.98	2	2266.95	2266.95	0	-1.7	259	Specific	338.92	338.92	21.65	5.62	4	>gi|500051768|ref|WP_011731685.1| PDZ domain-containing protein [Campylobacter fetus]	407	NS_403_Glycosylation_Cff_HILIC_B2.4975.4975.2	controllerType=0 controllerNumber=1 scan=4975	20.9794	Trypsin	B2	IMNSSDDNK	N[+228][+1015]	1243
23493:4	68	R.TKQDAIDKFDNEPMSVDSN[+1015.397][+228.111][+27.995]ETN[+1015.397][+228.111][+27.995]STK.E	NA	N[+28]*2[+228]*2[+1015]*2	1340.33	4	5358.28	5357.28	1	-0.7	164	Specific	339	339	339	8.19	43	>gi|488938699|ref|WP_002849774.1| CvpA family protein [Campylobacter fetus]	948	NS_403_Glycosylation_Cff_HILIC_B3.25304.25304.4	controllerType=0 controllerNumber=1 scan=25304	67.3699	Trypsin	B3	TKQDAIDKFDNEPMSVDSNETNSTK	N[+28]*2[+228]*2[+1015]*2	2542
53902:2	43	K.YYVDDQN[+1015.397][+228.111]FTQIIDK.T	NA	N[+228][+1015]	1503.18	2	3005.35	3005.34	0	3.9	60	Specific	339.08	339.08	339.08	4.68	23	>gi|500052095|ref|WP_011732012.1| S41 family peptidase [Campylobacter fetus]	312	NS_403_Glycosylation_Cff_HILIC_B3.52522.52522.2	controllerType=0 controllerNumber=1 scan=52522	122.754	Trypsin	B3	YYVDDQNFTQIIDK	N[+228][+1015]	1243
74192:4	31	T.KFIPQTNIDVN[+1015.397][+228.111]DTVLEEFFEENRGNYR.D	NA	N[+228][+1015]	1133.53	4	4531.1	4531.1	0	-2.1	231	NRagged	339.12	339.12	339.12	5.54	33	>gi|488937882|ref|WP_002848957.1| peptidylprolyl isomerase [Campylobacter fetus]	1324	NS_403_Glycosylation_Cff_HILIC_B1.71210.71210.4	controllerType=0 controllerNumber=1 scan=71210	156.762	Trypsin	B1	KFIPQTNIDVNDTVLEEFFEENRGNYR	N[+228][+1015]	1243
39671:3	174	S.MIPWNERPGEAN[+1015.397][+228.111]STAAFAAQYNK.Q	NA	N[+228][+1015]	1270.91	3	3810.73	3809.72	1	0.2	629	NRagged	339.14	339.14	339.14	6.84	15	>gi|488937038|ref|WP_002848113.1| multidrug efflux RND transporter permease subunit [Campylobacter fetus]	1679	NS_403_Glycosylation_Cff_HILIC_B3.39863.39863.3	controllerType=0 controllerNumber=1 scan=39863	98.1827	Trypsin	B3	MIPWNERPGEANSTAAFAAQYNK	N[+228][+1015]	1243
74281:4	112	K.YQIVDLN[+1015.397][+228.111][+27.995]DSVMEYSVAHSSSIYLFDKK.G	NA	N[+28][+228][+1015]	1106.51	4	4423.02	4423.03	0	-1.9	133	Specific	339.23	339.23	339.23	7.49	11	>gi|488938842|ref|WP_002849917.1| SCO family protein [Campylobacter fetus]	894	NS_403_Glycosylation_Cff_HILIC_B3.70132.70132.4	controllerType=0 controllerNumber=1 scan=70132	154.712	Trypsin	B3	YQIVDLNDSVMEYSVAHSSSIYLFDKK	N[+28][+228][+1015]	1271
31232:3	128	K.RLEVTSLLDNN[+812.318][+162.053][+228.111]ETK.A	NA	N[+162][+228][+812]	945.45	3	2834.34	2834.34	0	-2	184	Specific	339.26	339.26	339.26	6.68	13	>gi|488937448|ref|WP_002848523.1| ABC transporter substrate-binding protein [Campylobacter fetus]	1494	NS_403_Glycosylation_Cff_HILIC_B2.32801.32801.3	controllerType=0 controllerNumber=1 scan=32801	84.173	Trypsin	B2	RLEVTSLLDNNETK	N[+162][+228][+812]	1202
14023:2	17	R.SVYDLN[+812.318][+228.111]K.T	NA	N[+228][+812]	939.929	2	1878.85	1878.86	0	-4.8	197	Specific	339.26	222.18	222.18	4.46	42	>gi|500052006|ref|WP_011731923.1| DUF3298 domain-containing protein [Campylobacter fetus]	343	NS_403_Glycosylation_Cff_HILIC_B3.16121.16121.2	controllerType=0 controllerNumber=1 scan=16121	46.5721	Trypsin	B3	SVYDLNK	N[+228][+812]	1040
78096:3	32	K.GESN[+812.318][+162.053][+228.111]ATTAVTVLEDNEDFPINELR.D	NA	N[+162][+228][+812]	1280.58	3	3839.73	3836.73	3	-4	296	Specific	339.33	339.33	339.33	7.31	33	>gi|488937882|ref|WP_002848957.1| peptidylprolyl isomerase [Campylobacter fetus]	1324	NS_403_Glycosylation_Cff_HILIC_B3.73100.73100.3	controllerType=0 controllerNumber=1 scan=73100	160.021	Trypsin	B3	GESNATTAVTVLEDNEDFPINELR	N[+162][+228][+812]	1202
53972:3	57	K.LNPFTYEAN[+1015.397][+228.111][+27.995]ITGVEFSRK.S	NA	N[+28][+228][+1015]	1119.86	3	3357.56	3357.56	0	-1.3	52	Specific	339.37	295.67	295.67	7.12	29	>gi|644848395|ref|WP_025370316.1| DUF748 domain-containing protein [Campylobacter fetus]	140	NS_403_Glycosylation_Cff_HILIC_B3.52583.52583.3	controllerType=0 controllerNumber=1 scan=52583	122.87	Trypsin	B3	LNPFTYEANITGVEFSRK	N[+28][+228][+1015]	1271
65327:3	57	K.N[+812.318][+162.053][+228.111]GSLEFKDDSLALPFDTNITK.I	NA	N[+162][+228][+812]	1177.22	3	3529.64	3527.64	2	-1.3	664	Specific	339.49	339.49	5.75	7.48	29	>gi|644848395|ref|WP_025370316.1| DUF748 domain-containing protein [Campylobacter fetus]	140	NS_403_Glycosylation_Cff_HILIC_B3.62512.62512.3	controllerType=0 controllerNumber=1 scan=62512	140.686	Trypsin	B3	NGSLEFKDDSLALPFDTNITK	N[+162][+228][+812]	1202
45587:2	90	K.FEQN[+812.318][+162.053][+228.111]ASILPDLGK.S	NA	N[+162][+228][+812]	1318.12	2	2635.22	2634.23	1	-3.1	34	Specific	339.69	339.69	339.69	6.57	21	>gi|488937889|ref|WP_002848964.1| glycoside hydrolase [Campylobacter fetus]	1321	NS_403_Glycosylation_Cff_HILIC_B3.45113.45113.2	controllerType=0 controllerNumber=1 scan=45113	108.653	Trypsin	B3	FEQNASILPDLGK	N[+162][+228][+812]	1202
24139:4	68	R.TKQDAIDKFDNEPMSVDSN[+1015.397][+228.111]ETN[+1015.397][+228.111][+27.995]STK.E	NA	N[+28][+228]*2[+1015]*2	1333.07	4	5329.27	5329.28	0	-2.5	164	Specific	339.7	339.7	1.2	8.45	43	>gi|488938699|ref|WP_002849774.1| CvpA family protein [Campylobacter fetus]	948	NS_403_Glycosylation_Cff_HILIC_B3.25827.25827.4	controllerType=0 controllerNumber=1 scan=25827	68.4142	Trypsin	B3	TKQDAIDKFDNEPMSVDSNETNSTK	N[+28][+228]*2[+1015]*2	2514
55041:3	107	K.DNFENIVNEYKNNQAAMNNN[+812.318][+162.053][+228.111]QTVAAPLK.A	NA	N[+162][+228][+812]	1457.33	3	4369.98	4366.99	3	-5.2	99	Specific	339.97	339.97	339.97	6.85	15	>gi|488938689|ref|WP_002849764.1| SPOR domain-containing protein [Campylobacter fetus]	953	NS_403_Glycosylation_Cff_HILIC_B2.53867.53867.3	controllerType=0 controllerNumber=1 scan=53867	125.629	Trypsin	B2	DNFENIVNEYKNNQAAMNNNQTVAAPLK	N[+162][+228][+812]	1202
12649:2	114	K.KDDLFTDN[+812.318][+162.053][+228.111]NSSVK.-	NA	N[+162][+228][+812]	1343.09	2	2685.18	2685.19	0	-3	165	Specific	339.98	290.29	0.8	5.64	25	>gi|488937465|ref|WP_002848540.1| hypothetical protein [Campylobacter fetus]	1488	NS_403_Glycosylation_Cff_HILIC_B2.15158.15158.2	controllerType=0 controllerNumber=1 scan=15158	45.3124	Trypsin	B2	KDDLFTDNNSSVK	N[+162][+228][+812]	1202
12201:3	117	K.FKVDSN[+1015.397][+228.111]ISDSDK.N	NA	N[+228][+1015]	866.722	3	2598.15	2598.16	0	-2.2	94	Specific	340.06	340.06	340.06	7.01	30	>gi|500052173|ref|WP_011732090.1| divergent polysaccharide deacetylase family protein [Campylobacter fetus]	291	NS_403_Glycosylation_Cff_HILIC_B3.14368.14368.3	controllerType=0 controllerNumber=1 scan=14368	42.7681	Trypsin	B3	FKVDSNISDSDK	N[+228][+1015]	1243
44941:2	105	K.FEQN[+1015.397][+228.111]ASILPDLGK.S	NA	N[+228][+1015]	1338.13	2	2675.25	2675.26	0	-2.8	34	Specific	340.12	330.45	330.45	6.38	16	>gi|488937889|ref|WP_002848964.1| glycoside hydrolase [Campylobacter fetus]	1321	NS_403_Glycosylation_Cff_HILIC_B2.45027.45027.2	controllerType=0 controllerNumber=1 scan=45027	109.176	Trypsin	B2	FEQNASILPDLGK	N[+228][+1015]	1243
65409:4	42	K.GIQIFEHNLGYKPQYFSYPYGEYN[+812.318][+162.053][+228.111]QTITNMAK.E	NA	N[+162][+228][+812]	1255.08	4	5017.29	5017.3	0	-1.8	146	Specific	340.3	340.3	340.3	8.17	23	>gi|488936759|ref|WP_002847834.1| polysaccharide deacetylase family protein [Campylobacter fetus]	1804	NS_403_Glycosylation_Cff_HILIC_B2.62972.62972.4	controllerType=0 controllerNumber=1 scan=62972	141.962	Trypsin	B2	GIQIFEHNLGYKPQYFSYPYGEYNQTITNMAK	N[+162][+228][+812]	1202
12053:2	347	K.DVN[+812.318][+228.111]TTC[+57.021]PIK.F	NA	C[+57], N[+228][+812]	1044.47	2	2087.94	2087.94	0	-2.9	27	Specific	340.31	340.31	340.31	5.33	7	>gi|488937598|ref|WP_002848673.1| hypothetical protein [Campylobacter fetus]	1428	NS_403_Glycosylation_Cff_HILIC_B2.14515.14515.2	controllerType=0 controllerNumber=1 scan=14515	43.8521	Trypsin	B2	DVNTTCPIK	N[+228][+812]	1040
66807:3	32	K.KGESN[+812.318][+228.111][+27.995]ATTAVTVLEDNEDFPINELR.D	NA	N[+28][+228][+812]	1277.93	3	3831.77	3830.77	1	-1.9	295	Specific	340.41	340.41	340.41	8.66	33	>gi|488937882|ref|WP_002848957.1| peptidylprolyl isomerase [Campylobacter fetus]	1324	NS_403_Glycosylation_Cff_HILIC_B3.63782.63782.3	controllerType=0 controllerNumber=1 scan=63782	142.829	Trypsin	B3	KGESNATTAVTVLEDNEDFPINELR	N[+28][+228][+812]	1068
81888:3	89	K.KANTNNELIQNDFN[+1015.397][+228.111][+27.995]ISLPSNFFITAK.S	NA	N[+28][+228][+1015]	1409	3	4224.99	4225.01	0	-4.6	195	Specific	340.43	340.43	340.43	7.09	18	>gi|488938034|ref|WP_002849109.1| hypothetical protein [Campylobacter fetus]	1253	NS_403_Glycosylation_Cff_HILIC_B1.77401.77401.3	controllerType=0 controllerNumber=1 scan=77401	167.317	Trypsin	B1	KANTNNELIQNDFNISLPSNFFITAK	N[+28][+228][+1015]	1271
81241:3	117	K.KANTNNELIQNDFN[+1015.397][+228.111]ISLPSNFFITAK.S	NA	N[+228][+1015]	1399.67	3	4197.01	4197.01	0	-1.8	195	Specific	340.5	340.5	340.5	8.15	14	>gi|488938034|ref|WP_002849109.1| hypothetical protein [Campylobacter fetus]	1253	NS_403_Glycosylation_Cff_HILIC_B2.76114.76114.3	controllerType=0 controllerNumber=1 scan=76114	166.658	Trypsin	B2	KANTNNELIQNDFNISLPSNFFITAK	N[+228][+1015]	1243
29303:2	33	R.SVYDLN[+812.318][+228.111][+27.995]KTELIEK.L	NA	N[+28][+228][+812]	1311.13	2	2621.25	2620.25	1	-2	197	Specific	340.56	340.56	340.56	6.3	35	>gi|500052006|ref|WP_011731923.1| DUF3298 domain-containing protein [Campylobacter fetus]	343	NS_403_Glycosylation_Cff_HILIC_B1.31365.31365.2	controllerType=0 controllerNumber=1 scan=31365	82.2345	Trypsin	B1	SVYDLNKTELIEK	N[+28][+228][+812]	1068
23981:2	225	R.ISDLN[+812.318][+162.053][+228.111]LTM[+15.995]PGR.W	NA	M[+16], N[+162][+228][+812]	1218.56	2	2436.11	2435.11	1	-2.9	143	Specific	340.6	337.69	337.69	6.38	13	>gi|488937490|ref|WP_002848565.1| hypothetical protein [Campylobacter fetus]	1478	NS_403_Glycosylation_Cff_HILIC_B2.26261.26261.2	controllerType=0 controllerNumber=1 scan=26261	70.423	Trypsin	B2	ISDLNLTMPGR	M[+16] N[+162][+228][+812]	1202
29071:2	17	R.SVYDLN[+812.318][+228.111]KTELIEK.L	NA	N[+228][+812]	1296.63	2	2592.25	2592.26	0	-2	197	Specific	340.71	340.71	340.71	6.54	42	>gi|500052006|ref|WP_011731923.1| DUF3298 domain-containing protein [Campylobacter fetus]	343	NS_403_Glycosylation_Cff_HILIC_B3.30444.30444.2	controllerType=0 controllerNumber=1 scan=30444	78.6161	Trypsin	B3	SVYDLNKTELIEK	N[+228][+812]	1040
71293:3	61	M.FENN[+1015.397][+228.111]STQIRPGIFASVNVYGFYQK.N	NA	N[+228][+1015]	1341.63	3	4022.87	4022.89	0	-4.9	272	NRagged	340.89	97.24	2.4	4.34	32	>gi|488937039|ref|WP_002848114.1| efflux RND transporter periplasmic adaptor subunit [Campylobacter fetus]	1678	NS_403_Glycosylation_Cff_HILIC_B3.67649.67649.3	controllerType=0 controllerNumber=1 scan=67649	150.394	Trypsin	B3	FENNSTQIRPGIFASVNVYGFYQK	N[+228][+1015]	1243
47043:2	143	K.ESEYNSVLADLN[+1015.397][+228.111][+27.995]STK.E	NA	N[+28][+228][+1015]	1471.15	2	2941.29	2941.29	0	-2.4	148	Specific	340.91	340.91	340.91	6.9	9	>gi|488937783|ref|WP_002848858.1| OmpA family protein [Campylobacter fetus]	1369	NS_403_Glycosylation_Cff_HILIC_B3.46439.46439.2	controllerType=0 controllerNumber=1 scan=46439	111.331	Trypsin	B3	ESEYNSVLADLNSTK	N[+28][+228][+1015]	1271
72777:3	59	K.AMFENN[+1015.397][+228.111]STQIRPGIFASVNVYGFYQK.N	NA	N[+228][+1015]	1408.99	3	4224.95	4224.97	0	-4.3	270	Specific	340.93	340.93	1.2	7.57	30	>gi|488937039|ref|WP_002848114.1| efflux RND transporter periplasmic adaptor subunit [Campylobacter fetus]	1678	NS_403_Glycosylation_Cff_HILIC_B2.69264.69264.3	controllerType=0 controllerNumber=1 scan=69264	153.72	Trypsin	B2	AMFENNSTQIRPGIFASVNVYGFYQK	N[+228][+1015]	1243
84679:3	74	K.YQIVDLN[+1015.397][+228.111]DSVM[+15.995]EYSVAHSSSIYLFDK.K	NA	M[+16], N[+228][+1015]	1428.65	3	4283.94	4282.94	1	-0.8	133	Specific	341.09	341.09	341.09	7.85	16	>gi|488938842|ref|WP_002849917.1| SCO family protein [Campylobacter fetus]	894	NS_403_Glycosylation_Cff_HILIC_B2.78892.78892.3	controllerType=0 controllerNumber=1 scan=78892	171.719	Trypsin	B2	YQIVDLNDSVMEYSVAHSSSIYLFDK	M[+16] N[+228][+1015]	1243
69365:3	57	K.AMFENN[+1015.397][+228.111][+27.995]STQIRPGIFASVNVYGFYQK.N	NA	N[+28][+228][+1015]	1418.32	3	4252.95	4252.96	0	-2.6	270	Specific	341.12	341.12	1.2	7.47	38	>gi|488937039|ref|WP_002848114.1| efflux RND transporter periplasmic adaptor subunit [Campylobacter fetus]	1678	NS_403_Glycosylation_Cff_HILIC_B1.67264.67264.3	controllerType=0 controllerNumber=1 scan=67264	150.081	Trypsin	B1	AMFENNSTQIRPGIFASVNVYGFYQK	N[+28][+228][+1015]	1271
03531:2	216	K.N[+1015.397][+228.111]TTFK.S	NA	N[+228][+1015]	927.416	2	1853.82	1853.83	0	-1.5	244	Specific	341.19	200.11	200.11	4.75	15	>gi|488937317|ref|WP_002848392.1| hypothetical protein [Campylobacter fetus]	1556	NS_403_Glycosylation_Cff_HILIC_B1.5450.5450.2	controllerType=0 controllerNumber=1 scan=5450	23.0612	Trypsin	B1	NTTFK	N[+228][+1015]	1243
35684:2	97	K.N[+1015.397][+228.111]STFISETYPIK.T	NA	N[+228][+1015]	1322.11	2	2643.21	2643.22	0	-1.6	331	Specific	341.21	341.21	341.21	6.68	12	>gi|500052249|ref|WP_011732166.1| tetratricopeptide repeat protein [Campylobacter fetus]	274	NS_403_Glycosylation_Cff_HILIC_B2.36607.36607.2	controllerType=0 controllerNumber=1 scan=36607	91.6329	Trypsin	B2	NSTFISETYPIK	N[+228][+1015]	1243
32165:3	170	K.RLEVTSLLDNN[+812.318][+228.111]ETK.A	NA	N[+228][+812]	891.433	3	2672.28	2672.29	0	-2.1	184	Specific	341.31	297.4	297.4	6.54	10	>gi|488937448|ref|WP_002848523.1| ABC transporter substrate-binding protein [Campylobacter fetus]	1494	NS_403_Glycosylation_Cff_HILIC_B3.33185.33185.3	controllerType=0 controllerNumber=1 scan=33185	84.2117	Trypsin	B3	RLEVTSLLDNNETK	N[+228][+812]	1040
19547:2	314	K.N[+1015.397][+228.111][+27.995]STIYAPEVK.L	NA	N[+28][+228][+1015]	1197.04	2	2393.08	2393.09	0	-2.5	93	Specific	341.32	341.32	341.32	6.9	6	>gi|498085485|ref|WP_010399641.1| rod shape-determining protein MreC [Campylobacter fetus]	448	NS_403_Glycosylation_Cff_HILIC_B3.21452.21452.2	controllerType=0 controllerNumber=1 scan=21452	58.4079	Trypsin	B3	NSTIYAPEVK	N[+28][+228][+1015]	1271
43289:2	171	K.IRDLN[+812.318][+228.111]DTATLDILNK.S	NA	N[+228][+812]	1378.18	2	2755.36	2755.36	0	-2.3	496	Specific	341.33	318.65	23.83	6.18	17	>gi|488937181|ref|WP_002848256.1| tetratricopeptide repeat protein [Campylobacter fetus]	1611	NS_403_Glycosylation_Cff_HILIC_B3.42980.42980.2	controllerType=0 controllerNumber=1 scan=42980	104.235	Trypsin	B3	IRDLNDTATLDILNK	N[+228][+812]	1040
84680:3	74	K.YQIVDLN[+812.318][+162.053][+228.111]DSVMEYSVAHSSSIYLFDK.K	NA	N[+162][+228][+812]	1409.31	3	4225.91	4225.92	0	-1.3	133	Specific	341.4	335.23	335.23	6.67	16	>gi|488938842|ref|WP_002849917.1| SCO family protein [Campylobacter fetus]	894	NS_403_Glycosylation_Cff_HILIC_B2.78893.78893.3	controllerType=0 controllerNumber=1 scan=78893	171.723	Trypsin	B2	YQIVDLNDSVMEYSVAHSSSIYLFDK	N[+162][+228][+812]	1202
51504:2	54	R.IDGN[+1015.397][+228.111]STIGITIDEAVSK.M	NA	N[+228][+1015]	1488.7	2	2976.4	2976.4	0	-3	144	Specific	341.52	341.52	341.52	6.96	21	>gi|500052095|ref|WP_011732012.1| S41 family peptidase [Campylobacter fetus]	312	NS_403_Glycosylation_Cff_HILIC_B1.51593.51593.2	controllerType=0 controllerNumber=1 scan=51593	122.187	Trypsin	B1	IDGNSTIGITIDEAVSK	N[+228][+1015]	1243
81399:3	89	K.KANTNNELIQNDFN[+812.318][+162.053][+228.111]ISLPSNFFITAK.S	NA	N[+162][+228][+812]	1386	3	4155.98	4155.99	0	-0.8	195	Specific	341.94	341.94	341.94	7.51	18	>gi|488938034|ref|WP_002849109.1| hypothetical protein [Campylobacter fetus]	1253	NS_403_Glycosylation_Cff_HILIC_B1.77003.77003.3	controllerType=0 controllerNumber=1 scan=77003	166.647	Trypsin	B1	KANTNNELIQNDFNISLPSNFFITAK	N[+162][+228][+812]	1202
33036:2	65	T.SDDN[+1015.397][+228.111][+27.995]ETFYFK.K	NA	N[+28][+228][+1015]	1269.02	2	2537.03	2537.03	0	-2.1	85	NRagged	342.06	342.06	342.06	5.8	26	>gi|488938182|ref|WP_002849257.1| copper resistance protein NlpE [Campylobacter fetus]	1192	NS_403_Glycosylation_Cff_HILIC_B3.33952.33952.2	controllerType=0 controllerNumber=1 scan=33952	85.7239	Trypsin	B3	SDDNETFYFK	N[+28][+228][+1015]	1271
71898:3	57	K.AMFENN[+1015.397][+228.111]STQIRPGIFASVNVYGFYQK.N	NA	N[+228][+1015]	1409.99	3	4227.97	4224.97	3	-2.6	270	Specific	342.08	342.08	1.2	7.82	38	>gi|488937039|ref|WP_002848114.1| efflux RND transporter periplasmic adaptor subunit [Campylobacter fetus]	1678	NS_403_Glycosylation_Cff_HILIC_B1.69424.69424.3	controllerType=0 controllerNumber=1 scan=69424	153.793	Trypsin	B1	AMFENNSTQIRPGIFASVNVYGFYQK	N[+228][+1015]	1243
30390:2	18	R.SVYDLN[+1015.397][+228.111][+27.995]KTELIEK.L	NA	N[+28][+228][+1015]	1412.16	2	2823.32	2823.33	0	-3.4	197	Specific	342.42	342.42	342.42	6.15	43	>gi|500052006|ref|WP_011731923.1| DUF3298 domain-containing protein [Campylobacter fetus]	343	NS_403_Glycosylation_Cff_HILIC_B2.32035.32035.2	controllerType=0 controllerNumber=1 scan=32035	82.6862	Trypsin	B2	SVYDLNKTELIEK	N[+28][+228][+1015]	1271
54104:2	54	K.YYVDDQN[+1015.397][+228.111][+27.995]FTQIIDK.T	NA	N[+28][+228][+1015]	1518.17	2	3035.33	3033.34	2	-3.7	60	Specific	342.43	342.43	342.43	6.38	20	>gi|500052095|ref|WP_011732012.1| S41 family peptidase [Campylobacter fetus]	312	NS_403_Glycosylation_Cff_HILIC_B2.53105.53105.2	controllerType=0 controllerNumber=1 scan=53105	124.325	Trypsin	B2	YYVDDQNFTQIIDK	N[+28][+228][+1015]	1271
74592:3	112	K.YQIVDLN[+812.318][+162.053][+228.111]DSVM[+15.995]EYSVAHSSSIYLFDK.K	NA	M[+16], N[+162][+228][+812]	1414.64	3	4241.9	4241.91	0	-1.6	133	Specific	342.46	342.46	342.46	8.66	11	>gi|488938842|ref|WP_002849917.1| SCO family protein [Campylobacter fetus]	894	NS_403_Glycosylation_Cff_HILIC_B3.70371.70371.3	controllerType=0 controllerNumber=1 scan=70371	155.146	Trypsin	B3	YQIVDLNDSVMEYSVAHSSSIYLFDK	M[+16] N[+162][+228][+812]	1202
56193:3	18	R.EIHFAPIAVVSYN[+812.318][+162.053][+228.111][+27.995]DSNVTVK.M	NA	N[+28][+162][+228][+812]	1145.54	3	3434.61	3433.62	1	-1.6	78	Specific	342.48	342.48	21.43	7.41	43	>gi|500052006|ref|WP_011731923.1| DUF3298 domain-containing protein [Campylobacter fetus]	343	NS_403_Glycosylation_Cff_HILIC_B2.54839.54839.3	controllerType=0 controllerNumber=1 scan=54839	127.29	Trypsin	B2	EIHFAPIAVVSYNDSNVTVK	N[+28][+162][+228][+812]	1230
81234:3	117	K.KANTNNELIQNDFN[+812.318][+162.053][+228.111]ISLPSNFFITAK.S	NA	N[+162][+228][+812]	1386	3	4155.98	4155.99	0	-0.7	195	Specific	342.75	342.75	342.75	7.85	14	>gi|488938034|ref|WP_002849109.1| hypothetical protein [Campylobacter fetus]	1253	NS_403_Glycosylation_Cff_HILIC_B2.76107.76107.3	controllerType=0 controllerNumber=1 scan=76107	166.647	Trypsin	B2	KANTNNELIQNDFNISLPSNFFITAK	N[+162][+228][+812]	1202
24276:3	22	H.MSGIGDLN[+1015.397][+228.111][+27.995]TTHNVSVR.L	NA	N[+28][+228][+1015]	991.449	3	2972.33	2972.34	0	-2.5	284	NRagged	342.76	342.76	27.78	6.53	38	>gi|488938177|ref|WP_002849252.1| hydroxylamine oxidase [Campylobacter fetus]	1193	NS_403_Glycosylation_Cff_HILIC_B3.25941.25941.3	controllerType=0 controllerNumber=1 scan=25941	68.6391	Trypsin	B3	MSGIGDLNTTHNVSVR	N[+28][+228][+1015]	1271
82912:2	309	R.YKDSN[+1015.397][+228.111]ESSNLLDILNQGI.-	NA	N[+228][+1015]	1634.26	2	3267.5	3266.51	1	-1.3	160	CRagged	342.79	342.79	342.79	7.13	7	>gi|488938736|ref|WP_002849811.1| nitrate reductase [Campylobacter fetus]	940	NS_403_Glycosylation_Cff_HILIC_B1.78243.78243.2	controllerType=0 controllerNumber=1 scan=78243	168.715	Trypsin	B1	YKDSNESSNLLDILNQGI	N[+228][+1015]	1243
27059:2	732	K.FGDFN[+1015.397][+228.111]ITK.-	NA	N[+228][+1015]	1093.5	2	2185.98	2184.98	1	0	176	Specific	342.79	316.79	316.79	3.58	2	>gi|488938175|ref|WP_002849250.1| cytochrome c [Campylobacter fetus]	1194	NS_403_Glycosylation_Cff_HILIC_B2.29076.29076.2	controllerType=0 controllerNumber=1 scan=29076	76.5073	Trypsin	B2	FGDFNITK	N[+228][+1015]	1243
46961:2	143	K.ESEYNSVLADLN[+812.318][+162.053][+228.111][+27.995]STK.E	NA	N[+28][+162][+228][+812]	1450.63	2	2900.26	2900.27	0	-3.8	148	Specific	342.97	252.3	252.3	4.92	9	>gi|488937783|ref|WP_002848858.1| OmpA family protein [Campylobacter fetus]	1369	NS_403_Glycosylation_Cff_HILIC_B3.46368.46368.2	controllerType=0 controllerNumber=1 scan=46368	111.183	Trypsin	B3	ESEYNSVLADLNSTK	N[+28][+162][+228][+812]	1230
54461:3	121	G.RENPFVPTDIN[+1015.397][+228.111]STDLISTNMK.D	NA	N[+228][+1015]	1212.57	3	3635.68	3635.69	0	-2	18	NRagged	343.34	328.41	328.41	4.83	17	>gi|500051819|ref|WP_011731736.1| AMIN domain-containing protein [Campylobacter fetus]	392	NS_403_Glycosylation_Cff_HILIC_B2.53396.53396.3	controllerType=0 controllerNumber=1 scan=53396	124.823	Trypsin	B2	RENPFVPTDINSTDLISTNMK	N[+228][+1015]	1243
66313:4	42	K.GIQIFEHNLGYKPQYFSYPYGEYN[+812.318][+228.111][+27.995]QTITNMAK.E	NA	N[+28][+228][+812]	1221.81	4	4884.23	4883.24	1	-3.5	146	Specific	343.35	343.35	343.35	5.95	23	>gi|488936759|ref|WP_002847834.1| polysaccharide deacetylase family protein [Campylobacter fetus]	1804	NS_403_Glycosylation_Cff_HILIC_B2.63729.63729.2	controllerType=0 controllerNumber=1 scan=63729	143.242	Trypsin	B2	GIQIFEHNLGYKPQYFSYPYGEYNQTITNMAK	N[+28][+228][+812]	1068
63724:3	31	K.KGESN[+812.318][+162.053][+228.111][+27.995]ATTAVTVLEDNEDFPINELR.D	NA	N[+28][+162][+228][+812]	1331.95	3	3993.83	3992.82	1	-0.2	295	Specific	343.4	343.4	343.4	7.06	33	>gi|488937882|ref|WP_002848957.1| peptidylprolyl isomerase [Campylobacter fetus]	1324	NS_403_Glycosylation_Cff_HILIC_B1.62398.62398.3	controllerType=0 controllerNumber=1 scan=62398	141.158	Trypsin	B1	KGESNATTAVTVLEDNEDFPINELR	N[+28][+162][+228][+812]	1230
38268:2	275	A.ASDIN[+1015.397][+228.111]DTINLDYNK.D	NA	N[+228][+1015]	1420.13	2	2839.26	2839.26	0	-2.2	446	NRagged	343.47	300.06	300.06	5.44	13	>gi|636635761|ref|WP_024305510.1| hypothetical protein [Campylobacter fetus]	143	NS_403_Glycosylation_Cff_HILIC_B3.38352.38352.2	controllerType=0 controllerNumber=1 scan=38352	94.3255	Trypsin	B3	ASDINDTINLDYNK	N[+228][+1015]	1243
42710:3	114	R.ATDLENRVNSIDLN[+812.318][+162.053][+228.111][+27.995]LTK.E	NA	N[+28][+162][+228][+812]	1049.5	3	3146.48	3146.48	0	-1.5	93	Specific	343.58	343.58	343.58	7.48	17	>gi|488939452|ref|WP_002850527.1| hypothetical protein [Campylobacter fetus]	645	NS_403_Glycosylation_Cff_HILIC_B3.42485.42485.3	controllerType=0 controllerNumber=1 scan=42485	103.298	Trypsin	B3	ATDLENRVNSIDLNLTK	N[+28][+162][+228][+812]	1230
37927:2	133	K.DINDKN[+812.318][+228.111]STFISETYPIK.T	NA	N[+228][+812]	1513.71	2	3026.42	3025.41	1	-0.1	326	Specific	343.65	343.65	343.65	6.33	15	>gi|500052249|ref|WP_011732166.1| tetratricopeptide repeat protein [Campylobacter fetus]	274	NS_403_Glycosylation_Cff_HILIC_B1.39416.39416.2	controllerType=0 controllerNumber=1 scan=39416	98.9351	Trypsin	B1	DINDKNSTFISETYPIK	N[+228][+812]	1040
16951:2	480	K.DDN[+1015.397][+228.111][+27.995]ITLK.N	NA	N[+28][+228][+1015]	1045.97	2	2090.93	2089.93	1	-1.3	98	Specific	343.68	147.3	147.3	3.99	5	>gi|635659591|ref|WP_024305169.1| hypothetical protein [Campylobacter fetus]	228	NS_403_Glycosylation_Cff_HILIC_B3.19077.19077.2	controllerType=0 controllerNumber=1 scan=19077	53.4725	Trypsin	B3	DDNITLK	N[+28][+228][+1015]	1271
12921:2	483	K.IKDEN[+812.318][+162.053][+228.111]ITVTGNN.-	NA	N[+162][+228][+812]	1260.58	2	2520.14	2520.15	0	-0.9	122	CRagged	343.74	322.92	322.92	6.34	3	>gi|488936924|ref|WP_002847999.1| 50S ribosomal protein L15 [Campylobacter fetus]	1734	NS_403_Glycosylation_Cff_HILIC_B1.15474.15474.2	controllerType=0 controllerNumber=1 scan=15474	47.0579	Trypsin	B1	IKDENITVTGNN	N[+162][+228][+812]	1202
17712:3	33	K.FKIDNN[+812.318][+228.111]ITNDDDAK.A	NA	N[+228][+812]	888.401	3	2663.19	2663.19	0	-1.7	218	Specific	343.8	343.8	343.8	6.65	35	>gi|500052006|ref|WP_011731923.1| DUF3298 domain-containing protein [Campylobacter fetus]	343	NS_403_Glycosylation_Cff_HILIC_B1.20206.20206.3	controllerType=0 controllerNumber=1 scan=20206	57.6275	Trypsin	B1	FKIDNNITNDDDAK	N[+228][+812]	1040
19855:2	745	K.DAN[+1015.397][+228.111]QTNLVLK.N	NA	N[+228][+1015]	1180.06	2	2359.11	2359.11	0	-1.8	63	Specific	343.9	306.8	306.8	5.01	4	>gi|488939386|ref|WP_002850461.1| hypothetical protein [Campylobacter fetus]	676	NS_403_Glycosylation_Cff_HILIC_B1.22654.22654.2	controllerType=0 controllerNumber=1 scan=22654	63.9418	Trypsin	B1	DANQTNLVLK	N[+228][+1015]	1243
09633:3	175	V.KFGLGDDNN[+1015.397][+228.111]ETTK.S	NA	N[+228][+1015]	894.732	3	2682.18	2682.19	0	-2.8	67	NRagged	344.03	344.03	344.03	5.47	12	>gi|488937593|ref|WP_002848668.1| hypothetical protein [Campylobacter fetus]	1431	NS_403_Glycosylation_Cff_HILIC_B3.11623.11623.3	controllerType=0 controllerNumber=1 scan=11623	36.2914	Trypsin	B3	KFGLGDDNNETTK	N[+228][+1015]	1243
88324:2	368	K.DSN[+1015.397][+228.111]ESSNLLDILNQGI.-	NA	N[+228][+1015]	1488.18	2	2975.34	2975.35	0	-1.5	162	CRagged	344.06	344.06	344.06	6.45	4	>gi|488938736|ref|WP_002849811.1| nitrate reductase [Campylobacter fetus]	940	NS_403_Glycosylation_Cff_HILIC_B2.81922.81922.2	controllerType=0 controllerNumber=1 scan=81922	176.002	Trypsin	B2	DSNESSNLLDILNQGI	N[+228][+1015]	1243
59404:3	65	K.TDGEIIIITSDDN[+812.318][+162.053][+228.111]ETFYFKK.D	NA	N[+162][+228][+812]	1184.55	3	3551.62	3551.63	0	-1.7	76	Specific	344.4	344.4	344.4	7.45	20	>gi|488938182|ref|WP_002849257.1| copper resistance protein NlpE [Campylobacter fetus]	1192	NS_403_Glycosylation_Cff_HILIC_B2.57633.57633.3	controllerType=0 controllerNumber=1 scan=57633	132.327	Trypsin	B2	TDGEIIIITSDDNETFYFKK	N[+162][+228][+812]	1202
29904:3	18	R.SVYDLN[+1015.397][+228.111][+27.995]KTELIEK.L	NA	N[+28][+228][+1015]	941.779	3	2823.32	2823.33	0	-2.3	197	Specific	344.52	314.6	314.6	6.26	43	>gi|500052006|ref|WP_011731923.1| DUF3298 domain-containing protein [Campylobacter fetus]	343	NS_403_Glycosylation_Cff_HILIC_B2.31599.31599.3	controllerType=0 controllerNumber=1 scan=31599	81.7492	Trypsin	B2	SVYDLNKTELIEK	N[+28][+228][+1015]	1271
68663:3	59	A.MFENN[+812.318][+162.053][+228.111]STQIRPGIFASVNVYGFYQK.N	NA	N[+162][+228][+812]	1371.64	3	4112.9	4112.91	0	-0.6	271	NRagged	344.57	335.3	2.4	5.57	30	>gi|488937039|ref|WP_002848114.1| efflux RND transporter periplasmic adaptor subunit [Campylobacter fetus]	1678	NS_403_Glycosylation_Cff_HILIC_B2.65675.65675.3	controllerType=0 controllerNumber=1 scan=65675	146.911	Trypsin	B2	MFENNSTQIRPGIFASVNVYGFYQK	N[+162][+228][+812]	1202
26681:3	447	K.ILEFSETN[+1015.397][+228.111]QSESNQYQNQAQNK.N	NA	N[+228][+1015]	1282.24	3	3844.69	3843.69	1	-1.6	167	Specific	344.57	344.57	344.57	7.5	4	>gi|1606718010|ref|WP_134853960.1| hypothetical protein [Campylobacter fetus]	24	NS_403_Glycosylation_Cff_HILIC_B2.28752.28752.3	controllerType=0 controllerNumber=1 scan=28752	75.9099	Trypsin	B2	ILEFSETNQSESNQYQNQAQNK	N[+228][+1015]	1243
45693:2	105	K.FEQN[+1015.397][+228.111]ASILPDLGK.S	NA	N[+228][+1015]	1339.13	2	2677.26	2675.26	2	-0.4	34	Specific	344.64	344.64	344.64	6.38	16	>gi|488937889|ref|WP_002848964.1| glycoside hydrolase [Campylobacter fetus]	1321	NS_403_Glycosylation_Cff_HILIC_B2.45759.45759.2	controllerType=0 controllerNumber=1 scan=45759	110.706	Trypsin	B2	FEQNASILPDLGK	N[+228][+1015]	1243
29907:3	296	K.NGYEISDLN[+812.318][+162.053][+228.111]NSNIHIK.A	NA	N[+162][+228][+812]	1011.8	3	3033.38	3033.38	0	-0.9	65	Specific	344.65	344.65	344.65	6.21	9	>gi|488937434|ref|WP_002848509.1| hypothetical protein [Campylobacter fetus]	1500	NS_403_Glycosylation_Cff_HILIC_B1.31875.31875.3	controllerType=0 controllerNumber=1 scan=31875	83.2327	Trypsin	B1	NGYEISDLNNSNIHIK	N[+162][+228][+812]	1202
22638:4	141	R.TKQDAIDKFDNEPMSVDSN[+1015.397][+228.111]ETN[+1015.397][+228.111][+27.995]STK.E	NA	N[+28][+228]*2[+1015]*2	1333.58	4	5331.28	5329.28	2	-2.2	164	Specific	344.72	344.72	69.61	8.19	24	>gi|488938699|ref|WP_002849774.1| CvpA family protein [Campylobacter fetus]	948	NS_403_Glycosylation_Cff_HILIC_B2.24961.24961.4	controllerType=0 controllerNumber=1 scan=24961	67.5476	Trypsin	B2	TKQDAIDKFDNEPMSVDSNETNSTK	N[+28][+228]*2[+1015]*2	2514
69683:3	59	K.AM[+15.995]FENN[+812.318][+162.053][+228.111]STQIRPGIFASVNVYGFYQK.N	NA	M[+16], N[+162][+228][+812]	1400.65	3	4199.93	4199.94	0	-1.9	270	Specific	344.74	168.84	1.2	7.42	30	>gi|488937039|ref|WP_002848114.1| efflux RND transporter periplasmic adaptor subunit [Campylobacter fetus]	1678	NS_403_Glycosylation_Cff_HILIC_B2.66609.66609.3	controllerType=0 controllerNumber=1 scan=66609	148.925	Trypsin	B2	AMFENNSTQIRPGIFASVNVYGFYQK	M[+16] N[+162][+228][+812]	1202
70361:3	61	K.AMFENN[+812.318][+162.053][+228.111]STQIRPGIFASVNVYGFYQK.N	NA	N[+162][+228][+812]	1395.32	3	4183.93	4183.94	0	-1.9	270	Specific	344.81	143.18	2.4	6.94	32	>gi|488937039|ref|WP_002848114.1| efflux RND transporter periplasmic adaptor subunit [Campylobacter fetus]	1678	NS_403_Glycosylation_Cff_HILIC_B3.66817.66817.3	controllerType=0 controllerNumber=1 scan=66817	148.792	Trypsin	B3	AMFENNSTQIRPGIFASVNVYGFYQK	N[+162][+228][+812]	1202
58350:2	90	K.VIFDDN[+1015.397][+228.111]SSM[+15.995]IFDDGK.Q	NA	M[+16], N[+228][+1015]	1481.63	2	2962.26	2962.27	0	-1.7	437	Specific	344.88	344.88	344.88	6.9	21	>gi|488937889|ref|WP_002848964.1| glycoside hydrolase [Campylobacter fetus]	1321	NS_403_Glycosylation_Cff_HILIC_B3.56499.56499.2	controllerType=0 controllerNumber=1 scan=56499	130.165	Trypsin	B3	VIFDDNSSMIFDDGK	M[+16] N[+228][+1015]	1243
77997:3	31	K.GESN[+1015.397][+228.111][+27.995]ATTAVTVLEDNEDFPINELR.D	NA	N[+28][+228][+1015]	1302.92	3	3906.74	3905.76	1	-4.6	296	Specific	344.95	344.95	344.95	6.21	33	>gi|488937882|ref|WP_002848957.1| peptidylprolyl isomerase [Campylobacter fetus]	1324	NS_403_Glycosylation_Cff_HILIC_B1.74276.74276.3	controllerType=0 controllerNumber=1 scan=74276	162.042	Trypsin	B1	GESNATTAVTVLEDNEDFPINELR	N[+28][+228][+1015]	1271
43117:2	43	V.DDQN[+812.318][+162.053][+228.111][+27.995]FTQIIDK.T	NA	N[+28][+162][+228][+812]	1284.06	2	2567.11	2567.11	0	-2.6	63	NRagged	345.23	345.23	345.23	5.8	23	>gi|500052095|ref|WP_011732012.1| S41 family peptidase [Campylobacter fetus]	312	NS_403_Glycosylation_Cff_HILIC_B3.42841.42841.2	controllerType=0 controllerNumber=1 scan=42841	103.967	Trypsin	B3	DDQNFTQIIDK	N[+28][+162][+228][+812]	1230
78396:3	32	K.GESN[+812.318][+162.053][+228.111]ATTAVTVLEDNEDFPINELR.D	NA	N[+162][+228][+812]	1279.58	3	3836.73	3836.73	0	-0.6	296	Specific	345.24	335.24	335.24	6.09	33	>gi|488937882|ref|WP_002848957.1| peptidylprolyl isomerase [Campylobacter fetus]	1324	NS_403_Glycosylation_Cff_HILIC_B3.73333.73333.3	controllerType=0 controllerNumber=1 scan=73333	160.435	Trypsin	B3	GESNATTAVTVLEDNEDFPINELR	N[+162][+228][+812]	1202
39159:2	92	K.ELDVN[+812.318][+228.111]RTLDEISK.K	NA	N[+228][+812]	1286.61	2	2572.22	2572.22	0	-1.8	69	Specific	345.33	297.12	297.12	6.18	27	>gi|488937465|ref|WP_002848540.1| hypothetical protein [Campylobacter fetus]	1488	NS_403_Glycosylation_Cff_HILIC_B3.39412.39412.2	controllerType=0 controllerNumber=1 scan=39412	97.2539	Trypsin	B3	ELDVNRTLDEISK	N[+228][+812]	1040
86720:3	112	K.YQIVDLN[+1015.397][+228.111][+27.995]DSVMEYSVAHSSSIYLFDK.K	NA	N[+28][+228][+1015]	1432.32	3	4294.93	4294.94	0	-1.6	133	Specific	345.4	345.4	345.4	8.4	11	>gi|488938842|ref|WP_002849917.1| SCO family protein [Campylobacter fetus]	894	NS_403_Glycosylation_Cff_HILIC_B3.80047.80047.3	controllerType=0 controllerNumber=1 scan=80047	172.215	Trypsin	B3	YQIVDLNDSVMEYSVAHSSSIYLFDK	N[+28][+228][+1015]	1271
72079:4	124	K.YQIVDLN[+1015.397][+228.111]DSVMEYSVAHSSSIYLFDKK.G	NA	N[+228][+1015]	1099.51	4	4395.03	4395.04	0	-1.6	133	Specific	345.48	345.48	345.48	7.95	12	>gi|488938842|ref|WP_002849917.1| SCO family protein [Campylobacter fetus]	894	NS_403_Glycosylation_Cff_HILIC_B1.69570.69570.4	controllerType=0 controllerNumber=1 scan=69570	154.013	Trypsin	B1	YQIVDLNDSVMEYSVAHSSSIYLFDKK	N[+228][+1015]	1243
55067:3	131	G.RENPFVPTDIN[+812.318][+162.053][+228.111]STDLISTNMK.D	NA	N[+162][+228][+812]	1198.89	3	3594.65	3594.66	0	-2.5	18	NRagged	345.61	331.78	331.78	4.76	15	>gi|500051819|ref|WP_011731736.1| AMIN domain-containing protein [Campylobacter fetus]	392	NS_403_Glycosylation_Cff_HILIC_B3.53556.53556.3	controllerType=0 controllerNumber=1 scan=53556	124.683	Trypsin	B3	RENPFVPTDINSTDLISTNMK	N[+162][+228][+812]	1202
10156:2	117	K.LFNSDEN[+1015.397][+228.111][+27.995]K.T	NA	N[+28][+228][+1015]	1119.48	2	2237.95	2237.96	0	-1.2	827	Specific	345.62	252.57	252.57	4.95	14	>gi|488938034|ref|WP_002849109.1| hypothetical protein [Campylobacter fetus]	1253	NS_403_Glycosylation_Cff_HILIC_B2.12512.12512.2	controllerType=0 controllerNumber=1 scan=12512	39.0992	Trypsin	B2	LFNSDENK	N[+28][+228][+1015]	1271
28976:2	114	K.DDLFTDN[+1015.397][+228.111][+27.995]NSSVK.-	NA	N[+28][+228][+1015]	1313.56	2	2626.11	2626.11	0	-1.6	166	Specific	345.7	345.7	2.92	6.68	25	>gi|488937465|ref|WP_002848540.1| hypothetical protein [Campylobacter fetus]	1488	NS_403_Glycosylation_Cff_HILIC_B2.30707.30707.2	controllerType=0 controllerNumber=1 scan=30707	79.7386	Trypsin	B2	DDLFTDNNSSVK	N[+28][+228][+1015]	1271
69097:3	61	K.AM[+15.995]FENN[+1015.397][+228.111]STQIRPGIFASVNVYGFYQK.N	NA	M[+16], N[+228][+1015]	1414.66	3	4241.96	4240.96	1	-2.9	270	Specific	345.82	345.82	1.2	6.54	32	>gi|488937039|ref|WP_002848114.1| efflux RND transporter periplasmic adaptor subunit [Campylobacter fetus]	1678	NS_403_Glycosylation_Cff_HILIC_B3.65687.65687.3	controllerType=0 controllerNumber=1 scan=65687	146.383	Trypsin	B3	AMFENNSTQIRPGIFASVNVYGFYQK	M[+16] N[+228][+1015]	1243
18977:2	17	K.FKIDNN[+812.318][+162.053][+228.111]ITNDDDAK.A	NA	N[+162][+228][+812]	1413.63	2	2826.25	2825.25	1	-1.7	218	Specific	345.83	345.83	345.83	6.54	42	>gi|500052006|ref|WP_011731923.1| DUF3298 domain-containing protein [Campylobacter fetus]	343	NS_403_Glycosylation_Cff_HILIC_B3.20948.20948.2	controllerType=0 controllerNumber=1 scan=20948	57.426	Trypsin	B3	FKIDNNITNDDDAK	N[+162][+228][+812]	1202
49201:2	290	K.YSDIN[+1015.397][+228.111][+27.995]TTIDLEAMK.G	NA	N[+28][+228][+1015]	1443.64	2	2886.27	2885.28	1	-1.5	34	Specific	345.95	258.36	258.36	6.32	8	>gi|636635624|ref|WP_024305373.1| hypothetical protein [Campylobacter fetus]	165	NS_403_Glycosylation_Cff_HILIC_B1.49446.49446.2	controllerType=0 controllerNumber=1 scan=49446	117.934	Trypsin	B1	YSDINTTIDLEAMK	N[+28][+228][+1015]	1271
20885:4	26	R.APTC[+57.021]ATC[+57.021]HMSGIGDLN[+812.318][+162.053][+228.111][+27.995]TTHNVSVR.L	NA	C[+57]*2, N[+28][+162][+228][+812]	958.668	4	3831.65	3829.66	2	-3.1	276	Specific	346.1	346.1	29.41	7.47	38	>gi|488938177|ref|WP_002849252.1| hydroxylamine oxidase [Campylobacter fetus]	1193	NS_403_Glycosylation_Cff_HILIC_B1.23590.23590.4	controllerType=0 controllerNumber=1 scan=23590	65.8425	Trypsin	B1	APTCATCHMSGIGDLNTTHNVSVR	N[+28][+162][+228][+812]	1230
31762:3	165	K.NGYEISDLN[+1015.397][+228.111][+27.995]NSNIHIK.A	NA	N[+28][+228][+1015]	1034.8	3	3102.39	3102.4	0	-4.2	65	Specific	346.11	346.11	346.11	6.82	13	>gi|488937434|ref|WP_002848509.1| hypothetical protein [Campylobacter fetus]	1500	NS_403_Glycosylation_Cff_HILIC_B2.33298.33298.3	controllerType=0 controllerNumber=1 scan=33298	85.2001	Trypsin	B2	NGYEISDLNNSNIHIK	N[+28][+228][+1015]	1271
45232:2	139	K.YYMDTN[+1015.397][+228.111]DTVSYFK.F	NA	N[+228][+1015]	1445.61	2	2890.21	2890.21	0	-2.2	150	Specific	346.11	346.11	346.11	6.9	11	>gi|488937022|ref|WP_002848097.1| lytic transglycosylase domain-containing protein [Campylobacter fetus]	1689	NS_403_Glycosylation_Cff_HILIC_B3.44669.44669.2	controllerType=0 controllerNumber=1 scan=44669	107.462	Trypsin	B3	YYMDTNDTVSYFK	N[+228][+1015]	1243
34135:3	540	K.LAILKDDN[+812.318][+162.053][+228.111]ITLK.N	NA	N[+162][+228][+812]	853.767	3	2559.29	2559.29	0	-2.1	93	Specific	346.39	346.39	346.39	6.73	5	>gi|635659591|ref|WP_024305169.1| hypothetical protein [Campylobacter fetus]	228	NS_403_Glycosylation_Cff_HILIC_B2.35346.35346.3	controllerType=0 controllerNumber=1 scan=35346	89.2227	Trypsin	B2	LAILKDDNITLK	N[+162][+228][+812]	1202
37902:2	133	K.DINDKN[+1015.397][+228.111]STFISETYPIK.T	NA	N[+228][+1015]	1614.75	2	3228.49	3228.49	0	-2.1	326	Specific	346.42	346.42	346.42	7.09	15	>gi|500052249|ref|WP_011732166.1| tetratricopeptide repeat protein [Campylobacter fetus]	274	NS_403_Glycosylation_Cff_HILIC_B1.39389.39389.2	controllerType=0 controllerNumber=1 scan=39389	98.8653	Trypsin	B1	DINDKNSTFISETYPIK	N[+228][+1015]	1243
65887:4	42	K.GIQIFEHNLGYKPQYFSYPYGEYN[+812.318][+162.053][+228.111][+27.995]QTITNMAK.E	NA	N[+28][+162][+228][+812]	1262.08	4	5045.28	5045.3	0	-2.9	146	Specific	346.44	346.44	346.44	7.88	23	>gi|488936759|ref|WP_002847834.1| polysaccharide deacetylase family protein [Campylobacter fetus]	1804	NS_403_Glycosylation_Cff_HILIC_B2.63390.63390.4	controllerType=0 controllerNumber=1 scan=63390	142.65	Trypsin	B2	GIQIFEHNLGYKPQYFSYPYGEYNQTITNMAK	N[+28][+162][+228][+812]	1230
74426:3	59	K.AMFENN[+1015.397][+228.111]STQIRPGIFASVNVYGFYQK.N	NA	N[+228][+1015]	1410	3	4227.97	4224.97	3	-1.6	270	Specific	346.54	346.54	1.2	8.15	30	>gi|488937039|ref|WP_002848114.1| efflux RND transporter periplasmic adaptor subunit [Campylobacter fetus]	1678	NS_403_Glycosylation_Cff_HILIC_B2.70583.70583.3	controllerType=0 controllerNumber=1 scan=70583	156.204	Trypsin	B2	AMFENNSTQIRPGIFASVNVYGFYQK	N[+228][+1015]	1243
19895:3	17	K.FKIDNN[+1015.397][+228.111][+27.995]ITNDDDAK.A	NA	N[+28][+228][+1015]	965.425	3	2894.26	2894.27	0	-2.6	218	Specific	346.54	346.54	346.54	6.67	42	>gi|500052006|ref|WP_011731923.1| DUF3298 domain-containing protein [Campylobacter fetus]	343	NS_403_Glycosylation_Cff_HILIC_B3.21756.21756.3	controllerType=0 controllerNumber=1 scan=21756	58.997	Trypsin	B3	FKIDNNITNDDDAK	N[+28][+228][+1015]	1271
67435:2	48	K.QNYLDIN[+812.318][+228.111]GTELSNFNLK.N	NA	N[+228][+812]	1513.21	2	3025.41	3023.41	2	-2.3	395	Specific	346.62	315.68	315.68	6.94	30	>gi|644848395|ref|WP_025370316.1| DUF748 domain-containing protein [Campylobacter fetus]	140	NS_403_Glycosylation_Cff_HILIC_B2.64674.64674.2	controllerType=0 controllerNumber=1 scan=64674	145.092	Trypsin	B2	QNYLDINGTELSNFNLK	N[+228][+812]	1040
63698:3	59	K.AM[+15.995]FENN[+1015.397][+228.111]STQIRPGIFASVNVYGFYQK.N	NA	M[+16], N[+228][+1015]	1414.32	3	4240.96	4240.96	0	-1.1	270	Specific	346.7	346.7	1.2	7.85	30	>gi|488937039|ref|WP_002848114.1| efflux RND transporter periplasmic adaptor subunit [Campylobacter fetus]	1678	NS_403_Glycosylation_Cff_HILIC_B2.61492.61492.3	controllerType=0 controllerNumber=1 scan=61492	139.412	Trypsin	B2	AMFENNSTQIRPGIFASVNVYGFYQK	M[+16] N[+228][+1015]	1243
23636:2	139	R.GVNANNIIDAN[+812.318][+228.111]ATC[+57.021]QK.M	NA	C[+57], N[+228][+812]	1372.12	2	2743.24	2743.25	0	-2.7	90	Specific	346.8	346.8	346.8	7.64	11	>gi|488937022|ref|WP_002848097.1| lytic transglycosylase domain-containing protein [Campylobacter fetus]	1689	NS_403_Glycosylation_Cff_HILIC_B3.25422.25422.2	controllerType=0 controllerNumber=1 scan=25422	67.6033	Trypsin	B3	GVNANNIIDANATCQK	N[+228][+812]	1040
40837:2	88	R.ATDLENRVNSIDLN[+1015.397][+228.111]LTK.E	NA	N[+228][+1015]	1580.26	2	3159.51	3159.52	0	-1.7	93	Specific	346.88	316.61	316.61	6.71	15	>gi|488939452|ref|WP_002850527.1| hypothetical protein [Campylobacter fetus]	645	NS_403_Glycosylation_Cff_HILIC_B2.41359.41359.2	controllerType=0 controllerNumber=1 scan=41359	101.785	Trypsin	B2	ATDLENRVNSIDLNLTK	N[+228][+1015]	1243
65768:3	57	K.N[+1015.397][+228.111][+27.995]GSLEFKDDSLALPFDTNITK.I	NA	N[+28][+228][+1015]	1199.56	3	3596.66	3596.66	0	-2	664	Specific	346.92	346.92	33.63	7.74	29	>gi|644848395|ref|WP_025370316.1| DUF748 domain-containing protein [Campylobacter fetus]	140	NS_403_Glycosylation_Cff_HILIC_B3.62878.62878.3	controllerType=0 controllerNumber=1 scan=62878	141.279	Trypsin	B3	NGSLEFKDDSLALPFDTNITK	N[+28][+228][+1015]	1271
82402:3	61	K.AMFENN[+1015.397][+228.111]STQIRPGIFASVNVYGFYQK.N	NA	N[+228][+1015]	1409.66	3	4226.97	4224.97	2	-0.4	270	Specific	347.03	347.03	1.2	6.67	32	>gi|488937039|ref|WP_002848114.1| efflux RND transporter periplasmic adaptor subunit [Campylobacter fetus]	1678	NS_403_Glycosylation_Cff_HILIC_B3.76598.76598.3	controllerType=0 controllerNumber=1 scan=76598	166.237	Trypsin	B3	AMFENNSTQIRPGIFASVNVYGFYQK	N[+228][+1015]	1243
67174:3	48	K.N[+812.318][+162.053][+228.111][+27.995]GSLEFKDDSLALPFDTNITK.I	NA	N[+28][+162][+228][+812]	1185.88	3	3555.64	3555.64	0	-0.3	664	Specific	347.05	345.12	10.99	5.36	30	>gi|644848395|ref|WP_025370316.1| DUF748 domain-containing protein [Campylobacter fetus]	140	NS_403_Glycosylation_Cff_HILIC_B2.64413.64413.3	controllerType=0 controllerNumber=1 scan=64413	144.542	Trypsin	B2	NGSLEFKDDSLALPFDTNITK	N[+28][+162][+228][+812]	1230
64010:3	30	K.KGESN[+812.318][+162.053][+228.111]ATTAVTVLEDNEDFPINELR.D	NA	N[+162][+228][+812]	1322.28	3	3964.82	3964.83	0	-2.8	295	Specific	347.23	347.23	347.23	7.86	36	>gi|488937882|ref|WP_002848957.1| peptidylprolyl isomerase [Campylobacter fetus]	1324	NS_403_Glycosylation_Cff_HILIC_B2.61755.61755.3	controllerType=0 controllerNumber=1 scan=61755	139.852	Trypsin	B2	KGESNATTAVTVLEDNEDFPINELR	N[+162][+228][+812]	1202
48539:2	290	K.YSDIN[+1015.397][+228.111]TTIDLEAM[+15.995]K.G	NA	M[+16], N[+228][+1015]	1437.14	2	2873.27	2873.28	0	-2.2	34	Specific	347.27	347.27	347.27	6.52	8	>gi|636635624|ref|WP_024305373.1| hypothetical protein [Campylobacter fetus]	165	NS_403_Glycosylation_Cff_HILIC_B1.48877.48877.2	controllerType=0 controllerNumber=1 scan=48877	116.935	Trypsin	B1	YSDINTTIDLEAMK	M[+16] N[+228][+1015]	1243
49923:2	40	V.DVSDGIIDVN[+1015.397][+228.111]ISK.K	NA	N[+228][+1015]	1309.61	2	2618.21	2618.22	0	-2.6	264	NRagged	347.35	347.35	347.35	5.44	24	>gi|488936759|ref|WP_002847834.1| polysaccharide deacetylase family protein [Campylobacter fetus]	1804	NS_403_Glycosylation_Cff_HILIC_B1.50060.50060.2	controllerType=0 controllerNumber=1 scan=50060	119.04	Trypsin	B1	DVSDGIIDVNISK	N[+228][+1015]	1243
41737:3	88	R.ATDLENRVNSIDLN[+1015.397][+228.111][+27.995]LTK.E	NA	N[+28][+228][+1015]	1063.51	3	3188.51	3187.51	1	-1.4	93	Specific	347.55	347.55	347.55	7.15	15	>gi|488939452|ref|WP_002850527.1| hypothetical protein [Campylobacter fetus]	645	NS_403_Glycosylation_Cff_HILIC_B2.42148.42148.3	controllerType=0 controllerNumber=1 scan=42148	103.383	Trypsin	B2	ATDLENRVNSIDLNLTK	N[+28][+228][+1015]	1271
46141:2	90	K.FEQN[+1015.397][+228.111]ASILPDLGK.S	NA	N[+228][+1015]	1338.13	2	2675.25	2675.26	0	-3.2	34	Specific	347.62	347.62	347.62	6.57	21	>gi|488937889|ref|WP_002848964.1| glycoside hydrolase [Campylobacter fetus]	1321	NS_403_Glycosylation_Cff_HILIC_B3.45634.45634.2	controllerType=0 controllerNumber=1 scan=45634	109.766	Trypsin	B3	FEQNASILPDLGK	N[+228][+1015]	1243
41330:2	65	K.DIN[+812.318][+162.053][+228.111]QTFTQSGLYK.T	NA	N[+162][+228][+812]	1359.11	2	2717.22	2717.23	0	-2.9	63	Specific	347.64	341	341	6.57	26	>gi|488938182|ref|WP_002849257.1| copper resistance protein NlpE [Campylobacter fetus]	1192	NS_403_Glycosylation_Cff_HILIC_B3.41303.41303.2	controllerType=0 controllerNumber=1 scan=41303	100.979	Trypsin	B3	DINQTFTQSGLYK	N[+162][+228][+812]	1202
54134:3	142	G.RENPFVPTDIN[+812.318][+162.053][+228.111][+27.995]STDLISTNMK.D	NA	N[+28][+162][+228][+812]	1208.22	3	3622.65	3622.66	0	-1.7	18	NRagged	347.66	347.66	347.66	5.3	16	>gi|500051819|ref|WP_011731736.1| AMIN domain-containing protein [Campylobacter fetus]	392	NS_403_Glycosylation_Cff_HILIC_B1.53912.53912.3	controllerType=0 controllerNumber=1 scan=53912	126.288	Trypsin	B1	RENPFVPTDINSTDLISTNMK	N[+28][+162][+228][+812]	1230
48488:2	105	K.VIFDDN[+812.318][+162.053][+228.111]SSM[+15.995]IFDDGK.Q	NA	M[+16], N[+162][+228][+812]	1461.62	2	2922.24	2921.24	1	-0.4	437	Specific	347.72	347.72	347.72	5.76	16	>gi|488937889|ref|WP_002848964.1| glycoside hydrolase [Campylobacter fetus]	1321	NS_403_Glycosylation_Cff_HILIC_B2.48167.48167.2	controllerType=0 controllerNumber=1 scan=48167	115.176	Trypsin	B2	VIFDDNSSMIFDDGK	M[+16] N[+162][+228][+812]	1202
55522:3	17	R.EIHFAPIAVVSYN[+1015.397][+228.111]DSNVTVK.M	NA	N[+228][+1015]	1149.55	3	3446.64	3446.65	0	-1.8	78	Specific	347.78	347.78	9.85	7.64	42	>gi|500052006|ref|WP_011731923.1| DUF3298 domain-containing protein [Campylobacter fetus]	343	NS_403_Glycosylation_Cff_HILIC_B3.53923.53923.3	controllerType=0 controllerNumber=1 scan=53923	125.345	Trypsin	B3	EIHFAPIAVVSYNDSNVTVK	N[+228][+1015]	1243
54414:3	121	G.RENPFVPTDIN[+812.318][+162.053][+228.111]STDLISTNMK.D	NA	N[+162][+228][+812]	1198.89	3	3594.66	3594.66	0	-2	18	NRagged	347.79	332.8	332.8	4.83	17	>gi|500051819|ref|WP_011731736.1| AMIN domain-containing protein [Campylobacter fetus]	392	NS_403_Glycosylation_Cff_HILIC_B2.53355.53355.3	controllerType=0 controllerNumber=1 scan=53355	124.752	Trypsin	B2	RENPFVPTDINSTDLISTNMK	N[+162][+228][+812]	1202
53884:2	54	K.YYVDDQN[+1015.397][+228.111][+27.995]FTQIIDK.T	NA	N[+28][+228][+1015]	1517.16	2	3033.32	3033.34	0	-4.5	60	Specific	347.83	347.83	347.83	5.79	21	>gi|500052095|ref|WP_011732012.1| S41 family peptidase [Campylobacter fetus]	312	NS_403_Glycosylation_Cff_HILIC_B1.53709.53709.2	controllerType=0 controllerNumber=1 scan=53709	125.96	Trypsin	B1	YYVDDQNFTQIIDK	N[+28][+228][+1015]	1271
53506:2	54	R.IDGN[+1015.397][+228.111]STIGITIDEAVSK.M	NA	N[+228][+1015]	1488.7	2	2976.4	2976.4	0	-3.1	144	Specific	348.38	348.38	348.38	6.96	21	>gi|500052095|ref|WP_011732012.1| S41 family peptidase [Campylobacter fetus]	312	NS_403_Glycosylation_Cff_HILIC_B1.53362.53362.2	controllerType=0 controllerNumber=1 scan=53362	125.325	Trypsin	B1	IDGNSTIGITIDEAVSK	N[+228][+1015]	1243
81096:3	117	K.KANTNNELIQNDFN[+1015.397][+228.111]ISLPSNFFITAK.S	NA	N[+228][+1015]	1399.67	3	4197.01	4197.01	0	-1.6	195	Specific	348.42	348.42	348.42	7.85	14	>gi|488938034|ref|WP_002849109.1| hypothetical protein [Campylobacter fetus]	1253	NS_403_Glycosylation_Cff_HILIC_B2.75998.75998.3	controllerType=0 controllerNumber=1 scan=75998	166.462	Trypsin	B2	KANTNNELIQNDFNISLPSNFFITAK	N[+228][+1015]	1243
65236:3	61	K.AM[+15.995]FENN[+812.318][+162.053][+228.111][+27.995]STQIRPGIFASVNVYGFYQK.N	NA	M[+16], N[+28][+162][+228][+812]	1410.32	3	4228.93	4227.93	1	-1.2	270	Specific	348.42	348.42	1.2	8.4	32	>gi|488937039|ref|WP_002848114.1| efflux RND transporter periplasmic adaptor subunit [Campylobacter fetus]	1678	NS_403_Glycosylation_Cff_HILIC_B3.62427.62427.3	controllerType=0 controllerNumber=1 scan=62427	140.54	Trypsin	B3	AMFENNSTQIRPGIFASVNVYGFYQK	M[+16] N[+28][+162][+228][+812]	1230
85772:2	54	R.IDGN[+1015.397][+228.111]STIGITIDEAVSK.M	NA	N[+228][+1015]	1489.2	2	2977.4	2976.4	1	-2.6	144	Specific	348.54	348.54	348.54	6.96	21	>gi|500052095|ref|WP_011732012.1| S41 family peptidase [Campylobacter fetus]	312	NS_403_Glycosylation_Cff_HILIC_B1.80637.80637.2	controllerType=0 controllerNumber=1 scan=80637	172.738	Trypsin	B1	IDGNSTIGITIDEAVSK	N[+228][+1015]	1243
65252:3	30	K.KGESN[+812.318][+228.111][+27.995]ATTAVTVLEDNEDFPINELR.D	NA	N[+28][+228][+812]	1277.93	3	3831.77	3830.77	1	-2	295	Specific	348.67	348.67	348.67	8.15	36	>gi|488937882|ref|WP_002848957.1| peptidylprolyl isomerase [Campylobacter fetus]	1324	NS_403_Glycosylation_Cff_HILIC_B2.62832.62832.3	controllerType=0 controllerNumber=1 scan=62832	141.726	Trypsin	B2	KGESNATTAVTVLEDNEDFPINELR	N[+28][+228][+812]	1068
42217:3	134	K.DINDKN[+812.318][+162.053][+228.111][+27.995]STFISETYPIK.T	NA	N[+28][+162][+228][+812]	1072.49	3	3215.45	3215.46	0	-3.1	326	Specific	348.86	348.86	348.86	7.41	13	>gi|500052249|ref|WP_011732166.1| tetratricopeptide repeat protein [Campylobacter fetus]	274	NS_403_Glycosylation_Cff_HILIC_B3.42045.42045.3	controllerType=0 controllerNumber=1 scan=42045	102.403	Trypsin	B3	DINDKNSTFISETYPIK	N[+28][+162][+228][+812]	1230
74450:3	74	K.YQIVDLN[+1015.397][+228.111]DSVM[+15.995]EYSVAHSSSIYLFDK.K	NA	M[+16], N[+228][+1015]	1428.32	3	4282.94	4282.94	0	0.3	133	Specific	349.02	349.02	349.02	7.24	16	>gi|488938842|ref|WP_002849917.1| SCO family protein [Campylobacter fetus]	894	NS_403_Glycosylation_Cff_HILIC_B2.70604.70604.3	controllerType=0 controllerNumber=1 scan=70604	156.248	Trypsin	B2	YQIVDLNDSVMEYSVAHSSSIYLFDK	M[+16] N[+228][+1015]	1243
66203:2	50	K.DDSLALPFDTN[+812.318][+162.053][+228.111]ITK.I	NA	N[+162][+228][+812]	1376.63	2	2752.25	2752.26	0	-2.5	671	Specific	349.1	349.1	349.1	6.52	32	>gi|644848395|ref|WP_025370316.1| DUF748 domain-containing protein [Campylobacter fetus]	140	NS_403_Glycosylation_Cff_HILIC_B1.64470.64470.2	controllerType=0 controllerNumber=1 scan=64470	144.68	Trypsin	B1	DDSLALPFDTNITK	N[+162][+228][+812]	1202
27075:2	33	R.SVYDLN[+812.318][+162.053][+228.111]KTELIEK.L	NA	N[+162][+228][+812]	1377.65	2	2754.3	2754.31	0	-1.9	197	Specific	349.12	349.12	349.12	6.3	35	>gi|500052006|ref|WP_011731923.1| DUF3298 domain-containing protein [Campylobacter fetus]	343	NS_403_Glycosylation_Cff_HILIC_B1.29377.29377.2	controllerType=0 controllerNumber=1 scan=29377	78.2926	Trypsin	B1	SVYDLNKTELIEK	N[+162][+228][+812]	1202
55572:2	54	R.IDGN[+1015.397][+228.111]STIGITIDEAVSK.M	NA	N[+228][+1015]	1488.7	2	2976.4	2976.4	0	-2.5	144	Specific	349.14	349.14	349.14	7.31	21	>gi|500052095|ref|WP_011732012.1| S41 family peptidase [Campylobacter fetus]	312	NS_403_Glycosylation_Cff_HILIC_B1.55201.55201.2	controllerType=0 controllerNumber=1 scan=55201	128.68	Trypsin	B1	IDGNSTIGITIDEAVSK	N[+228][+1015]	1243
74680:4	280	K.DPVDIN[+812.318][+162.053][+228.111]LSLNSLVLTGHGELNLEQNDKN[+1015.397][+228.111]TTFK.S	NA	N[+162][+228]*2[+812][+1015]	1496.95	4	5984.78	5984.79	0	-2.7	217	Specific	349.32	349.32	0	8.22	11	>gi|488937317|ref|WP_002848392.1| hypothetical protein [Campylobacter fetus]	1556	NS_403_Glycosylation_Cff_HILIC_B2.70790.70790.4	controllerType=0 controllerNumber=1 scan=70790	156.6	Trypsin	B2	DPVDINLSLNSLVLTGHGELNLEQNDKNTTFK	N[+162][+228]*2[+812][+1015]	2445
17513:2	33	K.FKIDNN[+812.318][+162.053][+228.111]ITNDDDAK.A	NA	N[+162][+228][+812]	1413.13	2	2825.24	2825.25	0	-1.3	218	Specific	349.62	349.62	349.62	5.98	35	>gi|500052006|ref|WP_011731923.1| DUF3298 domain-containing protein [Campylobacter fetus]	343	NS_403_Glycosylation_Cff_HILIC_B1.20025.20025.2	controllerType=0 controllerNumber=1 scan=20025	57.2772	Trypsin	B1	FKIDNNITNDDDAK	N[+162][+228][+812]	1202
15174:4	27	R.APTC[+57.021]ATC[+57.021]HM[+15.995]SGIGDLN[+1015.397][+228.111]TTHNVSVR.L	NA	C[+57]*2, M[+16], N[+228][+1015]	965.424	4	3858.68	3858.68	0	-2.1	276	Specific	349.63	269.3	34.31	7.78	41	>gi|488938177|ref|WP_002849252.1| hydroxylamine oxidase [Campylobacter fetus]	1193	NS_403_Glycosylation_Cff_HILIC_B2.17722.17722.4	controllerType=0 controllerNumber=1 scan=17722	51.2656	Trypsin	B2	APTCATCHMSGIGDLNTTHNVSVR	M[+16] N[+228][+1015]	1243
45594:2	90	K.FEQN[+812.318][+162.053][+228.111]ASILPDLGK.S	NA	N[+162][+228][+812]	1317.62	2	2634.23	2634.23	0	-0.9	34	Specific	349.64	349.64	349.64	6.64	21	>gi|488937889|ref|WP_002848964.1| glycoside hydrolase [Campylobacter fetus]	1321	NS_403_Glycosylation_Cff_HILIC_B3.45122.45122.2	controllerType=0 controllerNumber=1 scan=45122	108.676	Trypsin	B3	FEQNASILPDLGK	N[+162][+228][+812]	1202
49351:2	75	K.VIFDDN[+1015.397][+228.111]SSM[+15.995]IFDDGK.Q	NA	M[+16], N[+228][+1015]	1481.63	2	2962.26	2962.27	0	-3.5	437	Specific	349.66	314.73	314.73	6.14	23	>gi|488937889|ref|WP_002848964.1| glycoside hydrolase [Campylobacter fetus]	1321	NS_403_Glycosylation_Cff_HILIC_B1.49575.49575.2	controllerType=0 controllerNumber=1 scan=49575	118.159	Trypsin	B1	VIFDDNSSMIFDDGK	M[+16] N[+228][+1015]	1243
61592:3	65	K.TDGEIIIITSDDN[+1015.397][+228.111]ETFYFKK.D	NA	N[+228][+1015]	1198.22	3	3592.65	3592.66	0	-1.1	76	Specific	350.02	350.02	350.02	7.48	26	>gi|488938182|ref|WP_002849257.1| copper resistance protein NlpE [Campylobacter fetus]	1192	NS_403_Glycosylation_Cff_HILIC_B3.59189.59189.3	controllerType=0 controllerNumber=1 scan=59189	134.558	Trypsin	B3	TDGEIIIITSDDNETFYFKK	N[+228][+1015]	1243
48177:3	121	G.RENPFVPTDIN[+1015.397][+228.111]STDLISTNM[+15.995]K.D	NA	M[+16], N[+228][+1015]	1217.9	3	3651.69	3651.68	0	0.4	18	NRagged	350.15	350.15	350.15	5.39	17	>gi|500051819|ref|WP_011731736.1| AMIN domain-containing protein [Campylobacter fetus]	392	NS_403_Glycosylation_Cff_HILIC_B2.47916.47916.3	controllerType=0 controllerNumber=1 scan=47916	114.765	Trypsin	B2	RENPFVPTDINSTDLISTNMK	M[+16] N[+228][+1015]	1243
53178:3	142	G.RENPFVPTDIN[+812.318][+162.053][+228.111]STDLISTNM[+15.995]K.D	NA	M[+16], N[+162][+228][+812]	1204.22	3	3610.65	3610.66	0	-2.5	18	NRagged	350.48	350.48	350.48	6.23	16	>gi|500051819|ref|WP_011731736.1| AMIN domain-containing protein [Campylobacter fetus]	392	NS_403_Glycosylation_Cff_HILIC_B1.53097.53097.3	controllerType=0 controllerNumber=1 scan=53097	124.914	Trypsin	B1	RENPFVPTDINSTDLISTNMK	M[+16] N[+162][+228][+812]	1202
32913:3	170	K.RLEVTSLLDNN[+1015.397][+228.111][+27.995]ETK.A	NA	N[+28][+228][+1015]	968.457	3	2903.36	2903.36	0	-1.9	184	Specific	350.53	350.53	350.53	6.9	10	>gi|488937448|ref|WP_002848523.1| ABC transporter substrate-binding protein [Campylobacter fetus]	1494	NS_403_Glycosylation_Cff_HILIC_B3.33855.33855.3	controllerType=0 controllerNumber=1 scan=33855	85.5376	Trypsin	B3	RLEVTSLLDNNETK	N[+28][+228][+1015]	1271
63020:3	50	K.N[+1015.397][+228.111]GSLEFKDDSLALPFDTNITK.I	NA	N[+228][+1015]	1190.23	3	3568.66	3568.67	0	-1.6	664	Specific	350.54	350.54	32.06	7.44	32	>gi|644848395|ref|WP_025370316.1| DUF748 domain-containing protein [Campylobacter fetus]	140	NS_403_Glycosylation_Cff_HILIC_B1.61811.61811.3	controllerType=0 controllerNumber=1 scan=61811	140.247	Trypsin	B1	NGSLEFKDDSLALPFDTNITK	N[+228][+1015]	1243
70022:3	57	K.AMFENN[+812.318][+162.053][+228.111]STQIRPGIFASVNVYGFYQK.N	NA	N[+162][+228][+812]	1395.31	3	4183.93	4183.94	0	-3.5	270	Specific	350.72	153.68	2.4	5.95	38	>gi|488937039|ref|WP_002848114.1| efflux RND transporter periplasmic adaptor subunit [Campylobacter fetus]	1678	NS_403_Glycosylation_Cff_HILIC_B1.67845.67845.3	controllerType=0 controllerNumber=1 scan=67845	151.123	Trypsin	B1	AMFENNSTQIRPGIFASVNVYGFYQK	N[+162][+228][+812]	1202
44221:3	166	K.IRDLN[+812.318][+162.053][+228.111][+27.995]DTATLDILNK.S	NA	N[+28][+162][+228][+812]	982.472	3	2945.4	2945.41	0	-2.9	496	Specific	350.75	350.75	65.03	6.43	12	>gi|488937181|ref|WP_002848256.1| tetratricopeptide repeat protein [Campylobacter fetus]	1611	NS_403_Glycosylation_Cff_HILIC_B2.44237.44237.3	controllerType=0 controllerNumber=1 scan=44237	107.26	Trypsin	B2	IRDLNDTATLDILNK	N[+28][+162][+228][+812]	1230
41712:2	65	K.DIN[+1015.397][+228.111]QTFTQSGLYK.T	NA	N[+228][+1015]	1379.63	2	2758.25	2758.26	0	-2.4	63	Specific	350.77	328.28	328.28	6.9	26	>gi|488938182|ref|WP_002849257.1| copper resistance protein NlpE [Campylobacter fetus]	1192	NS_403_Glycosylation_Cff_HILIC_B3.41616.41616.2	controllerType=0 controllerNumber=1 scan=41616	101.564	Trypsin	B3	DINQTFTQSGLYK	N[+228][+1015]	1243
58707:3	65	K.TDGEIIIITSDDN[+812.318][+162.053][+228.111]ETFYFKK.D	NA	N[+162][+228][+812]	1184.55	3	3551.63	3551.63	0	-1.4	76	Specific	350.78	350.78	350.78	7.15	20	>gi|488938182|ref|WP_002849257.1| copper resistance protein NlpE [Campylobacter fetus]	1192	NS_403_Glycosylation_Cff_HILIC_B2.57069.57069.3	controllerType=0 controllerNumber=1 scan=57069	131.418	Trypsin	B2	TDGEIIIITSDDNETFYFKK	N[+162][+228][+812]	1202
70833:3	61	K.AM[+15.995]FENN[+1015.397][+228.111]STQIRPGIFASVNVYGFYQK.N	NA	M[+16], N[+228][+1015]	1414.32	3	4240.96	4240.96	0	-1.9	270	Specific	350.79	350.79	1.2	8.66	32	>gi|488937039|ref|WP_002848114.1| efflux RND transporter periplasmic adaptor subunit [Campylobacter fetus]	1678	NS_403_Glycosylation_Cff_HILIC_B3.67209.67209.3	controllerType=0 controllerNumber=1 scan=67209	149.535	Trypsin	B3	AMFENNSTQIRPGIFASVNVYGFYQK	M[+16] N[+228][+1015]	1243
20087:3	73	K.DKN[+812.318][+228.111][+27.995]ASLGHDLDSLK.S	NA	N[+28][+228][+812]	861.067	3	2581.19	2581.19	0	-1.1	45	Specific	350.91	207.26	207.26	5.66	17	>gi|488939763|ref|WP_002850838.1| mechanosensitive ion channel family protein [Campylobacter fetus]	504	NS_403_Glycosylation_Cff_HILIC_B3.21897.21897.3	controllerType=0 controllerNumber=1 scan=21897	59.2522	Trypsin	B3	DKNASLGHDLDSLK	N[+28][+228][+812]	1068
35809:4	119	K.FKVDSN[+1015.397][+228.111]ISDSDKN[+812.318][+162.053][+228.111]ITVALPK.E	NA	N[+162][+228]*2[+812][+1015]	1160.04	4	4637.13	4637.15	0	-3.4	94	Specific	351.07	351.07	29.58	5.67	23	>gi|500052173|ref|WP_011732090.1| divergent polysaccharide deacetylase family protein [Campylobacter fetus]	291	NS_403_Glycosylation_Cff_HILIC_B2.36727.36727.4	controllerType=0 controllerNumber=1 scan=36727	91.9016	Trypsin	B2	FKVDSNISDSDKNITVALPK	N[+162][+228]*2[+812][+1015]	2445
68006:2	57	K.QNYLDIN[+1015.397][+228.111][+27.995]GTELSNFNLK.N	NA	N[+28][+228][+1015]	1627.75	2	3254.49	3254.48	0	2.5	395	Specific	351.11	351.11	351.11	5.92	29	>gi|644848395|ref|WP_025370316.1| DUF748 domain-containing protein [Campylobacter fetus]	140	NS_403_Glycosylation_Cff_HILIC_B3.64751.64751.2	controllerType=0 controllerNumber=1 scan=64751	144.621	Trypsin	B3	QNYLDINGTELSNFNLK	N[+28][+228][+1015]	1271
54961:2	216	K.ESLQQEIYDIN[+812.318][+162.053][+228.111][+27.995]SSSENLSK.L	NA	N[+28][+162][+228][+812]	1707.75	2	3414.5	3414.51	0	-3.2	164	Specific	351.21	351.21	12.77	7.3	9	>gi|488938278|ref|WP_002849353.1| mechanosensitive ion channel [Campylobacter fetus]	1151	NS_403_Glycosylation_Cff_HILIC_B3.53472.53472.2	controllerType=0 controllerNumber=1 scan=53472	124.534	Trypsin	B3	ESLQQEIYDINSSSENLSK	N[+28][+162][+228][+812]	1230
24762:2	313	R.ISDLN[+812.318][+162.053][+228.111]LTM[+15.995]PGR.W	NA	M[+16], N[+162][+228][+812]	1218.06	2	2435.11	2435.11	0	-2.1	143	Specific	351.41	287.38	287.38	6.54	8	>gi|488937490|ref|WP_002848565.1| hypothetical protein [Campylobacter fetus]	1478	NS_403_Glycosylation_Cff_HILIC_B3.26505.26505.2	controllerType=0 controllerNumber=1 scan=26505	70.1619	Trypsin	B3	ISDLNLTMPGR	M[+16] N[+162][+228][+812]	1202
46672:2	90	K.FEQN[+1015.397][+228.111]ASILPDLGK.S	NA	N[+228][+1015]	1338.63	2	2676.25	2675.26	1	-2.9	34	Specific	351.47	351.47	351.47	6.57	21	>gi|488937889|ref|WP_002848964.1| glycoside hydrolase [Campylobacter fetus]	1321	NS_403_Glycosylation_Cff_HILIC_B3.46118.46118.2	controllerType=0 controllerNumber=1 scan=46118	110.716	Trypsin	B3	FEQNASILPDLGK	N[+228][+1015]	1243
20966:2	93	K.N[+812.318][+228.111][+27.995]ASLGHDLDSLK.S	NA	N[+28][+228][+812]	1169.53	2	2338.06	2338.07	0	-2.1	47	Specific	351.5	351.5	351.5	6.4	16	>gi|488939763|ref|WP_002850838.1| mechanosensitive ion channel family protein [Campylobacter fetus]	504	NS_403_Glycosylation_Cff_HILIC_B2.23545.23545.2	controllerType=0 controllerNumber=1 scan=23545	64.6465	Trypsin	B2	NASLGHDLDSLK	N[+28][+228][+812]	1068
34399:2	133	K.N[+812.318][+162.053][+228.111]STFISETYPIK.T	NA	N[+162][+228][+812]	1301.6	2	2602.18	2602.19	0	-2.8	331	Specific	351.62	351.62	351.62	6.17	15	>gi|500052249|ref|WP_011732166.1| tetratricopeptide repeat protein [Campylobacter fetus]	274	NS_403_Glycosylation_Cff_HILIC_B1.35952.35952.2	controllerType=0 controllerNumber=1 scan=35952	91.2212	Trypsin	B1	NSTFISETYPIK	N[+162][+228][+812]	1202
24695:2	313	R.ISDLN[+812.318][+162.053][+228.111]LTM[+15.995]PGR.W	NA	M[+16], N[+162][+228][+812]	1218.06	2	2435.11	2435.11	0	-0.6	143	Specific	351.67	286.59	286.59	6.28	8	>gi|488937490|ref|WP_002848565.1| hypothetical protein [Campylobacter fetus]	1478	NS_403_Glycosylation_Cff_HILIC_B3.26436.26436.2	controllerType=0 controllerNumber=1 scan=26436	70.0046	Trypsin	B3	ISDLNLTMPGR	M[+16] N[+162][+228][+812]	1202
53614:2	54	R.IDGN[+1015.397][+228.111][+27.995]STIGITIDEAVSK.M	NA	N[+28][+228][+1015]	1502.7	2	3004.39	3004.4	0	-2.9	144	Specific	351.68	351.68	351.68	7.11	20	>gi|500052095|ref|WP_011732012.1| S41 family peptidase [Campylobacter fetus]	312	NS_403_Glycosylation_Cff_HILIC_B2.52656.52656.2	controllerType=0 controllerNumber=1 scan=52656	123.476	Trypsin	B2	IDGNSTIGITIDEAVSK	N[+28][+228][+1015]	1271
51320:2	307	K.YSDIN[+1015.397][+228.111][+27.995]TTIDLEAMK.G	NA	N[+28][+228][+1015]	1443.64	2	2886.27	2885.28	1	-3.9	34	Specific	351.91	289.06	289.06	5.71	6	>gi|636635624|ref|WP_024305373.1| hypothetical protein [Campylobacter fetus]	165	NS_403_Glycosylation_Cff_HILIC_B3.50156.50156.2	controllerType=0 controllerNumber=1 scan=50156	118.184	Trypsin	B3	YSDINTTIDLEAMK	N[+28][+228][+1015]	1271
39979:2	43	V.DDQN[+1015.397][+228.111]FTQIIDK.T	NA	N[+228][+1015]	1290.57	2	2580.14	2580.15	0	-2.8	63	NRagged	352.01	352.01	352.01	5.47	23	>gi|500052095|ref|WP_011732012.1| S41 family peptidase [Campylobacter fetus]	312	NS_403_Glycosylation_Cff_HILIC_B3.40110.40110.2	controllerType=0 controllerNumber=1 scan=40110	98.6434	Trypsin	B3	DDQNFTQIIDK	N[+228][+1015]	1243
18941:2	303	K.N[+1015.397][+228.111][+27.995]STIYAPEVK.L	NA	N[+28][+228][+1015]	1197.04	2	2393.08	2393.09	0	-3.4	93	Specific	352.14	352.14	352.14	6.38	7	>gi|498085485|ref|WP_010399641.1| rod shape-determining protein MreC [Campylobacter fetus]	448	NS_403_Glycosylation_Cff_HILIC_B2.21324.21324.2	controllerType=0 controllerNumber=1 scan=21324	59.0422	Trypsin	B2	NSTIYAPEVK	N[+28][+228][+1015]	1271
21772:4	141	R.TKQDAIDKFDNEPMSVDSN[+1015.397][+228.111]ETN[+1015.397][+228.111][+27.995]STK.E	NA	N[+28][+228]*2[+1015]*2	1333.07	4	5329.26	5329.28	0	-3.9	164	Specific	352.22	352.22	56.3	6.13	24	>gi|488938699|ref|WP_002849774.1| CvpA family protein [Campylobacter fetus]	948	NS_403_Glycosylation_Cff_HILIC_B2.24256.24256.4	controllerType=0 controllerNumber=1 scan=24256	66.1583	Trypsin	B2	TKQDAIDKFDNEPMSVDSNETNSTK	N[+28][+228]*2[+1015]*2	2514
86192:3	280	K.DPVDIN[+1015.397][+228.111]LSLNSLVLTGHGELNLEQNDK.N	NA	N[+228][+1015]	1397.67	3	4191	4191.01	0	-1.9	217	Specific	352.25	337.25	337.25	8.15	11	>gi|488937317|ref|WP_002848392.1| hypothetical protein [Campylobacter fetus]	1556	NS_403_Glycosylation_Cff_HILIC_B2.80189.80189.3	controllerType=0 controllerNumber=1 scan=80189	173.865	Trypsin	B2	DPVDINLSLNSLVLTGHGELNLEQNDK	N[+228][+1015]	1243
46692:3	254	K.NRVELANLEQN[+1015.397][+228.111][+27.995]ASFLSYDK.A	NA	N[+28][+228][+1015]	1161.54	3	3482.6	3482.61	0	-2.5	346	Specific	352.33	352.33	352.33	7.44	8	>gi|488937037|ref|WP_002848112.1| TolC family protein [Campylobacter fetus]	1680	NS_403_Glycosylation_Cff_HILIC_B1.47244.47244.3	controllerType=0 controllerNumber=1 scan=47244	114.032	Trypsin	B1	NRVELANLEQNASFLSYDK	N[+28][+228][+1015]	1271
34157:4	168	K.RTVDINQTASYAEQN[+1015.397][+228.111]SSSANSAPASQDSIN[+812.318][+162.053][+228.111]ASDSAAPVTSNASK.N	NA	N[+162][+228]*2[+812][+1015]	1716.01	4	6861.01	6859.02	2	-2.6	33	Specific	352.4	352.4	0	6.97	11	>gi|500051949|ref|WP_011731866.1| membrane protein insertase YidC [Campylobacter fetus]	358	NS_403_Glycosylation_Cff_HILIC_B3.34886.34886.4	controllerType=0 controllerNumber=1 scan=34886	87.5891	Trypsin	B3	RTVDINQTASYAEQNSSSANSAPASQDSINASDSAAPVTSNASK	N[+162][+228]*2[+812][+1015]	2445
63070:3	31	K.KGESN[+1015.397][+228.111][+27.995]ATTAVTVLEDNEDFPINELR.D	NA	N[+28][+228][+1015]	1345.29	3	4033.84	4033.85	0	-1.9	295	Specific	352.42	337.07	337.07	7.82	33	>gi|488937882|ref|WP_002848957.1| peptidylprolyl isomerase [Campylobacter fetus]	1324	NS_403_Glycosylation_Cff_HILIC_B1.61853.61853.3	controllerType=0 controllerNumber=1 scan=61853	140.312	Trypsin	B1	KGESNATTAVTVLEDNEDFPINELR	N[+28][+228][+1015]	1271
36527:2	134	K.N[+1015.397][+228.111]STFISETYPIK.T	NA	N[+228][+1015]	1322.11	2	2643.21	2643.22	0	-2.7	331	Specific	352.44	352.44	352.44	6.9	13	>gi|500052249|ref|WP_011732166.1| tetratricopeptide repeat protein [Campylobacter fetus]	274	NS_403_Glycosylation_Cff_HILIC_B3.36878.36878.2	controllerType=0 controllerNumber=1 scan=36878	91.4756	Trypsin	B3	NSTFISETYPIK	N[+228][+1015]	1243
30330:2	100	K.NFDLN[+1015.397][+228.111][+27.995]YTAQTR.S	NA	N[+28][+228][+1015]	1308.07	2	2615.14	2614.14	1	-1.5	83	Specific	352.56	352.56	352.56	6.64	22	>gi|488938034|ref|WP_002849109.1| hypothetical protein [Campylobacter fetus]	1253	NS_403_Glycosylation_Cff_HILIC_B3.31581.31581.2	controllerType=0 controllerNumber=1 scan=31581	80.9729	Trypsin	B3	NFDLNYTAQTR	N[+28][+228][+1015]	1271
66859:3	32	K.KGESN[+812.318][+162.053][+228.111][+27.995]ATTAVTVLEDNEDFPINELR.D	NA	N[+28][+162][+228][+812]	1331.61	3	3992.81	3992.82	0	-3.2	295	Specific	352.65	352.65	352.65	6.54	33	>gi|488937882|ref|WP_002848957.1| peptidylprolyl isomerase [Campylobacter fetus]	1324	NS_403_Glycosylation_Cff_HILIC_B3.63826.63826.3	controllerType=0 controllerNumber=1 scan=63826	142.917	Trypsin	B3	KGESNATTAVTVLEDNEDFPINELR	N[+28][+162][+228][+812]	1230
12226:2	117	K.FKVDSN[+1015.397][+228.111]ISDSDK.N	NA	N[+228][+1015]	1299.58	2	2598.15	2598.16	0	-3.5	94	Specific	352.71	352.71	352.71	6.2	30	>gi|500052173|ref|WP_011732090.1| divergent polysaccharide deacetylase family protein [Campylobacter fetus]	291	NS_403_Glycosylation_Cff_HILIC_B3.14390.14390.2	controllerType=0 controllerNumber=1 scan=14390	42.8151	Trypsin	B3	FKVDSNISDSDK	N[+228][+1015]	1243
54804:2	43	R.IDGN[+1015.397][+228.111][+27.995]STIGITIDEAVSK.M	NA	N[+28][+228][+1015]	1503.7	2	3006.4	3004.4	2	-2.8	144	Specific	352.83	352.83	352.83	7.3	23	>gi|500052095|ref|WP_011732012.1| S41 family peptidase [Campylobacter fetus]	312	NS_403_Glycosylation_Cff_HILIC_B3.53325.53325.2	controllerType=0 controllerNumber=1 scan=53325	124.254	Trypsin	B3	IDGNSTIGITIDEAVSK	N[+28][+228][+1015]	1271
48084:3	411	K.QNDNN[+1015.397][+228.111][+27.995]DSLKYENIVMYDVSDENER.L	NA	N[+28][+228][+1015]	1393.26	3	4177.76	4175.76	2	-1	163	Specific	352.94	352.94	352.94	7.64	5	>gi|488938094|ref|WP_002849169.1| YjgP/YjgQ family permease [Campylobacter fetus]	1220	NS_403_Glycosylation_Cff_HILIC_B1.48426.48426.3	controllerType=0 controllerNumber=1 scan=48426	116.059	Trypsin	B1	QNDNNDSLKYENIVMYDVSDENER	N[+28][+228][+1015]	1271
56576:2	48	K.IDSN[+812.318][+228.111]STSAQLYISGLGSMR.V	NA	N[+228][+812]	1521.7	2	3042.4	3040.4	2	-2.8	244	Specific	353.1	353.1	353.1	7.3	18	>gi|488936759|ref|WP_002847834.1| polysaccharide deacetylase family protein [Campylobacter fetus]	1804	NS_403_Glycosylation_Cff_HILIC_B3.54829.54829.2	controllerType=0 controllerNumber=1 scan=54829	126.928	Trypsin	B3	IDSNSTSAQLYISGLGSMR	N[+228][+812]	1040
55524:3	18	R.EIHFAPIAVVSYN[+1015.397][+228.111]DSNVTVK.M	NA	N[+228][+1015]	1149.88	3	3447.64	3446.65	1	-3.5	78	Specific	353.13	353.13	11.6	7.11	43	>gi|500052006|ref|WP_011731923.1| DUF3298 domain-containing protein [Campylobacter fetus]	343	NS_403_Glycosylation_Cff_HILIC_B2.54283.54283.3	controllerType=0 controllerNumber=1 scan=54283	126.341	Trypsin	B2	EIHFAPIAVVSYNDSNVTVK	N[+228][+1015]	1243
28944:2	114	K.DDLFTDN[+1015.397][+228.111][+27.995]NSSVK.-	NA	N[+28][+228][+1015]	1313.56	2	2626.11	2626.11	0	-3	166	Specific	353.18	353.18	2.79	6.38	25	>gi|488937465|ref|WP_002848540.1| hypothetical protein [Campylobacter fetus]	1488	NS_403_Glycosylation_Cff_HILIC_B2.30679.30679.2	controllerType=0 controllerNumber=1 scan=30679	79.6847	Trypsin	B2	DDLFTDNNSSVK	N[+28][+228][+1015]	1271
74307:4	112	K.YQIVDLN[+812.318][+162.053][+228.111][+27.995]DSVMEYSVAHSSSIYLFDKK.G	NA	N[+28][+162][+228][+812]	1096.5	4	4383	4382.01	1	-2.6	133	Specific	353.32	353.32	353.32	8.77	11	>gi|488938842|ref|WP_002849917.1| SCO family protein [Campylobacter fetus]	894	NS_403_Glycosylation_Cff_HILIC_B3.70150.70150.4	controllerType=0 controllerNumber=1 scan=70150	154.744	Trypsin	B3	YQIVDLNDSVMEYSVAHSSSIYLFDKK	N[+28][+162][+228][+812]	1230
47805:3	121	G.RENPFVPTDIN[+1015.397][+228.111][+27.995]STDLISTNM[+15.995]K.D	NA	M[+16], N[+28][+228][+1015]	1227.23	3	3679.67	3679.68	0	-2.6	18	NRagged	353.34	353.34	353.34	6.3	17	>gi|500051819|ref|WP_011731736.1| AMIN domain-containing protein [Campylobacter fetus]	392	NS_403_Glycosylation_Cff_HILIC_B2.47589.47589.3	controllerType=0 controllerNumber=1 scan=47589	114.166	Trypsin	B2	RENPFVPTDINSTDLISTNMK	M[+16] N[+28][+228][+1015]	1271
68018:3	57	K.N[+1015.397][+228.111][+27.995]GSLEFKDDSLALPFDTNITK.I	NA	N[+28][+228][+1015]	1200.56	3	3599.66	3596.66	3	-3.5	664	Specific	353.42	353.42	14.19	6.37	29	>gi|644848395|ref|WP_025370316.1| DUF748 domain-containing protein [Campylobacter fetus]	140	NS_403_Glycosylation_Cff_HILIC_B3.64760.64760.3	controllerType=0 controllerNumber=1 scan=64760	144.642	Trypsin	B3	NGSLEFKDDSLALPFDTNITK	N[+28][+228][+1015]	1271
67195:3	48	K.N[+1015.397][+228.111][+27.995]GSLEFKDDSLALPFDTNITK.I	NA	N[+28][+228][+1015]	1199.56	3	3596.66	3596.66	0	-0.9	664	Specific	353.48	352.04	27.63	7.15	30	>gi|644848395|ref|WP_025370316.1| DUF748 domain-containing protein [Campylobacter fetus]	140	NS_403_Glycosylation_Cff_HILIC_B2.64432.64432.3	controllerType=0 controllerNumber=1 scan=64432	144.57	Trypsin	B2	NGSLEFKDDSLALPFDTNITK	N[+28][+228][+1015]	1271
53649:2	42	R.VDVSDGIIDVN[+1015.397][+228.111][+27.995]ISK.K	NA	N[+28][+228][+1015]	1373.14	2	2745.28	2745.28	0	-2.7	263	Specific	353.54	353.32	353.32	6.38	23	>gi|488936759|ref|WP_002847834.1| polysaccharide deacetylase family protein [Campylobacter fetus]	1804	NS_403_Glycosylation_Cff_HILIC_B2.52684.52684.2	controllerType=0 controllerNumber=1 scan=52684	123.52	Trypsin	B2	VDVSDGIIDVNISK	N[+28][+228][+1015]	1271
82499:3	100	K.KANTNNELIQNDFN[+1015.397][+228.111]ISLPSNFFITAK.S	NA	N[+228][+1015]	1399.67	3	4197	4197.01	0	-2.3	195	Specific	353.56	353.56	353.56	8.66	22	>gi|488938034|ref|WP_002849109.1| hypothetical protein [Campylobacter fetus]	1253	NS_403_Glycosylation_Cff_HILIC_B3.76670.76670.3	controllerType=0 controllerNumber=1 scan=76670	166.375	Trypsin	B3	KANTNNELIQNDFNISLPSNFFITAK	N[+228][+1015]	1243
62417:3	31	K.KGESN[+1015.397][+228.111]ATTAVTVLEDNEDFPINELR.D	NA	N[+228][+1015]	1335.95	3	4005.85	4005.86	0	-1.8	295	Specific	353.62	353.62	353.62	6.49	33	>gi|488937882|ref|WP_002848957.1| peptidylprolyl isomerase [Campylobacter fetus]	1324	NS_403_Glycosylation_Cff_HILIC_B1.61306.61306.3	controllerType=0 controllerNumber=1 scan=61306	139.419	Trypsin	B1	KGESNATTAVTVLEDNEDFPINELR	N[+228][+1015]	1243
11647:2	119	K.FKVDSN[+1015.397][+228.111]ISDSDK.N	NA	N[+228][+1015]	1299.58	2	2598.14	2598.16	0	-4.4	94	Specific	353.73	353.73	353.73	5.87	23	>gi|500052173|ref|WP_011732090.1| divergent polysaccharide deacetylase family protein [Campylobacter fetus]	291	NS_403_Glycosylation_Cff_HILIC_B2.14102.14102.2	controllerType=0 controllerNumber=1 scan=14102	42.8815	Trypsin	B2	FKVDSNISDSDK	N[+228][+1015]	1243
55565:3	131	G.RENPFVPTDIN[+1015.397][+228.111]STDLISTNMK.D	NA	N[+228][+1015]	1212.9	3	3636.68	3635.69	1	-3.1	18	NRagged	353.9	353.9	353.9	6.2	15	>gi|500051819|ref|WP_011731736.1| AMIN domain-containing protein [Campylobacter fetus]	392	NS_403_Glycosylation_Cff_HILIC_B3.53960.53960.3	controllerType=0 controllerNumber=1 scan=53960	125.397	Trypsin	B3	RENPFVPTDINSTDLISTNMK	N[+228][+1015]	1243
21958:2	125	R.GVNANNIIDAN[+812.318][+228.111]ATC[+57.021]QK.M	NA	C[+57], N[+228][+812]	1372.12	2	2743.24	2743.25	0	-2.4	90	Specific	353.93	353.93	353.93	6.52	15	>gi|488937022|ref|WP_002848097.1| lytic transglycosylase domain-containing protein [Campylobacter fetus]	1689	NS_403_Glycosylation_Cff_HILIC_B1.24477.24477.2	controllerType=0 controllerNumber=1 scan=24477	67.4916	Trypsin	B1	GVNANNIIDANATCQK	N[+228][+812]	1040
16355:2	18	R.SVYDLN[+1015.397][+228.111][+27.995]K.T	NA	N[+28][+228][+1015]	1055.47	2	2109.93	2109.93	0	-1.6	197	Specific	353.99	268.62	268.62	4.95	43	>gi|500052006|ref|WP_011731923.1| DUF3298 domain-containing protein [Campylobacter fetus]	343	NS_403_Glycosylation_Cff_HILIC_B2.18884.18884.2	controllerType=0 controllerNumber=1 scan=18884	53.8662	Trypsin	B2	SVYDLNK	N[+28][+228][+1015]	1271
56504:3	90	K.TDGEIIIITSDDN[+1015.397][+228.111]ETFYFKK.D	NA	N[+228][+1015]	1198.22	3	3592.65	3592.66	0	-1.1	76	Specific	354.01	354.01	354.01	7.13	18	>gi|488938182|ref|WP_002849257.1| copper resistance protein NlpE [Campylobacter fetus]	1192	NS_403_Glycosylation_Cff_HILIC_B1.56076.56076.3	controllerType=0 controllerNumber=1 scan=56076	130.342	Trypsin	B1	TDGEIIIITSDDNETFYFKK	N[+228][+1015]	1243
18483:2	102	K.N[+1015.397][+228.111]ASLGHDLDSLK.S	NA	N[+228][+1015]	1257.08	2	2513.15	2513.15	0	-2.2	47	Specific	354.02	349.01	349.01	6.17	16	>gi|488939763|ref|WP_002850838.1| mechanosensitive ion channel family protein [Campylobacter fetus]	504	NS_403_Glycosylation_Cff_HILIC_B1.20885.20885.2	controllerType=0 controllerNumber=1 scan=20885	58.8874	Trypsin	B1	NASLGHDLDSLK	N[+228][+1015]	1243
65072:3	32	K.KGESN[+1015.397][+228.111][+27.995]ATTAVTVLEDNEDFPINELR.D	NA	N[+28][+228][+1015]	1345.62	3	4034.85	4033.85	1	-1.7	295	Specific	354.17	354.17	354.17	7.38	33	>gi|488937882|ref|WP_002848957.1| peptidylprolyl isomerase [Campylobacter fetus]	1324	NS_403_Glycosylation_Cff_HILIC_B3.62289.62289.3	controllerType=0 controllerNumber=1 scan=62289	140.317	Trypsin	B3	KGESNATTAVTVLEDNEDFPINELR	N[+28][+228][+1015]	1271
75521:4	265	K.DPVDIN[+1015.397][+228.111]LSLNSLVLTGHGELNLEQNDKN[+812.318][+162.053][+228.111]TTFK.S	NA	N[+162][+228]*2[+812][+1015]	1496.95	4	5984.78	5984.79	0	-2.4	217	Specific	354.49	354.49	2.33	8.47	12	>gi|488937317|ref|WP_002848392.1| hypothetical protein [Campylobacter fetus]	1556	NS_403_Glycosylation_Cff_HILIC_B3.71094.71094.4	controllerType=0 controllerNumber=1 scan=71094	156.45	Trypsin	B3	DPVDINLSLNSLVLTGHGELNLEQNDKNTTFK	N[+162][+228]*2[+812][+1015]	2445
54370:2	17	R.EIHFAPIAVVSYNDSN[+812.318][+228.111]VTVK.M	NA	N[+228][+812]	1622.28	2	3243.56	3243.57	0	-1.7	78	Specific	354.53	354.53	5.2	7.17	42	>gi|500052006|ref|WP_011731923.1| DUF3298 domain-containing protein [Campylobacter fetus]	343	NS_403_Glycosylation_Cff_HILIC_B3.52916.52916.2	controllerType=0 controllerNumber=1 scan=52916	123.455	Trypsin	B3	EIHFAPIAVVSYNDSNVTVK	N[+228][+812]	1040
80389:3	166	R.ENAGIM[+15.995]FISMIPWNERPGEAN[+1015.397][+228.111]STAAFAAQYNK.Q	NA	M[+16], N[+228][+1015]	1596.73	3	4788.16	4788.17	0	-1.7	620	Specific	354.58	354.58	25.25	7.88	14	>gi|488937038|ref|WP_002848113.1| multidrug efflux RND transporter permease subunit [Campylobacter fetus]	1679	NS_403_Glycosylation_Cff_HILIC_B1.76201.76201.3	controllerType=0 controllerNumber=1 scan=76201	165.283	Trypsin	B1	ENAGIMFISMIPWNERPGEANSTAAFAAQYNK	M[+16] N[+228][+1015]	1243
42299:3	88	R.ATDLENRVNSIDLN[+812.318][+228.111][+27.995]LTK.E	NA	N[+28][+228][+812]	995.48	3	2984.43	2984.43	0	-1.8	93	Specific	354.58	354.58	354.58	7.45	15	>gi|488939452|ref|WP_002850527.1| hypothetical protein [Campylobacter fetus]	645	NS_403_Glycosylation_Cff_HILIC_B2.42632.42632.3	controllerType=0 controllerNumber=1 scan=42632	104.31	Trypsin	B2	ATDLENRVNSIDLNLTK	N[+28][+228][+812]	1068
57608:2	105	K.VIFDDN[+812.318][+162.053][+228.111]SSMIFDDGK.Q	NA	N[+162][+228][+812]	1453.12	2	2905.24	2905.24	0	-2.8	437	Specific	354.59	354.59	354.59	6.38	16	>gi|488937889|ref|WP_002848964.1| glycoside hydrolase [Campylobacter fetus]	1321	NS_403_Glycosylation_Cff_HILIC_B2.56132.56132.2	controllerType=0 controllerNumber=1 scan=56132	129.751	Trypsin	B2	VIFDDNSSMIFDDGK	N[+162][+228][+812]	1202
25259:3	210	K.VHEYYFDVN[+812.318][+162.053][+228.111][+27.995]DTR.I	NA	N[+28][+162][+228][+812]	930.061	3	2788.17	2788.17	0	-1.8	375	Specific	354.64	354.64	354.64	6.52	10	>gi|636635524|ref|WP_024305273.1| cytochrome c oxidase accessory protein CcoG [Campylobacter fetus]	195	NS_403_Glycosylation_Cff_HILIC_B1.27762.27762.3	controllerType=0 controllerNumber=1 scan=27762	75.0008	Trypsin	B1	VHEYYFDVNDTR	N[+28][+162][+228][+812]	1230
42967:2	125	K.YYMDTN[+812.318][+162.053][+228.111]DTVSYFK.F	NA	N[+162][+228][+812]	1425.1	2	2849.18	2849.19	0	-0.7	150	Specific	354.69	354.69	354.69	6.21	15	>gi|488937022|ref|WP_002848097.1| lytic transglycosylase domain-containing protein [Campylobacter fetus]	1689	NS_403_Glycosylation_Cff_HILIC_B1.43785.43785.2	controllerType=0 controllerNumber=1 scan=43785	107.182	Trypsin	B1	YYMDTNDTVSYFK	N[+162][+228][+812]	1202
11926:2	347	K.DVN[+812.318][+162.053][+228.111]TTC[+57.021]PIK.F	NA	C[+57], N[+162][+228][+812]	1126	2	2250.99	2250	1	-2.4	27	Specific	354.73	303.1	303.1	5.15	7	>gi|488937598|ref|WP_002848673.1| hypothetical protein [Campylobacter fetus]	1428	NS_403_Glycosylation_Cff_HILIC_B2.14355.14355.2	controllerType=0 controllerNumber=1 scan=14355	43.4019	Trypsin	B2	DVNTTCPIK	N[+162][+228][+812]	1202
75361:3	59	K.AMFENN[+1015.397][+228.111]STQIRPGIFASVNVYGFYQK.N	NA	N[+228][+1015]	1409.33	3	4225.97	4224.97	1	-1.5	270	Specific	355.19	318.78	1.2	7.39	30	>gi|488937039|ref|WP_002848114.1| efflux RND transporter periplasmic adaptor subunit [Campylobacter fetus]	1678	NS_403_Glycosylation_Cff_HILIC_B2.71298.71298.3	controllerType=0 controllerNumber=1 scan=71298	157.573	Trypsin	B2	AMFENNSTQIRPGIFASVNVYGFYQK	N[+228][+1015]	1243
46663:3	254	K.NRVELANLEQN[+1015.397][+228.111][+27.995]ASFLSYDK.A	NA	N[+28][+228][+1015]	1161.54	3	3482.61	3482.61	0	1.8	346	Specific	355.26	355.26	355.26	6.27	8	>gi|488937037|ref|WP_002848112.1| TolC family protein [Campylobacter fetus]	1680	NS_403_Glycosylation_Cff_HILIC_B1.47218.47218.3	controllerType=0 controllerNumber=1 scan=47218	113.99	Trypsin	B1	NRVELANLEQNASFLSYDK	N[+28][+228][+1015]	1271
35157:6	45	Q.NPDPILPEPDKDPNPSNPVHPIEPAPKPSDKEDN[+812.318][+228.111][+27.995]ISGPTQDEVNKPDQNQDK.N	NA	N[+28][+228][+812]	1129.7	6	6773.18	6772.16	1	3.5	549	NRagged	355.27	355.27	355.27	3.63	21	>gi|916243320|ref|WP_050981966.1| S8 family serine peptidase [Campylobacter fetus]	64	NS_403_Glycosylation_Cff_HILIC_B2.36194.36194.6	controllerType=0 controllerNumber=1 scan=36194	90.8629	Trypsin	B2	NPDPILPEPDKDPNPSNPVHPIEPAPKPSDKEDNISGPTQDEVNKPDQNQDK	N[+28][+228][+812]	1068
69871:3	57	K.AMFENN[+1015.397][+228.111][+27.995]STQIRPGIFASVNVYGFYQK.N	NA	N[+28][+228][+1015]	1418.32	3	4252.95	4252.96	0	-3.4	270	Specific	355.29	355.29	1.2	7.47	38	>gi|488937039|ref|WP_002848114.1| efflux RND transporter periplasmic adaptor subunit [Campylobacter fetus]	1678	NS_403_Glycosylation_Cff_HILIC_B1.67724.67724.3	controllerType=0 controllerNumber=1 scan=67724	150.924	Trypsin	B1	AMFENNSTQIRPGIFASVNVYGFYQK	N[+28][+228][+1015]	1271
48658:3	337	K.QNDNN[+1015.397][+228.111]DSLKYENIVMYDVSDENER.L	NA	N[+228][+1015]	1383.26	3	4147.76	4147.77	0	-1	163	Specific	355.35	355.35	355.35	7.9	3	>gi|488938094|ref|WP_002849169.1| YjgP/YjgQ family permease [Campylobacter fetus]	1220	NS_403_Glycosylation_Cff_HILIC_B2.48310.48310.3	controllerType=0 controllerNumber=1 scan=48310	115.418	Trypsin	B2	QNDNNDSLKYENIVMYDVSDENER	N[+228][+1015]	1243
17360:2	26	M.SGIGDLN[+1015.397][+228.111]TTHNVSVR.L	NA	N[+228][+1015]	1407.15	2	2813.3	2813.31	0	-2	285	NRagged	355.37	355.37	19.98	5.09	38	>gi|488938177|ref|WP_002849252.1| hydroxylamine oxidase [Campylobacter fetus]	1193	NS_403_Glycosylation_Cff_HILIC_B1.19867.19867.2	controllerType=0 controllerNumber=1 scan=19867	56.9331	Trypsin	B1	SGIGDLNTTHNVSVR	N[+228][+1015]	1243
55602:3	131	G.RENPFVPTDIN[+1015.397][+228.111][+27.995]STDLISTNMK.D	NA	N[+28][+228][+1015]	1221.9	3	3663.67	3663.68	0	-3	18	NRagged	355.54	355.54	355.54	6.2	15	>gi|500051819|ref|WP_011731736.1| AMIN domain-containing protein [Campylobacter fetus]	392	NS_403_Glycosylation_Cff_HILIC_B3.53992.53992.3	controllerType=0 controllerNumber=1 scan=53992	125.463	Trypsin	B3	RENPFVPTDINSTDLISTNMK	N[+28][+228][+1015]	1271
68913:2	134	K.LAELSIQLGDIN[+812.318][+162.053][+228.111]STLR.V	NA	N[+162][+228][+812]	1473.22	2	2945.44	2945.45	0	-2.7	102	Specific	355.55	267.79	267.79	7.03	9	>gi|488937783|ref|WP_002848858.1| OmpA family protein [Campylobacter fetus]	1369	NS_403_Glycosylation_Cff_HILIC_B2.65884.65884.2	controllerType=0 controllerNumber=1 scan=65884	147.365	Trypsin	B2	LAELSIQLGDINSTLR	N[+162][+228][+812]	1202
54796:3	18	R.EIHFAPIAVVSYN[+1015.397][+228.111][+27.995]DSNVTVK.M	NA	N[+28][+228][+1015]	1158.88	3	3474.64	3474.64	0	-1.9	78	Specific	355.64	355.64	23.57	7.41	43	>gi|500052006|ref|WP_011731923.1| DUF3298 domain-containing protein [Campylobacter fetus]	343	NS_403_Glycosylation_Cff_HILIC_B2.53662.53662.3	controllerType=0 controllerNumber=1 scan=53662	125.274	Trypsin	B2	EIHFAPIAVVSYNDSNVTVK	N[+28][+228][+1015]	1271
19987:3	73	K.N[+1015.397][+228.111]ASLGHDLDSLK.S	NA	N[+228][+1015]	838.387	3	2513.15	2513.15	0	-1.8	47	Specific	355.92	355.92	355.92	6.9	17	>gi|488939763|ref|WP_002850838.1| mechanosensitive ion channel family protein [Campylobacter fetus]	504	NS_403_Glycosylation_Cff_HILIC_B3.21824.21824.3	controllerType=0 controllerNumber=1 scan=21824	59.1218	Trypsin	B3	NASLGHDLDSLK	N[+228][+1015]	1243
23476:3	22	H.M[+15.995]SGIGDLN[+1015.397][+228.111]TTHNVSVR.L	NA	M[+16], N[+228][+1015]	987.451	3	2960.34	2960.34	0	-0.9	284	NRagged	356.34	340.47	27.73	5	38	>gi|488938177|ref|WP_002849252.1| hydroxylamine oxidase [Campylobacter fetus]	1193	NS_403_Glycosylation_Cff_HILIC_B3.25290.25290.3	controllerType=0 controllerNumber=1 scan=25290	67.3363	Trypsin	B3	MSGIGDLNTTHNVSVR	M[+16] N[+228][+1015]	1243
76546:3	168	R.ENAGIMFISM[+15.995]IPWNERPGEAN[+1015.397][+228.111]STAAFAAQYNK.Q	NA	M[+16], N[+228][+1015]	1596.72	3	4788.16	4788.17	0	-3.1	620	Specific	356.44	356.44	57.13	7.88	11	>gi|488937038|ref|WP_002848113.1| multidrug efflux RND transporter permease subunit [Campylobacter fetus]	1679	NS_403_Glycosylation_Cff_HILIC_B2.72233.72233.3	controllerType=0 controllerNumber=1 scan=72233	159.323	Trypsin	B2	ENAGIMFISMIPWNERPGEANSTAAFAAQYNK	M[+16] N[+228][+1015]	1243
84321:2	388	R.YKDSN[+1015.397][+228.111]ESSNLLDILNQGI.-	NA	N[+228][+1015]	1634.26	2	3267.5	3266.51	1	-1.4	160	CRagged	356.45	356.45	356.45	7.48	5	>gi|488938736|ref|WP_002849811.1| nitrate reductase [Campylobacter fetus]	940	NS_403_Glycosylation_Cff_HILIC_B3.78096.78096.2	controllerType=0 controllerNumber=1 scan=78096	168.835	Trypsin	B3	YKDSNESSNLLDILNQGI	N[+228][+1015]	1243
66778:2	603	R.LVINDFRPTDYN[+812.318][+162.053][+228.111]TTVTSEC[+57.021]F.-	NA	C[+57], N[+162][+228][+812]	1797.8	2	3594.59	3594.59	0	-2.1	158	CRagged	356.48	356.48	356.48	7.31	3	>gi|488937337|ref|WP_002848412.1| DUF2393 domain-containing protein [Campylobacter fetus]	1546	NS_403_Glycosylation_Cff_HILIC_B1.64977.64977.2	controllerType=0 controllerNumber=1 scan=64977	145.577	Trypsin	B1	LVINDFRPTDYNTTVTSECF	N[+162][+228][+812]	1202
44369:2	111	K.YYMDTN[+1015.397][+228.111]DTVSYFK.F	NA	N[+228][+1015]	1446.11	2	2891.21	2890.21	1	-3.1	150	Specific	356.57	356.57	356.57	6.38	12	>gi|488937022|ref|WP_002848097.1| lytic transglycosylase domain-containing protein [Campylobacter fetus]	1689	NS_403_Glycosylation_Cff_HILIC_B2.44385.44385.2	controllerType=0 controllerNumber=1 scan=44385	107.572	Trypsin	B2	YYMDTNDTVSYFK	N[+228][+1015]	1243
44282:2	111	K.YYMDTN[+812.318][+162.053][+228.111]DTVSYFK.F	NA	N[+162][+228][+812]	1425.09	2	2849.18	2849.19	0	-2.1	150	Specific	356.76	356.76	356.76	6.68	12	>gi|488937022|ref|WP_002848097.1| lytic transglycosylase domain-containing protein [Campylobacter fetus]	1689	NS_403_Glycosylation_Cff_HILIC_B2.44301.44301.2	controllerType=0 controllerNumber=1 scan=44301	107.379	Trypsin	B2	YYMDTNDTVSYFK	N[+162][+228][+812]	1202
77928:3	31	K.GESN[+1015.397][+228.111][+27.995]ATTAVTVLEDNEDFPINELR.D	NA	N[+28][+228][+1015]	1302.59	3	3905.75	3905.76	0	-2.6	296	Specific	356.77	356.77	356.77	6.95	33	>gi|488937882|ref|WP_002848957.1| peptidylprolyl isomerase [Campylobacter fetus]	1324	NS_403_Glycosylation_Cff_HILIC_B1.74220.74220.3	controllerType=0 controllerNumber=1 scan=74220	161.952	Trypsin	B1	GESNATTAVTVLEDNEDFPINELR	N[+28][+228][+1015]	1271
43511:2	170	R.LEVTSLLDNN[+1015.397][+228.111]ETK.A	NA	N[+228][+1015]	1360.63	2	2720.26	2719.27	1	-2.9	185	Specific	356.92	356.92	356.92	6.57	10	>gi|488937448|ref|WP_002848523.1| ABC transporter substrate-binding protein [Campylobacter fetus]	1494	NS_403_Glycosylation_Cff_HILIC_B3.43176.43176.2	controllerType=0 controllerNumber=1 scan=43176	104.599	Trypsin	B3	LEVTSLLDNNETK	N[+228][+1015]	1243
39018:2	54	V.DDQN[+1015.397][+228.111][+27.995]FTQIIDK.T	NA	N[+28][+228][+1015]	1304.57	2	2608.13	2608.14	0	-2.8	63	NRagged	357	357	357	5.09	21	>gi|500052095|ref|WP_011732012.1| S41 family peptidase [Campylobacter fetus]	312	NS_403_Glycosylation_Cff_HILIC_B1.40351.40351.2	controllerType=0 controllerNumber=1 scan=40351	100.752	Trypsin	B1	DDQNFTQIIDK	N[+28][+228][+1015]	1271
15725:2	33	R.SVYDLN[+1015.397][+228.111][+27.995]K.T	NA	N[+28][+228][+1015]	1055.47	2	2109.93	2109.93	0	-2.1	197	Specific	357.14	259.65	259.65	5.31	35	>gi|500052006|ref|WP_011731923.1| DUF3298 domain-containing protein [Campylobacter fetus]	343	NS_403_Glycosylation_Cff_HILIC_B1.18344.18344.2	controllerType=0 controllerNumber=1 scan=18344	53.6627	Trypsin	B1	SVYDLNK	N[+28][+228][+1015]	1271
57948:3	65	K.TDGEIIIITSDDN[+812.318][+162.053][+228.111]ETFYFKK.D	NA	N[+162][+228][+812]	1184.55	3	3551.63	3551.63	0	-0.4	76	Specific	357.28	357.28	357.28	6.54	20	>gi|488938182|ref|WP_002849257.1| copper resistance protein NlpE [Campylobacter fetus]	1192	NS_403_Glycosylation_Cff_HILIC_B2.56429.56429.3	controllerType=0 controllerNumber=1 scan=56429	130.315	Trypsin	B2	TDGEIIIITSDDNETFYFKK	N[+162][+228][+812]	1202
15645:2	238	K.FGLGDDNN[+812.318][+228.111]ETTK.S	NA	N[+228][+812]	1176.01	2	2351.01	2351.01	0	-1.6	68	Specific	357.31	117.57	117.57	4.18	8	>gi|488937593|ref|WP_002848668.1| hypothetical protein [Campylobacter fetus]	1431	NS_403_Glycosylation_Cff_HILIC_B1.18280.18280.2	controllerType=0 controllerNumber=1 scan=18280	53.555	Trypsin	B1	FGLGDDNNETTK	N[+228][+812]	1040
52990:2	54	K.YYVDDQN[+812.318][+162.053][+228.111][+27.995]FTQIIDK.T	NA	N[+28][+162][+228][+812]	1496.66	2	2992.31	2992.31	0	0.8	60	Specific	357.35	357.35	357.35	5.76	21	>gi|500052095|ref|WP_011732012.1| S41 family peptidase [Campylobacter fetus]	312	NS_403_Glycosylation_Cff_HILIC_B1.52948.52948.2	controllerType=0 controllerNumber=1 scan=52948	124.653	Trypsin	B1	YYVDDQNFTQIIDK	N[+28][+162][+228][+812]	1230
52871:2	42	R.VDVSDGIIDVN[+812.318][+162.053][+228.111]ISK.K	NA	N[+162][+228][+812]	1338.63	2	2676.26	2676.26	0	-2	263	Specific	357.42	348.96	348.96	6.68	23	>gi|488936759|ref|WP_002847834.1| polysaccharide deacetylase family protein [Campylobacter fetus]	1804	NS_403_Glycosylation_Cff_HILIC_B2.52032.52032.2	controllerType=0 controllerNumber=1 scan=52032	122.407	Trypsin	B2	VDVSDGIIDVNISK	N[+162][+228][+812]	1202
09302:4	17	K.SEFRTDKDTN[+1015.397][+228.111][+27.995]ETELSAQK.Q	NA	N[+28][+228][+1015]	843.377	4	3370.49	3370.49	0	-1.9	128	Specific	357.6	357.6	357.6	5.14	42	>gi|500052006|ref|WP_011731923.1| DUF3298 domain-containing protein [Campylobacter fetus]	343	NS_403_Glycosylation_Cff_HILIC_B3.11332.11332.4	controllerType=0 controllerNumber=1 scan=11332	35.7641	Trypsin	B3	SEFRTDKDTNETELSAQK	N[+28][+228][+1015]	1271
71686:3	61	K.AMFENN[+1015.397][+228.111][+27.995]STQIRPGIFASVNVYGFYQK.N	NA	N[+28][+228][+1015]	1418.32	3	4252.96	4252.96	0	-1.2	270	Specific	357.85	357.85	1.2	8.4	32	>gi|488937039|ref|WP_002848114.1| efflux RND transporter periplasmic adaptor subunit [Campylobacter fetus]	1678	NS_403_Glycosylation_Cff_HILIC_B3.67999.67999.3	controllerType=0 controllerNumber=1 scan=67999	151.022	Trypsin	B3	AMFENNSTQIRPGIFASVNVYGFYQK	N[+28][+228][+1015]	1271
77683:3	32	N.IDVN[+1015.397][+228.111]DTVLEEFFEENRGNYR.D	NA	N[+228][+1015]	1235.22	3	3703.65	3702.66	1	-2	238	NRagged	358.04	358.04	358.04	5.37	33	>gi|488937882|ref|WP_002848957.1| peptidylprolyl isomerase [Campylobacter fetus]	1324	NS_403_Glycosylation_Cff_HILIC_B3.72774.72774.3	controllerType=0 controllerNumber=1 scan=72774	159.452	Trypsin	B3	IDVNDTVLEEFFEENRGNYR	N[+228][+1015]	1243
43008:2	65	K.DIN[+812.318][+162.053][+228.111][+27.995]QTFTQSGLYK.T	NA	N[+28][+162][+228][+812]	1373.61	2	2746.22	2745.22	1	-3.8	63	Specific	358.07	299.83	299.83	5.92	20	>gi|488938182|ref|WP_002849257.1| copper resistance protein NlpE [Campylobacter fetus]	1192	NS_403_Glycosylation_Cff_HILIC_B2.43218.43218.2	controllerType=0 controllerNumber=1 scan=43218	105.413	Trypsin	B2	DINQTFTQSGLYK	N[+28][+162][+228][+812]	1230
26553:4	68	K.QDAIDKFDNEPMSVDSN[+812.318][+162.053][+228.111]ETN[+1015.397][+228.111][+27.995]STKEDR.-	NA	N[+28][+162][+228]*2[+812][+1015]	1366.08	4	5461.28	5459.29	2	-1.9	166	Specific	358.35	358.35	0	8.45	43	>gi|488938699|ref|WP_002849774.1| CvpA family protein [Campylobacter fetus]	948	NS_403_Glycosylation_Cff_HILIC_B3.28216.28216.4	controllerType=0 controllerNumber=1 scan=28216	73.9826	Trypsin	B3	QDAIDKFDNEPMSVDSNETNSTKEDR	N[+28][+162][+228]*2[+812][+1015]	2473
56994:2	43	R.IDGN[+1015.397][+228.111]STIGITIDEAVSK.M	NA	N[+228][+1015]	1488.7	2	2976.39	2976.4	0	-4.7	144	Specific	358.44	358.44	358.44	6.8	23	>gi|500052095|ref|WP_011732012.1| S41 family peptidase [Campylobacter fetus]	312	NS_403_Glycosylation_Cff_HILIC_B3.55217.55217.2	controllerType=0 controllerNumber=1 scan=55217	127.68	Trypsin	B3	IDGNSTIGITIDEAVSK	N[+228][+1015]	1243
49638:3	231	K.NRVELANLEQN[+1015.397][+228.111][+27.995]ASFLSYDK.A	NA	N[+28][+228][+1015]	1161.87	3	3483.6	3482.61	1	-2.2	346	Specific	358.47	358.47	358.47	7.74	7	>gi|488937037|ref|WP_002848112.1| TolC family protein [Campylobacter fetus]	1680	NS_403_Glycosylation_Cff_HILIC_B3.48718.48718.3	controllerType=0 controllerNumber=1 scan=48718	115.567	Trypsin	B3	NRVELANLEQNASFLSYDK	N[+28][+228][+1015]	1271
40536:3	249	R.FVDSN[+812.318][+228.111]GTSRPLQVSLNFR.K	NA	N[+228][+812]	1026.5	3	3077.47	3077.48	0	-2.2	138	Specific	358.51	342.29	342.29	7.41	10	>gi|488937025|ref|WP_002848100.1| hypothetical protein [Campylobacter fetus]	1688	NS_403_Glycosylation_Cff_HILIC_B2.41108.41108.3	controllerType=0 controllerNumber=1 scan=41108	101.328	Trypsin	B2	FVDSNGTSRPLQVSLNFR	N[+228][+812]	1040
82866:3	100	K.KANTNNELIQNDFN[+812.318][+162.053][+228.111]ISLPSNFFITAK.S	NA	N[+162][+228][+812]	1386.66	3	4157.98	4155.99	2	-4.2	195	Specific	358.51	358.51	358.51	5.79	22	>gi|488938034|ref|WP_002849109.1| hypothetical protein [Campylobacter fetus]	1253	NS_403_Glycosylation_Cff_HILIC_B3.76950.76950.3	controllerType=0 controllerNumber=1 scan=76950	166.869	Trypsin	B3	KANTNNELIQNDFNISLPSNFFITAK	N[+162][+228][+812]	1202
49884:2	40	V.DVSDGIIDVN[+1015.397][+228.111]ISK.K	NA	N[+228][+1015]	1309.61	2	2618.21	2618.22	0	-2.5	264	NRagged	358.64	358.64	358.64	5.44	24	>gi|488936759|ref|WP_002847834.1| polysaccharide deacetylase family protein [Campylobacter fetus]	1804	NS_403_Glycosylation_Cff_HILIC_B1.50029.50029.2	controllerType=0 controllerNumber=1 scan=50029	118.99	Trypsin	B1	DVSDGIIDVNISK	N[+228][+1015]	1243
12202:2	18	K.IDNN[+1015.397][+228.111][+27.995]ITNDDDAK.A	NA	N[+28][+228][+1015]	1310.05	2	2619.1	2619.11	0	-2.2	220	Specific	358.72	358.72	358.72	6.68	43	>gi|500052006|ref|WP_011731923.1| DUF3298 domain-containing protein [Campylobacter fetus]	343	NS_403_Glycosylation_Cff_HILIC_B2.14665.14665.2	controllerType=0 controllerNumber=1 scan=14665	44.1624	Trypsin	B2	IDNNITNDDDAK	N[+28][+228][+1015]	1271
66255:2	50	K.QNYLDIN[+812.318][+228.111]GTELSNFNLK.N	NA	N[+228][+812]	1512.21	2	3023.4	3023.41	0	-1.9	395	Specific	358.82	358.82	358.82	7.31	32	>gi|644848395|ref|WP_025370316.1| DUF748 domain-containing protein [Campylobacter fetus]	140	NS_403_Glycosylation_Cff_HILIC_B1.64532.64532.2	controllerType=0 controllerNumber=1 scan=64532	144.842	Trypsin	B1	QNYLDINGTELSNFNLK	N[+228][+812]	1040
23412:2	125	R.GVNANNIIDAN[+1015.397][+228.111][+27.995]ATC[+57.021]QK.M	NA	C[+57], N[+28][+228][+1015]	1487.66	2	2974.32	2974.32	0	-1.1	90	Specific	358.88	358.88	358.88	6.21	15	>gi|488937022|ref|WP_002848097.1| lytic transglycosylase domain-containing protein [Campylobacter fetus]	1689	NS_403_Glycosylation_Cff_HILIC_B1.26055.26055.2	controllerType=0 controllerNumber=1 scan=26055	71.3795	Trypsin	B1	GVNANNIIDANATCQK	N[+28][+228][+1015]	1271
68232:2	50	K.LNPFTYEAN[+1015.397][+228.111]ITGVEFSR.K	NA	N[+228][+1015]	1602.24	2	3203.48	3201.47	2	-0.4	52	Specific	358.92	343.66	343.66	6.99	32	>gi|644848395|ref|WP_025370316.1| DUF748 domain-containing protein [Campylobacter fetus]	140	NS_403_Glycosylation_Cff_HILIC_B1.66137.66137.2	controllerType=0 controllerNumber=1 scan=66137	147.62	Trypsin	B1	LNPFTYEANITGVEFSR	N[+228][+1015]	1243
42773:2	134	K.ESEYNSVLADLN[+812.318][+228.111]STK.E	NA	N[+228][+812]	1356.11	2	2711.21	2710.22	1	-5.4	148	Specific	359	300.79	300.79	4.85	9	>gi|488937783|ref|WP_002848858.1| OmpA family protein [Campylobacter fetus]	1369	NS_403_Glycosylation_Cff_HILIC_B2.43037.43037.2	controllerType=0 controllerNumber=1 scan=43037	105.097	Trypsin	B2	ESEYNSVLADLNSTK	N[+228][+812]	1040
50607:2	117	K.DKN[+812.318][+228.111]ISELFETLK.F	NA	N[+228][+812]	1239.1	2	2477.19	2477.19	0	-1.6	82	Specific	359.17	359.17	359.17	6.27	30	>gi|500052173|ref|WP_011732090.1| divergent polysaccharide deacetylase family protein [Campylobacter fetus]	291	NS_403_Glycosylation_Cff_HILIC_B3.49549.49549.2	controllerType=0 controllerNumber=1 scan=49549	117.085	Trypsin	B3	DKNISELFETLK	N[+228][+812]	1040
20914:2	93	K.N[+812.318][+228.111][+27.995]ASLGHDLDSLK.S	NA	N[+28][+228][+812]	1169.53	2	2338.06	2338.07	0	-2.1	47	Specific	359.33	333.09	333.09	6.4	16	>gi|488939763|ref|WP_002850838.1| mechanosensitive ion channel family protein [Campylobacter fetus]	504	NS_403_Glycosylation_Cff_HILIC_B2.23494.23494.2	controllerType=0 controllerNumber=1 scan=23494	64.5587	Trypsin	B2	NASLGHDLDSLK	N[+28][+228][+812]	1068
64015:4	40	K.GIQIFEHNLGYKPQYFSYPYGEYN[+1015.397][+228.111]QTITNMAK.E	NA	N[+228][+1015]	1265.34	4	5058.32	5058.33	0	-1.7	146	Specific	359.41	359.41	359.41	7.88	24	>gi|488936759|ref|WP_002847834.1| polysaccharide deacetylase family protein [Campylobacter fetus]	1804	NS_403_Glycosylation_Cff_HILIC_B1.62663.62663.4	controllerType=0 controllerNumber=1 scan=62663	141.653	Trypsin	B1	GIQIFEHNLGYKPQYFSYPYGEYNQTITNMAK	N[+228][+1015]	1243
87230:3	112	K.YQIVDLN[+1015.397][+228.111][+27.995]DSVMEYSVAHSSSIYLFDK.K	NA	N[+28][+228][+1015]	1432.98	3	4296.94	4294.94	2	-1.8	133	Specific	359.43	359.43	359.43	8.66	11	>gi|488938842|ref|WP_002849917.1| SCO family protein [Campylobacter fetus]	894	NS_403_Glycosylation_Cff_HILIC_B3.80449.80449.3	controllerType=0 controllerNumber=1 scan=80449	172.835	Trypsin	B3	YQIVDLNDSVMEYSVAHSSSIYLFDK	N[+28][+228][+1015]	1271
57304:3	90	K.TDGEIIIITSDDN[+812.318][+162.053][+228.111]ETFYFKK.D	NA	N[+162][+228][+812]	1184.55	3	3551.62	3551.63	0	-2.2	76	Specific	359.44	359.44	359.44	7.44	18	>gi|488938182|ref|WP_002849257.1| copper resistance protein NlpE [Campylobacter fetus]	1192	NS_403_Glycosylation_Cff_HILIC_B1.56710.56710.3	controllerType=0 controllerNumber=1 scan=56710	131.338	Trypsin	B1	TDGEIIIITSDDNETFYFKK	N[+162][+228][+812]	1202
86504:3	482	K.LFDVDIISLPPRLELN[+1015.397][+228.111]ATGYIENTQK.E	NA	N[+228][+1015]	1401.7	3	4203.08	4203.09	0	-1.9	194	Specific	359.46	359.46	359.46	8.2	2	>gi|488937285|ref|WP_002848360.1| LptF/LptG family permease [Campylobacter fetus]	1569	NS_403_Glycosylation_Cff_HILIC_B2.80445.80445.3	controllerType=0 controllerNumber=1 scan=80445	174.161	Trypsin	B2	LFDVDIISLPPRLELNATGYIENTQK	N[+228][+1015]	1243
46666:3	142	G.RENPFVPTDIN[+812.318][+162.053][+228.111][+27.995]STDLISTNM[+15.995]K.D	NA	M[+16], N[+28][+162][+228][+812]	1213.55	3	3638.64	3638.65	0	-3.2	18	NRagged	359.48	357.85	357.85	4.95	16	>gi|500051819|ref|WP_011731736.1| AMIN domain-containing protein [Campylobacter fetus]	392	NS_403_Glycosylation_Cff_HILIC_B1.47221.47221.3	controllerType=0 controllerNumber=1 scan=47221	113.997	Trypsin	B1	RENPFVPTDINSTDLISTNMK	M[+16] N[+28][+162][+228][+812]	1230
69883:3	57	K.AMFENN[+812.318][+162.053][+228.111]STQIRPGIFASVNVYGFYQK.N	NA	N[+162][+228][+812]	1395.65	3	4184.93	4183.94	1	-3.5	270	Specific	359.53	186.95	2.4	6.7	38	>gi|488937039|ref|WP_002848114.1| efflux RND transporter periplasmic adaptor subunit [Campylobacter fetus]	1678	NS_403_Glycosylation_Cff_HILIC_B1.67737.67737.3	controllerType=0 controllerNumber=1 scan=67737	150.949	Trypsin	B1	AMFENNSTQIRPGIFASVNVYGFYQK	N[+162][+228][+812]	1202
78035:3	32	K.GESN[+1015.397][+228.111]ATTAVTVLEDNEDFPINELR.D	NA	N[+228][+1015]	1293.59	3	3878.76	3877.76	1	-2.3	296	Specific	359.53	351.43	351.43	8.14	33	>gi|488937882|ref|WP_002848957.1| peptidylprolyl isomerase [Campylobacter fetus]	1324	NS_403_Glycosylation_Cff_HILIC_B3.73051.73051.3	controllerType=0 controllerNumber=1 scan=73051	159.942	Trypsin	B3	GESNATTAVTVLEDNEDFPINELR	N[+228][+1015]	1243
62483:3	31	K.KGESN[+812.318][+162.053][+228.111]ATTAVTVLEDNEDFPINELR.D	NA	N[+162][+228][+812]	1322.28	3	3964.82	3964.83	0	-2	295	Specific	359.77	359.77	359.77	6.89	33	>gi|488937882|ref|WP_002848957.1| peptidylprolyl isomerase [Campylobacter fetus]	1324	NS_403_Glycosylation_Cff_HILIC_B1.61364.61364.3	controllerType=0 controllerNumber=1 scan=61364	139.518	Trypsin	B1	KGESNATTAVTVLEDNEDFPINELR	N[+162][+228][+812]	1202
25938:2	92	K.DDLFTDN[+1015.397][+228.111]NSSVK.-	NA	N[+228][+1015]	1299.56	2	2598.12	2598.12	0	-1.5	166	Specific	359.8	331.14	2.92	6.64	27	>gi|488937465|ref|WP_002848540.1| hypothetical protein [Campylobacter fetus]	1488	NS_403_Glycosylation_Cff_HILIC_B3.27688.27688.2	controllerType=0 controllerNumber=1 scan=27688	72.908	Trypsin	B3	DDLFTDNNSSVK	N[+228][+1015]	1243
55178:2	42	K.IDSN[+812.318][+162.053][+228.111]STSAQLYISGLGSMR.V	NA	N[+162][+228][+812]	1601.73	2	3202.45	3202.46	0	-1.3	244	Specific	360.46	360.46	360.46	8.51	23	>gi|488936759|ref|WP_002847834.1| polysaccharide deacetylase family protein [Campylobacter fetus]	1804	NS_403_Glycosylation_Cff_HILIC_B2.53981.53981.2	controllerType=0 controllerNumber=1 scan=53981	125.834	Trypsin	B2	IDSNSTSAQLYISGLGSMR	N[+162][+228][+812]	1202
57537:3	32	K.KGESN[+812.318][+162.053][+228.111]ATTAVTVLEDNEDFPINELRDAK.V	NA	N[+162][+228][+812]	1427.33	3	4279.98	4278.99	1	-2	295	Specific	360.67	360.67	360.67	9.42	33	>gi|488937882|ref|WP_002848957.1| peptidylprolyl isomerase [Campylobacter fetus]	1324	NS_403_Glycosylation_Cff_HILIC_B3.55765.55765.3	controllerType=0 controllerNumber=1 scan=55765	128.805	Trypsin	B3	KGESNATTAVTVLEDNEDFPINELRDAK	N[+162][+228][+812]	1202
44153:2	75	K.FEQN[+1015.397][+228.111]ASILPDLGK.S	NA	N[+228][+1015]	1338.63	2	2676.25	2675.26	1	-2.9	34	Specific	360.77	360.77	360.77	7.46	23	>gi|488937889|ref|WP_002848964.1| glycoside hydrolase [Campylobacter fetus]	1321	NS_403_Glycosylation_Cff_HILIC_B1.44937.44937.2	controllerType=0 controllerNumber=1 scan=44937	109.622	Trypsin	B1	FEQNASILPDLGK	N[+228][+1015]	1243
32691:2	115	R.LAEQN[+1015.397][+228.111][+27.995]ATSVENLENYK.N	NA	N[+28][+228][+1015]	1547.7	2	3094.38	3094.38	0	-0.3	129	Specific	360.79	360.79	360.79	8.34	12	>gi|500052026|ref|WP_011731943.1| efflux RND transporter periplasmic adaptor subunit [Campylobacter fetus]	332	NS_403_Glycosylation_Cff_HILIC_B3.33648.33648.2	controllerType=0 controllerNumber=1 scan=33648	85.1397	Trypsin	B3	LAEQNATSVENLENYK	N[+28][+228][+1015]	1271
55696:3	131	G.RENPFVPTDIN[+1015.397][+228.111]STDLISTNMK.D	NA	N[+228][+1015]	1213.23	3	3637.69	3635.69	2	-2	18	NRagged	360.87	360.87	360.87	7.95	15	>gi|500051819|ref|WP_011731736.1| AMIN domain-containing protein [Campylobacter fetus]	392	NS_403_Glycosylation_Cff_HILIC_B3.54066.54066.3	controllerType=0 controllerNumber=1 scan=54066	125.59	Trypsin	B3	RENPFVPTDINSTDLISTNMK	N[+228][+1015]	1243
16493:2	480	K.DDN[+1015.397][+228.111][+27.995]ITLK.N	NA	N[+28][+228][+1015]	1045.47	2	2089.92	2089.93	0	-2.1	98	Specific	361.12	135.33	135.33	4.27	5	>gi|635659591|ref|WP_024305169.1| hypothetical protein [Campylobacter fetus]	228	NS_403_Glycosylation_Cff_HILIC_B3.18653.18653.2	controllerType=0 controllerNumber=1 scan=18653	52.5655	Trypsin	B3	DDNITLK	N[+28][+228][+1015]	1271
18743:3	22	M.SGIGDLN[+1015.397][+228.111]TTHNVSVR.L	NA	N[+228][+1015]	938.438	3	2813.3	2813.31	0	-2.4	285	NRagged	361.16	361.16	27.75	7.22	38	>gi|488938177|ref|WP_002849252.1| hydroxylamine oxidase [Campylobacter fetus]	1193	NS_403_Glycosylation_Cff_HILIC_B3.20705.20705.3	controllerType=0 controllerNumber=1 scan=20705	56.8787	Trypsin	B3	SGIGDLNTTHNVSVR	N[+228][+1015]	1243
66404:4	48	K.GIQIFEHNLGYKPQYFSYPYGEYN[+1015.397][+228.111][+27.995]QTITNMAK.E	NA	N[+28][+228][+1015]	1272.33	4	5086.31	5086.32	0	-2.1	146	Specific	361.19	361.19	361.19	9.78	18	>gi|488936759|ref|WP_002847834.1| polysaccharide deacetylase family protein [Campylobacter fetus]	1804	NS_403_Glycosylation_Cff_HILIC_B3.63433.63433.4	controllerType=0 controllerNumber=1 scan=63433	142.239	Trypsin	B3	GIQIFEHNLGYKPQYFSYPYGEYNQTITNMAK	N[+28][+228][+1015]	1271
49906:2	105	K.VIFDDN[+1015.397][+228.111]SSM[+15.995]IFDDGK.Q	NA	M[+16], N[+228][+1015]	1482.63	2	2964.26	2962.27	2	-4.9	437	Specific	361.33	270.83	270.83	5.79	16	>gi|488937889|ref|WP_002848964.1| glycoside hydrolase [Campylobacter fetus]	1321	NS_403_Glycosylation_Cff_HILIC_B2.49378.49378.2	controllerType=0 controllerNumber=1 scan=49378	117.331	Trypsin	B2	VIFDDNSSMIFDDGK	M[+16] N[+228][+1015]	1243
56030:2	43	K.YYVDDQN[+1015.397][+228.111][+27.995]FTQIIDK.T	NA	N[+28][+228][+1015]	1517.17	2	3033.33	3033.34	0	-1.9	60	Specific	361.56	361.56	361.56	8.32	23	>gi|500052095|ref|WP_011732012.1| S41 family peptidase [Campylobacter fetus]	312	NS_403_Glycosylation_Cff_HILIC_B3.54363.54363.2	controllerType=0 controllerNumber=1 scan=54363	126.121	Trypsin	B3	YYVDDQNFTQIIDK	N[+28][+228][+1015]	1271
58901:2	90	K.VIFDDN[+1015.397][+228.111][+27.995]SSMIFDDGK.Q	NA	N[+28][+228][+1015]	1488.14	2	2975.26	2974.27	1	-1.9	437	Specific	361.66	361.66	361.66	8.32	21	>gi|488937889|ref|WP_002848964.1| glycoside hydrolase [Campylobacter fetus]	1321	NS_403_Glycosylation_Cff_HILIC_B3.56958.56958.2	controllerType=0 controllerNumber=1 scan=56958	130.933	Trypsin	B3	VIFDDNSSMIFDDGK	N[+28][+228][+1015]	1271
27792:2	635	K.FGDFN[+812.318][+162.053][+228.111]ITK.-	NA	N[+162][+228][+812]	1072.48	2	2143.95	2143.95	0	-3.7	176	Specific	361.69	344.67	344.67	5.61	3	>gi|488938175|ref|WP_002849250.1| cytochrome c [Campylobacter fetus]	1194	NS_403_Glycosylation_Cff_HILIC_B3.29316.29316.2	controllerType=0 controllerNumber=1 scan=29316	76.249	Trypsin	B3	FGDFNITK	N[+162][+228][+812]	1202
12263:2	117	K.FKVDSN[+1015.397][+228.111]ISDSDK.N	NA	N[+228][+1015]	1299.58	2	2598.15	2598.16	0	-3	94	Specific	361.78	361.78	361.78	7.62	30	>gi|500052173|ref|WP_011732090.1| divergent polysaccharide deacetylase family protein [Campylobacter fetus]	291	NS_403_Glycosylation_Cff_HILIC_B3.14417.14417.2	controllerType=0 controllerNumber=1 scan=14417	42.8626	Trypsin	B3	FKVDSNISDSDK	N[+228][+1015]	1243
55507:3	17	R.EIHFAPIAVVSYN[+1015.397][+228.111][+27.995]DSNVTVK.M	NA	N[+28][+228][+1015]	1158.88	3	3474.64	3474.64	0	-1.7	78	Specific	361.8	361.8	17.99	9.06	42	>gi|500052006|ref|WP_011731923.1| DUF3298 domain-containing protein [Campylobacter fetus]	343	NS_403_Glycosylation_Cff_HILIC_B3.53909.53909.3	controllerType=0 controllerNumber=1 scan=53909	125.316	Trypsin	B3	EIHFAPIAVVSYNDSNVTVK	N[+28][+228][+1015]	1271
08458:3	18	K.SEFRTDKDTN[+1015.397][+228.111]ETELSAQK.Q	NA	N[+228][+1015]	1115.17	3	3343.49	3342.5	1	-3.1	128	Specific	361.82	361.82	361.82	8.28	43	>gi|500052006|ref|WP_011731923.1| DUF3298 domain-containing protein [Campylobacter fetus]	343	NS_403_Glycosylation_Cff_HILIC_B2.10682.10682.3	controllerType=0 controllerNumber=1 scan=10682	34.8722	Trypsin	B2	SEFRTDKDTNETELSAQK	N[+228][+1015]	1243
52841:3	48	K.LNPFTYEAN[+1015.397][+228.111]ITGVEFSRK.S	NA	N[+228][+1015]	1110.52	3	3329.56	3329.57	0	-2.7	52	Specific	361.85	312.37	312.37	6.76	30	>gi|644848395|ref|WP_025370316.1| DUF748 domain-containing protein [Campylobacter fetus]	140	NS_403_Glycosylation_Cff_HILIC_B2.52002.52002.3	controllerType=0 controllerNumber=1 scan=52002	122.336	Trypsin	B2	LNPFTYEANITGVEFSRK	N[+228][+1015]	1243
35797:4	119	K.FKVDSN[+812.318][+162.053][+228.111]ISDSDKN[+1015.397][+228.111]ITVALPK.E	NA	N[+162][+228]*2[+812][+1015]	1160.04	4	4637.14	4637.15	0	-2	94	Specific	361.9	361.9	0	8.85	23	>gi|500052173|ref|WP_011732090.1| divergent polysaccharide deacetylase family protein [Campylobacter fetus]	291	NS_403_Glycosylation_Cff_HILIC_B2.36718.36718.4	controllerType=0 controllerNumber=1 scan=36718	91.8874	Trypsin	B2	FKVDSNISDSDKNITVALPK	N[+162][+228]*2[+812][+1015]	2445
50579:2	117	K.DKN[+1015.397][+228.111]ISELFETLK.F	NA	N[+228][+1015]	1340.64	2	2680.26	2680.27	0	-2.5	82	Specific	361.92	361.92	361.92	7.96	30	>gi|500052173|ref|WP_011732090.1| divergent polysaccharide deacetylase family protein [Campylobacter fetus]	291	NS_403_Glycosylation_Cff_HILIC_B3.49525.49525.2	controllerType=0 controllerNumber=1 scan=49525	117.04	Trypsin	B3	DKNISELFETLK	N[+228][+1015]	1243
40812:2	54	V.DDQN[+812.318][+162.053][+228.111][+27.995]FTQIIDK.T	NA	N[+28][+162][+228][+812]	1284.56	2	2568.11	2567.11	1	-1.4	63	NRagged	361.94	361.94	361.94	6.41	21	>gi|500052095|ref|WP_011732012.1| S41 family peptidase [Campylobacter fetus]	312	NS_403_Glycosylation_Cff_HILIC_B1.41949.41949.2	controllerType=0 controllerNumber=1 scan=41949	103.888	Trypsin	B1	DDQNFTQIIDK	N[+28][+162][+228][+812]	1230
70377:3	61	K.AM[+15.995]FENN[+1015.397][+228.111]STQIRPGIFASVNVYGFYQK.N	NA	M[+16], N[+228][+1015]	1414.32	3	4240.96	4240.96	0	-1.8	270	Specific	361.94	361.94	1.2	10.08	32	>gi|488937039|ref|WP_002848114.1| efflux RND transporter periplasmic adaptor subunit [Campylobacter fetus]	1678	NS_403_Glycosylation_Cff_HILIC_B3.66832.66832.3	controllerType=0 controllerNumber=1 scan=66832	148.818	Trypsin	B3	AMFENNSTQIRPGIFASVNVYGFYQK	M[+16] N[+228][+1015]	1243
19510:2	480	K.DDN[+1015.397][+228.111][+27.995]ITLK.N	NA	N[+28][+228][+1015]	1045.46	2	2089.92	2089.93	0	-3.2	98	Specific	362.1	145.31	145.31	3.98	5	>gi|635659591|ref|WP_024305169.1| hypothetical protein [Campylobacter fetus]	228	NS_403_Glycosylation_Cff_HILIC_B3.21424.21424.2	controllerType=0 controllerNumber=1 scan=21424	58.3655	Trypsin	B3	DDNITLK	N[+28][+228][+1015]	1271
77731:3	111	K.FLNDNN[+812.318][+162.053][+228.111]ITSSFIPHLSSNWQFK.T	NA	N[+162][+228][+812]	1271.25	3	3811.75	3811.76	0	-2.6	173	Specific	362.15	362.15	362.15	9.56	12	>gi|488937022|ref|WP_002848097.1| lytic transglycosylase domain-containing protein [Campylobacter fetus]	1689	NS_403_Glycosylation_Cff_HILIC_B2.73242.73242.3	controllerType=0 controllerNumber=1 scan=73242	161.322	Trypsin	B2	FLNDNNITSSFIPHLSSNWQFK	N[+162][+228][+812]	1202
81548:3	89	K.KANTNNELIQNDFN[+1015.397][+228.111]ISLPSNFFITAK.S	NA	N[+228][+1015]	1400.01	3	4198	4197.01	1	-3.1	195	Specific	362.22	362.22	362.22	8.76	18	>gi|488938034|ref|WP_002849109.1| hypothetical protein [Campylobacter fetus]	1253	NS_403_Glycosylation_Cff_HILIC_B1.77120.77120.3	controllerType=0 controllerNumber=1 scan=77120	166.826	Trypsin	B1	KANTNNELIQNDFNISLPSNFFITAK	N[+228][+1015]	1243
46039:2	90	K.FEQN[+1015.397][+228.111]ASILPDLGK.S	NA	N[+228][+1015]	1338.63	2	2676.26	2675.26	1	-0.8	34	Specific	362.33	362.33	362.33	8.06	21	>gi|488937889|ref|WP_002848964.1| glycoside hydrolase [Campylobacter fetus]	1321	NS_403_Glycosylation_Cff_HILIC_B3.45498.45498.2	controllerType=0 controllerNumber=1 scan=45498	109.38	Trypsin	B3	FEQNASILPDLGK	N[+228][+1015]	1243
78004:3	57	K.AMFENN[+812.318][+162.053][+228.111]STQIRPGIFASVNVYGFYQK.N	NA	N[+162][+228][+812]	1395.65	3	4184.93	4183.94	1	-3.4	270	Specific	362.44	89.7	2.4	4.25	38	>gi|488937039|ref|WP_002848114.1| efflux RND transporter periplasmic adaptor subunit [Campylobacter fetus]	1678	NS_403_Glycosylation_Cff_HILIC_B1.74283.74283.3	controllerType=0 controllerNumber=1 scan=74283	162.061	Trypsin	B1	AMFENNSTQIRPGIFASVNVYGFYQK	N[+162][+228][+812]	1202
28420:2	18	R.SVYDLN[+812.318][+228.111]KTELIEK.L	NA	N[+228][+812]	1296.63	2	2592.25	2592.26	0	-2.7	197	Specific	362.53	362.53	362.53	7.85	43	>gi|500052006|ref|WP_011731923.1| DUF3298 domain-containing protein [Campylobacter fetus]	343	NS_403_Glycosylation_Cff_HILIC_B2.30229.30229.2	controllerType=0 controllerNumber=1 scan=30229	78.8181	Trypsin	B2	SVYDLNKTELIEK	N[+228][+812]	1040
31994:3	128	K.RLEVTSLLDNN[+812.318][+162.053][+228.111][+27.995]ETK.A	NA	N[+28][+162][+228][+812]	954.782	3	2862.33	2862.34	0	-1.5	184	Specific	362.56	362.56	362.56	7.78	13	>gi|488937448|ref|WP_002848523.1| ABC transporter substrate-binding protein [Campylobacter fetus]	1494	NS_403_Glycosylation_Cff_HILIC_B2.33512.33512.3	controllerType=0 controllerNumber=1 scan=33512	85.6092	Trypsin	B2	RLEVTSLLDNNETK	N[+28][+162][+228][+812]	1230
28285:2	117	K.NFDLN[+1015.397][+228.111]YTAQTR.S	NA	N[+228][+1015]	1293.57	2	2586.14	2586.15	0	-3.4	83	Specific	362.58	362.58	362.58	7.79	14	>gi|488938034|ref|WP_002849109.1| hypothetical protein [Campylobacter fetus]	1253	NS_403_Glycosylation_Cff_HILIC_B2.30088.30088.2	controllerType=0 controllerNumber=1 scan=30088	78.4911	Trypsin	B2	NFDLNYTAQTR	N[+228][+1015]	1243
71959:3	61	K.AMFENN[+1015.397][+228.111]STQIRPGIFASVNVYGFYQK.N	NA	N[+228][+1015]	1409.66	3	4226.96	4224.97	2	-3.2	270	Specific	362.61	362.61	1.2	9.75	32	>gi|488937039|ref|WP_002848114.1| efflux RND transporter periplasmic adaptor subunit [Campylobacter fetus]	1678	NS_403_Glycosylation_Cff_HILIC_B3.68225.68225.3	controllerType=0 controllerNumber=1 scan=68225	151.411	Trypsin	B3	AMFENNSTQIRPGIFASVNVYGFYQK	N[+228][+1015]	1243
11289:2	17	K.IDNN[+812.318][+162.053][+228.111][+27.995]ITNDDDAK.A	NA	N[+28][+162][+228][+812]	1289.54	2	2578.07	2578.08	0	-3.6	220	Specific	362.85	362.85	362.85	7.99	42	>gi|500052006|ref|WP_011731923.1| DUF3298 domain-containing protein [Campylobacter fetus]	343	NS_403_Glycosylation_Cff_HILIC_B3.13350.13350.2	controllerType=0 controllerNumber=1 scan=13350	40.2381	Trypsin	B3	IDNNITNDDDAK	N[+28][+162][+228][+812]	1230
64722:3	31	K.KGESN[+812.318][+228.111][+27.995]ATTAVTVLEDNEDFPINELR.D	NA	N[+28][+228][+812]	1277.59	3	3830.76	3830.77	0	-3.6	295	Specific	362.9	362.9	362.9	7.43	33	>gi|488937882|ref|WP_002848957.1| peptidylprolyl isomerase [Campylobacter fetus]	1324	NS_403_Glycosylation_Cff_HILIC_B1.63251.63251.3	controllerType=0 controllerNumber=1 scan=63251	142.565	Trypsin	B1	KGESNATTAVTVLEDNEDFPINELR	N[+28][+228][+812]	1068
66018:3	30	K.KGESN[+1015.397][+228.111][+27.995]ATTAVTVLEDNEDFPINELR.D	NA	N[+28][+228][+1015]	1345.29	3	4033.84	4033.85	0	-2.2	295	Specific	363.04	363.04	363.04	8.38	36	>gi|488937882|ref|WP_002848957.1| peptidylprolyl isomerase [Campylobacter fetus]	1324	NS_403_Glycosylation_Cff_HILIC_B2.63492.63492.3	controllerType=0 controllerNumber=1 scan=63492	142.821	Trypsin	B2	KGESNATTAVTVLEDNEDFPINELR	N[+28][+228][+1015]	1271
43193:2	171	K.IRDLN[+812.318][+162.053][+228.111]DTATLDILNK.S	NA	N[+162][+228][+812]	1459.2	2	2917.4	2917.41	0	-4.3	496	Specific	363.26	307.36	27.03	5.4	17	>gi|488937181|ref|WP_002848256.1| tetratricopeptide repeat protein [Campylobacter fetus]	1611	NS_403_Glycosylation_Cff_HILIC_B3.42904.42904.2	controllerType=0 controllerNumber=1 scan=42904	104.089	Trypsin	B3	IRDLNDTATLDILNK	N[+162][+228][+812]	1202
54403:2	48	R.VDVSDGIIDVN[+1015.397][+228.111][+27.995]ISK.K	NA	N[+28][+228][+1015]	1373.14	2	2745.28	2745.28	0	-2.1	263	Specific	363.28	363.28	363.28	8.32	18	>gi|488936759|ref|WP_002847834.1| polysaccharide deacetylase family protein [Campylobacter fetus]	1804	NS_403_Glycosylation_Cff_HILIC_B3.52942.52942.2	controllerType=0 controllerNumber=1 scan=52942	123.499	Trypsin	B3	VDVSDGIIDVNISK	N[+28][+228][+1015]	1271
49850:2	119	K.DKN[+812.318][+228.111]ISELFETLK.F	NA	N[+228][+812]	1239.1	2	2477.19	2477.19	0	-2	82	Specific	363.31	362.9	362.9	7.85	23	>gi|500052173|ref|WP_011732090.1| divergent polysaccharide deacetylase family protein [Campylobacter fetus]	291	NS_403_Glycosylation_Cff_HILIC_B2.49327.49327.2	controllerType=0 controllerNumber=1 scan=49327	117.228	Trypsin	B2	DKNISELFETLK	N[+228][+812]	1040
66811:3	32	K.KGESN[+812.318][+228.111][+27.995]ATTAVTVLEDNEDFPINELR.D	NA	N[+28][+228][+812]	1277.93	3	3831.77	3830.77	1	-1.9	295	Specific	363.51	363.51	363.51	8.29	33	>gi|488937882|ref|WP_002848957.1| peptidylprolyl isomerase [Campylobacter fetus]	1324	NS_403_Glycosylation_Cff_HILIC_B3.63786.63786.3	controllerType=0 controllerNumber=1 scan=63786	142.838	Trypsin	B3	KGESNATTAVTVLEDNEDFPINELR	N[+28][+228][+812]	1068
31409:3	128	K.RLEVTSLLDNN[+812.318][+162.053][+228.111][+27.995]ETK.A	NA	N[+28][+162][+228][+812]	954.781	3	2862.33	2862.34	0	-2.6	184	Specific	363.61	362.06	362.06	8.08	13	>gi|488937448|ref|WP_002848523.1| ABC transporter substrate-binding protein [Campylobacter fetus]	1494	NS_403_Glycosylation_Cff_HILIC_B2.32958.32958.3	controllerType=0 controllerNumber=1 scan=32958	84.4639	Trypsin	B2	RLEVTSLLDNNETK	N[+28][+162][+228][+812]	1230
42382:2	65	K.DIN[+812.318][+162.053][+228.111][+27.995]QTFTQSGLYK.T	NA	N[+28][+162][+228][+812]	1373.62	2	2746.23	2745.22	1	-0.8	63	Specific	363.62	363.62	363.62	8.06	26	>gi|488938182|ref|WP_002849257.1| copper resistance protein NlpE [Campylobacter fetus]	1192	NS_403_Glycosylation_Cff_HILIC_B3.42190.42190.2	controllerType=0 controllerNumber=1 scan=42190	102.672	Trypsin	B3	DINQTFTQSGLYK	N[+28][+162][+228][+812]	1230
20243:3	73	K.N[+812.318][+162.053][+228.111][+27.995]ASLGHDLDSLK.S	NA	N[+28][+162][+228][+812]	834.043	3	2500.11	2500.12	0	-2.5	47	Specific	363.71	363.71	363.71	8.32	17	>gi|488939763|ref|WP_002850838.1| mechanosensitive ion channel family protein [Campylobacter fetus]	504	NS_403_Glycosylation_Cff_HILIC_B3.22024.22024.3	controllerType=0 controllerNumber=1 scan=22024	59.4927	Trypsin	B3	NASLGHDLDSLK	N[+28][+162][+228][+812]	1230
62867:3	176	R.NSEGN[+1015.397][+228.111][+27.995]LTDIIKFELVK.N	NA	N[+28][+228][+1015]	1031.16	3	3091.48	3091.48	0	-2.4	49	Specific	363.76	363.76	363.76	9.16	12	>gi|488937434|ref|WP_002848509.1| hypothetical protein [Campylobacter fetus]	1500	NS_403_Glycosylation_Cff_HILIC_B3.60258.60258.3	controllerType=0 controllerNumber=1 scan=60258	136.345	Trypsin	B3	NSEGNLTDIIKFELVK	N[+28][+228][+1015]	1271
17582:2	107	K.NNQAAMNNN[+1015.397][+228.111][+27.995]QTVAAPLK.A	NA	N[+28][+228][+1015]	1536.2	2	3071.38	3070.39	1	-2.6	110	Specific	363.91	363.91	363.91	8.81	15	>gi|488938689|ref|WP_002849764.1| SPOR domain-containing protein [Campylobacter fetus]	953	NS_403_Glycosylation_Cff_HILIC_B2.19925.19925.2	controllerType=0 controllerNumber=1 scan=19925	55.8045	Trypsin	B2	NNQAAMNNNQTVAAPLK	N[+28][+228][+1015]	1271
12891:2	114	K.KDDLFTDN[+812.318][+228.111]NSSVK.-	NA	N[+228][+812]	1262.07	2	2523.13	2523.14	0	-2.3	165	Specific	364.13	364.13	0.8	7.8	25	>gi|488937465|ref|WP_002848540.1| hypothetical protein [Campylobacter fetus]	1488	NS_403_Glycosylation_Cff_HILIC_B2.15359.15359.2	controllerType=0 controllerNumber=1 scan=15359	45.6863	Trypsin	B2	KDDLFTDNNSSVK	N[+228][+812]	1040
16428:3	314	I.LSDKN[+1015.397][+228.111]STIYAPEVK.L	NA	N[+228][+1015]	936.778	3	2808.32	2808.33	0	-3.2	89	NRagged	364.15	364.15	364.15	6.99	6	>gi|498085485|ref|WP_010399641.1| rod shape-determining protein MreC [Campylobacter fetus]	448	NS_403_Glycosylation_Cff_HILIC_B3.18596.18596.3	controllerType=0 controllerNumber=1 scan=18596	52.4455	Trypsin	B3	LSDKNSTIYAPEVK	N[+228][+1015]	1243
65720:3	32	K.KGESN[+812.318][+228.111]ATTAVTVLEDNEDFPINELR.D	NA	N[+228][+812]	1268.26	3	3802.77	3802.78	0	-0.8	295	Specific	364.28	358.14	358.14	8.46	33	>gi|488937882|ref|WP_002848957.1| peptidylprolyl isomerase [Campylobacter fetus]	1324	NS_403_Glycosylation_Cff_HILIC_B3.62831.62831.3	controllerType=0 controllerNumber=1 scan=62831	141.197	Trypsin	B3	KGESNATTAVTVLEDNEDFPINELR	N[+228][+812]	1040
80338:3	59	K.AMFENN[+1015.397][+228.111]STQIRPGIFASVNVYGFYQK.N	NA	N[+228][+1015]	1409.66	3	4226.96	4224.97	2	-3.7	270	Specific	364.58	364.58	1.2	9.27	30	>gi|488937039|ref|WP_002848114.1| efflux RND transporter periplasmic adaptor subunit [Campylobacter fetus]	1678	NS_403_Glycosylation_Cff_HILIC_B2.75401.75401.3	controllerType=0 controllerNumber=1 scan=75401	165.364	Trypsin	B2	AMFENNSTQIRPGIFASVNVYGFYQK	N[+228][+1015]	1243
70836:3	61	K.AM[+15.995]FENN[+1015.397][+228.111][+27.995]STQIRPGIFASVNVYGFYQK.N	NA	M[+16], N[+28][+228][+1015]	1423.99	3	4269.97	4268.96	1	0.6	270	Specific	364.79	364.79	1.2	7.54	32	>gi|488937039|ref|WP_002848114.1| efflux RND transporter periplasmic adaptor subunit [Campylobacter fetus]	1678	NS_403_Glycosylation_Cff_HILIC_B3.67212.67212.3	controllerType=0 controllerNumber=1 scan=67212	149.542	Trypsin	B3	AMFENNSTQIRPGIFASVNVYGFYQK	M[+16] N[+28][+228][+1015]	1271
64445:3	30	K.KGESN[+1015.397][+228.111][+27.995]ATTAVTVLEDNEDFPINELR.D	NA	N[+28][+228][+1015]	1345.29	3	4033.84	4033.85	0	-2.4	295	Specific	364.81	364.81	364.81	9.56	36	>gi|488937882|ref|WP_002848957.1| peptidylprolyl isomerase [Campylobacter fetus]	1324	NS_403_Glycosylation_Cff_HILIC_B2.62108.62108.3	controllerType=0 controllerNumber=1 scan=62108	140.463	Trypsin	B2	KGESNATTAVTVLEDNEDFPINELR	N[+28][+228][+1015]	1271
11209:2	17	K.IDNN[+812.318][+162.053][+228.111][+27.995]ITNDDDAK.A	NA	N[+28][+162][+228][+812]	1289.54	2	2578.07	2578.08	0	-4.8	220	Specific	365.14	365.14	365.14	7.49	42	>gi|500052006|ref|WP_011731923.1| DUF3298 domain-containing protein [Campylobacter fetus]	343	NS_403_Glycosylation_Cff_HILIC_B3.13283.13283.2	controllerType=0 controllerNumber=1 scan=13283	40.102	Trypsin	B3	IDNNITNDDDAK	N[+28][+162][+228][+812]	1230
19970:2	102	K.N[+812.318][+228.111][+27.995]ASLGHDLDSLK.S	NA	N[+28][+228][+812]	1169.54	2	2338.06	2338.07	0	-1.3	47	Specific	365.19	365.19	365.19	7.14	16	>gi|488939763|ref|WP_002850838.1| mechanosensitive ion channel family protein [Campylobacter fetus]	504	NS_403_Glycosylation_Cff_HILIC_B1.22750.22750.2	controllerType=0 controllerNumber=1 scan=22750	64.1101	Trypsin	B1	NASLGHDLDSLK	N[+28][+228][+812]	1068
64661:3	30	K.KGESN[+1015.397][+228.111]ATTAVTVLEDNEDFPINELR.D	NA	N[+228][+1015]	1335.95	3	4005.85	4005.86	0	-2.1	295	Specific	365.24	365.24	365.24	9.56	36	>gi|488937882|ref|WP_002848957.1| peptidylprolyl isomerase [Campylobacter fetus]	1324	NS_403_Glycosylation_Cff_HILIC_B2.62298.62298.3	controllerType=0 controllerNumber=1 scan=62298	140.78	Trypsin	B2	KGESNATTAVTVLEDNEDFPINELR	N[+228][+1015]	1243
69237:3	57	K.AMFENN[+812.318][+162.053][+228.111]STQIRPGIFASVNVYGFYQK.N	NA	N[+162][+228][+812]	1395.32	3	4183.93	4183.94	0	-2.4	270	Specific	365.3	189.27	2.4	7.12	38	>gi|488937039|ref|WP_002848114.1| efflux RND transporter periplasmic adaptor subunit [Campylobacter fetus]	1678	NS_403_Glycosylation_Cff_HILIC_B1.67139.67139.3	controllerType=0 controllerNumber=1 scan=67139	149.833	Trypsin	B1	AMFENNSTQIRPGIFASVNVYGFYQK	N[+162][+228][+812]	1202
43367:3	114	R.ATDLENRVNSIDLN[+812.318][+162.053][+228.111][+27.995]LTK.E	NA	N[+28][+162][+228][+812]	1049.5	3	3146.48	3146.48	0	-1.4	93	Specific	365.3	356.79	356.79	7.54	17	>gi|488939452|ref|WP_002850527.1| hypothetical protein [Campylobacter fetus]	645	NS_403_Glycosylation_Cff_HILIC_B3.43046.43046.3	controllerType=0 controllerNumber=1 scan=43046	104.355	Trypsin	B3	ATDLENRVNSIDLNLTK	N[+28][+162][+228][+812]	1230
54625:3	142	G.RENPFVPTDIN[+1015.397][+228.111][+27.995]STDLISTNMK.D	NA	N[+28][+228][+1015]	1221.9	3	3663.68	3663.68	0	-2.1	18	NRagged	365.45	365.45	365.45	7.52	16	>gi|500051819|ref|WP_011731736.1| AMIN domain-containing protein [Campylobacter fetus]	392	NS_403_Glycosylation_Cff_HILIC_B1.54299.54299.3	controllerType=0 controllerNumber=1 scan=54299	126.921	Trypsin	B1	RENPFVPTDINSTDLISTNMK	N[+28][+228][+1015]	1271
79573:3	59	K.AMFENN[+1015.397][+228.111]STQIRPGIFASVNVYGFYQK.N	NA	N[+228][+1015]	1409.66	3	4226.97	4224.97	2	-2	270	Specific	365.53	364.84	1.2	9.56	30	>gi|488937039|ref|WP_002848114.1| efflux RND transporter periplasmic adaptor subunit [Campylobacter fetus]	1678	NS_403_Glycosylation_Cff_HILIC_B2.74747.74747.3	controllerType=0 controllerNumber=1 scan=74747	164.151	Trypsin	B2	AMFENNSTQIRPGIFASVNVYGFYQK	N[+228][+1015]	1243
21918:2	73	K.N[+1015.397][+228.111][+27.995]ASLGHDLDSLK.S	NA	N[+28][+228][+1015]	1271.07	2	2541.14	2541.15	0	-1.7	47	Specific	365.68	365.68	365.68	7.85	17	>gi|488939763|ref|WP_002850838.1| mechanosensitive ion channel family protein [Campylobacter fetus]	504	NS_403_Glycosylation_Cff_HILIC_B3.23943.23943.2	controllerType=0 controllerNumber=1 scan=23943	64.5418	Trypsin	B3	NASLGHDLDSLK	N[+28][+228][+1015]	1271
78458:3	32	K.GESN[+1015.397][+228.111][+27.995]ATTAVTVLEDNEDFPINELR.D	NA	N[+28][+228][+1015]	1302.59	3	3905.74	3905.76	0	-2.9	296	Specific	365.89	365.89	365.89	9.23	33	>gi|488937882|ref|WP_002848957.1| peptidylprolyl isomerase [Campylobacter fetus]	1324	NS_403_Glycosylation_Cff_HILIC_B3.73379.73379.3	controllerType=0 controllerNumber=1 scan=73379	160.515	Trypsin	B3	GESNATTAVTVLEDNEDFPINELR	N[+28][+228][+1015]	1271
73666:4	74	K.YQIVDLN[+812.318][+228.111]DSVMEYSVAHSSSIYLFDKK.G	NA	N[+228][+812]	1048.75	4	4191.96	4191.96	0	0.6	133	Specific	366.06	192.07	192.07	5.14	16	>gi|488938842|ref|WP_002849917.1| SCO family protein [Campylobacter fetus]	894	NS_403_Glycosylation_Cff_HILIC_B2.69979.69979.4	controllerType=0 controllerNumber=1 scan=69979	155.055	Trypsin	B2	YQIVDLNDSVMEYSVAHSSSIYLFDKK	N[+228][+812]	1040
49191:2	90	K.VIFDDN[+812.318][+162.053][+228.111]SSM[+15.995]IFDDGK.Q	NA	M[+16], N[+162][+228][+812]	1461.12	2	2921.24	2921.24	0	-0.7	437	Specific	366.39	334.89	334.89	6.7	21	>gi|488937889|ref|WP_002848964.1| glycoside hydrolase [Campylobacter fetus]	1321	NS_403_Glycosylation_Cff_HILIC_B3.48354.48354.2	controllerType=0 controllerNumber=1 scan=48354	114.96	Trypsin	B3	VIFDDNSSMIFDDGK	M[+16] N[+162][+228][+812]	1202
17651:2	303	K.N[+812.318][+162.053][+228.111]STIYAPEVK.L	NA	N[+162][+228][+812]	1162.53	2	2324.06	2324.07	0	-1.1	93	Specific	366.42	366.42	366.42	7.78	7	>gi|498085485|ref|WP_010399641.1| rod shape-determining protein MreC [Campylobacter fetus]	448	NS_403_Glycosylation_Cff_HILIC_B2.19991.19991.2	controllerType=0 controllerNumber=1 scan=19991	55.9168	Trypsin	B2	NSTIYAPEVK	N[+162][+228][+812]	1202
73433:4	74	K.YQIVDLN[+1015.397][+228.111][+27.995]DSVMEYSVAHSSSIYLFDKK.G	NA	N[+28][+228][+1015]	1106.51	4	4423.02	4423.03	0	-2.3	133	Specific	366.56	366.56	366.56	9.61	16	>gi|488938842|ref|WP_002849917.1| SCO family protein [Campylobacter fetus]	894	NS_403_Glycosylation_Cff_HILIC_B2.69790.69790.4	controllerType=0 controllerNumber=1 scan=69790	154.681	Trypsin	B2	YQIVDLNDSVMEYSVAHSSSIYLFDKK	N[+28][+228][+1015]	1271
77996:3	59	K.AMFENN[+1015.397][+228.111]STQIRPGIFASVNVYGFYQK.N	NA	N[+228][+1015]	1409.32	3	4225.95	4224.97	1	-4.9	270	Specific	366.64	366.64	1.2	8.98	30	>gi|488937039|ref|WP_002848114.1| efflux RND transporter periplasmic adaptor subunit [Campylobacter fetus]	1678	NS_403_Glycosylation_Cff_HILIC_B2.73480.73480.3	controllerType=0 controllerNumber=1 scan=73480	161.742	Trypsin	B2	AMFENNSTQIRPGIFASVNVYGFYQK	N[+228][+1015]	1243
55920:2	54	R.IDGN[+1015.397][+228.111]STIGITIDEAVSK.M	NA	N[+228][+1015]	1488.7	2	2976.4	2976.4	0	-3	144	Specific	366.7	366.7	366.7	8.52	20	>gi|500052095|ref|WP_011732012.1| S41 family peptidase [Campylobacter fetus]	312	NS_403_Glycosylation_Cff_HILIC_B2.54617.54617.2	controllerType=0 controllerNumber=1 scan=54617	126.894	Trypsin	B2	IDGNSTIGITIDEAVSK	N[+228][+1015]	1243
53725:3	18	R.EIHFAPIAVVSYN[+812.318][+228.111]DSNVTVK.M	NA	N[+228][+812]	1082.53	3	3245.57	3243.57	2	-1.3	78	Specific	366.79	366.79	22.68	8.51	43	>gi|500052006|ref|WP_011731923.1| DUF3298 domain-containing protein [Campylobacter fetus]	343	NS_403_Glycosylation_Cff_HILIC_B2.52755.52755.3	controllerType=0 controllerNumber=1 scan=52755	123.653	Trypsin	B2	EIHFAPIAVVSYNDSNVTVK	N[+228][+812]	1040
16059:2	100	K.NNQAAMNNN[+812.318][+162.053][+228.111]QTVAAPLK.A	NA	N[+162][+228][+812]	1501.69	2	3002.37	3001.37	1	-2	110	Specific	366.93	366.93	366.93	8.6	15	>gi|488938689|ref|WP_002849764.1| SPOR domain-containing protein [Campylobacter fetus]	953	NS_403_Glycosylation_Cff_HILIC_B1.18629.18629.2	controllerType=0 controllerNumber=1 scan=18629	54.2111	Trypsin	B1	NNQAAMNNNQTVAAPLK	N[+162][+228][+812]	1202
81094:3	117	K.KANTNNELIQNDFN[+1015.397][+228.111]ISLPSNFFITAK.S	NA	N[+228][+1015]	1399.67	3	4197.01	4197.01	0	-1.6	195	Specific	366.99	366.99	366.99	9.26	14	>gi|488938034|ref|WP_002849109.1| hypothetical protein [Campylobacter fetus]	1253	NS_403_Glycosylation_Cff_HILIC_B2.75996.75996.3	controllerType=0 controllerNumber=1 scan=75996	166.457	Trypsin	B2	KANTNNELIQNDFNISLPSNFFITAK	N[+228][+1015]	1243
69615:3	59	K.AMFENN[+812.318][+162.053][+228.111]STQIRPGIFASVNVYGFYQK.N	NA	N[+162][+228][+812]	1395.65	3	4184.93	4183.94	1	-4.3	270	Specific	367.01	148.32	2.4	5.99	30	>gi|488937039|ref|WP_002848114.1| efflux RND transporter periplasmic adaptor subunit [Campylobacter fetus]	1678	NS_403_Glycosylation_Cff_HILIC_B2.66551.66551.3	controllerType=0 controllerNumber=1 scan=66551	148.823	Trypsin	B2	AMFENNSTQIRPGIFASVNVYGFYQK	N[+162][+228][+812]	1202
62288:3	57	K.AM[+15.995]FEN[+1015.397][+228.111]NSTQIRPGIFASVNVYGFYQK.N	NA	M[+16], N[+228][+1015]	1414.32	3	4240.96	4240.96	0	-1.8	270	Specific	367.07	367.07	5.24	9.11	38	>gi|488937039|ref|WP_002848114.1| efflux RND transporter periplasmic adaptor subunit [Campylobacter fetus]	1678	NS_403_Glycosylation_Cff_HILIC_B1.61195.61195.3	controllerType=0 controllerNumber=1 scan=61195	139.249	Trypsin	B1	AMFENNSTQIRPGIFASVNVYGFYQK	M[+16] N[+228][+1015]	1243
08721:2	17	K.SEFRTDKDTN[+1015.397][+228.111]ETELSAQK.Q	NA	N[+228][+1015]	1671.75	2	3342.49	3342.5	0	-3	128	Specific	367.15	367.15	367.15	7.87	42	>gi|500052006|ref|WP_011731923.1| DUF3298 domain-containing protein [Campylobacter fetus]	343	NS_403_Glycosylation_Cff_HILIC_B3.10778.10778.2	controllerType=0 controllerNumber=1 scan=10778	34.706	Trypsin	B3	SEFRTDKDTNETELSAQK	N[+228][+1015]	1243
71528:3	57	K.AMFENN[+1015.397][+228.111]STQIRPGIFASVNVYGFYQK.N	NA	N[+228][+1015]	1409.33	3	4225.96	4224.97	1	-2.1	270	Specific	367.16	367.16	1.2	9.11	38	>gi|488937039|ref|WP_002848114.1| efflux RND transporter periplasmic adaptor subunit [Campylobacter fetus]	1678	NS_403_Glycosylation_Cff_HILIC_B1.69115.69115.3	controllerType=0 controllerNumber=1 scan=69115	153.297	Trypsin	B1	AMFENNSTQIRPGIFASVNVYGFYQK	N[+228][+1015]	1243
15210:2	480	K.DDN[+812.318][+162.053][+228.111]ITLK.N	NA	N[+162][+228][+812]	1010.96	2	2020.9	2020.91	0	-1.2	98	Specific	367.22	160.56	160.56	4.84	5	>gi|635659591|ref|WP_024305169.1| hypothetical protein [Campylobacter fetus]	228	NS_403_Glycosylation_Cff_HILIC_B3.17423.17423.2	controllerType=0 controllerNumber=1 scan=17423	49.8162	Trypsin	B3	DDNITLK	N[+162][+228][+812]	1202
69751:3	57	K.AMFENN[+1015.397][+228.111]STQIRPGIFASVNVYGFYQK.N	NA	N[+228][+1015]	1408.99	3	4224.96	4224.97	0	-3.1	270	Specific	367.23	367.23	1.2	8.76	38	>gi|488937039|ref|WP_002848114.1| efflux RND transporter periplasmic adaptor subunit [Campylobacter fetus]	1678	NS_403_Glycosylation_Cff_HILIC_B1.67610.67610.3	controllerType=0 controllerNumber=1 scan=67610	150.701	Trypsin	B1	AMFENNSTQIRPGIFASVNVYGFYQK	N[+228][+1015]	1243
56942:3	17	R.EIHFAPIAVVSYN[+1015.397][+228.111][+27.995]DSNVTVK.M	NA	N[+28][+228][+1015]	1159.22	3	3475.64	3474.64	1	-1.1	78	Specific	367.27	360.9	18.57	8.79	42	>gi|500052006|ref|WP_011731923.1| DUF3298 domain-containing protein [Campylobacter fetus]	343	NS_403_Glycosylation_Cff_HILIC_B3.55157.55157.3	controllerType=0 controllerNumber=1 scan=55157	127.541	Trypsin	B3	EIHFAPIAVVSYNDSNVTVK	N[+28][+228][+1015]	1271
84701:3	74	K.YQIVDLN[+1015.397][+228.111]DSVM[+15.995]EYSVAHSSSIYLFDK.K	NA	M[+16], N[+228][+1015]	1429.32	3	4285.94	4282.94	3	-1.2	133	Specific	367.34	367.34	367.34	9.26	16	>gi|488938842|ref|WP_002849917.1| SCO family protein [Campylobacter fetus]	894	NS_403_Glycosylation_Cff_HILIC_B2.78909.78909.3	controllerType=0 controllerNumber=1 scan=78909	171.75	Trypsin	B2	YQIVDLNDSVMEYSVAHSSSIYLFDK	M[+16] N[+228][+1015]	1243
65090:3	31	K.KGESN[+1015.397][+228.111][+27.995]ATTAVTVLEDNEDFPINELR.D	NA	N[+28][+228][+1015]	1345.29	3	4033.85	4033.85	0	-0.4	295	Specific	367.42	367.42	367.42	8.8	33	>gi|488937882|ref|WP_002848957.1| peptidylprolyl isomerase [Campylobacter fetus]	1324	NS_403_Glycosylation_Cff_HILIC_B1.63528.63528.3	controllerType=0 controllerNumber=1 scan=63528	143.024	Trypsin	B1	KGESNATTAVTVLEDNEDFPINELR	N[+28][+228][+1015]	1271
46449:3	254	K.NRVELANLEQN[+812.318][+162.053][+228.111]ASFLSYDK.A	NA	N[+162][+228][+812]	1138.53	3	3413.58	3413.59	0	-2.5	346	Specific	367.9	367.9	367.9	8.73	8	>gi|488937037|ref|WP_002848112.1| TolC family protein [Campylobacter fetus]	1680	NS_403_Glycosylation_Cff_HILIC_B1.47004.47004.3	controllerType=0 controllerNumber=1 scan=47004	113.561	Trypsin	B1	NRVELANLEQNASFLSYDK	N[+162][+228][+812]	1202
73987:3	59	K.AMFENN[+1015.397][+228.111][+27.995]STQIRPGIFASVNVYGFYQK.N	NA	N[+28][+228][+1015]	1418.66	3	4253.95	4252.96	1	-3.6	270	Specific	368.16	368.16	1.2	9.27	30	>gi|488937039|ref|WP_002848114.1| efflux RND transporter periplasmic adaptor subunit [Campylobacter fetus]	1678	NS_403_Glycosylation_Cff_HILIC_B2.70235.70235.3	controllerType=0 controllerNumber=1 scan=70235	155.535	Trypsin	B2	AMFENNSTQIRPGIFASVNVYGFYQK	N[+28][+228][+1015]	1271
53352:2	54	R.IDGN[+812.318][+162.053][+228.111]STIGITIDEAVSK.M	NA	N[+162][+228][+812]	1468.69	2	2936.38	2935.38	1	-0.7	144	Specific	368.33	368.33	368.33	8.28	21	>gi|500052095|ref|WP_011732012.1| S41 family peptidase [Campylobacter fetus]	312	NS_403_Glycosylation_Cff_HILIC_B1.53243.53243.2	controllerType=0 controllerNumber=1 scan=53243	125.14	Trypsin	B1	IDGNSTIGITIDEAVSK	N[+162][+228][+812]	1202
87026:3	112	K.YQIVDLN[+1015.397][+228.111]DSVMEYSVAHSSSIYLFDK.K	NA	N[+228][+1015]	1422.98	3	4266.94	4266.94	0	-1.2	133	Specific	368.59	368.59	368.59	9.82	11	>gi|488938842|ref|WP_002849917.1| SCO family protein [Campylobacter fetus]	894	NS_403_Glycosylation_Cff_HILIC_B3.80291.80291.3	controllerType=0 controllerNumber=1 scan=80291	172.601	Trypsin	B3	YQIVDLNDSVMEYSVAHSSSIYLFDK	N[+228][+1015]	1243
65137:3	32	K.KGESN[+1015.397][+228.111][+27.995]ATTAVTVLEDNEDFPINELR.D	NA	N[+28][+228][+1015]	1345.29	3	4033.85	4033.85	0	-1.3	295	Specific	368.6	368.6	368.6	8.54	33	>gi|488937882|ref|WP_002848957.1| peptidylprolyl isomerase [Campylobacter fetus]	1324	NS_403_Glycosylation_Cff_HILIC_B3.62343.62343.3	controllerType=0 controllerNumber=1 scan=62343	140.395	Trypsin	B3	KGESNATTAVTVLEDNEDFPINELR	N[+28][+228][+1015]	1271
49412:3	231	K.NRVELANLEQN[+1015.397][+228.111][+27.995]ASFLSYDK.A	NA	N[+28][+228][+1015]	1161.87	3	3483.6	3482.61	1	-3	346	Specific	368.67	368.67	368.67	8.83	7	>gi|488937037|ref|WP_002848112.1| TolC family protein [Campylobacter fetus]	1680	NS_403_Glycosylation_Cff_HILIC_B3.48544.48544.3	controllerType=0 controllerNumber=1 scan=48544	115.293	Trypsin	B3	NRVELANLEQNASFLSYDK	N[+28][+228][+1015]	1271
58338:2	90	K.VIFDDN[+1015.397][+228.111]SSM[+15.995]IFDDGK.Q	NA	M[+16], N[+228][+1015]	1481.64	2	2962.26	2962.27	0	-0.5	437	Specific	368.69	368.69	368.69	7.61	21	>gi|488937889|ref|WP_002848964.1| glycoside hydrolase [Campylobacter fetus]	1321	NS_403_Glycosylation_Cff_HILIC_B3.56487.56487.2	controllerType=0 controllerNumber=1 scan=56487	130.141	Trypsin	B3	VIFDDNSSMIFDDGK	M[+16] N[+228][+1015]	1243
53156:2	54	K.YYVDDQN[+1015.397][+228.111][+27.995]FTQIIDK.T	NA	N[+28][+228][+1015]	1517.17	2	3033.33	3033.34	0	-2	60	Specific	368.77	368.77	368.77	7.81	21	>gi|500052095|ref|WP_011732012.1| S41 family peptidase [Campylobacter fetus]	312	NS_403_Glycosylation_Cff_HILIC_B1.53079.53079.2	controllerType=0 controllerNumber=1 scan=53079	124.882	Trypsin	B1	YYVDDQNFTQIIDK	N[+28][+228][+1015]	1271
73928:3	57	K.AMFENN[+1015.397][+228.111]STQIRPGIFASVNVYGFYQK.N	NA	N[+228][+1015]	1408.99	3	4224.96	4224.97	0	-2.3	270	Specific	368.83	368.83	1.2	9.11	38	>gi|488937039|ref|WP_002848114.1| efflux RND transporter periplasmic adaptor subunit [Campylobacter fetus]	1678	NS_403_Glycosylation_Cff_HILIC_B1.71006.71006.3	controllerType=0 controllerNumber=1 scan=71006	156.408	Trypsin	B1	AMFENNSTQIRPGIFASVNVYGFYQK	N[+228][+1015]	1243
54172:3	17	R.EIHFAPIAVVSYN[+1015.397][+228.111]DSNVTVK.M	NA	N[+228][+1015]	1149.55	3	3446.64	3446.65	0	-1.4	78	Specific	368.83	368.83	10.79	8.79	42	>gi|500052006|ref|WP_011731923.1| DUF3298 domain-containing protein [Campylobacter fetus]	343	NS_403_Glycosylation_Cff_HILIC_B3.52754.52754.3	controllerType=0 controllerNumber=1 scan=52754	123.149	Trypsin	B3	EIHFAPIAVVSYNDSNVTVK	N[+228][+1015]	1243
22345:4	68	R.TKQDAIDKFDNEPMSVDSN[+812.318][+228.111]ETN[+812.318][+162.053][+228.111]STK.E	NA	N[+162][+228]*2[+812]*2	1265.05	4	5057.16	5057.18	0	-4	164	Specific	368.87	305.24	1.2	7.32	43	>gi|488938699|ref|WP_002849774.1| CvpA family protein [Campylobacter fetus]	948	NS_403_Glycosylation_Cff_HILIC_B3.24343.24343.4	controllerType=0 controllerNumber=1 scan=24343	65.4294	Trypsin	B3	TKQDAIDKFDNEPMSVDSNETNSTK	N[+162][+228]*2[+812]*2	2242
66638:3	57	K.N[+1015.397][+228.111][+27.995]GSLEFKDDSLALPFDTNITK.I	NA	N[+28][+228][+1015]	1199.56	3	3596.66	3596.66	0	-1.7	664	Specific	368.88	368.88	52.23	9.16	29	>gi|644848395|ref|WP_025370316.1| DUF748 domain-containing protein [Campylobacter fetus]	140	NS_403_Glycosylation_Cff_HILIC_B3.63637.63637.3	controllerType=0 controllerNumber=1 scan=63637	142.578	Trypsin	B3	NGSLEFKDDSLALPFDTNITK	N[+28][+228][+1015]	1271
32990:3	128	K.RLEVTSLLDNN[+812.318][+162.053][+228.111][+27.995]ETK.A	NA	N[+28][+162][+228][+812]	954.781	3	2862.33	2862.34	0	-2.8	184	Specific	368.9	368.9	368.9	7.79	13	>gi|488937448|ref|WP_002848523.1| ABC transporter substrate-binding protein [Campylobacter fetus]	1494	NS_403_Glycosylation_Cff_HILIC_B2.34345.34345.3	controllerType=0 controllerNumber=1 scan=34345	87.1881	Trypsin	B2	RLEVTSLLDNNETK	N[+28][+162][+228][+812]	1230
66009:3	32	K.KGESN[+812.318][+228.111][+27.995]ATTAVTVLEDNEDFPINELR.D	NA	N[+28][+228][+812]	1278.26	3	3832.77	3830.77	2	-2.2	295	Specific	369.07	369.07	369.07	10.08	33	>gi|488937882|ref|WP_002848957.1| peptidylprolyl isomerase [Campylobacter fetus]	1324	NS_403_Glycosylation_Cff_HILIC_B3.63112.63112.3	controllerType=0 controllerNumber=1 scan=63112	141.736	Trypsin	B3	KGESNATTAVTVLEDNEDFPINELR	N[+28][+228][+812]	1068
54390:2	172	K.ESLQQEIYDIN[+812.318][+162.053][+228.111][+27.995]SSSENLSK.L	NA	N[+28][+162][+228][+812]	1707.76	2	3414.51	3414.51	0	-0.4	164	Specific	369.23	369.23	19.48	7.9	11	>gi|488938278|ref|WP_002849353.1| mechanosensitive ion channel [Campylobacter fetus]	1151	NS_403_Glycosylation_Cff_HILIC_B2.53338.53338.2	controllerType=0 controllerNumber=1 scan=53338	124.724	Trypsin	B2	ESLQQEIYDINSSSENLSK	N[+28][+162][+228][+812]	1230
66963:2	50	K.DDSLALPFDTN[+1015.397][+228.111][+27.995]ITK.I	NA	N[+28][+228][+1015]	1411.14	2	2821.27	2821.28	0	-2.2	671	Specific	369.34	369.34	369.34	7.81	32	>gi|644848395|ref|WP_025370316.1| DUF748 domain-containing protein [Campylobacter fetus]	140	NS_403_Glycosylation_Cff_HILIC_B1.65121.65121.2	controllerType=0 controllerNumber=1 scan=65121	145.8	Trypsin	B1	DDSLALPFDTNITK	N[+28][+228][+1015]	1271
39348:2	97	K.DINDKN[+1015.397][+228.111]STFISETYPIK.T	NA	N[+228][+1015]	1615.25	2	3229.49	3228.49	1	-2.1	326	Specific	369.71	361.75	361.75	8.58	12	>gi|500052249|ref|WP_011732166.1| tetratricopeptide repeat protein [Campylobacter fetus]	274	NS_403_Glycosylation_Cff_HILIC_B2.40063.40063.2	controllerType=0 controllerNumber=1 scan=40063	99.3087	Trypsin	B2	DINDKNSTFISETYPIK	N[+228][+1015]	1243
53115:2	172	K.ESLQQEIYDIN[+812.318][+228.111]SSSENLSK.L	NA	N[+228][+812]	1612.73	2	3224.44	3224.46	0	-4.4	164	Specific	369.79	369.79	23.1	8.23	11	>gi|488938278|ref|WP_002849353.1| mechanosensitive ion channel [Campylobacter fetus]	1151	NS_403_Glycosylation_Cff_HILIC_B2.52257.52257.2	controllerType=0 controllerNumber=1 scan=52257	122.802	Trypsin	B2	ESLQQEIYDINSSSENLSK	N[+228][+812]	1040
86901:3	489	K.LFDVDIISLPPRLELN[+812.318][+162.053][+228.111]ATGYIENTQK.E	NA	N[+162][+228][+812]	1388.02	3	4162.05	4162.06	0	-1.7	194	Specific	370.04	370.04	370.04	9.24	3	>gi|488937285|ref|WP_002848360.1| LptF/LptG family permease [Campylobacter fetus]	1569	NS_403_Glycosylation_Cff_HILIC_B1.81586.81586.3	controllerType=0 controllerNumber=1 scan=81586	174.208	Trypsin	B1	LFDVDIISLPPRLELNATGYIENTQK	N[+162][+228][+812]	1202
22535:4	22	R.APTC[+57.021]ATC[+57.021]HMSGIGDLN[+812.318][+228.111]TTHNVSVR.L	NA	C[+57]*2, N[+228][+812]	910.656	4	3639.6	3639.61	0	-2	276	Specific	370.08	370.08	23.09	10.08	38	>gi|488938177|ref|WP_002849252.1| hydroxylamine oxidase [Campylobacter fetus]	1193	NS_403_Glycosylation_Cff_HILIC_B3.24500.24500.4	controllerType=0 controllerNumber=1 scan=24500	65.7321	Trypsin	B3	APTCATCHMSGIGDLNTTHNVSVR	N[+228][+812]	1040
55024:2	40	K.IDSN[+812.318][+162.053][+228.111][+27.995]STSAQLYISGLGSMR.V	NA	N[+28][+162][+228][+812]	1616.23	2	3231.45	3230.45	1	-2.5	244	Specific	370.15	370.15	370.15	8.6	24	>gi|488936759|ref|WP_002847834.1| polysaccharide deacetylase family protein [Campylobacter fetus]	1804	NS_403_Glycosylation_Cff_HILIC_B1.54661.54661.2	controllerType=0 controllerNumber=1 scan=54661	127.597	Trypsin	B1	IDSNSTSAQLYISGLGSMR	N[+28][+162][+228][+812]	1230
33295:2	117	K.EISM[+15.995]FVDQN[+1015.397][+228.111]ITSK.L	NA	M[+16], N[+228][+1015]	1386.12	2	2771.23	2771.24	0	-3.7	127	Specific	370.21	370.21	370.21	7.99	30	>gi|500052173|ref|WP_011732090.1| divergent polysaccharide deacetylase family protein [Campylobacter fetus]	291	NS_403_Glycosylation_Cff_HILIC_B3.34159.34159.2	controllerType=0 controllerNumber=1 scan=34159	86.1251	Trypsin	B3	EISMFVDQNITSK	M[+16] N[+228][+1015]	1243
49796:2	119	K.DKN[+1015.397][+228.111]ISELFETLK.F	NA	N[+228][+1015]	1340.64	2	2680.27	2680.27	0	-1	82	Specific	370.33	347.87	347.87	6.21	23	>gi|500052173|ref|WP_011732090.1| divergent polysaccharide deacetylase family protein [Campylobacter fetus]	291	NS_403_Glycosylation_Cff_HILIC_B2.49285.49285.2	controllerType=0 controllerNumber=1 scan=49285	117.154	Trypsin	B2	DKNISELFETLK	N[+228][+1015]	1243
55108:2	43	K.YYVDDQN[+812.318][+162.053][+228.111][+27.995]FTQIIDK.T	NA	N[+28][+162][+228][+812]	1496.66	2	2992.31	2992.31	0	-1.4	60	Specific	370.38	370.38	370.38	8.06	23	>gi|500052095|ref|WP_011732012.1| S41 family peptidase [Campylobacter fetus]	312	NS_403_Glycosylation_Cff_HILIC_B3.53590.53590.2	controllerType=0 controllerNumber=1 scan=53590	124.742	Trypsin	B3	YYVDDQNFTQIIDK	N[+28][+162][+228][+812]	1230
36410:2	271	R.ISDLN[+1015.397][+228.111]LTMPGR.W	NA	N[+228][+1015]	1231.07	2	2461.14	2460.14	1	-3.9	143	Specific	370.42	338.52	338.52	5.85	10	>gi|488937490|ref|WP_002848565.1| hypothetical protein [Campylobacter fetus]	1478	NS_403_Glycosylation_Cff_HILIC_B1.37995.37995.2	controllerType=0 controllerNumber=1 scan=37995	96.0032	Trypsin	B1	ISDLNLTMPGR	N[+228][+1015]	1243
52105:2	54	K.YYVDDQN[+812.318][+228.111]FTQIIDK.T	NA	N[+228][+812]	1402.13	2	2803.26	2802.26	1	-2.2	60	Specific	370.52	205.03	205.03	6.12	21	>gi|500052095|ref|WP_011732012.1| S41 family peptidase [Campylobacter fetus]	312	NS_403_Glycosylation_Cff_HILIC_B1.52106.52106.2	controllerType=0 controllerNumber=1 scan=52106	123.065	Trypsin	B1	YYVDDQNFTQIIDK	N[+228][+812]	1040
21774:2	73	K.N[+812.318][+228.111][+27.995]ASLGHDLDSLK.S	NA	N[+28][+228][+812]	1169.53	2	2338.06	2338.07	0	-2.7	47	Specific	370.72	365.85	365.85	7.52	17	>gi|488939763|ref|WP_002850838.1| mechanosensitive ion channel family protein [Campylobacter fetus]	504	NS_403_Glycosylation_Cff_HILIC_B3.23818.23818.2	controllerType=0 controllerNumber=1 scan=23818	64.2816	Trypsin	B3	NASLGHDLDSLK	N[+28][+228][+812]	1068
58772:2	54	R.IDGN[+1015.397][+228.111]STIGITIDEAVSK.M	NA	N[+228][+1015]	1488.7	2	2976.4	2976.4	0	-1.3	144	Specific	370.82	370.82	370.82	8.51	20	>gi|500052095|ref|WP_011732012.1| S41 family peptidase [Campylobacter fetus]	312	NS_403_Glycosylation_Cff_HILIC_B2.57122.57122.2	controllerType=0 controllerNumber=1 scan=57122	131.508	Trypsin	B2	IDGNSTIGITIDEAVSK	N[+228][+1015]	1243
56122:2	43	K.YYVDDQN[+1015.397][+228.111][+27.995]FTQIIDK.T	NA	N[+28][+228][+1015]	1518.17	2	3035.34	3033.34	2	-2	60	Specific	370.82	360.73	360.73	8.32	23	>gi|500052095|ref|WP_011732012.1| S41 family peptidase [Campylobacter fetus]	312	NS_403_Glycosylation_Cff_HILIC_B3.54440.54440.2	controllerType=0 controllerNumber=1 scan=54440	126.256	Trypsin	B3	YYVDDQNFTQIIDK	N[+28][+228][+1015]	1271
17517:4	68	R.TKQDAIDKFDNEPM[+15.995]SVDSN[+1015.397][+228.111][+27.995]ETN[+812.318][+162.053][+228.111]STK.E	NA	M[+16], N[+28][+162][+228]*2[+812][+1015]	1327.07	4	5305.24	5304.25	1	-2.2	164	Specific	370.82	370.82	13.91	8.59	43	>gi|488938699|ref|WP_002849774.1| CvpA family protein [Campylobacter fetus]	948	NS_403_Glycosylation_Cff_HILIC_B3.19556.19556.4	controllerType=0 controllerNumber=1 scan=19556	54.4091	Trypsin	B3	TKQDAIDKFDNEPMSVDSNETNSTK	M[+16] N[+28][+162][+228]*2[+812][+1015]	2473
22377:4	68	R.TKQDAIDKFDNEPMSVDSN[+812.318][+228.111]ETN[+812.318][+162.053][+228.111]STK.E	NA	N[+162][+228]*2[+812]*2	1265.3	4	5058.17	5057.18	1	-3.4	164	Specific	370.94	370.94	7.63	8.26	43	>gi|488938699|ref|WP_002849774.1| CvpA family protein [Campylobacter fetus]	948	NS_403_Glycosylation_Cff_HILIC_B3.24372.24372.4	controllerType=0 controllerNumber=1 scan=24372	65.4709	Trypsin	B3	TKQDAIDKFDNEPMSVDSNETNSTK	N[+162][+228]*2[+812]*2	2242
71011:3	61	K.AMFENN[+1015.397][+228.111]STQIRPGIFASVNVYGFYQK.N	NA	N[+228][+1015]	1408.99	3	4224.96	4224.97	0	-2.2	270	Specific	370.96	370.96	1.2	10.08	32	>gi|488937039|ref|WP_002848114.1| efflux RND transporter periplasmic adaptor subunit [Campylobacter fetus]	1678	NS_403_Glycosylation_Cff_HILIC_B3.67364.67364.3	controllerType=0 controllerNumber=1 scan=67364	149.824	Trypsin	B3	AMFENNSTQIRPGIFASVNVYGFYQK	N[+228][+1015]	1243
81401:3	89	K.KANTNNELIQNDFN[+812.318][+162.053][+228.111]ISLPSNFFITAK.S	NA	N[+162][+228][+812]	1386	3	4155.98	4155.99	0	-0.8	195	Specific	371.06	371.06	371.06	8.8	18	>gi|488938034|ref|WP_002849109.1| hypothetical protein [Campylobacter fetus]	1253	NS_403_Glycosylation_Cff_HILIC_B1.77005.77005.3	controllerType=0 controllerNumber=1 scan=77005	166.65	Trypsin	B1	KANTNNELIQNDFNISLPSNFFITAK	N[+162][+228][+812]	1202
52927:3	142	G.RENPFVPTDIN[+1015.397][+228.111]STDLISTNM[+15.995]K.D	NA	M[+16], N[+228][+1015]	1217.9	3	3651.68	3651.68	0	-1.9	18	NRagged	371.07	371.07	371.07	7.52	16	>gi|500051819|ref|WP_011731736.1| AMIN domain-containing protein [Campylobacter fetus]	392	NS_403_Glycosylation_Cff_HILIC_B1.52899.52899.3	controllerType=0 controllerNumber=1 scan=52899	124.581	Trypsin	B1	RENPFVPTDINSTDLISTNMK	M[+16] N[+228][+1015]	1243
03288:2	89	K.SDVN[+1015.397][+228.111]VTK.G	NA	N[+228][+1015]	1003.46	2	2005.9	2005.91	0	-1.3	763	Specific	371.1	164.75	164.75	4.51	18	>gi|488938034|ref|WP_002849109.1| hypothetical protein [Campylobacter fetus]	1253	NS_403_Glycosylation_Cff_HILIC_B1.5245.5245.2	controllerType=0 controllerNumber=1 scan=5245	22.6232	Trypsin	B1	SDVNVTK	N[+228][+1015]	1243
81242:3	117	K.KANTNNELIQNDFN[+1015.397][+228.111]ISLPSNFFITAK.S	NA	N[+228][+1015]	1399.67	3	4197.01	4197.01	0	-1.8	195	Specific	371.22	371.22	371.22	9.56	14	>gi|488938034|ref|WP_002849109.1| hypothetical protein [Campylobacter fetus]	1253	NS_403_Glycosylation_Cff_HILIC_B2.76115.76115.3	controllerType=0 controllerNumber=1 scan=76115	166.662	Trypsin	B2	KANTNNELIQNDFNISLPSNFFITAK	N[+228][+1015]	1243
19134:3	65	I.TSDDN[+1015.397][+228.111][+27.995]ETFYFKK.D	NA	N[+28][+228][+1015]	922.73	3	2766.18	2766.18	0	-0.6	84	NRagged	371.4	371.4	371.4	7.06	26	>gi|488938182|ref|WP_002849257.1| copper resistance protein NlpE [Campylobacter fetus]	1192	NS_403_Glycosylation_Cff_HILIC_B3.21103.21103.3	controllerType=0 controllerNumber=1 scan=21103	57.7566	Trypsin	B3	TSDDNETFYFKK	N[+28][+228][+1015]	1271
66238:4	48	K.GIQIFEHNLGYKPQYFSYPYGEYN[+812.318][+162.053][+228.111]QTITNM[+15.995]AK.E	NA	M[+16], N[+162][+228][+812]	1259.08	4	5033.29	5033.3	0	-1.3	146	Specific	371.41	371.41	371.41	9.52	18	>gi|488936759|ref|WP_002847834.1| polysaccharide deacetylase family protein [Campylobacter fetus]	1804	NS_403_Glycosylation_Cff_HILIC_B3.63297.63297.4	controllerType=0 controllerNumber=1 scan=63297	142.009	Trypsin	B3	GIQIFEHNLGYKPQYFSYPYGEYNQTITNMAK	M[+16] N[+162][+228][+812]	1202
41055:2	65	K.DIN[+812.318][+228.111]QTFTQSGLYK.T	NA	N[+228][+812]	1278.59	2	2556.17	2555.18	1	-4.7	63	Specific	371.48	371.48	371.48	7.49	26	>gi|488938182|ref|WP_002849257.1| copper resistance protein NlpE [Campylobacter fetus]	1192	NS_403_Glycosylation_Cff_HILIC_B3.41072.41072.2	controllerType=0 controllerNumber=1 scan=41072	100.564	Trypsin	B3	DINQTFTQSGLYK	N[+228][+812]	1040
29636:2	100	K.NFDLN[+1015.397][+228.111]YTAQTR.S	NA	N[+228][+1015]	1293.58	2	2586.15	2586.15	0	0.4	83	Specific	371.5	367.22	367.22	7.61	22	>gi|488938034|ref|WP_002849109.1| hypothetical protein [Campylobacter fetus]	1253	NS_403_Glycosylation_Cff_HILIC_B3.30901.30901.2	controllerType=0 controllerNumber=1 scan=30901	79.4812	Trypsin	B3	NFDLNYTAQTR	N[+228][+1015]	1243
82760:2	309	R.YKDSN[+812.318][+162.053][+228.111]ESSNLLDILNQGI.-	NA	N[+162][+228][+812]	1613.24	2	3225.48	3225.48	0	0.2	160	CRagged	371.52	371.52	371.52	7.97	7	>gi|488938736|ref|WP_002849811.1| nitrate reductase [Campylobacter fetus]	940	NS_403_Glycosylation_Cff_HILIC_B1.78125.78125.2	controllerType=0 controllerNumber=1 scan=78125	168.512	Trypsin	B1	YKDSNESSNLLDILNQGI	N[+162][+228][+812]	1202
16372:4	141	R.TKQDAIDKFDNEPM[+15.995]SVDSN[+812.318][+228.111]ETN[+1015.397][+228.111]STK.E	NA	M[+16], N[+228]*2[+812][+1015]	1279.8	4	5116.2	5114.2	2	-2.7	164	Specific	371.59	371.59	61.83	8.12	24	>gi|488938699|ref|WP_002849774.1| CvpA family protein [Campylobacter fetus]	948	NS_403_Glycosylation_Cff_HILIC_B2.18900.18900.4	controllerType=0 controllerNumber=1 scan=18900	53.892	Trypsin	B2	TKQDAIDKFDNEPMSVDSNETNSTK	M[+16] N[+228]*2[+812][+1015]	2283
75667:4	32	T.KFIPQTNIDVN[+1015.397][+228.111]DTVLEEFFEENRGNYR.D	NA	N[+228][+1015]	1133.53	4	4531.09	4531.1	0	-3.4	231	NRagged	371.6	371.6	371.6	6.96	33	>gi|488937882|ref|WP_002848957.1| peptidylprolyl isomerase [Campylobacter fetus]	1324	NS_403_Glycosylation_Cff_HILIC_B3.71203.71203.4	controllerType=0 controllerNumber=1 scan=71203	156.64	Trypsin	B3	KFIPQTNIDVNDTVLEEFFEENRGNYR	N[+228][+1015]	1243
57669:3	33	R.EIHFAPIAVVSYN[+1015.397][+228.111]DSNVTVK.M	NA	N[+228][+1015]	1149.88	3	3447.63	3446.65	1	-5.2	78	Specific	371.61	371.61	29.85	7.53	35	>gi|500052006|ref|WP_011731923.1| DUF3298 domain-containing protein [Campylobacter fetus]	343	NS_403_Glycosylation_Cff_HILIC_B1.57010.57010.3	controllerType=0 controllerNumber=1 scan=57010	131.834	Trypsin	B1	EIHFAPIAVVSYNDSNVTVK	N[+228][+1015]	1243
58215:2	43	R.IDGN[+1015.397][+228.111]STIGITIDEAVSK.M	NA	N[+228][+1015]	1489.21	2	2977.4	2976.4	1	-1.6	144	Specific	371.69	371.69	371.69	9.06	23	>gi|500052095|ref|WP_011732012.1| S41 family peptidase [Campylobacter fetus]	312	NS_403_Glycosylation_Cff_HILIC_B3.56356.56356.2	controllerType=0 controllerNumber=1 scan=56356	129.835	Trypsin	B3	IDGNSTIGITIDEAVSK	N[+228][+1015]	1243
64554:4	40	K.GIQIFEHNLGYKPQYFSYPYGEYN[+812.318][+228.111]QTITNMAK.E	NA	N[+228][+812]	1214.56	4	4855.23	4855.25	0	-3.1	146	Specific	371.72	371.72	371.72	8.82	24	>gi|488936759|ref|WP_002847834.1| polysaccharide deacetylase family protein [Campylobacter fetus]	1804	NS_403_Glycosylation_Cff_HILIC_B1.63112.63112.4	controllerType=0 controllerNumber=1 scan=63112	142.345	Trypsin	B1	GIQIFEHNLGYKPQYFSYPYGEYNQTITNMAK	N[+228][+812]	1040
32037:3	128	K.RLEVTSLLDNN[+812.318][+228.111][+27.995]ETK.A	NA	N[+28][+228][+812]	901.098	3	2701.28	2700.28	1	-2.9	184	Specific	371.79	290.71	290.71	5.98	13	>gi|488937448|ref|WP_002848523.1| ABC transporter substrate-binding protein [Campylobacter fetus]	1494	NS_403_Glycosylation_Cff_HILIC_B2.33556.33556.3	controllerType=0 controllerNumber=1 scan=33556	85.6997	Trypsin	B2	RLEVTSLLDNNETK	N[+28][+228][+812]	1068
45311:2	134	K.ESEYNSVLADLN[+812.318][+162.053][+228.111][+27.995]STK.E	NA	N[+28][+162][+228][+812]	1450.63	2	2900.25	2900.27	0	-4.8	148	Specific	371.79	355.17	355.17	6.16	9	>gi|488937783|ref|WP_002848858.1| OmpA family protein [Campylobacter fetus]	1369	NS_403_Glycosylation_Cff_HILIC_B2.45386.45386.2	controllerType=0 controllerNumber=1 scan=45386	109.944	Trypsin	B2	ESEYNSVLADLNSTK	N[+28][+162][+228][+812]	1230
17609:2	117	K.N[+812.318][+228.111]ISFNRPNLK.K	NA	N[+228][+812]	1122.05	2	2243.09	2243.09	0	-1.9	71	Specific	371.95	243.74	243.74	6.1	30	>gi|500052173|ref|WP_011732090.1| divergent polysaccharide deacetylase family protein [Campylobacter fetus]	291	NS_403_Glycosylation_Cff_HILIC_B3.19638.19638.2	controllerType=0 controllerNumber=1 scan=19638	54.5566	Trypsin	B3	NISFNRPNLK	N[+228][+812]	1040
13372:2	57	K.DIN[+1015.397][+228.111][+27.995]ITQNK.N	NA	N[+28][+228][+1015]	1109	2	2217	2217	0	-0.6	266	Specific	372.03	319.98	319.98	5.33	29	>gi|644848395|ref|WP_025370316.1| DUF748 domain-containing protein [Campylobacter fetus]	140	NS_403_Glycosylation_Cff_HILIC_B3.15513.15513.2	controllerType=0 controllerNumber=1 scan=15513	45.2913	Trypsin	B3	DINITQNK	N[+28][+228][+1015]	1271
65957:3	32	K.KGESN[+1015.397][+228.111][+27.995]ATTAVTVLEDNEDFPINELR.D	NA	N[+28][+228][+1015]	1345.29	3	4033.84	4033.85	0	-1.9	295	Specific	372.27	372.27	372.27	10.08	33	>gi|488937882|ref|WP_002848957.1| peptidylprolyl isomerase [Campylobacter fetus]	1324	NS_403_Glycosylation_Cff_HILIC_B3.63071.63071.3	controllerType=0 controllerNumber=1 scan=63071	141.664	Trypsin	B3	KGESNATTAVTVLEDNEDFPINELR	N[+28][+228][+1015]	1271
79366:3	32	K.GESN[+1015.397][+228.111][+27.995]ATTAVTVLEDNEDFPINELR.D	NA	N[+28][+228][+1015]	1302.59	3	3905.75	3905.76	0	-1.1	296	Specific	372.34	372.34	372.34	7.26	33	>gi|488937882|ref|WP_002848957.1| peptidylprolyl isomerase [Campylobacter fetus]	1324	NS_403_Glycosylation_Cff_HILIC_B3.74194.74194.3	controllerType=0 controllerNumber=1 scan=74194	162.043	Trypsin	B3	GESNATTAVTVLEDNEDFPINELR	N[+28][+228][+1015]	1271
86827:3	489	K.LFDVDIISLPPRLELN[+1015.397][+228.111]ATGYIENTQK.E	NA	N[+228][+1015]	1401.7	3	4203.07	4203.09	0	-2.7	194	Specific	372.78	372.78	372.78	8.89	3	>gi|488937285|ref|WP_002848360.1| LptF/LptG family permease [Campylobacter fetus]	1569	NS_403_Glycosylation_Cff_HILIC_B1.81534.81534.3	controllerType=0 controllerNumber=1 scan=81534	174.148	Trypsin	B1	LFDVDIISLPPRLELNATGYIENTQK	N[+228][+1015]	1243
53044:2	151	K.ESLQQEIYDIN[+1015.397][+228.111][+27.995]SSSENLSK.L	NA	N[+28][+228][+1015]	1728.77	2	3456.53	3455.53	1	-1.9	164	Specific	372.95	372.95	8.54	8.6	13	>gi|488938278|ref|WP_002849353.1| mechanosensitive ion channel [Campylobacter fetus]	1151	NS_403_Glycosylation_Cff_HILIC_B1.52990.52990.2	controllerType=0 controllerNumber=1 scan=52990	124.722	Trypsin	B1	ESLQQEIYDINSSSENLSK	N[+28][+228][+1015]	1271
85473:2	54	R.IDGN[+1015.397][+228.111][+27.995]STIGITIDEAVSK.M	NA	N[+28][+228][+1015]	1503.2	2	3005.4	3004.4	1	-1.8	144	Specific	373.27	355.52	355.52	7.47	20	>gi|500052095|ref|WP_011732012.1| S41 family peptidase [Campylobacter fetus]	312	NS_403_Glycosylation_Cff_HILIC_B2.79554.79554.2	controllerType=0 controllerNumber=1 scan=79554	172.808	Trypsin	B2	IDGNSTIGITIDEAVSK	N[+28][+228][+1015]	1271
71665:3	61	K.AMFENN[+1015.397][+228.111]STQIRPGIFASVNVYGFYQK.N	NA	N[+228][+1015]	1408.99	3	4224.96	4224.97	0	-1.3	270	Specific	373.46	373.46	1.2	9.82	32	>gi|488937039|ref|WP_002848114.1| efflux RND transporter periplasmic adaptor subunit [Campylobacter fetus]	1678	NS_403_Glycosylation_Cff_HILIC_B3.67981.67981.3	controllerType=0 controllerNumber=1 scan=67981	150.99	Trypsin	B3	AMFENNSTQIRPGIFASVNVYGFYQK	N[+228][+1015]	1243
41282:2	43	V.DDQN[+1015.397][+228.111][+27.995]FTQIIDK.T	NA	N[+28][+228][+1015]	1304.57	2	2608.13	2608.14	0	-2.4	63	NRagged	373.55	373.55	373.55	7.22	23	>gi|500052095|ref|WP_011732012.1| S41 family peptidase [Campylobacter fetus]	312	NS_403_Glycosylation_Cff_HILIC_B3.41258.41258.2	controllerType=0 controllerNumber=1 scan=41258	100.888	Trypsin	B3	DDQNFTQIIDK	N[+28][+228][+1015]	1271
08624:3	33	K.SEFRTDKDTN[+1015.397][+228.111]ETELSAQK.Q	NA	N[+228][+1015]	1114.83	3	3342.49	3342.5	0	-2.4	128	Specific	373.6	373.6	373.6	8.37	35	>gi|500052006|ref|WP_011731923.1| DUF3298 domain-containing protein [Campylobacter fetus]	343	NS_403_Glycosylation_Cff_HILIC_B1.10609.10609.3	controllerType=0 controllerNumber=1 scan=10609	34.9084	Trypsin	B1	SEFRTDKDTNETELSAQK	N[+228][+1015]	1243
65793:3	30	K.KGESN[+1015.397][+228.111][+27.995]ATTAVTVLEDNEDFPINELR.D	NA	N[+28][+228][+1015]	1345.29	3	4033.84	4033.85	0	-1.7	295	Specific	373.81	373.81	373.81	9.56	36	>gi|488937882|ref|WP_002848957.1| peptidylprolyl isomerase [Campylobacter fetus]	1324	NS_403_Glycosylation_Cff_HILIC_B2.63311.63311.3	controllerType=0 controllerNumber=1 scan=63311	142.526	Trypsin	B2	KGESNATTAVTVLEDNEDFPINELR	N[+28][+228][+1015]	1271
74367:4	112	K.YQIVDLN[+812.318][+228.111]DSVMEYSVAHSSSIYLFDKK.G	NA	N[+228][+812]	1048.99	4	4192.96	4191.96	1	-1.4	133	Specific	373.82	172.03	172.03	6.44	11	>gi|488938842|ref|WP_002849917.1| SCO family protein [Campylobacter fetus]	894	NS_403_Glycosylation_Cff_HILIC_B3.70194.70194.4	controllerType=0 controllerNumber=1 scan=70194	154.815	Trypsin	B3	YQIVDLNDSVMEYSVAHSSSIYLFDKK	N[+228][+812]	1040
71828:3	61	K.AMFENN[+1015.397][+228.111][+27.995]STQIRPGIFASVNVYGFYQK.N	NA	N[+28][+228][+1015]	1418.32	3	4252.95	4252.96	0	-2.7	270	Specific	373.86	373.86	1.2	9.75	32	>gi|488937039|ref|WP_002848114.1| efflux RND transporter periplasmic adaptor subunit [Campylobacter fetus]	1678	NS_403_Glycosylation_Cff_HILIC_B3.68122.68122.3	controllerType=0 controllerNumber=1 scan=68122	151.239	Trypsin	B3	AMFENNSTQIRPGIFASVNVYGFYQK	N[+28][+228][+1015]	1271
50934:2	54	R.IDGN[+1015.397][+228.111]STIGITIDEAVSK.M	NA	N[+228][+1015]	1489.2	2	2977.4	2976.4	1	-2.5	144	Specific	373.94	373.94	373.94	8.6	21	>gi|500052095|ref|WP_011732012.1| S41 family peptidase [Campylobacter fetus]	312	NS_403_Glycosylation_Cff_HILIC_B1.50971.50971.2	controllerType=0 controllerNumber=1 scan=50971	120.757	Trypsin	B1	IDGNSTIGITIDEAVSK	N[+228][+1015]	1243
71052:3	61	K.AMFENN[+812.318][+162.053][+228.111]STQIRPGIFASVNVYGFYQK.N	NA	N[+162][+228][+812]	1395.32	3	4183.93	4183.94	0	-2.2	270	Specific	373.96	212.52	2.4	8.11	32	>gi|488937039|ref|WP_002848114.1| efflux RND transporter periplasmic adaptor subunit [Campylobacter fetus]	1678	NS_403_Glycosylation_Cff_HILIC_B3.67403.67403.3	controllerType=0 controllerNumber=1 scan=67403	149.889	Trypsin	B3	AMFENNSTQIRPGIFASVNVYGFYQK	N[+162][+228][+812]	1202
60196:3	65	K.TDGEIIIITSDDN[+812.318][+162.053][+228.111]ETFYFKK.D	NA	N[+162][+228][+812]	1184.55	3	3551.62	3551.63	0	-1.7	76	Specific	373.99	373.99	373.99	9.16	26	>gi|488938182|ref|WP_002849257.1| copper resistance protein NlpE [Campylobacter fetus]	1192	NS_403_Glycosylation_Cff_HILIC_B3.58003.58003.3	controllerType=0 controllerNumber=1 scan=58003	132.632	Trypsin	B3	TDGEIIIITSDDNETFYFKK	N[+162][+228][+812]	1202
51524:2	54	R.IDGN[+1015.397][+228.111]STIGITIDEAVSK.M	NA	N[+228][+1015]	1488.7	2	2976.4	2976.4	0	-2.3	144	Specific	374.15	374.15	374.15	8.6	21	>gi|500052095|ref|WP_011732012.1| S41 family peptidase [Campylobacter fetus]	312	NS_403_Glycosylation_Cff_HILIC_B1.51610.51610.2	controllerType=0 controllerNumber=1 scan=51610	122.219	Trypsin	B1	IDGNSTIGITIDEAVSK	N[+228][+1015]	1243
55146:2	151	K.ESLQQEIYDINSSSEN[+1015.397][+228.111][+27.995]LSK.L	NA	N[+28][+228][+1015]	1728.27	2	3455.53	3455.53	0	0	164	Specific	374.17	374.17	8.49	7.84	13	>gi|488938278|ref|WP_002849353.1| mechanosensitive ion channel [Campylobacter fetus]	1151	NS_403_Glycosylation_Cff_HILIC_B1.54766.54766.2	controllerType=0 controllerNumber=1 scan=54766	127.792	Trypsin	B1	ESLQQEIYDINSSSENLSK	N[+28][+228][+1015]	1271
21055:4	26	R.APTC[+57.021]ATC[+57.021]HMSGIGDLN[+1015.397][+228.111][+27.995]TTHNVSVR.L	NA	C[+57]*2, N[+28][+228][+1015]	968.425	4	3870.68	3870.68	0	-1.4	276	Specific	374.26	374.26	32.58	8.8	38	>gi|488938177|ref|WP_002849252.1| hydroxylamine oxidase [Campylobacter fetus]	1193	NS_403_Glycosylation_Cff_HILIC_B1.23724.23724.4	controllerType=0 controllerNumber=1 scan=23724	66.0794	Trypsin	B1	APTCATCHMSGIGDLNTTHNVSVR	N[+28][+228][+1015]	1271
74300:3	74	K.YQIVDLN[+1015.397][+228.111][+27.995]DSVM[+15.995]EYSVAHSSSIYLFDK.K	NA	M[+16], N[+28][+228][+1015]	1437.65	3	4310.93	4310.93	0	-0.9	133	Specific	374.26	374.26	374.26	9.26	16	>gi|488938842|ref|WP_002849917.1| SCO family protein [Campylobacter fetus]	894	NS_403_Glycosylation_Cff_HILIC_B2.70486.70486.3	controllerType=0 controllerNumber=1 scan=70486	156.024	Trypsin	B2	YQIVDLNDSVMEYSVAHSSSIYLFDK	M[+16] N[+28][+228][+1015]	1271
30788:3	126	R.LAEQN[+1015.397][+228.111]ATSVENLENYK.N	NA	N[+228][+1015]	1022.8	3	3066.38	3066.39	0	-2.1	129	Specific	374.26	374.26	374.26	8.16	9	>gi|500052026|ref|WP_011731943.1| efflux RND transporter periplasmic adaptor subunit [Campylobacter fetus]	332	NS_403_Glycosylation_Cff_HILIC_B2.32417.32417.3	controllerType=0 controllerNumber=1 scan=32417	83.4542	Trypsin	B2	LAEQNATSVENLENYK	N[+228][+1015]	1243
25938:2	682	K.FGDFN[+1015.397][+228.111]ITK.-	NA	N[+228][+1015]	1092.99	2	2184.98	2184.98	0	-1.3	176	Specific	374.28	274.57	274.57	4.6	2	>gi|488938175|ref|WP_002849250.1| cytochrome c [Campylobacter fetus]	1194	NS_403_Glycosylation_Cff_HILIC_B1.28348.28348.2	controllerType=0 controllerNumber=1 scan=28348	76.0936	Trypsin	B1	FGDFNITK	N[+228][+1015]	1243
73007:3	61	K.AMFENN[+1015.397][+228.111][+27.995]STQIRPGIFASVNVYGFYQK.N	NA	N[+28][+228][+1015]	1418.32	3	4252.95	4252.96	0	-2.9	270	Specific	374.34	374.34	1.2	9.75	32	>gi|488937039|ref|WP_002848114.1| efflux RND transporter periplasmic adaptor subunit [Campylobacter fetus]	1678	NS_403_Glycosylation_Cff_HILIC_B3.69122.69122.3	controllerType=0 controllerNumber=1 scan=69122	152.976	Trypsin	B3	AMFENNSTQIRPGIFASVNVYGFYQK	N[+28][+228][+1015]	1271
20099:2	102	K.N[+1015.397][+228.111][+27.995]ASLGHDLDSLK.S	NA	N[+28][+228][+1015]	1271.58	2	2542.14	2541.15	1	-2.7	47	Specific	374.7	374.7	374.7	7.11	16	>gi|488939763|ref|WP_002850838.1| mechanosensitive ion channel family protein [Campylobacter fetus]	504	NS_403_Glycosylation_Cff_HILIC_B1.22852.22852.2	controllerType=0 controllerNumber=1 scan=22852	64.2978	Trypsin	B1	NASLGHDLDSLK	N[+28][+228][+1015]	1271
58708:3	65	K.TDGEIIIITSDDN[+1015.397][+228.111]ETFYFKK.D	NA	N[+228][+1015]	1198.22	3	3592.65	3592.66	0	-2.4	76	Specific	374.82	374.82	374.82	8.86	20	>gi|488938182|ref|WP_002849257.1| copper resistance protein NlpE [Campylobacter fetus]	1192	NS_403_Glycosylation_Cff_HILIC_B2.57070.57070.3	controllerType=0 controllerNumber=1 scan=57070	131.419	Trypsin	B2	TDGEIIIITSDDNETFYFKK	N[+228][+1015]	1243
50595:2	117	K.DKN[+812.318][+162.053][+228.111]ISELFETLK.F	NA	N[+162][+228][+812]	1320.12	2	2639.24	2639.24	0	-2.5	82	Specific	374.91	314.6	314.6	6.24	30	>gi|500052173|ref|WP_011732090.1| divergent polysaccharide deacetylase family protein [Campylobacter fetus]	291	NS_403_Glycosylation_Cff_HILIC_B3.49536.49536.2	controllerType=0 controllerNumber=1 scan=49536	117.06	Trypsin	B3	DKNISELFETLK	N[+162][+228][+812]	1202
75057:3	158	K.KDDVN[+1015.397][+228.111]NTWFSPAGAIMSFSPSEAR.E	NA	N[+228][+1015]	1290.91	3	3870.72	3870.73	0	-1.4	634	Specific	374.99	374.99	374.99	7.32	14	>gi|488937524|ref|WP_002848599.1| cytochrome c biogenesis protein CcsA [Campylobacter fetus]	1462	NS_403_Glycosylation_Cff_HILIC_B2.71067.71067.3	controllerType=0 controllerNumber=1 scan=71067	157.128	Trypsin	B2	KDDVNNTWFSPAGAIMSFSPSEAR	N[+228][+1015]	1243
54951:3	121	G.RENPFVPTDIN[+1015.397][+228.111]STDLISTNMK.D	NA	N[+228][+1015]	1212.57	3	3635.68	3635.69	0	-1.5	18	NRagged	375.16	375.16	375.16	7.41	17	>gi|500051819|ref|WP_011731736.1| AMIN domain-containing protein [Campylobacter fetus]	392	NS_403_Glycosylation_Cff_HILIC_B2.53789.53789.3	controllerType=0 controllerNumber=1 scan=53789	125.493	Trypsin	B2	RENPFVPTDINSTDLISTNMK	N[+228][+1015]	1243
19820:3	17	K.FKIDNN[+1015.397][+228.111]ITNDDDAK.A	NA	N[+228][+1015]	956.763	3	2868.28	2866.27	2	-1.6	218	Specific	375.16	375.16	375.16	8.16	42	>gi|500052006|ref|WP_011731923.1| DUF3298 domain-containing protein [Campylobacter fetus]	343	NS_403_Glycosylation_Cff_HILIC_B3.21698.21698.3	controllerType=0 controllerNumber=1 scan=21698	58.8943	Trypsin	B3	FKIDNNITNDDDAK	N[+228][+1015]	1243
69406:3	61	K.AM[+15.995]FENN[+1015.397][+228.111]STQIRPGIFASVNVYGFYQK.N	NA	M[+16], N[+228][+1015]	1414.99	3	4242.96	4240.96	2	-2.8	270	Specific	375.24	375.24	1.2	9.75	32	>gi|488937039|ref|WP_002848114.1| efflux RND transporter periplasmic adaptor subunit [Campylobacter fetus]	1678	NS_403_Glycosylation_Cff_HILIC_B3.65931.65931.3	controllerType=0 controllerNumber=1 scan=65931	146.833	Trypsin	B3	AMFENNSTQIRPGIFASVNVYGFYQK	M[+16] N[+228][+1015]	1243
20448:3	26	R.APTC[+57.021]ATC[+57.021]HMSGIGDLN[+1015.397][+228.111]TTHNVSVR.L	NA	C[+57]*2, N[+228][+1015]	1281.57	3	3842.68	3842.69	0	-2.1	276	Specific	375.73	375.73	30.68	8.76	38	>gi|488938177|ref|WP_002849252.1| hydroxylamine oxidase [Campylobacter fetus]	1193	NS_403_Glycosylation_Cff_HILIC_B1.23200.23200.3	controllerType=0 controllerNumber=1 scan=23200	65.0813	Trypsin	B1	APTCATCHMSGIGDLNTTHNVSVR	N[+228][+1015]	1243
54567:2	43	K.YYVDDQN[+1015.397][+228.111][+27.995]FTQIIDK.T	NA	N[+28][+228][+1015]	1517.17	2	3033.33	3033.34	0	-3	60	Specific	375.75	375.75	375.75	7.99	23	>gi|500052095|ref|WP_011732012.1| S41 family peptidase [Campylobacter fetus]	312	NS_403_Glycosylation_Cff_HILIC_B3.53100.53100.2	controllerType=0 controllerNumber=1 scan=53100	123.817	Trypsin	B3	YYVDDQNFTQIIDK	N[+28][+228][+1015]	1271
56361:2	75	K.VIFDDN[+1015.397][+228.111]SSMIFDDGK.Q	NA	N[+228][+1015]	1473.64	2	2946.26	2946.27	0	-1.9	437	Specific	375.87	375.87	375.87	7.81	23	>gi|488937889|ref|WP_002848964.1| glycoside hydrolase [Campylobacter fetus]	1321	NS_403_Glycosylation_Cff_HILIC_B1.55957.55957.2	controllerType=0 controllerNumber=1 scan=55957	130.143	Trypsin	B1	VIFDDNSSMIFDDGK	N[+228][+1015]	1243
58592:3	65	K.TDGEIIIITSDDN[+1015.397][+228.111][+27.995]ETFYFKK.D	NA	N[+28][+228][+1015]	1207.89	3	3621.65	3620.65	1	-2.4	76	Specific	375.96	375.96	375.96	8.86	20	>gi|488938182|ref|WP_002849257.1| copper resistance protein NlpE [Campylobacter fetus]	1192	NS_403_Glycosylation_Cff_HILIC_B2.56978.56978.3	controllerType=0 controllerNumber=1 scan=56978	131.272	Trypsin	B2	TDGEIIIITSDDNETFYFKK	N[+28][+228][+1015]	1271
42355:2	166	K.IRDLN[+812.318][+228.111]DTATLDILNK.S	NA	N[+228][+812]	1378.18	2	2755.36	2755.36	0	-1.7	496	Specific	375.97	301.34	26.22	6.04	12	>gi|488937181|ref|WP_002848256.1| tetratricopeptide repeat protein [Campylobacter fetus]	1611	NS_403_Glycosylation_Cff_HILIC_B2.42673.42673.2	controllerType=0 controllerNumber=1 scan=42673	104.375	Trypsin	B2	IRDLNDTATLDILNK	N[+228][+812]	1040
23837:2	271	R.ISDLN[+1015.397][+228.111][+27.995]LTM[+15.995]PGR.W	NA	M[+16], N[+28][+228][+1015]	1252.57	2	2504.12	2504.13	0	-3.4	143	Specific	376.13	367.87	367.87	7.46	10	>gi|488937490|ref|WP_002848565.1| hypothetical protein [Campylobacter fetus]	1478	NS_403_Glycosylation_Cff_HILIC_B1.26476.26476.2	controllerType=0 controllerNumber=1 scan=26476	72.2682	Trypsin	B1	ISDLNLTMPGR	M[+16] N[+28][+228][+1015]	1271
71222:3	61	K.AMFENN[+1015.397][+228.111][+27.995]STQIRPGIFASVNVYGFYQK.N	NA	N[+28][+228][+1015]	1418.32	3	4252.95	4252.96	0	-3.6	270	Specific	376.15	376.15	1.2	9.75	32	>gi|488937039|ref|WP_002848114.1| efflux RND transporter periplasmic adaptor subunit [Campylobacter fetus]	1678	NS_403_Glycosylation_Cff_HILIC_B3.67573.67573.3	controllerType=0 controllerNumber=1 scan=67573	150.225	Trypsin	B3	AMFENNSTQIRPGIFASVNVYGFYQK	N[+28][+228][+1015]	1271
17003:3	93	K.DKN[+812.318][+228.111][+27.995]ASLGHDLDSLK.S	NA	N[+28][+228][+812]	861.065	3	2581.18	2581.19	0	-2.8	45	Specific	376.19	345.41	345.41	6.22	16	>gi|488939763|ref|WP_002850838.1| mechanosensitive ion channel family protein [Campylobacter fetus]	504	NS_403_Glycosylation_Cff_HILIC_B2.19441.19441.3	controllerType=0 controllerNumber=1 scan=19441	54.9105	Trypsin	B2	DKNASLGHDLDSLK	N[+28][+228][+812]	1068
63904:3	31	K.KGESN[+812.318][+228.111][+27.995]ATTAVTVLEDNEDFPINELR.D	NA	N[+28][+228][+812]	1278.26	3	3832.77	3830.77	2	-3.4	295	Specific	376.6	376.6	376.6	8.76	33	>gi|488937882|ref|WP_002848957.1| peptidylprolyl isomerase [Campylobacter fetus]	1324	NS_403_Glycosylation_Cff_HILIC_B1.62565.62565.3	controllerType=0 controllerNumber=1 scan=62565	141.49	Trypsin	B1	KGESNATTAVTVLEDNEDFPINELR	N[+28][+228][+812]	1068
52849:2	42	R.VDVSDGIIDVN[+812.318][+162.053][+228.111]ISK.K	NA	N[+162][+228][+812]	1339.13	2	2677.26	2676.26	1	-1.3	263	Specific	376.63	357.68	357.68	6.44	23	>gi|488936759|ref|WP_002847834.1| polysaccharide deacetylase family protein [Campylobacter fetus]	1804	NS_403_Glycosylation_Cff_HILIC_B2.52010.52010.2	controllerType=0 controllerNumber=1 scan=52010	122.36	Trypsin	B2	VDVSDGIIDVNISK	N[+162][+228][+812]	1202
77706:3	111	K.FLNDNN[+812.318][+162.053][+228.111]ITSSFIPHLSSNWQFK.T	NA	N[+162][+228][+812]	1271.26	3	3811.76	3811.76	0	-1.1	173	Specific	376.84	181.87	181.87	7.18	12	>gi|488937022|ref|WP_002848097.1| lytic transglycosylase domain-containing protein [Campylobacter fetus]	1689	NS_403_Glycosylation_Cff_HILIC_B2.73216.73216.3	controllerType=0 controllerNumber=1 scan=73216	161.274	Trypsin	B2	FLNDNNITSSFIPHLSSNWQFK	N[+162][+228][+812]	1202
71598:3	61	K.AMFENN[+812.318][+228.111]STQIRPGIFASVNVYGFYQK.N	NA	N[+228][+812]	1341.3	3	4021.89	4021.89	0	-0.6	270	Specific	376.9	318.96	2.4	8.1	32	>gi|488937039|ref|WP_002848114.1| efflux RND transporter periplasmic adaptor subunit [Campylobacter fetus]	1678	NS_403_Glycosylation_Cff_HILIC_B3.67927.67927.3	controllerType=0 controllerNumber=1 scan=67927	150.908	Trypsin	B3	AMFENNSTQIRPGIFASVNVYGFYQK	N[+228][+812]	1040
72374:3	61	K.AMFENN[+1015.397][+228.111]STQIRPGIFASVNVYGFYQK.N	NA	N[+228][+1015]	1409.33	3	4225.96	4224.97	1	-2.3	270	Specific	376.91	376.91	1.2	10.08	32	>gi|488937039|ref|WP_002848114.1| efflux RND transporter periplasmic adaptor subunit [Campylobacter fetus]	1678	NS_403_Glycosylation_Cff_HILIC_B3.68598.68598.3	controllerType=0 controllerNumber=1 scan=68598	152.093	Trypsin	B3	AMFENNSTQIRPGIFASVNVYGFYQK	N[+228][+1015]	1243
71055:3	61	K.AMFENN[+1015.397][+228.111][+27.995]STQIRPGIFASVNVYGFYQK.N	NA	N[+28][+228][+1015]	1418.32	3	4252.95	4252.96	0	-2.5	270	Specific	376.97	376.97	1.2	10.08	32	>gi|488937039|ref|WP_002848114.1| efflux RND transporter periplasmic adaptor subunit [Campylobacter fetus]	1678	NS_403_Glycosylation_Cff_HILIC_B3.67406.67406.3	controllerType=0 controllerNumber=1 scan=67406	149.893	Trypsin	B3	AMFENNSTQIRPGIFASVNVYGFYQK	N[+28][+228][+1015]	1271
24514:2	225	R.ISDLN[+1015.397][+228.111][+27.995]LTM[+15.995]PGR.W	NA	M[+16], N[+28][+228][+1015]	1252.57	2	2504.13	2504.13	0	-1.3	143	Specific	377.06	377.06	377.06	7.78	13	>gi|488937490|ref|WP_002848565.1| hypothetical protein [Campylobacter fetus]	1478	NS_403_Glycosylation_Cff_HILIC_B2.26880.26880.2	controllerType=0 controllerNumber=1 scan=26880	72.0464	Trypsin	B2	ISDLNLTMPGR	M[+16] N[+28][+228][+1015]	1271
09451:3	17	K.SEFRTDKDTN[+1015.397][+228.111][+27.995]ETELSAQK.Q	NA	N[+28][+228][+1015]	1124.5	3	3371.49	3370.49	1	-2.1	128	Specific	377.2	377.2	377.2	8.38	42	>gi|500052006|ref|WP_011731923.1| DUF3298 domain-containing protein [Campylobacter fetus]	343	NS_403_Glycosylation_Cff_HILIC_B3.11446.11446.3	controllerType=0 controllerNumber=1 scan=11446	35.9542	Trypsin	B3	SEFRTDKDTNETELSAQK	N[+28][+228][+1015]	1271
71381:4	131	K.MDPATAAELTEILKKDDLFTDN[+1015.397][+228.111]NSSVK.-	NA	N[+228][+1015]	1053.25	4	4209.97	4209.97	0	-1.4	151	Specific	377.25	377.25	12.07	8.91	25	>gi|488937465|ref|WP_002848540.1| hypothetical protein [Campylobacter fetus]	1488	NS_403_Glycosylation_Cff_HILIC_B1.68994.68994.4	controllerType=0 controllerNumber=1 scan=68994	153.096	Trypsin	B1	MDPATAAELTEILKKDDLFTDNNSSVK	N[+228][+1015]	1243
41731:3	114	R.ATDLENRVNSIDLN[+1015.397][+228.111]LTK.E	NA	N[+228][+1015]	1053.84	3	3159.51	3159.52	0	-1.9	93	Specific	377.26	377.26	377.26	9.16	17	>gi|488939452|ref|WP_002850527.1| hypothetical protein [Campylobacter fetus]	645	NS_403_Glycosylation_Cff_HILIC_B3.41635.41635.3	controllerType=0 controllerNumber=1 scan=41635	101.605	Trypsin	B3	ATDLENRVNSIDLNLTK	N[+228][+1015]	1243
28589:2	18	R.SVYDLN[+812.318][+228.111]KTELIEK.L	NA	N[+228][+812]	1296.63	2	2592.25	2592.26	0	-3.7	197	Specific	377.28	377.28	377.28	7.56	43	>gi|500052006|ref|WP_011731923.1| DUF3298 domain-containing protein [Campylobacter fetus]	343	NS_403_Glycosylation_Cff_HILIC_B2.30392.30392.2	controllerType=0 controllerNumber=1 scan=30392	79.1678	Trypsin	B2	SVYDLNKTELIEK	N[+228][+812]	1040
71478:3	59	K.AMFENN[+1015.397][+228.111][+27.995]STQIRPGIFASVNVYGFYQK.N	NA	N[+28][+228][+1015]	1418.32	3	4252.96	4252.96	0	-2	270	Specific	377.46	377.46	1.2	9.56	30	>gi|488937039|ref|WP_002848114.1| efflux RND transporter periplasmic adaptor subunit [Campylobacter fetus]	1678	NS_403_Glycosylation_Cff_HILIC_B2.68167.68167.3	controllerType=0 controllerNumber=1 scan=68167	151.887	Trypsin	B2	AMFENNSTQIRPGIFASVNVYGFYQK	N[+28][+228][+1015]	1271
82473:3	100	K.KANTNNELIQNDFN[+1015.397][+228.111]ISLPSNFFITAK.S	NA	N[+228][+1015]	1399.67	3	4197	4197.01	0	-3.7	195	Specific	377.58	377.58	377.58	9.75	22	>gi|488938034|ref|WP_002849109.1| hypothetical protein [Campylobacter fetus]	1253	NS_403_Glycosylation_Cff_HILIC_B3.76653.76653.3	controllerType=0 controllerNumber=1 scan=76653	166.346	Trypsin	B3	KANTNNELIQNDFNISLPSNFFITAK	N[+228][+1015]	1243
10652:2	100	K.LFNSDEN[+1015.397][+228.111][+27.995]K.T	NA	N[+28][+228][+1015]	1119.48	2	2237.95	2237.96	0	-1.1	827	Specific	377.8	286.62	286.62	5.33	22	>gi|488938034|ref|WP_002849109.1| hypothetical protein [Campylobacter fetus]	1253	NS_403_Glycosylation_Cff_HILIC_B3.12734.12734.2	controllerType=0 controllerNumber=1 scan=12734	38.929	Trypsin	B3	LFNSDENK	N[+28][+228][+1015]	1271
59932:3	65	K.TDGEIIIITSDDN[+1015.397][+228.111][+27.995]ETFYFKK.D	NA	N[+28][+228][+1015]	1208.22	3	3622.65	3620.65	2	-3	76	Specific	377.85	377.85	377.85	8.83	26	>gi|488938182|ref|WP_002849257.1| copper resistance protein NlpE [Campylobacter fetus]	1192	NS_403_Glycosylation_Cff_HILIC_B3.57789.57789.3	controllerType=0 controllerNumber=1 scan=57789	132.289	Trypsin	B3	TDGEIIIITSDDNETFYFKK	N[+28][+228][+1015]	1271
78220:3	59	K.AMFENN[+812.318][+162.053][+228.111]STQIRPGIFASVNVYGFYQK.N	NA	N[+162][+228][+812]	1395.98	3	4185.94	4183.94	2	-3	270	Specific	377.97	157.82	2.4	6.28	30	>gi|488937039|ref|WP_002848114.1| efflux RND transporter periplasmic adaptor subunit [Campylobacter fetus]	1678	NS_403_Glycosylation_Cff_HILIC_B2.73658.73658.3	controllerType=0 controllerNumber=1 scan=73658	162.058	Trypsin	B2	AMFENNSTQIRPGIFASVNVYGFYQK	N[+162][+228][+812]	1202
44120:2	201	K.NSSIIIMDLN[+1015.397][+228.111]R.T	NA	N[+228][+1015]	1260.59	2	2520.18	2519.18	1	-1.6	597	Specific	378.07	266.69	5.01	6.37	14	>gi|636635761|ref|WP_024305510.1| hypothetical protein [Campylobacter fetus]	143	NS_403_Glycosylation_Cff_HILIC_B2.44152.44152.2	controllerType=0 controllerNumber=1 scan=44152	107.092	Trypsin	B2	NSSIIIMDLNR	N[+228][+1015]	1243
21311:2	238	K.NEVVEQN[+1015.397][+228.111]ASIVVK.K	NA	N[+228][+1015]	1336.64	2	2672.27	2672.28	0	-2.1	31	Specific	378.08	316.82	316.82	6.56	8	>gi|488937593|ref|WP_002848668.1| hypothetical protein [Campylobacter fetus]	1431	NS_403_Glycosylation_Cff_HILIC_B1.23944.23944.2	controllerType=0 controllerNumber=1 scan=23944	66.4911	Trypsin	B1	NEVVEQNASIVVK	N[+228][+1015]	1243
64662:3	31	K.KGESN[+812.318][+162.053][+228.111][+27.995]ATTAVTVLEDNEDFPINELR.D	NA	N[+28][+162][+228][+812]	1331.61	3	3992.82	3992.82	0	-1.6	295	Specific	378.11	378.11	378.11	7.78	33	>gi|488937882|ref|WP_002848957.1| peptidylprolyl isomerase [Campylobacter fetus]	1324	NS_403_Glycosylation_Cff_HILIC_B1.63203.63203.3	controllerType=0 controllerNumber=1 scan=63203	142.479	Trypsin	B1	KGESNATTAVTVLEDNEDFPINELR	N[+28][+162][+228][+812]	1230
66752:3	61	K.AM[+15.995]FENN[+1015.397][+228.111]STQIRPGIFASVNVYGFYQK.N	NA	M[+16], N[+228][+1015]	1414.66	3	4241.96	4240.96	1	-2.7	270	Specific	378.27	378.27	1.2	9.75	32	>gi|488937039|ref|WP_002848114.1| efflux RND transporter periplasmic adaptor subunit [Campylobacter fetus]	1678	NS_403_Glycosylation_Cff_HILIC_B3.63735.63735.3	controllerType=0 controllerNumber=1 scan=63735	142.746	Trypsin	B3	AMFENNSTQIRPGIFASVNVYGFYQK	M[+16] N[+228][+1015]	1243
42015:3	166	K.IRDLN[+812.318][+162.053][+228.111]DTATLDILNK.S	NA	N[+162][+228][+812]	973.142	3	2917.41	2917.41	0	-1.4	496	Specific	378.39	371.64	58.59	7.83	12	>gi|488937181|ref|WP_002848256.1| tetratricopeptide repeat protein [Campylobacter fetus]	1611	NS_403_Glycosylation_Cff_HILIC_B2.42401.42401.3	controllerType=0 controllerNumber=1 scan=42401	103.89	Trypsin	B2	IRDLNDTATLDILNK	N[+162][+228][+812]	1202
49066:3	231	K.NRVELANLEQN[+812.318][+162.053][+228.111][+27.995]ASFLSYDK.A	NA	N[+28][+162][+228][+812]	1147.86	3	3441.57	3441.58	0	-2	346	Specific	378.47	378.47	378.47	9.16	7	>gi|488937037|ref|WP_002848112.1| TolC family protein [Campylobacter fetus]	1680	NS_403_Glycosylation_Cff_HILIC_B3.48242.48242.3	controllerType=0 controllerNumber=1 scan=48242	114.762	Trypsin	B3	NRVELANLEQNASFLSYDK	N[+28][+162][+228][+812]	1230
25767:2	181	K.VHEYYFDVN[+1015.397][+228.111][+27.995]DTR.I	NA	N[+28][+228][+1015]	1415.1	2	2829.19	2829.2	0	-3.5	375	Specific	378.9	378.9	378.9	7.52	12	>gi|636635524|ref|WP_024305273.1| cytochrome c oxidase accessory protein CcoG [Campylobacter fetus]	195	NS_403_Glycosylation_Cff_HILIC_B3.27543.27543.2	controllerType=0 controllerNumber=1 scan=27543	72.5992	Trypsin	B3	VHEYYFDVNDTR	N[+28][+228][+1015]	1271
53407:2	172	K.ESLQQEIYDIN[+1015.397][+228.111][+27.995]SSSENLSK.L	NA	N[+28][+228][+1015]	1728.77	2	3456.53	3455.53	1	-1.5	164	Specific	378.98	378.98	15.76	8.51	11	>gi|488938278|ref|WP_002849353.1| mechanosensitive ion channel [Campylobacter fetus]	1151	NS_403_Glycosylation_Cff_HILIC_B2.52484.52484.2	controllerType=0 controllerNumber=1 scan=52484	123.192	Trypsin	B2	ESLQQEIYDINSSSENLSK	N[+28][+228][+1015]	1271
65167:3	32	K.KGESN[+1015.397][+228.111][+27.995]ATTAVTVLEDNEDFPINELR.D	NA	N[+28][+228][+1015]	1345.29	3	4033.84	4033.85	0	-1.9	295	Specific	379.18	376.64	376.64	10.08	33	>gi|488937882|ref|WP_002848957.1| peptidylprolyl isomerase [Campylobacter fetus]	1324	NS_403_Glycosylation_Cff_HILIC_B3.62367.62367.3	controllerType=0 controllerNumber=1 scan=62367	140.432	Trypsin	B3	KGESNATTAVTVLEDNEDFPINELR	N[+28][+228][+1015]	1271
15398:2	238	K.FGLGDDNN[+812.318][+162.053][+228.111]ETTK.S	NA	N[+162][+228][+812]	1257.53	2	2514.06	2513.07	1	-3.3	68	Specific	379.29	377.89	377.89	7.46	8	>gi|488937593|ref|WP_002848668.1| hypothetical protein [Campylobacter fetus]	1431	NS_403_Glycosylation_Cff_HILIC_B1.18036.18036.2	controllerType=0 controllerNumber=1 scan=18036	53.0529	Trypsin	B1	FGLGDDNNETTK	N[+162][+228][+812]	1202
51598:2	54	R.IDGN[+1015.397][+228.111]STIGITIDEAVSK.M	NA	N[+228][+1015]	1488.7	2	2976.39	2976.4	0	-4	144	Specific	379.37	379.37	379.37	8.23	20	>gi|500052095|ref|WP_011732012.1| S41 family peptidase [Campylobacter fetus]	312	NS_403_Glycosylation_Cff_HILIC_B2.50890.50890.2	controllerType=0 controllerNumber=1 scan=50890	120.154	Trypsin	B2	IDGNSTIGITIDEAVSK	N[+228][+1015]	1243
11370:4	265	T.GHGELNLEQNDKN[+812.318][+162.053][+228.111]TTFK.S	NA	N[+162][+228][+812]	787.61	4	3147.42	3147.42	0	-1.7	232	NRagged	379.56	379.56	379.56	8.06	12	>gi|488937317|ref|WP_002848392.1| hypothetical protein [Campylobacter fetus]	1556	NS_403_Glycosylation_Cff_HILIC_B3.13423.13423.4	controllerType=0 controllerNumber=1 scan=13423	40.3823	Trypsin	B3	GHGELNLEQNDKNTTFK	N[+162][+228][+812]	1202
42227:3	166	K.IRDLN[+1015.397][+228.111]DTATLDILNK.S	NA	N[+228][+1015]	986.816	3	2958.43	2958.44	0	-2.3	496	Specific	379.66	379.66	67.55	8.13	12	>gi|488937181|ref|WP_002848256.1| tetratricopeptide repeat protein [Campylobacter fetus]	1611	NS_403_Glycosylation_Cff_HILIC_B2.42573.42573.3	controllerType=0 controllerNumber=1 scan=42573	104.206	Trypsin	B2	IRDLNDTATLDILNK	N[+228][+1015]	1243
65690:3	50	K.QNYLDIN[+812.318][+162.053][+228.111]GTELSNFNLK.N	NA	N[+162][+228][+812]	1062.49	3	3185.46	3185.46	0	-1.5	395	Specific	379.75	379.75	379.75	7.41	32	>gi|644848395|ref|WP_025370316.1| DUF748 domain-containing protein [Campylobacter fetus]	140	NS_403_Glycosylation_Cff_HILIC_B1.64022.64022.3	controllerType=0 controllerNumber=1 scan=64022	143.847	Trypsin	B1	QNYLDINGTELSNFNLK	N[+162][+228][+812]	1202
47239:3	121	G.RENPFVPTDIN[+812.318][+162.053][+228.111]STDLISTNM[+15.995]K.D	NA	M[+16], N[+162][+228][+812]	1204.22	3	3610.65	3610.66	0	-2.5	18	NRagged	379.96	379.96	379.96	7.71	17	>gi|500051819|ref|WP_011731736.1| AMIN domain-containing protein [Campylobacter fetus]	392	NS_403_Glycosylation_Cff_HILIC_B2.47014.47014.3	controllerType=0 controllerNumber=1 scan=47014	112.96	Trypsin	B2	RENPFVPTDINSTDLISTNMK	M[+16] N[+162][+228][+812]	1202
82549:3	100	K.KANTNNELIQNDFN[+1015.397][+228.111]ISLPSNFFITAK.S	NA	N[+228][+1015]	1399.67	3	4197	4197.01	0	-2.3	195	Specific	380.01	380.01	380.01	10.08	22	>gi|488938034|ref|WP_002849109.1| hypothetical protein [Campylobacter fetus]	1253	NS_403_Glycosylation_Cff_HILIC_B3.76709.76709.3	controllerType=0 controllerNumber=1 scan=76709	166.435	Trypsin	B3	KANTNNELIQNDFNISLPSNFFITAK	N[+228][+1015]	1243
53875:2	43	K.YYVDDQN[+1015.397][+228.111][+27.995]FTQIIDK.T	NA	N[+28][+228][+1015]	1517.17	2	3033.33	3033.34	0	-1.9	60	Specific	380.35	380.35	380.35	8.32	23	>gi|500052095|ref|WP_011732012.1| S41 family peptidase [Campylobacter fetus]	312	NS_403_Glycosylation_Cff_HILIC_B3.52498.52498.2	controllerType=0 controllerNumber=1 scan=52498	122.719	Trypsin	B3	YYVDDQNFTQIIDK	N[+28][+228][+1015]	1271
18871:2	238	K.FGLGDDNN[+1015.397][+228.111][+27.995]ETTK.S	NA	N[+28][+228][+1015]	1291.54	2	2582.08	2582.09	0	-3.2	68	Specific	380.37	380.37	380.37	7.46	8	>gi|488937593|ref|WP_002848668.1| hypothetical protein [Campylobacter fetus]	1431	NS_403_Glycosylation_Cff_HILIC_B1.21518.21518.2	controllerType=0 controllerNumber=1 scan=21518	61.0038	Trypsin	B1	FGLGDDNNETTK	N[+28][+228][+1015]	1271
51987:3	33	R.EIHFAPIAVVSYN[+812.318][+162.053][+228.111]DSNVTVK.M	NA	N[+162][+228][+812]	1136.21	3	3406.62	3405.62	1	-1.1	78	Specific	380.46	380.46	12.8	8.28	35	>gi|500052006|ref|WP_011731923.1| DUF3298 domain-containing protein [Campylobacter fetus]	343	NS_403_Glycosylation_Cff_HILIC_B1.52010.52010.3	controllerType=0 controllerNumber=1 scan=52010	122.912	Trypsin	B1	EIHFAPIAVVSYNDSNVTVK	N[+162][+228][+812]	1202
28175:2	117	K.NFDLN[+812.318][+162.053][+228.111]YTAQTR.S	NA	N[+162][+228][+812]	1273.06	2	2545.12	2545.12	0	-1.6	83	Specific	380.46	380.46	380.46	7.78	14	>gi|488938034|ref|WP_002849109.1| hypothetical protein [Campylobacter fetus]	1253	NS_403_Glycosylation_Cff_HILIC_B2.29995.29995.2	controllerType=0 controllerNumber=1 scan=29995	78.327	Trypsin	B2	NFDLNYTAQTR	N[+162][+228][+812]	1202
54005:2	40	K.IDSN[+1015.397][+228.111]STSAQLYISGLGSM[+15.995]R.V	NA	M[+16], N[+228][+1015]	1630.75	2	3260.49	3259.48	1	1.5	244	Specific	380.49	380.49	380.49	7.43	24	>gi|488936759|ref|WP_002847834.1| polysaccharide deacetylase family protein [Campylobacter fetus]	1804	NS_403_Glycosylation_Cff_HILIC_B1.53806.53806.2	controllerType=0 controllerNumber=1 scan=53806	126.114	Trypsin	B1	IDSNSTSAQLYISGLGSMR	M[+16] N[+228][+1015]	1243
21211:2	125	R.GVNANNIIDAN[+812.318][+162.053][+228.111]ATC[+57.021]QK.M	NA	C[+57], N[+162][+228][+812]	1453.15	2	2905.29	2905.3	0	-2.5	90	Specific	380.6	380.6	380.6	7.81	15	>gi|488937022|ref|WP_002848097.1| lytic transglycosylase domain-containing protein [Campylobacter fetus]	1689	NS_403_Glycosylation_Cff_HILIC_B1.23867.23867.2	controllerType=0 controllerNumber=1 scan=23867	66.3607	Trypsin	B1	GVNANNIIDANATCQK	N[+162][+228][+812]	1202
66746:2	603	R.LVINDFRPTDYN[+812.318][+162.053][+228.111]TTVTSEC[+57.021]F.-	NA	C[+57], N[+162][+228][+812]	1797.79	2	3594.58	3594.59	0	-4	158	CRagged	380.62	380.62	380.62	7.86	3	>gi|488937337|ref|WP_002848412.1| DUF2393 domain-containing protein [Campylobacter fetus]	1546	NS_403_Glycosylation_Cff_HILIC_B1.64950.64950.2	controllerType=0 controllerNumber=1 scan=64950	145.533	Trypsin	B1	LVINDFRPTDYNTTVTSECF	N[+162][+228][+812]	1202
28042:2	114	K.DDLFTDNN[+1015.397][+228.111][+27.995]SSVK.-	NA	N[+28][+228][+1015]	1313.56	2	2626.1	2626.11	0	-4.6	166	Specific	380.78	302.53	0.4	5.69	25	>gi|488937465|ref|WP_002848540.1| hypothetical protein [Campylobacter fetus]	1488	NS_403_Glycosylation_Cff_HILIC_B2.29888.29888.2	controllerType=0 controllerNumber=1 scan=29888	78.1315	Trypsin	B2	DDLFTDNNSSVK	N[+28][+228][+1015]	1271
52180:2	151	K.ESLQQEIYDIN[+1015.397][+228.111][+27.995]SSSENLSK.L	NA	N[+28][+228][+1015]	1728.27	2	3455.53	3455.53	0	-2.3	164	Specific	380.79	380.79	5.15	8.6	13	>gi|488938278|ref|WP_002849353.1| mechanosensitive ion channel [Campylobacter fetus]	1151	NS_403_Glycosylation_Cff_HILIC_B1.52168.52168.2	controllerType=0 controllerNumber=1 scan=52168	123.18	Trypsin	B1	ESLQQEIYDINSSSENLSK	N[+28][+228][+1015]	1271
82544:3	100	K.KANTNNELIQNDFN[+1015.397][+228.111]ISLPSNFFITAK.S	NA	N[+228][+1015]	1399.67	3	4197	4197.01	0	-2.3	195	Specific	380.85	380.85	380.85	10.08	22	>gi|488938034|ref|WP_002849109.1| hypothetical protein [Campylobacter fetus]	1253	NS_403_Glycosylation_Cff_HILIC_B3.76704.76704.3	controllerType=0 controllerNumber=1 scan=76704	166.425	Trypsin	B3	KANTNNELIQNDFNISLPSNFFITAK	N[+228][+1015]	1243
53977:2	43	R.IDGN[+812.318][+162.053][+228.111]STIGITIDEAVSK.M	NA	N[+162][+228][+812]	1468.19	2	2935.36	2935.38	0	-4.8	144	Specific	381.01	381.01	381.01	8.22	23	>gi|500052095|ref|WP_011732012.1| S41 family peptidase [Campylobacter fetus]	312	NS_403_Glycosylation_Cff_HILIC_B3.52586.52586.2	controllerType=0 controllerNumber=1 scan=52586	122.876	Trypsin	B3	IDGNSTIGITIDEAVSK	N[+162][+228][+812]	1202
42098:2	119	K.EISMFVDQN[+1015.397][+228.111]ITSK.L	NA	N[+228][+1015]	1378.13	2	2755.25	2755.25	0	-1.2	127	Specific	381.06	381.06	381.06	7.78	23	>gi|500052173|ref|WP_011732090.1| divergent polysaccharide deacetylase family protein [Campylobacter fetus]	291	NS_403_Glycosylation_Cff_HILIC_B2.42476.42476.2	controllerType=0 controllerNumber=1 scan=42476	104.026	Trypsin	B2	EISMFVDQNITSK	N[+228][+1015]	1243
55688:3	121	G.RENPFVPTDIN[+812.318][+162.053][+228.111][+27.995]STDLISTNMK.D	NA	N[+28][+162][+228][+812]	1208.22	3	3622.65	3622.66	0	-1.2	18	NRagged	381.15	381.15	381.15	7.41	17	>gi|500051819|ref|WP_011731736.1| AMIN domain-containing protein [Campylobacter fetus]	392	NS_403_Glycosylation_Cff_HILIC_B2.54419.54419.3	controllerType=0 controllerNumber=1 scan=54419	126.556	Trypsin	B2	RENPFVPTDINSTDLISTNMK	N[+28][+162][+228][+812]	1230
18708:3	22	M.SGIGDLN[+812.318][+162.053][+228.111]TTHNVSVR.L	NA	N[+162][+228][+812]	925.097	3	2773.28	2772.28	1	-2.1	285	NRagged	381.27	299.84	24.45	5.5	38	>gi|488938177|ref|WP_002849252.1| hydroxylamine oxidase [Campylobacter fetus]	1193	NS_403_Glycosylation_Cff_HILIC_B3.20663.20663.3	controllerType=0 controllerNumber=1 scan=20663	56.7538	Trypsin	B3	SGIGDLNTTHNVSVR	N[+162][+228][+812]	1202
74747:4	30	T.KFIPQTNIDVN[+1015.397][+228.111]DTVLEEFFEENRGNYR.D	NA	N[+228][+1015]	1133.53	4	4531.09	4531.1	0	-3.3	231	NRagged	381.34	381.34	381.34	7.03	36	>gi|488937882|ref|WP_002848957.1| peptidylprolyl isomerase [Campylobacter fetus]	1324	NS_403_Glycosylation_Cff_HILIC_B2.70842.70842.4	controllerType=0 controllerNumber=1 scan=70842	156.698	Trypsin	B2	KFIPQTNIDVNDTVLEEFFEENRGNYR	N[+228][+1015]	1243
47294:2	75	K.VIFDDN[+812.318][+162.053][+228.111]SSM[+15.995]IFDDGK.Q	NA	M[+16], N[+162][+228][+812]	1462.12	2	2923.24	2921.24	2	-1.3	437	Specific	381.49	381.49	381.49	7.5	23	>gi|488937889|ref|WP_002848964.1| glycoside hydrolase [Campylobacter fetus]	1321	NS_403_Glycosylation_Cff_HILIC_B1.47750.47750.2	controllerType=0 controllerNumber=1 scan=47750	114.909	Trypsin	B1	VIFDDNSSMIFDDGK	M[+16] N[+162][+228][+812]	1202
81924:3	89	K.KANTNNELIQNDFN[+812.318][+162.053][+228.111][+27.995]ISLPSNFFITAK.S	NA	N[+28][+162][+228][+812]	1395.33	3	4183.97	4183.98	0	-2.9	195	Specific	381.6	381.6	381.6	8.76	18	>gi|488938034|ref|WP_002849109.1| hypothetical protein [Campylobacter fetus]	1253	NS_403_Glycosylation_Cff_HILIC_B1.77428.77428.3	controllerType=0 controllerNumber=1 scan=77428	167.367	Trypsin	B1	KANTNNELIQNDFNISLPSNFFITAK	N[+28][+162][+228][+812]	1230
75604:3	61	K.AMFENN[+1015.397][+228.111]STQIRPGIFASVNVYGFYQK.N	NA	N[+228][+1015]	1410.33	3	4228.97	4224.97	4	-2.8	270	Specific	381.61	381.61	1.2	8.71	32	>gi|488937039|ref|WP_002848114.1| efflux RND transporter periplasmic adaptor subunit [Campylobacter fetus]	1678	NS_403_Glycosylation_Cff_HILIC_B3.71157.71157.3	controllerType=0 controllerNumber=1 scan=71157	156.556	Trypsin	B3	AMFENNSTQIRPGIFASVNVYGFYQK	N[+228][+1015]	1243
65325:3	31	K.KGESN[+1015.397][+228.111][+27.995]ATTAVTVLEDNEDFPINELR.D	NA	N[+28][+228][+1015]	1345.95	3	4035.84	4033.85	2	-3.4	295	Specific	381.64	381.64	381.64	8.76	33	>gi|488937882|ref|WP_002848957.1| peptidylprolyl isomerase [Campylobacter fetus]	1324	NS_403_Glycosylation_Cff_HILIC_B1.63728.63728.3	controllerType=0 controllerNumber=1 scan=63728	143.359	Trypsin	B1	KGESNATTAVTVLEDNEDFPINELR	N[+28][+228][+1015]	1271
73658:3	61	K.AMFENN[+1015.397][+228.111]STQIRPGIFASVNVYGFYQK.N	NA	N[+228][+1015]	1408.99	3	4224.96	4224.97	0	-2.2	270	Specific	381.64	381.64	0.17	10.08	32	>gi|488937039|ref|WP_002848114.1| efflux RND transporter periplasmic adaptor subunit [Campylobacter fetus]	1678	NS_403_Glycosylation_Cff_HILIC_B3.69648.69648.3	controllerType=0 controllerNumber=1 scan=69648	153.839	Trypsin	B3	AMFENNSTQIRPGIFASVNVYGFYQK	N[+228][+1015]	1243
65963:3	30	K.KGESN[+812.318][+228.111][+27.995]ATTAVTVLEDNEDFPINELR.D	NA	N[+28][+228][+812]	1277.59	3	3830.76	3830.77	0	-1.9	295	Specific	381.65	381.65	381.65	7.39	36	>gi|488937882|ref|WP_002848957.1| peptidylprolyl isomerase [Campylobacter fetus]	1324	NS_403_Glycosylation_Cff_HILIC_B2.63449.63449.3	controllerType=0 controllerNumber=1 scan=63449	142.746	Trypsin	B2	KGESNATTAVTVLEDNEDFPINELR	N[+28][+228][+812]	1068
20577:4	148	R.TKQDAIDKFDNEPMSVDSN[+812.318][+228.111]ETN[+1015.397][+228.111]STK.E	NA	N[+228]*2[+812][+1015]	1275.31	4	5098.2	5098.21	0	-1.1	164	Specific	381.69	381.69	12.82	8.91	29	>gi|488938699|ref|WP_002849774.1| CvpA family protein [Campylobacter fetus]	948	NS_403_Glycosylation_Cff_HILIC_B1.23312.23312.4	controllerType=0 controllerNumber=1 scan=23312	65.3008	Trypsin	B1	TKQDAIDKFDNEPMSVDSNETNSTK	N[+228]*2[+812][+1015]	2283
18049:2	175	K.FGLGDDNN[+812.318][+162.053][+228.111][+27.995]ETTK.S	NA	N[+28][+162][+228][+812]	1271.53	2	2542.06	2541.06	1	-2.4	68	Specific	381.71	381.71	381.71	8.32	12	>gi|488937593|ref|WP_002848668.1| hypothetical protein [Campylobacter fetus]	1431	NS_403_Glycosylation_Cff_HILIC_B3.20023.20023.2	controllerType=0 controllerNumber=1 scan=20023	55.2408	Trypsin	B3	FGLGDDNNETTK	N[+28][+162][+228][+812]	1230
82983:3	100	K.KANTNNELIQNDFN[+1015.397][+228.111][+27.995]ISLPSNFFITAK.S	NA	N[+28][+228][+1015]	1409	3	4224.99	4225.01	0	-3.4	195	Specific	382.11	382.11	382.11	9.75	22	>gi|488938034|ref|WP_002849109.1| hypothetical protein [Campylobacter fetus]	1253	NS_403_Glycosylation_Cff_HILIC_B3.77041.77041.3	controllerType=0 controllerNumber=1 scan=77041	167.021	Trypsin	B3	KANTNNELIQNDFNISLPSNFFITAK	N[+28][+228][+1015]	1271
59479:3	65	K.TDGEIIIITSDDN[+1015.397][+228.111]ETFYFKK.D	NA	N[+228][+1015]	1198.22	3	3592.66	3592.66	0	-0.2	76	Specific	382.12	382.12	382.12	8.45	26	>gi|488938182|ref|WP_002849257.1| copper resistance protein NlpE [Campylobacter fetus]	1192	NS_403_Glycosylation_Cff_HILIC_B3.57416.57416.3	controllerType=0 controllerNumber=1 scan=57416	131.67	Trypsin	B3	TDGEIIIITSDDNETFYFKK	N[+228][+1015]	1243
70030:2	57	K.LNPFTYEAN[+1015.397][+228.111]ITGVEFSR.K	NA	N[+228][+1015]	1602.24	2	3203.46	3201.47	2	-4.8	52	Specific	382.18	382.18	382.18	8.22	29	>gi|644848395|ref|WP_025370316.1| DUF748 domain-containing protein [Campylobacter fetus]	140	NS_403_Glycosylation_Cff_HILIC_B3.66435.66435.2	controllerType=0 controllerNumber=1 scan=66435	147.826	Trypsin	B3	LNPFTYEANITGVEFSR	N[+228][+1015]	1243
37930:2	133	K.DINDKN[+812.318][+228.111]STFISETYPIK.T	NA	N[+228][+812]	1513.71	2	3026.42	3025.41	1	-0.1	326	Specific	382.56	382.56	382.56	7.62	15	>gi|500052249|ref|WP_011732166.1| tetratricopeptide repeat protein [Campylobacter fetus]	274	NS_403_Glycosylation_Cff_HILIC_B1.39419.39419.2	controllerType=0 controllerNumber=1 scan=39419	98.9432	Trypsin	B1	DINDKNSTFISETYPIK	N[+228][+812]	1040
47875:3	121	G.RENPFVPTDIN[+1015.397][+228.111]STDLISTNM[+15.995]K.D	NA	M[+16], N[+228][+1015]	1218.57	3	3653.68	3651.68	2	-2.5	18	NRagged	382.59	382.59	382.59	7.71	17	>gi|500051819|ref|WP_011731736.1| AMIN domain-containing protein [Campylobacter fetus]	392	NS_403_Glycosylation_Cff_HILIC_B2.47654.47654.3	controllerType=0 controllerNumber=1 scan=47654	114.288	Trypsin	B2	RENPFVPTDINSTDLISTNMK	M[+16] N[+228][+1015]	1243
49727:2	338	K.YSDIN[+1015.397][+228.111]TTIDLEAMK.G	NA	N[+228][+1015]	1429.64	2	2858.28	2857.28	1	-2.6	34	Specific	382.87	382.87	382.87	8.08	3	>gi|636635624|ref|WP_024305373.1| hypothetical protein [Campylobacter fetus]	165	NS_403_Glycosylation_Cff_HILIC_B2.49217.49217.2	controllerType=0 controllerNumber=1 scan=49217	117.014	Trypsin	B2	YSDINTTIDLEAMK	N[+228][+1015]	1243
77027:3	30	K.GESN[+1015.397][+228.111]ATTAVTVLEDNEDFPINELR.D	NA	N[+228][+1015]	1293.26	3	3877.75	3877.76	0	-2.5	296	Specific	382.96	382.96	382.96	7.42	36	>gi|488937882|ref|WP_002848957.1| peptidylprolyl isomerase [Campylobacter fetus]	1324	NS_403_Glycosylation_Cff_HILIC_B2.72618.72618.3	controllerType=0 controllerNumber=1 scan=72618	160.035	Trypsin	B2	GESNATTAVTVLEDNEDFPINELR	N[+228][+1015]	1243
53840:2	54	K.YYVDDQN[+1015.397][+228.111][+27.995]FTQIIDK.T	NA	N[+28][+228][+1015]	1517.17	2	3033.33	3033.34	0	-2.8	60	Specific	382.99	382.99	382.99	8.08	20	>gi|500052095|ref|WP_011732012.1| S41 family peptidase [Campylobacter fetus]	312	NS_403_Glycosylation_Cff_HILIC_B2.52861.52861.2	controllerType=0 controllerNumber=1 scan=52861	123.865	Trypsin	B2	YYVDDQNFTQIIDK	N[+28][+228][+1015]	1271
53458:3	18	R.EIHFAPIAVVSYN[+1015.397][+228.111]DSNVTVK.M	NA	N[+228][+1015]	1149.55	3	3446.64	3446.65	0	-1.6	78	Specific	383.02	383.02	19.34	8.81	43	>gi|500052006|ref|WP_011731923.1| DUF3298 domain-containing protein [Campylobacter fetus]	343	NS_403_Glycosylation_Cff_HILIC_B2.52526.52526.3	controllerType=0 controllerNumber=1 scan=52526	123.263	Trypsin	B2	EIHFAPIAVVSYNDSNVTVK	N[+228][+1015]	1243
12867:2	347	K.DVN[+812.318][+162.053][+228.111][+27.995]TTC[+57.021]PIK.F	NA	C[+57], N[+28][+162][+228][+812]	1140	2	2278.99	2277.99	1	-2.2	27	Specific	383.02	372.47	372.47	7.02	7	>gi|488937598|ref|WP_002848673.1| hypothetical protein [Campylobacter fetus]	1428	NS_403_Glycosylation_Cff_HILIC_B2.15338.15338.2	controllerType=0 controllerNumber=1 scan=15338	45.6545	Trypsin	B2	DVNTTCPIK	N[+28][+162][+228][+812]	1230
63091:3	31	K.KGESN[+812.318][+162.053][+228.111][+27.995]ATTAVTVLEDNEDFPINELR.D	NA	N[+28][+162][+228][+812]	1331.61	3	3992.82	3992.82	0	-2	295	Specific	383.1	383.1	383.1	9.11	33	>gi|488937882|ref|WP_002848957.1| peptidylprolyl isomerase [Campylobacter fetus]	1324	NS_403_Glycosylation_Cff_HILIC_B1.61869.61869.3	controllerType=0 controllerNumber=1 scan=61869	140.337	Trypsin	B1	KGESNATTAVTVLEDNEDFPINELR	N[+28][+162][+228][+812]	1230
48493:2	143	K.DKN[+1015.397][+228.111]ISELFETLK.F	NA	N[+228][+1015]	1340.64	2	2680.26	2680.27	0	-2.5	82	Specific	383.13	369.99	369.99	7.59	23	>gi|500052173|ref|WP_011732090.1| divergent polysaccharide deacetylase family protein [Campylobacter fetus]	291	NS_403_Glycosylation_Cff_HILIC_B1.48836.48836.2	controllerType=0 controllerNumber=1 scan=48836	116.86	Trypsin	B1	DKNISELFETLK	N[+228][+1015]	1243
68995:3	306	F.SILNGIDIN[+1015.397][+228.111]GTVEVINPIDKK.I	NA	N[+228][+1015]	1166.92	3	3498.76	3495.76	3	-2.3	95	NRagged	383.16	383.16	383.16	6.82	8	>gi|488937776|ref|WP_002848851.1| DUF945 family protein [Campylobacter fetus]	1375	NS_403_Glycosylation_Cff_HILIC_B2.65952.65952.3	controllerType=0 controllerNumber=1 scan=65952	147.495	Trypsin	B2	SILNGIDINGTVEVINPIDKK	N[+228][+1015]	1243
59640:3	65	K.TDGEIIIITSDDN[+812.318][+162.053][+228.111]ETFYFKK.D	NA	N[+162][+228][+812]	1184.55	3	3551.63	3551.63	0	-0.7	76	Specific	383.34	383.34	383.34	8.56	20	>gi|488938182|ref|WP_002849257.1| copper resistance protein NlpE [Campylobacter fetus]	1192	NS_403_Glycosylation_Cff_HILIC_B2.57829.57829.3	controllerType=0 controllerNumber=1 scan=57829	132.659	Trypsin	B2	TDGEIIIITSDDNETFYFKK	N[+162][+228][+812]	1202
42926:3	166	K.IRDLN[+812.318][+162.053][+228.111][+27.995]DTATLDILNK.S	NA	N[+28][+162][+228][+812]	982.472	3	2945.4	2945.41	0	-2.5	496	Specific	383.34	383.34	57.68	8.13	12	>gi|488937181|ref|WP_002848256.1| tetratricopeptide repeat protein [Campylobacter fetus]	1611	NS_403_Glycosylation_Cff_HILIC_B2.43152.43152.3	controllerType=0 controllerNumber=1 scan=43152	105.296	Trypsin	B2	IRDLNDTATLDILNK	N[+28][+162][+228][+812]	1230
36416:2	271	R.ISDLN[+1015.397][+228.111]LTMPGR.W	NA	N[+228][+1015]	1230.57	2	2460.14	2460.14	0	-2	143	Specific	383.36	372.19	372.19	7.81	10	>gi|488937490|ref|WP_002848565.1| hypothetical protein [Campylobacter fetus]	1478	NS_403_Glycosylation_Cff_HILIC_B1.38003.38003.2	controllerType=0 controllerNumber=1 scan=38003	96.0233	Trypsin	B1	ISDLNLTMPGR	N[+228][+1015]	1243
30358:2	100	K.NFDLN[+1015.397][+228.111][+27.995]YTAQTR.S	NA	N[+28][+228][+1015]	1307.57	2	2614.14	2614.14	0	-0.4	83	Specific	383.4	374.76	374.76	7.61	22	>gi|488938034|ref|WP_002849109.1| hypothetical protein [Campylobacter fetus]	1253	NS_403_Glycosylation_Cff_HILIC_B3.31612.31612.2	controllerType=0 controllerNumber=1 scan=31612	81.0455	Trypsin	B3	NFDLNYTAQTR	N[+28][+228][+1015]	1271
22936:4	68	R.TKQDAIDKFDNEPMSVDSN[+812.318][+162.053][+228.111]ETN[+1015.397][+228.111][+27.995]STK.E	NA	N[+28][+162][+228]*2[+812][+1015]	1323.32	4	5290.26	5288.26	2	-0.4	164	Specific	383.41	383.41	1.2	9.16	43	>gi|488938699|ref|WP_002849774.1| CvpA family protein [Campylobacter fetus]	948	NS_403_Glycosylation_Cff_HILIC_B3.24821.24821.4	controllerType=0 controllerNumber=1 scan=24821	66.3667	Trypsin	B3	TKQDAIDKFDNEPMSVDSNETNSTK	N[+28][+162][+228]*2[+812][+1015]	2473
29418:2	18	R.SVYDLN[+812.318][+228.111][+27.995]KTELIEK.L	NA	N[+28][+228][+812]	1310.62	2	2620.24	2620.25	0	-3.8	197	Specific	383.42	314.41	314.41	5.75	43	>gi|500052006|ref|WP_011731923.1| DUF3298 domain-containing protein [Campylobacter fetus]	343	NS_403_Glycosylation_Cff_HILIC_B2.31066.31066.2	controllerType=0 controllerNumber=1 scan=31066	80.3974	Trypsin	B2	SVYDLNKTELIEK	N[+28][+228][+812]	1068
23046:3	68	K.QDAIDKFDNEPMSVDSN[+812.318][+162.053][+228.111][+27.995]ETN[+1015.397][+228.111][+27.995]STK.E	NA	N[+28]*2[+162][+228]*2[+812][+1015]	1696.72	3	5088.14	5087.11	1	4.7	166	Specific	383.49	383.49	1.2	7.95	43	>gi|488938699|ref|WP_002849774.1| CvpA family protein [Campylobacter fetus]	948	NS_403_Glycosylation_Cff_HILIC_B3.24922.24922.3	controllerType=0 controllerNumber=1 scan=24922	66.569	Trypsin	B3	QDAIDKFDNEPMSVDSNETNSTK	N[+28]*2[+162][+228]*2[+812][+1015]	2501
13055:2	225	V.FDTN[+1015.397][+228.111]ATNLK.A	NA	N[+228][+1015]	1134.01	2	2267.01	2267.02	0	-2.5	107	NRagged	383.52	383.52	383.52	5.92	13	>gi|488937490|ref|WP_002848565.1| hypothetical protein [Campylobacter fetus]	1478	NS_403_Glycosylation_Cff_HILIC_B2.15562.15562.2	controllerType=0 controllerNumber=1 scan=15562	46.2326	Trypsin	B2	FDTNATNLK	N[+228][+1015]	1243
16508:3	102	K.DKN[+812.318][+162.053][+228.111][+27.995]ASLGHDLDSLK.S	NA	N[+28][+162][+228][+812]	915.084	3	2743.24	2743.24	0	-1.1	45	Specific	383.53	383.53	383.53	7.27	16	>gi|488939763|ref|WP_002850838.1| mechanosensitive ion channel family protein [Campylobacter fetus]	504	NS_403_Glycosylation_Cff_HILIC_B1.19180.19180.3	controllerType=0 controllerNumber=1 scan=19180	55.7284	Trypsin	B1	DKNASLGHDLDSLK	N[+28][+162][+228][+812]	1230
65585:3	42	K.GIQIFEHNLGYKPQYFSYPYGEYN[+1015.397][+228.111]QTITNMAK.E	NA	N[+228][+1015]	1687.78	3	5061.33	5058.33	3	-2.3	146	Specific	383.55	383.55	383.55	9.3	23	>gi|488936759|ref|WP_002847834.1| polysaccharide deacetylase family protein [Campylobacter fetus]	1804	NS_403_Glycosylation_Cff_HILIC_B2.63132.63132.3	controllerType=0 controllerNumber=1 scan=63132	142.224	Trypsin	B2	GIQIFEHNLGYKPQYFSYPYGEYNQTITNMAK	N[+228][+1015]	1243
85078:3	30	T.KFIPQTNIDVN[+1015.397][+228.111]DTVLEEFFEENR.G	NA	N[+228][+1015]	1347.96	3	4041.87	4040.88	1	-2.7	231	NRagged	383.59	383.59	383.59	8.46	36	>gi|488937882|ref|WP_002848957.1| peptidylprolyl isomerase [Campylobacter fetus]	1324	NS_403_Glycosylation_Cff_HILIC_B2.79224.79224.3	controllerType=0 controllerNumber=1 scan=79224	172.293	Trypsin	B2	KFIPQTNIDVNDTVLEEFFEENR	N[+228][+1015]	1243
24734:2	313	R.ISDLN[+1015.397][+228.111]LTM[+15.995]PGR.W	NA	M[+16], N[+228][+1015]	1238.57	2	2476.13	2476.14	0	-4.2	143	Specific	383.61	313.88	313.88	5.77	8	>gi|488937490|ref|WP_002848565.1| hypothetical protein [Campylobacter fetus]	1478	NS_403_Glycosylation_Cff_HILIC_B3.26475.26475.2	controllerType=0 controllerNumber=1 scan=26475	70.0939	Trypsin	B3	ISDLNLTMPGR	M[+16] N[+228][+1015]	1243
32312:2	115	R.LAEQN[+1015.397][+228.111][+27.995]ATSVENLENYK.N	NA	N[+28][+228][+1015]	1549.2	2	3097.38	3094.38	3	-3.3	129	Specific	383.65	383.65	383.65	7.69	12	>gi|500052026|ref|WP_011731943.1| efflux RND transporter periplasmic adaptor subunit [Campylobacter fetus]	332	NS_403_Glycosylation_Cff_HILIC_B3.33310.33310.2	controllerType=0 controllerNumber=1 scan=33310	84.4863	Trypsin	B3	LAEQNATSVENLENYK	N[+28][+228][+1015]	1271
18624:2	102	K.N[+812.318][+228.111][+27.995]ASLGHDLDSLK.S	NA	N[+28][+228][+812]	1169.53	2	2338.06	2338.07	0	-2.6	47	Specific	383.77	369.63	369.63	7.46	16	>gi|488939763|ref|WP_002850838.1| mechanosensitive ion channel family protein [Campylobacter fetus]	504	NS_403_Glycosylation_Cff_HILIC_B1.21111.21111.2	controllerType=0 controllerNumber=1 scan=21111	59.6168	Trypsin	B1	NASLGHDLDSLK	N[+28][+228][+812]	1068
71662:3	61	K.AMFENN[+812.318][+162.053][+228.111]STQIRPGIFASVNVYGFYQK.N	NA	N[+162][+228][+812]	1395.98	3	4185.94	4183.94	2	-2.7	270	Specific	384.02	197.07	2.4	7.54	32	>gi|488937039|ref|WP_002848114.1| efflux RND transporter periplasmic adaptor subunit [Campylobacter fetus]	1678	NS_403_Glycosylation_Cff_HILIC_B3.67978.67978.3	controllerType=0 controllerNumber=1 scan=67978	150.986	Trypsin	B3	AMFENNSTQIRPGIFASVNVYGFYQK	N[+162][+228][+812]	1202
11634:2	48	K.DIN[+1015.397][+228.111][+27.995]ITQNK.N	NA	N[+28][+228][+1015]	1110.01	2	2219.01	2217	2	0	266	Specific	384.19	238.3	238.3	3.49	30	>gi|644848395|ref|WP_025370316.1| DUF748 domain-containing protein [Campylobacter fetus]	140	NS_403_Glycosylation_Cff_HILIC_B2.14090.14090.2	controllerType=0 controllerNumber=1 scan=14090	42.8609	Trypsin	B2	DINITQNK	N[+28][+228][+1015]	1271
40040:2	65	K.DIN[+1015.397][+228.111]QTFTQSGLYK.T	NA	N[+228][+1015]	1379.63	2	2758.25	2758.26	0	-3.5	63	Specific	384.28	384.28	384.28	7.79	20	>gi|488938182|ref|WP_002849257.1| copper resistance protein NlpE [Campylobacter fetus]	1192	NS_403_Glycosylation_Cff_HILIC_B2.40694.40694.2	controllerType=0 controllerNumber=1 scan=40694	100.582	Trypsin	B2	DINQTFTQSGLYK	N[+228][+1015]	1243
11368:4	265	T.GHGELNLEQNDKN[+812.318][+162.053][+228.111]TTFK.S	NA	N[+162][+228][+812]	787.61	4	3147.42	3147.42	0	-1.7	232	NRagged	384.28	384.28	384.28	6.02	12	>gi|488937317|ref|WP_002848392.1| hypothetical protein [Campylobacter fetus]	1556	NS_403_Glycosylation_Cff_HILIC_B3.13421.13421.4	controllerType=0 controllerNumber=1 scan=13421	40.3784	Trypsin	B3	GHGELNLEQNDKNTTFK	N[+162][+228][+812]	1202
41504:2	65	K.DIN[+1015.397][+228.111][+27.995]QTFTQSGLYK.T	NA	N[+28][+228][+1015]	1393.62	2	2786.24	2786.25	0	-3.2	63	Specific	384.35	384.35	384.35	7.79	20	>gi|488938182|ref|WP_002849257.1| copper resistance protein NlpE [Campylobacter fetus]	1192	NS_403_Glycosylation_Cff_HILIC_B2.41925.41925.2	controllerType=0 controllerNumber=1 scan=41925	102.916	Trypsin	B2	DINQTFTQSGLYK	N[+28][+228][+1015]	1271
48866:3	131	G.RENPFVPTDIN[+1015.397][+228.111][+27.995]STDLISTNM[+15.995]K.D	NA	M[+16], N[+28][+228][+1015]	1227.56	3	3680.67	3679.68	1	-3.2	18	NRagged	384.4	384.4	384.4	7.62	15	>gi|500051819|ref|WP_011731736.1| AMIN domain-containing protein [Campylobacter fetus]	392	NS_403_Glycosylation_Cff_HILIC_B3.48081.48081.3	controllerType=0 controllerNumber=1 scan=48081	114.478	Trypsin	B3	RENPFVPTDINSTDLISTNMK	M[+16] N[+28][+228][+1015]	1271
72608:4	124	K.YQIVDLN[+812.318][+162.053][+228.111][+27.995]DSVMEYSVAHSSSIYLFDKK.G	NA	N[+28][+162][+228][+812]	1096.26	4	4382	4382.01	0	-0.8	133	Specific	384.45	384.45	384.45	7.6	12	>gi|488938842|ref|WP_002849917.1| SCO family protein [Campylobacter fetus]	894	NS_403_Glycosylation_Cff_HILIC_B1.69988.69988.4	controllerType=0 controllerNumber=1 scan=69988	154.683	Trypsin	B1	YQIVDLNDSVMEYSVAHSSSIYLFDKK	N[+28][+162][+228][+812]	1230
24208:2	165	A.EQN[+812.318][+162.053][+228.111]ATSVENLENYK.N	NA	N[+162][+228][+812]	1421.63	2	2842.24	2841.24	1	-0.7	131	NRagged	384.53	384.53	384.53	6.41	8	>gi|500052026|ref|WP_011731943.1| efflux RND transporter periplasmic adaptor subunit [Campylobacter fetus]	332	NS_403_Glycosylation_Cff_HILIC_B1.26805.26805.2	controllerType=0 controllerNumber=1 scan=26805	72.9418	Trypsin	B1	EQNATSVENLENYK	N[+162][+228][+812]	1202
30938:3	165	K.NGYEISDLN[+812.318][+162.053][+228.111]NSNIHIK.A	NA	N[+162][+228][+812]	1011.79	3	3033.37	3033.38	0	-3.8	65	Specific	384.95	384.95	384.95	8.52	13	>gi|488937434|ref|WP_002848509.1| hypothetical protein [Campylobacter fetus]	1500	NS_403_Glycosylation_Cff_HILIC_B2.32547.32547.3	controllerType=0 controllerNumber=1 scan=32547	83.7012	Trypsin	B2	NGYEISDLNNSNIHIK	N[+162][+228][+812]	1202
64980:3	48	K.N[+1015.397][+228.111][+27.995]GSLEFKDDSLALPFDTNITK.I	NA	N[+28][+228][+1015]	1199.56	3	3596.66	3596.66	0	-1.9	664	Specific	385.15	385.15	32.4	8.86	30	>gi|644848395|ref|WP_025370316.1| DUF748 domain-containing protein [Campylobacter fetus]	140	NS_403_Glycosylation_Cff_HILIC_B2.62567.62567.3	controllerType=0 controllerNumber=1 scan=62567	141.211	Trypsin	B2	NGSLEFKDDSLALPFDTNITK	N[+28][+228][+1015]	1271
19454:2	93	K.N[+812.318][+162.053][+228.111][+27.995]ASLGHDLDSLK.S	NA	N[+28][+162][+228][+812]	1251.06	2	2501.12	2500.12	1	-2.5	47	Specific	385.18	337.89	337.89	6.46	16	>gi|488939763|ref|WP_002850838.1| mechanosensitive ion channel family protein [Campylobacter fetus]	504	NS_403_Glycosylation_Cff_HILIC_B2.21728.21728.2	controllerType=0 controllerNumber=1 scan=21728	59.7504	Trypsin	B2	NASLGHDLDSLK	N[+28][+162][+228][+812]	1230
21821:2	73	K.N[+812.318][+228.111][+27.995]ASLGHDLDSLK.S	NA	N[+28][+228][+812]	1169.54	2	2338.06	2338.07	0	-1.5	47	Specific	385.23	385.23	385.23	7.59	17	>gi|488939763|ref|WP_002850838.1| mechanosensitive ion channel family protein [Campylobacter fetus]	504	NS_403_Glycosylation_Cff_HILIC_B3.23856.23856.2	controllerType=0 controllerNumber=1 scan=23856	64.3574	Trypsin	B3	NASLGHDLDSLK	N[+28][+228][+812]	1068
22899:3	68	K.QDAIDKFDNEPMSVDSN[+812.318][+162.053][+228.111][+27.995]ETN[+812.318][+162.053][+228.111][+27.995]STK.E	NA	N[+28]*2[+162]*2[+228]*2[+812]*2	1682.71	3	5046.1	5046.08	0	4.3	166	Specific	385.31	385.31	385.31	7.95	43	>gi|488938699|ref|WP_002849774.1| CvpA family protein [Campylobacter fetus]	948	NS_403_Glycosylation_Cff_HILIC_B3.24791.24791.3	controllerType=0 controllerNumber=1 scan=24791	66.3007	Trypsin	B3	QDAIDKFDNEPMSVDSNETNSTK	N[+28]*2[+162]*2[+228]*2[+812]*2	2460
63910:3	31	K.KGESN[+1015.397][+228.111][+27.995]ATTAVTVLEDNEDFPINELR.D	NA	N[+28][+228][+1015]	1345.29	3	4033.85	4033.85	0	-0.9	295	Specific	385.34	385.34	385.34	8.8	33	>gi|488937882|ref|WP_002848957.1| peptidylprolyl isomerase [Campylobacter fetus]	1324	NS_403_Glycosylation_Cff_HILIC_B1.62571.62571.3	controllerType=0 controllerNumber=1 scan=62571	141.502	Trypsin	B1	KGESNATTAVTVLEDNEDFPINELR	N[+28][+228][+1015]	1271
12599:2	57	K.DIN[+812.318][+162.053][+228.111][+27.995]ITQNK.N	NA	N[+28][+162][+228][+812]	1088.49	2	2175.97	2175.98	0	-4.8	266	Specific	385.46	260.74	260.74	4.73	29	>gi|644848395|ref|WP_025370316.1| DUF748 domain-containing protein [Campylobacter fetus]	140	NS_403_Glycosylation_Cff_HILIC_B3.14707.14707.2	controllerType=0 controllerNumber=1 scan=14707	43.4203	Trypsin	B3	DINITQNK	N[+28][+162][+228][+812]	1230
[truncated: 2,859 more rows]
