# Supplementary material for: Open Database Searching Enables the Identification and Comparison of Bacterial Glycoproteomes without Defining Glycan Compositions Prior to Searching
Source: Mol Cell Proteomics. 2020 Nov 25;19(9):1561–74. doi: 10.1074/mcp.TIR120.002100 (PMC8143609; doi:10.1074/mcp.TIR120.002100)
Supplement: Supplementary file 1 [file mmc1.zip › mmc1/160233_1_supp_538033_qb0k4g.xlsx]

## Sheet: Combined_Tryptic_modified_pepti
Query #:z	Protein Rank	Peptide < ProteinMetrics Confidential >	Glycans NHFAGNa	Modification Type(s)	Observed m/z	z	Observed (M+H)	Calc. mass (M+H)	Off-by-x error	Mass error (ppm)	Starting position	Cleavage	Score	Delta	Delta Mod	|Log Prob|	# of unique peptides	Protein Name	Protein DB number	Comment	Scan #	Scan Time	Enzyme	replicate	cleaned_peptides	cleaned_modifications	Site_modification	Exact_masses	Exact_masses_rounded2	Exact_masses_rounded3
81423:4	292	K.TDQPTVVNLTNHSYFNLS{+196.972}GAGNNPYGVLDHVVQLNADR.I	NA	S{+197}	1085.75	4	4339.99	4336.99	3	-2.3	194	Specific	537.82	24.66	1.57	5.67	23	>WP_000737519.1 galactose mutarotase [Acinetobacter baumannii]	1623	NS_438_AB_ATC17978_HILIC_2.74193.74193.4	controllerType=0 controllerNumber=1 scan=74193	163.068	Trypsin	B2	TDQPTVVNLTNHSYFNLSGAGNNPYGVLDHVVQLNADR	S{+197}	197	196.972	196.97	196.972
66951:5	23	T.NTQALTDYSWSYQPENT{+197.085}KKPIVLNFTNDRLSIDTGC[+57.021]NR.Q	NA	C[+57], T{+197}	932.854	5	4660.24	4657.24	3	-2.2	150	NRagged	361.16	8.84	0	5.87	108	>WP_000696025.1 MULTISPECIES: META and DUF4377 domain-containing protein [Acinetobacter]	1533	NS_438_AB_ATC17978_HILIC_2.62638.62638.5	controllerType=0 controllerNumber=1 scan=62638	140.732	Trypsin	B2	NTQALTDYSWSYQPENTKKPIVLNFTNDRLSIDTGCNR	,T{+197}	,+197	197.085	197.09	197.085
66957:4	28	T.NTQALTDYSWSYQPENT{+197.088}KKPIVLNFTNDRLSIDTGC[+57.021]NR.Q	NA	C[+57], T{+197}	1166.07	4	4661.25	4657.25	4	-2.9	150	NRagged	413.4	413.4	1.2	5.48	105	>WP_000696025.1 MULTISPECIES: META and DUF4377 domain-containing protein [Acinetobacter]	1533	NS_438_AB_ATC17978_HILIC_3.63027.63027.4	controllerType=0 controllerNumber=1 scan=63027	140.578	Trypsin	B3	NTQALTDYSWSYQPENTKKPIVLNFTNDRLSIDTGCNR	,T{+197}	,+197	197.088	197.09	197.088
75453:3	283	T.PT{+197.765}FYPAEDYHQNYYEK.N	NA	T{+198}	755.559	3	2264.66	2262.66	2	-3	130	NRagged	432.6	432.6	0	6.54	49	>WP_001183415.1 peptide-methionine (S)-S-oxide reductase MsrA [Acinetobacter baumannii]	2841	NS_438_AB_ATC17978_HILIC_1.70809.70809.2	controllerType=0 controllerNumber=1 scan=70809	154.393	Trypsin	B1	PTFYPAEDYHQNYYEK	T{+198}	198	197.765	197.76	197.765
64551:5	19	T.NTQALTDYSWSYQPENT{+198.064}KKPIVLNFTNDRLSIDTGC[+57.021]NR.Q	NA	C[+57], T{+198}	933.25	5	4662.22	4658.22	4	-2.9	150	NRagged	551.56	5.8	0	6.18	128	>WP_000696025.1 MULTISPECIES: META and DUF4377 domain-containing protein [Acinetobacter]	1533	NS_438_AB_ATC17978_HILIC_1.61949.61949.5	controllerType=0 controllerNumber=1 scan=61949	137.951	Trypsin	B1	NTQALTDYSWSYQPENTKKPIVLNFTNDRLSIDTGCNR	,T{+198}	,+198	198.064	198.06	198.064
91701:4	65	S.SLGEMISHLSNAGVSVPGGFATTADAYREFLDQS{+198.075}GLNAR.I	NA	S{+198}	1060.51	4	4239.04	4237.04	2	-1.6	25	NRagged	418.35	32.12	0.34	6.91	59	>WP_000388264.1 MULTISPECIES: phosphoenolpyruvate synthase [Acinetobacter]	1019	NS_438_AB_ATC17978_HILIC_1.83620.83620.4	controllerType=0 controllerNumber=1 scan=83620	176.074	Trypsin	B1	SLGEMISHLSNAGVSVPGGFATTADAYREFLDQSGLNAR	S{+198}	198	198.075	198.07	198.075
66203:5	19	T.NTQALTDYSWSYQPENTKKPIVLNFTNDRLS{+198.079}IDTGC[+57.021]NR.Q	NA	C[+57], S{+198}	932.853	5	4660.24	4658.24	2	-1.4	150	NRagged	540.55	540.55	2.42	9.25	128	>WP_000696025.1 MULTISPECIES: META and DUF4377 domain-containing protein [Acinetobacter]	1533	NS_438_AB_ATC17978_HILIC_1.63309.63309.5	controllerType=0 controllerNumber=1 scan=63309	140.5	Trypsin	B1	NTQALTDYSWSYQPENTKKPIVLNFTNDRLSIDTGCNR	,S{+198}	,+198	198.079	198.08	198.079
51626:4	686	N.QDQELDQVLMT{+198.079}NSSAHDQAVSDQQEQTDPMSHDGFEQPK.E	NA	T{+198}	1154.25	4	4613.99	4611.99	2	-1.5	61	NRagged	1016.15	37.42	1.68	17.04	4	>WP_000046446.1 MULTISPECIES: hypothetical protein [Acinetobacter]	151	NS_438_AB_ATC17978_HILIC_1.50985.50985.4	controllerType=0 controllerNumber=1 scan=50985	116.256	Trypsin	B1	QDQELDQVLMTNSSAHDQAVSDQQEQTDPMSHDGFEQPK	T{+198}	198	198.079	198.08	198.079
52603:4	658	N.QDQELDQVLMTNSSAHDQAVSDQQEQTDPMS{+198.080}HDGFEQPK.E	NA	S{+198}	1154.25	4	4613.99	4611.99	2	-1.5	61	NRagged	979.01	33.06	2.54	14.78	4	>WP_000046446.1 MULTISPECIES: hypothetical protein [Acinetobacter]	151	NS_438_AB_ATC17978_HILIC_2.50817.50817.4	controllerType=0 controllerNumber=1 scan=50817	116.478	Trypsin	B2	QDQELDQVLMTNSSAHDQAVSDQQEQTDPMSHDGFEQPK	S{+198}	198	198.08	198.08	198.08
61539:4	28	T.NTQALTDYSWSYQPENT{+198.081}KKPIVLNFTNDR.L	NA	T{+198}	911.697	4	3643.77	3641.77	2	-1.8	150	NRagged	395.14	29.28	2.4	5.91	105	>WP_000696025.1 MULTISPECIES: META and DUF4377 domain-containing protein [Acinetobacter]	1533	NS_438_AB_ATC17978_HILIC_3.58670.58670.4	controllerType=0 controllerNumber=1 scan=58670	132.095	Trypsin	B3	NTQALTDYSWSYQPENTKKPIVLNFTNDR	T{+198}	198	198.081	198.08	198.081
67074:5	28	T.NTQALTDYSWSYQPENT{+198.084}KKPIVLNFTNDRLSIDTGC[+57.021]NR.Q	NA	C[+57], T{+198}	932.854	5	4660.24	4658.24	2	-1.4	150	NRagged	445.44	2.7	0	5.16	105	>WP_000696025.1 MULTISPECIES: META and DUF4377 domain-containing protein [Acinetobacter]	1533	NS_438_AB_ATC17978_HILIC_3.63123.63123.5	controllerType=0 controllerNumber=1 scan=63123	140.763	Trypsin	B3	NTQALTDYSWSYQPENTKKPIVLNFTNDRLSIDTGCNR	,T{+198}	,+198	198.084	198.08	198.084
56245:4	1016	T.PLTEETQPYEEGC[+57.021]LS{+198.097}VPQIYDKVDRPSR.V	NA	C[+57], S{+198}	877.678	4	3507.69	3504.69	3	-2.9	80	NRagged	507.31	171.82	1.08	6.94	5	>WP_001196539.1 MULTISPECIES: peptide deformylase [Acinetobacter]	2897	NS_438_AB_ATC17978_HILIC_1.55123.55123.2	controllerType=0 controllerNumber=1 scan=55123	124.727	Trypsin	B1	PLTEETQPYEEGCLSVPQIYDKVDRPSR	,S{+198}	,+198	198.097	198.1	198.097
18362:4	1	A.TADT{+198.136}AQAVENAAADVKKDAQH.-	NA	T{+198}	589.3	4	2354.18	2352.18	2	-2.9	94	Non	392.84	39.64	0	5.64	742	>WP_001037895.1 MULTISPECIES: hypothetical protein [Acinetobacter]	2356	NS_438_AB_ATC17978_HILIC_1.19957.19957.4	controllerType=0 controllerNumber=1 scan=19957	51.7635	Trypsin	B1	TADTAQAVENAAADVKKDAQH	T{+198}	198	198.136	198.14	198.136
42442:4	12	K.NYDS{+198.162}KIKPYVLLGAGHYKYDFDGVNR.G	NA	S{+198}	809.178	4	3233.69	3230.69	3	-3.1	114	Specific	404.37	33.18	0	4.72	173	>WP_000777879.1 OmpA family protein [Acinetobacter baumannii]	1713	NS_438_AB_ATC17978_HILIC_3.42032.42032.3	controllerType=0 controllerNumber=1 scan=42032	98.4936	Trypsin	B3	NYDSKIKPYVLLGAGHYKYDFDGVNR	S{+198}	198	198.162	198.16	198.162
52743:3	1	D.IATATDNAS{+199.058}AKIDAAADHAADATAK.A	NA	S{+199}	862.414	3	2585.23	2583.23	2	-2.6	57	NRagged	445.53	12.32	0.77	5.43	725	>WP_001037895.1 MULTISPECIES: hypothetical protein [Acinetobacter]	2356	NS_438_AB_ATC17978_HILIC_2.50965.50965.3	controllerType=0 controllerNumber=1 scan=50965	116.804	Trypsin	B2	IATATDNASAKIDAAADHAADATAK	S{+199}	199	199.058	199.06	199.058
58384:4	19	T.NTQALTDYSWSYQPENT{+199.063}KKPIVLNFTNDR.L	NA	T{+199}	912.193	4	3645.75	3642.75	3	-2.8	150	NRagged	431.45	52.92	2.4	6.86	128	>WP_000696025.1 MULTISPECIES: META and DUF4377 domain-containing protein [Acinetobacter]	1533	NS_438_AB_ATC17978_HILIC_1.57051.57051.4	controllerType=0 controllerNumber=1 scan=57051	128.654	Trypsin	B1	NTQALTDYSWSYQPENTKKPIVLNFTNDR	T{+199}	199	199.063	199.06	199.063
58398:4	19	T.NTQALTDYSWSYQPENT{+199.064}KKPIVLNFTNDR.L	NA	T{+199}	912.193	4	3645.75	3642.75	3	-2.8	150	NRagged	380.99	8.57	2.4	6.54	128	>WP_000696025.1 MULTISPECIES: META and DUF4377 domain-containing protein [Acinetobacter]	1533	NS_438_AB_ATC17978_HILIC_1.57062.57062.4	controllerType=0 controllerNumber=1 scan=57062	128.67	Trypsin	B1	NTQALTDYSWSYQPENTKKPIVLNFTNDR	T{+199}	199	199.064	199.06	199.064
65281:5	28	T.NTQALTDYSWSYQPENT{+199.067}KKPIVLNFTNDRLSIDTGC[+57.021]NR.Q	NA	C[+57], T{+199}	933.451	5	4663.23	4659.23	4	-2.9	150	NRagged	526.88	526.88	1.2	6.11	105	>WP_000696025.1 MULTISPECIES: META and DUF4377 domain-containing protein [Acinetobacter]	1533	NS_438_AB_ATC17978_HILIC_3.61675.61675.5	controllerType=0 controllerNumber=1 scan=61675	137.981	Trypsin	B3	NTQALTDYSWSYQPENTKKPIVLNFTNDRLSIDTGCNR	,T{+199}	,+199	199.067	199.07	199.067
65303:4	28	T.NTQALTDYSWSYQPENT{+199.070}KKPIVLNFTNDRLSIDTGC[+57.021]NR.Q	NA	C[+57], T{+199}	1166.56	4	4663.23	4659.23	4	-2.9	150	NRagged	430.74	94.17	1.2	3.86	105	>WP_000696025.1 MULTISPECIES: META and DUF4377 domain-containing protein [Acinetobacter]	1533	NS_438_AB_ATC17978_HILIC_3.61696.61696.4	controllerType=0 controllerNumber=1 scan=61696	138.021	Trypsin	B3	NTQALTDYSWSYQPENTKKPIVLNFTNDRLSIDTGCNR	,T{+199}	,+199	199.07	199.07	199.07
65329:4	23	T.NTQALTDYSWSYQPENT{+199.072}KKPIVLNFTNDRLSIDTGC[+57.021]NR.Q	NA	C[+57], T{+199}	1166.56	4	4663.23	4659.23	4	-2.9	150	NRagged	533.09	78.86	1.2	5.96	108	>WP_000696025.1 MULTISPECIES: META and DUF4377 domain-containing protein [Acinetobacter]	1533	NS_438_AB_ATC17978_HILIC_2.61352.61352.4	controllerType=0 controllerNumber=1 scan=61352	138.22	Trypsin	B2	NTQALTDYSWSYQPENTKKPIVLNFTNDRLSIDTGCNR	,T{+199}	,+199	199.072	199.07	199.072
51547:3	1544	N.DTASNPNIVVDRNATNS{+199.073}NVVYQSPLPAVANR.Q	NA	S{+199}	1166.25	3	3496.73	3495.73	1	-1	235	NRagged	525.24	132.07	0	6.92	3	>WP_085943439.1 VWA domain-containing protein [Acinetobacter baumannii]	3567	NS_438_AB_ATC17978_HILIC_3.50065.50065.3	controllerType=0 controllerNumber=1 scan=50065	114.366	Trypsin	B3	DTASNPNIVVDRNATNSNVVYQSPLPAVANR	S{+199}	199	199.073	199.07	199.073
77744:4	34	T.AALS{+199.087}THELAQGYFGDQGMLAYVAGVQRK.E	NA	S{+199}	796.4	4	3182.58	3180.58	2	-2.1	458	NRagged	323.61	19.46	0	6.34	87	>WP_000214787.1 MULTISPECIES: isocitrate lyase [Acinetobacter]	761	NS_438_AB_ATC17978_HILIC_1.72648.72648.4	controllerType=0 controllerNumber=1 scan=72648	157.796	Trypsin	B1	AALSTHELAQGYFGDQGMLAYVAGVQRK	S{+199}	199	199.087	199.09	199.087
42180:4	14	K.NYDS{+199.106}KIKPYVLLGAGHYKYDFDGVNR.G	NA	S{+199}	809.413	4	3234.63	3231.63	3	-3.1	114	Specific	346.23	32.21	0	5.81	142	>WP_000777879.1 OmpA family protein [Acinetobacter baumannii]	1713	NS_438_AB_ATC17978_HILIC_2.41731.41731.3	controllerType=0 controllerNumber=1 scan=41731	98.4788	Trypsin	B2	NYDSKIKPYVLLGAGHYKYDFDGVNR	S{+199}	199	199.106	199.11	199.106
18806:4	30	A.GNNMIPQHNDGS{+199.145}AYDHWAR.G	NA	S{+199}	596.779	4	2384.09	2382.09	2	-2.8	99	NRagged	323.46	3	3	4.54	130	>WP_000910001.1 outer membrane porin, OprD family [Acinetobacter baumannii]	2014	NS_438_AB_ATC17978_HILIC_1.20439.20439.4	controllerType=0 controllerNumber=1 scan=20439	52.9607	Trypsin	B1	GNNMIPQHNDGSAYDHWAR	S{+199}	199	199.145	199.15	199.145
69975:4	305	F.YGTNSQDQTAYFSPSSHYSAELNLS{+199.931}HDWVTWREYER.S	NA	S{+200}	1132.22	4	4525.85	4524.85	1	-0.7	708	NRagged	544.06	35.75	0	7.22	16	>WP_000913293.1 poly-beta-1,6 N-acetyl-D-glucosamine export porin PgaA [Acinetobacter baumannii]	2026	NS_438_AB_ATC17978_HILIC_1.66382.66382.4	controllerType=0 controllerNumber=1 scan=66382	146.174	Trypsin	B1	YGTNSQDQTAYFSPSSHYSAELNLSHDWVTWREYER	S{+200}	200	199.931	199.93	199.931
35263:4	605	L.GFDLKQPVVVYC[+57.021]QS{+199.941}HHR.S	NA	C[+57], S{+200}	568.249	4	2269.97	2269.97	0	0	226	NRagged	527.98	128.68	12.44	5.58	9	>WP_000174475.1 MULTISPECIES: sulfurtransferase [Acinetobacter]	616	NS_438_AB_ATC17978_HILIC_1.36258.36258.5	controllerType=0 controllerNumber=1 scan=36258	87.2716	Trypsin	B1	GFDLKQPVVVYCQSHHR	,S{+200}	,+200	199.941	199.94	199.941
69354:4	445	V.SEGVAHIHASFNNTIVTIT{+199.980}DRQGNALAWATSGGQGFR.G	NA	T{+200}	1021.73	4	4083.9	4083.9	0	0	16	NRagged	652.35	32.65	0	9.7	20	>WP_001040166.1 MULTISPECIES: 30S ribosomal protein S11 [Bacteria]	2363	NS_438_AB_ATC17978_HILIC_1.65904.65904.4	controllerType=0 controllerNumber=1 scan=65904	145.346	Trypsin	B1	SEGVAHIHASFNNTIVTITDRQGNALAWATSGGQGFR	T{+200}	200	199.98	199.98	199.98
91023:2	766	M.ELAEIDT{+199.996}ILIGDSLGMAIQGR.D	NA	T{+200}	1209.08	2	2417.16	2415.16	2	-2.8	32	NRagged	379.44	7.83	0	3.66	5	>WP_000624763.1 MULTISPECIES: 3-methyl-2-oxobutanoate hydroxymethyltransferase [Acinetobacter]	1416	NS_438_AB_ATC17978_HILIC_3.82296.82296.2	controllerType=0 controllerNumber=1 scan=82296	175.472	Trypsin	B3	ELAEIDTILIGDSLGMAIQGR	T{+200}	200	199.996	200	199.996
32114:3	418	T.NQDYVNPNQS{+200.020}QLDRYAQEAK.E	NA	S{+200}	861.716	3	2583.13	2581.13	2	-2.6	102	NRagged	480.43	12.92	0	5.83	13	>WP_001237343.1 MULTISPECIES: M23 family metallopeptidase [Acinetobacter]	2981	NS_438_AB_ATC17978_HILIC_2.33024.33024.3	controllerType=0 controllerNumber=1 scan=33024	80.9311	Trypsin	B2	NQDYVNPNQSQLDRYAQEAK	S{+200}	200	200.02	200.02	200.02
32420:3	556	T.NQDYVNPNQS{+200.021}QLDRYAQEAK.E	NA	S{+200}	861.716	3	2583.13	2581.13	2	-2.6	102	NRagged	360.24	17.51	0	4.58	12	>WP_001237343.1 MULTISPECIES: M23 family metallopeptidase [Acinetobacter]	2981	NS_438_AB_ATC17978_HILIC_3.33185.33185.3	controllerType=0 controllerNumber=1 scan=33185	80.5175	Trypsin	B3	NQDYVNPNQSQLDRYAQEAK	S{+200}	200	200.021	200.02	200.021
32153:3	418	T.NQDYVNPNQS{+200.022}QLDRYAQEAK.E	NA	S{+200}	861.716	3	2583.13	2581.13	2	-2.6	102	NRagged	581.58	46.14	0	7.31	13	>WP_001237343.1 MULTISPECIES: M23 family metallopeptidase [Acinetobacter]	2981	NS_438_AB_ATC17978_HILIC_2.33051.33051.3	controllerType=0 controllerNumber=1 scan=33051	80.9865	Trypsin	B2	NQDYVNPNQSQLDRYAQEAK	S{+200}	200	200.022	200.02	200.022
32483:3	556	T.NQDYVNPNQS{+200.028}QLDRYAQEAK.E	NA	S{+200}	861.718	3	2583.14	2581.14	2	-2.6	102	NRagged	506.84	23.72	0	4.89	12	>WP_001237343.1 MULTISPECIES: M23 family metallopeptidase [Acinetobacter]	2981	NS_438_AB_ATC17978_HILIC_3.33237.33237.3	controllerType=0 controllerNumber=1 scan=33237	80.615	Trypsin	B3	NQDYVNPNQSQLDRYAQEAK	S{+200}	200	200.028	200.03	200.028
06855:3	944	E.PEKPT{+200.030}C[+57.021]DRHPNIDAQVK.E	NA	C[+57], T{+200}	736.012	3	2206.02	2205.02	1	-1.5	71	NRagged	417.95	173.02	0	6.38	6	>WP_001158904.1 TRAP transporter large permease subunit [Acinetobacter baumannii]	2756	NS_438_AB_ATC17978_HILIC_1.8522.8522.3	controllerType=0 controllerNumber=1 scan=8522	26.9351	Trypsin	B1	PEKPTCDRHPNIDAQVK	,T{+200}	,+200	200.03	200.03	200.03
10531:2	196	A.HVEADAAT{+200.036}YGEK.S	NA	T{+200}	746.32	2	1491.63	1490.63	1	-2.3	355	NRagged	487.14	245.62	0	5.85	28	>WP_000342684.1 MULTISPECIES: NADP-dependent malic enzyme [Acinetobacter]	920	NS_438_AB_ATC17978_HILIC_1.12130.12130.2	controllerType=0 controllerNumber=1 scan=12130	34.223	Trypsin	B1	HVEADAATYGEK	T{+200}	200	200.036	200.04	200.036
29541:5	1172	D.ERPLALYC[+57.021]FT{+200.061}HSSVERDR.I	NA	C[+57], T{+200}	488.237	5	2437.15	2436.15	1	-1.4	380	NRagged	402.39	88.6	0	5.94	2	>WP_000446080.1 coniferyl aldehyde dehydrogenase [Acinetobacter baumannii]	1112	NS_438_AB_ATC17978_HILIC_2.30788.30788.5	controllerType=0 controllerNumber=1 scan=30788	76.3968	Trypsin	B2	ERPLALYCFTHSSVERDR	,T{+200}	,+200	200.061	200.06	200.061
59532:4	23	T.NTQALTDYSWSYQPENT{+200.067}KKPIVLNFTNDR.L	NA	T{+200}	912.444	4	3646.75	3643.75	3	-2.8	150	NRagged	378.99	6.57	2.4	6.44	108	>WP_000696025.1 MULTISPECIES: META and DUF4377 domain-containing protein [Acinetobacter]	1533	NS_438_AB_ATC17978_HILIC_2.56722.56722.4	controllerType=0 controllerNumber=1 scan=56722	128.897	Trypsin	B2	NTQALTDYSWSYQPENTKKPIVLNFTNDR	T{+200}	200	200.067	200.07	200.067
65414:4	23	T.NTQALTDYSWSYQPENT{+200.068}KKPIVLNFTNDRLSIDTGC[+57.021]NR.Q	NA	C[+57], T{+200}	1166.56	4	4663.23	4660.23	3	-2.2	150	NRagged	518.12	76.62	1.2	6.38	108	>WP_000696025.1 MULTISPECIES: META and DUF4377 domain-containing protein [Acinetobacter]	1533	NS_438_AB_ATC17978_HILIC_2.61422.61422.4	controllerType=0 controllerNumber=1 scan=61422	138.354	Trypsin	B2	NTQALTDYSWSYQPENTKKPIVLNFTNDRLSIDTGCNR	,T{+200}	,+200	200.068	200.07	200.068
65461:4	23	T.NTQALTDYSWSYQPENT{+200.069}KKPIVLNFTNDRLSIDTGC[+57.021]NR.Q	NA	C[+57], T{+200}	1166.81	4	4664.23	4660.23	4	-2.9	150	NRagged	406.07	406.07	0	7.54	108	>WP_000696025.1 MULTISPECIES: META and DUF4377 domain-containing protein [Acinetobacter]	1533	NS_438_AB_ATC17978_HILIC_2.61459.61459.4	controllerType=0 controllerNumber=1 scan=61459	138.429	Trypsin	B2	NTQALTDYSWSYQPENTKKPIVLNFTNDRLSIDTGCNR	,T{+200}	,+200	200.069	200.07	200.069
59362:4	28	T.NTQALTDYSWSYQPENT{+200.071}KKPIVLNFTNDR.L	NA	T{+200}	912.445	4	3646.76	3643.76	3	-2.8	150	NRagged	419.06	58.74	6	5.61	105	>WP_000696025.1 MULTISPECIES: META and DUF4377 domain-containing protein [Acinetobacter]	1533	NS_438_AB_ATC17978_HILIC_3.56928.56928.4	controllerType=0 controllerNumber=1 scan=56928	128.618	Trypsin	B3	NTQALTDYSWSYQPENTKKPIVLNFTNDR	T{+200}	200	200.071	200.07	200.071
26130:5	111	M.AEHIAGNEGT{+200.079}FAHMMNQEAKR.I	NA	T{+200}	509.637	5	2544.16	2542.16	2	-2.6	130	NRagged	834.15	54.24	0	11.4	55	>WP_000197255.1 MULTISPECIES: D-alanyl-D-alanine carboxypeptidase PBP5/6 [Acinetobacter]	692	NS_438_AB_ATC17978_HILIC_3.27241.27241.5	controllerType=0 controllerNumber=1 scan=27241	67.5962	Trypsin	B3	AEHIAGNEGTFAHMMNQEAKR	T{+200}	200	200.079	200.08	200.079
09198:4	52	A.PVNPGHDES{+200.081}AWKENR.R	NA	S{+200}	484.729	4	1935.9	1935.9	0	0	159	NRagged	725.08	49.74	49.74	10.06	97	>WP_000836015.1 MULTISPECIES: peptidoglycan-associated lipoprotein Pal [Acinetobacter]	1827	NS_438_AB_ATC17978_HILIC_1.11019.11019.4	controllerType=0 controllerNumber=1 scan=11019	32.4057	Trypsin	B1	PVNPGHDESAWKENR	S{+200}	200	200.081	200.08	200.081
09206:4	52	A.PVNPGHDES{+200.081}AWKENR.R	NA	S{+200}	484.729	4	1935.9	1935.9	0	0	159	NRagged	766.53	48.83	48.83	11.06	97	>WP_000836015.1 MULTISPECIES: peptidoglycan-associated lipoprotein Pal [Acinetobacter]	1827	NS_438_AB_ATC17978_HILIC_1.11028.11028.4	controllerType=0 controllerNumber=1 scan=11028	32.4173	Trypsin	B1	PVNPGHDESAWKENR	S{+200}	200	200.081	200.08	200.081
25020:5	144	M.AEHIAGNEGT{+200.081}FAHMMNQEAKR.I	NA	T{+200}	509.437	5	2543.16	2542.16	1	-1.3	130	NRagged	559.73	118.12	0	6.91	58	>WP_000197255.1 MULTISPECIES: D-alanyl-D-alanine carboxypeptidase PBP5/6 [Acinetobacter]	692	NS_438_AB_ATC17978_HILIC_1.26726.26726.5	controllerType=0 controllerNumber=1 scan=26726	67.4683	Trypsin	B1	AEHIAGNEGTFAHMMNQEAKR	T{+200}	200	200.081	200.08	200.081
09711:4	51	A.PVNPGHDES{+200.082}AWKENR.R	NA	S{+200}	484.73	4	1935.9	1935.9	0	0	159	NRagged	725.96	56.12	53.19	9.28	79	>WP_000836015.1 MULTISPECIES: peptidoglycan-associated lipoprotein Pal [Acinetobacter]	1827	NS_438_AB_ATC17978_HILIC_3.11269.11269.4	controllerType=0 controllerNumber=1 scan=11269	31.8318	Trypsin	B3	PVNPGHDESAWKENR	S{+200}	200	200.082	200.08	200.082
64571:4	19	T.NTQALTDYSWSYQPENT{+200.082}KKPIVLNFTNDRLSIDTGC[+57.021]NR.Q	NA	C[+57], T{+200}	1166.82	4	4664.24	4660.24	4	-2.9	150	NRagged	450.61	16.49	0	5.54	128	>WP_000696025.1 MULTISPECIES: META and DUF4377 domain-containing protein [Acinetobacter]	1533	NS_438_AB_ATC17978_HILIC_1.61963.61963.4	controllerType=0 controllerNumber=1 scan=61963	137.98	Trypsin	B1	NTQALTDYSWSYQPENTKKPIVLNFTNDRLSIDTGCNR	,T{+200}	,+200	200.082	200.08	200.082
06840:4	944	E.PEKPT{+200.082}C[+57.021]DRHPNIDAQVK.E	NA	C[+57], T{+200}	552.024	4	2205.07	2205.07	0	0	71	NRagged	543.51	19.14	19.14	5.57	6	>WP_001158904.1 TRAP transporter large permease subunit [Acinetobacter baumannii]	2756	NS_438_AB_ATC17978_HILIC_1.8506.8506.4	controllerType=0 controllerNumber=1 scan=8506	26.8981	Trypsin	B1	PEKPTCDRHPNIDAQVK	,T{+200}	,+200	200.082	200.08	200.082
09578:4	51	A.PVNPGHDES{+200.083}AWKENR.R	NA	S{+200}	484.73	4	1935.9	1935.9	0	0	159	NRagged	749.01	59.04	52.08	9.88	87	>WP_000836015.1 MULTISPECIES: peptidoglycan-associated lipoprotein Pal [Acinetobacter]	1827	NS_438_AB_ATC17978_HILIC_2.11140.11140.4	controllerType=0 controllerNumber=1 scan=11140	31.7644	Trypsin	B2	PVNPGHDESAWKENR	S{+200}	200	200.083	200.08	200.083
66370:4	19	T.NTQALTDYSWSYQPENTKKPIVLNFTNDRLSIDT{+200.087}GC[+57.021]NR.Q	NA	C[+57], T{+200}	1165.82	4	4660.24	4660.24	0	0	150	NRagged	547.6	547.6	1.44	8.91	128	>WP_000696025.1 MULTISPECIES: META and DUF4377 domain-containing protein [Acinetobacter]	1533	NS_438_AB_ATC17978_HILIC_1.63441.63441.4	controllerType=0 controllerNumber=1 scan=63441	140.761	Trypsin	B1	NTQALTDYSWSYQPENTKKPIVLNFTNDRLSIDTGCNR	,T{+200}	,+200	200.087	200.09	200.087
43059:4	4	V.YHAIT{+200.089}GESIYAVSSHGIDMK.R	NA	T{+200}	595.79	4	2380.14	2379.14	1	-1.4	45	NRagged	326.62	36.64	10.02	4.07	206	>WP_000892954.1 phenylacetic acid degradation bifunctional protein PaaZ [Acinetobacter baumannii]	1973	NS_438_AB_ATC17978_HILIC_2.42588.42588.4	controllerType=0 controllerNumber=1 scan=42588	100.357	Trypsin	B2	YHAITGESIYAVSSHGIDMK	T{+200}	200	200.089	200.09	200.089
23396:3	40	A.GLEC[+57.021]ESVNKVT{+200.092}EGRPHIVDR.L	NA	C[+57], T{+200}	832.419	3	2495.24	2495.24	0	0	990	NRagged	459.35	3.23	0.1	5.83	73	>WP_001126293.1 MULTISPECIES: carbamoyl-phosphate synthase large subunit [Acinetobacter]	2663	NS_438_AB_ATC17978_HILIC_2.24306.24306.3	controllerType=0 controllerNumber=1 scan=24306	61.0827	Trypsin	B2	GLECESVNKVTEGRPHIVDR	,T{+200}	,+200	200.092	200.09	200.092
18052:4	621	T.PNGEFPDHAPDPS{+200.094}HAAHLK.E	NA	S{+200}	560.268	4	2238.05	2237.05	1	-1.5	208	NRagged	510.53	156.59	0	6.41	8	>WP_001102843.1 phosphomannomutase/phosphoglucomutase [Acinetobacter baumannii]	2595	NS_438_AB_ATC17978_HILIC_1.19666.19666.4	controllerType=0 controllerNumber=1 scan=19666	51.1691	Trypsin	B1	PNGEFPDHAPDPSHAAHLK	S{+200}	200	200.094	200.09	200.094
18063:4	621	T.PNGEFPDHAPDPS{+200.094}HAAHLK.E	NA	S{+200}	560.268	4	2238.05	2237.05	1	-1.5	208	NRagged	658.03	188.94	0	10.04	8	>WP_001102843.1 phosphomannomutase/phosphoglucomutase [Acinetobacter baumannii]	2595	NS_438_AB_ATC17978_HILIC_1.19675.19675.4	controllerType=0 controllerNumber=1 scan=19675	51.1897	Trypsin	B1	PNGEFPDHAPDPSHAAHLK	S{+200}	200	200.094	200.09	200.094
18784:4	582	T.PNGEFPDHAPDPS{+200.095}HAAHLK.E	NA	S{+200}	560.269	4	2238.05	2237.05	1	-1.5	208	NRagged	703.73	207.39	0	10.4	8	>WP_001102843.1 phosphomannomutase/phosphoglucomutase [Acinetobacter baumannii]	2595	NS_438_AB_ATC17978_HILIC_2.19888.19888.4	controllerType=0 controllerNumber=1 scan=19888	51.1226	Trypsin	B2	PNGEFPDHAPDPSHAAHLK	S{+200}	200	200.095	200.09	200.095
69146:3	8	T.PDLDYDRDFS{+200.100}AAYELGHR.A	NA	S{+200}	781.362	3	2342.07	2340.07	2	-2.9	41	NRagged	580.04	29.2	0	5.11	240	>WP_000132045.1 MULTISPECIES: hypothetical protein [Acinetobacter]	505	NS_438_AB_ATC17978_HILIC_3.64761.64761.3	controllerType=0 controllerNumber=1 scan=64761	143.786	Trypsin	B3	PDLDYDRDFSAAYELGHR	S{+200}	200	200.1	200.1	200.1
38689:4	8	T.PSIIAYKDGEILVGQS{+200.100}AKR.Q	NA	S{+200}	562.565	4	2247.24	2245.24	2	-3	37	NRagged	664.9	3.1	0	9.08	228	>WP_001062605.1 MULTISPECIES: molecular chaperone DnaK [Acinetobacter]	2455	NS_438_AB_ATC17978_HILIC_1.39200.39200.4	controllerType=0 controllerNumber=1 scan=39200	92.9645	Trypsin	B1	PSIIAYKDGEILVGQSAKR	S{+200}	200	200.1	200.1	200.1
38704:3	8	T.PSIIAYKDGEILVGQS{+200.101}AKR.Q	NA	S{+200}	749.751	3	2247.24	2245.24	2	-3	37	NRagged	704.43	42.36	1.88	10.12	228	>WP_001062605.1 MULTISPECIES: molecular chaperone DnaK [Acinetobacter]	2455	NS_438_AB_ATC17978_HILIC_1.39209.39209.3	controllerType=0 controllerNumber=1 scan=39209	92.9813	Trypsin	B1	PSIIAYKDGEILVGQSAKR	S{+200}	200	200.101	200.1	200.101
91612:2	229	E.SGATIT{+200.102}FDDVLMVVNGDNIQIGAPVVAGAK.V	NA	T{+200}	1587.32	2	3173.64	3172.64	1	-1.1	29	NRagged	379.89	43.17	2.4	5.74	21	>WP_000271409.1 MULTISPECIES: 50S ribosomal protein L21 [Bacteria]	864	NS_438_AB_ATC17978_HILIC_3.82755.82755.2	controllerType=0 controllerNumber=1 scan=82755	176.093	Trypsin	B3	SGATITFDDVLMVVNGDNIQIGAPVVAGAK	T{+200}	200	200.102	200.1	200.102
08316:4	443	V.SDTAHALT{+200.118}TMHTKK.V	NA	T{+200}	436.228	4	1741.89	1741.89	0	0	29	NRagged	473.83	20.88	0	5.09	20	>WP_001143885.1 MULTISPECIES: superoxide dismutase family protein [Acinetobacter]	2725	NS_438_AB_ATC17978_HILIC_2.9960.9960.4	controllerType=0 controllerNumber=1 scan=9960	29.5286	Trypsin	B2	SDTAHALTTMHTKK	T{+200}	200	200.118	200.12	200.118
23011:4	144	V.LLT{+200.119}HLHPDHVC[+57.021]GIAQNGK.A	NA	C[+57], T{+200}	553.294	4	2210.15	2210.15	0	0	130	NRagged	718.39	14.22	14.22	8.37	35	>WP_000732913.1 MBL fold metallo-hydrolase [Acinetobacter baumannii]	1604	NS_438_AB_ATC17978_HILIC_3.24081.24081.4	controllerType=0 controllerNumber=1 scan=24081	60.2939	Trypsin	B3	LLTHLHPDHVCGIAQNGK	,T{+200}	,+200	200.119	200.12	200.119
22216:4	124	V.LLT{+200.120}HLHPDHVC[+57.021]GIAQNGK.A	NA	C[+57], T{+200}	553.294	4	2210.15	2210.15	0	0	130	NRagged	790.91	25.92	25.92	10.79	42	>WP_000732913.1 MBL fold metallo-hydrolase [Acinetobacter baumannii]	1604	NS_438_AB_ATC17978_HILIC_1.23697.23697.4	controllerType=0 controllerNumber=1 scan=23697	60.3638	Trypsin	B1	LLTHLHPDHVCGIAQNGK	,T{+200}	,+200	200.12	200.12	200.12
41412:4	153	I.EAGRVWT{+200.122}NC[+57.021]YNIYPAHAAFGGYKK.S	NA	C[+57], T{+200}	744.118	4	2973.45	2973.45	0	0	447	NRagged	322.24	36.69	1.64	4.33	36	>WP_001269055.1 MULTISPECIES: aldehyde dehydrogenase family protein [Acinetobacter]	3043	NS_438_AB_ATC17978_HILIC_2.41032.41032.4	controllerType=0 controllerNumber=1 scan=41032	97.0177	Trypsin	B2	EAGRVWTNCYNIYPAHAAFGGYKK	,T{+200}	,+200	200.122	200.12	200.122
22401:3	249	K.FPNIQGPRKDDIC[+57.021]YAT{+200.135}QNR.Q	NA	C[+57], T{+200}	831.755	3	2493.25	2493.25	0	0	186	Specific	354.07	47.81	47.81	4.91	22	>WP_000407064.1 MULTISPECIES: 4-hydroxy-3-methylbut-2-enyl diphosphate reductase [Acinetobacter]	1044	NS_438_AB_ATC17978_HILIC_3.23515.23515.3	controllerType=0 controllerNumber=1 scan=23515	59.0922	Trypsin	B3	FPNIQGPRKDDICYATQNR	,T{+200}	,+200	200.135	200.13	200.135
18164:3	651	K.PLAEQWKGEIT{+200.137}SGR.H	NA	T{+200}	591.323	3	1771.95	1771.95	0	0	12	Specific	645.14	35.87	0.8	7.69	8	>WP_000127662.1 MULTISPECIES: OsmC family protein [Pseudomonadales]	480	NS_438_AB_ATC17978_HILIC_3.19189.19189.3	controllerType=0 controllerNumber=1 scan=19189	48.5245	Trypsin	B3	PLAEQWKGEITSGR	T{+200}	200	200.137	200.14	200.137
19176:4	85	E.FGSC[+57.021]HRNEPS{+200.163}GSLHGIMR.V	NA	C[+57], S{+200}	561.282	4	2242.11	2242.11	0	0	357	NRagged	461.29	232.01	0	5.61	71	>WP_001121792.1 MULTISPECIES: threonine--tRNA ligase [Acinetobacter]	2649	NS_438_AB_ATC17978_HILIC_3.20434.20434.4	controllerType=0 controllerNumber=1 scan=20434	51.978	Trypsin	B3	FGSCHRNEPSGSLHGIMR	,S{+200}	,+200	200.163	200.16	200.163
16449:3	30	A.GNNMIPQHNDGS{+200.179}AYDHWAR.G	NA	S{+200}	795.047	3	2383.13	2383.13	0	0	99	NRagged	402.13	0.35	0.35	5.17	130	>WP_000910001.1 outer membrane porin, OprD family [Acinetobacter baumannii]	2014	NS_438_AB_ATC17978_HILIC_1.17958.17958.3	controllerType=0 controllerNumber=1 scan=17958	46.9826	Trypsin	B1	GNNMIPQHNDGSAYDHWAR	S{+200}	200	200.179	200.18	200.179
43086:4	5	V.YHAIT{+200.215}GESIYAVSSHGIDMK.R	NA	T{+200}	595.572	4	2379.26	2379.26	0	0	45	NRagged	522.02	31.04	26.75	4.99	214	>WP_000892954.1 phenylacetic acid degradation bifunctional protein PaaZ [Acinetobacter baumannii]	1973	NS_438_AB_ATC17978_HILIC_3.42726.42726.4	controllerType=0 controllerNumber=1 scan=42726	100.083	Trypsin	B3	YHAITGESIYAVSSHGIDMK	T{+200}	200	200.215	200.22	200.215
08570:3	32	Q.IEES{+200.217}TSEYDREK.L	NA	S{+200}	562.634	3	1685.89	1685.89	0	0	353	NRagged	308.78	12.82	0.8	3.69	95	>WP_001274623.1 MULTISPECIES: chaperonin GroEL [Bacteria]	3059	NS_438_AB_ATC17978_HILIC_1.10378.10378.3	controllerType=0 controllerNumber=1 scan=10378	31.0797	Trypsin	B1	IEESTSEYDREK	S{+200}	200	200.217	200.22	200.217
22113:4	85	M.QEEAS{+200.931}HADAIIRR.V	NA	S{+201}	425.178	4	1697.69	1696.69	1	-2	49	NRagged	337.92	37.75	37.75	5.68	60	>WP_001214863.1 MULTISPECIES: bacterioferritin [Acinetobacter]	2939	NS_438_AB_ATC17978_HILIC_2.23099.23099.5	controllerType=0 controllerNumber=1 scan=23099	58.4712	Trypsin	B2	QEEASHADAIIRR	S{+201}	201	200.931	200.93	200.931
03973:3	105	A.AHAS{+200.954}GNAHEFTSEEAR.E	NA	S{+201}	639.242	3	1915.71	1914.71	1	-1.8	39	NRagged	346.96	18	6.42	4.81	66	>WP_049594839.1 stress-induced protein [Acinetobacter baumannii]	3472	NS_438_AB_ATC17978_HILIC_1.5491.5491.3	controllerType=0 controllerNumber=1 scan=5491	20.6158	Trypsin	B1	AHASGNAHEFTSEEAR	S{+201}	201	200.954	200.95	200.954
86888:2	14	T.GVVT{+200.965}GKPVHLGGSLGR.V	NA	T{+201}	867.929	2	1734.85	1734.85	0	0	177	NRagged	331.77	6.94	6.94	3.64	113	>WP_001281781.1 MULTISPECIES: Glu/Leu/Phe/Val dehydrogenase [Acinetobacter]	3092	NS_438_AB_ATC17978_HILIC_3.79118.79118.2	controllerType=0 controllerNumber=1 scan=79118	171.135	Trypsin	B3	GVVTGKPVHLGGSLGR	T{+201}	201	200.965	200.97	200.965
53036:4	512	W.PNIT{+200.969}QIGEQPADREEWNGKPDKLQYLEK.-	NA	T{+201}	875.661	4	3499.62	3497.62	2	-1.9	80	NRagged	303.04	110.43	21.62	5.14	17	>WP_000144889.1 MULTISPECIES: ferredoxin family protein [Acinetobacter]	548	NS_438_AB_ATC17978_HILIC_2.51257.51257.4	controllerType=0 controllerNumber=1 scan=51257	117.451	Trypsin	B2	PNITQIGEQPADREEWNGKPDKLQYLEK	T{+201}	201	200.969	200.97	200.969
50683:2	3	T.LTAAIAT{+201.020}IC[+57.021]AK.T	NA	C[+57], T{+201}	667.333	2	1333.66	1333.66	0	0	28	NRagged	396.65	18.03	5.7	2.34	289	>WP_001029610.1 MULTISPECIES: elongation factor Tu [Acinetobacter]	2339	NS_438_AB_ATC17978_HILIC_2.49200.49200.2	controllerType=0 controllerNumber=1 scan=49200	113.37	Trypsin	B2	LTAAIATICAK	,T{+201}	,+201	201.02	201.02	201.02
32424:3	556	T.NQDYVNPNQS{+201.023}QLDRYAQEAK.E	NA	S{+201}	862.05	3	2584.13	2582.13	2	-2.6	102	NRagged	353.67	29.01	0	4.41	12	>WP_001237343.1 MULTISPECIES: M23 family metallopeptidase [Acinetobacter]	2981	NS_438_AB_ATC17978_HILIC_3.33188.33188.3	controllerType=0 controllerNumber=1 scan=33188	80.525	Trypsin	B3	NQDYVNPNQSQLDRYAQEAK	S{+201}	201	201.023	201.02	201.023
10089:3	543	S.HYT{+201.028}GC[+57.021]ISPANNRLNK.V	NA	C[+57], T{+201}	649.633	3	1946.88	1945.88	1	-1.7	126	NRagged	312.34	138.03	0	5.63	15	>WP_001211835.1 MULTISPECIES: hypothetical protein [Acinetobacter]	2932	NS_438_AB_ATC17978_HILIC_2.11579.11579.3	controllerType=0 controllerNumber=1 scan=11579	32.4947	Trypsin	B2	HYTGCISPANNRLNK	,T{+201}	,+201	201.028	201.03	201.028
12309:3	222	S.GGGSGGNGGGGSPAGGGGAGTRGDGS{+201.056}VLMNK.G	NA	S{+201}	902.402	3	2705.19	2704.19	1	-1.2	747	NRagged	350.41	0.58	0.58	5.9	26	>WP_000021505.1 MULTISPECIES: DotA/TraY family protein [Acinetobacter]	84	NS_438_AB_ATC17978_HILIC_3.13524.13524.3	controllerType=0 controllerNumber=1 scan=13524	35.9724	Trypsin	B3	GGGSGGNGGGGSPAGGGGAGTRGDGSVLMNK	S{+201}	201	201.056	201.06	201.056
52003:4	649	W.PNIT{+201.064}QIGEQPADREEWNGKPDKLQYLEK.-	NA	T{+201}	875.435	4	3498.72	3497.72	1	-1	80	NRagged	395.69	137.76	14	5.88	18	>WP_000144889.1 MULTISPECIES: ferredoxin family protein [Acinetobacter]	548	NS_438_AB_ATC17978_HILIC_1.51379.51379.4	controllerType=0 controllerNumber=1 scan=51379	117.165	Trypsin	B1	PNITQIGEQPADREEWNGKPDKLQYLEK	T{+201}	201	201.064	201.06	201.064
10998:3	130	F.GHT{+201.065}LGNALRR.I	NA	T{+201}	432.899	3	1296.68	1295.68	1	-2.6	36	NRagged	354.12	167.63	0	4.2	51	>WP_000198631.1 MULTISPECIES: DNA-directed RNA polymerase subunit alpha [Bacteria]	695	NS_438_AB_ATC17978_HILIC_2.12277.12277.3	controllerType=0 controllerNumber=1 scan=12277	33.7029	Trypsin	B2	GHTLGNALRR	T{+201}	201	201.065	201.06	201.065
07309:3	999	E.PEKPT{+201.067}C[+57.021]DRHPNIDAQVK.E	NA	C[+57], T{+201}	736.024	3	2206.06	2206.06	0	0	71	NRagged	490.45	186.17	9.69	5.59	7	>WP_001158904.1 TRAP transporter large permease subunit [Acinetobacter baumannii]	2756	NS_438_AB_ATC17978_HILIC_3.8793.8793.3	controllerType=0 controllerNumber=1 scan=8793	26.6777	Trypsin	B3	PEKPTCDRHPNIDAQVK	,T{+201}	,+201	201.067	201.07	201.067
59349:4	28	T.NTQALTDYSWSYQPENT{+201.070}KKPIVLNFTNDR.L	NA	T{+201}	912.445	4	3646.76	3644.76	2	-1.8	150	NRagged	456.89	30.88	1.39	6.27	105	>WP_000696025.1 MULTISPECIES: META and DUF4377 domain-containing protein [Acinetobacter]	1533	NS_438_AB_ATC17978_HILIC_3.56913.56913.4	controllerType=0 controllerNumber=1 scan=56913	128.589	Trypsin	B3	NTQALTDYSWSYQPENTKKPIVLNFTNDR	T{+201}	201	201.07	201.07	201.07
52039:4	649	W.PNIT{+201.073}QIGEQPADREEWNGKPDKLQYLEK.-	NA	T{+201}	875.187	4	3497.73	3497.73	0	0	80	NRagged	451.9	79.49	23.17	5.82	18	>WP_000144889.1 MULTISPECIES: ferredoxin family protein [Acinetobacter]	548	NS_438_AB_ATC17978_HILIC_1.51410.51410.4	controllerType=0 controllerNumber=1 scan=51410	117.238	Trypsin	B1	PNITQIGEQPADREEWNGKPDKLQYLEK	T{+201}	201	201.073	201.07	201.073
65233:4	28	T.NTQALTDYSWSYQPENT{+201.076}KKPIVLNFTNDRLSIDTGC[+57.021]NR.Q	NA	C[+57], T{+201}	1167.06	4	4665.23	4661.23	4	-2.9	150	NRagged	541.02	113.85	1.2	4.44	105	>WP_000696025.1 MULTISPECIES: META and DUF4377 domain-containing protein [Acinetobacter]	1533	NS_438_AB_ATC17978_HILIC_3.61634.61634.4	controllerType=0 controllerNumber=1 scan=61634	137.907	Trypsin	B3	NTQALTDYSWSYQPENTKKPIVLNFTNDRLSIDTGCNR	,T{+201}	,+201	201.076	201.08	201.076
25276:4	58	M.PS{+201.077}GPYKADHPLAVPPPKDK.T	NA	S{+201}	555.044	4	2217.15	2215.15	2	-3	484	NRagged	419.8	419.8	0	7.6	77	>WP_000852150.1 MULTISPECIES: NADH-quinone oxidoreductase subunit C/D [Acinetobacter]	1870	NS_438_AB_ATC17978_HILIC_1.26923.26923.5	controllerType=0 controllerNumber=1 scan=26923	67.8478	Trypsin	B1	PSGPYKADHPLAVPPPKDK	S{+201}	201	201.077	201.08	201.077
53037:4	512	W.PNIT{+201.084}QIGEQPADREEWNGKPDKLQYLEK.-	NA	T{+201}	875.69	4	3499.74	3497.74	2	-1.9	80	NRagged	303.04	110.43	21.62	5.14	17	>WP_000144889.1 MULTISPECIES: ferredoxin family protein [Acinetobacter]	548	NS_438_AB_ATC17978_HILIC_2.51257.51257.4	controllerType=0 controllerNumber=1 scan=51257	117.451	Trypsin	B2	PNITQIGEQPADREEWNGKPDKLQYLEK	T{+201}	201	201.084	201.08	201.084
07226:4	999	E.PEKPT{+201.084}C[+57.021]DRHPNIDAQVK.E	NA	C[+57], T{+201}	552.274	4	2206.08	2206.08	0	0	71	NRagged	513.12	33.93	1.56	4.79	7	>WP_001158904.1 TRAP transporter large permease subunit [Acinetobacter baumannii]	2756	NS_438_AB_ATC17978_HILIC_3.8698.8698.4	controllerType=0 controllerNumber=1 scan=8698	26.4581	Trypsin	B3	PEKPTCDRHPNIDAQVK	,T{+201}	,+201	201.084	201.08	201.084
80661:5	137	T.PDNALSLLQAEQLLQTSQNIQAPASENS{+201.099}GAHMNTQNVQHMLSSHLASSK.Y	NA	S{+201}	1088.94	5	5440.65	5440.65	0	0	449	NRagged	313.45	313.45	0	6.2	35	>WP_002025326.1 MULTISPECIES: hypothetical protein [Acinetobacter]	3241	NS_438_AB_ATC17978_HILIC_1.74991.74991.5	controllerType=0 controllerNumber=1 scan=74991	162.027	Trypsin	B1	PDNALSLLQAEQLLQTSQNIQAPASENSGAHMNTQNVQHMLSSHLASSK	S{+201}	201	201.099	201.1	201.099
85873:2	31	L.GLGVEGLSVTYNGS{+201.104}TDTAIIK.G	NA	S{+201}	1148.6	2	2296.2	2296.2	0	0	47	NRagged	309.65	85.45	0	4.7	169	>WP_000522216.1 MULTISPECIES: peptidoglycan-binding protein LysM [Acinetobacter]	1234	NS_438_AB_ATC17978_HILIC_3.78315.78315.2	controllerType=0 controllerNumber=1 scan=78315	169.557	Trypsin	B3	GLGVEGLSVTYNGSTDTAIIK	S{+201}	201	201.104	201.1	201.104
06159:3	107	N.VNAHVNYGDNS{+201.156}GTK.D	NA	S{+201}	559.619	3	1676.84	1676.84	0	0	75	NRagged	456.28	59.37	1.6	4.35	30	>WP_000731729.1 MULTISPECIES: putative porin [Acinetobacter]	1601	NS_438_AB_ATC17978_HILIC_3.7597.7597.3	controllerType=0 controllerNumber=1 scan=7597	24.2663	Trypsin	B3	VNAHVNYGDNSGTK	S{+201}	201	201.156	201.16	201.156
58599:2	367	F.PC[+57.021]NQFGGQDPGS{+201.210}NK.E	NA	C[+57], S{+201}	854.43	2	1707.85	1706.85	1	-2	63	NRagged	539.35	240.81	0	5.95	27	>WP_000066032.1 MULTISPECIES: glutathione peroxidase [Acinetobacter]	248	NS_438_AB_ATC17978_HILIC_3.56254.56254.2	controllerType=0 controllerNumber=1 scan=56254	127.243	Trypsin	B3	PCNQFGGQDPGSNK	,S{+201}	,+201	201.21	201.21	201.21
20954:4	193	V.DATSFKPT{+201.228}YPKPDGK.L	NA	T{+201}	464.271	4	1854.06	1853.06	1	-1.8	453	NRagged	451.54	147.1	0	4.84	41	>WP_000400008.1 MULTISPECIES: electron transfer flavoprotein-ubiquinone oxidoreductase [Acinetobacter]	1035	NS_438_AB_ATC17978_HILIC_3.21946.21946.4	controllerType=0 controllerNumber=1 scan=21946	55.1902	Trypsin	B3	DATSFKPTYPKPDGK	T{+201}	201	201.228	201.23	201.228
11344:3	406	F.HIHENPS{+202.007}C[+57.021]APAVK.D	NA	C[+57], S{+202}	554.911	3	1662.72	1661.72	1	-2	87	NRagged	323.86	94.39	0.44	3.05	25	>WP_001143885.1 MULTISPECIES: superoxide dismutase family protein [Acinetobacter]	2725	NS_438_AB_ATC17978_HILIC_3.12601.12601.3	controllerType=0 controllerNumber=1 scan=12601	34.048	Trypsin	B3	HIHENPSCAPAVK	,S{+202}	,+202	202.007	202.01	202.007
58568:3	86	A.FATT{+202.021}QDEAFQNAVKNDANSAAQIK.G	NA	T{+202}	929.428	3	2786.27	2784.27	2	-2.4	685	NRagged	303.58	21.38	0	4.98	62	>WP_000413989.1 TonB-dependent receptor [Acinetobacter baumannii]	1050	NS_438_AB_ATC17978_HILIC_3.56225.56225.4	controllerType=0 controllerNumber=1 scan=56225	127.174	Trypsin	B3	FATTQDEAFQNAVKNDANSAAQIK	T{+202}	202	202.021	202.02	202.021
13521:3	191	T.HS{+202.039}NSVSKPDIDDVNIK.S	NA	S{+202}	657.314	3	1969.93	1969.93	0	0	11	NRagged	352.47	80.92	0.71	3.87	42	>WP_000572397.1 MULTISPECIES: 3-deoxy-7-phosphoheptulonate synthase [Acinetobacter]	1332	NS_438_AB_ATC17978_HILIC_1.14894.14894.3	controllerType=0 controllerNumber=1 scan=14894	39.699	Trypsin	B1	HSNSVSKPDIDDVNIK	S{+202}	202	202.039	202.04	202.039
57477:3	1	A.SDIATATDNAS{+202.050}AKIDAAADHAADATAK.A	NA	S{+202}	930.097	3	2788.28	2788.28	0	0	55	NRagged	392.29	34.06	0	5.01	725	>WP_001037895.1 MULTISPECIES: hypothetical protein [Acinetobacter]	2356	NS_438_AB_ATC17978_HILIC_2.54962.54962.3	controllerType=0 controllerNumber=1 scan=54962	125.148	Trypsin	B2	SDIATATDNASAKIDAAADHAADATAK	S{+202}	202	202.05	202.05	202.05
57474:3	1	A.SDIATATDNAS{+202.050}AKIDAAADHAADATAK.A	NA	S{+202}	930.097	3	2788.28	2788.28	0	0	55	NRagged	425.59	85.48	0	5.24	725	>WP_001037895.1 MULTISPECIES: hypothetical protein [Acinetobacter]	2356	NS_438_AB_ATC17978_HILIC_2.54959.54959.3	controllerType=0 controllerNumber=1 scan=54959	125.131	Trypsin	B2	SDIATATDNASAKIDAAADHAADATAK	S{+202}	202	202.05	202.05	202.05
13601:3	304	S.GGGSGGNGGGGSPAGGGGAGT{+202.056}RGDGSVLMNK.G	NA	T{+202}	902.402	3	2705.19	2705.19	0	0	747	NRagged	317.88	0.64	0	6.15	17	>WP_000021505.1 MULTISPECIES: DotA/TraY family protein [Acinetobacter]	84	NS_438_AB_ATC17978_HILIC_1.14967.14967.3	controllerType=0 controllerNumber=1 scan=14967	39.8594	Trypsin	B1	GGGSGGNGGGGSPAGGGGAGTRGDGSVLMNK	T{+202}	202	202.056	202.06	202.056
03557:3	973	F.TEINNNHQTHS{+202.059}QK.I	NA	S{+202}	584.935	3	1752.79	1752.79	0	0	69	NRagged	514.93	127.35	0.24	5.14	9	>WP_025470163.1 hypothetical protein [Acinetobacter baumannii]	3409	NS_438_AB_ATC17978_HILIC_2.5182.5182.3	controllerType=0 controllerNumber=1 scan=5182	19.9137	Trypsin	B2	TEINNNHQTHSQK	S{+202}	202	202.059	202.06	202.059
09212:3	236	S.SDDARYDRLT{+202.060}AK.N	NA	T{+202}	538.257	3	1612.76	1612.76	0	0	51	NRagged	366.16	263.69	34.26	4.29	34	>WP_000929502.1 MULTISPECIES: YegP family protein [Acinetobacter]	2068	NS_438_AB_ATC17978_HILIC_1.11032.11032.3	controllerType=0 controllerNumber=1 scan=11032	32.4243	Trypsin	B1	SDDARYDRLTAK	T{+202}	202	202.06	202.06	202.06
58543:3	19	T.NTQALTDYSWS{+202.068}YQPENTKKPIVLNFTNDR.L	NA	S{+202}	1215.92	3	3645.75	3645.75	0	0	150	NRagged	336.09	59.98	2.4	6.28	128	>WP_000696025.1 MULTISPECIES: META and DUF4377 domain-containing protein [Acinetobacter]	1533	NS_438_AB_ATC17978_HILIC_1.57180.57180.3	controllerType=0 controllerNumber=1 scan=57180	128.892	Trypsin	B1	NTQALTDYSWSYQPENTKKPIVLNFTNDR	S{+202}	202	202.068	202.07	202.068
58404:3	19	T.NTQALTDYSWSYQPENT{+202.074}KKPIVLNFTNDR.L	NA	T{+202}	1215.92	3	3645.76	3645.76	0	0	150	NRagged	320.93	24.22	2.4	5.97	128	>WP_000696025.1 MULTISPECIES: META and DUF4377 domain-containing protein [Acinetobacter]	1533	NS_438_AB_ATC17978_HILIC_1.57065.57065.3	controllerType=0 controllerNumber=1 scan=57065	128.673	Trypsin	B1	NTQALTDYSWSYQPENTKKPIVLNFTNDR	T{+202}	202	202.074	202.07	202.074
19923:4	198	M.TTHSNSVS{+202.075}KPDIDDVNIK.S	NA	S{+202}	544.02	4	2173.06	2172.06	1	-1.5	9	NRagged	535.93	55.18	1.2	4.97	39	>WP_000572397.1 MULTISPECIES: 3-deoxy-7-phosphoheptulonate synthase [Acinetobacter]	1332	NS_438_AB_ATC17978_HILIC_3.21053.21053.4	controllerType=0 controllerNumber=1 scan=21053	53.2612	Trypsin	B3	TTHSNSVSKPDIDDVNIK	S{+202}	202	202.075	202.07	202.075
25917:5	152	M.AEHIAGNEGT{+202.077}FAHMMNQEAKR.I	NA	T{+202}	509.637	5	2544.15	2544.15	0	0	130	NRagged	783.17	63.14	11.08	11.63	31	>WP_000197255.1 MULTISPECIES: D-alanyl-D-alanine carboxypeptidase PBP5/6 [Acinetobacter]	692	NS_438_AB_ATC17978_HILIC_2.27044.27044.5	controllerType=0 controllerNumber=1 scan=27044	67.657	Trypsin	B2	AEHIAGNEGTFAHMMNQEAKR	T{+202}	202	202.077	202.08	202.077
04805:3	432	S.NVQDHC[+57.021]MLHVS{+202.083}HK.N	NA	C[+57], S{+202}	603.28	3	1807.82	1806.82	1	-1.9	59	NRagged	316.86	111.15	5.46	4.84	9	>WP_001107199.1 MULTISPECIES: gamma carbonic anhydrase family protein [Acinetobacter]	2604	NS_438_AB_ATC17978_HILIC_2.6283.6283.3	controllerType=0 controllerNumber=1 scan=6283	21.7884	Trypsin	B2	NVQDHCMLHVSHK	,S{+202}	,+202	202.083	202.08	202.083
68542:3	7	T.PDLDYDRDFS{+202.094}AAYELGHR.A	NA	S{+202}	781.361	3	2342.07	2342.07	0	0	41	NRagged	641.92	29.28	7.67	8.5	246	>WP_000132045.1 MULTISPECIES: hypothetical protein [Acinetobacter]	505	NS_438_AB_ATC17978_HILIC_1.65178.65178.3	controllerType=0 controllerNumber=1 scan=65178	143.815	Trypsin	B1	PDLDYDRDFSAAYELGHR	S{+202}	202	202.094	202.09	202.094
48879:3	7	T.PSIIAYKDGEILVGQS{+202.097}AK.R	NA	S{+202}	697.716	3	2091.14	2091.14	0	0	37	NRagged	619.51	2.28	2.28	7.73	212	>WP_001062605.1 MULTISPECIES: molecular chaperone DnaK [Acinetobacter]	2455	NS_438_AB_ATC17978_HILIC_2.47604.47604.3	controllerType=0 controllerNumber=1 scan=47604	110.341	Trypsin	B2	PSIIAYKDGEILVGQSAK	S{+202}	202	202.097	202.1	202.097
39579:4	7	T.PSIIAYKDGEILVGQS{+202.097}AKR.Q	NA	S{+202}	562.564	4	2247.24	2247.24	0	0	37	NRagged	867.95	58.75	2.74	13.35	212	>WP_001062605.1 MULTISPECIES: molecular chaperone DnaK [Acinetobacter]	2455	NS_438_AB_ATC17978_HILIC_2.39381.39381.4	controllerType=0 controllerNumber=1 scan=39381	93.5147	Trypsin	B2	PSIIAYKDGEILVGQSAKR	S{+202}	202	202.097	202.1	202.097
69264:3	9	T.PDLDYDRDFS{+202.098}AAYELGHR.A	NA	S{+202}	781.362	3	2342.07	2342.07	0	0	41	NRagged	677.61	31.96	6.3	8.67	230	>WP_000132045.1 MULTISPECIES: hypothetical protein [Acinetobacter]	505	NS_438_AB_ATC17978_HILIC_2.64468.64468.3	controllerType=0 controllerNumber=1 scan=64468	144.154	Trypsin	B2	PDLDYDRDFSAAYELGHR	S{+202}	202	202.098	202.1	202.098
49256:3	7	T.PSIIAYKDGEILVGQS{+202.100}AK.R	NA	S{+202}	697.717	3	2091.14	2091.14	0	0	37	NRagged	514.1	9.16	4.67	5.49	212	>WP_001062605.1 MULTISPECIES: molecular chaperone DnaK [Acinetobacter]	2455	NS_438_AB_ATC17978_HILIC_2.47929.47929.3	controllerType=0 controllerNumber=1 scan=47929	110.91	Trypsin	B2	PSIIAYKDGEILVGQSAK	S{+202}	202	202.1	202.1	202.1
39467:3	94	G.HGEIKDHMFLDGLEDAET{+202.136}GR.L	NA	T{+202}	825.4	3	2474.19	2472.19	2	-2.7	136	NRagged	449.34	51.66	0	5.84	41	>WP_000095308.1 MULTISPECIES: thiolase family protein [Acinetobacter]	361	NS_438_AB_ATC17978_HILIC_2.39289.39289.3	controllerType=0 controllerNumber=1 scan=39289	93.3203	Trypsin	B2	HGEIKDHMFLDGLEDAETGR	T{+202}	202	202.136	202.14	202.136
21029:3	193	V.DATSFKPT{+202.230}YPKPDGK.L	NA	T{+202}	618.692	3	1854.06	1854.06	0	0	453	NRagged	417.77	60.8	18.7	3.89	41	>WP_000400008.1 MULTISPECIES: electron transfer flavoprotein-ubiquinone oxidoreductase [Acinetobacter]	1035	NS_438_AB_ATC17978_HILIC_3.22015.22015.3	controllerType=0 controllerNumber=1 scan=22015	55.3454	Trypsin	B3	DATSFKPTYPKPDGK	T{+202}	202	202.23	202.23	202.23
09495:3	679	F.GS{+203.060}FALHHREPR.V	NA	S{+203}	504.25	3	1510.74	1509.74	1	-2.2	54	NRagged	402.57	395.94	1.72	4.35	9	>WP_000205997.1 MULTISPECIES: integration host factor subunit beta [Acinetobacter]	724	NS_438_AB_ATC17978_HILIC_3.11074.11074.3	controllerType=0 controllerNumber=1 scan=11074	31.4708	Trypsin	B3	GSFALHHREPR	S{+203}	203	203.06	203.06	203.06
69127:3	8	T.PDLDYDRDFS{+203.097}AAYELGHR.A	NA	S{+203}	781.695	3	2343.07	2343.07	0	0	41	NRagged	660.89	24.3	7.33	7.86	240	>WP_000132045.1 MULTISPECIES: hypothetical protein [Acinetobacter]	505	NS_438_AB_ATC17978_HILIC_3.64739.64739.3	controllerType=0 controllerNumber=1 scan=64739	143.727	Trypsin	B3	PDLDYDRDFSAAYELGHR	S{+203}	203	203.097	203.1	203.097
18368:4	621	T.PNGEFPDHAPDPS{+203.179}HAAHLK.E	NA	S{+203}	561.289	4	2242.14	2240.14	2	-3	208	NRagged	663.5	178.83	10.49	9.11	8	>WP_001102843.1 phosphomannomutase/phosphoglucomutase [Acinetobacter baumannii]	2595	NS_438_AB_ATC17978_HILIC_1.19962.19962.4	controllerType=0 controllerNumber=1 scan=19962	51.7682	Trypsin	B1	PNGEFPDHAPDPSHAAHLK	S{+203}	203	203.179	203.18	203.179
12500:3	782	S.GT{+203.224}EKPEDHFDR.A	NA	T{+203}	511.947	3	1533.83	1533.83	0	0	8	NRagged	336.52	43.02	39.35	3.09	4	>WP_001154002.1 MULTISPECIES: Holliday junction branch migration DNA helicase RuvB [Acinetobacter]	2747	NS_438_AB_ATC17978_HILIC_2.13685.13685.4	controllerType=0 controllerNumber=1 scan=13685	36.6324	Trypsin	B2	GTEKPEDHFDR	T{+203}	203	203.224	203.22	203.224
82919:5	173	T.PC[+57.021]GAPYYQVDPTYT{+204.036}PQSDNTIPEPQDDNTDSYIRESENQMEQDLSNNTR.I	NA	C[+57], T{+204}	1181.3	5	5902.48	5897.48	5	-2.8	741	NRagged	462.53	462.53	0	6.04	31	>WP_000667412.1 MULTISPECIES: penicillin-binding protein 1B [Acinetobacter]	1488	NS_438_AB_ATC17978_HILIC_3.75906.75906.5	controllerType=0 controllerNumber=1 scan=75906	164.854	Trypsin	B3	PCGAPYYQVDPTYTPQSDNTIPEPQDDNTDSYIRESENQMEQDLSNNTR	,T{+204}	,+204	204.036	204.04	204.036
26254:4	76	M.PS{+204.071}GPYKADHPLAVPPPKDK.T	NA	S{+204}	555.792	4	2220.15	2218.15	2	-3	484	NRagged	472.82	472.82	1.6	5.52	60	>WP_000852150.1 MULTISPECIES: NADH-quinone oxidoreductase subunit C/D [Acinetobacter]	1870	NS_438_AB_ATC17978_HILIC_3.27341.27341.5	controllerType=0 controllerNumber=1 scan=27341	67.7855	Trypsin	B3	PSGPYKADHPLAVPPPKDK	S{+204}	204	204.071	204.07	204.071
59577:3	23	T.NTQALTDYSWSYQPENT{+204.072}KKPIVLNFTNDR.L	NA	T{+204}	1216.92	3	3648.76	3647.76	1	-0.9	150	NRagged	321.36	47.58	2.4	6.58	108	>WP_000696025.1 MULTISPECIES: META and DUF4377 domain-containing protein [Acinetobacter]	1533	NS_438_AB_ATC17978_HILIC_2.56761.56761.3	controllerType=0 controllerNumber=1 scan=56761	128.97	Trypsin	B2	NTQALTDYSWSYQPENTKKPIVLNFTNDR	T{+204}	204	204.072	204.07	204.072
62814:5	28	T.NTQALTDYSWSYQPENT{+204.078}KKPIVLNFTNDRLSIDTGC[+57.021]NR.Q	NA	C[+57], T{+204}	933.653	5	4664.24	4664.24	0	0	150	NRagged	439.16	42.8	0	4.9	105	>WP_000696025.1 MULTISPECIES: META and DUF4377 domain-containing protein [Acinetobacter]	1533	NS_438_AB_ATC17978_HILIC_3.59691.59691.5	controllerType=0 controllerNumber=1 scan=59691	134.18	Trypsin	B3	NTQALTDYSWSYQPENTKKPIVLNFTNDRLSIDTGCNR	,T{+204}	,+204	204.078	204.08	204.078
82116:3	270	A.SDIAAGMYNLEILHS{+204.119}NIEDNPENTTR.F	NA	S{+204}	1041.83	3	3123.48	3121.48	2	-2.1	245	NRagged	365.79	36.5	1.6	4.79	26	>WP_000606364.1 MULTISPECIES: prephenate dehydratase [Acinetobacter]	1382	NS_438_AB_ATC17978_HILIC_3.75273.75273.4	controllerType=0 controllerNumber=1 scan=75273	163.694	Trypsin	B3	SDIAAGMYNLEILHSNIEDNPENTTR	S{+204}	204	204.119	204.12	204.119
83194:5	2	K.LDESTS{+204.548}GENAQEVADAIRDIVQDHAGVFR.T	NA	S{+205}	670.416	5	3348.05	3347.05	1	-1	460	Specific	400.58	72.9	0	6.72	323	>WP_000500957.1 MULTISPECIES: succinate dehydrogenase flavoprotein subunit [Acinetobacter]	1213	NS_438_AB_ATC17978_HILIC_3.76123.76123.3	controllerType=0 controllerNumber=1 scan=76123	165.251	Trypsin	B3	LDESTSGENAQEVADAIRDIVQDHAGVFR	S{+205}	205	204.548	204.55	204.548
82671:5	173	T.PC[+57.021]GAPYYQVDPTYTPQSDNTIPEPQDDNTDSYIRESENQMEQDLS{+205.040}NNTR.I	NA	C[+57], S{+205}	1181.5	5	5903.49	5898.49	5	-2.8	741	NRagged	593.41	593.41	1.96	7.47	31	>WP_000667412.1 MULTISPECIES: penicillin-binding protein 1B [Acinetobacter]	1488	NS_438_AB_ATC17978_HILIC_3.75714.75714.5	controllerType=0 controllerNumber=1 scan=75714	164.492	Trypsin	B3	PCGAPYYQVDPTYTPQSDNTIPEPQDDNTDSYIRESENQMEQDLSNNTR	,S{+205}	,+205	205.04	205.04	205.04
20136:3	22	I.DAQGYGSS{+205.062}NPIADNSTASGREQNR.R	NA	S{+205}	901.397	3	2702.18	2700.18	2	-2.5	184	NRagged	324.82	51.18	0.4	5.11	187	>WP_001202415.1 MULTISPECIES: outer membrane protein [Acinetobacter]	2912	NS_438_AB_ATC17978_HILIC_3.21245.21245.3	controllerType=0 controllerNumber=1 scan=21245	53.6904	Trypsin	B3	DAQGYGSSNPIADNSTASGREQNR	S{+205}	205	205.062	205.06	205.062
65095:5	28	T.NTQALTDYSWSYQPENT{+205.092}KKPIVLNFTNDRLSIDTGC[+57.021]NR.Q	NA	C[+57], T{+205}	933.856	5	4665.25	4665.25	0	0	150	NRagged	410.83	24.01	1.2	4.77	105	>WP_000696025.1 MULTISPECIES: META and DUF4377 domain-containing protein [Acinetobacter]	1533	NS_438_AB_ATC17978_HILIC_3.61528.61528.5	controllerType=0 controllerNumber=1 scan=61528	137.721	Trypsin	B3	NTQALTDYSWSYQPENTKKPIVLNFTNDRLSIDTGCNR	,T{+205}	,+205	205.092	205.09	205.092
84384:3	501	H.PSILNGVMVPYYGS{+205.096}DVPLNQVANVGVEDSR.T	NA	S{+205}	1132.9	3	3396.68	3394.68	2	-2	34	NRagged	399.86	39.31	4.17	4.18	15	>WP_000606428.1 MULTISPECIES: ribosome recycling factor [Acinetobacter]	1383	NS_438_AB_ATC17978_HILIC_3.77123.77123.3	controllerType=0 controllerNumber=1 scan=77123	167.239	Trypsin	B3	PSILNGVMVPYYGSDVPLNQVANVGVEDSR	S{+205}	205	205.096	205.1	205.096
83249:5	2	L.DESTS{+205.148}GENAQEVADAIRDIVQDHAGVFR.T	NA	S{+205}	647.719	5	3234.57	3234.57	0	0	461	NRagged	460.57	23.49	1.2	6.24	370	>WP_000500957.1 MULTISPECIES: succinate dehydrogenase flavoprotein subunit [Acinetobacter]	1213	NS_438_AB_ATC17978_HILIC_1.77039.77039.5	controllerType=0 controllerNumber=1 scan=77039	165.67	Trypsin	B1	DESTSGENAQEVADAIRDIVQDHAGVFR	S{+205}	205	205.148	205.15	205.148
83262:5	2	L.DESTS{+205.155}GENAQEVADAIRDIVQDHAGVFR.T	NA	S{+205}	647.721	5	3234.57	3234.57	0	0	461	NRagged	501.39	27.71	1.2	6.42	370	>WP_000500957.1 MULTISPECIES: succinate dehydrogenase flavoprotein subunit [Acinetobacter]	1213	NS_438_AB_ATC17978_HILIC_1.77058.77058.5	controllerType=0 controllerNumber=1 scan=77058	165.722	Trypsin	B1	DESTSGENAQEVADAIRDIVQDHAGVFR	S{+205}	205	205.155	205.16	205.155
83283:5	2	L.DESTS{+205.171}GENAQEVADAIRDIVQDHAGVFR.T	NA	S{+205}	648.124	5	3236.59	3234.59	2	-2.1	461	NRagged	504.25	7.03	1.2	5.95	323	>WP_000500957.1 MULTISPECIES: succinate dehydrogenase flavoprotein subunit [Acinetobacter]	1213	NS_438_AB_ATC17978_HILIC_3.76197.76197.5	controllerType=0 controllerNumber=1 scan=76197	165.396	Trypsin	B3	DESTSGENAQEVADAIRDIVQDHAGVFR	S{+205}	205	205.171	205.17	205.171
83247:5	2	L.DESTS{+205.182}GENAQEVADAIRDIVQDHAGVFR.T	NA	S{+205}	648.126	5	3236.6	3234.6	2	-2.1	461	NRagged	475.56	2.87	1.2	6.43	370	>WP_000500957.1 MULTISPECIES: succinate dehydrogenase flavoprotein subunit [Acinetobacter]	1213	NS_438_AB_ATC17978_HILIC_1.77034.77034.5	controllerType=0 controllerNumber=1 scan=77034	165.651	Trypsin	B1	DESTSGENAQEVADAIRDIVQDHAGVFR	S{+205}	205	205.182	205.18	205.182
19856:3	33	I.DAQGYGSSNPIADNS{+205.183}TASGREQNR.R	NA	S{+205}	900.771	3	2700.3	2700.3	0	0	184	NRagged	368.16	32.85	0	4.31	180	>WP_001202415.1 MULTISPECIES: outer membrane protein [Acinetobacter]	2912	NS_438_AB_ATC17978_HILIC_1.21311.21311.3	controllerType=0 controllerNumber=1 scan=21311	54.7545	Trypsin	B1	DAQGYGSSNPIADNSTASGREQNR	S{+205}	205	205.183	205.18	205.183
83306:5	2	L.DESTS{+205.184}GENAQEVADAIRDIVQDHAGVFR.T	NA	S{+205}	647.726	5	3234.6	3234.6	0	0	461	NRagged	514.4	27.91	0.49	5.84	323	>WP_000500957.1 MULTISPECIES: succinate dehydrogenase flavoprotein subunit [Acinetobacter]	1213	NS_438_AB_ATC17978_HILIC_3.76229.76229.5	controllerType=0 controllerNumber=1 scan=76229	165.484	Trypsin	B3	DESTSGENAQEVADAIRDIVQDHAGVFR	S{+205}	205	205.184	205.18	205.184
77281:3	41	L.DFEDEEFIDDKKEDEMYNS{+205.589}ITK.D	NA	S{+206}	983.262	3	2947.77	2945.77	2	-2.3	18	NRagged	399.94	52.58	0	5.2	84	>WP_000564581.1 MULTISPECIES: hypothetical protein [Gammaproteobacteria]	1314	NS_438_AB_ATC17978_HILIC_3.71387.71387.6	controllerType=0 controllerNumber=1 scan=71387	156.455	Trypsin	B3	DFEDEEFIDDKKEDEMYNSITK	S{+206}	206	205.589	205.59	205.589
22393:3	68	E.VFGKPS{+205.992}VSTDGEKPVR.K	NA	S{+206}	637.306	3	1909.9	1908.9	1	-1.8	747	NRagged	417.34	0.32	0	4.88	47	>WP_085943437.1 ribonuclease R [Acinetobacter baumannii]	3565	NS_438_AB_ATC17978_HILIC_2.23387.23387.4	controllerType=0 controllerNumber=1 scan=23387	59.162	Trypsin	B2	VFGKPSVSTDGEKPVR	S{+206}	206	205.992	205.99	205.992
48753:2	172	K.PAVGSAPS{+206.045}NLSVVGR.Y	NA	S{+206}	809.411	2	1617.81	1616.81	1	-2.1	195	Specific	453.14	196.23	0	6.46	28	>WP_000591433.1 MULTISPECIES: UTP--glucose-1-phosphate uridylyltransferase GalU [Acinetobacter]	1364	NS_438_AB_ATC17978_HILIC_2.47470.47470.2	controllerType=0 controllerNumber=1 scan=47470	110.031	Trypsin	B2	PAVGSAPSNLSVVGR	S{+206}	206	206.045	206.04	206.045
48671:2	168	K.PAVGS{+206.052}APSNLSVVGR.Y	NA	S{+206}	809.415	2	1617.82	1616.82	1	-2.1	195	Specific	411.53	220.47	0	5.82	37	>WP_000591433.1 MULTISPECIES: UTP--glucose-1-phosphate uridylyltransferase GalU [Acinetobacter]	1364	NS_438_AB_ATC17978_HILIC_3.47564.47564.4	controllerType=0 controllerNumber=1 scan=47564	109.57	Trypsin	B3	PAVGSAPSNLSVVGR	S{+206}	206	206.052	206.05	206.052
04381:3	184	A.SGNAHEFTS{+206.067}EEAR.E	NA	S{+206}	547.902	3	1641.69	1640.69	1	-2	63	NRagged	464.48	221.26	5.46	5.59	46	>WP_049594839.1 stress-induced protein [Acinetobacter baumannii]	3472	NS_438_AB_ATC17978_HILIC_3.5744.5744.3	controllerType=0 controllerNumber=1 scan=5744	20.3305	Trypsin	B3	SGNAHEFTSEEAR	S{+206}	206	206.067	206.07	206.067
67896:5	133	V.IGHRESSDPIS{+206.074}YVVAGKPVGYAVDIC[+57.021]NQFANDIKK.E	NA	C[+57], S{+206}	812.009	5	4056.02	4054.02	2	-1.7	41	NRagged	373.34	45.83	0	6.58	35	>WP_000830363.1 MULTISPECIES: amino acid ABC transporter substrate-binding protein [Acinetobacter]	1813	NS_438_AB_ATC17978_HILIC_1.64637.64637.5	controllerType=0 controllerNumber=1 scan=64637	142.85	Trypsin	B1	IGHRESSDPISYVVAGKPVGYAVDICNQFANDIKK	,S{+206}	,+206	206.074	206.07	206.074
21921:3	144	P.AS{+206.075}AQQVPGYYHHQFGNYR.I	NA	S{+206}	777.691	3	2331.06	2329.06	2	-2.9	23	NRagged	381.83	381.83	3.42	4.67	35	>WP_000732913.1 MBL fold metallo-hydrolase [Acinetobacter baumannii]	1604	NS_438_AB_ATC17978_HILIC_3.23013.23013.4	controllerType=0 controllerNumber=1 scan=23013	57.8699	Trypsin	B3	ASAQQVPGYYHHQFGNYR	S{+206}	206	206.075	206.07	206.075
17347:4	180	H.DALT{+206.078}ENALTVDQATGETHRR.H	NA	T{+206}	602.045	4	2405.16	2404.16	1	-1.4	20	NRagged	306.5	0.25	0.25	4.21	35	>WP_000290730.1 MULTISPECIES: 50S ribosomal protein L32 [Gammaproteobacteria]	889	NS_438_AB_ATC17978_HILIC_1.18774.18774.4	controllerType=0 controllerNumber=1 scan=18774	48.7348	Trypsin	B1	DALTENALTVDQATGETHRR	T{+206}	206	206.078	206.08	206.078
84879:3	71	L.SIYGNDYDTIDGT{+206.084}GVRDYIHVVDLANAHLC[+57.021]ALNNR.L	NA	C[+57], T{+206}	1381.99	3	4143.96	4140.96	3	-2.4	217	NRagged	311.67	63.09	0	6.13	58	>WP_001062913.1 MULTISPECIES: UDP-glucose 4-epimerase GalE [Acinetobacter]	2460	NS_438_AB_ATC17978_HILIC_1.78379.78379.3	controllerType=0 controllerNumber=1 scan=78379	168.198	Trypsin	B1	SIYGNDYDTIDGTGVRDYIHVVDLANAHLCALNNR	,T{+206}	,+206	206.084	206.08	206.084
05368:4	4	K.PHVNVGT{+206.117}IGHVDHGK.T	NA	T{+206}	443.988	4	1772.93	1772.93	0	0	11	Specific	349.43	7.11	1.6	3.97	295	>WP_001029610.1 MULTISPECIES: elongation factor Tu [Acinetobacter]	2339	NS_438_AB_ATC17978_HILIC_3.6726.6726.4	controllerType=0 controllerNumber=1 scan=6726	22.3167	Trypsin	B3	PHVNVGTIGHVDHGK	T{+206}	206	206.117	206.12	206.117
04113:3	116	A.SGNAHEFT{+206.172}SEEAR.E	NA	T{+206}	547.937	3	1641.8	1640.8	1	-2	63	NRagged	443.91	171.39	0	5.86	50	>WP_049594839.1 stress-induced protein [Acinetobacter baumannii]	3472	NS_438_AB_ATC17978_HILIC_2.5630.5630.2	controllerType=0 controllerNumber=1 scan=5630	20.5338	Trypsin	B2	SGNAHEFTSEEAR	T{+206}	206	206.172	206.17	206.172
83274:5	2	L.DESTS{+206.208}GENAQEVADAIRDIVQDHAGVFR.T	NA	S{+206}	648.131	5	3236.63	3235.63	1	-1	461	NRagged	450.33	24.79	1.2	6.86	370	>WP_000500957.1 MULTISPECIES: succinate dehydrogenase flavoprotein subunit [Acinetobacter]	1213	NS_438_AB_ATC17978_HILIC_1.77073.77073.5	controllerType=0 controllerNumber=1 scan=77073	165.771	Trypsin	B1	DESTSGENAQEVADAIRDIVQDHAGVFR	S{+206}	206	206.208	206.21	206.208
48675:2	168	K.PAVGS{+206.551}APSNLSVVGR.Y	NA	S{+207}	809.664	2	1618.32	1617.32	1	-2.1	195	Specific	411.17	207.84	0	5.63	37	>WP_000591433.1 MULTISPECIES: UTP--glucose-1-phosphate uridylyltransferase GalU [Acinetobacter]	1364	NS_438_AB_ATC17978_HILIC_3.47568.47568.4	controllerType=0 controllerNumber=1 scan=47568	109.579	Trypsin	B3	PAVGSAPSNLSVVGR	S{+207}	207	206.551	206.55	206.551
14665:2	76	A.DHEQNAS{+206.591}TSTVR.L	NA	S{+207}	776.606	2	1552.21	1551.21	1	-2.2	232	NRagged	325.31	98.18	0	4.26	70	>WP_001287579.1 MULTISPECIES: citrate (Si)-synthase [Acinetobacter]	3116	NS_438_AB_ATC17978_HILIC_1.15967.15967.2	controllerType=0 controllerNumber=1 scan=15967	42.0303	Trypsin	B1	DHEQNASTSTVR	S{+207}	207	206.591	206.59	206.591
22277:3	68	E.VFGKPS{+206.996}VSTDGEKPVR.K	NA	S{+207}	637.308	3	1909.91	1909.91	0	0	747	NRagged	359.29	20.74	4	3.72	52	>WP_085943437.1 ribonuclease R [Acinetobacter baumannii]	3565	NS_438_AB_ATC17978_HILIC_3.23417.23417.4	controllerType=0 controllerNumber=1 scan=23417	58.8938	Trypsin	B3	VFGKPSVSTDGEKPVR	S{+207}	207	206.996	207	206.996
82453:5	145	T.PC[+57.021]GAPYYQVDPTYTPQS{+207.031}DNTIPEPQDDNTDSYIRESENQMEQDLSNNTR.I	NA	C[+57], S{+207}	1181.5	5	5903.48	5900.48	3	-1.7	741	NRagged	345.32	345.32	0	7.04	30	>WP_000667412.1 MULTISPECIES: penicillin-binding protein 1B [Acinetobacter]	1488	NS_438_AB_ATC17978_HILIC_2.75001.75001.5	controllerType=0 controllerNumber=1 scan=75001	164.621	Trypsin	B2	PCGAPYYQVDPTYTPQSDNTIPEPQDDNTDSYIRESENQMEQDLSNNTR	,S{+207}	,+207	207.031	207.03	207.031
73076:4	287	V.LAHSTIYPFAPKEDKEGS{+207.064}IAELER.L	NA	S{+207}	727.867	4	2908.45	2908.45	0	0	341	NRagged	505.48	66.68	0	6.39	20	>WP_002048094.1 RNA-binding transcriptional accessory protein [Acinetobacter baumannii]	3250	NS_438_AB_ATC17978_HILIC_1.68961.68961.5	controllerType=0 controllerNumber=1 scan=68961	151.066	Trypsin	B1	LAHSTIYPFAPKEDKEGSIAELER	S{+207}	207	207.064	207.06	207.064
89267:4	166	H.PDVFNLLLQIMDHGALT{+207.096}DNNGRK.S	NA	T{+207}	697.859	4	2788.41	2788.41	0	0	569	NRagged	653.62	194.96	14.85	9.54	28	>WP_000952702.1 MULTISPECIES: ATP-dependent Clp protease ATP-binding subunit ClpA [Acinetobacter]	2108	NS_438_AB_ATC17978_HILIC_3.80970.80970.4	controllerType=0 controllerNumber=1 scan=80970	174.072	Trypsin	B3	PDVFNLLLQIMDHGALTDNNGRK	T{+207}	207	207.096	207.1	207.096
05053:4	3	K.PHVNVGT{+207.103}IGHVDHGK.T	NA	T{+207}	444.235	4	1773.92	1773.92	0	0	11	Specific	472.67	30.65	19.04	4.96	289	>WP_001029610.1 MULTISPECIES: elongation factor Tu [Acinetobacter]	2339	NS_438_AB_ATC17978_HILIC_2.6600.6600.4	controllerType=0 controllerNumber=1 scan=6600	22.6289	Trypsin	B2	PHVNVGTIGHVDHGK	T{+207}	207	207.103	207.1	207.103
05336:4	4	K.PHVNVGT{+207.105}IGHVDHGK.T	NA	T{+207}	444.235	4	1773.92	1773.92	0	0	11	Specific	477.39	3.37	3.37	4.45	295	>WP_001029610.1 MULTISPECIES: elongation factor Tu [Acinetobacter]	2339	NS_438_AB_ATC17978_HILIC_3.6675.6675.4	controllerType=0 controllerNumber=1 scan=6675	22.1462	Trypsin	B3	PHVNVGTIGHVDHGK	T{+207}	207	207.105	207.1	207.105
13223:3	625	K.WEIFT{+207.368}HGGR.K	NA	T{+207}	437.642	3	1310.91	1309.91	1	-2.6	139	Specific	400.01	121.67	0	3.8	12	>WP_000880078.1 MULTISPECIES: imidazole glycerol phosphate synthase subunit HisF [Acinetobacter]	1934	NS_438_AB_ATC17978_HILIC_1.14625.14625.4	controllerType=0 controllerNumber=1 scan=14625	39.1499	Trypsin	B1	WEIFTHGGR	T{+207}	207	207.368	207.37	207.368
20050:3	33	I.DAQGYGSSNPIADNST{+208.064}ASGREQNR.R	NA	T{+208}	901.731	3	2703.18	2703.18	0	0	184	NRagged	306.4	47.6	0	5.73	180	>WP_001202415.1 MULTISPECIES: outer membrane protein [Acinetobacter]	2912	NS_438_AB_ATC17978_HILIC_1.21473.21473.3	controllerType=0 controllerNumber=1 scan=21473	55.0863	Trypsin	B1	DAQGYGSSNPIADNSTASGREQNR	T{+208}	208	208.064	208.06	208.064
22220:2	542	K.FQS{+208.067}EEQQQTEDELQDK.I	NA	S{+208}	1095.47	2	2189.93	2189.93	0	0	48	Specific	357.58	10.69	10.69	4.98	28	>sp|CASB_BOVIN|(Common contaminant protein)	3714	NS_438_AB_ATC17978_HILIC_2.23239.23239.2	controllerType=0 controllerNumber=1 scan=23239	58.8725	Trypsin	B2	FQSEEQQQTEDELQDK	S{+208}	208	208.067	208.07	208.067
20068:3	281	N.HS{+208.069}GEVC[+57.021]AQALYHGQALTAK.L	NA	C[+57], S{+208}	751.025	3	2251.06	2249.06	2	-3	57	NRagged	390.79	71.3	0	4.87	19	>WP_001216787.1 MULTISPECIES: 2-nonaprenyl-3-methyl-6-methoxy-1,4-benzoquinol hydroxylase [Acinetobacter]	2946	NS_438_AB_ATC17978_HILIC_1.21489.21489.3	controllerType=0 controllerNumber=1 scan=21489	55.1165	Trypsin	B1	HSGEVCAQALYHGQALTAK	,S{+208}	,+208	208.069	208.07	208.069
77511:2	87	P.NISAS{+208.071}VAQLTAC[+57.021]IK.E	NA	C[+57], S{+208}	842.433	2	1683.86	1683.86	0	0	87	NRagged	309.23	35.85	7.58	3.12	86	>WP_000896679.1 MULTISPECIES: NADP-dependent isocitrate dehydrogenase [Acinetobacter]	1985	NS_438_AB_ATC17978_HILIC_3.71595.71595.2	controllerType=0 controllerNumber=1 scan=71595	156.869	Trypsin	B3	NISASVAQLTACIK	,S{+208}	,+208	208.071	208.07	208.071
71148:3	10	L.NGYLPVGWT{+208.071}WDEYRER.A	NA	T{+208}	751.014	3	2251.03	2249.03	2	-3	273	NRagged	332.04	164.97	0	3.23	241	>WP_000214181.1 MULTISPECIES: urocanate hydratase [Acinetobacter]	759	NS_438_AB_ATC17978_HILIC_3.66462.66462.3	controllerType=0 controllerNumber=1 scan=66462	147.152	Trypsin	B3	NGYLPVGWTWDEYRER	T{+208}	208	208.071	208.07	208.071
21334:2	758	K.FQS{+208.072}EEQQQTEDELQDK.I	NA	S{+208}	1095.47	2	2189.93	2189.93	0	0	48	Specific	356.56	1.22	1.22	4.06	19	>sp|CASB_BOVIN|(Common contaminant protein)	3714	NS_438_AB_ATC17978_HILIC_1.22929.22929.2	controllerType=0 controllerNumber=1 scan=22929	58.7996	Trypsin	B1	FQSEEQQQTEDELQDK	S{+208}	208	208.072	208.07	208.072
85791:3	21	N.C[+57.021]VS{+208.073}YDPC[+57.021]FGYELAVIVHDGLQR.M	NA	C[+57]*2, S{+208}	936.766	3	2808.28	2806.28	2	-2.4	652	NRagged	517.55	32.72	0	6.1	97	>WP_000896433.1 MULTISPECIES: pyruvate dehydrogenase (acetyl-transferring), homodimeric type [Acinetobacter]	1983	NS_438_AB_ATC17978_HILIC_1.79104.79104.3	controllerType=0 controllerNumber=1 scan=79104	169.614	Trypsin	B1	CVSYDPCFGYELAVIVHDGLQR	*2,S{+208}	*2,+208	208.073	208.07	208.073
59463:3	256	P.DQAC[+57.021]TVFIDENS{+208.083}EHGVRVEFDEPQR.A	NA	C[+57], S{+208}	1063.15	3	3187.42	3185.42	2	-2.1	320	NRagged	372.18	48.07	2.8	4.91	26	>WP_001187604.1 MULTISPECIES: tRNA 2-thiouridine(34) synthase MnmA [Acinetobacter]	2863	NS_438_AB_ATC17978_HILIC_1.57923.57923.3	controllerType=0 controllerNumber=1 scan=57923	130.332	Trypsin	B1	DQACTVFIDENSEHGVRVEFDEPQR	,S{+208}	,+208	208.083	208.08	208.083
21984:4	144	P.AS{+208.084}AQQVPGYYHHQFGNYR.I	NA	S{+208}	583.522	4	2331.07	2331.07	0	0	23	NRagged	488.91	488.91	74.81	5.98	35	>WP_000732913.1 MBL fold metallo-hydrolase [Acinetobacter baumannii]	1604	NS_438_AB_ATC17978_HILIC_3.23104.23104.4	controllerType=0 controllerNumber=1 scan=23104	58.1104	Trypsin	B3	ASAQQVPGYYHHQFGNYR	S{+208}	208	208.084	208.08	208.084
33999:2	7	P.AVDIS{+208.086}VYQGERK.M	NA	S{+208}	786.905	2	1572.8	1572.8	0	0	434	NRagged	301.7	70.16	0.78	3.46	232	>WP_001062605.1 MULTISPECIES: molecular chaperone DnaK [Acinetobacter]	2455	NS_438_AB_ATC17978_HILIC_3.34626.34626.2	controllerType=0 controllerNumber=1 scan=34626	83.5297	Trypsin	B3	AVDISVYQGERK	S{+208}	208	208.086	208.09	208.086
21901:4	144	P.AS{+208.087}AQQVPGYYHHQFGNYR.I	NA	S{+208}	583.523	4	2331.07	2331.07	0	0	23	NRagged	443.86	443.86	74.27	5.67	35	>WP_000732913.1 MBL fold metallo-hydrolase [Acinetobacter baumannii]	1604	NS_438_AB_ATC17978_HILIC_3.22991.22991.4	controllerType=0 controllerNumber=1 scan=22991	57.8116	Trypsin	B3	ASAQQVPGYYHHQFGNYR	S{+208}	208	208.087	208.09	208.087
22083:4	125	P.AS{+208.089}AQQVPGYYHHQFGNYR.I	NA	S{+208}	583.524	4	2331.07	2331.07	0	0	23	NRagged	461.66	461.66	51.96	6.96	34	>WP_000732913.1 MBL fold metallo-hydrolase [Acinetobacter baumannii]	1604	NS_438_AB_ATC17978_HILIC_2.23046.23046.4	controllerType=0 controllerNumber=1 scan=23046	58.2906	Trypsin	B2	ASAQQVPGYYHHQFGNYR	S{+208}	208	208.089	208.09	208.089
86933:5	14	I.PAPDVGTNANIMGWMMDTYS{+208.090}TSQGHTVTGVVTGKPVHLGGSLGR.V	NA	S{+208}	942.659	5	4709.27	4705.27	4	-2.9	149	NRagged	1033.29	11.97	0	14.57	113	>WP_001281781.1 MULTISPECIES: Glu/Leu/Phe/Val dehydrogenase [Acinetobacter]	3092	NS_438_AB_ATC17978_HILIC_3.79156.79156.5	controllerType=0 controllerNumber=1 scan=79156	171.212	Trypsin	B3	PAPDVGTNANIMGWMMDTYSTSQGHTVTGVVTGKPVHLGGSLGR	S{+208}	208	208.09	208.09	208.09
21120:4	124	P.AS{+208.091}AQQVPGYYHHQFGNYR.I	NA	S{+208}	583.524	4	2331.08	2331.08	0	0	23	NRagged	393.71	393.71	9.03	7.64	42	>WP_000732913.1 MBL fold metallo-hydrolase [Acinetobacter baumannii]	1604	NS_438_AB_ATC17978_HILIC_1.22630.22630.4	controllerType=0 controllerNumber=1 scan=22630	57.9212	Trypsin	B1	ASAQQVPGYYHHQFGNYR	S{+208}	208	208.091	208.09	208.091
58259:3	62	V.NSSSTQQVNGLSS{+208.093}GAQAEENKDENLLDQIPR.W	NA	S{+208}	1180.9	3	3540.68	3537.68	3	-2.8	31	NRagged	305.67	7.68	1.2	5.89	56	>WP_000846676.1 MULTISPECIES: hypothetical protein [Acinetobacter]	1857	NS_438_AB_ATC17978_HILIC_2.55651.55651.3	controllerType=0 controllerNumber=1 scan=55651	126.685	Trypsin	B2	NSSSTQQVNGLSSGAQAEENKDENLLDQIPR	S{+208}	208	208.093	208.09	208.093
85911:3	21	N.C[+57.021]VS{+208.093}YDPC[+57.021]FGYELAVIVHDGLQR.M	NA	C[+57]*2, S{+208}	936.773	3	2808.3	2806.3	2	-2.4	652	NRagged	434.42	18.49	0	5.6	97	>WP_000896433.1 MULTISPECIES: pyruvate dehydrogenase (acetyl-transferring), homodimeric type [Acinetobacter]	1983	NS_438_AB_ATC17978_HILIC_1.79202.79202.5	controllerType=0 controllerNumber=1 scan=79202	169.792	Trypsin	B1	CVSYDPCFGYELAVIVHDGLQR	*2,S{+208}	*2,+208	208.093	208.09	208.093
21991:4	125	P.AS{+208.094}AQQVPGYYHHQFGNYR.I	NA	S{+208}	583.525	4	2331.08	2331.08	0	0	23	NRagged	431.78	431.78	50.83	6.87	34	>WP_000732913.1 MBL fold metallo-hydrolase [Acinetobacter baumannii]	1604	NS_438_AB_ATC17978_HILIC_2.22931.22931.4	controllerType=0 controllerNumber=1 scan=22931	57.9931	Trypsin	B2	ASAQQVPGYYHHQFGNYR	S{+208}	208	208.094	208.09	208.094
53783:4	80	V.PVILGEHVIATSGT{+208.103}GAVHTAPGHGADDYK.V	NA	T{+208}	770.892	4	3080.55	3078.55	2	-2.2	329	NRagged	491.31	95.35	0	6.23	64	>WP_001281039.1 isoleucine--tRNA ligase [Acinetobacter baumannii]	3090	NS_438_AB_ATC17978_HILIC_1.53090.53090.4	controllerType=0 controllerNumber=1 scan=53090	120.822	Trypsin	B1	PVILGEHVIATSGTGAVHTAPGHGADDYK	T{+208}	208	208.103	208.1	208.103
25594:3	2	P.ADHPT{+208.174}YSYGRR.D	NA	T{+208}	511.271	3	1531.8	1530.8	1	-2.2	562	NRagged	329.64	92.86	1.6	2.43	323	>WP_000500957.1 MULTISPECIES: succinate dehydrogenase flavoprotein subunit [Acinetobacter]	1213	NS_438_AB_ATC17978_HILIC_3.26733.26733.3	controllerType=0 controllerNumber=1 scan=26733	66.435	Trypsin	B3	ADHPTYSYGRR	T{+208}	208	208.174	208.17	208.174
77474:2	87	P.NISASVAQLT{+209.076}AC[+57.021]IK.E	NA	C[+57], T{+209}	842.936	2	1684.86	1684.86	0	0	87	NRagged	339.45	11.72	11.72	2.68	86	>WP_000896679.1 MULTISPECIES: NADP-dependent isocitrate dehydrogenase [Acinetobacter]	1985	NS_438_AB_ATC17978_HILIC_3.71568.71568.2	controllerType=0 controllerNumber=1 scan=71568	156.812	Trypsin	B3	NISASVAQLTACIK	,T{+209}	,+209	209.076	209.08	209.076
21370:3	19	D.AQGYGS{+209.096}SNPIADNSTASGREQNR.R	NA	S{+209}	864.066	3	2590.18	2589.18	1	-1.3	185	NRagged	428.51	18.39	0.8	5.08	170	>WP_001202415.1 MULTISPECIES: outer membrane protein [Acinetobacter]	2912	NS_438_AB_ATC17978_HILIC_2.22217.22217.3	controllerType=0 controllerNumber=1 scan=22217	56.2779	Trypsin	B2	AQGYGSSNPIADNSTASGREQNR	S{+209}	209	209.096	209.1	209.096
20658:3	33	D.AQGYGS{+209.099}SNPIADNSTASGREQNR.R	NA	S{+209}	864.067	3	2590.19	2589.19	1	-1.3	185	NRagged	472.34	49.24	0.8	6.46	180	>WP_001202415.1 MULTISPECIES: outer membrane protein [Acinetobacter]	2912	NS_438_AB_ATC17978_HILIC_1.22026.22026.3	controllerType=0 controllerNumber=1 scan=22026	56.2914	Trypsin	B1	AQGYGSSNPIADNSTASGREQNR	S{+209}	209	209.099	209.1	209.099
87069:5	13	I.PAPDVGTNANIMGWMMDTYS{+209.105}TSQGHTVTGVVTGKPVHLGGSLGR.V	NA	S{+209}	942.462	5	4708.28	4706.28	2	-1.4	149	NRagged	934.84	934.84	0	17.16	142	>WP_001281781.1 MULTISPECIES: Glu/Leu/Phe/Val dehydrogenase [Acinetobacter]	3092	NS_438_AB_ATC17978_HILIC_1.80088.80088.5	controllerType=0 controllerNumber=1 scan=80088	171.397	Trypsin	B1	PAPDVGTNANIMGWMMDTYSTSQGHTVTGVVTGKPVHLGGSLGR	S{+209}	209	209.105	209.1	209.105
80759:3	32	Y.AYNS{+209.111}AVAAVEHAGLKAEDLADNPR.Y	NA	S{+209}	898.452	3	2693.34	2691.34	2	-2.5	74	NRagged	489.84	17.88	0	5.18	150	>WP_000832710.1 MULTISPECIES: beta-ketoacyl-ACP synthase II [Acinetobacter]	1818	NS_438_AB_ATC17978_HILIC_3.74143.74143.4	controllerType=0 controllerNumber=1 scan=74143	161.543	Trypsin	B3	AYNSAVAAVEHAGLKAEDLADNPR	S{+209}	209	209.111	209.11	209.111
36363:4	896	L.SGYTAISDGNGTTDC[+57.021]NGHGT{+209.133}HVAGTVGGTTYGVAK.S	NA	C[+57], T{+209}	898.919	4	3592.65	3592.65	0	0	170	NRagged	346.25	57.45	0	3.58	7	>WP_005135159.1 S8 family peptidase [Acinetobacter baumannii]	3297	NS_438_AB_ATC17978_HILIC_2.36626.36626.4	controllerType=0 controllerNumber=1 scan=36626	88.0883	Trypsin	B2	SGYTAISDGNGTTDCNGHGTHVAGTVGGTTYGVAK	,T{+209}	,+209	209.133	209.13	209.133
61016:3	47	T.HVQDHT{+209.144}GTIFNADGIDLVALR.D	NA	T{+209}	834.444	3	2501.32	2501.32	0	0	245	NRagged	353.96	80.72	0	5.22	69	>WP_001281781.1 MULTISPECIES: Glu/Leu/Phe/Val dehydrogenase [Acinetobacter]	3092	NS_438_AB_ATC17978_HILIC_2.57921.57921.3	controllerType=0 controllerNumber=1 scan=57921	131.312	Trypsin	B2	HVQDHTGTIFNADGIDLVALR	T{+209}	209	209.144	209.14	209.144
89812:2	194	V.ASGAGAAALS{+209.152}C[+57.021]LDLLC[+57.021]ALGVNK.E	NA	C[+57]*2, S{+209}	1172.12	2	2343.24	2341.24	2	-2.9	193	NRagged	359.86	7.23	0	4.97	21	>WP_000342684.1 MULTISPECIES: NADP-dependent malic enzyme [Acinetobacter]	920	NS_438_AB_ATC17978_HILIC_2.80686.80686.2	controllerType=0 controllerNumber=1 scan=80686	174.635	Trypsin	B2	ASGAGAAALSCLDLLCALGVNK	*2,S{+209}	*2,+209	209.152	209.15	209.152
91336:2	27	V.ALGLSAGELVS{+209.152}LAWASASTFR.G	NA	S{+209}	1159.64	2	2318.27	2316.27	2	-2.9	452	NRagged	510.45	26.62	0	5	178	>WP_000064282.1 catalase/peroxidase HPI [Acinetobacter baumannii]	237	NS_438_AB_ATC17978_HILIC_1.83337.83337.2	controllerType=0 controllerNumber=1 scan=83337	175.664	Trypsin	B1	ALGLSAGELVSLAWASASTFR	S{+209}	209	209.152	209.15	209.152
30618:7	718	L.QDNPEKPGIAGYHENS{+209.160}LYGAGHVGTRPAIQQEHPEWR.L	NA	S{+209}	622.313	7	4350.15	4348.15	2	-1.5	237	NRagged	530.38	58.49	0	5.54	4	>WP_000771825.1 MULTISPECIES: bifunctional riboflavin kinase/FAD synthetase [Acinetobacter]	1696	NS_438_AB_ATC17978_HILIC_2.31762.31762.7	controllerType=0 controllerNumber=1 scan=31762	78.4288	Trypsin	B2	QDNPEKPGIAGYHENSLYGAGHVGTRPAIQQEHPEWR	S{+209}	209	209.16	209.16	209.16
14583:4	58	T.HFSVHFS{+209.268}DENGDKGGDK.D	NA	S{+209}	522.279	4	2086.09	2085.09	1	-1.6	41	NRagged	442.4	121.37	0	5.48	65	>WP_001985299.1 MULTISPECIES: HPF/RaiA family ribosome-associated protein [Acinetobacter]	3185	NS_438_AB_ATC17978_HILIC_2.15558.15558.4	controllerType=0 controllerNumber=1 scan=15558	40.52	Trypsin	B2	HFSVHFSDENGDKGGDK	S{+209}	209	209.268	209.27	209.268
60192:3	30	V.PEYFTGT{+209.460}LLTSHEIK.D	NA	T{+209}	649.455	3	1946.35	1945.35	1	-1.7	152	NRagged	358.55	163.08	0	5.65	130	>WP_000910001.1 outer membrane porin, OprD family [Acinetobacter baumannii]	2014	NS_438_AB_ATC17978_HILIC_1.58508.58508.3	controllerType=0 controllerNumber=1 scan=58508	131.477	Trypsin	B1	PEYFTGTLLTSHEIK	T{+209}	209	209.46	209.46	209.46
55276:2	2	L.PTNVLEQT{+209.624}LAR.V	NA	T{+210}	726.658	2	1452.31	1451.31	1	-2.3	446	NRagged	359.07	359.07	3.56	4.33	276	>WP_000500957.1 MULTISPECIES: succinate dehydrogenase flavoprotein subunit [Acinetobacter]	1213	NS_438_AB_ATC17978_HILIC_2.53157.53157.4	controllerType=0 controllerNumber=1 scan=53157	121.361	Trypsin	B2	PTNVLEQTLAR	T{+210}	210	209.624	209.62	209.624
90937:2	283	V.LVGMNSVILDYAEIGENT{+209.640}IIGANSLVK.T	NA	T{+210}	1523.07	2	3045.14	3043.14	2	-2.2	96	NRagged	362.38	8.09	0	5.38	30	>WP_001112273.1 carbonic anhydrase [Acinetobacter baumannii]	2620	NS_438_AB_ATC17978_HILIC_3.82234.82234.2	controllerType=0 controllerNumber=1 scan=82234	175.398	Trypsin	B3	LVGMNSVILDYAEIGENTIIGANSLVK	T{+210}	210	209.64	209.64	209.64
68209:4	163	T.PC[+57.021]GAPYYQVDPTYTPQSDNT{+210.039}IPEPQDDNTDSYIR.E	NA	C[+57], T{+210}	1032.69	4	4127.75	4127.75	0	0	741	NRagged	388.25	152.26	0	6	35	>WP_000667412.1 MULTISPECIES: penicillin-binding protein 1B [Acinetobacter]	1488	NS_438_AB_ATC17978_HILIC_1.64895.64895.4	controllerType=0 controllerNumber=1 scan=64895	143.296	Trypsin	B1	PCGAPYYQVDPTYTPQSDNTIPEPQDDNTDSYIR	,T{+210}	,+210	210.039	210.04	210.039
20310:4	658	V.KFEGC[+57.021]YHGHS{+210.048}DSLLVK.A	NA	C[+57], S{+210}	522.743	4	2087.95	2086.95	1	-1.6	140	NRagged	409.08	21.64	0	4.17	7	>WP_000059223.1 MULTISPECIES: glutamate-1-semialdehyde 2,1-aminomutase [Acinetobacter]	213	NS_438_AB_ATC17978_HILIC_3.21402.21402.4	controllerType=0 controllerNumber=1 scan=21402	54.044	Trypsin	B3	KFEGCYHGHSDSLLVK	,S{+210}	,+210	210.048	210.05	210.048
78682:3	189	L.PVHSIAS{+210.053}GLDYPGVGPQHSFLK.D	NA	S{+210}	839.42	3	2516.25	2516.25	0	0	305	NRagged	664.48	201.85	0	9.98	38	>WP_001164648.1 tryptophan synthase subunit beta [Acinetobacter baumannii]	2772	NS_438_AB_ATC17978_HILIC_1.73374.73374.3	controllerType=0 controllerNumber=1 scan=73374	159.076	Trypsin	B1	PVHSIASGLDYPGVGPQHSFLK	S{+210}	210	210.053	210.05	210.053
59657:2	247	V.LC[+57.021]DTLT{+210.064}YIK.R	NA	C[+57], T{+210}	669.326	2	1337.65	1336.65	1	-2.5	340	NRagged	315.46	41.5	0	1.41	24	>WP_000673449.1 MULTISPECIES: leucyl aminopeptidase [Acinetobacter]	1500	NS_438_AB_ATC17978_HILIC_3.57173.57173.2	controllerType=0 controllerNumber=1 scan=57173	129.115	Trypsin	B3	LCDTLTYIK	,T{+210}	,+210	210.064	210.06	210.064
51956:4	793	L.EVQHVIEDGALVAVHS{+210.065}K.L	NA	S{+210}	511.264	4	2042.04	2041.04	1	-1.6	64	NRagged	376.82	163.52	0	5.92	7	>WP_000059273.1 MULTISPECIES: polyketide cyclase [Acinetobacter]	214	NS_438_AB_ATC17978_HILIC_2.50237.50237.4	controllerType=0 controllerNumber=1 scan=50237	115.374	Trypsin	B2	EVQHVIEDGALVAVHSK	S{+210}	210	210.065	210.06	210.065
15194:3	86	L.HADHEQNAS{+210.069}TSTVR.L	NA	S{+210}	588.598	3	1763.78	1762.78	1	-1.9	230	NRagged	409.85	208.09	0	5.84	53	>WP_001287579.1 MULTISPECIES: citrate (Si)-synthase [Acinetobacter]	3116	NS_438_AB_ATC17978_HILIC_2.16133.16133.3	controllerType=0 controllerNumber=1 scan=16133	41.8075	Trypsin	B2	HADHEQNASTSTVR	S{+210}	210	210.069	210.07	210.069
86052:3	445	H.LT{+210.071}AINQYFLHSR.M	NA	T{+210}	558.288	3	1672.85	1672.85	0	0	19	NRagged	301.33	40.8	7.6	4	17	>WP_000678124.1 bacterioferritin [Acinetobacter baumannii]	1505	NS_438_AB_ATC17978_HILIC_3.78461.78461.6	controllerType=0 controllerNumber=1 scan=78461	169.854	Trypsin	B3	LTAINQYFLHSR	T{+210}	210	210.071	210.07	210.071
58449:3	65	V.NSS{+210.086}STQQVNGLSSGAQAEENKDENLLDQIPR.W	NA	S{+210}	1180.89	3	3540.67	3539.67	1	-0.9	31	NRagged	468.89	11.3	2.67	6.29	87	>WP_000846676.1 MULTISPECIES: hypothetical protein [Acinetobacter]	1857	NS_438_AB_ATC17978_HILIC_3.56123.56123.3	controllerType=0 controllerNumber=1 scan=56123	126.965	Trypsin	B3	NSSSTQQVNGLSSGAQAEENKDENLLDQIPR	S{+210}	210	210.086	210.09	210.086
70545:3	11	P.VGWT{+210.086}WDEYRER.A	NA	T{+210}	569.931	3	1707.78	1706.78	1	-2	278	NRagged	329.7	48.62	0	3.92	255	>WP_000214181.1 MULTISPECIES: urocanate hydratase [Acinetobacter]	759	NS_438_AB_ATC17978_HILIC_1.66889.66889.3	controllerType=0 controllerNumber=1 scan=66889	147.178	Trypsin	B1	VGWTWDEYRER	T{+210}	210	210.086	210.09	210.086
71100:3	10	P.VGWT{+210.086}WDEYRER.A	NA	T{+210}	569.931	3	1707.78	1706.78	1	-2	278	NRagged	332.62	34.82	5.11	2.62	241	>WP_000214181.1 MULTISPECIES: urocanate hydratase [Acinetobacter]	759	NS_438_AB_ATC17978_HILIC_3.66392.66392.3	controllerType=0 controllerNumber=1 scan=66392	146.954	Trypsin	B3	VGWTWDEYRER	T{+210}	210	210.086	210.09	210.086
58202:3	65	V.NSSST{+210.088}QQVNGLSSGAQAEENKDENLLDQIPR.W	NA	T{+210}	1180.9	3	3540.67	3539.67	1	-0.9	31	NRagged	357.77	9.92	1.08	6.07	87	>WP_000846676.1 MULTISPECIES: hypothetical protein [Acinetobacter]	1857	NS_438_AB_ATC17978_HILIC_3.55874.55874.3	controllerType=0 controllerNumber=1 scan=55874	126.413	Trypsin	B3	NSSSTQQVNGLSSGAQAEENKDENLLDQIPR	T{+210}	210	210.088	210.09	210.088
37198:4	85	V.TGIHNEDT{+210.089}IEQYRINGLR.L	NA	T{+210}	586.046	4	2341.16	2339.16	2	-2.9	312	NRagged	362.69	121.31	0	5.37	73	>WP_000131399.1 MULTISPECIES: argininosuccinate synthase [Acinetobacter]	502	NS_438_AB_ATC17978_HILIC_1.37865.37865.4	controllerType=0 controllerNumber=1 scan=37865	90.3017	Trypsin	B1	TGIHNEDTIEQYRINGLR	T{+210}	210	210.089	210.09	210.089
70112:2	206	I.VVAGFQGFDANGNT{+210.089}TTLGR.G	NA	T{+210}	1068.52	2	2136.04	2135.04	1	-1.6	132	NRagged	374.45	34.73	0.8	4.54	32	>WP_001185176.1 MULTISPECIES: aspartate kinase [Acinetobacter]	2847	NS_438_AB_ATC17978_HILIC_3.65596.65596.2	controllerType=0 controllerNumber=1 scan=65596	145.438	Trypsin	B3	VVAGFQGFDANGNTTTLGR	T{+210}	210	210.089	210.09	210.089
13670:4	598	N.VEENT{+210.094}NKPATKLESEDK.N	NA	T{+210}	536.268	4	2142.05	2142.05	0	0	286	NRagged	337.51	27.8	1.32	3.95	10	>WP_001008609.1 MULTISPECIES: hypothetical protein [Acinetobacter]	2253	NS_438_AB_ATC17978_HILIC_2.14718.14718.3	controllerType=0 controllerNumber=1 scan=14718	38.7154	Trypsin	B2	VEENTNKPATKLESEDK	T{+210}	210	210.094	210.09	210.094
21310:3	22	D.AQGYGS{+210.096}SNPIADNSTASGREQNR.R	NA	S{+210}	864.066	3	2590.18	2590.18	0	0	185	NRagged	386.96	24.57	0.8	3.77	187	>WP_001202415.1 MULTISPECIES: outer membrane protein [Acinetobacter]	2912	NS_438_AB_ATC17978_HILIC_3.22275.22275.3	controllerType=0 controllerNumber=1 scan=22275	55.9736	Trypsin	B3	AQGYGSSNPIADNSTASGREQNR	S{+210}	210	210.096	210.1	210.096
21304:3	22	D.AQGYGS{+210.098}SNPIADNSTASGREQNR.R	NA	S{+210}	864.4	3	2591.18	2590.18	1	-1.3	185	NRagged	577.15	3.83	0.67	6.97	187	>WP_001202415.1 MULTISPECIES: outer membrane protein [Acinetobacter]	2912	NS_438_AB_ATC17978_HILIC_3.22268.22268.3	controllerType=0 controllerNumber=1 scan=22268	55.9552	Trypsin	B3	AQGYGSSNPIADNSTASGREQNR	S{+210}	210	210.098	210.1	210.098
80845:2	776	V.EQMT{+210.099}DSC[+57.021]GEANYGDSLTC[+57.021]YNEVIAK.H	NA	C[+57]*2, T{+210}	1533.14	2	3065.28	3065.28	0	0	31	NRagged	300.26	20.8	6.27	4.27	7	>WP_000734955.1 MULTISPECIES: hypothetical protein [Acinetobacter]	1611	NS_438_AB_ATC17978_HILIC_3.74239.74239.2	controllerType=0 controllerNumber=1 scan=74239	161.743	Trypsin	B3	EQMTDSCGEANYGDSLTCYNEVIAK	*2,T{+210}	*2,+210	210.099	210.1	210.099
43796:2	66	V.KLDDDDEEEES{+210.100}EGDDDSEGDSGPDPEVAK.V	NA	S{+210}	1667.16	2	3333.3	3333.3	0	0	203	NRagged	301.73	14.79	1.9	4.78	101	>WP_001281941.1 MULTISPECIES: RNA polymerase sigma factor RpoD [Acinetobacter]	3093	NS_438_AB_ATC17978_HILIC_3.43380.43380.2	controllerType=0 controllerNumber=1 scan=43380	101.407	Trypsin	B3	KLDDDDEEEESEGDDDSEGDSGPDPEVAK	S{+210}	210	210.1	210.1	210.1
20624:3	33	D.AQGYGS{+210.101}SNPIADNSTASGREQNR.R	NA	S{+210}	864.401	3	2591.19	2590.19	1	-1.3	185	NRagged	491.28	25.65	0.8	5.45	180	>WP_001202415.1 MULTISPECIES: outer membrane protein [Acinetobacter]	2912	NS_438_AB_ATC17978_HILIC_1.21987.21987.3	controllerType=0 controllerNumber=1 scan=21987	56.2135	Trypsin	B1	AQGYGSSNPIADNSTASGREQNR	S{+210}	210	210.101	210.1	210.101
05115:3	4	V.LAKPGT{+210.101}IKPHTK.F	NA	T{+210}	500.968	3	1500.89	1500.89	0	0	295	NRagged	446.49	23.88	23.88	4.02	295	>WP_001029610.1 MULTISPECIES: elongation factor Tu [Acinetobacter]	2339	NS_438_AB_ATC17978_HILIC_3.6439.6439.3	controllerType=0 controllerNumber=1 scan=6439	21.6181	Trypsin	B3	LAKPGTIKPHTK	T{+210}	210	210.101	210.1	210.101
90826:2	343	V.GS{+210.102}LDELLATADVVTLHVPDVPSTR.N	NA	S{+210}	1358.21	2	2715.42	2715.42	0	0	196	NRagged	303.27	84.04	67.57	5.08	16	>WP_000077814.1 MULTISPECIES: phosphoglycerate dehydrogenase [Acinetobacter]	295	NS_438_AB_ATC17978_HILIC_2.81440.81440.2	controllerType=0 controllerNumber=1 scan=81440	175.586	Trypsin	B2	GSLDELLATADVVTLHVPDVPSTR	S{+210}	210	210.102	210.1	210.102
04636:3	5	V.LAKPGT{+210.102}IKPHTK.F	NA	T{+210}	500.969	3	1500.89	1500.89	0	0	295	NRagged	343.43	13.62	13.62	4.56	283	>WP_001029610.1 MULTISPECIES: elongation factor Tu [Acinetobacter]	2339	NS_438_AB_ATC17978_HILIC_1.6077.6077.3	controllerType=0 controllerNumber=1 scan=6077	21.5563	Trypsin	B1	LAKPGTIKPHTK	T{+210}	210	210.102	210.1	210.102
91249:2	198	V.GS{+210.103}LDELLATADVVTLHVPDVPSTR.N	NA	S{+210}	1358.21	2	2715.42	2715.42	0	0	196	NRagged	401.84	47.8	47.8	5.38	22	>WP_000077814.1 MULTISPECIES: phosphoglycerate dehydrogenase [Acinetobacter]	295	NS_438_AB_ATC17978_HILIC_1.83269.83269.2	controllerType=0 controllerNumber=1 scan=83269	175.584	Trypsin	B1	GSLDELLATADVVTLHVPDVPSTR	S{+210}	210	210.103	210.1	210.103
91105:2	207	V.GS{+210.104}LDELLATADVVTLHVPDVPSTR.N	NA	S{+210}	1358.22	2	2715.42	2715.42	0	0	196	NRagged	504.53	39.16	39.16	4.63	26	>WP_000077814.1 MULTISPECIES: phosphoglycerate dehydrogenase [Acinetobacter]	295	NS_438_AB_ATC17978_HILIC_3.82357.82357.2	controllerType=0 controllerNumber=1 scan=82357	175.554	Trypsin	B3	GSLDELLATADVVTLHVPDVPSTR	S{+210}	210	210.104	210.1	210.104
18258:4	765	V.AGNQEHT{+210.104}VSTESEFSPNHLK.F	NA	T{+210}	606.288	4	2422.13	2422.13	0	0	83	NRagged	325.3	24.85	0.02	5.1	8	>WP_000669951.1 MULTISPECIES: DUF2846 domain-containing protein [Acinetobacter]	1495	NS_438_AB_ATC17978_HILIC_1.19852.19852.4	controllerType=0 controllerNumber=1 scan=19852	51.5307	Trypsin	B1	AGNQEHTVSTESEFSPNHLK	T{+210}	210	210.104	210.1	210.104
20828:3	22	D.AQGYGS{+210.105}SNPIADNSTASGREQNR.R	NA	S{+210}	864.069	3	2590.19	2590.19	0	0	185	NRagged	401.27	18.45	0.8	4.93	187	>WP_001202415.1 MULTISPECIES: outer membrane protein [Acinetobacter]	2912	NS_438_AB_ATC17978_HILIC_3.21832.21832.3	controllerType=0 controllerNumber=1 scan=21832	54.9332	Trypsin	B3	AQGYGSSNPIADNSTASGREQNR	S{+210}	210	210.105	210.1	210.105
21294:3	22	D.AQGYGS{+210.108}SNPIADNSTASGREQNR.R	NA	S{+210}	864.403	3	2591.2	2590.2	1	-1.3	185	NRagged	437.89	14.54	3.24	4.15	187	>WP_001202415.1 MULTISPECIES: outer membrane protein [Acinetobacter]	2912	NS_438_AB_ATC17978_HILIC_3.22256.22256.3	controllerType=0 controllerNumber=1 scan=22256	55.9325	Trypsin	B3	AQGYGSSNPIADNSTASGREQNR	S{+210}	210	210.108	210.11	210.108
21323:3	19	D.AQGYGS{+210.108}SNPIADNSTASGREQNR.R	NA	S{+210}	864.736	3	2592.2	2590.2	2	-2.6	185	NRagged	484.01	44.6	3.71	4.83	170	>WP_001202415.1 MULTISPECIES: outer membrane protein [Acinetobacter]	2912	NS_438_AB_ATC17978_HILIC_2.22156.22156.3	controllerType=0 controllerNumber=1 scan=22156	56.1104	Trypsin	B2	AQGYGSSNPIADNSTASGREQNR	S{+210}	210	210.108	210.11	210.108
16461:4	177	A.PVATQSAPAASTSGT{+210.112}DKLTKEQEAENAK.V	NA	T{+210}	761.385	4	3042.52	3040.52	2	-2.2	335	NRagged	1018.35	217.88	1.17	18.58	23	>WP_001166132.1 biotin/lipoyl-binding protein [Acinetobacter baumannii]	2778	NS_438_AB_ATC17978_HILIC_1.17973.17973.4	controllerType=0 controllerNumber=1 scan=17973	47.0193	Trypsin	B1	PVATQSAPAASTSGTDKLTKEQEAENAK	T{+210}	210	210.112	210.11	210.112
79424:3	286	L.PVHSIAS{+210.113}GLDYPGVGPQHSFLK.D	NA	S{+210}	840.107	3	2518.31	2516.31	2	-2.7	305	NRagged	621.28	198.59	8.87	7.48	27	>WP_001164648.1 tryptophan synthase subunit beta [Acinetobacter baumannii]	2772	NS_438_AB_ATC17978_HILIC_3.73082.73082.3	controllerType=0 controllerNumber=1 scan=73082	159.571	Trypsin	B3	PVHSIASGLDYPGVGPQHSFLK	S{+210}	210	210.113	210.11	210.113
33446:5	83	V.MFS{+210.114}HINISKLPASATERHPQIAGAK.A	NA	S{+210}	584.116	5	2916.55	2914.55	2	-2.3	70	NRagged	564.24	90.1	4.47	7.1	42	>WP_001164616.1 MULTISPECIES: oxygen-dependent coproporphyrinogen oxidase [Acinetobacter]	2771	NS_438_AB_ATC17978_HILIC_2.34185.34185.5	controllerType=0 controllerNumber=1 scan=34185	83.2598	Trypsin	B2	MFSHINISKLPASATERHPQIAGAK	S{+210}	210	210.114	210.11	210.114
38244:4	450	V.TGSGQLTEDNIKDT{+210.114}LREVR.M	NA	T{+210}	586.307	4	2342.21	2342.21	0	0	17	NRagged	466.16	103.77	1.2	4.92	15	>WP_000460625.1 MULTISPECIES: signal recognition particle protein [Acinetobacter]	1139	NS_438_AB_ATC17978_HILIC_3.38256.38256.4	controllerType=0 controllerNumber=1 scan=38256	90.656	Trypsin	B3	TGSGQLTEDNIKDTLREVR	T{+210}	210	210.114	210.11	210.114
24668:4	54	E.GKDDET{+210.115}GEDLVQRPDDQEETIR.K	NA	T{+210}	689.826	4	2756.28	2755.28	1	-1.2	144	NRagged	504.11	68.26	17.04	6.74	74	>WP_001220244.1 MULTISPECIES: adenylate kinase [Acinetobacter]	2956	NS_438_AB_ATC17978_HILIC_2.25614.25614.4	controllerType=0 controllerNumber=1 scan=25614	64.0713	Trypsin	B2	GKDDETGEDLVQRPDDQEETIR	T{+210}	210	210.115	210.12	210.115
63790:4	541	N.VEGILT{+210.118}AEEIHEIEHHIGHYPYPR.A	NA	T{+210}	763.639	4	3051.53	3049.53	2	-2.2	13	NRagged	417.23	3.05	0	5.45	11	>WP_000973142.1 MULTISPECIES: NADH-quinone oxidoreductase subunit NuoE [Acinetobacter]	2157	NS_438_AB_ATC17978_HILIC_1.61349.61349.4	controllerType=0 controllerNumber=1 scan=61349	136.858	Trypsin	B1	VEGILTAEEIHEIEHHIGHYPYPR	T{+210}	210	210.118	210.12	210.118
08889:3	1091	V.VMHS{+210.125}VQDGQADRR.E	NA	S{+210}	570.619	3	1709.84	1708.84	1	-2	127	NRagged	338.74	87.13	0	5.64	4	>WP_001043260.1 MULTISPECIES: sulfonamide-resistant dihydropteroate synthase Sul2 [Bacteria]	2372	NS_438_AB_ATC17978_HILIC_2.10486.10486.3	controllerType=0 controllerNumber=1 scan=10486	30.4661	Trypsin	B2	VMHSVQDGQADRR	S{+210}	210	210.125	210.12	210.125
12634:4	35	V.EGS{+210.142}LAEHYVLKKED.-	NA	S{+210}	457.744	4	1827.95	1827.95	0	0	146	Non	311.11	50.23	50.23	3.49	111	>WP_000749178.1 MULTISPECIES: copper resistance protein NlpE [Acinetobacter]	1649	NS_438_AB_ATC17978_HILIC_3.13795.13795.4	controllerType=0 controllerNumber=1 scan=13795	36.5052	Trypsin	B3	EGSLAEHYVLKKED	S{+210}	210	210.142	210.14	210.142
51543:3	924	L.EVQHVIEDGALVAVHS{+210.152}K.L	NA	S{+210}	681.379	3	2042.12	2041.12	1	-1.6	64	NRagged	401.58	289.84	0	5.57	6	>WP_000059273.1 MULTISPECIES: polyketide cyclase [Acinetobacter]	214	NS_438_AB_ATC17978_HILIC_3.50062.50062.3	controllerType=0 controllerNumber=1 scan=50062	114.362	Trypsin	B3	EVQHVIEDGALVAVHSK	S{+210}	210	210.152	210.15	210.152
88495:5	11	V.SEIVETSASVHVDLDRVT{+210.154}PVIPEDVNFPEGGVNIRWPDHGIQQEER.L	NA	T{+210}	1075.95	5	5375.71	5375.71	0	0	214	NRagged	506.66	109.4	8.4	5.47	183	>WP_005135411.1 indolepyruvate ferredoxin oxidoreductase family protein [Acinetobacter baumannii]	3329	NS_438_AB_ATC17978_HILIC_3.80362.80362.5	controllerType=0 controllerNumber=1 scan=80362	173.335	Trypsin	B3	SEIVETSASVHVDLDRVTPVIPEDVNFPEGGVNIRWPDHGIQQEER	T{+210}	210	210.154	210.15	210.154
37280:4	85	V.TGIHNEDT{+210.157}IEQYRINGLR.L	NA	T{+210}	586.063	4	2341.23	2339.23	2	-2.9	312	NRagged	329.2	191.46	0	5.92	73	>WP_000131399.1 MULTISPECIES: argininosuccinate synthase [Acinetobacter]	502	NS_438_AB_ATC17978_HILIC_1.37936.37936.4	controllerType=0 controllerNumber=1 scan=37936	90.434	Trypsin	B1	TGIHNEDTIEQYRINGLR	T{+210}	210	210.157	210.16	210.157
63961:6	845	L.GIT{+210.157}NHGIFHSIYFFDPNGHRLELTYNDAHAEEK.I	NA	T{+210}	676.504	6	4053.99	4052.99	1	-0.8	114	NRagged	383.77	17.82	0	6.03	6	>WP_000141645.1 MULTISPECIES: VOC family protein [Acinetobacter]	542	NS_438_AB_ATC17978_HILIC_3.60608.60608.6	controllerType=0 controllerNumber=1 scan=60608	135.952	Trypsin	B3	GITNHGIFHSIYFFDPNGHRLELTYNDAHAEEK	T{+210}	210	210.157	210.16	210.157
90193:4	571	L.LENGTEEIVYVSGGVLEVQPHVVTVLADT{+210.158}AIRADNLDEAAILEAR.K	NA	T{+210}	1250.92	4	5000.65	4999.65	1	-0.7	54	NRagged	698.11	69.16	0	9.88	7	>WP_000224542.1 MULTISPECIES: F0F1 ATP synthase subunit epsilon [Acinetobacter]	782	NS_438_AB_ATC17978_HILIC_3.81689.81689.4	controllerType=0 controllerNumber=1 scan=81689	174.821	Trypsin	B3	LENGTEEIVYVSGGVLEVQPHVVTVLADTAIRADNLDEAAILEAR	T{+210}	210	210.158	210.16	210.158
89402:5	103	L.AMDAVQQANS{+210.160}GHPGAPMGMADIADVVWREFLNHNPNNPQWANR.D	NA	S{+210}	988.275	5	4937.34	4937.34	0	0	18	NRagged	369.89	84.82	0	5.59	70	>WP_000211068.1 MULTISPECIES: transketolase [Acinetobacter]	748	NS_438_AB_ATC17978_HILIC_3.81073.81073.5	controllerType=0 controllerNumber=1 scan=81073	174.177	Trypsin	B3	AMDAVQQANSGHPGAPMGMADIADVVWREFLNHNPNNPQWANR	S{+210}	210	210.16	210.16	210.16
89559:4	83	L.AMDAVQQANS{+210.171}GHPGAPMGMADIADVVWREFLNHNPNNPQWANR.D	NA	S{+210}	1235.09	4	4937.35	4937.35	0	0	18	NRagged	386.9	86.02	0	6.23	69	>WP_000211068.1 MULTISPECIES: transketolase [Acinetobacter]	748	NS_438_AB_ATC17978_HILIC_1.81998.81998.4	controllerType=0 controllerNumber=1 scan=81998	174.193	Trypsin	B1	AMDAVQQANSGHPGAPMGMADIADVVWREFLNHNPNNPQWANR	S{+210}	210	210.171	210.17	210.171
37110:4	6	V.FEGEHVNRGET{+210.197}ISDGPQNPHDILR.L	NA	T{+210}	733.13	4	2929.5	2927.5	2	-2.3	1195	NRagged	567.62	188.32	0	6.45	189	>WP_000653927.1 MULTISPECIES: DNA-directed RNA polymerase subunit beta' [Acinetobacter]	1471	NS_438_AB_ATC17978_HILIC_3.37272.37272.4	controllerType=0 controllerNumber=1 scan=37272	88.6497	Trypsin	B3	FEGEHVNRGETISDGPQNPHDILR	T{+210}	210	210.197	210.2	210.197
85372:2	560	V.GFIS{+210.747}IGDLVK.A	NA	S{+211}	630.679	2	1260.35	1259.35	1	-2.7	115	NRagged	332.11	186.6	0	2.64	10	>WP_000156920.1 MULTISPECIES: CBS domain-containing protein [Acinetobacter]	574	NS_438_AB_ATC17978_HILIC_3.77920.77920.2	controllerType=0 controllerNumber=1 scan=77920	168.733	Trypsin	B3	GFISIGDLVK	S{+211}	211	210.747	210.75	210.747
10331:2	96	V.NLGNAT{+211.011}GHPSR.V	NA	T{+211}	668.289	2	1335.57	1334.57	1	-2.5	366	NRagged	316.75	145.25	0	2.07	48	>WP_000994845.1 MULTISPECIES: adenosylhomocysteinase [Acinetobacter]	2218	NS_438_AB_ATC17978_HILIC_3.11812.11812.2	controllerType=0 controllerNumber=1 scan=11812	32.7374	Trypsin	B3	NLGNATGHPSR	T{+211}	211	211.011	211.01	211.011
05532:3	392	S.MTT{+211.024}APTVQAHDREK.Q	NA	T{+211}	599.606	3	1796.8	1795.8	1	-1.9	118	NRagged	401.19	21.37	0	4.47	13	>WP_000110473.1 SAM-dependent methyltransferase [Acinetobacter baumannii]	418	NS_438_AB_ATC17978_HILIC_3.6957.6957.3	controllerType=0 controllerNumber=1 scan=6957	22.9671	Trypsin	B3	MTTAPTVQAHDREK	T{+211}	211	211.024	211.02	211.024
65862:2	660	E.QGYLFVLEDT{+211.061}EAQR.V	NA	T{+211}	940.945	2	1880.88	1879.88	1	-1.8	56	NRagged	304.81	74.98	0	4.68	11	>WP_000973732.1 MULTISPECIES: arginine N-succinyltransferase [Acinetobacter]	2158	NS_438_AB_ATC17978_HILIC_3.62106.62106.2	controllerType=0 controllerNumber=1 scan=62106	138.782	Trypsin	B3	QGYLFVLEDTEAQR	T{+211}	211	211.061	211.06	211.061
38747:3	70	T.KDENDQHHLIPT{+211.071}SWIGEVK.E	NA	T{+211}	820.402	3	2459.19	2457.19	2	-2.7	39	NRagged	315.16	52.69	0.8	2.81	138	>WP_001094391.1 MULTISPECIES: DUF2171 domain-containing protein [Acinetobacter]	2567	NS_438_AB_ATC17978_HILIC_2.38642.38642.3	controllerType=0 controllerNumber=1 scan=38642	91.9964	Trypsin	B2	KDENDQHHLIPTSWIGEVK	T{+211}	211	211.071	211.07	211.071
19172:4	2	A.DGTIYQRPFGGHS{+211.076}ANYGDKPVPR.A	NA	S{+211}	687.084	4	2745.31	2743.31	2	-2.4	121	NRagged	365.4	52.5	0	4.54	323	>WP_000500957.1 MULTISPECIES: succinate dehydrogenase flavoprotein subunit [Acinetobacter]	1213	NS_438_AB_ATC17978_HILIC_3.20430.20430.4	controllerType=0 controllerNumber=1 scan=20430	51.9696	Trypsin	B3	DGTIYQRPFGGHSANYGDKPVPR	S{+211}	211	211.076	211.08	211.076
19241:5	2	A.DGTIYQRPFGGHS{+211.076}ANYGDKPVPR.A	NA	S{+211}	549.869	5	2745.31	2743.31	2	-2.4	121	NRagged	493.11	26.78	0.44	4.94	323	>WP_000500957.1 MULTISPECIES: succinate dehydrogenase flavoprotein subunit [Acinetobacter]	1213	NS_438_AB_ATC17978_HILIC_3.20487.20487.5	controllerType=0 controllerNumber=1 scan=20487	52.08	Trypsin	B3	DGTIYQRPFGGHSANYGDKPVPR	S{+211}	211	211.076	211.08	211.076
39115:3	39	S.PT{+211.089}GAVLHAMHYHQVNVK.A	NA	T{+211}	705.361	3	2114.07	2113.07	1	-1.6	539	NRagged	394.75	337.95	1.2	6.21	126	>WP_000126961.1 MULTISPECIES: malate synthase G [Acinetobacter]	478	NS_438_AB_ATC17978_HILIC_1.39714.39714.3	controllerType=0 controllerNumber=1 scan=39714	94.263	Trypsin	B1	PTGAVLHAMHYHQVNVK	T{+211}	211	211.089	211.09	211.089
22668:3	86	D.PDSATQDDSSNTTSDNT{+211.095}TPASAPAPQTTESNK.V	NA	T{+211}	1150.5	3	3449.49	3447.49	2	-1.9	107	NRagged	561.04	561.04	1.2	8.55	67	>WP_001178074.1 tetratricopeptide repeat protein [Acinetobacter baumannii]	2825	NS_438_AB_ATC17978_HILIC_1.24197.24197.3	controllerType=0 controllerNumber=1 scan=24197	61.5554	Trypsin	B1	PDSATQDDSSNTTSDNTTPASAPAPQTTESNK	T{+211}	211	211.095	211.09	211.095
21300:3	22	D.AQGYGS{+211.107}SNPIADNSTASGREQNR.R	NA	S{+211}	864.736	3	2592.19	2591.19	1	-1.3	185	NRagged	348.45	1.7	0.8	3.47	187	>WP_001202415.1 MULTISPECIES: outer membrane protein [Acinetobacter]	2912	NS_438_AB_ATC17978_HILIC_3.22263.22263.3	controllerType=0 controllerNumber=1 scan=22263	55.9446	Trypsin	B3	AQGYGSSNPIADNSTASGREQNR	S{+211}	211	211.107	211.11	211.107
84179:3	87	P.GDTVLGMS{+211.109}LAHGGHLTHGAK.V	NA	S{+211}	724.037	3	2170.1	2170.1	0	0	112	NRagged	596.53	102.02	4.74	6.99	46	>WP_000457893.1 MULTISPECIES: serine hydroxymethyltransferase [Acinetobacter]	1133	NS_438_AB_ATC17978_HILIC_1.77794.77794.3	controllerType=0 controllerNumber=1 scan=77794	167.137	Trypsin	B1	GDTVLGMSLAHGGHLTHGAK	S{+211}	211	211.109	211.11	211.109
11133:4	208	N.IHGGAC[+57.021]ALGHPVGS{+211.110}TGSR.I	NA	C[+57], S{+211}	487.246	4	1945.96	1944.96	1	-1.7	338	NRagged	473.2	21.44	3.2	5.18	26	>WP_000129971.1 MULTISPECIES: thiolase family protein [Acinetobacter]	493	NS_438_AB_ATC17978_HILIC_2.12407.12407.4	controllerType=0 controllerNumber=1 scan=12407	33.9398	Trypsin	B2	IHGGACALGHPVGSTGSR	,S{+211}	,+211	211.11	211.11	211.11
17254:4	137	A.PVATQSAPAASTSGT{+211.113}DKLTKEQEAENAK.V	NA	T{+211}	761.635	4	3043.52	3041.52	2	-2.2	335	NRagged	1025.02	22.99	0.88	16.66	32	>WP_001166132.1 biotin/lipoyl-binding protein [Acinetobacter baumannii]	2778	NS_438_AB_ATC17978_HILIC_3.18337.18337.4	controllerType=0 controllerNumber=1 scan=18337	46.7009	Trypsin	B3	PVATQSAPAASTSGTDKLTKEQEAENAK	T{+211}	211	211.113	211.11	211.113
87052:5	14	I.PAPDVGT{+211.119}NANIMGWMMDTYSTSQGHTVTGVVTGKPVHLGGSLGR.V	NA	T{+211}	942.665	5	4709.29	4708.29	1	-0.7	149	NRagged	769.73	12.61	3.49	10.96	113	>WP_001281781.1 MULTISPECIES: Glu/Leu/Phe/Val dehydrogenase [Acinetobacter]	3092	NS_438_AB_ATC17978_HILIC_3.79253.79253.5	controllerType=0 controllerNumber=1 scan=79253	171.401	Trypsin	B3	PAPDVGTNANIMGWMMDTYSTSQGHTVTGVVTGKPVHLGGSLGR	T{+211}	211	211.119	211.12	211.119
66971:5	201	L.LSENGQDLSEKIDPT{+211.124}ILKPYLHHLDGNSC[+57.021]R.Q	NA	C[+57], T{+211}	732.973	5	3660.84	3660.84	0	0	822	NRagged	412.75	39.48	7.2	5.6	33	>WP_000413578.1 RNA polymerase-associated protein RapA [Acinetobacter baumannii]	1049	NS_438_AB_ATC17978_HILIC_3.63039.63039.5	controllerType=0 controllerNumber=1 scan=63039	140.597	Trypsin	B3	LSENGQDLSEKIDPTILKPYLHHLDGNSCR	,T{+211}	,+211	211.124	211.12	211.124
38748:3	70	T.KDENDQHHLIPT{+211.129}SWIGEVK.E	NA	T{+211}	820.421	3	2459.25	2457.25	2	-2.7	39	NRagged	315.16	52.69	0.8	2.81	138	>WP_001094391.1 MULTISPECIES: DUF2171 domain-containing protein [Acinetobacter]	2567	NS_438_AB_ATC17978_HILIC_2.38642.38642.3	controllerType=0 controllerNumber=1 scan=38642	91.9964	Trypsin	B2	KDENDQHHLIPTSWIGEVK	T{+211}	211	211.129	211.13	211.129
11651:4	6	T.DS{+211.132}DGHAPVEFDRIR.I	NA	S{+211}	456.98	4	1824.9	1824.9	0	0	13	NRagged	398.35	398.35	15.22	7.51	213	>WP_000653927.1 MULTISPECIES: DNA-directed RNA polymerase subunit beta' [Acinetobacter]	1471	NS_438_AB_ATC17978_HILIC_1.13202.13202.4	controllerType=0 controllerNumber=1 scan=13202	36.3267	Trypsin	B1	DSDGHAPVEFDRIR	S{+211}	211	211.132	211.13	211.132
51456:6	2	V.YELEHLGMPFDRNADGT{+211.134}IYQRPFGGHSANYGDKPVPR.A	NA	T{+211}	737.196	6	4418.14	4416.14	2	-1.5	107	NRagged	467.96	114.92	4.8	5.11	323	>WP_000500957.1 MULTISPECIES: succinate dehydrogenase flavoprotein subunit [Acinetobacter]	1213	NS_438_AB_ATC17978_HILIC_3.49992.49992.6	controllerType=0 controllerNumber=1 scan=49992	114.254	Trypsin	B3	YELEHLGMPFDRNADGTIYQRPFGGHSANYGDKPVPR	T{+211}	211	211.134	211.13	211.134
24938:4	192	K.LES{+211.136}IELDDDVKPENAHVAR.T	NA	S{+211}	591.308	4	2362.21	2361.21	1	-1.4	202	Specific	508.73	60.4	27.63	5.38	23	>WP_000126807.1 MULTISPECIES: Dyp-type peroxidase [Acinetobacter]	476	NS_438_AB_ATC17978_HILIC_3.26044.26044.4	controllerType=0 controllerNumber=1 scan=26044	64.771	Trypsin	B3	LESIELDDDVKPENAHVAR	S{+211}	211	211.136	211.14	211.136
15364:2	659	V.TVES{+211.137}SESVDK.I	NA	S{+211}	646.325	2	1291.64	1291.64	0	0	42	NRagged	390	159.22	1.6	3.51	8	>WP_001985155.1 MULTISPECIES: heavy-metal-associated domain-containing protein [Gammaproteobacteria]	3181	NS_438_AB_ATC17978_HILIC_3.16264.16264.2	controllerType=0 controllerNumber=1 scan=16264	41.5896	Trypsin	B3	TVESSESVDK	S{+211}	211	211.137	211.14	211.137
66845:5	201	L.LSENGQDLSEKIDPT{+211.138}ILKPYLHHLDGNSC[+57.021]R.Q	NA	C[+57], T{+211}	732.976	5	3660.85	3660.85	0	0	822	NRagged	371.54	24.82	7.2	5.4	33	>WP_000413578.1 RNA polymerase-associated protein RapA [Acinetobacter baumannii]	1049	NS_438_AB_ATC17978_HILIC_3.62922.62922.5	controllerType=0 controllerNumber=1 scan=62922	140.367	Trypsin	B3	LSENGQDLSEKIDPTILKPYLHHLDGNSCR	,T{+211}	,+211	211.138	211.14	211.138
79468:6	283	V.GVEPAGHGLDTNMHSATLT{+211.146}LGKPSQIHGMAC[+57.021]YVLENEAGEPLPVHSIASGLDYPGVGPQHSFLK.D	NA	C[+57], T{+211}	1150.91	6	6900.41	6900.41	0	0	263	NRagged	663.87	0.23	0	7.69	22	>WP_001164648.1 tryptophan synthase subunit beta [Acinetobacter baumannii]	2772	NS_438_AB_ATC17978_HILIC_2.72652.72652.6	controllerType=0 controllerNumber=1 scan=72652	160.102	Trypsin	B2	GVEPAGHGLDTNMHSATLTLGKPSQIHGMACYVLENEAGEPLPVHSIASGLDYPGVGPQHSFLK	,T{+211}	,+211	211.146	211.15	211.146
42275:5	756	L.DLKTPTSGEEHRNLIS{+211.151}NLDHLTPR.D	NA	S{+211}	591.718	5	2954.56	2954.56	0	0	131	NRagged	557.66	139.9	0	5.79	6	>WP_000157724.1 MULTISPECIES: 7-carboxy-7-deazaguanine synthase QueE [Acinetobacter]	578	NS_438_AB_ATC17978_HILIC_3.41893.41893.5	controllerType=0 controllerNumber=1 scan=41893	98.2398	Trypsin	B3	DLKTPTSGEEHRNLISNLDHLTPR	S{+211}	211	211.151	211.15	211.151
53922:5	641	L.TAESENLDHET{+211.151}RHQIWSMLLR.G	NA	T{+211}	556.285	5	2777.4	2777.4	0	0	106	NRagged	333.64	42.61	0	5.81	7	>WP_002000780.1 MULTISPECIES: hypothetical protein [Acinetobacter]	3216	NS_438_AB_ATC17978_HILIC_1.53233.53233.5	controllerType=0 controllerNumber=1 scan=53233	121.137	Trypsin	B1	TAESENLDHETRHQIWSMLLR	T{+211}	211	211.151	211.15	211.151
32920:3	909	L.SGYTAISDGNGTTDC[+57.021]NGHGT{+211.151}HVAGTVGGTTYGVAK.S	NA	C[+57], T{+211}	1198.89	3	3594.67	3594.67	0	0	170	NRagged	503.44	27.06	0	4.18	4	>WP_005135159.1 S8 family peptidase [Acinetobacter baumannii]	3297	NS_438_AB_ATC17978_HILIC_3.33628.33628.3	controllerType=0 controllerNumber=1 scan=33628	81.3905	Trypsin	B3	SGYTAISDGNGTTDCNGHGTHVAGTVGGTTYGVAK	,T{+211}	,+211	211.151	211.15	211.151
42273:6	756	L.DLKTPTSGEEHRNLIS{+211.153}NLDHLTPR.D	NA	S{+211}	493.267	6	2954.57	2954.57	0	0	131	NRagged	766.73	172.59	0	11.53	6	>WP_000157724.1 MULTISPECIES: 7-carboxy-7-deazaguanine synthase QueE [Acinetobacter]	578	NS_438_AB_ATC17978_HILIC_3.41892.41892.6	controllerType=0 controllerNumber=1 scan=41892	98.2353	Trypsin	B3	DLKTPTSGEEHRNLISNLDHLTPR	S{+211}	211	211.153	211.15	211.153
47984:4	83	I.HVYTHDSIGLGEDGPT{+211.157}HQPIEQIASLR.G	NA	T{+211}	796.162	4	3181.63	3181.63	0	0	459	NRagged	514.93	110	0	6.16	69	>WP_000211068.1 MULTISPECIES: transketolase [Acinetobacter]	748	NS_438_AB_ATC17978_HILIC_1.47804.47804.4	controllerType=0 controllerNumber=1 scan=47804	110.237	Trypsin	B1	HVYTHDSIGLGEDGPTHQPIEQIASLR	T{+211}	211	211.157	211.16	211.157
06995:3	48	K.DT{+211.252}IIALHAEHQGR.W	NA	T{+211}	558.342	3	1673.01	1672.01	1	-2	4	Specific	750.09	750.09	0	11.72	86	>WP_000031230.1 glyceraldehyde-3-phosphate dehydrogenase [Acinetobacter baumannii]	111	NS_438_AB_ATC17978_HILIC_3.8426.8426.3	controllerType=0 controllerNumber=1 scan=8426	25.8439	Trypsin	B3	DTIIALHAEHQGR	T{+211}	211	211.252	211.25	211.252
40781:4	94	V.HYIIHDGEVIIVDEHT{+211.439}GR.T	NA	T{+211}	579.631	4	2315.5	2314.5	1	-1.4	322	NRagged	317.1	15.99	0	4	63	>WP_000881347.1 preprotein translocase subunit SecA [Acinetobacter baumannii]	1940	NS_438_AB_ATC17978_HILIC_3.40584.40584.4	controllerType=0 controllerNumber=1 scan=40584	95.5995	Trypsin	B3	HYIIHDGEVIIVDEHTGR	T{+211}	211	211.439	211.44	211.439
26424:3	134	K.GQTLQDPFLNS{+211.986}LRK.E	NA	S{+212}	610.625	3	1829.86	1828.86	1	-1.8	8	Specific	381.68	95.18	0	6.02	59	>WP_001983665.1 MULTISPECIES: RNA chaperone Hfq [Acinetobacter]	3157	NS_438_AB_ATC17978_HILIC_2.27614.27614.3	controllerType=0 controllerNumber=1 scan=27614	69.0438	Trypsin	B2	GQTLQDPFLNSLRK	S{+212}	212	211.986	211.99	211.986
05170:3	409	S.MTT{+212.027}APTVQAHDREK.Q	NA	T{+212}	599.607	3	1796.81	1796.81	0	0	118	NRagged	407.52	37.93	11.99	5.26	16	>WP_000110473.1 SAM-dependent methyltransferase [Acinetobacter baumannii]	418	NS_438_AB_ATC17978_HILIC_1.6784.6784.3	controllerType=0 controllerNumber=1 scan=6784	23.4852	Trypsin	B1	MTTAPTVQAHDREK	T{+212}	212	212.027	212.03	212.027
23212:2	36	V.AGT{+212.033}HVVGTVDGSSTNANTGAVTNTK.W	NA	T{+212}	1286.09	2	2571.18	2571.18	0	0	563	NRagged	344.07	81.8	45.44	5.2	86	>WP_005135700.1 TonB-dependent siderophore receptor [Acinetobacter baumannii]	3352	NS_438_AB_ATC17978_HILIC_2.24115.24115.2	controllerType=0 controllerNumber=1 scan=24115	60.6687	Trypsin	B2	AGTHVVGTVDGSSTNANTGAVTNTK	T{+212}	212	212.033	212.03	212.033
59862:2	314	V.LC[+57.021]DTLT{+212.074}YIK.R	NA	C[+57], T{+212}	670.331	2	1339.66	1338.66	1	-2.5	340	NRagged	398.89	88.39	0	2.39	15	>WP_000673449.1 MULTISPECIES: leucyl aminopeptidase [Acinetobacter]	1500	NS_438_AB_ATC17978_HILIC_2.56990.56990.2	controllerType=0 controllerNumber=1 scan=56990	129.415	Trypsin	B2	LCDTLTYIK	,T{+212}	,+212	212.074	212.07	212.074
18528:4	2	A.DGTIYQRPFGGHS{+212.076}ANYGDKPVPR.A	NA	S{+212}	687.084	4	2745.31	2744.31	1	-1.2	121	NRagged	311.52	41.55	9.1	5.4	370	>WP_000500957.1 MULTISPECIES: succinate dehydrogenase flavoprotein subunit [Acinetobacter]	1213	NS_438_AB_ATC17978_HILIC_1.20151.20151.4	controllerType=0 controllerNumber=1 scan=20151	52.2736	Trypsin	B1	DGTIYQRPFGGHSANYGDKPVPR	S{+212}	212	212.076	212.08	212.076
78380:4	297	T.PATNDKNPTPDLAEDNAFFPSPYS{+212.082}LSQYTSPKTDYDGTTYPTPYAGNK.K	NA	S{+212}	1368.13	4	5469.49	5469.49	0	0	4	NRagged	420.26	420.26	0	8.49	26	>WP_001095773.1 protein deglycase HchA [Acinetobacter baumannii]	2570	NS_438_AB_ATC17978_HILIC_2.71805.71805.4	controllerType=0 controllerNumber=1 scan=71805	158.546	Trypsin	B2	PATNDKNPTPDLAEDNAFFPSPYSLSQYTSPKTDYDGTTYPTPYAGNK	S{+212}	212	212.082	212.08	212.082
57188:3	63	V.NSSSTQQVNGLSS{+212.085}GAQAEENKDENLLDQIPR.W	NA	S{+212}	1181.23	3	3541.67	3541.67	0	0	31	NRagged	353.79	30.33	0	6.52	92	>WP_000846676.1 MULTISPECIES: hypothetical protein [Acinetobacter]	1857	NS_438_AB_ATC17978_HILIC_1.56001.56001.3	controllerType=0 controllerNumber=1 scan=56001	126.57	Trypsin	B1	NSSSTQQVNGLSSGAQAEENKDENLLDQIPR	S{+212}	212	212.085	212.09	212.085
55087:2	267	T.EQS{+212.085}GVDQTHYGHLYNNVC[+57.021]YLMSR.A	NA	C[+57], S{+212}	1492.66	2	2984.32	2983.32	1	-1.1	178	NRagged	520.68	48.15	36.98	6.43	21	>WP_104159487.1 flavin reductase family protein [Acinetobacter baumannii]	3596	NS_438_AB_ATC17978_HILIC_1.54160.54160.2	controllerType=0 controllerNumber=1 scan=54160	122.873	Trypsin	B1	EQSGVDQTHYGHLYNNVCYLMSR	,S{+212}	,+212	212.085	212.09	212.085
76521:4	23	T.NTQALTDYSWSYQPENT{+212.097}KKPIVLNFTNDRLSIDTGC[+57.021]NR.Q	NA	C[+57], T{+212}	1169.57	4	4675.25	4672.25	3	-2.2	150	NRagged	543.94	14.91	0.56	6.23	108	>WP_000696025.1 MULTISPECIES: META and DUF4377 domain-containing protein [Acinetobacter]	1533	NS_438_AB_ATC17978_HILIC_2.70323.70323.4	controllerType=0 controllerNumber=1 scan=70323	155.659	Trypsin	B2	NTQALTDYSWSYQPENTKKPIVLNFTNDRLSIDTGCNR	,T{+212}	,+212	212.097	212.1	212.097
13674:3	10	A.EETVAPAEATTDTES{+212.105}EDVKADKDKPSRPR.R	NA	S{+212}	1128.88	3	3384.63	3384.63	0	0	1067	NRagged	504.77	57.81	2.4	6.91	170	>WP_000827318.1 Rne/Rng family ribonuclease [Acinetobacter baumannii]	1809	NS_438_AB_ATC17978_HILIC_2.14722.14722.3	controllerType=0 controllerNumber=1 scan=14722	38.7189	Trypsin	B2	EETVAPAEATTDTESEDVKADKDKPSRPR	S{+212}	212	212.105	212.1	212.105
37109:4	6	V.FEGEHVNRGET{+212.111}ISDGPQNPHDILR.L	NA	T{+212}	733.109	4	2929.41	2929.41	0	0	1195	NRagged	567.62	188.32	0	6.23	189	>WP_000653927.1 MULTISPECIES: DNA-directed RNA polymerase subunit beta' [Acinetobacter]	1471	NS_438_AB_ATC17978_HILIC_3.37272.37272.4	controllerType=0 controllerNumber=1 scan=37272	88.6497	Trypsin	B3	FEGEHVNRGETISDGPQNPHDILR	T{+212}	212	212.111	212.11	212.111
50298:3	58	T.GS{+212.114}SSTVSTPSTTTTAPSTAVSSDAKPADSAQVNPSQPPVNKPFGSTGENDEI.-	NA	S{+212}	1774.51	3	5321.51	5316.51	5	-3.2	507	Non	359.52	359.52	8.46	4.9	126	>WP_001001664.1 mechanosensitive ion channel [Acinetobacter baumannii]	2237	NS_438_AB_ATC17978_HILIC_3.49060.49060.6	controllerType=0 controllerNumber=1 scan=49060	112.507	Trypsin	B3	GSSSTVSTPSTTTTAPSTAVSSDAKPADSAQVNPSQPPVNKPFGSTGENDEI	S{+212}	212	212.114	212.11	212.114
20806:3	308	N.HS{+212.114}GEVC[+57.021]AQALYHGQALTAK.L	NA	C[+57], S{+212}	751.707	3	2253.11	2253.11	0	0	57	NRagged	370.97	263.28	4.46	5.43	13	>WP_001216787.1 MULTISPECIES: 2-nonaprenyl-3-methyl-6-methoxy-1,4-benzoquinol hydroxylase [Acinetobacter]	2946	NS_438_AB_ATC17978_HILIC_2.21679.21679.3	controllerType=0 controllerNumber=1 scan=21679	55.0494	Trypsin	B2	HSGEVCAQALYHGQALTAK	,S{+212}	,+212	212.114	212.11	212.114
12241:4	6	T.DS{+212.117}DGHAPVEFDRIR.I	NA	S{+212}	457.226	4	1825.88	1825.88	0	0	13	NRagged	512.11	512.11	66.69	7.72	195	>WP_000653927.1 MULTISPECIES: DNA-directed RNA polymerase subunit beta' [Acinetobacter]	1471	NS_438_AB_ATC17978_HILIC_2.13410.13410.4	controllerType=0 controllerNumber=1 scan=13410	35.9887	Trypsin	B2	DSDGHAPVEFDRIR	S{+212}	212	212.117	212.12	212.117
27975:2	35	L.TESGIAASDVQGT{+212.117}GR.G	NA	T{+212}	830.911	2	1660.81	1660.81	0	0	123	NRagged	347.86	127.66	11.74	3.48	105	>WP_000179879.1 MULTISPECIES: 2-oxoglutarate dehydrogenase complex dihydrolipoyllysine-residue succinyltransferase [Bacteria]	632	NS_438_AB_ATC17978_HILIC_2.29294.29294.2	controllerType=0 controllerNumber=1 scan=29294	73.0834	Trypsin	B2	TESGIAASDVQGTGR	T{+212}	212	212.117	212.12	212.117
16583:4	177	A.PVATQSAPAASTSGT{+212.117}DKLTKEQEAENAK.V	NA	T{+212}	761.636	4	3043.52	3042.52	1	-1.1	335	NRagged	870.78	94.14	0	14.91	23	>WP_001166132.1 biotin/lipoyl-binding protein [Acinetobacter baumannii]	2778	NS_438_AB_ATC17978_HILIC_1.18088.18088.4	controllerType=0 controllerNumber=1 scan=18088	47.242	Trypsin	B1	PVATQSAPAASTSGTDKLTKEQEAENAK	T{+212}	212	212.117	212.12	212.117
19891:4	37	K.VAAGEAGGIT{+212.118}QHIGAYHVETDK.G	NA	T{+212}	609.81	4	2436.22	2436.22	0	0	426	Specific	415.44	91.14	6.47	5.25	70	>WP_000130326.1 MULTISPECIES: translation initiation factor IF-2 [Acinetobacter]	495	NS_438_AB_ATC17978_HILIC_3.21023.21023.4	controllerType=0 controllerNumber=1 scan=21023	53.2032	Trypsin	B3	VAAGEAGGITQHIGAYHVETDK	T{+212}	212	212.118	212.12	212.118
12201:4	6	T.DS{+212.119}DGHAPVEFDRIR.I	NA	S{+212}	457.227	4	1825.89	1825.89	0	0	13	NRagged	430.65	430.65	48.59	7.44	195	>WP_000653927.1 MULTISPECIES: DNA-directed RNA polymerase subunit beta' [Acinetobacter]	1471	NS_438_AB_ATC17978_HILIC_2.13360.13360.4	controllerType=0 controllerNumber=1 scan=13360	35.8671	Trypsin	B2	DSDGHAPVEFDRIR	S{+212}	212	212.119	212.12	212.119
58938:4	393	A.PPKDQTIEAPAPDQTAYQPPPQPVQMQPQQPVGYS{+212.120}QNSMVAVPETMPK.S	NA	S{+212}	1364.67	4	5455.65	5453.65	2	-1.2	59	NRagged	333.71	107.72	3.6	5.87	15	>WP_000064221.1 MULTISPECIES: hypothetical protein [Acinetobacter]	236	NS_438_AB_ATC17978_HILIC_1.57525.57525.4	controllerType=0 controllerNumber=1 scan=57525	129.567	Trypsin	B1	PPKDQTIEAPAPDQTAYQPPPQPVQMQPQQPVGYSQNSMVAVPETMPK	S{+212}	212	212.12	212.12	212.12
49312:5	12	N.YDS{+212.122}KIKPYVLLGAGHYKYDFDGVNR.G	NA	S{+212}	626.927	5	3130.61	3130.61	0	0	115	NRagged	316.74	8.47	0.28	4.64	173	>WP_000777879.1 OmpA family protein [Acinetobacter baumannii]	1713	NS_438_AB_ATC17978_HILIC_3.48173.48173.5	controllerType=0 controllerNumber=1 scan=48173	110.78	Trypsin	B3	YDSKIKPYVLLGAGHYKYDFDGVNR	S{+212}	212	212.122	212.12	212.122
13898:4	58	T.HFSVHFS{+212.130}DENGDKGGDK.D	NA	S{+212}	522.995	4	2088.96	2087.96	1	-1.6	41	NRagged	400.9	135.32	4.11	4.32	65	>WP_001985299.1 MULTISPECIES: HPF/RaiA family ribosome-associated protein [Acinetobacter]	3185	NS_438_AB_ATC17978_HILIC_2.14921.14921.2	controllerType=0 controllerNumber=1 scan=14921	39.1	Trypsin	B2	HFSVHFSDENGDKGGDK	S{+212}	212	212.13	212.13	212.13
41509:3	201	I.SHIDPEYQANT{+212.131}IEPSVQQDWENRK.V	NA	T{+212}	1033.17	3	3097.48	3096.48	1	-1.1	4	NRagged	334.52	34.25	0	6.24	34	>WP_000155773.1 MULTISPECIES: leucine--tRNA ligase [Acinetobacter]	570	NS_438_AB_ATC17978_HILIC_1.42002.42002.3	controllerType=0 controllerNumber=1 scan=42002	98.9188	Trypsin	B1	SHIDPEYQANTIEPSVQQDWENRK	T{+212}	212	212.131	212.13	212.131
87031:3	348	T.IENGSNTLSIEHVFSVLGT{+212.134}QYDK.N	NA	T{+212}	922.139	3	2764.4	2763.4	1	-1.2	82	NRagged	504.21	76.47	38.8	5.56	17	>WP_025467427.1 hypothetical protein [Acinetobacter baumannii]	3405	NS_438_AB_ATC17978_HILIC_3.79234.79234.3	controllerType=0 controllerNumber=1 scan=79234	171.361	Trypsin	B3	IENGSNTLSIEHVFSVLGTQYDK	T{+212}	212	212.134	212.13	212.134
75616:2	688	V.PVTAFAQNC[+57.021]S{+212.152}LVWDSETK.E	NA	C[+57], S{+212}	1133.06	2	2265.12	2265.12	0	0	8	NRagged	356.89	10.07	1.2	3.97	9	>WP_000942275.1 MULTISPECIES: MBL fold metallo-hydrolase [Acinetobacter]	2097	NS_438_AB_ATC17978_HILIC_3.70029.70029.2	controllerType=0 controllerNumber=1 scan=70029	153.873	Trypsin	B3	PVTAFAQNCSLVWDSETK	,S{+212}	,+212	212.152	212.15	212.152
14898:3	222	V.PSSASGANS{+212.153}VAPDPVDKKPKN.-	NA	S{+212}	760.073	3	2278.2	2278.2	0	0	864	Non	518.31	64.99	1.2	5.63	26	>WP_000021505.1 MULTISPECIES: DotA/TraY family protein [Acinetobacter]	84	NS_438_AB_ATC17978_HILIC_3.15817.15817.3	controllerType=0 controllerNumber=1 scan=15817	40.5919	Trypsin	B3	PSSASGANSVAPDPVDKKPKN	S{+212}	212	212.153	212.15	212.153
12656:3	311	I.C[+57.021]SENAHFS{+212.153}VQK.N	NA	C[+57], S{+212}	506.917	3	1518.74	1518.74	0	0	200	NRagged	555.61	6.19	6.19	3.63	16	>WP_000227387.1 MULTISPECIES: aspartate aminotransferase family protein [Acinetobacter]	790	NS_438_AB_ATC17978_HILIC_2.13822.13822.3	controllerType=0 controllerNumber=1 scan=13822	36.9001	Trypsin	B2	CSENAHFSVQK	,S{+212}	,+212	212.153	212.15	212.153
75588:2	631	V.PVTAFAQNC[+57.021]S{+212.154}LVWDSETK.E	NA	C[+57], S{+212}	1133.07	2	2265.12	2265.12	0	0	8	NRagged	463.52	36.16	0	4.88	9	>WP_000942275.1 MULTISPECIES: MBL fold metallo-hydrolase [Acinetobacter]	2097	NS_438_AB_ATC17978_HILIC_2.69556.69556.2	controllerType=0 controllerNumber=1 scan=69556	154.126	Trypsin	B2	PVTAFAQNCSLVWDSETK	,S{+212}	,+212	212.154	212.15	212.154
12178:3	452	I.C[+57.021]SENAHFS{+212.154}VQK.N	NA	C[+57], S{+212}	506.918	3	1518.74	1518.74	0	0	200	NRagged	628.46	43.98	18.48	7.57	17	>WP_000227387.1 MULTISPECIES: aspartate aminotransferase family protein [Acinetobacter]	790	NS_438_AB_ATC17978_HILIC_1.13684.13684.3	controllerType=0 controllerNumber=1 scan=13684	37.3127	Trypsin	B1	CSENAHFSVQK	,S{+212}	,+212	212.154	212.15	212.154
76185:3	314	V.DLISSQTS{+212.155}LDENQLALVHAVQSGQSYAR.D	NA	S{+212}	1082.56	3	3245.67	3242.67	3	-3.1	144	NRagged	484.59	46.22	1.2	5.17	15	>WP_000673449.1 MULTISPECIES: leucyl aminopeptidase [Acinetobacter]	1500	NS_438_AB_ATC17978_HILIC_2.70066.70066.4	controllerType=0 controllerNumber=1 scan=70066	155.143	Trypsin	B2	DLISSQTSLDENQLALVHAVQSGQSYAR	S{+212}	212	212.155	212.16	212.155
79667:4	30	V.PEYFTGTLLT{+212.155}SHEIKDLEVVAGK.F	NA	T{+212}	690.628	4	2759.49	2759.49	0	0	152	NRagged	638.46	0.91	0	8.47	130	>WP_000910001.1 outer membrane porin, OprD family [Acinetobacter baumannii]	2014	NS_438_AB_ATC17978_HILIC_1.74175.74175.4	controllerType=0 controllerNumber=1 scan=74175	160.489	Trypsin	B1	PEYFTGTLLTSHEIKDLEVVAGK	T{+212}	212	212.155	212.16	212.155
22997:5	453	V.LRPQEIS{+212.156}NHPELVRR.L	NA	S{+212}	412.042	5	2056.18	2056.18	0	0	334	NRagged	506.96	9.62	9.62	5.4	16	>WP_000059340.1 acetyl-CoA hydrolase/transferase family protein [Acinetobacter baumannii]	215	NS_438_AB_ATC17978_HILIC_2.23882.23882.5	controllerType=0 controllerNumber=1 scan=23882	60.1345	Trypsin	B2	LRPQEISNHPELVRR	S{+212}	212	212.156	212.16	212.156
23055:5	453	V.LRPQEIS{+212.156}NHPELVRR.L	NA	S{+212}	412.042	5	2056.18	2056.18	0	0	334	NRagged	604.16	65.11	11.53	8.06	16	>WP_000059340.1 acetyl-CoA hydrolase/transferase family protein [Acinetobacter baumannii]	215	NS_438_AB_ATC17978_HILIC_2.23933.23933.5	controllerType=0 controllerNumber=1 scan=23933	60.2254	Trypsin	B2	LRPQEISNHPELVRR	S{+212}	212	212.156	212.16	212.156
22870:5	313	V.LRPQEIS{+212.156}NHPELVRR.L	NA	S{+212}	412.042	5	2056.18	2056.18	0	0	334	NRagged	607.36	84.19	9.27	7.54	17	>WP_000059340.1 acetyl-CoA hydrolase/transferase family protein [Acinetobacter baumannii]	215	NS_438_AB_ATC17978_HILIC_3.23916.23916.5	controllerType=0 controllerNumber=1 scan=23916	59.8932	Trypsin	B3	LRPQEISNHPELVRR	S{+212}	212	212.156	212.16	212.156
75538:2	688	V.PVTAFAQNC[+57.021]S{+212.157}LVWDSETK.E	NA	C[+57], S{+212}	1133.07	2	2265.13	2265.13	0	0	8	NRagged	586.05	55.32	18.92	5.78	9	>WP_000942275.1 MULTISPECIES: MBL fold metallo-hydrolase [Acinetobacter]	2097	NS_438_AB_ATC17978_HILIC_3.69965.69965.2	controllerType=0 controllerNumber=1 scan=69965	153.76	Trypsin	B3	PVTAFAQNCSLVWDSETK	,S{+212}	,+212	212.157	212.16	212.157
22128:5	257	V.LRPQEIS{+212.157}NHPELVRR.L	NA	S{+212}	412.042	5	2056.18	2056.18	0	0	334	NRagged	638.52	85.41	6.55	8.16	21	>WP_000059340.1 acetyl-CoA hydrolase/transferase family protein [Acinetobacter baumannii]	215	NS_438_AB_ATC17978_HILIC_1.23600.23600.5	controllerType=0 controllerNumber=1 scan=23600	60.1418	Trypsin	B1	LRPQEISNHPELVRR	S{+212}	212	212.157	212.16	212.157
61080:3	26	V.PEYFTGTLLTS{+212.157}HEIK.D	NA	S{+212}	650.02	3	1948.05	1948.05	0	0	152	NRagged	653.64	16.21	0	7.62	153	>WP_000910001.1 outer membrane porin, OprD family [Acinetobacter baumannii]	2014	NS_438_AB_ATC17978_HILIC_3.58305.58305.3	controllerType=0 controllerNumber=1 scan=58305	131.339	Trypsin	B3	PEYFTGTLLTSHEIK	S{+212}	212	212.157	212.16	212.157
64043:7	845	L.GIT{+212.157}NHGIFHSIYFFDPNGHRLELTYNDAHAEEK.I	NA	T{+212}	580.147	7	4054.99	4054.99	0	0	114	NRagged	512.56	10.99	0	6.07	6	>WP_000141645.1 MULTISPECIES: VOC family protein [Acinetobacter]	542	NS_438_AB_ATC17978_HILIC_3.60670.60670.7	controllerType=0 controllerNumber=1 scan=60670	136.058	Trypsin	B3	GITNHGIFHSIYFFDPNGHRLELTYNDAHAEEK	T{+212}	212	212.157	212.16	212.157
42316:6	664	L.DLKTPTSGEEHRNLIS{+212.158}NLDHLTPR.D	NA	S{+212}	493.434	6	2955.57	2955.57	0	0	131	NRagged	869.32	11.54	3.6	13.76	4	>WP_000157724.1 MULTISPECIES: 7-carboxy-7-deazaguanine synthase QueE [Acinetobacter]	578	NS_438_AB_ATC17978_HILIC_2.41837.41837.6	controllerType=0 controllerNumber=1 scan=41837	98.6955	Trypsin	B2	DLKTPTSGEEHRNLISNLDHLTPR	S{+212}	212	212.158	212.16	212.158
62416:7	827	L.GIT{+212.166}NHGIFHSIYFFDPNGHRLELTYNDAHAEEK.I	NA	T{+212}	580.292	7	4056	4055	1	-0.8	114	NRagged	421.95	16.64	5.6	6.65	7	>WP_000141645.1 MULTISPECIES: VOC family protein [Acinetobacter]	542	NS_438_AB_ATC17978_HILIC_1.60285.60285.7	controllerType=0 controllerNumber=1 scan=60285	134.861	Trypsin	B1	GITNHGIFHSIYFFDPNGHRLELTYNDAHAEEK	T{+212}	212	212.166	212.17	212.166
50280:3	58	T.GSSSTVSTPSTTTTAPST{+212.569}AVSSDAKPADSAQVNPSQPPVNKPFGSTGENDEI.-	NA	T{+213}	1773.99	3	5319.97	5316.97	3	-1.9	507	Non	480.64	480.64	0	6.23	126	>WP_001001664.1 mechanosensitive ion channel [Acinetobacter baumannii]	2237	NS_438_AB_ATC17978_HILIC_3.49045.49045.6	controllerType=0 controllerNumber=1 scan=49045	112.479	Trypsin	B3	GSSSTVSTPSTTTTAPSTAVSSDAKPADSAQVNPSQPPVNKPFGSTGENDEI	T{+213}	213	212.569	212.57	212.569
32898:2	121	T.AS{+212.581}ADVVAYNVYR.D	NA	S{+213}	771.126	2	1541.25	1540.25	1	-2.2	112	NRagged	302.11	204.12	0	5.27	35	>WP_000790104.1 MULTISPECIES: Csu fimbrial major subunit CsuAB [Acinetobacter]	1748	NS_438_AB_ATC17978_HILIC_2.33678.33678.2	controllerType=0 controllerNumber=1 scan=33678	82.1668	Trypsin	B2	ASADVVAYNVYR	S{+213}	213	212.581	212.58	212.581
12246:2	9	V.AGDHNYS{+212.688}DSR.W	NA	S{+213}	667.578	2	1334.15	1334.15	0	0	13	NRagged	318.7	162.22	16.38	3.66	230	>WP_000132045.1 MULTISPECIES: hypothetical protein [Acinetobacter]	505	NS_438_AB_ATC17978_HILIC_2.13417.13417.3	controllerType=0 controllerNumber=1 scan=13417	36.0051	Trypsin	B2	AGDHNYSDSR	S{+213}	213	212.688	212.69	212.688
41235:4	34	D.SEGADLT{+212.923}QKIPVVKEPGDIASK.Y	NA	T{+213}	625.042	4	2497.15	2495.15	2	-2.7	263	NRagged	450.53	39.39	0	6.15	87	>WP_000214787.1 MULTISPECIES: isocitrate lyase [Acinetobacter]	761	NS_438_AB_ATC17978_HILIC_1.41748.41748.4	controllerType=0 controllerNumber=1 scan=41748	98.4517	Trypsin	B1	SEGADLTQKIPVVKEPGDIASK	T{+213}	213	212.923	212.92	212.923
49328:2	7	D.AEFT{+212.979}EVKDDKK.-	NA	T{+213}	762.325	2	1523.64	1522.64	1	-2.2	636	NRagged	322.8	80.58	0	2.8	212	>WP_001062605.1 MULTISPECIES: molecular chaperone DnaK [Acinetobacter]	2455	NS_438_AB_ATC17978_HILIC_2.48012.48012.2	controllerType=0 controllerNumber=1 scan=48012	111.066	Trypsin	B2	AEFTEVKDDKK	T{+213}	213	212.979	212.98	212.979
40146:3	38	D.SEGADLT{+212.992}QKIPVVKEPGDIASK.Y	NA	T{+213}	833.077	3	2497.22	2495.22	2	-2.7	263	NRagged	476.51	115.66	0	6.02	69	>WP_000214787.1 MULTISPECIES: isocitrate lyase [Acinetobacter]	761	NS_438_AB_ATC17978_HILIC_2.39874.39874.3	controllerType=0 controllerNumber=1 scan=39874	94.5842	Trypsin	B2	SEGADLTQKIPVVKEPGDIASK	T{+213}	213	212.992	212.99	212.992
76773:3	24	D.LS{+213.029}INGTKYDVDMDNNNVYLNAEIRPWGASTNR.W	NA	S{+213}	1285.93	3	3855.77	3853.77	2	-1.7	80	NRagged	464.77	0.75	0.75	6.05	144	>WP_000866520.1 hypothetical protein [Acinetobacter baumannii]	1904	NS_438_AB_ATC17978_HILIC_3.70960.70960.3	controllerType=0 controllerNumber=1 scan=70960	155.649	Trypsin	B3	LSINGTKYDVDMDNNNVYLNAEIRPWGASTNR	S{+213}	213	213.029	213.03	213.029
05165:3	409	S.MTT{+213.036}APTVQAHDREK.Q	NA	T{+213}	600.277	3	1798.82	1797.82	1	-1.9	118	NRagged	468.09	58.08	3.09	5.76	16	>WP_000110473.1 SAM-dependent methyltransferase [Acinetobacter baumannii]	418	NS_438_AB_ATC17978_HILIC_1.6779.6779.3	controllerType=0 controllerNumber=1 scan=6779	23.4756	Trypsin	B1	MTTAPTVQAHDREK	T{+213}	213	213.036	213.04	213.036
41136:4	76	D.AT{+213.040}AGKIPHVLVIMDGVGHR.E	NA	T{+213}	547.039	4	2185.14	2184.14	1	-1.5	4	NRagged	417.17	33.69	0	5.6	56	>WP_000128747.1 2,3-bisphosphoglycerate-independent phosphoglycerate mutase [Acinetobacter baumannii]	486	NS_438_AB_ATC17978_HILIC_2.40814.40814.4	controllerType=0 controllerNumber=1 scan=40814	96.6179	Trypsin	B2	ATAGKIPHVLVIMDGVGHR	T{+213}	213	213.04	213.04	213.04
82528:4	145	T.PC[+57.021]GAPYYQVDPTYT{+213.044}PQSDNTIPEPQDDNTDSYIRESENQMEQDLSNNTR.I	NA	C[+57], T{+213}	1477.88	4	5908.49	5906.49	2	-1.1	741	NRagged	593.93	593.93	0	9.85	30	>WP_000667412.1 MULTISPECIES: penicillin-binding protein 1B [Acinetobacter]	1488	NS_438_AB_ATC17978_HILIC_2.75058.75058.4	controllerType=0 controllerNumber=1 scan=75058	164.734	Trypsin	B2	PCGAPYYQVDPTYTPQSDNTIPEPQDDNTDSYIRESENQMEQDLSNNTR	,T{+213}	,+213	213.044	213.04	213.044
26433:3	680	T.HVEQNS{+213.074}DDLAPFENPHQVR.L	NA	S{+213}	816.377	3	2447.12	2445.12	2	-2.7	205	NRagged	330.98	11.36	0	4.76	12	>WP_000397471.1 MULTISPECIES: sodium/glutamate symporter [Acinetobacter]	1029	NS_438_AB_ATC17978_HILIC_1.28097.28097.3	controllerType=0 controllerNumber=1 scan=28097	70.435	Trypsin	B1	HVEQNSDDLAPFENPHQVR	S{+213}	213	213.074	213.07	213.074
27160:4	13	T.YSTSQGHTVT{+213.075}GVVTGKPVHLGGSLGR.V	NA	T{+213}	703.365	4	2810.44	2808.44	2	-2.4	167	NRagged	304.95	20.84	0	5.57	142	>WP_001281781.1 MULTISPECIES: Glu/Leu/Phe/Val dehydrogenase [Acinetobacter]	3092	NS_438_AB_ATC17978_HILIC_1.28922.28922.4	controllerType=0 controllerNumber=1 scan=28922	72.4912	Trypsin	B1	YSTSQGHTVTGVVTGKPVHLGGSLGR	T{+213}	213	213.075	213.07	213.075
40307:2	234	L.ET{+213.075}DGYQAVQVTTGER.R	NA	T{+213}	934.427	2	1867.85	1866.85	1	-1.8	42	NRagged	444.96	13.64	0	5.09	19	>WP_001982642.1 MULTISPECIES: 50S ribosomal protein L3 [Bacteria]	3155	NS_438_AB_ATC17978_HILIC_2.40095.40095.2	controllerType=0 controllerNumber=1 scan=40095	95.2615	Trypsin	B2	ETDGYQAVQVTTGER	T{+213}	213	213.075	213.07	213.075
21233:4	29	T.VSHTSTQSAQS{+213.076}VDEDDVPAINKR.Q	NA	S{+213}	675.574	4	2699.27	2697.27	2	-2.5	337	NRagged	393.81	3.81	1.2	6.02	117	>WP_000135734.1 MULTISPECIES: cell division protein FtsZ [Acinetobacter]	521	NS_438_AB_ATC17978_HILIC_2.22081.22081.4	controllerType=0 controllerNumber=1 scan=22081	55.9515	Trypsin	B2	VSHTSTQSAQSVDEDDVPAINKR	S{+213}	213	213.076	213.08	213.076
19315:5	2	A.DGTIYQRPFGGHS{+213.077}ANYGDKPVPR.A	NA	S{+213}	549.869	5	2745.32	2745.32	0	0	121	NRagged	443.81	22.87	0	5.21	276	>WP_000500957.1 MULTISPECIES: succinate dehydrogenase flavoprotein subunit [Acinetobacter]	1213	NS_438_AB_ATC17978_HILIC_2.20398.20398.5	controllerType=0 controllerNumber=1 scan=20398	52.3341	Trypsin	B2	DGTIYQRPFGGHSANYGDKPVPR	S{+213}	213	213.077	213.08	213.077
19278:4	2	A.DGTIYQRPFGGHS{+213.079}ANYGDKPVPR.A	NA	S{+213}	687.085	4	2745.32	2745.32	0	0	121	NRagged	469.22	44.95	0	5.24	276	>WP_000500957.1 MULTISPECIES: succinate dehydrogenase flavoprotein subunit [Acinetobacter]	1213	NS_438_AB_ATC17978_HILIC_2.20369.20369.4	controllerType=0 controllerNumber=1 scan=20369	52.2801	Trypsin	B2	DGTIYQRPFGGHSANYGDKPVPR	S{+213}	213	213.079	213.08	213.079
76530:4	28	T.NTQALTDYSWSYQPENT{+213.088}KKPIVLNFTNDRLSIDTGC[+57.021]NR.Q	NA	C[+57], T{+213}	1169.57	4	4675.25	4673.25	2	-1.4	150	NRagged	682.34	682.34	0	10.27	105	>WP_000696025.1 MULTISPECIES: META and DUF4377 domain-containing protein [Acinetobacter]	1533	NS_438_AB_ATC17978_HILIC_3.70752.70752.4	controllerType=0 controllerNumber=1 scan=70752	155.244	Trypsin	B3	NTQALTDYSWSYQPENTKKPIVLNFTNDRLSIDTGCNR	,T{+213}	,+213	213.088	213.09	213.088
49132:2	371	N.PVDNQTVWSGAEATAS{+213.093}DVEK.A	NA	S{+213}	1159.54	2	2318.08	2317.08	1	-1.4	24	NRagged	487.93	162.03	0	6.59	20	>WP_000071645.1 MULTISPECIES: succinylglutamate-semialdehyde dehydrogenase [Acinetobacter]	272	NS_438_AB_ATC17978_HILIC_1.48869.48869.2	controllerType=0 controllerNumber=1 scan=48869	112.312	Trypsin	B1	PVDNQTVWSGAEATASDVEK	S{+213}	213	213.093	213.09	213.093
40847:4	94	V.HYIIHDGEVIIVDEHT{+213.093}GR.T	NA	T{+213}	579.794	4	2316.16	2316.16	0	0	322	NRagged	455.05	78.61	1.07	4.37	63	>WP_000881347.1 preprotein translocase subunit SecA [Acinetobacter baumannii]	1940	NS_438_AB_ATC17978_HILIC_3.40642.40642.4	controllerType=0 controllerNumber=1 scan=40642	95.7308	Trypsin	B3	HYIIHDGEVIIVDEHTGR	T{+213}	213	213.093	213.09	213.093
44468:5	128	D.QRPIILT{+213.096}GDRPTGQLHLGHFVGSLR.S	NA	T{+213}	597.134	5	2981.64	2981.64	0	0	6	NRagged	395.21	87.87	4.07	4.62	42	>WP_000072941.1 MULTISPECIES: tryptophan--tRNA ligase [Acinetobacter]	278	NS_438_AB_ATC17978_HILIC_3.43964.43964.5	controllerType=0 controllerNumber=1 scan=43964	102.483	Trypsin	B3	QRPIILTGDRPTGQLHLGHFVGSLR	T{+213}	213	213.096	213.1	213.096
23567:2	87	D.PDSATQDDSSNTTSDNT{+213.096}TPASAPAPQTTESNK.V	NA	T{+213}	1725.25	2	3449.49	3449.49	0	0	107	NRagged	542.65	542.65	0	8.38	57	>WP_001178074.1 tetratricopeptide repeat protein [Acinetobacter baumannii]	2825	NS_438_AB_ATC17978_HILIC_2.24540.24540.2	controllerType=0 controllerNumber=1 scan=24540	61.7562	Trypsin	B2	PDSATQDDSSNTTSDNTTPASAPAPQTTESNK	T{+213}	213	213.096	213.1	213.096
60633:2	246	N.GEIFIGQGQALNEVAS{+213.097}R.D	NA	S{+213}	1002.01	2	2003.02	2002.02	1	-1.7	108	NRagged	308.11	16	0	3.84	29	>WP_000813006.1 MULTISPECIES: malate dehydrogenase [Acinetobacter]	1790	NS_438_AB_ATC17978_HILIC_1.58862.58862.2	controllerType=0 controllerNumber=1 scan=58862	132.155	Trypsin	B1	GEIFIGQGQALNEVASR	S{+213}	213	213.097	213.1	213.097
76094:4	19	T.NTQALTDYSWSYQPENT{+213.098}KKPIVLNFTNDRLSIDTGC[+57.021]NR.Q	NA	C[+57], T{+213}	1169.57	4	4675.26	4673.26	2	-1.4	150	NRagged	799.91	799.91	0.56	14.35	128	>WP_000696025.1 MULTISPECIES: META and DUF4377 domain-containing protein [Acinetobacter]	1533	NS_438_AB_ATC17978_HILIC_1.71304.71304.4	controllerType=0 controllerNumber=1 scan=71304	155.333	Trypsin	B1	NTQALTDYSWSYQPENTKKPIVLNFTNDRLSIDTGCNR	,T{+213}	,+213	213.098	213.1	213.098
24641:4	106	E.GKDDET{+213.102}GEDLVQRPDDQEETIR.K	NA	T{+213}	690.322	4	2758.27	2758.27	0	0	144	NRagged	315	60.67	0	3.77	50	>WP_001220244.1 MULTISPECIES: adenylate kinase [Acinetobacter]	2956	NS_438_AB_ATC17978_HILIC_3.25739.25739.4	controllerType=0 controllerNumber=1 scan=25739	64.0819	Trypsin	B3	GKDDETGEDLVQRPDDQEETIR	T{+213}	213	213.102	213.1	213.102
10852:3	8	D.QNT{+213.106}DHAQLVAGDHNYSDSR.W	NA	T{+213}	781.355	3	2342.05	2341.05	1	-1.4	4	NRagged	365.74	17.42	6.8	4.13	240	>WP_000132045.1 MULTISPECIES: hypothetical protein [Acinetobacter]	505	NS_438_AB_ATC17978_HILIC_3.12207.12207.3	controllerType=0 controllerNumber=1 scan=12207	33.3633	Trypsin	B3	QNTDHAQLVAGDHNYSDSR	T{+213}	213	213.106	213.11	213.106
28608:5	51	K.LDDAQHS{+213.111}LQDKFDHLR.T	NA	S{+213}	431.017	5	2151.06	2151.06	0	0	94	Specific	308.53	16.27	5.8	4.3	74	>WP_000206127.1 MULTISPECIES: hypothetical protein [Acinetobacter]	725	NS_438_AB_ATC17978_HILIC_1.30224.30224.5	controllerType=0 controllerNumber=1 scan=30224	75.1049	Trypsin	B1	LDDAQHSLQDKFDHLR	S{+213}	213	213.111	213.11	213.111
10982:2	42	K.LDDAQHS{+213.111}LQDK.F	NA	S{+213}	741.863	2	1482.72	1482.72	0	0	94	Specific	364.47	112.88	89.61	2.35	85	>WP_000206127.1 MULTISPECIES: hypothetical protein [Acinetobacter]	725	NS_438_AB_ATC17978_HILIC_2.12264.12264.2	controllerType=0 controllerNumber=1 scan=12264	33.6826	Trypsin	B2	LDDAQHSLQDK	S{+213}	213	213.111	213.11	213.111
11039:3	56	K.LDDAQHS{+213.112}LQDK.F	NA	S{+213}	494.911	3	1482.72	1482.72	0	0	94	Specific	325.1	195.08	46.28	2.67	73	>WP_000206127.1 MULTISPECIES: hypothetical protein [Acinetobacter]	725	NS_438_AB_ATC17978_HILIC_3.12352.12352.3	controllerType=0 controllerNumber=1 scan=12352	33.6388	Trypsin	B3	LDDAQHSLQDK	S{+213}	213	213.112	213.11	213.112
25966:3	83	V.MFS{+213.112}HINISK.L	NA	S{+213}	430.561	3	1289.67	1289.67	0	0	70	NRagged	520.52	7.22	5.92	3.48	42	>WP_001164616.1 MULTISPECIES: oxygen-dependent coproporphyrinogen oxidase [Acinetobacter]	2771	NS_438_AB_ATC17978_HILIC_2.27089.27089.3	controllerType=0 controllerNumber=1 scan=27089	67.7396	Trypsin	B2	MFSHINISK	S{+213}	213	213.112	213.11	213.112
32752:6	83	V.MFS{+213.112}HINISKLPASATERHPQIAGAK.A	NA	S{+213}	487.097	6	2917.55	2917.55	0	0	70	NRagged	599.14	80.1	1.6	8.09	42	>WP_001164616.1 MULTISPECIES: oxygen-dependent coproporphyrinogen oxidase [Acinetobacter]	2771	NS_438_AB_ATC17978_HILIC_2.33543.33543.6	controllerType=0 controllerNumber=1 scan=33543	81.9013	Trypsin	B2	MFSHINISKLPASATERHPQIAGAK	S{+213}	213	213.112	213.11	213.112
05735:3	182	V.GENGSVHAT{+213.112}QHHK.I	NA	T{+213}	538.929	3	1614.77	1614.77	0	0	340	NRagged	572.49	89.53	11.12	6.36	39	>WP_002000190.1 MULTISPECIES: hypothetical protein [Acinetobacter]	3209	NS_438_AB_ATC17978_HILIC_1.7353.7353.3	controllerType=0 controllerNumber=1 scan=7353	24.6337	Trypsin	B1	GENGSVHATQHHK	T{+213}	213	213.112	213.11	213.112
47095:4	28	V.SLRPGDGIIHS{+213.113}WLNR.M	NA	S{+213}	484.265	4	1934.04	1934.04	0	0	476	NRagged	472.22	80.96	11.09	5.1	100	>WP_000888596.1 MULTISPECIES: bifunctional aconitate hydratase 2/2-methylisocitrate dehydratase [Acinetobacter]	1964	NS_438_AB_ATC17978_HILIC_1.47012.47012.4	controllerType=0 controllerNumber=1 scan=47012	108.751	Trypsin	B1	SLRPGDGIIHSWLNR	S{+213}	213	213.113	213.11	213.113
33101:5	83	V.MFS{+213.113}HINISKLPASATERHPQIAGAK.A	NA	S{+213}	584.316	5	2917.55	2917.55	0	0	70	NRagged	639.49	12.73	12.73	8.55	42	>WP_001164616.1 MULTISPECIES: oxygen-dependent coproporphyrinogen oxidase [Acinetobacter]	2771	NS_438_AB_ATC17978_HILIC_2.33889.33889.5	controllerType=0 controllerNumber=1 scan=33889	82.6696	Trypsin	B2	MFSHINISKLPASATERHPQIAGAK	S{+213}	213	213.113	213.11	213.113
31118:5	88	V.MFS{+213.113}HINISKLPASATERHPQIAGAK.A	NA	S{+213}	584.316	5	2917.55	2917.55	0	0	70	NRagged	813.9	43.12	10.42	13.24	45	>WP_001164616.1 MULTISPECIES: oxygen-dependent coproporphyrinogen oxidase [Acinetobacter]	2771	NS_438_AB_ATC17978_HILIC_1.32625.32625.5	controllerType=0 controllerNumber=1 scan=32625	80.1675	Trypsin	B1	MFSHINISKLPASATERHPQIAGAK	S{+213}	213	213.113	213.11	213.113
39980:2	3	I.TINT{+213.113}SHVEYDSPTR.H	NA	T{+213}	916.943	2	1832.88	1832.88	0	0	62	NRagged	474.39	30.76	6.02	4.52	289	>WP_001029610.1 MULTISPECIES: elongation factor Tu [Acinetobacter]	2339	NS_438_AB_ATC17978_HILIC_2.39696.39696.2	controllerType=0 controllerNumber=1 scan=39696	94.1469	Trypsin	B2	TINTSHVEYDSPTR	T{+213}	213	213.113	213.11	213.113
48202:4	25	V.SLRPGDGIIHS{+213.114}WLNR.M	NA	S{+213}	484.265	4	1934.04	1934.04	0	0	476	NRagged	431.59	26.11	14.77	3.97	99	>WP_000888596.1 MULTISPECIES: bifunctional aconitate hydratase 2/2-methylisocitrate dehydratase [Acinetobacter]	1964	NS_438_AB_ATC17978_HILIC_3.47153.47153.4	controllerType=0 controllerNumber=1 scan=47153	108.783	Trypsin	B3	SLRPGDGIIHSWLNR	S{+213}	213	213.114	213.11	213.114
32686:6	157	V.MFSHINISKLPASAT{+213.114}ERHPQIAGAK.A	NA	T{+213}	487.098	6	2917.55	2917.55	0	0	70	NRagged	519.99	2.45	0	5.44	33	>WP_001164616.1 MULTISPECIES: oxygen-dependent coproporphyrinogen oxidase [Acinetobacter]	2771	NS_438_AB_ATC17978_HILIC_3.33407.33407.6	controllerType=0 controllerNumber=1 scan=33407	80.9739	Trypsin	B3	MFSHINISKLPASATERHPQIAGAK	T{+213}	213	213.114	213.11	213.114
17229:4	252	A.PVATQSAPAASTSGT{+213.114}DKLTKEQEAENAK.V	NA	T{+213}	761.636	4	3043.52	3043.52	0	0	335	NRagged	878.35	5.17	1.2	14.25	19	>WP_001166132.1 biotin/lipoyl-binding protein [Acinetobacter baumannii]	2778	NS_438_AB_ATC17978_HILIC_2.18214.18214.4	controllerType=0 controllerNumber=1 scan=18214	46.8817	Trypsin	B2	PVATQSAPAASTSGTDKLTKEQEAENAK	T{+213}	213	213.114	213.11	213.114
48326:4	39	V.SLRPGDGIIHS{+213.115}WLNR.M	NA	S{+213}	484.265	4	1934.04	1934.04	0	0	476	NRagged	413.37	38.96	9.64	4.75	80	>WP_000888596.1 MULTISPECIES: bifunctional aconitate hydratase 2/2-methylisocitrate dehydratase [Acinetobacter]	1964	NS_438_AB_ATC17978_HILIC_2.47095.47095.4	controllerType=0 controllerNumber=1 scan=47095	109.322	Trypsin	B2	SLRPGDGIIHSWLNR	S{+213}	213	213.115	213.12	213.115
17240:4	252	A.PVATQSAPAASTSGT{+213.115}DKLTKEQEAENAK.V	NA	T{+213}	761.636	4	3043.52	3043.52	0	0	335	NRagged	935.72	13.02	1.2	15.25	19	>WP_001166132.1 biotin/lipoyl-binding protein [Acinetobacter baumannii]	2778	NS_438_AB_ATC17978_HILIC_2.18227.18227.4	controllerType=0 controllerNumber=1 scan=18227	46.9104	Trypsin	B2	PVATQSAPAASTSGTDKLTKEQEAENAK	T{+213}	213	213.115	213.12	213.115
32446:6	83	V.MFS{+213.116}HINISKLPASATERHPQIAGAK.A	NA	S{+213}	487.098	6	2917.55	2917.55	0	0	70	NRagged	487.98	9.81	4.87	6.44	42	>WP_001164616.1 MULTISPECIES: oxygen-dependent coproporphyrinogen oxidase [Acinetobacter]	2771	NS_438_AB_ATC17978_HILIC_2.33273.33273.6	controllerType=0 controllerNumber=1 scan=33273	81.3666	Trypsin	B2	MFSHINISKLPASATERHPQIAGAK	S{+213}	213	213.116	213.12	213.116
31149:6	88	V.MFS{+213.116}HINISKLPASATERHPQIAGAK.A	NA	S{+213}	487.098	6	2917.55	2917.55	0	0	70	NRagged	602.47	0.95	0.95	9.21	45	>WP_001164616.1 MULTISPECIES: oxygen-dependent coproporphyrinogen oxidase [Acinetobacter]	2771	NS_438_AB_ATC17978_HILIC_1.32650.32650.6	controllerType=0 controllerNumber=1 scan=32650	80.1959	Trypsin	B1	MFSHINISKLPASATERHPQIAGAK	S{+213}	213	213.116	213.12	213.116
32430:5	83	V.MFS{+213.116}HINISKLPASATERHPQIAGAK.A	NA	S{+213}	584.316	5	2917.55	2917.55	0	0	70	NRagged	833.54	61.08	28.92	12.7	42	>WP_001164616.1 MULTISPECIES: oxygen-dependent coproporphyrinogen oxidase [Acinetobacter]	2771	NS_438_AB_ATC17978_HILIC_2.33260.33260.5	controllerType=0 controllerNumber=1 scan=33260	81.3478	Trypsin	B2	MFSHINISKLPASATERHPQIAGAK	S{+213}	213	213.116	213.12	213.116
40059:2	4	I.TINT{+213.116}SHVEYDSPTR.H	NA	T{+213}	916.945	2	1832.88	1832.88	0	0	62	NRagged	390.43	7.71	3.43	2.84	295	>WP_001029610.1 MULTISPECIES: elongation factor Tu [Acinetobacter]	2339	NS_438_AB_ATC17978_HILIC_3.39838.39838.2	controllerType=0 controllerNumber=1 scan=39838	93.8937	Trypsin	B3	TINTSHVEYDSPTR	T{+213}	213	213.116	213.12	213.116
33172:5	157	V.MFS{+213.117}HINISKLPASATERHPQIAGAK.A	NA	S{+213}	584.316	5	2917.55	2917.55	0	0	70	NRagged	569.76	9.75	9.75	6.43	33	>WP_001164616.1 MULTISPECIES: oxygen-dependent coproporphyrinogen oxidase [Acinetobacter]	2771	NS_438_AB_ATC17978_HILIC_3.33853.33853.5	controllerType=0 controllerNumber=1 scan=33853	81.8548	Trypsin	B3	MFSHINISKLPASATERHPQIAGAK	S{+213}	213	213.117	213.12	213.117
36142:4	6	V.FEGEHVNRGETIS{+213.117}DGPQNPHDILR.L	NA	S{+213}	733.36	4	2930.42	2930.42	0	0	1195	NRagged	683.24	15.14	0	9.29	213	>WP_000653927.1 MULTISPECIES: DNA-directed RNA polymerase subunit beta' [Acinetobacter]	1471	NS_438_AB_ATC17978_HILIC_1.36976.36976.4	controllerType=0 controllerNumber=1 scan=36976	88.5468	Trypsin	B1	FEGEHVNRGETISDGPQNPHDILR	S{+213}	213	213.117	213.12	213.117
32697:5	157	V.MFS{+213.117}HINISKLPASATERHPQIAGAK.A	NA	S{+213}	584.316	5	2917.55	2917.55	0	0	70	NRagged	699.08	38.27	13.38	8.59	33	>WP_001164616.1 MULTISPECIES: oxygen-dependent coproporphyrinogen oxidase [Acinetobacter]	2771	NS_438_AB_ATC17978_HILIC_3.33416.33416.5	controllerType=0 controllerNumber=1 scan=33416	80.9877	Trypsin	B3	MFSHINISKLPASATERHPQIAGAK	S{+213}	213	213.117	213.12	213.117
06142:3	200	V.GENGSVHAT{+213.117}QHHK.I	NA	T{+213}	539.264	3	1615.78	1614.78	1	-2.1	340	NRagged	530.84	43.45	3.33	4.6	37	>WP_002000190.1 MULTISPECIES: hypothetical protein [Acinetobacter]	3209	NS_438_AB_ATC17978_HILIC_3.7583.7583.3	controllerType=0 controllerNumber=1 scan=7583	24.2446	Trypsin	B3	GENGSVHATQHHK	T{+213}	213	213.117	213.12	213.117
13058:3	84	T.HFSVHFS{+213.130}DENGDKGGDK.D	NA	S{+213}	696.99	3	2088.96	2088.96	0	0	41	NRagged	467.78	199.82	0.56	5.5	56	>WP_001985299.1 MULTISPECIES: HPF/RaiA family ribosome-associated protein [Acinetobacter]	3185	NS_438_AB_ATC17978_HILIC_3.14151.14151.3	controllerType=0 controllerNumber=1 scan=14151	37.177	Trypsin	B3	HFSVHFSDENGDKGGDK	S{+213}	213	213.13	213.13	213.13
17787:2	84	T.HFSVHFS{+213.131}DENGDK.G	NA	S{+213}	866.399	2	1731.79	1731.79	0	0	41	NRagged	465.96	181.94	21.05	4.86	56	>WP_001985299.1 MULTISPECIES: HPF/RaiA family ribosome-associated protein [Acinetobacter]	3185	NS_438_AB_ATC17978_HILIC_3.18855.18855.2	controllerType=0 controllerNumber=1 scan=18855	47.8283	Trypsin	B3	HFSVHFSDENGDK	S{+213}	213	213.131	213.13	213.131
81985:4	346	L.EWATSSPAPFYNFAHEPDAS{+213.131}GIDRFWTDKENGVAYAR.N	NA	S{+213}	1104.77	4	4416.06	4416.06	0	0	542	NRagged	696.34	54.78	0	8.31	14	>WP_000367186.1 MULTISPECIES: cytochrome o ubiquinol oxidase subunit I [Bacteria]	968	NS_438_AB_ATC17978_HILIC_3.75172.75172.4	controllerType=0 controllerNumber=1 scan=75172	163.51	Trypsin	B3	EWATSSPAPFYNFAHEPDASGIDRFWTDKENGVAYAR	S{+213}	213	213.131	213.13	213.131
82144:4	272	L.EWATSSPAPFYNFAHEPDAS{+213.133}GIDRFWTDKENGVAYAR.N	NA	S{+213}	1104.77	4	4416.06	4416.06	0	0	542	NRagged	449.2	26.2	3.6	5.58	27	>WP_000367186.1 MULTISPECIES: cytochrome o ubiquinol oxidase subunit I [Bacteria]	968	NS_438_AB_ATC17978_HILIC_2.74762.74762.4	controllerType=0 controllerNumber=1 scan=74762	164.172	Trypsin	B2	EWATSSPAPFYNFAHEPDASGIDRFWTDKENGVAYAR	S{+213}	213	213.133	213.13	213.133
44534:5	2	V.YELEHLGMPFDRNADGT{+213.134}IYQRPFGGHSANYGDKPVPR.A	NA	T{+213}	884.434	5	4418.14	4418.14	0	0	107	NRagged	381.86	108.53	4.8	6.02	370	>WP_000500957.1 MULTISPECIES: succinate dehydrogenase flavoprotein subunit [Acinetobacter]	1213	NS_438_AB_ATC17978_HILIC_1.44764.44764.5	controllerType=0 controllerNumber=1 scan=44764	104.409	Trypsin	B1	YELEHLGMPFDRNADGTIYQRPFGGHSANYGDKPVPR	T{+213}	213	213.134	213.13	213.134
49876:5	2	V.YELEHLGMPFDRNADGT{+213.138}IYQRPFGGHSANYGDKPVPR.A	NA	T{+213}	884.434	5	4418.14	4418.14	0	0	107	NRagged	394.74	116.15	4.8	5.16	370	>WP_000500957.1 MULTISPECIES: succinate dehydrogenase flavoprotein subunit [Acinetobacter]	1213	NS_438_AB_ATC17978_HILIC_1.49494.49494.5	controllerType=0 controllerNumber=1 scan=49494	113.383	Trypsin	B1	YELEHLGMPFDRNADGTIYQRPFGGHSANYGDKPVPR	T{+213}	213	213.138	213.14	213.138
44496:5	2	V.YELEHLGMPFDRNADGT{+213.144}IYQRPFGGHSANYGDKPVPR.A	NA	T{+213}	884.436	5	4418.15	4418.15	0	0	107	NRagged	316.15	100.36	4.8	4.53	370	>WP_000500957.1 MULTISPECIES: succinate dehydrogenase flavoprotein subunit [Acinetobacter]	1213	NS_438_AB_ATC17978_HILIC_1.44731.44731.5	controllerType=0 controllerNumber=1 scan=44731	104.349	Trypsin	B1	YELEHLGMPFDRNADGTIYQRPFGGHSANYGDKPVPR	T{+213}	213	213.144	213.14	213.144
57447:4	7	E.AQLTTPDLDYDRDFS{+213.147}AAYELGHR.A	NA	S{+213}	718.104	4	2869.39	2867.39	2	-2.3	36	NRagged	529.16	32.05	4	6.59	246	>WP_000132045.1 MULTISPECIES: hypothetical protein [Acinetobacter]	505	NS_438_AB_ATC17978_HILIC_1.56228.56228.5	controllerType=0 controllerNumber=1 scan=56228	126.996	Trypsin	B1	AQLTTPDLDYDRDFSAAYELGHR	S{+213}	213	213.147	213.15	213.147
75601:3	335	V.DLISSQTS{+213.163}LDENQLALVHAVQSGQSYAR.D	NA	S{+213}	1082.9	3	3246.68	3243.68	3	-3.1	144	NRagged	453.53	56.08	1.2	5.6	16	>WP_000673449.1 MULTISPECIES: leucyl aminopeptidase [Acinetobacter]	1500	NS_438_AB_ATC17978_HILIC_1.70934.70934.4	controllerType=0 controllerNumber=1 scan=70934	154.626	Trypsin	B1	DLISSQTSLDENQLALVHAVQSGQSYAR	S{+213}	213	213.163	213.16	213.163
16997:3	538	Q.AIEHANKIEDEIT{+213.165}K.K	NA	T{+213}	609.006	3	1825	1824	1	-1.8	56	NRagged	521.31	148.77	0	5.28	10	>WP_000976735.1 MULTISPECIES: hypothetical protein [Acinetobacter]	2164	NS_438_AB_ATC17978_HILIC_3.18114.18114.3	controllerType=0 controllerNumber=1 scan=18114	46.1978	Trypsin	B3	AIEHANKIEDEITK	T{+213}	213	213.165	213.16	213.165
56145:3	1037	V.FAHFSEIQT{+213.169}QGFK.V	NA	T{+213}	584.981	3	1752.93	1752.93	0	0	29	NRagged	419.35	130.69	6.12	5.07	3	>WP_000072673.1 MULTISPECIES: cold-shock protein [Acinetobacter]	277	NS_438_AB_ATC17978_HILIC_2.53841.53841.3	controllerType=0 controllerNumber=1 scan=53841	122.758	Trypsin	B2	FAHFSEIQTQGFK	T{+213}	213	213.169	213.17	213.169
28471:4	11	I.DLAERKPYFC[+57.021]S{+213.190}GC[+57.021]PHNSSTVVPEGSR.A	NA	C[+57]*2, S{+213}	791.892	4	3164.55	3163.55	1	-1.1	446	NRagged	301.83	89.95	6.52	5.36	183	>WP_005135411.1 indolepyruvate ferredoxin oxidoreductase family protein [Acinetobacter baumannii]	3329	NS_438_AB_ATC17978_HILIC_3.29641.29641.4	controllerType=0 controllerNumber=1 scan=29641	73.0392	Trypsin	B3	DLAERKPYFCSGCPHNSSTVVPEGSR	*2,S{+213}	*2,+213	213.19	213.19	213.19
25098:3	396	L.PSVT{+213.295}SNVHEK.E	NA	T{+213}	437.956	3	1311.85	1310.85	1	-2.6	17	NRagged	410.87	212.76	0	3.42	14	>WP_000765384.1 MULTISPECIES: hypothetical protein [Acinetobacter]	1682	NS_438_AB_ATC17978_HILIC_3.26280.26280.5	controllerType=0 controllerNumber=1 scan=26280	65.4934	Trypsin	B3	PSVTSNVHEK	T{+213}	213	213.295	213.29	213.295
17267:3	1418	K.IEIDT{+213.639}AHFK.G	NA	T{+214}	429.739	3	1287.2	1287.2	0	0	247	Specific	312.21	37.41	4.79	3.26	4	>WP_000212407.1 allantoicase [Acinetobacter baumannii]	754	NS_438_AB_ATC17978_HILIC_3.18349.18349.4	controllerType=0 controllerNumber=1 scan=18349	46.7188	Trypsin	B3	IEIDTAHFK	T{+214}	214	213.639	213.64	213.639
13147:3	9	D.TESEDVKADKDKPS{+213.949}RPR.R	NA	S{+214}	724.652	3	2171.94	2171.94	0	0	1079	NRagged	366.97	58.66	4.79	5.83	181	>WP_000827318.1 Rne/Rng family ribonuclease [Acinetobacter baumannii]	1809	NS_438_AB_ATC17978_HILIC_1.14551.14551.3	controllerType=0 controllerNumber=1 scan=14551	39.0045	Trypsin	B1	TESEDVKADKDKPSRPR	S{+214}	214	213.949	213.95	213.949
05602:3	392	S.MTT{+213.962}APTVQAHDREK.Q	NA	T{+214}	600.585	3	1799.74	1798.74	1	-1.9	118	NRagged	378.23	37.75	0	4.59	13	>WP_000110473.1 SAM-dependent methyltransferase [Acinetobacter baumannii]	418	NS_438_AB_ATC17978_HILIC_3.7029.7029.3	controllerType=0 controllerNumber=1 scan=7029	23.1017	Trypsin	B3	MTTAPTVQAHDREK	T{+214}	214	213.962	213.96	213.962
05533:3	392	S.MTT{+213.964}APTVQAHDREK.Q	NA	T{+214}	600.586	3	1799.74	1798.74	1	-1.9	118	NRagged	401.19	21.37	0	4.47	13	>WP_000110473.1 SAM-dependent methyltransferase [Acinetobacter baumannii]	418	NS_438_AB_ATC17978_HILIC_3.6957.6957.3	controllerType=0 controllerNumber=1 scan=6957	22.9671	Trypsin	B3	MTTAPTVQAHDREK	T{+214}	214	213.964	213.96	213.964
34794:4	8	K.KQQGEWVSYNHNGVTFNGT{+213.966}C[+57.021]QPNENGK.L	NA	C[+57], T{+214}	827.844	4	3308.35	3307.35	1	-1	42	Specific	343.98	343.98	19.29	6.45	957	>WP_000859008.1 MULTISPECIES: hypothetical protein [Acinetobacter]	1889	NS_438_AB_ATC17978_HILIC_2.35352.35352.4	controllerType=0 controllerNumber=1 scan=35352	85.6125	Trypsin	B2	KQQGEWVSYNHNGVTFNGTCQPNENGK	,T{+214}	,+214	213.966	213.97	213.966
19106:4	191	M.TTHSNSVS{+214.004}KPDIDDVNIK.S	NA	S{+214}	547.002	4	2184.99	2183.99	1	-1.5	9	NRagged	388.7	121.54	0	5.85	42	>WP_000572397.1 MULTISPECIES: 3-deoxy-7-phosphoheptulonate synthase [Acinetobacter]	1332	NS_438_AB_ATC17978_HILIC_1.20709.20709.4	controllerType=0 controllerNumber=1 scan=20709	53.5304	Trypsin	B1	TTHSNSVSKPDIDDVNIK	S{+214}	214	214.004	214	214.004
24623:3	242	T.VNITTEATAAS{+214.007}AAKK.-	NA	S{+214}	563.943	3	1689.81	1689.81	0	0	182	NRagged	387.2	77.75	0	4.92	35	>WP_000550328.1 polyisoprenoid-binding protein [Acinetobacter baumannii]	1285	NS_438_AB_ATC17978_HILIC_3.25723.25723.3	controllerType=0 controllerNumber=1 scan=25723	64.0561	Trypsin	B3	VNITTEATAASAAKK	S{+214}	214	214.007	214.01	214.007
83702:3	23	T.AEDITLRDGEVIAANT{+214.008}LLSHEVMVK.L	NA	T{+214}	980.482	3	2939.43	2938.43	1	-1.1	301	NRagged	355.86	117.09	1.47	5.17	86	>WP_004737902.1 DNA-directed RNA polymerase subunit beta [Acinetobacter baumannii]	3264	NS_438_AB_ATC17978_HILIC_3.76583.76583.3	controllerType=0 controllerNumber=1 scan=76583	166.2	Trypsin	B3	AEDITLRDGEVIAANTLLSHEVMVK	T{+214}	214	214.008	214.01	214.008
02997:3	1339	I.ANTHGVGKDT{+214.015}VRK.E	NA	T{+214}	532.927	3	1596.77	1596.77	0	0	107	NRagged	390.05	263.65	7.03	6.59	4	>WP_000992310.1 hypothetical protein [Acinetobacter baumannii]	2198	NS_438_AB_ATC17978_HILIC_1.4683.4683.3	controllerType=0 controllerNumber=1 scan=4683	19.3401	Trypsin	B1	ANTHGVGKDTVRK	T{+214}	214	214.015	214.01	214.015
61259:4	401	T.SGFEVSS{+214.032}YIGGEGHNLQEHSVVLIR.G	NA	S{+214}	733.102	4	2929.39	2928.39	1	-1.1	59	NRagged	565.52	28.53	1.2	5.41	18	>WP_000246374.1 MULTISPECIES: 30S ribosomal protein S12 [Bacteria]	815	NS_438_AB_ATC17978_HILIC_3.58443.58443.4	controllerType=0 controllerNumber=1 scan=58443	131.604	Trypsin	B3	SGFEVSSYIGGEGHNLQEHSVVLIR	S{+214}	214	214.032	214.03	214.032
16669:2	40	K.PAKLET{+214.036}GAVVR.V	NA	T{+214}	678.358	2	1355.71	1354.71	1	-2.5	155	Specific	327.27	188.72	0	2.97	80	>WP_000035083.1 MULTISPECIES: elongation factor P [Acinetobacter]	118	NS_438_AB_ATC17978_HILIC_3.17674.17674.2	controllerType=0 controllerNumber=1 scan=17674	44.9821	Trypsin	B3	PAKLETGAVVR	T{+214}	214	214.036	214.04	214.036
15074:3	178	T.SAGMS{+214.040}ESHVHDVTITK.E	NA	S{+214}	638.289	3	1912.85	1912.85	0	0	465	NRagged	419.69	70.23	0	4.86	32	>WP_000956023.1 MULTISPECIES: IMP dehydrogenase [Acinetobacter]	2118	NS_438_AB_ATC17978_HILIC_1.16325.16325.3	controllerType=0 controllerNumber=1 scan=16325	42.7604	Trypsin	B1	SAGMSESHVHDVTITK	S{+214}	214	214.04	214.04	214.04
26432:3	79	K.GQTLQDPFLNS{+214.062}LRK.E	NA	S{+214}	611.317	3	1831.94	1830.94	1	-1.8	8	Specific	473.44	101.55	0	5.43	81	>WP_001983665.1 MULTISPECIES: RNA chaperone Hfq [Acinetobacter]	3157	NS_438_AB_ATC17978_HILIC_3.27518.27518.3	controllerType=0 controllerNumber=1 scan=27518	68.1523	Trypsin	B3	GQTLQDPFLNSLRK	S{+214}	214	214.062	214.06	214.062
40147:3	38	D.SEGADLT{+214.073}QKIPVVKEPGDIASK.Y	NA	T{+214}	833.104	3	2497.3	2496.3	1	-1.3	263	NRagged	476.51	115.67	0	6.61	69	>WP_000214787.1 MULTISPECIES: isocitrate lyase [Acinetobacter]	761	NS_438_AB_ATC17978_HILIC_2.39874.39874.3	controllerType=0 controllerNumber=1 scan=39874	94.5842	Trypsin	B2	SEGADLTQKIPVVKEPGDIASK	T{+214}	214	214.073	214.07	214.073
07390:2	9	T.DHAQLVAGDHNYS{+214.084}DSR.W	NA	S{+214}	999.943	2	1998.88	1998.88	0	0	7	NRagged	380.02	19.76	1.6	3.4	230	>WP_000132045.1 MULTISPECIES: hypothetical protein [Acinetobacter]	505	NS_438_AB_ATC17978_HILIC_2.8977.8977.2	controllerType=0 controllerNumber=1 scan=8977	27.3734	Trypsin	B2	DHAQLVAGDHNYSDSR	S{+214}	214	214.084	214.08	214.084
12768:3	519	Q.AIEHANKIEDEIT{+214.089}KK.F	NA	T{+214}	651.679	3	1953.02	1953.02	0	0	56	NRagged	371.77	108.22	22.53	5.39	10	>WP_000976735.1 MULTISPECIES: hypothetical protein [Acinetobacter]	2164	NS_438_AB_ATC17978_HILIC_1.14232.14232.3	controllerType=0 controllerNumber=1 scan=14232	38.4224	Trypsin	B1	AIEHANKIEDEITKK	T{+214}	214	214.089	214.09	214.089
17418:3	36	T.VSHTSTQSAQS{+214.090}VDEDDVPAINKR.Q	NA	S{+214}	900.1	3	2698.29	2698.29	0	0	337	NRagged	450.64	18.03	1.2	4.87	116	>WP_000135734.1 MULTISPECIES: cell division protein FtsZ [Acinetobacter]	521	NS_438_AB_ATC17978_HILIC_3.18518.18518.3	controllerType=0 controllerNumber=1 scan=18518	47.1474	Trypsin	B3	VSHTSTQSAQSVDEDDVPAINKR	S{+214}	214	214.09	214.09	214.09
77811:4	65	N.LELTHARPNQPILSNQFSLT{+214.090}YADDQDDDLTWENRLFR.E	NA	T{+214}	1162.32	4	4646.25	4646.25	0	0	268	NRagged	477.66	13.19	0	4.67	87	>WP_000846676.1 MULTISPECIES: hypothetical protein [Acinetobacter]	1857	NS_438_AB_ATC17978_HILIC_3.71829.71829.4	controllerType=0 controllerNumber=1 scan=71829	157.283	Trypsin	B3	LELTHARPNQPILSNQFSLTYADDQDDDLTWENRLFR	T{+214}	214	214.09	214.09	214.09
23415:3	91	D.PDS{+214.091}ATQDDSSNTTSDNTTPASAPAPQTTESNK.V	NA	S{+214}	1150.83	3	3450.49	3450.49	0	0	107	NRagged	648.24	0.79	0.79	7.58	56	>WP_001178074.1 tetratricopeptide repeat protein [Acinetobacter baumannii]	2825	NS_438_AB_ATC17978_HILIC_3.24523.24523.3	controllerType=0 controllerNumber=1 scan=24523	61.3773	Trypsin	B3	PDSATQDDSSNTTSDNTTPASAPAPQTTESNK	S{+214}	214	214.091	214.09	214.091
01579:4	471	S.NSVGNHTAQKEPS{+214.093}SNGNVSNSK.P	NA	S{+214}	618.294	4	2470.15	2470.15	0	0	8	NRagged	367.53	23.45	0	4.89	10	>WP_000248340.1 hypothetical protein [Acinetobacter baumannii]	820	NS_438_AB_ATC17978_HILIC_3.3282.3282.4	controllerType=0 controllerNumber=1 scan=3282	15.713	Trypsin	B3	NSVGNHTAQKEPSSNGNVSNSK	S{+214}	214	214.093	214.09	214.093
77442:4	63	N.LELTHARPNQPILSNQFS{+214.093}LTYADDQDDDLTWENRLFR.E	NA	S{+214}	1162.32	4	4646.25	4646.25	0	0	268	NRagged	373.59	14.84	0	4.87	92	>WP_000846676.1 MULTISPECIES: hypothetical protein [Acinetobacter]	1857	NS_438_AB_ATC17978_HILIC_1.72418.72418.4	controllerType=0 controllerNumber=1 scan=72418	157.389	Trypsin	B1	LELTHARPNQPILSNQFSLTYADDQDDDLTWENRLFR	S{+214}	214	214.093	214.09	214.093
17330:4	36	T.VSHTSTQSAQS{+214.093}VDEDDVPAINKR.Q	NA	S{+214}	675.328	4	2698.29	2698.29	0	0	337	NRagged	479.51	26.77	1.2	5.21	116	>WP_000135734.1 MULTISPECIES: cell division protein FtsZ [Acinetobacter]	521	NS_438_AB_ATC17978_HILIC_3.18430.18430.4	controllerType=0 controllerNumber=1 scan=18430	46.9426	Trypsin	B3	VSHTSTQSAQSVDEDDVPAINKR	S{+214}	214	214.093	214.09	214.093
42439:3	253	I.SHIDPEYQANT{+214.094}IEPSVQQDWENRK.V	NA	T{+214}	1033.49	3	3098.44	3098.44	0	0	4	NRagged	416.71	56.53	0	5.72	22	>WP_000155773.1 MULTISPECIES: leucine--tRNA ligase [Acinetobacter]	570	NS_438_AB_ATC17978_HILIC_2.41939.41939.3	controllerType=0 controllerNumber=1 scan=41939	98.8814	Trypsin	B2	SHIDPEYQANTIEPSVQQDWENRK	T{+214}	214	214.094	214.09	214.094
23410:2	91	D.PDSAT{+214.097}QDDSSNTTSDNTTPASAPAPQTTESNK.V	NA	T{+214}	1725.75	2	3450.49	3450.49	0	0	107	NRagged	513.09	4.61	4.61	5.58	56	>WP_001178074.1 tetratricopeptide repeat protein [Acinetobacter baumannii]	2825	NS_438_AB_ATC17978_HILIC_3.24517.24517.2	controllerType=0 controllerNumber=1 scan=24517	61.3577	Trypsin	B3	PDSATQDDSSNTTSDNTTPASAPAPQTTESNK	T{+214}	214	214.097	214.1	214.097
23492:2	87	D.PDSAT{+214.099}QDDSSNTTSDNTTPASAPAPQTTESNK.V	NA	T{+214}	1725.75	2	3450.49	3450.49	0	0	107	NRagged	663.55	4.08	4.08	9.22	57	>WP_001178074.1 tetratricopeptide repeat protein [Acinetobacter baumannii]	2825	NS_438_AB_ATC17978_HILIC_2.24445.24445.2	controllerType=0 controllerNumber=1 scan=24445	61.5033	Trypsin	B2	PDSATQDDSSNTTSDNTTPASAPAPQTTESNK	T{+214}	214	214.099	214.1	214.099
48036:3	335	T.LTSSQDES{+214.113}GIGHQVEVNGTAFDHQQVQAVAAQK.G	NA	S{+214}	1232.27	3	3694.79	3693.79	1	-0.9	118	NRagged	366.23	31.24	4.8	6.15	18	>WP_000129003.1 DNA mismatch repair endonuclease MutL [Acinetobacter baumannii]	488	NS_438_AB_ATC17978_HILIC_2.46853.46853.3	controllerType=0 controllerNumber=1 scan=46853	108.886	Trypsin	B2	LTSSQDESGIGHQVEVNGTAFDHQQVQAVAAQK	S{+214}	214	214.113	214.11	214.113
15319:4	58	T.HFSVHFS{+214.117}DENGDKGGDK.D	NA	S{+214}	523.491	4	2090.94	2089.94	1	-1.6	41	NRagged	378.31	130.22	0	4.61	65	>WP_001985299.1 MULTISPECIES: HPF/RaiA family ribosome-associated protein [Acinetobacter]	3185	NS_438_AB_ATC17978_HILIC_2.16237.16237.4	controllerType=0 controllerNumber=1 scan=16237	42.0202	Trypsin	B2	HFSVHFSDENGDKGGDK	S{+214}	214	214.117	214.12	214.117
33775:2	7	S.QVFSTAADNQPAVDIS{+214.121}VYQGERK.M	NA	S{+214}	1369.19	2	2737.37	2737.37	0	0	423	NRagged	337.98	35.26	5.2	4.09	212	>WP_001062605.1 MULTISPECIES: molecular chaperone DnaK [Acinetobacter]	2455	NS_438_AB_ATC17978_HILIC_2.34458.34458.2	controllerType=0 controllerNumber=1 scan=34458	83.792	Trypsin	B2	QVFSTAADNQPAVDISVYQGERK	S{+214}	214	214.121	214.12	214.121
33019:3	264	S.NVYFGGAC[+57.021]IS{+214.124}HTVQFEDGTK.K	NA	C[+57], S{+214}	815.387	3	2444.15	2444.15	0	0	16	NRagged	402.39	2.03	2.03	4.44	20	>WP_000099685.1 MULTISPECIES: pyrimidine/purine nucleoside phosphorylase [Acinetobacter]	377	NS_438_AB_ATC17978_HILIC_3.33712.33712.3	controllerType=0 controllerNumber=1 scan=33712	81.5554	Trypsin	B3	NVYFGGACISHTVQFEDGTK	,S{+214}	,+214	214.124	214.12	214.124
48717:4	586	S.PFVGHYYLTGDT{+214.127}AELHADGSMSFVGR.S	NA	T{+214}	761.116	4	3041.44	3041.44	0	0	411	NRagged	658.24	148.87	6	10.19	11	>WP_049594869.1 AMP-binding protein [Acinetobacter baumannii]	3496	NS_438_AB_ATC17978_HILIC_1.48501.48501.4	controllerType=0 controllerNumber=1 scan=48501	111.626	Trypsin	B1	PFVGHYYLTGDTAELHADGSMSFVGR	T{+214}	214	214.127	214.13	214.127
66643:4	618	K.NESILTDDTLS{+214.128}HQTQNLLYLVK.E	NA	S{+214}	690.616	4	2759.44	2759.44	0	0	37	Specific	386.56	58.27	0	5.78	7	>WP_000167349.1 alpha/beta fold hydrolase [Acinetobacter baumannii]	603	NS_438_AB_ATC17978_HILIC_1.63653.63653.4	controllerType=0 controllerNumber=1 scan=63653	141.153	Trypsin	B1	NESILTDDTLSHQTQNLLYLVK	S{+214}	214	214.128	214.13	214.128
47036:4	655	L.GFDIRDIIHT{+214.133}EHKE.-	NA	T{+214}	481.754	4	1923.99	1923.99	0	0	182	Non	309.12	42.37	19.08	4.37	10	>WP_000885644.1 MULTISPECIES: lipocalin family protein [Acinetobacter]	1950	NS_438_AB_ATC17978_HILIC_3.46143.46143.4	controllerType=0 controllerNumber=1 scan=46143	106.858	Trypsin	B3	GFDIRDIIHTEHKE	T{+214}	214	214.133	214.13	214.133
24227:3	5	I.NTS{+214.134}HVEYDSPTR.H	NA	S{+214}	540.594	3	1619.77	1619.77	0	0	64	NRagged	654.28	51.87	10.63	8.57	283	>WP_001029610.1 MULTISPECIES: elongation factor Tu [Acinetobacter]	2339	NS_438_AB_ATC17978_HILIC_1.25930.25930.3	controllerType=0 controllerNumber=1 scan=25930	65.7298	Trypsin	B1	NTSHVEYDSPTR	S{+214}	214	214.134	214.13	214.134
45264:4	658	L.GFDIRDIIHT{+214.134}EHKE.-	NA	T{+214}	481.754	4	1923.99	1923.99	0	0	182	Non	327.38	33.74	13.9	5.2	10	>WP_000885644.1 MULTISPECIES: lipocalin family protein [Acinetobacter]	1950	NS_438_AB_ATC17978_HILIC_1.45431.45431.4	controllerType=0 controllerNumber=1 scan=45431	105.727	Trypsin	B1	GFDIRDIIHTEHKE	T{+214}	214	214.134	214.13	214.134
25338:6	3	I.NTSHVEYDSPT{+214.134}RHYAHVDC[+57.021]PGHADYVK.N	NA	C[+57], T{+214}	562.429	6	3369.54	3369.54	0	0	64	NRagged	651.41	20.16	2.4	9.58	289	>WP_001029610.1 MULTISPECIES: elongation factor Tu [Acinetobacter]	2339	NS_438_AB_ATC17978_HILIC_2.26470.26470.6	controllerType=0 controllerNumber=1 scan=26470	66.3522	Trypsin	B2	NTSHVEYDSPTRHYAHVDCPGHADYVK	,T{+214}	,+214	214.134	214.13	214.134
58825:3	325	T.SAQSSNTNFSETDFNLLEDS{+214.135}EDADNHTSDTTATR.L	NA	S{+214}	1312.57	3	3935.7	3934.7	1	-0.9	3	NRagged	311.9	2.75	2.75	5.66	18	>WP_000199623.1 23S rRNA pseudouridine(1911/1915/1917) synthase RluD [Acinetobacter baumannii]	698	NS_438_AB_ATC17978_HILIC_3.56437.56437.3	controllerType=0 controllerNumber=1 scan=56437	127.612	Trypsin	B3	SAQSSNTNFSETDFNLLEDSEDADNHTSDTTATR	S{+214}	214	214.135	214.13	214.135
25109:3	4	I.NTS{+214.135}HVEYDSPTR.H	NA	S{+214}	540.595	3	1619.77	1619.77	0	0	64	NRagged	536.46	22.51	21.45	4.39	295	>WP_001029610.1 MULTISPECIES: elongation factor Tu [Acinetobacter]	2339	NS_438_AB_ATC17978_HILIC_3.26292.26292.3	controllerType=0 controllerNumber=1 scan=26292	65.5259	Trypsin	B3	NTSHVEYDSPTR	S{+214}	214	214.135	214.13	214.135
24234:3	5	I.NTS{+214.136}HVEYDSPTR.H	NA	S{+214}	540.928	3	1620.77	1619.77	1	-2.1	64	NRagged	608.9	19.17	9.42	7.54	283	>WP_001029610.1 MULTISPECIES: elongation factor Tu [Acinetobacter]	2339	NS_438_AB_ATC17978_HILIC_1.25937.25937.3	controllerType=0 controllerNumber=1 scan=25937	65.7446	Trypsin	B1	NTSHVEYDSPTR	S{+214}	214	214.136	214.14	214.136
25072:3	3	I.NTS{+214.138}HVEYDSPTR.H	NA	S{+214}	540.929	3	1620.77	1619.77	1	-2.1	64	NRagged	608.13	21.49	4.1	7.44	289	>WP_001029610.1 MULTISPECIES: elongation factor Tu [Acinetobacter]	2339	NS_438_AB_ATC17978_HILIC_2.26199.26199.3	controllerType=0 controllerNumber=1 scan=26199	65.7704	Trypsin	B2	NTSHVEYDSPTR	S{+214}	214	214.138	214.14	214.138
23719:2	172	T.VDQATGET{+214.141}HR.R	NA	T{+214}	664.338	2	1327.67	1327.67	0	0	29	NRagged	346.95	93.49	18.74	2.06	47	>WP_000290730.1 MULTISPECIES: 50S ribosomal protein L32 [Gammaproteobacteria]	889	NS_438_AB_ATC17978_HILIC_3.24852.24852.2	controllerType=0 controllerNumber=1 scan=24852	62.1389	Trypsin	B3	VDQATGETHR	T{+214}	214	214.141	214.14	214.141
07250:3	7	D.HAQLVAGDHNYS{+214.148}DSR.W	NA	S{+214}	628.977	3	1884.92	1883.92	1	-1.8	8	NRagged	441.18	45.41	0	5.18	246	>WP_000132045.1 MULTISPECIES: hypothetical protein [Acinetobacter]	505	NS_438_AB_ATC17978_HILIC_1.8939.8939.3	controllerType=0 controllerNumber=1 scan=8939	27.817	Trypsin	B1	HAQLVAGDHNYSDSR	S{+214}	214	214.148	214.15	214.148
25345:5	3	T.SHVEYDSPT{+214.168}RHYAHVDC[+57.021]PGHADYVK.N	NA	C[+57], T{+214}	631.902	5	3155.48	3154.48	1	-1.1	66	NRagged	358.53	60.47	2.4	6.23	289	>WP_001029610.1 MULTISPECIES: elongation factor Tu [Acinetobacter]	2339	NS_438_AB_ATC17978_HILIC_2.26476.26476.5	controllerType=0 controllerNumber=1 scan=26476	66.3616	Trypsin	B2	SHVEYDSPTRHYAHVDCPGHADYVK	,T{+214}	,+214	214.168	214.17	214.168
50675:4	519	S.PFVGHYYLT{+214.224}GDTAELHADGSMSFVGR.S	NA	T{+214}	761.14	4	3041.54	3041.54	0	0	411	NRagged	618.31	197.1	0	8.05	10	>WP_049594869.1 AMP-binding protein [Acinetobacter baumannii]	3496	NS_438_AB_ATC17978_HILIC_3.49368.49368.4	controllerType=0 controllerNumber=1 scan=49368	113.076	Trypsin	B3	PFVGHYYLTGDTAELHADGSMSFVGR	T{+214}	214	214.224	214.22	214.224
67402:2	306	S.IGDAES{+214.485}YYQGINLEGAK.G	NA	S{+214}	1022.18	2	2043.36	2042.36	1	-1.6	437	NRagged	300.3	59.91	0	4.99	14	>WP_000083355.1 MULTISPECIES: excinuclease ABC subunit UvrA [Acinetobacter]	319	NS_438_AB_ATC17978_HILIC_2.62990.62990.2	controllerType=0 controllerNumber=1 scan=62990	141.389	Trypsin	B2	IGDAESYYQGINLEGAK	S{+214}	214	214.485	214.49	214.485
34761:4	8	K.KQQGEWVSYNHNGVTFNGT{+214.965}C[+57.021]QPNENGK.L	NA	C[+57], T{+215}	827.843	4	3308.35	3308.35	0	0	42	Specific	340.64	340.64	33.53	5.83	957	>WP_000859008.1 MULTISPECIES: hypothetical protein [Acinetobacter]	1889	NS_438_AB_ATC17978_HILIC_2.35326.35326.4	controllerType=0 controllerNumber=1 scan=35326	85.5694	Trypsin	B2	KQQGEWVSYNHNGVTFNGTCQPNENGK	,T{+215}	,+215	214.965	214.97	214.965
55165:4	211	Q.VTFAYENGKPVRLDAVVLS{+214.983}TQHDPEITQTQLK.E	NA	S{+215}	953.974	4	3812.87	3812.87	0	0	170	NRagged	345	51.44	1.2	6.08	41	>WP_001209544.1 MULTISPECIES: methionine adenosyltransferase [Acinetobacter]	2926	NS_438_AB_ATC17978_HILIC_2.53050.53050.4	controllerType=0 controllerNumber=1 scan=53050	121.126	Trypsin	B2	VTFAYENGKPVRLDAVVLSTQHDPEITQTQLK	S{+215}	215	214.983	214.98	214.983
37960:3	1183	S.LSNLLGQC[+57.021]GKDDHT{+215.017}SILK.S	NA	C[+57], T{+215}	738.687	3	2214.05	2214.05	0	0	79	NRagged	332.4	79.43	0	3.42	4	>WP_000182208.1 MULTISPECIES: TetR/AcrR family transcriptional regulator [Acinetobacter]	638	NS_438_AB_ATC17978_HILIC_3.38011.38011.3	controllerType=0 controllerNumber=1 scan=38011	90.1939	Trypsin	B3	LSNLLGQCGKDDHTSILK	,T{+215}	,+215	215.017	215.02	215.017
30679:3	693	T.HVEQNS{+215.056}DDLAPFENPHQVR.L	NA	S{+215}	817.038	3	2449.1	2447.1	2	-2.7	205	NRagged	362.73	17.99	0	4.19	8	>WP_000397471.1 MULTISPECIES: sodium/glutamate symporter [Acinetobacter]	1029	NS_438_AB_ATC17978_HILIC_2.31817.31817.3	controllerType=0 controllerNumber=1 scan=31817	78.5292	Trypsin	B2	HVEQNSDDLAPFENPHQVR	S{+215}	215	215.056	215.06	215.056
82699:4	173	T.PC[+57.021]GAPYYQVDPTYTPQSDNTIPEPQDDNTDSYIRESENQMEQDLS{+215.058}NNTR.I	NA	C[+57], S{+215}	1478.38	4	5910.5	5908.5	2	-1.1	741	NRagged	482.48	482.48	1.27	7.36	31	>WP_000667412.1 MULTISPECIES: penicillin-binding protein 1B [Acinetobacter]	1488	NS_438_AB_ATC17978_HILIC_3.75733.75733.2	controllerType=0 controllerNumber=1 scan=75733	164.521	Trypsin	B3	PCGAPYYQVDPTYTPQSDNTIPEPQDDNTDSYIRESENQMEQDLSNNTR	,S{+215}	,+215	215.058	215.06	215.058
65096:5	28	T.NTQALTDYSWSYQPENT{+215.068}KKPIVLNFTNDRLSIDTGC[+57.021]NR.Q	NA	C[+57], T{+215}	936.651	5	4679.23	4675.23	4	-2.9	150	NRagged	428.62	428.62	0	5.69	105	>WP_000696025.1 MULTISPECIES: META and DUF4377 domain-containing protein [Acinetobacter]	1533	NS_438_AB_ATC17978_HILIC_3.61529.61529.5	controllerType=0 controllerNumber=1 scan=61529	137.723	Trypsin	B3	NTQALTDYSWSYQPENTKKPIVLNFTNDRLSIDTGCNR	,T{+215}	,+215	215.068	215.07	215.068
16662:4	46	D.PGVRGDTS{+215.071}GGGGKPAKLETGAVVR.V	NA	S{+215}	621.08	4	2481.3	2481.3	0	0	142	NRagged	555.45	271.67	0	7.61	78	>WP_000035083.1 MULTISPECIES: elongation factor P [Acinetobacter]	118	NS_438_AB_ATC17978_HILIC_2.17603.17603.4	controllerType=0 controllerNumber=1 scan=17603	45.2827	Trypsin	B2	PGVRGDTSGGGGKPAKLETGAVVR	S{+215}	215	215.071	215.07	215.071
42809:4	119	D.TTYRINIVDT{+215.074}PGHADFGGEVER.V	NA	T{+215}	666.323	4	2662.27	2662.27	0	0	74	NRagged	438.81	37.49	1.2	6.13	54	>WP_001280092.1 MULTISPECIES: translational GTPase TypA [Acinetobacter]	3087	NS_438_AB_ATC17978_HILIC_1.43258.43258.4	controllerType=0 controllerNumber=1 scan=43258	101.532	Trypsin	B1	TTYRINIVDTPGHADFGGEVER	T{+215}	215	215.074	215.07	215.074
71467:3	636	D.ISSEYLNQLLEQDDLS{+215.078}GRFKDEK.A	NA	S{+215}	981.48	3	2942.42	2942.42	0	0	90	NRagged	540.76	5.59	0	6.19	5	>WP_000365040.1 MULTISPECIES: oxygen-insensitive NAD(P)H nitroreductase [Acinetobacter]	963	NS_438_AB_ATC17978_HILIC_1.67638.67638.3	controllerType=0 controllerNumber=1 scan=67638	148.597	Trypsin	B1	ISSEYLNQLLEQDDLSGRFKDEK	S{+215}	215	215.078	215.08	215.078
06063:3	79	S.SFT{+215.081}HHHPNVTMC[+57.021]K.A	NA	C[+57], T{+215}	604.272	3	1810.8	1810.8	0	0	146	NRagged	371.04	99.86	0	4.66	63	>WP_001046506.1 MULTISPECIES: branched-chain amino acid transaminase [Acinetobacter]	2386	NS_438_AB_ATC17978_HILIC_1.7670.7670.3	controllerType=0 controllerNumber=1 scan=7670	25.2104	Trypsin	B1	SFTHHHPNVTMCK	,T{+215}	,+215	215.081	215.08	215.081
27985:3	13	I.PDLDLS{+215.087}AHGLTK.S	NA	S{+215}	494.923	3	1482.76	1481.76	1	-2.3	119	NRagged	310.84	101.98	5.16	2.77	154	>WP_001984866.1 MULTISPECIES: 2-oxoglutarate dehydrogenase E1 component [Acinetobacter]	3177	NS_438_AB_ATC17978_HILIC_3.29216.29216.3	controllerType=0 controllerNumber=1 scan=29216	72.2083	Trypsin	B3	PDLDLSAHGLTK	S{+215}	215	215.087	215.09	215.087
93216:1	78	D.SDDNDDSADSS{+215.089}LVSR.I	NA	S{+215}	1797.73	1	1797.73	1797.73	0	0	748	NRagged	394.79	69.49	0	4.19	79	>WP_000116449.1 DNA gyrase subunit A [Acinetobacter baumannii]	438	NS_438_AB_ATC17978_HILIC_3.84027.84027.2	controllerType=0 controllerNumber=1 scan=84027	178.537	Trypsin	B3	SDDNDDSADSSLVSR	S{+215}	215	215.089	215.09	215.089
76348:4	23	T.NTQALTDYSWSYQPENT{+215.089}KKPIVLNFTNDRLSIDTGC[+57.021]NR.Q	NA	C[+57], T{+215}	1169.57	4	4675.25	4675.25	0	0	150	NRagged	624.32	624.32	1.2	10.24	108	>WP_000696025.1 MULTISPECIES: META and DUF4377 domain-containing protein [Acinetobacter]	1533	NS_438_AB_ATC17978_HILIC_2.70188.70188.4	controllerType=0 controllerNumber=1 scan=70188	155.379	Trypsin	B2	NTQALTDYSWSYQPENTKKPIVLNFTNDRLSIDTGCNR	,T{+215}	,+215	215.089	215.09	215.089
79947:1	79	D.SDDNDDSADSS{+215.093}LVSR.I	NA	S{+215}	1797.74	1	1797.74	1797.74	0	0	748	NRagged	326.18	40.73	0	4.46	79	>WP_000116449.1 DNA gyrase subunit A [Acinetobacter baumannii]	438	NS_438_AB_ATC17978_HILIC_2.73042.73042.2	controllerType=0 controllerNumber=1 scan=73042	160.864	Trypsin	B2	SDDNDDSADSSLVSR	S{+215}	215	215.093	215.09	215.093
72354:3	181	A.SNEDGFTAEYNGQSYPISGQLIDAHT{+215.097}ASVQIGGTQQK.L	NA	T{+215}	1376.98	3	4128.93	4126.93	2	-1.6	514	NRagged	635.15	33.45	2.4	7.35	45	>WP_000461795.1 acetyl/propionyl/methylcrotonyl-CoA carboxylase subunit alpha [Acinetobacter baumannii]	1140	NS_438_AB_ATC17978_HILIC_3.67440.67440.3	controllerType=0 controllerNumber=1 scan=67440	149.054	Trypsin	B3	SNEDGFTAEYNGQSYPISGQLIDAHTASVQIGGTQQK	T{+215}	215	215.097	215.1	215.097
83659:4	346	L.EWATSSPAPFYNFAHEPDAS{+215.107}GIDRFWTDKENGVAYAR.N	NA	S{+215}	1105.26	4	4418.03	4418.03	0	0	542	NRagged	363.14	60.41	0	3.4	14	>WP_000367186.1 MULTISPECIES: cytochrome o ubiquinol oxidase subunit I [Bacteria]	968	NS_438_AB_ATC17978_HILIC_3.76549.76549.4	controllerType=0 controllerNumber=1 scan=76549	166.145	Trypsin	B3	EWATSSPAPFYNFAHEPDASGIDRFWTDKENGVAYAR	S{+215}	215	215.107	215.11	215.107
48004:3	335	T.LTSSQDESGIGHQVEVNGT{+215.111}AFDHQQVQAVAAQK.G	NA	T{+215}	1232.27	3	3694.79	3694.79	0	0	118	NRagged	377.74	34.55	0.45	5.53	18	>WP_000129003.1 DNA mismatch repair endonuclease MutL [Acinetobacter baumannii]	488	NS_438_AB_ATC17978_HILIC_2.46822.46822.3	controllerType=0 controllerNumber=1 scan=46822	108.826	Trypsin	B2	LTSSQDESGIGHQVEVNGTAFDHQQVQAVAAQK	T{+215}	215	215.111	215.11	215.111
14183:2	782	S.PSS{+215.127}LAFVQQQNR.D	NA	S{+215}	795.423	2	1589.84	1589.84	0	0	95	NRagged	605.96	5.52	5.52	7.35	7	>WP_000771345.1 MULTISPECIES: hypothetical protein [Acinetobacter]	1693	NS_438_AB_ATC17978_HILIC_1.15542.15542.2	controllerType=0 controllerNumber=1 scan=15542	41.131	Trypsin	B1	PSSLAFVQQQNR	S{+215}	215	215.127	215.13	215.127
14834:2	868	S.PSS{+215.129}LAFVQQQNR.D	NA	S{+215}	795.424	2	1589.84	1589.84	0	0	95	NRagged	510.33	13.49	11.94	4.92	9	>WP_000771345.1 MULTISPECIES: hypothetical protein [Acinetobacter]	1693	NS_438_AB_ATC17978_HILIC_2.15784.15784.2	controllerType=0 controllerNumber=1 scan=15784	40.9903	Trypsin	B2	PSSLAFVQQQNR	S{+215}	215	215.129	215.13	215.129
75360:5	378	K.DPFAHPSILFNYMST{+215.130}EQDWREFRDAIR.I	NA	T{+215}	712.148	5	3556.71	3556.71	0	0	407	Specific	384.57	73.75	0	5.46	14	>WP_001021934.1 MULTISPECIES: choline dehydrogenase [Acinetobacter]	2312	NS_438_AB_ATC17978_HILIC_3.69811.69811.5	controllerType=0 controllerNumber=1 scan=69811	153.448	Trypsin	B3	DPFAHPSILFNYMSTEQDWREFRDAIR	T{+215}	215	215.13	215.13	215.13
09704:3	8	D.QNTDHAQLVAGDHNYS{+215.135}DSR.W	NA	S{+215}	781.698	3	2343.08	2343.08	0	0	4	NRagged	688.99	17.7	3.69	7.37	240	>WP_000132045.1 MULTISPECIES: hypothetical protein [Acinetobacter]	505	NS_438_AB_ATC17978_HILIC_3.11263.11263.3	controllerType=0 controllerNumber=1 scan=11263	31.8206	Trypsin	B3	QNTDHAQLVAGDHNYSDSR	S{+215}	215	215.135	215.13	215.135
23056:2	127	E.SVS{+215.148}EGHPDK.M	NA	S{+215}	585.802	2	1170.6	1170.6	0	0	11	NRagged	306.15	143.36	143.36	2.23	49	>WP_001209544.1 MULTISPECIES: methionine adenosyltransferase [Acinetobacter]	2926	NS_438_AB_ATC17978_HILIC_3.24120.24120.2	controllerType=0 controllerNumber=1 scan=24120	60.3584	Trypsin	B3	SVSEGHPDK	S{+215}	215	215.148	215.15	215.148
06505:3	735	N.HRDDEWGGS{+215.222}YENR.I	NA	S{+215}	612.972	3	1836.9	1835.9	1	-1.8	180	NRagged	316.82	95.89	0	3.67	8	>WP_000061158.1 NADPH-dependent 2,4-dienoyl-CoA reductase [Acinetobacter baumannii]	221	NS_438_AB_ATC17978_HILIC_1.8135.8135.3	controllerType=0 controllerNumber=1 scan=8135	26.1214	Trypsin	B1	HRDDEWGGSYENR	S{+215}	215	215.222	215.22	215.222
36067:4	612	D.NVMDPMHGT{+215.338}YLHC[+57.021]TSHSMAEGER.T	NA	C[+57], T{+215}	719.618	4	2875.45	2875.45	0	0	169	NRagged	364.91	24.71	0	4.15	8	>WP_000991783.1 MULTISPECIES: aromatic ring-hydroxylating dioxygenase subunit alpha [Acinetobacter]	2193	NS_438_AB_ATC17978_HILIC_3.36394.36394.5	controllerType=0 controllerNumber=1 scan=36394	87.0349	Trypsin	B3	NVMDPMHGTYLHCTSHSMAEGER	,T{+215}	,+215	215.338	215.34	215.338
39137:4	34	D.SEGADLT{+215.986}QKIPVVKEPGDIASK.Y	NA	T{+216}	625.308	4	2498.21	2498.21	0	0	263	NRagged	487.89	111.87	5.11	6.36	87	>WP_000214787.1 MULTISPECIES: isocitrate lyase [Acinetobacter]	761	NS_438_AB_ATC17978_HILIC_1.39732.39732.4	controllerType=0 controllerNumber=1 scan=39732	94.2965	Trypsin	B1	SEGADLTQKIPVVKEPGDIASK	T{+216}	216	215.986	215.99	215.986
39118:3	34	D.SEGADLT{+215.990}QKIPVVKEPGDIASK.Y	NA	T{+216}	833.41	3	2498.21	2498.21	0	0	263	NRagged	391.82	28.87	25.01	6.03	87	>WP_000214787.1 MULTISPECIES: isocitrate lyase [Acinetobacter]	761	NS_438_AB_ATC17978_HILIC_1.39717.39717.3	controllerType=0 controllerNumber=1 scan=39717	94.2652	Trypsin	B1	SEGADLTQKIPVVKEPGDIASK	T{+216}	216	215.99	215.99	215.99
78672:3	83	E.TVDLNGAWVT{+216.019}PGFIDC[+57.021]HTHSVFGGNR.S	NA	C[+57], T{+216}	1025.79	3	3075.37	3073.37	2	-2.2	50	NRagged	310.59	15.37	5.83	2.89	71	>WP_000737795.1 imidazolonepropionase [Acinetobacter baumannii]	1625	NS_438_AB_ATC17978_HILIC_3.72508.72508.4	controllerType=0 controllerNumber=1 scan=72508	158.57	Trypsin	B3	TVDLNGAWVTPGFIDCHTHSVFGGNR	,T{+216}	,+216	216.019	216.02	216.019
11782:3	7	T.DHAQLVAGDHNYS{+216.035}DSR.W	NA	S{+216}	667.615	3	2000.83	2000.83	0	0	7	NRagged	372.95	36.69	28.13	3.83	246	>WP_000132045.1 MULTISPECIES: hypothetical protein [Acinetobacter]	505	NS_438_AB_ATC17978_HILIC_1.13329.13329.3	controllerType=0 controllerNumber=1 scan=13329	36.5718	Trypsin	B1	DHAQLVAGDHNYSDSR	S{+216}	216	216.035	216.03	216.035
16123:2	496	E.SGHSVVMDGS{+216.063}PEYGGENR.G	NA	S{+216}	1047.44	2	2093.87	2093.87	0	0	19	NRagged	390.09	45.04	12.29	3.07	10	>WP_001195082.1 MULTISPECIES: OsmC family protein [Acinetobacter]	2890	NS_438_AB_ATC17978_HILIC_3.17040.17040.2	controllerType=0 controllerNumber=1 scan=17040	43.3937	Trypsin	B3	SGHSVVMDGSPEYGGENR	S{+216}	216	216.063	216.06	216.063
64515:5	19	T.NTQALTDYSWSYQPENT{+216.071}KKPIVLNFTNDRLSIDTGC[+57.021]NR.Q	NA	C[+57], T{+216}	936.852	5	4680.23	4676.23	4	-2.9	150	NRagged	483.02	29.73	1.2	5.93	128	>WP_000696025.1 MULTISPECIES: META and DUF4377 domain-containing protein [Acinetobacter]	1533	NS_438_AB_ATC17978_HILIC_1.61922.61922.5	controllerType=0 controllerNumber=1 scan=61922	137.902	Trypsin	B1	NTQALTDYSWSYQPENTKKPIVLNFTNDRLSIDTGCNR	,T{+216}	,+216	216.071	216.07	216.071
65181:4	28	T.NTQALTDYSWSYQPENT{+216.071}KKPIVLNFTNDRLSIDTGC[+57.021]NR.Q	NA	C[+57], T{+216}	1170.81	4	4680.23	4676.23	4	-2.9	150	NRagged	585.49	37.36	1.2	5.55	105	>WP_000696025.1 MULTISPECIES: META and DUF4377 domain-containing protein [Acinetobacter]	1533	NS_438_AB_ATC17978_HILIC_3.61592.61592.2	controllerType=0 controllerNumber=1 scan=61592	137.834	Trypsin	B3	NTQALTDYSWSYQPENTKKPIVLNFTNDRLSIDTGCNR	,T{+216}	,+216	216.071	216.07	216.071
04646:3	46	D.PGVRGDT{+216.072}SGGGGKPAK.L	NA	T{+216}	552.947	3	1656.83	1656.83	0	0	142	NRagged	697.09	78.62	2.55	8.84	78	>WP_000035083.1 MULTISPECIES: elongation factor P [Acinetobacter]	118	NS_438_AB_ATC17978_HILIC_2.6083.6083.3	controllerType=0 controllerNumber=1 scan=6083	21.2852	Trypsin	B2	PGVRGDTSGGGGKPAK	T{+216}	216	216.072	216.07	216.072
27970:2	35	T.VSHT{+216.073}STQSAQSVDEDDVPAINK.R	NA	T{+216}	1273.09	2	2545.17	2544.17	1	-1.3	337	NRagged	425.34	35.7	10.59	5.73	114	>WP_000135734.1 MULTISPECIES: cell division protein FtsZ [Acinetobacter]	521	NS_438_AB_ATC17978_HILIC_1.29655.29655.2	controllerType=0 controllerNumber=1 scan=29655	73.9325	Trypsin	B1	VSHTSTQSAQSVDEDDVPAINK	T{+216}	216	216.073	216.07	216.073
64659:4	19	T.NTQALTDYSWSYQPENT{+216.074}KKPIVLNFTNDRLSIDTGC[+57.021]NR.Q	NA	C[+57], T{+216}	1170.56	4	4679.23	4676.23	3	-2.2	150	NRagged	454.61	0.98	0.98	6.31	128	>WP_000696025.1 MULTISPECIES: META and DUF4377 domain-containing protein [Acinetobacter]	1533	NS_438_AB_ATC17978_HILIC_1.62036.62036.4	controllerType=0 controllerNumber=1 scan=62036	138.114	Trypsin	B1	NTQALTDYSWSYQPENTKKPIVLNFTNDRLSIDTGCNR	,T{+216}	,+216	216.074	216.07	216.074
22585:3	36	T.VS{+216.075}HTSTQSAQSVDEDDVPAINKR.Q	NA	S{+216}	900.762	3	2700.27	2700.27	0	0	337	NRagged	448.52	23.55	3.17	4.87	116	>WP_000135734.1 MULTISPECIES: cell division protein FtsZ [Acinetobacter]	521	NS_438_AB_ATC17978_HILIC_3.23696.23696.3	controllerType=0 controllerNumber=1 scan=23696	59.4718	Trypsin	B3	VSHTSTQSAQSVDEDDVPAINKR	S{+216}	216	216.075	216.07	216.075
15880:4	48	D.PGVRGDTSGGGGKPAKLET{+216.075}GAVVR.V	NA	T{+216}	621.331	4	2482.3	2482.3	0	0	142	NRagged	468.58	7.19	7.19	5.91	77	>WP_000035083.1 MULTISPECIES: elongation factor P [Acinetobacter]	118	NS_438_AB_ATC17978_HILIC_1.17305.17305.4	controllerType=0 controllerNumber=1 scan=17305	45.2855	Trypsin	B1	PGVRGDTSGGGGKPAKLETGAVVR	T{+216}	216	216.075	216.07	216.075
15892:3	48	D.PGVRGDT{+216.075}SGGGGKPAKLETGAVVR.V	NA	T{+216}	828.105	3	2482.3	2482.3	0	0	142	NRagged	578.94	119.76	5.88	7.77	77	>WP_000035083.1 MULTISPECIES: elongation factor P [Acinetobacter]	118	NS_438_AB_ATC17978_HILIC_1.17322.17322.3	controllerType=0 controllerNumber=1 scan=17322	45.3383	Trypsin	B1	PGVRGDTSGGGGKPAKLETGAVVR	T{+216}	216	216.075	216.07	216.075
04586:2	48	D.PGVRGDTS{+216.076}GGGGKPAK.L	NA	S{+216}	828.919	2	1656.83	1656.83	0	0	142	NRagged	306.74	23.05	2.69	3.62	77	>WP_000035083.1 MULTISPECIES: elongation factor P [Acinetobacter]	118	NS_438_AB_ATC17978_HILIC_1.6022.6022.2	controllerType=0 controllerNumber=1 scan=6022	21.457	Trypsin	B1	PGVRGDTSGGGGKPAK	S{+216}	216	216.076	216.08	216.076
12405:4	9	T.DHAQLVAGDHNYS{+216.076}DSR.W	NA	S{+216}	500.973	4	2000.87	2000.87	0	0	7	NRagged	369.04	32.84	2.4	4.68	230	>WP_000132045.1 MULTISPECIES: hypothetical protein [Acinetobacter]	505	NS_438_AB_ATC17978_HILIC_2.13573.13573.4	controllerType=0 controllerNumber=1 scan=13573	36.3395	Trypsin	B2	DHAQLVAGDHNYSDSR	S{+216}	216	216.076	216.08	216.076
06556:3	100	S.SFT{+216.076}HHHPNVTMC[+57.021]K.A	NA	C[+57], T{+216}	604.604	3	1811.8	1811.8	0	0	146	NRagged	403.37	139.22	27.63	3.29	61	>WP_001046506.1 MULTISPECIES: branched-chain amino acid transaminase [Acinetobacter]	2386	NS_438_AB_ATC17978_HILIC_3.7958.7958.3	controllerType=0 controllerNumber=1 scan=7958	24.8946	Trypsin	B3	SFTHHHPNVTMCK	,T{+216}	,+216	216.076	216.08	216.076
16696:3	40	D.PGVRGDTS{+216.077}GGGGKPAKLETGAVVR.V	NA	S{+216}	828.106	3	2482.3	2482.3	0	0	142	NRagged	365.14	22.66	5.15	4.85	80	>WP_000035083.1 MULTISPECIES: elongation factor P [Acinetobacter]	118	NS_438_AB_ATC17978_HILIC_3.17718.17718.3	controllerType=0 controllerNumber=1 scan=17718	45.1156	Trypsin	B3	PGVRGDTSGGGGKPAKLETGAVVR	S{+216}	216	216.077	216.08	216.077
12543:4	8	T.DHAQLVAGDHNYS{+216.077}DSR.W	NA	S{+216}	500.973	4	2000.87	2000.87	0	0	7	NRagged	375.83	22.56	10.06	3.97	240	>WP_000132045.1 MULTISPECIES: hypothetical protein [Acinetobacter]	505	NS_438_AB_ATC17978_HILIC_3.13713.13713.4	controllerType=0 controllerNumber=1 scan=13713	36.3266	Trypsin	B3	DHAQLVAGDHNYSDSR	S{+216}	216	216.077	216.08	216.077
16728:4	40	D.PGVRGDTS{+216.077}GGGGKPAKLETGAVVR.V	NA	S{+216}	621.331	4	2482.3	2482.3	0	0	142	NRagged	602.49	42.95	1.2	7.59	80	>WP_000035083.1 MULTISPECIES: elongation factor P [Acinetobacter]	118	NS_438_AB_ATC17978_HILIC_3.17769.17769.4	controllerType=0 controllerNumber=1 scan=17769	45.2925	Trypsin	B3	PGVRGDTSGGGGKPAKLETGAVVR	S{+216}	216	216.077	216.08	216.077
04550:3	48	D.PGVRGDT{+216.077}SGGGGKPAK.L	NA	T{+216}	552.949	3	1656.83	1656.83	0	0	142	NRagged	757.41	65.6	39.77	10.98	77	>WP_000035083.1 MULTISPECIES: elongation factor P [Acinetobacter]	118	NS_438_AB_ATC17978_HILIC_1.5987.5987.3	controllerType=0 controllerNumber=1 scan=5987	21.4015	Trypsin	B1	PGVRGDTSGGGGKPAK	T{+216}	216	216.077	216.08	216.077
11783:3	7	T.DHAQLVAGDHNYS{+216.079}DSR.W	NA	S{+216}	667.63	3	2000.87	2000.87	0	0	7	NRagged	372.95	36.69	28.13	2.88	246	>WP_000132045.1 MULTISPECIES: hypothetical protein [Acinetobacter]	505	NS_438_AB_ATC17978_HILIC_1.13329.13329.3	controllerType=0 controllerNumber=1 scan=13329	36.5718	Trypsin	B1	DHAQLVAGDHNYSDSR	S{+216}	216	216.079	216.08	216.079
22581:4	36	T.VS{+216.079}HTSTQSAQSVDEDDVPAINKR.Q	NA	S{+216}	675.824	4	2700.27	2700.27	0	0	337	NRagged	430.93	42.14	0.61	5.06	116	>WP_000135734.1 MULTISPECIES: cell division protein FtsZ [Acinetobacter]	521	NS_438_AB_ATC17978_HILIC_3.23693.23693.4	controllerType=0 controllerNumber=1 scan=23693	59.4645	Trypsin	B3	VSHTSTQSAQSVDEDDVPAINKR	S{+216}	216	216.079	216.08	216.079
10046:3	7	T.DHAQLVAGDHNYS{+216.079}DSR.W	NA	S{+216}	667.629	3	2000.87	2000.87	0	0	7	NRagged	529.13	35.74	35.74	5.11	246	>WP_000132045.1 MULTISPECIES: hypothetical protein [Acinetobacter]	505	NS_438_AB_ATC17978_HILIC_1.11742.11742.3	controllerType=0 controllerNumber=1 scan=11742	33.6142	Trypsin	B1	DHAQLVAGDHNYSDSR	S{+216}	216	216.079	216.08	216.079
28362:2	29	T.VSHT{+216.079}STQSAQSVDEDDVPAINK.R	NA	T{+216}	1272.59	2	2544.17	2544.17	0	0	337	NRagged	308.04	73.61	5.37	3.95	117	>WP_000135734.1 MULTISPECIES: cell division protein FtsZ [Acinetobacter]	521	NS_438_AB_ATC17978_HILIC_2.29677.29677.2	controllerType=0 controllerNumber=1 scan=29677	73.9399	Trypsin	B2	VSHTSTQSAQSVDEDDVPAINK	T{+216}	216	216.079	216.08	216.079
16672:3	46	D.PGVRGDT{+216.079}SGGGGKPAKLETGAVVR.V	NA	T{+216}	828.106	3	2482.3	2482.3	0	0	142	NRagged	334.66	39.26	4.81	6.23	78	>WP_000035083.1 MULTISPECIES: elongation factor P [Acinetobacter]	118	NS_438_AB_ATC17978_HILIC_2.17618.17618.3	controllerType=0 controllerNumber=1 scan=17618	45.3338	Trypsin	B2	PGVRGDTSGGGGKPAKLETGAVVR	T{+216}	216	216.079	216.08	216.079
03489:3	497	K.PPHVTS{+216.136}PEETAK.K	NA	S{+216}	503.933	3	1509.78	1508.78	1	-2.2	7	Specific	505.55	365.92	0	6.61	24	>WP_000543705.1 MULTISPECIES: hypothetical protein [Gammaproteobacteria]	1269	NS_438_AB_ATC17978_HILIC_1.5108.5108.3	controllerType=0 controllerNumber=1 scan=5108	20.061	Trypsin	B1	PPHVTSPEETAK	S{+216}	216	216.136	216.14	216.136
07643:2	8	D.HAQLVAGDHNYS{+216.151}DSR.W	NA	S{+216}	943.463	2	1885.92	1885.92	0	0	8	NRagged	322.77	45.15	11.83	2.88	240	>WP_000132045.1 MULTISPECIES: hypothetical protein [Acinetobacter]	505	NS_438_AB_ATC17978_HILIC_3.9131.9131.2	controllerType=0 controllerNumber=1 scan=9131	27.3894	Trypsin	B3	HAQLVAGDHNYSDSR	S{+216}	216	216.151	216.15	216.151
07359:3	9	D.HAQLVAGDHNYS{+216.152}DSR.W	NA	S{+216}	629.312	3	1885.92	1885.92	0	0	8	NRagged	452.34	79.96	24.02	4.85	230	>WP_000132045.1 MULTISPECIES: hypothetical protein [Acinetobacter]	505	NS_438_AB_ATC17978_HILIC_2.8946.8946.3	controllerType=0 controllerNumber=1 scan=8946	27.3128	Trypsin	B2	HAQLVAGDHNYSDSR	S{+216}	216	216.152	216.15	216.152
78209:4	111	D.LDKLVIDLETNGT{+216.167}VDPEEAIRK.A	NA	T{+216}	671.878	4	2684.49	2684.49	0	0	196	NRagged	541.32	18.91	6.28	6.37	56	>WP_000198631.1 MULTISPECIES: DNA-directed RNA polymerase subunit alpha [Bacteria]	695	NS_438_AB_ATC17978_HILIC_1.72991.72991.4	controllerType=0 controllerNumber=1 scan=72991	158.379	Trypsin	B1	LDKLVIDLETNGTVDPEEAIRK	T{+216}	216	216.167	216.17	216.167
84956:5	447	I.GATAHYVTADLDQGPIIEQDVERVS{+216.169}HDYNVEQLRELGEDVER.N	NA	S{+216}	998.098	5	4986.46	4982.46	4	-2.7	221	NRagged	541.52	77.34	0	6.86	7	>WP_001057506.1 MULTISPECIES: formyltetrahydrofolate deformylase [Acinetobacter]	2429	NS_438_AB_ATC17978_HILIC_1.78443.78443.5	controllerType=0 controllerNumber=1 scan=78443	168.328	Trypsin	B1	GATAHYVTADLDQGPIIEQDVERVSHDYNVEQLRELGEDVER	S{+216}	216	216.169	216.17	216.169
37271:2	294	F.TVQGVALT{+216.673}K.G	NA	T{+217}	567.113	2	1133.22	1133.22	0	0	123	NRagged	317.15	192.13	192.13	2.26	23	>WP_000175340.1 MULTISPECIES: 50S ribosomal protein L15 [Bacteria]	620	NS_438_AB_ATC17978_HILIC_1.37928.37928.2	controllerType=0 controllerNumber=1 scan=37928	90.4175	Trypsin	B1	TVQGVALTK	T{+217}	217	216.673	216.67	216.673
40573:4	38	D.SEGADLT{+216.949}QKIPVVKEPGDIASK.Y	NA	T{+217}	626.049	4	2501.17	2499.17	2	-2.7	263	NRagged	337.1	110.97	2.66	6.02	69	>WP_000214787.1 MULTISPECIES: isocitrate lyase [Acinetobacter]	761	NS_438_AB_ATC17978_HILIC_2.40315.40315.4	controllerType=0 controllerNumber=1 scan=40315	95.6633	Trypsin	B2	SEGADLTQKIPVVKEPGDIASK	T{+217}	217	216.949	216.95	216.949
31083:3	647	T.HVEQNS{+217.060}DDLAPFENPHQVR.L	NA	S{+217}	817.372	3	2450.1	2449.1	1	-1.4	205	NRagged	438.24	4.6	4.6	4.14	9	>WP_000397471.1 MULTISPECIES: sodium/glutamate symporter [Acinetobacter]	1029	NS_438_AB_ATC17978_HILIC_3.32051.32051.3	controllerType=0 controllerNumber=1 scan=32051	78.2616	Trypsin	B3	HVEQNSDDLAPFENPHQVR	S{+217}	217	217.06	217.06	217.06
31069:3	647	T.HVEQNS{+217.060}DDLAPFENPHQVR.L	NA	S{+217}	817.039	3	2449.1	2449.1	0	0	205	NRagged	443.38	20.59	20.59	3.73	9	>WP_000397471.1 MULTISPECIES: sodium/glutamate symporter [Acinetobacter]	1029	NS_438_AB_ATC17978_HILIC_3.32039.32039.3	controllerType=0 controllerNumber=1 scan=32039	78.2359	Trypsin	B3	HVEQNSDDLAPFENPHQVR	S{+217}	217	217.06	217.06	217.06
82628:4	163	T.PC[+57.021]GAPYYQVDPTYTPQSDNTIPEPQDDNTDSYIRESENQMEQDLSNNT{+217.060}R.I	NA	C[+57], T{+217}	1478.38	4	5910.51	5910.51	0	0	741	NRagged	733.34	733.34	0.21	12.63	35	>WP_000667412.1 MULTISPECIES: penicillin-binding protein 1B [Acinetobacter]	1488	NS_438_AB_ATC17978_HILIC_1.76527.76527.4	controllerType=0 controllerNumber=1 scan=76527	164.728	Trypsin	B1	PCGAPYYQVDPTYTPQSDNTIPEPQDDNTDSYIRESENQMEQDLSNNTR	,T{+217}	,+217	217.06	217.06	217.06
30068:3	680	T.HVEQNS{+217.061}DDLAPFENPHQVR.L	NA	S{+217}	817.373	3	2450.1	2449.1	1	-1.4	205	NRagged	434.98	13.33	13.33	5.58	12	>WP_000397471.1 MULTISPECIES: sodium/glutamate symporter [Acinetobacter]	1029	NS_438_AB_ATC17978_HILIC_1.31717.31717.3	controllerType=0 controllerNumber=1 scan=31717	78.4268	Trypsin	B1	HVEQNSDDLAPFENPHQVR	S{+217}	217	217.061	217.06	217.061
30073:3	680	T.HVEQNS{+217.062}DDLAPFENPHQVR.L	NA	S{+217}	817.04	3	2449.11	2449.11	0	0	205	NRagged	431.1	12.06	12.06	5.23	12	>WP_000397471.1 MULTISPECIES: sodium/glutamate symporter [Acinetobacter]	1029	NS_438_AB_ATC17978_HILIC_1.31721.31721.3	controllerType=0 controllerNumber=1 scan=31721	78.435	Trypsin	B1	HVEQNSDDLAPFENPHQVR	S{+217}	217	217.062	217.06	217.062
59521:4	23	T.NTQALTDYSWSYQPENT{+217.072}KKPIVLNFTNDR.L	NA	T{+217}	916.695	4	3663.76	3660.76	3	-2.7	150	NRagged	332.6	34.05	0.62	6.57	108	>WP_000696025.1 MULTISPECIES: META and DUF4377 domain-containing protein [Acinetobacter]	1533	NS_438_AB_ATC17978_HILIC_2.56715.56715.4	controllerType=0 controllerNumber=1 scan=56715	128.885	Trypsin	B2	NTQALTDYSWSYQPENTKKPIVLNFTNDR	T{+217}	217	217.072	217.07	217.072
59329:3	28	T.NTQALTDYSWSYQPENTKKPIVLNFT{+217.072}NDR.L	NA	T{+217}	1221.92	3	3663.76	3660.76	3	-2.7	150	NRagged	409.58	63.78	0.86	5.66	105	>WP_000696025.1 MULTISPECIES: META and DUF4377 domain-containing protein [Acinetobacter]	1533	NS_438_AB_ATC17978_HILIC_3.56893.56893.3	controllerType=0 controllerNumber=1 scan=56893	128.553	Trypsin	B3	NTQALTDYSWSYQPENTKKPIVLNFTNDR	T{+217}	217	217.072	217.07	217.072
64641:4	19	T.NTQALTDYSWSYQPENT{+217.072}KKPIVLNFTNDRLSIDTGC[+57.021]NR.Q	NA	C[+57], T{+217}	1170.56	4	4679.23	4677.23	2	-1.4	150	NRagged	525.73	116.89	0	6.94	128	>WP_000696025.1 MULTISPECIES: META and DUF4377 domain-containing protein [Acinetobacter]	1533	NS_438_AB_ATC17978_HILIC_1.62022.62022.4	controllerType=0 controllerNumber=1 scan=62022	138.09	Trypsin	B1	NTQALTDYSWSYQPENTKKPIVLNFTNDRLSIDTGCNR	,T{+217}	,+217	217.072	217.07	217.072
58372:4	19	T.NTQALTDYSWSYQPENT{+217.075}KKPIVLNFTNDR.L	NA	T{+217}	916.696	4	3663.76	3660.76	3	-2.7	150	NRagged	605.07	48.5	1.57	9.42	128	>WP_000696025.1 MULTISPECIES: META and DUF4377 domain-containing protein [Acinetobacter]	1533	NS_438_AB_ATC17978_HILIC_1.57042.57042.4	controllerType=0 controllerNumber=1 scan=57042	128.638	Trypsin	B1	NTQALTDYSWSYQPENTKKPIVLNFTNDR	T{+217}	217	217.075	217.07	217.075
33653:4	37	A.PSVC[+57.021]HGC[+57.021]SSGC[+57.021]NIS{+217.287}PGERYGEIR.R	NA	C[+57]*3, S{+217}	699.857	4	2796.41	2796.41	0	0	225	NRagged	574.41	276.93	0	8.51	92	>WP_000190957.1 MULTISPECIES: NADH-quinone oxidoreductase subunit NuoG [Acinetobacter]	664	NS_438_AB_ATC17978_HILIC_2.34343.34343.5	controllerType=0 controllerNumber=1 scan=34343	83.5638	Trypsin	B2	PSVCHGCSSGCNISPGERYGEIR	*3,S{+217}	*3,+217	217.287	217.29	217.287
16691:3	40	D.PGVRGDTS{+217.974}GGGGKPAKLETGAVVR.V	NA	S{+218}	828.738	3	2484.2	2484.2	0	0	142	NRagged	417.06	107.47	0	4.97	80	>WP_000035083.1 MULTISPECIES: elongation factor P [Acinetobacter]	118	NS_438_AB_ATC17978_HILIC_3.17710.17710.3	controllerType=0 controllerNumber=1 scan=17710	45.0889	Trypsin	B3	PGVRGDTSGGGGKPAKLETGAVVR	S{+218}	218	217.974	217.97	217.974
19555:2	92	A.AATTEQQDS{+218.066}FDAQVQR.Y	NA	S{+218}	1007.45	2	2013.89	2012.89	1	-1.7	120	NRagged	310.67	40.3	0	4.03	95	>WP_000958096.1 DUF3298 domain-containing protein [Acinetobacter baumannii]	2128	NS_438_AB_ATC17978_HILIC_1.21089.21089.2	controllerType=0 controllerNumber=1 scan=21089	54.3099	Trypsin	B1	AATTEQQDSFDAQVQR	S{+218}	218	218.066	218.07	218.066
75307:2	356	M.HS{+218.072}DQINPDSNENQDPNNLIDQFFSSK.G	NA	S{+218}	1611.21	2	3221.41	3221.41	0	0	2	NRagged	501.8	213.98	96.78	5.87	31	>WP_001985518.1 MULTISPECIES: GTPase Era [Acinetobacter]	3187	NS_438_AB_ATC17978_HILIC_3.69772.69772.2	controllerType=0 controllerNumber=1 scan=69772	153.379	Trypsin	B3	HSDQINPDSNENQDPNNLIDQFFSSK	S{+218}	218	218.072	218.07	218.072
74837:2	363	M.HS{+218.073}DQINPDSNENQDPNNLIDQFFSSK.G	NA	S{+218}	1611.71	2	3222.41	3221.41	1	-1	2	NRagged	455.03	212.12	99.37	7.93	30	>WP_001985518.1 MULTISPECIES: GTPase Era [Acinetobacter]	3187	NS_438_AB_ATC17978_HILIC_1.70278.70278.2	controllerType=0 controllerNumber=1 scan=70278	153.405	Trypsin	B1	HSDQINPDSNENQDPNNLIDQFFSSK	S{+218}	218	218.073	218.07	218.073
59324:4	28	T.NTQALTDYSWSYQPENT{+218.074}KKPIVLNFTNDR.L	NA	T{+218}	916.696	4	3663.76	3661.76	2	-1.8	150	NRagged	549.24	45.64	1.5	6.63	105	>WP_000696025.1 MULTISPECIES: META and DUF4377 domain-containing protein [Acinetobacter]	1533	NS_438_AB_ATC17978_HILIC_3.56888.56888.4	controllerType=0 controllerNumber=1 scan=56888	128.546	Trypsin	B3	NTQALTDYSWSYQPENTKKPIVLNFTNDR	T{+218}	218	218.074	218.07	218.074
75293:2	342	M.HS{+218.075}DQINPDSNENQDPNNLIDQFFSSK.G	NA	S{+218}	1611.21	2	3221.41	3221.41	0	0	2	NRagged	416.08	183.66	100.12	6.39	31	>WP_001985518.1 MULTISPECIES: GTPase Era [Acinetobacter]	3187	NS_438_AB_ATC17978_HILIC_2.69322.69322.2	controllerType=0 controllerNumber=1 scan=69322	153.685	Trypsin	B2	HSDQINPDSNENQDPNNLIDQFFSSK	S{+218}	218	218.075	218.07	218.075
25942:5	152	M.AEHIAGNEGT{+218.075}FAHMMNQEAKR.I	NA	T{+218}	512.836	5	2560.15	2560.15	0	0	130	NRagged	721.35	7.95	7.95	10.3	31	>WP_000197255.1 MULTISPECIES: D-alanyl-D-alanine carboxypeptidase PBP5/6 [Acinetobacter]	692	NS_438_AB_ATC17978_HILIC_2.27067.27067.5	controllerType=0 controllerNumber=1 scan=27067	67.6956	Trypsin	B2	AEHIAGNEGTFAHMMNQEAKR	T{+218}	218	218.075	218.07	218.075
14689:3	11	P.YFC[+57.021]SGC[+57.021]PHNSS{+218.077}TVVPEGSR.A	NA	C[+57]*2, S{+218}	787.67	3	2360.99	2358.99	2	-2.8	453	NRagged	360.22	52.14	0	3.45	183	>WP_005135411.1 indolepyruvate ferredoxin oxidoreductase family protein [Acinetobacter baumannii]	3329	NS_438_AB_ATC17978_HILIC_3.15651.15651.3	controllerType=0 controllerNumber=1 scan=15651	40.2629	Trypsin	B3	YFCSGCPHNSSTVVPEGSR	*2,S{+218}	*2,+218	218.077	218.08	218.077
65241:4	28	T.NTQALTDYSWSYQPENT{+218.077}KKPIVLNFTNDRLSIDTGC[+57.021]NR.Q	NA	C[+57], T{+218}	1171.31	4	4682.23	4678.23	4	-2.9	150	NRagged	635.92	635.92	0.93	8.1	105	>WP_000696025.1 MULTISPECIES: META and DUF4377 domain-containing protein [Acinetobacter]	1533	NS_438_AB_ATC17978_HILIC_3.61642.61642.4	controllerType=0 controllerNumber=1 scan=61642	137.921	Trypsin	B3	NTQALTDYSWSYQPENTKKPIVLNFTNDRLSIDTGCNR	,T{+218}	,+218	218.077	218.08	218.077
75311:2	342	M.HS{+218.078}DQINPDSNENQDPNNLIDQFFSSK.G	NA	S{+218}	1611.71	2	3222.41	3221.41	1	-1	2	NRagged	393.77	119.99	86.91	6.06	31	>WP_001985518.1 MULTISPECIES: GTPase Era [Acinetobacter]	3187	NS_438_AB_ATC17978_HILIC_2.69335.69335.2	controllerType=0 controllerNumber=1 scan=69335	153.708	Trypsin	B2	HSDQINPDSNENQDPNNLIDQFFSSK	S{+218}	218	218.078	218.08	218.078
75387:2	356	M.HS{+218.081}DQINPDSNENQDPNNLIDQFFSSK.G	NA	S{+218}	1612.21	2	3223.42	3221.42	2	-2.1	2	NRagged	362.44	130.97	41.97	5.22	31	>WP_001985518.1 MULTISPECIES: GTPase Era [Acinetobacter]	3187	NS_438_AB_ATC17978_HILIC_3.69832.69832.2	controllerType=0 controllerNumber=1 scan=69832	153.488	Trypsin	B3	HSDQINPDSNENQDPNNLIDQFFSSK	S{+218}	218	218.081	218.08	218.081
33471:5	740	I.ISHTASEPPNSMT{+218.120}HEEWQHYC[+57.021]LNDAK.I	NA	C[+57], T{+218}	661.498	5	3303.46	3300.46	3	-3	68	NRagged	377.67	18.51	0	2.92	8	>WP_000055250.1 MULTISPECIES: hypothetical protein [Acinetobacter]	197	NS_438_AB_ATC17978_HILIC_3.34162.34162.5	controllerType=0 controllerNumber=1 scan=34162	82.5856	Trypsin	B3	ISHTASEPPNSMTHEEWQHYCLNDAK	,T{+218}	,+218	218.12	218.12	218.12
24119:4	71	H.QGYIT{+218.188}EFNDKSEFEQR.I	NA	T{+218}	553.281	4	2210.1	2209.1	1	-1.5	20	NRagged	321.07	5.1	0	4.51	53	>WP_011859107.1 trifunctional transcriptional regulator/proline dehydrogenase/L-glutamate gamma-semialdehyde dehydrogenase [Acinetobacter baumannii]	3387	NS_438_AB_ATC17978_HILIC_3.25238.25238.4	controllerType=0 controllerNumber=1 scan=25238	62.9506	Trypsin	B3	QGYITEFNDKSEFEQR	T{+218}	218	218.188	218.19	218.188
24165:4	132	H.QGYIT{+218.191}EFNDKSEFEQR.I	NA	T{+218}	553.282	4	2210.11	2209.11	1	-1.5	20	NRagged	338.93	20.51	0	5.4	36	>WP_011859107.1 trifunctional transcriptional regulator/proline dehydrogenase/L-glutamate gamma-semialdehyde dehydrogenase [Acinetobacter baumannii]	3387	NS_438_AB_ATC17978_HILIC_2.25146.25146.4	controllerType=0 controllerNumber=1 scan=25146	63.0761	Trypsin	B2	QGYITEFNDKSEFEQR	T{+218}	218	218.191	218.19	218.191
65282:5	28	T.NTQALTDYSWSYQPENT{+219.066}KKPIVLNFTNDRLSIDTGC[+57.021]NR.Q	NA	C[+57], T{+219}	936.651	5	4679.22	4679.22	0	0	150	NRagged	371	13.06	0	4.73	105	>WP_000696025.1 MULTISPECIES: META and DUF4377 domain-containing protein [Acinetobacter]	1533	NS_438_AB_ATC17978_HILIC_3.61676.61676.5	controllerType=0 controllerNumber=1 scan=61676	137.982	Trypsin	B3	NTQALTDYSWSYQPENTKKPIVLNFTNDRLSIDTGCNR	,T{+219}	,+219	219.066	219.07	219.066
59626:3	23	T.NTQALTDYSWSYQPENT{+219.075}KKPIVLNFTNDR.L	NA	T{+219}	1221.59	3	3662.76	3662.76	0	0	150	NRagged	365.8	41.95	0	6.1	108	>WP_000696025.1 MULTISPECIES: META and DUF4377 domain-containing protein [Acinetobacter]	1533	NS_438_AB_ATC17978_HILIC_2.56801.56801.3	controllerType=0 controllerNumber=1 scan=56801	129.047	Trypsin	B2	NTQALTDYSWSYQPENTKKPIVLNFTNDR	T{+219}	219	219.075	219.07	219.075
12997:3	32	H.VS{+219.232}AAAEQDFDNIDRK.L	NA	S{+219}	633.683	3	1899.03	1898.03	1	-1.8	48	NRagged	362.39	362.39	0	6.36	150	>WP_000832710.1 MULTISPECIES: beta-ketoacyl-ACP synthase II [Acinetobacter]	1818	NS_438_AB_ATC17978_HILIC_3.14104.14104.3	controllerType=0 controllerNumber=1 scan=14104	37.0946	Trypsin	B3	VSAAAEQDFDNIDRK	S{+219}	219	219.232	219.23	219.232
60191:4	789	H.PLAQSSSITWHELC[+57.021]S{+219.912}NPFVTLQKPSIVR.Y	NA	C[+57], S{+220}	855.399	4	3418.57	3415.57	3	-2.9	174	NRagged	662.91	234.36	0	9.24	4	>WP_000172956.1 MULTISPECIES: LysR family transcriptional regulator [Acinetobacter]	613	NS_438_AB_ATC17978_HILIC_3.57613.57613.4	controllerType=0 controllerNumber=1 scan=57613	129.994	Trypsin	B3	PLAQSSSITWHELCSNPFVTLQKPSIVR	,S{+220}	,+220	219.912	219.91	219.912
58433:3	19	T.NTQALTDYSWSYQPENT{+220.071}KKPIVLNFTNDR.L	NA	T{+220}	1221.92	3	3663.76	3663.76	0	0	150	NRagged	440.5	64.61	0	6.59	128	>WP_000696025.1 MULTISPECIES: META and DUF4377 domain-containing protein [Acinetobacter]	1533	NS_438_AB_ATC17978_HILIC_1.57087.57087.3	controllerType=0 controllerNumber=1 scan=57087	128.71	Trypsin	B1	NTQALTDYSWSYQPENTKKPIVLNFTNDR	T{+220}	220	220.071	220.07	220.071
58389:3	19	T.NTQALTDYSWSYQPENT{+220.073}KKPIVLNFTNDR.L	NA	T{+220}	1221.92	3	3663.76	3663.76	0	0	150	NRagged	321.73	64.39	2.17	6.28	128	>WP_000696025.1 MULTISPECIES: META and DUF4377 domain-containing protein [Acinetobacter]	1533	NS_438_AB_ATC17978_HILIC_1.57055.57055.3	controllerType=0 controllerNumber=1 scan=57055	128.658	Trypsin	B1	NTQALTDYSWSYQPENTKKPIVLNFTNDR	T{+220}	220	220.073	220.07	220.073
65261:5	23	T.NTQALTDYSWSYQPENT{+220.073}KKPIVLNFTNDRLSIDTGC[+57.021]NR.Q	NA	C[+57], T{+220}	936.852	5	4680.23	4680.23	0	0	150	NRagged	337.15	14.9	1.2	5.57	108	>WP_000696025.1 MULTISPECIES: META and DUF4377 domain-containing protein [Acinetobacter]	1533	NS_438_AB_ATC17978_HILIC_2.61300.61300.5	controllerType=0 controllerNumber=1 scan=61300	138.125	Trypsin	B2	NTQALTDYSWSYQPENTKKPIVLNFTNDRLSIDTGCNR	,T{+220}	,+220	220.073	220.07	220.073
59562:3	23	T.NTQALTDYSWSYQPENT{+220.077}KKPIVLNFTNDR.L	NA	T{+220}	1221.93	3	3663.76	3663.76	0	0	150	NRagged	346.56	39.59	0	6.08	108	>WP_000696025.1 MULTISPECIES: META and DUF4377 domain-containing protein [Acinetobacter]	1533	NS_438_AB_ATC17978_HILIC_2.56750.56750.3	controllerType=0 controllerNumber=1 scan=56750	128.95	Trypsin	B2	NTQALTDYSWSYQPENTKKPIVLNFTNDR	T{+220}	220	220.077	220.08	220.077
65252:4	28	T.NTQALTDYSWSYQPENT{+220.081}KKPIVLNFTNDRLSIDTGC[+57.021]NR.Q	NA	C[+57], T{+220}	1170.82	4	4680.24	4680.24	0	0	150	NRagged	603.41	603.41	1.2	8.85	105	>WP_000696025.1 MULTISPECIES: META and DUF4377 domain-containing protein [Acinetobacter]	1533	NS_438_AB_ATC17978_HILIC_3.61651.61651.4	controllerType=0 controllerNumber=1 scan=61651	137.935	Trypsin	B3	NTQALTDYSWSYQPENTKKPIVLNFTNDRLSIDTGCNR	,T{+220}	,+220	220.081	220.08	220.081
65291:4	23	T.NTQALTDYSWSYQPENT{+220.085}KKPIVLNFTNDRLSIDTGC[+57.021]NR.Q	NA	C[+57], T{+220}	1171.32	4	4682.24	4680.24	2	-1.4	150	NRagged	669.73	669.73	1.2	11.68	108	>WP_000696025.1 MULTISPECIES: META and DUF4377 domain-containing protein [Acinetobacter]	1533	NS_438_AB_ATC17978_HILIC_2.61322.61322.4	controllerType=0 controllerNumber=1 scan=61322	138.162	Trypsin	B2	NTQALTDYSWSYQPENTKKPIVLNFTNDRLSIDTGCNR	,T{+220}	,+220	220.085	220.09	220.085
60334:5	789	H.PLAQSSSITWHELC[+57.021]S{+220.107}NPFVTLQKPSIVR.Y	NA	C[+57], S{+220}	683.96	5	3415.77	3415.77	0	0	174	NRagged	311.61	22.02	0	4.79	4	>WP_000172956.1 MULTISPECIES: LysR family transcriptional regulator [Acinetobacter]	613	NS_438_AB_ATC17978_HILIC_3.57715.57715.5	controllerType=0 controllerNumber=1 scan=57715	130.189	Trypsin	B3	PLAQSSSITWHELCSNPFVTLQKPSIVR	,S{+220}	,+220	220.107	220.11	220.107
84991:5	494	I.GATAHYVTADLDQGPIIEQDVERVS{+220.171}HDYNVEQLRELGEDVER.N	NA	S{+220}	998.098	5	4986.46	4986.46	0	0	221	NRagged	344.77	72.82	0	6.25	7	>WP_001057506.1 MULTISPECIES: formyltetrahydrofolate deformylase [Acinetobacter]	2429	NS_438_AB_ATC17978_HILIC_2.77033.77033.5	controllerType=0 controllerNumber=1 scan=77033	168.604	Trypsin	B2	GATAHYVTADLDQGPIIEQDVERVSHDYNVEQLRELGEDVER	S{+220}	220	220.171	220.17	220.171
82673:5	173	T.PC[+57.021]GAPYYQVDPTYT{+221.015}PQSDNTIPEPQDDNTDSYIRESENQMEQDLSNNTR.I	NA	C[+57], T{+221}	1184.7	5	5919.46	5914.46	5	-2.8	741	NRagged	582.23	582.23	0	7.47	31	>WP_000667412.1 MULTISPECIES: penicillin-binding protein 1B [Acinetobacter]	1488	NS_438_AB_ATC17978_HILIC_3.75715.75715.5	controllerType=0 controllerNumber=1 scan=75715	164.494	Trypsin	B3	PCGAPYYQVDPTYTPQSDNTIPEPQDDNTDSYIRESENQMEQDLSNNTR	,T{+221}	,+221	221.015	221.01	221.015
09885:3	52	H.EEC[+57.021]GKVQDPYS{+221.045}LR.C	NA	C[+57], S{+221}	601.266	3	1801.78	1801.78	0	0	271	NRagged	340.56	160.28	5.26	5.14	65	>WP_000421600.1 MULTISPECIES: histidine ammonia-lyase [Acinetobacter]	1068	NS_438_AB_ATC17978_HILIC_3.11418.11418.3	controllerType=0 controllerNumber=1 scan=11418	32.0589	Trypsin	B3	EECGKVQDPYSLR	,S{+221}	,+221	221.045	221.04	221.045
59368:3	28	T.NTQALTDYSWSYQPENT{+221.079}KKPIVLNFTNDR.L	NA	T{+221}	1222.59	3	3665.77	3664.77	1	-0.9	150	NRagged	403.87	57.85	0	6.02	105	>WP_000696025.1 MULTISPECIES: META and DUF4377 domain-containing protein [Acinetobacter]	1533	NS_438_AB_ATC17978_HILIC_3.56932.56932.3	controllerType=0 controllerNumber=1 scan=56932	128.622	Trypsin	B3	NTQALTDYSWSYQPENTKKPIVLNFTNDR	T{+221}	221	221.079	221.08	221.079
65430:4	23	T.NTQALTDYSWSYQPENT{+221.085}KKPIVLNFTNDRLSIDTGC[+57.021]NR.Q	NA	C[+57], T{+221}	1171.07	4	4681.24	4681.24	0	0	150	NRagged	424.43	424.43	0.7	7.72	108	>WP_000696025.1 MULTISPECIES: META and DUF4377 domain-containing protein [Acinetobacter]	1533	NS_438_AB_ATC17978_HILIC_2.61434.61434.4	controllerType=0 controllerNumber=1 scan=61434	138.378	Trypsin	B2	NTQALTDYSWSYQPENTKKPIVLNFTNDRLSIDTGCNR	,T{+221}	,+221	221.085	221.09	221.085
31286:3	53	I.AQHLHALDHPDQAAFYT{+221.124}SGR.A	NA	T{+221}	819.403	3	2456.19	2456.19	0	0	149	NRagged	532.91	82.57	0	5.08	55	>WP_000370438.1 FdhF/YdeP family oxidoreductase [Acinetobacter baumannii]	978	NS_438_AB_ATC17978_HILIC_3.32275.32275.3	controllerType=0 controllerNumber=1 scan=32275	78.7928	Trypsin	B3	AQHLHALDHPDQAAFYTSGR	T{+221}	221	221.124	221.12	221.124
20318:4	256	K.DQT{+221.169}YFLHAVHGR.E	NA	T{+221}	417.226	4	1665.88	1664.88	1	-2	152	Specific	365.97	82	0	5.49	26	>WP_001187604.1 MULTISPECIES: tRNA 2-thiouridine(34) synthase MnmA [Acinetobacter]	2863	NS_438_AB_ATC17978_HILIC_1.21715.21715.5	controllerType=0 controllerNumber=1 scan=21715	55.6074	Trypsin	B1	DQTYFLHAVHGR	T{+221}	221	221.169	221.17	221.169
08458:3	46	E.GQEVSAKPYQAQPANS{+222.030}QGAAPNAAKPAQSGKPQAEQK.A	NA	S{+222}	1319.97	3	3957.9	3954.9	3	-2.5	375	NRagged	705.37	93.07	0	10.38	67	>WP_000986589.1 MULTISPECIES: multidrug efflux RND transporter periplasmic adaptor subunit AdeI [Acinetobacter]	2180	NS_438_AB_ATC17978_HILIC_1.10263.10263.3	controllerType=0 controllerNumber=1 scan=10263	30.8442	Trypsin	B1	GQEVSAKPYQAQPANSQGAAPNAAKPAQSGKPQAEQK	S{+222}	222	222.03	222.03	222.03
23771:4	42	A.ELKEEAAT{+222.041}KFDELK.T	NA	T{+222}	468.98	4	1872.9	1872.9	0	0	125	NRagged	365.69	89.4	10.32	5.9	85	>WP_000206127.1 MULTISPECIES: hypothetical protein [Acinetobacter]	725	NS_438_AB_ATC17978_HILIC_2.24757.24757.4	controllerType=0 controllerNumber=1 scan=24757	62.2501	Trypsin	B2	ELKEEAATKFDELK	T{+222}	222	222.041	222.04	222.041
22889:4	51	A.ELKEEAAT{+222.043}KFDELK.T	NA	T{+222}	468.981	4	1872.9	1872.9	0	0	125	NRagged	429.75	116.44	13.67	5.67	74	>WP_000206127.1 MULTISPECIES: hypothetical protein [Acinetobacter]	725	NS_438_AB_ATC17978_HILIC_1.24462.24462.4	controllerType=0 controllerNumber=1 scan=24462	62.1932	Trypsin	B1	ELKEEAATKFDELK	T{+222}	222	222.043	222.04	222.043
05609:2	10	Q.QQQDQQHQNNDVQHT{+222.048}ENAVPR.R	NA	T{+222}	1369.6	2	2738.19	2736.19	2	-2.5	693	NRagged	329.81	35.86	0	5.47	170	>WP_000827318.1 Rne/Rng family ribonuclease [Acinetobacter baumannii]	1809	NS_438_AB_ATC17978_HILIC_2.7207.7207.2	controllerType=0 controllerNumber=1 scan=7207	23.9898	Trypsin	B2	QQQDQQHQNNDVQHTENAVPR	T{+222}	222	222.048	222.05	222.048
49084:2	10	Q.GEWVS{+222.065}YNHNGVTFNGTC[+57.021]QPNENGK.L	NA	C[+57], S{+222}	1466.12	2	2931.24	2931.24	0	0	45	NRagged	315.96	13.21	9.68	3.07	868	>WP_000859008.1 MULTISPECIES: hypothetical protein [Acinetobacter]	1889	NS_438_AB_ATC17978_HILIC_1.48829.48829.2	controllerType=0 controllerNumber=1 scan=48829	112.241	Trypsin	B1	GEWVSYNHNGVTFNGTCQPNENGK	,S{+222}	,+222	222.065	222.06	222.065
49982:2	8	Q.GEWVS{+222.066}YNHNGVTFNGTC[+57.021]QPNENGK.L	NA	C[+57], S{+222}	1466.12	2	2931.24	2931.24	0	0	45	NRagged	322.11	36.77	5.68	3.13	957	>WP_000859008.1 MULTISPECIES: hypothetical protein [Acinetobacter]	1889	NS_438_AB_ATC17978_HILIC_2.48611.48611.2	controllerType=0 controllerNumber=1 scan=48611	112.297	Trypsin	B2	GEWVSYNHNGVTFNGTCQPNENGK	,S{+222}	,+222	222.066	222.07	222.066
49947:2	8	Q.GEWVS{+222.067}YNHNGVTFNGTC[+57.021]QPNENGK.L	NA	C[+57], S{+222}	1466.12	2	2931.24	2931.24	0	0	45	NRagged	315.68	74.52	4.53	3.51	957	>WP_000859008.1 MULTISPECIES: hypothetical protein [Acinetobacter]	1889	NS_438_AB_ATC17978_HILIC_2.48586.48586.2	controllerType=0 controllerNumber=1 scan=48586	112.261	Trypsin	B2	GEWVSYNHNGVTFNGTCQPNENGK	,S{+222}	,+222	222.067	222.07	222.067
08055:3	15	H.GS{+222.078}EQPVADNTTEEGRFK.N	NA	S{+222}	696.32	3	2086.95	2086.95	0	0	445	NRagged	374.65	3.93	3.93	4.45	227	>WP_000026485.1 MULTISPECIES: OmpA family protein [Acinetobacter calcoaceticus/baumannii complex]	96	NS_438_AB_ATC17978_HILIC_3.9558.9558.3	controllerType=0 controllerNumber=1 scan=9558	28.171	Trypsin	B3	GSEQPVADNTTEEGRFK	S{+222}	222	222.078	222.08	222.078
12410:3	15	H.GS{+222.078}EQPVADNTTEEGRFK.N	NA	S{+222}	696.32	3	2086.94	2086.94	0	0	445	NRagged	401.11	49.58	49.58	3.55	227	>WP_000026485.1 MULTISPECIES: OmpA family protein [Acinetobacter calcoaceticus/baumannii complex]	96	NS_438_AB_ATC17978_HILIC_3.13613.13613.3	controllerType=0 controllerNumber=1 scan=13613	36.1457	Trypsin	B3	GSEQPVADNTTEEGRFK	S{+222}	222	222.078	222.08	222.078
12426:3	11	H.GS{+222.079}EQPVADNTTEEGRFK.N	NA	S{+222}	696.32	3	2086.95	2086.95	0	0	445	NRagged	355.32	37.2	37.2	5.25	215	>WP_000026485.1 MULTISPECIES: OmpA family protein [Acinetobacter calcoaceticus/baumannii complex]	96	NS_438_AB_ATC17978_HILIC_2.13594.13594.3	controllerType=0 controllerNumber=1 scan=13594	36.3915	Trypsin	B2	GSEQPVADNTTEEGRFK	S{+222}	222	222.079	222.08	222.079
11801:3	16	H.GS{+222.079}EQPVADNTTEEGRFK.N	NA	S{+222}	696.32	3	2086.95	2086.95	0	0	445	NRagged	404.63	48.18	48.18	5.44	207	>WP_000026485.1 MULTISPECIES: OmpA family protein [Acinetobacter calcoaceticus/baumannii complex]	96	NS_438_AB_ATC17978_HILIC_1.13356.13356.3	controllerType=0 controllerNumber=1 scan=13356	36.6455	Trypsin	B1	GSEQPVADNTTEEGRFK	S{+222}	222	222.079	222.08	222.079
11824:3	16	H.GS{+222.079}EQPVADNTTEEGRFK.N	NA	S{+222}	696.32	3	2086.95	2086.95	0	0	445	NRagged	418.15	52.46	52.46	5.44	207	>WP_000026485.1 MULTISPECIES: OmpA family protein [Acinetobacter calcoaceticus/baumannii complex]	96	NS_438_AB_ATC17978_HILIC_1.13391.13391.3	controllerType=0 controllerNumber=1 scan=13391	36.7507	Trypsin	B1	GSEQPVADNTTEEGRFK	S{+222}	222	222.079	222.08	222.079
16727:5	354	K.DPTDAGYS{+222.101}DC[+57.021]FNQDGSHDLKK.V	NA	C[+57], S{+222}	519.625	5	2594.1	2592.1	2	-2.6	133	Specific	411.77	65.44	2.4	6.25	18	>WP_001137400.1 MULTISPECIES: benzoate 1,2-dioxygenase large subunit [Acinetobacter]	2698	NS_438_AB_ATC17978_HILIC_2.17710.17710.5	controllerType=0 controllerNumber=1 scan=17710	45.6528	Trypsin	B2	DPTDAGYSDCFNQDGSHDLKK	,S{+222}	,+222	222.101	222.1	222.101
06681:3	3	L.EAVKKDEDAGS{+222.134}K.A	NA	S{+222}	500.596	3	1499.77	1498.77	1	-2.2	424	NRagged	451.7	65.82	65.82	4.18	260	>WP_001210050.1 MULTISPECIES: ATP-dependent chaperone ClpB [Acinetobacter]	2928	NS_438_AB_ATC17978_HILIC_1.8317.8317.3	controllerType=0 controllerNumber=1 scan=8317	26.4668	Trypsin	B1	EAVKKDEDAGSK	S{+222}	222	222.134	222.13	222.134
06745:3	5	L.EAVKKDEDAGS{+222.135}K.A	NA	S{+222}	500.596	3	1499.77	1498.77	1	-2.2	424	NRagged	439.59	126.33	126.33	5.76	231	>WP_001210050.1 MULTISPECIES: ATP-dependent chaperone ClpB [Acinetobacter]	2928	NS_438_AB_ATC17978_HILIC_2.8300.8300.3	controllerType=0 controllerNumber=1 scan=8300	25.9359	Trypsin	B2	EAVKKDEDAGSK	S{+222}	222	222.135	222.13	222.135
07055:3	3	L.EAVKKDEDAGS{+222.135}K.A	NA	S{+222}	500.596	3	1499.77	1498.77	1	-2.2	424	NRagged	457.45	135.84	135.84	4.68	233	>WP_001210050.1 MULTISPECIES: ATP-dependent chaperone ClpB [Acinetobacter]	2928	NS_438_AB_ATC17978_HILIC_3.8490.8490.3	controllerType=0 controllerNumber=1 scan=8490	25.9566	Trypsin	B3	EAVKKDEDAGSK	S{+222}	222	222.135	222.13	222.135
07860:3	1795	H.LEQEVAEHT{+222.155}AR.Y	NA	T{+222}	502.603	3	1505.79	1504.79	1	-2.2	123	NRagged	324.92	43.32	43.32	1.78	1	>WP_002037252.1 hypothetical protein [Acinetobacter baumannii]	3244	NS_438_AB_ATC17978_HILIC_2.9445.9445.3	controllerType=0 controllerNumber=1 scan=9445	28.2627	Trypsin	B2	LEQEVAEHTAR	T{+222}	222	222.155	222.16	222.155
88056:5	61	L.GWQDT{+222.171}EAQITLTYRDGQSLSEHSPALAGHQSSVQEVWGR.E	NA	T{+222}	910.652	5	4549.23	4547.23	2	-1.5	89	NRagged	360.12	360.12	1.47	6.51	86	>WP_079377343.1 MULTISPECIES: carbohydrate porin [Acinetobacter]	3528	NS_438_AB_ATC17978_HILIC_3.80026.80026.5	controllerType=0 controllerNumber=1 scan=80026	172.818	Trypsin	B3	GWQDTEAQITLTYRDGQSLSEHSPALAGHQSSVQEVWGR	T{+222}	222	222.171	222.17	222.171
10213:3	22	H.VS{+222.190}AAAEQDFDNIDRK.L	NA	S{+222}	634.669	3	1901.99	1900.99	1	-1.8	48	NRagged	432.61	432.61	0	7.96	173	>WP_000832710.1 MULTISPECIES: beta-ketoacyl-ACP synthase II [Acinetobacter]	1818	NS_438_AB_ATC17978_HILIC_1.11876.11876.3	controllerType=0 controllerNumber=1 scan=11876	33.8429	Trypsin	B1	VSAAAEQDFDNIDRK	S{+222}	222	222.19	222.19	222.19
24625:3	22	D.AQGYGSSNPIADNST{+222.213}ASGREQNR.R	NA	T{+222}	868.438	3	2603.3	2602.3	1	-1.3	185	NRagged	422.68	66.74	0	5.75	187	>WP_001202415.1 MULTISPECIES: outer membrane protein [Acinetobacter]	2912	NS_438_AB_ATC17978_HILIC_3.25724.25724.3	controllerType=0 controllerNumber=1 scan=25724	64.0568	Trypsin	B3	AQGYGSSNPIADNSTASGREQNR	T{+222}	222	222.213	222.21	222.213
24105:3	19	D.AQGYGSSNPIADNSTAS{+222.225}GREQNR.R	NA	S{+222}	868.109	3	2602.31	2602.31	0	0	185	NRagged	499.95	34.22	0	6.12	170	>WP_001202415.1 MULTISPECIES: outer membrane protein [Acinetobacter]	2912	NS_438_AB_ATC17978_HILIC_2.25087.25087.3	controllerType=0 controllerNumber=1 scan=25087	62.945	Trypsin	B2	AQGYGSSNPIADNSTASGREQNR	S{+222}	222	222.225	222.22	222.225
23651:4	71	H.QGYIT{+222.237}EFNDKSEFEQR.I	NA	T{+222}	554.043	4	2213.15	2213.15	0	0	20	NRagged	406.29	6.71	3.6	4.26	53	>WP_011859107.1 trifunctional transcriptional regulator/proline dehydrogenase/L-glutamate gamma-semialdehyde dehydrogenase [Acinetobacter baumannii]	3387	NS_438_AB_ATC17978_HILIC_3.24772.24772.4	controllerType=0 controllerNumber=1 scan=24772	61.9428	Trypsin	B3	QGYITEFNDKSEFEQR	T{+222}	222	222.237	222.24	222.237
66795:4	115	I.TTDDFDAVLHHGNREEIFS{+222.717}LQQEIASR.S	NA	S{+223}	838.561	4	3351.22	3351.22	0	0	1184	NRagged	725.61	141.3	0	11.03	46	>WP_011859107.1 trifunctional transcriptional regulator/proline dehydrogenase/L-glutamate gamma-semialdehyde dehydrogenase [Acinetobacter baumannii]	3387	NS_438_AB_ATC17978_HILIC_1.63778.63778.4	controllerType=0 controllerNumber=1 scan=63778	141.368	Trypsin	B1	TTDDFDAVLHHGNREEIFSLQQEIASR	S{+223}	223	222.717	222.72	222.717
86993:2	13	T.VTGVVT{+222.908}GKPVHLGGSLGR.V	NA	T{+223}	979.459	2	1957.91	1956.91	1	-1.7	175	NRagged	352.25	28.31	0	5.52	142	>WP_001281781.1 MULTISPECIES: Glu/Leu/Phe/Val dehydrogenase [Acinetobacter]	3092	NS_438_AB_ATC17978_HILIC_1.80032.80032.2	controllerType=0 controllerNumber=1 scan=80032	171.301	Trypsin	B1	VTGVVTGKPVHLGGSLGR	T{+223}	223	222.908	222.91	222.908
80175:5	13	I.PAPDVGT{+222.971}NANIMGWMMDTYSTSQGHTVTGVVTGKPVHLGGSLGR.V	NA	T{+223}	945.235	5	4722.15	4720.15	2	-1.4	149	NRagged	758.51	758.51	7.49	14.16	142	>WP_001281781.1 MULTISPECIES: Glu/Leu/Phe/Val dehydrogenase [Acinetobacter]	3092	NS_438_AB_ATC17978_HILIC_1.74574.74574.5	controllerType=0 controllerNumber=1 scan=74574	161.216	Trypsin	B1	PAPDVGTNANIMGWMMDTYSTSQGHTVTGVVTGKPVHLGGSLGR	T{+223}	223	222.971	222.97	222.971
05903:3	9	Q.QQQDQQHQNNDVQHT{+222.977}ENAVPR.R	NA	T{+223}	913.713	3	2739.12	2737.12	2	-2.5	693	NRagged	331.94	4.12	0	4.21	187	>WP_000827318.1 Rne/Rng family ribonuclease [Acinetobacter baumannii]	1809	NS_438_AB_ATC17978_HILIC_3.7382.7382.3	controllerType=0 controllerNumber=1 scan=7382	23.959	Trypsin	B3	QQQDQQHQNNDVQHTENAVPR	T{+223}	223	222.977	222.98	222.977
29169:4	1175	T.SGTVEIFGHNLDT{+223.019}HPSLAK.Q	NA	T{+223}	562.766	4	2248.04	2246.04	2	-3	59	NRagged	488.26	136.71	0	3.96	3	>WP_000128669.1 MULTISPECIES: ABC transporter ATP-binding protein [Acinetobacter]	484	NS_438_AB_ATC17978_HILIC_3.30254.30254.4	controllerType=0 controllerNumber=1 scan=30254	74.3109	Trypsin	B3	SGTVEIFGHNLDTHPSLAK	T{+223}	223	223.019	223.02	223.019
28065:4	1059	T.SGTVEIFGHNLDT{+223.020}HPSLAK.Q	NA	T{+223}	562.767	4	2248.04	2246.04	2	-3	59	NRagged	368.42	82.91	0	5	6	>WP_000128669.1 MULTISPECIES: ABC transporter ATP-binding protein [Acinetobacter]	484	NS_438_AB_ATC17978_HILIC_1.29739.29739.4	controllerType=0 controllerNumber=1 scan=29739	74.087	Trypsin	B1	SGTVEIFGHNLDTHPSLAK	T{+223}	223	223.02	223.02	223.02
28627:4	1069	T.SGTVEIFGHNLDT{+223.021}HPSLAK.Q	NA	T{+223}	562.767	4	2248.05	2246.05	2	-3	59	NRagged	398.65	118.39	0	4.5	3	>WP_000128669.1 MULTISPECIES: ABC transporter ATP-binding protein [Acinetobacter]	484	NS_438_AB_ATC17978_HILIC_2.29904.29904.4	controllerType=0 controllerNumber=1 scan=29904	74.3978	Trypsin	B2	SGTVEIFGHNLDTHPSLAK	T{+223}	223	223.021	223.02	223.021
05904:3	9	Q.QQQDQQHQNNDVQHT{+223.052}ENAVPR.R	NA	T{+223}	913.738	3	2739.2	2737.2	2	-2.5	693	NRagged	331.94	4.12	0	4.21	187	>WP_000827318.1 Rne/Rng family ribonuclease [Acinetobacter baumannii]	1809	NS_438_AB_ATC17978_HILIC_3.7382.7382.3	controllerType=0 controllerNumber=1 scan=7382	23.959	Trypsin	B3	QQQDQQHQNNDVQHTENAVPR	T{+223}	223	223.052	223.05	223.052
23815:4	431	N.PHVANVYS{+223.068}HFHPSILR.A	NA	S{+223}	525.268	4	2098.05	2097.05	1	-1.6	646	NRagged	517.25	131.36	0	5.43	12	>WP_000069129.1 MULTISPECIES: phosphoenolpyruvate--protein phosphotransferase [Acinetobacter]	257	NS_438_AB_ATC17978_HILIC_1.25360.25360.4	controllerType=0 controllerNumber=1 scan=25360	64.0874	Trypsin	B1	PHVANVYSHFHPSILR	S{+223}	223	223.068	223.07	223.068
04950:3	3	K.PHVNVGT{+223.068}IGHVDHGK.T	NA	T{+223}	597.299	3	1789.88	1789.88	0	0	11	Specific	393.51	101.75	11.18	3.9	289	>WP_001029610.1 MULTISPECIES: elongation factor Tu [Acinetobacter]	2339	NS_438_AB_ATC17978_HILIC_2.6424.6424.3	controllerType=0 controllerNumber=1 scan=6424	22.0389	Trypsin	B2	PHVNVGTIGHVDHGK	T{+223}	223	223.068	223.07	223.068
77472:3	36	L.AATQETAMLTT{+223.072}FNEVNMKPIMELRK.Q	NA	T{+223}	1031.51	3	3092.52	3090.52	2	-2.2	187	NRagged	450.54	23.99	1.2	6.47	112	>WP_000179879.1 MULTISPECIES: 2-oxoglutarate dehydrogenase complex dihydrolipoyllysine-residue succinyltransferase [Bacteria]	632	NS_438_AB_ATC17978_HILIC_1.72443.72443.3	controllerType=0 controllerNumber=1 scan=72443	157.438	Trypsin	B1	AATQETAMLTTFNEVNMKPIMELRK	T{+223}	223	223.072	223.07	223.072
05370:4	4	K.PHVNVGT{+223.086}IGHVDHGK.T	NA	T{+223}	448.23	4	1789.9	1789.9	0	0	11	Specific	410.29	86.27	2	4.6	295	>WP_001029610.1 MULTISPECIES: elongation factor Tu [Acinetobacter]	2339	NS_438_AB_ATC17978_HILIC_3.6727.6727.4	controllerType=0 controllerNumber=1 scan=6727	22.3211	Trypsin	B3	PHVNVGTIGHVDHGK	T{+223}	223	223.086	223.09	223.086
09735:3	6	H.GEVKKPET{+223.088}INYR.T	NA	T{+223}	552.959	3	1656.86	1656.86	0	0	41	NRagged	315.22	84.26	31.81	5.08	195	>WP_000653927.1 MULTISPECIES: DNA-directed RNA polymerase subunit beta' [Acinetobacter]	1471	NS_438_AB_ATC17978_HILIC_2.11259.11259.3	controllerType=0 controllerNumber=1 scan=11259	31.9316	Trypsin	B2	GEVKKPETINYR	T{+223}	223	223.088	223.09	223.088
16054:3	32	H.VS{+223.090}AAAEQDFDNIDRK.L	NA	S{+223}	634.636	3	1901.89	1901.89	0	0	48	NRagged	407.77	407.77	4.01	5.07	150	>WP_000832710.1 MULTISPECIES: beta-ketoacyl-ACP synthase II [Acinetobacter]	1818	NS_438_AB_ATC17978_HILIC_3.16955.16955.3	controllerType=0 controllerNumber=1 scan=16955	43.188	Trypsin	B3	VSAAAEQDFDNIDRK	S{+223}	223	223.09	223.09	223.09
25291:4	393	V.SLPDTTHLPSVT{+223.097}SNVHEK.E	NA	T{+223}	547.028	4	2185.09	2185.09	0	0	9	NRagged	440.45	35.57	0	4.79	9	>WP_000765384.1 MULTISPECIES: hypothetical protein [Acinetobacter]	1682	NS_438_AB_ATC17978_HILIC_2.26427.26427.4	controllerType=0 controllerNumber=1 scan=26427	66.2638	Trypsin	B2	SLPDTTHLPSVTSNVHEK	T{+223}	223	223.097	223.1	223.097
25590:4	396	V.SLPDTTHLPS{+223.099}VTSNVHEK.E	NA	S{+223}	547.028	4	2185.09	2185.09	0	0	9	NRagged	322.66	23.35	0	3.84	14	>WP_000765384.1 MULTISPECIES: hypothetical protein [Acinetobacter]	1682	NS_438_AB_ATC17978_HILIC_3.26731.26731.4	controllerType=0 controllerNumber=1 scan=26731	66.4334	Trypsin	B3	SLPDTTHLPSVTSNVHEK	S{+223}	223	223.099	223.1	223.099
87699:5	14	I.PAPDVGT{+223.112}NANIMGWMMDTYSTSQGHTVTGVVTGKPVHLGGSLGR.V	NA	T{+223}	945.663	5	4724.29	4720.29	4	-2.8	149	NRagged	381.43	381.43	9.94	5.62	113	>WP_001281781.1 MULTISPECIES: Glu/Leu/Phe/Val dehydrogenase [Acinetobacter]	3092	NS_438_AB_ATC17978_HILIC_3.79753.79753.5	controllerType=0 controllerNumber=1 scan=79753	172.362	Trypsin	B3	PAPDVGTNANIMGWMMDTYSTSQGHTVTGVVTGKPVHLGGSLGR	T{+223}	223	223.112	223.11	223.112
30209:5	57	I.VIAT{+223.126}GSRPYHPQGLDFDHPR.V	NA	T{+223}	498.258	5	2487.26	2486.26	1	-1.3	151	NRagged	528.73	31.55	1.6	5.4	109	>WP_001137505.1 MULTISPECIES: Si-specific NAD(P)(+) transhydrogenase [Acinetobacter]	2699	NS_438_AB_ATC17978_HILIC_3.31314.31314.5	controllerType=0 controllerNumber=1 scan=31314	76.7805	Trypsin	B3	VIATGSRPYHPQGLDFDHPR	T{+223}	223	223.126	223.13	223.126
05364:3	4	K.PHVNVGT{+223.128}IGHVDHGK.T	NA	T{+223}	597.652	3	1790.94	1789.94	1	-1.9	11	Specific	320.3	123.27	0	4.73	295	>WP_001029610.1 MULTISPECIES: elongation factor Tu [Acinetobacter]	2339	NS_438_AB_ATC17978_HILIC_3.6710.6710.3	controllerType=0 controllerNumber=1 scan=6710	22.2453	Trypsin	B3	PHVNVGTIGHVDHGK	T{+223}	223	223.128	223.13	223.128
29202:5	40	I.VIAT{+223.128}GSRPYHPQGLDFDHPR.V	NA	T{+223}	498.059	5	2486.27	2486.27	0	0	151	NRagged	415.2	46.8	1.6	5.56	118	>WP_001137505.1 MULTISPECIES: Si-specific NAD(P)(+) transhydrogenase [Acinetobacter]	2699	NS_438_AB_ATC17978_HILIC_1.30867.30867.5	controllerType=0 controllerNumber=1 scan=30867	76.623	Trypsin	B1	VIATGSRPYHPQGLDFDHPR	T{+223}	223	223.128	223.13	223.128
37099:5	6	I.NVFEGEHVNRGETIS{+223.130}DGPQNPHDILR.L	NA	S{+223}	631.515	5	3153.54	3153.54	0	0	1193	NRagged	641.24	32.7	4.07	7.71	189	>WP_000653927.1 MULTISPECIES: DNA-directed RNA polymerase subunit beta' [Acinetobacter]	1471	NS_438_AB_ATC17978_HILIC_3.37263.37263.5	controllerType=0 controllerNumber=1 scan=37263	88.6374	Trypsin	B3	NVFEGEHVNRGETISDGPQNPHDILR	S{+223}	223	223.13	223.13	223.13
36955:5	6	I.NVFEGEHVNRGET{+223.138}ISDGPQNPHDILR.L	NA	T{+223}	631.516	5	3153.55	3153.55	0	0	1193	NRagged	430.86	6.69	2.8	5.78	195	>WP_000653927.1 MULTISPECIES: DNA-directed RNA polymerase subunit beta' [Acinetobacter]	1471	NS_438_AB_ATC17978_HILIC_2.37118.37118.5	controllerType=0 controllerNumber=1 scan=37118	88.966	Trypsin	B2	NVFEGEHVNRGETISDGPQNPHDILR	T{+223}	223	223.138	223.14	223.138
51326:4	250	V.GPQGHVVLSDINES{+223.154}MLNVGRDR.L	NA	S{+223}	655.344	4	2618.35	2616.35	2	-2.6	150	NRagged	392.51	38.6	0	6.17	23	>WP_000064213.1 MULTISPECIES: bifunctional demethylmenaquinone methyltransferase/2-methoxy-6-polyprenyl-1,4-benzoquinol methylase UbiE [Acinetobacter]	235	NS_438_AB_ATC17978_HILIC_2.49710.49710.4	controllerType=0 controllerNumber=1 scan=49710	114.321	Trypsin	B2	GPQGHVVLSDINESMLNVGRDR	S{+223}	223	223.154	223.15	223.154
25762:3	22	D.AQGYGSSNPIADNSTAS{+223.154}GREQNR.R	NA	S{+223}	869.085	3	2605.24	2603.24	2	-2.6	185	NRagged	482.96	24.24	0	5.43	187	>WP_001202415.1 MULTISPECIES: outer membrane protein [Acinetobacter]	2912	NS_438_AB_ATC17978_HILIC_3.26912.26912.3	controllerType=0 controllerNumber=1 scan=26912	66.8861	Trypsin	B3	AQGYGSSNPIADNSTASGREQNR	S{+223}	223	223.154	223.15	223.154
83742:5	2	L.DESTS{+223.156}GENAQEVADAIRDIVQDHAGVFR.T	NA	S{+223}	651.521	5	3253.58	3252.58	1	-1	461	NRagged	440.37	24.01	0.24	5.84	323	>WP_000500957.1 MULTISPECIES: succinate dehydrogenase flavoprotein subunit [Acinetobacter]	1213	NS_438_AB_ATC17978_HILIC_3.76613.76613.5	controllerType=0 controllerNumber=1 scan=76613	166.253	Trypsin	B3	DESTSGENAQEVADAIRDIVQDHAGVFR	S{+223}	223	223.156	223.16	223.156
83221:5	2	L.DESTS{+223.157}GENAQEVADAIRDIVQDHAGVFR.T	NA	S{+223}	651.321	5	3252.58	3252.58	0	0	461	NRagged	571.77	4.31	1.2	7.07	323	>WP_000500957.1 MULTISPECIES: succinate dehydrogenase flavoprotein subunit [Acinetobacter]	1213	NS_438_AB_ATC17978_HILIC_3.76144.76144.5	controllerType=0 controllerNumber=1 scan=76144	165.286	Trypsin	B3	DESTSGENAQEVADAIRDIVQDHAGVFR	S{+223}	223	223.157	223.16	223.157
83203:5	2	L.DESTS{+223.158}GENAQEVADAIRDIVQDHAGVFR.T	NA	S{+223}	651.321	5	3252.58	3252.58	0	0	461	NRagged	511.39	1.17	1.17	6.42	370	>WP_000500957.1 MULTISPECIES: succinate dehydrogenase flavoprotein subunit [Acinetobacter]	1213	NS_438_AB_ATC17978_HILIC_1.76984.76984.5	controllerType=0 controllerNumber=1 scan=76984	165.52	Trypsin	B1	DESTSGENAQEVADAIRDIVQDHAGVFR	S{+223}	223	223.158	223.16	223.158
07706:3	1139	H.LEQEVAEHT{+223.158}AR.Y	NA	T{+223}	502.604	3	1505.8	1505.8	0	0	123	NRagged	406.9	162.33	1.38	5.4	4	>WP_002037252.1 hypothetical protein [Acinetobacter baumannii]	3244	NS_438_AB_ATC17978_HILIC_1.9400.9400.3	controllerType=0 controllerNumber=1 scan=9400	28.6845	Trypsin	B1	LEQEVAEHTAR	T{+223}	223	223.158	223.16	223.158
43488:5	677	I.LLEEGHC[+57.021]LRDHVLS{+223.166}AC[+57.021]PIGERK.N	NA	C[+57]*2, S{+223}	563.699	5	2814.47	2812.47	2	-2.4	196	NRagged	440.36	161.8	0	7.26	8	>WP_000729506.1 MULTISPECIES: hydrogen peroxide-inducible genes activator [Acinetobacter]	1593	NS_438_AB_ATC17978_HILIC_2.42998.42998.5	controllerType=0 controllerNumber=1 scan=42998	101.218	Trypsin	B2	LLEEGHCLRDHVLSACPIGERK	*2,S{+223}	*2,+223	223.166	223.17	223.166
22015:4	85	D.HEMQEEAS{+223.167}HADAIIRR.V	NA	S{+223}	530.023	4	2117.07	2116.07	1	-1.6	46	NRagged	441.91	132.92	0	5.87	60	>WP_001214863.1 MULTISPECIES: bacterioferritin [Acinetobacter]	2939	NS_438_AB_ATC17978_HILIC_2.22962.22962.4	controllerType=0 controllerNumber=1 scan=22962	58.0627	Trypsin	B2	HEMQEEASHADAIIRR	S{+223}	223	223.167	223.17	223.167
37757:4	227	K.VQGDMS{+223.167}QLMALQTAKPSQEQK.D	NA	S{+223}	636.584	4	2543.32	2541.32	2	-2.6	96	Specific	448.75	48.46	2.15	5.62	39	>WP_001110719.1 MULTISPECIES: SCP2 sterol-binding domain-containing protein [Acinetobacter]	2615	NS_438_AB_ATC17978_HILIC_1.38361.38361.4	controllerType=0 controllerNumber=1 scan=38361	91.2449	Trypsin	B1	VQGDMSQLMALQTAKPSQEQK	S{+223}	223	223.167	223.17	223.167
21909:4	115	D.HEMQEEAS{+223.168}HADAIIRR.V	NA	S{+223}	530.023	4	2117.07	2116.07	1	-1.6	46	NRagged	336.7	108.29	0	4.57	59	>WP_001214863.1 MULTISPECIES: bacterioferritin [Acinetobacter]	2939	NS_438_AB_ATC17978_HILIC_3.23001.23001.4	controllerType=0 controllerNumber=1 scan=23001	57.8354	Trypsin	B3	HEMQEEASHADAIIRR	S{+223}	223	223.168	223.17	223.168
86357:4	72	L.LDSLQAGAS{+223.168}LARDEALKAEAEGFAK.A	NA	S{+223}	697.378	4	2786.49	2784.49	2	-2.4	257	NRagged	468.84	130	0	7.02	47	>WP_000580938.1 MULTISPECIES: fatty acid oxidation complex subunit alpha FadB [Acinetobacter]	1348	NS_438_AB_ATC17978_HILIC_1.79549.79549.4	controllerType=0 controllerNumber=1 scan=79549	170.428	Trypsin	B1	LDSLQAGASLARDEALKAEAEGFAK	S{+223}	223	223.168	223.17	223.168
63749:4	3	L.SGDFVAGDT{+223.169}ILVKGENGHLVFDK.L	NA	T{+223}	661.605	4	2643.4	2641.4	2	-2.5	833	NRagged	389.54	18.5	0	6	260	>WP_001210050.1 MULTISPECIES: ATP-dependent chaperone ClpB [Acinetobacter]	2928	NS_438_AB_ATC17978_HILIC_1.61317.61317.4	controllerType=0 controllerNumber=1 scan=61317	136.798	Trypsin	B1	SGDFVAGDTILVKGENGHLVFDK	T{+223}	223	223.169	223.17	223.169
83094:5	2	L.DESTS{+223.177}GENAQEVADAIRDIVQDHAGVFR.T	NA	S{+223}	651.325	5	3252.6	3252.6	0	0	461	NRagged	506.44	31.71	1.2	6.63	370	>WP_000500957.1 MULTISPECIES: succinate dehydrogenase flavoprotein subunit [Acinetobacter]	1213	NS_438_AB_ATC17978_HILIC_1.76891.76891.5	controllerType=0 controllerNumber=1 scan=76891	165.349	Trypsin	B1	DESTSGENAQEVADAIRDIVQDHAGVFR	S{+223}	223	223.177	223.18	223.177
81856:5	5	L.EQAHLEGTSTDTDFQQSGLQLPHLAS{+223.189}YVYGTWHSSDEELR.T	NA	S{+223}	952.661	5	4759.28	4756.28	3	-2.1	3	NRagged	627.25	24.98	0	6.99	214	>WP_000892954.1 phenylacetic acid degradation bifunctional protein PaaZ [Acinetobacter baumannii]	1973	NS_438_AB_ATC17978_HILIC_3.75063.75063.5	controllerType=0 controllerNumber=1 scan=75063	163.306	Trypsin	B3	EQAHLEGTSTDTDFQQSGLQLPHLASYVYGTWHSSDEELR	S{+223}	223	223.189	223.19	223.189
05000:5	105	A.HASGNAHEFT{+223.248}SEEAREAGR.A	NA	T{+223}	456.64	5	2279.17	2279.17	0	0	40	NRagged	417.96	140.74	1.2	6.04	66	>WP_049594839.1 stress-induced protein [Acinetobacter baumannii]	3472	NS_438_AB_ATC17978_HILIC_1.6601.6601.5	controllerType=0 controllerNumber=1 scan=6601	23.0956	Trypsin	B1	HASGNAHEFTSEEAREAGR	T{+223}	223	223.248	223.25	223.248
82158:2	243	V.LFEQPEANFT{+223.562}LLYGNR.S	NA	T{+224}	1068.76	2	2136.52	2135.52	1	-1.6	135	NRagged	306.69	28.47	0	4.74	31	>WP_000077464.1 MULTISPECIES: phenylacetate-CoA oxygenase/reductase subunit PaaK [Acinetobacter]	294	NS_438_AB_ATC17978_HILIC_1.76169.76169.4	controllerType=0 controllerNumber=1 scan=76169	164.083	Trypsin	B1	LFEQPEANFTLLYGNR	T{+224}	224	223.562	223.56	223.562
08573:2	32	K.SET{+223.955}PKVEPKPEK.K	NA	T{+224}	797.35	2	1593.69	1592.69	1	-2.1	106	Specific	397.11	296.37	0	6.65	87	>WP_001284535.1 MULTISPECIES: hypothetical protein [Acinetobacter]	3099	NS_438_AB_ATC17978_HILIC_2.10197.10197.2	controllerType=0 controllerNumber=1 scan=10197	29.9805	Trypsin	B2	SETPKVEPKPEK	T{+224}	224	223.955	223.96	223.955
06404:3	815	P.AKPVKPWS{+223.956}DEVR.L	NA	S{+224}	545.913	3	1635.73	1635.73	0	0	926	NRagged	325.77	60.83	7.02	3.72	8	>WP_001160984.1 MULTISPECIES: DNA polymerase III subunit alpha [Acinetobacter]	2763	NS_438_AB_ATC17978_HILIC_3.7840.7840.3	controllerType=0 controllerNumber=1 scan=7840	24.7276	Trypsin	B3	AKPVKPWSDEVR	S{+224}	224	223.956	223.96	223.956
82935:5	173	T.PC[+57.021]GAPYYQVDPTYT{+224.002}PQSDNTIPEPQDDNTDSYIRESENQMEQDLSNNTR.I	NA	C[+57], T{+224}	1185.1	5	5921.45	5917.45	4	-2.3	741	NRagged	425.75	425.75	0	6.08	31	>WP_000667412.1 MULTISPECIES: penicillin-binding protein 1B [Acinetobacter]	1488	NS_438_AB_ATC17978_HILIC_3.75918.75918.5	controllerType=0 controllerNumber=1 scan=75918	164.881	Trypsin	B3	PCGAPYYQVDPTYTPQSDNTIPEPQDDNTDSYIRESENQMEQDLSNNTR	,T{+224}	,+224	224.002	224	224.002
82630:4	163	T.PC[+57.021]GAPYYQVDPTYTPQSDNT{+224.003}IPEPQDDNTDSYIRESENQMEQDLSNNTR.I	NA	C[+57], T{+224}	1480.37	4	5918.45	5917.45	1	-0.6	741	NRagged	637.45	637.45	0	11.24	35	>WP_000667412.1 MULTISPECIES: penicillin-binding protein 1B [Acinetobacter]	1488	NS_438_AB_ATC17978_HILIC_1.76528.76528.4	controllerType=0 controllerNumber=1 scan=76528	164.73	Trypsin	B1	PCGAPYYQVDPTYTPQSDNTIPEPQDDNTDSYIRESENQMEQDLSNNTR	,T{+224}	,+224	224.003	224	224.003
82748:4	173	T.PC[+57.021]GAPYYQVDPTYT{+224.010}PQSDNTIPEPQDDNTDSYIRESENQMEQDLSNNTR.I	NA	C[+57], T{+224}	1480.62	4	5919.46	5917.46	2	-1.1	741	NRagged	439.06	439.06	0	7.05	31	>WP_000667412.1 MULTISPECIES: penicillin-binding protein 1B [Acinetobacter]	1488	NS_438_AB_ATC17978_HILIC_3.75769.75769.4	controllerType=0 controllerNumber=1 scan=75769	164.588	Trypsin	B3	PCGAPYYQVDPTYTPQSDNTIPEPQDDNTDSYIRESENQMEQDLSNNTR	,T{+224}	,+224	224.01	224.01	224.01
08891:3	42	E.GQEVSAKPYQAQPANS{+224.029}QGAAPNAAKPAQSGKPQAEQK.A	NA	S{+224}	1320.64	3	3959.9	3956.9	3	-2.5	375	NRagged	650.7	76.73	0	8.25	74	>WP_000986589.1 MULTISPECIES: multidrug efflux RND transporter periplasmic adaptor subunit AdeI [Acinetobacter]	2180	NS_438_AB_ATC17978_HILIC_3.10464.10464.3	controllerType=0 controllerNumber=1 scan=10464	30.2774	Trypsin	B3	GQEVSAKPYQAQPANSQGAAPNAAKPAQSGKPQAEQK	S{+224}	224	224.029	224.03	224.029
08924:3	42	E.GQEVSAKPYQAQPANS{+224.033}QGAAPNAAKPAQSGKPQAEQK.A	NA	S{+224}	1319.97	3	3957.9	3956.9	1	-0.8	375	NRagged	535.91	55.58	0	5.16	74	>WP_000986589.1 MULTISPECIES: multidrug efflux RND transporter periplasmic adaptor subunit AdeI [Acinetobacter]	2180	NS_438_AB_ATC17978_HILIC_3.10496.10496.3	controllerType=0 controllerNumber=1 scan=10496	30.322	Trypsin	B3	GQEVSAKPYQAQPANSQGAAPNAAKPAQSGKPQAEQK	S{+224}	224	224.033	224.03	224.033
86046:3	6	R.RQEAEAAEHALHNDFS{+224.034}EVDQAFSQALNSEQ.F	NA	S{+224}	1200.19	3	3598.55	3595.55	3	-2.8	1367	CRagged	382.88	382.88	0	7.78	213	>WP_000653927.1 MULTISPECIES: DNA-directed RNA polymerase subunit beta' [Acinetobacter]	1471	NS_438_AB_ATC17978_HILIC_1.79307.79307.3	controllerType=0 controllerNumber=1 scan=79307	169.987	Trypsin	B1	RQEAEAAEHALHNDFSEVDQAFSQALNSEQ	S{+224}	224	224.034	224.03	224.034
86367:3	6	R.RQEAEAAEHALHNDFS{+224.039}EVDQAFSQALNSEQ.F	NA	S{+224}	1200.19	3	3598.56	3595.56	3	-2.8	1367	CRagged	300.02	300.02	0	6.77	195	>WP_000653927.1 MULTISPECIES: DNA-directed RNA polymerase subunit beta' [Acinetobacter]	1471	NS_438_AB_ATC17978_HILIC_2.78085.78085.3	controllerType=0 controllerNumber=1 scan=78085	170.677	Trypsin	B2	RQEAEAAEHALHNDFSEVDQAFSQALNSEQ	S{+224}	224	224.039	224.04	224.039
86534:3	6	R.RQEAEAAEHALHNDFS{+224.042}EVDQAFSQALNSEQ.F	NA	S{+224}	1200.19	3	3598.56	3595.56	3	-2.8	1367	CRagged	358.54	358.54	0	4.54	189	>WP_000653927.1 MULTISPECIES: DNA-directed RNA polymerase subunit beta' [Acinetobacter]	1471	NS_438_AB_ATC17978_HILIC_3.78840.78840.3	controllerType=0 controllerNumber=1 scan=78840	170.577	Trypsin	B3	RQEAEAAEHALHNDFSEVDQAFSQALNSEQ	S{+224}	224	224.042	224.04	224.042
23832:2	10	K.QQGEWVSYNHNGVT{+224.075}FNGTC[+57.021]QPNENGK.L	NA	C[+57], T{+224}	1595.19	2	3189.37	3189.37	0	0	43	Specific	301.1	1.95	0.4	4.78	868	>WP_000859008.1 MULTISPECIES: hypothetical protein [Acinetobacter]	1889	NS_438_AB_ATC17978_HILIC_1.25378.25378.2	controllerType=0 controllerNumber=1 scan=25378	64.1223	Trypsin	B1	QQGEWVSYNHNGVTFNGTCQPNENGK	,T{+224}	,+224	224.075	224.07	224.075
17246:3	22	H.VS{+224.079}AAAEQDFDNIDRK.L	NA	S{+224}	634.966	3	1902.88	1902.88	0	0	48	NRagged	363.12	363.12	105.62	6.59	173	>WP_000832710.1 MULTISPECIES: beta-ketoacyl-ACP synthase II [Acinetobacter]	1818	NS_438_AB_ATC17978_HILIC_1.18684.18684.3	controllerType=0 controllerNumber=1 scan=18684	48.5338	Trypsin	B1	VSAAAEQDFDNIDRK	S{+224}	224	224.079	224.08	224.079
03415:4	26	K.RGGGTVKPAPKPAET{+224.087}LEQK.K	NA	T{+224}	548.05	4	2189.18	2188.18	1	-1.5	170	Specific	457.36	133.5	0	6.12	85	>WP_000130326.1 MULTISPECIES: translation initiation factor IF-2 [Acinetobacter]	495	NS_438_AB_ATC17978_HILIC_1.5049.5049.4	controllerType=0 controllerNumber=1 scan=5049	19.9678	Trypsin	B1	RGGGTVKPAPKPAETLEQK	T{+224}	224	224.087	224.09	224.087
05020:4	5	K.PHVNVGT{+224.109}IGHVDHGK.T	NA	T{+224}	448.486	4	1790.92	1790.92	0	0	11	Specific	459.48	124.96	27.87	5.15	283	>WP_001029610.1 MULTISPECIES: elongation factor Tu [Acinetobacter]	2339	NS_438_AB_ATC17978_HILIC_1.6628.6628.4	controllerType=0 controllerNumber=1 scan=6628	23.1595	Trypsin	B1	PHVNVGTIGHVDHGK	T{+224}	224	224.109	224.11	224.109
04962:3	5	K.PHVNVGT{+224.111}IGHVDHGK.T	NA	T{+224}	597.646	3	1790.92	1790.92	0	0	11	Specific	327.23	104.82	22.94	4.85	283	>WP_001029610.1 MULTISPECIES: elongation factor Tu [Acinetobacter]	2339	NS_438_AB_ATC17978_HILIC_1.6538.6538.3	controllerType=0 controllerNumber=1 scan=6538	22.894	Trypsin	B1	PHVNVGTIGHVDHGK	T{+224}	224	224.111	224.11	224.111
19340:2	463	L.ES{+224.115}GQSKEEWKGQVETNK.I	NA	S{+224}	1094.53	2	2188.05	2188.05	0	0	235	NRagged	446.23	4.82	4.82	3.53	13	>WP_000862762.1 MULTISPECIES: aspartate-semialdehyde dehydrogenase [Acinetobacter]	1899	NS_438_AB_ATC17978_HILIC_3.20557.20557.2	controllerType=0 controllerNumber=1 scan=20557	52.2029	Trypsin	B3	ESGQSKEEWKGQVETNK	S{+224}	224	224.115	224.12	224.115
10739:4	561	L.GVHYFAC[+57.021]GHHAT{+224.115}ER.Y	NA	C[+57], T{+224}	467.218	4	1865.85	1865.85	0	0	212	NRagged	595.64	59.23	18.44	5.53	7	>WP_001284922.1 Nif3-like dinuclear metal center hexameric protein [Acinetobacter baumannii]	3101	NS_438_AB_ATC17978_HILIC_3.12118.12118.4	controllerType=0 controllerNumber=1 scan=12118	33.2168	Trypsin	B3	GVHYFACGHHATER	,T{+224}	,+224	224.115	224.12	224.115
08371:2	33	I.EES{+224.116}TSEYDREK.L	NA	S{+224}	798.855	2	1596.7	1596.7	0	0	354	NRagged	445.41	78.67	10.73	2.59	99	>WP_001274623.1 MULTISPECIES: chaperonin GroEL [Bacteria]	3059	NS_438_AB_ATC17978_HILIC_2.10019.10019.2	controllerType=0 controllerNumber=1 scan=10019	29.6611	Trypsin	B2	EESTSEYDREK	S{+224}	224	224.116	224.12	224.116
08060:2	32	I.EES{+224.118}TSEYDREK.L	NA	S{+224}	798.856	2	1596.7	1596.7	0	0	354	NRagged	598.85	76.91	10.79	6.98	95	>WP_001274623.1 MULTISPECIES: chaperonin GroEL [Bacteria]	3059	NS_438_AB_ATC17978_HILIC_1.9881.9881.2	controllerType=0 controllerNumber=1 scan=9881	30.0873	Trypsin	B1	EESTSEYDREK	S{+224}	224	224.118	224.12	224.118
08458:2	29	I.EES{+224.120}TSEYDREK.L	NA	S{+224}	798.857	2	1596.71	1596.71	0	0	354	NRagged	563.11	76.64	9.78	3.87	102	>WP_001274623.1 MULTISPECIES: chaperonin GroEL [Bacteria]	3059	NS_438_AB_ATC17978_HILIC_3.10062.10062.2	controllerType=0 controllerNumber=1 scan=10062	29.5361	Trypsin	B3	EESTSEYDREK	S{+224}	224	224.12	224.12	224.12
02539:2	1003	S.PSAFNS{+224.121}QSSR.V	NA	S{+224}	652.818	2	1304.63	1304.63	0	0	40	NRagged	300.4	153.16	4.31	1.63	7	>WP_000102943.1 MULTISPECIES: nitroreductase family protein [Acinetobacter]	390	NS_438_AB_ATC17978_HILIC_1.4301.4301.2	controllerType=0 controllerNumber=1 scan=4301	18.6148	Trypsin	B1	PSAFNSQSSR	S{+224}	224	224.121	224.12	224.121
69371:2	416	T.LYAAIANEQGDWGLT{+224.122}SSAR.S	NA	T{+224}	1125.06	2	2249.11	2247.11	2	-3	103	NRagged	327.65	10.77	0	3.3	12	>WP_000550353.1 hypothetical protein [Acinetobacter baumannii]	1286	NS_438_AB_ATC17978_HILIC_2.64584.64584.2	controllerType=0 controllerNumber=1 scan=64584	144.456	Trypsin	B2	LYAAIANEQGDWGLTSSAR	T{+224}	224	224.122	224.12	224.122
75048:4	617	L.GT{+224.122}ISKLDDPQKLEHC[+57.021]GVELFYQK.D	NA	C[+57], T{+224}	733.376	4	2930.48	2929.48	1	-1.1	89	NRagged	368.77	11.04	11.04	6.37	7	>WP_000083686.1 flavin reductase family protein [Acinetobacter baumannii]	324	NS_438_AB_ATC17978_HILIC_1.70454.70454.4	controllerType=0 controllerNumber=1 scan=70454	153.712	Trypsin	B1	GTISKLDDPQKLEHCGVELFYQK	,T{+224}	,+224	224.122	224.12	224.122
10024:4	449	L.GVHYFAC[+57.021]GHHAT{+224.123}ER.Y	NA	C[+57], T{+224}	467.22	4	1865.86	1865.86	0	0	212	NRagged	570.72	54.64	8.91	5.29	16	>WP_001284922.1 Nif3-like dinuclear metal center hexameric protein [Acinetobacter baumannii]	3101	NS_438_AB_ATC17978_HILIC_1.11725.11725.4	controllerType=0 controllerNumber=1 scan=11725	33.5935	Trypsin	B1	GVHYFACGHHATER	,T{+224}	,+224	224.123	224.12	224.123
07144:3	734	K.DSADPERPDGVGS{+224.124}VR.R	NA	S{+224}	594.623	3	1781.85	1780.85	1	-1.9	42	Specific	343.2	149.21	2.13	5.05	6	>WP_001246675.1 MULTISPECIES: SRPBCC family protein [Acinetobacter]	2998	NS_438_AB_ATC17978_HILIC_1.8835.8835.3	controllerType=0 controllerNumber=1 scan=8835	27.6034	Trypsin	B1	DSADPERPDGVGSVR	S{+224}	224	224.124	224.12	224.124
59668:5	1190	L.LS{+224.124}HAIHQALIEELKYPVEK.R	NA	S{+224}	489.475	5	2443.35	2442.35	1	-1.4	20	NRagged	422.26	339.73	11.86	7.45	2	>WP_000084511.1 tautomerase family protein [Acinetobacter baumannii]	328	NS_438_AB_ATC17978_HILIC_1.58087.58087.5	controllerType=0 controllerNumber=1 scan=58087	130.632	Trypsin	B1	LSHAIHQALIEELKYPVEK	S{+224}	224	224.124	224.12	224.124
05635:2	5	K.PHVNVGT{+224.126}IGHVDHGK.T	NA	T{+224}	895.974	2	1790.94	1790.94	0	0	11	Specific	304.26	68.61	32.06	4.31	283	>WP_001029610.1 MULTISPECIES: elongation factor Tu [Acinetobacter]	2339	NS_438_AB_ATC17978_HILIC_1.7261.7261.2	controllerType=0 controllerNumber=1 scan=7261	24.5056	Trypsin	B1	PHVNVGTIGHVDHGK	T{+224}	224	224.126	224.13	224.126
04873:4	5	K.PHVNVGT{+224.126}IGHVDHGK.T	NA	T{+224}	448.74	4	1791.94	1790.94	1	-1.9	11	Specific	348.88	69.37	0	5.47	283	>WP_001029610.1 MULTISPECIES: elongation factor Tu [Acinetobacter]	2339	NS_438_AB_ATC17978_HILIC_1.6382.6382.4	controllerType=0 controllerNumber=1 scan=6382	22.3572	Trypsin	B1	PHVNVGTIGHVDHGK	T{+224}	224	224.126	224.13	224.126
44130:3	1080	I.INLKPFDENEDNSRDDFT{+224.126}GSK.T	NA	T{+224}	889.754	3	2667.25	2665.25	2	-2.5	13	NRagged	481.96	2.44	2.44	5.91	3	>WP_000038505.1 MULTISPECIES: hypothetical protein [Acinetobacter]	126	NS_438_AB_ATC17978_HILIC_1.44431.44431.3	controllerType=0 controllerNumber=1 scan=44431	103.808	Trypsin	B1	INLKPFDENEDNSRDDFTGSK	T{+224}	224	224.126	224.13	224.126
04978:4	5	K.PHVNVGT{+224.127}IGHVDHGK.T	NA	T{+224}	448.491	4	1790.94	1790.94	0	0	11	Specific	476.27	120.14	15.64	5.15	283	>WP_001029610.1 MULTISPECIES: elongation factor Tu [Acinetobacter]	2339	NS_438_AB_ATC17978_HILIC_1.6567.6567.4	controllerType=0 controllerNumber=1 scan=6567	22.9907	Trypsin	B1	PHVNVGTIGHVDHGK	T{+224}	224	224.127	224.13	224.127
05046:4	3	K.PHVNVGT{+224.128}IGHVDHGK.T	NA	T{+224}	448.491	4	1790.94	1790.94	0	0	11	Specific	471.68	93.15	10.76	5	289	>WP_001029610.1 MULTISPECIES: elongation factor Tu [Acinetobacter]	2339	NS_438_AB_ATC17978_HILIC_2.6576.6576.4	controllerType=0 controllerNumber=1 scan=6576	22.5212	Trypsin	B2	PHVNVGTIGHVDHGK	T{+224}	224	224.128	224.13	224.128
04944:4	3	K.PHVNVGT{+224.129}IGHVDHGK.T	NA	T{+224}	448.491	4	1790.94	1790.94	0	0	11	Specific	438.89	131.84	9.74	5.3	289	>WP_001029610.1 MULTISPECIES: elongation factor Tu [Acinetobacter]	2339	NS_438_AB_ATC17978_HILIC_2.6420.6420.4	controllerType=0 controllerNumber=1 scan=6420	22.0322	Trypsin	B2	PHVNVGTIGHVDHGK	T{+224}	224	224.129	224.13	224.129
04959:3	3	K.PHVNVGT{+224.131}IGHVDHGK.T	NA	T{+224}	597.653	3	1790.94	1790.94	0	0	11	Specific	352.23	77.53	16.62	5.24	289	>WP_001029610.1 MULTISPECIES: elongation factor Tu [Acinetobacter]	2339	NS_438_AB_ATC17978_HILIC_2.6437.6437.3	controllerType=0 controllerNumber=1 scan=6437	22.0717	Trypsin	B2	PHVNVGTIGHVDHGK	T{+224}	224	224.131	224.13	224.131
04855:4	5	K.PHVNVGT{+224.131}IGHVDHGK.T	NA	T{+224}	448.492	4	1790.94	1790.94	0	0	11	Specific	355.58	67.17	14.84	5.13	283	>WP_001029610.1 MULTISPECIES: elongation factor Tu [Acinetobacter]	2339	NS_438_AB_ATC17978_HILIC_1.6361.6361.4	controllerType=0 controllerNumber=1 scan=6361	22.3148	Trypsin	B1	PHVNVGTIGHVDHGK	T{+224}	224	224.131	224.13	224.131
05387:4	4	K.PHVNVGT{+224.131}IGHVDHGK.T	NA	T{+224}	448.492	4	1790.94	1790.94	0	0	11	Specific	475.69	84.24	19.18	4.79	295	>WP_001029610.1 MULTISPECIES: elongation factor Tu [Acinetobacter]	2339	NS_438_AB_ATC17978_HILIC_3.6765.6765.4	controllerType=0 controllerNumber=1 scan=6765	22.4665	Trypsin	B3	PHVNVGTIGHVDHGK	T{+224}	224	224.131	224.13	224.131
04937:4	5	K.PHVNVGT{+224.133}IGHVDHGK.T	NA	T{+224}	448.492	4	1790.95	1790.95	0	0	11	Specific	370.56	109.3	11.9	4.91	283	>WP_001029610.1 MULTISPECIES: elongation factor Tu [Acinetobacter]	2339	NS_438_AB_ATC17978_HILIC_1.6491.6491.4	controllerType=0 controllerNumber=1 scan=6491	22.7227	Trypsin	B1	PHVNVGTIGHVDHGK	T{+224}	224	224.133	224.13	224.133
04950:4	5	K.PHVNVGT{+224.135}IGHVDHGK.T	NA	T{+224}	448.743	4	1791.95	1790.95	1	-1.9	11	Specific	300.29	61.33	0	5.23	283	>WP_001029610.1 MULTISPECIES: elongation factor Tu [Acinetobacter]	2339	NS_438_AB_ATC17978_HILIC_1.6516.6516.4	controllerType=0 controllerNumber=1 scan=6516	22.8141	Trypsin	B1	PHVNVGTIGHVDHGK	T{+224}	224	224.135	224.13	224.135
05032:4	3	K.PHVNVGT{+224.135}IGHVDHGK.T	NA	T{+224}	448.493	4	1790.95	1790.95	0	0	11	Specific	384.15	72.8	14.18	5.09	289	>WP_001029610.1 MULTISPECIES: elongation factor Tu [Acinetobacter]	2339	NS_438_AB_ATC17978_HILIC_2.6551.6551.4	controllerType=0 controllerNumber=1 scan=6551	22.4389	Trypsin	B2	PHVNVGTIGHVDHGK	T{+224}	224	224.135	224.13	224.135
04939:4	3	K.PHVNVGT{+224.136}IGHVDHGK.T	NA	T{+224}	448.493	4	1790.95	1790.95	0	0	11	Specific	375.99	62.87	18.15	5.09	289	>WP_001029610.1 MULTISPECIES: elongation factor Tu [Acinetobacter]	2339	NS_438_AB_ATC17978_HILIC_2.6416.6416.4	controllerType=0 controllerNumber=1 scan=6416	22.0245	Trypsin	B2	PHVNVGTIGHVDHGK	T{+224}	224	224.136	224.14	224.136
13185:2	18	P.YFC[+57.021]SGC[+57.021]PHNSST{+224.144}VVPEGSR.A	NA	C[+57]*2, T{+224}	1183.03	2	2365.06	2365.06	0	0	453	NRagged	314.54	43.35	2.43	4.2	166	>WP_005135411.1 indolepyruvate ferredoxin oxidoreductase family protein [Acinetobacter baumannii]	3329	NS_438_AB_ATC17978_HILIC_1.14589.14589.2	controllerType=0 controllerNumber=1 scan=14589	39.0814	Trypsin	B1	YFCSGCPHNSSTVVPEGSR	*2,T{+224}	*2,+224	224.144	224.14	224.144
29310:5	40	I.VIAT{+224.144}GSRPYHPQGLDFDHPR.V	NA	T{+224}	498.462	5	2488.28	2487.28	1	-1.3	151	NRagged	369.69	20.89	1.6	5.6	118	>WP_001137505.1 MULTISPECIES: Si-specific NAD(P)(+) transhydrogenase [Acinetobacter]	2699	NS_438_AB_ATC17978_HILIC_1.30955.30955.5	controllerType=0 controllerNumber=1 scan=30955	76.7767	Trypsin	B1	VIATGSRPYHPQGLDFDHPR	T{+224}	224	224.144	224.14	224.144
83195:5	2	L.DESTS{+224.151}GENAQEVADAIRDIVQDHAGVFR.T	NA	S{+224}	651.52	5	3253.57	3253.57	0	0	461	NRagged	569.85	9.82	1.2	6.71	370	>WP_000500957.1 MULTISPECIES: succinate dehydrogenase flavoprotein subunit [Acinetobacter]	1213	NS_438_AB_ATC17978_HILIC_1.76977.76977.5	controllerType=0 controllerNumber=1 scan=76977	165.505	Trypsin	B1	DESTSGENAQEVADAIRDIVQDHAGVFR	S{+224}	224	224.151	224.15	224.151
11420:3	130	I.AQT{+224.153}HLNDSYNLAK.R	NA	T{+224}	566.965	3	1698.88	1698.88	0	0	144	NRagged	422.88	215.03	15.74	5.91	54	>WP_000687236.1 MULTISPECIES: hypothetical protein [Acinetobacter]	1516	NS_438_AB_ATC17978_HILIC_1.12955.12955.3	controllerType=0 controllerNumber=1 scan=12955	35.7642	Trypsin	B1	AQTHLNDSYNLAK	T{+224}	224	224.153	224.15	224.153
83393:4	2	L.DESTS{+224.154}GENAQEVADAIRDIVQDHAGVFR.T	NA	S{+224}	814.399	4	3254.57	3253.57	1	-1	461	NRagged	462.04	7.03	1.2	6.98	276	>WP_000500957.1 MULTISPECIES: succinate dehydrogenase flavoprotein subunit [Acinetobacter]	1213	NS_438_AB_ATC17978_HILIC_2.75774.75774.4	controllerType=0 controllerNumber=1 scan=75774	166.145	Trypsin	B2	DESTSGENAQEVADAIRDIVQDHAGVFR	S{+224}	224	224.154	224.15	224.154
12066:3	238	I.AQT{+224.156}HLNDSYNLAK.R	NA	T{+224}	566.966	3	1698.88	1698.88	0	0	144	NRagged	368.98	177.62	7.69	4.81	39	>WP_000687236.1 MULTISPECIES: hypothetical protein [Acinetobacter]	1516	NS_438_AB_ATC17978_HILIC_3.13262.13262.3	controllerType=0 controllerNumber=1 scan=13262	35.377	Trypsin	B3	AQTHLNDSYNLAK	T{+224}	224	224.156	224.16	224.156
83690:5	2	L.DESTS{+224.158}GENAQEVADAIRDIVQDHAGVFR.T	NA	S{+224}	651.521	5	3253.58	3253.58	0	0	461	NRagged	346.94	40.64	1.2	6.16	276	>WP_000500957.1 MULTISPECIES: succinate dehydrogenase flavoprotein subunit [Acinetobacter]	1213	NS_438_AB_ATC17978_HILIC_2.76030.76030.5	controllerType=0 controllerNumber=1 scan=76030	166.676	Trypsin	B2	DESTSGENAQEVADAIRDIVQDHAGVFR	S{+224}	224	224.158	224.16	224.158
83593:4	2	L.DESTS{+224.159}GENAQEVADAIRDIVQDHAGVFR.T	NA	S{+224}	814.15	4	3253.58	3253.58	0	0	461	NRagged	479.71	1.78	1.2	5.48	370	>WP_000500957.1 MULTISPECIES: succinate dehydrogenase flavoprotein subunit [Acinetobacter]	1213	NS_438_AB_ATC17978_HILIC_1.77353.77353.4	controllerType=0 controllerNumber=1 scan=77353	166.325	Trypsin	B1	DESTSGENAQEVADAIRDIVQDHAGVFR	S{+224}	224	224.159	224.16	224.159
44530:2	1001	I.SYGVS{+224.160}SYGYDVR.C	NA	S{+224}	789.389	2	1577.77	1576.77	1	-2.1	38	NRagged	311.32	120.1	0	2.7	5	>WP_000985727.1 dCTP deaminase [Acinetobacter baumannii]	2177	NS_438_AB_ATC17978_HILIC_1.44760.44760.2	controllerType=0 controllerNumber=1 scan=44760	104.4	Trypsin	B1	SYGVSSYGYDVR	S{+224}	224	224.16	224.16	224.16
83377:4	2	L.DESTS{+224.161}GENAQEVADAIRDIVQDHAGVFR.T	NA	S{+224}	814.651	4	3255.58	3253.58	2	-2.1	461	NRagged	436.96	3.64	1.2	5.88	323	>WP_000500957.1 MULTISPECIES: succinate dehydrogenase flavoprotein subunit [Acinetobacter]	1213	NS_438_AB_ATC17978_HILIC_3.76315.76315.4	controllerType=0 controllerNumber=1 scan=76315	165.705	Trypsin	B3	DESTSGENAQEVADAIRDIVQDHAGVFR	S{+224}	224	224.161	224.16	224.161
15053:3	79	L.EGIS{+224.164}ELRDESDK.E	NA	S{+224}	534.943	3	1602.81	1601.81	1	-2.1	285	NRagged	362.98	102.49	1.42	3.56	79	>WP_000116449.1 DNA gyrase subunit A [Acinetobacter baumannii]	438	NS_438_AB_ATC17978_HILIC_2.15995.15995.3	controllerType=0 controllerNumber=1 scan=15995	41.4775	Trypsin	B2	EGISELRDESDK	S{+224}	224	224.164	224.16	224.164
37812:3	227	K.VQGDMS{+224.168}QLMALQTAKPSQEQK.D	NA	S{+224}	848.443	3	2543.32	2542.32	1	-1.3	96	Specific	311.45	15.09	2	5.71	39	>WP_001110719.1 MULTISPECIES: SCP2 sterol-binding domain-containing protein [Acinetobacter]	2615	NS_438_AB_ATC17978_HILIC_1.38407.38407.3	controllerType=0 controllerNumber=1 scan=38407	91.3372	Trypsin	B1	VQGDMSQLMALQTAKPSQEQK	S{+224}	224	224.168	224.17	224.168
11195:4	36	V.TNETHGSVEFYT{+224.168}SQPEDSKEGSSNR.V	NA	T{+224}	753.851	4	3012.38	3010.38	2	-2.2	184	NRagged	589.24	64.89	0	7.91	86	>WP_005135700.1 TonB-dependent siderophore receptor [Acinetobacter baumannii]	3352	NS_438_AB_ATC17978_HILIC_2.12459.12459.4	controllerType=0 controllerNumber=1 scan=12459	34.0305	Trypsin	B2	TNETHGSVEFYTSQPEDSKEGSSNR	T{+224}	224	224.168	224.17	224.168
85614:3	437	L.SMYEGVFVEPAS{+224.169}AASIGGAIRDIK.A	NA	S{+224}	898.478	3	2693.42	2692.42	1	-1.2	304	NRagged	348.76	60.01	0	6.41	15	>WP_000063593.1 MULTISPECIES: threonine synthase [Acinetobacter]	226	NS_438_AB_ATC17978_HILIC_1.78969.78969.3	controllerType=0 controllerNumber=1 scan=78969	169.385	Trypsin	B1	SMYEGVFVEPASAASIGGAIRDIK	S{+224}	224	224.169	224.17	224.169
38525:4	198	K.VQGDMS{+224.169}QLMALQTAKPSQEQK.D	NA	S{+224}	636.585	4	2543.32	2542.32	1	-1.3	96	Specific	376.85	6.66	0	5.86	35	>WP_001110719.1 MULTISPECIES: SCP2 sterol-binding domain-containing protein [Acinetobacter]	2615	NS_438_AB_ATC17978_HILIC_2.38476.38476.4	controllerType=0 controllerNumber=1 scan=38476	91.7019	Trypsin	B2	VQGDMSQLMALQTAKPSQEQK	S{+224}	224	224.169	224.17	224.169
38620:4	235	K.VQGDMS{+224.169}QLMALQTAKPSQEQK.D	NA	S{+224}	636.585	4	2543.32	2542.32	1	-1.3	96	Specific	385.34	10.79	0.55	5.04	31	>WP_001110719.1 MULTISPECIES: SCP2 sterol-binding domain-containing protein [Acinetobacter]	2615	NS_438_AB_ATC17978_HILIC_3.38602.38602.4	controllerType=0 controllerNumber=1 scan=38602	91.3987	Trypsin	B3	VQGDMSQLMALQTAKPSQEQK	S{+224}	224	224.169	224.17	224.169
36996:5	1377	I.EEHINGVC[+57.021]QS{+224.187}LYEHLPHHK.N	NA	C[+57], S{+224}	511.063	5	2551.29	2551.29	0	0	205	NRagged	356.39	51.84	1.61	3.88	3	>WP_000174664.1 GntR family transcriptional regulator [Acinetobacter baumannii]	617	NS_438_AB_ATC17978_HILIC_3.37164.37164.5	controllerType=0 controllerNumber=1 scan=37164	88.4398	Trypsin	B3	EEHINGVCQSLYEHLPHHK	,S{+224}	,+224	224.187	224.19	224.187
83254:5	2	L.DESTS{+224.189}GENAQEVADAIRDIVQDHAGVFR.T	NA	S{+224}	651.528	5	3253.61	3253.61	0	0	461	NRagged	564.12	21.25	1.2	6.71	370	>WP_000500957.1 MULTISPECIES: succinate dehydrogenase flavoprotein subunit [Acinetobacter]	1213	NS_438_AB_ATC17978_HILIC_1.77047.77047.5	controllerType=0 controllerNumber=1 scan=77047	165.695	Trypsin	B1	DESTSGENAQEVADAIRDIVQDHAGVFR	S{+224}	224	224.189	224.19	224.189
10407:3	489	P.TIYQT{+224.194}IDGGDHR.D	NA	T{+224}	533.956	3	1599.85	1599.85	0	0	357	NRagged	353.84	34.26	13.25	4.67	10	>WP_000619868.1 alpha/beta fold hydrolase [Acinetobacter baumannii]	1406	NS_438_AB_ATC17978_HILIC_2.11823.11823.3	controllerType=0 controllerNumber=1 scan=11823	32.8911	Trypsin	B2	TIYQTIDGGDHR	T{+224}	224	224.194	224.19	224.194
87624:3	187	E.DENPEEHDKDT{+224.208}GLR.L	NA	T{+224}	627.318	3	1879.94	1878.94	1	-1.8	165	NRagged	454.48	57.81	0	5.77	34	>WP_000805592.1 MULTISPECIES: ribosome biogenesis GTPase Der [Acinetobacter]	1777	NS_438_AB_ATC17978_HILIC_1.80515.80515.3	controllerType=0 controllerNumber=1 scan=80515	172.171	Trypsin	B1	DENPEEHDKDTGLR	T{+224}	224	224.208	224.21	224.208
43526:5	635	I.LLEEGHC[+57.021]LRDHVLS{+224.233}AC[+57.021]PIGERK.N	NA	C[+57]*2, S{+224}	563.913	5	2815.54	2813.54	2	-2.4	196	NRagged	446.64	135.21	0	5.65	10	>WP_000729506.1 MULTISPECIES: hydrogen peroxide-inducible genes activator [Acinetobacter]	1593	NS_438_AB_ATC17978_HILIC_3.43137.43137.5	controllerType=0 controllerNumber=1 scan=43137	100.945	Trypsin	B3	LLEEGHCLRDHVLSACPIGERK	*2,S{+224}	*2,+224	224.233	224.23	224.233
45509:2	867	I.SYGVS{+224.663}SYGYDVR.C	NA	S{+225}	789.641	2	1578.28	1577.28	1	-2.1	38	NRagged	361.44	110.08	0	3.77	8	>WP_000985727.1 dCTP deaminase [Acinetobacter baumannii]	2177	NS_438_AB_ATC17978_HILIC_3.44890.44890.2	controllerType=0 controllerNumber=1 scan=44890	104.339	Trypsin	B3	SYGVSSYGYDVR	S{+225}	225	224.663	224.66	224.663
77777:3	58	A.SDFT{+224.927}VFYHLLSLER.N	NA	T{+225}	651.607	3	1952.81	1951.81	1	-1.7	90	NRagged	335.94	40.12	0	3.52	77	>WP_000852150.1 MULTISPECIES: NADH-quinone oxidoreductase subunit C/D [Acinetobacter]	1870	NS_438_AB_ATC17978_HILIC_1.72671.72671.2	controllerType=0 controllerNumber=1 scan=72671	157.832	Trypsin	B1	SDFTVFYHLLSLER	T{+225}	225	224.927	224.93	224.927
05227:3	4	P.HVNVGT{+224.974}IGHVDHGK.T	NA	T{+225}	565.917	3	1695.73	1694.73	1	-2	12	NRagged	442.64	169.58	72.11	4.87	295	>WP_001029610.1 MULTISPECIES: elongation factor Tu [Acinetobacter]	2339	NS_438_AB_ATC17978_HILIC_3.6564.6564.3	controllerType=0 controllerNumber=1 scan=6564	21.9075	Trypsin	B3	HVNVGTIGHVDHGK	T{+225}	225	224.974	224.97	224.974
16965:5	59	V.QSPSKPADS{+224.981}ILVHGDVRR.M	NA	S{+225}	438.412	5	2188.03	2187.03	1	-1.5	331	NRagged	388.53	14.97	0	4.91	56	>WP_001123422.1 MULTISPECIES: acyl-CoA dehydrogenase [Acinetobacter]	2653	NS_438_AB_ATC17978_HILIC_3.18087.18087.5	controllerType=0 controllerNumber=1 scan=18087	46.1427	Trypsin	B3	QSPSKPADSILVHGDVRR	S{+225}	225	224.981	224.98	224.981
16883:4	69	V.QSPSKPADS{+224.981}ILVHGDVRR.M	NA	S{+225}	547.764	4	2188.03	2187.03	1	-1.5	331	NRagged	475.09	21.31	0	5.53	52	>WP_001123422.1 MULTISPECIES: acyl-CoA dehydrogenase [Acinetobacter]	2653	NS_438_AB_ATC17978_HILIC_2.17894.17894.4	controllerType=0 controllerNumber=1 scan=17894	46.1452	Trypsin	B2	QSPSKPADSILVHGDVRR	S{+225}	225	224.981	224.98	224.981
47978:3	939	H.C[+57.021]QAVYFSTT{+225.013}PPQQQQNLIQNYPYR.S	NA	C[+57], T{+225}	1057.14	3	3169.42	3169.42	0	0	89	NRagged	331.1	13.08	0.4	4.9	5	>WP_001985194.1 MULTISPECIES: YfiR family protein [Bacteria]	3183	NS_438_AB_ATC17978_HILIC_1.47799.47799.3	controllerType=0 controllerNumber=1 scan=47799	110.228	Trypsin	B1	CQAVYFSTTPPQQQQNLIQNYPYR	,T{+225}	,+225	225.013	225.01	225.013
28172:3	1059	T.SGTVEIFGHNLDT{+225.020}HPSLAK.Q	NA	T{+225}	750.019	3	2248.04	2248.04	0	0	59	NRagged	364.62	149.32	0	5.75	6	>WP_000128669.1 MULTISPECIES: ABC transporter ATP-binding protein [Acinetobacter]	484	NS_438_AB_ATC17978_HILIC_1.29832.29832.3	controllerType=0 controllerNumber=1 scan=29832	74.2813	Trypsin	B1	SGTVEIFGHNLDTHPSLAK	T{+225}	225	225.02	225.02	225.02
08435:3	46	E.GQEVSAKPYQAQPANS{+225.026}QGAAPNAAKPAQSGKPQAEQK.A	NA	S{+225}	1319.97	3	3957.9	3957.9	0	0	375	NRagged	686.6	79.66	0	9.4	67	>WP_000986589.1 MULTISPECIES: multidrug efflux RND transporter periplasmic adaptor subunit AdeI [Acinetobacter]	2180	NS_438_AB_ATC17978_HILIC_1.10240.10240.3	controllerType=0 controllerNumber=1 scan=10240	30.8035	Trypsin	B1	GQEVSAKPYQAQPANSQGAAPNAAKPAQSGKPQAEQK	S{+225}	225	225.026	225.03	225.026
69720:5	584	E.YC[+57.021]GLC[+57.021]HSDISVLNNEWHS{+225.038}TVYPVVAGHEIIGR.I	NA	C[+57]*2, S{+225}	782.364	5	3907.79	3907.79	0	0	39	NRagged	595.57	83.31	0	7.49	10	>WP_000069827.1 NAD(P)-dependent alcohol dehydrogenase [Acinetobacter baumannii]	262	NS_438_AB_ATC17978_HILIC_1.66187.66187.5	controllerType=0 controllerNumber=1 scan=66187	145.843	Trypsin	B1	YCGLCHSDISVLNNEWHSTVYPVVAGHEIIGR	*2,S{+225}	*2,+225	225.038	225.04	225.038
16966:5	59	V.QSPSKPADS{+225.045}ILVHGDVRR.M	NA	S{+225}	438.425	5	2188.1	2187.1	1	-1.5	331	NRagged	388.53	14.97	0	4.91	56	>WP_001123422.1 MULTISPECIES: acyl-CoA dehydrogenase [Acinetobacter]	2653	NS_438_AB_ATC17978_HILIC_3.18087.18087.5	controllerType=0 controllerNumber=1 scan=18087	46.1427	Trypsin	B3	QSPSKPADSILVHGDVRR	S{+225}	225	225.045	225.04	225.045
23309:4	195	Q.SHC[+57.021]C[+57.021]EAFNIAHEQVHS{+225.077}IR.Q	NA	C[+57]*2, S{+225}	606.021	4	2421.06	2420.06	1	-1.4	252	NRagged	413	21.29	10.76	4.83	39	>WP_000604788.1 MULTISPECIES: UDP-glucose 4-epimerase GalE [Acinetobacter]	1379	NS_438_AB_ATC17978_HILIC_2.24210.24210.4	controllerType=0 controllerNumber=1 scan=24210	60.8641	Trypsin	B2	SHCCEAFNIAHEQVHSIR	*2,S{+225}	*2,+225	225.077	225.08	225.077
58342:3	402	N.PSNYKRPT{+225.078}LTLSDTAVLQYTGGTTGVSK.G	NA	T{+225}	1061.21	3	3181.62	3180.62	1	-1.1	196	NRagged	342.49	46.61	15.72	5.19	28	>WP_000411991.1 MULTISPECIES: long-chain-fatty-acid--CoA ligase [Acinetobacter]	1048	NS_438_AB_ATC17978_HILIC_2.55738.55738.3	controllerType=0 controllerNumber=1 scan=55738	126.894	Trypsin	B2	PSNYKRPTLTLSDTAVLQYTGGTTGVSK	T{+225}	225	225.078	225.08	225.078
39500:2	327	T.TNT{+225.079}PVEAPKSER.S	NA	T{+225}	777.884	2	1554.76	1553.76	1	-2.2	326	NRagged	313.73	46.59	14.84	4.77	19	>WP_000056817.1 outer membrane protein assembly factor BamD [Acinetobacter baumannii]	206	NS_438_AB_ATC17978_HILIC_1.40090.40090.4	controllerType=0 controllerNumber=1 scan=40090	95.0101	Trypsin	B1	TNTPVEAPKSER	T{+225}	225	225.079	225.08	225.079
77529:2	310	E.DTVFVFGS{+225.082}NMAGQHGSGAAR.V	NA	S{+225}	1118.01	2	2235.01	2234.01	1	-1.5	17	NRagged	318.25	24.38	0	3.34	17	>WP_000222202.1 MULTISPECIES: hypothetical protein [Acinetobacter]	779	NS_438_AB_ATC17978_HILIC_2.71158.71158.2	controllerType=0 controllerNumber=1 scan=71158	157.277	Trypsin	B2	DTVFVFGSNMAGQHGSGAAR	S{+225}	225	225.082	225.08	225.082
47959:3	75	E.NVRLPS{+225.082}QIHQR.V	NA	S{+225}	525.286	3	1573.84	1572.84	1	-2.1	20	NRagged	351.16	197.64	11.32	3.44	72	>WP_049594857.1 NADP-dependent glyceraldehyde-3-phosphate dehydrogenase [Acinetobacter baumannii]	3487	NS_438_AB_ATC17978_HILIC_3.46932.46932.3	controllerType=0 controllerNumber=1 scan=46932	108.347	Trypsin	B3	NVRLPSQIHQR	S{+225}	225	225.082	225.08	225.082
66430:4	242	N.ANIQDSC[+57.021]T{+225.082}VHGFPQSVTLVEEMGHIGHGAILHGC[+57.021]R.I	NA	C[+57]*2, T{+225}	1013.98	4	4052.9	4052.9	0	0	56	NRagged	854.42	1.19	0.8	13.09	30	>WP_001112273.1 carbonic anhydrase [Acinetobacter baumannii]	2620	NS_438_AB_ATC17978_HILIC_1.63487.63487.4	controllerType=0 controllerNumber=1 scan=63487	140.843	Trypsin	B1	ANIQDSCTVHGFPQSVTLVEEMGHIGHGAILHGCR	*2,T{+225}	*2,+225	225.082	225.08	225.082
61739:2	558	I.SSVT{+225.087}VGYDNYDVGYLNQK.K	NA	T{+225}	1125.02	2	2249.03	2247.03	2	-3	70	NRagged	314.86	18.37	2.4	4.27	11	>WP_000758320.1 D-glycerate dehydrogenase [Acinetobacter baumannii]	1669	NS_438_AB_ATC17978_HILIC_2.58494.58494.2	controllerType=0 controllerNumber=1 scan=58494	132.515	Trypsin	B2	SSVTVGYDNYDVGYLNQK	T{+225}	225	225.087	225.09	225.087
78778:2	335	E.QQQQNENS{+225.088}LGSGVIVR.A	NA	S{+225}	991.494	2	1981.98	1981.98	0	0	103	NRagged	511.96	91.13	2.4	3.66	14	>WP_001254962.1 MULTISPECIES: PDZ domain-containing protein [Acinetobacter]	3016	NS_438_AB_ATC17978_HILIC_3.72592.72592.5	controllerType=0 controllerNumber=1 scan=72592	158.709	Trypsin	B3	QQQQNENSLGSGVIVR	S{+225}	225	225.088	225.09	225.088
70524:2	483	L.PAGSVISVNGQT{+225.088}LSIQQFK.A	NA	T{+225}	1100.58	2	2200.15	2199.15	1	-1.5	108	NRagged	339.62	220.27	0	5.39	11	>WP_000999162.1 aminopeptidase P family protein [Acinetobacter baumannii]	2228	NS_438_AB_ATC17978_HILIC_3.65912.65912.2	controllerType=0 controllerNumber=1 scan=65912	146.016	Trypsin	B3	PAGSVISVNGQTLSIQQFK	T{+225}	225	225.088	225.09	225.088
34033:7	196	P.SVHGAPVHIGHPES{+225.097}LGIKDVNKPDFGDASR.I	NA	S{+225}	481.533	7	3364.69	3361.69	3	-3	191	NRagged	733.77	8.19	4.13	10.65	21	>WP_000276199.1 putative hydro-lyase [Acinetobacter baumannii]	871	NS_438_AB_ATC17978_HILIC_2.34737.34737.7	controllerType=0 controllerNumber=1 scan=34737	84.4505	Trypsin	B2	SVHGAPVHIGHPESLGIKDVNKPDFGDASR	S{+225}	225	225.097	225.1	225.097
11742:3	29	V.EGS{+225.099}LAEHYVLKKED.-	NA	S{+225}	614.975	3	1842.91	1842.91	0	0	146	Non	300.4	132.97	19.33	5.09	136	>WP_000749178.1 MULTISPECIES: copper resistance protein NlpE [Acinetobacter]	1649	NS_438_AB_ATC17978_HILIC_1.13294.13294.3	controllerType=0 controllerNumber=1 scan=13294	36.5034	Trypsin	B1	EGSLAEHYVLKKED	S{+225}	225	225.099	225.1	225.099
87133:3	13	I.PAPDVGTNANIMGWMMDTYS{+225.100}TSQGHTVTGVVTGKPVHLGGSLGR.V	NA	S{+225}	1575.76	3	4725.27	4722.27	3	-2.1	149	NRagged	1219.94	1219.94	0	22.92	142	>WP_001281781.1 MULTISPECIES: Glu/Leu/Phe/Val dehydrogenase [Acinetobacter]	3092	NS_438_AB_ATC17978_HILIC_1.80142.80142.3	controllerType=0 controllerNumber=1 scan=80142	171.492	Trypsin	B1	PAPDVGTNANIMGWMMDTYSTSQGHTVTGVVTGKPVHLGGSLGR	S{+225}	225	225.1	225.1	225.1
87410:2	150	E.DENPEEHDKDT{+225.103}GLR.L	NA	T{+225}	940.42	2	1879.83	1879.83	0	0	165	NRagged	397.4	69.29	52.43	4.31	35	>WP_000805592.1 MULTISPECIES: ribosome biogenesis GTPase Der [Acinetobacter]	1777	NS_438_AB_ATC17978_HILIC_2.78860.78860.4	controllerType=0 controllerNumber=1 scan=78860	172.212	Trypsin	B2	DENPEEHDKDTGLR	T{+225}	225	225.103	225.1	225.103
80611:4	158	A.PTNTGDNTNIFGQSVGGGAAT{+225.105}QAPFGSATTNSGNQLPDGSEPASFLRVAR.Q	NA	T{+225}	1291.62	4	5163.46	5160.46	3	-2	170	NRagged	354.17	2.76	0	4.47	42	>WP_000451853.1 MULTISPECIES: Tim44 domain-containing protein [Acinetobacter]	1125	NS_438_AB_ATC17978_HILIC_3.74020.74020.2	controllerType=0 controllerNumber=1 scan=74020	161.306	Trypsin	B3	PTNTGDNTNIFGQSVGGGAATQAPFGSATTNSGNQLPDGSEPASFLRVAR	T{+225}	225	225.105	225.1	225.105
10363:2	35	V.EGS{+225.108}LAEHYVLKK.E	NA	S{+225}	799.929	2	1598.85	1598.85	0	0	146	NRagged	301.3	156.04	37.45	3.84	111	>WP_000749178.1 MULTISPECIES: copper resistance protein NlpE [Acinetobacter]	1649	NS_438_AB_ATC17978_HILIC_3.11837.11837.2	controllerType=0 controllerNumber=1 scan=11837	32.7779	Trypsin	B3	EGSLAEHYVLKK	S{+225}	225	225.108	225.11	225.108
69767:4	584	E.YC[+57.021]GLC[+57.021]HSDISVLNNEWHS{+225.108}TVYPVVAGHEIIGR.I	NA	C[+57]*2, S{+225}	977.971	4	3908.86	3907.86	1	-0.9	39	NRagged	554.55	14.72	1.2	6.5	10	>WP_000069827.1 NAD(P)-dependent alcohol dehydrogenase [Acinetobacter baumannii]	262	NS_438_AB_ATC17978_HILIC_1.66219.66219.4	controllerType=0 controllerNumber=1 scan=66219	145.89	Trypsin	B1	YCGLCHSDISVLNNEWHSTVYPVVAGHEIIGR	*2,S{+225}	*2,+225	225.108	225.11	225.108
16286:5	126	E.GKDDETGEDLVQRPDDQEET{+225.108}IRK.R	NA	T{+225}	580.879	5	2900.37	2898.37	2	-2.3	144	NRagged	397.13	27.06	4.58	6.19	53	>WP_001220244.1 MULTISPECIES: adenylate kinase [Acinetobacter]	2956	NS_438_AB_ATC17978_HILIC_1.17797.17797.5	controllerType=0 controllerNumber=1 scan=17797	46.6008	Trypsin	B1	GKDDETGEDLVQRPDDQEETIRK	T{+225}	225	225.108	225.11	225.108
10321:3	35	V.EGS{+225.109}LAEHYVLKK.E	NA	S{+225}	533.622	3	1598.85	1598.85	0	0	146	NRagged	301.31	110.26	17.07	3.27	111	>WP_000749178.1 MULTISPECIES: copper resistance protein NlpE [Acinetobacter]	1649	NS_438_AB_ATC17978_HILIC_3.11805.11805.3	controllerType=0 controllerNumber=1 scan=11805	32.7272	Trypsin	B3	EGSLAEHYVLKK	S{+225}	225	225.109	225.11	225.109
23163:3	51	D.DAQHS{+225.109}LQDKFDHLR.T	NA	S{+225}	645.986	3	1935.94	1934.94	1	-1.7	96	NRagged	423.94	133.37	14.23	5.68	74	>WP_000206127.1 MULTISPECIES: hypothetical protein [Acinetobacter]	725	NS_438_AB_ATC17978_HILIC_1.24712.24712.3	controllerType=0 controllerNumber=1 scan=24712	62.6764	Trypsin	B1	DAQHSLQDKFDHLR	S{+225}	225	225.109	225.11	225.109
39278:4	461	E.PAATPAT{+225.109}PPTAASTQNAKPAPTSATVAKPATTTAPTSTQPLTAEQIAK.N	NA	T{+225}	1214.14	4	4853.54	4851.54	2	-1.4	23	NRagged	713.96	713.96	2.33	12.41	13	>WP_001175200.1 MULTISPECIES: hypothetical protein [Acinetobacter]	2801	NS_438_AB_ATC17978_HILIC_2.39141.39141.4	controllerType=0 controllerNumber=1 scan=39141	93.0399	Trypsin	B2	PAATPATPPTAASTQNAKPAPTSATVAKPATTTAPTSTQPLTAEQIAK	T{+225}	225	225.109	225.11	225.109
91593:2	230	V.LELVELIS{+225.112}AFEEK.F	NA	S{+225}	872.972	2	1744.94	1744.94	0	0	18	NRagged	482.65	12.59	12.59	4.79	26	>WP_001229360.1 MULTISPECIES: 50S ribosomal protein L7/L12 [Acinetobacter]	2974	NS_438_AB_ATC17978_HILIC_1.83539.83539.2	controllerType=0 controllerNumber=1 scan=83539	175.95	Trypsin	B1	LELVELISAFEEK	S{+225}	225	225.112	225.11	225.112
06073:2	4	K.PHVNVGT{+225.112}IGHVDHGK.T	NA	T{+225}	896.466	2	1791.93	1791.93	0	0	11	Specific	423.68	46.57	46.57	4.66	295	>WP_001029610.1 MULTISPECIES: elongation factor Tu [Acinetobacter]	2339	NS_438_AB_ATC17978_HILIC_3.7518.7518.2	controllerType=0 controllerNumber=1 scan=7518	24.1568	Trypsin	B3	PHVNVGTIGHVDHGK	T{+225}	225	225.112	225.11	225.112
08293:3	740	K.AEYASAET{+225.112}QVSGQADRK.I	NA	T{+225}	679.328	3	2035.97	2035.97	0	0	305	Specific	477.51	103.86	0	5.73	8	>WP_000734921.1 porin [Acinetobacter baumannii]	1610	NS_438_AB_ATC17978_HILIC_1.10130.10130.3	controllerType=0 controllerNumber=1 scan=10130	30.6518	Trypsin	B1	AEYASAETQVSGQADRK	T{+225}	225	225.112	225.11	225.112
24438:3	33	D.AQGYGSSNPIADNST{+225.112}ASGREQNR.R	NA	T{+225}	869.738	3	2607.2	2605.2	2	-2.6	185	NRagged	510.52	78.7	0	6.58	180	>WP_001202415.1 MULTISPECIES: outer membrane protein [Acinetobacter]	2912	NS_438_AB_ATC17978_HILIC_1.26151.26151.3	controllerType=0 controllerNumber=1 scan=26151	66.2277	Trypsin	B1	AQGYGSSNPIADNSTASGREQNR	T{+225}	225	225.112	225.11	225.112
26022:4	2	A.DGT{+225.112}IYQRPFGGHSANYGDKPVPR.A	NA	T{+225}	690.093	4	2757.35	2757.35	0	0	121	NRagged	641.09	31.9	18.63	8.01	370	>WP_000500957.1 MULTISPECIES: succinate dehydrogenase flavoprotein subunit [Acinetobacter]	1213	NS_438_AB_ATC17978_HILIC_1.27711.27711.4	controllerType=0 controllerNumber=1 scan=27711	69.6032	Trypsin	B1	DGTIYQRPFGGHSANYGDKPVPR	T{+225}	225	225.112	225.11	225.112
91470:2	125	V.LELVELIS{+225.113}AFEEK.F	NA	S{+225}	872.973	2	1744.94	1744.94	0	0	18	NRagged	495.45	6.03	6.03	4.28	44	>WP_001229360.1 MULTISPECIES: 50S ribosomal protein L7/L12 [Acinetobacter]	2974	NS_438_AB_ATC17978_HILIC_3.82641.82641.2	controllerType=0 controllerNumber=1 scan=82641	175.938	Trypsin	B3	LELVELISAFEEK	S{+225}	225	225.113	225.11	225.113
26794:4	2	A.DGT{+225.113}IYQRPFGGHSANYGDKPVPR.A	NA	T{+225}	690.093	4	2757.35	2757.35	0	0	121	NRagged	354.44	39.12	7.7	3.19	323	>WP_000500957.1 MULTISPECIES: succinate dehydrogenase flavoprotein subunit [Acinetobacter]	1213	NS_438_AB_ATC17978_HILIC_3.27954.27954.4	controllerType=0 controllerNumber=1 scan=27954	69.2782	Trypsin	B3	DGTIYQRPFGGHSANYGDKPVPR	T{+225}	225	225.113	225.11	225.113
18747:3	103	G.KEDC[+57.021]HGAPLGKDEIT{+225.113}LTR.E	NA	C[+57], T{+225}	755.715	3	2265.13	2265.13	0	0	259	NRagged	366.85	17.89	17.89	4.28	70	>WP_000211068.1 MULTISPECIES: transketolase [Acinetobacter]	748	NS_438_AB_ATC17978_HILIC_3.19997.19997.3	controllerType=0 controllerNumber=1 scan=19997	50.916	Trypsin	B3	KEDCHGAPLGKDEITLTR	,T{+225}	,+225	225.113	225.11	225.113
05670:3	3	K.PHVNVGT{+225.113}IGHVDHGK.T	NA	T{+225}	597.98	3	1791.93	1791.93	0	0	11	Specific	413.84	6.2	6.2	3.53	289	>WP_001029610.1 MULTISPECIES: elongation factor Tu [Acinetobacter]	2339	NS_438_AB_ATC17978_HILIC_2.7258.7258.3	controllerType=0 controllerNumber=1 scan=7258	24.0535	Trypsin	B2	PHVNVGTIGHVDHGK	T{+225}	225	225.113	225.11	225.113
06031:4	4	K.PHVNVGT{+225.113}IGHVDHGK.T	NA	T{+225}	448.737	4	1791.93	1791.93	0	0	11	Specific	464.03	11.54	11.54	4.36	295	>WP_001029610.1 MULTISPECIES: elongation factor Tu [Acinetobacter]	2339	NS_438_AB_ATC17978_HILIC_3.7483.7483.4	controllerType=0 controllerNumber=1 scan=7483	24.1084	Trypsin	B3	PHVNVGTIGHVDHGK	T{+225}	225	225.113	225.11	225.113
06020:3	4	K.PHVNVGT{+225.113}IGHVDHGK.T	NA	T{+225}	597.98	3	1791.93	1791.93	0	0	11	Specific	528.95	29.51	29.51	4.63	295	>WP_001029610.1 MULTISPECIES: elongation factor Tu [Acinetobacter]	2339	NS_438_AB_ATC17978_HILIC_3.7475.7475.3	controllerType=0 controllerNumber=1 scan=7475	24.0995	Trypsin	B3	PHVNVGTIGHVDHGK	T{+225}	225	225.113	225.11	225.113
33627:3	21	A.GNNMIPQHNDGS{+225.114}AYDHWAR.G	NA	S{+225}	803.359	3	2408.06	2408.06	0	0	99	NRagged	346.05	31.27	31.27	3	131	>WP_000910001.1 outer membrane porin, OprD family [Acinetobacter baumannii]	2014	NS_438_AB_ATC17978_HILIC_2.34323.34323.3	controllerType=0 controllerNumber=1 scan=34323	83.5323	Trypsin	B2	GNNMIPQHNDGSAYDHWAR	S{+225}	225	225.114	225.11	225.114
04971:3	5	K.PHVNVGT{+225.114}IGHVDHGK.T	NA	T{+225}	597.981	3	1791.93	1791.93	0	0	11	Specific	424.36	142.16	40.53	5.19	283	>WP_001029610.1 MULTISPECIES: elongation factor Tu [Acinetobacter]	2339	NS_438_AB_ATC17978_HILIC_1.6552.6552.3	controllerType=0 controllerNumber=1 scan=6552	22.9354	Trypsin	B1	PHVNVGTIGHVDHGK	T{+225}	225	225.114	225.11	225.114
32936:3	30	A.GNNMIPQHNDGS{+225.115}AYDHWAR.G	NA	S{+225}	803.359	3	2408.06	2408.06	0	0	99	NRagged	317.2	41.38	10.72	3.9	130	>WP_000910001.1 outer membrane porin, OprD family [Acinetobacter baumannii]	2014	NS_438_AB_ATC17978_HILIC_1.34222.34222.3	controllerType=0 controllerNumber=1 scan=34222	83.3059	Trypsin	B1	GNNMIPQHNDGSAYDHWAR	S{+225}	225	225.115	225.12	225.115
26533:4	2	A.DGT{+225.115}IYQRPFGGHSANYGDKPVPR.A	NA	T{+225}	690.344	4	2758.35	2757.35	1	-1.2	121	NRagged	307.36	31.32	7.57	3.76	276	>WP_000500957.1 MULTISPECIES: succinate dehydrogenase flavoprotein subunit [Acinetobacter]	1213	NS_438_AB_ATC17978_HILIC_2.27754.27754.4	controllerType=0 controllerNumber=1 scan=27754	69.4134	Trypsin	B2	DGTIYQRPFGGHSANYGDKPVPR	T{+225}	225	225.115	225.12	225.115
39378:4	438	E.PAATPAT{+225.115}PPTAASTQNAKPAPTSATVAKPATTTAPTSTQPLTAEQIAK.N	NA	T{+225}	1214.14	4	4853.54	4851.54	2	-1.4	23	NRagged	529.26	529.26	2.66	7.22	12	>WP_001175200.1 MULTISPECIES: hypothetical protein [Acinetobacter]	2801	NS_438_AB_ATC17978_HILIC_3.39273.39273.4	controllerType=0 controllerNumber=1 scan=39273	92.8114	Trypsin	B3	PAATPATPPTAASTQNAKPAPTSATVAKPATTTAPTSTQPLTAEQIAK	T{+225}	225	225.115	225.12	225.115
26271:3	379	V.GEHHGLMYYT{+225.116}LGQR.G	NA	T{+225}	629.972	3	1887.9	1886.9	1	-1.8	232	NRagged	310.8	98.54	2.8	4.11	13	>WP_001187604.1 MULTISPECIES: tRNA 2-thiouridine(34) synthase MnmA [Acinetobacter]	2863	NS_438_AB_ATC17978_HILIC_3.27356.27356.3	controllerType=0 controllerNumber=1 scan=27356	67.8046	Trypsin	B3	GEHHGLMYYTLGQR	T{+225}	225	225.116	225.12	225.116
05326:4	4	K.PHVNVGT{+225.116}IGHVDHGK.T	NA	T{+225}	448.738	4	1791.93	1791.93	0	0	11	Specific	386.37	105.41	29.39	4.28	295	>WP_001029610.1 MULTISPECIES: elongation factor Tu [Acinetobacter]	2339	NS_438_AB_ATC17978_HILIC_3.6657.6657.4	controllerType=0 controllerNumber=1 scan=6657	22.0816	Trypsin	B3	PHVNVGTIGHVDHGK	T{+225}	225	225.116	225.12	225.116
05568:3	5	K.PHVNVGT{+225.116}IGHVDHGK.T	NA	T{+225}	598.315	3	1792.93	1791.93	1	-1.9	11	Specific	463.03	36.7	36.7	5.61	283	>WP_001029610.1 MULTISPECIES: elongation factor Tu [Acinetobacter]	2339	NS_438_AB_ATC17978_HILIC_1.7205.7205.3	controllerType=0 controllerNumber=1 scan=7205	24.4292	Trypsin	B1	PHVNVGTIGHVDHGK	T{+225}	225	225.116	225.12	225.116
26549:4	2	A.DGT{+225.116}IYQRPFGGHSANYGDKPVPR.A	NA	T{+225}	690.344	4	2758.35	2757.35	1	-1.2	121	NRagged	594.48	18.89	6.27	6.96	276	>WP_000500957.1 MULTISPECIES: succinate dehydrogenase flavoprotein subunit [Acinetobacter]	1213	NS_438_AB_ATC17978_HILIC_2.27770.27770.4	controllerType=0 controllerNumber=1 scan=27770	69.4493	Trypsin	B2	DGTIYQRPFGGHSANYGDKPVPR	T{+225}	225	225.116	225.12	225.116
57312:2	776	V.EQMTDSC[+57.021]GEANYGDS{+225.123}LTC[+57.021]YNEVIAK.H	NA	C[+57]*2, S{+225}	1540.66	2	3080.3	3080.3	0	0	31	NRagged	332.85	47.57	2.4	4.4	7	>WP_000734955.1 MULTISPECIES: hypothetical protein [Acinetobacter]	1611	NS_438_AB_ATC17978_HILIC_3.55067.55067.2	controllerType=0 controllerNumber=1 scan=55067	124.566	Trypsin	B3	EQMTDSCGEANYGDSLTCYNEVIAK	*2,S{+225}	*2,+225	225.123	225.12	225.123
24879:3	1008	I.PADHLSTEGLGSS{+225.124}KPVADNTSAEGR.K	NA	S{+225}	908.111	3	2722.32	2721.32	1	-1.2	220	NRagged	643.16	327.87	0	8.63	5	>WP_001072403.1 OmpA family protein [Acinetobacter baumannii]	2485	NS_438_AB_ATC17978_HILIC_3.25956.25956.3	controllerType=0 controllerNumber=1 scan=25956	64.5123	Trypsin	B3	PADHLSTEGLGSSKPVADNTSAEGR	S{+225}	225	225.124	225.12	225.124
89965:5	922	L.DYLIIDAPGALSGDHAEQLVSEAHAIIT{+225.125}PLQPSFFDIDSTRR.F	NA	T{+225}	961.693	5	4804.44	4804.44	0	0	77	NRagged	321.29	18.98	0	6.11	4	>WP_000849145.1 MULTISPECIES: ParA family protein [Acinetobacter]	1863	NS_438_AB_ATC17978_HILIC_1.82319.82319.5	controllerType=0 controllerNumber=1 scan=82319	174.55	Trypsin	B1	DYLIIDAPGALSGDHAEQLVSEAHAIITPLQPSFFDIDSTRR	T{+225}	225	225.125	225.12	225.125
29679:3	69	Q.SVIAHEYFHNWT{+225.125}GNR.I	NA	T{+225}	686.335	3	2056.99	2055.99	1	-1.6	299	NRagged	406.18	152.62	3.37	4.6	50	>WP_001017228.1 aminopeptidase N [Acinetobacter baumannii]	2288	NS_438_AB_ATC17978_HILIC_3.30731.30731.3	controllerType=0 controllerNumber=1 scan=30731	75.3453	Trypsin	B3	SVIAHEYFHNWTGNR	T{+225}	225	225.125	225.12	225.125
28612:3	101	Q.SVIAHEYFHNWT{+225.126}GNR.I	NA	T{+225}	686.336	3	2056.99	2055.99	1	-1.6	299	NRagged	515.42	113.12	0	5.33	41	>WP_001017228.1 aminopeptidase N [Acinetobacter baumannii]	2288	NS_438_AB_ATC17978_HILIC_1.30227.30227.3	controllerType=0 controllerNumber=1 scan=30227	75.1109	Trypsin	B1	SVIAHEYFHNWTGNR	T{+225}	225	225.126	225.13	225.126
05742:3	3	K.PHVNVGT{+225.129}IGHVDHGK.T	NA	T{+225}	597.986	3	1791.94	1791.94	0	0	11	Specific	314.71	96.89	5.76	3.71	289	>WP_001029610.1 MULTISPECIES: elongation factor Tu [Acinetobacter]	2339	NS_438_AB_ATC17978_HILIC_2.7317.7317.3	controllerType=0 controllerNumber=1 scan=7317	24.1296	Trypsin	B2	PHVNVGTIGHVDHGK	T{+225}	225	225.129	225.13	225.129
42831:3	21	P.LANDSS{+225.131}LTYDFSGYHTKFDK.G	NA	S{+225}	845.739	3	2535.2	2534.2	1	-1.3	233	NRagged	378.21	3.25	0.4	5.9	131	>WP_000910001.1 outer membrane porin, OprD family [Acinetobacter baumannii]	2014	NS_438_AB_ATC17978_HILIC_2.42376.42376.3	controllerType=0 controllerNumber=1 scan=42376	99.906	Trypsin	B2	LANDSSLTYDFSGYHTKFDK	S{+225}	225	225.131	225.13	225.131
05281:4	4	K.PHVNVGT{+225.133}IGHVDHGK.T	NA	T{+225}	448.742	4	1791.95	1791.95	0	0	11	Specific	357.45	112.85	25.32	4.24	295	>WP_001029610.1 MULTISPECIES: elongation factor Tu [Acinetobacter]	2339	NS_438_AB_ATC17978_HILIC_3.6606.6606.4	controllerType=0 controllerNumber=1 scan=6606	21.9651	Trypsin	B3	PHVNVGTIGHVDHGK	T{+225}	225	225.133	225.13	225.133
05349:3	4	K.PHVNVGT{+225.133}IGHVDHGK.T	NA	T{+225}	598.32	3	1792.95	1791.95	1	-1.9	11	Specific	375.39	134.52	0	4.86	295	>WP_001029610.1 MULTISPECIES: elongation factor Tu [Acinetobacter]	2339	NS_438_AB_ATC17978_HILIC_3.6692.6692.3	controllerType=0 controllerNumber=1 scan=6692	22.196	Trypsin	B3	PHVNVGTIGHVDHGK	T{+225}	225	225.133	225.13	225.133
24470:5	193	K.LES{+225.140}IELDDDVKPENAHVAR.T	NA	S{+225}	476.248	5	2377.21	2375.21	2	-2.8	202	Specific	476.16	93.06	6.66	5.08	29	>WP_000126807.1 MULTISPECIES: Dyp-type peroxidase [Acinetobacter]	476	NS_438_AB_ATC17978_HILIC_1.26178.26178.5	controllerType=0 controllerNumber=1 scan=26178	66.2871	Trypsin	B1	LESIELDDDVKPENAHVAR	S{+225}	225	225.14	225.14	225.14
07068:3	3	L.EAVKKDEDAGS{+225.141}K.A	NA	S{+225}	501.265	3	1501.78	1501.78	0	0	424	NRagged	337.85	16.32	16.32	3.26	233	>WP_001210050.1 MULTISPECIES: ATP-dependent chaperone ClpB [Acinetobacter]	2928	NS_438_AB_ATC17978_HILIC_3.8510.8510.3	controllerType=0 controllerNumber=1 scan=8510	26.0125	Trypsin	B3	EAVKKDEDAGSK	S{+225}	225	225.141	225.14	225.141
06501:2	16	G.HGS{+225.150}EQPVADNTTEEGRFK.N	NA	S{+225}	1114.04	2	2227.08	2227.08	0	0	444	NRagged	314.29	113.53	37.22	4.34	207	>WP_000026485.1 MULTISPECIES: OmpA family protein [Acinetobacter calcoaceticus/baumannii complex]	96	NS_438_AB_ATC17978_HILIC_1.8131.8131.2	controllerType=0 controllerNumber=1 scan=8131	26.1127	Trypsin	B1	HGSEQPVADNTTEEGRFK	S{+225}	225	225.15	225.15	225.15
06592:2	11	G.HGS{+225.150}EQPVADNTTEEGRFK.N	NA	S{+225}	1114.04	2	2227.08	2227.08	0	0	444	NRagged	390.29	134.11	58.59	4.05	215	>WP_000026485.1 MULTISPECIES: OmpA family protein [Acinetobacter calcoaceticus/baumannii complex]	96	NS_438_AB_ATC17978_HILIC_2.8145.8145.2	controllerType=0 controllerNumber=1 scan=8145	25.6653	Trypsin	B2	HGSEQPVADNTTEEGRFK	S{+225}	225	225.15	225.15	225.15
06917:2	15	G.HGS{+225.152}EQPVADNTTEEGRFK.N	NA	S{+225}	1114.04	2	2227.08	2227.08	0	0	444	NRagged	375.37	110.72	58.42	3.01	227	>WP_000026485.1 MULTISPECIES: OmpA family protein [Acinetobacter calcoaceticus/baumannii complex]	96	NS_438_AB_ATC17978_HILIC_3.8355.8355.2	controllerType=0 controllerNumber=1 scan=8355	25.7424	Trypsin	B3	HGSEQPVADNTTEEGRFK	S{+225}	225	225.152	225.15	225.152
70657:3	530	G.TES{+225.154}EWLGDENDQHFLSALQQTYGDR.A	NA	S{+225}	1055.49	3	3164.46	3164.46	0	0	240	NRagged	384.87	1.22	1.22	4.09	13	>WP_001187369.1 2-octaprenyl-6-methoxyphenyl hydroxylase [Acinetobacter baumannii]	2862	NS_438_AB_ATC17978_HILIC_1.67027.67027.3	controllerType=0 controllerNumber=1 scan=67027	147.538	Trypsin	B1	TESEWLGDENDQHFLSALQQTYGDR	S{+225}	225	225.154	225.15	225.154
23164:3	51	D.DAQHS{+225.155}LQDKFDHLR.T	NA	S{+225}	646.002	3	1935.99	1934.99	1	-1.7	96	NRagged	423.94	133.37	14.23	5.68	74	>WP_000206127.1 MULTISPECIES: hypothetical protein [Acinetobacter]	725	NS_438_AB_ATC17978_HILIC_1.24712.24712.3	controllerType=0 controllerNumber=1 scan=24712	62.6764	Trypsin	B1	DAQHSLQDKFDHLR	S{+225}	225	225.155	225.16	225.155
75299:7	189	V.GVEPAGHGLDT{+225.157}NMHSATLTLGKPSQIHGMAC[+57.021]YVLENEAGEPLPVHSIASGLDYPGVGPQHSFLK.D	NA	C[+57], T{+225}	988.924	7	6916.42	6914.42	2	-1	263	NRagged	338.14	338.14	4.2	6.13	38	>WP_001164648.1 tryptophan synthase subunit beta [Acinetobacter baumannii]	2772	NS_438_AB_ATC17978_HILIC_1.70661.70661.7	controllerType=0 controllerNumber=1 scan=70661	154.084	Trypsin	B1	GVEPAGHGLDTNMHSATLTLGKPSQIHGMACYVLENEAGEPLPVHSIASGLDYPGVGPQHSFLK	,T{+225}	,+225	225.157	225.16	225.157
90758:2	39	L.EIDLTEMETDLT{+225.158}VEQAFELSDASAER.S	NA	T{+225}	1584.26	2	3167.5	3167.5	0	0	585	NRagged	370.4	13.22	0	5.1	80	>WP_000888596.1 MULTISPECIES: bifunctional aconitate hydratase 2/2-methylisocitrate dehydratase [Acinetobacter]	1964	NS_438_AB_ATC17978_HILIC_2.81387.81387.2	controllerType=0 controllerNumber=1 scan=81387	175.513	Trypsin	B2	EIDLTEMETDLTVEQAFELSDASAER	T{+225}	225	225.158	225.16	225.158
22109:5	532	L.GQHPDKYS{+225.168}VFAVSAHSR.I	NA	S{+225}	423.026	5	2111.1	2111.1	0	0	23	NRagged	385.3	9.76	0	5.19	6	>WP_000194641.1 MULTISPECIES: 1-deoxy-D-xylulose-5-phosphate reductoisomerase [Acinetobacter]	684	NS_438_AB_ATC17978_HILIC_1.23584.23584.5	controllerType=0 controllerNumber=1 scan=23584	60.109	Trypsin	B1	GQHPDKYSVFAVSAHSR	S{+225}	225	225.168	225.17	225.168
90134:2	73	I.GIDNAVEWMAMAT{+225.168}PK.K	NA	T{+225}	929.973	2	1858.94	1858.94	0	0	160	NRagged	400.93	64.35	4.87	4.43	47	>WP_000580938.1 MULTISPECIES: fatty acid oxidation complex subunit alpha FadB [Acinetobacter]	1348	NS_438_AB_ATC17978_HILIC_3.81646.81646.2	controllerType=0 controllerNumber=1 scan=81646	174.773	Trypsin	B3	GIDNAVEWMAMATPK	T{+225}	225	225.168	225.17	225.168
90692:3	31	I.LIVGNVDHVAQVDDQMT{+225.169}VATPEPESK.F	NA	T{+225}	1006.52	3	3017.55	3017.55	0	0	81	NRagged	353.65	29.8	0	4.23	169	>WP_000522216.1 MULTISPECIES: peptidoglycan-binding protein LysM [Acinetobacter]	1234	NS_438_AB_ATC17978_HILIC_3.82051.82051.3	controllerType=0 controllerNumber=1 scan=82051	175.182	Trypsin	B3	LIVGNVDHVAQVDDQMTVATPEPESK	T{+225}	225	225.169	225.17	225.169
21134:4	127	D.HEMQEEAS{+225.170}HADAIIRR.V	NA	S{+225}	530.274	4	2118.07	2118.07	0	0	46	NRagged	327.84	101.18	12.14	4.9	52	>WP_001214863.1 MULTISPECIES: bacterioferritin [Acinetobacter]	2939	NS_438_AB_ATC17978_HILIC_1.22646.22646.4	controllerType=0 controllerNumber=1 scan=22646	57.9621	Trypsin	B1	HEMQEEASHADAIIRR	S{+225}	225	225.17	225.17	225.17
52405:6	523	L.LQADYLHDNRLADQGFPT{+225.174}DPITGKPVKTNPK.T	NA	T{+225}	613.332	6	3674.96	3674.96	0	0	238	NRagged	415.84	65.74	0	7.07	10	>WP_000831249.1 TonB-dependent siderophore receptor [Acinetobacter baumannii]	1816	NS_438_AB_ATC17978_HILIC_2.50623.50623.6	controllerType=0 controllerNumber=1 scan=50623	116.097	Trypsin	B2	LQADYLHDNRLADQGFPTDPITGKPVKTNPK	T{+225}	225	225.174	225.17	225.174
70916:4	57	L.GWQDTEAQITLTYRDGQSLS{+225.177}EHSPALAGHQSSVQEVWGR.E	NA	S{+225}	1138.32	4	4550.24	4550.24	0	0	89	NRagged	861.42	861.42	0	16.13	84	>WP_079377343.1 MULTISPECIES: carbohydrate porin [Acinetobacter]	3528	NS_438_AB_ATC17978_HILIC_1.67222.67222.4	controllerType=0 controllerNumber=1 scan=67222	147.865	Trypsin	B1	GWQDTEAQITLTYRDGQSLSEHSPALAGHQSSVQEVWGR	S{+225}	225	225.177	225.18	225.177
46997:2	50	I.EGADNDFGDVS{+225.179}KSDGK.T	NA	S{+225}	933.445	2	1865.88	1865.88	0	0	115	NRagged	312.11	107.39	0	4.79	68	>WP_000362915.1 hypothetical protein [Acinetobacter baumannii]	958	NS_438_AB_ATC17978_HILIC_2.45982.45982.2	controllerType=0 controllerNumber=1 scan=45982	107.202	Trypsin	B2	EGADNDFGDVSKSDGK	S{+225}	225	225.179	225.18	225.179
36125:5	612	I.DNVMDPMHGT{+225.325}YLHC[+57.021]TSHSMAEGER.T	NA	C[+57], T{+225}	600.898	5	3000.46	3000.46	0	0	168	NRagged	410.76	42.07	0	4.6	8	>WP_000991783.1 MULTISPECIES: aromatic ring-hydroxylating dioxygenase subunit alpha [Acinetobacter]	2193	NS_438_AB_ATC17978_HILIC_3.36438.36438.6	controllerType=0 controllerNumber=1 scan=36438	87.126	Trypsin	B3	DNVMDPMHGTYLHCTSHSMAEGER	,T{+225}	,+225	225.325	225.32	225.325
35997:5	514	I.DNVMDPMHGT{+225.327}YLHC[+57.021]TSHSMAEGER.T	NA	C[+57], T{+225}	600.899	5	3000.46	3000.46	0	0	168	NRagged	452.87	42.48	0	5.45	8	>WP_000991783.1 MULTISPECIES: aromatic ring-hydroxylating dioxygenase subunit alpha [Acinetobacter]	2193	NS_438_AB_ATC17978_HILIC_2.36306.36306.6	controllerType=0 controllerNumber=1 scan=36306	87.455	Trypsin	B2	DNVMDPMHGTYLHCTSHSMAEGER	,T{+225}	,+225	225.327	225.33	225.327
65038:3	7	M.EGS{+225.782}LQQKWEELKAESR.L	NA	S{+226}	715.254	3	2143.75	2143.75	0	0	73	NRagged	456.57	68.16	2.76	5.61	246	>WP_000132045.1 MULTISPECIES: hypothetical protein [Acinetobacter]	505	NS_438_AB_ATC17978_HILIC_1.62353.62353.4	controllerType=0 controllerNumber=1 scan=62353	138.704	Trypsin	B1	EGSLQQKWEELKAESR	S{+226}	226	225.782	225.78	225.782
75205:3	188	I.IGGQLC[+57.021]S{+225.945}GEQGELEIINPATGLTAAHC[+57.021]AK.A	NA	C[+57]*2, S{+226}	1074.47	3	3221.41	3221.41	0	0	14	NRagged	321.69	74.79	16.25	5.97	40	>WP_001183474.1 aldehyde dehydrogenase family protein [Acinetobacter baumannii]	2843	NS_438_AB_ATC17978_HILIC_1.70588.70588.3	controllerType=0 controllerNumber=1 scan=70588	153.957	Trypsin	B1	IGGQLCSGEQGELEIINPATGLTAAHCAK	*2,S{+226}	*2,+226	225.945	225.94	225.945
68270:4	163	T.PC[+57.021]GAPYYQVDPTYTPQS{+226.002}DNTIPEPQDDNTDSYIR.E	NA	C[+57], S{+226}	1036.68	4	4143.71	4143.71	0	0	741	NRagged	328.83	65.66	0	5.43	35	>WP_000667412.1 MULTISPECIES: penicillin-binding protein 1B [Acinetobacter]	1488	NS_438_AB_ATC17978_HILIC_1.64943.64943.4	controllerType=0 controllerNumber=1 scan=64943	143.398	Trypsin	B1	PCGAPYYQVDPTYTPQSDNTIPEPQDDNTDSYIR	,S{+226}	,+226	226.002	226	226.002
83831:2	546	I.LLTNIS{+226.044}GVLDENK.N	NA	S{+226}	821.413	2	1641.82	1641.82	0	0	215	NRagged	402.98	104.81	7.32	3.64	9	>WP_001135419.1 MULTISPECIES: acetylglutamate kinase [Acinetobacter]	2688	NS_438_AB_ATC17978_HILIC_1.77525.77525.2	controllerType=0 controllerNumber=1 scan=77525	166.652	Trypsin	B1	LLTNISGVLDENK	S{+226}	226	226.044	226.04	226.044
08380:3	1254	V.FIT{+226.064}TDHVTKQDEPK.I	NA	T{+226}	629.306	3	1885.9	1884.9	1	-1.8	144	NRagged	385.01	160.83	0	5.51	3	>WP_000121790.1 CoA transferase subunit B [Acinetobacter baumannii]	459	NS_438_AB_ATC17978_HILIC_3.9997.9997.3	controllerType=0 controllerNumber=1 scan=9997	29.4489	Trypsin	B3	FITTDHVTKQDEPK	T{+226}	226	226.064	226.06	226.064
58962:4	63	N.PSFNGVVSHIYT{+226.070}LGHRNPQGLAFAPNGK.L	NA	T{+226}	802.408	4	3206.61	3204.61	2	-2.1	238	NRagged	714.92	261.53	0	11.63	85	>WP_001032866.1 MULTISPECIES: quinoprotein glucose dehydrogenase [Acinetobacter]	2346	NS_438_AB_ATC17978_HILIC_3.56551.56551.4	controllerType=0 controllerNumber=1 scan=56551	127.819	Trypsin	B3	PSFNGVVSHIYTLGHRNPQGLAFAPNGK	T{+226}	226	226.07	226.07	226.07
38978:2	252	K.PQQVVET{+226.076}LYK.V	NA	T{+226}	716.37	2	1431.73	1430.73	1	-2.3	376	Specific	321.5	321.5	4.39	4.56	20	>WP_000422094.1 MULTISPECIES: acetolactate synthase 3 large subunit [Acinetobacter]	1069	NS_438_AB_ATC17978_HILIC_1.39566.39566.4	controllerType=0 controllerNumber=1 scan=39566	93.933	Trypsin	B1	PQQVVETLYK	T{+226}	226	226.076	226.08	226.076
91704:3	919	K.VGQTVSAGETLGIIEAMKIMNPIEAT{+226.078}QSGVIEEILVK.N	NA	T{+226}	1365.72	3	4095.14	4095.14	0	0	87	Specific	429.39	235.11	2.4	7.71	5	>WP_000354611.1 MULTISPECIES: acetyl-CoA carboxylase biotin carboxyl carrier protein [Acinetobacter]	944	NS_438_AB_ATC17978_HILIC_1.83622.83622.3	controllerType=0 controllerNumber=1 scan=83622	176.076	Trypsin	B1	VGQTVSAGETLGIIEAMKIMNPIEATQSGVIEEILVK	T{+226}	226	226.078	226.08	226.078
91173:3	1093	K.VGQTVSAGETLGIIEAMKIMNPIEAT{+226.080}QSGVIEEILVK.N	NA	T{+226}	1365.72	3	4095.15	4095.15	0	0	87	Specific	406.1	227.59	2.4	6.69	4	>WP_000354611.1 MULTISPECIES: acetyl-CoA carboxylase biotin carboxyl carrier protein [Acinetobacter]	944	NS_438_AB_ATC17978_HILIC_2.81704.81704.3	controllerType=0 controllerNumber=1 scan=81704	176.019	Trypsin	B2	VGQTVSAGETLGIIEAMKIMNPIEATQSGVIEEILVK	T{+226}	226	226.08	226.08	226.08
91196:3	1093	K.VGQTVSAGETLGIIEAMKIMNPIEAT{+226.082}QSGVIEEILVK.N	NA	T{+226}	1365.72	3	4095.15	4095.15	0	0	87	Specific	425.53	205.92	0.76	6.69	4	>WP_000354611.1 MULTISPECIES: acetyl-CoA carboxylase biotin carboxyl carrier protein [Acinetobacter]	944	NS_438_AB_ATC17978_HILIC_2.81722.81722.3	controllerType=0 controllerNumber=1 scan=81722	176.056	Trypsin	B2	VGQTVSAGETLGIIEAMKIMNPIEATQSGVIEEILVK	T{+226}	226	226.082	226.08	226.082
91551:3	610	K.VGQTVSAGETLGIIEAMKIMNPIEAT{+226.083}QSGVIEEILVK.N	NA	T{+226}	1365.72	3	4095.15	4095.15	0	0	87	Specific	364.69	238.35	2.4	6.19	10	>WP_000354611.1 MULTISPECIES: acetyl-CoA carboxylase biotin carboxyl carrier protein [Acinetobacter]	944	NS_438_AB_ATC17978_HILIC_3.82706.82706.3	controllerType=0 controllerNumber=1 scan=82706	176.028	Trypsin	B3	VGQTVSAGETLGIIEAMKIMNPIEATQSGVIEEILVK	T{+226}	226	226.083	226.08	226.083
28580:4	101	Q.SVIAHEYFHNWT{+226.085}GNR.I	NA	T{+226}	515.243	4	2057.95	2056.95	1	-1.6	299	NRagged	579.2	142.22	0	6.89	41	>WP_001017228.1 aminopeptidase N [Acinetobacter baumannii]	2288	NS_438_AB_ATC17978_HILIC_1.30194.30194.4	controllerType=0 controllerNumber=1 scan=30194	75.0376	Trypsin	B1	SVIAHEYFHNWTGNR	T{+226}	226	226.085	226.09	226.085
31652:3	479	D.HTINFC[+57.021]ST{+226.091}AKGEQC[+57.021]FATLR.R	NA	C[+57]*2, T{+226}	823.387	3	2468.15	2467.15	1	-1.4	145	NRagged	455.69	76.7	0	6.39	8	>WP_001238661.1 hypothetical protein [Acinetobacter baumannii]	2983	NS_438_AB_ATC17978_HILIC_1.33079.33079.3	controllerType=0 controllerNumber=1 scan=33079	81.0223	Trypsin	B1	HTINFCSTAKGEQCFATLR	*2,T{+226}	*2,+226	226.091	226.09	226.091
34288:7	231	P.SVHGAPVHIGHPES{+226.095}LGIKDVNKPDFGDASR.I	NA	S{+226}	481.533	7	3364.69	3362.69	2	-2	191	NRagged	704.16	31.32	2.61	10.7	21	>WP_000276199.1 putative hydro-lyase [Acinetobacter baumannii]	871	NS_438_AB_ATC17978_HILIC_3.34940.34940.7	controllerType=0 controllerNumber=1 scan=34940	84.2374	Trypsin	B3	SVHGAPVHIGHPESLGIKDVNKPDFGDASR	S{+226}	226	226.095	226.09	226.095
12590:3	46	G.QEVS{+226.095}AKPYQAQPANSQGAAPNAAKPAQSGKPQAEQK.A	NA	S{+226}	1301.65	3	3902.94	3901.94	1	-0.9	376	NRagged	811.91	72.38	72.38	13.01	67	>WP_000986589.1 MULTISPECIES: multidrug efflux RND transporter periplasmic adaptor subunit AdeI [Acinetobacter]	2180	NS_438_AB_ATC17978_HILIC_1.14063.14063.3	controllerType=0 controllerNumber=1 scan=14063	38.0694	Trypsin	B1	QEVSAKPYQAQPANSQGAAPNAAKPAQSGKPQAEQK	S{+226}	226	226.095	226.09	226.095
34019:7	196	P.SVHGAPVHIGHPES{+226.097}LGIKDVNKPDFGDASR.I	NA	S{+226}	481.533	7	3364.69	3362.69	2	-2	191	NRagged	649	2.63	2.63	9.23	21	>WP_000276199.1 putative hydro-lyase [Acinetobacter baumannii]	871	NS_438_AB_ATC17978_HILIC_2.34722.34722.7	controllerType=0 controllerNumber=1 scan=34722	84.4181	Trypsin	B2	SVHGAPVHIGHPESLGIKDVNKPDFGDASR	S{+226}	226	226.097	226.1	226.097
13238:3	44	G.QEVS{+226.097}AKPYQAQPANSQGAAPNAAKPAQSGKPQAEQK.A	NA	S{+226}	1301.65	3	3902.94	3901.94	1	-0.9	376	NRagged	763.58	43.21	43.21	10.91	79	>WP_000986589.1 MULTISPECIES: multidrug efflux RND transporter periplasmic adaptor subunit AdeI [Acinetobacter]	2180	NS_438_AB_ATC17978_HILIC_2.14345.14345.3	controllerType=0 controllerNumber=1 scan=14345	37.9597	Trypsin	B2	QEVSAKPYQAQPANSQGAAPNAAKPAQSGKPQAEQK	S{+226}	226	226.097	226.1	226.097
07009:2	230	G.VS{+226.098}KEEGEELKK.K	NA	S{+226}	751.392	2	1501.78	1501.78	0	0	101	NRagged	385.86	157.29	157.29	3.86	26	>WP_001229360.1 MULTISPECIES: 50S ribosomal protein L7/L12 [Acinetobacter]	2974	NS_438_AB_ATC17978_HILIC_1.8694.8694.2	controllerType=0 controllerNumber=1 scan=8694	27.3316	Trypsin	B1	VSKEEGEELKK	S{+226}	226	226.098	226.1	226.098
07355:2	125	G.VS{+226.098}KEEGEELKK.K	NA	S{+226}	751.392	2	1501.78	1501.78	0	0	101	NRagged	399.81	165.53	165.53	2.94	44	>WP_001229360.1 MULTISPECIES: 50S ribosomal protein L7/L12 [Acinetobacter]	2974	NS_438_AB_ATC17978_HILIC_3.8850.8850.2	controllerType=0 controllerNumber=1 scan=8850	26.8145	Trypsin	B3	VSKEEGEELKK	S{+226}	226	226.098	226.1	226.098
36571:2	99	Q.TSLQS{+226.106}MNTTFETR.V	NA	S{+226}	871.412	2	1741.82	1741.82	0	0	111	NRagged	321.07	29.46	0	3.32	56	>WP_001037943.1 MULTISPECIES: OmpH family outer membrane protein [Acinetobacter]	2358	NS_438_AB_ATC17978_HILIC_2.36790.36790.2	controllerType=0 controllerNumber=1 scan=36790	88.3792	Trypsin	B2	TSLQSMNTTFETR	S{+226}	226	226.106	226.11	226.106
37288:4	167	E.AETVHVSTKVPS{+226.106}RIEEIYVQEGQK.I	NA	S{+226}	739.39	4	2954.54	2953.54	1	-1.1	86	NRagged	683.64	262.25	1.41	11.11	24	>WP_001070866.1 HlyD family secretion protein [Acinetobacter baumannii]	2476	NS_438_AB_ATC17978_HILIC_2.37411.37411.4	controllerType=0 controllerNumber=1 scan=37411	89.5956	Trypsin	B2	AETVHVSTKVPSRIEEIYVQEGQK	S{+226}	226	226.106	226.11	226.106
04986:4	3	K.PHVNVGT{+226.113}IGHVDHGK.T	NA	T{+226}	448.987	4	1792.93	1792.93	0	0	11	Specific	469.35	86.53	7.14	5.29	289	>WP_001029610.1 MULTISPECIES: elongation factor Tu [Acinetobacter]	2339	NS_438_AB_ATC17978_HILIC_2.6472.6472.4	controllerType=0 controllerNumber=1 scan=6472	22.1731	Trypsin	B2	PHVNVGTIGHVDHGK	T{+226}	226	226.113	226.11	226.113
49700:4	88	D.QQNNVIDYT{+226.114}QFPDANGHFGIHGGR.F	NA	T{+226}	729.098	4	2913.37	2911.37	2	-2.3	3	NRagged	563.52	2.62	0	5.95	48	>WP_000372737.1 MULTISPECIES: tryptophan synthase subunit beta [Acinetobacter]	988	NS_438_AB_ATC17978_HILIC_2.48387.48387.4	controllerType=0 controllerNumber=1 scan=48387	111.894	Trypsin	B2	QQNNVIDYTQFPDANGHFGIHGGR	T{+226}	226	226.114	226.11	226.114
70409:5	527	D.DSDVSNRITMILANLGT{+226.116}HKDQPLER.L	NA	T{+226}	610.717	5	3049.56	3049.56	0	0	298	NRagged	465.58	7.32	0	5.25	14	>WP_001247586.1 wax ester/triacylglycerol synthase family O-acyltransferase [Acinetobacter baumannii]	3000	NS_438_AB_ATC17978_HILIC_3.65822.65822.5	controllerType=0 controllerNumber=1 scan=65822	145.852	Trypsin	B3	DSDVSNRITMILANLGTHKDQPLER	T{+226}	226	226.116	226.12	226.116
38776:4	461	E.PAATPATPPTAASTQNAKPAPTSATVAKPAT{+226.116}TTAPTSTQPLTAEQIAK.N	NA	T{+226}	1214.39	4	4854.54	4852.54	2	-1.4	23	NRagged	976.86	7.31	0	15.18	13	>WP_001175200.1 MULTISPECIES: hypothetical protein [Acinetobacter]	2801	NS_438_AB_ATC17978_HILIC_2.38662.38662.4	controllerType=0 controllerNumber=1 scan=38662	92.0268	Trypsin	B2	PAATPATPPTAASTQNAKPAPTSATVAKPATTTAPTSTQPLTAEQIAK	T{+226}	226	226.116	226.12	226.116
05372:4	4	K.PHVNVGT{+226.119}IGHVDHGK.T	NA	T{+226}	448.989	4	1792.93	1792.93	0	0	11	Specific	461.45	94.57	2.44	4.47	295	>WP_001029610.1 MULTISPECIES: elongation factor Tu [Acinetobacter]	2339	NS_438_AB_ATC17978_HILIC_3.6732.6732.4	controllerType=0 controllerNumber=1 scan=6732	22.3375	Trypsin	B3	PHVNVGTIGHVDHGK	T{+226}	226	226.119	226.12	226.119
57029:3	1242	V.QEIIDALLLGGPHS{+226.122}QAASK.Q	NA	S{+226}	725.729	3	2175.17	2174.17	1	-1.5	194	NRagged	419.14	37.07	0	5.91	2	>WP_000121725.1 enoyl-CoA hydratase/isomerase family protein [Acinetobacter baumannii]	458	NS_438_AB_ATC17978_HILIC_1.55831.55831.3	controllerType=0 controllerNumber=1 scan=55831	126.16	Trypsin	B1	QEIIDALLLGGPHSQAASK	S{+226}	226	226.122	226.12	226.122
04859:3	263	L.AET{+226.123}EHHAQVVQK.N	NA	T{+226}	534.943	3	1602.82	1602.82	0	0	36	NRagged	380.41	86.11	37.58	3.73	22	>WP_000893185.1 MULTISPECIES: hypothetical protein [Acinetobacter]	1974	NS_438_AB_ATC17978_HILIC_1.6364.6364.3	controllerType=0 controllerNumber=1 scan=6364	22.3172	Trypsin	B1	AETEHHAQVVQK	T{+226}	226	226.123	226.12	226.123
81656:5	4	L.EQAHLEGT{+226.125}STDTDFQQSGLQLPHLASYVYGTWHSSDEELR.T	NA	T{+226}	953.248	5	4762.21	4759.21	3	-2.1	3	NRagged	686.25	686.25	2.82	12	274	>WP_000892954.1 phenylacetic acid degradation bifunctional protein PaaZ [Acinetobacter baumannii]	1973	NS_438_AB_ATC17978_HILIC_1.75744.75744.5	controllerType=0 controllerNumber=1 scan=75744	163.302	Trypsin	B1	EQAHLEGTSTDTDFQQSGLQLPHLASYVYGTWHSSDEELR	T{+226}	226	226.125	226.12	226.125
86697:2	282	I.AYLLES{+226.126}NYNVVLPR.R	NA	S{+226}	939.009	2	1877.01	1877.01	0	0	389	NRagged	316.36	73.78	0.29	3.89	21	>WP_000978841.1 MULTISPECIES: 2-isopropylmalate synthase [Acinetobacter]	2166	NS_438_AB_ATC17978_HILIC_1.79806.79806.2	controllerType=0 controllerNumber=1 scan=79806	170.86	Trypsin	B1	AYLLESNYNVVLPR	S{+226}	226	226.126	226.13	226.126
60424:4	1026	Q.YVKPHGALYNT{+226.126}IAHDQAQAAAVIDAIK.M	NA	T{+226}	776.917	4	3104.65	3104.65	0	0	107	NRagged	483.61	153.93	16.16	6.07	4	>WP_000496075.1 MULTISPECIES: LamB/YcsF family protein [Acinetobacter calcoaceticus/baumannii complex]	1206	NS_438_AB_ATC17978_HILIC_3.57782.57782.4	controllerType=0 controllerNumber=1 scan=57782	130.312	Trypsin	B3	YVKPHGALYNTIAHDQAQAAAVIDAIK	T{+226}	226	226.126	226.13	226.126
92763:2	42	V.IQGVVVNIDS{+226.130}DWVTVDTGLK.S	NA	S{+226}	1192.64	2	2384.27	2384.27	0	0	24	NRagged	356.55	1.98	0	5.26	77	>WP_000140309.1 MULTISPECIES: 30S ribosomal protein S1 [Acinetobacter]	537	NS_438_AB_ATC17978_HILIC_1.84457.84457.2	controllerType=0 controllerNumber=1 scan=84457	177.592	Trypsin	B1	IQGVVVNIDSDWVTVDTGLK	S{+226}	226	226.13	226.13	226.13
31186:4	925	I.HEQATS{+226.130}NYLHYEHIQQNFSR.S	NA	S{+226}	682.827	4	2728.28	2728.28	0	0	250	NRagged	468.85	112.19	0	5.32	4	>WP_001061808.1 TIGR01666 family membrane protein [Acinetobacter baumannii]	2452	NS_438_AB_ATC17978_HILIC_1.32678.32678.4	controllerType=0 controllerNumber=1 scan=32678	80.2378	Trypsin	B1	HEQATSNYLHYEHIQQNFSR	S{+226}	226	226.13	226.13	226.13
49758:3	166	L.ADAYKLPKPEGALIT{+226.133}QVSPNSPAQK.A	NA	T{+226}	950.519	3	2849.54	2849.54	0	0	276	NRagged	349.3	10.92	4.8	6.12	53	>WP_002000087.1 MULTISPECIES: Do family serine endopeptidase [Acinetobacter]	3206	NS_438_AB_ATC17978_HILIC_1.49391.49391.3	controllerType=0 controllerNumber=1 scan=49391	113.203	Trypsin	B1	ADAYKLPKPEGALITQVSPNSPAQK	T{+226}	226	226.133	226.13	226.133
36275:3	620	T.GAC[+57.021]IAS{+226.134}AYGGQTHGLQDAVTAR.G	NA	C[+57], S{+226}	810.733	3	2430.19	2430.19	0	0	18	NRagged	321.91	26.28	5.83	4.27	8	>WP_001273438.1 hypothetical protein [Acinetobacter baumannii]	3055	NS_438_AB_ATC17978_HILIC_3.36568.36568.3	controllerType=0 controllerNumber=1 scan=36568	87.3776	Trypsin	B3	GACIASAYGGQTHGLQDAVTAR	,S{+226}	,+226	226.134	226.13	226.134
24475:4	158	K.LES{+226.143}IELDDDVKPENAHVAR.T	NA	S{+226}	595.309	4	2378.22	2376.22	2	-2.8	202	Specific	615.57	114.7	0	7.5	23	>WP_000126807.1 MULTISPECIES: Dyp-type peroxidase [Acinetobacter]	476	NS_438_AB_ATC17978_HILIC_2.25425.25425.4	controllerType=0 controllerNumber=1 scan=25425	63.639	Trypsin	B2	LESIELDDDVKPENAHVAR	S{+226}	226	226.143	226.14	226.143
40883:3	1359	K.PPYHDDQASFS{+226.149}APIEDLQVR.I	NA	S{+226}	838.416	3	2513.23	2511.23	2	-2.7	4	Specific	518.13	262.04	0	7.18	5	>WP_000165735.1 MULTISPECIES: SlyX family protein [Acinetobacter]	593	NS_438_AB_ATC17978_HILIC_1.41280.41280.3	controllerType=0 controllerNumber=1 scan=41280	97.1427	Trypsin	B1	PPYHDDQASFSAPIEDLQVR	S{+226}	226	226.149	226.15	226.149
12879:5	182	L.NVGENGSVHAT{+226.153}QHHKIENHDVISK.V	NA	T{+226}	576.298	5	2877.46	2876.46	1	-1.2	338	NRagged	341.85	4.5	0.83	6.12	39	>WP_002000190.1 MULTISPECIES: hypothetical protein [Acinetobacter]	3209	NS_438_AB_ATC17978_HILIC_1.14321.14321.5	controllerType=0 controllerNumber=1 scan=14321	38.5841	Trypsin	B1	NVGENGSVHATQHHKIENHDVISK	T{+226}	226	226.153	226.15	226.153
23206:4	51	D.DAQHS{+226.159}LQDKFDHLR.T	NA	S{+226}	484.754	4	1935.99	1935.99	0	0	96	NRagged	362.94	57.81	1.08	5.27	74	>WP_000206127.1 MULTISPECIES: hypothetical protein [Acinetobacter]	725	NS_438_AB_ATC17978_HILIC_1.24764.24764.4	controllerType=0 controllerNumber=1 scan=24764	62.7928	Trypsin	B1	DAQHSLQDKFDHLR	S{+226}	226	226.159	226.16	226.159
08544:2	46	K.EGQEVSAKPYQAQPANS{+226.161}QGAAPNAAK.P	NA	S{+226}	1419.72	2	2838.43	2838.43	0	0	374	Specific	555.01	15.07	0.84	6.59	67	>WP_000986589.1 MULTISPECIES: multidrug efflux RND transporter periplasmic adaptor subunit AdeI [Acinetobacter]	2180	NS_438_AB_ATC17978_HILIC_1.10351.10351.2	controllerType=0 controllerNumber=1 scan=10351	31.0202	Trypsin	B1	EGQEVSAKPYQAQPANSQGAAPNAAK	S{+226}	226	226.161	226.16	226.161
14464:4	327	I.GNSGKEET{+226.169}EETTNTPVEAPKSER.S	NA	T{+226}	679.837	4	2716.33	2716.33	0	0	315	NRagged	784.88	89.35	6.2	11.75	19	>WP_000056817.1 outer membrane protein assembly factor BamD [Acinetobacter baumannii]	206	NS_438_AB_ATC17978_HILIC_1.15797.15797.4	controllerType=0 controllerNumber=1 scan=15797	41.6867	Trypsin	B1	GNSGKEETEETTNTPVEAPKSER	T{+226}	226	226.169	226.17	226.169
15069:4	260	I.GNS{+226.171}GKEETEETTNTPVEAPKSER.S	NA	S{+226}	679.838	4	2716.33	2716.33	0	0	315	NRagged	569.58	29.84	10.34	7.76	26	>WP_000056817.1 outer membrane protein assembly factor BamD [Acinetobacter baumannii]	206	NS_438_AB_ATC17978_HILIC_2.16017.16017.4	controllerType=0 controllerNumber=1 scan=16017	41.5443	Trypsin	B2	GNSGKEETEETTNTPVEAPKSER	S{+226}	226	226.171	226.17	226.171
53978:4	161	L.PSIVHYGDNTT{+226.172}HYGEEAKPFIIADPK.N	NA	T{+226}	782.155	4	3125.6	3125.6	0	0	54	NRagged	389.03	233.63	1.2	5.36	36	>WP_001196570.1 Fe-S protein assembly chaperone HscA [Acinetobacter baumannii]	2898	NS_438_AB_ATC17978_HILIC_3.52249.52249.4	controllerType=0 controllerNumber=1 scan=52249	118.736	Trypsin	B3	PSIVHYGDNTTHYGEEAKPFIIADPK	T{+226}	226	226.172	226.17	226.172
53964:4	161	L.PSIVHYGDNTT{+226.173}HYGEEAKPFIIADPK.N	NA	T{+226}	782.155	4	3125.6	3125.6	0	0	54	NRagged	324.47	167.25	1.2	4.83	36	>WP_001196570.1 Fe-S protein assembly chaperone HscA [Acinetobacter baumannii]	2898	NS_438_AB_ATC17978_HILIC_3.52236.52236.4	controllerType=0 controllerNumber=1 scan=52236	118.718	Trypsin	B3	PSIVHYGDNTTHYGEEAKPFIIADPK	T{+226}	226	226.173	226.17	226.173
15068:4	260	I.GNSGKEET{+226.174}EETTNTPVEAPKSER.S	NA	T{+226}	680.089	4	2717.33	2716.33	1	-1.2	315	NRagged	671.39	55.5	0.92	10.36	26	>WP_000056817.1 outer membrane protein assembly factor BamD [Acinetobacter baumannii]	206	NS_438_AB_ATC17978_HILIC_2.16015.16015.4	controllerType=0 controllerNumber=1 scan=16015	41.5379	Trypsin	B2	GNSGKEETEETTNTPVEAPKSER	T{+226}	226	226.174	226.17	226.174
72744:5	57	L.GWQDTEAQITLTYRDGQS{+226.271}LSEHSPALAGHQSSVQEVWGR.E	NA	S{+226}	911.072	5	4551.33	4551.33	0	0	89	NRagged	386.91	386.91	0	7.68	84	>WP_079377343.1 MULTISPECIES: carbohydrate porin [Acinetobacter]	3528	NS_438_AB_ATC17978_HILIC_1.68671.68671.5	controllerType=0 controllerNumber=1 scan=68671	150.509	Trypsin	B1	GWQDTEAQITLTYRDGQSLSEHSPALAGHQSSVQEVWGR	S{+226}	226	226.271	226.27	226.271
78443:2	290	E.QQQQNENS{+226.297}LGSGVIVR.A	NA	S{+226}	992.599	2	1984.19	1983.19	1	-1.7	103	NRagged	312.09	11.51	0	4.74	20	>WP_001254962.1 MULTISPECIES: PDZ domain-containing protein [Acinetobacter]	3016	NS_438_AB_ATC17978_HILIC_1.73190.73190.3	controllerType=0 controllerNumber=1 scan=73190	158.767	Trypsin	B1	QQQQNENSLGSGVIVR	S{+226}	226	226.297	226.3	226.297
09642:3	345	S.ENTVTQPTHTT{+226.913}DVSIKK.L	NA	T{+227}	709.303	3	2125.9	2125.9	0	0	16	NRagged	308.76	14.46	0	3.17	25	>WP_049594797.1 tRNA (N6-isopentenyl adenosine(37)-C2)-methylthiotransferase MiaB [Acinetobacter baumannii]	3435	NS_438_AB_ATC17978_HILIC_3.11211.11211.3	controllerType=0 controllerNumber=1 scan=11211	31.7396	Trypsin	B3	ENTVTQPTHTTDVSIKK	T{+227}	227	226.913	226.91	226.913
22374:2	229	E.GQTIHT{+226.961}EIIK.A	NA	T{+227}	684.305	2	1367.6	1366.6	1	-2.5	93	NRagged	362.23	157.82	0	2.53	25	>WP_000120225.1 MULTISPECIES: universal stress protein [Acinetobacter]	454	NS_438_AB_ATC17978_HILIC_2.23373.23373.2	controllerType=0 controllerNumber=1 scan=23373	59.1332	Trypsin	B2	GQTIHTEIIK	T{+227}	227	226.961	226.96	226.961
43111:4	249	D.PTILKPYLHHLDGNS{+227.001}C[+57.021]R.Q	NA	C[+57], S{+227}	563.265	4	2250.04	2248.04	2	-3	835	NRagged	665.1	301.98	0	9.03	25	>WP_000413578.1 RNA polymerase-associated protein RapA [Acinetobacter baumannii]	1049	NS_438_AB_ATC17978_HILIC_2.42629.42629.4	controllerType=0 controllerNumber=1 scan=42629	100.425	Trypsin	B2	PTILKPYLHHLDGNSCR	,S{+227}	,+227	227.001	227	227.001
90881:2	42	V.IQGVVVNIDSDWVT{+227.005}VDTGLK.S	NA	T{+227}	1194.08	2	2387.14	2385.14	2	-2.8	24	NRagged	323.31	21.05	2.4	3.66	77	>WP_000140309.1 MULTISPECIES: 30S ribosomal protein S1 [Acinetobacter]	537	NS_438_AB_ATC17978_HILIC_1.82996.82996.2	controllerType=0 controllerNumber=1 scan=82996	175.259	Trypsin	B1	IQGVVVNIDSDWVTVDTGLK	T{+227}	227	227.005	227	227.005
12339:3	35	N.TSVIT{+227.018}LDDKAQNRK.F	NA	T{+227}	606.299	3	1816.88	1815.88	1	-1.8	114	NRagged	300.06	92.81	1.2	3.47	111	>WP_000749178.1 MULTISPECIES: copper resistance protein NlpE [Acinetobacter]	1649	NS_438_AB_ATC17978_HILIC_3.13554.13554.3	controllerType=0 controllerNumber=1 scan=13554	36.0391	Trypsin	B3	TSVITLDDKAQNRK	T{+227}	227	227.018	227.02	227.018
16863:4	69	V.QSPSKPADS{+227.031}ILVHGDVRR.M	NA	S{+227}	548.026	4	2189.08	2189.08	0	0	331	NRagged	400.61	50.2	0	5.11	52	>WP_001123422.1 MULTISPECIES: acyl-CoA dehydrogenase [Acinetobacter]	2653	NS_438_AB_ATC17978_HILIC_2.17874.17874.4	controllerType=0 controllerNumber=1 scan=17874	46.1021	Trypsin	B2	QSPSKPADSILVHGDVRR	S{+227}	227	227.031	227.03	227.031
92358:2	28	L.EIDLTEMETDLT{+227.031}VEQAFELSDASAER.S	NA	T{+227}	1585.19	2	3169.38	3169.38	0	0	585	NRagged	314.24	41.94	0	5.78	100	>WP_000888596.1 MULTISPECIES: bifunctional aconitate hydratase 2/2-methylisocitrate dehydratase [Acinetobacter]	1964	NS_438_AB_ATC17978_HILIC_1.84123.84123.2	controllerType=0 controllerNumber=1 scan=84123	176.951	Trypsin	B1	EIDLTEMETDLTVEQAFELSDASAER	T{+227}	227	227.031	227.03	227.031
57290:3	344	E.SSVFYIGS{+227.040}NDADDLTAIRR.Y	NA	S{+227}	777.03	3	2329.08	2327.08	2	-2.9	281	NRagged	330.4	79.44	0	4.39	15	>WP_001986260.1 D-lactate dehydrogenase [Acinetobacter baumannii]	3194	NS_438_AB_ATC17978_HILIC_1.56093.56093.3	controllerType=0 controllerNumber=1 scan=56093	126.755	Trypsin	B1	SSVFYIGSNDADDLTAIRR	S{+227}	227	227.04	227.04	227.04
09814:3	12	Q.PVVQSTVS{+227.060}TEHER.R	NA	S{+227}	565.938	3	1695.8	1695.8	0	0	73	NRagged	479.64	185.57	9.57	5.68	142	>WP_001984866.1 MULTISPECIES: 2-oxoglutarate dehydrogenase E1 component [Acinetobacter]	3177	NS_438_AB_ATC17978_HILIC_1.11555.11555.3	controllerType=0 controllerNumber=1 scan=11555	33.3118	Trypsin	B1	PVVQSTVSTEHER	S{+227}	227	227.06	227.06	227.06
72516:3	626	I.AAVLQT{+227.067}TTEEAERIK.I	NA	T{+227}	629.991	3	1887.96	1886.96	1	-1.8	245	NRagged	306.78	96.63	2	4.38	14	>WP_001287630.1 MULTISPECIES: cell division protein FtsA [Acinetobacter]	3117	NS_438_AB_ATC17978_HILIC_1.68491.68491.3	controllerType=0 controllerNumber=1 scan=68491	150.189	Trypsin	B1	AAVLQTTTEEAERIK	T{+227}	227	227.067	227.07	227.067
24430:4	7	A.DDGVVDAEFT{+227.069}EVKDDKK.-	NA	T{+227}	535.248	4	2137.97	2136.97	1	-1.6	630	NRagged	404.1	31.69	0	4.08	232	>WP_001062605.1 MULTISPECIES: molecular chaperone DnaK [Acinetobacter]	2455	NS_438_AB_ATC17978_HILIC_3.25519.25519.2	controllerType=0 controllerNumber=1 scan=25519	63.5656	Trypsin	B3	DDGVVDAEFTEVKDDKK	T{+227}	227	227.069	227.07	227.069
09565:3	176	L.TNT{+227.069}ISKPDEKNPRPR.E	NA	T{+227}	661.006	3	1981	1980	1	-1.7	325	NRagged	412.63	69.8	0	5.17	29	>WP_001144964.1 MULTISPECIES: hypothetical protein [Gammaproteobacteria]	2728	NS_438_AB_ATC17978_HILIC_3.11143.11143.3	controllerType=0 controllerNumber=1 scan=11143	31.6205	Trypsin	B3	TNTISKPDEKNPRPR	T{+227}	227	227.069	227.07	227.069
34579:3	16	K.QQGEWVS{+227.072}YNHNGVTFNGTC[+57.021]QPNENGK.L	NA	C[+57], S{+227}	1065.13	3	3193.36	3192.36	1	-1.1	43	Specific	317.86	37.51	33.86	4.14	723	>WP_000859008.1 MULTISPECIES: hypothetical protein [Acinetobacter]	1889	NS_438_AB_ATC17978_HILIC_3.35201.35201.3	controllerType=0 controllerNumber=1 scan=35201	84.7697	Trypsin	B3	QQGEWVSYNHNGVTFNGTCQPNENGK	,S{+227}	,+227	227.072	227.07	227.072
13867:3	1131	T.YVVDRYQDDSNKGS{+227.072}LR.W	NA	S{+227}	715.006	3	2143	2142	1	-1.6	24	NRagged	372.79	149.73	55.98	4.92	6	>WP_000209786.1 3-dehydroshikimate dehydratase [Acinetobacter baumannii]	742	NS_438_AB_ATC17978_HILIC_1.15209.15209.3	controllerType=0 controllerNumber=1 scan=15209	40.3452	Trypsin	B1	YVVDRYQDDSNKGSLR	S{+227}	227	227.072	227.07	227.072
57747:3	70	N.PSFNGVVSHIYT{+227.072}LGHRNPQGLAFAPNGK.L	NA	T{+227}	1069.54	3	3206.61	3205.61	1	-1	238	NRagged	666.39	292.13	3.9	11.7	98	>WP_001032866.1 MULTISPECIES: quinoprotein glucose dehydrogenase [Acinetobacter]	2346	NS_438_AB_ATC17978_HILIC_1.56530.56530.3	controllerType=0 controllerNumber=1 scan=56530	127.654	Trypsin	B1	PSFNGVVSHIYTLGHRNPQGLAFAPNGK	T{+227}	227	227.072	227.07	227.072
38972:2	252	K.PQQVVET{+227.073}LYK.V	NA	T{+227}	716.369	2	1431.73	1431.73	0	0	376	Specific	310.97	310.97	1.87	4.53	20	>WP_000422094.1 MULTISPECIES: acetolactate synthase 3 large subunit [Acinetobacter]	1069	NS_438_AB_ATC17978_HILIC_1.39557.39557.4	controllerType=0 controllerNumber=1 scan=39557	93.9058	Trypsin	B1	PQQVVETLYK	T{+227}	227	227.073	227.07	227.073
23373:3	21	E.EGGNTIHVPS{+227.085}GEK.L	NA	S{+227}	517.916	3	1551.73	1551.73	0	0	760	NRagged	366.68	53.07	0	3.23	140	>WP_001151968.1 aconitate hydratase AcnA [Acinetobacter baumannii]	2741	NS_438_AB_ATC17978_HILIC_3.24451.24451.2	controllerType=0 controllerNumber=1 scan=24451	61.1112	Trypsin	B3	EGGNTIHVPSGEK	S{+227}	227	227.085	227.09	227.085
57067:3	63	V.NSSSTQQVNGLSS{+227.093}GAQAEENKDENLLDQIPR.W	NA	S{+227}	1187.23	3	3559.68	3556.68	3	-2.8	31	NRagged	574.14	40.05	0	7.66	92	>WP_000846676.1 MULTISPECIES: hypothetical protein [Acinetobacter]	1857	NS_438_AB_ATC17978_HILIC_1.55861.55861.3	controllerType=0 controllerNumber=1 scan=55861	126.211	Trypsin	B1	NSSSTQQVNGLSSGAQAEENKDENLLDQIPR	S{+227}	227	227.093	227.09	227.093
29125:4	80	L.PDVNT{+227.095}HADHPGLC[+57.021]GR.C	NA	C[+57], T{+227}	469.217	4	1873.84	1872.84	1	-1.8	916	NRagged	520.29	240.8	0	6.66	64	>WP_001281039.1 isoleucine--tRNA ligase [Acinetobacter baumannii]	3090	NS_438_AB_ATC17978_HILIC_1.30809.30809.5	controllerType=0 controllerNumber=1 scan=30809	76.5274	Trypsin	B1	PDVNTHADHPGLCGR	,T{+227}	,+227	227.095	227.09	227.095
84162:3	87	N.PGDTVLGMSLAHGGHLT{+227.103}HGAK.V	NA	T{+227}	762.052	3	2284.14	2283.14	1	-1.5	111	NRagged	734.88	326.87	2.7	11.49	46	>WP_000457893.1 MULTISPECIES: serine hydroxymethyltransferase [Acinetobacter]	1133	NS_438_AB_ATC17978_HILIC_1.77781.77781.3	controllerType=0 controllerNumber=1 scan=77781	167.114	Trypsin	B1	PGDTVLGMSLAHGGHLTHGAK	T{+227}	227	227.103	227.1	227.103
55253:2	62	V.NSSSTQQVNGLSS{+227.104}GAQAEENKDENLLDQIPR.W	NA	S{+227}	1778.85	2	3556.69	3556.69	0	0	31	NRagged	472.96	28.45	1.2	4.26	56	>WP_000846676.1 MULTISPECIES: hypothetical protein [Acinetobacter]	1857	NS_438_AB_ATC17978_HILIC_2.53135.53135.2	controllerType=0 controllerNumber=1 scan=53135	121.315	Trypsin	B2	NSSSTQQVNGLSSGAQAEENKDENLLDQIPR	S{+227}	227	227.104	227.1	227.104
18430:3	106	E.GKDDET{+227.107}GEDLVQRPDDQEETIRK.R	NA	T{+227}	967.461	3	2900.37	2900.37	0	0	144	NRagged	532.52	68.42	1.56	5.7	50	>WP_001220244.1 MULTISPECIES: adenylate kinase [Acinetobacter]	2956	NS_438_AB_ATC17978_HILIC_3.19622.19622.3	controllerType=0 controllerNumber=1 scan=19622	49.9254	Trypsin	B3	GKDDETGEDLVQRPDDQEETIRK	T{+227}	227	227.107	227.11	227.107
25096:3	19	D.AQGYGS{+227.108}SNPIADNSTASGREQNR.R	NA	S{+227}	869.736	3	2607.2	2607.2	0	0	185	NRagged	423.86	40.96	0.8	5.93	170	>WP_001202415.1 MULTISPECIES: outer membrane protein [Acinetobacter]	2912	NS_438_AB_ATC17978_HILIC_2.26222.26222.3	controllerType=0 controllerNumber=1 scan=26222	65.8196	Trypsin	B2	AQGYGSSNPIADNSTASGREQNR	S{+227}	227	227.108	227.11	227.108
81860:5	4	L.EQAHLEGT{+227.109}STDTDFQQSGLQLPHLASYVYGTWHSSDEELR.T	NA	T{+227}	953.245	5	4762.2	4760.2	2	-1.4	3	NRagged	680.97	680.97	4.37	10.86	206	>WP_000892954.1 phenylacetic acid degradation bifunctional protein PaaZ [Acinetobacter baumannii]	1973	NS_438_AB_ATC17978_HILIC_2.74543.74543.5	controllerType=0 controllerNumber=1 scan=74543	163.737	Trypsin	B2	EQAHLEGTSTDTDFQQSGLQLPHLASYVYGTWHSSDEELR	T{+227}	227	227.109	227.11	227.109
43026:4	201	D.PTILKPYLHHLDGNS{+227.111}C[+57.021]R.Q	NA	C[+57], S{+227}	562.793	4	2248.15	2248.15	0	0	835	NRagged	580.57	281.99	0.5	6.77	33	>WP_000413578.1 RNA polymerase-associated protein RapA [Acinetobacter baumannii]	1049	NS_438_AB_ATC17978_HILIC_3.42675.42675.4	controllerType=0 controllerNumber=1 scan=42675	99.9893	Trypsin	B3	PTILKPYLHHLDGNSCR	,S{+227}	,+227	227.111	227.11	227.111
60025:3	179	V.IEAT{+227.111}LIREEEQFAK.T	NA	T{+227}	635.337	3	1904	1904	0	0	354	NRagged	384.52	3.32	3.32	4.24	24	>WP_000199457.1 MULTISPECIES: alanine--tRNA ligase [Acinetobacter]	696	NS_438_AB_ATC17978_HILIC_1.58363.58363.3	controllerType=0 controllerNumber=1 scan=58363	131.175	Trypsin	B1	IEATLIREEEQFAK	T{+227}	227	227.111	227.11	227.111
24594:3	54	E.GKDDETGEDLVQRPDDQEET{+227.113}IR.K	NA	T{+227}	924.764	3	2772.28	2772.28	0	0	144	NRagged	593.31	76.43	5.27	7.42	74	>WP_001220244.1 MULTISPECIES: adenylate kinase [Acinetobacter]	2956	NS_438_AB_ATC17978_HILIC_2.25539.25539.3	controllerType=0 controllerNumber=1 scan=25539	63.8933	Trypsin	B2	GKDDETGEDLVQRPDDQEETIR	T{+227}	227	227.113	227.11	227.113
81844:5	4	L.EQAHLEGT{+227.113}STDTDFQQSGLQLPHLASYVYGTWHSSDEELR.T	NA	T{+227}	953.246	5	4762.2	4760.2	2	-1.4	3	NRagged	643	643	4.31	9.86	206	>WP_000892954.1 phenylacetic acid degradation bifunctional protein PaaZ [Acinetobacter baumannii]	1973	NS_438_AB_ATC17978_HILIC_2.74529.74529.5	controllerType=0 controllerNumber=1 scan=74529	163.707	Trypsin	B2	EQAHLEGTSTDTDFQQSGLQLPHLASYVYGTWHSSDEELR	T{+227}	227	227.113	227.11	227.113
25624:3	19	D.AQGYGS{+227.114}SNPIADNSTASGREQNR.R	NA	S{+227}	869.739	3	2607.2	2607.2	0	0	185	NRagged	384.31	44.91	0.8	5.82	170	>WP_001202415.1 MULTISPECIES: outer membrane protein [Acinetobacter]	2912	NS_438_AB_ATC17978_HILIC_2.26756.26756.3	controllerType=0 controllerNumber=1 scan=26756	67.0212	Trypsin	B2	AQGYGSSNPIADNSTASGREQNR	S{+227}	227	227.114	227.11	227.114
30510:2	64	V.KLDDDDEEEES{+227.117}EGDDDSEGDSGPDPEVAK.V	NA	S{+227}	1675.66	2	3350.32	3350.32	0	0	203	NRagged	388.18	101.38	4	5.48	88	>WP_001281941.1 MULTISPECIES: RNA polymerase sigma factor RpoD [Acinetobacter]	3093	NS_438_AB_ATC17978_HILIC_2.31654.31654.2	controllerType=0 controllerNumber=1 scan=31654	78.203	Trypsin	B2	KLDDDDEEEESEGDDDSEGDSGPDPEVAK	S{+227}	227	227.117	227.12	227.117
40729:4	42	K.LDDAQHS{+227.125}LQDKFDHLR.T	NA	S{+227}	542.273	4	2166.07	2165.07	1	-1.5	94	Specific	611.01	160.77	3.28	9.35	85	>WP_000206127.1 MULTISPECIES: hypothetical protein [Acinetobacter]	725	NS_438_AB_ATC17978_HILIC_2.40443.40443.4	controllerType=0 controllerNumber=1 scan=40443	95.9096	Trypsin	B2	LDDAQHSLQDKFDHLR	S{+227}	227	227.125	227.12	227.125
39993:4	51	K.LDDAQHS{+227.126}LQDKFDHLR.T	NA	S{+227}	542.274	4	2166.07	2165.07	1	-1.5	94	Specific	513.65	139.28	4.52	6.16	74	>WP_000206127.1 MULTISPECIES: hypothetical protein [Acinetobacter]	725	NS_438_AB_ATC17978_HILIC_1.40521.40521.4	controllerType=0 controllerNumber=1 scan=40521	95.8056	Trypsin	B1	LDDAQHSLQDKFDHLR	S{+227}	227	227.126	227.13	227.126
89586:4	21	N.PLSPVDLVIDHS{+227.126}VMVDHFADDQAFEENVQIEMQR.N	NA	S{+227}	1038.75	4	4151.98	4150.98	1	-0.8	122	NRagged	554.82	5.88	5.88	6.38	140	>WP_001151968.1 aconitate hydratase AcnA [Acinetobacter baumannii]	2741	NS_438_AB_ATC17978_HILIC_3.81216.81216.4	controllerType=0 controllerNumber=1 scan=81216	174.321	Trypsin	B3	PLSPVDLVIDHSVMVDHFADDQAFEENVQIEMQR	S{+227}	227	227.126	227.13	227.126
81671:4	332	L.EWATSSPAPFYNFAHEPDAS{+227.127}GIDRFWTDKENGVAYAR.N	NA	S{+227}	1108.77	4	4432.05	4430.05	2	-1.5	542	NRagged	594.32	21.7	1.56	8.02	21	>WP_000367186.1 MULTISPECIES: cytochrome o ubiquinol oxidase subunit I [Bacteria]	968	NS_438_AB_ATC17978_HILIC_1.75757.75757.4	controllerType=0 controllerNumber=1 scan=75757	163.326	Trypsin	B1	EWATSSPAPFYNFAHEPDASGIDRFWTDKENGVAYAR	S{+227}	227	227.127	227.13	227.127
23801:3	47	E.THNHPTAISPFAGAAT{+227.127}GSGGEIRDEGATGR.G	NA	T{+227}	1054.85	3	3162.53	3162.53	0	0	292	NRagged	314.28	50.3	2.4	3.36	95	>WP_000471073.1 phosphoribosylformylglycinamidine synthase [Acinetobacter baumannii]	1162	NS_438_AB_ATC17978_HILIC_3.24936.24936.3	controllerType=0 controllerNumber=1 scan=24936	62.3169	Trypsin	B3	THNHPTAISPFAGAATGSGGEIRDEGATGR	T{+227}	227	227.127	227.13	227.127
23944:3	1445	I.PADHLST{+227.127}EGLGSSKPVADNTSAEGR.K	NA	T{+227}	908.446	3	2723.32	2723.32	0	0	220	NRagged	802.13	85.67	3.83	12.66	4	>WP_001072403.1 OmpA family protein [Acinetobacter baumannii]	2485	NS_438_AB_ATC17978_HILIC_1.25521.25521.3	controllerType=0 controllerNumber=1 scan=25521	64.4963	Trypsin	B1	PADHLSTEGLGSSKPVADNTSAEGR	T{+227}	227	227.127	227.13	227.127
02527:2	9	A.NHAT{+227.128}QPVAQPSAQK.A	NA	T{+227}	852.445	2	1703.88	1703.88	0	0	541	NRagged	325.97	6.23	6.23	2.58	187	>WP_000827318.1 Rne/Rng family ribonuclease [Acinetobacter baumannii]	1809	NS_438_AB_ATC17978_HILIC_3.4113.4113.2	controllerType=0 controllerNumber=1 scan=4113	17.5071	Trypsin	B3	NHATQPVAQPSAQK	T{+227}	227	227.128	227.13	227.128
23942:3	1445	I.PADHLST{+227.128}EGLGSSKPVADNTSAEGR.K	NA	T{+227}	908.779	3	2724.32	2723.32	1	-1.2	220	NRagged	736.27	38.27	2.72	10.9	4	>WP_001072403.1 OmpA family protein [Acinetobacter baumannii]	2485	NS_438_AB_ATC17978_HILIC_1.25517.25517.3	controllerType=0 controllerNumber=1 scan=25517	64.4875	Trypsin	B1	PADHLSTEGLGSSKPVADNTSAEGR	T{+227}	227	227.128	227.13	227.128
70694:2	368	L.PAGSVISVNGQTLS{+227.129}IQQFK.A	NA	S{+227}	1101.1	2	2201.19	2201.19	0	0	108	NRagged	580.11	2.9	0	6.16	14	>WP_000999162.1 aminopeptidase P family protein [Acinetobacter baumannii]	2228	NS_438_AB_ATC17978_HILIC_2.65645.65645.2	controllerType=0 controllerNumber=1 scan=65645	146.495	Trypsin	B2	PAGSVISVNGQTLSIQQFK	S{+227}	227	227.129	227.13	227.129
36160:5	1066	V.EGKPLKFETPLLHLS{+227.129}K.A	NA	S{+227}	413.643	5	2064.19	2064.19	0	0	155	NRagged	613.02	9.39	4.2	7.85	5	>WP_001984660.1 MULTISPECIES: 7-cyano-7-deazaguanine synthase QueC [Acinetobacter]	3171	NS_438_AB_ATC17978_HILIC_1.36995.36995.5	controllerType=0 controllerNumber=1 scan=36995	88.5861	Trypsin	B1	EGKPLKFETPLLHLSK	S{+227}	227	227.129	227.13	227.129
23953:3	1445	I.PADHLSTEGLGSS{+227.129}KPVADNTSAEGR.K	NA	S{+227}	909.113	3	2725.33	2723.33	2	-2.5	220	NRagged	678.36	54.08	0	9.75	4	>WP_001072403.1 OmpA family protein [Acinetobacter baumannii]	2485	NS_438_AB_ATC17978_HILIC_1.25538.25538.3	controllerType=0 controllerNumber=1 scan=25538	64.5492	Trypsin	B1	PADHLSTEGLGSSKPVADNTSAEGR	S{+227}	227	227.129	227.13	227.129
22411:4	1	A.TADT{+227.129}AQAVENAAADVKK.D	NA	T{+227}	483.253	4	1929.99	1929.99	0	0	94	NRagged	359.74	26.23	26.23	4.93	742	>WP_001037895.1 MULTISPECIES: hypothetical protein [Acinetobacter]	2356	NS_438_AB_ATC17978_HILIC_1.23909.23909.4	controllerType=0 controllerNumber=1 scan=23909	60.8268	Trypsin	B1	TADTAQAVENAAADVKK	T{+227}	227	227.129	227.13	227.129
23383:4	1	A.TADT{+227.129}AQAVENAAADVKK.D	NA	T{+227}	483.253	4	1929.99	1929.99	0	0	94	NRagged	365.28	33.26	33.26	5.12	725	>WP_001037895.1 MULTISPECIES: hypothetical protein [Acinetobacter]	2356	NS_438_AB_ATC17978_HILIC_2.24295.24295.4	controllerType=0 controllerNumber=1 scan=24295	61.066	Trypsin	B2	TADTAQAVENAAADVKK	T{+227}	227	227.129	227.13	227.129
37206:5	703	V.EGKPLKFET{+227.129}PLLHLSK.A	NA	T{+227}	413.643	5	2064.19	2064.19	0	0	155	NRagged	623.08	9.76	7.2	7.11	10	>WP_001984660.1 MULTISPECIES: 7-cyano-7-deazaguanine synthase QueC [Acinetobacter]	3171	NS_438_AB_ATC17978_HILIC_3.37383.37383.5	controllerType=0 controllerNumber=1 scan=37383	88.9383	Trypsin	B3	EGKPLKFETPLLHLSK	T{+227}	227	227.129	227.13	227.129
37226:5	613	V.EGKPLKFET{+227.129}PLLHLSK.A	NA	T{+227}	413.643	5	2064.19	2064.19	0	0	155	NRagged	651.66	67.01	3.45	9.06	9	>WP_001984660.1 MULTISPECIES: 7-cyano-7-deazaguanine synthase QueC [Acinetobacter]	3171	NS_438_AB_ATC17978_HILIC_2.37359.37359.5	controllerType=0 controllerNumber=1 scan=37359	89.5072	Trypsin	B2	EGKPLKFETPLLHLSK	T{+227}	227	227.129	227.13	227.129
37181:5	703	V.EGKPLKFET{+227.130}PLLHLSK.A	NA	T{+227}	413.644	5	2064.19	2064.19	0	0	155	NRagged	653.59	41.77	7.2	8.28	10	>WP_001984660.1 MULTISPECIES: 7-cyano-7-deazaguanine synthase QueC [Acinetobacter]	3171	NS_438_AB_ATC17978_HILIC_3.37359.37359.5	controllerType=0 controllerNumber=1 scan=37359	88.8873	Trypsin	B3	EGKPLKFETPLLHLSK	T{+227}	227	227.13	227.13	227.13
36061:5	1066	V.EGKPLKFET{+227.130}PLLHLSK.A	NA	T{+227}	413.643	5	2064.19	2064.19	0	0	155	NRagged	662.68	7.2	7.2	8.85	5	>WP_001984660.1 MULTISPECIES: 7-cyano-7-deazaguanine synthase QueC [Acinetobacter]	3171	NS_438_AB_ATC17978_HILIC_1.36898.36898.5	controllerType=0 controllerNumber=1 scan=36898	88.404	Trypsin	B1	EGKPLKFETPLLHLSK	T{+227}	227	227.13	227.13	227.13
37169:5	703	V.EGKPLKFET{+227.130}PLLHLSK.A	NA	T{+227}	413.643	5	2064.19	2064.19	0	0	155	NRagged	695.6	31.37	7.2	8.28	10	>WP_001984660.1 MULTISPECIES: 7-cyano-7-deazaguanine synthase QueC [Acinetobacter]	3171	NS_438_AB_ATC17978_HILIC_3.37347.37347.5	controllerType=0 controllerNumber=1 scan=37347	88.8634	Trypsin	B3	EGKPLKFETPLLHLSK	T{+227}	227	227.13	227.13	227.13
36927:5	110	V.PVILGEHVIATSGT{+227.130}GAVHTAPGHGADDYK.V	NA	T{+227}	620.32	5	3097.57	3097.57	0	0	329	NRagged	741.09	5.66	2.4	9.81	46	>WP_001281039.1 isoleucine--tRNA ligase [Acinetobacter baumannii]	3090	NS_438_AB_ATC17978_HILIC_3.37101.37101.5	controllerType=0 controllerNumber=1 scan=37101	88.3279	Trypsin	B3	PVILGEHVIATSGTGAVHTAPGHGADDYK	T{+227}	227	227.13	227.13	227.13
24804:4	1296	I.PADHLST{+227.130}EGLGSSKPVADNTSAEGR.K	NA	T{+227}	681.837	4	2724.33	2723.33	1	-1.2	220	NRagged	824.24	135.37	6.48	12.6	1	>WP_001072403.1 OmpA family protein [Acinetobacter baumannii]	2485	NS_438_AB_ATC17978_HILIC_2.25792.25792.4	controllerType=0 controllerNumber=1 scan=25792	64.5465	Trypsin	B2	PADHLSTEGLGSSKPVADNTSAEGR	T{+227}	227	227.13	227.13	227.13
70762:6	364	I.GDDLMEGKPTLPLIS{+227.131}ALAHSTGEEHAIIRR.S	NA	S{+227}	576.809	6	3455.82	3454.82	1	-1	231	NRagged	390.65	113.29	1.2	7.06	16	>WP_000234078.1 solanesyl diphosphate synthase [Acinetobacter baumannii]	799	NS_438_AB_ATC17978_HILIC_1.67108.67108.6	controllerType=0 controllerNumber=1 scan=67108	147.677	Trypsin	B1	GDDLMEGKPTLPLISALAHSTGEEHAIIRR	S{+227}	227	227.131	227.13	227.131
37162:5	613	V.EGKPLKFET{+227.131}PLLHLSK.A	NA	T{+227}	413.644	5	2064.19	2064.19	0	0	155	NRagged	647.93	16.36	7.2	7.73	9	>WP_001984660.1 MULTISPECIES: 7-cyano-7-deazaguanine synthase QueC [Acinetobacter]	3171	NS_438_AB_ATC17978_HILIC_2.37310.37310.5	controllerType=0 controllerNumber=1 scan=37310	89.3992	Trypsin	B2	EGKPLKFETPLLHLSK	T{+227}	227	227.131	227.13	227.131
37166:5	703	V.EGKPLKFET{+227.131}PLLHLSK.A	NA	T{+227}	413.644	5	2064.19	2064.19	0	0	155	NRagged	693.84	61.93	7.2	8.54	10	>WP_001984660.1 MULTISPECIES: 7-cyano-7-deazaguanine synthase QueC [Acinetobacter]	3171	NS_438_AB_ATC17978_HILIC_3.37344.37344.5	controllerType=0 controllerNumber=1 scan=37344	88.8565	Trypsin	B3	EGKPLKFETPLLHLSK	T{+227}	227	227.131	227.13	227.131
36807:5	112	V.PVILGEHVIATSGT{+227.131}GAVHTAPGHGADDYK.V	NA	T{+227}	620.321	5	3097.57	3097.57	0	0	329	NRagged	699.17	20.4	2.4	9.22	43	>WP_001281039.1 isoleucine--tRNA ligase [Acinetobacter baumannii]	3090	NS_438_AB_ATC17978_HILIC_2.36986.36986.5	controllerType=0 controllerNumber=1 scan=36986	88.724	Trypsin	B2	PVILGEHVIATSGTGAVHTAPGHGADDYK	T{+227}	227	227.131	227.13	227.131
24878:4	1008	I.PADHLST{+227.131}EGLGSSKPVADNTSAEGR.K	NA	T{+227}	681.587	4	2723.33	2723.33	0	0	220	NRagged	960.78	109.22	3.04	14.17	5	>WP_001072403.1 OmpA family protein [Acinetobacter baumannii]	2485	NS_438_AB_ATC17978_HILIC_3.25955.25955.4	controllerType=0 controllerNumber=1 scan=25955	64.5078	Trypsin	B3	PADHLSTEGLGSSKPVADNTSAEGR	T{+227}	227	227.131	227.13	227.131
24897:4	1008	I.PADHLST{+227.132}EGLGSSKPVADNTSAEGR.K	NA	T{+227}	681.587	4	2723.33	2723.33	0	0	220	NRagged	889.52	93.92	5.42	12.17	5	>WP_001072403.1 OmpA family protein [Acinetobacter baumannii]	2485	NS_438_AB_ATC17978_HILIC_3.25977.25977.4	controllerType=0 controllerNumber=1 scan=25977	64.5682	Trypsin	B3	PADHLSTEGLGSSKPVADNTSAEGR	T{+227}	227	227.132	227.13	227.132
24864:3	1008	I.PADHLSTEGLGSS{+227.136}KPVADNTSAEGR.K	NA	S{+227}	908.782	3	2724.33	2723.33	1	-1.2	220	NRagged	750.57	79.01	0	10.66	5	>WP_001072403.1 OmpA family protein [Acinetobacter baumannii]	2485	NS_438_AB_ATC17978_HILIC_3.25938.25938.3	controllerType=0 controllerNumber=1 scan=25938	64.468	Trypsin	B3	PADHLSTEGLGSSKPVADNTSAEGR	S{+227}	227	227.136	227.14	227.136
13371:4	1769	R.DKVEEIADRDS{+227.140}MSVR.I	NA	S{+227}	495.001	4	1976.98	1976.98	0	0	17	Specific	332.16	2.17	2.17	3.16	4	>WP_001229156.1 integrase arm-type DNA-binding domain-containing protein [Acinetobacter baumannii]	2971	NS_438_AB_ATC17978_HILIC_1.14771.14771.4	controllerType=0 controllerNumber=1 scan=14771	39.4749	Trypsin	B1	DKVEEIADRDSMSVR	S{+227}	227	227.14	227.14	227.14
11636:4	729	K.PSEHYT{+227.141}VTWQGC[+57.021]AK.D	NA	C[+57], T{+227}	473.729	4	1891.89	1890.89	1	-1.8	108	Specific	319.19	225.61	0	3.88	9	>WP_009517911.1 protein-disulfide reductase DsbD [Acinetobacter baumannii]	3367	NS_438_AB_ATC17978_HILIC_3.12842.12842.4	controllerType=0 controllerNumber=1 scan=12842	34.4704	Trypsin	B3	PSEHYTVTWQGCAK	,T{+227}	,+227	227.141	227.14	227.141
56046:5	207	T.NT{+227.142}IDGFVFDNPPKEEQIIELAHYHRK.L	NA	T{+227}	668.948	5	3340.71	3337.71	3	-3	3	NRagged	480.35	480.35	0	8.21	14	>WP_000185571.1 MULTISPECIES: hypothetical protein [Acinetobacter]	650	NS_438_AB_ATC17978_HILIC_1.54940.54940.5	controllerType=0 controllerNumber=1 scan=54940	124.337	Trypsin	B1	NTIDGFVFDNPPKEEQIIELAHYHRK	T{+227}	227	227.142	227.14	227.142
13469:5	238	L.NVGENGSVHAT{+227.154}QHHKIENHDVISK.V	NA	T{+227}	576.298	5	2877.46	2877.46	0	0	338	NRagged	346.88	14.49	0	5.61	32	>WP_002000190.1 MULTISPECIES: hypothetical protein [Acinetobacter]	3209	NS_438_AB_ATC17978_HILIC_2.14549.14549.5	controllerType=0 controllerNumber=1 scan=14549	38.3701	Trypsin	B2	NVGENGSVHATQHHKIENHDVISK	T{+227}	227	227.154	227.15	227.154
79242:7	286	V.GVEPAGHGLDTNMHSATLTLGKPS{+227.155}QIHGMAC[+57.021]YVLENEAGEPLPVHSIASGLDYPGVGPQHSFLK.D	NA	C[+57], S{+227}	988.923	7	6916.42	6916.42	0	0	263	NRagged	406.7	15.62	0	3.54	27	>WP_001164648.1 tryptophan synthase subunit beta [Acinetobacter baumannii]	2772	NS_438_AB_ATC17978_HILIC_3.72946.72946.7	controllerType=0 controllerNumber=1 scan=72946	159.332	Trypsin	B3	GVEPAGHGLDTNMHSATLTLGKPSQIHGMACYVLENEAGEPLPVHSIASGLDYPGVGPQHSFLK	,S{+227}	,+227	227.155	227.16	227.155
40886:3	1359	K.PPYHDDQASFS{+227.156}APIEDLQVR.I	NA	S{+227}	838.418	3	2513.24	2512.24	1	-1.3	4	Specific	498.1	290.27	0.86	7.43	5	>WP_000165735.1 MULTISPECIES: SlyX family protein [Acinetobacter]	593	NS_438_AB_ATC17978_HILIC_1.41284.41284.3	controllerType=0 controllerNumber=1 scan=41284	97.1506	Trypsin	B1	PPYHDDQASFSAPIEDLQVR	S{+227}	227	227.156	227.16	227.156
12367:2	29	V.EGS{+227.162}LAEHYVLKKED.-	NA	S{+227}	922.99	2	1844.97	1844.97	0	0	146	Non	384.04	40.5	40.5	4.56	136	>WP_000749178.1 MULTISPECIES: copper resistance protein NlpE [Acinetobacter]	1649	NS_438_AB_ATC17978_HILIC_1.13841.13841.2	controllerType=0 controllerNumber=1 scan=13841	37.5941	Trypsin	B1	EGSLAEHYVLKKED	S{+227}	227	227.162	227.16	227.162
12556:2	35	V.EGS{+227.163}LAEHYVLKKED.-	NA	S{+227}	922.991	2	1844.97	1844.97	0	0	146	Non	544.04	99.62	99.62	5.12	111	>WP_000749178.1 MULTISPECIES: copper resistance protein NlpE [Acinetobacter]	1649	NS_438_AB_ATC17978_HILIC_3.13724.13724.2	controllerType=0 controllerNumber=1 scan=13724	36.3524	Trypsin	B3	EGSLAEHYVLKKED	S{+227}	227	227.163	227.16	227.163
14271:3	35	V.EGS{+227.164}LAEHYVLKKED.-	NA	S{+227}	615.664	3	1844.98	1844.98	0	0	146	Non	304.25	128.47	80	3.52	111	>WP_000749178.1 MULTISPECIES: copper resistance protein NlpE [Acinetobacter]	1649	NS_438_AB_ATC17978_HILIC_3.15242.15242.3	controllerType=0 controllerNumber=1 scan=15242	39.3745	Trypsin	B3	EGSLAEHYVLKKED	S{+227}	227	227.164	227.16	227.164
11753:2	29	V.EGS{+227.164}LAEHYVLKKED.-	NA	S{+227}	922.992	2	1844.98	1844.98	0	0	146	Non	432.9	93.92	93.92	4.54	136	>WP_000749178.1 MULTISPECIES: copper resistance protein NlpE [Acinetobacter]	1649	NS_438_AB_ATC17978_HILIC_1.13304.13304.2	controllerType=0 controllerNumber=1 scan=13304	36.5233	Trypsin	B1	EGSLAEHYVLKKED	S{+227}	227	227.164	227.16	227.164
12525:3	35	V.EGS{+227.164}LAEHYVLKKED.-	NA	S{+227}	615.664	3	1844.98	1844.98	0	0	146	Non	478.47	134.04	134.04	5.08	111	>WP_000749178.1 MULTISPECIES: copper resistance protein NlpE [Acinetobacter]	1649	NS_438_AB_ATC17978_HILIC_3.13700.13700.3	controllerType=0 controllerNumber=1 scan=13700	36.3059	Trypsin	B3	EGSLAEHYVLKKED	S{+227}	227	227.164	227.16	227.164
15558:2	123	K.PDNS{+227.164}GVDLTNVK.M	NA	S{+227}	743.399	2	1485.79	1485.79	0	0	21	Specific	530.45	63.87	4.6	5.69	51	>WP_000646179.1 MULTISPECIES: electron transfer flavoprotein subunit beta/FixA family protein [Acinetobacter]	1453	NS_438_AB_ATC17978_HILIC_2.16426.16426.2	controllerType=0 controllerNumber=1 scan=16426	42.3718	Trypsin	B2	PDNSGVDLTNVK	S{+227}	227	227.164	227.16	227.164
13161:3	35	V.EGS{+227.164}LAEHYVLKKED.-	NA	S{+227}	615.663	3	1844.98	1844.98	0	0	146	Non	540.2	210.08	128.15	5.92	111	>WP_000749178.1 MULTISPECIES: copper resistance protein NlpE [Acinetobacter]	1649	NS_438_AB_ATC17978_HILIC_3.14235.14235.3	controllerType=0 controllerNumber=1 scan=14235	37.3275	Trypsin	B3	EGSLAEHYVLKKED	S{+227}	227	227.164	227.16	227.164
12919:3	27	V.EGS{+227.164}LAEHYVLKKED.-	NA	S{+227}	615.663	3	1844.98	1844.98	0	0	146	Non	582.31	173.33	143.14	7.92	107	>WP_000749178.1 MULTISPECIES: copper resistance protein NlpE [Acinetobacter]	1649	NS_438_AB_ATC17978_HILIC_2.14027.14027.3	controllerType=0 controllerNumber=1 scan=14027	37.2754	Trypsin	B2	EGSLAEHYVLKKED	S{+227}	227	227.164	227.16	227.164
68686:5	532	V.EGFDDLC[+57.021]VAT{+227.164}DDERIAEIC[+57.021]RAEGVDVVLTSADHPSGTDR.L	NA	C[+57]*2, T{+227}	904.429	5	4518.12	4518.12	0	0	40	NRagged	508.13	69.01	13.21	5.16	21	>WP_000680696.1 3-deoxy-manno-octulosonate cytidylyltransferase [Acinetobacter baumannii]	1511	NS_438_AB_ATC17978_HILIC_2.63992.63992.5	controllerType=0 controllerNumber=1 scan=63992	143.24	Trypsin	B2	EGFDDLCVATDDERIAEICRAEGVDVVLTSADHPSGTDR	*2,T{+227}	*2,+227	227.164	227.16	227.164
13429:3	27	V.EGS{+227.165}LAEHYVLKKED.-	NA	S{+227}	615.664	3	1844.98	1844.98	0	0	146	Non	334.95	94.86	94.86	4.23	107	>WP_000749178.1 MULTISPECIES: copper resistance protein NlpE [Acinetobacter]	1649	NS_438_AB_ATC17978_HILIC_2.14511.14511.3	controllerType=0 controllerNumber=1 scan=14511	38.3028	Trypsin	B2	EGSLAEHYVLKKED	S{+227}	227	227.165	227.16	227.165
12350:3	27	V.EGS{+227.165}LAEHYVLKKED.-	NA	S{+227}	615.664	3	1844.98	1844.98	0	0	146	Non	505.41	131.42	131.42	6.08	107	>WP_000749178.1 MULTISPECIES: copper resistance protein NlpE [Acinetobacter]	1649	NS_438_AB_ATC17978_HILIC_2.13520.13520.3	controllerType=0 controllerNumber=1 scan=13520	36.2286	Trypsin	B2	EGSLAEHYVLKKED	S{+227}	227	227.165	227.16	227.165
12387:2	27	V.EGS{+227.165}LAEHYVLKKED.-	NA	S{+227}	922.992	2	1844.98	1844.98	0	0	146	Non	520.09	109.59	109.59	5.95	107	>WP_000749178.1 MULTISPECIES: copper resistance protein NlpE [Acinetobacter]	1649	NS_438_AB_ATC17978_HILIC_2.13555.13555.2	controllerType=0 controllerNumber=1 scan=13555	36.301	Trypsin	B2	EGSLAEHYVLKKED	S{+227}	227	227.165	227.16	227.165
14953:2	195	K.PDNSGVDLT{+227.165}NVK.M	NA	T{+227}	743.4	2	1485.79	1485.79	0	0	21	Specific	663.4	131.06	3.45	8.9	38	>WP_000646179.1 MULTISPECIES: electron transfer flavoprotein subunit beta/FixA family protein [Acinetobacter]	1453	NS_438_AB_ATC17978_HILIC_1.16216.16216.2	controllerType=0 controllerNumber=1 scan=16216	42.5397	Trypsin	B1	PDNSGVDLTNVK	T{+227}	227	227.165	227.16	227.165
12367:4	27	V.EGS{+227.167}LAEHYVLKKED.-	NA	S{+227}	462	4	1844.98	1844.98	0	0	146	Non	429.43	71.97	66.53	6.01	107	>WP_000749178.1 MULTISPECIES: copper resistance protein NlpE [Acinetobacter]	1649	NS_438_AB_ATC17978_HILIC_2.13538.13538.4	controllerType=0 controllerNumber=1 scan=13538	36.2747	Trypsin	B2	EGSLAEHYVLKKED	S{+227}	227	227.167	227.17	227.167
15586:2	147	K.PDNSGVDLT{+227.167}NVK.M	NA	T{+227}	743.401	2	1485.79	1485.79	0	0	21	Specific	550.36	105.05	6.84	5.08	53	>WP_000646179.1 MULTISPECIES: electron transfer flavoprotein subunit beta/FixA family protein [Acinetobacter]	1453	NS_438_AB_ATC17978_HILIC_3.16465.16465.2	controllerType=0 controllerNumber=1 scan=16465	41.9935	Trypsin	B3	PDNSGVDLTNVK	T{+227}	227	227.167	227.17	227.167
67873:5	424	V.EGFDDLC[+57.021]VAT{+227.167}DDERIAEIC[+57.021]RAEGVDVVLTSADHPSGTDR.L	NA	C[+57]*2, T{+227}	904.429	5	4518.12	4518.12	0	0	40	NRagged	566.16	90.31	5.83	5.87	26	>WP_000680696.1 3-deoxy-manno-octulosonate cytidylyltransferase [Acinetobacter baumannii]	1511	NS_438_AB_ATC17978_HILIC_1.64619.64619.5	controllerType=0 controllerNumber=1 scan=64619	142.819	Trypsin	B1	EGFDDLCVATDDERIAEICRAEGVDVVLTSADHPSGTDR	*2,T{+227}	*2,+227	227.167	227.17	227.167
39080:4	120	V.WT{+227.168}NC[+57.021]YNIYPAHAAFGGYK.K	NA	C[+57], T{+227}	590.789	4	2360.13	2360.13	0	0	452	NRagged	428.27	428.27	47.55	5.44	41	>WP_001269055.1 MULTISPECIES: aldehyde dehydrogenase family protein [Acinetobacter]	3043	NS_438_AB_ATC17978_HILIC_3.38966.38966.4	controllerType=0 controllerNumber=1 scan=38966	92.127	Trypsin	B3	WTNCYNIYPAHAAFGGYK	,T{+227}	,+227	227.168	227.17	227.168
14980:2	195	K.PDNSGVDLT{+227.169}NVK.M	NA	T{+227}	743.902	2	1486.8	1485.8	1	-2.3	21	Specific	564.98	49.89	8.36	5.66	38	>WP_000646179.1 MULTISPECIES: electron transfer flavoprotein subunit beta/FixA family protein [Acinetobacter]	1453	NS_438_AB_ATC17978_HILIC_1.16242.16242.2	controllerType=0 controllerNumber=1 scan=16242	42.589	Trypsin	B1	PDNSGVDLTNVK	T{+227}	227	227.169	227.17	227.169
68588:5	539	V.EGFDDLC[+57.021]VAT{+227.173}DDERIAEIC[+57.021]RAEGVDVVLTSADHPSGTDR.L	NA	C[+57]*2, T{+227}	904.631	5	4519.12	4518.12	1	-0.7	40	NRagged	391.88	78.64	4.11	4.11	16	>WP_000680696.1 3-deoxy-manno-octulosonate cytidylyltransferase [Acinetobacter baumannii]	1511	NS_438_AB_ATC17978_HILIC_3.64304.64304.5	controllerType=0 controllerNumber=1 scan=64304	142.919	Trypsin	B3	EGFDDLCVATDDERIAEICRAEGVDVVLTSADHPSGTDR	*2,T{+227}	*2,+227	227.173	227.17	227.173
11637:4	729	K.PSEHYT{+227.204}VTWQGC[+57.021]AK.D	NA	C[+57], T{+227}	473.745	4	1891.96	1890.96	1	-1.8	108	Specific	319.19	150.5	0	3.51	9	>WP_009517911.1 protein-disulfide reductase DsbD [Acinetobacter baumannii]	3367	NS_438_AB_ATC17978_HILIC_3.12842.12842.4	controllerType=0 controllerNumber=1 scan=12842	34.4704	Trypsin	B3	PSEHYTVTWQGCAK	,T{+227}	,+227	227.204	227.2	227.204
87398:3	227	E.DENPEEHDKDT{+227.408}GLR.L	NA	T{+227}	628.384	3	1883.14	1882.14	1	-1.8	165	NRagged	358.61	56.3	0	4.79	24	>WP_000805592.1 MULTISPECIES: ribosome biogenesis GTPase Der [Acinetobacter]	1777	NS_438_AB_ATC17978_HILIC_3.79530.79530.3	controllerType=0 controllerNumber=1 scan=79530	171.978	Trypsin	B3	DENPEEHDKDTGLR	T{+227}	227	227.408	227.41	227.408
25098:2	3	N.TS{+227.597}HVEYDSPTR.H	NA	S{+228}	760.598	2	1520.19	1519.19	1	-2.2	65	NRagged	321.45	8.79	0	1.88	289	>WP_001029610.1 MULTISPECIES: elongation factor Tu [Acinetobacter]	2339	NS_438_AB_ATC17978_HILIC_2.26225.26225.2	controllerType=0 controllerNumber=1 scan=26225	65.8272	Trypsin	B2	TSHVEYDSPTR	S{+228}	228	227.597	227.6	227.597
22096:3	59	A.GVQS{+227.887}PSKPADSILVHGDVR.R	NA	S{+228}	730.647	3	2189.93	2189.93	0	0	329	NRagged	402.22	25.44	0	3.76	56	>WP_001123422.1 MULTISPECIES: acyl-CoA dehydrogenase [Acinetobacter]	2653	NS_438_AB_ATC17978_HILIC_3.23263.23263.3	controllerType=0 controllerNumber=1 scan=23263	58.6069	Trypsin	B3	GVQSPSKPADSILVHGDVR	S{+228}	228	227.887	227.89	227.887
09524:3	228	S.ENTVTQPTHTT{+227.916}DVSIKK.L	NA	T{+228}	709.638	3	2126.9	2126.9	0	0	16	NRagged	426.25	1.54	0	5	23	>WP_049594797.1 tRNA (N6-isopentenyl adenosine(37)-C2)-methylthiotransferase MiaB [Acinetobacter baumannii]	3435	NS_438_AB_ATC17978_HILIC_2.11098.11098.3	controllerType=0 controllerNumber=1 scan=11098	31.6989	Trypsin	B2	ENTVTQPTHTTDVSIKK	T{+228}	228	227.916	227.92	227.916
34456:4	501	D.PQHYLS{+227.948}IKVDKITER.Q	NA	S{+228}	514.746	4	2055.96	2054.96	1	-1.6	109	NRagged	312.38	138.5	0	4.49	13	>WP_085916995.1 MULTISPECIES: sensor histidine kinase BfmS [Acinetobacter]	3539	NS_438_AB_ATC17978_HILIC_1.35588.35588.4	controllerType=0 controllerNumber=1 scan=35588	86.0116	Trypsin	B1	PQHYLSIKVDKITER	S{+228}	228	227.948	227.95	227.948
12450:3	29	N.TSVIT{+227.981}LDDKAQNRK.F	NA	T{+228}	606.62	3	1817.85	1816.85	1	-1.8	114	NRagged	471.97	52.52	0	5.85	136	>WP_000749178.1 MULTISPECIES: copper resistance protein NlpE [Acinetobacter]	1649	NS_438_AB_ATC17978_HILIC_1.13912.13912.3	controllerType=0 controllerNumber=1 scan=13912	37.7382	Trypsin	B1	TSVITLDDKAQNRK	T{+228}	228	227.981	227.98	227.981
13078:3	35	N.TSVIT{+227.982}LDDKAQNRK.F	NA	T{+228}	606.621	3	1817.85	1816.85	1	-1.8	114	NRagged	430.77	60.1	0	4.73	111	>WP_000749178.1 MULTISPECIES: copper resistance protein NlpE [Acinetobacter]	1649	NS_438_AB_ATC17978_HILIC_3.14170.14170.3	controllerType=0 controllerNumber=1 scan=14170	37.2126	Trypsin	B3	TSVITLDDKAQNRK	T{+228}	228	227.982	227.98	227.982
13128:2	35	N.TS{+227.983}VITLDDKAQNRK.F	NA	S{+228}	909.428	2	1817.85	1816.85	1	-1.8	114	NRagged	401.07	111.75	0	4.79	111	>WP_000749178.1 MULTISPECIES: copper resistance protein NlpE [Acinetobacter]	1649	NS_438_AB_ATC17978_HILIC_3.14209.14209.2	controllerType=0 controllerNumber=1 scan=14209	37.2802	Trypsin	B3	TSVITLDDKAQNRK	S{+228}	228	227.983	227.98	227.983
15717:4	59	P.SKPADS{+228.023}ILVHGDVRR.M	NA	S{+228}	470.488	4	1878.93	1877.93	1	-1.8	334	NRagged	309.68	49.33	0	4.66	56	>WP_001123422.1 MULTISPECIES: acyl-CoA dehydrogenase [Acinetobacter]	2653	NS_438_AB_ATC17978_HILIC_3.16567.16567.5	controllerType=0 controllerNumber=1 scan=16567	42.1789	Trypsin	B3	SKPADSILVHGDVRR	S{+228}	228	228.023	228.02	228.023
15636:4	69	P.SKPADS{+228.024}ILVHGDVRR.M	NA	S{+228}	470.488	4	1878.93	1877.93	1	-1.8	334	NRagged	308	46.32	15.62	5.35	52	>WP_001123422.1 MULTISPECIES: acyl-CoA dehydrogenase [Acinetobacter]	2653	NS_438_AB_ATC17978_HILIC_2.16490.16490.5	controllerType=0 controllerNumber=1 scan=16490	42.49	Trypsin	B2	SKPADSILVHGDVRR	S{+228}	228	228.024	228.02	228.024
10261:3	13	Q.PVVQST{+228.032}VSTEHER.R	NA	T{+228}	566.262	3	1696.77	1696.77	0	0	73	NRagged	511.97	222.93	0	5.56	154	>WP_001984866.1 MULTISPECIES: 2-oxoglutarate dehydrogenase E1 component [Acinetobacter]	3177	NS_438_AB_ATC17978_HILIC_3.11754.11754.3	controllerType=0 controllerNumber=1 scan=11754	32.6392	Trypsin	B3	PVVQSTVSTEHER	T{+228}	228	228.032	228.03	228.032
09310:4	32	D.ESSQTQVAEQPKSET{+228.059}PKVEPKPEK.K	NA	T{+228}	728.611	4	2911.42	2909.42	2	-2.3	94	NRagged	310.47	7.53	0	6.07	87	>WP_001284535.1 MULTISPECIES: hypothetical protein [Acinetobacter]	3099	NS_438_AB_ATC17978_HILIC_2.10933.10933.4	controllerType=0 controllerNumber=1 scan=10933	31.4348	Trypsin	B2	ESSQTQVAEQPKSETPKVEPKPEK	T{+228}	228	228.059	228.06	228.059
54514:5	512	D.PEKRPT{+228.069}VFDHLPQIANDRWVMVGR.L	NA	T{+228}	618.719	5	3089.57	3089.57	0	0	83	NRagged	444.32	80.22	0	5.21	11	>WP_001291249.1 MULTISPECIES: 23S rRNA pseudouridine(2605) synthase RluB [Acinetobacter]	3135	NS_438_AB_ATC17978_HILIC_3.52708.52708.5	controllerType=0 controllerNumber=1 scan=52708	119.647	Trypsin	B3	PEKRPTVFDHLPQIANDRWVMVGR	T{+228}	228	228.069	228.07	228.069
11337:3	216	T.GKSPWPNT{+228.071}FKR.E	NA	T{+228}	515.931	3	1545.78	1545.78	0	0	38	NRagged	429.95	100.75	6.07	4.13	23	>WP_002017216.1 MULTISPECIES: lysine--tRNA ligase [Acinetobacter]	3234	NS_438_AB_ATC17978_HILIC_1.12879.12879.3	controllerType=0 controllerNumber=1 scan=12879	35.6037	Trypsin	B1	GKSPWPNTFKR	T{+228}	228	228.071	228.07	228.071
19479:2	129	D.EHT{+228.079}EVVVEGDK.A	NA	T{+228}	735.343	2	1469.68	1469.68	0	0	12	NRagged	653.34	163.5	122.01	8.84	49	>WP_001262524.1 MULTISPECIES: RNA polymerase-binding protein DksA [Acinetobacter]	3036	NS_438_AB_ATC17978_HILIC_1.21015.21015.2	controllerType=0 controllerNumber=1 scan=21015	54.1354	Trypsin	B1	EHTEVVVEGDK	T{+228}	228	228.079	228.08	228.079
10674:3	16	H.GSEQPVADNTT{+228.084}EEGRFK.N	NA	T{+228}	698.322	3	2092.95	2092.95	0	0	445	NRagged	330.46	14.18	2.87	3.76	207	>WP_000026485.1 MULTISPECIES: OmpA family protein [Acinetobacter calcoaceticus/baumannii complex]	96	NS_438_AB_ATC17978_HILIC_1.12270.12270.3	controllerType=0 controllerNumber=1 scan=12270	34.4871	Trypsin	B1	GSEQPVADNTTEEGRFK	T{+228}	228	228.084	228.08	228.084
25912:4	2	A.DGTIYQRPFGGHS{+228.086}ANYGDKPVPR.A	NA	S{+228}	690.836	4	2760.32	2760.32	0	0	121	NRagged	554.42	38.34	6.96	5.61	276	>WP_000500957.1 MULTISPECIES: succinate dehydrogenase flavoprotein subunit [Acinetobacter]	1213	NS_438_AB_ATC17978_HILIC_2.27039.27039.4	controllerType=0 controllerNumber=1 scan=27039	67.6513	Trypsin	B2	DGTIYQRPFGGHSANYGDKPVPR	S{+228}	228	228.086	228.09	228.086
32827:3	20	E.QLDTVRDDAT{+228.089}NEALTTNQGVK.I	NA	T{+228}	840.078	3	2518.22	2517.22	1	-1.3	33	NRagged	384.43	132.61	3.25	6.54	123	>WP_104159542.1 catalase HPII [Acinetobacter baumannii]	3609	NS_438_AB_ATC17978_HILIC_2.33606.33606.3	controllerType=0 controllerNumber=1 scan=33606	82.0194	Trypsin	B2	QLDTVRDDATNEALTTNQGVK	T{+228}	228	228.089	228.09	228.089
06505:3	429	K.AEPQADGT{+228.090}YKISGTK.I	NA	T{+228}	598.628	3	1793.87	1793.87	0	0	181	Specific	392.88	101	0	5.02	15	>WP_001112080.1 MULTISPECIES: acyl-CoA dehydrogenase [Acinetobacter]	2618	NS_438_AB_ATC17978_HILIC_3.7917.7917.3	controllerType=0 controllerNumber=1 scan=7917	24.8398	Trypsin	B3	AEPQADGTYKISGTK	T{+228}	228	228.09	228.09	228.09
41195:4	952	E.HFEQFADQS{+228.092}SEHFSQIVR.Q	NA	S{+228}	606.032	4	2421.11	2420.11	1	-1.4	327	NRagged	396.49	1.08	0	4.42	6	>WP_000551512.1 MULTISPECIES: DUF4105 domain-containing protein [Acinetobacter]	1291	NS_438_AB_ATC17978_HILIC_3.40965.40965.4	controllerType=0 controllerNumber=1 scan=40965	96.4139	Trypsin	B3	HFEQFADQSSEHFSQIVR	S{+228}	228	228.092	228.09	228.092
51183:3	100	G.HGEIKDHMFLDGLEDAET{+228.093}GR.L	NA	T{+228}	833.386	3	2498.14	2498.14	0	0	136	NRagged	393.9	2.77	2.77	4.76	52	>WP_000095308.1 MULTISPECIES: thiolase family protein [Acinetobacter]	361	NS_438_AB_ATC17978_HILIC_1.50598.50598.3	controllerType=0 controllerNumber=1 scan=50598	115.526	Trypsin	B1	HGEIKDHMFLDGLEDAETGR	T{+228}	228	228.093	228.09	228.093
24034:3	22	D.AQGYGSSNPIADNSTAS{+228.094}GREQNR.R	NA	S{+228}	870.399	3	2609.18	2608.18	1	-1.3	185	NRagged	461.93	92.28	0	5.97	187	>WP_001202415.1 MULTISPECIES: outer membrane protein [Acinetobacter]	2912	NS_438_AB_ATC17978_HILIC_3.25162.25162.3	controllerType=0 controllerNumber=1 scan=25162	62.8053	Trypsin	B3	AQGYGSSNPIADNSTASGREQNR	S{+228}	228	228.094	228.09	228.094
25441:3	106	E.GKDDET{+228.094}GEDLVQRPDDQEETIR.K	NA	T{+228}	925.091	3	2773.26	2773.26	0	0	144	NRagged	396.79	20.9	1.07	3.53	50	>WP_001220244.1 MULTISPECIES: adenylate kinase [Acinetobacter]	2956	NS_438_AB_ATC17978_HILIC_3.26612.26612.3	controllerType=0 controllerNumber=1 scan=26612	66.2218	Trypsin	B3	GKDDETGEDLVQRPDDQEETIR	T{+228}	228	228.094	228.09	228.094
20437:5	54	E.GKDDET{+228.095}GEDLVQRPDDQEETIRK.R	NA	T{+228}	581.277	5	2902.36	2901.36	1	-1.2	144	NRagged	311.58	1.62	1.62	5.3	74	>WP_001220244.1 MULTISPECIES: adenylate kinase [Acinetobacter]	2956	NS_438_AB_ATC17978_HILIC_2.21387.21387.5	controllerType=0 controllerNumber=1 scan=21387	54.4879	Trypsin	B2	GKDDETGEDLVQRPDDQEETIRK	T{+228}	228	228.095	228.09	228.095
26033:4	2	A.DGTIYQRPFGGHS{+228.096}ANYGDKPVPR.A	NA	S{+228}	691.339	4	2762.33	2760.33	2	-2.4	121	NRagged	537.21	42.16	0.7	4.96	323	>WP_000500957.1 MULTISPECIES: succinate dehydrogenase flavoprotein subunit [Acinetobacter]	1213	NS_438_AB_ATC17978_HILIC_3.27166.27166.4	controllerType=0 controllerNumber=1 scan=27166	67.4474	Trypsin	B3	DGTIYQRPFGGHSANYGDKPVPR	S{+228}	228	228.096	228.1	228.096
22123:2	33	D.AQGYGS{+228.097}SNPIADNSTASGREQNR.R	NA	S{+228}	1305.1	2	2609.18	2608.18	1	-1.3	185	NRagged	308.35	80.14	11.22	3.88	180	>WP_001202415.1 MULTISPECIES: outer membrane protein [Acinetobacter]	2912	NS_438_AB_ATC17978_HILIC_1.23594.23594.2	controllerType=0 controllerNumber=1 scan=23594	60.1234	Trypsin	B1	AQGYGSSNPIADNSTASGREQNR	S{+228}	228	228.097	228.1	228.097
25810:3	51	D.DAQHS{+228.100}LQDKFDHLR.T	NA	S{+228}	646.983	3	1938.94	1937.94	1	-1.7	96	NRagged	323.16	23.75	21.48	4.29	74	>WP_000206127.1 MULTISPECIES: hypothetical protein [Acinetobacter]	725	NS_438_AB_ATC17978_HILIC_1.27476.27476.3	controllerType=0 controllerNumber=1 scan=27476	69.045	Trypsin	B1	DAQHSLQDKFDHLR	S{+228}	228	228.1	228.1	228.1
13876:3	261	Q.TGNLDNSFYIS{+228.105}EQQHAHGHAGK.I	NA	S{+228}	880.41	3	2639.22	2639.22	0	0	175	NRagged	524.51	79.45	0	5.08	17	>WP_049594837.1 LPS-assembly protein LptD [Acinetobacter baumannii]	3470	NS_438_AB_ATC17978_HILIC_3.14884.14884.3	controllerType=0 controllerNumber=1 scan=14884	38.6465	Trypsin	B3	TGNLDNSFYISEQQHAHGHAGK	S{+228}	228	228.105	228.1	228.105
89019:3	276	Q.PETLKEEYETWQS{+228.105}ELEQLHQLEDPETLAEQVEK.S	NA	S{+228}	1409.67	3	4227.01	4227.01	0	0	317	NRagged	671.84	372.96	3.6	11.8	15	>WP_000955426.1 DNA repair protein RecN [Acinetobacter baumannii]	2116	NS_438_AB_ATC17978_HILIC_2.80078.80078.3	controllerType=0 controllerNumber=1 scan=80078	174.021	Trypsin	B2	PETLKEEYETWQSELEQLHQLEDPETLAEQVEK	S{+228}	228	228.105	228.1	228.105
14215:3	7	D.QNT{+228.106}DHAQLVAGDHNYSDSR.W	NA	T{+228}	786.021	3	2356.05	2356.05	0	0	4	NRagged	616.18	103.39	78.35	7.89	246	>WP_000132045.1 MULTISPECIES: hypothetical protein [Acinetobacter]	505	NS_438_AB_ATC17978_HILIC_1.15569.15569.3	controllerType=0 controllerNumber=1 scan=15569	41.19	Trypsin	B1	QNTDHAQLVAGDHNYSDSR	T{+228}	228	228.106	228.11	228.106
14890:3	9	D.QNT{+228.110}DHAQLVAGDHNYSDSR.W	NA	T{+228}	786.023	3	2356.05	2356.05	0	0	4	NRagged	458.29	25.29	25.29	4.52	230	>WP_000132045.1 MULTISPECIES: hypothetical protein [Acinetobacter]	505	NS_438_AB_ATC17978_HILIC_2.15845.15845.3	controllerType=0 controllerNumber=1 scan=15845	41.1427	Trypsin	B2	QNTDHAQLVAGDHNYSDSR	T{+228}	228	228.11	228.11	228.11
48691:4	118	D.QQNNVIDYT{+228.112}QFPDANGHFGIHGGR.F	NA	T{+228}	729.097	4	2913.37	2913.37	0	0	3	NRagged	566.49	12.42	9.02	5.87	51	>WP_000372737.1 MULTISPECIES: tryptophan synthase subunit beta [Acinetobacter]	988	NS_438_AB_ATC17978_HILIC_1.48479.48479.4	controllerType=0 controllerNumber=1 scan=48479	111.585	Trypsin	B1	QQNNVIDYTQFPDANGHFGIHGGR	T{+228}	228	228.112	228.11	228.112
59795:3	222	Q.DGKDYLVVATTRPET{+228.112}LLGDTAVAVHPEDER.Y	NA	T{+228}	1165.93	3	3495.76	3495.76	0	0	219	NRagged	658.24	41.29	4.8	10.15	33	>WP_049594805.1 valine--tRNA ligase [Acinetobacter baumannii]	3441	NS_438_AB_ATC17978_HILIC_1.58181.58181.3	controllerType=0 controllerNumber=1 scan=58181	130.821	Trypsin	B1	DGKDYLVVATTRPETLLGDTAVAVHPEDER	T{+228}	228	228.112	228.11	228.112
15063:4	8	D.QNT{+228.113}DHAQLVAGDHNYSDSR.W	NA	T{+228}	589.77	4	2356.06	2356.06	0	0	4	NRagged	333.03	37.82	30.55	3.97	240	>WP_000132045.1 MULTISPECIES: hypothetical protein [Acinetobacter]	505	NS_438_AB_ATC17978_HILIC_3.15960.15960.4	controllerType=0 controllerNumber=1 scan=15960	40.9038	Trypsin	B3	QNTDHAQLVAGDHNYSDSR	T{+228}	228	228.113	228.11	228.113
48800:3	118	D.QQNNVIDYT{+228.113}QFPDANGHFGIHGGR.F	NA	T{+228}	972.128	3	2914.37	2913.37	1	-1.2	3	NRagged	354.81	7.19	7.19	5.69	51	>WP_000372737.1 MULTISPECIES: tryptophan synthase subunit beta [Acinetobacter]	988	NS_438_AB_ATC17978_HILIC_1.48565.48565.3	controllerType=0 controllerNumber=1 scan=48565	111.73	Trypsin	B1	QQNNVIDYTQFPDANGHFGIHGGR	T{+228}	228	228.113	228.11	228.113
14213:4	7	D.QNT{+228.114}DHAQLVAGDHNYSDSR.W	NA	T{+228}	589.77	4	2356.06	2356.06	0	0	4	NRagged	338.34	31.09	28.24	5.32	246	>WP_000132045.1 MULTISPECIES: hypothetical protein [Acinetobacter]	505	NS_438_AB_ATC17978_HILIC_1.15567.15567.4	controllerType=0 controllerNumber=1 scan=15567	41.1843	Trypsin	B1	QNTDHAQLVAGDHNYSDSR	T{+228}	228	228.114	228.11	228.114
15048:4	8	D.QNT{+228.115}DHAQLVAGDHNYSDSR.W	NA	T{+228}	589.77	4	2356.06	2356.06	0	0	4	NRagged	398.02	63.35	16.8	4.43	240	>WP_000132045.1 MULTISPECIES: hypothetical protein [Acinetobacter]	505	NS_438_AB_ATC17978_HILIC_3.15949.15949.4	controllerType=0 controllerNumber=1 scan=15949	40.8818	Trypsin	B3	QNTDHAQLVAGDHNYSDSR	T{+228}	228	228.115	228.12	228.115
15068:3	8	D.QNT{+228.115}DHAQLVAGDHNYSDSR.W	NA	T{+228}	786.024	3	2356.06	2356.06	0	0	4	NRagged	629.16	75.48	63.23	6.8	240	>WP_000132045.1 MULTISPECIES: hypothetical protein [Acinetobacter]	505	NS_438_AB_ATC17978_HILIC_3.15965.15965.3	controllerType=0 controllerNumber=1 scan=15965	40.9135	Trypsin	B3	QNTDHAQLVAGDHNYSDSR	T{+228}	228	228.115	228.12	228.115
36201:4	194	E.AETVHVSTKVPS{+228.120}RIEEIYVQEGQK.I	NA	S{+228}	739.643	4	2955.55	2955.55	0	0	86	NRagged	787.26	28.91	0	11.69	27	>WP_001070866.1 HlyD family secretion protein [Acinetobacter baumannii]	2476	NS_438_AB_ATC17978_HILIC_1.37046.37046.4	controllerType=0 controllerNumber=1 scan=37046	88.7416	Trypsin	B1	AETVHVSTKVPSRIEEIYVQEGQK	S{+228}	228	228.12	228.12	228.12
40745:4	51	K.LDDAQHS{+228.122}LQDKFDHLR.T	NA	S{+228}	542.273	4	2166.07	2166.07	0	0	94	Specific	542.87	146.68	12.69	6.59	74	>WP_000206127.1 MULTISPECIES: hypothetical protein [Acinetobacter]	725	NS_438_AB_ATC17978_HILIC_1.41152.41152.4	controllerType=0 controllerNumber=1 scan=41152	96.9105	Trypsin	B1	LDDAQHSLQDKFDHLR	S{+228}	228	228.122	228.12	228.122
31311:4	51	K.LDDAQHS{+228.122}LQDKFDHLR.T	NA	S{+228}	542.273	4	2166.07	2166.07	0	0	94	Specific	549.89	138.49	18.17	6.12	74	>WP_000206127.1 MULTISPECIES: hypothetical protein [Acinetobacter]	725	NS_438_AB_ATC17978_HILIC_1.32788.32788.4	controllerType=0 controllerNumber=1 scan=32788	80.4545	Trypsin	B1	LDDAQHSLQDKFDHLR	S{+228}	228	228.122	228.12	228.122
41617:4	56	K.LDDAQHS{+228.123}LQDKFDHLR.T	NA	S{+228}	542.273	4	2166.07	2166.07	0	0	94	Specific	523.31	175.8	15.12	5.89	73	>WP_000206127.1 MULTISPECIES: hypothetical protein [Acinetobacter]	725	NS_438_AB_ATC17978_HILIC_3.41293.41293.4	controllerType=0 controllerNumber=1 scan=41293	96.9763	Trypsin	B3	LDDAQHSLQDKFDHLR	S{+228}	228	228.123	228.12	228.123
32341:4	56	K.LDDAQHS{+228.124}LQDKFDHLR.T	NA	S{+228}	542.273	4	2166.07	2166.07	0	0	94	Specific	622.47	109.3	34.97	7.39	73	>WP_000206127.1 MULTISPECIES: hypothetical protein [Acinetobacter]	725	NS_438_AB_ATC17978_HILIC_3.33121.33121.4	controllerType=0 controllerNumber=1 scan=33121	80.3996	Trypsin	B3	LDDAQHSLQDKFDHLR	S{+228}	228	228.124	228.12	228.124
32006:4	42	K.LDDAQHS{+228.125}LQDKFDHLR.T	NA	S{+228}	542.273	4	2166.07	2166.07	0	0	94	Specific	658.64	114.16	35.06	8.99	85	>WP_000206127.1 MULTISPECIES: hypothetical protein [Acinetobacter]	725	NS_438_AB_ATC17978_HILIC_2.32945.32945.4	controllerType=0 controllerNumber=1 scan=32945	80.7808	Trypsin	B2	LDDAQHSLQDKFDHLR	S{+228}	228	228.125	228.12	228.125
23785:3	47	E.THNHPT{+228.129}AISPFAGAATGSGGEIRDEGATGR.G	NA	T{+228}	1055.18	3	3163.53	3163.53	0	0	292	NRagged	504.39	60.71	12.01	4.58	95	>WP_000471073.1 phosphoribosylformylglycinamidine synthase [Acinetobacter baumannii]	1162	NS_438_AB_ATC17978_HILIC_3.24920.24920.3	controllerType=0 controllerNumber=1 scan=24920	62.2857	Trypsin	B3	THNHPTAISPFAGAATGSGGEIRDEGATGR	T{+228}	228	228.129	228.13	228.129
25579:4	193	K.LES{+228.141}IELDDDVKPENAHVAR.T	NA	S{+228}	595.309	4	2378.21	2378.21	0	0	202	Specific	641.81	116.97	18.2	8.52	29	>WP_000126807.1 MULTISPECIES: Dyp-type peroxidase [Acinetobacter]	476	NS_438_AB_ATC17978_HILIC_1.27278.27278.4	controllerType=0 controllerNumber=1 scan=27278	68.6782	Trypsin	B1	LESIELDDDVKPENAHVAR	S{+228}	228	228.141	228.14	228.141
24803:4	193	K.LES{+228.141}IELDDDVKPENAHVAR.T	NA	S{+228}	595.309	4	2378.21	2378.21	0	0	202	Specific	712.67	102.53	19.9	10.42	29	>WP_000126807.1 MULTISPECIES: Dyp-type peroxidase [Acinetobacter]	476	NS_438_AB_ATC17978_HILIC_1.26508.26508.4	controllerType=0 controllerNumber=1 scan=26508	67.0012	Trypsin	B1	LESIELDDDVKPENAHVAR	S{+228}	228	228.141	228.14	228.141
05970:3	59	K.AERNEDGTYNIT{+228.144}GTK.I	NA	T{+228}	632.98	3	1896.93	1896.93	0	0	181	Specific	387	387	0	6.62	56	>WP_001123422.1 MULTISPECIES: acyl-CoA dehydrogenase [Acinetobacter]	2653	NS_438_AB_ATC17978_HILIC_3.7435.7435.3	controllerType=0 controllerNumber=1 scan=7435	24.0424	Trypsin	B3	AERNEDGTYNITGTK	T{+228}	228	228.144	228.14	228.144
23505:3	22	D.AQGYGS{+228.239}SNPIADNSTASGREQNR.R	NA	S{+228}	870.114	3	2608.33	2608.33	0	0	185	NRagged	420.18	18.38	0.8	4.9	187	>WP_001202415.1 MULTISPECIES: outer membrane protein [Acinetobacter]	2912	NS_438_AB_ATC17978_HILIC_3.24638.24638.3	controllerType=0 controllerNumber=1 scan=24638	61.6779	Trypsin	B3	AQGYGSSNPIADNSTASGREQNR	S{+228}	228	228.239	228.24	228.239
17875:4	1403	I.EIDTDTHS{+228.240}VYIHSENKK.I	NA	S{+228}	562.057	4	2245.21	2244.21	1	-1.5	147	NRagged	500.11	91.17	0	5.71	2	>WP_000459546.1 MULTISPECIES: efflux system response regulator transcription factor AdeR [Acinetobacter]	1136	NS_438_AB_ATC17978_HILIC_1.19496.19496.4	controllerType=0 controllerNumber=1 scan=19496	50.7982	Trypsin	B1	EIDTDTHSVYIHSENKK	S{+228}	228	228.24	228.24	228.24
54464:4	194	I.GPILLGAAKPVHILT{+228.284}PTATTRR.L	NA	T{+228}	628.668	4	2511.65	2511.65	0	0	718	NRagged	503.55	41.43	0	5.91	21	>WP_000342684.1 MULTISPECIES: NADP-dependent malic enzyme [Acinetobacter]	920	NS_438_AB_ATC17978_HILIC_2.52408.52408.5	controllerType=0 controllerNumber=1 scan=52408	119.706	Trypsin	B2	GPILLGAAKPVHILTPTATTRR	T{+228}	228	228.284	228.28	228.284
91803:3	52	S.DLSTEDYQT{+228.298}LQAHAQFLMANANSK.V	NA	T{+228}	975.525	3	2924.56	2924.56	0	0	85	NRagged	322	7.1	0	5.1	97	>WP_000836015.1 MULTISPECIES: peptidoglycan-associated lipoprotein Pal [Acinetobacter]	1827	NS_438_AB_ATC17978_HILIC_1.83692.83692.4	controllerType=0 controllerNumber=1 scan=83692	176.18	Trypsin	B1	DLSTEDYQTLQAHAQFLMANANSK	T{+228}	228	228.298	228.3	228.298
69862:3	507	A.SQSGTSVERDFVEAPS{+228.301}QMYEEWAR.R	NA	S{+228}	1006.85	3	3018.55	3017.55	1	-1.1	486	NRagged	486.9	88.19	0	6.06	9	>WP_000719396.1 Zn-dependent oligopeptidase [Acinetobacter baumannii]	1577	NS_438_AB_ATC17978_HILIC_3.65405.65405.3	controllerType=0 controllerNumber=1 scan=65405	145.107	Trypsin	B3	SQSGTSVERDFVEAPSQMYEEWAR	S{+228}	228	228.301	228.3	228.301
69225:3	505	A.SQSGTSVERDFVEAPS{+228.303}QMYEEWAR.R	NA	S{+228}	1006.85	3	3018.55	3017.55	1	-1.1	486	NRagged	466.97	100.89	0	6.61	13	>WP_000719396.1 Zn-dependent oligopeptidase [Acinetobacter baumannii]	1577	NS_438_AB_ATC17978_HILIC_1.65812.65812.3	controllerType=0 controllerNumber=1 scan=65812	145.179	Trypsin	B1	SQSGTSVERDFVEAPSQMYEEWAR	S{+228}	228	228.303	228.3	228.303
11664:3	504	K.PPHVTS{+228.339}PEETAK.K	NA	S{+228}	508	3	1521.99	1520.99	1	-2.2	7	Specific	316.41	172.33	0	4.78	21	>WP_000543705.1 MULTISPECIES: hypothetical protein [Gammaproteobacteria]	1269	NS_438_AB_ATC17978_HILIC_3.12864.12864.4	controllerType=0 controllerNumber=1 scan=12864	34.5083	Trypsin	B3	PPHVTSPEETAK	S{+228}	228	228.339	228.34	228.339
21340:3	64	A.GVQSPSKPADS{+228.888}ILVHGDVR.R	NA	S{+229}	730.981	3	2190.93	2190.93	0	0	329	NRagged	382.24	17.01	0	5.13	59	>WP_001123422.1 MULTISPECIES: acyl-CoA dehydrogenase [Acinetobacter]	2653	NS_438_AB_ATC17978_HILIC_1.22935.22935.3	controllerType=0 controllerNumber=1 scan=22935	58.8174	Trypsin	B1	GVQSPSKPADSILVHGDVR	S{+229}	229	228.888	228.89	228.888
20406:2	731	T.NSGTEAT{+228.971}MTAIR.L	NA	T{+229}	741.289	2	1481.57	1480.57	1	-2.3	116	NRagged	329.85	153.7	0	4.81	6	>WP_000059223.1 MULTISPECIES: glutamate-1-semialdehyde 2,1-aminomutase [Acinetobacter]	213	NS_438_AB_ATC17978_HILIC_2.21365.21365.2	controllerType=0 controllerNumber=1 scan=21365	54.4519	Trypsin	B2	NSGTEATMTAIR	T{+229}	229	228.971	228.97	228.971
12992:3	27	N.TSVIT{+228.981}LDDKAQNRK.F	NA	T{+229}	606.62	3	1817.85	1817.85	0	0	114	NRagged	426.91	130.71	1.2	5.9	107	>WP_000749178.1 MULTISPECIES: copper resistance protein NlpE [Acinetobacter]	1649	NS_438_AB_ATC17978_HILIC_2.14088.14088.3	controllerType=0 controllerNumber=1 scan=14088	37.3903	Trypsin	B2	TSVITLDDKAQNRK	T{+229}	229	228.981	228.98	228.981
12478:2	29	N.TS{+228.982}VITLDDKAQNRK.F	NA	S{+229}	909.428	2	1817.85	1817.85	0	0	114	NRagged	452.35	108.28	20.7	5.49	136	>WP_000749178.1 MULTISPECIES: copper resistance protein NlpE [Acinetobacter]	1649	NS_438_AB_ATC17978_HILIC_1.13938.13938.2	controllerType=0 controllerNumber=1 scan=13938	37.7867	Trypsin	B1	TSVITLDDKAQNRK	S{+229}	229	228.982	228.98	228.982
32990:3	377	N.QQSDDLVDVDLKNEGGC[+57.021]S{+229.012}SFDQRR.L	NA	C[+57], S{+229}	999.76	3	2997.27	2997.27	0	0	413	NRagged	366.35	30.96	1.2	4.93	17	>WP_000760139.1 CSLREA domain-containing protein [Acinetobacter baumannii]	1671	NS_438_AB_ATC17978_HILIC_3.33684.33684.3	controllerType=0 controllerNumber=1 scan=33684	81.4924	Trypsin	B3	QQSDDLVDVDLKNEGGCSSFDQRR	,S{+229}	,+229	229.012	229.01	229.012
37430:3	345	I.IT{+229.024}IYGHGGDHVKK.T	NA	T{+229}	552.268	3	1654.79	1653.79	1	-2	49	NRagged	311.42	214.3	0	4.76	17	>WP_000108581.1 MULTISPECIES: UDP-N-acetylglucosamine diphosphorylase/glucosamine-1-phosphate N-acetyltransferase [Acinetobacter]	412	NS_438_AB_ATC17978_HILIC_2.37541.37541.4	controllerType=0 controllerNumber=1 scan=37541	89.8497	Trypsin	B2	ITIYGHGGDHVKK	T{+229}	229	229.024	229.02	229.024
09293:4	32	D.ESSQTQVAEQPKS{+229.054}ETPKVEPKPEK.K	NA	S{+229}	728.86	4	2912.42	2910.42	2	-2.3	94	NRagged	491.86	21.41	0	6.5	87	>WP_001284535.1 MULTISPECIES: hypothetical protein [Acinetobacter]	3099	NS_438_AB_ATC17978_HILIC_2.10918.10918.4	controllerType=0 controllerNumber=1 scan=10918	31.4056	Trypsin	B2	ESSQTQVAEQPKSETPKVEPKPEK	S{+229}	229	229.054	229.05	229.054
23823:3	71	E.FNDKS{+229.060}EFEQR.I	NA	S{+229}	510.224	3	1528.66	1528.66	0	0	26	NRagged	332.23	117	1.2	2.54	53	>WP_011859107.1 trifunctional transcriptional regulator/proline dehydrogenase/L-glutamate gamma-semialdehyde dehydrogenase [Acinetobacter baumannii]	3387	NS_438_AB_ATC17978_HILIC_3.24958.24958.3	controllerType=0 controllerNumber=1 scan=24958	62.3631	Trypsin	B3	FNDKSEFEQR	S{+229}	229	229.06	229.06	229.06
09315:4	32	D.ESSQTQVAEQPKS{+229.060}ETPKVEPKPEK.K	NA	S{+229}	728.611	4	2911.42	2910.42	1	-1.2	94	NRagged	389.83	33.17	0	6.59	87	>WP_001284535.1 MULTISPECIES: hypothetical protein [Acinetobacter]	3099	NS_438_AB_ATC17978_HILIC_2.10940.10940.4	controllerType=0 controllerNumber=1 scan=10940	31.4486	Trypsin	B2	ESSQTQVAEQPKSETPKVEPKPEK	S{+229}	229	229.06	229.06	229.06
58930:5	63	N.PSFNGVVS{+229.067}HIYTLGHRNPQGLAFAPNGK.L	NA	S{+229}	642.527	5	3208.61	3207.61	1	-1	238	NRagged	745.33	6.24	6.24	10.73	85	>WP_001032866.1 MULTISPECIES: quinoprotein glucose dehydrogenase [Acinetobacter]	2346	NS_438_AB_ATC17978_HILIC_3.56525.56525.5	controllerType=0 controllerNumber=1 scan=56525	127.779	Trypsin	B3	PSFNGVVSHIYTLGHRNPQGLAFAPNGK	S{+229}	229	229.067	229.07	229.067
57701:5	70	N.PSFNGVVSHIYT{+229.070}LGHRNPQGLAFAPNGK.L	NA	T{+229}	642.327	5	3207.61	3207.61	0	0	238	NRagged	754.06	49.97	4.8	12.23	98	>WP_001032866.1 MULTISPECIES: quinoprotein glucose dehydrogenase [Acinetobacter]	2346	NS_438_AB_ATC17978_HILIC_1.56479.56479.5	controllerType=0 controllerNumber=1 scan=56479	127.536	Trypsin	B1	PSFNGVVSHIYTLGHRNPQGLAFAPNGK	T{+229}	229	229.07	229.07	229.07
57685:4	70	N.PSFNGVVSHIYT{+229.070}LGHRNPQGLAFAPNGK.L	NA	T{+229}	802.658	4	3207.61	3207.61	0	0	238	NRagged	939.91	113.96	4.8	14.93	98	>WP_001032866.1 MULTISPECIES: quinoprotein glucose dehydrogenase [Acinetobacter]	2346	NS_438_AB_ATC17978_HILIC_1.56465.56465.4	controllerType=0 controllerNumber=1 scan=56465	127.511	Trypsin	B1	PSFNGVVSHIYTLGHRNPQGLAFAPNGK	T{+229}	229	229.07	229.07	229.07
16059:5	106	L.ANDIQPQHRET{+229.071}VVANYRK.N	NA	T{+229}	474.441	5	2368.18	2368.18	0	0	246	NRagged	368.47	53.53	16.2	6.16	50	>WP_000192314.1 MULTISPECIES: hypothetical protein [Acinetobacter]	670	NS_438_AB_ATC17978_HILIC_1.17560.17560.5	controllerType=0 controllerNumber=1 scan=17560	46.048	Trypsin	B1	ANDIQPQHRETVVANYRK	T{+229}	229	229.071	229.07	229.071
57696:4	70	N.PSFNGVVSHIYT{+229.073}LGHRNPQGLAFAPNGK.L	NA	T{+229}	802.658	4	3207.61	3207.61	0	0	238	NRagged	870.07	108.38	4.8	13.93	98	>WP_001032866.1 MULTISPECIES: quinoprotein glucose dehydrogenase [Acinetobacter]	2346	NS_438_AB_ATC17978_HILIC_1.56474.56474.4	controllerType=0 controllerNumber=1 scan=56474	127.53	Trypsin	B1	PSFNGVVSHIYTLGHRNPQGLAFAPNGK	T{+229}	229	229.073	229.07	229.073
89253:3	369	Q.PET{+229.105}LKEEYETWQSELEQLHQLEDPETLAEQVEK.S	NA	T{+229}	1410.01	3	4228.01	4228.01	0	0	317	NRagged	559.33	69.43	2.08	6.43	13	>WP_000955426.1 DNA repair protein RecN [Acinetobacter baumannii]	2116	NS_438_AB_ATC17978_HILIC_3.80959.80959.3	controllerType=0 controllerNumber=1 scan=80959	174.059	Trypsin	B3	PETLKEEYETWQSELEQLHQLEDPETLAEQVEK	T{+229}	229	229.105	229.1	229.105
88987:4	276	Q.PETLKEEYETWQS{+229.109}ELEQLHQLEDPETLAEQVEK.S	NA	S{+229}	1057.76	4	4228.01	4228.01	0	0	317	NRagged	567.53	67.72	3.6	7.06	15	>WP_000955426.1 DNA repair protein RecN [Acinetobacter baumannii]	2116	NS_438_AB_ATC17978_HILIC_2.80053.80053.4	controllerType=0 controllerNumber=1 scan=80053	173.998	Trypsin	B2	PETLKEEYETWQSELEQLHQLEDPETLAEQVEK	S{+229}	229	229.109	229.11	229.109
64601:5	19	N.TQALTDYSWSYQPENT{+229.125}KKPIVLNFTNDRLSIDTGC[+57.021]NR.Q	NA	C[+57], T{+229}	915.854	5	4575.24	4575.24	0	0	151	NRagged	312.89	60.41	1.2	6.21	128	>WP_000696025.1 MULTISPECIES: META and DUF4377 domain-containing protein [Acinetobacter]	1533	NS_438_AB_ATC17978_HILIC_1.61989.61989.5	controllerType=0 controllerNumber=1 scan=61989	138.028	Trypsin	B1	TQALTDYSWSYQPENTKKPIVLNFTNDRLSIDTGCNR	,T{+229}	,+229	229.125	229.12	229.125
40654:4	1359	K.PPYHDDQASFS{+229.143}APIEDLQVR.I	NA	S{+229}	629.312	4	2514.23	2514.23	0	0	4	Specific	465.5	68.4	6.36	5.87	5	>WP_000165735.1 MULTISPECIES: SlyX family protein [Acinetobacter]	593	NS_438_AB_ATC17978_HILIC_1.41083.41083.4	controllerType=0 controllerNumber=1 scan=41083	96.816	Trypsin	B1	PPYHDDQASFSAPIEDLQVR	S{+229}	229	229.143	229.14	229.143
11571:2	729	K.PSEHYT{+229.143}VTWQGC[+57.021]AK.D	NA	C[+57], T{+229}	946.952	2	1892.9	1892.9	0	0	108	Specific	844.03	97.84	11.78	10.9	9	>WP_009517911.1 protein-disulfide reductase DsbD [Acinetobacter baumannii]	3367	NS_438_AB_ATC17978_HILIC_3.12781.12781.2	controllerType=0 controllerNumber=1 scan=12781	34.3621	Trypsin	B3	PSEHYTVTWQGCAK	,T{+229}	,+229	229.143	229.14	229.143
40634:3	1359	K.PPYHDDQASFS{+229.144}APIEDLQVR.I	NA	S{+229}	838.747	3	2514.23	2514.23	0	0	4	Specific	568.18	81.15	1.8	6.54	5	>WP_000165735.1 MULTISPECIES: SlyX family protein [Acinetobacter]	593	NS_438_AB_ATC17978_HILIC_1.41069.41069.3	controllerType=0 controllerNumber=1 scan=41069	96.7945	Trypsin	B1	PPYHDDQASFSAPIEDLQVR	S{+229}	229	229.144	229.14	229.144
11448:3	605	K.PSEHYT{+229.144}VTWQGC[+57.021]AK.D	NA	C[+57], T{+229}	631.637	3	1892.9	1892.9	0	0	108	Specific	617.32	33.41	10.97	7.75	15	>WP_009517911.1 protein-disulfide reductase DsbD [Acinetobacter baumannii]	3367	NS_438_AB_ATC17978_HILIC_2.12659.12659.3	controllerType=0 controllerNumber=1 scan=12659	34.3852	Trypsin	B2	PSEHYTVTWQGCAK	,T{+229}	,+229	229.144	229.14	229.144
10911:3	594	K.PSEHYT{+229.144}VTWQGC[+57.021]AK.D	NA	C[+57], T{+229}	631.637	3	1892.9	1892.9	0	0	108	Specific	746.37	82.33	10.98	10.02	16	>WP_009517911.1 protein-disulfide reductase DsbD [Acinetobacter baumannii]	3367	NS_438_AB_ATC17978_HILIC_1.12460.12460.3	controllerType=0 controllerNumber=1 scan=12460	34.8014	Trypsin	B1	PSEHYTVTWQGCAK	,T{+229}	,+229	229.144	229.14	229.144
57702:5	70	N.PSFNGVVSHIYT{+229.144}LGHRNPQGLAFAPNGK.L	NA	T{+229}	642.342	5	3207.68	3207.68	0	0	238	NRagged	754.06	289.59	4.8	13.17	98	>WP_001032866.1 MULTISPECIES: quinoprotein glucose dehydrogenase [Acinetobacter]	2346	NS_438_AB_ATC17978_HILIC_1.56479.56479.5	controllerType=0 controllerNumber=1 scan=56479	127.536	Trypsin	B1	PSFNGVVSHIYTLGHRNPQGLAFAPNGK	T{+229}	229	229.144	229.14	229.144
11458:2	605	K.PSEHYT{+229.144}VTWQGC[+57.021]AK.D	NA	C[+57], T{+229}	946.952	2	1892.9	1892.9	0	0	108	Specific	825.53	118.24	8.66	11.42	15	>WP_009517911.1 protein-disulfide reductase DsbD [Acinetobacter baumannii]	3367	NS_438_AB_ATC17978_HILIC_2.12666.12666.2	controllerType=0 controllerNumber=1 scan=12666	34.3948	Trypsin	B2	PSEHYTVTWQGCAK	,T{+229}	,+229	229.144	229.14	229.144
10917:2	594	K.PSEHYT{+229.144}VTWQGC[+57.021]AK.D	NA	C[+57], T{+229}	946.952	2	1892.9	1892.9	0	0	108	Specific	861.05	73.11	1.59	12.84	16	>WP_009517911.1 protein-disulfide reductase DsbD [Acinetobacter baumannii]	3367	NS_438_AB_ATC17978_HILIC_1.12464.12464.2	controllerType=0 controllerNumber=1 scan=12464	34.8062	Trypsin	B1	PSEHYTVTWQGCAK	,T{+229}	,+229	229.144	229.14	229.144
41536:3	1379	K.PPYHDDQAS{+229.145}FSAPIEDLQVR.I	NA	S{+229}	838.748	3	2514.23	2514.23	0	0	4	Specific	700.51	24.46	5.58	10.17	3	>WP_000165735.1 MULTISPECIES: SlyX family protein [Acinetobacter]	593	NS_438_AB_ATC17978_HILIC_2.41129.41129.3	controllerType=0 controllerNumber=1 scan=41129	97.1952	Trypsin	B2	PPYHDDQASFSAPIEDLQVR	S{+229}	229	229.145	229.15	229.145
11539:3	729	K.PSEHYT{+229.145}VTWQGC[+57.021]AK.D	NA	C[+57], T{+229}	631.638	3	1892.9	1892.9	0	0	108	Specific	693.16	86.92	11.58	8.47	9	>WP_009517911.1 protein-disulfide reductase DsbD [Acinetobacter baumannii]	3367	NS_438_AB_ATC17978_HILIC_3.12757.12757.3	controllerType=0 controllerNumber=1 scan=12757	34.3262	Trypsin	B3	PSEHYTVTWQGCAK	,T{+229}	,+229	229.145	229.15	229.145
16760:5	411	K.DPTDAGYS{+229.170}DC[+57.021]FNQDGSHDLKK.V	NA	C[+57], S{+229}	521.039	5	2601.16	2599.16	2	-2.6	133	Specific	347.1	63.53	0	3.86	18	>WP_001137400.1 MULTISPECIES: benzoate 1,2-dioxygenase large subunit [Acinetobacter]	2698	NS_438_AB_ATC17978_HILIC_3.17811.17811.5	controllerType=0 controllerNumber=1 scan=17811	45.4122	Trypsin	B3	DPTDAGYSDCFNQDGSHDLKK	,S{+229}	,+229	229.17	229.17	229.17
28675:3	688	A.YTQT{+229.329}HNEVLEAAK.V	NA	T{+229}	578.696	3	1734.07	1733.07	1	-1.9	541	NRagged	305.07	19.36	0	4.74	9	>WP_000154588.1 GMC family oxidoreductase [Acinetobacter baumannii]	566	NS_438_AB_ATC17978_HILIC_1.30316.30316.4	controllerType=0 controllerNumber=1 scan=30316	75.3874	Trypsin	B1	YTQTHNEVLEAAK	T{+229}	229	229.329	229.33	229.329
74949:2	1393	E.NQDT{+229.471}IDELGQFDVITSR.A	NA	T{+229}	1091.21	2	2181.41	2180.41	1	-1.5	129	NRagged	327.91	11.48	0	4.22	2	>WP_000553193.1 MULTISPECIES: 16S rRNA (guanine(527)-N(7))-methyltransferase RsmG [Acinetobacter]	1292	NS_438_AB_ATC17978_HILIC_3.69494.69494.4	controllerType=0 controllerNumber=1 scan=69494	152.873	Trypsin	B3	NQDTIDELGQFDVITSR	T{+229}	229	229.471	229.47	229.471
08852:2	44	A.PNAAKPAQS{+230.000}GKPQAEQK.A	NA	S{+230}	990.966	2	1980.92	1979.92	1	-1.7	395	NRagged	396.87	6.06	0	5	79	>WP_000986589.1 MULTISPECIES: multidrug efflux RND transporter periplasmic adaptor subunit AdeI [Acinetobacter]	2180	NS_438_AB_ATC17978_HILIC_2.10446.10446.2	controllerType=0 controllerNumber=1 scan=10446	30.3861	Trypsin	B2	PNAAKPAQSGKPQAEQK	S{+230}	230	230	230	230
24918:4	482	V.SLPDTTHLPSVT{+230.003}SNVHEK.E	NA	T{+230}	548.754	4	2192	2192	0	0	9	NRagged	447.23	104.69	0	5.51	9	>WP_000765384.1 MULTISPECIES: hypothetical protein [Acinetobacter]	1682	NS_438_AB_ATC17978_HILIC_1.26635.26635.4	controllerType=0 controllerNumber=1 scan=26635	67.295	Trypsin	B1	SLPDTTHLPSVTSNVHEK	T{+230}	230	230.003	230	230.003
43585:4	278	S.FETHGIEHEFVIS{+230.047}GTHATNVDR.L	NA	S{+230}	682.315	4	2726.24	2726.24	0	0	178	NRagged	585.51	61.74	0	6.85	21	>WP_000903512.1 MULTISPECIES: M61 family metallopeptidase [Acinetobacter]	2002	NS_438_AB_ATC17978_HILIC_2.43090.43090.4	controllerType=0 controllerNumber=1 scan=43090	101.389	Trypsin	B2	FETHGIEHEFVISGTHATNVDR	S{+230}	230	230.047	230.05	230.047
82590:4	145	T.PC[+57.021]GAPYYQVDPTYT{+230.055}PQSDNTIPEPQDDNTDSYIRESENQMEQDLSNNTR.I	NA	C[+57], T{+230}	1482.63	4	5927.5	5923.5	4	-2.3	741	NRagged	321.3	321.3	0	6.65	30	>WP_000667412.1 MULTISPECIES: penicillin-binding protein 1B [Acinetobacter]	1488	NS_438_AB_ATC17978_HILIC_2.75112.75112.4	controllerType=0 controllerNumber=1 scan=75112	164.852	Trypsin	B2	PCGAPYYQVDPTYTPQSDNTIPEPQDDNTDSYIRESENQMEQDLSNNTR	,T{+230}	,+230	230.055	230.06	230.055
65324:5	23	N.TQALTDYSWSYQPENT{+230.086}KKPIVLNFTNDRLSIDTGC[+57.021]NR.Q	NA	C[+57], T{+230}	916.046	5	4576.2	4576.2	0	0	151	NRagged	329.64	26.83	1.2	5.57	108	>WP_000696025.1 MULTISPECIES: META and DUF4377 domain-containing protein [Acinetobacter]	1533	NS_438_AB_ATC17978_HILIC_2.61349.61349.5	controllerType=0 controllerNumber=1 scan=61349	138.216	Trypsin	B2	TQALTDYSWSYQPENTKKPIVLNFTNDRLSIDTGCNR	,T{+230}	,+230	230.086	230.09	230.086
15941:4	9	T.DQNTDHAQLVAGDHNYS{+230.088}DSR.W	NA	S{+230}	619.02	4	2473.06	2473.06	0	0	3	NRagged	342.6	72.18	3.24	5.41	230	>WP_000132045.1 MULTISPECIES: hypothetical protein [Acinetobacter]	505	NS_438_AB_ATC17978_HILIC_2.16835.16835.4	controllerType=0 controllerNumber=1 scan=16835	43.3892	Trypsin	B2	DQNTDHAQLVAGDHNYSDSR	S{+230}	230	230.088	230.09	230.088
16061:4	8	T.DQNT{+230.089}DHAQLVAGDHNYSDSR.W	NA	T{+230}	619.02	4	2473.06	2473.06	0	0	3	NRagged	346.07	3.99	3.99	4.23	240	>WP_000132045.1 MULTISPECIES: hypothetical protein [Acinetobacter]	505	NS_438_AB_ATC17978_HILIC_3.16965.16965.4	controllerType=0 controllerNumber=1 scan=16965	43.2217	Trypsin	B3	DQNTDHAQLVAGDHNYSDSR	T{+230}	230	230.089	230.09	230.089
16160:2	219	S.FLST{+230.092}HPSNAQR.I	NA	T{+230}	744.366	2	1487.73	1487.73	0	0	232	NRagged	317.34	59.53	0	3.74	38	>WP_000928919.1 MULTISPECIES: M48 family metallopeptidase [Acinetobacter]	2066	NS_438_AB_ATC17978_HILIC_1.17665.17665.3	controllerType=0 controllerNumber=1 scan=17665	46.2788	Trypsin	B1	FLSTHPSNAQR	T{+230}	230	230.092	230.09	230.092
18900:2	228	S.QFYAS{+230.097}EASRDK.G	NA	S{+230}	766.358	2	1531.71	1531.71	0	0	82	NRagged	363.47	81.02	3.6	2.47	34	>WP_000929502.1 MULTISPECIES: YegP family protein [Acinetobacter]	2068	NS_438_AB_ATC17978_HILIC_3.20132.20132.2	controllerType=0 controllerNumber=1 scan=20132	51.1926	Trypsin	B3	QFYASEASRDK	S{+230}	230	230.097	230.1	230.097
84462:4	1342	T.PSQTGGPYVHIGLLPQQAGIEVFENNFNNQLVQDQT{+230.097}KGER.I	NA	T{+230}	1164.33	4	4654.3	4653.3	1	-0.7	13	NRagged	566.95	64.63	1.18	6.26	3	>WP_001067206.1 MULTISPECIES: protocatechuate 3,4-dioxygenase subunit alpha [Acinetobacter]	2468	NS_438_AB_ATC17978_HILIC_3.77187.77187.4	controllerType=0 controllerNumber=1 scan=77187	167.355	Trypsin	B3	PSQTGGPYVHIGLLPQQAGIEVFENNFNNQLVQDQTKGER	T{+230}	230	230.097	230.1	230.097
35547:3	132	V.SVLGC[+57.021]LT{+230.108}PEHEDHNEAGAK.D	NA	C[+57], T{+230}	766.023	3	2296.05	2294.05	2	-2.9	111	NRagged	334.16	3.12	3.12	3.1	43	>WP_000097515.1 MULTISPECIES: 2-methylcitrate synthase [Acinetobacter]	368	NS_438_AB_ATC17978_HILIC_3.35987.35987.3	controllerType=0 controllerNumber=1 scan=35987	86.3121	Trypsin	B3	SVLGCLTPEHEDHNEAGAK	,T{+230}	,+230	230.108	230.11	230.108
14046:3	779	V.STESEFS{+230.130}PNHLK.F	NA	S{+230}	535.931	3	1605.78	1605.78	0	0	91	NRagged	313.81	34.4	0.88	4	9	>WP_000669951.1 MULTISPECIES: DUF2846 domain-containing protein [Acinetobacter]	1495	NS_438_AB_ATC17978_HILIC_3.15035.15035.4	controllerType=0 controllerNumber=1 scan=15035	38.9398	Trypsin	B3	STESEFSPNHLK	S{+230}	230	230.13	230.13	230.13
27995:4	192	K.LES{+230.130}IELDDDVKPENAHVAR.T	NA	S{+230}	595.806	4	2380.2	2380.2	0	0	202	Specific	349.84	80.01	10.65	3.51	23	>WP_000126807.1 MULTISPECIES: Dyp-type peroxidase [Acinetobacter]	476	NS_438_AB_ATC17978_HILIC_3.29226.29226.4	controllerType=0 controllerNumber=1 scan=29226	72.2279	Trypsin	B3	LESIELDDDVKPENAHVAR	S{+230}	230	230.13	230.13	230.13
41477:4	1379	K.PPYHDDQASFS{+230.147}APIEDLQVR.I	NA	S{+230}	629.563	4	2515.23	2515.23	0	0	4	Specific	389.98	24.43	9.38	5.48	3	>WP_000165735.1 MULTISPECIES: SlyX family protein [Acinetobacter]	593	NS_438_AB_ATC17978_HILIC_2.41081.41081.4	controllerType=0 controllerNumber=1 scan=41081	97.1019	Trypsin	B2	PPYHDDQASFSAPIEDLQVR	S{+230}	230	230.147	230.15	230.147
56759:4	168	Q.DEAGHGLYLYSAAET{+230.254}LGADRDDMMEK.L	NA	T{+230}	772.884	4	3088.52	3088.52	0	0	72	NRagged	409.92	91.06	3.76	5.2	46	>WP_000431131.1 1,2-phenylacetyl-CoA epoxidase subunit A [Acinetobacter baumannii]	1090	NS_438_AB_ATC17978_HILIC_1.55602.55602.4	controllerType=0 controllerNumber=1 scan=55602	125.751	Trypsin	B1	DEAGHGLYLYSAAETLGADRDDMMEK	T{+230}	230	230.254	230.25	230.254
92377:4	71	D.TIDGT{+230.385}GVRDYIHVVDLANAHLC[+57.021]ALNNR.L	NA	C[+57], T{+230}	810.981	4	3240.9	3237.9	3	-3.1	225	NRagged	356.92	24.19	0	5.54	58	>WP_001062913.1 MULTISPECIES: UDP-glucose 4-epimerase GalE [Acinetobacter]	2460	NS_438_AB_ATC17978_HILIC_1.84139.84139.5	controllerType=0 controllerNumber=1 scan=84139	176.986	Trypsin	B1	TIDGTGVRDYIHVVDLANAHLCALNNR	,T{+230}	,+230	230.385	230.38	230.385
34330:4	501	D.PQHYLSIKVDKIT{+230.954}ER.Q	NA	T{+231}	515.497	4	2058.97	2057.97	1	-1.6	109	NRagged	425.71	160.3	0	6.25	13	>WP_085916995.1 MULTISPECIES: sensor histidine kinase BfmS [Acinetobacter]	3539	NS_438_AB_ATC17978_HILIC_1.35483.35483.4	controllerType=0 controllerNumber=1 scan=35483	85.8318	Trypsin	B1	PQHYLSIKVDKITER	T{+231}	231	230.954	230.95	230.954
08983:4	59	D.ESSQTQVAEQPKS{+231.058}ETPKVEPKPEK.K	NA	S{+231}	728.861	4	2912.42	2912.42	0	0	94	NRagged	335.35	49.33	0	5.82	73	>WP_001284535.1 MULTISPECIES: hypothetical protein [Acinetobacter]	3099	NS_438_AB_ATC17978_HILIC_1.10795.10795.4	controllerType=0 controllerNumber=1 scan=10795	31.9693	Trypsin	B1	ESSQTQVAEQPKSETPKVEPKPEK	S{+231}	231	231.058	231.06	231.058
64534:5	19	T.NTQALTDYSWSYQPENT{+231.084}KKPIVLNFTNDRLSIDTGC[+57.021]NR.Q	NA	C[+57], T{+231}	939.654	5	4694.24	4691.24	3	-2.1	150	NRagged	312.89	8.34	0	6.09	128	>WP_000696025.1 MULTISPECIES: META and DUF4377 domain-containing protein [Acinetobacter]	1533	NS_438_AB_ATC17978_HILIC_1.61935.61935.5	controllerType=0 controllerNumber=1 scan=61935	137.928	Trypsin	B1	NTQALTDYSWSYQPENTKKPIVLNFTNDRLSIDTGCNR	,T{+231}	,+231	231.084	231.08	231.084
65365:5	28	T.NTQALTDYSWSYQPENT{+231.089}KKPIVLNFTNDRLSIDTGC[+57.021]NR.Q	NA	C[+57], T{+231}	939.655	5	4694.25	4691.25	3	-2.1	150	NRagged	338.47	42.51	0	4.96	105	>WP_000696025.1 MULTISPECIES: META and DUF4377 domain-containing protein [Acinetobacter]	1533	NS_438_AB_ATC17978_HILIC_3.61740.61740.5	controllerType=0 controllerNumber=1 scan=61740	138.105	Trypsin	B3	NTQALTDYSWSYQPENTKKPIVLNFTNDRLSIDTGCNR	,T{+231}	,+231	231.089	231.09	231.089
64658:5	19	T.NTQALTDYSWSYQPENT{+231.091}KKPIVLNFTNDRLSIDTGC[+57.021]NR.Q	NA	C[+57], T{+231}	939.856	5	4695.25	4691.25	4	-2.9	150	NRagged	377.71	29.5	1.2	5.84	128	>WP_000696025.1 MULTISPECIES: META and DUF4377 domain-containing protein [Acinetobacter]	1533	NS_438_AB_ATC17978_HILIC_1.62035.62035.5	controllerType=0 controllerNumber=1 scan=62035	138.113	Trypsin	B1	NTQALTDYSWSYQPENTKKPIVLNFTNDRLSIDTGCNR	,T{+231}	,+231	231.091	231.09	231.091
43897:6	269	S.FETHGIEHEFVIS{+231.102}GTHATNVDRLK.T	NA	S{+231}	495.918	6	2970.47	2968.47	2	-2.3	178	NRagged	513.51	83.04	0	5.97	27	>WP_000903512.1 MULTISPECIES: M61 family metallopeptidase [Acinetobacter]	2002	NS_438_AB_ATC17978_HILIC_3.43471.43471.6	controllerType=0 controllerNumber=1 scan=43471	101.576	Trypsin	B3	FETHGIEHEFVISGTHATNVDRLK	S{+231}	231	231.102	231.1	231.102
91896:2	38	E.SFAALFEES{+231.109}ELNLNVEK.G	NA	S{+231}	1086.04	2	2171.07	2171.07	0	0	4	NRagged	342.19	104.92	3.87	3.91	95	>WP_000140309.1 MULTISPECIES: 30S ribosomal protein S1 [Acinetobacter]	537	NS_438_AB_ATC17978_HILIC_3.82968.82968.4	controllerType=0 controllerNumber=1 scan=82968	176.439	Trypsin	B3	SFAALFEESELNLNVEK	S{+231}	231	231.109	231.11	231.109
26032:4	348	A.GLSKNEEHELS{+231.160}DLYQRK.A	NA	S{+231}	570.052	4	2277.18	2277.18	0	0	180	NRagged	558.26	52.3	0	5.97	15	>WP_000155682.1 MULTISPECIES: ATP phosphoribosyltransferase regulatory subunit [Acinetobacter]	569	NS_438_AB_ATC17978_HILIC_1.27718.27718.4	controllerType=0 controllerNumber=1 scan=27718	69.636	Trypsin	B1	GLSKNEEHELSDLYQRK	S{+231}	231	231.16	231.16	231.16
78424:3	95	E.TVDLNGAWVT{+231.208}PGFIDC[+57.021]HTHSVFGGNR.S	NA	C[+57], T{+231}	1030.86	3	3090.56	3088.56	2	-2.2	50	NRagged	575.86	22.68	0	6.8	54	>WP_000737795.1 imidazolonepropionase [Acinetobacter baumannii]	1625	NS_438_AB_ATC17978_HILIC_2.71843.71843.4	controllerType=0 controllerNumber=1 scan=71843	158.627	Trypsin	B2	TVDLNGAWVTPGFIDCHTHSVFGGNR	,T{+231}	,+231	231.208	231.21	231.208
13711:4	6	T.DS{+231.212}DGHAPVEFDRIR.I	NA	S{+231}	462.25	4	1845.98	1844.98	1	-1.8	13	NRagged	354.29	254.89	5.52	6.03	189	>WP_000653927.1 MULTISPECIES: DNA-directed RNA polymerase subunit beta' [Acinetobacter]	1471	NS_438_AB_ATC17978_HILIC_3.14749.14749.4	controllerType=0 controllerNumber=1 scan=14749	38.3966	Trypsin	B3	DSDGHAPVEFDRIR	S{+231}	231	231.212	231.21	231.212
81722:3	4	H.LASYVYGTWHSS{+231.287}DEELR.T	NA	S{+231}	749.079	3	2245.22	2244.22	1	-1.5	26	NRagged	360.51	54.44	3.6	5.2	274	>WP_000892954.1 phenylacetic acid degradation bifunctional protein PaaZ [Acinetobacter baumannii]	1973	NS_438_AB_ATC17978_HILIC_1.75796.75796.3	controllerType=0 controllerNumber=1 scan=75796	163.392	Trypsin	B1	LASYVYGTWHSSDEELR	S{+231}	231	231.287	231.29	231.287
72561:3	733	G.C[+57.021]GC[+57.021]LS{+231.321}LEQC[+57.021]PLRNPNDVLGQEGAGPR.I	NA	C[+57]*3, S{+231}	1043.89	3	3129.67	3128.67	1	-1.1	120	NRagged	425.15	10.29	0	7	5	>WP_000004112.1 MULTISPECIES: redox-sensitive transcriptional activator SoxR [Acinetobacter]	12	NS_438_AB_ATC17978_HILIC_1.68530.68530.4	controllerType=0 controllerNumber=1 scan=68530	150.255	Trypsin	B1	CGCLSLEQCPLRNPNDVLGQEGAGPR	*3,S{+231}	*3,+231	231.321	231.32	231.321
04301:4	1042	M.VHHS{+232.088}DEASSPDHLQR.K	NA	S{+232}	487.475	4	1946.88	1946.88	0	0	2	NRagged	726.9	77.9	19.88	9.22	11	>WP_085947911.1 amino acid permease [Acinetobacter baumannii]	3575	NS_438_AB_ATC17978_HILIC_3.5684.5684.4	controllerType=0 controllerNumber=1 scan=5684	20.2578	Trypsin	B3	VHHSDEASSPDHLQR	S{+232}	232	232.088	232.09	232.088
04008:4	1017	M.VHHS{+232.089}DEASSPDHLQR.K	NA	S{+232}	487.475	4	1946.88	1946.88	0	0	2	NRagged	315.3	94.19	2	4.66	11	>WP_085947911.1 amino acid permease [Acinetobacter baumannii]	3575	NS_438_AB_ATC17978_HILIC_2.5539.5539.4	controllerType=0 controllerNumber=1 scan=5539	20.4169	Trypsin	B2	VHHSDEASSPDHLQR	S{+232}	232	232.089	232.09	232.089
03972:3	1017	M.VHHS{+232.089}DEASSPDHLQR.K	NA	S{+232}	649.631	3	1946.88	1946.88	0	0	2	NRagged	428.13	34.1	9.28	5.2	11	>WP_085947911.1 amino acid permease [Acinetobacter baumannii]	3575	NS_438_AB_ATC17978_HILIC_2.5511.5511.3	controllerType=0 controllerNumber=1 scan=5511	20.3753	Trypsin	B2	VHHSDEASSPDHLQR	S{+232}	232	232.089	232.09	232.089
03868:4	907	M.VHHS{+232.089}DEASSPDHLQR.K	NA	S{+232}	487.475	4	1946.88	1946.88	0	0	2	NRagged	696.39	124.38	17.59	8.72	13	>WP_085947911.1 amino acid permease [Acinetobacter baumannii]	3575	NS_438_AB_ATC17978_HILIC_1.5408.5408.4	controllerType=0 controllerNumber=1 scan=5408	20.5078	Trypsin	B1	VHHSDEASSPDHLQR	S{+232}	232	232.089	232.09	232.089
57827:3	61	K.RVDTC[+57.021]AAEFESGTAYMYSTYDEEC[+57.021]EANPS{+232.091}NR.D	NA	C[+57]*2, S{+232}	1285.86	3	3855.55	3855.55	0	0	528	Specific	331.96	331.96	43.38	7.26	67	>WP_001126293.1 MULTISPECIES: carbamoyl-phosphate synthase large subunit [Acinetobacter]	2663	NS_438_AB_ATC17978_HILIC_1.56598.56598.3	controllerType=0 controllerNumber=1 scan=56598	127.799	Trypsin	B1	RVDTCAAEFESGTAYMYSTYDEECEANPSNR	*2,S{+232}	*2,+232	232.091	232.09	232.091
37761:2	150	A.TST{+232.100}NDEVTTSFADYK.A	NA	T{+232}	956.426	2	1911.84	1910.84	1	-1.8	423	NRagged	333.65	13.48	0	4.22	35	>WP_001294942.1 MULTISPECIES: molecular chaperone HtpG [Acinetobacter]	3142	NS_438_AB_ATC17978_HILIC_3.37845.37845.2	controllerType=0 controllerNumber=1 scan=37845	89.8603	Trypsin	B3	TSTNDEVTTSFADYK	T{+232}	232	232.1	232.1	232.1
78280:3	53	E.TVDLNGAWVT{+232.204}PGFIDC[+57.021]HTHSVFGGNR.S	NA	C[+57], T{+232}	1030.86	3	3090.55	3089.55	1	-1.1	50	NRagged	628.26	0.25	0	8.95	112	>WP_000737795.1 imidazolonepropionase [Acinetobacter baumannii]	1625	NS_438_AB_ATC17978_HILIC_1.73050.73050.4	controllerType=0 controllerNumber=1 scan=73050	158.488	Trypsin	B1	TVDLNGAWVTPGFIDCHTHSVFGGNR	,T{+232}	,+232	232.204	232.2	232.204
33203:2	376	K.PFTS{+232.686}ETVTNQTHR.C	NA	S{+233}	876.214	2	1751.42	1750.42	1	-1.9	37	Specific	363.48	213.85	0	6.34	18	>WP_000840835.1 glutamate synthase subunit beta [Acinetobacter baumannii]	1839	NS_438_AB_ATC17978_HILIC_1.34516.34516.3	controllerType=0 controllerNumber=1 scan=34516	83.9624	Trypsin	B1	PFTSETVTNQTHR	S{+233}	233	232.686	232.69	232.686
42269:2	81	Y.AEGLLAEDS{+233.054}GIK.L	NA	S{+233}	718.344	2	1435.68	1435.68	0	0	282	NRagged	334.57	302.19	302.19	3.5	59	>WP_000082610.1 MULTISPECIES: dihydrolipoyl dehydrogenase [Acinetobacter]	315	NS_438_AB_ATC17978_HILIC_3.41889.41889.2	controllerType=0 controllerNumber=1 scan=41889	98.2316	Trypsin	B3	AEGLLAEDSGIK	S{+233}	233	233.054	233.05	233.054
05307:3	4	H.VNVGT{+233.056}IGHVDHGK.T	NA	T{+233}	522.591	3	1565.76	1565.76	0	0	13	NRagged	412.86	2.15	2.15	3.76	295	>WP_001029610.1 MULTISPECIES: elongation factor Tu [Acinetobacter]	2339	NS_438_AB_ATC17978_HILIC_3.6630.6630.3	controllerType=0 controllerNumber=1 scan=6630	22.0099	Trypsin	B3	VNVGTIGHVDHGK	T{+233}	233	233.056	233.06	233.056
52089:4	649	W.PNIT{+233.057}QIGEQPADREEWNGKPDKLQYLEK.-	NA	T{+233}	883.433	4	3530.71	3529.71	1	-1	80	NRagged	323.04	77.3	21.66	5.79	18	>WP_000144889.1 MULTISPECIES: ferredoxin family protein [Acinetobacter]	548	NS_438_AB_ATC17978_HILIC_1.51452.51452.4	controllerType=0 controllerNumber=1 scan=51452	117.304	Trypsin	B1	PNITQIGEQPADREEWNGKPDKLQYLEK	T{+233}	233	233.057	233.06	233.057
20873:3	8	Q.NTDHAQLVAGDHNYS{+233.085}DSR.W	NA	S{+233}	745.328	3	2233.97	2232.97	1	-1.5	5	NRagged	342.12	36.59	2.4	4.13	240	>WP_000132045.1 MULTISPECIES: hypothetical protein [Acinetobacter]	505	NS_438_AB_ATC17978_HILIC_3.21878.21878.3	controllerType=0 controllerNumber=1 scan=21878	55.0378	Trypsin	B3	NTDHAQLVAGDHNYSDSR	S{+233}	233	233.085	233.09	233.085
82249:2	5	P.HLAS{+233.086}YVYGTWHSSDEELR.T	NA	S{+233}	1192.04	2	2383.08	2383.08	0	0	25	NRagged	357.69	55.19	6.79	3.09	214	>WP_000892954.1 phenylacetic acid degradation bifunctional protein PaaZ [Acinetobacter baumannii]	1973	NS_438_AB_ATC17978_HILIC_3.75379.75379.4	controllerType=0 controllerNumber=1 scan=75379	163.877	Trypsin	B3	HLASYVYGTWHSSDEELR	S{+233}	233	233.086	233.09	233.086
20871:3	9	Q.NTDHAQLVAGDHNYS{+233.088}DSR.W	NA	S{+233}	745.329	3	2233.97	2232.97	1	-1.5	5	NRagged	329.13	72.44	0	3.94	230	>WP_000132045.1 MULTISPECIES: hypothetical protein [Acinetobacter]	505	NS_438_AB_ATC17978_HILIC_2.21735.21735.3	controllerType=0 controllerNumber=1 scan=21735	55.187	Trypsin	B2	NTDHAQLVAGDHNYSDSR	S{+233}	233	233.088	233.09	233.088
09266:3	1083	N.VNAGAQAT{+233.092}TQKGEKK.S	NA	T{+233}	588.643	3	1763.92	1763.92	0	0	229	NRagged	373.71	48.46	2	5.51	2	>WP_000783285.1 hypothetical protein [Acinetobacter baumannii]	1729	NS_438_AB_ATC17978_HILIC_2.10888.10888.4	controllerType=0 controllerNumber=1 scan=10888	31.3328	Trypsin	B2	VNAGAQATTQKGEKK	T{+233}	233	233.092	233.09	233.092
62338:5	346	Y.LDLLQHILDNGGDKGDRT{+233.102}GTGTR.S	NA	T{+233}	538.277	5	2687.36	2685.36	2	-2.5	5	NRagged	423.1	49.36	0	6.44	15	>WP_001203165.1 thymidylate synthase [Acinetobacter baumannii]	2915	NS_438_AB_ATC17978_HILIC_1.60228.60228.5	controllerType=0 controllerNumber=1 scan=60228	134.773	Trypsin	B1	LDLLQHILDNGGDKGDRTGTGTR	T{+233}	233	233.102	233.1	233.102
25761:4	145	D.FNS{+233.137}YATHRGDHLTAQR.A	NA	S{+233}	527.516	4	2107.04	2107.04	0	0	669	NRagged	310.93	19.72	2.4	3.55	50	>WP_001093597.1 Fe/S-dependent 2-methylisocitrate dehydratase AcnD [Acinetobacter baumannii]	2566	NS_438_AB_ATC17978_HILIC_1.27429.27429.5	controllerType=0 controllerNumber=1 scan=27429	68.9425	Trypsin	B1	FNSYATHRGDHLTAQR	S{+233}	233	233.137	233.14	233.137
91536:2	92	L.GYSYQQYDQNNVNYHIGT{+233.177}YGVK.G	NA	T{+233}	1423.18	2	2845.36	2844.36	1	-1.2	75	NRagged	327.88	37.92	0.31	3.49	58	>WP_000733006.1 carbapenem susceptibility porin CarO [Acinetobacter baumannii]	1605	NS_438_AB_ATC17978_HILIC_3.82695.82695.3	controllerType=0 controllerNumber=1 scan=82695	176.01	Trypsin	B3	GYSYQQYDQNNVNYHIGTYGVK	T{+233}	233	233.177	233.18	233.177
06766:3	4	H.VNVGT{+233.178}IGHVDHGK.T	NA	T{+233}	522.965	3	1566.88	1565.88	1	-2.1	13	NRagged	439.26	65.11	7.24	3.84	295	>WP_001029610.1 MULTISPECIES: elongation factor Tu [Acinetobacter]	2339	NS_438_AB_ATC17978_HILIC_3.8207.8207.3	controllerType=0 controllerNumber=1 scan=8207	25.446	Trypsin	B3	VNVGTIGHVDHGK	T{+233}	233	233.178	233.18	233.178
20084:3	228	L.YIET{+233.247}QGC[+57.021]QMNEYDSHR.M	NA	C[+57], T{+233}	756.031	3	2266.08	2264.08	2	-3	34	NRagged	383.85	16.26	0	4.4	23	>WP_049594797.1 tRNA (N6-isopentenyl adenosine(37)-C2)-methylthiotransferase MiaB [Acinetobacter baumannii]	3435	NS_438_AB_ATC17978_HILIC_2.21087.21087.3	controllerType=0 controllerNumber=1 scan=21087	53.8801	Trypsin	B2	YIETQGCQMNEYDSHR	,T{+233}	,+233	233.247	233.25	233.247
19353:3	314	L.YIET{+233.247}QGC[+57.021]QMNEYDSHR.M	NA	C[+57], T{+233}	756.032	3	2266.08	2264.08	2	-3	34	NRagged	414.6	16.96	0	4.18	22	>WP_049594797.1 tRNA (N6-isopentenyl adenosine(37)-C2)-methylthiotransferase MiaB [Acinetobacter baumannii]	3435	NS_438_AB_ATC17978_HILIC_1.20903.20903.3	controllerType=0 controllerNumber=1 scan=20903	53.9109	Trypsin	B1	YIETQGCQMNEYDSHR	,T{+233}	,+233	233.247	233.25	233.247
49240:3	121	I.DYT{+233.340}QFPDANGHFGIHGGR.F	NA	T{+233}	741.752	3	2223.24	2222.24	1	-1.5	9	NRagged	432.14	22.2	0	4.14	41	>WP_000372737.1 MULTISPECIES: tryptophan synthase subunit beta [Acinetobacter]	988	NS_438_AB_ATC17978_HILIC_3.48105.48105.4	controllerType=0 controllerNumber=1 scan=48105	110.649	Trypsin	B3	DYTQFPDANGHFGIHGGR	T{+233}	233	233.34	233.34	233.34
64286:3	21	F.FGVDAAHIVVAT{+233.973}LKK.L	NA	T{+234}	601.635	3	1802.89	1802.89	0	0	839	NRagged	444.99	105.07	24.17	5.21	97	>WP_000896433.1 MULTISPECIES: pyruvate dehydrogenase (acetyl-transferring), homodimeric type [Acinetobacter]	1983	NS_438_AB_ATC17978_HILIC_1.61745.61745.3	controllerType=0 controllerNumber=1 scan=61745	137.577	Trypsin	B1	FGVDAAHIVVATLKK	T{+234}	234	233.973	233.97	233.973
82609:4	163	T.PC[+57.021]GAPYYQVDPTYTPQSDNT{+234.062}IPEPQDDNTDSYIRESENQMEQDLSNNTR.I	NA	C[+57], T{+234}	1483.13	4	5929.51	5927.51	2	-1.1	741	NRagged	394.13	394.13	0	8.57	35	>WP_000667412.1 MULTISPECIES: penicillin-binding protein 1B [Acinetobacter]	1488	NS_438_AB_ATC17978_HILIC_1.76513.76513.4	controllerType=0 controllerNumber=1 scan=76513	164.706	Trypsin	B1	PCGAPYYQVDPTYTPQSDNTIPEPQDDNTDSYIRESENQMEQDLSNNTR	,T{+234}	,+234	234.062	234.06	234.062
84618:2	17	W.AQGLYVAAGAAYLDNDYDLT{+234.064}K.R	NA	T{+234}	1233.58	2	2466.15	2466.15	0	0	113	NRagged	329.93	7.61	7.61	5.1	160	>WP_000866520.1 hypothetical protein [Acinetobacter baumannii]	1904	NS_438_AB_ATC17978_HILIC_1.78172.78172.2	controllerType=0 controllerNumber=1 scan=78172	167.83	Trypsin	B1	AQGLYVAAGAAYLDNDYDLTK	T{+234}	234	234.064	234.06	234.064
06108:4	199	C.QVT{+234.071}GKRPVVGNNVSHANNK.T	NA	T{+234}	564.044	4	2253.16	2253.16	0	0	6	NRagged	416.67	49.11	17.7	4.38	41	>WP_000048256.1 MULTISPECIES: 50S ribosomal protein L28 [Moraxellaceae]	159	NS_438_AB_ATC17978_HILIC_3.7554.7554.4	controllerType=0 controllerNumber=1 scan=7554	24.2043	Trypsin	B3	QVTGKRPVVGNNVSHANNK	T{+234}	234	234.071	234.07	234.071
58469:4	19	T.NTQALTDYSWSYQPENT{+234.083}KKPIVLNFTNDR.L	NA	T{+234}	920.198	4	3677.77	3677.77	0	0	150	NRagged	346.07	4.87	0	6.3	128	>WP_000696025.1 MULTISPECIES: META and DUF4377 domain-containing protein [Acinetobacter]	1533	NS_438_AB_ATC17978_HILIC_1.57115.57115.4	controllerType=0 controllerNumber=1 scan=57115	128.764	Trypsin	B1	NTQALTDYSWSYQPENTKKPIVLNFTNDR	T{+234}	234	234.083	234.08	234.083
05315:3	4	V.NVGT{+234.135}IGHVDHGK.T	NA	T{+234}	490.261	3	1468.77	1467.77	1	-2.3	14	NRagged	359.59	186.67	0	3.37	295	>WP_001029610.1 MULTISPECIES: elongation factor Tu [Acinetobacter]	2339	NS_438_AB_ATC17978_HILIC_3.6640.6640.3	controllerType=0 controllerNumber=1 scan=6640	22.0332	Trypsin	B3	NVGTIGHVDHGK	T{+234}	234	234.135	234.13	234.135
03669:2	836	F.C[+57.021]VAC[+57.021]GHKT{+234.205}EQK.I	NA	C[+57]*2, T{+234}	776.908	2	1552.81	1551.81	1	-2.2	4	NRagged	318.91	110.72	0	2.57	6	>WP_000006665.1 MULTISPECIES: NUDIX hydrolase [Acinetobacter]	26	NS_438_AB_ATC17978_HILIC_2.5275.5275.2	controllerType=0 controllerNumber=1 scan=5275	20.0596	Trypsin	B2	CVACGHKTEQK	*2,T{+234}	*2,+234	234.205	234.21	234.205
09517:4	442	P.EKPAST{+234.990}QVEKPKKPQMR.K	NA	T{+235}	555.274	4	2218.07	2217.07	1	-1.5	226	NRagged	389.51	45.5	0	5.66	15	>WP_000588778.1 serine hydrolase [Acinetobacter baumannii]	1361	NS_438_AB_ATC17978_HILIC_1.11295.11295.5	controllerType=0 controllerNumber=1 scan=11295	32.834	Trypsin	B1	EKPASTQVEKPKKPQMR	T{+235}	235	234.99	234.99	234.99
82631:4	163	T.PC[+57.021]GAPYYQVDPTYTPQSDNTIPEPQDDNTDSYIRESENQMEQDLSNNT{+235.053}R.I	NA	C[+57], T{+235}	1482.88	4	5928.5	5928.5	0	0	741	NRagged	379.42	379.42	2.81	7.96	35	>WP_000667412.1 MULTISPECIES: penicillin-binding protein 1B [Acinetobacter]	1488	NS_438_AB_ATC17978_HILIC_1.76529.76529.4	controllerType=0 controllerNumber=1 scan=76529	164.731	Trypsin	B1	PCGAPYYQVDPTYTPQSDNTIPEPQDDNTDSYIRESENQMEQDLSNNTR	,T{+235}	,+235	235.053	235.05	235.053
23733:4	31	K.NEMLGGEEGGNT{+235.097}IHVPSGEK.L	NA	T{+235}	573.766	4	2292.04	2290.04	2	-2.9	753	Specific	618.68	50.26	0	8.06	93	>WP_001151968.1 aconitate hydratase AcnA [Acinetobacter baumannii]	2741	NS_438_AB_ATC17978_HILIC_2.24711.24711.4	controllerType=0 controllerNumber=1 scan=24711	62.1397	Trypsin	B2	NEMLGGEEGGNTIHVPSGEK	T{+235}	235	235.097	235.1	235.097
35716:4	149	V.EVQVLGDGNGHAIHLYDRDC[+57.021]S{+235.114}LQR.R	NA	C[+57], S{+235}	748.114	4	2989.44	2987.44	2	-2.2	209	NRagged	398.87	398.87	25.85	6.41	26	>WP_000939648.1 MULTISPECIES: acetyl-CoA carboxylase biotin carboxylase subunit [Acinetobacter]	2088	NS_438_AB_ATC17978_HILIC_2.36085.36085.4	controllerType=0 controllerNumber=1 scan=36085	87.0285	Trypsin	B2	EVQVLGDGNGHAIHLYDRDCSLQR	,S{+235}	,+235	235.114	235.11	235.114
04987:3	3	V.NVGT{+235.134}IGHVDHGK.T	NA	T{+235}	490.261	3	1468.77	1468.77	0	0	14	NRagged	350.1	140.26	19.93	3.29	289	>WP_001029610.1 MULTISPECIES: elongation factor Tu [Acinetobacter]	2339	NS_438_AB_ATC17978_HILIC_2.6473.6473.3	controllerType=0 controllerNumber=1 scan=6473	22.1776	Trypsin	B2	NVGTIGHVDHGK	T{+235}	235	235.134	235.13	235.134
04995:3	3	V.NVGT{+235.135}IGHVDHGK.T	NA	T{+235}	490.261	3	1468.77	1468.77	0	0	14	NRagged	354.75	147.89	24.45	3.31	289	>WP_001029610.1 MULTISPECIES: elongation factor Tu [Acinetobacter]	2339	NS_438_AB_ATC17978_HILIC_2.6485.6485.3	controllerType=0 controllerNumber=1 scan=6485	22.2107	Trypsin	B2	NVGTIGHVDHGK	T{+235}	235	235.135	235.13	235.135
48890:3	8	M.EGS{+235.271}LQQKWEELKAESR.L	NA	S{+235}	718.751	3	2154.24	2153.24	1	-1.6	73	NRagged	494.76	70.33	0	5.5	240	>WP_000132045.1 MULTISPECIES: hypothetical protein [Acinetobacter]	505	NS_438_AB_ATC17978_HILIC_3.47794.47794.4	controllerType=0 controllerNumber=1 scan=47794	110.081	Trypsin	B3	EGSLQQKWEELKAESR	S{+235}	235	235.271	235.27	235.271
46770:4	706	Y.PIVS{+236.004}NGDHYSGQPIPDHHTRPEFK.A	NA	S{+236}	741.837	4	2964.33	2964.33	0	0	274	NRagged	426.73	188.18	0	5.22	8	>WP_041171853.1 PQQ-dependent sugar dehydrogenase [Acinetobacter baumannii]	3428	NS_438_AB_ATC17978_HILIC_3.45939.45939.6	controllerType=0 controllerNumber=1 scan=45939	106.45	Trypsin	B3	PIVSNGDHYSGQPIPDHHTRPEFK	S{+236}	236	236.004	236	236.004
23849:4	847	L.PLVVDVRDES{+236.045}DHENPTR.L	NA	S{+236}	554.507	4	2215.01	2214.01	1	-1.5	284	NRagged	530.35	316.11	0	6.71	9	>WP_000202259.1 DNA topoisomerase IV subunit A [Acinetobacter baumannii]	704	NS_438_AB_ATC17978_HILIC_3.24984.24984.4	controllerType=0 controllerNumber=1 scan=24984	62.4251	Trypsin	B3	PLVVDVRDESDHENPTR	S{+236}	236	236.045	236.04	236.045
23076:4	963	L.PLVVDVRDES{+236.045}DHENPTR.L	NA	S{+236}	554.507	4	2215.01	2214.01	1	-1.5	284	NRagged	559.29	332.29	0	7.35	4	>WP_000202259.1 DNA topoisomerase IV subunit A [Acinetobacter baumannii]	704	NS_438_AB_ATC17978_HILIC_1.24622.24622.4	controllerType=0 controllerNumber=1 scan=24622	62.5025	Trypsin	B1	PLVVDVRDESDHENPTR	S{+236}	236	236.045	236.04	236.045
23980:4	950	L.PLVVDVRDES{+236.046}DHENPTR.L	NA	S{+236}	554.508	4	2215.01	2214.01	1	-1.5	284	NRagged	416.71	250.14	0	6.77	5	>WP_000202259.1 DNA topoisomerase IV subunit A [Acinetobacter baumannii]	704	NS_438_AB_ATC17978_HILIC_2.24952.24952.4	controllerType=0 controllerNumber=1 scan=24952	62.6291	Trypsin	B2	PLVVDVRDESDHENPTR	S{+236}	236	236.046	236.05	236.046
13125:3	9	A.AEETVAPAEATTDTES{+236.065}EDVKADKDKPSRPR.R	NA	S{+236}	1161.21	3	3481.63	3479.63	2	-1.9	1066	NRagged	357.83	159.93	0	7.7	181	>WP_000827318.1 Rne/Rng family ribonuclease [Acinetobacter baumannii]	1809	NS_438_AB_ATC17978_HILIC_1.14531.14531.3	controllerType=0 controllerNumber=1 scan=14531	38.9631	Trypsin	B1	AEETVAPAEATTDTESEDVKADKDKPSRPR	S{+236}	236	236.065	236.06	236.065
86487:3	356	L.GEELPYDLTVQIESFKT{+236.089}EEATVNEK.T	NA	T{+236}	1036.5	3	3107.49	3105.49	2	-2.2	236	NRagged	418.34	35.13	4.52	5.29	31	>WP_001985518.1 MULTISPECIES: GTPase Era [Acinetobacter]	3187	NS_438_AB_ATC17978_HILIC_3.78800.78800.3	controllerType=0 controllerNumber=1 scan=78800	170.512	Trypsin	B3	GEELPYDLTVQIESFKTEEATVNEK	T{+236}	236	236.089	236.09	236.089
38508:3	198	K.VQGDMSQLMALQTAKPS{+236.094}QEQK.D	NA	S{+236}	852.752	3	2556.24	2554.24	2	-2.6	96	Specific	567.75	1.68	0.64	5.98	35	>WP_001110719.1 MULTISPECIES: SCP2 sterol-binding domain-containing protein [Acinetobacter]	2615	NS_438_AB_ATC17978_HILIC_2.38463.38463.3	controllerType=0 controllerNumber=1 scan=38463	91.6796	Trypsin	B2	VQGDMSQLMALQTAKPSQEQK	S{+236}	236	236.094	236.09	236.094
87165:2	508	I.LQATVYDVAIET{+236.113}PLEAAPR.I	NA	T{+236}	1148.11	2	2295.2	2293.2	2	-2.9	10	NRagged	351.16	68.24	0	3.51	11	>WP_000952789.1 MULTISPECIES: threonine ammonia-lyase, biosynthetic [Acinetobacter]	2109	NS_438_AB_ATC17978_HILIC_3.79348.79348.2	controllerType=0 controllerNumber=1 scan=79348	171.597	Trypsin	B3	LQATVYDVAIETPLEAAPR	T{+236}	236	236.113	236.11	236.113
37585:6	464	K.PTAEQVAIVEKPTSAQAS{+236.178}VETKKPLNNNAVAHITSYHDEILR.T	NA	S{+236}	802.601	6	4810.57	4806.57	4	-2.8	90	Specific	1105.76	332.67	0	19.83	12	>WP_085940553.1 MULTISPECIES: septum site-determining protein MinC [Acinetobacter]	3548	NS_438_AB_ATC17978_HILIC_1.38210.38210.6	controllerType=0 controllerNumber=1 scan=38210	90.9579	Trypsin	B1	PTAEQVAIVEKPTSAQASVETKKPLNNNAVAHITSYHDEILR	S{+236}	236	236.178	236.18	236.178
59376:3	13	E.DIPDLDLS{+236.596}AHGLTK.S	NA	S{+237}	578.13	3	1732.38	1731.38	1	-1.9	117	NRagged	349.48	28.12	0	4.02	154	>WP_001984866.1 MULTISPECIES: 2-oxoglutarate dehydrogenase E1 component [Acinetobacter]	3177	NS_438_AB_ATC17978_HILIC_3.56941.56941.3	controllerType=0 controllerNumber=1 scan=56941	128.641	Trypsin	B3	DIPDLDLSAHGLTK	S{+237}	237	236.596	236.6	236.596
79280:4	5	E.QAHLEGTSTDTDFQQSGLQLPHLAS{+236.964}YVYGTWHSSDEELR.T	NA	S{+237}	1161.01	4	4641.01	4641.01	0	0	4	NRagged	715.75	715.75	0	10.23	214	>WP_000892954.1 phenylacetic acid degradation bifunctional protein PaaZ [Acinetobacter baumannii]	1973	NS_438_AB_ATC17978_HILIC_3.72973.72973.4	controllerType=0 controllerNumber=1 scan=72973	159.373	Trypsin	B3	QAHLEGTSTDTDFQQSGLQLPHLASYVYGTWHSSDEELR	S{+237}	237	236.964	236.96	236.964
61452:3	14	N.DGAAC[+57.021]VLITNREFANT{+237.021}YGLKPLAR.V	NA	C[+57], T{+237}	963.471	3	2888.4	2887.4	1	-1.2	258	NRagged	339.29	73.4	0.59	6.34	175	>WP_000390395.1 3-oxoadipyl-CoA thiolase [Acinetobacter baumannii]	1023	NS_438_AB_ATC17978_HILIC_1.59499.59499.4	controllerType=0 controllerNumber=1 scan=59499	133.413	Trypsin	B1	DGAACVLITNREFANTYGLKPLAR	,T{+237}	,+237	237.021	237.02	237.021
74702:5	2	V.PTIHYQMGGIPT{+237.052}NMHGQVC[+57.021]LPEPGTDNYTKPVK.G	NA	C[+57], T{+237}	784.769	5	3919.82	3917.82	2	-1.7	360	NRagged	361.6	86.52	0	6	323	>WP_000500957.1 MULTISPECIES: succinate dehydrogenase flavoprotein subunit [Acinetobacter]	1213	NS_438_AB_ATC17978_HILIC_3.69319.69319.5	controllerType=0 controllerNumber=1 scan=69319	152.56	Trypsin	B3	PTIHYQMGGIPTNMHGQVCLPEPGTDNYTKPVK	,T{+237}	,+237	237.052	237.05	237.052
13933:3	9	A.AEETVAPAEATTDTES{+237.068}EDVKADKDKPSRPR.R	NA	S{+237}	1160.88	3	3480.63	3480.63	0	0	1066	NRagged	450.77	135.84	0	6.55	187	>WP_000827318.1 Rne/Rng family ribonuclease [Acinetobacter baumannii]	1809	NS_438_AB_ATC17978_HILIC_3.14930.14930.3	controllerType=0 controllerNumber=1 scan=14930	38.7411	Trypsin	B3	AEETVAPAEATTDTESEDVKADKDKPSRPR	S{+237}	237	237.068	237.07	237.068
10241:3	15	H.GS{+237.088}EQPVADNTTEEGRFK.N	NA	S{+237}	701.323	3	2101.96	2101.96	0	0	445	NRagged	352.89	47.29	27.93	4.45	227	>WP_000026485.1 MULTISPECIES: OmpA family protein [Acinetobacter calcoaceticus/baumannii complex]	96	NS_438_AB_ATC17978_HILIC_3.11738.11738.3	controllerType=0 controllerNumber=1 scan=11738	32.6068	Trypsin	B3	GSEQPVADNTTEEGRFK	S{+237}	237	237.088	237.09	237.088
12247:3	15	H.GS{+237.090}EQPVADNTTEEGRFK.N	NA	S{+237}	701.324	3	2101.96	2101.96	0	0	445	NRagged	413.59	30.43	30.43	4.49	227	>WP_000026485.1 MULTISPECIES: OmpA family protein [Acinetobacter calcoaceticus/baumannii complex]	96	NS_438_AB_ATC17978_HILIC_3.13452.13452.3	controllerType=0 controllerNumber=1 scan=13452	35.7995	Trypsin	B3	GSEQPVADNTTEEGRFK	S{+237}	237	237.09	237.09	237.09
12231:3	15	H.GS{+237.091}EQPVADNTTEEGRFK.N	NA	S{+237}	701.324	3	2101.96	2101.96	0	0	445	NRagged	330.56	16.01	16.01	4.29	227	>WP_000026485.1 MULTISPECIES: OmpA family protein [Acinetobacter calcoaceticus/baumannii complex]	96	NS_438_AB_ATC17978_HILIC_3.13436.13436.3	controllerType=0 controllerNumber=1 scan=13436	35.7684	Trypsin	B3	GSEQPVADNTTEEGRFK	S{+237}	237	237.091	237.09	237.091
11681:2	16	H.GS{+237.091}EQPVADNTTEEGRFK.N	NA	S{+237}	1051.48	2	2101.96	2101.96	0	0	445	NRagged	333.76	84.23	66.47	3.88	207	>WP_000026485.1 MULTISPECIES: OmpA family protein [Acinetobacter calcoaceticus/baumannii complex]	96	NS_438_AB_ATC17978_HILIC_1.13232.13232.2	controllerType=0 controllerNumber=1 scan=13232	36.3854	Trypsin	B1	GSEQPVADNTTEEGRFK	S{+237}	237	237.091	237.09	237.091
11638:3	16	H.GS{+237.092}EQPVADNTTEEGRFK.N	NA	S{+237}	701.325	3	2101.96	2101.96	0	0	445	NRagged	394.07	25.29	25.29	5.19	207	>WP_000026485.1 MULTISPECIES: OmpA family protein [Acinetobacter calcoaceticus/baumannii complex]	96	NS_438_AB_ATC17978_HILIC_1.13182.13182.3	controllerType=0 controllerNumber=1 scan=13182	36.2741	Trypsin	B1	GSEQPVADNTTEEGRFK	S{+237}	237	237.092	237.09	237.092
10045:2	9	Q.QQDQQHQNNDVQHT{+237.094}ENAVPR.R	NA	T{+237}	1313.09	2	2625.18	2623.18	2	-2.6	694	NRagged	370	57.86	0	3.12	187	>WP_000827318.1 Rne/Rng family ribonuclease [Acinetobacter baumannii]	1809	NS_438_AB_ATC17978_HILIC_3.11564.11564.2	controllerType=0 controllerNumber=1 scan=11564	32.2947	Trypsin	B3	QQDQQHQNNDVQHTENAVPR	T{+237}	237	237.094	237.09	237.094
21797:4	244	Q.ISSAWQT{+237.097}DEIRQHRPTPVDEAK.W	NA	T{+237}	701.101	4	2801.38	2801.38	0	0	187	NRagged	361.65	16.48	0	3.84	39	>WP_000250585.1 MULTISPECIES: phosphoenolpyruvate carboxylase [Acinetobacter]	823	NS_438_AB_ATC17978_HILIC_1.23316.23316.4	controllerType=0 controllerNumber=1 scan=23316	59.5476	Trypsin	B1	ISSAWQTDEIRQHRPTPVDEAK	T{+237}	237	237.097	237.1	237.097
90153:3	848	Q.LDDLIS{+237.128}QGFETLIHNNESAVK.I	NA	S{+237}	861.442	3	2582.31	2580.31	2	-2.6	327	NRagged	401.33	74.11	0	5.5	5	>WP_000642313.1 MULTISPECIES: 2,3-butanediol dehydrogenase [Acinetobacter]	1443	NS_438_AB_ATC17978_HILIC_1.82465.82465.3	controllerType=0 controllerNumber=1 scan=82465	174.701	Trypsin	B1	LDDLISQGFETLIHNNESAVK	S{+237}	237	237.128	237.13	237.128
38801:6	541	K.PTAEQVAIVEKPTSAQAS{+237.186}VETKKPLNNNAVAHITSYHDEILR.T	NA	S{+237}	802.769	6	4811.58	4807.58	4	-2.8	90	Specific	1110.74	244.08	0	19.46	7	>WP_085940553.1 MULTISPECIES: septum site-determining protein MinC [Acinetobacter]	3548	NS_438_AB_ATC17978_HILIC_2.38684.38684.6	controllerType=0 controllerNumber=1 scan=38684	92.0622	Trypsin	B2	PTAEQVAIVEKPTSAQASVETKKPLNNNAVAHITSYHDEILR	S{+237}	237	237.186	237.19	237.186
34662:3	386	K.EEYKVDC[+57.021]VYEPVS{+237.211}VNTVR.W	NA	C[+57], S{+237}	808.756	3	2424.25	2423.25	1	-1.4	456	Specific	337.03	102.09	3	6.39	22	>WP_000008535.1 peptide chain release factor 3 [Acinetobacter baumannii]	34	NS_438_AB_ATC17978_HILIC_1.35749.35749.3	controllerType=0 controllerNumber=1 scan=35749	86.303	Trypsin	B1	EEYKVDCVYEPVSVNTVR	,S{+237}	,+237	237.211	237.21	237.211
69744:3	90	L.GHAMGGDGQMYS{+237.579}VGGDIRFDVMNR.L	NA	S{+238}	937.242	3	2809.71	2807.71	2	-2.4	380	NRagged	326.37	121.9	0	4.81	48	>WP_000479770.1 capsule assembly Wzi family protein [Acinetobacter baumannii]	1181	NS_438_AB_ATC17978_HILIC_3.65318.65318.4	controllerType=0 controllerNumber=1 scan=65318	144.954	Trypsin	B3	GHAMGGDGQMYSVGGDIRFDVMNR	S{+238}	238	237.579	237.58	237.579
88819:2	563	L.PDSVKPQPQQFSS{+237.920}YAPLVNDLGADEMK.G	NA	S{+238}	1600.68	2	3200.35	3199.35	1	-1	169	NRagged	308.52	63.52	0	6.19	8	>WP_000218805.1 hypothetical protein [Acinetobacter baumannii]	769	NS_438_AB_ATC17978_HILIC_2.79918.79918.2	controllerType=0 controllerNumber=1 scan=79918	173.841	Trypsin	B2	PDSVKPQPQQFSSYAPLVNDLGADEMK	S{+238}	238	237.92	237.92	237.92
26696:3	141	I.QVEFVS{+238.020}ANPTSSLHVGHGR.G	NA	S{+238}	754.683	3	2262.03	2260.03	2	-3	122	NRagged	357.33	12.7	0	3.18	33	>WP_001090290.1 arginine--tRNA ligase [Acinetobacter baumannii]	2547	NS_438_AB_ATC17978_HILIC_1.28421.28421.3	controllerType=0 controllerNumber=1 scan=28421	71.284	Trypsin	B1	QVEFVSANPTSSLHVGHGR	S{+238}	238	238.02	238.02	238.02
39634:4	68	G.HYGLAYEAYT{+238.056}HFTSPIRR.Y	NA	T{+238}	606.29	4	2422.14	2420.14	2	-2.8	560	NRagged	329.48	30.31	0	4.74	47	>WP_085943437.1 ribonuclease R [Acinetobacter baumannii]	3565	NS_438_AB_ATC17978_HILIC_2.39430.39430.4	controllerType=0 controllerNumber=1 scan=39430	93.6277	Trypsin	B2	HYGLAYEAYTHFTSPIRR	T{+238}	238	238.056	238.06	238.056
13033:4	9	A.AEETVAPAEATTDTES{+238.063}EDVKADKDKPSRPR.R	NA	S{+238}	871.162	4	3481.62	3481.62	0	0	1066	NRagged	306.61	43	0	6.38	181	>WP_000827318.1 Rne/Rng family ribonuclease [Acinetobacter baumannii]	1809	NS_438_AB_ATC17978_HILIC_1.14447.14447.4	controllerType=0 controllerNumber=1 scan=14447	38.8147	Trypsin	B1	AEETVAPAEATTDTESEDVKADKDKPSRPR	S{+238}	238	238.063	238.06	238.063
06119:3	112	E.QDT{+238.083}FGVESHRR.A	NA	T{+238}	524.248	3	1570.73	1569.73	1	-2.1	169	NRagged	371.75	75.31	3.17	5.16	46	>WP_000212708.1 acetyl-CoA C-acyltransferase FadA [Acinetobacter baumannii]	755	NS_438_AB_ATC17978_HILIC_1.7719.7719.3	controllerType=0 controllerNumber=1 scan=7719	25.2702	Trypsin	B1	QDTFGVESHRR	T{+238}	238	238.083	238.08	238.083
32772:3	162	Q.ISSAWQTDEIRQHRPT{+238.090}PVDEAK.W	NA	T{+238}	934.797	3	2802.38	2802.38	0	0	187	NRagged	438.58	84.93	0	4.56	38	>WP_000250585.1 MULTISPECIES: phosphoenolpyruvate carboxylase [Acinetobacter]	823	NS_438_AB_ATC17978_HILIC_2.33558.33558.3	controllerType=0 controllerNumber=1 scan=33558	81.9283	Trypsin	B2	ISSAWQTDEIRQHRPTPVDEAK	T{+238}	238	238.09	238.09	238.09
34240:2	10	Q.GEWVS{+238.091}YNHNGVTFNGTC[+57.021]QPNENGK.L	NA	C[+57], S{+238}	1474.64	2	2948.27	2947.27	1	-1.1	45	NRagged	313.03	30.18	14.69	3.61	868	>WP_000859008.1 MULTISPECIES: hypothetical protein [Acinetobacter]	1889	NS_438_AB_ATC17978_HILIC_1.35413.35413.2	controllerType=0 controllerNumber=1 scan=35413	85.7114	Trypsin	B1	GEWVSYNHNGVTFNGTCQPNENGK	,S{+238}	,+238	238.091	238.09	238.091
46669:2	10	Q.GEWVSYNHNGVT{+238.091}FNGTC[+57.021]QPNENGK.L	NA	C[+57], T{+238}	1474.64	2	2948.27	2947.27	1	-1.1	45	NRagged	308.61	2.65	1.6	3.83	868	>WP_000859008.1 MULTISPECIES: hypothetical protein [Acinetobacter]	1889	NS_438_AB_ATC17978_HILIC_1.46626.46626.2	controllerType=0 controllerNumber=1 scan=46626	108.039	Trypsin	B1	GEWVSYNHNGVTFNGTCQPNENGK	,T{+238}	,+238	238.091	238.09	238.091
34263:2	10	Q.GEWVS{+238.092}YNHNGVTFNGTC[+57.021]QPNENGK.L	NA	C[+57], S{+238}	1474.64	2	2948.27	2947.27	1	-1.1	45	NRagged	307.06	34.06	10.94	3.61	868	>WP_000859008.1 MULTISPECIES: hypothetical protein [Acinetobacter]	1889	NS_438_AB_ATC17978_HILIC_1.35431.35431.2	controllerType=0 controllerNumber=1 scan=35431	85.7423	Trypsin	B1	GEWVSYNHNGVTFNGTCQPNENGK	,S{+238}	,+238	238.092	238.09	238.092
32124:3	244	Q.ISS{+238.096}AWQTDEIRQHRPTPVDEAK.W	NA	S{+238}	935.132	3	2803.38	2802.38	1	-1.2	187	NRagged	309.98	51.5	0.65	4.47	39	>WP_000250585.1 MULTISPECIES: phosphoenolpyruvate carboxylase [Acinetobacter]	823	NS_438_AB_ATC17978_HILIC_1.33490.33490.3	controllerType=0 controllerNumber=1 scan=33490	81.8182	Trypsin	B1	ISSAWQTDEIRQHRPTPVDEAK	S{+238}	238	238.096	238.1	238.096
09956:2	9	Q.QQDQQHQNNDVQHT{+238.096}ENAVPR.R	NA	T{+238}	1313.6	2	2626.18	2624.18	2	-2.6	694	NRagged	548.32	43.36	25.75	5.21	187	>WP_000827318.1 Rne/Rng family ribonuclease [Acinetobacter baumannii]	1809	NS_438_AB_ATC17978_HILIC_3.11478.11478.2	controllerType=0 controllerNumber=1 scan=11478	32.1412	Trypsin	B3	QQDQQHQNNDVQHTENAVPR	T{+238}	238	238.096	238.1	238.096
22097:3	99	Q.NASLNQSVKPTTT{+238.104}KLEQLGK.E	NA	T{+238}	799.102	3	2395.29	2395.29	0	0	44	NRagged	319.88	1.02	0	5.32	56	>WP_001037943.1 MULTISPECIES: OmpH family outer membrane protein [Acinetobacter]	2358	NS_438_AB_ATC17978_HILIC_2.23068.23068.3	controllerType=0 controllerNumber=1 scan=23068	58.364	Trypsin	B2	NASLNQSVKPTTTKLEQLGK	T{+238}	238	238.104	238.1	238.104
21217:4	142	Q.NAS{+238.108}LNQSVKPTTTKLEQLGK.E	NA	S{+238}	599.579	4	2395.3	2395.3	0	0	44	NRagged	555.37	15.05	15.05	6.37	61	>WP_001037943.1 MULTISPECIES: OmpH family outer membrane protein [Acinetobacter]	2358	NS_438_AB_ATC17978_HILIC_1.22756.22756.4	controllerType=0 controllerNumber=1 scan=22756	58.258	Trypsin	B1	NASLNQSVKPTTTKLEQLGK	S{+238}	238	238.108	238.11	238.108
22049:4	99	Q.NAS{+238.108}LNQSVKPTTTKLEQLGK.E	NA	S{+238}	599.579	4	2395.3	2395.3	0	0	44	NRagged	578.21	15.8	15.8	7.3	56	>WP_001037943.1 MULTISPECIES: OmpH family outer membrane protein [Acinetobacter]	2358	NS_438_AB_ATC17978_HILIC_2.23003.23003.4	controllerType=0 controllerNumber=1 scan=23003	58.1807	Trypsin	B2	NASLNQSVKPTTTKLEQLGK	S{+238}	238	238.108	238.11	238.108
21223:3	142	Q.NAS{+238.109}LNQSVKPTTTKLEQLGK.E	NA	S{+238}	799.104	3	2395.3	2395.3	0	0	44	NRagged	490.33	65.6	65.21	6.2	61	>WP_001037943.1 MULTISPECIES: OmpH family outer membrane protein [Acinetobacter]	2358	NS_438_AB_ATC17978_HILIC_1.22763.22763.3	controllerType=0 controllerNumber=1 scan=22763	58.2774	Trypsin	B1	NASLNQSVKPTTTKLEQLGK	S{+238}	238	238.109	238.11	238.109
21204:4	142	Q.NAS{+238.110}LNQSVKPTTTKLEQLGK.E	NA	S{+238}	599.83	4	2396.3	2395.3	1	-1.4	44	NRagged	505.42	3.86	3.86	6.41	61	>WP_001037943.1 MULTISPECIES: OmpH family outer membrane protein [Acinetobacter]	2358	NS_438_AB_ATC17978_HILIC_1.22741.22741.4	controllerType=0 controllerNumber=1 scan=22741	58.2268	Trypsin	B1	NASLNQSVKPTTTKLEQLGK	S{+238}	238	238.11	238.11	238.11
34971:4	15	K.PYVLLGAGHYKYDFDGVNRGT{+238.114}R.G	NA	T{+238}	685.098	4	2737.37	2736.37	1	-1.2	121	Specific	716.17	258.97	11.26	12.48	162	>WP_000777879.1 OmpA family protein [Acinetobacter baumannii]	1713	NS_438_AB_ATC17978_HILIC_1.35984.35984.4	controllerType=0 controllerNumber=1 scan=35984	86.7212	Trypsin	B1	PYVLLGAGHYKYDFDGVNRGTR	T{+238}	238	238.114	238.11	238.114
36959:4	12	K.PYVLLGAGHYKYDFDGVNRGT{+238.119}R.G	NA	T{+238}	685.35	4	2738.38	2736.38	2	-2.5	121	Specific	442.89	215.21	0	6.41	173	>WP_000777879.1 OmpA family protein [Acinetobacter baumannii]	1713	NS_438_AB_ATC17978_HILIC_3.37128.37128.4	controllerType=0 controllerNumber=1 scan=37128	88.3753	Trypsin	B3	PYVLLGAGHYKYDFDGVNRGTR	T{+238}	238	238.119	238.12	238.119
57283:5	1268	K.PTLTYQLPTQSC[+57.021]WT{+238.123}HTWIKPPFC[+57.021]HPELGHENDTR.F	NA	C[+57]*2, T{+238}	878.821	5	4390.08	4386.08	4	-3.1	5	Specific	322.1	63.53	0	5.15	3	>WP_000653392.1 MULTISPECIES: Zn-dependent hydrolase [Acinetobacter]	1470	NS_438_AB_ATC17978_HILIC_2.54789.54789.5	controllerType=0 controllerNumber=1 scan=54789	124.734	Trypsin	B2	PTLTYQLPTQSCWTHTWIKPPFCHPELGHENDTR	*2,T{+238}	*2,+238	238.123	238.12	238.123
45724:3	68	K.PYPLS{+238.129}GAALDDAGEHFSQTER.R	NA	S{+238}	834.064	3	2500.18	2499.18	1	-1.3	595	Specific	486.51	15.74	4.21	5.55	52	>WP_085943437.1 ribonuclease R [Acinetobacter baumannii]	3565	NS_438_AB_ATC17978_HILIC_3.45060.45060.3	controllerType=0 controllerNumber=1 scan=45060	104.671	Trypsin	B3	PYPLSGAALDDAGEHFSQTER	S{+238}	238	238.129	238.13	238.129
92068:2	354	L.VDDIVFTIALT{+238.139}AIQAEQQAAAK.-	NA	T{+238}	1278.7	2	2556.38	2554.38	2	-2.6	693	NRagged	331.06	13.96	0	3.92	15	>WP_001092282.1 phosphate acetyltransferase [Acinetobacter baumannii]	2560	NS_438_AB_ATC17978_HILIC_3.83110.83110.2	controllerType=0 controllerNumber=1 scan=83110	176.73	Trypsin	B3	VDDIVFTIALTAIQAEQQAAAK	T{+238}	238	238.139	238.14	238.139
87185:2	338	I.LQATVYDVAIET{+238.141}PLEAAPR.I	NA	T{+238}	1149.12	2	2297.23	2295.23	2	-2.9	10	NRagged	351.37	37.64	0	4.53	21	>WP_000952789.1 MULTISPECIES: threonine ammonia-lyase, biosynthetic [Acinetobacter]	2109	NS_438_AB_ATC17978_HILIC_2.78701.78701.2	controllerType=0 controllerNumber=1 scan=78701	171.913	Trypsin	B2	LQATVYDVAIETPLEAAPR	T{+238}	238	238.141	238.14	238.141
59946:5	54	I.FNNAAQVWNHT{+238.147}FYWNSMKPNGGGKPTGAIAAK.I	NA	T{+238}	744.373	5	3717.84	3715.84	2	-1.8	71	NRagged	373.43	57.58	4.81	5.54	113	>WP_000208082.1 MULTISPECIES: superoxide dismutase [Acinetobacter]	734	NS_438_AB_ATC17978_HILIC_3.57394.57394.5	controllerType=0 controllerNumber=1 scan=57394	129.542	Trypsin	B3	FNNAAQVWNHTFYWNSMKPNGGGKPTGAIAAK	T{+238}	238	238.147	238.15	238.147
20160:3	597	T.NS{+238.148}C[+57.021]YFTMVAVDEHGKPR.E	NA	C[+57], S{+238}	750.36	3	2249.06	2249.06	0	0	113	NRagged	367.68	31.49	31.49	2.94	9	>WP_001142469.1 MULTISPECIES: acyl-CoA thioesterase [Acinetobacter]	2723	NS_438_AB_ATC17978_HILIC_1.21566.21566.3	controllerType=0 controllerNumber=1 scan=21566	55.2865	Trypsin	B1	NSCYFTMVAVDEHGKPR	,S{+238}	,+238	238.148	238.15	238.148
06625:3	56	L.DDAQHS{+238.161}LQDK.F	NA	S{+238}	465.9	3	1395.68	1394.68	1	-2.4	95	NRagged	391.36	101.06	0	2.87	73	>WP_000206127.1 MULTISPECIES: hypothetical protein [Acinetobacter]	725	NS_438_AB_ATC17978_HILIC_3.8025.8025.3	controllerType=0 controllerNumber=1 scan=8025	24.9955	Trypsin	B3	DDAQHSLQDK	S{+238}	238	238.161	238.16	238.161
17523:4	124	K.DYPC[+57.021]HAAGKPVGMIPNC[+57.021]AAT{+238.163}R.H	NA	C[+57]*2, T{+238}	632.061	4	2525.22	2524.22	1	-1.3	261	Specific	400.6	64.93	3.37	5.7	44	>WP_000207466.1 fumarate hydratase [Acinetobacter baumannii]	731	NS_438_AB_ATC17978_HILIC_3.18616.18616.4	controllerType=0 controllerNumber=1 scan=18616	47.3506	Trypsin	B3	DYPCHAAGKPVGMIPNCAATR	*2,T{+238}	*2,+238	238.163	238.16	238.163
09123:3	147	K.PLDTKSPADYGVT{+238.172}AGTK.L	NA	T{+238}	654.021	3	1960.05	1959.05	1	-1.7	198	Specific	372.41	191.91	0	6.28	53	>WP_000646179.1 MULTISPECIES: electron transfer flavoprotein subunit beta/FixA family protein [Acinetobacter]	1453	NS_438_AB_ATC17978_HILIC_3.10686.10686.3	controllerType=0 controllerNumber=1 scan=10686	30.66	Trypsin	B3	PLDTKSPADYGVTAGTK	T{+238}	238	238.172	238.17	238.172
30593:4	109	I.EGQVNYS{+238.178}YNDHVMDNFR.L	NA	S{+238}	582.772	4	2328.07	2326.07	2	-2.9	291	NRagged	318.18	4.93	0	2.75	50	>WP_001120672.1 TonB-dependent copper receptor [Acinetobacter baumannii]	2643	NS_438_AB_ATC17978_HILIC_1.32193.32193.4	controllerType=0 controllerNumber=1 scan=32193	79.3514	Trypsin	B1	EGQVNYSYNDHVMDNFR	S{+238}	238	238.178	238.18	238.178
46389:3	790	L.NT{+238.182}SFC[+57.021]DAYPDFINDC[+57.021]YGKR.E	NA	C[+57]*2, T{+238}	861.726	3	2583.16	2581.16	2	-2.6	481	NRagged	402.74	58.37	0	4.35	9	>WP_000204892.1 MULTISPECIES: DNA mismatch repair protein [Acinetobacter]	714	NS_438_AB_ATC17978_HILIC_3.45628.45628.3	controllerType=0 controllerNumber=1 scan=45628	105.823	Trypsin	B3	NTSFCDAYPDFINDCYGKR	*2,T{+238}	*2,+238	238.182	238.18	238.182
38916:6	598	K.PTAEQVAIVEKPTSAQAS{+238.194}VETKKPLNNNAVAHITSYHDEILR.T	NA	S{+238}	802.77	6	4811.58	4808.58	3	-2.1	90	Specific	747.03	237.25	0	11.39	5	>WP_085940553.1 MULTISPECIES: septum site-determining protein MinC [Acinetobacter]	3548	NS_438_AB_ATC17978_HILIC_3.38832.38832.6	controllerType=0 controllerNumber=1 scan=38832	91.879	Trypsin	B3	PTAEQVAIVEKPTSAQASVETKKPLNNNAVAHITSYHDEILR	S{+238}	238	238.194	238.19	238.194
24728:3	234	K.ADFDPAKGTPSDIT{+238.205}DNSK.K	NA	T{+238}	706.364	3	2117.08	2117.08	0	0	164	Specific	603.42	184.2	0	8.38	21	>WP_000733779.1 MULTISPECIES: hypothetical protein [Acinetobacter]	1607	NS_438_AB_ATC17978_HILIC_3.25808.25808.3	controllerType=0 controllerNumber=1 scan=25808	64.2117	Trypsin	B3	ADFDPAKGTPSDITDNSK	T{+238}	238	238.205	238.21	238.205
40069:4	748	I.DSGIC[+57.021]HINGAT{+238.211}VHDEAQMPFGGTK.S	NA	C[+57], T{+238}	696.344	4	2782.36	2780.36	2	-2.4	427	NRagged	515.98	189.16	0	6.04	11	>WP_001181821.1 aldehyde dehydrogenase [Acinetobacter baumannii]	2835	NS_438_AB_ATC17978_HILIC_3.39847.39847.4	controllerType=0 controllerNumber=1 scan=39847	93.9089	Trypsin	B3	DSGICHINGATVHDEAQMPFGGTK	,T{+238}	,+238	238.211	238.21	238.211
12908:2	318	L.GMDS{+238.296}ADDDDEDEHK.A	NA	S{+238}	909.427	2	1817.85	1816.85	1	-1.8	478	NRagged	366.15	25.07	0	3.94	22	>WP_000089274.1 nitrogen regulation protein NR(I) [Acinetobacter baumannii]	336	NS_438_AB_ATC17978_HILIC_3.14037.14037.2	controllerType=0 controllerNumber=1 scan=14037	36.9743	Trypsin	B3	GMDSADDDDEDEHK	S{+238}	238	238.296	238.3	238.296
12956:3	318	L.GMDS{+238.297}ADDDDEDEHK.A	NA	S{+238}	606.62	3	1817.85	1816.85	1	-1.8	478	NRagged	482.59	7.82	0	4.5	22	>WP_000089274.1 nitrogen regulation protein NR(I) [Acinetobacter baumannii]	336	NS_438_AB_ATC17978_HILIC_3.14072.14072.3	controllerType=0 controllerNumber=1 scan=14072	37.036	Trypsin	B3	GMDSADDDDEDEHK	S{+238}	238	238.297	238.3	238.297
50046:4	121	Q.QNNVIDYT{+238.307}QFPDANGHFGIHGGR.F	NA	T{+238}	700.131	4	2797.5	2795.5	2	-2.4	4	NRagged	527.52	30.83	0	5.21	41	>WP_000372737.1 MULTISPECIES: tryptophan synthase subunit beta [Acinetobacter]	988	NS_438_AB_ATC17978_HILIC_3.48843.48843.4	controllerType=0 controllerNumber=1 scan=48843	112.12	Trypsin	B3	QNNVIDYTQFPDANGHFGIHGGR	T{+238}	238	238.307	238.31	238.307
61902:3	54	W.NHTFYWNS{+238.713}MKPNGGGKPTGAIAAK.I	NA	S{+239}	929.328	3	2785.97	2785.97	0	0	79	NRagged	310.89	73.9	0	4.53	113	>WP_000208082.1 MULTISPECIES: superoxide dismutase [Acinetobacter]	734	NS_438_AB_ATC17978_HILIC_3.58946.58946.4	controllerType=0 controllerNumber=1 scan=58946	132.664	Trypsin	B3	NHTFYWNSMKPNGGGKPTGAIAAK	S{+239}	239	238.713	238.71	238.713
04393:3	184	A.HASGNAHEFTS{+238.998}EEAR.E	NA	S{+239}	628.244	3	1882.72	1881.72	1	-1.8	40	NRagged	309.61	51.12	0	4.17	46	>WP_049594839.1 stress-induced protein [Acinetobacter baumannii]	3472	NS_438_AB_ATC17978_HILIC_3.5754.5754.2	controllerType=0 controllerNumber=1 scan=5754	20.3422	Trypsin	B3	HASGNAHEFTSEEAR	S{+239}	239	238.998	239	238.998
05631:2	232	K.EGEVGS{+239.039}STMPHK.V	NA	S{+239}	749.81	2	1498.61	1497.61	1	-2.2	287	Specific	461.66	214.76	0	5.97	30	>WP_000993080.1 MULTISPECIES: adenylosuccinate lyase [Acinetobacter]	2202	NS_438_AB_ATC17978_HILIC_1.7259.7259.2	controllerType=0 controllerNumber=1 scan=7259	24.5041	Trypsin	B1	EGEVGSSTMPHK	S{+239}	239	239.039	239.04	239.039
05994:2	292	K.EGEVGS{+239.041}STMPHK.V	NA	S{+239}	749.811	2	1498.61	1497.61	1	-2.2	287	Specific	389.21	155	0	4.7	22	>WP_000993080.1 MULTISPECIES: adenylosuccinate lyase [Acinetobacter]	2202	NS_438_AB_ATC17978_HILIC_3.7454.7454.2	controllerType=0 controllerNumber=1 scan=7454	24.069	Trypsin	B3	EGEVGSSTMPHK	S{+239}	239	239.041	239.04	239.041
05642:3	420	K.EGEVGS{+239.041}STMPHK.V	NA	S{+239}	500.21	3	1498.61	1497.61	1	-2.2	287	Specific	404.98	133.12	0	5.34	13	>WP_000993080.1 MULTISPECIES: adenylosuccinate lyase [Acinetobacter]	2202	NS_438_AB_ATC17978_HILIC_2.7235.7235.3	controllerType=0 controllerNumber=1 scan=7235	24.027	Trypsin	B2	EGEVGSSTMPHK	S{+239}	239	239.041	239.04	239.041
05966:3	292	K.EGEVGSS{+239.042}TMPHK.V	NA	S{+239}	500.21	3	1498.62	1497.62	1	-2.2	287	Specific	365.36	131.43	0	4.49	22	>WP_000993080.1 MULTISPECIES: adenylosuccinate lyase [Acinetobacter]	2202	NS_438_AB_ATC17978_HILIC_3.7432.7432.3	controllerType=0 controllerNumber=1 scan=7432	24.0402	Trypsin	B3	EGEVGSSTMPHK	S{+239}	239	239.042	239.04	239.042
50150:2	8	Q.GEWVS{+239.070}YNHNGVTFNGTC[+57.021]QPNENGK.L	NA	C[+57], S{+239}	1475.13	2	2949.24	2948.24	1	-1.1	45	NRagged	375.66	31.19	7.84	3.88	957	>WP_000859008.1 MULTISPECIES: hypothetical protein [Acinetobacter]	1889	NS_438_AB_ATC17978_HILIC_2.48751.48751.2	controllerType=0 controllerNumber=1 scan=48751	112.554	Trypsin	B2	GEWVSYNHNGVTFNGTCQPNENGK	,S{+239}	,+239	239.07	239.07	239.07
13576:3	9	Q.QQDQQHQNNDVQHT{+239.073}ENAVPR.R	NA	T{+239}	876.059	3	2626.16	2625.16	1	-1.3	694	NRagged	319.66	17.59	4.61	4.44	187	>WP_000827318.1 Rne/Rng family ribonuclease [Acinetobacter baumannii]	1809	NS_438_AB_ATC17978_HILIC_3.14640.14640.3	controllerType=0 controllerNumber=1 scan=14640	38.1971	Trypsin	B3	QQDQQHQNNDVQHTENAVPR	T{+239}	239	239.073	239.07	239.073
51890:2	8	Q.GEWVS{+239.079}YNHNGVTFNGTC[+57.021]QPNENGK.L	NA	C[+57], S{+239}	1475.13	2	2949.25	2948.25	1	-1.1	45	NRagged	375.91	55.97	48.03	3.99	957	>WP_000859008.1 MULTISPECIES: hypothetical protein [Acinetobacter]	1889	NS_438_AB_ATC17978_HILIC_2.50172.50172.2	controllerType=0 controllerNumber=1 scan=50172	115.241	Trypsin	B2	GEWVSYNHNGVTFNGTCQPNENGK	,S{+239}	,+239	239.079	239.08	239.079
50294:2	8	Q.GEWVS{+239.080}YNHNGVTFNGTC[+57.021]QPNENGK.L	NA	C[+57], S{+239}	1475.13	2	2949.25	2948.25	1	-1.1	45	NRagged	302.45	19.76	19.76	3.34	957	>WP_000859008.1 MULTISPECIES: hypothetical protein [Acinetobacter]	1889	NS_438_AB_ATC17978_HILIC_2.48878.48878.2	controllerType=0 controllerNumber=1 scan=48878	112.772	Trypsin	B2	GEWVSYNHNGVTFNGTCQPNENGK	,S{+239}	,+239	239.08	239.08	239.08
89326:3	96	E.QAQDIQNEQVEQSNEQTQAEGVEQANDVTVESLQAQIT{+239.083}KLEENLK.L	NA	T{+239}	1766.18	3	5296.51	5293.51	3	-1.9	8	NRagged	434.71	40.26	3.22	6.39	71	>WP_001262789.1 MULTISPECIES: nucleotide exchange factor GrpE [Acinetobacter]	3037	NS_438_AB_ATC17978_HILIC_2.80299.80299.3	controllerType=0 controllerNumber=1 scan=80299	174.244	Trypsin	B2	QAQDIQNEQVEQSNEQTQAEGVEQANDVTVESLQAQITKLEENLK	T{+239}	239	239.083	239.08	239.083
24053:3	31	K.NEMLGGEEGGNT{+239.086}IHVPSGEK.L	NA	T{+239}	765.348	3	2294.03	2294.03	0	0	753	Specific	344.78	64.49	5.94	4.71	93	>WP_001151968.1 aconitate hydratase AcnA [Acinetobacter baumannii]	2741	NS_438_AB_ATC17978_HILIC_2.25040.25040.3	controllerType=0 controllerNumber=1 scan=25040	62.8505	Trypsin	B2	NEMLGGEEGGNTIHVPSGEK	T{+239}	239	239.086	239.09	239.086
45516:2	8	Q.GEWVS{+239.089}YNHNGVTFNGTC[+57.021]QPNENGK.L	NA	C[+57], S{+239}	1475.14	2	2949.26	2948.26	1	-1.1	45	NRagged	396.68	40	40	5.55	957	>WP_000859008.1 MULTISPECIES: hypothetical protein [Acinetobacter]	1889	NS_438_AB_ATC17978_HILIC_2.44747.44747.2	controllerType=0 controllerNumber=1 scan=44747	104.612	Trypsin	B2	GEWVSYNHNGVTFNGTCQPNENGK	,S{+239}	,+239	239.089	239.09	239.089
13538:2	99	Q.NAS{+239.090}LNQSVKPTTTK.L	NA	S{+239}	864.449	2	1727.89	1727.89	0	0	44	NRagged	339.89	39.23	14.45	4.46	56	>WP_001037943.1 MULTISPECIES: OmpH family outer membrane protein [Acinetobacter]	2358	NS_438_AB_ATC17978_HILIC_2.14605.14605.2	controllerType=0 controllerNumber=1 scan=14605	38.4882	Trypsin	B2	NASLNQSVKPTTTK	S{+239}	239	239.09	239.09	239.09
[truncated: 15,253 more rows]
