# Supplementary material for: Open Database Searching Enables the Identification and Comparison of Bacterial Glycoproteomes without Defining Glycan Compositions Prior to Searching
Source: Mol Cell Proteomics. 2020 Nov 25;19(9):1561–74. doi: 10.1074/mcp.TIR120.002100 (PMC8143609; doi:10.1074/mcp.TIR120.002100)
Supplement: Supplementary file 1 [file mmc1.zip › mmc1/160233_1_supp_538034_qb0k4g.xlsx]

## Sheet: Combined_Tryptic_glycopeptides_
Query #:z	Protein Rank	Peptide_identified	Glycans NHFAGNa	Modification Type(s)	Observed m/z	z	Observed (M+H)	Calc. mass (M+H)	Off-by-x error	Mass error (ppm)	Starting position	Cleavage	Score	Delta	Delta Mod	|Log Prob|	# of unique peptides	Protein Name	Protein DB number	Comment	Scan #	Scan Time	Enzyme	replicate	cleaned_peptides	Glycan_masses
54050:4	2	A.GDQAASDIATATDNAS[+730.264][+300.103]AKIDAAADHAADATAK.A	HexNAc(2)Hex(2) 300.103	S[+300][+730]	1015.7	4	4059.77	4058.78	1	-3.5	50	NRagged	300.2	300.2	4.8	5.61	159	>WP_001037895.1 MULTISPECIES: hypothetical protein [Acinetobacter]	2356	NS_438_AB_ATC17978_HILIC_2.52064.52064.2	controllerType=0 controllerNumber=1 scan=52064	119.037	Trypsin	B2	GDQAASDIATATDNASAKIDAAADHAADATAK	1030
26158:3	64	K.KTEASAAATTEQQDS[+730.264][+300.103]FDAQVQR.Y	HexNAc(2)Hex(2) 300.103	S[+300][+730]	1138.16	3	3412.48	3412.48	0	-1.1	114	Specific	300.35	300.35	1.2	8.12	37	>WP_000958096.1 DUF3298 domain-containing protein [Acinetobacter baumannii]	2128	NS_438_AB_ATC17978_HILIC_3.27262.27262.3	controllerType=0 controllerNumber=1 scan=27262	67.6419	Trypsin	B3	KTEASAAATTEQQDSFDAQVQR	1030
39004:3	215	K.VVVSTQEQANTANAAS[+730.264][+258.092]DAVGSAS[+730.264][+300.103]EAAPATR.-	HexNAc(2)Hex(2) 258.092,HexNAc(2)Hex(2) 300.103	S[+258][+300][+730]*2	1631.71	3	4893.11	4892.11	1	-1.1	37	Specific	300.89	239.11	3.49	7.71	36	>WP_000761577.1 MULTISPECIES: hypothetical protein [Gammaproteobacteria]	1676	NS_438_AB_ATC17978_HILIC_1.39601.39601.3	controllerType=0 controllerNumber=1 scan=39601	94.0291	Trypsin	B1	VVVSTQEQANTANAASDAVGSASEAAPATR	2018
60518:4	4	A.SDIAT[+730.264][+300.103]AT[+527.185][+300.103]DNAS[+527.185][+300.103]AKIDAAADHAADATAK.A	HexNAc(2)Hex(2) 300.103,HexNAc(1)Hex(2) 300.103,HexNAc(1)Hex(2) 300.103	S[+300][+527], T[+300]*2[+527][+730]	1319.3	4	5274.19	5271.17	3	1.7	55	NRagged	301.11	83.63	0	4.11	149	>WP_001037895.1 MULTISPECIES: hypothetical protein [Acinetobacter]	2356	NS_438_AB_ATC17978_HILIC_1.58771.58771.2	controllerType=0 controllerNumber=1 scan=58771	131.984	Trypsin	B1	SDIATATDNASAKIDAAADHAADATAK	2684
69684:4	4	K.SAGDQAASDIATATDNAS[+730.264][+300.103]AKIDAAADHAADATAK.A	HexNAc(2)Hex(2) 300.103	S[+300][+730]	1054.97	4	4216.85	4216.85	0	1.5	48	Specific	301.16	301.16	4.8	7.08	149	>WP_001037895.1 MULTISPECIES: hypothetical protein [Acinetobacter]	2356	NS_438_AB_ATC17978_HILIC_1.66157.66157.4	controllerType=0 controllerNumber=1 scan=66157	145.79	Trypsin	B1	SAGDQAASDIATATDNASAKIDAAADHAADATAK	1030
22095:4	60	K.AAQADKKT[+730.264][+300.103]EAS[+730.264][+300.103]AAATTEQQDSFDAQVQR.Y	HexNAc(2)Hex(2) 300.103,HexNAc(2)Hex(2) 300.103	S[+300][+730], T[+300][+730]	1257.54	4	5027.14	5027.14	0	-1.6	108	Specific	301.18	301.18	2	8.49	32	>WP_000958096.1 DUF3298 domain-containing protein [Acinetobacter baumannii]	2128	NS_438_AB_ATC17978_HILIC_1.23574.23574.4	controllerType=0 controllerNumber=1 scan=23574	60.0892	Trypsin	B1	AAQADKKTEASAAATTEQQDSFDAQVQR	2060
45446:3	135	K.VVVSTQEQANTANAAS[+730.264][+328.098]DAVGSASEAAPATR.-	HexNAc(2)Hex(2) 328.098	S[+328][+730]	1311.59	3	3932.74	3931.75	1	-2.7	37	Specific	301.39	260.72	2.4	4.3	34	>WP_000761577.1 MULTISPECIES: hypothetical protein [Gammaproteobacteria]	1676	NS_438_AB_ATC17978_HILIC_2.44694.44694.3	controllerType=0 controllerNumber=1 scan=44694	104.526	Trypsin	B2	VVVSTQEQANTANAASDAVGSASEAAPATR	1058
41074:3	215	K.VVVSTQEQANT[+730.264][+300.103]ANAASDAVGS[+730.264][+300.103]ASEAAPATR.-	HexNAc(2)Hex(2) 300.103,HexNAc(2)Hex(2) 300.103	S[+300][+730], T[+300][+730]	1646.38	3	4937.12	4934.12	3	-1.8	37	Specific	301.46	301.46	0.9	7.79	36	>WP_000761577.1 MULTISPECIES: hypothetical protein [Gammaproteobacteria]	1676	NS_438_AB_ATC17978_HILIC_1.41538.41538.3	controllerType=0 controllerNumber=1 scan=41538	97.8304	Trypsin	B1	VVVSTQEQANTANAASDAVGSASEAAPATR	2060
55360:3	4	K.SAGDQAAS[+730.264][+258.092]DIATATDNASAKIDAAADHAADATAK.A	HexNAc(2)Hex(2) 258.092	S[+258][+730]	1393.28	3	4177.83	4174.83	3	-3.8	48	Specific	301.57	256.81	6.67	5.56	149	>WP_001037895.1 MULTISPECIES: hypothetical protein [Acinetobacter]	2356	NS_438_AB_ATC17978_HILIC_1.54376.54376.3	controllerType=0 controllerNumber=1 scan=54376	123.305	Trypsin	B1	SAGDQAASDIATATDNASAKIDAAADHAADATAK	988
76908:5	278	K.IIQQQQAQASKPQINS[+730.264][+314.119]QAASSVTPQTQVANDMADGESIRGLPTLNQPVIDQANVLSETEK.Q	HexNAc(2)Hex(2) 314.119	S[+314][+730]	1486.93	5	7430.6	7430.6	0	-0.4	53	Specific	301.84	301.84	11.84	6.61	17	>WP_001246375.1 MULTISPECIES: hypothetical protein [Acinetobacter]	2997	NS_438_AB_ATC17978_HILIC_3.71070.71070.5	controllerType=0 controllerNumber=1 scan=71070	155.869	Trypsin	B3	IIQQQQAQASKPQINSQAASSVTPQTQVANDMADGESIRGLPTLNQPVIDQANVLSETEK	1044
59324:4	2	K.SAGDQAASDIATAT[+730.264][+300.103]DNAS[+730.264][+258.092]AKIDAAADHAADATAK.A	HexNAc(2)Hex(2) 300.103,HexNAc(2)Hex(2) 258.092	S[+258][+730], T[+300][+730]	1302.05	4	5205.2	5205.2	0	-1.1	48	Specific	301.9	183.62	0	6.81	159	>WP_001037895.1 MULTISPECIES: hypothetical protein [Acinetobacter]	2356	NS_438_AB_ATC17978_HILIC_2.56557.56557.2	controllerType=0 controllerNumber=1 scan=56557	128.569	Trypsin	B2	SAGDQAASDIATATDNASAKIDAAADHAADATAK	2018
78561:3	82	K.VSAPVEDPIDPLAVDAAS[+730.264][+300.103]T[+730.264][+300.103]VK.A	HexNAc(2)Hex(2) 300.103,HexNAc(2)Hex(2) 300.103	S[+300][+730], T[+300][+730]	1386.28	3	4156.83	4154.83	2	-1.5	34	Specific	302.13	302.13	63.62	5.68	32	>WP_000498089.1 MULTISPECIES: murein L,D-transpeptidase [Acinetobacter]	1210	NS_438_AB_ATC17978_HILIC_3.72413.72413.3	controllerType=0 controllerNumber=1 scan=72413	158.379	Trypsin	B3	VSAPVEDPIDPLAVDAASTVK	2060
05455:3	54	K.AKPAS[+730.264][+328.098]TPAVK.S	HexNAc(2)Hex(2) 328.098	S[+328][+730]	676.648	3	2027.93	2027.94	0	-2.3	301	Specific	302.19	186.59	2	4.05	31	>WP_000958096.1 DUF3298 domain-containing protein [Acinetobacter baumannii]	2128	NS_438_AB_ATC17978_HILIC_2.7072.7072.3	controllerType=0 controllerNumber=1 scan=7072	23.7443	Trypsin	B2	AKPASTPAVK	1058
28398:2	3	S.AGDQAAS[+730.264][+300.103]DIATATDNASAK.I	HexNAc(2)Hex(2) 300.103	S[+300][+730]	1404.59	2	2808.18	2808.19	0	-2	49	NRagged	302.2	302.2	0.8	4.95	154	>WP_001037895.1 MULTISPECIES: hypothetical protein [Acinetobacter]	2356	NS_438_AB_ATC17978_HILIC_3.29574.29574.2	controllerType=0 controllerNumber=1 scan=29574	72.9027	Trypsin	B3	AGDQAASDIATATDNASAK	1030
54962:4	4	D.IATAT[+730.264][+300.103]DNAS[+527.185][+300.103]AKIDAAADHAADATAK.A	HexNAc(2)Hex(2) 300.103,HexNAc(1)Hex(2) 300.103	S[+300][+527], T[+300][+730]	1061.22	4	4241.84	4241.82	0	4.4	57	NRagged	302.29	302.29	0	5.15	149	>WP_001037895.1 MULTISPECIES: hypothetical protein [Acinetobacter]	2356	NS_438_AB_ATC17978_HILIC_1.54055.54055.4	controllerType=0 controllerNumber=1 scan=54055	122.658	Trypsin	B1	IATATDNASAKIDAAADHAADATAK	1857
04144:2	54	K.AKPAS[+730.264][+300.103]TPAVK.S	HexNAc(2)Hex(2) 300.103	S[+300][+730]	1000.47	2	1999.94	1999.94	0	-2.5	301	Specific	302.37	129.81	40.55	1.51	31	>WP_000958096.1 DUF3298 domain-containing protein [Acinetobacter baumannii]	2128	NS_438_AB_ATC17978_HILIC_2.5658.5658.2	controllerType=0 controllerNumber=1 scan=5658	20.5808	Trypsin	B2	AKPASTPAVK	1030
04459:3	64	K.AKPAS[+730.264][+300.103]TPAVK.S	HexNAc(2)Hex(2) 300.103	S[+300][+730]	667.317	3	1999.94	1999.94	0	-2.3	301	Specific	304.5	121.71	13.51	1.84	37	>WP_000958096.1 DUF3298 domain-containing protein [Acinetobacter baumannii]	2128	NS_438_AB_ATC17978_HILIC_3.5810.5810.3	controllerType=0 controllerNumber=1 scan=5810	20.4457	Trypsin	B3	AKPASTPAVK	1030
08239:3	562	K.AAS[+527.185][+300.103]EPEQKVEYVRK.N	HexNAc(1)Hex(2) 300.103	S[+300][+527]	821.05	3	2461.14	2461.14	0	-3	184	Specific	304.77	246.91	246.91	4.11	10	>WP_001127151.1 YdcF family protein [Acinetobacter baumannii]	2664	NS_438_AB_ATC17978_HILIC_3.9868.9868.3	controllerType=0 controllerNumber=1 scan=9868	29.2359	Trypsin	B3	AASEPEQKVEYVRK	827
16348:3	3	K.SAGDQAAS[+730.264][+300.103]DIATATDNASAK.I	HexNAc(2)Hex(2) 300.103	S[+300][+730]	965.744	3	2895.22	2895.22	0	-1	48	Specific	304.89	229.86	52.76	5.76	154	>WP_001037895.1 MULTISPECIES: hypothetical protein [Acinetobacter]	2356	NS_438_AB_ATC17978_HILIC_3.17368.17368.3	controllerType=0 controllerNumber=1 scan=17368	44.3372	Trypsin	B3	SAGDQAASDIATATDNASAK	1030
51622:4	3	K.SAGDQAASDIATATDNAS[+730.264][+300.103]AKIDAAADHAADATAK.A	HexNAc(2)Hex(2) 300.103	S[+300][+730]	1055.21	4	4217.83	4216.85	1	-3.8	48	Specific	305.4	289.06	4.8	5.78	154	>WP_001037895.1 MULTISPECIES: hypothetical protein [Acinetobacter]	2356	NS_438_AB_ATC17978_HILIC_3.50123.50123.2	controllerType=0 controllerNumber=1 scan=50123	114.482	Trypsin	B3	SAGDQAASDIATATDNASAKIDAAADHAADATAK	1030
15126:3	499	K.AAS[+730.264][+300.103]EPEQKVEYVR.K	HexNAc(2)Hex(2) 300.103	S[+300][+730]	846.045	3	2536.12	2536.13	0	-2.7	184	Specific	305.65	220.99	220.99	5.5	6	>WP_001127151.1 YdcF family protein [Acinetobacter baumannii]	2664	NS_438_AB_ATC17978_HILIC_2.16071.16071.3	controllerType=0 controllerNumber=1 scan=16071	41.6661	Trypsin	B2	AASEPEQKVEYVR	1030
41847:3	181	K.VVVSTQEQANT[+730.264][+300.103]ANAASDAVGSAS[+730.264][+300.103]EAAPATR.-	HexNAc(2)Hex(2) 300.103,HexNAc(2)Hex(2) 300.103	S[+300][+730], T[+300][+730]	1645.71	3	4935.12	4934.12	1	-0.8	37	Specific	306.14	274.29	3.49	7.79	41	>WP_000761577.1 MULTISPECIES: hypothetical protein [Gammaproteobacteria]	1676	NS_438_AB_ATC17978_HILIC_3.41511.41511.3	controllerType=0 controllerNumber=1 scan=41511	97.4548	Trypsin	B3	VVVSTQEQANTANAASDAVGSASEAAPATR	2060
53159:2	21	K.AAS[+730.264][+314.119]GVEAAAAPATLTLSTDDK.G	HexNAc(2)Hex(2) 314.119	S[+314][+730]	1503.19	2	3005.37	3004.37	1	-2	203	Specific	306.9	236.95	236.95	6.42	54	>WP_000026485.1 MULTISPECIES: OmpA family protein [Acinetobacter calcoaceticus/baumannii complex]	96	NS_438_AB_ATC17978_HILIC_1.52381.52381.2	controllerType=0 controllerNumber=1 scan=52381	119.069	Trypsin	B1	AASGVEAAAAPATLTLSTDDK	1044
08021:3	499	K.AAS[+527.185][+300.103]EPEQKVEYVRK.N	HexNAc(1)Hex(2) 300.103	S[+300][+527]	821.385	3	2462.14	2461.14	1	-2.6	184	Specific	307.02	254.79	254.79	5.69	6	>WP_001127151.1 YdcF family protein [Acinetobacter baumannii]	2664	NS_438_AB_ATC17978_HILIC_2.9714.9714.3	controllerType=0 controllerNumber=1 scan=9714	29.1631	Trypsin	B2	AASEPEQKVEYVRK	827
22200:7	100	R.IDHEM[+15.995]QEEAS[+527.185][+300.103]HADAIIRR.V	HexNAc(1)Hex(2) 300.103	M[+16], S[+300][+527]	424.478	7	2965.3	2964.3	1	0.9	44	Specific	307.18	307.18	307.18	5.84	19	>WP_001214863.1 MULTISPECIES: bacterioferritin [Acinetobacter]	2939	NS_438_AB_ATC17978_HILIC_3.23354.23354.5	controllerType=0 controllerNumber=1 scan=23354	58.7802	Trypsin	B3	IDHEMQEEASHADAIIRR	827
29877:4	106	D.DDS[+527.185][+300.103]EGDS[+730.264][+300.103]GPDPEVAK.V	HexNAc(1)Hex(2) 300.103,HexNAc(2)Hex(2) 300.103	S[+300]*2[+527][+730]	844.577	4	3375.29	3375.28	0	2.3	217	NRagged	307.27	307.27	1.2	3.81	22	>WP_001281941.1 MULTISPECIES: RNA polymerase sigma factor RpoD [Acinetobacter]	3093	NS_438_AB_ATC17978_HILIC_2.31117.31117.4	controllerType=0 controllerNumber=1 scan=31117	77.1309	Trypsin	B2	DDSEGDSGPDPEVAK	1857
22309:2	241	K.NTDVVEGS[+730.264][+300.103]ASSETAASETH.-	HexNAc(2)Hex(2) 300.103	S[+300][+730]	1461.59	2	2922.18	2922.18	0	-0.6	62	CRagged	307.5	307.5	0	6.37	25	>WP_001049817.1 MULTISPECIES: hypothetical protein [Acinetobacter]	2404	NS_438_AB_ATC17978_HILIC_2.23318.23318.2	controllerType=0 controllerNumber=1 scan=23318	59.0286	Trypsin	B2	NTDVVEGSASSETAASETH	1030
20474:3	192	K.NTDVVEGSAS[+527.185][+300.103]SETAASETH.-	HexNAc(1)Hex(2) 300.103	S[+300][+527]	907.038	3	2719.1	2719.1	0	-1.9	62	CRagged	307.59	201.84	0	6.01	29	>WP_001049817.1 MULTISPECIES: hypothetical protein [Acinetobacter]	2404	NS_438_AB_ATC17978_HILIC_1.21865.21865.3	controllerType=0 controllerNumber=1 scan=21865	55.966	Trypsin	B1	NTDVVEGSASSETAASETH	827
20114:3	192	K.NTDVVEGS[+730.264][+300.103]ASSETAASETH.-	HexNAc(2)Hex(2) 300.103	S[+300][+730]	974.731	3	2922.18	2922.18	0	-1.3	62	CRagged	307.77	163.51	0	5.49	29	>WP_001049817.1 MULTISPECIES: hypothetical protein [Acinetobacter]	2404	NS_438_AB_ATC17978_HILIC_1.21528.21528.3	controllerType=0 controllerNumber=1 scan=21528	55.2125	Trypsin	B1	NTDVVEGSASSETAASETH	1030
69551:3	2	D.IATAT[+730.264][+314.119]DNAS[+527.185][+300.103]AKIDAAADHAADATAK.A	HexNAc(2)Hex(2) 314.119,HexNAc(1)Hex(2) 300.103	S[+300][+527], T[+314][+730]	1420.29	3	4258.85	4255.84	3	0.6	57	NRagged	307.78	307.78	1.2	5.18	159	>WP_001037895.1 MULTISPECIES: hypothetical protein [Acinetobacter]	2356	NS_438_AB_ATC17978_HILIC_2.64726.64726.3	controllerType=0 controllerNumber=1 scan=64726	144.727	Trypsin	B2	IATATDNASAKIDAAADHAADATAK	1871
20525:3	54	K.KTEAS[+730.264][+258.092]AAATTEQQDSFDAQVQR.Y	HexNAc(2)Hex(2) 258.092	S[+258][+730]	1124.49	3	3371.47	3370.47	1	-2	114	Specific	308.38	253.48	64.47	5.17	31	>WP_000958096.1 DUF3298 domain-containing protein [Acinetobacter baumannii]	2128	NS_438_AB_ATC17978_HILIC_2.21454.21454.3	controllerType=0 controllerNumber=1 scan=21454	54.6293	Trypsin	B2	KTEASAAATTEQQDSFDAQVQR	988
04039:2	60	K.AKPAS[+730.264][+300.103]TPAVK.S	HexNAc(2)Hex(2) 300.103	S[+300][+730]	1000.47	2	1999.94	1999.94	0	-2.3	301	Specific	308.52	122.73	40.64	2.4	32	>WP_000958096.1 DUF3298 domain-containing protein [Acinetobacter baumannii]	2128	NS_438_AB_ATC17978_HILIC_1.5550.5550.2	controllerType=0 controllerNumber=1 scan=5550	20.7097	Trypsin	B1	AKPASTPAVK	1030
59692:4	2	S.AGDQAASDIATAT[+730.264][+314.119]DNAS[+730.264][+328.098]AKIDAAADHAADATAK.A	HexNAc(2)Hex(2) 314.119,HexNAc(2)Hex(2) 328.098	S[+328][+730], T[+314][+730]	1301.8	4	5204.18	5202.19	2	-3.1	49	NRagged	308.54	308.54	0	5.61	159	>WP_001037895.1 MULTISPECIES: hypothetical protein [Acinetobacter]	2356	NS_438_AB_ATC17978_HILIC_2.56856.56856.4	controllerType=0 controllerNumber=1 scan=56856	129.156	Trypsin	B2	AGDQAASDIATATDNASAKIDAAADHAADATAK	2102
61970:4	135	V.TDANGQLQPLDLS[+730.264][+314.119]ALQAT[+730.264][+314.119]VNR.A	HexNAc(2)Hex(2) 314.119,HexNAc(2)Hex(2) 314.119	S[+314][+730], T[+314][+730]	1079.48	4	4314.91	4313.92	1	-2.3	125	NRagged	308.56	301.39	26.15	3.5	23	>WP_000111540.1 MULTISPECIES: ribonucleoside-diphosphate reductase subunit alpha [Acinetobacter]	424	NS_438_AB_ATC17978_HILIC_1.59928.59928.4	controllerType=0 controllerNumber=1 scan=59928	134.218	Trypsin	B1	TDANGQLQPLDLSALQATVNR	2088
54057:4	2	A.GDQAASDIATATDNAS[+730.264][+300.103]AKIDAAADHAADATAK.A	HexNAc(2)Hex(2) 300.103	S[+300][+730]	1015.7	4	4059.77	4058.78	1	-3.5	50	NRagged	308.62	218.7	4.8	3.32	159	>WP_001037895.1 MULTISPECIES: hypothetical protein [Acinetobacter]	2356	NS_438_AB_ATC17978_HILIC_2.52068.52068.2	controllerType=0 controllerNumber=1 scan=52068	119.051	Trypsin	B2	GDQAASDIATATDNASAKIDAAADHAADATAK	1030
61039:4	2	K.S[+730.264][+328.098]AGDQAAS[+730.264][+300.103]DIATATDNASAKIDAAADHAADATAK.A	HexNAc(2)Hex(2) 328.098,HexNAc(2)Hex(2) 300.103	S[+300][+328][+730]*2	1319.55	4	5275.18	5275.21	0	-4.4	48	Specific	308.8	250.06	0	5.29	159	>WP_001037895.1 MULTISPECIES: hypothetical protein [Acinetobacter]	2356	NS_438_AB_ATC17978_HILIC_2.57939.57939.4	controllerType=0 controllerNumber=1 scan=57939	131.351	Trypsin	B2	SAGDQAASDIATATDNASAKIDAAADHAADATAK	2088
23868:3	54	K.KTEAS[+730.264][+300.103]AAATTEQQDSFDAQVQR.Y	HexNAc(2)Hex(2) 300.103	S[+300][+730]	1138.5	3	3413.49	3412.48	1	-0.2	114	Specific	309.47	269.75	64.85	6.25	31	>WP_000958096.1 DUF3298 domain-containing protein [Acinetobacter baumannii]	2128	NS_438_AB_ATC17978_HILIC_2.24843.24843.3	controllerType=0 controllerNumber=1 scan=24843	62.4039	Trypsin	B2	KTEASAAATTEQQDSFDAQVQR	1030
56100:4	2	D.IATAT[+527.185][+300.103]DNAS[+730.264][+300.103]AKIDAAADHAADATAK.A	HexNAc(1)Hex(2) 300.103,HexNAc(2)Hex(2) 300.103	S[+300][+730], T[+300][+527]	1061.21	4	4241.84	4241.82	0	3.1	57	NRagged	309.69	309.69	0	6.6	159	>WP_001037895.1 MULTISPECIES: hypothetical protein [Acinetobacter]	2356	NS_438_AB_ATC17978_HILIC_2.53808.53808.4	controllerType=0 controllerNumber=1 scan=53808	122.684	Trypsin	B2	IATATDNASAKIDAAADHAADATAK	1857
55091:3	1380	A.SETAAAASEAT[+730.264][+258.092]T[+730.264][+314.119]AAS[+730.264][+328.098]EATAAASAAH.-	HexNAc(2)Hex(2) 258.092,HexNAc(2)Hex(2) 314.119,HexNAc(2)Hex(2) 328.098	S[+328][+730], T[+258][+314][+730]*2	1770.7	3	5310.09	5310.11	0	-4	59	Non	310.53	310.53	0	6.17	3	>WP_000897673.1 hypothetical protein [Acinetobacter baumannii]	1993	NS_438_AB_ATC17978_HILIC_3.53212.53212.3	controllerType=0 controllerNumber=1 scan=53212	120.76	Trypsin	B3	SETAAAASEATTAASEATAAASAAH	3090
56108:4	2	D.IATAT[+730.264][+258.092]DNAS[+527.185][+300.103]AKIDAAADHAADATAK.A	HexNAc(2)Hex(2) 258.092,HexNAc(1)Hex(2) 300.103	S[+300][+527], T[+258][+730]	1051.21	4	4201.82	4199.81	2	-0.9	57	NRagged	310.72	310.72	0	4.65	159	>WP_001037895.1 MULTISPECIES: hypothetical protein [Acinetobacter]	2356	NS_438_AB_ATC17978_HILIC_2.53813.53813.4	controllerType=0 controllerNumber=1 scan=53813	122.698	Trypsin	B2	IATATDNASAKIDAAADHAADATAK	1815
51786:2	14	K.AAS[+527.185][+300.103]GVEAAAAPATLTLSTDDK.G	HexNAc(1)Hex(2) 300.103	S[+300][+527]	1394.14	2	2787.27	2787.28	0	-3.4	203	Specific	311.2	277.63	277.63	5.69	55	>WP_000026485.1 MULTISPECIES: OmpA family protein [Acinetobacter calcoaceticus/baumannii complex]	96	NS_438_AB_ATC17978_HILIC_2.50069.50069.2	controllerType=0 controllerNumber=1 scan=50069	115.022	Trypsin	B2	AASGVEAAAAPATLTLSTDDK	827
20267:3	1079	P.EVWATAGQHQS[+730.264][+300.103]R.G	HexNAc(2)Hex(2) 300.103	S[+300][+730]	800.679	3	2400.02	2400.03	0	-2.8	583	NRagged	311.36	311.36	3.68	2.81	5	>WP_031978803.1 TonB-dependent siderophore receptor [Acinetobacter baumannii]	3421	NS_438_AB_ATC17978_HILIC_2.21262.21262.3	controllerType=0 controllerNumber=1 scan=21262	54.2328	Trypsin	B2	EVWATAGQHQSR	1030
51188:3	2	K.SAGDQAAS[+730.264][+300.103]DIATATDNASAKIDAAADHAADATAK.A	HexNAc(2)Hex(2) 300.103	S[+300][+730]	1406.61	3	4217.83	4216.85	1	-5.2	48	Specific	311.4	282.45	5.47	4.79	159	>WP_001037895.1 MULTISPECIES: hypothetical protein [Acinetobacter]	2356	NS_438_AB_ATC17978_HILIC_2.49604.49604.3	controllerType=0 controllerNumber=1 scan=49604	114.108	Trypsin	B2	SAGDQAASDIATATDNASAKIDAAADHAADATAK	1030
39343:3	79	T.GTTNPSTVNTTGLS[+730.264][+300.103]EDAALNAQNLAGASSK.G	HexNAc(2)Hex(2) 300.103	S[+300][+730]	1307.6	3	3920.77	3920.77	0	0.8	33	NRagged	311.47	18.76	3.6	3.02	15	>WP_000836015.1 MULTISPECIES: peptidoglycan-associated lipoprotein Pal [Acinetobacter]	1827	NS_438_AB_ATC17978_HILIC_2.39191.39191.3	controllerType=0 controllerNumber=1 scan=39191	93.1335	Trypsin	B2	GTTNPSTVNTTGLSEDAALNAQNLAGASSK	1030
60445:4	4	D.IAT[+730.264][+258.092]AT[+730.264][+314.119]DNAS[+527.185][+300.103]AKIDAAADHAADATAK.A	HexNAc(2)Hex(2) 258.092,HexNAc(2)Hex(2) 314.119,HexNAc(1)Hex(2) 300.103	S[+300][+527], T[+258][+314][+730]*2	1312.3	4	5246.2	5244.2	2	-1.2	57	NRagged	311.61	309.75	0	7.33	149	>WP_001037895.1 MULTISPECIES: hypothetical protein [Acinetobacter]	2356	NS_438_AB_ATC17978_HILIC_1.58709.58709.4	controllerType=0 controllerNumber=1 scan=58709	131.86	Trypsin	B1	IATATDNASAKIDAAADHAADATAK	2859
29464:2	93	K.AEDQNADS[+730.264][+328.098]GIAASTPVATAK.T	HexNAc(2)Hex(2) 328.098	S[+328][+730]	1488.14	2	2975.27	2975.28	0	-4.1	82	Specific	312	295.4	4	6.05	24	>WP_000498089.1 MULTISPECIES: murein L,D-transpeptidase [Acinetobacter]	1210	NS_438_AB_ATC17978_HILIC_2.30693.30693.2	controllerType=0 controllerNumber=1 scan=30693	76.15	Trypsin	B2	AEDQNADSGIAASTPVATAK	1058
41846:3	181	K.VVVSTQEQANT[+730.264][+300.103]ANAASDAVGS[+730.264][+300.103]ASEAAPATR.-	HexNAc(2)Hex(2) 300.103,HexNAc(2)Hex(2) 300.103	S[+300][+730], T[+300][+730]	1645.71	3	4935.12	4934.12	1	-0.8	37	Specific	312	312	1.67	8.27	41	>WP_000761577.1 MULTISPECIES: hypothetical protein [Gammaproteobacteria]	1676	NS_438_AB_ATC17978_HILIC_3.41510.41510.3	controllerType=0 controllerNumber=1 scan=41510	97.4522	Trypsin	B3	VVVSTQEQANTANAASDAVGSASEAAPATR	2060
68331:2	727	K.NEGS[+730.264][+300.103]AELDELFDGGAASEAPADTK.T	HexNAc(2)Hex(2) 300.103	S[+300][+730]	1713.22	2	3425.42	3424.43	1	-1.2	333	Specific	312.56	312.56	0.8	8.31	6	>WP_000049106.1 MULTISPECIES: hypothetical protein [Acinetobacter]	163	NS_438_AB_ATC17978_HILIC_3.64111.64111.2	controllerType=0 controllerNumber=1 scan=64111	142.531	Trypsin	B3	NEGSAELDELFDGGAASEAPADTK	1030
41009:3	135	K.VVVSTQEQANTANAASDAVGSAS[+730.264][+314.119]EAAPATR.-	HexNAc(2)Hex(2) 314.119	S[+314][+730]	1306.59	3	3917.76	3917.77	0	-1.5	37	Specific	313.01	258.03	3.49	4.69	34	>WP_000761577.1 MULTISPECIES: hypothetical protein [Gammaproteobacteria]	1676	NS_438_AB_ATC17978_HILIC_2.40709.40709.3	controllerType=0 controllerNumber=1 scan=40709	96.4347	Trypsin	B2	VVVSTQEQANTANAASDAVGSASEAAPATR	1044
69146:3	513	K.NSEIDAADEAS[+730.264][+300.103]SPIDAALSINSSENK.A	HexNAc(2)Hex(2) 300.103	S[+300][+730]	1226.87	3	3678.58	3678.58	0	-0.5	137	Specific	313.3	266.99	11.09	8	8	>WP_001127151.1 YdcF family protein [Acinetobacter baumannii]	2664	NS_438_AB_ATC17978_HILIC_1.65748.65748.3	controllerType=0 controllerNumber=1 scan=65748	145.063	Trypsin	B1	NSEIDAADEASSPIDAALSINSSENK	1030
34676:3	3	Q.ATADIKSAGDQAAS[+730.264][+314.119]DIAT[+527.185][+300.103]AT[+730.264][+314.119]DNASAK.I	HexNAc(2)Hex(2) 314.119,HexNAc(1)Hex(2) 300.103,HexNAc(2)Hex(2) 314.119	S[+314][+730], T[+300][+314][+527][+730]	1795.09	3	5383.25	5380.23	3	0.7	42	NRagged	313.79	292.85	1.2	8.06	154	>WP_001037895.1 MULTISPECIES: hypothetical protein [Acinetobacter]	2356	NS_438_AB_ATC17978_HILIC_3.35278.35278.3	controllerType=0 controllerNumber=1 scan=35278	84.9463	Trypsin	B3	ATADIKSAGDQAASDIATATDNASAK	2915
20591:4	54	K.AAQADKKTEASAAATTEQQDS[+730.264][+300.103]FDAQVQR.Y	HexNAc(2)Hex(2) 300.103	S[+300][+730]	999.949	4	3996.77	3996.78	0	-0.8	108	Specific	313.86	313.86	8.28	7.92	31	>WP_000958096.1 DUF3298 domain-containing protein [Acinetobacter baumannii]	2128	NS_438_AB_ATC17978_HILIC_2.21509.21509.4	controllerType=0 controllerNumber=1 scan=21509	54.729	Trypsin	B2	AAQADKKTEASAAATTEQQDSFDAQVQR	1030
76149:4	8	P.HLAS[+730.264][+258.092]YVYGT[+730.264][+328.098]WHSSDEELR.T	HexNAc(2)Hex(2) 258.092,HexNAc(2)Hex(2) 328.098	S[+258][+730], T[+328][+730]	1050.93	4	4200.72	4196.71	4	-2.1	25	NRagged	314.58	314.58	1.42	4.8	53	>WP_000892954.1 phenylacetic acid degradation bifunctional protein PaaZ [Acinetobacter baumannii]	1973	NS_438_AB_ATC17978_HILIC_1.71352.71352.4	controllerType=0 controllerNumber=1 scan=71352	155.435	Trypsin	B1	HLASYVYGTWHSSDEELR	2046
63502:3	4	D.IATATDNAS[+527.185][+300.103]AKIDAAADHAADATAK.A	HexNAc(1)Hex(2) 300.103	S[+300][+527]	1072.16	3	3214.47	3211.46	3	1.8	57	NRagged	314.7	314.7	5.9	4.54	149	>WP_001037895.1 MULTISPECIES: hypothetical protein [Acinetobacter]	2356	NS_438_AB_ATC17978_HILIC_1.61109.61109.3	controllerType=0 controllerNumber=1 scan=61109	136.396	Trypsin	B1	IATATDNASAKIDAAADHAADATAK	827
57115:3	1259	A.SETAAAASEAT[+730.264][+328.098]T[+730.264][+314.119]AAS[+730.264][+328.098]EATAAASAAH.-	HexNAc(2)Hex(2) 328.098,HexNAc(2)Hex(2) 314.119,HexNAc(2)Hex(2) 328.098	S[+328][+730], T[+314][+328][+730]*2	1794.71	3	5382.12	5380.11	2	-0.6	59	Non	315.15	315.15	0	5.67	3	>WP_000897673.1 hypothetical protein [Acinetobacter baumannii]	1993	NS_438_AB_ATC17978_HILIC_2.54652.54652.3	controllerType=0 controllerNumber=1 scan=54652	124.443	Trypsin	B2	SETAAAASEATTAASEATAAASAAH	3160
45766:4	181	K.IIQQQQAQAS[+730.264][+300.103]KPQINSQAASSVTPQTQVANDM[+15.995]ADGESIR.G	HexNAc(2)Hex(2) 300.103	M[+16], S[+300][+730]	1297.11	4	5185.42	5185.4	0	2.7	53	Specific	315.25	315.25	5.3	6.52	18	>WP_001246375.1 MULTISPECIES: hypothetical protein [Acinetobacter]	2997	NS_438_AB_ATC17978_HILIC_2.44944.44944.4	controllerType=0 controllerNumber=1 scan=44944	105.028	Trypsin	B2	IIQQQQAQASKPQINSQAASSVTPQTQVANDMADGESIR	1030
41719:3	181	K.VVVSTQEQANTANAAS[+730.264][+328.098]DAVGSASEAAPATR.-	HexNAc(2)Hex(2) 328.098	S[+328][+730]	1311.92	3	3933.75	3931.75	2	-1.6	37	Specific	315.55	282.74	17.71	7.44	41	>WP_000761577.1 MULTISPECIES: hypothetical protein [Gammaproteobacteria]	1676	NS_438_AB_ATC17978_HILIC_3.41370.41370.3	controllerType=0 controllerNumber=1 scan=41370	97.106	Trypsin	B3	VVVSTQEQANTANAASDAVGSASEAAPATR	1058
52226:2	14	K.AAS[+730.264][+300.103]GVEAAAAPATLTLSTDDK.G	HexNAc(2)Hex(2) 300.103	S[+300][+730]	1495.68	2	2990.35	2990.35	0	-1.5	203	Specific	315.67	228.09	228.09	5.51	55	>WP_000026485.1 MULTISPECIES: OmpA family protein [Acinetobacter calcoaceticus/baumannii complex]	96	NS_438_AB_ATC17978_HILIC_2.50468.50468.2	controllerType=0 controllerNumber=1 scan=50468	115.805	Trypsin	B2	AASGVEAAAAPATLTLSTDDK	1030
39441:3	215	K.VVVSTQEQANTANAAS[+527.185][+300.103]DAVGSASEAAPATR.-	HexNAc(1)Hex(2) 300.103	S[+300][+527]	1234.9	3	3702.67	3700.68	2	-2.6	37	Specific	316.17	316.17	2.4	7.59	36	>WP_000761577.1 MULTISPECIES: hypothetical protein [Gammaproteobacteria]	1676	NS_438_AB_ATC17978_HILIC_1.40029.40029.3	controllerType=0 controllerNumber=1 scan=40029	94.8866	Trypsin	B1	VVVSTQEQANTANAASDAVGSASEAAPATR	827
60509:4	2	K.SAGDQAASDIATATDNAS[+730.264][+328.098]AKIDAAADHAADATAK.A	HexNAc(2)Hex(2) 328.098	S[+328][+730]	1061.97	4	4244.84	4244.84	0	0	48	Specific	316.81	285.38	4.8	6.33	159	>WP_001037895.1 MULTISPECIES: hypothetical protein [Acinetobacter]	2356	NS_438_AB_ATC17978_HILIC_2.57521.57521.4	controllerType=0 controllerNumber=1 scan=57521	130.511	Trypsin	B2	SAGDQAASDIATATDNASAKIDAAADHAADATAK	1058
56451:3	4	K.S[+527.185][+300.103]AGDQAASDIATATDNASAKIDAAADHAADATAK.A	HexNAc(1)Hex(2) 300.103	S[+300][+527]	1338.59	3	4013.76	4013.77	0	-1.7	48	Specific	317.22	269.92	8.14	5.57	149	>WP_001037895.1 MULTISPECIES: hypothetical protein [Acinetobacter]	2356	NS_438_AB_ATC17978_HILIC_1.55319.55319.3	controllerType=0 controllerNumber=1 scan=55319	125.148	Trypsin	B1	SAGDQAASDIATATDNASAKIDAAADHAADATAK	827
60457:4	2	K.SAGDQAASDIATATDNAS[+730.264][+328.098]AKIDAAADHAADATAK.A	HexNAc(2)Hex(2) 328.098	S[+328][+730]	1062.22	4	4245.84	4244.84	1	-0.9	48	Specific	317.48	191.47	4.8	5.15	159	>WP_001037895.1 MULTISPECIES: hypothetical protein [Acinetobacter]	2356	NS_438_AB_ATC17978_HILIC_2.57481.57481.2	controllerType=0 controllerNumber=1 scan=57481	130.427	Trypsin	B2	SAGDQAASDIATATDNASAKIDAAADHAADATAK	1058
41698:3	135	K.VVVS[+730.264][+300.103]T[+730.264][+300.103]QEQANTANAASDAVGSASEAAPATR.-	HexNAc(2)Hex(2) 300.103,HexNAc(2)Hex(2) 300.103	S[+300][+730], T[+300][+730]	1645.71	3	4935.1	4934.12	1	-4.3	37	Specific	317.82	317.82	3.2	6.29	34	>WP_000761577.1 MULTISPECIES: hypothetical protein [Gammaproteobacteria]	1676	NS_438_AB_ATC17978_HILIC_2.41259.41259.3	controllerType=0 controllerNumber=1 scan=41259	97.4303	Trypsin	B2	VVVSTQEQANTANAASDAVGSASEAAPATR	2060
40801:3	135	K.VVVSTQEQANTANAAS[+730.264][+258.092]DAVGSASEAAPATR.-	HexNAc(2)Hex(2) 258.092	S[+258][+730]	1288.25	3	3862.74	3861.74	1	-2.7	37	Specific	318.72	318.72	2.4	6.19	34	>WP_000761577.1 MULTISPECIES: hypothetical protein [Gammaproteobacteria]	1676	NS_438_AB_ATC17978_HILIC_2.40509.40509.3	controllerType=0 controllerNumber=1 scan=40509	96.0324	Trypsin	B2	VVVSTQEQANTANAASDAVGSASEAAPATR	988
17075:3	2	K.SAGDQAAS[+730.264][+300.103]DIATATDNASAK.I	HexNAc(2)Hex(2) 300.103	S[+300][+730]	965.744	3	2895.22	2895.22	0	-1	48	Specific	319.47	195.83	48.53	4.34	159	>WP_001037895.1 MULTISPECIES: hypothetical protein [Acinetobacter]	2356	NS_438_AB_ATC17978_HILIC_2.18086.18086.3	controllerType=0 controllerNumber=1 scan=18086	46.6021	Trypsin	B2	SAGDQAASDIATATDNASAK	1030
42783:4	3	K.SAGDQAAS[+730.264][+300.103]DIATATDNASAKIDAAADHAADATAK.A	HexNAc(2)Hex(2) 300.103	S[+300][+730]	1055.47	4	4218.85	4216.85	2	-0.9	48	Specific	320.28	304.12	73.15	6.6	154	>WP_001037895.1 MULTISPECIES: hypothetical protein [Acinetobacter]	2356	NS_438_AB_ATC17978_HILIC_3.42433.42433.4	controllerType=0 controllerNumber=1 scan=42433	99.488	Trypsin	B3	SAGDQAASDIATATDNASAKIDAAADHAADATAK	1030
48612:7	358	Q.AADTAVDKPNGYQPST[+730.264][+300.103]ELLTDFNNS[+730.264][+300.103]RPQAVHYAEQTPK.Y	HexNAc(2)Hex(2) 300.103,HexNAc(2)Hex(2) 300.103	S[+300][+730], T[+300][+730]	892.404	7	6240.79	6234.75	6	3.4	380	NRagged	320.79	320.79	0	3.54	6	>WP_000129003.1 DNA mismatch repair endonuclease MutL [Acinetobacter baumannii]	488	NS_438_AB_ATC17978_HILIC_1.48418.48418.5	controllerType=0 controllerNumber=1 scan=48418	111.484	Trypsin	B1	AADTAVDKPNGYQPSTELLTDFNNSRPQAVHYAEQTPK	2060
23603:3	60	K.KTEASAAATTEQQDS[+730.264][+300.103]FDAQVQR.Y	HexNAc(2)Hex(2) 300.103	S[+300][+730]	1138.17	3	3412.48	3412.48	0	-0.4	114	Specific	320.93	320.93	1.2	7.47	32	>WP_000958096.1 DUF3298 domain-containing protein [Acinetobacter baumannii]	2128	NS_438_AB_ATC17978_HILIC_1.25135.25135.3	controllerType=0 controllerNumber=1 scan=25135	63.5719	Trypsin	B1	KTEASAAATTEQQDSFDAQVQR	1030
55856:6	275	N.EGAVTALSIQNGKVEVLNT[+730.264][+258.092]VNSHGGHPTHAS[+730.264][+314.119]ISLDGK.F	HexNAc(2)Hex(2) 258.092,HexNAc(2)Hex(2) 314.119	S[+314][+730], T[+258][+730]	962.779	6	5771.64	5770.66	1	-4.5	121	NRagged	321.12	321.12	0	5.95	9	>WP_104159501.1 lactonase family protein [Acinetobacter baumannii]	3600	NS_438_AB_ATC17978_HILIC_2.53626.53626.5	controllerType=0 controllerNumber=1 scan=53626	122.305	Trypsin	B2	EGAVTALSIQNGKVEVLNTVNSHGGHPTHASISLDGK	2032
69868:4	4	K.SAGDQAASDIATATDNAS[+730.264][+300.103]AKIDAAADHAADATAK.A	HexNAc(2)Hex(2) 300.103	S[+300][+730]	1054.96	4	4216.83	4216.85	0	-3.8	48	Specific	321.21	321.21	4.8	7.12	149	>WP_001037895.1 MULTISPECIES: hypothetical protein [Acinetobacter]	2356	NS_438_AB_ATC17978_HILIC_1.66297.66297.4	controllerType=0 controllerNumber=1 scan=66297	146.027	Trypsin	B1	SAGDQAASDIATATDNASAKIDAAADHAADATAK	1030
45837:3	181	K.VVVSTQEQANT[+730.264][+300.103]ANAAS[+730.264][+300.103]DAVGSASEAAPATR.-	HexNAc(2)Hex(2) 300.103,HexNAc(2)Hex(2) 300.103	S[+300][+730], T[+300][+730]	1645.38	3	4934.11	4934.12	0	-2.1	37	Specific	322.32	297.58	73.9	7.52	41	>WP_000761577.1 MULTISPECIES: hypothetical protein [Gammaproteobacteria]	1676	NS_438_AB_ATC17978_HILIC_3.45148.45148.3	controllerType=0 controllerNumber=1 scan=45148	104.846	Trypsin	B3	VVVSTQEQANTANAASDAVGSASEAAPATR	2060
57573:3	3	K.SAGDQAAS[+527.185][+300.103]DIATATDNASAKIDAAADHAADATAK.A	HexNAc(1)Hex(2) 300.103	S[+300][+527]	1338.59	3	4013.76	4013.77	0	-0.7	48	Specific	322.64	282.31	10.29	5.69	154	>WP_001037895.1 MULTISPECIES: hypothetical protein [Acinetobacter]	2356	NS_438_AB_ATC17978_HILIC_3.55317.55317.3	controllerType=0 controllerNumber=1 scan=55317	125.218	Trypsin	B3	SAGDQAASDIATATDNASAKIDAAADHAADATAK	827
22352:2	190	K.NTDVVEGSASS[+730.264][+300.103]ETAASETH.-	HexNAc(2)Hex(2) 300.103	S[+300][+730]	1461.59	2	2922.17	2922.18	0	-3.6	62	CRagged	322.79	322.79	0	6.19	36	>WP_001049817.1 MULTISPECIES: hypothetical protein [Acinetobacter]	2404	NS_438_AB_ATC17978_HILIC_3.23475.23475.2	controllerType=0 controllerNumber=1 scan=23475	59.0029	Trypsin	B3	NTDVVEGSASSETAASETH	1030
89911:5	129	K.LPM[+15.995]GNARQVGS[+730.264][+328.098]LDELLATADVVTLHVPDVPSTR.N	HexNAc(2)Hex(2) 328.098	M[+16], S[+328][+730]	910.443	5	4548.19	4546.18	2	-0.5	187	Specific	325.29	325.29	3.2	8.83	14	>WP_000077814.1 MULTISPECIES: phosphoglycerate dehydrogenase [Acinetobacter]	295	NS_438_AB_ATC17978_HILIC_1.82284.82284.3	controllerType=0 controllerNumber=1 scan=82284	174.514	Trypsin	B1	LPMGNARQVGSLDELLATADVVTLHVPDVPSTR	1058
59745:4	4	K.SAGDQAASDIATAT[+730.264][+300.103]DNAS[+730.264][+328.098]AKIDAAADHAADATAK.A	HexNAc(2)Hex(2) 300.103,HexNAc(2)Hex(2) 328.098	S[+328][+730], T[+300][+730]	1320.31	4	5278.21	5275.21	3	-2.2	48	Specific	325.45	325.45	0	8.43	149	>WP_001037895.1 MULTISPECIES: hypothetical protein [Acinetobacter]	2356	NS_438_AB_ATC17978_HILIC_1.58143.58143.4	controllerType=0 controllerNumber=1 scan=58143	130.744	Trypsin	B1	SAGDQAASDIATATDNASAKIDAAADHAADATAK	2088
68248:2	1283	K.NEGSAELDELFDGGAAS[+730.264][+300.103]EAPADTK.T	HexNAc(2)Hex(2) 300.103	S[+300][+730]	1712.71	2	3424.42	3424.43	0	-1.9	333	Specific	325.62	325.62	5.56	7.01	3	>WP_000049106.1 MULTISPECIES: hypothetical protein [Acinetobacter]	163	NS_438_AB_ATC17978_HILIC_2.63652.63652.2	controllerType=0 controllerNumber=1 scan=63652	142.603	Trypsin	B2	NEGSAELDELFDGGAASEAPADTK	1030
56007:4	2	K.SAGDQAASDIATATDNAS[+730.264][+328.098]AKIDAAADHAADATAK.A	HexNAc(2)Hex(2) 328.098	S[+328][+730]	1061.97	4	4244.84	4244.84	0	-0.1	48	Specific	326.05	81.94	4.8	4	159	>WP_001037895.1 MULTISPECIES: hypothetical protein [Acinetobacter]	2356	NS_438_AB_ATC17978_HILIC_2.53738.53738.2	controllerType=0 controllerNumber=1 scan=53738	122.546	Trypsin	B2	SAGDQAASDIATATDNASAKIDAAADHAADATAK	1058
27748:2	82	K.AEDQNADS[+730.264][+328.098]GIAASTPVATAK.T	HexNAc(2)Hex(2) 328.098	S[+328][+730]	1488.64	2	2976.27	2975.28	1	-4.5	82	Specific	326.35	326.35	1.16	6.23	32	>WP_000498089.1 MULTISPECIES: murein L,D-transpeptidase [Acinetobacter]	1210	NS_438_AB_ATC17978_HILIC_3.28916.28916.2	controllerType=0 controllerNumber=1 scan=28916	71.3835	Trypsin	B3	AEDQNADSGIAASTPVATAK	1058
24412:3	4	K.SAGDQAAS[+730.264][+258.092]DIATATDNASAK.I	HexNAc(2)Hex(2) 258.092	S[+258][+730]	951.738	3	2853.2	2853.21	0	-3.1	48	Specific	326.37	260.34	31.98	6.04	149	>WP_001037895.1 MULTISPECIES: hypothetical protein [Acinetobacter]	2356	NS_438_AB_ATC17978_HILIC_1.26128.26128.3	controllerType=0 controllerNumber=1 scan=26128	66.1815	Trypsin	B1	SAGDQAASDIATATDNASAK	988
39511:3	68	T.GTTNPSTVNTTGLS[+730.264][+300.103]EDAALNAQNLAGASSK.G	HexNAc(2)Hex(2) 300.103	S[+300][+730]	1307.6	3	3920.78	3920.77	0	1.8	33	NRagged	326.4	8.59	3.6	4.17	20	>WP_000836015.1 MULTISPECIES: peptidoglycan-associated lipoprotein Pal [Acinetobacter]	1827	NS_438_AB_ATC17978_HILIC_3.39387.39387.3	controllerType=0 controllerNumber=1 scan=39387	93.0283	Trypsin	B3	GTTNPSTVNTTGLSEDAALNAQNLAGASSK	1030
71813:3	82	A.ASTTEQPLNPNKVS[+730.264][+300.103]APVEDPIDPLAVDAASTVK.A	HexNAc(2)Hex(2) 300.103	S[+300][+730]	1470.03	3	4408.09	4405.1	3	-4.6	22	NRagged	326.77	326.77	16.8	6.46	32	>WP_000498089.1 MULTISPECIES: murein L,D-transpeptidase [Acinetobacter]	1210	NS_438_AB_ATC17978_HILIC_3.67018.67018.3	controllerType=0 controllerNumber=1 scan=67018	148.271	Trypsin	B3	ASTTEQPLNPNKVSAPVEDPIDPLAVDAASTVK	1030
63523:3	4	D.IATATDNAS[+527.185][+300.103]AKIDAAADHAADATAK.A	HexNAc(1)Hex(2) 300.103	S[+300][+527]	1072.16	3	3214.48	3211.46	3	2.8	57	NRagged	327.33	327.33	9.6	6.13	149	>WP_001037895.1 MULTISPECIES: hypothetical protein [Acinetobacter]	2356	NS_438_AB_ATC17978_HILIC_1.61127.61127.3	controllerType=0 controllerNumber=1 scan=61127	136.438	Trypsin	B1	IATATDNASAKIDAAADHAADATAK	827
26172:3	64	K.KTEASAAATTEQQDS[+730.264][+300.103]FDAQVQR.Y	HexNAc(2)Hex(2) 300.103	S[+300][+730]	1138.5	3	3413.48	3412.48	1	-1.4	114	Specific	327.37	327.37	0	8.31	37	>WP_000958096.1 DUF3298 domain-containing protein [Acinetobacter baumannii]	2128	NS_438_AB_ATC17978_HILIC_3.27275.27275.3	controllerType=0 controllerNumber=1 scan=27275	67.6687	Trypsin	B3	KTEASAAATTEQQDSFDAQVQR	1030
62701:4	534	K.TTNPSESSEPVVQTQTANS[+730.264][+300.103]QQLVNEDVLKQPIPAQESLAK.E	HexNAc(2)Hex(2) 300.103	S[+300][+730]	1334.89	4	5336.53	5336.54	0	-1.6	56	Specific	327.46	327.46	0	6.5	6	>WP_001130980.1 hypothetical protein [Acinetobacter baumannii]	2673	NS_438_AB_ATC17978_HILIC_2.59284.59284.4	controllerType=0 controllerNumber=1 scan=59284	134.129	Trypsin	B2	TTNPSESSEPVVQTQTANSQQLVNEDVLKQPIPAQESLAK	1030
87949:3	60	K.KTEASAAATTEQQDS[+730.264][+300.103]FDAQVQR.Y	HexNAc(2)Hex(2) 300.103	S[+300][+730]	1138.17	3	3412.49	3412.48	0	0.5	114	Specific	327.7	313.21	0	6.32	32	>WP_000958096.1 DUF3298 domain-containing protein [Acinetobacter baumannii]	2128	NS_438_AB_ATC17978_HILIC_1.80765.80765.3	controllerType=0 controllerNumber=1 scan=80765	172.6	Trypsin	B1	KTEASAAATTEQQDSFDAQVQR	1030
56686:4	4	D.IATAT[+527.185][+300.103]DNAS[+730.264][+258.092]AKIDAAADHAADATAK.A	HexNAc(1)Hex(2) 300.103,HexNAc(2)Hex(2) 258.092	S[+258][+730], T[+300][+527]	1051.46	4	4202.81	4199.81	3	-4	57	NRagged	328.1	309.6	0.42	4.58	149	>WP_001037895.1 MULTISPECIES: hypothetical protein [Acinetobacter]	2356	NS_438_AB_ATC17978_HILIC_1.55540.55540.4	controllerType=0 controllerNumber=1 scan=55540	125.633	Trypsin	B1	IATATDNASAKIDAAADHAADATAK	1815
23805:3	4	K.SAGDQAAS[+730.264][+300.103]DIATATDNASAK.I	HexNAc(2)Hex(2) 300.103	S[+300][+730]	965.743	3	2895.21	2895.22	0	-1.6	48	Specific	328.41	206.21	50.25	4.79	149	>WP_001037895.1 MULTISPECIES: hypothetical protein [Acinetobacter]	2356	NS_438_AB_ATC17978_HILIC_1.25349.25349.3	controllerType=0 controllerNumber=1 scan=25349	64.0613	Trypsin	B1	SAGDQAASDIATATDNASAK	1030
08275:4	562	K.AAS[+730.264][+300.103]EPEQKVEYVRK.N	HexNAc(2)Hex(2) 300.103	S[+300][+730]	666.81	4	2664.22	2664.22	0	-1.9	184	Specific	328.9	264.77	264.77	6.39	10	>WP_001127151.1 YdcF family protein [Acinetobacter baumannii]	2664	NS_438_AB_ATC17978_HILIC_3.9898.9898.4	controllerType=0 controllerNumber=1 scan=9898	29.3	Trypsin	B3	AASEPEQKVEYVRK	1030
23626:3	64	K.KTEAS[+730.264][+300.103]AAATTEQQDSFDAQVQR.Y	HexNAc(2)Hex(2) 300.103	S[+300][+730]	1138.5	3	3413.48	3412.48	1	-3.2	114	Specific	329.03	298.07	68.22	8.05	37	>WP_000958096.1 DUF3298 domain-containing protein [Acinetobacter baumannii]	2128	NS_438_AB_ATC17978_HILIC_3.24748.24748.3	controllerType=0 controllerNumber=1 scan=24748	61.8823	Trypsin	B3	KTEASAAATTEQQDSFDAQVQR	1030
42388:3	181	K.VVVSTQEQANTANAAS[+730.264][+300.103]DAVGSASEAAPATR.-	HexNAc(2)Hex(2) 300.103	S[+300][+730]	1302.59	3	3905.76	3903.75	2	-0.1	37	Specific	329.11	329.11	2.4	8.59	41	>WP_000761577.1 MULTISPECIES: hypothetical protein [Gammaproteobacteria]	1676	NS_438_AB_ATC17978_HILIC_3.41983.41983.3	controllerType=0 controllerNumber=1 scan=41983	98.3956	Trypsin	B3	VVVSTQEQANTANAASDAVGSASEAAPATR	1030
48490:4	2	K.SAGDQAASDIATATDNAS[+527.185][+300.103]AKIDAAADHAADATAK.A	HexNAc(1)Hex(2) 300.103	S[+300][+527]	1004.2	4	4013.77	4013.77	0	1.5	48	Specific	329.48	329.48	4.8	7.77	159	>WP_001037895.1 MULTISPECIES: hypothetical protein [Acinetobacter]	2356	NS_438_AB_ATC17978_HILIC_2.47221.47221.2	controllerType=0 controllerNumber=1 scan=47221	109.528	Trypsin	B2	SAGDQAASDIATATDNASAKIDAAADHAADATAK	827
60503:4	4	D.IAT[+730.264][+328.098]AT[+527.185][+300.103]DNAS[+730.264][+258.092]AKIDAAADHAADATAK.A	HexNAc(2)Hex(2) 328.098,HexNAc(1)Hex(2) 300.103,HexNAc(2)Hex(2) 258.092	S[+258][+730], T[+300][+328][+527][+730]	1315.81	4	5260.2	5258.18	2	4.2	57	NRagged	329.54	329.54	0	6.8	149	>WP_001037895.1 MULTISPECIES: hypothetical protein [Acinetobacter]	2356	NS_438_AB_ATC17978_HILIC_1.58756.58756.4	controllerType=0 controllerNumber=1 scan=58756	131.952	Trypsin	B1	IATATDNASAKIDAAADHAADATAK	2873
45746:4	278	K.IIQQQQAQAS[+730.264][+314.119]KPQINS[+730.264][+258.092]QAASSVT[+730.264][+258.092]PQTQVANDMADGESIR.G	HexNAc(2)Hex(2) 314.119,HexNAc(2)Hex(2) 258.092,HexNAc(2)Hex(2) 258.092	S[+258][+314][+730]*2, T[+258][+730]	1790.79	4	7160.15	7160.14	0	1.9	53	Specific	329.6	329.6	0	8.08	17	>WP_001246375.1 MULTISPECIES: hypothetical protein [Acinetobacter]	2997	NS_438_AB_ATC17978_HILIC_3.45078.45078.4	controllerType=0 controllerNumber=1 scan=45078	104.709	Trypsin	B3	IIQQQQAQASKPQINSQAASSVTPQTQVANDMADGESIR	3020
33363:2	3	K.SAGDQAAS[+527.185][+300.103]DIATATDNASAK.I	HexNAc(1)Hex(2) 300.103	S[+300][+527]	1346.57	2	2692.13	2692.14	0	-3.2	48	Specific	329.82	222.97	7.81	5.74	154	>WP_001037895.1 MULTISPECIES: hypothetical protein [Acinetobacter]	2356	NS_438_AB_ATC17978_HILIC_3.34079.34079.2	controllerType=0 controllerNumber=1 scan=34079	82.4251	Trypsin	B3	SAGDQAASDIATATDNASAK	827
90675:6	63	T.EIGYETVEQELIQMGLLAEGES[+730.264][+314.119]LYS[+730.264][+258.092]AT[+730.264][+258.092]NLNLVHHVSAAIR.A	HexNAc(2)Hex(2) 314.119,HexNAc(2)Hex(2) 258.092,HexNAc(2)Hex(2) 258.092	S[+258][+314][+730]*2, T[+258][+730]	1237.39	6	7419.33	7419.32	0	0.9	273	NRagged	330.68	25.19	0	3.73	22	>WP_000881347.1 preprotein translocase subunit SecA [Acinetobacter baumannii]	1940	NS_438_AB_ATC17978_HILIC_1.82851.82851.2	controllerType=0 controllerNumber=1 scan=82851	175.088	Trypsin	B1	EIGYETVEQELIQMGLLAEGESLYSATNLNLVHHVSAAIR	3020
23048:3	60	K.KTEAS[+730.264][+300.103]AAATTEQQDSFDAQVQR.Y	HexNAc(2)Hex(2) 300.103	S[+300][+730]	1138.5	3	3413.48	3412.48	1	-3.3	114	Specific	332.32	294.4	63.88	6.76	32	>WP_000958096.1 DUF3298 domain-containing protein [Acinetobacter baumannii]	2128	NS_438_AB_ATC17978_HILIC_1.24594.24594.3	controllerType=0 controllerNumber=1 scan=24594	62.4374	Trypsin	B1	KTEASAAATTEQQDSFDAQVQR	1030
24378:3	64	K.KTEAS[+730.264][+300.103]AAATTEQQDSFDAQVQR.Y	HexNAc(2)Hex(2) 300.103	S[+300][+730]	1138.17	3	3412.48	3412.48	0	0	114	Specific	332.47	332.47	66.45	7.44	37	>WP_000958096.1 DUF3298 domain-containing protein [Acinetobacter baumannii]	2128	NS_438_AB_ATC17978_HILIC_3.25469.25469.3	controllerType=0 controllerNumber=1 scan=25469	63.4619	Trypsin	B3	KTEASAAATTEQQDSFDAQVQR	1030
58090:3	2	K.S[+730.264][+314.119]AGDQAASDIATATDNASAKIDAAADHAADATAK.A	HexNAc(2)Hex(2) 314.119	S[+314][+730]	1410.96	3	4230.86	4230.86	0	-0.5	48	Specific	332.58	259.89	11.22	5.81	159	>WP_001037895.1 MULTISPECIES: hypothetical protein [Acinetobacter]	2356	NS_438_AB_ATC17978_HILIC_2.55510.55510.3	controllerType=0 controllerNumber=1 scan=55510	126.358	Trypsin	B2	SAGDQAASDIATATDNASAKIDAAADHAADATAK	1044
57498:3	3	K.S[+730.264][+300.103]AGDQAASDIATATDNASAKIDAAADHAADATAK.A	HexNAc(2)Hex(2) 300.103	S[+300][+730]	1406.29	3	4216.84	4216.85	0	-0.6	48	Specific	333.32	289.65	11.22	6.49	154	>WP_001037895.1 MULTISPECIES: hypothetical protein [Acinetobacter]	2356	NS_438_AB_ATC17978_HILIC_3.55223.55223.3	controllerType=0 controllerNumber=1 scan=55223	124.966	Trypsin	B3	SAGDQAASDIATATDNASAKIDAAADHAADATAK	1030
24258:3	64	K.KTEAS[+730.264][+300.103]AAATTEQQDSFDAQVQR.Y	HexNAc(2)Hex(2) 300.103	S[+300][+730]	1138.5	3	3413.48	3412.48	1	-1.1	114	Specific	333.37	287.84	65.34	8.02	37	>WP_000958096.1 DUF3298 domain-containing protein [Acinetobacter baumannii]	2128	NS_438_AB_ATC17978_HILIC_3.25374.25374.3	controllerType=0 controllerNumber=1 scan=25374	63.2532	Trypsin	B3	KTEASAAATTEQQDSFDAQVQR	1030
64886:4	3	K.SAGDQAASDIAT[+730.264][+314.119]AT[+730.264][+258.092]DNAS[+730.264][+328.098]AKIDAAADHAADATAK.A	HexNAc(2)Hex(2) 314.119,HexNAc(2)Hex(2) 258.092,HexNAc(2)Hex(2) 328.098	S[+328][+730], T[+258][+314][+730]*2	1570.4	4	6278.58	6277.58	1	-1.2	48	Specific	333.62	333.62	0	8.31	154	>WP_001037895.1 MULTISPECIES: hypothetical protein [Acinetobacter]	2356	NS_438_AB_ATC17978_HILIC_3.61359.61359.2	controllerType=0 controllerNumber=1 scan=61359	137.396	Trypsin	B3	SAGDQAASDIATATDNASAKIDAAADHAADATAK	3090
30176:3	2	K.SAGDQAAS[+730.264][+258.092]DIATATDNASAK.I	HexNAc(2)Hex(2) 258.092	S[+258][+730]	951.74	3	2853.2	2853.21	0	-1.3	48	Specific	333.75	290.44	62.4	5.72	159	>WP_001037895.1 MULTISPECIES: hypothetical protein [Acinetobacter]	2356	NS_438_AB_ATC17978_HILIC_2.31365.31365.3	controllerType=0 controllerNumber=1 scan=31365	77.6073	Trypsin	B2	SAGDQAASDIATATDNASAK	988
39378:3	215	K.VVVSTQEQANTANAAS[+527.185][+300.103]DAVGSASEAAPATR.-	HexNAc(1)Hex(2) 300.103	S[+300][+527]	1234.23	3	3700.67	3700.68	0	-2.2	37	Specific	334.2	334.2	2.4	8.1	36	>WP_000761577.1 MULTISPECIES: hypothetical protein [Gammaproteobacteria]	1676	NS_438_AB_ATC17978_HILIC_1.39967.39967.3	controllerType=0 controllerNumber=1 scan=39967	94.7683	Trypsin	B1	VVVSTQEQANTANAASDAVGSASEAAPATR	827
69393:3	3	D.IATAT[+730.264][+314.119]DNAS[+527.185][+300.103]AKIDAAADHAADATAK.A	HexNAc(2)Hex(2) 314.119,HexNAc(1)Hex(2) 300.103	S[+300][+527], T[+314][+730]	1420.62	3	4259.85	4255.84	4	-1.7	57	NRagged	334.59	334.59	1.2	6.21	154	>WP_001037895.1 MULTISPECIES: hypothetical protein [Acinetobacter]	2356	NS_438_AB_ATC17978_HILIC_3.65005.65005.3	controllerType=0 controllerNumber=1 scan=65005	144.331	Trypsin	B3	IATATDNASAKIDAAADHAADATAK	1871
19284:3	192	K.NTDVVEGS[+730.264][+300.103]ASSETAASETH.-	HexNAc(2)Hex(2) 300.103	S[+300][+730]	974.731	3	2922.18	2922.18	0	-1.7	62	CRagged	335.27	306.13	0	6.69	29	>WP_001049817.1 MULTISPECIES: hypothetical protein [Acinetobacter]	2404	NS_438_AB_ATC17978_HILIC_1.20847.20847.3	controllerType=0 controllerNumber=1 scan=20847	53.7843	Trypsin	B1	NTDVVEGSASSETAASETH	1030
19784:3	60	K.KTEASAAATTEQQDS[+730.264][+258.092]FDAQVQR.Y	HexNAc(2)Hex(2) 258.092	S[+258][+730]	1124.49	3	3371.46	3370.47	1	-3.5	114	Specific	335.57	335.57	0	6.95	32	>WP_000958096.1 DUF3298 domain-containing protein [Acinetobacter baumannii]	2128	NS_438_AB_ATC17978_HILIC_1.21258.21258.3	controllerType=0 controllerNumber=1 scan=21258	54.6458	Trypsin	B1	KTEASAAATTEQQDSFDAQVQR	988
39380:3	215	K.VVVSTQEQANTANAASDAVGS[+527.185][+300.103]ASEAAPATR.-	HexNAc(1)Hex(2) 300.103	S[+300][+527]	1234.23	3	3700.67	3700.68	0	-2.2	37	Specific	336.46	322.34	13.2	7.91	36	>WP_000761577.1 MULTISPECIES: hypothetical protein [Gammaproteobacteria]	1676	NS_438_AB_ATC17978_HILIC_1.39969.39969.3	controllerType=0 controllerNumber=1 scan=39969	94.7738	Trypsin	B1	VVVSTQEQANTANAASDAVGSASEAAPATR	827
58130:3	3	K.SAGDQAAS[+527.185][+300.103]DIATATDNASAKIDAAADHAADATAK.A	HexNAc(1)Hex(2) 300.103	S[+300][+527]	1338.93	3	4014.77	4013.77	1	-0.5	48	Specific	336.66	277.91	7.37	5.69	154	>WP_001037895.1 MULTISPECIES: hypothetical protein [Acinetobacter]	2356	NS_438_AB_ATC17978_HILIC_3.55807.55807.3	controllerType=0 controllerNumber=1 scan=55807	126.244	Trypsin	B3	SAGDQAASDIATATDNASAKIDAAADHAADATAK	827
41928:3	181	K.VVVS[+730.264][+314.119]T[+730.264][+300.103]QEQANTANAASDAVGSASEAAPATR.-	HexNAc(2)Hex(2) 314.119,HexNAc(2)Hex(2) 300.103	S[+314][+730], T[+300][+730]	1650.72	3	4950.14	4948.14	2	-0.2	37	Specific	336.8	336.8	0	8.59	41	>WP_000761577.1 MULTISPECIES: hypothetical protein [Gammaproteobacteria]	1676	NS_438_AB_ATC17978_HILIC_3.41592.41592.3	controllerType=0 controllerNumber=1 scan=41592	97.6536	Trypsin	B3	VVVSTQEQANTANAASDAVGSASEAAPATR	2074
56675:4	2	D.IATAT[+730.264][+258.092]DNAS[+527.185][+300.103]AKIDAAADHAADATAK.A	HexNAc(2)Hex(2) 258.092,HexNAc(1)Hex(2) 300.103	S[+300][+527], T[+258][+730]	1051.46	4	4202.83	4199.81	3	0.5	57	NRagged	336.95	325.21	0	5.15	159	>WP_001037895.1 MULTISPECIES: hypothetical protein [Acinetobacter]	2356	NS_438_AB_ATC17978_HILIC_2.54268.54268.4	controllerType=0 controllerNumber=1 scan=54268	123.617	Trypsin	B2	IATATDNASAKIDAAADHAADATAK	1815
53362:3	25	K.AASGVEAAAAPATLTLS[+730.264][+258.092]T[+730.264][+300.103]DDK.G	HexNAc(2)Hex(2) 258.092,HexNAc(2)Hex(2) 300.103	S[+258][+730], T[+300][+730]	1326.91	3	3978.7	3978.71	0	-2	203	Specific	337	32.81	0	2.11	52	>WP_000026485.1 MULTISPECIES: OmpA family protein [Acinetobacter calcoaceticus/baumannii complex]	96	NS_438_AB_ATC17978_HILIC_3.51737.51737.3	controllerType=0 controllerNumber=1 scan=51737	117.779	Trypsin	B3	AASGVEAAAAPATLTLSTDDK	2018
37072:2	2	K.SAGDQAAS[+730.264][+328.098]DIATATDNASAK.I	HexNAc(2)Hex(2) 328.098	S[+328][+730]	1462.11	2	2923.21	2923.21	0	-1	48	Specific	337.62	245.3	1.88	5.99	159	>WP_001037895.1 MULTISPECIES: hypothetical protein [Acinetobacter]	2356	NS_438_AB_ATC17978_HILIC_2.37237.37237.2	controllerType=0 controllerNumber=1 scan=37237	89.2597	Trypsin	B2	SAGDQAASDIATATDNASAK	1058
79315:4	304	E.APSTAQPAASEPASVSTDDTTDS[+730.264][+314.119]T[+730.264][+258.092]AAIPQQPNYILQVR.S	HexNAc(2)Hex(2) 314.119,HexNAc(2)Hex(2) 258.092	S[+314][+730], T[+258][+730]	1483.92	4	5932.65	5931.63	1	3	103	NRagged	337.94	337.94	0	6.17	14	>WP_000467261.1 MULTISPECIES: SPOR domain-containing protein [Acinetobacter]	1153	NS_438_AB_ATC17978_HILIC_1.73880.73880.4	controllerType=0 controllerNumber=1 scan=73880	159.965	Trypsin	B1	APSTAQPAASEPASVSTDDTTDSTAAIPQQPNYILQVR	2032
60805:4	3	K.SAGDQAASDIATATDNAS[+730.264][+328.098]AKIDAAADHAADATAK.A	HexNAc(2)Hex(2) 328.098	S[+328][+730]	1061.97	4	4244.84	4244.84	0	0.8	48	Specific	338.29	337.43	4.8	9.05	154	>WP_001037895.1 MULTISPECIES: hypothetical protein [Acinetobacter]	2356	NS_438_AB_ATC17978_HILIC_3.58079.58079.4	controllerType=0 controllerNumber=1 scan=58079	130.878	Trypsin	B3	SAGDQAASDIATATDNASAKIDAAADHAADATAK	1058
19748:3	60	K.KTEASAAATTEQQDS[+730.264][+258.092]FDAQVQR.Y	HexNAc(2)Hex(2) 258.092	S[+258][+730]	1124.17	3	3370.48	3370.47	0	2.4	114	Specific	338.47	338.47	0	7.38	32	>WP_000958096.1 DUF3298 domain-containing protein [Acinetobacter baumannii]	2128	NS_438_AB_ATC17978_HILIC_1.21226.21226.3	controllerType=0 controllerNumber=1 scan=21226	54.5719	Trypsin	B1	KTEASAAATTEQQDSFDAQVQR	988
69142:3	513	K.NSEIDAADEASSPIDAALS[+730.264][+300.103]INSSENK.A	HexNAc(2)Hex(2) 300.103	S[+300][+730]	1226.87	3	3678.58	3678.58	0	-0.5	137	Specific	338.56	338.56	4.02	8.53	8	>WP_001127151.1 YdcF family protein [Acinetobacter baumannii]	2664	NS_438_AB_ATC17978_HILIC_1.65746.65746.3	controllerType=0 controllerNumber=1 scan=65746	145.059	Trypsin	B1	NSEIDAADEASSPIDAALSINSSENK	1030
41855:3	135	K.VVVS[+730.264][+300.103]T[+730.264][+300.103]QEQANTANAASDAVGSASEAAPATR.-	HexNAc(2)Hex(2) 300.103,HexNAc(2)Hex(2) 300.103	S[+300][+730], T[+300][+730]	1645.38	3	4934.11	4934.12	0	-2	37	Specific	338.8	338.8	3.2	6.26	34	>WP_000761577.1 MULTISPECIES: hypothetical protein [Gammaproteobacteria]	1676	NS_438_AB_ATC17978_HILIC_2.41425.41425.3	controllerType=0 controllerNumber=1 scan=41425	97.8046	Trypsin	B2	VVVSTQEQANTANAASDAVGSASEAAPATR	2060
62184:4	3	K.SAGDQAASDIATAT[+730.264][+314.119]DNAS[+730.264][+300.103]AKIDAAADHAADATAK.A	HexNAc(2)Hex(2) 314.119,HexNAc(2)Hex(2) 300.103	S[+300][+730], T[+314][+730]	1316.81	4	5264.22	5261.23	3	-2.9	48	Specific	339.23	339.23	0	8.1	154	>WP_001037895.1 MULTISPECIES: hypothetical protein [Acinetobacter]	2356	NS_438_AB_ATC17978_HILIC_3.59166.59166.4	controllerType=0 controllerNumber=1 scan=59166	133.109	Trypsin	B3	SAGDQAASDIATATDNASAKIDAAADHAADATAK	2074
41767:3	135	K.VVVSTQEQANT[+730.264][+300.103]ANAASDAVGS[+730.264][+300.103]ASEAAPATR.-	HexNAc(2)Hex(2) 300.103,HexNAc(2)Hex(2) 300.103	S[+300][+730], T[+300][+730]	1645.37	3	4934.11	4934.12	0	-3.3	37	Specific	339.29	339.29	2.4	6.08	34	>WP_000761577.1 MULTISPECIES: hypothetical protein [Gammaproteobacteria]	1676	NS_438_AB_ATC17978_HILIC_2.41321.41321.3	controllerType=0 controllerNumber=1 scan=41321	97.5545	Trypsin	B2	VVVSTQEQANTANAASDAVGSASEAAPATR	2060
33799:3	4	Q.ATADIKSAGDQAAS[+730.264][+314.119]DIAT[+527.185][+300.103]AT[+730.264][+314.119]DNASAK.I	HexNAc(2)Hex(2) 314.119,HexNAc(1)Hex(2) 300.103,HexNAc(2)Hex(2) 314.119	S[+314][+730], T[+300][+314][+527][+730]	1795.76	3	5385.27	5380.23	5	3.6	42	NRagged	339.44	313.17	1.2	6.21	149	>WP_001037895.1 MULTISPECIES: hypothetical protein [Acinetobacter]	2356	NS_438_AB_ATC17978_HILIC_1.35052.35052.3	controllerType=0 controllerNumber=1 scan=35052	85.0303	Trypsin	B1	ATADIKSAGDQAASDIATATDNASAK	2915
37835:4	26	K.FDDQISGS[+730.264][+300.103]YYGVDVKDK.L	HexNAc(2)Hex(2) 300.103	S[+300][+730]	742.325	4	2966.28	2966.26	0	4.6	203	Specific	339.44	339.44	2.94	4.63	34	>WP_000910001.1 outer membrane porin, OprD family [Acinetobacter baumannii]	2014	NS_438_AB_ATC17978_HILIC_3.37906.37906.3	controllerType=0 controllerNumber=1 scan=37906	89.9841	Trypsin	B3	FDDQISGSYYGVDVKDK	1030
57875:3	2	K.SAGDQAAS[+730.264][+300.103]DIATATDNASAKIDAAADHAADATAK.A	HexNAc(2)Hex(2) 300.103	S[+300][+730]	1406.62	3	4217.84	4216.85	1	-2.3	48	Specific	340.29	291.6	5.37	5.12	159	>WP_001037895.1 MULTISPECIES: hypothetical protein [Acinetobacter]	2356	NS_438_AB_ATC17978_HILIC_2.55323.55323.3	controllerType=0 controllerNumber=1 scan=55323	125.969	Trypsin	B2	SAGDQAASDIATATDNASAKIDAAADHAADATAK	1030
84507:4	174	N.S[+527.185][+300.103]M[+15.995]NC[+57.021]LT[+527.185][+300.103]EALGLSLPGNGSIVATHANRK.K	HexNAc(1)Hex(2) 300.103,HexNAc(1)Hex(2) 300.103	C[+57], M[+16], S[+300][+527], T[+300][+527]	1121.76	4	4484.02	4481.99	2	3.8	203	NRagged	340.31	340.31	17.1	7.46	21	>WP_001113592.1 dihydroxy-acid dehydratase [Acinetobacter baumannii]	2624	NS_438_AB_ATC17978_HILIC_3.77226.77226.4	controllerType=0 controllerNumber=1 scan=77226	167.428	Trypsin	B3	SMNCLTEALGLSLPGNGSIVATHANRK	1654
57134:3	4	K.S[+527.185][+300.103]AGDQAASDIATATDNASAKIDAAADHAADATAK.A	HexNAc(1)Hex(2) 300.103	S[+300][+527]	1338.59	3	4013.76	4013.77	0	-1.9	48	Specific	340.97	266.25	8.14	5.57	149	>WP_001037895.1 MULTISPECIES: hypothetical protein [Acinetobacter]	2356	NS_438_AB_ATC17978_HILIC_1.55946.55946.3	controllerType=0 controllerNumber=1 scan=55946	126.444	Trypsin	B1	SAGDQAASDIATATDNASAKIDAAADHAADATAK	827
40327:3	181	K.VVVSTQEQANTANAAS[+527.185][+300.103]DAVGSASEAAPATR.-	HexNAc(1)Hex(2) 300.103	S[+300][+527]	1234.56	3	3701.67	3700.68	1	-2.5	37	Specific	341.45	320.59	2.4	5.79	41	>WP_000761577.1 MULTISPECIES: hypothetical protein [Gammaproteobacteria]	1676	NS_438_AB_ATC17978_HILIC_3.40175.40175.3	controllerType=0 controllerNumber=1 scan=40175	94.8134	Trypsin	B3	VVVSTQEQANTANAASDAVGSASEAAPATR	827
42182:3	181	K.VVVSTQEQANTANAASDAVGS[+730.264][+328.098]ASEAAPATR.-	HexNAc(2)Hex(2) 328.098	S[+328][+730]	1311.25	3	3931.75	3931.75	0	-0.7	37	Specific	342.04	273.92	13.04	6.25	41	>WP_000761577.1 MULTISPECIES: hypothetical protein [Gammaproteobacteria]	1676	NS_438_AB_ATC17978_HILIC_3.41815.41815.3	controllerType=0 controllerNumber=1 scan=41815	98.0838	Trypsin	B3	VVVSTQEQANTANAASDAVGSASEAAPATR	1058
39409:3	215	K.VVVSTQEQANTANAAS[+730.264][+328.098]DAVGSASEAAPATR.-	HexNAc(2)Hex(2) 328.098	S[+328][+730]	1311.25	3	3931.75	3931.75	0	-0.6	37	Specific	342.25	282.9	12.16	5.88	36	>WP_000761577.1 MULTISPECIES: hypothetical protein [Gammaproteobacteria]	1676	NS_438_AB_ATC17978_HILIC_1.39997.39997.3	controllerType=0 controllerNumber=1 scan=39997	94.8297	Trypsin	B1	VVVSTQEQANTANAASDAVGSASEAAPATR	1058
33008:3	2	K.SAGDQAAS[+730.264][+300.103]DIATATDNASAK.I	HexNAc(2)Hex(2) 300.103	S[+300][+730]	965.744	3	2895.22	2895.22	0	-0.7	48	Specific	342.29	264.5	63.14	5.72	159	>WP_001037895.1 MULTISPECIES: hypothetical protein [Acinetobacter]	2356	NS_438_AB_ATC17978_HILIC_2.33800.33800.3	controllerType=0 controllerNumber=1 scan=33800	82.4742	Trypsin	B2	SAGDQAASDIATATDNASAK	1030
50563:2	21	K.AAS[+730.264][+300.103]GVEAAAAPATLTLSTDDK.G	HexNAc(2)Hex(2) 300.103	S[+300][+730]	1496.19	2	2991.37	2990.35	1	2.6	203	Specific	343.48	230.38	230.38	6.69	54	>WP_000026485.1 MULTISPECIES: OmpA family protein [Acinetobacter calcoaceticus/baumannii complex]	96	NS_438_AB_ATC17978_HILIC_1.50106.50106.2	controllerType=0 controllerNumber=1 scan=50106	114.604	Trypsin	B1	AASGVEAAAAPATLTLSTDDK	1030
30559:2	3	K.SAGDQAAS[+730.264][+258.092]DIATATDNASAK.I	HexNAc(2)Hex(2) 258.092	S[+258][+730]	1427.11	2	2853.21	2853.21	0	-0.8	48	Specific	343.81	227.83	4.84	6.53	154	>WP_001037895.1 MULTISPECIES: hypothetical protein [Acinetobacter]	2356	NS_438_AB_ATC17978_HILIC_3.31622.31622.2	controllerType=0 controllerNumber=1 scan=31622	77.4281	Trypsin	B3	SAGDQAASDIATATDNASAK	988
56751:3	4	D.IATAT[+730.264][+300.103]DNAS[+527.185][+300.103]AKIDAAADHAADATAK.A	HexNAc(2)Hex(2) 300.103,HexNAc(1)Hex(2) 300.103	S[+300][+527], T[+300][+730]	1415.28	3	4243.83	4241.82	2	0.8	57	NRagged	344.06	323.34	0	7.62	149	>WP_001037895.1 MULTISPECIES: hypothetical protein [Acinetobacter]	2356	NS_438_AB_ATC17978_HILIC_1.55596.55596.3	controllerType=0 controllerNumber=1 scan=55596	125.741	Trypsin	B1	IATATDNASAKIDAAADHAADATAK	1857
22066:4	60	K.AAQADKKT[+730.264][+300.103]EAS[+730.264][+300.103]AAATTEQQDSFDAQVQR.Y	HexNAc(2)Hex(2) 300.103,HexNAc(2)Hex(2) 300.103	S[+300][+730], T[+300][+730]	1258.04	4	5029.13	5027.14	2	-3.8	108	Specific	344.44	298.66	42.41	8.34	32	>WP_000958096.1 DUF3298 domain-containing protein [Acinetobacter baumannii]	2128	NS_438_AB_ATC17978_HILIC_1.23547.23547.4	controllerType=0 controllerNumber=1 scan=23547	60.0235	Trypsin	B1	AAQADKKTEASAAATTEQQDSFDAQVQR	2060
58150:3	2	K.SAGDQAAS[+527.185][+300.103]DIATATDNASAKIDAAADHAADATAK.A	HexNAc(1)Hex(2) 300.103	S[+300][+527]	1338.59	3	4013.76	4013.77	0	-1.1	48	Specific	344.48	297.65	4.87	5.08	159	>WP_001037895.1 MULTISPECIES: hypothetical protein [Acinetobacter]	2356	NS_438_AB_ATC17978_HILIC_2.55562.55562.3	controllerType=0 controllerNumber=1 scan=55562	126.487	Trypsin	B2	SAGDQAASDIATATDNASAKIDAAADHAADATAK	827
58690:4	2	D.IATAT[+730.264][+314.119]DNAS[+527.185][+300.103]AKIDAAADHAADATAK.A	HexNAc(2)Hex(2) 314.119,HexNAc(1)Hex(2) 300.103	S[+300][+527], T[+314][+730]	1065.47	4	4258.86	4255.84	3	1.4	57	NRagged	345.07	334.26	1.2	5.81	159	>WP_001037895.1 MULTISPECIES: hypothetical protein [Acinetobacter]	2356	NS_438_AB_ATC17978_HILIC_2.56029.56029.4	controllerType=0 controllerNumber=1 scan=56029	127.496	Trypsin	B2	IATATDNASAKIDAAADHAADATAK	1871
52651:4	4	K.SAGDQAASDIATATDNAS[+730.264][+300.103]AKIDAAADHAADATAK.A	HexNAc(2)Hex(2) 300.103	S[+300][+730]	1055.22	4	4217.84	4216.85	1	-2.2	48	Specific	345.17	345.17	4.8	8.62	149	>WP_001037895.1 MULTISPECIES: hypothetical protein [Acinetobacter]	2356	NS_438_AB_ATC17978_HILIC_1.51951.51951.4	controllerType=0 controllerNumber=1 scan=51951	118.292	Trypsin	B1	SAGDQAASDIATATDNASAKIDAAADHAADATAK	1030
40788:3	181	K.VVVSTQEQANTANAAS[+730.264][+258.092]DAVGSASEAAPATR.-	HexNAc(2)Hex(2) 258.092	S[+258][+730]	1288.25	3	3862.74	3861.74	1	-2.1	37	Specific	345.21	345.21	2.4	7.85	41	>WP_000761577.1 MULTISPECIES: hypothetical protein [Gammaproteobacteria]	1676	NS_438_AB_ATC17978_HILIC_3.40590.40590.3	controllerType=0 controllerNumber=1 scan=40590	95.6133	Trypsin	B3	VVVSTQEQANTANAASDAVGSASEAAPATR	988
20116:2	241	K.NTDVVEGS[+730.264][+300.103]ASSETAASETH.-	HexNAc(2)Hex(2) 300.103	S[+300][+730]	1461.59	2	2922.18	2922.18	0	-1.9	62	CRagged	345.47	345.47	0.41	6.11	25	>WP_001049817.1 MULTISPECIES: hypothetical protein [Acinetobacter]	2404	NS_438_AB_ATC17978_HILIC_2.21115.21115.2	controllerType=0 controllerNumber=1 scan=21115	53.9276	Trypsin	B2	NTDVVEGSASSETAASETH	1030
42180:3	181	K.VVVSTQEQANTANAAS[+730.264][+328.098]DAVGSASEAAPATR.-	HexNAc(2)Hex(2) 328.098	S[+328][+730]	1311.25	3	3931.75	3931.75	0	-0.7	37	Specific	346.13	346.13	2.4	8.79	41	>WP_000761577.1 MULTISPECIES: hypothetical protein [Gammaproteobacteria]	1676	NS_438_AB_ATC17978_HILIC_3.41813.41813.3	controllerType=0 controllerNumber=1 scan=41813	98.0794	Trypsin	B3	VVVSTQEQANTANAASDAVGSASEAAPATR	1058
61440:4	3	K.SAGDQAASDIATATDNAS[+730.264][+300.103]AKIDAAADHAADATAK.A	HexNAc(2)Hex(2) 300.103	S[+300][+730]	1055.21	4	4217.83	4216.85	1	-3.7	48	Specific	346.14	346.14	4.8	8.25	154	>WP_001037895.1 MULTISPECIES: hypothetical protein [Acinetobacter]	2356	NS_438_AB_ATC17978_HILIC_3.58585.58585.2	controllerType=0 controllerNumber=1 scan=58585	131.875	Trypsin	B3	SAGDQAASDIATATDNASAKIDAAADHAADATAK	1030
22160:3	190	K.NTDVVEGS[+730.264][+328.098]ASSETAASETH.-	HexNAc(2)Hex(2) 328.098	S[+328][+730]	984.732	3	2952.18	2950.18	2	-1.3	62	CRagged	346.6	254.02	0	5.62	36	>WP_001049817.1 MULTISPECIES: hypothetical protein [Acinetobacter]	2404	NS_438_AB_ATC17978_HILIC_3.23316.23316.3	controllerType=0 controllerNumber=1 scan=23316	58.7197	Trypsin	B3	NTDVVEGSASSETAASETH	1058
53674:4	3	K.SAGDQAASDIATATDNAS[+730.264][+300.103]AKIDAAADHAADATAK.A	HexNAc(2)Hex(2) 300.103	S[+300][+730]	1054.97	4	4216.85	4216.85	0	0.8	48	Specific	346.71	343.16	4.8	9.25	154	>WP_001037895.1 MULTISPECIES: hypothetical protein [Acinetobacter]	2356	NS_438_AB_ATC17978_HILIC_3.52004.52004.2	controllerType=0 controllerNumber=1 scan=52004	118.272	Trypsin	B3	SAGDQAASDIATATDNASAKIDAAADHAADATAK	1030
78265:3	86	K.VSAPVEDPIDPLAVDAAS[+730.264][+300.103]T[+730.264][+300.103]VK.A	HexNAc(2)Hex(2) 300.103,HexNAc(2)Hex(2) 300.103	S[+300][+730], T[+300][+730]	1386.28	3	4156.82	4154.83	2	-4	34	Specific	346.76	346.76	71.09	6.75	33	>WP_000498089.1 MULTISPECIES: murein L,D-transpeptidase [Acinetobacter]	1210	NS_438_AB_ATC17978_HILIC_1.73037.73037.3	controllerType=0 controllerNumber=1 scan=73037	158.457	Trypsin	B1	VSAPVEDPIDPLAVDAASTVK	2060
59017:4	4	K.SAGDQAAS[+730.264][+300.103]DIATATDNASAKIDAAADHAADATAK.A	HexNAc(2)Hex(2) 300.103	S[+300][+730]	1054.97	4	4216.84	4216.85	0	-0.3	48	Specific	347.85	330.71	92.42	7	149	>WP_001037895.1 MULTISPECIES: hypothetical protein [Acinetobacter]	2356	NS_438_AB_ATC17978_HILIC_1.57584.57584.4	controllerType=0 controllerNumber=1 scan=57584	129.686	Trypsin	B1	SAGDQAASDIATATDNASAKIDAAADHAADATAK	1030
20805:3	190	K.NTDVVEGS[+730.264][+300.103]ASSETAASETH.-	HexNAc(2)Hex(2) 300.103	S[+300][+730]	975.064	3	2923.18	2922.18	1	-2.6	62	CRagged	347.9	206.64	2.84	5.23	36	>WP_001049817.1 MULTISPECIES: hypothetical protein [Acinetobacter]	2404	NS_438_AB_ATC17978_HILIC_3.21810.21810.3	controllerType=0 controllerNumber=1 scan=21810	54.8798	Trypsin	B3	NTDVVEGSASSETAASETH	1030
27692:3	60	K.KTEASAAATTEQQDS[+730.264][+300.103]FDAQVQR.Y	HexNAc(2)Hex(2) 300.103	S[+300][+730]	1138.17	3	3412.48	3412.48	0	-0.8	114	Specific	348.17	348.17	0	7.8	32	>WP_000958096.1 DUF3298 domain-containing protein [Acinetobacter baumannii]	2128	NS_438_AB_ATC17978_HILIC_1.29426.29426.3	controllerType=0 controllerNumber=1 scan=29426	73.5283	Trypsin	B1	KTEASAAATTEQQDSFDAQVQR	1030
05793:3	64	K.AKPAS[+730.264][+328.098]TPAVK.S	HexNAc(2)Hex(2) 328.098	S[+328][+730]	676.649	3	2027.93	2027.94	0	-2	301	Specific	348.17	238.75	2	5.01	37	>WP_000958096.1 DUF3298 domain-containing protein [Acinetobacter baumannii]	2128	NS_438_AB_ATC17978_HILIC_3.7270.7270.3	controllerType=0 controllerNumber=1 scan=7270	23.7152	Trypsin	B3	AKPASTPAVK	1058
57799:3	3	K.SAGDQAAS[+730.264][+328.098]DIATATDNASAKIDAAADHAADATAK.A	HexNAc(2)Hex(2) 328.098	S[+328][+730]	1415.62	3	4244.83	4244.84	0	-1.8	48	Specific	348.58	193.92	5.32	5.48	154	>WP_001037895.1 MULTISPECIES: hypothetical protein [Acinetobacter]	2356	NS_438_AB_ATC17978_HILIC_3.55519.55519.3	controllerType=0 controllerNumber=1 scan=55519	125.661	Trypsin	B3	SAGDQAASDIATATDNASAKIDAAADHAADATAK	1058
44898:4	372	K.IIQQQQAQAS[+730.264][+300.103]KPQINSQAASSVTPQTQVANDMADGESIR.G	HexNAc(2)Hex(2) 300.103	S[+300][+730]	1293.1	4	5169.4	5169.41	0	-2.7	53	Specific	349.21	349.21	5.3	8.09	11	>WP_001246375.1 MULTISPECIES: hypothetical protein [Acinetobacter]	2997	NS_438_AB_ATC17978_HILIC_1.45083.45083.4	controllerType=0 controllerNumber=1 scan=45083	105.042	Trypsin	B1	IIQQQQAQASKPQINSQAASSVTPQTQVANDMADGESIR	1030
60562:4	4	K.SAGDQAASDIATAT[+730.264][+328.098]DNAS[+730.264][+300.103]AKIDAAADHAADATAK.A	HexNAc(2)Hex(2) 328.098,HexNAc(2)Hex(2) 300.103	S[+300][+730], T[+328][+730]	1319.81	4	5276.2	5275.21	1	-1.9	48	Specific	349.65	255.51	0	8.55	149	>WP_001037895.1 MULTISPECIES: hypothetical protein [Acinetobacter]	2356	NS_438_AB_ATC17978_HILIC_1.58808.58808.4	controllerType=0 controllerNumber=1 scan=58808	132.047	Trypsin	B1	SAGDQAASDIATATDNASAKIDAAADHAADATAK	2088
21331:2	241	K.NTDVVEGS[+730.264][+328.098]ASSETAASETH.-	HexNAc(2)Hex(2) 328.098	S[+328][+730]	1476.59	2	2952.18	2950.18	2	-3.1	62	CRagged	349.98	349.98	0	5.93	25	>WP_001049817.1 MULTISPECIES: hypothetical protein [Acinetobacter]	2404	NS_438_AB_ATC17978_HILIC_2.22164.22164.2	controllerType=0 controllerNumber=1 scan=22164	56.1282	Trypsin	B2	NTDVVEGSASSETAASETH	1058
61450:4	3	K.SAGDQAASDIATAT[+730.264][+300.103]DNAS[+730.264][+328.098]AKIDAAADHAADATAK.A	HexNAc(2)Hex(2) 300.103,HexNAc(2)Hex(2) 328.098	S[+328][+730], T[+300][+730]	1319.55	4	5275.19	5275.21	0	-3.3	48	Specific	350.23	240.57	0	7.47	154	>WP_001037895.1 MULTISPECIES: hypothetical protein [Acinetobacter]	2356	NS_438_AB_ATC17978_HILIC_3.58594.58594.4	controllerType=0 controllerNumber=1 scan=58594	131.898	Trypsin	B3	SAGDQAASDIATATDNASAKIDAAADHAADATAK	2088
24496:3	3	K.SAGDQAAS[+730.264][+300.103]DIATATDNASAK.I	HexNAc(2)Hex(2) 300.103	S[+300][+730]	966.412	3	2897.22	2895.22	2	-2.1	48	Specific	350.85	244.3	52.01	5.4	154	>WP_001037895.1 MULTISPECIES: hypothetical protein [Acinetobacter]	2356	NS_438_AB_ATC17978_HILIC_3.25604.25604.3	controllerType=0 controllerNumber=1 scan=25604	63.8056	Trypsin	B3	SAGDQAASDIATATDNASAK	1030
57120:3	4	K.SAGDQAAS[+527.185][+300.103]DIATATDNASAKIDAAADHAADATAK.A	HexNAc(1)Hex(2) 300.103	S[+300][+527]	1338.92	3	4014.76	4013.77	1	-2.4	48	Specific	351.46	283.53	9.71	5.4	149	>WP_001037895.1 MULTISPECIES: hypothetical protein [Acinetobacter]	2356	NS_438_AB_ATC17978_HILIC_1.55928.55928.3	controllerType=0 controllerNumber=1 scan=55928	126.391	Trypsin	B1	SAGDQAASDIATATDNASAKIDAAADHAADATAK	827
04173:3	54	K.AKPAS[+527.185][+300.103]TPAVK.S	HexNAc(1)Hex(2) 300.103	S[+300][+527]	599.627	3	1796.87	1796.86	0	3.5	301	Specific	351.47	165.49	32.77	1.44	31	>WP_000958096.1 DUF3298 domain-containing protein [Acinetobacter baumannii]	2128	NS_438_AB_ATC17978_HILIC_2.5682.5682.3	controllerType=0 controllerNumber=1 scan=5682	20.6213	Trypsin	B2	AKPASTPAVK	827
10618:3	241	C.AKKEEAAQAGQDAAS[+730.264][+300.103]TAVADK.V	HexNAc(2)Hex(2) 300.103	S[+300][+730]	1030.8	3	3090.39	3090.39	0	-1.7	21	NRagged	351.65	351.65	2	5.16	25	>WP_001049817.1 MULTISPECIES: hypothetical protein [Acinetobacter]	2404	NS_438_AB_ATC17978_HILIC_2.11988.11988.3	controllerType=0 controllerNumber=1 scan=11988	33.1756	Trypsin	B2	AKKEEAAQAGQDAASTAVADK	1030
20861:2	241	K.NTDVVEGSASS[+527.185][+300.103]ETAASETH.-	HexNAc(1)Hex(2) 300.103	S[+300][+527]	1360.55	2	2720.09	2719.1	1	-4.7	62	CRagged	351.7	351.7	0	6.03	25	>WP_001049817.1 MULTISPECIES: hypothetical protein [Acinetobacter]	2404	NS_438_AB_ATC17978_HILIC_2.21727.21727.2	controllerType=0 controllerNumber=1 scan=21727	55.1629	Trypsin	B2	NTDVVEGSASSETAASETH	827
08036:3	499	K.AAS[+527.185][+300.103]EPEQKVEYVRK.N	HexNAc(1)Hex(2) 300.103	S[+300][+527]	821.05	3	2461.14	2461.14	0	-3	184	Specific	351.73	260.29	260.29	6.01	6	>WP_001127151.1 YdcF family protein [Acinetobacter baumannii]	2664	NS_438_AB_ATC17978_HILIC_2.9731.9731.3	controllerType=0 controllerNumber=1 scan=9731	29.197	Trypsin	B2	AASEPEQKVEYVRK	827
42785:4	3	K.SAGDQAASDIATATDNAS[+730.264][+300.103]AKIDAAADHAADATAK.A	HexNAc(2)Hex(2) 300.103	S[+300][+730]	1055.47	4	4218.85	4216.85	2	-0.9	48	Specific	351.76	351.76	4.8	8.51	154	>WP_001037895.1 MULTISPECIES: hypothetical protein [Acinetobacter]	2356	NS_438_AB_ATC17978_HILIC_3.42435.42435.4	controllerType=0 controllerNumber=1 scan=42435	99.4919	Trypsin	B3	SAGDQAASDIATATDNASAKIDAAADHAADATAK	1030
39345:3	215	K.VVVSTQEQANTANAAS[+730.264][+328.098]DAVGSASEAAPATR.-	HexNAc(2)Hex(2) 328.098	S[+328][+730]	1311.58	3	3932.74	3931.75	1	-3.6	37	Specific	352.73	352.73	2.4	7.96	36	>WP_000761577.1 MULTISPECIES: hypothetical protein [Gammaproteobacteria]	1676	NS_438_AB_ATC17978_HILIC_1.39939.39939.3	controllerType=0 controllerNumber=1 scan=39939	94.7103	Trypsin	B1	VVVSTQEQANTANAASDAVGSASEAAPATR	1058
57485:5	2	A.PETGATTGEHLENAAQQAT[+730.264][+314.119]ADIKSAGDQAAS[+527.185][+300.103]DIATATDNAS[+730.264][+314.119]AKIDAAADHAADATAK.A	HexNAc(2)Hex(2) 314.119,HexNAc(1)Hex(2) 300.103,HexNAc(2)Hex(2) 314.119	S[+300][+314][+527][+730], T[+314][+730]	1688.14	5	8436.68	8436.64	0	4.7	25	NRagged	354.13	354.13	0	4.58	159	>WP_001037895.1 MULTISPECIES: hypothetical protein [Acinetobacter]	2356	NS_438_AB_ATC17978_HILIC_2.54972.54972.5	controllerType=0 controllerNumber=1 scan=54972	125.164	Trypsin	B2	PETGATTGEHLENAAQQATADIKSAGDQAASDIATATDNASAKIDAAADHAADATAK	2915
53668:4	3	K.SAGDQAASDIATATDNAS[+730.264][+300.103]AKIDAAADHAADATAK.A	HexNAc(2)Hex(2) 300.103	S[+300][+730]	1054.97	4	4216.85	4216.85	0	0.8	48	Specific	354.17	354.17	4.8	9.25	154	>WP_001037895.1 MULTISPECIES: hypothetical protein [Acinetobacter]	2356	NS_438_AB_ATC17978_HILIC_3.52001.52001.2	controllerType=0 controllerNumber=1 scan=52001	118.264	Trypsin	B3	SAGDQAASDIATATDNASAKIDAAADHAADATAK	1030
27218:2	82	K.AEDQNADS[+730.264][+300.103]GIAASTPVATAK.T	HexNAc(2)Hex(2) 300.103	S[+300][+730]	1474.14	2	2947.28	2947.29	0	-3.1	82	Specific	354.53	354.53	4	6.75	32	>WP_000498089.1 MULTISPECIES: murein L,D-transpeptidase [Acinetobacter]	1210	NS_438_AB_ATC17978_HILIC_3.28310.28310.2	controllerType=0 controllerNumber=1 scan=28310	70.0003	Trypsin	B3	AEDQNADSGIAASTPVATAK	1030
62832:4	2	K.SAGDQAASDIATATDNAS[+730.264][+300.103]AKIDAAADHAADATAK.A	HexNAc(2)Hex(2) 300.103	S[+300][+730]	1054.97	4	4216.85	4216.85	0	0.9	48	Specific	355.4	355.4	4.8	6.57	159	>WP_001037895.1 MULTISPECIES: hypothetical protein [Acinetobacter]	2356	NS_438_AB_ATC17978_HILIC_2.59391.59391.4	controllerType=0 controllerNumber=1 scan=59391	134.372	Trypsin	B2	SAGDQAASDIATATDNASAKIDAAADHAADATAK	1030
57521:4	3	D.IATATDNAS[+527.185][+300.103]AKIDAAADHAADAT[+730.264][+258.092]AK.A	HexNAc(1)Hex(2) 300.103,HexNAc(2)Hex(2) 258.092	S[+300][+527], T[+258][+730]	1051.21	4	4201.82	4199.81	2	0.4	57	NRagged	355.4	355.4	0	6.85	154	>WP_001037895.1 MULTISPECIES: hypothetical protein [Acinetobacter]	2356	NS_438_AB_ATC17978_HILIC_3.55250.55250.4	controllerType=0 controllerNumber=1 scan=55250	125.044	Trypsin	B3	IATATDNASAKIDAAADHAADATAK	1815
56402:3	3	K.S[+730.264][+258.092]AGDQAASDIATATDNASAKIDAAADHAADATAK.A	HexNAc(2)Hex(2) 258.092	S[+258][+730]	1392.28	3	4174.83	4174.83	0	-1.2	48	Specific	355.81	291.9	10.19	5.64	154	>WP_001037895.1 MULTISPECIES: hypothetical protein [Acinetobacter]	2356	NS_438_AB_ATC17978_HILIC_3.54288.54288.3	controllerType=0 controllerNumber=1 scan=54288	122.98	Trypsin	B3	SAGDQAASDIATATDNASAKIDAAADHAADATAK	988
51606:3	14	K.AASGVEAAAAPATLTLS[+730.264][+300.103]TDDK.G	HexNAc(2)Hex(2) 300.103	S[+300][+730]	997.456	3	2990.35	2990.35	0	0	203	Specific	355.9	345.97	1.2	6.28	55	>WP_000026485.1 MULTISPECIES: OmpA family protein [Acinetobacter calcoaceticus/baumannii complex]	96	NS_438_AB_ATC17978_HILIC_2.49929.49929.3	controllerType=0 controllerNumber=1 scan=49929	114.768	Trypsin	B2	AASGVEAAAAPATLTLSTDDK	1030
54122:2	14	K.AAS[+730.264][+314.119]GVEAAAAPATLTLSTDDK.G	HexNAc(2)Hex(2) 314.119	S[+314][+730]	1502.69	2	3004.36	3004.37	0	-2.3	203	Specific	356.13	261.84	261.84	5.96	55	>WP_000026485.1 MULTISPECIES: OmpA family protein [Acinetobacter calcoaceticus/baumannii complex]	96	NS_438_AB_ATC17978_HILIC_2.52115.52115.2	controllerType=0 controllerNumber=1 scan=52115	119.148	Trypsin	B2	AASGVEAAAAPATLTLSTDDK	1044
58208:3	2	K.SAGDQAAS[+527.185][+300.103]DIATATDNASAKIDAAADHAADATAK.A	HexNAc(1)Hex(2) 300.103	S[+300][+527]	1338.59	3	4013.76	4013.77	0	-1.5	48	Specific	356.6	274.92	9.82	4.78	159	>WP_001037895.1 MULTISPECIES: hypothetical protein [Acinetobacter]	2356	NS_438_AB_ATC17978_HILIC_2.55605.55605.3	controllerType=0 controllerNumber=1 scan=55605	126.58	Trypsin	B2	SAGDQAASDIATATDNASAKIDAAADHAADATAK	827
34729:3	2	K.SAGDQAASDIATATDNAS[+730.264][+328.098]AK.I	HexNAc(2)Hex(2) 328.098	S[+328][+730]	975.074	3	2923.21	2923.21	0	-1.8	48	Specific	357.3	302.98	2.85	4.59	159	>WP_001037895.1 MULTISPECIES: hypothetical protein [Acinetobacter]	2356	NS_438_AB_ATC17978_HILIC_2.35301.35301.3	controllerType=0 controllerNumber=1 scan=35301	85.5125	Trypsin	B2	SAGDQAASDIATATDNASAK	1058
39443:3	215	K.VVVSTQEQANTANAASDAVGSAS[+527.185][+300.103]EAAPATR.-	HexNAc(1)Hex(2) 300.103	S[+300][+527]	1234.9	3	3702.67	3700.68	2	-2.6	37	Specific	357.41	307.95	0.99	5.61	36	>WP_000761577.1 MULTISPECIES: hypothetical protein [Gammaproteobacteria]	1676	NS_438_AB_ATC17978_HILIC_1.40031.40031.3	controllerType=0 controllerNumber=1 scan=40031	94.8901	Trypsin	B1	VVVSTQEQANTANAASDAVGSASEAAPATR	827
50925:3	50	K.TETTSDASTPVQTAQS[+730.264][+300.103]NNNEAVDTAHTAENSLDWDGK.Y	HexNAc(2)Hex(2) 300.103	S[+300][+730]	1646.36	3	4937.08	4936.09	1	-2	25	Specific	357.57	357.57	1.2	8.18	23	>WP_000749178.1 MULTISPECIES: copper resistance protein NlpE [Acinetobacter]	1649	NS_438_AB_ATC17978_HILIC_3.49566.49566.3	controllerType=0 controllerNumber=1 scan=49566	113.392	Trypsin	B3	TETTSDASTPVQTAQSNNNEAVDTAHTAENSLDWDGK	1030
54491:4	4	K.SAGDQAASDIATATDNAS[+730.264][+300.103]AKIDAAADHAADATAK.A	HexNAc(2)Hex(2) 300.103	S[+300][+730]	1054.97	4	4216.85	4216.85	0	0.9	48	Specific	357.8	357.8	4.8	9.71	149	>WP_001037895.1 MULTISPECIES: hypothetical protein [Acinetobacter]	2356	NS_438_AB_ATC17978_HILIC_1.53672.53672.2	controllerType=0 controllerNumber=1 scan=53672	121.959	Trypsin	B1	SAGDQAASDIATATDNASAKIDAAADHAADATAK	1030
35322:3	2	K.SAGDQAAS[+730.264][+314.119]DIATATDNASAK.I	HexNAc(2)Hex(2) 314.119	S[+314][+730]	970.415	3	2909.23	2909.24	0	-1.3	48	Specific	357.8	277.35	60.3	4.35	159	>WP_001037895.1 MULTISPECIES: hypothetical protein [Acinetobacter]	2356	NS_438_AB_ATC17978_HILIC_2.35781.35781.3	controllerType=0 controllerNumber=1 scan=35781	86.4382	Trypsin	B2	SAGDQAASDIATATDNASAK	1044
22284:2	241	K.NTDVVEGSAS[+730.264][+300.103]SETAASETH.-	HexNAc(2)Hex(2) 300.103	S[+300][+730]	1462.09	2	2923.18	2922.18	1	-2.1	62	CRagged	358.32	358.32	0	6.11	25	>WP_001049817.1 MULTISPECIES: hypothetical protein [Acinetobacter]	2404	NS_438_AB_ATC17978_HILIC_2.23296.23296.2	controllerType=0 controllerNumber=1 scan=23296	58.9805	Trypsin	B2	NTDVVEGSASSETAASETH	1030
87362:3	54	K.KTEAS[+730.264][+300.103]AAATTEQQDSFDAQVQR.Y	HexNAc(2)Hex(2) 300.103	S[+300][+730]	1138.17	3	3412.48	3412.48	0	-1	114	Specific	358.38	258.86	0.04	6.34	31	>WP_000958096.1 DUF3298 domain-containing protein [Acinetobacter baumannii]	2128	NS_438_AB_ATC17978_HILIC_2.78826.78826.3	controllerType=0 controllerNumber=1 scan=78826	172.146	Trypsin	B2	KTEASAAATTEQQDSFDAQVQR	1030
47986:2	25	K.AAS[+730.264][+258.092]GVEAAAAPATLTLSTDDK.G	HexNAc(2)Hex(2) 258.092	S[+258][+730]	1474.67	2	2948.34	2948.34	0	-1.2	203	Specific	358.46	276.48	276.48	6.35	52	>WP_000026485.1 MULTISPECIES: OmpA family protein [Acinetobacter calcoaceticus/baumannii complex]	96	NS_438_AB_ATC17978_HILIC_3.46955.46955.2	controllerType=0 controllerNumber=1 scan=46955	108.39	Trypsin	B3	AASGVEAAAAPATLTLSTDDK	988
23777:3	54	K.KTEASAAATTEQQDS[+730.264][+300.103]FDAQVQR.Y	HexNAc(2)Hex(2) 300.103	S[+300][+730]	1138.16	3	3412.48	3412.48	0	-2	114	Specific	358.54	358.54	0	6.99	31	>WP_000958096.1 DUF3298 domain-containing protein [Acinetobacter baumannii]	2128	NS_438_AB_ATC17978_HILIC_2.24762.24762.3	controllerType=0 controllerNumber=1 scan=24762	62.2558	Trypsin	B2	KTEASAAATTEQQDSFDAQVQR	1030
20930:3	241	K.NTDVVEGS[+730.264][+328.098]ASSETAASETH.-	HexNAc(2)Hex(2) 328.098	S[+328][+730]	984.064	3	2950.18	2950.18	0	0.1	62	CRagged	358.79	272.59	2.54	6.13	25	>WP_001049817.1 MULTISPECIES: hypothetical protein [Acinetobacter]	2404	NS_438_AB_ATC17978_HILIC_2.21781.21781.3	controllerType=0 controllerNumber=1 scan=21781	55.2782	Trypsin	B2	NTDVVEGSASSETAASETH	1058
23046:3	60	K.KTEASAAATTEQQDS[+730.264][+300.103]FDAQVQR.Y	HexNAc(2)Hex(2) 300.103	S[+300][+730]	1138.5	3	3413.48	3412.48	1	-3.3	114	Specific	359.33	359.33	0	7.09	32	>WP_000958096.1 DUF3298 domain-containing protein [Acinetobacter baumannii]	2128	NS_438_AB_ATC17978_HILIC_1.24592.24592.3	controllerType=0 controllerNumber=1 scan=24592	62.434	Trypsin	B1	KTEASAAATTEQQDSFDAQVQR	1030
51273:3	2	K.S[+730.264][+300.103]AGDQAASDIATATDNASAKIDAAADHAADATAK.A	HexNAc(2)Hex(2) 300.103	S[+300][+730]	1406.61	3	4217.83	4216.85	1	-5.3	48	Specific	359.33	282.98	11.22	5.34	159	>WP_001037895.1 MULTISPECIES: hypothetical protein [Acinetobacter]	2356	NS_438_AB_ATC17978_HILIC_2.49671.49671.3	controllerType=0 controllerNumber=1 scan=49671	114.244	Trypsin	B2	SAGDQAASDIATATDNASAKIDAAADHAADATAK	1030
62261:3	4	K.SAGDQAASDIATATDNAS[+730.264][+328.098]AKIDAAADHAADATAK.A	HexNAc(2)Hex(2) 328.098	S[+328][+730]	1416.29	3	4246.85	4244.84	2	0	48	Specific	359.42	359.42	4.8	9.37	149	>WP_001037895.1 MULTISPECIES: hypothetical protein [Acinetobacter]	2356	NS_438_AB_ATC17978_HILIC_1.60160.60160.3	controllerType=0 controllerNumber=1 scan=60160	134.643	Trypsin	B1	SAGDQAASDIATATDNASAKIDAAADHAADATAK	1058
08420:6	78	K.PYQAQPANS[+527.185][+300.103]QGAAPNAAKPAQS[+730.264][+314.119]GKPQAEQK.A	HexNAc(1)Hex(2) 300.103,HexNAc(2)Hex(2) 314.119	S[+300][+314][+527][+730]	818.537	6	4906.19	4905.19	1	-0.6	382	Specific	359.45	359.45	0	6.13	15	>WP_000986589.1 MULTISPECIES: multidrug efflux RND transporter periplasmic adaptor subunit AdeI [Acinetobacter]	2180	NS_438_AB_ATC17978_HILIC_2.10069.10069.5	controllerType=0 controllerNumber=1 scan=10069	29.7679	Trypsin	B2	PYQAQPANSQGAAPNAAKPAQSGKPQAEQK	1871
41763:3	135	K.VVVSTQEQANTANAAS[+730.264][+300.103]DAVGS[+730.264][+314.119]ASEAAPATR.-	HexNAc(2)Hex(2) 300.103,HexNAc(2)Hex(2) 314.119	S[+300][+314][+730]*2	1651.05	3	4951.13	4948.14	3	-3.3	37	Specific	360.47	360.47	0	6.18	34	>WP_000761577.1 MULTISPECIES: hypothetical protein [Gammaproteobacteria]	1676	NS_438_AB_ATC17978_HILIC_2.41316.41316.3	controllerType=0 controllerNumber=1 scan=41316	97.5406	Trypsin	B2	VVVSTQEQANTANAASDAVGSASEAAPATR	2074
56034:3	14	K.AASGVEAAAAPATLTLS[+730.264][+300.103]T[+730.264][+300.103]DDK.G	HexNAc(2)Hex(2) 300.103,HexNAc(2)Hex(2) 300.103	S[+300][+730], T[+300][+730]	1340.91	3	4020.7	4020.72	0	-4.2	203	Specific	360.5	320.74	2.4	4.11	55	>WP_000026485.1 MULTISPECIES: OmpA family protein [Acinetobacter calcoaceticus/baumannii complex]	96	NS_438_AB_ATC17978_HILIC_2.53760.53760.3	controllerType=0 controllerNumber=1 scan=53760	122.595	Trypsin	B2	AASGVEAAAAPATLTLSTDDK	2060
69747:3	562	K.NSEIDAADEASS[+730.264][+300.103]PIDAALSINSSENK.A	HexNAc(2)Hex(2) 300.103	S[+300][+730]	1227.2	3	3679.58	3678.58	1	-1.3	137	Specific	360.54	360.54	0	8.26	10	>WP_001127151.1 YdcF family protein [Acinetobacter baumannii]	2664	NS_438_AB_ATC17978_HILIC_3.65319.65319.3	controllerType=0 controllerNumber=1 scan=65319	144.955	Trypsin	B3	NSEIDAADEASSPIDAALSINSSENK	1030
50889:2	21	K.AAS[+527.185][+300.103]GVEAAAAPATLTLSTDDK.G	HexNAc(1)Hex(2) 300.103	S[+300][+527]	1394.14	2	2787.27	2787.28	0	-3.5	203	Specific	361.41	309.18	309.18	6.9	54	>WP_000026485.1 MULTISPECIES: OmpA family protein [Acinetobacter calcoaceticus/baumannii complex]	96	NS_438_AB_ATC17978_HILIC_1.50355.50355.2	controllerType=0 controllerNumber=1 scan=50355	115.094	Trypsin	B1	AASGVEAAAAPATLTLSTDDK	827
52808:3	4	K.S[+730.264][+300.103]AGDQAASDIATATDNASAKIDAAADHAADATAK.A	HexNAc(2)Hex(2) 300.103	S[+300][+730]	1406.61	3	4217.83	4216.85	1	-4.9	48	Specific	362.01	289.64	11.22	6.48	149	>WP_001037895.1 MULTISPECIES: hypothetical protein [Acinetobacter]	2356	NS_438_AB_ATC17978_HILIC_1.52080.52080.3	controllerType=0 controllerNumber=1 scan=52080	118.513	Trypsin	B1	SAGDQAASDIATATDNASAKIDAAADHAADATAK	1030
56383:3	3	K.SAGDQAASDIATATDNAS[+730.264][+314.119]AKIDAAADHAADATAK.A	HexNAc(2)Hex(2) 314.119	S[+314][+730]	1410.96	3	4230.85	4230.86	0	-2.4	48	Specific	362.68	362.68	4.8	7.94	154	>WP_001037895.1 MULTISPECIES: hypothetical protein [Acinetobacter]	2356	NS_438_AB_ATC17978_HILIC_3.54270.54270.3	controllerType=0 controllerNumber=1 scan=54270	122.934	Trypsin	B3	SAGDQAASDIATATDNASAKIDAAADHAADATAK	1044
23019:3	60	K.KTEAS[+730.264][+300.103]AAATTEQQDSFDAQVQR.Y	HexNAc(2)Hex(2) 300.103	S[+300][+730]	1138.16	3	3412.48	3412.48	0	-2.1	114	Specific	362.82	320.7	61.57	6.86	32	>WP_000958096.1 DUF3298 domain-containing protein [Acinetobacter baumannii]	2128	NS_438_AB_ATC17978_HILIC_1.24572.24572.3	controllerType=0 controllerNumber=1 scan=24572	62.392	Trypsin	B1	KTEASAAATTEQQDSFDAQVQR	1030
37401:4	101	K.QQGEWVS[+730.264][+314.119]YNHNGVT[+730.264][+328.098]FNGTC[+57.021]QPNENGK.L	HexNAc(2)Hex(2) 314.119,HexNAc(2)Hex(2) 328.098	C[+57], S[+314][+730], T[+328][+730]	1268.52	4	5071.06	5068.04	3	2.6	43	Specific	363.13	363.13	0	6.72	27	>WP_000859008.1 MULTISPECIES: hypothetical protein [Acinetobacter]	1889	NS_438_AB_ATC17978_HILIC_2.37517.37517.4	controllerType=0 controllerNumber=1 scan=37517	89.8091	Trypsin	B2	QQGEWVSYNHNGVTFNGTCQPNENGK	2102
67124:4	3	K.SAGDQAAS[+730.264][+314.119]DIATATDNASAKIDAAADHAADATAK.A	HexNAc(2)Hex(2) 314.119	S[+314][+730]	1058.72	4	4231.86	4230.86	1	-1.3	48	Specific	365.13	331.75	0.88	7.12	154	>WP_001037895.1 MULTISPECIES: hypothetical protein [Acinetobacter]	2356	NS_438_AB_ATC17978_HILIC_3.63162.63162.4	controllerType=0 controllerNumber=1 scan=63162	140.827	Trypsin	B3	SAGDQAASDIATATDNASAKIDAAADHAADATAK	1044
39944:3	215	K.VVVSTQEQANTANAAS[+730.264][+258.092]DAVGSASEAAPATR.-	HexNAc(2)Hex(2) 258.092	S[+258][+730]	1288.25	3	3862.74	3861.74	1	-1.3	37	Specific	365.28	348.81	17.1	8.23	36	>WP_000761577.1 MULTISPECIES: hypothetical protein [Gammaproteobacteria]	1676	NS_438_AB_ATC17978_HILIC_1.40467.40467.3	controllerType=0 controllerNumber=1 scan=40467	95.6838	Trypsin	B1	VVVSTQEQANTANAASDAVGSASEAAPATR	988
66703:4	2	K.SAGDQAASDIATATDNAS[+730.264][+328.098]AKIDAAADHAADATAK.A	HexNAc(2)Hex(2) 328.098	S[+328][+730]	1061.97	4	4244.84	4244.84	0	-0.2	48	Specific	365.84	312.23	4.8	8.1	159	>WP_001037895.1 MULTISPECIES: hypothetical protein [Acinetobacter]	2356	NS_438_AB_ATC17978_HILIC_2.62444.62444.4	controllerType=0 controllerNumber=1 scan=62444	140.36	Trypsin	B2	SAGDQAASDIATATDNASAKIDAAADHAADATAK	1058
42244:3	181	K.VVVSTQEQANTANAASDAVGS[+730.264][+328.098]ASEAAPATR.-	HexNAc(2)Hex(2) 328.098	S[+328][+730]	1311.25	3	3931.74	3931.75	0	-1.5	37	Specific	365.89	320.54	13.34	6.55	41	>WP_000761577.1 MULTISPECIES: hypothetical protein [Gammaproteobacteria]	1676	NS_438_AB_ATC17978_HILIC_3.41872.41872.3	controllerType=0 controllerNumber=1 scan=41872	98.195	Trypsin	B3	VVVSTQEQANTANAASDAVGSASEAAPATR	1058
44867:4	372	K.IIQQQQAQASKPQINS[+730.264][+300.103]QAASSVTPQTQVANDMADGESIR.G	HexNAc(2)Hex(2) 300.103	S[+300][+730]	1293.11	4	5169.41	5169.41	0	-0.3	53	Specific	366.66	366.66	0	10.22	11	>WP_001246375.1 MULTISPECIES: hypothetical protein [Acinetobacter]	2997	NS_438_AB_ATC17978_HILIC_1.45052.45052.4	controllerType=0 controllerNumber=1 scan=45052	104.981	Trypsin	B1	IIQQQQAQASKPQINSQAASSVTPQTQVANDMADGESIR	1030
50646:5	21	K.AASGVEAAAAPATLT[+730.264][+300.103]LS[+730.264][+300.103]T[+730.264][+314.119]DDK.G	HexNAc(2)Hex(2) 300.103,HexNAc(2)Hex(2) 300.103,HexNAc(2)Hex(2) 314.119	S[+300][+730], T[+300][+314][+730]*2	1014.62	5	5069.1	5065.11	4	-4.6	203	Specific	367.29	367.29	0	6	54	>WP_000026485.1 MULTISPECIES: OmpA family protein [Acinetobacter calcoaceticus/baumannii complex]	96	NS_438_AB_ATC17978_HILIC_1.50178.50178.3	controllerType=0 controllerNumber=1 scan=50178	114.763	Trypsin	B1	AASGVEAAAAPATLTLSTDDK	3104
57847:3	3	K.SAGDQAAS[+730.264][+328.098]DIATATDNASAKIDAAADHAADATAK.A	HexNAc(2)Hex(2) 328.098	S[+328][+730]	1415.62	3	4244.83	4244.84	0	-1.5	48	Specific	367.49	168.04	5.97	5.36	154	>WP_001037895.1 MULTISPECIES: hypothetical protein [Acinetobacter]	2356	NS_438_AB_ATC17978_HILIC_3.55562.55562.3	controllerType=0 controllerNumber=1 scan=55562	125.747	Trypsin	B3	SAGDQAASDIATATDNASAKIDAAADHAADATAK	1058
38789:3	215	K.VVVSTQEQANTANAASDAVGSAS[+730.264][+300.103]EAAPATR.-	HexNAc(2)Hex(2) 300.103	S[+300][+730]	1301.92	3	3903.75	3903.75	0	-1.5	37	Specific	367.84	315.58	10.01	8.04	36	>WP_000761577.1 MULTISPECIES: hypothetical protein [Gammaproteobacteria]	1676	NS_438_AB_ATC17978_HILIC_1.39307.39307.3	controllerType=0 controllerNumber=1 scan=39307	93.2129	Trypsin	B1	VVVSTQEQANTANAASDAVGSASEAAPATR	1030
62017:4	2	K.SAGDQAASDIATATDNAS[+730.264][+300.103]AKIDAAADHAADATAK.A	HexNAc(2)Hex(2) 300.103	S[+300][+730]	1054.96	4	4216.83	4216.85	0	-3.1	48	Specific	368	368	4.8	8.64	159	>WP_001037895.1 MULTISPECIES: hypothetical protein [Acinetobacter]	2356	NS_438_AB_ATC17978_HILIC_2.58722.58722.4	controllerType=0 controllerNumber=1 scan=58722	132.99	Trypsin	B2	SAGDQAASDIATATDNASAKIDAAADHAADATAK	1030
68449:3	86	A.ASTTEQPLNPNKVS[+730.264][+300.103]APVEDPIDPLAVDAASTVK.A	HexNAc(2)Hex(2) 300.103	S[+300][+730]	1469.04	3	4405.1	4405.1	0	0.6	22	NRagged	368.17	368.17	16.8	9.84	33	>WP_000498089.1 MULTISPECIES: murein L,D-transpeptidase [Acinetobacter]	1210	NS_438_AB_ATC17978_HILIC_1.65086.65086.3	controllerType=0 controllerNumber=1 scan=65086	143.635	Trypsin	B1	ASTTEQPLNPNKVSAPVEDPIDPLAVDAASTVK	1030
42424:4	417	Y.QNNNQGGGYGQNNGGYGGQGGFGNGGNS[+730.264][+314.119]PQGGGFAPK.A	HexNAc(2)Hex(2) 314.119	S[+314][+730]	1130.22	4	4517.88	4514.87	3	-0.8	139	NRagged	368.33	42.83	42.83	2.66	9	>WP_001215080.1 MULTISPECIES: single-stranded DNA-binding protein [Acinetobacter]	2940	NS_438_AB_ATC17978_HILIC_2.41925.41925.4	controllerType=0 controllerNumber=1 scan=41925	98.8553	Trypsin	B2	QNNNQGGGYGQNNGGYGGQGGFGNGGNSPQGGGFAPK	1044
30518:3	93	K.AEDQNADSGIAAS[+730.264][+300.103]T[+730.264][+300.103]PVATAK.T	HexNAc(2)Hex(2) 300.103,HexNAc(2)Hex(2) 300.103	S[+300][+730], T[+300][+730]	1326.89	3	3978.65	3977.65	1	-3	82	Specific	369.29	217.59	5.16	4.75	24	>WP_000498089.1 MULTISPECIES: murein L,D-transpeptidase [Acinetobacter]	1210	NS_438_AB_ATC17978_HILIC_2.31662.31662.3	controllerType=0 controllerNumber=1 scan=31662	78.216	Trypsin	B2	AEDQNADSGIAASTPVATAK	2060
24107:3	64	K.KTEAS[+730.264][+300.103]AAATTEQQDSFDAQVQR.Y	HexNAc(2)Hex(2) 300.103	S[+300][+730]	1138.84	3	3414.49	3412.48	2	0.1	114	Specific	369.49	328.44	63.51	9.36	37	>WP_000958096.1 DUF3298 domain-containing protein [Acinetobacter baumannii]	2128	NS_438_AB_ATC17978_HILIC_3.25223.25223.3	controllerType=0 controllerNumber=1 scan=25223	62.9177	Trypsin	B3	KTEASAAATTEQQDSFDAQVQR	1030
50322:3	4	K.S[+730.264][+300.103]AGDQAASDIATATDNASAKIDAAADHAADATAK.A	HexNAc(2)Hex(2) 300.103	S[+300][+730]	1406.95	3	4218.84	4216.85	2	-4	48	Specific	369.79	319.49	11.22	6.15	149	>WP_001037895.1 MULTISPECIES: hypothetical protein [Acinetobacter]	2356	NS_438_AB_ATC17978_HILIC_1.49892.49892.3	controllerType=0 controllerNumber=1 scan=49892	114.15	Trypsin	B1	SAGDQAASDIATATDNASAKIDAAADHAADATAK	1030
30847:3	64	K.KTEASAAATTEQQDS[+730.264][+300.103]FDAQVQR.Y	HexNAc(2)Hex(2) 300.103	S[+300][+730]	1138.5	3	3413.49	3412.48	1	0.9	114	Specific	369.9	345	0	9.57	37	>WP_000958096.1 DUF3298 domain-containing protein [Acinetobacter baumannii]	2128	NS_438_AB_ATC17978_HILIC_3.31846.31846.3	controllerType=0 controllerNumber=1 scan=31846	77.9013	Trypsin	B3	KTEASAAATTEQQDSFDAQVQR	1030
20507:3	64	K.KTEASAAATTEQQDS[+730.264][+258.092]FDAQVQR.Y	HexNAc(2)Hex(2) 258.092	S[+258][+730]	1124.5	3	3371.47	3370.47	1	-1.6	114	Specific	369.97	369.97	0	10.16	37	>WP_000958096.1 DUF3298 domain-containing protein [Acinetobacter baumannii]	2128	NS_438_AB_ATC17978_HILIC_3.21557.21557.3	controllerType=0 controllerNumber=1 scan=21557	54.3423	Trypsin	B3	KTEASAAATTEQQDSFDAQVQR	988
78585:3	82	K.VSAPVEDPIDPLAVDAAS[+730.264][+300.103]T[+730.264][+300.103]VK.A	HexNAc(2)Hex(2) 300.103,HexNAc(2)Hex(2) 300.103	S[+300][+730], T[+300][+730]	1385.61	3	4154.82	4154.83	0	-3.4	34	Specific	370.05	370.05	34.9	7.46	32	>WP_000498089.1 MULTISPECIES: murein L,D-transpeptidase [Acinetobacter]	1210	NS_438_AB_ATC17978_HILIC_3.72437.72437.3	controllerType=0 controllerNumber=1 scan=72437	158.439	Trypsin	B3	VSAPVEDPIDPLAVDAASTVK	2060
40051:3	135	K.VVVSTQEQANTANAAS[+730.264][+300.103]DAVGSASEAAPATR.-	HexNAc(2)Hex(2) 300.103	S[+300][+730]	1302.59	3	3905.75	3903.75	2	-2.1	37	Specific	370.2	370.2	2.4	7.98	34	>WP_000761577.1 MULTISPECIES: hypothetical protein [Gammaproteobacteria]	1676	NS_438_AB_ATC17978_HILIC_2.39757.39757.3	controllerType=0 controllerNumber=1 scan=39757	94.2631	Trypsin	B2	VVVSTQEQANTANAASDAVGSASEAAPATR	1030
39941:3	215	K.VVVSTQEQANTANAAS[+730.264][+258.092]DAVGSASEAAPATR.-	HexNAc(2)Hex(2) 258.092	S[+258][+730]	1288.25	3	3862.74	3861.74	1	-1.3	37	Specific	370.59	370.59	2.4	9.61	36	>WP_000761577.1 MULTISPECIES: hypothetical protein [Gammaproteobacteria]	1676	NS_438_AB_ATC17978_HILIC_1.40465.40465.3	controllerType=0 controllerNumber=1 scan=40465	95.6777	Trypsin	B1	VVVSTQEQANTANAASDAVGSASEAAPATR	988
76889:5	278	A.GKIIQQQQAQAS[+527.185][+300.103]KPQINSQAASSVTPQTQVANDM[+15.995]ADGESIRGLPTLNQPVIDQANVLSETEK.Q	HexNAc(1)Hex(2) 300.103	M[+16], S[+300][+527]	1483.92	5	7415.58	7414.62	1	-4.8	51	NRagged	370.71	370.71	13.89	5.62	17	>WP_001246375.1 MULTISPECIES: hypothetical protein [Acinetobacter]	2997	NS_438_AB_ATC17978_HILIC_3.71056.71056.5	controllerType=0 controllerNumber=1 scan=71056	155.832	Trypsin	B3	GKIIQQQQAQASKPQINSQAASSVTPQTQVANDMADGESIRGLPTLNQPVIDQANVLSETEK	827
21531:8	295	I.TNSLEKDKLVNTEQS[+730.264][+258.092]QLT[+730.264][+328.098]DTQLHHGTSYVSHFEPHASK.K	HexNAc(2)Hex(2) 258.092,HexNAc(2)Hex(2) 328.098	S[+258][+730], T[+328][+730]	795.359	8	6355.82	6353.82	2	-0.5	7	NRagged	371.4	371.4	0	7.64	9	>WP_001091973.1 MULTISPECIES: phosphate ABC transporter ATP-binding protein [Acinetobacter]	2559	NS_438_AB_ATC17978_HILIC_1.23090.23090.4	controllerType=0 controllerNumber=1 scan=23090	59.1222	Trypsin	B1	TNSLEKDKLVNTEQSQLTDTQLHHGTSYVSHFEPHASK	2046
68261:3	86	A.ASTTEQPLNPNKVS[+730.264][+300.103]APVEDPIDPLAVDAASTVK.A	HexNAc(2)Hex(2) 300.103	S[+300][+730]	1469.37	3	4406.11	4405.1	1	1.2	22	NRagged	371.72	371.72	16.8	9.79	33	>WP_000498089.1 MULTISPECIES: murein L,D-transpeptidase [Acinetobacter]	1210	NS_438_AB_ATC17978_HILIC_1.64936.64936.3	controllerType=0 controllerNumber=1 scan=64936	143.387	Trypsin	B1	ASTTEQPLNPNKVSAPVEDPIDPLAVDAASTVK	1030
29925:2	82	K.AEDQNADSGIAAS[+730.264][+328.098]TPVATAK.T	HexNAc(2)Hex(2) 328.098	S[+328][+730]	1488.14	2	2975.28	2975.28	0	-0.4	82	Specific	372.11	364.51	1.2	8.83	32	>WP_000498089.1 MULTISPECIES: murein L,D-transpeptidase [Acinetobacter]	1210	NS_438_AB_ATC17978_HILIC_3.31026.31026.2	controllerType=0 controllerNumber=1 scan=31026	76.108	Trypsin	B3	AEDQNADSGIAASTPVATAK	1058
55960:4	3	D.IATAT[+527.185][+300.103]DNAS[+730.264][+258.092]AKIDAAADHAADATAK.A	HexNAc(1)Hex(2) 300.103,HexNAc(2)Hex(2) 258.092	S[+258][+730], T[+300][+527]	1051.46	4	4202.82	4199.81	3	0.2	57	NRagged	372.47	369.15	0	8.18	154	>WP_001037895.1 MULTISPECIES: hypothetical protein [Acinetobacter]	2356	NS_438_AB_ATC17978_HILIC_3.53935.53935.4	controllerType=0 controllerNumber=1 scan=53935	122.266	Trypsin	B3	IATATDNASAKIDAAADHAADATAK	1815
50882:3	50	K.TETTSDASTPVQTAQS[+730.264][+300.103]NNNEAVDTAHTAENSLDWDGK.Y	HexNAc(2)Hex(2) 300.103	S[+300][+730]	1646.7	3	4938.08	4936.09	2	-3.2	25	Specific	372.81	372.81	1.2	9.26	23	>WP_000749178.1 MULTISPECIES: copper resistance protein NlpE [Acinetobacter]	1649	NS_438_AB_ATC17978_HILIC_3.49532.49532.3	controllerType=0 controllerNumber=1 scan=49532	113.335	Trypsin	B3	TETTSDASTPVQTAQSNNNEAVDTAHTAENSLDWDGK	1030
60639:4	4	K.SAGDQAASDIATAT[+730.264][+300.103]DNAS[+730.264][+300.103]AKIDAAADHAADATAK.A	HexNAc(2)Hex(2) 300.103,HexNAc(2)Hex(2) 300.103	S[+300][+730], T[+300][+730]	1312.56	4	5247.2	5247.21	0	-2.1	48	Specific	373.3	266.63	2.4	8.23	149	>WP_001037895.1 MULTISPECIES: hypothetical protein [Acinetobacter]	2356	NS_438_AB_ATC17978_HILIC_1.58867.58867.4	controllerType=0 controllerNumber=1 scan=58867	132.165	Trypsin	B1	SAGDQAASDIATATDNASAKIDAAADHAADATAK	2060
86855:4	21	K.AASGVEAAAAPATLTLSTDDKGAVS[+730.264][+314.119]QC[+57.021]QAGIGDQGFLATLQTQVK.Q	HexNAc(2)Hex(2) 314.119	C[+57], S[+314][+730]	1366.9	4	5464.6	5462.6	2	-1.2	203	Specific	373.46	373.46	1.2	9.54	54	>WP_000026485.1 MULTISPECIES: OmpA family protein [Acinetobacter calcoaceticus/baumannii complex]	96	NS_438_AB_ATC17978_HILIC_1.79929.79929.4	controllerType=0 controllerNumber=1 scan=79929	171.086	Trypsin	B1	AASGVEAAAAPATLTLSTDDKGAVSQCQAGIGDQGFLATLQTQVK	1044
10623:3	241	C.AKKEEAAQAGQDAAS[+730.264][+300.103]TAVADK.V	HexNAc(2)Hex(2) 300.103	S[+300][+730]	1030.8	3	3090.39	3090.39	0	-1.7	21	NRagged	374.38	334.07	2	5.16	25	>WP_001049817.1 MULTISPECIES: hypothetical protein [Acinetobacter]	2404	NS_438_AB_ATC17978_HILIC_2.11992.11992.3	controllerType=0 controllerNumber=1 scan=11992	33.1877	Trypsin	B2	AKKEEAAQAGQDAASTAVADK	1030
23227:3	54	K.KTEAS[+730.264][+300.103]AAATTEQQDSFDAQVQR.Y	HexNAc(2)Hex(2) 300.103	S[+300][+730]	1138.16	3	3412.48	3412.48	0	-1.4	114	Specific	374.76	329.08	69.44	5.56	31	>WP_000958096.1 DUF3298 domain-containing protein [Acinetobacter baumannii]	2128	NS_438_AB_ATC17978_HILIC_2.24127.24127.3	controllerType=0 controllerNumber=1 scan=24127	60.6871	Trypsin	B2	KTEASAAATTEQQDSFDAQVQR	1030
40268:3	181	K.VVVSTQEQANTANAAS[+730.264][+328.098]DAVGSASEAAPATR.-	HexNAc(2)Hex(2) 328.098	S[+328][+730]	1311.25	3	3931.74	3931.75	0	-1.2	37	Specific	375.98	375.98	2.4	9.59	41	>WP_000761577.1 MULTISPECIES: hypothetical protein [Gammaproteobacteria]	1676	NS_438_AB_ATC17978_HILIC_3.40118.40118.3	controllerType=0 controllerNumber=1 scan=40118	94.688	Trypsin	B3	VVVSTQEQANTANAASDAVGSASEAAPATR	1058
14640:2	513	K.AAS[+730.264][+300.103]EPEQKVEYVR.K	HexNAc(2)Hex(2) 300.103	S[+300][+730]	1268.56	2	2536.12	2536.13	0	-2.7	184	Specific	376.02	314	314	5.82	8	>WP_001127151.1 YdcF family protein [Acinetobacter baumannii]	2664	NS_438_AB_ATC17978_HILIC_1.15948.15948.2	controllerType=0 controllerNumber=1 scan=15948	41.9924	Trypsin	B1	AASEPEQKVEYVR	1030
58727:4	190	K.VTPEQQAAIDALDKPVLDEKNTDVVEGSASSETAAS[+730.264][+300.103]ETH.-	HexNAc(2)Hex(2) 300.103	S[+300][+730]	1271.58	4	5083.3	5083.31	0	-1.2	42	CRagged	376.4	376.4	19.99	9.84	36	>WP_001049817.1 MULTISPECIES: hypothetical protein [Acinetobacter]	2404	NS_438_AB_ATC17978_HILIC_3.56358.56358.4	controllerType=0 controllerNumber=1 scan=56358	127.456	Trypsin	B3	VTPEQQAAIDALDKPVLDEKNTDVVEGSASSETAASETH	1030
58636:4	2	D.IATAT[+730.264][+314.119]DNAS[+527.185][+300.103]AKIDAAADHAADATAK.A	HexNAc(2)Hex(2) 314.119,HexNAc(1)Hex(2) 300.103	S[+300][+527], T[+314][+730]	1065.22	4	4257.85	4255.84	2	1.2	57	NRagged	376.64	376.64	1.2	7.09	159	>WP_001037895.1 MULTISPECIES: hypothetical protein [Acinetobacter]	2356	NS_438_AB_ATC17978_HILIC_2.55986.55986.4	controllerType=0 controllerNumber=1 scan=55986	127.409	Trypsin	B2	IATATDNASAKIDAAADHAADATAK	1871
59725:4	4	K.SAGDQAASDIATATDNAS[+730.264][+300.103]AKIDAAADHAADATAK.A	HexNAc(2)Hex(2) 300.103	S[+300][+730]	1055.22	4	4217.85	4216.85	1	-0.1	48	Specific	376.67	376.67	4.8	10.89	149	>WP_001037895.1 MULTISPECIES: hypothetical protein [Acinetobacter]	2356	NS_438_AB_ATC17978_HILIC_1.58127.58127.4	controllerType=0 controllerNumber=1 scan=58127	130.712	Trypsin	B1	SAGDQAASDIATATDNASAKIDAAADHAADATAK	1030
62699:4	4	K.SAGDQAASDIATAT[+527.185][+300.103]DNAS[+527.185][+300.103]AKIDAAADHAADATAK.A	HexNAc(1)Hex(2) 300.103,HexNAc(1)Hex(2) 300.103	S[+300][+527], T[+300][+527]	1211.27	4	4842.04	4841.05	1	-3.2	48	Specific	376.81	376.81	2.4	10.18	149	>WP_001037895.1 MULTISPECIES: hypothetical protein [Acinetobacter]	2356	NS_438_AB_ATC17978_HILIC_1.60498.60498.4	controllerType=0 controllerNumber=1 scan=60498	135.252	Trypsin	B1	SAGDQAASDIATATDNASAKIDAAADHAADATAK	1654
05458:3	54	K.AKPAS[+730.264][+328.098]TPAVK.S	HexNAc(2)Hex(2) 328.098	S[+328][+730]	676.648	3	2027.93	2027.94	0	-2.3	301	Specific	377.7	207.78	2	4.35	31	>WP_000958096.1 DUF3298 domain-containing protein [Acinetobacter baumannii]	2128	NS_438_AB_ATC17978_HILIC_2.7075.7075.3	controllerType=0 controllerNumber=1 scan=7075	23.7542	Trypsin	B2	AKPASTPAVK	1058
57818:3	3	K.S[+730.264][+300.103]AGDQAASDIATATDNASAKIDAAADHAADATAK.A	HexNAc(2)Hex(2) 300.103	S[+300][+730]	1406.62	3	4217.84	4216.85	1	-1.1	48	Specific	378.29	319.9	11.22	6.1	154	>WP_001037895.1 MULTISPECIES: hypothetical protein [Acinetobacter]	2356	NS_438_AB_ATC17978_HILIC_3.55537.55537.3	controllerType=0 controllerNumber=1 scan=55537	125.7	Trypsin	B3	SAGDQAASDIATATDNASAKIDAAADHAADATAK	1030
24521:3	3	K.SAGDQAAS[+730.264][+300.103]DIATATDNASAK.I	HexNAc(2)Hex(2) 300.103	S[+300][+730]	965.743	3	2895.22	2895.22	0	-1.4	48	Specific	378.62	253.54	47.17	4.01	154	>WP_001037895.1 MULTISPECIES: hypothetical protein [Acinetobacter]	2356	NS_438_AB_ATC17978_HILIC_3.25624.25624.3	controllerType=0 controllerNumber=1 scan=25624	63.8425	Trypsin	B3	SAGDQAASDIATATDNASAK	1030
39121:3	215	K.VVVSTQEQANTANAASDAVGSAS[+730.264][+300.103]EAAPATR.-	HexNAc(2)Hex(2) 300.103	S[+300][+730]	1302.25	3	3904.74	3903.75	1	-4.9	37	Specific	378.7	335.73	9.79	7.86	36	>WP_000761577.1 MULTISPECIES: hypothetical protein [Gammaproteobacteria]	1676	NS_438_AB_ATC17978_HILIC_1.39719.39719.3	controllerType=0 controllerNumber=1 scan=39719	94.2689	Trypsin	B1	VVVSTQEQANTANAASDAVGSASEAAPATR	1030
42344:4	417	Y.QNNNQGGGYGQNNGGYGGQGGFGNGGNS[+730.264][+314.119]PQGGGFAPK.A	HexNAc(2)Hex(2) 314.119	S[+314][+730]	1129.97	4	4516.88	4514.87	2	-0.1	139	NRagged	378.8	378.8	378.8	6.68	9	>WP_001215080.1 MULTISPECIES: single-stranded DNA-binding protein [Acinetobacter]	2940	NS_438_AB_ATC17978_HILIC_2.41859.41859.4	controllerType=0 controllerNumber=1 scan=41859	98.7388	Trypsin	B2	QNNNQGGGYGQNNGGYGGQGGFGNGGNSPQGGGFAPK	1044
10838:3	190	C.AKKEEAAQAGQDAAS[+730.264][+300.103]TAVADK.V	HexNAc(2)Hex(2) 300.103	S[+300][+730]	1031.13	3	3091.39	3090.39	1	-2.2	21	NRagged	378.99	378.99	2	6.66	36	>WP_001049817.1 MULTISPECIES: hypothetical protein [Acinetobacter]	2404	NS_438_AB_ATC17978_HILIC_3.12195.12195.3	controllerType=0 controllerNumber=1 scan=12195	33.3372	Trypsin	B3	AKKEEAAQAGQDAASTAVADK	1030
69071:3	513	K.NSEIDAADEAS[+730.264][+300.103]SPIDAALSINSSENK.A	HexNAc(2)Hex(2) 300.103	S[+300][+730]	1227.2	3	3679.57	3678.58	1	-3.6	137	Specific	379.06	371.65	0	9.34	8	>WP_001127151.1 YdcF family protein [Acinetobacter baumannii]	2664	NS_438_AB_ATC17978_HILIC_1.65686.65686.3	controllerType=0 controllerNumber=1 scan=65686	144.945	Trypsin	B1	NSEIDAADEASSPIDAALSINSSENK	1030
24554:3	3	K.SAGDQAAS[+730.264][+300.103]DIATATDNASAK.I	HexNAc(2)Hex(2) 300.103	S[+300][+730]	965.742	3	2895.21	2895.22	0	-2.9	48	Specific	379.61	244.6	39.4	4.11	154	>WP_001037895.1 MULTISPECIES: hypothetical protein [Acinetobacter]	2356	NS_438_AB_ATC17978_HILIC_3.25653.25653.3	controllerType=0 controllerNumber=1 scan=25653	63.8987	Trypsin	B3	SAGDQAASDIATATDNASAK	1030
61091:4	2	K.SAGDQAASDIATAT[+730.264][+300.103]DNAS[+730.264][+328.098]AKIDAAADHAADATAK.A	HexNAc(2)Hex(2) 300.103,HexNAc(2)Hex(2) 328.098	S[+328][+730], T[+300][+730]	1319.55	4	5275.19	5275.21	0	-2.9	48	Specific	380.52	295.89	0	7.12	159	>WP_001037895.1 MULTISPECIES: hypothetical protein [Acinetobacter]	2356	NS_438_AB_ATC17978_HILIC_2.57979.57979.4	controllerType=0 controllerNumber=1 scan=57979	131.447	Trypsin	B2	SAGDQAASDIATATDNASAKIDAAADHAADATAK	2088
44912:3	372	K.IIQQQQAQAS[+730.264][+300.103]KPQINSQAASSVTPQTQVANDM[+15.995]ADGESIR.G	HexNAc(2)Hex(2) 300.103	M[+16], S[+300][+730]	1729.47	3	5186.41	5185.4	1	-0.3	53	Specific	380.59	380.59	5.3	10.57	11	>WP_001246375.1 MULTISPECIES: hypothetical protein [Acinetobacter]	2997	NS_438_AB_ATC17978_HILIC_1.45096.45096.3	controllerType=0 controllerNumber=1 scan=45096	105.079	Trypsin	B1	IIQQQQAQASKPQINSQAASSVTPQTQVANDMADGESIR	1030
29283:2	93	K.AEDQNADSGIAAS[+730.264][+314.119]TPVATAK.T	HexNAc(2)Hex(2) 314.119	S[+314][+730]	1482.15	2	2963.3	2961.3	2	-3	82	Specific	381.02	381.02	1.2	7.55	24	>WP_000498089.1 MULTISPECIES: murein L,D-transpeptidase [Acinetobacter]	1210	NS_438_AB_ATC17978_HILIC_2.30472.30472.2	controllerType=0 controllerNumber=1 scan=30472	75.5557	Trypsin	B2	AEDQNADSGIAASTPVATAK	1044
45467:5	1458	K.NPIRPANHQVNGGLMTAGIKPGELPSGNESASSTPATSAPTSAAAS[+730.264][+300.103]TPQATPTRPATNEVDE.-	HexNAc(2)Hex(2) 300.103	S[+300][+730]	1431.47	5	7153.34	7152.34	1	-0.6	611	CRagged	381.23	381.23	38.07	8.9	2	>WP_000809155.1 MULTISPECIES: penicillin-binding protein 2 [Acinetobacter]	1785	NS_438_AB_ATC17978_HILIC_3.44857.44857.5	controllerType=0 controllerNumber=1 scan=44857	104.28	Trypsin	B3	NPIRPANHQVNGGLMTAGIKPGELPSGNESASSTPATSAPTSAAASTPQATPTRPATNEVDE	1030
67128:4	3	K.SAGDQAASDIATATDNAS[+730.264][+314.119]AKIDAAADHAADATAK.A	HexNAc(2)Hex(2) 314.119	S[+314][+730]	1058.72	4	4231.86	4230.86	1	-1.3	48	Specific	381.24	337.32	4.8	6.77	154	>WP_001037895.1 MULTISPECIES: hypothetical protein [Acinetobacter]	2356	NS_438_AB_ATC17978_HILIC_3.63164.63164.4	controllerType=0 controllerNumber=1 scan=63164	140.838	Trypsin	B3	SAGDQAASDIATATDNASAKIDAAADHAADATAK	1044
19848:3	54	K.AAQADKKTEAS[+527.185][+300.103]AAATTEQQDSFDAQVQR.Y	HexNAc(1)Hex(2) 300.103	S[+300][+527]	1265.24	3	3793.7	3793.7	0	-0.4	108	Specific	381.89	359.14	47.94	6.47	31	>WP_000958096.1 DUF3298 domain-containing protein [Acinetobacter baumannii]	2128	NS_438_AB_ATC17978_HILIC_2.20896.20896.3	controllerType=0 controllerNumber=1 scan=20896	53.4752	Trypsin	B2	AAQADKKTEASAAATTEQQDSFDAQVQR	827
20734:3	54	K.KTEASAAATTEQQDS[+730.264][+258.092]FDAQVQR.Y	HexNAc(2)Hex(2) 258.092	S[+258][+730]	1124.16	3	3370.47	3370.47	0	-1.8	114	Specific	382.48	344.95	0	7.18	31	>WP_000958096.1 DUF3298 domain-containing protein [Acinetobacter baumannii]	2128	NS_438_AB_ATC17978_HILIC_2.21617.21617.3	controllerType=0 controllerNumber=1 scan=21617	54.9343	Trypsin	B2	KTEASAAATTEQQDSFDAQVQR	988
15174:2	499	K.AAS[+730.264][+300.103]EPEQKVEYVR.K	HexNAc(2)Hex(2) 300.103	S[+300][+730]	1268.56	2	2536.12	2536.13	0	-3	184	Specific	382.61	261.39	261.39	6.18	6	>WP_001127151.1 YdcF family protein [Acinetobacter baumannii]	2664	NS_438_AB_ATC17978_HILIC_2.16116.16116.2	controllerType=0 controllerNumber=1 scan=16116	41.7661	Trypsin	B2	AASEPEQKVEYVR	1030
07860:3	513	K.AAS[+730.264][+300.103]EPEQKVEYVRK.N	HexNAc(2)Hex(2) 300.103	S[+300][+730]	888.742	3	2664.21	2664.22	0	-4.1	184	Specific	382.66	272.36	272.36	6.6	8	>WP_001127151.1 YdcF family protein [Acinetobacter baumannii]	2664	NS_438_AB_ATC17978_HILIC_1.9693.9693.3	controllerType=0 controllerNumber=1 scan=9693	29.7499	Trypsin	B1	AASEPEQKVEYVRK	1030
53748:3	2	K.SAGDQAASDIATATDNAS[+730.264][+300.103]AKIDAAADHAADATAK.A	HexNAc(2)Hex(2) 300.103	S[+300][+730]	1406.29	3	4216.85	4216.85	0	1	48	Specific	382.95	382.95	4.8	9.62	159	>WP_001037895.1 MULTISPECIES: hypothetical protein [Acinetobacter]	2356	NS_438_AB_ATC17978_HILIC_2.51829.51829.3	controllerType=0 controllerNumber=1 scan=51829	118.605	Trypsin	B2	SAGDQAASDIATATDNASAKIDAAADHAADATAK	1030
51302:2	21	K.AAS[+730.264][+300.103]GVEAAAAPATLTLSTDDK.G	HexNAc(2)Hex(2) 300.103	S[+300][+730]	1495.68	2	2990.34	2990.35	0	-3.6	203	Specific	383.81	308.47	308.47	7.02	54	>WP_000026485.1 MULTISPECIES: OmpA family protein [Acinetobacter calcoaceticus/baumannii complex]	96	NS_438_AB_ATC17978_HILIC_1.50700.50700.2	controllerType=0 controllerNumber=1 scan=50700	115.702	Trypsin	B1	AASGVEAAAAPATLTLSTDDK	1030
56330:3	4	K.S[+730.264][+300.103]AGDQAASDIATATDNASAKIDAAADHAADATAK.A	HexNAc(2)Hex(2) 300.103	S[+300][+730]	1406.29	3	4216.84	4216.85	0	-1.1	48	Specific	384.59	319.72	11.22	6.55	149	>WP_001037895.1 MULTISPECIES: hypothetical protein [Acinetobacter]	2356	NS_438_AB_ATC17978_HILIC_1.55198.55198.3	controllerType=0 controllerNumber=1 scan=55198	124.881	Trypsin	B1	SAGDQAASDIATATDNASAKIDAAADHAADATAK	1030
61886:4	2	K.S[+527.185][+300.103]AGDQAAS[+730.264][+300.103]DIATATDNASAKIDAAADHAADATAK.A	HexNAc(1)Hex(2) 300.103,HexNAc(2)Hex(2) 300.103	S[+300]*2[+527][+730]	1261.79	4	5044.12	5044.13	0	-3	48	Specific	384.61	364.42	13.2	7.83	159	>WP_001037895.1 MULTISPECIES: hypothetical protein [Acinetobacter]	2356	NS_438_AB_ATC17978_HILIC_2.58614.58614.4	controllerType=0 controllerNumber=1 scan=58614	132.779	Trypsin	B2	SAGDQAASDIATATDNASAKIDAAADHAADATAK	1857
58157:3	3	K.SAGDQAAS[+527.185][+300.103]DIATATDNASAKIDAAADHAADATAK.A	HexNAc(1)Hex(2) 300.103	S[+300][+527]	1338.92	3	4014.76	4013.77	1	-3.1	48	Specific	384.62	306.82	9.91	6.01	154	>WP_001037895.1 MULTISPECIES: hypothetical protein [Acinetobacter]	2356	NS_438_AB_ATC17978_HILIC_3.55834.55834.3	controllerType=0 controllerNumber=1 scan=55834	126.322	Trypsin	B3	SAGDQAASDIATATDNASAKIDAAADHAADATAK	827
29009:2	86	K.AEDQNADSGIAAS[+730.264][+328.098]TPVATAK.T	HexNAc(2)Hex(2) 328.098	S[+328][+730]	1488.14	2	2975.28	2975.28	0	-2	82	Specific	384.97	355.24	1.2	7.49	33	>WP_000498089.1 MULTISPECIES: murein L,D-transpeptidase [Acinetobacter]	1210	NS_438_AB_ATC17978_HILIC_1.30682.30682.2	controllerType=0 controllerNumber=1 scan=30682	76.2279	Trypsin	B1	AEDQNADSGIAASTPVATAK	1058
45721:4	181	K.IIQQQQAQASKPQINSQAAS[+730.264][+300.103]SVTPQTQVANDM[+15.995]ADGESIR.G	HexNAc(2)Hex(2) 300.103	M[+16], S[+300][+730]	1297.11	4	5185.42	5185.4	0	3.7	53	Specific	385.13	385.13	34.99	7.55	18	>WP_001246375.1 MULTISPECIES: hypothetical protein [Acinetobacter]	2997	NS_438_AB_ATC17978_HILIC_2.44906.44906.4	controllerType=0 controllerNumber=1 scan=44906	104.925	Trypsin	B2	IIQQQQAQASKPQINSQAASSVTPQTQVANDMADGESIR	1030
19078:3	60	K.AAQADKKTEAS[+527.185][+300.103]AAATTEQQDSFDAQVQR.Y	HexNAc(1)Hex(2) 300.103	S[+300][+527]	1265.57	3	3794.7	3793.7	1	-0.1	108	Specific	385.41	356.86	47.4	9.35	32	>WP_000958096.1 DUF3298 domain-containing protein [Acinetobacter baumannii]	2128	NS_438_AB_ATC17978_HILIC_1.20681.20681.3	controllerType=0 controllerNumber=1 scan=20681	53.4739	Trypsin	B1	AAQADKKTEASAAATTEQQDSFDAQVQR	827
60428:4	4	K.SAGDQAASDIATATDNAS[+730.264][+300.103]AKIDAAADHAADATAK.A	HexNAc(2)Hex(2) 300.103	S[+300][+730]	1055.22	4	4217.84	4216.85	1	-1.4	48	Specific	385.65	385.65	4.8	10.58	149	>WP_001037895.1 MULTISPECIES: hypothetical protein [Acinetobacter]	2356	NS_438_AB_ATC17978_HILIC_1.58694.58694.4	controllerType=0 controllerNumber=1 scan=58694	131.822	Trypsin	B1	SAGDQAASDIATATDNASAKIDAAADHAADATAK	1030
47587:3	2	K.SAGDQAASDIATATDNAS[+730.264][+300.103]AKIDAAADHAADATAK.A	HexNAc(2)Hex(2) 300.103	S[+300][+730]	1406.29	3	4216.85	4216.85	0	1	48	Specific	385.67	385.67	4.8	9.48	159	>WP_001037895.1 MULTISPECIES: hypothetical protein [Acinetobacter]	2356	NS_438_AB_ATC17978_HILIC_2.46489.46489.3	controllerType=0 controllerNumber=1 scan=46489	108.165	Trypsin	B2	SAGDQAASDIATATDNASAKIDAAADHAADATAK	1030
19950:3	64	K.AAQADKKTEAS[+527.185][+300.103]AAATTEQQDSFDAQVQR.Y	HexNAc(1)Hex(2) 300.103	S[+300][+527]	1265.23	3	3793.69	3793.7	0	-2.1	108	Specific	385.68	383.54	48.6	8.61	37	>WP_000958096.1 DUF3298 domain-containing protein [Acinetobacter baumannii]	2128	NS_438_AB_ATC17978_HILIC_3.21078.21078.3	controllerType=0 controllerNumber=1 scan=21078	53.3106	Trypsin	B3	AAQADKKTEASAAATTEQQDSFDAQVQR	827
69384:3	2	D.IATAT[+730.264][+314.119]DNAS[+527.185][+300.103]AKIDAAADHAADATAK.A	HexNAc(2)Hex(2) 314.119,HexNAc(1)Hex(2) 300.103	S[+300][+527], T[+314][+730]	1420.29	3	4258.84	4255.84	3	-2	57	NRagged	386.08	386.08	1.2	7.84	159	>WP_001037895.1 MULTISPECIES: hypothetical protein [Acinetobacter]	2356	NS_438_AB_ATC17978_HILIC_2.64595.64595.3	controllerType=0 controllerNumber=1 scan=64595	144.483	Trypsin	B2	IATATDNASAKIDAAADHAADATAK	1871
52024:2	21	K.AASGVEAAAAPATLTLS[+730.264][+300.103]TDDK.G	HexNAc(2)Hex(2) 300.103	S[+300][+730]	1496.18	2	2991.35	2990.35	1	-2.1	203	Specific	386.16	386.16	0.48	8.87	54	>WP_000026485.1 MULTISPECIES: OmpA family protein [Acinetobacter calcoaceticus/baumannii complex]	96	NS_438_AB_ATC17978_HILIC_1.51400.51400.2	controllerType=0 controllerNumber=1 scan=51400	117.204	Trypsin	B1	AASGVEAAAAPATLTLSTDDK	1030
61450:4	2	K.SAGDQAAS[+730.264][+314.119]DIAT[+730.264][+300.103]ATDNASAKIDAAADHAADATAK.A	HexNAc(2)Hex(2) 314.119,HexNAc(2)Hex(2) 300.103	S[+314][+730], T[+300][+730]	1316.06	4	5261.22	5261.23	0	-2.6	48	Specific	386.36	354.66	0.09	6.21	159	>WP_001037895.1 MULTISPECIES: hypothetical protein [Acinetobacter]	2356	NS_438_AB_ATC17978_HILIC_2.58268.58268.4	controllerType=0 controllerNumber=1 scan=58268	132.06	Trypsin	B2	SAGDQAASDIATATDNASAKIDAAADHAADATAK	2074
51314:2	21	K.AAS[+730.264][+300.103]GVEAAAAPATLTLSTDDK.G	HexNAc(2)Hex(2) 300.103	S[+300][+730]	1495.68	2	2990.35	2990.35	0	-2.4	203	Specific	386.96	293.1	293.1	6.98	54	>WP_000026485.1 MULTISPECIES: OmpA family protein [Acinetobacter calcoaceticus/baumannii complex]	96	NS_438_AB_ATC17978_HILIC_1.50713.50713.2	controllerType=0 controllerNumber=1 scan=50713	115.733	Trypsin	B1	AASGVEAAAAPATLTLSTDDK	1030
57606:3	2	K.SAGDQAAS[+527.185][+300.103]DIATATDNASAKIDAAADHAADATAK.A	HexNAc(1)Hex(2) 300.103	S[+300][+527]	1339.26	3	4015.77	4013.77	2	-1.3	48	Specific	387.22	181.68	8.99	5.29	159	>WP_001037895.1 MULTISPECIES: hypothetical protein [Acinetobacter]	2356	NS_438_AB_ATC17978_HILIC_2.55098.55098.3	controllerType=0 controllerNumber=1 scan=55098	125.482	Trypsin	B2	SAGDQAASDIATATDNASAKIDAAADHAADATAK	827
20514:3	64	K.KTEAS[+730.264][+258.092]AAATTEQQDSFDAQVQR.Y	HexNAc(2)Hex(2) 258.092	S[+258][+730]	1124.5	3	3371.47	3370.47	1	-1.6	114	Specific	387.26	316.25	65.86	8.67	37	>WP_000958096.1 DUF3298 domain-containing protein [Acinetobacter baumannii]	2128	NS_438_AB_ATC17978_HILIC_3.21561.21561.3	controllerType=0 controllerNumber=1 scan=21561	54.3554	Trypsin	B3	KTEASAAATTEQQDSFDAQVQR	988
44869:4	372	K.IIQQQQAQASKPQINSQAAS[+730.264][+300.103]SVTPQTQVANDMADGESIR.G	HexNAc(2)Hex(2) 300.103	S[+300][+730]	1293.11	4	5169.41	5169.41	0	-0.3	53	Specific	387.59	387.59	25.3	10.34	11	>WP_001246375.1 MULTISPECIES: hypothetical protein [Acinetobacter]	2997	NS_438_AB_ATC17978_HILIC_1.45054.45054.4	controllerType=0 controllerNumber=1 scan=45054	104.985	Trypsin	B1	IIQQQQAQASKPQINSQAASSVTPQTQVANDMADGESIR	1030
57427:3	2	K.SAGDQAAS[+527.185][+300.103]DIATATDNASAKIDAAADHAADATAK.A	HexNAc(1)Hex(2) 300.103	S[+300][+527]	1338.59	3	4013.77	4013.77	0	0.3	48	Specific	387.72	333.34	8.74	6.1	159	>WP_001037895.1 MULTISPECIES: hypothetical protein [Acinetobacter]	2356	NS_438_AB_ATC17978_HILIC_2.54912.54912.3	controllerType=0 controllerNumber=1 scan=54912	125.037	Trypsin	B2	SAGDQAASDIATATDNASAKIDAAADHAADATAK	827
36370:9	3	R.GAHTVVDYELPADHPT[+527.185][+300.103]YS[+527.185][+300.103]YGRRDDEWM[+15.995]K.H	HexNAc(1)Hex(2) 300.103,HexNAc(1)Hex(2) 300.103	M[+16], S[+300][+527], T[+300][+527]	554.35	9	4981.09	4979.08	2	1.9	551	Specific	387.76	387.76	82.59	7.23	62	>WP_000500957.1 MULTISPECIES: succinate dehydrogenase flavoprotein subunit [Acinetobacter]	1213	NS_438_AB_ATC17978_HILIC_2.36632.36632.6	controllerType=0 controllerNumber=1 scan=36632	88.0973	Trypsin	B2	GAHTVVDYELPADHPTYSYGRRDDEWMK	1654
57981:3	2	K.SAGDQAAS[+730.264][+328.098]DIATATDNASAKIDAAADHAADATAK.A	HexNAc(2)Hex(2) 328.098	S[+328][+730]	1415.62	3	4244.84	4244.84	0	-1	48	Specific	388.42	166.43	4.57	5.72	159	>WP_001037895.1 MULTISPECIES: hypothetical protein [Acinetobacter]	2356	NS_438_AB_ATC17978_HILIC_2.55420.55420.3	controllerType=0 controllerNumber=1 scan=55420	126.173	Trypsin	B2	SAGDQAASDIATATDNASAKIDAAADHAADATAK	1058
41628:3	215	K.VVVSTQEQANTANAAS[+730.264][+300.103]DAVGSASEAAPATR.-	HexNAc(2)Hex(2) 300.103	S[+300][+730]	1302.59	3	3905.75	3903.75	2	-2.7	37	Specific	388.48	327.87	8.54	8.04	36	>WP_000761577.1 MULTISPECIES: hypothetical protein [Gammaproteobacteria]	1676	NS_438_AB_ATC17978_HILIC_1.42128.42128.3	controllerType=0 controllerNumber=1 scan=42128	99.2151	Trypsin	B1	VVVSTQEQANTANAASDAVGSASEAAPATR	1030
40050:3	181	K.VVVSTQEQANTANAASDAVGSAS[+730.264][+300.103]EAAPATR.-	HexNAc(2)Hex(2) 300.103	S[+300][+730]	1301.92	3	3903.74	3903.75	0	-3.1	37	Specific	388.67	346.81	5.77	8.16	41	>WP_000761577.1 MULTISPECIES: hypothetical protein [Gammaproteobacteria]	1676	NS_438_AB_ATC17978_HILIC_3.39830.39830.3	controllerType=0 controllerNumber=1 scan=39830	93.8774	Trypsin	B3	VVVSTQEQANTANAASDAVGSASEAAPATR	1030
04589:2	64	K.AKPAS[+527.185][+300.103]TPAVK.S	HexNAc(1)Hex(2) 300.103	S[+300][+527]	898.931	2	1796.86	1796.86	0	-3.2	301	Specific	388.95	278.96	2	4.94	37	>WP_000958096.1 DUF3298 domain-containing protein [Acinetobacter baumannii]	2128	NS_438_AB_ATC17978_HILIC_3.5916.5916.2	controllerType=0 controllerNumber=1 scan=5916	20.6112	Trypsin	B3	AKPASTPAVK	827
38887:3	215	K.VVVSTQEQANTANAASDAVGSAS[+730.264][+300.103]EAAPATR.-	HexNAc(2)Hex(2) 300.103	S[+300][+730]	1302.59	3	3905.76	3903.75	2	-0.8	37	Specific	389.56	377.05	7.59	10.16	36	>WP_000761577.1 MULTISPECIES: hypothetical protein [Gammaproteobacteria]	1676	NS_438_AB_ATC17978_HILIC_1.39448.39448.3	controllerType=0 controllerNumber=1 scan=39448	93.6118	Trypsin	B1	VVVSTQEQANTANAASDAVGSASEAAPATR	1030
39120:3	215	K.VVVSTQEQANTANAAS[+730.264][+300.103]DAVGSASEAAPATR.-	HexNAc(2)Hex(2) 300.103	S[+300][+730]	1302.25	3	3904.74	3903.75	1	-4.9	37	Specific	389.73	389.73	2.4	9.36	36	>WP_000761577.1 MULTISPECIES: hypothetical protein [Gammaproteobacteria]	1676	NS_438_AB_ATC17978_HILIC_1.39718.39718.3	controllerType=0 controllerNumber=1 scan=39718	94.2659	Trypsin	B1	VVVSTQEQANTANAASDAVGSASEAAPATR	1030
57489:5	2	A.PETGATTGEHLENAAQQAT[+527.185][+300.103]ADIKSAGDQAAS[+730.264][+314.119]DIAT[+730.264][+314.119]ATDNASAKIDAAADHAADATAK.A	HexNAc(1)Hex(2) 300.103,HexNAc(2)Hex(2) 314.119,HexNAc(2)Hex(2) 314.119	S[+314][+730], T[+300][+314][+527][+730]	1688.14	5	8436.68	8436.64	0	4.7	25	NRagged	389.88	389.88	0	6.38	159	>WP_001037895.1 MULTISPECIES: hypothetical protein [Acinetobacter]	2356	NS_438_AB_ATC17978_HILIC_2.54976.54976.5	controllerType=0 controllerNumber=1 scan=54976	125.178	Trypsin	B2	PETGATTGEHLENAAQQATADIKSAGDQAASDIATATDNASAKIDAAADHAADATAK	2915
44837:3	372	K.IIQQQQAQAS[+730.264][+300.103]KPQINSQAASSVTPQTQVANDM[+15.995]ADGESIR.G	HexNAc(2)Hex(2) 300.103	M[+16], S[+300][+730]	1730.14	3	5188.42	5185.4	3	0.3	53	Specific	389.89	389.89	5.3	10.89	11	>WP_001246375.1 MULTISPECIES: hypothetical protein [Acinetobacter]	2997	NS_438_AB_ATC17978_HILIC_1.45024.45024.3	controllerType=0 controllerNumber=1 scan=45024	104.919	Trypsin	B1	IIQQQQAQASKPQINSQAASSVTPQTQVANDMADGESIR	1030
05486:2	54	K.AKPAS[+730.264][+328.098]TPAVK.S	HexNAc(2)Hex(2) 328.098	S[+328][+730]	1014.47	2	2027.93	2027.94	0	-4	301	Specific	390.04	276.41	2	4.66	31	>WP_000958096.1 DUF3298 domain-containing protein [Acinetobacter baumannii]	2128	NS_438_AB_ATC17978_HILIC_2.7103.7103.2	controllerType=0 controllerNumber=1 scan=7103	23.8079	Trypsin	B2	AKPASTPAVK	1058
68794:3	82	A.ASTTEQPLNPNKVS[+730.264][+300.103]APVEDPIDPLAVDAASTVK.A	HexNAc(2)Hex(2) 300.103	S[+300][+730]	1469.04	3	4405.1	4405.1	0	0.7	22	NRagged	391.56	391.56	16.8	9.43	32	>WP_000498089.1 MULTISPECIES: murein L,D-transpeptidase [Acinetobacter]	1210	NS_438_AB_ATC17978_HILIC_3.64467.64467.3	controllerType=0 controllerNumber=1 scan=64467	143.206	Trypsin	B3	ASTTEQPLNPNKVSAPVEDPIDPLAVDAASTVK	1030
57841:3	2	K.S[+730.264][+300.103]AGDQAASDIATATDNASAKIDAAADHAADATAK.A	HexNAc(2)Hex(2) 300.103	S[+300][+730]	1406.28	3	4216.84	4216.85	0	-2.4	48	Specific	392.15	358.11	11.22	6.19	159	>WP_001037895.1 MULTISPECIES: hypothetical protein [Acinetobacter]	2356	NS_438_AB_ATC17978_HILIC_2.55295.55295.3	controllerType=0 controllerNumber=1 scan=55295	125.91	Trypsin	B2	SAGDQAASDIATATDNASAKIDAAADHAADATAK	1030
15378:2	499	K.AAS[+730.264][+300.103]EPEQKVEYVR.K	HexNAc(2)Hex(2) 300.103	S[+300][+730]	1268.56	2	2536.12	2536.13	0	-2.5	184	Specific	392.3	284.35	284.35	6.18	6	>WP_001127151.1 YdcF family protein [Acinetobacter baumannii]	2664	NS_438_AB_ATC17978_HILIC_2.16281.16281.2	controllerType=0 controllerNumber=1 scan=16281	42.1007	Trypsin	B2	AASEPEQKVEYVR	1030
36389:3	215	K.VVVSTQEQANTANAASDAVGS[+730.264][+258.092]ASEAAPATR.-	HexNAc(2)Hex(2) 258.092	S[+258][+730]	1287.92	3	3861.74	3861.74	0	-1.5	37	Specific	392.46	319.23	0.67	8.16	36	>WP_000761577.1 MULTISPECIES: hypothetical protein [Gammaproteobacteria]	1676	NS_438_AB_ATC17978_HILIC_1.37201.37201.3	controllerType=0 controllerNumber=1 scan=37201	89.0244	Trypsin	B1	VVVSTQEQANTANAASDAVGSASEAAPATR	988
50775:2	21	K.AAS[+527.185][+300.103]GVEAAAAPATLTLSTDDK.G	HexNAc(1)Hex(2) 300.103	S[+300][+527]	1394.14	2	2787.27	2787.28	0	-3	203	Specific	392.52	312.27	312.27	6.98	54	>WP_000026485.1 MULTISPECIES: OmpA family protein [Acinetobacter calcoaceticus/baumannii complex]	96	NS_438_AB_ATC17978_HILIC_1.50269.50269.2	controllerType=0 controllerNumber=1 scan=50269	114.933	Trypsin	B1	AASGVEAAAAPATLTLSTDDK	827
91744:5	90	V.DVTRQVVAMAHAC[+57.021]GVS[+730.264][+300.103]VEGEIGC[+57.021]LGS[+730.264][+258.092]LETGMAGEEDGVGAEGVLDHSQLLT[+730.264][+328.098]SVEEAK.Q	HexNAc(2)Hex(2) 300.103,HexNAc(2)Hex(2) 258.092,HexNAc(2)Hex(2) 328.098	C[+57]*2, S[+258][+300][+730]*2, T[+328][+730]	1787.97	5	8935.81	8931.84	4	-4.6	123	NRagged	392.54	392.54	0	6.25	17	>WP_001174011.1 MULTISPECIES: fructose-bisphosphate aldolase class II [Acinetobacter]	2798	NS_438_AB_ATC17978_HILIC_2.82139.82139.5	controllerType=0 controllerNumber=1 scan=82139	176.85	Trypsin	B2	DVTRQVVAMAHACGVSVEGEIGCLGSLETGMAGEEDGVGAEGVLDHSQLLTSVEEAK	3076
56183:3	4	K.S[+730.264][+328.098]AGDQAASDIATATDNASAKIDAAADHAADATAK.A	HexNAc(2)Hex(2) 328.098	S[+328][+730]	1415.62	3	4244.84	4244.84	0	-1.3	48	Specific	392.93	203.3	11.22	8.1	149	>WP_001037895.1 MULTISPECIES: hypothetical protein [Acinetobacter]	2356	NS_438_AB_ATC17978_HILIC_1.55065.55065.3	controllerType=0 controllerNumber=1 scan=55065	124.614	Trypsin	B1	SAGDQAASDIATATDNASAKIDAAADHAADATAK	1058
39445:3	215	K.VVVSTQEQANTANAAS[+527.185][+300.103]DAVGSASEAAPATR.-	HexNAc(1)Hex(2) 300.103	S[+300][+527]	1234.9	3	3702.67	3700.68	2	-2.6	37	Specific	393.38	370.4	2.4	8.07	36	>WP_000761577.1 MULTISPECIES: hypothetical protein [Gammaproteobacteria]	1676	NS_438_AB_ATC17978_HILIC_1.40033.40033.3	controllerType=0 controllerNumber=1 scan=40033	94.8991	Trypsin	B1	VVVSTQEQANTANAASDAVGSASEAAPATR	827
39379:3	215	K.VVVSTQEQANTANAAS[+730.264][+328.098]DAVGSASEAAPATR.-	HexNAc(2)Hex(2) 328.098	S[+328][+730]	1311.92	3	3933.75	3931.75	2	-2.4	37	Specific	395.25	395.25	2.4	9.42	36	>WP_000761577.1 MULTISPECIES: hypothetical protein [Gammaproteobacteria]	1676	NS_438_AB_ATC17978_HILIC_1.39968.39968.3	controllerType=0 controllerNumber=1 scan=39968	94.7699	Trypsin	B1	VVVSTQEQANTANAASDAVGSASEAAPATR	1058
51776:2	25	K.AAS[+527.185][+300.103]GVEAAAAPATLTLSTDDK.G	HexNAc(1)Hex(2) 300.103	S[+300][+527]	1394.13	2	2787.26	2787.28	0	-4.4	203	Specific	396.04	342.3	342.3	6.92	52	>WP_000026485.1 MULTISPECIES: OmpA family protein [Acinetobacter calcoaceticus/baumannii complex]	96	NS_438_AB_ATC17978_HILIC_3.50250.50250.2	controllerType=0 controllerNumber=1 scan=50250	114.713	Trypsin	B3	AASGVEAAAAPATLTLSTDDK	827
58189:3	3	K.SAGDQAAS[+730.264][+314.119]DIATATDNASAKIDAAADHAADATAK.A	HexNAc(2)Hex(2) 314.119	S[+314][+730]	1410.96	3	4230.86	4230.86	0	-1.4	48	Specific	396.34	319.38	5.85	6.26	154	>WP_001037895.1 MULTISPECIES: hypothetical protein [Acinetobacter]	2356	NS_438_AB_ATC17978_HILIC_3.55862.55862.3	controllerType=0 controllerNumber=1 scan=55862	126.388	Trypsin	B3	SAGDQAASDIATATDNASAKIDAAADHAADATAK	1044
23352:3	54	K.KTEAS[+730.264][+300.103]AAATTEQQDSFDAQVQR.Y	HexNAc(2)Hex(2) 300.103	S[+300][+730]	1138.5	3	3413.49	3412.48	1	-0.2	114	Specific	396.63	345.51	68.61	7.67	31	>WP_000958096.1 DUF3298 domain-containing protein [Acinetobacter baumannii]	2128	NS_438_AB_ATC17978_HILIC_2.24261.24261.3	controllerType=0 controllerNumber=1 scan=24261	60.9942	Trypsin	B2	KTEASAAATTEQQDSFDAQVQR	1030
30590:3	3	K.SAGDQAAS[+730.264][+258.092]DIATATDNASAK.I	HexNAc(2)Hex(2) 258.092	S[+258][+730]	951.741	3	2853.21	2853.21	0	-0.3	48	Specific	397.26	330.16	69.69	7.09	154	>WP_001037895.1 MULTISPECIES: hypothetical protein [Acinetobacter]	2356	NS_438_AB_ATC17978_HILIC_3.31644.31644.3	controllerType=0 controllerNumber=1 scan=31644	77.4801	Trypsin	B3	SAGDQAASDIATATDNASAK	988
57676:4	4	D.IATAT[+730.264][+314.119]DNAS[+527.185][+300.103]AKIDAAADHAADATAK.A	HexNAc(2)Hex(2) 314.119,HexNAc(1)Hex(2) 300.103	S[+300][+527], T[+314][+730]	1065.47	4	4258.86	4255.84	3	1.2	57	NRagged	397.56	381.29	1.2	8.38	149	>WP_001037895.1 MULTISPECIES: hypothetical protein [Acinetobacter]	2356	NS_438_AB_ATC17978_HILIC_1.56457.56457.4	controllerType=0 controllerNumber=1 scan=56457	127.493	Trypsin	B1	IATATDNASAKIDAAADHAADATAK	1871
37422:3	181	K.VVVSTQEQANTANAASDAVGSAS[+730.264][+258.092]EAAPATR.-	HexNAc(2)Hex(2) 258.092	S[+258][+730]	1288.58	3	3863.74	3861.74	2	-2.7	37	Specific	397.88	369.39	12.94	9.54	41	>WP_000761577.1 MULTISPECIES: hypothetical protein [Gammaproteobacteria]	1676	NS_438_AB_ATC17978_HILIC_3.37566.37566.3	controllerType=0 controllerNumber=1 scan=37566	89.3109	Trypsin	B3	VVVSTQEQANTANAASDAVGSASEAAPATR	988
57194:4	4	D.IATAT[+730.264][+300.103]DNAS[+527.185][+300.103]AKIDAAADHAADATAK.A	HexNAc(2)Hex(2) 300.103,HexNAc(1)Hex(2) 300.103	S[+300][+527], T[+300][+730]	1061.72	4	4243.84	4241.82	2	2.3	57	NRagged	398.96	393.13	0	9.31	149	>WP_001037895.1 MULTISPECIES: hypothetical protein [Acinetobacter]	2356	NS_438_AB_ATC17978_HILIC_1.56004.56004.4	controllerType=0 controllerNumber=1 scan=56004	126.578	Trypsin	B1	IATATDNASAKIDAAADHAADATAK	1857
47749:3	2	K.SAGDQAASDIATATDNAS[+730.264][+300.103]AKIDAAADHAADATAK.A	HexNAc(2)Hex(2) 300.103	S[+300][+730]	1406.29	3	4216.85	4216.85	0	0.3	48	Specific	399.34	399.34	4.8	9.62	159	>WP_001037895.1 MULTISPECIES: hypothetical protein [Acinetobacter]	2356	NS_438_AB_ATC17978_HILIC_2.46615.46615.3	controllerType=0 controllerNumber=1 scan=46615	108.421	Trypsin	B2	SAGDQAASDIATATDNASAKIDAAADHAADATAK	1030
38781:3	215	K.VVVSTQEQANTANAASDAVGS[+730.264][+300.103]ASEAAPATR.-	HexNAc(2)Hex(2) 300.103	S[+300][+730]	1301.92	3	3903.74	3903.75	0	-2.8	37	Specific	399.41	338.6	19.07	8.04	36	>WP_000761577.1 MULTISPECIES: hypothetical protein [Gammaproteobacteria]	1676	NS_438_AB_ATC17978_HILIC_1.39296.39296.3	controllerType=0 controllerNumber=1 scan=39296	93.1876	Trypsin	B1	VVVSTQEQANTANAASDAVGSASEAAPATR	1030
25384:3	3	K.SAGDQAAS[+730.264][+258.092]DIATATDNASAK.I	HexNAc(2)Hex(2) 258.092	S[+258][+730]	951.738	3	2853.2	2853.21	0	-3.4	48	Specific	399.63	336.43	21.39	6.3	154	>WP_001037895.1 MULTISPECIES: hypothetical protein [Acinetobacter]	2356	NS_438_AB_ATC17978_HILIC_3.26567.26567.3	controllerType=0 controllerNumber=1 scan=26567	66.1137	Trypsin	B3	SAGDQAASDIATATDNASAK	988
40803:3	135	K.VVVSTQEQANTANAAS[+730.264][+258.092]DAVGSASEAAPATR.-	HexNAc(2)Hex(2) 258.092	S[+258][+730]	1288.25	3	3862.74	3861.74	1	-2.7	37	Specific	399.87	364.9	0.85	7.99	34	>WP_000761577.1 MULTISPECIES: hypothetical protein [Gammaproteobacteria]	1676	NS_438_AB_ATC17978_HILIC_2.40511.40511.3	controllerType=0 controllerNumber=1 scan=40511	96.0359	Trypsin	B2	VVVSTQEQANTANAASDAVGSASEAAPATR	988
15316:3	562	K.AAS[+730.264][+300.103]EPEQKVEYVR.K	HexNAc(2)Hex(2) 300.103	S[+300][+730]	846.044	3	2536.12	2536.13	0	-3.2	184	Specific	400.06	322.59	322.59	6.87	10	>WP_001127151.1 YdcF family protein [Acinetobacter baumannii]	2664	NS_438_AB_ATC17978_HILIC_3.16217.16217.3	controllerType=0 controllerNumber=1 scan=16217	41.4867	Trypsin	B3	AASEPEQKVEYVR	1030
24105:3	64	K.KTEASAAATTEQQDS[+730.264][+300.103]FDAQVQR.Y	HexNAc(2)Hex(2) 300.103	S[+300][+730]	1138.84	3	3414.49	3412.48	2	0.1	114	Specific	400.18	400.18	0	10.86	37	>WP_000958096.1 DUF3298 domain-containing protein [Acinetobacter baumannii]	2128	NS_438_AB_ATC17978_HILIC_3.25221.25221.3	controllerType=0 controllerNumber=1 scan=25221	62.9146	Trypsin	B3	KTEASAAATTEQQDSFDAQVQR	1030
58185:3	3	K.SAGDQAAS[+527.185][+300.103]DIATATDNASAKIDAAADHAADATAK.A	HexNAc(1)Hex(2) 300.103	S[+300][+527]	1338.59	3	4013.76	4013.77	0	-2.3	48	Specific	400.46	315.97	9.98	6.4	154	>WP_001037895.1 MULTISPECIES: hypothetical protein [Acinetobacter]	2356	NS_438_AB_ATC17978_HILIC_3.55858.55858.3	controllerType=0 controllerNumber=1 scan=55858	126.375	Trypsin	B3	SAGDQAASDIATATDNASAKIDAAADHAADATAK	827
20090:3	64	K.AAQADKKTEAS[+730.264][+300.103]AAATTEQQDSFDAQVQR.Y	HexNAc(2)Hex(2) 300.103	S[+300][+730]	1332.93	3	3996.76	3996.78	0	-3.3	108	Specific	400.7	333.66	39.39	6.44	37	>WP_000958096.1 DUF3298 domain-containing protein [Acinetobacter baumannii]	2128	NS_438_AB_ATC17978_HILIC_3.21206.21206.3	controllerType=0 controllerNumber=1 scan=21206	53.6116	Trypsin	B3	AAQADKKTEASAAATTEQQDSFDAQVQR	1030
84629:4	121	N.S[+527.185][+300.103]M[+15.995]NC[+57.021]LT[+527.185][+300.103]EALGLSLPGNGSIVATHANRK.K	HexNAc(1)Hex(2) 300.103,HexNAc(1)Hex(2) 300.103	C[+57], M[+16], S[+300][+527], T[+300][+527]	1121.76	4	4484.02	4481.99	2	4.2	203	NRagged	400.73	400.73	5.6	8.44	19	>WP_001113592.1 dihydroxy-acid dehydratase [Acinetobacter baumannii]	2624	NS_438_AB_ATC17978_HILIC_1.78179.78179.4	controllerType=0 controllerNumber=1 scan=78179	167.843	Trypsin	B1	SMNCLTEALGLSLPGNGSIVATHANRK	1654
21885:2	241	K.NTDVVEGSASS[+730.264][+300.103]ETAASETH.-	HexNAc(2)Hex(2) 300.103	S[+300][+730]	1461.59	2	2922.17	2922.18	0	-4.7	62	CRagged	400.97	400.97	0	7.85	25	>WP_001049817.1 MULTISPECIES: hypothetical protein [Acinetobacter]	2404	NS_438_AB_ATC17978_HILIC_2.22849.22849.2	controllerType=0 controllerNumber=1 scan=22849	57.8551	Trypsin	B2	NTDVVEGSASSETAASETH	1030
57671:4	4	D.IATAT[+527.185][+300.103]DNAS[+527.185][+300.103]AKIDAAADHAADATAK.A	HexNAc(1)Hex(2) 300.103,HexNAc(1)Hex(2) 300.103	S[+300][+527], T[+300][+527]	1011.45	4	4042.77	4038.74	4	3	57	NRagged	401.97	401.97	0.8	7.88	149	>WP_001037895.1 MULTISPECIES: hypothetical protein [Acinetobacter]	2356	NS_438_AB_ATC17978_HILIC_1.56452.56452.4	controllerType=0 controllerNumber=1 scan=56452	127.478	Trypsin	B1	IATATDNASAKIDAAADHAADATAK	1654
56825:3	4	K.SAGDQAAS[+730.264][+300.103]DIATATDNASAKIDAAADHAADATAK.A	HexNAc(2)Hex(2) 300.103	S[+300][+730]	1406.28	3	4216.84	4216.85	0	-2.4	48	Specific	402.3	343.29	6.27	6.42	149	>WP_001037895.1 MULTISPECIES: hypothetical protein [Acinetobacter]	2356	NS_438_AB_ATC17978_HILIC_1.55662.55662.3	controllerType=0 controllerNumber=1 scan=55662	125.875	Trypsin	B1	SAGDQAASDIATATDNASAKIDAAADHAADATAK	1030
62002:4	4	K.SAGDQAASDIATATDNAS[+730.264][+328.098]AKIDAAADHAADATAK.A	HexNAc(2)Hex(2) 328.098	S[+328][+730]	1061.97	4	4244.84	4244.84	0	-0.4	48	Specific	403.59	403.59	4.8	11.01	149	>WP_001037895.1 MULTISPECIES: hypothetical protein [Acinetobacter]	2356	NS_438_AB_ATC17978_HILIC_1.59951.59951.4	controllerType=0 controllerNumber=1 scan=59951	134.256	Trypsin	B1	SAGDQAASDIATATDNASAKIDAAADHAADATAK	1058
55266:3	21	K.AASGVEAAAAPATLTLS[+730.264][+300.103]T[+730.264][+300.103]DDK.G	HexNAc(2)Hex(2) 300.103,HexNAc(2)Hex(2) 300.103	S[+300][+730], T[+300][+730]	1340.91	3	4020.71	4020.72	0	-3.8	203	Specific	404.24	404.24	2.4	8.25	54	>WP_000026485.1 MULTISPECIES: OmpA family protein [Acinetobacter calcoaceticus/baumannii complex]	96	NS_438_AB_ATC17978_HILIC_1.54300.54300.3	controllerType=0 controllerNumber=1 scan=54300	123.17	Trypsin	B1	AASGVEAAAAPATLTLSTDDK	2060
62128:4	2	K.SAGDQAASDIATATDNAS[+730.264][+300.103]AKIDAAADHAADATAK.A	HexNAc(2)Hex(2) 300.103	S[+300][+730]	1054.96	4	4216.84	4216.85	0	-2.3	48	Specific	405.35	405.35	4.8	9.01	159	>WP_001037895.1 MULTISPECIES: hypothetical protein [Acinetobacter]	2356	NS_438_AB_ATC17978_HILIC_2.58807.58807.4	controllerType=0 controllerNumber=1 scan=58807	133.173	Trypsin	B2	SAGDQAASDIATATDNASAKIDAAADHAADATAK	1030
66860:4	3	K.SAGDQAASDIATATDNAS[+730.264][+328.098]AKIDAAADHAADATAK.A	HexNAc(2)Hex(2) 328.098	S[+328][+730]	1061.97	4	4244.84	4244.84	0	-0.3	48	Specific	405.92	295.23	4.8	8.88	154	>WP_001037895.1 MULTISPECIES: hypothetical protein [Acinetobacter]	2356	NS_438_AB_ATC17978_HILIC_3.62939.62939.4	controllerType=0 controllerNumber=1 scan=62939	140.402	Trypsin	B3	SAGDQAASDIATATDNASAKIDAAADHAADATAK	1058
20959:4	64	K.AAQADKKTEAS[+730.264][+328.098]AAATTEQQDSFDAQVQR.Y	HexNAc(2)Hex(2) 328.098	S[+328][+730]	1007.2	4	4025.77	4024.77	1	-1.3	108	Specific	406.02	368.81	14.92	8.83	37	>WP_000958096.1 DUF3298 domain-containing protein [Acinetobacter baumannii]	2128	NS_438_AB_ATC17978_HILIC_3.21950.21950.4	controllerType=0 controllerNumber=1 scan=21950	55.1957	Trypsin	B3	AAQADKKTEASAAATTEQQDSFDAQVQR	1058
76862:5	181	K.IIQQQQAQAS[+730.264][+300.103]KPQINSQAASSVTPQTQVANDMADGESIRGLPTLNQPVIDQANVLSETEK.Q	HexNAc(2)Hex(2) 300.103	S[+300][+730]	1484.12	5	7416.58	7416.58	0	-0.4	53	Specific	406.35	406.35	5.3	7.98	18	>WP_001246375.1 MULTISPECIES: hypothetical protein [Acinetobacter]	2997	NS_438_AB_ATC17978_HILIC_2.70598.70598.5	controllerType=0 controllerNumber=1 scan=70598	156.192	Trypsin	B2	IIQQQQAQASKPQINSQAASSVTPQTQVANDMADGESIRGLPTLNQPVIDQANVLSETEK	1030
23017:3	60	K.KTEASAAATTEQQDS[+730.264][+300.103]FDAQVQR.Y	HexNAc(2)Hex(2) 300.103	S[+300][+730]	1138.16	3	3412.48	3412.48	0	-2.1	114	Specific	406.71	406.71	0	8.55	32	>WP_000958096.1 DUF3298 domain-containing protein [Acinetobacter baumannii]	2128	NS_438_AB_ATC17978_HILIC_1.24570.24570.3	controllerType=0 controllerNumber=1 scan=24570	62.3883	Trypsin	B1	KTEASAAATTEQQDSFDAQVQR	1030
58240:3	3	K.S[+730.264][+314.119]AGDQAASDIATATDNASAKIDAAADHAADATAK.A	HexNAc(2)Hex(2) 314.119	S[+314][+730]	1410.96	3	4230.86	4230.86	0	-1	48	Specific	407.31	328.23	11.22	7.12	154	>WP_001037895.1 MULTISPECIES: hypothetical protein [Acinetobacter]	2356	NS_438_AB_ATC17978_HILIC_3.55905.55905.3	controllerType=0 controllerNumber=1 scan=55905	126.467	Trypsin	B3	SAGDQAASDIATATDNASAKIDAAADHAADATAK	1044
34852:2	2	K.SAGDQAAS[+527.185][+300.103]DIATATDNASAK.I	HexNAc(1)Hex(2) 300.103	S[+300][+527]	1346.57	2	2692.14	2692.14	0	-0.4	48	Specific	407.62	407.62	0.68	8.41	159	>WP_001037895.1 MULTISPECIES: hypothetical protein [Acinetobacter]	2356	NS_438_AB_ATC17978_HILIC_2.35398.35398.2	controllerType=0 controllerNumber=1 scan=35398	85.6917	Trypsin	B2	SAGDQAASDIATATDNASAK	827
63279:4	3	K.SAGDQAASDIATATDNAS[+730.264][+300.103]AKIDAAADHAADATAK.A	HexNAc(2)Hex(2) 300.103	S[+300][+730]	1054.97	4	4216.85	4216.85	0	0.5	48	Specific	408.02	408.02	4.8	10.74	154	>WP_001037895.1 MULTISPECIES: hypothetical protein [Acinetobacter]	2356	NS_438_AB_ATC17978_HILIC_3.60058.60058.4	controllerType=0 controllerNumber=1 scan=60058	134.902	Trypsin	B3	SAGDQAASDIATATDNASAKIDAAADHAADATAK	1030
62153:4	3	K.SAGDQAASDIATATDNAS[+730.264][+300.103]AKIDAAADHAADATAK.A	HexNAc(2)Hex(2) 300.103	S[+300][+730]	1055.21	4	4217.84	4216.85	1	-3	48	Specific	408.28	408.28	4.8	9.79	154	>WP_001037895.1 MULTISPECIES: hypothetical protein [Acinetobacter]	2356	NS_438_AB_ATC17978_HILIC_3.59140.59140.2	controllerType=0 controllerNumber=1 scan=59140	133.059	Trypsin	B3	SAGDQAASDIATATDNASAKIDAAADHAADATAK	1030
11992:3	57	K.VETAVS[+730.264][+300.103]EPQPQKPAK.F	HexNAc(2)Hex(2) 300.103	S[+300][+730]	880.411	3	2639.22	2639.23	0	-2.8	35	Specific	408.32	321.2	13.84	6.59	20	>WP_001284535.1 MULTISPECIES: hypothetical protein [Acinetobacter]	3099	NS_438_AB_ATC17978_HILIC_3.13197.13197.3	controllerType=0 controllerNumber=1 scan=13197	35.2564	Trypsin	B3	VETAVSEPQPQKPAK	1030
62123:4	2	K.SAGDQAASDIATATDNAS[+730.264][+300.103]AKIDAAADHAADATAK.A	HexNAc(2)Hex(2) 300.103	S[+300][+730]	1054.96	4	4216.84	4216.85	0	-2.3	48	Specific	408.55	408.55	4.8	9.01	159	>WP_001037895.1 MULTISPECIES: hypothetical protein [Acinetobacter]	2356	NS_438_AB_ATC17978_HILIC_2.58803.58803.4	controllerType=0 controllerNumber=1 scan=58803	133.162	Trypsin	B2	SAGDQAASDIATATDNASAKIDAAADHAADATAK	1030
58536:4	2	D.IATAT[+527.185][+300.103]DNAS[+527.185][+300.103]AKIDAAADHAADATAK.A	HexNAc(1)Hex(2) 300.103,HexNAc(1)Hex(2) 300.103	S[+300][+527], T[+300][+527]	1011.19	4	4041.76	4038.74	3	0.4	57	NRagged	409.55	400.42	15.55	7.85	159	>WP_001037895.1 MULTISPECIES: hypothetical protein [Acinetobacter]	2356	NS_438_AB_ATC17978_HILIC_2.55904.55904.4	controllerType=0 controllerNumber=1 scan=55904	127.243	Trypsin	B2	IATATDNASAKIDAAADHAADATAK	1654
15452:2	562	K.AAS[+527.185][+300.103]EPEQKVEYVR.K	HexNAc(1)Hex(2) 300.103	S[+300][+527]	1167.02	2	2333.04	2333.05	0	-2.9	184	Specific	410.08	307.28	307.28	6.56	10	>WP_001127151.1 YdcF family protein [Acinetobacter baumannii]	2664	NS_438_AB_ATC17978_HILIC_3.16341.16341.2	controllerType=0 controllerNumber=1 scan=16341	41.7393	Trypsin	B3	AASEPEQKVEYVR	827
37194:3	215	K.VVVSTQEQANT[+730.264][+258.092]ANAAS[+730.264][+258.092]DAVGSASEAAPATR.-	HexNAc(2)Hex(2) 258.092,HexNAc(2)Hex(2) 258.092	S[+258][+730], T[+258][+730]	1618.04	3	4852.09	4850.1	2	-3.3	37	Specific	410.24	120.12	6	6.1	36	>WP_000761577.1 MULTISPECIES: hypothetical protein [Gammaproteobacteria]	1676	NS_438_AB_ATC17978_HILIC_1.37861.37861.3	controllerType=0 controllerNumber=1 scan=37861	90.2949	Trypsin	B1	VVVSTQEQANTANAASDAVGSASEAAPATR	1976
60563:4	4	K.S[+730.264][+328.098]AGDQAASDIATATDNASAKIDAAADHAADATAK.A	HexNAc(2)Hex(2) 328.098	S[+328][+730]	1062.46	4	4246.83	4244.84	2	-4.1	48	Specific	410.34	410.34	79.34	8.18	149	>WP_001037895.1 MULTISPECIES: hypothetical protein [Acinetobacter]	2356	NS_438_AB_ATC17978_HILIC_1.58809.58809.4	controllerType=0 controllerNumber=1 scan=58809	132.049	Trypsin	B1	SAGDQAASDIATATDNASAKIDAAADHAADATAK	1058
51660:3	14	K.AASGVEAAAAPATLTLS[+730.264][+300.103]TDDK.G	HexNAc(2)Hex(2) 300.103	S[+300][+730]	997.455	3	2990.35	2990.35	0	-1.3	203	Specific	410.54	381.52	0.6	7.77	55	>WP_000026485.1 MULTISPECIES: OmpA family protein [Acinetobacter calcoaceticus/baumannii complex]	96	NS_438_AB_ATC17978_HILIC_2.49963.49963.3	controllerType=0 controllerNumber=1 scan=49963	114.827	Trypsin	B2	AASGVEAAAAPATLTLSTDDK	1030
26996:2	82	K.AEDQNADSGIAAS[+730.264][+300.103]TPVATAK.T	HexNAc(2)Hex(2) 300.103	S[+300][+730]	1474.14	2	2947.28	2947.29	0	-2	82	Specific	410.68	410.68	0.27	8.46	32	>WP_000498089.1 MULTISPECIES: murein L,D-transpeptidase [Acinetobacter]	1210	NS_438_AB_ATC17978_HILIC_3.28128.28128.2	controllerType=0 controllerNumber=1 scan=28128	69.6538	Trypsin	B3	AEDQNADSGIAASTPVATAK	1030
50611:2	21	K.AAS[+730.264][+300.103]GVEAAAAPATLTLSTDDK.G	HexNAc(2)Hex(2) 300.103	S[+300][+730]	1495.68	2	2990.35	2990.35	0	-2.1	203	Specific	411.37	322.57	322.57	7.3	54	>WP_000026485.1 MULTISPECIES: OmpA family protein [Acinetobacter calcoaceticus/baumannii complex]	96	NS_438_AB_ATC17978_HILIC_1.50147.50147.2	controllerType=0 controllerNumber=1 scan=50147	114.686	Trypsin	B1	AASGVEAAAAPATLTLSTDDK	1030
41886:3	215	K.VVVSTQEQANTANAAS[+730.264][+300.103]DAVGSASEAAPATR.-	HexNAc(2)Hex(2) 300.103	S[+300][+730]	1301.92	3	3903.75	3903.75	0	-1.7	37	Specific	411.49	411.49	2.4	9.74	36	>WP_000761577.1 MULTISPECIES: hypothetical protein [Gammaproteobacteria]	1676	NS_438_AB_ATC17978_HILIC_1.42344.42344.3	controllerType=0 controllerNumber=1 scan=42344	99.6387	Trypsin	B1	VVVSTQEQANTANAASDAVGSASEAAPATR	1030
57410:3	3	A.ASDIATAT[+527.185][+300.103]DNAS[+527.185][+300.103]AKIDAAADHAADATAK.A	HexNAc(1)Hex(2) 300.103,HexNAc(1)Hex(2) 300.103	S[+300][+527], T[+300][+527]	1438.28	3	4312.83	4311.84	1	-2.9	54	NRagged	411.58	411.58	4.8	8.77	154	>WP_001037895.1 MULTISPECIES: hypothetical protein [Acinetobacter]	2356	NS_438_AB_ATC17978_HILIC_3.55141.55141.3	controllerType=0 controllerNumber=1 scan=55141	124.74	Trypsin	B3	ASDIATATDNASAKIDAAADHAADATAK	1654
89016:4	308	E.QAQDIQNEQVEQS[+730.264][+258.092]NEQTQAEGVEQANDVTVESLQAQITKLEENLKLEK.A	HexNAc(2)Hex(2) 258.092	S[+258][+730]	1604.76	4	6416.02	6413.01	3	0	8	NRagged	411.68	411.68	1.2	8.69	14	>WP_001262789.1 MULTISPECIES: nucleotide exchange factor GrpE [Acinetobacter]	3037	NS_438_AB_ATC17978_HILIC_2.80076.80076.4	controllerType=0 controllerNumber=1 scan=80076	174.02	Trypsin	B2	QAQDIQNEQVEQSNEQTQAEGVEQANDVTVESLQAQITKLEENLKLEK	988
61922:3	449	E.SSEPVVQTQT[+527.185][+300.103]ANS[+527.185][+300.103]QQLVNEDVLKQPIPAQESLAK.E	HexNAc(1)Hex(2) 300.103,HexNAc(1)Hex(2) 300.103	S[+300][+527], T[+300][+527]	1779.18	3	5335.51	5331.48	4	3.9	62	NRagged	411.74	411.74	4.8	8.05	6	>WP_001130980.1 hypothetical protein [Acinetobacter baumannii]	2673	NS_438_AB_ATC17978_HILIC_1.59891.59891.3	controllerType=0 controllerNumber=1 scan=59891	134.157	Trypsin	B1	SSEPVVQTQTANSQQLVNEDVLKQPIPAQESLAK	1654
62811:4	2	K.SAGDQAAS[+730.264][+328.098]DIATATDNASAKIDAAADHAADATAK.A	HexNAc(2)Hex(2) 328.098	S[+328][+730]	1061.97	4	4244.84	4244.84	0	-0.2	48	Specific	411.96	365.99	24.18	7.92	159	>WP_001037895.1 MULTISPECIES: hypothetical protein [Acinetobacter]	2356	NS_438_AB_ATC17978_HILIC_2.59372.59372.4	controllerType=0 controllerNumber=1 scan=59372	134.328	Trypsin	B2	SAGDQAASDIATATDNASAKIDAAADHAADATAK	1058
61293:4	4	K.S[+730.264][+300.103]AGDQAAS[+527.185][+300.103]DIATATDNASAKIDAAADHAADATAK.A	HexNAc(2)Hex(2) 300.103,HexNAc(1)Hex(2) 300.103	S[+300]*2[+527][+730]	1261.79	4	5044.12	5044.13	0	-2.8	48	Specific	412.05	372.79	0.66	10.26	149	>WP_001037895.1 MULTISPECIES: hypothetical protein [Acinetobacter]	2356	NS_438_AB_ATC17978_HILIC_1.59356.59356.4	controllerType=0 controllerNumber=1 scan=59356	133.119	Trypsin	B1	SAGDQAASDIATATDNASAKIDAAADHAADATAK	1857
24552:3	3	K.SAGDQAAS[+730.264][+300.103]DIATATDNASAK.I	HexNAc(2)Hex(2) 300.103	S[+300][+730]	965.742	3	2895.21	2895.22	0	-2.9	48	Specific	412.08	412.08	0.1	7.67	154	>WP_001037895.1 MULTISPECIES: hypothetical protein [Acinetobacter]	2356	NS_438_AB_ATC17978_HILIC_3.25651.25651.3	controllerType=0 controllerNumber=1 scan=25651	63.8945	Trypsin	B3	SAGDQAASDIATATDNASAK	1030
04065:2	60	K.AKPAS[+527.185][+300.103]TPAVK.S	HexNAc(1)Hex(2) 300.103	S[+300][+527]	898.932	2	1796.86	1796.86	0	-2.5	301	Specific	412.86	174.98	51.68	3.48	32	>WP_000958096.1 DUF3298 domain-containing protein [Acinetobacter baumannii]	2128	NS_438_AB_ATC17978_HILIC_1.5573.5573.2	controllerType=0 controllerNumber=1 scan=5573	20.7508	Trypsin	B1	AKPASTPAVK	827
19767:4	54	K.AAQADKKTEASAAATTEQQDS[+730.264][+300.103]FDAQVQR.Y	HexNAc(2)Hex(2) 300.103	S[+300][+730]	1000.45	4	3998.78	3996.78	2	-0.8	108	Specific	412.89	412.89	0.57	9.72	31	>WP_000958096.1 DUF3298 domain-containing protein [Acinetobacter baumannii]	2128	NS_438_AB_ATC17978_HILIC_2.20822.20822.4	controllerType=0 controllerNumber=1 scan=20822	53.29	Trypsin	B2	AAQADKKTEASAAATTEQQDSFDAQVQR	1030
84478:4	174	N.SM[+15.995]NC[+57.021]LTEALGLSLPGNGS[+527.185][+300.103]IVAT[+527.185][+300.103]HANRK.K	HexNAc(1)Hex(2) 300.103,HexNAc(1)Hex(2) 300.103	C[+57], M[+16], S[+300][+527], T[+300][+527]	1122.26	4	4486.02	4481.99	4	2.6	203	NRagged	413.27	413.27	0	8.7	21	>WP_001113592.1 dihydroxy-acid dehydratase [Acinetobacter baumannii]	2624	NS_438_AB_ATC17978_HILIC_3.77202.77202.4	controllerType=0 controllerNumber=1 scan=77202	167.387	Trypsin	B3	SMNCLTEALGLSLPGNGSIVATHANRK	1654
41986:3	181	K.VVVSTQEQANTANAAS[+730.264][+314.119]DAVGS[+730.264][+300.103]ASEAAPATR.-	HexNAc(2)Hex(2) 314.119,HexNAc(2)Hex(2) 300.103	S[+300][+314][+730]*2	1651.05	3	4951.14	4948.14	3	-1	37	Specific	413.31	413.31	0	10.29	41	>WP_000761577.1 MULTISPECIES: hypothetical protein [Gammaproteobacteria]	1676	NS_438_AB_ATC17978_HILIC_3.41639.41639.3	controllerType=0 controllerNumber=1 scan=41639	97.7543	Trypsin	B3	VVVSTQEQANTANAASDAVGSASEAAPATR	2074
38886:3	215	K.VVVSTQEQANTANAAS[+730.264][+300.103]DAVGSASEAAPATR.-	HexNAc(2)Hex(2) 300.103	S[+300][+730]	1302.59	3	3905.76	3903.75	2	-0.8	37	Specific	413.58	413.58	2.16	10.16	36	>WP_000761577.1 MULTISPECIES: hypothetical protein [Gammaproteobacteria]	1676	NS_438_AB_ATC17978_HILIC_1.39447.39447.3	controllerType=0 controllerNumber=1 scan=39447	93.6093	Trypsin	B1	VVVSTQEQANTANAASDAVGSASEAAPATR	1030
15388:2	562	K.AAS[+527.185][+300.103]EPEQKVEYVR.K	HexNAc(1)Hex(2) 300.103	S[+300][+527]	1167.53	2	2334.05	2333.05	1	-1.1	184	Specific	413.75	299.59	299.59	6.77	10	>WP_001127151.1 YdcF family protein [Acinetobacter baumannii]	2664	NS_438_AB_ATC17978_HILIC_3.16285.16285.2	controllerType=0 controllerNumber=1 scan=16285	41.6305	Trypsin	B3	AASEPEQKVEYVR	827
42588:3	135	K.VVVSTQEQANTANAAS[+730.264][+300.103]DAVGSASEAAPATR.-	HexNAc(2)Hex(2) 300.103	S[+300][+730]	1301.92	3	3903.74	3903.75	0	-3.2	37	Specific	413.85	340.98	27.25	6.37	34	>WP_000761577.1 MULTISPECIES: hypothetical protein [Gammaproteobacteria]	1676	NS_438_AB_ATC17978_HILIC_2.42103.42103.3	controllerType=0 controllerNumber=1 scan=42103	99.2741	Trypsin	B2	VVVSTQEQANTANAASDAVGSASEAAPATR	1030
23004:3	64	K.KTEAS[+730.264][+300.103]AAATTEQQDSFDAQVQR.Y	HexNAc(2)Hex(2) 300.103	S[+300][+730]	1138.17	3	3412.48	3412.48	0	-1	114	Specific	413.87	356.27	59.37	9.53	37	>WP_000958096.1 DUF3298 domain-containing protein [Acinetobacter baumannii]	2128	NS_438_AB_ATC17978_HILIC_3.24072.24072.3	controllerType=0 controllerNumber=1 scan=24072	60.2737	Trypsin	B3	KTEASAAATTEQQDSFDAQVQR	1030
22144:2	190	K.NTDVVEGSASS[+730.264][+300.103]ETAASETH.-	HexNAc(2)Hex(2) 300.103	S[+300][+730]	1462.09	2	2923.17	2922.18	1	-4.9	62	CRagged	414.22	414.22	0	8.25	36	>WP_001049817.1 MULTISPECIES: hypothetical protein [Acinetobacter]	2404	NS_438_AB_ATC17978_HILIC_3.23301.23301.2	controllerType=0 controllerNumber=1 scan=23301	58.6788	Trypsin	B3	NTDVVEGSASSETAASETH	1030
44283:3	135	K.VVVSTQEQANTANAAS[+730.264][+300.103]DAVGS[+730.264][+328.098]ASEAAPATR.-	HexNAc(2)Hex(2) 300.103,HexNAc(2)Hex(2) 328.098	S[+300][+328][+730]*2	1655.37	3	4964.1	4962.12	2	-3.9	37	Specific	414.73	414.73	0	8.1	34	>WP_000761577.1 MULTISPECIES: hypothetical protein [Gammaproteobacteria]	1676	NS_438_AB_ATC17978_HILIC_2.43681.43681.3	controllerType=0 controllerNumber=1 scan=43681	102.506	Trypsin	B2	VVVSTQEQANTANAASDAVGSASEAAPATR	2088
05387:3	60	K.AKPAS[+730.264][+328.098]TPAVK.S	HexNAc(2)Hex(2) 328.098	S[+328][+730]	676.647	3	2027.93	2027.94	0	-4.3	301	Specific	415.43	276.35	2	5.56	32	>WP_000958096.1 DUF3298 domain-containing protein [Acinetobacter baumannii]	2128	NS_438_AB_ATC17978_HILIC_1.7053.7053.3	controllerType=0 controllerNumber=1 scan=7053	24.1713	Trypsin	B1	AKPASTPAVK	1058
28192:3	135	V.STQEQANTANAAS[+730.264][+300.103]DAVGSASEAAPATR.-	HexNAc(2)Hex(2) 300.103	S[+300][+730]	1202.85	3	3606.54	3606.55	0	-2.4	40	NRagged	416.57	416.18	1.2	6.99	34	>WP_000761577.1 MULTISPECIES: hypothetical protein [Gammaproteobacteria]	1676	NS_438_AB_ATC17978_HILIC_2.29521.29521.3	controllerType=0 controllerNumber=1 scan=29521	73.6182	Trypsin	B2	STQEQANTANAASDAVGSASEAAPATR	1030
69496:6	3	K.APETGATTGEHLENAAQQAT[+527.185][+300.103]ADIKS[+730.264][+314.119]AGDQAASDIAT[+730.264][+314.119]ATDNASAKIDAAADHAADATAK.A	HexNAc(1)Hex(2) 300.103,HexNAc(2)Hex(2) 314.119,HexNAc(2)Hex(2) 314.119	S[+314][+730], T[+300][+314][+527][+730]	1420.12	6	8515.69	8507.68	8	-2	24	Specific	416.64	416.64	0	7.32	154	>WP_001037895.1 MULTISPECIES: hypothetical protein [Acinetobacter]	2356	NS_438_AB_ATC17978_HILIC_3.65085.65085.3	controllerType=0 controllerNumber=1 scan=65085	144.481	Trypsin	B3	APETGATTGEHLENAAQQATADIKSAGDQAASDIATATDNASAKIDAAADHAADATAK	2915
26239:2	86	K.AEDQNADSGIAAS[+730.264][+300.103]TPVATAK.T	HexNAc(2)Hex(2) 300.103	S[+300][+730]	1474.14	2	2947.28	2947.29	0	-2.1	82	Specific	416.67	412.16	1.2	8.87	33	>WP_000498089.1 MULTISPECIES: murein L,D-transpeptidase [Acinetobacter]	1210	NS_438_AB_ATC17978_HILIC_1.27881.27881.2	controllerType=0 controllerNumber=1 scan=27881	69.9806	Trypsin	B1	AEDQNADSGIAASTPVATAK	1030
19082:3	60	K.AAQADKKTEAS[+730.264][+300.103]AAATTEQQDSFDAQVQR.Y	HexNAc(2)Hex(2) 300.103	S[+300][+730]	1332.93	3	3996.77	3996.78	0	-1.3	108	Specific	416.88	380.86	41.25	8.06	32	>WP_000958096.1 DUF3298 domain-containing protein [Acinetobacter baumannii]	2128	NS_438_AB_ATC17978_HILIC_1.20685.20685.3	controllerType=0 controllerNumber=1 scan=20685	53.4861	Trypsin	B1	AAQADKKTEASAAATTEQQDSFDAQVQR	1030
34548:3	3	K.SAGDQAAS[+527.185][+300.103]DIATATDNASAK.I	HexNAc(1)Hex(2) 300.103	S[+300][+527]	898.051	3	2692.14	2692.14	0	-1	48	Specific	416.96	375.33	3.29	7.88	154	>WP_001037895.1 MULTISPECIES: hypothetical protein [Acinetobacter]	2356	NS_438_AB_ATC17978_HILIC_3.35180.35180.3	controllerType=0 controllerNumber=1 scan=35180	84.7261	Trypsin	B3	SAGDQAASDIATATDNASAK	827
60905:4	192	K.EEAAQAGQDAAS[+730.264][+300.103]TAVADKVTPEQQAAIDALDKPVLDEK.N	HexNAc(2)Hex(2) 300.103	S[+300][+730]	1231.83	4	4924.29	4924.29	0	0.4	24	Specific	417.28	417.28	35.1	9.86	29	>WP_001049817.1 MULTISPECIES: hypothetical protein [Acinetobacter]	2404	NS_438_AB_ATC17978_HILIC_1.59068.59068.4	controllerType=0 controllerNumber=1 scan=59068	132.578	Trypsin	B1	EEAAQAGQDAASTAVADKVTPEQQAAIDALDKPVLDEK	1030
56356:3	3	K.SAGDQAAS[+730.264][+258.092]DIATATDNASAKIDAAADHAADATAK.A	HexNAc(2)Hex(2) 258.092	S[+258][+730]	1392.28	3	4174.83	4174.83	0	-0.2	48	Specific	417.41	351.99	5.74	7.47	154	>WP_001037895.1 MULTISPECIES: hypothetical protein [Acinetobacter]	2356	NS_438_AB_ATC17978_HILIC_3.54251.54251.3	controllerType=0 controllerNumber=1 scan=54251	122.901	Trypsin	B3	SAGDQAASDIATATDNASAKIDAAADHAADATAK	988
56269:3	14	K.AASGVEAAAAPATLTLS[+730.264][+300.103]T[+730.264][+300.103]DDK.G	HexNAc(2)Hex(2) 300.103,HexNAc(2)Hex(2) 300.103	S[+300][+730], T[+300][+730]	1340.91	3	4020.71	4020.72	0	-3.1	203	Specific	417.6	417.6	2.4	7.1	55	>WP_000026485.1 MULTISPECIES: OmpA family protein [Acinetobacter calcoaceticus/baumannii complex]	96	NS_438_AB_ATC17978_HILIC_2.53937.53937.3	controllerType=0 controllerNumber=1 scan=53937	122.946	Trypsin	B2	AASGVEAAAAPATLTLSTDDK	2060
62289:4	4	K.SAGDQAAS[+730.264][+328.098]DIATATDNASAKIDAAADHAADATAK.A	HexNAc(2)Hex(2) 328.098	S[+328][+730]	1061.96	4	4244.84	4244.84	0	-0.7	48	Specific	418.19	394.37	24.18	8.62	149	>WP_001037895.1 MULTISPECIES: hypothetical protein [Acinetobacter]	2356	NS_438_AB_ATC17978_HILIC_1.60187.60187.4	controllerType=0 controllerNumber=1 scan=60187	134.701	Trypsin	B1	SAGDQAASDIATATDNASAKIDAAADHAADATAK	1058
42665:3	181	K.VVVSTQEQANTANAAS[+730.264][+300.103]DAVGSASEAAPATR.-	HexNAc(2)Hex(2) 300.103	S[+300][+730]	1302.26	3	3904.76	3903.75	1	-0.6	37	Specific	418.24	348.33	4.22	9.07	41	>WP_000761577.1 MULTISPECIES: hypothetical protein [Gammaproteobacteria]	1676	NS_438_AB_ATC17978_HILIC_3.42315.42315.3	controllerType=0 controllerNumber=1 scan=42315	99.231	Trypsin	B3	VVVSTQEQANTANAASDAVGSASEAAPATR	1030
15346:2	499	K.AAS[+527.185][+300.103]EPEQKVEYVR.K	HexNAc(1)Hex(2) 300.103	S[+300][+527]	1167.53	2	2334.05	2333.05	1	-2.3	184	Specific	418.95	319.65	319.65	6.7	6	>WP_001127151.1 YdcF family protein [Acinetobacter baumannii]	2664	NS_438_AB_ATC17978_HILIC_2.16257.16257.2	controllerType=0 controllerNumber=1 scan=16257	42.0543	Trypsin	B2	AASEPEQKVEYVR	827
41007:3	135	K.VVVSTQEQANTANAAS[+730.264][+314.119]DAVGSASEAAPATR.-	HexNAc(2)Hex(2) 314.119	S[+314][+730]	1306.59	3	3917.76	3917.77	0	-1.5	37	Specific	419.76	419.76	2.4	8.26	34	>WP_000761577.1 MULTISPECIES: hypothetical protein [Gammaproteobacteria]	1676	NS_438_AB_ATC17978_HILIC_2.40707.40707.3	controllerType=0 controllerNumber=1 scan=40707	96.4309	Trypsin	B2	VVVSTQEQANTANAASDAVGSASEAAPATR	1044
55432:4	4	K.SAGDQAASDIATATDNAS[+730.264][+314.119]AKIDAAADHAADATAK.A	HexNAc(2)Hex(2) 314.119	S[+314][+730]	1058.47	4	4230.86	4230.86	0	-0.8	48	Specific	419.9	419.9	4.8	11.12	149	>WP_001037895.1 MULTISPECIES: hypothetical protein [Acinetobacter]	2356	NS_438_AB_ATC17978_HILIC_1.54435.54435.4	controllerType=0 controllerNumber=1 scan=54435	123.402	Trypsin	B1	SAGDQAASDIATATDNASAKIDAAADHAADATAK	1044
54494:4	4	K.SAGDQAASDIATATDNAS[+730.264][+300.103]AKIDAAADHAADATAK.A	HexNAc(2)Hex(2) 300.103	S[+300][+730]	1054.97	4	4216.85	4216.85	0	0.9	48	Specific	420.19	420.19	4.8	11.32	149	>WP_001037895.1 MULTISPECIES: hypothetical protein [Acinetobacter]	2356	NS_438_AB_ATC17978_HILIC_1.53675.53675.2	controllerType=0 controllerNumber=1 scan=53675	121.976	Trypsin	B1	SAGDQAASDIATATDNASAKIDAAADHAADATAK	1030
39382:3	215	K.VVVSTQEQANTANAAS[+527.185][+300.103]DAVGSASEAAPATR.-	HexNAc(1)Hex(2) 300.103	S[+300][+527]	1234.23	3	3700.67	3700.68	0	-2.2	37	Specific	420.88	391.35	2.4	9.85	36	>WP_000761577.1 MULTISPECIES: hypothetical protein [Gammaproteobacteria]	1676	NS_438_AB_ATC17978_HILIC_1.39971.39971.3	controllerType=0 controllerNumber=1 scan=39971	94.7793	Trypsin	B1	VVVSTQEQANTANAASDAVGSASEAAPATR	827
45404:3	181	K.VVVSTQEQANTANAAS[+730.264][+328.098]DAVGSASEAAPATR.-	HexNAc(2)Hex(2) 328.098	S[+328][+730]	1311.25	3	3931.75	3931.75	0	-0.3	37	Specific	421.36	400.62	2.4	10.4	41	>WP_000761577.1 MULTISPECIES: hypothetical protein [Gammaproteobacteria]	1676	NS_438_AB_ATC17978_HILIC_3.44804.44804.3	controllerType=0 controllerNumber=1 scan=44804	104.177	Trypsin	B3	VVVSTQEQANTANAASDAVGSASEAAPATR	1058
23020:3	64	K.KTEAS[+730.264][+300.103]AAATTEQQDSFDAQVQR.Y	HexNAc(2)Hex(2) 300.103	S[+300][+730]	1138.17	3	3412.49	3412.48	0	0.4	114	Specific	421.55	367.22	61.41	9.8	37	>WP_000958096.1 DUF3298 domain-containing protein [Acinetobacter baumannii]	2128	NS_438_AB_ATC17978_HILIC_3.24089.24089.3	controllerType=0 controllerNumber=1 scan=24089	60.3119	Trypsin	B3	KTEASAAATTEQQDSFDAQVQR	1030
47833:6	471	K.VLEITLRTAAGLAAIERAS[+527.185][+300.103]QLADDIVVGVGTITKPEHC[+57.021]AQAK.K	HexNAc(1)Hex(2) 300.103	C[+57], S[+300][+527]	870.453	6	5217.68	5213.67	4	0.3	39	Specific	421.78	421.78	4.8	9.78	6	>WP_000034283.1 MULTISPECIES: bifunctional 4-hydroxy-2-oxoglutarate aldolase/2-dehydro-3-deoxy-phosphogluconate aldolase [Acinetobacter]	116	NS_438_AB_ATC17978_HILIC_1.47641.47641.6	controllerType=0 controllerNumber=1 scan=47641	109.874	Trypsin	B1	VLEITLRTAAGLAAIERASQLADDIVVGVGTITKPEHCAQAK	827
17198:3	190	K.NTDVVEGSASS[+730.264][+258.092]ETAASETH.-	HexNAc(2)Hex(2) 258.092	S[+258][+730]	960.727	3	2880.17	2880.17	0	-1.9	62	CRagged	422.11	294.58	0	6.34	36	>WP_001049817.1 MULTISPECIES: hypothetical protein [Acinetobacter]	2404	NS_438_AB_ATC17978_HILIC_3.18290.18290.3	controllerType=0 controllerNumber=1 scan=18290	46.6083	Trypsin	B3	NTDVVEGSASSETAASETH	988
42095:3	135	K.VVVSTQEQANTANAASDAVGS[+730.264][+328.098]ASEAAPATR.-	HexNAc(2)Hex(2) 328.098	S[+328][+730]	1311.59	3	3932.74	3931.75	1	-2	37	Specific	422.38	348.55	15.14	6.64	34	>WP_000761577.1 MULTISPECIES: hypothetical protein [Gammaproteobacteria]	1676	NS_438_AB_ATC17978_HILIC_2.41664.41664.3	controllerType=0 controllerNumber=1 scan=41664	98.356	Trypsin	B2	VVVSTQEQANTANAASDAVGSASEAAPATR	1058
51758:2	14	K.AAS[+527.185][+300.103]GVEAAAAPATLTLSTDDK.G	HexNAc(1)Hex(2) 300.103	S[+300][+527]	1394.64	2	2788.27	2787.28	1	-1.6	203	Specific	422.41	305.59	305.59	6.49	55	>WP_000026485.1 MULTISPECIES: OmpA family protein [Acinetobacter calcoaceticus/baumannii complex]	96	NS_438_AB_ATC17978_HILIC_2.50049.50049.2	controllerType=0 controllerNumber=1 scan=50049	114.984	Trypsin	B2	AASGVEAAAAPATLTLSTDDK	827
05798:3	64	K.AKPAS[+730.264][+328.098]TPAVK.S	HexNAc(2)Hex(2) 328.098	S[+328][+730]	676.649	3	2027.93	2027.94	0	-2	301	Specific	422.61	233.49	2	5.28	37	>WP_000958096.1 DUF3298 domain-containing protein [Acinetobacter baumannii]	2128	NS_438_AB_ATC17978_HILIC_3.7274.7274.3	controllerType=0 controllerNumber=1 scan=7274	23.7229	Trypsin	B3	AKPASTPAVK	1058
57365:3	3	K.SAGDQAAS[+730.264][+300.103]DIATATDNASAKIDAAADHAADATAK.A	HexNAc(2)Hex(2) 300.103	S[+300][+730]	1406.29	3	4216.84	4216.85	0	-0.9	48	Specific	422.66	386.18	4.47	8.57	154	>WP_001037895.1 MULTISPECIES: hypothetical protein [Acinetobacter]	2356	NS_438_AB_ATC17978_HILIC_3.55101.55101.3	controllerType=0 controllerNumber=1 scan=55101	124.647	Trypsin	B3	SAGDQAASDIATATDNASAKIDAAADHAADATAK	1030
56218:3	3	K.SAGDQAASDIATATDNAS[+730.264][+300.103]AKIDAAADHAADATAK.A	HexNAc(2)Hex(2) 300.103	S[+300][+730]	1406.96	3	4218.86	4216.85	2	2.6	48	Specific	422.78	422.78	4.8	10.21	154	>WP_001037895.1 MULTISPECIES: hypothetical protein [Acinetobacter]	2356	NS_438_AB_ATC17978_HILIC_3.54145.54145.3	controllerType=0 controllerNumber=1 scan=54145	122.687	Trypsin	B3	SAGDQAASDIATATDNASAKIDAAADHAADATAK	1030
64194:4	4	K.SAGDQAASDIAT[+730.264][+314.119]AT[+730.264][+328.098]DNAS[+730.264][+258.092]AKIDAAADHAADATAK.A	HexNAc(2)Hex(2) 314.119,HexNAc(2)Hex(2) 328.098,HexNAc(2)Hex(2) 258.092	S[+258][+730], T[+314][+328][+730]*2	1570.65	4	6279.56	6277.58	2	-4.1	48	Specific	422.9	422.9	0	10.32	149	>WP_001037895.1 MULTISPECIES: hypothetical protein [Acinetobacter]	2356	NS_438_AB_ATC17978_HILIC_1.61676.61676.4	controllerType=0 controllerNumber=1 scan=61676	137.447	Trypsin	B1	SAGDQAASDIATATDNASAKIDAAADHAADATAK	3090
56035:4	3	D.IATAT[+730.264][+258.092]DNAS[+527.185][+300.103]AKIDAAADHAADATAK.A	HexNAc(2)Hex(2) 258.092,HexNAc(1)Hex(2) 300.103	S[+300][+527], T[+258][+730]	1051.21	4	4201.83	4199.81	2	1.6	57	NRagged	423.42	416.22	0	8.64	154	>WP_001037895.1 MULTISPECIES: hypothetical protein [Acinetobacter]	2356	NS_438_AB_ATC17978_HILIC_3.53995.53995.4	controllerType=0 controllerNumber=1 scan=53995	122.386	Trypsin	B3	IATATDNASAKIDAAADHAADATAK	1815
43343:3	215	K.VVVSTQEQANTANAAS[+730.264][+328.098]DAVGS[+730.264][+300.103]ASEAAPATR.-	HexNAc(2)Hex(2) 328.098,HexNAc(2)Hex(2) 300.103	S[+300][+328][+730]*2	1655.37	3	4964.1	4962.12	2	-4.3	37	Specific	424.12	424.12	0	9.47	36	>WP_000761577.1 MULTISPECIES: hypothetical protein [Gammaproteobacteria]	1676	NS_438_AB_ATC17978_HILIC_1.43714.43714.3	controllerType=0 controllerNumber=1 scan=43714	102.381	Trypsin	B1	VVVSTQEQANTANAASDAVGSASEAAPATR	2088
22322:3	60	K.KTEAS[+730.264][+300.103]AAATTEQQDSFDAQVQR.Y	HexNAc(2)Hex(2) 300.103	S[+300][+730]	1138.17	3	3412.48	3412.48	0	-0.3	114	Specific	424.6	370.88	58.91	9.41	32	>WP_000958096.1 DUF3298 domain-containing protein [Acinetobacter baumannii]	2128	NS_438_AB_ATC17978_HILIC_1.23807.23807.3	controllerType=0 controllerNumber=1 scan=23807	60.5967	Trypsin	B1	KTEASAAATTEQQDSFDAQVQR	1030
62869:4	3	K.SAGDQAASDIATATDNAS[+730.264][+328.098]AKIDAAADHAADATAK.A	HexNAc(2)Hex(2) 328.098	S[+328][+730]	1061.97	4	4244.84	4244.84	0	-0.4	48	Specific	425.38	367.09	4.8	10.65	154	>WP_001037895.1 MULTISPECIES: hypothetical protein [Acinetobacter]	2356	NS_438_AB_ATC17978_HILIC_3.59737.59737.4	controllerType=0 controllerNumber=1 scan=59737	134.297	Trypsin	B3	SAGDQAASDIATATDNASAKIDAAADHAADATAK	1058
50016:3	43	K.TETTSDASTPVQTAQS[+730.264][+300.103]NNNEAVDTAHTAENSLDWDGK.Y	HexNAc(2)Hex(2) 300.103	S[+300][+730]	1646.37	3	4937.08	4936.09	1	-0.9	25	Specific	425.5	425.5	1.2	10.8	28	>WP_000749178.1 MULTISPECIES: copper resistance protein NlpE [Acinetobacter]	1649	NS_438_AB_ATC17978_HILIC_1.49611.49611.3	controllerType=0 controllerNumber=1 scan=49611	113.593	Trypsin	B1	TETTSDASTPVQTAQSNNNEAVDTAHTAENSLDWDGK	1030
78289:3	86	K.VSAPVEDPIDPLAVDAAS[+730.264][+300.103]T[+730.264][+300.103]VK.A	HexNAc(2)Hex(2) 300.103,HexNAc(2)Hex(2) 300.103	S[+300][+730], T[+300][+730]	1385.95	3	4155.82	4154.83	1	-2.3	34	Specific	425.67	425.67	81.32	8.32	33	>WP_000498089.1 MULTISPECIES: murein L,D-transpeptidase [Acinetobacter]	1210	NS_438_AB_ATC17978_HILIC_1.73058.73058.3	controllerType=0 controllerNumber=1 scan=73058	158.501	Trypsin	B1	VSAPVEDPIDPLAVDAASTVK	2060
60455:4	3	K.SAGDQAASDIATAT[+730.264][+300.103]DNAS[+730.264][+300.103]AKIDAAADHAADATAK.A	HexNAc(2)Hex(2) 300.103,HexNAc(2)Hex(2) 300.103	S[+300][+730], T[+300][+730]	1312.81	4	5248.22	5247.21	1	0.7	48	Specific	425.79	332.6	2.4	9.53	154	>WP_001037895.1 MULTISPECIES: hypothetical protein [Acinetobacter]	2356	NS_438_AB_ATC17978_HILIC_3.57808.57808.4	controllerType=0 controllerNumber=1 scan=57808	130.358	Trypsin	B3	SAGDQAASDIATATDNASAKIDAAADHAADATAK	2060
04802:3	64	K.AKPAS[+730.264][+328.098]TPAVK.S	HexNAc(2)Hex(2) 328.098	S[+328][+730]	676.648	3	2027.93	2027.94	0	-2.6	301	Specific	425.82	253.57	2	5.28	37	>WP_000958096.1 DUF3298 domain-containing protein [Acinetobacter baumannii]	2128	NS_438_AB_ATC17978_HILIC_3.6101.6101.3	controllerType=0 controllerNumber=1 scan=6101	20.8836	Trypsin	B3	AKPASTPAVK	1058
39404:3	215	K.VVVSTQEQANTANAAS[+730.264][+328.098]DAVGSASEAAPATR.-	HexNAc(2)Hex(2) 328.098	S[+328][+730]	1311.25	3	3931.75	3931.75	0	-0.6	37	Specific	426.03	426.03	2.4	10.28	36	>WP_000761577.1 MULTISPECIES: hypothetical protein [Gammaproteobacteria]	1676	NS_438_AB_ATC17978_HILIC_1.39994.39994.3	controllerType=0 controllerNumber=1 scan=39994	94.826	Trypsin	B1	VVVSTQEQANTANAASDAVGSASEAAPATR	1058
57268:3	4	K.SAGDQAAS[+730.264][+314.119]DIATATDNASAKIDAAADHAADATAK.A	HexNAc(2)Hex(2) 314.119	S[+314][+730]	1410.96	3	4230.86	4230.86	0	-0.9	48	Specific	426.31	328.87	5.93	7.28	149	>WP_001037895.1 MULTISPECIES: hypothetical protein [Acinetobacter]	2356	NS_438_AB_ATC17978_HILIC_1.56075.56075.3	controllerType=0 controllerNumber=1 scan=56075	126.721	Trypsin	B1	SAGDQAASDIATATDNASAKIDAAADHAADATAK	1044
66707:4	2	K.SAGDQAASDIATATDNAS[+730.264][+328.098]AKIDAAADHAADATAK.A	HexNAc(2)Hex(2) 328.098	S[+328][+730]	1061.97	4	4244.84	4244.84	0	-0.2	48	Specific	426.6	207.97	4.8	7.74	159	>WP_001037895.1 MULTISPECIES: hypothetical protein [Acinetobacter]	2356	NS_438_AB_ATC17978_HILIC_2.62448.62448.4	controllerType=0 controllerNumber=1 scan=62448	140.37	Trypsin	B2	SAGDQAASDIATATDNASAKIDAAADHAADATAK	1058
38787:3	215	K.VVVSTQEQANTANAAS[+730.264][+300.103]DAVGSASEAAPATR.-	HexNAc(2)Hex(2) 300.103	S[+300][+730]	1301.92	3	3903.75	3903.75	0	-1.5	37	Specific	428.56	428.56	2.4	9.85	36	>WP_000761577.1 MULTISPECIES: hypothetical protein [Gammaproteobacteria]	1676	NS_438_AB_ATC17978_HILIC_1.39305.39305.3	controllerType=0 controllerNumber=1 scan=39305	93.2065	Trypsin	B1	VVVSTQEQANTANAASDAVGSASEAAPATR	1030
37311:3	181	K.VVVSTQEQANTANAASDAVGSAS[+730.264][+258.092]EAAPATR.-	HexNAc(2)Hex(2) 258.092	S[+258][+730]	1287.92	3	3861.74	3861.74	0	-2.2	37	Specific	428.56	392.62	8.03	9.65	41	>WP_000761577.1 MULTISPECIES: hypothetical protein [Gammaproteobacteria]	1676	NS_438_AB_ATC17978_HILIC_3.37471.37471.3	controllerType=0 controllerNumber=1 scan=37471	89.1176	Trypsin	B3	VVVSTQEQANTANAASDAVGSASEAAPATR	988
56928:3	4	K.SAGDQAAS[+730.264][+328.098]DIATATDNASAKIDAAADHAADATAK.A	HexNAc(2)Hex(2) 328.098	S[+328][+730]	1415.62	3	4244.84	4244.84	0	-0.8	48	Specific	428.65	206.15	6.16	6.52	149	>WP_001037895.1 MULTISPECIES: hypothetical protein [Acinetobacter]	2356	NS_438_AB_ATC17978_HILIC_1.55749.55749.3	controllerType=0 controllerNumber=1 scan=55749	126.015	Trypsin	B1	SAGDQAASDIATATDNASAKIDAAADHAADATAK	1058
55440:4	4	K.SAGDQAASDIATATDNAS[+730.264][+314.119]AKIDAAADHAADATAK.A	HexNAc(2)Hex(2) 314.119	S[+314][+730]	1058.47	4	4230.86	4230.86	0	-0.8	48	Specific	429.07	400.97	4.8	11.12	149	>WP_001037895.1 MULTISPECIES: hypothetical protein [Acinetobacter]	2356	NS_438_AB_ATC17978_HILIC_1.54442.54442.4	controllerType=0 controllerNumber=1 scan=54442	123.417	Trypsin	B1	SAGDQAASDIATATDNASAKIDAAADHAADATAK	1044
62139:4	3	K.SAGDQAASDIATAT[+730.264][+300.103]DNAS[+730.264][+314.119]AKIDAAADHAADATAK.A	HexNAc(2)Hex(2) 300.103,HexNAc(2)Hex(2) 314.119	S[+314][+730], T[+300][+730]	1316.06	4	5261.21	5261.23	0	-3.6	48	Specific	429.48	429.48	0	9.86	154	>WP_001037895.1 MULTISPECIES: hypothetical protein [Acinetobacter]	2356	NS_438_AB_ATC17978_HILIC_3.59132.59132.4	controllerType=0 controllerNumber=1 scan=59132	133.041	Trypsin	B3	SAGDQAASDIATATDNASAKIDAAADHAADATAK	2074
39525:3	181	K.VVVSTQEQANTANAASDAVGS[+730.264][+300.103]ASEAAPATR.-	HexNAc(2)Hex(2) 300.103	S[+300][+730]	1301.92	3	3903.75	3903.75	0	-1.6	37	Specific	431.32	396.31	11.93	9.86	41	>WP_000761577.1 MULTISPECIES: hypothetical protein [Gammaproteobacteria]	1676	NS_438_AB_ATC17978_HILIC_3.39398.39398.3	controllerType=0 controllerNumber=1 scan=39398	93.0442	Trypsin	B3	VVVSTQEQANTANAASDAVGSASEAAPATR	1030
05810:2	64	K.AKPAS[+730.264][+328.098]TPAVK.S	HexNAc(2)Hex(2) 328.098	S[+328][+730]	1014.47	2	2027.93	2027.94	0	-3.4	301	Specific	431.34	304.13	2	5.34	37	>WP_000958096.1 DUF3298 domain-containing protein [Acinetobacter baumannii]	2128	NS_438_AB_ATC17978_HILIC_3.7286.7286.2	controllerType=0 controllerNumber=1 scan=7286	23.7427	Trypsin	B3	AKPASTPAVK	1058
28104:2	82	K.AEDQNADSGIAAS[+730.264][+328.098]TPVATAK.T	HexNAc(2)Hex(2) 328.098	S[+328][+730]	1488.65	2	2976.28	2975.28	1	-0.8	82	Specific	432.33	432.33	1.2	9.11	32	>WP_000498089.1 MULTISPECIES: murein L,D-transpeptidase [Acinetobacter]	1210	NS_438_AB_ATC17978_HILIC_3.29323.29323.2	controllerType=0 controllerNumber=1 scan=29323	72.4329	Trypsin	B3	AEDQNADSGIAASTPVATAK	1058
04602:2	64	K.AKPAS[+730.264][+300.103]TPAVK.S	HexNAc(2)Hex(2) 300.103	S[+300][+730]	1000.47	2	1999.93	1999.94	0	-2.6	301	Specific	432.53	235.74	2	4.94	37	>WP_000958096.1 DUF3298 domain-containing protein [Acinetobacter baumannii]	2128	NS_438_AB_ATC17978_HILIC_3.5926.5926.2	controllerType=0 controllerNumber=1 scan=5926	20.6281	Trypsin	B3	AKPASTPAVK	1030
60189:4	4	K.SAGDQAASDIATAT[+730.264][+300.103]DNAS[+730.264][+328.098]AKIDAAADHAADATAK.A	HexNAc(2)Hex(2) 300.103,HexNAc(2)Hex(2) 328.098	S[+328][+730], T[+300][+730]	1319.55	4	5275.2	5275.21	0	-2.4	48	Specific	432.92	310.95	0	8.8	149	>WP_001037895.1 MULTISPECIES: hypothetical protein [Acinetobacter]	2356	NS_438_AB_ATC17978_HILIC_1.58506.58506.4	controllerType=0 controllerNumber=1 scan=58506	131.474	Trypsin	B1	SAGDQAASDIATATDNASAKIDAAADHAADATAK	2088
54078:4	2	A.GDQAASDIATATDNAS[+730.264][+300.103]AKIDAAADHAADATAK.A	HexNAc(2)Hex(2) 300.103	S[+300][+730]	1015.45	4	4058.78	4058.78	0	-0.2	50	NRagged	433.89	433.89	4.8	8.4	159	>WP_001037895.1 MULTISPECIES: hypothetical protein [Acinetobacter]	2356	NS_438_AB_ATC17978_HILIC_2.52085.52085.4	controllerType=0 controllerNumber=1 scan=52085	119.087	Trypsin	B2	GDQAASDIATATDNASAKIDAAADHAADATAK	1030
57295:3	2	K.SAGDQAAS[+730.264][+328.098]DIATATDNASAKIDAAADHAADATAK.A	HexNAc(2)Hex(2) 328.098	S[+328][+730]	1415.62	3	4244.83	4244.84	0	-1.4	48	Specific	434.08	205.3	4.15	5.74	159	>WP_001037895.1 MULTISPECIES: hypothetical protein [Acinetobacter]	2356	NS_438_AB_ATC17978_HILIC_2.54796.54796.3	controllerType=0 controllerNumber=1 scan=54796	124.745	Trypsin	B2	SAGDQAASDIATATDNASAKIDAAADHAADATAK	1058
45691:3	181	K.IIQQQQAQASKPQINSQAAS[+730.264][+300.103]SVTPQTQVANDM[+15.995]ADGESIR.G	HexNAc(2)Hex(2) 300.103	M[+16], S[+300][+730]	1729.47	3	5186.4	5185.4	1	-1.8	53	Specific	434.19	434.19	0	8.69	18	>WP_001246375.1 MULTISPECIES: hypothetical protein [Acinetobacter]	2997	NS_438_AB_ATC17978_HILIC_2.44879.44879.3	controllerType=0 controllerNumber=1 scan=44879	104.857	Trypsin	B2	IIQQQQAQASKPQINSQAASSVTPQTQVANDMADGESIR	1030
62157:4	3	K.SAGDQAASDIATATDNAS[+730.264][+300.103]AKIDAAADHAADATAK.A	HexNAc(2)Hex(2) 300.103	S[+300][+730]	1055.21	4	4217.84	4216.85	1	-3	48	Specific	434.76	427.7	4.8	8.17	154	>WP_001037895.1 MULTISPECIES: hypothetical protein [Acinetobacter]	2356	NS_438_AB_ATC17978_HILIC_3.59144.59144.2	controllerType=0 controllerNumber=1 scan=59144	133.075	Trypsin	B3	SAGDQAASDIATATDNASAKIDAAADHAADATAK	1030
37901:3	4	K.SAGDQAAS[+730.264][+300.103]DIAT[+730.264][+300.103]ATDNASAK.I	HexNAc(2)Hex(2) 300.103,HexNAc(2)Hex(2) 300.103	S[+300][+730], T[+300][+730]	1309.2	3	3925.57	3925.59	0	-3.7	48	Specific	435.71	353.86	3.6	6.98	149	>WP_001037895.1 MULTISPECIES: hypothetical protein [Acinetobacter]	2356	NS_438_AB_ATC17978_HILIC_1.38487.38487.3	controllerType=0 controllerNumber=1 scan=38487	91.5032	Trypsin	B1	SAGDQAASDIATATDNASAK	2060
22349:3	60	K.KTEAS[+730.264][+300.103]AAATTEQQDSFDAQVQR.Y	HexNAc(2)Hex(2) 300.103	S[+300][+730]	1138.5	3	3413.48	3412.48	1	-1.9	114	Specific	435.76	362.4	67.14	7.6	32	>WP_000958096.1 DUF3298 domain-containing protein [Acinetobacter baumannii]	2128	NS_438_AB_ATC17978_HILIC_1.23831.23831.3	controllerType=0 controllerNumber=1 scan=23831	60.633	Trypsin	B1	KTEASAAATTEQQDSFDAQVQR	1030
61067:4	2	A.SDIAT[+730.264][+300.103]AT[+527.185][+300.103]DNAS[+527.185][+300.103]AKIDAAADHAADATAK.A	HexNAc(2)Hex(2) 300.103,HexNAc(1)Hex(2) 300.103,HexNAc(1)Hex(2) 300.103	S[+300][+527], T[+300]*2[+527][+730]	1319.3	4	5274.19	5271.17	3	1.6	55	NRagged	436.82	124.09	0	5.51	159	>WP_001037895.1 MULTISPECIES: hypothetical protein [Acinetobacter]	2356	NS_438_AB_ATC17978_HILIC_2.57958.57958.4	controllerType=0 controllerNumber=1 scan=57958	131.401	Trypsin	B2	SDIATATDNASAKIDAAADHAADATAK	2684
20065:2	190	K.NTDVVEGSAS[+730.264][+300.103]SETAASETH.-	HexNAc(2)Hex(2) 300.103	S[+300][+730]	1461.59	2	2922.18	2922.18	0	-2.3	62	CRagged	436.87	436.87	0	8.36	36	>WP_001049817.1 MULTISPECIES: hypothetical protein [Acinetobacter]	2404	NS_438_AB_ATC17978_HILIC_3.21188.21188.2	controllerType=0 controllerNumber=1 scan=21188	53.5618	Trypsin	B3	NTDVVEGSASSETAASETH	1030
84555:4	159	M.NC[+57.021]LTEALGLSLPGNGS[+527.185][+300.103]IVAT[+730.264][+328.098]HANRK.K	HexNAc(1)Hex(2) 300.103,HexNAc(2)Hex(2) 328.098	C[+57], S[+300][+527], T[+328][+730]	1121.51	4	4483.02	4479	4	0.6	205	NRagged	438.11	92.75	1.2	3.84	13	>WP_001113592.1 dihydroxy-acid dehydratase [Acinetobacter baumannii]	2624	NS_438_AB_ATC17978_HILIC_2.76687.76687.4	controllerType=0 controllerNumber=1 scan=76687	167.93	Trypsin	B2	NCLTEALGLSLPGNGSIVATHANRK	1885
55300:3	4	K.SAGDQAAS[+730.264][+258.092]DIATATDNASAKIDAAADHAADATAK.A	HexNAc(2)Hex(2) 258.092	S[+258][+730]	1392.28	3	4174.83	4174.83	0	-1.9	48	Specific	438.58	349.52	7.91	6.85	149	>WP_001037895.1 MULTISPECIES: hypothetical protein [Acinetobacter]	2356	NS_438_AB_ATC17978_HILIC_1.54327.54327.3	controllerType=0 controllerNumber=1 scan=54327	123.226	Trypsin	B1	SAGDQAASDIATATDNASAKIDAAADHAADATAK	988
57353:3	2	K.SAGDQAAS[+730.264][+300.103]DIATATDNASAKIDAAADHAADATAK.A	HexNAc(2)Hex(2) 300.103	S[+300][+730]	1406.29	3	4216.84	4216.85	0	-0.4	48	Specific	438.64	377.37	3.89	8.39	159	>WP_001037895.1 MULTISPECIES: hypothetical protein [Acinetobacter]	2356	NS_438_AB_ATC17978_HILIC_2.54843.54843.3	controllerType=0 controllerNumber=1 scan=54843	124.856	Trypsin	B2	SAGDQAASDIATATDNASAKIDAAADHAADATAK	1030
34270:3	2	K.SAGDQAAS[+527.185][+300.103]DIATATDNASAK.I	HexNAc(1)Hex(2) 300.103	S[+300][+527]	898.05	3	2692.13	2692.14	0	-2.1	48	Specific	438.72	349.21	19.18	5.75	159	>WP_001037895.1 MULTISPECIES: hypothetical protein [Acinetobacter]	2356	NS_438_AB_ATC17978_HILIC_2.34942.34942.3	controllerType=0 controllerNumber=1 scan=34942	84.8593	Trypsin	B2	SAGDQAASDIATATDNASAK	827
19448:2	192	K.NTDVVEGSASS[+730.264][+300.103]ETAASETH.-	HexNAc(2)Hex(2) 300.103	S[+300][+730]	1461.59	2	2922.18	2922.18	0	-2.4	62	CRagged	438.8	438.8	0	8.67	29	>WP_001049817.1 MULTISPECIES: hypothetical protein [Acinetobacter]	2404	NS_438_AB_ATC17978_HILIC_1.20984.20984.2	controllerType=0 controllerNumber=1 scan=20984	54.058	Trypsin	B1	NTDVVEGSASSETAASETH	1030
58643:4	534	K.TTNPSESSEPVVQTQTANS[+730.264][+300.103]QQLVNEDVLKQPIPAQESLAKEEVSK.L	HexNAc(2)Hex(2) 300.103	S[+300][+730]	1478.21	4	5909.81	5908.82	1	-1	56	Specific	439.02	439.02	0	9.64	6	>WP_001130980.1 hypothetical protein [Acinetobacter baumannii]	2673	NS_438_AB_ATC17978_HILIC_2.55993.55993.2	controllerType=0 controllerNumber=1 scan=55993	127.429	Trypsin	B2	TTNPSESSEPVVQTQTANSQQLVNEDVLKQPIPAQESLAKEEVSK	1030
19901:3	64	K.AAQADKKTEAS[+730.264][+300.103]AAATTEQQDSFDAQVQR.Y	HexNAc(2)Hex(2) 300.103	S[+300][+730]	1332.93	3	3996.77	3996.78	0	-1.5	108	Specific	439.07	392.56	39.61	8.94	37	>WP_000958096.1 DUF3298 domain-containing protein [Acinetobacter baumannii]	2128	NS_438_AB_ATC17978_HILIC_3.21031.21031.3	controllerType=0 controllerNumber=1 scan=21031	53.2185	Trypsin	B3	AAQADKKTEASAAATTEQQDSFDAQVQR	1030
42241:3	181	K.VVVSTQEQANTANAAS[+730.264][+328.098]DAVGSASEAAPATR.-	HexNAc(2)Hex(2) 328.098	S[+328][+730]	1311.25	3	3931.74	3931.75	0	-1.5	37	Specific	439.1	439.1	2.4	9.86	41	>WP_000761577.1 MULTISPECIES: hypothetical protein [Gammaproteobacteria]	1676	NS_438_AB_ATC17978_HILIC_3.41870.41870.3	controllerType=0 controllerNumber=1 scan=41870	98.19	Trypsin	B3	VVVSTQEQANTANAASDAVGSASEAAPATR	1058
44131:5	1247	K.NPIRPANHQVNGGLMTAGIKPGELPSGNESASSTPATSAPTSAAAS[+730.264][+300.103]TPQATPTRPATNEVDE.-	HexNAc(2)Hex(2) 300.103	S[+300][+730]	1431.27	5	7152.34	7152.34	0	0.2	611	CRagged	439.34	439.34	27.88	9.56	2	>WP_000809155.1 MULTISPECIES: penicillin-binding protein 2 [Acinetobacter]	1785	NS_438_AB_ATC17978_HILIC_1.44432.44432.5	controllerType=0 controllerNumber=1 scan=44432	103.81	Trypsin	B1	NPIRPANHQVNGGLMTAGIKPGELPSGNESASSTPATSAPTSAAASTPQATPTRPATNEVDE	1030
57137:3	4	K.SAGDQAAS[+730.264][+314.119]DIATATDNASAKIDAAADHAADATAK.A	HexNAc(2)Hex(2) 314.119	S[+314][+730]	1411.29	3	4231.86	4230.86	1	-1.5	48	Specific	439.39	371.71	5.84	8.24	149	>WP_001037895.1 MULTISPECIES: hypothetical protein [Acinetobacter]	2356	NS_438_AB_ATC17978_HILIC_1.55949.55949.3	controllerType=0 controllerNumber=1 scan=55949	126.45	Trypsin	B1	SAGDQAASDIATATDNASAKIDAAADHAADATAK	1044
41459:3	181	K.VVVSTQEQANTANAAS[+730.264][+300.103]DAVGSASEAAPATR.-	HexNAc(2)Hex(2) 300.103	S[+300][+730]	1302.25	3	3904.74	3903.75	1	-4.2	37	Specific	440.14	440.14	2.4	9.65	41	>WP_000761577.1 MULTISPECIES: hypothetical protein [Gammaproteobacteria]	1676	NS_438_AB_ATC17978_HILIC_3.41164.41164.3	controllerType=0 controllerNumber=1 scan=41164	96.7552	Trypsin	B3	VVVSTQEQANTANAASDAVGSASEAAPATR	1030
58603:4	461	K.TTNPSESSEPVVQTQTANS[+730.264][+300.103]QQLVNEDVLKQPIPAQESLAKEEVSK.L	HexNAc(2)Hex(2) 300.103	S[+300][+730]	1477.96	4	5908.82	5908.82	0	0	56	Specific	440.47	440.47	0	10.3	6	>WP_001130980.1 hypothetical protein [Acinetobacter baumannii]	2673	NS_438_AB_ATC17978_HILIC_3.56258.56258.2	controllerType=0 controllerNumber=1 scan=56258	127.259	Trypsin	B3	TTNPSESSEPVVQTQTANSQQLVNEDVLKQPIPAQESLAKEEVSK	1030
69150:3	513	K.NSEIDAADEASSPIDAALS[+730.264][+300.103]INSSENK.A	HexNAc(2)Hex(2) 300.103	S[+300][+730]	1226.87	3	3678.58	3678.58	0	-0.5	137	Specific	441.56	400.58	6	10.28	8	>WP_001127151.1 YdcF family protein [Acinetobacter baumannii]	2664	NS_438_AB_ATC17978_HILIC_1.65750.65750.3	controllerType=0 controllerNumber=1 scan=65750	145.068	Trypsin	B1	NSEIDAADEASSPIDAALSINSSENK	1030
08034:3	499	K.AAS[+730.264][+300.103]EPEQKVEYVRK.N	HexNAc(2)Hex(2) 300.103	S[+300][+730]	888.743	3	2664.22	2664.22	0	-2.3	184	Specific	441.88	285.19	285.19	6.48	6	>WP_001127151.1 YdcF family protein [Acinetobacter baumannii]	2664	NS_438_AB_ATC17978_HILIC_2.9729.9729.3	controllerType=0 controllerNumber=1 scan=9729	29.1923	Trypsin	B2	AASEPEQKVEYVRK	1030
45769:4	181	K.IIQQQQAQASKPQINSQAAS[+730.264][+300.103]SVTPQTQVANDM[+15.995]ADGESIR.G	HexNAc(2)Hex(2) 300.103	M[+16], S[+300][+730]	1297.11	4	5185.42	5185.4	0	2.7	53	Specific	442.19	442.19	31.89	8.42	18	>WP_001246375.1 MULTISPECIES: hypothetical protein [Acinetobacter]	2997	NS_438_AB_ATC17978_HILIC_2.44946.44946.4	controllerType=0 controllerNumber=1 scan=44946	105.032	Trypsin	B2	IIQQQQAQASKPQINSQAASSVTPQTQVANDMADGESIR	1030
22547:3	54	K.KTEAS[+730.264][+300.103]AAATTEQQDSFDAQVQR.Y	HexNAc(2)Hex(2) 300.103	S[+300][+730]	1138.17	3	3412.48	3412.48	0	-1	114	Specific	442.47	349.83	61.29	6.77	31	>WP_000958096.1 DUF3298 domain-containing protein [Acinetobacter baumannii]	2128	NS_438_AB_ATC17978_HILIC_2.23508.23508.3	controllerType=0 controllerNumber=1 scan=23508	59.392	Trypsin	B2	KTEASAAATTEQQDSFDAQVQR	1030
25362:3	3	K.SAGDQAAS[+730.264][+258.092]DIATATDNASAK.I	HexNAc(2)Hex(2) 258.092	S[+258][+730]	952.075	3	2854.21	2853.21	1	-0.4	48	Specific	442.71	321.16	26.18	6.88	154	>WP_001037895.1 MULTISPECIES: hypothetical protein [Acinetobacter]	2356	NS_438_AB_ATC17978_HILIC_3.26549.26549.3	controllerType=0 controllerNumber=1 scan=26549	66.0767	Trypsin	B3	SAGDQAASDIATATDNASAK	988
37420:3	181	K.VVVSTQEQANTANAAS[+730.264][+258.092]DAVGSASEAAPATR.-	HexNAc(2)Hex(2) 258.092	S[+258][+730]	1288.58	3	3863.74	3861.74	2	-2.7	37	Specific	443.34	443.34	2.4	9.65	41	>WP_000761577.1 MULTISPECIES: hypothetical protein [Gammaproteobacteria]	1676	NS_438_AB_ATC17978_HILIC_3.37564.37564.3	controllerType=0 controllerNumber=1 scan=37564	89.3073	Trypsin	B3	VVVSTQEQANTANAASDAVGSASEAAPATR	988
05391:3	60	K.AKPAS[+730.264][+328.098]TPAVK.S	HexNAc(2)Hex(2) 328.098	S[+328][+730]	676.647	3	2027.93	2027.94	0	-4.3	301	Specific	443.48	259.44	2	5.68	32	>WP_000958096.1 DUF3298 domain-containing protein [Acinetobacter baumannii]	2128	NS_438_AB_ATC17978_HILIC_1.7057.7057.3	controllerType=0 controllerNumber=1 scan=7057	24.1811	Trypsin	B1	AKPASTPAVK	1058
26096:3	86	K.AEDQNADS[+730.264][+300.103]GIAASTPVATAK.T	HexNAc(2)Hex(2) 300.103	S[+300][+730]	983.099	3	2947.28	2947.29	0	-1.9	82	Specific	443.62	438.92	4	8.64	33	>WP_000498089.1 MULTISPECIES: murein L,D-transpeptidase [Acinetobacter]	1210	NS_438_AB_ATC17978_HILIC_1.27774.27774.3	controllerType=0 controllerNumber=1 scan=27774	69.7525	Trypsin	B1	AEDQNADSGIAASTPVATAK	1030
61011:4	3	A.SDIAT[+527.185][+300.103]AT[+730.264][+300.103]DNAS[+527.185][+300.103]AKIDAAADHAADATAK.A	HexNAc(1)Hex(2) 300.103,HexNAc(2)Hex(2) 300.103,HexNAc(1)Hex(2) 300.103	S[+300][+527], T[+300]*2[+527][+730]	1319.31	4	5274.2	5271.17	3	3.2	55	NRagged	443.92	96.08	0	5.24	154	>WP_001037895.1 MULTISPECIES: hypothetical protein [Acinetobacter]	2356	NS_438_AB_ATC17978_HILIC_3.58254.58254.4	controllerType=0 controllerNumber=1 scan=58254	131.242	Trypsin	B3	SDIATATDNASAKIDAAADHAADATAK	2684
60880:4	3	K.SAGDQAAS[+730.264][+300.103]DIAT[+730.264][+300.103]ATDNASAKIDAAADHAADATAK.A	HexNAc(2)Hex(2) 300.103,HexNAc(2)Hex(2) 300.103	S[+300][+730], T[+300][+730]	1312.55	4	5247.2	5247.21	0	-3	48	Specific	444.61	317.86	48.88	8.25	154	>WP_001037895.1 MULTISPECIES: hypothetical protein [Acinetobacter]	2356	NS_438_AB_ATC17978_HILIC_3.58148.58148.4	controllerType=0 controllerNumber=1 scan=58148	131.03	Trypsin	B3	SAGDQAASDIATATDNASAKIDAAADHAADATAK	2060
78806:3	2	K.SAGDQAASDIATATDNAS[+730.264][+328.098]AKIDAAADHAADATAK.A	HexNAc(2)Hex(2) 328.098	S[+328][+730]	1415.95	3	4245.85	4244.84	1	0.6	48	Specific	444.82	363.22	4.8	8.08	159	>WP_001037895.1 MULTISPECIES: hypothetical protein [Acinetobacter]	2356	NS_438_AB_ATC17978_HILIC_2.72146.72146.3	controllerType=0 controllerNumber=1 scan=72146	159.201	Trypsin	B2	SAGDQAASDIATATDNASAKIDAAADHAADATAK	1058
19061:3	60	K.AAQADKKTEAS[+730.264][+300.103]AAATTEQQDSFDAQVQR.Y	HexNAc(2)Hex(2) 300.103	S[+300][+730]	1332.93	3	3996.77	3996.78	0	-1.5	108	Specific	445.4	383.47	42.41	8.17	32	>WP_000958096.1 DUF3298 domain-containing protein [Acinetobacter baumannii]	2128	NS_438_AB_ATC17978_HILIC_1.20666.20666.3	controllerType=0 controllerNumber=1 scan=20666	53.447	Trypsin	B1	AAQADKKTEASAAATTEQQDSFDAQVQR	1030
44855:4	372	K.IIQQQQAQASKPQINSQAAS[+730.264][+300.103]SVTPQTQVANDMADGESIR.G	HexNAc(2)Hex(2) 300.103	S[+300][+730]	1293.36	4	5170.42	5169.41	1	0.7	53	Specific	446.82	446.82	30.92	10.66	11	>WP_001246375.1 MULTISPECIES: hypothetical protein [Acinetobacter]	2997	NS_438_AB_ATC17978_HILIC_1.45043.45043.4	controllerType=0 controllerNumber=1 scan=45043	104.965	Trypsin	B1	IIQQQQAQASKPQINSQAASSVTPQTQVANDMADGESIR	1030
75417:9	232	H.WDGVDGVVHS[+730.264][+258.092]IGFAPAHT[+730.264][+328.098]LDGDFT[+730.264][+314.119]EVTDRDGFK.I	HexNAc(2)Hex(2) 258.092,HexNAc(2)Hex(2) 328.098,HexNAc(2)Hex(2) 314.119	S[+258][+730], T[+314][+328][+730]*2	740.537	9	6656.78	6651.77	5	-2	94	NRagged	446.93	446.93	0	6.17	11	>WP_085944012.1 MULTISPECIES: enoyl-ACP reductase [Acinetobacter]	3573	NS_438_AB_ATC17978_HILIC_3.69861.69861.5	controllerType=0 controllerNumber=1 scan=69861	153.556	Trypsin	B3	WDGVDGVVHSIGFAPAHTLDGDFTEVTDRDGFK	3090
62203:4	3	K.S[+730.264][+328.098]AGDQAASDIATATDNASAKIDAAADHAADATAK.A	HexNAc(2)Hex(2) 328.098	S[+328][+730]	1062.21	4	4245.83	4244.84	1	-4.1	48	Specific	447.16	325.53	69.91	6.52	154	>WP_001037895.1 MULTISPECIES: hypothetical protein [Acinetobacter]	2356	NS_438_AB_ATC17978_HILIC_3.59184.59184.4	controllerType=0 controllerNumber=1 scan=59184	133.154	Trypsin	B3	SAGDQAASDIATATDNASAKIDAAADHAADATAK	1058
39999:3	215	K.VVVSTQEQANTANAAS[+730.264][+258.092]DAVGSASEAAPATR.-	HexNAc(2)Hex(2) 258.092	S[+258][+730]	1287.92	3	3861.74	3861.74	0	0	37	Specific	448.81	406.99	28.05	10.48	36	>WP_000761577.1 MULTISPECIES: hypothetical protein [Gammaproteobacteria]	1676	NS_438_AB_ATC17978_HILIC_1.40526.40526.3	controllerType=0 controllerNumber=1 scan=40526	95.82	Trypsin	B1	VVVSTQEQANTANAASDAVGSASEAAPATR	988
69408:3	2	K.SAGDQAASDIATATDNAS[+730.264][+328.098]AKIDAAADHAADATAK.A	HexNAc(2)Hex(2) 328.098	S[+328][+730]	1415.62	3	4244.83	4244.84	0	-1.7	48	Specific	449.06	157.83	4.8	6.33	159	>WP_001037895.1 MULTISPECIES: hypothetical protein [Acinetobacter]	2356	NS_438_AB_ATC17978_HILIC_2.64617.64617.3	controllerType=0 controllerNumber=1 scan=64617	144.516	Trypsin	B2	SAGDQAASDIATATDNASAKIDAAADHAADATAK	1058
58689:8	3	A.TTGEHLENAAQQATADIKSAGDQAAS[+730.264][+300.103]DIATAT[+730.264][+258.092]DNAS[+730.264][+258.092]AKIDAAADHAADATAK.A	HexNAc(2)Hex(2) 300.103,HexNAc(2)Hex(2) 258.092,HexNAc(2)Hex(2) 258.092	S[+258][+300][+730]*2, T[+258][+730]	1010.69	8	8078.49	8072.47	6	1	30	NRagged	450	450	0	5.81	154	>WP_001037895.1 MULTISPECIES: hypothetical protein [Acinetobacter]	2356	NS_438_AB_ATC17978_HILIC_3.56324.56324.4	controllerType=0 controllerNumber=1 scan=56324	127.383	Trypsin	B3	TTGEHLENAAQQATADIKSAGDQAASDIATATDNASAKIDAAADHAADATAK	3006
79209:4	8	S.TDTDFQQSGLQLPHLAS[+730.264][+328.098]YVYGTWHSSDEELR.T	HexNAc(2)Hex(2) 328.098	S[+328][+730]	1161.01	4	4641.01	4639.02	2	-3.5	12	NRagged	450.05	450.05	4.8	7.33	45	>WP_000892954.1 phenylacetic acid degradation bifunctional protein PaaZ [Acinetobacter baumannii]	1973	NS_438_AB_ATC17978_HILIC_2.72456.72456.4	controllerType=0 controllerNumber=1 scan=72456	159.75	Trypsin	B2	TDTDFQQSGLQLPHLASYVYGTWHSSDEELR	1058
66173:4	4	K.SAGDQAASDIATATDNAS[+730.264][+328.098]AKIDAAADHAADATAK.A	HexNAc(2)Hex(2) 328.098	S[+328][+730]	1062.21	4	4245.84	4244.84	1	-1.9	48	Specific	450.68	293.82	4.8	9.12	149	>WP_001037895.1 MULTISPECIES: hypothetical protein [Acinetobacter]	2356	NS_438_AB_ATC17978_HILIC_1.63286.63286.4	controllerType=0 controllerNumber=1 scan=63286	140.456	Trypsin	B1	SAGDQAASDIATATDNASAKIDAAADHAADATAK	1058
04320:2	54	K.AKPAS[+527.185][+300.103]TPAVK.S	HexNAc(1)Hex(2) 300.103	S[+300][+527]	898.932	2	1796.86	1796.86	0	-2.9	301	Specific	450.96	247.51	2	4.3	31	>WP_000958096.1 DUF3298 domain-containing protein [Acinetobacter baumannii]	2128	NS_438_AB_ATC17978_HILIC_2.5797.5797.2	controllerType=0 controllerNumber=1 scan=5797	20.8112	Trypsin	B2	AKPASTPAVK	827
62126:4	3	D.IATAT[+527.185][+300.103]DNAS[+730.264][+300.103]AKIDAAADHAADATAK.A	HexNAc(1)Hex(2) 300.103,HexNAc(2)Hex(2) 300.103	S[+300][+730], T[+300][+527]	1062.21	4	4245.82	4241.82	4	-3.9	57	NRagged	452.52	444.12	0	8.11	154	>WP_001037895.1 MULTISPECIES: hypothetical protein [Acinetobacter]	2356	NS_438_AB_ATC17978_HILIC_3.59121.59121.4	controllerType=0 controllerNumber=1 scan=59121	133.024	Trypsin	B3	IATATDNASAKIDAAADHAADATAK	1857
62705:3	461	K.TTNPSESSEPVVQTQTANS[+730.264][+300.103]QQLVNEDVLKQPIPAQESLAK.E	HexNAc(2)Hex(2) 300.103	S[+300][+730]	1779.52	3	5336.53	5336.54	0	-0.9	56	Specific	452.92	452.92	0	10.38	6	>WP_001130980.1 hypothetical protein [Acinetobacter baumannii]	2673	NS_438_AB_ATC17978_HILIC_3.59603.59603.3	controllerType=0 controllerNumber=1 scan=59603	133.999	Trypsin	B3	TTNPSESSEPVVQTQTANSQQLVNEDVLKQPIPAQESLAK	1030
56045:3	1680	A.ASETAAAAS[+730.264][+314.119]EAT[+730.264][+258.092]T[+730.264][+328.098]AASEATAAASAAH.-	HexNAc(2)Hex(2) 314.119,HexNAc(2)Hex(2) 258.092,HexNAc(2)Hex(2) 328.098	S[+314][+730], T[+258][+328][+730]*2	1795.05	3	5383.14	5381.15	2	-1.5	58	Non	453.02	453.02	0	8.61	1	>WP_000897673.1 hypothetical protein [Acinetobacter baumannii]	1993	NS_438_AB_ATC17978_HILIC_1.54938.54938.3	controllerType=0 controllerNumber=1 scan=54938	124.335	Trypsin	B1	ASETAAAASEATTAASEATAAASAAH	3090
56427:3	25	K.AASGVEAAAAPATLTLS[+730.264][+300.103]T[+730.264][+300.103]DDK.G	HexNAc(2)Hex(2) 300.103,HexNAc(2)Hex(2) 300.103	S[+300][+730], T[+300][+730]	1340.91	3	4020.71	4020.72	0	-2.9	203	Specific	454.41	454.41	2.4	7.78	52	>WP_000026485.1 MULTISPECIES: OmpA family protein [Acinetobacter calcoaceticus/baumannii complex]	96	NS_438_AB_ATC17978_HILIC_3.54309.54309.3	controllerType=0 controllerNumber=1 scan=54309	123.032	Trypsin	B3	AASGVEAAAAPATLTLSTDDK	2060
62006:4	4	K.SAGDQAASDIATATDNAS[+730.264][+328.098]AKIDAAADHAADATAK.A	HexNAc(2)Hex(2) 328.098	S[+328][+730]	1061.97	4	4244.84	4244.84	0	-0.4	48	Specific	455.18	330.67	3.62	9.77	149	>WP_001037895.1 MULTISPECIES: hypothetical protein [Acinetobacter]	2356	NS_438_AB_ATC17978_HILIC_1.59955.59955.4	controllerType=0 controllerNumber=1 scan=59955	134.268	Trypsin	B1	SAGDQAASDIATATDNASAKIDAAADHAADATAK	1058
24334:3	241	K.NTDVVEGSASSETAAS[+730.264][+300.103]ET[+730.264][+300.103]H.-	HexNAc(2)Hex(2) 300.103,HexNAc(2)Hex(2) 300.103	S[+300][+730], T[+300][+730]	1318.19	3	3952.55	3952.55	0	-0.8	62	CRagged	455.71	455.71	9.15	8.01	25	>WP_001049817.1 MULTISPECIES: hypothetical protein [Acinetobacter]	2404	NS_438_AB_ATC17978_HILIC_2.25306.25306.3	controllerType=0 controllerNumber=1 scan=25306	63.4176	Trypsin	B2	NTDVVEGSASSETAASETH	2060
30600:3	93	K.AEDQNADSGIAAS[+730.264][+300.103]T[+730.264][+300.103]PVATAK.T	HexNAc(2)Hex(2) 300.103,HexNAc(2)Hex(2) 300.103	S[+300][+730], T[+300][+730]	1326.55	3	3977.64	3977.65	0	-3.4	82	Specific	455.86	222.74	8.88	5.22	24	>WP_000498089.1 MULTISPECIES: murein L,D-transpeptidase [Acinetobacter]	1210	NS_438_AB_ATC17978_HILIC_2.31740.31740.3	controllerType=0 controllerNumber=1 scan=31740	78.3855	Trypsin	B2	AEDQNADSGIAASTPVATAK	2060
78319:5	8	S.TDTDFQQSGLQLPHLAS[+730.264][+328.098]YVYGTWHSSDEELR.T	HexNAc(2)Hex(2) 328.098	S[+328][+730]	928.612	5	4639.03	4639.02	0	1.4	12	NRagged	456.08	68.87	4.8	3.32	45	>WP_000892954.1 phenylacetic acid degradation bifunctional protein PaaZ [Acinetobacter baumannii]	1973	NS_438_AB_ATC17978_HILIC_2.71758.71758.5	controllerType=0 controllerNumber=1 scan=71758	158.447	Trypsin	B2	TDTDFQQSGLQLPHLASYVYGTWHSSDEELR	1058
69754:3	562	K.NSEIDAADEASS[+730.264][+300.103]PIDAALSINSSENK.A	HexNAc(2)Hex(2) 300.103	S[+300][+730]	1227.2	3	3679.58	3678.58	1	-1.3	137	Specific	456.3	422.13	0	9.99	10	>WP_001127151.1 YdcF family protein [Acinetobacter baumannii]	2664	NS_438_AB_ATC17978_HILIC_3.65323.65323.3	controllerType=0 controllerNumber=1 scan=65323	144.968	Trypsin	B3	NSEIDAADEASSPIDAALSINSSENK	1030
19805:3	54	K.AAQADKKTEAS[+730.264][+300.103]AAATTEQQDSFDAQVQR.Y	HexNAc(2)Hex(2) 300.103	S[+300][+730]	1332.93	3	3996.77	3996.78	0	-1.3	108	Specific	456.48	427.75	41.57	7.39	31	>WP_000958096.1 DUF3298 domain-containing protein [Acinetobacter baumannii]	2128	NS_438_AB_ATC17978_HILIC_2.20859.20859.3	controllerType=0 controllerNumber=1 scan=20859	53.3816	Trypsin	B2	AAQADKKTEASAAATTEQQDSFDAQVQR	1030
56002:3	14	K.AASGVEAAAAPATLTLS[+730.264][+300.103]T[+730.264][+300.103]DDK.G	HexNAc(2)Hex(2) 300.103,HexNAc(2)Hex(2) 300.103	S[+300][+730], T[+300][+730]	1340.91	3	4020.7	4020.72	0	-4.2	203	Specific	456.76	421.33	2.4	7.46	55	>WP_000026485.1 MULTISPECIES: OmpA family protein [Acinetobacter calcoaceticus/baumannii complex]	96	NS_438_AB_ATC17978_HILIC_2.53733.53733.3	controllerType=0 controllerNumber=1 scan=53733	122.53	Trypsin	B2	AASGVEAAAAPATLTLSTDDK	2060
88145:4	4	K.SAGDQAASDIATATDNAS[+730.264][+300.103]AKIDAAADHAADATAK.A	HexNAc(2)Hex(2) 300.103	S[+300][+730]	1054.97	4	4216.84	4216.85	0	-0.2	48	Specific	457.59	457.59	0.81	11.15	149	>WP_001037895.1 MULTISPECIES: hypothetical protein [Acinetobacter]	2356	NS_438_AB_ATC17978_HILIC_1.80916.80916.4	controllerType=0 controllerNumber=1 scan=80916	172.87	Trypsin	B1	SAGDQAASDIATATDNASAKIDAAADHAADATAK	1030
45436:5	825	K.NPIRPANHQVNGGLMTAGIKPGELPSGNESASSTPATSAPTSAAAS[+730.264][+300.103]TPQATPTRPATNEVDE.-	HexNAc(2)Hex(2) 300.103	S[+300][+730]	1431.67	5	7154.32	7152.34	2	-3.5	611	CRagged	458.21	458.21	38.4	7.79	5	>WP_000809155.1 MULTISPECIES: penicillin-binding protein 2 [Acinetobacter]	1785	NS_438_AB_ATC17978_HILIC_2.44686.44686.5	controllerType=0 controllerNumber=1 scan=44686	104.503	Trypsin	B2	NPIRPANHQVNGGLMTAGIKPGELPSGNESASSTPATSAPTSAAASTPQATPTRPATNEVDE	1030
84710:4	121	N.SM[+15.995]NC[+57.021]LTEALGLSLPGNGS[+527.185][+300.103]IVAT[+527.185][+300.103]HANRK.K	HexNAc(1)Hex(2) 300.103,HexNAc(1)Hex(2) 300.103	C[+57], M[+16], S[+300][+527], T[+300][+527]	1121.76	4	4484.01	4481.99	2	2.6	203	NRagged	458.41	458.41	0	9.46	19	>WP_001113592.1 dihydroxy-acid dehydratase [Acinetobacter baumannii]	2624	NS_438_AB_ATC17978_HILIC_1.78237.78237.4	controllerType=0 controllerNumber=1 scan=78237	167.945	Trypsin	B1	SMNCLTEALGLSLPGNGSIVATHANRK	1654
41047:3	215	K.VVVSTQEQANT[+730.264][+300.103]ANAAS[+730.264][+300.103]DAVGSASEAAPATR.-	HexNAc(2)Hex(2) 300.103,HexNAc(2)Hex(2) 300.103	S[+300][+730], T[+300][+730]	1645.71	3	4935.13	4934.12	1	0.7	37	Specific	459.58	459.58	6	10.51	36	>WP_000761577.1 MULTISPECIES: hypothetical protein [Gammaproteobacteria]	1676	NS_438_AB_ATC17978_HILIC_1.41497.41497.3	controllerType=0 controllerNumber=1 scan=41497	97.6966	Trypsin	B1	VVVSTQEQANTANAASDAVGSASEAAPATR	2060
22616:2	54	K.KTEASAAATTEQQDS[+730.264][+300.103]FDAQVQR.Y	HexNAc(2)Hex(2) 300.103	S[+300][+730]	1707.25	2	3413.48	3412.48	1	-1.1	114	Specific	459.83	425.42	0	9.34	31	>WP_000958096.1 DUF3298 domain-containing protein [Acinetobacter baumannii]	2128	NS_438_AB_ATC17978_HILIC_2.23568.23568.2	controllerType=0 controllerNumber=1 scan=23568	59.509	Trypsin	B2	KTEASAAATTEQQDSFDAQVQR	1030
05813:2	64	K.AKPAS[+730.264][+328.098]TPAVK.S	HexNAc(2)Hex(2) 328.098	S[+328][+730]	1014.47	2	2027.93	2027.94	0	-3.4	301	Specific	460.04	261.13	2	5.18	37	>WP_000958096.1 DUF3298 domain-containing protein [Acinetobacter baumannii]	2128	NS_438_AB_ATC17978_HILIC_3.7289.7289.2	controllerType=0 controllerNumber=1 scan=7289	23.7569	Trypsin	B3	AKPASTPAVK	1058
61321:4	4	K.SAGDQAAS[+730.264][+300.103]DIATATDNASAKIDAAADHAADATAK.A	HexNAc(2)Hex(2) 300.103	S[+300][+730]	1054.97	4	4216.85	4216.85	0	1.3	48	Specific	460.05	406.37	77.62	9.18	149	>WP_001037895.1 MULTISPECIES: hypothetical protein [Acinetobacter]	2356	NS_438_AB_ATC17978_HILIC_1.59379.59379.4	controllerType=0 controllerNumber=1 scan=59379	133.166	Trypsin	B1	SAGDQAASDIATATDNASAKIDAAADHAADATAK	1030
07873:3	513	K.AAS[+730.264][+300.103]EPEQKVEYVRK.N	HexNAc(2)Hex(2) 300.103	S[+300][+730]	888.743	3	2664.22	2664.22	0	-2.5	184	Specific	460.1	366.35	366.35	8.72	8	>WP_001127151.1 YdcF family protein [Acinetobacter baumannii]	2664	NS_438_AB_ATC17978_HILIC_1.9704.9704.3	controllerType=0 controllerNumber=1 scan=9704	29.78	Trypsin	B1	AASEPEQKVEYVRK	1030
69337:3	3	K.SAGDQAASDIATATDNAS[+730.264][+328.098]AKIDAAADHAADATAK.A	HexNAc(2)Hex(2) 328.098	S[+328][+730]	1415.62	3	4244.84	4244.84	0	-0.4	48	Specific	460.62	196.23	4.8	8.15	154	>WP_001037895.1 MULTISPECIES: hypothetical protein [Acinetobacter]	2356	NS_438_AB_ATC17978_HILIC_3.64959.64959.3	controllerType=0 controllerNumber=1 scan=64959	144.242	Trypsin	B3	SAGDQAASDIATATDNASAKIDAAADHAADATAK	1058
45951:3	181	K.IIQQQQAQAS[+730.264][+300.103]KPQINSQAASSVTPQTQVANDMADGESIR.G	HexNAc(2)Hex(2) 300.103	S[+300][+730]	1724.47	3	5171.4	5169.41	2	-2.5	53	Specific	460.94	460.94	5.3	8.67	18	>WP_001246375.1 MULTISPECIES: hypothetical protein [Acinetobacter]	2997	NS_438_AB_ATC17978_HILIC_2.45086.45086.3	controllerType=0 controllerNumber=1 scan=45086	105.315	Trypsin	B2	IIQQQQAQASKPQINSQAASSVTPQTQVANDMADGESIR	1030
56296:3	4	K.SAGDQAAS[+730.264][+300.103]DIATATDNASAKIDAAADHAADATAK.A	HexNAc(2)Hex(2) 300.103	S[+300][+730]	1406.29	3	4216.84	4216.85	0	-1	48	Specific	460.98	391.54	5.12	10.82	149	>WP_001037895.1 MULTISPECIES: hypothetical protein [Acinetobacter]	2356	NS_438_AB_ATC17978_HILIC_1.55167.55167.3	controllerType=0 controllerNumber=1 scan=55167	124.823	Trypsin	B1	SAGDQAASDIATATDNASAKIDAAADHAADATAK	1030
63351:4	2	K.SAGDQAASDIATAT[+527.185][+300.103]DNAS[+527.185][+300.103]AKIDAAADHAADATAK.A	HexNAc(1)Hex(2) 300.103,HexNAc(1)Hex(2) 300.103	S[+300][+527], T[+300][+527]	1211.27	4	4842.04	4841.05	1	-2.8	48	Specific	461.31	461.31	2.4	9.08	159	>WP_001037895.1 MULTISPECIES: hypothetical protein [Acinetobacter]	2356	NS_438_AB_ATC17978_HILIC_2.59782.59782.4	controllerType=0 controllerNumber=1 scan=59782	135.149	Trypsin	B2	SAGDQAASDIATATDNASAKIDAAADHAADATAK	1654
43227:3	181	K.VVVSTQEQANTANAAS[+730.264][+300.103]DAVGSASEAAPATR.-	HexNAc(2)Hex(2) 300.103	S[+300][+730]	1302.25	3	3904.75	3903.75	1	-2.6	37	Specific	461.86	457.52	2.4	9.78	41	>WP_000761577.1 MULTISPECIES: hypothetical protein [Gammaproteobacteria]	1676	NS_438_AB_ATC17978_HILIC_3.42847.42847.3	controllerType=0 controllerNumber=1 scan=42847	100.33	Trypsin	B3	VVVSTQEQANTANAASDAVGSASEAAPATR	1030
45397:5	825	K.NPIRPANHQVNGGLMTAGIKPGELPSGNESASSTPATSAPTSAAAS[+730.264][+300.103]TPQATPTRPATNEVDE.-	HexNAc(2)Hex(2) 300.103	S[+300][+730]	1432.08	5	7156.35	7152.34	4	-0.4	611	CRagged	463.02	463.02	31.87	7.43	5	>WP_000809155.1 MULTISPECIES: penicillin-binding protein 2 [Acinetobacter]	1785	NS_438_AB_ATC17978_HILIC_2.44652.44652.5	controllerType=0 controllerNumber=1 scan=44652	104.424	Trypsin	B2	NPIRPANHQVNGGLMTAGIKPGELPSGNESASSTPATSAPTSAAASTPQATPTRPATNEVDE	1030
39836:3	215	K.VVVSTQEQANTANAAS[+730.264][+300.103]DAVGSASEAAPATR.-	HexNAc(2)Hex(2) 300.103	S[+300][+730]	1302.26	3	3904.76	3903.75	1	1.3	37	Specific	463.67	463.67	2.4	10.45	36	>WP_000761577.1 MULTISPECIES: hypothetical protein [Gammaproteobacteria]	1676	NS_438_AB_ATC17978_HILIC_1.40376.40376.3	controllerType=0 controllerNumber=1 scan=40376	95.5147	Trypsin	B1	VVVSTQEQANTANAASDAVGSASEAAPATR	1030
51649:2	25	K.AAS[+730.264][+300.103]GVEAAAAPATLTLSTDDK.G	HexNAc(2)Hex(2) 300.103	S[+300][+730]	1495.68	2	2990.35	2990.35	0	-3	203	Specific	463.77	372.19	237.05	8.49	52	>WP_000026485.1 MULTISPECIES: OmpA family protein [Acinetobacter calcoaceticus/baumannii complex]	96	NS_438_AB_ATC17978_HILIC_3.50144.50144.2	controllerType=0 controllerNumber=1 scan=50144	114.52	Trypsin	B3	AASGVEAAAAPATLTLSTDDK	1030
57088:3	1380	A.ASETAAAAS[+730.264][+328.098]EAT[+730.264][+258.092]T[+730.264][+314.119]AASEATAAASAAH.-	HexNAc(2)Hex(2) 328.098,HexNAc(2)Hex(2) 258.092,HexNAc(2)Hex(2) 314.119	S[+328][+730], T[+258][+314][+730]*2	1795.38	3	5384.14	5381.15	3	-3.5	58	Non	464.51	464.51	0	8.42	3	>WP_000897673.1 hypothetical protein [Acinetobacter baumannii]	1993	NS_438_AB_ATC17978_HILIC_3.54885.54885.3	controllerType=0 controllerNumber=1 scan=54885	124.179	Trypsin	B3	ASETAAAASEATTAASEATAAASAAH	3090
37780:3	4	K.SAGDQAAS[+730.264][+300.103]DIAT[+730.264][+300.103]ATDNASAK.I	HexNAc(2)Hex(2) 300.103,HexNAc(2)Hex(2) 300.103	S[+300][+730], T[+300][+730]	1309.2	3	3925.58	3925.59	0	-2.7	48	Specific	465.49	376.76	1.92	8.35	149	>WP_001037895.1 MULTISPECIES: hypothetical protein [Acinetobacter]	2356	NS_438_AB_ATC17978_HILIC_1.38382.38382.3	controllerType=0 controllerNumber=1 scan=38382	91.2858	Trypsin	B1	SAGDQAASDIATATDNASAK	2060
40052:3	135	K.VVVSTQEQANTANAASDAVGS[+730.264][+300.103]ASEAAPATR.-	HexNAc(2)Hex(2) 300.103	S[+300][+730]	1302.59	3	3905.75	3903.75	2	-2.1	37	Specific	466.02	420.97	12.81	8.42	34	>WP_000761577.1 MULTISPECIES: hypothetical protein [Gammaproteobacteria]	1676	NS_438_AB_ATC17978_HILIC_2.39758.39758.3	controllerType=0 controllerNumber=1 scan=39758	94.2665	Trypsin	B2	VVVSTQEQANTANAASDAVGSASEAAPATR	1030
04399:3	64	K.AKPAS[+730.264][+300.103]TPAVK.S	HexNAc(2)Hex(2) 300.103	S[+300][+730]	667.316	3	1999.93	1999.94	0	-3.6	301	Specific	466.27	234.4	2	5.37	37	>WP_000958096.1 DUF3298 domain-containing protein [Acinetobacter baumannii]	2128	NS_438_AB_ATC17978_HILIC_3.5758.5758.2	controllerType=0 controllerNumber=1 scan=5758	20.3453	Trypsin	B3	AKPASTPAVK	1030
45755:3	135	K.VVVSTQEQANT[+730.264][+300.103]ANAAS[+730.264][+300.103]DAVGSASEAAPATR.-	HexNAc(2)Hex(2) 300.103,HexNAc(2)Hex(2) 300.103	S[+300][+730], T[+300][+730]	1646.38	3	4937.11	4934.12	3	-3.8	37	Specific	467.63	455.02	6	8.34	34	>WP_000761577.1 MULTISPECIES: hypothetical protein [Gammaproteobacteria]	1676	NS_438_AB_ATC17978_HILIC_2.44935.44935.3	controllerType=0 controllerNumber=1 scan=44935	105.008	Trypsin	B2	VVVSTQEQANTANAASDAVGSASEAAPATR	2060
62291:4	4	K.SAGDQAASDIATATDNAS[+730.264][+328.098]AKIDAAADHAADATAK.A	HexNAc(2)Hex(2) 328.098	S[+328][+730]	1061.96	4	4244.84	4244.84	0	-0.7	48	Specific	468.11	288.91	4.8	9.24	149	>WP_001037895.1 MULTISPECIES: hypothetical protein [Acinetobacter]	2356	NS_438_AB_ATC17978_HILIC_1.60189.60189.4	controllerType=0 controllerNumber=1 scan=60189	134.704	Trypsin	B1	SAGDQAASDIATATDNASAKIDAAADHAADATAK	1058
41077:3	215	K.VVVSTQEQANT[+730.264][+300.103]ANAASDAVGS[+730.264][+300.103]ASEAAPATR.-	HexNAc(2)Hex(2) 300.103,HexNAc(2)Hex(2) 300.103	S[+300][+730], T[+300][+730]	1646.38	3	4937.12	4934.12	3	-1.8	37	Specific	468.48	468.48	2.4	9.88	36	>WP_000761577.1 MULTISPECIES: hypothetical protein [Gammaproteobacteria]	1676	NS_438_AB_ATC17978_HILIC_1.41541.41541.3	controllerType=0 controllerNumber=1 scan=41541	97.8523	Trypsin	B1	VVVSTQEQANTANAASDAVGSASEAAPATR	2060
45815:4	181	K.IIQQQQAQAS[+730.264][+300.103]KPQINSQAASSVTPQTQVANDMADGESIR.G	HexNAc(2)Hex(2) 300.103	S[+300][+730]	1293.11	4	5169.41	5169.41	0	-0.1	53	Specific	468.59	468.59	5.3	8.69	18	>WP_001246375.1 MULTISPECIES: hypothetical protein [Acinetobacter]	2997	NS_438_AB_ATC17978_HILIC_2.44981.44981.4	controllerType=0 controllerNumber=1 scan=44981	105.104	Trypsin	B2	IIQQQQAQASKPQINSQAASSVTPQTQVANDMADGESIR	1030
79228:4	279	E.APSTAQPAASEPASVSTDDTTDS[+730.264][+314.119]T[+730.264][+258.092]AAIPQQPNYILQVR.S	HexNAc(2)Hex(2) 314.119,HexNAc(2)Hex(2) 258.092	S[+314][+730], T[+258][+730]	1484.17	4	5933.66	5931.63	2	3.6	103	NRagged	469.8	469.8	0	5.91	19	>WP_000467261.1 MULTISPECIES: SPOR domain-containing protein [Acinetobacter]	1153	NS_438_AB_ATC17978_HILIC_2.72472.72472.4	controllerType=0 controllerNumber=1 scan=72472	159.785	Trypsin	B2	APSTAQPAASEPASVSTDDTTDSTAAIPQQPNYILQVR	2032
21774:3	60	K.KTEAS[+730.264][+300.103]AAATTEQQDSFDAQVQR.Y	HexNAc(2)Hex(2) 300.103	S[+300][+730]	1138.16	3	3412.48	3412.48	0	-1.4	114	Specific	469.85	363.3	70.94	6.29	32	>WP_000958096.1 DUF3298 domain-containing protein [Acinetobacter baumannii]	2128	NS_438_AB_ATC17978_HILIC_1.23293.23293.3	controllerType=0 controllerNumber=1 scan=23293	59.4995	Trypsin	B1	KTEASAAATTEQQDSFDAQVQR	1030
49814:2	3	K.SAGDQAAS[+730.264][+328.098]DIATATDNASAK.I	HexNAc(2)Hex(2) 328.098	S[+328][+730]	1462.11	2	2923.21	2923.21	0	-2.1	48	Specific	469.86	363.55	0.06	7.16	154	>WP_001037895.1 MULTISPECIES: hypothetical protein [Acinetobacter]	2356	NS_438_AB_ATC17978_HILIC_3.48660.48660.2	controllerType=0 controllerNumber=1 scan=48660	111.782	Trypsin	B3	SAGDQAASDIATATDNASAK	1058
44900:4	372	K.IIQQQQAQASKPQINSQAAS[+730.264][+300.103]SVTPQTQVANDMADGESIR.G	HexNAc(2)Hex(2) 300.103	S[+300][+730]	1293.1	4	5169.4	5169.41	0	-2.7	53	Specific	470.22	470.22	35.18	9.74	11	>WP_001246375.1 MULTISPECIES: hypothetical protein [Acinetobacter]	2997	NS_438_AB_ATC17978_HILIC_1.45085.45085.4	controllerType=0 controllerNumber=1 scan=45085	105.047	Trypsin	B1	IIQQQQAQASKPQINSQAASSVTPQTQVANDMADGESIR	1030
55602:4	2	K.SAGDQAASDIATATDNAS[+730.264][+300.103]AKIDAAADHAADATAK.A	HexNAc(2)Hex(2) 300.103	S[+300][+730]	1055.22	4	4217.85	4216.85	1	0.6	48	Specific	470.88	470.88	4.8	10.06	159	>WP_001037895.1 MULTISPECIES: hypothetical protein [Acinetobacter]	2356	NS_438_AB_ATC17978_HILIC_2.53424.53424.4	controllerType=0 controllerNumber=1 scan=53424	121.885	Trypsin	B2	SAGDQAASDIATATDNASAKIDAAADHAADATAK	1030
29682:2	82	K.AEDQNADSGIAAS[+730.264][+314.119]TPVATAK.T	HexNAc(2)Hex(2) 314.119	S[+314][+730]	1481.65	2	2962.3	2961.3	1	-3.1	82	Specific	471.01	471.01	1.2	8.44	32	>WP_000498089.1 MULTISPECIES: murein L,D-transpeptidase [Acinetobacter]	1210	NS_438_AB_ATC17978_HILIC_3.30734.30734.2	controllerType=0 controllerNumber=1 scan=30734	75.3489	Trypsin	B3	AEDQNADSGIAASTPVATAK	1044
57382:3	3	A.ASDIATAT[+527.185][+300.103]DNAS[+527.185][+300.103]AKIDAAADHAADATAK.A	HexNAc(1)Hex(2) 300.103,HexNAc(1)Hex(2) 300.103	S[+300][+527], T[+300][+527]	1438.28	3	4312.83	4311.84	1	-3.5	54	NRagged	471.34	469.82	4.8	8.97	154	>WP_001037895.1 MULTISPECIES: hypothetical protein [Acinetobacter]	2356	NS_438_AB_ATC17978_HILIC_3.55117.55117.3	controllerType=0 controllerNumber=1 scan=55117	124.688	Trypsin	B3	ASDIATATDNASAKIDAAADHAADATAK	1654
50653:5	21	K.AASGVEAAAAPATLT[+730.264][+258.092]LS[+730.264][+328.098]T[+730.264][+328.098]DDK.G	HexNAc(2)Hex(2) 258.092,HexNAc(2)Hex(2) 328.098,HexNAc(2)Hex(2) 328.098	S[+328][+730], T[+258][+328][+730]*2	1014.62	5	5069.1	5065.07	4	2.7	203	Specific	471.61	421.67	0	6.8	54	>WP_000026485.1 MULTISPECIES: OmpA family protein [Acinetobacter calcoaceticus/baumannii complex]	96	NS_438_AB_ATC17978_HILIC_1.50182.50182.3	controllerType=0 controllerNumber=1 scan=50182	114.774	Trypsin	B1	AASGVEAAAAPATLTLSTDDK	3104
40030:3	181	K.VVVSTQEQANTANAASDAVGS[+730.264][+328.098]ASEAAPATR.-	HexNAc(2)Hex(2) 328.098	S[+328][+730]	1311.59	3	3932.76	3931.75	1	1.1	37	Specific	471.9	409.25	12.7	10.74	41	>WP_000761577.1 MULTISPECIES: hypothetical protein [Gammaproteobacteria]	1676	NS_438_AB_ATC17978_HILIC_3.39811.39811.3	controllerType=0 controllerNumber=1 scan=39811	93.8405	Trypsin	B3	VVVSTQEQANTANAASDAVGSASEAAPATR	1058
45798:4	43	K.TETTSDASTPVQTAQS[+730.264][+300.103]NNNEAVDTAHTAENSLDWDGKYK.G	HexNAc(2)Hex(2) 300.103	S[+300][+730]	1307.57	4	5227.25	5227.24	0	1.6	25	Specific	472.04	472.04	0	11.3	28	>WP_000749178.1 MULTISPECIES: copper resistance protein NlpE [Acinetobacter]	1649	NS_438_AB_ATC17978_HILIC_1.45867.45867.4	controllerType=0 controllerNumber=1 scan=45867	106.544	Trypsin	B1	TETTSDASTPVQTAQSNNNEAVDTAHTAENSLDWDGKYK	1030
45410:3	135	K.VVVSTQEQANTANAASDAVGS[+730.264][+328.098]ASEAAPATR.-	HexNAc(2)Hex(2) 328.098	S[+328][+730]	1311.25	3	3931.75	3931.75	0	-0.5	37	Specific	472.35	461.43	2.4	8.9	34	>WP_000761577.1 MULTISPECIES: hypothetical protein [Gammaproteobacteria]	1676	NS_438_AB_ATC17978_HILIC_2.44664.44664.3	controllerType=0 controllerNumber=1 scan=44664	104.457	Trypsin	B2	VVVSTQEQANTANAASDAVGSASEAAPATR	1058
38780:3	215	K.VVVSTQEQANTANAAS[+730.264][+300.103]DAVGSASEAAPATR.-	HexNAc(2)Hex(2) 300.103	S[+300][+730]	1301.92	3	3903.74	3903.75	0	-2.8	37	Specific	472.37	472.37	2.4	9.56	36	>WP_000761577.1 MULTISPECIES: hypothetical protein [Gammaproteobacteria]	1676	NS_438_AB_ATC17978_HILIC_1.39295.39295.3	controllerType=0 controllerNumber=1 scan=39295	93.1848	Trypsin	B1	VVVSTQEQANTANAASDAVGSASEAAPATR	1030
62093:4	3	K.S[+730.264][+300.103]AGDQAAS[+527.185][+300.103]DIATATDNASAKIDAAADHAADATAK.A	HexNAc(2)Hex(2) 300.103,HexNAc(1)Hex(2) 300.103	S[+300]*2[+527][+730]	1261.79	4	5044.12	5044.13	0	-3	48	Specific	472.4	437.15	19.59	9.99	154	>WP_001037895.1 MULTISPECIES: hypothetical protein [Acinetobacter]	2356	NS_438_AB_ATC17978_HILIC_3.59095.59095.4	controllerType=0 controllerNumber=1 scan=59095	132.969	Trypsin	B3	SAGDQAASDIATATDNASAKIDAAADHAADATAK	1857
63081:4	3	K.SAGDQAAS[+730.264][+328.098]DIATATDNASAKIDAAADHAADATAK.A	HexNAc(2)Hex(2) 328.098	S[+328][+730]	1061.97	4	4244.84	4244.84	0	-0.4	48	Specific	473.1	403.22	28.64	9.05	154	>WP_001037895.1 MULTISPECIES: hypothetical protein [Acinetobacter]	2356	NS_438_AB_ATC17978_HILIC_3.59901.59901.4	controllerType=0 controllerNumber=1 scan=59901	134.603	Trypsin	B3	SAGDQAASDIATATDNASAKIDAAADHAADATAK	1058
40028:3	181	K.VVVSTQEQANTANAAS[+730.264][+328.098]DAVGSASEAAPATR.-	HexNAc(2)Hex(2) 328.098	S[+328][+730]	1311.59	3	3932.76	3931.75	1	1.1	37	Specific	473.32	473.32	2.4	10.74	41	>WP_000761577.1 MULTISPECIES: hypothetical protein [Gammaproteobacteria]	1676	NS_438_AB_ATC17978_HILIC_3.39809.39809.3	controllerType=0 controllerNumber=1 scan=39809	93.8365	Trypsin	B3	VVVSTQEQANTANAASDAVGSASEAAPATR	1058
19815:3	54	K.AAQADKKTEAS[+730.264][+300.103]AAATTEQQDSFDAQVQR.Y	HexNAc(2)Hex(2) 300.103	S[+300][+730]	1332.93	3	3996.77	3996.78	0	-0.4	108	Specific	473.43	423.81	43.16	7.88	31	>WP_000958096.1 DUF3298 domain-containing protein [Acinetobacter baumannii]	2128	NS_438_AB_ATC17978_HILIC_2.20867.20867.3	controllerType=0 controllerNumber=1 scan=20867	53.4063	Trypsin	B2	AAQADKKTEASAAATTEQQDSFDAQVQR	1030
42631:3	181	K.VVVSTQEQANTANAAS[+730.264][+300.103]DAVGSASEAAPATR.-	HexNAc(2)Hex(2) 300.103	S[+300][+730]	1302.26	3	3904.75	3903.75	1	-1.9	37	Specific	473.72	473.72	2.4	9.99	41	>WP_000761577.1 MULTISPECIES: hypothetical protein [Gammaproteobacteria]	1676	NS_438_AB_ATC17978_HILIC_3.42275.42275.3	controllerType=0 controllerNumber=1 scan=42275	99.1194	Trypsin	B3	VVVSTQEQANTANAASDAVGSASEAAPATR	1030
17048:2	241	K.NTDVVEGSAS[+730.264][+258.092]SETAASETH.-	HexNAc(2)Hex(2) 258.092	S[+258][+730]	1440.59	2	2880.16	2880.17	0	-2.7	62	CRagged	474.48	462.69	0	7.99	25	>WP_001049817.1 MULTISPECIES: hypothetical protein [Acinetobacter]	2404	NS_438_AB_ATC17978_HILIC_2.18066.18066.2	controllerType=0 controllerNumber=1 scan=18066	46.5501	Trypsin	B2	NTDVVEGSASSETAASETH	988
62813:4	2	K.SAGDQAASDIATATDNAS[+730.264][+328.098]AKIDAAADHAADATAK.A	HexNAc(2)Hex(2) 328.098	S[+328][+730]	1061.97	4	4244.84	4244.84	0	-0.2	48	Specific	475.03	312.42	4.8	8.54	159	>WP_001037895.1 MULTISPECIES: hypothetical protein [Acinetobacter]	2356	NS_438_AB_ATC17978_HILIC_2.59374.59374.4	controllerType=0 controllerNumber=1 scan=59374	134.333	Trypsin	B2	SAGDQAASDIATATDNASAKIDAAADHAADATAK	1058
21136:2	190	K.NTDVVEGS[+730.264][+300.103]ASSETAASETH.-	HexNAc(2)Hex(2) 300.103	S[+300][+730]	1461.59	2	2922.18	2922.18	0	-1.5	62	CRagged	476.03	476.03	1.2	8.7	36	>WP_001049817.1 MULTISPECIES: hypothetical protein [Acinetobacter]	2404	NS_438_AB_ATC17978_HILIC_3.22123.22123.2	controllerType=0 controllerNumber=1 scan=22123	55.5964	Trypsin	B3	NTDVVEGSASSETAASETH	1030
22484:3	64	K.KTEAS[+730.264][+300.103]AAATTEQQDSFDAQVQR.Y	HexNAc(2)Hex(2) 300.103	S[+300][+730]	1138.16	3	3412.48	3412.48	0	-1.5	114	Specific	476.17	409.4	70.99	9.1	37	>WP_000958096.1 DUF3298 domain-containing protein [Acinetobacter baumannii]	2128	NS_438_AB_ATC17978_HILIC_3.23591.23591.3	controllerType=0 controllerNumber=1 scan=23591	59.2432	Trypsin	B3	KTEASAAATTEQQDSFDAQVQR	1030
57564:4	3	D.IATAT[+527.185][+300.103]DNAS[+527.185][+300.103]AKIDAAADHAADATAK.A	HexNAc(1)Hex(2) 300.103,HexNAc(1)Hex(2) 300.103	S[+300][+527], T[+300][+527]	1011.45	4	4042.76	4038.74	4	0.8	57	NRagged	476.45	476.45	15.89	9.24	154	>WP_001037895.1 MULTISPECIES: hypothetical protein [Acinetobacter]	2356	NS_438_AB_ATC17978_HILIC_3.55307.55307.4	controllerType=0 controllerNumber=1 scan=55307	125.192	Trypsin	B3	IATATDNASAKIDAAADHAADATAK	1654
58048:3	2	K.SAGDQAASDIATATDNAS[+730.264][+300.103]AKIDAAADHAADATAK.A	HexNAc(2)Hex(2) 300.103	S[+300][+730]	1406.29	3	4216.84	4216.85	0	-0.3	48	Specific	477.32	477.32	2.9	9.54	159	>WP_001037895.1 MULTISPECIES: hypothetical protein [Acinetobacter]	2356	NS_438_AB_ATC17978_HILIC_2.55475.55475.3	controllerType=0 controllerNumber=1 scan=55475	126.28	Trypsin	B2	SAGDQAASDIATATDNASAKIDAAADHAADATAK	1030
61444:4	3	K.SAGDQAASDIATATDNAS[+730.264][+300.103]AKIDAAADHAADATAK.A	HexNAc(2)Hex(2) 300.103	S[+300][+730]	1055.21	4	4217.83	4216.85	1	-3.7	48	Specific	477.64	477.64	4.8	9.99	154	>WP_001037895.1 MULTISPECIES: hypothetical protein [Acinetobacter]	2356	NS_438_AB_ATC17978_HILIC_3.58589.58589.2	controllerType=0 controllerNumber=1 scan=58589	131.888	Trypsin	B3	SAGDQAASDIATATDNASAKIDAAADHAADATAK	1030
47870:2	14	K.AAS[+730.264][+258.092]GVEAAAAPATLTLSTDDK.G	HexNAc(2)Hex(2) 258.092	S[+258][+730]	1474.67	2	2948.34	2948.34	0	-1.7	203	Specific	478.22	397.31	267.03	8.17	55	>WP_000026485.1 MULTISPECIES: OmpA family protein [Acinetobacter calcoaceticus/baumannii complex]	96	NS_438_AB_ATC17978_HILIC_2.46714.46714.2	controllerType=0 controllerNumber=1 scan=46714	108.619	Trypsin	B2	AASGVEAAAAPATLTLSTDDK	988
39349:3	215	K.VVVSTQEQANTANAAS[+730.264][+328.098]DAVGSASEAAPATR.-	HexNAc(2)Hex(2) 328.098	S[+328][+730]	1311.58	3	3932.74	3931.75	1	-3.6	37	Specific	478.34	478.34	2.4	9.61	36	>WP_000761577.1 MULTISPECIES: hypothetical protein [Gammaproteobacteria]	1676	NS_438_AB_ATC17978_HILIC_1.39943.39943.3	controllerType=0 controllerNumber=1 scan=39943	94.7216	Trypsin	B1	VVVSTQEQANTANAASDAVGSASEAAPATR	1058
45723:4	181	K.IIQQQQAQAS[+730.264][+300.103]KPQINSQAASSVTPQTQVANDM[+15.995]ADGESIR.G	HexNAc(2)Hex(2) 300.103	M[+16], S[+300][+730]	1297.11	4	5185.42	5185.4	0	3.7	53	Specific	478.86	425.82	5.3	7.8	18	>WP_001246375.1 MULTISPECIES: hypothetical protein [Acinetobacter]	2997	NS_438_AB_ATC17978_HILIC_2.44908.44908.4	controllerType=0 controllerNumber=1 scan=44908	104.935	Trypsin	B2	IIQQQQAQASKPQINSQAASSVTPQTQVANDMADGESIR	1030
47048:3	21	A.ASGVEAAAAPATLT[+730.264][+300.103]LS[+730.264][+300.103]T[+730.264][+258.092]DDK.G	HexNAc(2)Hex(2) 300.103,HexNAc(2)Hex(2) 300.103,HexNAc(2)Hex(2) 258.092	S[+300][+730], T[+258][+300][+730]*2	1647.03	3	4939.07	4938.04	1	4.6	204	NRagged	479.08	39.58	0	2.86	54	>WP_000026485.1 MULTISPECIES: OmpA family protein [Acinetobacter calcoaceticus/baumannii complex]	96	NS_438_AB_ATC17978_HILIC_1.46975.46975.3	controllerType=0 controllerNumber=1 scan=46975	108.687	Trypsin	B1	ASGVEAAAAPATLTLSTDDK	3048
04595:2	64	K.AKPAS[+527.185][+300.103]TPAVK.S	HexNAc(1)Hex(2) 300.103	S[+300][+527]	898.931	2	1796.86	1796.86	0	-3.2	301	Specific	479.55	248.49	2	5.02	37	>WP_000958096.1 DUF3298 domain-containing protein [Acinetobacter baumannii]	2128	NS_438_AB_ATC17978_HILIC_3.5920.5920.2	controllerType=0 controllerNumber=1 scan=5920	20.6191	Trypsin	B3	AKPASTPAVK	827
14684:2	513	K.AAS[+730.264][+300.103]EPEQKVEYVR.K	HexNAc(2)Hex(2) 300.103	S[+300][+730]	1268.56	2	2536.12	2536.13	0	-2.4	184	Specific	480.08	326.25	326.25	6.09	8	>WP_001127151.1 YdcF family protein [Acinetobacter baumannii]	2664	NS_438_AB_ATC17978_HILIC_1.15988.15988.2	controllerType=0 controllerNumber=1 scan=15988	42.0799	Trypsin	B1	AASEPEQKVEYVR	1030
50104:3	43	K.TETTSDASTPVQTAQS[+730.264][+300.103]NNNEAVDTAHTAENSLDWDGK.Y	HexNAc(2)Hex(2) 300.103	S[+300][+730]	1646.03	3	4936.08	4936.09	0	-0.3	25	Specific	480.3	480.3	1.2	10.83	28	>WP_000749178.1 MULTISPECIES: copper resistance protein NlpE [Acinetobacter]	1649	NS_438_AB_ATC17978_HILIC_1.49689.49689.3	controllerType=0 controllerNumber=1 scan=49689	113.743	Trypsin	B1	TETTSDASTPVQTAQSNNNEAVDTAHTAENSLDWDGK	1030
61638:4	190	K.EEAAQAGQDAAS[+730.264][+300.103]TAVADKVTPEQQAAIDALDKPVLDEK.N	HexNAc(2)Hex(2) 300.103	S[+300][+730]	1231.83	4	4924.29	4924.29	0	-0.6	24	Specific	480.36	480.36	18.44	10.78	36	>WP_001049817.1 MULTISPECIES: hypothetical protein [Acinetobacter]	2404	NS_438_AB_ATC17978_HILIC_3.58742.58742.4	controllerType=0 controllerNumber=1 scan=58742	132.234	Trypsin	B3	EEAAQAGQDAASTAVADKVTPEQQAAIDALDKPVLDEK	1030
40012:3	135	K.VVVSTQEQANTANAASDAVGS[+730.264][+300.103]ASEAAPATR.-	HexNAc(2)Hex(2) 300.103	S[+300][+730]	1302.25	3	3904.75	3903.75	1	-3.2	37	Specific	480.42	415.64	9.63	8.24	34	>WP_000761577.1 MULTISPECIES: hypothetical protein [Gammaproteobacteria]	1676	NS_438_AB_ATC17978_HILIC_2.39721.39721.3	controllerType=0 controllerNumber=1 scan=39721	94.1881	Trypsin	B2	VVVSTQEQANTANAASDAVGSASEAAPATR	1030
64814:4	2	K.SAGDQAASDIAT[+730.264][+314.119]AT[+730.264][+258.092]DNAS[+730.264][+328.098]AKIDAAADHAADATAK.A	HexNAc(2)Hex(2) 314.119,HexNAc(2)Hex(2) 258.092,HexNAc(2)Hex(2) 328.098	S[+328][+730], T[+258][+314][+730]*2	1570.64	4	6279.56	6277.58	2	-4.6	48	Specific	480.91	480.91	0	9.18	159	>WP_001037895.1 MULTISPECIES: hypothetical protein [Acinetobacter]	2356	NS_438_AB_ATC17978_HILIC_2.60947.60947.4	controllerType=0 controllerNumber=1 scan=60947	137.443	Trypsin	B2	SAGDQAASDIATATDNASAKIDAAADHAADATAK	3090
04807:3	64	K.AKPAS[+730.264][+328.098]TPAVK.S	HexNAc(2)Hex(2) 328.098	S[+328][+730]	676.648	3	2027.93	2027.94	0	-2.6	301	Specific	481.19	269.82	2	5.56	37	>WP_000958096.1 DUF3298 domain-containing protein [Acinetobacter baumannii]	2128	NS_438_AB_ATC17978_HILIC_3.6106.6106.3	controllerType=0 controllerNumber=1 scan=6106	20.8989	Trypsin	B3	AKPASTPAVK	1058
69077:3	513	K.NSEIDAADEASSPIDAALS[+730.264][+300.103]INSSENK.A	HexNAc(2)Hex(2) 300.103	S[+300][+730]	1227.2	3	3679.57	3678.58	1	-3.6	137	Specific	481.53	437.85	6	9.61	8	>WP_001127151.1 YdcF family protein [Acinetobacter baumannii]	2664	NS_438_AB_ATC17978_HILIC_1.65690.65690.3	controllerType=0 controllerNumber=1 scan=65690	144.955	Trypsin	B1	NSEIDAADEASSPIDAALSINSSENK	1030
65109:4	3	K.SAGDQAASDIATATDNAS[+730.264][+300.103]AKIDAAADHAADATAK.A	HexNAc(2)Hex(2) 300.103	S[+300][+730]	1054.97	4	4216.84	4216.85	0	-0.5	48	Specific	482.48	482.48	4.8	10.78	154	>WP_001037895.1 MULTISPECIES: hypothetical protein [Acinetobacter]	2356	NS_438_AB_ATC17978_HILIC_3.61538.61538.4	controllerType=0 controllerNumber=1 scan=61538	137.742	Trypsin	B3	SAGDQAASDIATATDNASAKIDAAADHAADATAK	1030
20020:3	241	K.NTDVVEGS[+730.264][+300.103]ASSETAASETH.-	HexNAc(2)Hex(2) 300.103	S[+300][+730]	974.731	3	2922.18	2922.18	0	-1.6	62	CRagged	482.65	401.39	0	7.53	25	>WP_001049817.1 MULTISPECIES: hypothetical protein [Acinetobacter]	2404	NS_438_AB_ATC17978_HILIC_2.21039.21039.3	controllerType=0 controllerNumber=1 scan=21039	53.7804	Trypsin	B2	NTDVVEGSASSETAASETH	1030
56993:3	1259	A.SETAAAASEAT[+730.264][+314.119]T[+730.264][+328.098]AAS[+730.264][+328.098]EATAAASAAH.-	HexNAc(2)Hex(2) 314.119,HexNAc(2)Hex(2) 328.098,HexNAc(2)Hex(2) 328.098	S[+328][+730], T[+314][+328][+730]*2	1794.05	3	5380.13	5380.11	0	3.2	59	Non	482.73	482.73	0	7.6	3	>WP_000897673.1 hypothetical protein [Acinetobacter baumannii]	1993	NS_438_AB_ATC17978_HILIC_2.54545.54545.3	controllerType=0 controllerNumber=1 scan=54545	124.198	Trypsin	B2	SETAAAASEATTAASEATAAASAAH	3160
38231:3	2	K.SAGDQAASDIATAT[+730.264][+300.103]DNAS[+730.264][+300.103]AK.I	HexNAc(2)Hex(2) 300.103,HexNAc(2)Hex(2) 300.103	S[+300][+730], T[+300][+730]	1309.2	3	3925.58	3925.59	0	-2.6	48	Specific	483.95	414.84	0.15	7.35	159	>WP_001037895.1 MULTISPECIES: hypothetical protein [Acinetobacter]	2356	NS_438_AB_ATC17978_HILIC_2.38224.38224.3	controllerType=0 controllerNumber=1 scan=38224	91.2039	Trypsin	B2	SAGDQAASDIATATDNASAK	2060
74110:6	671	K.SPFGMALVGNHLYVANTDS[+527.185][+300.103]LMRFPYQEGETHITSTGTK.V	HexNAc(1)Hex(2) 300.103	S[+300][+527]	834.389	6	5001.3	4997.29	4	-1.6	154	Specific	484.17	484.17	0	8.59	9	>WP_000957796.1 sorbosone dehydrogenase family protein [Acinetobacter baumannii]	2126	NS_438_AB_ATC17978_HILIC_3.68866.68866.5	controllerType=0 controllerNumber=1 scan=68866	151.742	Trypsin	B3	SPFGMALVGNHLYVANTDSLMRFPYQEGETHITSTGTK	827
39366:3	135	K.VVVSTQEQANTANAASDAVGS[+730.264][+300.103]ASEAAPATR.-	HexNAc(2)Hex(2) 300.103	S[+300][+730]	1301.92	3	3903.75	3903.75	0	-1.2	37	Specific	484.36	373.7	11.15	8.9	34	>WP_000761577.1 MULTISPECIES: hypothetical protein [Gammaproteobacteria]	1676	NS_438_AB_ATC17978_HILIC_2.39209.39209.3	controllerType=0 controllerNumber=1 scan=39209	93.1677	Trypsin	B2	VVVSTQEQANTANAASDAVGSASEAAPATR	1030
39494:3	181	K.VVVSTQEQANTANAASDAVGS[+730.264][+300.103]ASEAAPATR.-	HexNAc(2)Hex(2) 300.103	S[+300][+730]	1301.92	3	3903.75	3903.75	0	-1.3	37	Specific	484.57	425.56	9.95	9.99	41	>WP_000761577.1 MULTISPECIES: hypothetical protein [Gammaproteobacteria]	1676	NS_438_AB_ATC17978_HILIC_3.39372.39372.3	controllerType=0 controllerNumber=1 scan=39372	92.9941	Trypsin	B3	VVVSTQEQANTANAASDAVGSASEAAPATR	1030
45739:4	278	K.IIQQQQAQAS[+730.264][+300.103]KPQINSQAASSVTPQTQVANDMADGESIR.G	HexNAc(2)Hex(2) 300.103	S[+300][+730]	1293.11	4	5169.41	5169.41	0	-0.7	53	Specific	484.65	484.65	5.3	9.88	17	>WP_001246375.1 MULTISPECIES: hypothetical protein [Acinetobacter]	2997	NS_438_AB_ATC17978_HILIC_3.45071.45071.4	controllerType=0 controllerNumber=1 scan=45071	104.688	Trypsin	B3	IIQQQQAQASKPQINSQAASSVTPQTQVANDMADGESIR	1030
19679:4	64	A.AQADKKTEASAAATTEQQDS[+730.264][+328.098]FDAQVQR.Y	HexNAc(2)Hex(2) 328.098	S[+328][+730]	989.439	4	3954.73	3953.73	1	-1	109	NRagged	485.18	485.18	8.38	10.03	37	>WP_000958096.1 DUF3298 domain-containing protein [Acinetobacter baumannii]	2128	NS_438_AB_ATC17978_HILIC_3.20842.20842.4	controllerType=0 controllerNumber=1 scan=20842	52.8303	Trypsin	B3	AQADKKTEASAAATTEQQDSFDAQVQR	1058
56610:4	2	K.SAGDQAASDIATATDNAS[+730.264][+314.119]AKIDAAADHAADATAK.A	HexNAc(2)Hex(2) 314.119	S[+314][+730]	1058.47	4	4230.86	4230.86	0	-0.2	48	Specific	486.21	486.21	4.8	10.06	159	>WP_001037895.1 MULTISPECIES: hypothetical protein [Acinetobacter]	2356	NS_438_AB_ATC17978_HILIC_2.54215.54215.4	controllerType=0 controllerNumber=1 scan=54215	123.509	Trypsin	B2	SAGDQAASDIATATDNASAKIDAAADHAADATAK	1044
55299:3	4	K.SAGDQAASDIATATDNAS[+730.264][+314.119]AKIDAAADHAADATAK.A	HexNAc(2)Hex(2) 314.119	S[+314][+730]	1411.29	3	4231.85	4230.86	1	-2.6	48	Specific	486.37	486.37	4.8	10.07	149	>WP_001037895.1 MULTISPECIES: hypothetical protein [Acinetobacter]	2356	NS_438_AB_ATC17978_HILIC_1.54326.54326.3	controllerType=0 controllerNumber=1 scan=54326	123.222	Trypsin	B1	SAGDQAASDIATATDNASAKIDAAADHAADATAK	1044
04453:3	64	K.AKPAS[+730.264][+300.103]TPAVK.S	HexNAc(2)Hex(2) 300.103	S[+300][+730]	667.317	3	1999.94	1999.94	0	-2.3	301	Specific	487.26	247.85	2	5.41	37	>WP_000958096.1 DUF3298 domain-containing protein [Acinetobacter baumannii]	2128	NS_438_AB_ATC17978_HILIC_3.5805.5805.3	controllerType=0 controllerNumber=1 scan=5805	20.4312	Trypsin	B3	AKPASTPAVK	1030
14679:2	513	K.AAS[+527.185][+300.103]EPEQKVEYVR.K	HexNAc(1)Hex(2) 300.103	S[+300][+527]	1167.53	2	2334.05	2333.05	1	-2.1	184	Specific	488.17	387.18	387.18	7.98	8	>WP_001127151.1 YdcF family protein [Acinetobacter baumannii]	2664	NS_438_AB_ATC17978_HILIC_1.15982.15982.2	controllerType=0 controllerNumber=1 scan=15982	42.0653	Trypsin	B1	AASEPEQKVEYVR	827
68674:3	4	K.SAGDQAASDIATATDNAS[+730.264][+328.098]AKIDAAADHAADATAK.A	HexNAc(2)Hex(2) 328.098	S[+328][+730]	1415.62	3	4244.84	4244.84	0	-0.8	48	Specific	488.35	225.73	4.8	8.74	149	>WP_001037895.1 MULTISPECIES: hypothetical protein [Acinetobacter]	2356	NS_438_AB_ATC17978_HILIC_1.65344.65344.3	controllerType=0 controllerNumber=1 scan=65344	144.267	Trypsin	B1	SAGDQAASDIATATDNASAKIDAAADHAADATAK	1058
39834:3	135	K.VVVSTQEQANTANAAS[+730.264][+328.098]DAVGSASEAAPATR.-	HexNAc(2)Hex(2) 328.098	S[+328][+730]	1311.25	3	3931.74	3931.75	0	-2.1	37	Specific	489.77	489.77	2.09	8.42	34	>WP_000761577.1 MULTISPECIES: hypothetical protein [Gammaproteobacteria]	1676	NS_438_AB_ATC17978_HILIC_2.39574.39574.3	controllerType=0 controllerNumber=1 scan=39574	93.9111	Trypsin	B2	VVVSTQEQANTANAASDAVGSASEAAPATR	1058
62142:4	2	K.SAGDQAASDIATAT[+527.185][+300.103]DNAS[+730.264][+300.103]AKIDAAADHAADATAK.A	HexNAc(1)Hex(2) 300.103,HexNAc(2)Hex(2) 300.103	S[+300][+730], T[+300][+527]	1261.79	4	5044.12	5044.13	0	-2.2	48	Specific	489.82	489.82	0	9.25	159	>WP_001037895.1 MULTISPECIES: hypothetical protein [Acinetobacter]	2356	NS_438_AB_ATC17978_HILIC_2.58818.58818.4	controllerType=0 controllerNumber=1 scan=58818	133.191	Trypsin	B2	SAGDQAASDIATATDNASAKIDAAADHAADATAK	1857
50986:3	50	K.TETTSDASTPVQTAQS[+730.264][+300.103]NNNEAVDTAHTAENSLDWDGK.Y	HexNAc(2)Hex(2) 300.103	S[+300][+730]	1646.03	3	4936.08	4936.09	0	-1.8	25	Specific	490.35	490.35	1.2	9.92	23	>WP_000749178.1 MULTISPECIES: copper resistance protein NlpE [Acinetobacter]	1649	NS_438_AB_ATC17978_HILIC_3.49615.49615.3	controllerType=0 controllerNumber=1 scan=49615	113.484	Trypsin	B3	TETTSDASTPVQTAQSNNNEAVDTAHTAENSLDWDGK	1030
58337:4	4	K.SAGDQAASDIATAT[+730.264][+258.092]DNAS[+730.264][+300.103]AKIDAAADHAADATAK.A	HexNAc(2)Hex(2) 258.092,HexNAc(2)Hex(2) 300.103	S[+300][+730], T[+258][+730]	1302.05	4	5205.19	5205.2	0	-2.7	48	Specific	490.38	302.06	0	8.84	149	>WP_001037895.1 MULTISPECIES: hypothetical protein [Acinetobacter]	2356	NS_438_AB_ATC17978_HILIC_1.57012.57012.4	controllerType=0 controllerNumber=1 scan=57012	128.573	Trypsin	B1	SAGDQAASDIATATDNASAKIDAAADHAADATAK	2018
66721:4	3	K.SAGDQAASDIATATDNAS[+730.264][+328.098]AKIDAAADHAADATAK.A	HexNAc(2)Hex(2) 328.098	S[+328][+730]	1061.96	4	4244.83	4244.84	0	-1.6	48	Specific	491.19	326.77	4.8	8.75	154	>WP_001037895.1 MULTISPECIES: hypothetical protein [Acinetobacter]	2356	NS_438_AB_ATC17978_HILIC_3.62816.62816.4	controllerType=0 controllerNumber=1 scan=62816	140.148	Trypsin	B3	SAGDQAASDIATATDNASAKIDAAADHAADATAK	1058
78828:3	4	K.SAGDQAASDIATATDNAS[+730.264][+328.098]AKIDAAADHAADATAK.A	HexNAc(2)Hex(2) 328.098	S[+328][+730]	1415.95	3	4245.83	4244.84	1	-2.9	48	Specific	491.27	336.11	4.8	8.93	149	>WP_001037895.1 MULTISPECIES: hypothetical protein [Acinetobacter]	2356	NS_438_AB_ATC17978_HILIC_1.73495.73495.3	controllerType=0 controllerNumber=1 scan=73495	159.303	Trypsin	B1	SAGDQAASDIATATDNASAKIDAAADHAADATAK	1058
53948:3	1259	A.ASETAAAASEATT[+730.264][+300.103]AAS[+730.264][+300.103]EATAAASAAH.-	HexNAc(2)Hex(2) 300.103,HexNAc(2)Hex(2) 300.103	S[+300][+730], T[+300][+730]	1451.26	3	4351.76	4350.78	1	-4.7	58	Non	491.5	457.07	1.2	7.3	3	>WP_000897673.1 hypothetical protein [Acinetobacter baumannii]	1993	NS_438_AB_ATC17978_HILIC_2.51986.51986.3	controllerType=0 controllerNumber=1 scan=51986	118.899	Trypsin	B2	ASETAAAASEATTAASEATAAASAAH	2060
43198:3	3	K.SAGDQAAS[+730.264][+328.098]DIAT[+730.264][+258.092]AT[+730.264][+314.119]DNASAK.I	HexNAc(2)Hex(2) 328.098,HexNAc(2)Hex(2) 258.092,HexNAc(2)Hex(2) 314.119	S[+328][+730], T[+258][+314][+730]*2	1652.65	3	4955.94	4955.95	0	-3	48	Specific	492.45	492.45	0	8.07	154	>WP_001037895.1 MULTISPECIES: hypothetical protein [Acinetobacter]	2356	NS_438_AB_ATC17978_HILIC_3.42819.42819.3	controllerType=0 controllerNumber=1 scan=42819	100.27	Trypsin	B3	SAGDQAASDIATATDNASAK	3090
42092:3	135	K.VVVSTQEQANTANAAS[+730.264][+328.098]DAVGSASEAAPATR.-	HexNAc(2)Hex(2) 328.098	S[+328][+730]	1311.59	3	3932.74	3931.75	1	-2	37	Specific	493.46	493.46	2.4	8.55	34	>WP_000761577.1 MULTISPECIES: hypothetical protein [Gammaproteobacteria]	1676	NS_438_AB_ATC17978_HILIC_2.41662.41662.3	controllerType=0 controllerNumber=1 scan=41662	98.3483	Trypsin	B2	VVVSTQEQANTANAASDAVGSASEAAPATR	1058
22722:2	190	K.NTDVVEGS[+730.264][+328.098]ASSETAASETH.-	HexNAc(2)Hex(2) 328.098	S[+328][+730]	1475.59	2	2950.17	2950.18	0	-2.1	62	CRagged	493.91	428.46	1.73	8.64	36	>WP_001049817.1 MULTISPECIES: hypothetical protein [Acinetobacter]	2404	NS_438_AB_ATC17978_HILIC_3.23807.23807.2	controllerType=0 controllerNumber=1 scan=23807	59.6986	Trypsin	B3	NTDVVEGSASSETAASETH	1058
19447:2	192	K.NTDVVEGS[+527.185][+300.103]ASSETAASETH.-	HexNAc(1)Hex(2) 300.103	S[+300][+527]	1360.05	2	2719.09	2719.1	0	-3.1	62	CRagged	494.13	494.13	0.83	8.94	29	>WP_001049817.1 MULTISPECIES: hypothetical protein [Acinetobacter]	2404	NS_438_AB_ATC17978_HILIC_1.20983.20983.2	controllerType=0 controllerNumber=1 scan=20983	54.0567	Trypsin	B1	NTDVVEGSASSETAASETH	827
67762:2	631	K.NEGSAELDELFDGGAAS[+730.264][+300.103]EAPADTK.T	HexNAc(2)Hex(2) 300.103	S[+300][+730]	1712.71	2	3424.42	3424.43	0	-1.3	333	Specific	494.15	494.15	10.76	10.47	7	>WP_000049106.1 MULTISPECIES: hypothetical protein [Acinetobacter]	163	NS_438_AB_ATC17978_HILIC_1.64534.64534.2	controllerType=0 controllerNumber=1 scan=64534	142.645	Trypsin	B1	NEGSAELDELFDGGAASEAPADTK	1030
23878:2	82	K.AEDQNADSGIAAS[+730.264][+258.092]TPVATAK.T	HexNAc(2)Hex(2) 258.092	S[+258][+730]	1453.14	2	2905.27	2905.28	0	-1.6	82	Specific	494.17	494.17	1.2	8.86	32	>WP_000498089.1 MULTISPECIES: murein L,D-transpeptidase [Acinetobacter]	1210	NS_438_AB_ATC17978_HILIC_3.25005.25005.2	controllerType=0 controllerNumber=1 scan=25005	62.4614	Trypsin	B3	AEDQNADSGIAASTPVATAK	988
41858:3	135	K.VVVSTQEQANT[+730.264][+300.103]ANAAS[+730.264][+300.103]DAVGSASEAAPATR.-	HexNAc(2)Hex(2) 300.103,HexNAc(2)Hex(2) 300.103	S[+300][+730], T[+300][+730]	1645.38	3	4934.11	4934.12	0	-2	37	Specific	495.19	495.19	6	8.55	34	>WP_000761577.1 MULTISPECIES: hypothetical protein [Gammaproteobacteria]	1676	NS_438_AB_ATC17978_HILIC_2.41428.41428.3	controllerType=0 controllerNumber=1 scan=41428	97.8151	Trypsin	B2	VVVSTQEQANTANAASDAVGSASEAAPATR	2060
19457:2	192	K.NTDVVEGS[+730.264][+300.103]ASSETAASETH.-	HexNAc(2)Hex(2) 300.103	S[+300][+730]	1461.59	2	2922.18	2922.18	0	-2.4	62	CRagged	495.9	419.75	1.19	8.94	29	>WP_001049817.1 MULTISPECIES: hypothetical protein [Acinetobacter]	2404	NS_438_AB_ATC17978_HILIC_1.20993.20993.2	controllerType=0 controllerNumber=1 scan=20993	54.0937	Trypsin	B1	NTDVVEGSASSETAASETH	1030
29268:3	64	K.KTEASAAATTEQQDS[+730.264][+300.103]FDAQVQR.Y	HexNAc(2)Hex(2) 300.103	S[+300][+730]	1138.5	3	3413.48	3412.48	1	-3.5	114	Specific	496.43	489.5	4.53	10.47	37	>WP_000958096.1 DUF3298 domain-containing protein [Acinetobacter baumannii]	2128	NS_438_AB_ATC17978_HILIC_3.30331.30331.3	controllerType=0 controllerNumber=1 scan=30331	74.4591	Trypsin	B3	KTEASAAATTEQQDSFDAQVQR	1030
27790:2	93	K.AEDQNADS[+730.264][+300.103]GIAASTPVATAK.T	HexNAc(2)Hex(2) 300.103	S[+300][+730]	1474.64	2	2948.28	2947.29	1	-3.6	82	Specific	496.61	496.61	4	8.13	24	>WP_000498089.1 MULTISPECIES: murein L,D-transpeptidase [Acinetobacter]	1210	NS_438_AB_ATC17978_HILIC_2.29142.29142.2	controllerType=0 controllerNumber=1 scan=29142	72.8026	Trypsin	B2	AEDQNADSGIAASTPVATAK	1030
40049:3	181	K.VVVSTQEQANTANAASDAVGS[+730.264][+300.103]ASEAAPATR.-	HexNAc(2)Hex(2) 300.103	S[+300][+730]	1301.92	3	3903.74	3903.75	0	-3.1	37	Specific	496.81	496.81	1.59	9.89	41	>WP_000761577.1 MULTISPECIES: hypothetical protein [Gammaproteobacteria]	1676	NS_438_AB_ATC17978_HILIC_3.39829.39829.3	controllerType=0 controllerNumber=1 scan=39829	93.874	Trypsin	B3	VVVSTQEQANTANAASDAVGSASEAAPATR	1030
59576:4	3	K.SAGDQAASDIATATDNAS[+730.264][+328.098]AKIDAAADHAADATAK.A	HexNAc(2)Hex(2) 328.098	S[+328][+730]	1062.72	4	4247.85	4244.84	3	-1.2	48	Specific	496.89	496.89	4.8	10.4	154	>WP_001037895.1 MULTISPECIES: hypothetical protein [Acinetobacter]	2356	NS_438_AB_ATC17978_HILIC_3.57108.57108.4	controllerType=0 controllerNumber=1 scan=57108	128.975	Trypsin	B3	SAGDQAASDIATATDNASAKIDAAADHAADATAK	1058
39955:3	181	K.VVVSTQEQANTANAAS[+730.264][+328.098]DAVGSASEAAPATR.-	HexNAc(2)Hex(2) 328.098	S[+328][+730]	1311.93	3	3933.77	3931.75	2	2.3	37	Specific	497.13	497.13	2.4	10.6	41	>WP_000761577.1 MULTISPECIES: hypothetical protein [Gammaproteobacteria]	1676	NS_438_AB_ATC17978_HILIC_3.39741.39741.3	controllerType=0 controllerNumber=1 scan=39741	93.701	Trypsin	B3	VVVSTQEQANTANAASDAVGSASEAAPATR	1058
37872:3	181	K.VVVSTQEQANT[+730.264][+258.092]ANAAS[+730.264][+258.092]DAVGSASEAAPATR.-	HexNAc(2)Hex(2) 258.092,HexNAc(2)Hex(2) 258.092	S[+258][+730], T[+258][+730]	1618.37	3	4853.1	4850.1	3	-2.6	37	Specific	497.13	159.55	6	7.28	41	>WP_000761577.1 MULTISPECIES: hypothetical protein [Gammaproteobacteria]	1676	NS_438_AB_ATC17978_HILIC_3.37933.37933.3	controllerType=0 controllerNumber=1 scan=37933	90.038	Trypsin	B3	VVVSTQEQANTANAASDAVGSASEAAPATR	1976
62873:4	3	K.SAGDQAASDIATATDNAS[+730.264][+328.098]AKIDAAADHAADATAK.A	HexNAc(2)Hex(2) 328.098	S[+328][+730]	1061.97	4	4244.84	4244.84	0	-0.4	48	Specific	498.28	337.55	4.8	9.6	154	>WP_001037895.1 MULTISPECIES: hypothetical protein [Acinetobacter]	2356	NS_438_AB_ATC17978_HILIC_3.59741.59741.4	controllerType=0 controllerNumber=1 scan=59741	134.308	Trypsin	B3	SAGDQAASDIATATDNASAKIDAAADHAADATAK	1058
04407:3	64	K.AKPAS[+730.264][+300.103]TPAVK.S	HexNAc(2)Hex(2) 300.103	S[+300][+730]	667.316	3	1999.93	1999.94	0	-3.6	301	Specific	498.29	241.74	2	5.52	37	>WP_000958096.1 DUF3298 domain-containing protein [Acinetobacter baumannii]	2128	NS_438_AB_ATC17978_HILIC_3.5762.5762.2	controllerType=0 controllerNumber=1 scan=5762	20.359	Trypsin	B3	AKPASTPAVK	1030
56025:2	1570	R.SADVAAAS[+730.264][+300.103]GVNANVGGWTC[+57.021]SITK.G	HexNAc(2)Hex(2) 300.103	C[+57], S[+300][+730]	1634.23	2	3267.44	3266.43	1	1.9	115	Specific	499.84	454.9	1.64	10.62	1	>WP_000993723.1 pilin [Acinetobacter baumannii]	2210	NS_438_AB_ATC17978_HILIC_1.54921.54921.2	controllerType=0 controllerNumber=1 scan=54921	124.305	Trypsin	B1	SADVAAASGVNANVGGWTCSITK	1030
63083:4	3	K.SAGDQAASDIATATDNAS[+730.264][+328.098]AKIDAAADHAADATAK.A	HexNAc(2)Hex(2) 328.098	S[+328][+730]	1061.97	4	4244.84	4244.84	0	-0.4	48	Specific	499.85	319.13	4.8	9.28	154	>WP_001037895.1 MULTISPECIES: hypothetical protein [Acinetobacter]	2356	NS_438_AB_ATC17978_HILIC_3.59903.59903.4	controllerType=0 controllerNumber=1 scan=59903	134.609	Trypsin	B3	SAGDQAASDIATATDNASAKIDAAADHAADATAK	1058
53140:2	25	K.AASGVEAAAAPATLTLS[+730.264][+328.098]TDDK.G	HexNAc(2)Hex(2) 328.098	S[+328][+730]	1509.68	2	3018.35	3018.35	0	0.9	203	Specific	500.38	500.38	0.46	9.6	52	>WP_000026485.1 MULTISPECIES: OmpA family protein [Acinetobacter calcoaceticus/baumannii complex]	96	NS_438_AB_ATC17978_HILIC_3.51549.51549.2	controllerType=0 controllerNumber=1 scan=51549	117.4	Trypsin	B3	AASGVEAAAAPATLTLSTDDK	1058
39835:3	181	K.VVVSTQEQANT[+730.264][+300.103]ANAAS[+730.264][+258.092]DAVGSASEAAPATR.-	HexNAc(2)Hex(2) 300.103,HexNAc(2)Hex(2) 258.092	S[+258][+730], T[+300][+730]	1631.37	3	4892.09	4892.11	0	-3.8	37	Specific	501.79	501.79	0	9.89	41	>WP_000761577.1 MULTISPECIES: hypothetical protein [Gammaproteobacteria]	1676	NS_438_AB_ATC17978_HILIC_3.39639.39639.3	controllerType=0 controllerNumber=1 scan=39639	93.5084	Trypsin	B3	VVVSTQEQANTANAASDAVGSASEAAPATR	2018
40010:3	135	K.VVVSTQEQANTANAAS[+730.264][+300.103]DAVGSASEAAPATR.-	HexNAc(2)Hex(2) 300.103	S[+300][+730]	1302.25	3	3904.75	3903.75	1	-3.2	37	Specific	502.11	502.11	2.4	8.38	34	>WP_000761577.1 MULTISPECIES: hypothetical protein [Gammaproteobacteria]	1676	NS_438_AB_ATC17978_HILIC_2.39719.39719.3	controllerType=0 controllerNumber=1 scan=39719	94.1839	Trypsin	B2	VVVSTQEQANTANAASDAVGSASEAAPATR	1030
66179:4	4	K.SAGDQAASDIATATDNAS[+730.264][+328.098]AKIDAAADHAADATAK.A	HexNAc(2)Hex(2) 328.098	S[+328][+730]	1062.21	4	4245.84	4244.84	1	-1.9	48	Specific	502.8	267.14	4.8	9.05	149	>WP_001037895.1 MULTISPECIES: hypothetical protein [Acinetobacter]	2356	NS_438_AB_ATC17978_HILIC_1.63289.63289.4	controllerType=0 controllerNumber=1 scan=63289	140.464	Trypsin	B1	SAGDQAASDIATATDNASAKIDAAADHAADATAK	1058
43842:3	181	K.VVVSTQEQANT[+730.264][+300.103]ANAAS[+730.264][+328.098]DAVGSASEAAPATR.-	HexNAc(2)Hex(2) 300.103,HexNAc(2)Hex(2) 328.098	S[+328][+730], T[+300][+730]	1655.38	3	4964.11	4962.12	2	-2.3	37	Specific	504.56	504.56	0	9.94	41	>WP_000761577.1 MULTISPECIES: hypothetical protein [Gammaproteobacteria]	1676	NS_438_AB_ATC17978_HILIC_3.43422.43422.3	controllerType=0 controllerNumber=1 scan=43422	101.499	Trypsin	B3	VVVSTQEQANTANAASDAVGSASEAAPATR	2088
40790:3	181	K.VVVSTQEQANTANAAS[+730.264][+258.092]DAVGSASEAAPATR.-	HexNAc(2)Hex(2) 258.092	S[+258][+730]	1288.25	3	3862.74	3861.74	1	-2.1	37	Specific	505.41	476.07	26.62	9.94	41	>WP_000761577.1 MULTISPECIES: hypothetical protein [Gammaproteobacteria]	1676	NS_438_AB_ATC17978_HILIC_3.40592.40592.3	controllerType=0 controllerNumber=1 scan=40592	95.6171	Trypsin	B3	VVVSTQEQANTANAASDAVGSASEAAPATR	988
39523:3	181	K.VVVSTQEQANTANAAS[+730.264][+300.103]DAVGSASEAAPATR.-	HexNAc(2)Hex(2) 300.103	S[+300][+730]	1301.92	3	3903.75	3903.75	0	-1.6	37	Specific	505.69	505.69	2.4	10.15	41	>WP_000761577.1 MULTISPECIES: hypothetical protein [Gammaproteobacteria]	1676	NS_438_AB_ATC17978_HILIC_3.39396.39396.3	controllerType=0 controllerNumber=1 scan=39396	93.0402	Trypsin	B3	VVVSTQEQANTANAASDAVGSASEAAPATR	1030
60809:4	3	K.SAGDQAASDIATATDNAS[+730.264][+328.098]AKIDAAADHAADATAK.A	HexNAc(2)Hex(2) 328.098	S[+328][+730]	1061.97	4	4244.84	4244.84	0	0.8	48	Specific	505.82	303.72	4.8	9.49	154	>WP_001037895.1 MULTISPECIES: hypothetical protein [Acinetobacter]	2356	NS_438_AB_ATC17978_HILIC_3.58083.58083.4	controllerType=0 controllerNumber=1 scan=58083	130.889	Trypsin	B3	SAGDQAASDIATATDNASAKIDAAADHAADATAK	1058
08259:3	562	K.AAS[+527.185][+300.103]EPEQKVEYVRK.N	HexNAc(1)Hex(2) 300.103	S[+300][+527]	821.385	3	2462.14	2461.14	1	-2	184	Specific	506.39	372.45	372.45	8.53	10	>WP_001127151.1 YdcF family protein [Acinetobacter baumannii]	2664	NS_438_AB_ATC17978_HILIC_3.9886.9886.3	controllerType=0 controllerNumber=1 scan=9886	29.2783	Trypsin	B3	AASEPEQKVEYVRK	827
20954:2	241	K.NTDVVEGSASSETAAS[+730.264][+328.098]ETH.-	HexNAc(2)Hex(2) 328.098	S[+328][+730]	1475.59	2	2950.17	2950.18	0	-2.2	62	CRagged	506.4	506.4	0.7	8.31	25	>WP_001049817.1 MULTISPECIES: hypothetical protein [Acinetobacter]	2404	NS_438_AB_ATC17978_HILIC_2.21804.21804.2	controllerType=0 controllerNumber=1 scan=21804	55.3291	Trypsin	B2	NTDVVEGSASSETAASETH	1058
66086:4	4	K.SAGDQAASDIATATDNAS[+730.264][+328.098]AKIDAAADHAADATAK.A	HexNAc(2)Hex(2) 328.098	S[+328][+730]	1061.96	4	4244.83	4244.84	0	-2.9	48	Specific	507.82	324.82	4.8	9.08	149	>WP_001037895.1 MULTISPECIES: hypothetical protein [Acinetobacter]	2356	NS_438_AB_ATC17978_HILIC_1.63206.63206.4	controllerType=0 controllerNumber=1 scan=63206	140.261	Trypsin	B1	SAGDQAASDIATATDNASAKIDAAADHAADATAK	1058
52660:4	3	K.SAGDQAASDIATATDNAS[+730.264][+300.103]AKIDAAADHAADATAK.A	HexNAc(2)Hex(2) 300.103	S[+300][+730]	1055.47	4	4218.86	4216.85	2	0.8	48	Specific	507.94	442.56	4.8	11.14	154	>WP_001037895.1 MULTISPECIES: hypothetical protein [Acinetobacter]	2356	NS_438_AB_ATC17978_HILIC_3.51048.51048.4	controllerType=0 controllerNumber=1 scan=51048	116.265	Trypsin	B3	SAGDQAASDIATATDNASAKIDAAADHAADATAK	1030
16294:2	192	K.NTDVVEGSAS[+730.264][+258.092]SETAASETH.-	HexNAc(2)Hex(2) 258.092	S[+258][+730]	1440.59	2	2880.17	2880.17	0	-0.6	62	CRagged	508.47	508.47	0	9.68	29	>WP_001049817.1 MULTISPECIES: hypothetical protein [Acinetobacter]	2404	NS_438_AB_ATC17978_HILIC_1.17803.17803.2	controllerType=0 controllerNumber=1 scan=17803	46.607	Trypsin	B1	NTDVVEGSASSETAASETH	988
59014:4	4	K.SAGDQAASDIATATDNAS[+730.264][+300.103]AKIDAAADHAADATAK.A	HexNAc(2)Hex(2) 300.103	S[+300][+730]	1054.97	4	4216.84	4216.85	0	-0.3	48	Specific	510.61	510.61	3.97	11.39	149	>WP_001037895.1 MULTISPECIES: hypothetical protein [Acinetobacter]	2356	NS_438_AB_ATC17978_HILIC_1.57582.57582.4	controllerType=0 controllerNumber=1 scan=57582	129.68	Trypsin	B1	SAGDQAASDIATATDNASAKIDAAADHAADATAK	1030
23887:4	419	G.GYTPITPSGHASVS[+527.185][+300.103]T[+730.264][+328.098]VRQPR.T	HexNAc(1)Hex(2) 300.103,HexNAc(2)Hex(2) 328.098	S[+300][+527], T[+328][+730]	1000.45	4	3998.77	3996.75	2	3.5	174	NRagged	511.69	462.16	1.2	7.68	6	>WP_000765384.1 MULTISPECIES: hypothetical protein [Acinetobacter]	1682	NS_438_AB_ATC17978_HILIC_3.25015.25015.4	controllerType=0 controllerNumber=1 scan=25015	62.4974	Trypsin	B3	GYTPITPSGHASVSTVRQPR	1885
20088:3	64	K.AAQADKKTEASAAATTEQQDS[+730.264][+300.103]FDAQVQR.Y	HexNAc(2)Hex(2) 300.103	S[+300][+730]	1332.93	3	3996.76	3996.78	0	-3.3	108	Specific	512.58	512.58	5.59	10.35	37	>WP_000958096.1 DUF3298 domain-containing protein [Acinetobacter baumannii]	2128	NS_438_AB_ATC17978_HILIC_3.21204.21204.3	controllerType=0 controllerNumber=1 scan=21204	53.607	Trypsin	B3	AAQADKKTEASAAATTEQQDSFDAQVQR	1030
56777:4	3	K.SAGDQAASDIATATDNAS[+730.264][+300.103]AKIDAAADHAADATAK.A	HexNAc(2)Hex(2) 300.103	S[+300][+730]	1055.22	4	4217.85	4216.85	1	0.6	48	Specific	512.82	512.82	4.8	11.14	154	>WP_001037895.1 MULTISPECIES: hypothetical protein [Acinetobacter]	2356	NS_438_AB_ATC17978_HILIC_3.54594.54594.4	controllerType=0 controllerNumber=1 scan=54594	123.571	Trypsin	B3	SAGDQAASDIATATDNASAKIDAAADHAADATAK	1030
29928:2	82	K.AEDQNADSGIAAS[+730.264][+328.098]TPVATAK.T	HexNAc(2)Hex(2) 328.098	S[+328][+730]	1488.14	2	2975.28	2975.28	0	-0.4	82	Specific	512.88	449.03	1.2	9.39	32	>WP_000498089.1 MULTISPECIES: murein L,D-transpeptidase [Acinetobacter]	1210	NS_438_AB_ATC17978_HILIC_3.31029.31029.2	controllerType=0 controllerNumber=1 scan=31029	76.1196	Trypsin	B3	AEDQNADSGIAASTPVATAK	1058
37003:3	135	K.VVVSTQEQANTANAASDAVGS[+730.264][+258.092]ASEAAPATR.-	HexNAc(2)Hex(2) 258.092	S[+258][+730]	1287.92	3	3861.74	3861.74	0	-1.4	37	Specific	513.96	457.47	2.06	8.55	34	>WP_000761577.1 MULTISPECIES: hypothetical protein [Gammaproteobacteria]	1676	NS_438_AB_ATC17978_HILIC_2.37174.37174.3	controllerType=0 controllerNumber=1 scan=37174	89.1152	Trypsin	B2	VVVSTQEQANTANAASDAVGSASEAAPATR	988
38889:3	215	K.VVVSTQEQANTANAAS[+730.264][+300.103]DAVGSASEAAPATR.-	HexNAc(2)Hex(2) 300.103	S[+300][+730]	1302.59	3	3905.76	3903.75	2	-0.8	37	Specific	515.2	508.87	2.4	10.55	36	>WP_000761577.1 MULTISPECIES: hypothetical protein [Gammaproteobacteria]	1676	NS_438_AB_ATC17978_HILIC_1.39450.39450.3	controllerType=0 controllerNumber=1 scan=39450	93.6159	Trypsin	B1	VVVSTQEQANTANAASDAVGSASEAAPATR	1030
59727:4	4	K.SAGDQAAS[+730.264][+300.103]DIATATDNASAKIDAAADHAADATAK.A	HexNAc(2)Hex(2) 300.103	S[+300][+730]	1055.22	4	4217.85	4216.85	1	-0.1	48	Specific	517.14	506.98	77.3	9.27	149	>WP_001037895.1 MULTISPECIES: hypothetical protein [Acinetobacter]	2356	NS_438_AB_ATC17978_HILIC_1.58129.58129.4	controllerType=0 controllerNumber=1 scan=58129	130.716	Trypsin	B1	SAGDQAASDIATATDNASAKIDAAADHAADATAK	1030
10791:3	720	K.KMQMMESHEQMNHAEMHS[+730.264][+300.103]SSAQ.-	HexNAc(2)Hex(2) 300.103	S[+300][+730]	1207.47	3	3620.4	3619.41	1	-2.8	47	CRagged	517.32	515.17	2.4	8.67	6	>WP_000182543.1 MULTISPECIES: hypothetical protein [Acinetobacter]	640	NS_438_AB_ATC17978_HILIC_2.12121.12121.3	controllerType=0 controllerNumber=1 scan=12121	33.4142	Trypsin	B2	KMQMMESHEQMNHAEMHSSSAQ	1030
41721:3	181	K.VVVSTQEQANTANAAS[+730.264][+328.098]DAVGSASEAAPATR.-	HexNAc(2)Hex(2) 328.098	S[+328][+730]	1311.92	3	3933.75	3931.75	2	-1.6	37	Specific	517.82	517.82	2.4	10.15	41	>WP_000761577.1 MULTISPECIES: hypothetical protein [Gammaproteobacteria]	1676	NS_438_AB_ATC17978_HILIC_3.41372.41372.3	controllerType=0 controllerNumber=1 scan=41372	97.1168	Trypsin	B3	VVVSTQEQANTANAASDAVGSASEAAPATR	1058
19428:2	190	K.NTDVVEGSAS[+730.264][+300.103]SETAASETH.-	HexNAc(2)Hex(2) 300.103	S[+300][+730]	1461.59	2	2922.17	2922.18	0	-4.6	62	CRagged	518.72	450.58	0	8.65	36	>WP_001049817.1 MULTISPECIES: hypothetical protein [Acinetobacter]	2404	NS_438_AB_ATC17978_HILIC_3.20634.20634.2	controllerType=0 controllerNumber=1 scan=20634	52.3707	Trypsin	B3	NTDVVEGSASSETAASETH	1030
31980:3	215	K.VVVSTQEQANTANAAS[+730.264][+300.103]DAVGSASEAAPATR.-	HexNAc(2)Hex(2) 300.103	S[+300][+730]	1302.25	3	3904.75	3903.75	1	-2.8	37	Specific	519.01	509.61	2.4	9.8	36	>WP_000761577.1 MULTISPECIES: hypothetical protein [Gammaproteobacteria]	1676	NS_438_AB_ATC17978_HILIC_1.33362.33362.3	controllerType=0 controllerNumber=1 scan=33362	81.5862	Trypsin	B1	VVVSTQEQANTANAASDAVGSASEAAPATR	1030
41664:3	215	K.VVVSTQEQANTANAAS[+730.264][+300.103]DAVGSASEAAPATR.-	HexNAc(2)Hex(2) 300.103	S[+300][+730]	1301.92	3	3903.75	3903.75	0	-1.2	37	Specific	519.37	519.37	2.4	10.12	36	>WP_000761577.1 MULTISPECIES: hypothetical protein [Gammaproteobacteria]	1676	NS_438_AB_ATC17978_HILIC_1.42158.42158.3	controllerType=0 controllerNumber=1 scan=42158	99.2739	Trypsin	B1	VVVSTQEQANTANAASDAVGSASEAAPATR	1030
23866:3	54	K.KTEASAAATTEQQDS[+730.264][+300.103]FDAQVQR.Y	HexNAc(2)Hex(2) 300.103	S[+300][+730]	1138.5	3	3413.49	3412.48	1	-0.2	114	Specific	520.74	517.48	0	9.68	31	>WP_000958096.1 DUF3298 domain-containing protein [Acinetobacter baumannii]	2128	NS_438_AB_ATC17978_HILIC_2.24841.24841.3	controllerType=0 controllerNumber=1 scan=24841	62.4001	Trypsin	B2	KTEASAAATTEQQDSFDAQVQR	1030
36994:3	135	K.VVVSTQEQANTANAASDAVGS[+730.264][+258.092]ASEAAPATR.-	HexNAc(2)Hex(2) 258.092	S[+258][+730]	1288.25	3	3862.74	3861.74	1	-0.7	37	Specific	521.61	467.1	8.17	9.04	34	>WP_000761577.1 MULTISPECIES: hypothetical protein [Gammaproteobacteria]	1676	NS_438_AB_ATC17978_HILIC_2.37164.37164.3	controllerType=0 controllerNumber=1 scan=37164	89.0845	Trypsin	B2	VVVSTQEQANTANAASDAVGSASEAAPATR	988
68929:3	82	A.ASTTEQPLNPNKVS[+730.264][+300.103]APVEDPIDPLAVDAASTVK.A	HexNAc(2)Hex(2) 300.103	S[+300][+730]	1469.04	3	4405.1	4405.1	0	0.5	22	NRagged	521.84	521.84	10.17	9.83	32	>WP_000498089.1 MULTISPECIES: murein L,D-transpeptidase [Acinetobacter]	1210	NS_438_AB_ATC17978_HILIC_3.64573.64573.3	controllerType=0 controllerNumber=1 scan=64573	143.4	Trypsin	B3	ASTTEQPLNPNKVSAPVEDPIDPLAVDAASTVK	1030
28867:2	241	K.NTDVVEGSASS[+730.264][+300.103]ETAASETH.-	HexNAc(2)Hex(2) 300.103	S[+300][+730]	1462.09	2	2923.17	2922.18	1	-4.5	62	CRagged	522.2	438.14	0	8.23	25	>WP_001049817.1 MULTISPECIES: hypothetical protein [Acinetobacter]	2404	NS_438_AB_ATC17978_HILIC_2.30098.30098.2	controllerType=0 controllerNumber=1 scan=30098	74.7887	Trypsin	B2	NTDVVEGSASSETAASETH	1030
22127:2	192	K.NTDVVEGS[+730.264][+328.098]ASSETAASETH.-	HexNAc(2)Hex(2) 328.098	S[+328][+730]	1475.59	2	2950.17	2950.18	0	-0.9	62	CRagged	522.31	409.31	0	9.68	29	>WP_001049817.1 MULTISPECIES: hypothetical protein [Acinetobacter]	2404	NS_438_AB_ATC17978_HILIC_1.23598.23598.2	controllerType=0 controllerNumber=1 scan=23598	60.1401	Trypsin	B1	NTDVVEGSASSETAASETH	1058
55305:3	4	K.SAGDQAASDIATATDNAS[+730.264][+314.119]AKIDAAADHAADATAK.A	HexNAc(2)Hex(2) 314.119	S[+314][+730]	1411.29	3	4231.85	4230.86	1	-2.6	48	Specific	522.59	431.58	4.8	10.31	149	>WP_001037895.1 MULTISPECIES: hypothetical protein [Acinetobacter]	2356	NS_438_AB_ATC17978_HILIC_1.54332.54332.3	controllerType=0 controllerNumber=1 scan=54332	123.244	Trypsin	B1	SAGDQAASDIATATDNASAKIDAAADHAADATAK	1044
04027:3	60	K.AKPAS[+730.264][+300.103]TPAVK.S	HexNAc(2)Hex(2) 300.103	S[+300][+730]	667.317	3	1999.94	1999.94	0	-1.9	301	Specific	522.99	279.96	2	6.32	32	>WP_000958096.1 DUF3298 domain-containing protein [Acinetobacter baumannii]	2128	NS_438_AB_ATC17978_HILIC_1.5540.5540.3	controllerType=0 controllerNumber=1 scan=5540	20.6917	Trypsin	B1	AKPASTPAVK	1030
08091:2	499	K.AAS[+730.264][+300.103]EPEQKVEYVRK.N	HexNAc(2)Hex(2) 300.103	S[+300][+730]	1332.61	2	2664.22	2664.22	0	-2.1	184	Specific	523.59	307.44	307.44	6.87	6	>WP_001127151.1 YdcF family protein [Acinetobacter baumannii]	2664	NS_438_AB_ATC17978_HILIC_2.9781.9781.2	controllerType=0 controllerNumber=1 scan=9781	29.2751	Trypsin	B2	AASEPEQKVEYVRK	1030
37056:3	135	K.VVVSTQEQANTANAASDAVGS[+730.264][+258.092]ASEAAPATR.-	HexNAc(2)Hex(2) 258.092	S[+258][+730]	1287.92	3	3861.73	3861.74	0	-2.4	37	Specific	523.63	472.52	9.38	8.55	34	>WP_000761577.1 MULTISPECIES: hypothetical protein [Gammaproteobacteria]	1676	NS_438_AB_ATC17978_HILIC_2.37226.37226.3	controllerType=0 controllerNumber=1 scan=37226	89.2357	Trypsin	B2	VVVSTQEQANTANAASDAVGSASEAAPATR	988
56073:4	4	A.SDIATAT[+527.185][+300.103]DNAS[+527.185][+300.103]AKIDAAADHAADATAK.A	HexNAc(1)Hex(2) 300.103,HexNAc(1)Hex(2) 300.103	S[+300][+527], T[+300][+527]	1061.71	4	4243.82	4240.8	3	2.5	55	NRagged	523.84	212.08	4.8	7.55	149	>WP_001037895.1 MULTISPECIES: hypothetical protein [Acinetobacter]	2356	NS_438_AB_ATC17978_HILIC_1.54962.54962.4	controllerType=0 controllerNumber=1 scan=54962	124.381	Trypsin	B1	SDIATATDNASAKIDAAADHAADATAK	1654
04043:2	60	K.AKPAS[+730.264][+300.103]TPAVK.S	HexNAc(2)Hex(2) 300.103	S[+300][+730]	1000.47	2	1999.94	1999.94	0	-2.3	301	Specific	523.87	250.48	2	5.51	32	>WP_000958096.1 DUF3298 domain-containing protein [Acinetobacter baumannii]	2128	NS_438_AB_ATC17978_HILIC_1.5552.5552.2	controllerType=0 controllerNumber=1 scan=5552	20.7158	Trypsin	B1	AKPASTPAVK	1030
43928:3	135	K.VVVSTQEQANTANAAS[+730.264][+314.119]DAVGSASEAAPATR.-	HexNAc(2)Hex(2) 314.119	S[+314][+730]	1306.93	3	3918.77	3917.77	1	-0.9	37	Specific	524.14	524.14	2.4	9.04	34	>WP_000761577.1 MULTISPECIES: hypothetical protein [Gammaproteobacteria]	1676	NS_438_AB_ATC17978_HILIC_2.43387.43387.3	controllerType=0 controllerNumber=1 scan=43387	101.927	Trypsin	B2	VVVSTQEQANTANAASDAVGSASEAAPATR	1044
09954:3	192	C.AKKEEAAQAGQDAAS[+730.264][+300.103]TAVADK.V	HexNAc(2)Hex(2) 300.103	S[+300][+730]	1031.14	3	3091.39	3090.39	1	-1	21	NRagged	524.65	524.65	2	8.46	29	>WP_001049817.1 MULTISPECIES: hypothetical protein [Acinetobacter]	2404	NS_438_AB_ATC17978_HILIC_1.11662.11662.3	controllerType=0 controllerNumber=1 scan=11662	33.4773	Trypsin	B1	AKKEEAAQAGQDAASTAVADK	1030
41666:3	215	K.VVVSTQEQANTANAAS[+730.264][+300.103]DAVGSASEAAPATR.-	HexNAc(2)Hex(2) 300.103	S[+300][+730]	1301.92	3	3903.75	3903.75	0	-1.2	37	Specific	524.94	447.78	15.6	10.12	36	>WP_000761577.1 MULTISPECIES: hypothetical protein [Gammaproteobacteria]	1676	NS_438_AB_ATC17978_HILIC_1.42160.42160.3	controllerType=0 controllerNumber=1 scan=42160	99.2779	Trypsin	B1	VVVSTQEQANTANAASDAVGSASEAAPATR	1030
57739:3	14	K.AASGVEAAAAPATLTLS[+730.264][+300.103]T[+527.185][+300.103]DDK.G	HexNAc(2)Hex(2) 300.103,HexNAc(1)Hex(2) 300.103	S[+300][+730], T[+300][+527]	1273.21	3	3817.63	3817.64	0	-3.6	203	Specific	525.43	481.26	0	7.49	55	>WP_000026485.1 MULTISPECIES: OmpA family protein [Acinetobacter calcoaceticus/baumannii complex]	96	NS_438_AB_ATC17978_HILIC_2.55206.55206.3	controllerType=0 controllerNumber=1 scan=55206	125.73	Trypsin	B2	AASGVEAAAAPATLTLSTDDK	1857
26666:2	93	K.AEDQNADSGIAAS[+527.185][+300.103]TPVATAK.T	HexNAc(1)Hex(2) 300.103	S[+300][+527]	1372.6	2	2744.2	2744.21	0	-3.6	82	Specific	525.59	494.82	1.2	8.13	24	>WP_000498089.1 MULTISPECIES: murein L,D-transpeptidase [Acinetobacter]	1210	NS_438_AB_ATC17978_HILIC_2.27888.27888.2	controllerType=0 controllerNumber=1 scan=27888	69.7216	Trypsin	B2	AEDQNADSGIAASTPVATAK	827
26373:2	93	K.AEDQNADS[+730.264][+300.103]GIAASTPVATAK.T	HexNAc(2)Hex(2) 300.103	S[+300][+730]	1474.14	2	2947.28	2947.29	0	-2.4	82	Specific	525.59	525.59	4	8.31	24	>WP_000498089.1 MULTISPECIES: murein L,D-transpeptidase [Acinetobacter]	1210	NS_438_AB_ATC17978_HILIC_2.27570.27570.2	controllerType=0 controllerNumber=1 scan=27570	68.9566	Trypsin	B2	AEDQNADSGIAASTPVATAK	1030
69228:3	3	K.SAGDQAASDIATATDNAS[+730.264][+328.098]AKIDAAADHAADATAK.A	HexNAc(2)Hex(2) 328.098	S[+328][+730]	1415.62	3	4244.84	4244.84	0	-0.3	48	Specific	525.6	217.83	4.8	8.31	154	>WP_001037895.1 MULTISPECIES: hypothetical protein [Acinetobacter]	2356	NS_438_AB_ATC17978_HILIC_3.64873.64873.3	controllerType=0 controllerNumber=1 scan=64873	144.095	Trypsin	B3	SAGDQAASDIATATDNASAKIDAAADHAADATAK	1058
07889:3	513	K.AAS[+527.185][+300.103]EPEQKVEYVRK.N	HexNAc(1)Hex(2) 300.103	S[+300][+527]	821.05	3	2461.14	2461.14	0	-3	184	Specific	525.62	339.48	339.48	7.58	8	>WP_001127151.1 YdcF family protein [Acinetobacter baumannii]	2664	NS_438_AB_ATC17978_HILIC_1.9722.9722.3	controllerType=0 controllerNumber=1 scan=9722	29.8227	Trypsin	B1	AASEPEQKVEYVRK	827
41844:3	181	K.VVVSTQEQANT[+730.264][+300.103]ANAASDAVGSAS[+730.264][+300.103]EAAPATR.-	HexNAc(2)Hex(2) 300.103,HexNAc(2)Hex(2) 300.103	S[+300][+730], T[+300][+730]	1646.05	3	4936.12	4934.12	2	-1.3	37	Specific	526	526	0.92	10.15	41	>WP_000761577.1 MULTISPECIES: hypothetical protein [Gammaproteobacteria]	1676	NS_438_AB_ATC17978_HILIC_3.41506.41506.3	controllerType=0 controllerNumber=1 scan=41506	97.4398	Trypsin	B3	VVVSTQEQANTANAASDAVGSASEAAPATR	2060
45755:3	278	K.IIQQQQAQASKPQINS[+730.264][+300.103]QAASSVTPQTQVANDM[+15.995]ADGESIR.G	HexNAc(2)Hex(2) 300.103	M[+16], S[+300][+730]	1729.14	3	5185.41	5185.4	0	0.5	53	Specific	526.53	462.47	0	10.82	17	>WP_001246375.1 MULTISPECIES: hypothetical protein [Acinetobacter]	2997	NS_438_AB_ATC17978_HILIC_3.45085.45085.3	controllerType=0 controllerNumber=1 scan=45085	104.726	Trypsin	B3	IIQQQQAQASKPQINSQAASSVTPQTQVANDMADGESIR	1030
10842:3	190	C.AKKEEAAQAGQDAAS[+730.264][+300.103]TAVADK.V	HexNAc(2)Hex(2) 300.103	S[+300][+730]	1031.13	3	3091.39	3090.39	1	-2.2	21	NRagged	526.54	502.98	2	7.22	36	>WP_001049817.1 MULTISPECIES: hypothetical protein [Acinetobacter]	2404	NS_438_AB_ATC17978_HILIC_3.12199.12199.3	controllerType=0 controllerNumber=1 scan=12199	33.3518	Trypsin	B3	AKKEEAAQAGQDAASTAVADK	1030
28999:2	86	K.AEDQNADSGIAAS[+730.264][+328.098]TPVATAK.T	HexNAc(2)Hex(2) 328.098	S[+328][+730]	1488.64	2	2976.28	2975.28	1	-0.9	82	Specific	527.65	510.06	1.2	9.91	33	>WP_000498089.1 MULTISPECIES: murein L,D-transpeptidase [Acinetobacter]	1210	NS_438_AB_ATC17978_HILIC_1.30672.30672.2	controllerType=0 controllerNumber=1 scan=30672	76.2066	Trypsin	B1	AEDQNADSGIAASTPVATAK	1058
37308:3	181	K.VVVSTQEQANTANAAS[+730.264][+258.092]DAVGSASEAAPATR.-	HexNAc(2)Hex(2) 258.092	S[+258][+730]	1287.92	3	3861.74	3861.74	0	-2.2	37	Specific	528.46	528.46	2.4	10.12	41	>WP_000761577.1 MULTISPECIES: hypothetical protein [Gammaproteobacteria]	1676	NS_438_AB_ATC17978_HILIC_3.37469.37469.3	controllerType=0 controllerNumber=1 scan=37469	89.1134	Trypsin	B3	VVVSTQEQANTANAASDAVGSASEAAPATR	988
29467:2	93	K.AEDQNADSGIAAS[+730.264][+328.098]TPVATAK.T	HexNAc(2)Hex(2) 328.098	S[+328][+730]	1488.14	2	2975.27	2975.28	0	-4.1	82	Specific	528.61	403.68	1.2	8.42	24	>WP_000498089.1 MULTISPECIES: murein L,D-transpeptidase [Acinetobacter]	1210	NS_438_AB_ATC17978_HILIC_2.30696.30696.2	controllerType=0 controllerNumber=1 scan=30696	76.1644	Trypsin	B2	AEDQNADSGIAASTPVATAK	1058
66723:4	3	K.SAGDQAAS[+730.264][+328.098]DIATATDNASAKIDAAADHAADATAK.A	HexNAc(2)Hex(2) 328.098	S[+328][+730]	1061.96	4	4244.83	4244.84	0	-1.6	48	Specific	528.9	399.87	24.18	9.12	154	>WP_001037895.1 MULTISPECIES: hypothetical protein [Acinetobacter]	2356	NS_438_AB_ATC17978_HILIC_3.62818.62818.4	controllerType=0 controllerNumber=1 scan=62818	140.154	Trypsin	B3	SAGDQAASDIATATDNASAKIDAAADHAADATAK	1058
21024:2	190	K.NTDVVEGSASS[+730.264][+300.103]ETAASETH.-	HexNAc(2)Hex(2) 300.103	S[+300][+730]	1462.09	2	2923.18	2922.18	1	-1.4	62	CRagged	529.17	529.17	0	9.04	36	>WP_001049817.1 MULTISPECIES: hypothetical protein [Acinetobacter]	2404	NS_438_AB_ATC17978_HILIC_3.22010.22010.2	controllerType=0 controllerNumber=1 scan=22010	55.3323	Trypsin	B3	NTDVVEGSASSETAASETH	1030
34699:2	4	K.SAGDQAAS[+730.264][+300.103]DIATATDNASAK.I	HexNAc(2)Hex(2) 300.103	S[+300][+730]	1448.11	2	2895.21	2895.22	0	-2.5	48	Specific	529.89	480.33	0.44	9.16	149	>WP_001037895.1 MULTISPECIES: hypothetical protein [Acinetobacter]	2356	NS_438_AB_ATC17978_HILIC_1.35775.35775.2	controllerType=0 controllerNumber=1 scan=35775	86.3533	Trypsin	B1	SAGDQAASDIATATDNASAK	1030
08023:3	499	K.AAS[+527.185][+300.103]EPEQKVEYVRK.N	HexNAc(1)Hex(2) 300.103	S[+300][+527]	821.385	3	2462.14	2461.14	1	-2.6	184	Specific	530.46	333.15	333.15	6.92	6	>WP_001127151.1 YdcF family protein [Acinetobacter baumannii]	2664	NS_438_AB_ATC17978_HILIC_2.9716.9716.3	controllerType=0 controllerNumber=1 scan=9716	29.1676	Trypsin	B2	AASEPEQKVEYVRK	827
41704:3	135	K.VVVSTQEQANT[+730.264][+300.103]ANAASDAVGS[+730.264][+300.103]ASEAAPATR.-	HexNAc(2)Hex(2) 300.103,HexNAc(2)Hex(2) 300.103	S[+300][+730], T[+300][+730]	1645.71	3	4935.1	4934.12	1	-4.3	37	Specific	530.84	523.75	0.48	8.67	34	>WP_000761577.1 MULTISPECIES: hypothetical protein [Gammaproteobacteria]	1676	NS_438_AB_ATC17978_HILIC_2.41265.41265.3	controllerType=0 controllerNumber=1 scan=41265	97.4468	Trypsin	B2	VVVSTQEQANTANAASDAVGSASEAAPATR	2060
68629:3	4	K.SAGDQAASDIATATDNAS[+730.264][+328.098]AKIDAAADHAADATAK.A	HexNAc(2)Hex(2) 328.098	S[+328][+730]	1415.95	3	4245.84	4244.84	1	-1.8	48	Specific	530.9	210.65	4.8	8.71	149	>WP_001037895.1 MULTISPECIES: hypothetical protein [Acinetobacter]	2356	NS_438_AB_ATC17978_HILIC_1.65304.65304.3	controllerType=0 controllerNumber=1 scan=65304	144.183	Trypsin	B1	SAGDQAASDIATATDNASAKIDAAADHAADATAK	1058
55605:4	2	K.SAGDQAAS[+730.264][+300.103]DIATATDNASAKIDAAADHAADATAK.A	HexNAc(2)Hex(2) 300.103	S[+300][+730]	1055.22	4	4217.85	4216.85	1	0.6	48	Specific	530.96	530.96	88.98	10.39	159	>WP_001037895.1 MULTISPECIES: hypothetical protein [Acinetobacter]	2356	NS_438_AB_ATC17978_HILIC_2.53426.53426.4	controllerType=0 controllerNumber=1 scan=53426	121.89	Trypsin	B2	SAGDQAASDIATATDNASAKIDAAADHAADATAK	1030
04146:2	54	K.AKPAS[+730.264][+300.103]TPAVK.S	HexNAc(2)Hex(2) 300.103	S[+300][+730]	1000.47	2	1999.94	1999.94	0	-2.5	301	Specific	531.26	252.01	2	4.76	31	>WP_000958096.1 DUF3298 domain-containing protein [Acinetobacter baumannii]	2128	NS_438_AB_ATC17978_HILIC_2.5660.5660.2	controllerType=0 controllerNumber=1 scan=5660	20.5858	Trypsin	B2	AKPASTPAVK	1030
26830:2	93	K.AEDQNADSGIAAS[+730.264][+300.103]TPVATAK.T	HexNAc(2)Hex(2) 300.103	S[+300][+730]	1474.14	2	2947.28	2947.29	0	-2.1	82	Specific	531.33	500.71	1.2	8.5	24	>WP_000498089.1 MULTISPECIES: murein L,D-transpeptidase [Acinetobacter]	1210	NS_438_AB_ATC17978_HILIC_2.28027.28027.2	controllerType=0 controllerNumber=1 scan=28027	69.9887	Trypsin	B2	AEDQNADSGIAASTPVATAK	1030
57670:4	3	D.IATAT[+527.185][+300.103]DNAS[+730.264][+300.103]AKIDAAADHAADATAK.A	HexNAc(1)Hex(2) 300.103,HexNAc(2)Hex(2) 300.103	S[+300][+730], T[+300][+527]	1061.71	4	4243.83	4241.82	2	0.4	57	NRagged	531.36	529.87	0	10.66	154	>WP_001037895.1 MULTISPECIES: hypothetical protein [Acinetobacter]	2356	NS_438_AB_ATC17978_HILIC_3.55406.55406.4	controllerType=0 controllerNumber=1 scan=55406	125.423	Trypsin	B3	IATATDNASAKIDAAADHAADATAK	1857
04177:3	54	K.AKPAS[+527.185][+300.103]TPAVK.S	HexNAc(1)Hex(2) 300.103	S[+300][+527]	599.627	3	1796.87	1796.86	0	3.5	301	Specific	531.8	293.12	2	5.34	31	>WP_000958096.1 DUF3298 domain-containing protein [Acinetobacter baumannii]	2128	NS_438_AB_ATC17978_HILIC_2.5684.5684.3	controllerType=0 controllerNumber=1 scan=5684	20.6265	Trypsin	B2	AKPASTPAVK	827
04124:3	54	K.AKPAS[+730.264][+300.103]TPAVK.S	HexNAc(2)Hex(2) 300.103	S[+300][+730]	667.317	3	1999.94	1999.94	0	-2.5	301	Specific	532.23	291.08	2	5.56	31	>WP_000958096.1 DUF3298 domain-containing protein [Acinetobacter baumannii]	2128	NS_438_AB_ATC17978_HILIC_2.5640.5640.3	controllerType=0 controllerNumber=1 scan=5640	20.5482	Trypsin	B2	AKPASTPAVK	1030
08263:3	562	K.AAS[+527.185][+300.103]EPEQKVEYVRK.N	HexNAc(1)Hex(2) 300.103	S[+300][+527]	821.385	3	2462.14	2461.14	1	-2	184	Specific	533.63	349.47	349.47	7.39	10	>WP_001127151.1 YdcF family protein [Acinetobacter baumannii]	2664	NS_438_AB_ATC17978_HILIC_3.9890.9890.3	controllerType=0 controllerNumber=1 scan=9890	29.2855	Trypsin	B3	AASEPEQKVEYVRK	827
20018:2	192	K.NTDVVEGS[+730.264][+300.103]ASSETAASETH.-	HexNAc(2)Hex(2) 300.103	S[+300][+730]	1461.59	2	2922.18	2922.18	0	-1.1	62	CRagged	533.7	533.7	1.62	9.91	29	>WP_001049817.1 MULTISPECIES: hypothetical protein [Acinetobacter]	2404	NS_438_AB_ATC17978_HILIC_1.21438.21438.2	controllerType=0 controllerNumber=1 scan=21438	55.0027	Trypsin	B1	NTDVVEGSASSETAASETH	1030
40001:3	181	K.VVVSTQEQANT[+730.264][+258.092]ANAAS[+730.264][+300.103]DAVGSASEAAPATR.-	HexNAc(2)Hex(2) 258.092,HexNAc(2)Hex(2) 300.103	S[+300][+730], T[+258][+730]	1632.04	3	4894.11	4892.11	2	-2.5	37	Specific	533.82	533.82	0	10.12	41	>WP_000761577.1 MULTISPECIES: hypothetical protein [Gammaproteobacteria]	1676	NS_438_AB_ATC17978_HILIC_3.39784.39784.3	controllerType=0 controllerNumber=1 scan=39784	93.7888	Trypsin	B3	VVVSTQEQANTANAASDAVGSASEAAPATR	2018
40641:3	135	K.VVVSTQEQANTANAAS[+730.264][+258.092]DAVGSASEAAPATR.-	HexNAc(2)Hex(2) 258.092	S[+258][+730]	1287.92	3	3861.74	3861.74	0	-1.7	37	Specific	534.31	534.31	2.4	8.74	34	>WP_000761577.1 MULTISPECIES: hypothetical protein [Gammaproteobacteria]	1676	NS_438_AB_ATC17978_HILIC_2.40373.40373.3	controllerType=0 controllerNumber=1 scan=40373	95.7818	Trypsin	B2	VVVSTQEQANTANAASDAVGSASEAAPATR	988
09982:3	192	C.AKKEEAAQAGQDAAS[+730.264][+300.103]TAVADK.V	HexNAc(2)Hex(2) 300.103	S[+300][+730]	1030.8	3	3090.39	3090.39	0	-1.7	21	NRagged	534.35	534.35	2	8.26	29	>WP_001049817.1 MULTISPECIES: hypothetical protein [Acinetobacter]	2404	NS_438_AB_ATC17978_HILIC_1.11687.11687.3	controllerType=0 controllerNumber=1 scan=11687	33.5211	Trypsin	B1	AKKEEAAQAGQDAASTAVADK	1030
56098:4	4	D.IATATDNAS[+527.185][+300.103]AKIDAAADHAADAT[+730.264][+300.103]AK.A	HexNAc(1)Hex(2) 300.103,HexNAc(2)Hex(2) 300.103	S[+300][+527], T[+300][+730]	1061.71	4	4243.84	4241.82	2	1.4	57	NRagged	534.79	514.38	1.2	10.34	149	>WP_001037895.1 MULTISPECIES: hypothetical protein [Acinetobacter]	2356	NS_438_AB_ATC17978_HILIC_1.54985.54985.4	controllerType=0 controllerNumber=1 scan=54985	124.451	Trypsin	B1	IATATDNASAKIDAAADHAADATAK	1857
44871:4	372	K.IIQQQQAQASKPQINS[+730.264][+300.103]QAASSVTPQTQVANDMADGESIR.G	HexNAc(2)Hex(2) 300.103	S[+300][+730]	1293.11	4	5169.41	5169.41	0	-0.3	53	Specific	534.87	474.34	0	10.95	11	>WP_001246375.1 MULTISPECIES: hypothetical protein [Acinetobacter]	2997	NS_438_AB_ATC17978_HILIC_1.45056.45056.4	controllerType=0 controllerNumber=1 scan=45056	104.99	Trypsin	B1	IIQQQQAQASKPQINSQAASSVTPQTQVANDMADGESIR	1030
41887:3	135	K.VVVSTQEQANT[+730.264][+300.103]ANAASDAVGS[+730.264][+300.103]ASEAAPATR.-	HexNAc(2)Hex(2) 300.103,HexNAc(2)Hex(2) 300.103	S[+300][+730], T[+300][+730]	1646.04	3	4936.12	4934.12	2	-2.4	37	Specific	535.37	527.94	2.4	8.74	34	>WP_000761577.1 MULTISPECIES: hypothetical protein [Gammaproteobacteria]	1676	NS_438_AB_ATC17978_HILIC_2.41462.41462.3	controllerType=0 controllerNumber=1 scan=41462	97.8994	Trypsin	B2	VVVSTQEQANTANAASDAVGSASEAAPATR	2060
58830:4	2	K.SAGDQAASDIATATDNAS[+730.264][+328.098]AKIDAAADHAADATAK.A	HexNAc(2)Hex(2) 328.098	S[+328][+730]	1061.96	4	4244.83	4244.84	0	-2.7	48	Specific	536.02	346.65	4.8	7.78	159	>WP_001037895.1 MULTISPECIES: hypothetical protein [Acinetobacter]	2356	NS_438_AB_ATC17978_HILIC_2.56148.56148.4	controllerType=0 controllerNumber=1 scan=56148	127.737	Trypsin	B2	SAGDQAASDIATATDNASAKIDAAADHAADATAK	1058
40643:3	135	K.VVVSTQEQANTANAAS[+730.264][+258.092]DAVGSASEAAPATR.-	HexNAc(2)Hex(2) 258.092	S[+258][+730]	1287.92	3	3861.74	3861.74	0	-1.7	37	Specific	536.03	478.3	29.82	8.74	34	>WP_000761577.1 MULTISPECIES: hypothetical protein [Gammaproteobacteria]	1676	NS_438_AB_ATC17978_HILIC_2.40375.40375.3	controllerType=0 controllerNumber=1 scan=40375	95.7866	Trypsin	B2	VVVSTQEQANTANAASDAVGSASEAAPATR	988
68383:2	727	K.NEGSAELDELFDGGAAS[+730.264][+300.103]EAPADTK.T	HexNAc(2)Hex(2) 300.103	S[+300][+730]	1712.71	2	3424.42	3424.43	0	-2.4	333	Specific	536.15	536.15	14.4	10.69	6	>WP_000049106.1 MULTISPECIES: hypothetical protein [Acinetobacter]	163	NS_438_AB_ATC17978_HILIC_3.64157.64157.2	controllerType=0 controllerNumber=1 scan=64157	142.63	Trypsin	B3	NEGSAELDELFDGGAASEAPADTK	1030
23524:3	192	K.NTDVVEGSASSETAAS[+730.264][+300.103]ET[+730.264][+300.103]H.-	HexNAc(2)Hex(2) 300.103,HexNAc(2)Hex(2) 300.103	S[+300][+730], T[+300][+730]	1318.85	3	3954.55	3952.55	2	-2.7	62	CRagged	536.21	461.59	10.8	8.81	29	>WP_001049817.1 MULTISPECIES: hypothetical protein [Acinetobacter]	2404	NS_438_AB_ATC17978_HILIC_1.25066.25066.3	controllerType=0 controllerNumber=1 scan=25066	63.4379	Trypsin	B1	NTDVVEGSASSETAASETH	2060
62265:3	4	K.SAGDQAASDIATATDNAS[+730.264][+328.098]AKIDAAADHAADATAK.A	HexNAc(2)Hex(2) 328.098	S[+328][+730]	1416.29	3	4246.85	4244.84	2	0	48	Specific	536.35	422.33	4.8	11.48	149	>WP_001037895.1 MULTISPECIES: hypothetical protein [Acinetobacter]	2356	NS_438_AB_ATC17978_HILIC_1.60164.60164.3	controllerType=0 controllerNumber=1 scan=60164	134.659	Trypsin	B1	SAGDQAASDIATATDNASAKIDAAADHAADATAK	1058
78233:3	93	K.VSAPVEDPIDPLAVDAAS[+730.264][+300.103]T[+730.264][+300.103]VK.A	HexNAc(2)Hex(2) 300.103,HexNAc(2)Hex(2) 300.103	S[+300][+730], T[+300][+730]	1385.61	3	4154.82	4154.83	0	-3.6	34	Specific	536.9	498.58	100.18	7.68	24	>WP_000498089.1 MULTISPECIES: murein L,D-transpeptidase [Acinetobacter]	1210	NS_438_AB_ATC17978_HILIC_2.71691.71691.3	controllerType=0 controllerNumber=1 scan=71691	158.314	Trypsin	B2	VSAPVEDPIDPLAVDAASTVK	2060
39800:3	135	K.VVVSTQEQANTANAAS[+730.264][+328.098]DAVGSASEAAPATR.-	HexNAc(2)Hex(2) 328.098	S[+328][+730]	1311.25	3	3931.74	3931.75	0	-2.2	37	Specific	538.47	538.47	2.4	8.74	34	>WP_000761577.1 MULTISPECIES: hypothetical protein [Gammaproteobacteria]	1676	NS_438_AB_ATC17978_HILIC_2.39550.39550.3	controllerType=0 controllerNumber=1 scan=39550	93.8627	Trypsin	B2	VVVSTQEQANTANAASDAVGSASEAAPATR	1058
37194:3	181	K.VVVSTQEQANTANAAS[+730.264][+258.092]DAVGSASEAAPATR.-	HexNAc(2)Hex(2) 258.092	S[+258][+730]	1287.92	3	3861.74	3861.74	0	-2.2	37	Specific	538.81	476.53	3.92	10.12	41	>WP_000761577.1 MULTISPECIES: hypothetical protein [Gammaproteobacteria]	1676	NS_438_AB_ATC17978_HILIC_3.37372.37372.3	controllerType=0 controllerNumber=1 scan=37372	88.9173	Trypsin	B3	VVVSTQEQANTANAASDAVGSASEAAPATR	988
55764:4	3	K.SAGDQAASDIATATDNAS[+730.264][+300.103]AKIDAAADHAADATAK.A	HexNAc(2)Hex(2) 300.103	S[+300][+730]	1054.97	4	4216.84	4216.85	0	-1.2	48	Specific	539.23	539.23	4.8	10.59	154	>WP_001037895.1 MULTISPECIES: hypothetical protein [Acinetobacter]	2356	NS_438_AB_ATC17978_HILIC_3.53788.53788.4	controllerType=0 controllerNumber=1 scan=53788	121.976	Trypsin	B3	SAGDQAASDIATATDNASAKIDAAADHAADATAK	1030
39805:3	135	K.VVVSTQEQANTANAAS[+730.264][+328.098]DAVGSASEAAPATR.-	HexNAc(2)Hex(2) 328.098	S[+328][+730]	1311.25	3	3931.74	3931.75	0	-2.2	37	Specific	539.38	502.17	8.62	8.74	34	>WP_000761577.1 MULTISPECIES: hypothetical protein [Gammaproteobacteria]	1676	NS_438_AB_ATC17978_HILIC_2.39553.39553.3	controllerType=0 controllerNumber=1 scan=39553	93.8673	Trypsin	B2	VVVSTQEQANTANAASDAVGSASEAAPATR	1058
22100:4	60	K.AAQADKKT[+730.264][+300.103]EAS[+730.264][+300.103]AAATTEQQDSFDAQVQR.Y	HexNAc(2)Hex(2) 300.103,HexNAc(2)Hex(2) 300.103	S[+300][+730], T[+300][+730]	1257.54	4	5027.14	5027.14	0	-1.6	108	Specific	539.41	477.54	15.32	11.05	32	>WP_000958096.1 DUF3298 domain-containing protein [Acinetobacter baumannii]	2128	NS_438_AB_ATC17978_HILIC_1.23577.23577.4	controllerType=0 controllerNumber=1 scan=23577	60.0929	Trypsin	B1	AAQADKKTEASAAATTEQQDSFDAQVQR	2060
08041:3	499	K.AAS[+730.264][+300.103]EPEQKVEYVRK.N	HexNAc(2)Hex(2) 300.103	S[+300][+730]	888.743	3	2664.22	2664.22	0	-2.3	184	Specific	540.1	359.92	359.92	7.1	6	>WP_001127151.1 YdcF family protein [Acinetobacter baumannii]	2664	NS_438_AB_ATC17978_HILIC_2.9736.9736.3	controllerType=0 controllerNumber=1 scan=9736	29.2056	Trypsin	B2	AASEPEQKVEYVRK	1030
41656:3	135	K.VVVSTQEQANTANAASDAVGS[+730.264][+328.098]ASEAAPATR.-	HexNAc(2)Hex(2) 328.098	S[+328][+730]	1311.59	3	3932.74	3931.75	1	-2	37	Specific	540.36	540.36	0.08	8.74	34	>WP_000761577.1 MULTISPECIES: hypothetical protein [Gammaproteobacteria]	1676	NS_438_AB_ATC17978_HILIC_2.41226.41226.3	controllerType=0 controllerNumber=1 scan=41226	97.3811	Trypsin	B2	VVVSTQEQANTANAASDAVGSASEAAPATR	1058
61035:4	2	K.SAGDQAASDIATAT[+730.264][+328.098]DNAS[+730.264][+300.103]AKIDAAADHAADATAK.A	HexNAc(2)Hex(2) 328.098,HexNAc(2)Hex(2) 300.103	S[+300][+730], T[+328][+730]	1319.55	4	5275.18	5275.21	0	-4.4	48	Specific	540.64	381.17	0	9.51	159	>WP_001037895.1 MULTISPECIES: hypothetical protein [Acinetobacter]	2356	NS_438_AB_ATC17978_HILIC_2.57937.57937.4	controllerType=0 controllerNumber=1 scan=57937	131.346	Trypsin	B2	SAGDQAASDIATATDNASAKIDAAADHAADATAK	2088
14548:3	513	K.AAS[+730.264][+300.103]EPEQKVEYVR.K	HexNAc(2)Hex(2) 300.103	S[+300][+730]	846.047	3	2536.13	2536.13	0	-0.7	184	Specific	540.65	413.89	413.89	9.2	8	>WP_001127151.1 YdcF family protein [Acinetobacter baumannii]	2664	NS_438_AB_ATC17978_HILIC_1.15870.15870.3	controllerType=0 controllerNumber=1 scan=15870	41.8286	Trypsin	B1	AASEPEQKVEYVR	1030
08243:2	562	K.AAS[+730.264][+300.103]EPEQKVEYVRK.N	HexNAc(2)Hex(2) 300.103	S[+300][+730]	1332.61	2	2664.22	2664.22	0	-0.6	184	Specific	541.36	319.05	319.05	7.78	10	>WP_001127151.1 YdcF family protein [Acinetobacter baumannii]	2664	NS_438_AB_ATC17978_HILIC_3.9873.9873.2	controllerType=0 controllerNumber=1 scan=9873	29.2461	Trypsin	B3	AASEPEQKVEYVRK	1030
41891:3	215	K.VVVSTQEQANTANAAS[+730.264][+300.103]DAVGSASEAAPATR.-	HexNAc(2)Hex(2) 300.103	S[+300][+730]	1301.92	3	3903.75	3903.75	0	-1.7	37	Specific	541.71	541.71	2.4	10.34	36	>WP_000761577.1 MULTISPECIES: hypothetical protein [Gammaproteobacteria]	1676	NS_438_AB_ATC17978_HILIC_1.42348.42348.3	controllerType=0 controllerNumber=1 scan=42348	99.6458	Trypsin	B1	VVVSTQEQANTANAASDAVGSASEAAPATR	1030
42590:3	135	K.VVVSTQEQANTANAAS[+730.264][+300.103]DAVGSASEAAPATR.-	HexNAc(2)Hex(2) 300.103	S[+300][+730]	1301.92	3	3903.74	3903.75	0	-3.2	37	Specific	541.76	541.76	2.4	8.57	34	>WP_000761577.1 MULTISPECIES: hypothetical protein [Gammaproteobacteria]	1676	NS_438_AB_ATC17978_HILIC_2.42105.42105.3	controllerType=0 controllerNumber=1 scan=42105	99.2785	Trypsin	B2	VVVSTQEQANTANAASDAVGSASEAAPATR	1030
39385:3	215	K.VVVSTQEQANTANAAS[+730.264][+328.098]DAVGSASEAAPATR.-	HexNAc(2)Hex(2) 328.098	S[+328][+730]	1311.92	3	3933.75	3931.75	2	-2.4	37	Specific	542.01	542.01	2.4	10.03	36	>WP_000761577.1 MULTISPECIES: hypothetical protein [Gammaproteobacteria]	1676	NS_438_AB_ATC17978_HILIC_1.39974.39974.3	controllerType=0 controllerNumber=1 scan=39974	94.7867	Trypsin	B1	VVVSTQEQANTANAASDAVGSASEAAPATR	1058
26303:2	86	K.AEDQNADS[+527.185][+300.103]GIAASTPVATAK.T	HexNAc(1)Hex(2) 300.103	S[+300][+527]	1373.61	2	2746.21	2744.21	2	-2.1	82	Specific	542.46	542.46	0.49	9.48	33	>WP_000498089.1 MULTISPECIES: murein L,D-transpeptidase [Acinetobacter]	1210	NS_438_AB_ATC17978_HILIC_1.27941.27941.2	controllerType=0 controllerNumber=1 scan=27941	70.081	Trypsin	B1	AEDQNADSGIAASTPVATAK	827
26627:2	82	K.AEDQNADS[+730.264][+300.103]GIAASTPVATAK.T	HexNAc(2)Hex(2) 300.103	S[+300][+730]	1474.15	2	2947.28	2947.29	0	-1.2	82	Specific	543.73	543.73	4	9.04	32	>WP_000498089.1 MULTISPECIES: murein L,D-transpeptidase [Acinetobacter]	1210	NS_438_AB_ATC17978_HILIC_3.27779.27779.2	controllerType=0 controllerNumber=1 scan=27779	68.8982	Trypsin	B3	AEDQNADSGIAASTPVATAK	1030
08238:3	562	K.AAS[+527.185][+300.103]EPEQKVEYVRK.N	HexNAc(1)Hex(2) 300.103	S[+300][+527]	821.05	3	2461.14	2461.14	0	-3	184	Specific	544.58	412.1	412.1	8.72	10	>WP_001127151.1 YdcF family protein [Acinetobacter baumannii]	2664	NS_438_AB_ATC17978_HILIC_3.9867.9867.3	controllerType=0 controllerNumber=1 scan=9867	29.2289	Trypsin	B3	AASEPEQKVEYVRK	827
29012:2	86	K.AEDQNADSGIAAS[+730.264][+328.098]TPVATAK.T	HexNAc(2)Hex(2) 328.098	S[+328][+730]	1488.14	2	2975.28	2975.28	0	-2	82	Specific	544.89	428.65	1.2	9.48	33	>WP_000498089.1 MULTISPECIES: murein L,D-transpeptidase [Acinetobacter]	1210	NS_438_AB_ATC17978_HILIC_1.30685.30685.2	controllerType=0 controllerNumber=1 scan=30685	76.2388	Trypsin	B1	AEDQNADSGIAASTPVATAK	1058
56781:4	3	K.SAGDQAAS[+730.264][+300.103]DIATATDNASAKIDAAADHAADATAK.A	HexNAc(2)Hex(2) 300.103	S[+300][+730]	1055.22	4	4217.85	4216.85	1	0.6	48	Specific	545.83	514.08	87.45	11.33	154	>WP_001037895.1 MULTISPECIES: hypothetical protein [Acinetobacter]	2356	NS_438_AB_ATC17978_HILIC_3.54597.54597.4	controllerType=0 controllerNumber=1 scan=54597	123.575	Trypsin	B3	SAGDQAASDIATATDNASAKIDAAADHAADATAK	1030
15204:2	499	K.AAS[+527.185][+300.103]EPEQKVEYVR.K	HexNAc(1)Hex(2) 300.103	S[+300][+527]	1167.02	2	2333.04	2333.05	0	-3.1	184	Specific	546.62	435.73	435.73	8.53	6	>WP_001127151.1 YdcF family protein [Acinetobacter baumannii]	2664	NS_438_AB_ATC17978_HILIC_2.16141.16141.2	controllerType=0 controllerNumber=1 scan=16141	41.8187	Trypsin	B2	AASEPEQKVEYVR	827
14643:2	513	K.AAS[+730.264][+300.103]EPEQKVEYVR.K	HexNAc(2)Hex(2) 300.103	S[+300][+730]	1268.56	2	2536.12	2536.13	0	-2.7	184	Specific	546.85	479.78	479.78	8.12	8	>WP_001127151.1 YdcF family protein [Acinetobacter baumannii]	2664	NS_438_AB_ATC17978_HILIC_1.15951.15951.2	controllerType=0 controllerNumber=1 scan=15951	42.006	Trypsin	B1	AASEPEQKVEYVR	1030
66090:4	4	K.SAGDQAASDIATATDNAS[+730.264][+328.098]AKIDAAADHAADATAK.A	HexNAc(2)Hex(2) 328.098	S[+328][+730]	1061.96	4	4244.83	4244.84	0	-2.9	48	Specific	547.78	229.45	4.8	8.79	149	>WP_001037895.1 MULTISPECIES: hypothetical protein [Acinetobacter]	2356	NS_438_AB_ATC17978_HILIC_1.63210.63210.4	controllerType=0 controllerNumber=1 scan=63210	140.295	Trypsin	B1	SAGDQAASDIATATDNASAKIDAAADHAADATAK	1058
42664:3	181	K.VVVSTQEQANTANAAS[+730.264][+300.103]DAVGSASEAAPATR.-	HexNAc(2)Hex(2) 300.103	S[+300][+730]	1302.26	3	3904.76	3903.75	1	-0.6	37	Specific	548.29	548.29	2.4	10.87	41	>WP_000761577.1 MULTISPECIES: hypothetical protein [Gammaproteobacteria]	1676	NS_438_AB_ATC17978_HILIC_3.42314.42314.3	controllerType=0 controllerNumber=1 scan=42314	99.228	Trypsin	B3	VVVSTQEQANTANAASDAVGSASEAAPATR	1030
56617:4	2	K.SAGDQAASDIATATDNAS[+730.264][+314.119]AKIDAAADHAADATAK.A	HexNAc(2)Hex(2) 314.119	S[+314][+730]	1058.47	4	4230.86	4230.86	0	-0.2	48	Specific	548.55	548.55	4.8	10.39	159	>WP_001037895.1 MULTISPECIES: hypothetical protein [Acinetobacter]	2356	NS_438_AB_ATC17978_HILIC_2.54219.54219.4	controllerType=0 controllerNumber=1 scan=54219	123.52	Trypsin	B2	SAGDQAASDIATATDNASAKIDAAADHAADATAK	1044
62201:4	3	K.SAGDQAASDIATATDNAS[+730.264][+328.098]AKIDAAADHAADATAK.A	HexNAc(2)Hex(2) 328.098	S[+328][+730]	1062.21	4	4245.83	4244.84	1	-4.1	48	Specific	548.83	355.2	4.8	9.04	154	>WP_001037895.1 MULTISPECIES: hypothetical protein [Acinetobacter]	2356	NS_438_AB_ATC17978_HILIC_3.59182.59182.4	controllerType=0 controllerNumber=1 scan=59182	133.15	Trypsin	B3	SAGDQAASDIATATDNASAKIDAAADHAADATAK	1058
41673:4	4	K.SAGDQAASDIATATDNAS[+730.264][+300.103]AKIDAAADHAADATAK.A	HexNAc(2)Hex(2) 300.103	S[+300][+730]	1054.97	4	4216.84	4216.85	0	-1	48	Specific	549.3	549.3	4.8	11.62	149	>WP_001037895.1 MULTISPECIES: hypothetical protein [Acinetobacter]	2356	NS_438_AB_ATC17978_HILIC_1.42169.42169.4	controllerType=0 controllerNumber=1 scan=42169	99.303	Trypsin	B1	SAGDQAASDIATATDNASAKIDAAADHAADATAK	1030
40492:3	135	K.VVVSTQEQANTANAAS[+730.264][+300.103]DAVGSASEAAPATR.-	HexNAc(2)Hex(2) 300.103	S[+300][+730]	1302.93	3	3906.76	3903.75	3	-0.9	37	Specific	549.33	536.63	2.4	9.23	34	>WP_000761577.1 MULTISPECIES: hypothetical protein [Gammaproteobacteria]	1676	NS_438_AB_ATC17978_HILIC_2.40239.40239.3	controllerType=0 controllerNumber=1 scan=40239	95.5272	Trypsin	B2	VVVSTQEQANTANAASDAVGSASEAAPATR	1030
62025:3	4	K.SAGDQAASDIATATDNAS[+730.264][+328.098]AKIDAAADHAADATAK.A	HexNAc(2)Hex(2) 328.098	S[+328][+730]	1415.95	3	4245.83	4244.84	1	-2.1	48	Specific	549.4	409.07	4.8	10.85	149	>WP_001037895.1 MULTISPECIES: hypothetical protein [Acinetobacter]	2356	NS_438_AB_ATC17978_HILIC_1.59971.59971.3	controllerType=0 controllerNumber=1 scan=59971	134.3	Trypsin	B1	SAGDQAASDIATATDNASAKIDAAADHAADATAK	1058
39507:3	215	K.VVVSTQEQANTANAAS[+730.264][+300.103]DAVGSASEAAPATR.-	HexNAc(2)Hex(2) 300.103	S[+300][+730]	1301.92	3	3903.75	3903.75	0	-2.1	37	Specific	549.66	549.66	1.12	10.03	36	>WP_000761577.1 MULTISPECIES: hypothetical protein [Gammaproteobacteria]	1676	NS_438_AB_ATC17978_HILIC_1.40096.40096.3	controllerType=0 controllerNumber=1 scan=40096	95.0261	Trypsin	B1	VVVSTQEQANTANAASDAVGSASEAAPATR	1030
26761:2	93	K.AEDQNADSGIAAS[+730.264][+300.103]TPVATAK.T	HexNAc(2)Hex(2) 300.103	S[+300][+730]	1474.14	2	2947.28	2947.29	0	-2.2	82	Specific	550.96	477.07	0.03	8.5	24	>WP_000498089.1 MULTISPECIES: murein L,D-transpeptidase [Acinetobacter]	1210	NS_438_AB_ATC17978_HILIC_2.27962.27962.2	controllerType=0 controllerNumber=1 scan=27962	69.8674	Trypsin	B2	AEDQNADSGIAASTPVATAK	1030
22086:2	192	K.NTDVVEGS[+730.264][+328.098]ASSETAASETH.-	HexNAc(2)Hex(2) 328.098	S[+328][+730]	1475.59	2	2950.17	2950.18	0	-3	62	CRagged	551.66	466.98	1.56	9.16	29	>WP_001049817.1 MULTISPECIES: hypothetical protein [Acinetobacter]	2404	NS_438_AB_ATC17978_HILIC_1.23565.23565.2	controllerType=0 controllerNumber=1 scan=23565	60.0678	Trypsin	B1	NTDVVEGSASSETAASETH	1058
15389:2	562	K.AAS[+730.264][+300.103]EPEQKVEYVR.K	HexNAc(2)Hex(2) 300.103	S[+300][+730]	1268.56	2	2536.12	2536.13	0	-3.2	184	Specific	551.93	385.27	385.27	8.76	10	>WP_001127151.1 YdcF family protein [Acinetobacter baumannii]	2664	NS_438_AB_ATC17978_HILIC_3.16286.16286.2	controllerType=0 controllerNumber=1 scan=16286	41.6317	Trypsin	B3	AASEPEQKVEYVR	1030
18914:2	192	K.NTDVVEGSASS[+730.264][+300.103]ETAASETH.-	HexNAc(2)Hex(2) 300.103	S[+300][+730]	1461.59	2	2922.18	2922.18	0	-2.3	62	CRagged	552.21	502.94	0	9.16	29	>WP_001049817.1 MULTISPECIES: hypothetical protein [Acinetobacter]	2404	NS_438_AB_ATC17978_HILIC_1.20522.20522.2	controllerType=0 controllerNumber=1 scan=20522	53.1393	Trypsin	B1	NTDVVEGSASSETAASETH	1030
58362:4	2	K.SAGDQAASDIATATDNAS[+527.185][+300.103]AKIDAAADHAADATAK.A	HexNAc(1)Hex(2) 300.103	S[+300][+527]	1004.2	4	4013.76	4013.77	0	-1.3	48	Specific	552.54	534.12	4.8	10.07	159	>WP_001037895.1 MULTISPECIES: hypothetical protein [Acinetobacter]	2356	NS_438_AB_ATC17978_HILIC_2.55758.55758.2	controllerType=0 controllerNumber=1 scan=55758	126.942	Trypsin	B2	SAGDQAASDIATATDNASAKIDAAADHAADATAK	827
61445:4	2	K.SAGDQAASDIATAT[+730.264][+300.103]DNAS[+730.264][+314.119]AKIDAAADHAADATAK.A	HexNAc(2)Hex(2) 300.103,HexNAc(2)Hex(2) 314.119	S[+314][+730], T[+300][+730]	1316.06	4	5261.22	5261.23	0	-2.6	48	Specific	553.28	553.28	0	9.4	159	>WP_001037895.1 MULTISPECIES: hypothetical protein [Acinetobacter]	2356	NS_438_AB_ATC17978_HILIC_2.58265.58265.4	controllerType=0 controllerNumber=1 scan=58265	132.055	Trypsin	B2	SAGDQAASDIATATDNASAKIDAAADHAADATAK	2074
41378:3	181	K.VVVSTQEQANTANAAS[+730.264][+300.103]DAVGSASEAAPATR.-	HexNAc(2)Hex(2) 300.103	S[+300][+730]	1301.92	3	3903.74	3903.75	0	-4	37	Specific	553.29	477.47	2.4	10.08	41	>WP_000761577.1 MULTISPECIES: hypothetical protein [Gammaproteobacteria]	1676	NS_438_AB_ATC17978_HILIC_3.41106.41106.3	controllerType=0 controllerNumber=1 scan=41106	96.6614	Trypsin	B3	VVVSTQEQANTANAASDAVGSASEAAPATR	1030
55123:3	25	K.AASGVEAAAAPATLTLS[+730.264][+328.098]T[+730.264][+300.103]DDK.G	HexNAc(2)Hex(2) 328.098,HexNAc(2)Hex(2) 300.103	S[+328][+730], T[+300][+730]	1350.24	3	4048.71	4048.72	0	-2.8	203	Specific	553.73	474.82	0	8.26	52	>WP_000026485.1 MULTISPECIES: OmpA family protein [Acinetobacter calcoaceticus/baumannii complex]	96	NS_438_AB_ATC17978_HILIC_3.53236.53236.3	controllerType=0 controllerNumber=1 scan=53236	120.807	Trypsin	B3	AASGVEAAAAPATLTLSTDDK	2088
41011:3	135	K.VVVSTQEQANTANAAS[+730.264][+314.119]DAVGSASEAAPATR.-	HexNAc(2)Hex(2) 314.119	S[+314][+730]	1306.59	3	3917.76	3917.77	0	-1.5	37	Specific	553.76	553.76	2.4	8.74	34	>WP_000761577.1 MULTISPECIES: hypothetical protein [Gammaproteobacteria]	1676	NS_438_AB_ATC17978_HILIC_2.40711.40711.3	controllerType=0 controllerNumber=1 scan=40711	96.442	Trypsin	B2	VVVSTQEQANTANAASDAVGSASEAAPATR	1044
39997:3	215	K.VVVSTQEQANTANAAS[+730.264][+258.092]DAVGSASEAAPATR.-	HexNAc(2)Hex(2) 258.092	S[+258][+730]	1287.92	3	3861.74	3861.74	0	0	37	Specific	553.86	553.86	2.4	10.98	36	>WP_000761577.1 MULTISPECIES: hypothetical protein [Gammaproteobacteria]	1676	NS_438_AB_ATC17978_HILIC_1.40524.40524.3	controllerType=0 controllerNumber=1 scan=40524	95.8165	Trypsin	B1	VVVSTQEQANTANAASDAVGSASEAAPATR	988
04032:3	60	K.AKPAS[+730.264][+300.103]TPAVK.S	HexNAc(2)Hex(2) 300.103	S[+300][+730]	667.317	3	1999.94	1999.94	0	-1.9	301	Specific	553.91	293.11	2	6.88	32	>WP_000958096.1 DUF3298 domain-containing protein [Acinetobacter baumannii]	2128	NS_438_AB_ATC17978_HILIC_1.5544.5544.3	controllerType=0 controllerNumber=1 scan=5544	20.6996	Trypsin	B1	AKPASTPAVK	1030
44928:3	372	K.IIQQQQAQASKPQINS[+730.264][+300.103]QAASSVTPQTQVANDMADGESIR.G	HexNAc(2)Hex(2) 300.103	S[+300][+730]	1723.81	3	5169.4	5169.41	0	-1.5	53	Specific	553.92	499.44	0	10.87	11	>WP_001246375.1 MULTISPECIES: hypothetical protein [Acinetobacter]	2997	NS_438_AB_ATC17978_HILIC_1.45111.45111.3	controllerType=0 controllerNumber=1 scan=45111	105.11	Trypsin	B1	IIQQQQAQASKPQINSQAASSVTPQTQVANDMADGESIR	1030
04143:2	54	K.AKPAS[+730.264][+300.103]TPAVK.S	HexNAc(2)Hex(2) 300.103	S[+300][+730]	1000.47	2	1999.94	1999.94	0	-2.5	301	Specific	555.39	309.15	2	5.37	31	>WP_000958096.1 DUF3298 domain-containing protein [Acinetobacter baumannii]	2128	NS_438_AB_ATC17978_HILIC_2.5657.5657.2	controllerType=0 controllerNumber=1 scan=5657	20.5766	Trypsin	B2	AKPASTPAVK	1030
37191:3	181	K.VVVSTQEQANTANAAS[+730.264][+258.092]DAVGSASEAAPATR.-	HexNAc(2)Hex(2) 258.092	S[+258][+730]	1287.92	3	3861.74	3861.74	0	-2.2	37	Specific	555.49	555.49	2.4	10.12	41	>WP_000761577.1 MULTISPECIES: hypothetical protein [Gammaproteobacteria]	1676	NS_438_AB_ATC17978_HILIC_3.37370.37370.3	controllerType=0 controllerNumber=1 scan=37370	88.9107	Trypsin	B3	VVVSTQEQANTANAASDAVGSASEAAPATR	988
36387:3	215	K.VVVSTQEQANTANAAS[+730.264][+258.092]DAVGSASEAAPATR.-	HexNAc(2)Hex(2) 258.092	S[+258][+730]	1287.92	3	3861.74	3861.74	0	-1.5	37	Specific	557.24	557.24	2.4	10.34	36	>WP_000761577.1 MULTISPECIES: hypothetical protein [Gammaproteobacteria]	1676	NS_438_AB_ATC17978_HILIC_1.37199.37199.3	controllerType=0 controllerNumber=1 scan=37199	89.0197	Trypsin	B1	VVVSTQEQANTANAASDAVGSASEAAPATR	988
14624:2	513	K.AAS[+730.264][+300.103]EPEQKVEYVR.K	HexNAc(2)Hex(2) 300.103	S[+300][+730]	1269.07	2	2537.12	2536.13	1	-2.4	184	Specific	558.33	408.34	408.34	8.12	8	>WP_001127151.1 YdcF family protein [Acinetobacter baumannii]	2664	NS_438_AB_ATC17978_HILIC_1.15931.15931.2	controllerType=0 controllerNumber=1 scan=15931	41.9468	Trypsin	B1	AASEPEQKVEYVR	1030
20864:2	241	K.NTDVVEGSASS[+527.185][+300.103]ETAASETH.-	HexNAc(1)Hex(2) 300.103	S[+300][+527]	1360.55	2	2720.09	2719.1	1	-4.7	62	CRagged	559.22	479.37	0	8.42	25	>WP_001049817.1 MULTISPECIES: hypothetical protein [Acinetobacter]	2404	NS_438_AB_ATC17978_HILIC_2.21730.21730.2	controllerType=0 controllerNumber=1 scan=21730	55.1784	Trypsin	B2	NTDVVEGSASSETAASETH	827
60430:4	4	K.SAGDQAAS[+730.264][+300.103]DIATATDNASAKIDAAADHAADATAK.A	HexNAc(2)Hex(2) 300.103	S[+300][+730]	1055.22	4	4217.84	4216.85	1	-1.4	48	Specific	559.7	538.16	103.9	9.84	149	>WP_001037895.1 MULTISPECIES: hypothetical protein [Acinetobacter]	2356	NS_438_AB_ATC17978_HILIC_1.58696.58696.4	controllerType=0 controllerNumber=1 scan=58696	131.826	Trypsin	B1	SAGDQAASDIATATDNASAKIDAAADHAADATAK	1030
43232:3	3	K.SAGDQAAS[+730.264][+328.098]DIAT[+730.264][+258.092]AT[+730.264][+314.119]DNASAK.I	HexNAc(2)Hex(2) 328.098,HexNAc(2)Hex(2) 258.092,HexNAc(2)Hex(2) 314.119	S[+328][+730], T[+258][+314][+730]*2	1652.99	3	4956.94	4955.95	1	-3.4	48	Specific	560.34	560.34	0	8.21	154	>WP_001037895.1 MULTISPECIES: hypothetical protein [Acinetobacter]	2356	NS_438_AB_ATC17978_HILIC_3.42852.42852.3	controllerType=0 controllerNumber=1 scan=42852	100.344	Trypsin	B3	SAGDQAASDIATATDNASAK	3090
15129:3	499	K.AAS[+730.264][+300.103]EPEQKVEYVR.K	HexNAc(2)Hex(2) 300.103	S[+300][+730]	846.045	3	2536.12	2536.13	0	-2.7	184	Specific	560.58	447.01	447.01	8.73	6	>WP_001127151.1 YdcF family protein [Acinetobacter baumannii]	2664	NS_438_AB_ATC17978_HILIC_2.16074.16074.3	controllerType=0 controllerNumber=1 scan=16074	41.674	Trypsin	B2	AASEPEQKVEYVR	1030
39980:3	181	K.VVVSTQEQANTANAAS[+730.264][+300.103]DAVGS[+730.264][+258.092]ASEAAPATR.-	HexNAc(2)Hex(2) 300.103,HexNAc(2)Hex(2) 258.092	S[+258][+300][+730]*2	1631.7	3	4893.1	4892.11	1	-3.3	37	Specific	560.58	560.58	0	10.08	41	>WP_000761577.1 MULTISPECIES: hypothetical protein [Gammaproteobacteria]	1676	NS_438_AB_ATC17978_HILIC_3.39764.39764.3	controllerType=0 controllerNumber=1 scan=39764	93.7544	Trypsin	B3	VVVSTQEQANTANAASDAVGSASEAAPATR	2018
39836:3	135	K.VVVSTQEQANTANAAS[+730.264][+328.098]DAVGSASEAAPATR.-	HexNAc(2)Hex(2) 328.098	S[+328][+730]	1311.25	3	3931.74	3931.75	0	-2.1	37	Specific	560.73	478.26	18.77	8.74	34	>WP_000761577.1 MULTISPECIES: hypothetical protein [Gammaproteobacteria]	1676	NS_438_AB_ATC17978_HILIC_2.39576.39576.3	controllerType=0 controllerNumber=1 scan=39576	93.9161	Trypsin	B2	VVVSTQEQANTANAASDAVGSASEAAPATR	1058
41621:2	2	K.SAGDQAASDIATAT[+527.185][+300.103]DNAS[+527.185][+300.103]AK.I	HexNAc(1)Hex(2) 300.103,HexNAc(1)Hex(2) 300.103	S[+300][+527], T[+300][+527]	1760.71	2	3520.42	3519.43	1	-3.1	48	Specific	561.02	496.01	0.86	8.32	159	>WP_001037895.1 MULTISPECIES: hypothetical protein [Acinetobacter]	2356	NS_438_AB_ATC17978_HILIC_2.41196.41196.2	controllerType=0 controllerNumber=1 scan=41196	97.3166	Trypsin	B2	SAGDQAASDIATATDNASAK	1654
14664:2	513	K.AAS[+527.185][+300.103]EPEQKVEYVR.K	HexNAc(1)Hex(2) 300.103	S[+300][+527]	1167.03	2	2333.05	2333.05	0	-0.3	184	Specific	561.21	431.73	431.73	8.87	8	>WP_001127151.1 YdcF family protein [Acinetobacter baumannii]	2664	NS_438_AB_ATC17978_HILIC_1.15966.15966.2	controllerType=0 controllerNumber=1 scan=15966	42.0288	Trypsin	B1	AASEPEQKVEYVR	827
78021:5	8	S.TDTDFQQSGLQLPHLAS[+730.264][+328.098]YVYGTWHSSDEELR.T	HexNAc(2)Hex(2) 328.098	S[+328][+730]	928.61	5	4639.02	4639.02	0	-0.9	12	NRagged	561.25	32.11	1.47	4.93	53	>WP_000892954.1 phenylacetic acid degradation bifunctional protein PaaZ [Acinetobacter baumannii]	1973	NS_438_AB_ATC17978_HILIC_1.72860.72860.5	controllerType=0 controllerNumber=1 scan=72860	158.168	Trypsin	B1	TDTDFQQSGLQLPHLASYVYGTWHSSDEELR	1058
38929:3	215	K.VVVSTQEQANTANAAS[+730.264][+300.103]DAVGS[+730.264][+258.092]ASEAAPATR.-	HexNAc(2)Hex(2) 300.103,HexNAc(2)Hex(2) 258.092	S[+258][+300][+730]*2	1632.37	3	4895.1	4892.11	3	-3.6	37	Specific	563.08	563.08	0	10.07	36	>WP_000761577.1 MULTISPECIES: hypothetical protein [Gammaproteobacteria]	1676	NS_438_AB_ATC17978_HILIC_1.39499.39499.3	controllerType=0 controllerNumber=1 scan=39499	93.7465	Trypsin	B1	VVVSTQEQANTANAASDAVGSASEAAPATR	2018
29286:2	93	K.AEDQNADSGIAAS[+730.264][+314.119]TPVATAK.T	HexNAc(2)Hex(2) 314.119	S[+314][+730]	1482.15	2	2963.3	2961.3	2	-3	82	Specific	563.13	539.89	1.2	8.32	24	>WP_000498089.1 MULTISPECIES: murein L,D-transpeptidase [Acinetobacter]	1210	NS_438_AB_ATC17978_HILIC_2.30475.30475.2	controllerType=0 controllerNumber=1 scan=30475	75.5657	Trypsin	B2	AEDQNADSGIAASTPVATAK	1044
66725:4	3	K.SAGDQAASDIATATDNAS[+730.264][+328.098]AKIDAAADHAADATAK.A	HexNAc(2)Hex(2) 328.098	S[+328][+730]	1061.96	4	4244.83	4244.84	0	-1.6	48	Specific	563.16	279.56	4.8	8.64	154	>WP_001037895.1 MULTISPECIES: hypothetical protein [Acinetobacter]	2356	NS_438_AB_ATC17978_HILIC_3.62820.62820.4	controllerType=0 controllerNumber=1 scan=62820	140.158	Trypsin	B3	SAGDQAASDIATATDNASAKIDAAADHAADATAK	1058
61521:4	4	K.SAGDQAASDIATAT[+527.185][+300.103]DNAS[+730.264][+300.103]AKIDAAADHAADATAK.A	HexNAc(1)Hex(2) 300.103,HexNAc(2)Hex(2) 300.103	S[+300][+730], T[+300][+527]	1261.79	4	5044.13	5044.13	0	-0.9	48	Specific	563.46	563.46	0	11.62	149	>WP_001037895.1 MULTISPECIES: hypothetical protein [Acinetobacter]	2356	NS_438_AB_ATC17978_HILIC_1.59564.59564.2	controllerType=0 controllerNumber=1 scan=59564	133.555	Trypsin	B1	SAGDQAASDIATATDNASAKIDAAADHAADATAK	1857
08038:3	499	K.AAS[+527.185][+300.103]EPEQKVEYVRK.N	HexNAc(1)Hex(2) 300.103	S[+300][+527]	821.05	3	2461.14	2461.14	0	-3	184	Specific	563.98	337.08	337.08	7.96	6	>WP_001127151.1 YdcF family protein [Acinetobacter baumannii]	2664	NS_438_AB_ATC17978_HILIC_2.9733.9733.3	controllerType=0 controllerNumber=1 scan=9733	29.2013	Trypsin	B2	AASEPEQKVEYVRK	827
42158:5	53	K.TGEQYT[+730.264][+258.092]LHS[+730.264][+258.092]ES[+730.264][+300.103]LFVNGVK.D	HexNAc(2)Hex(2) 258.092,HexNAc(2)Hex(2) 258.092,HexNAc(2)Hex(2) 300.103	S[+258][+300][+730]*2, T[+258][+730]	1004.83	5	5020.1	5016.08	4	2.4	500	Specific	564.79	564.79	0	7.97	25	>WP_001017228.1 aminopeptidase N [Acinetobacter baumannii]	2288	NS_438_AB_ATC17978_HILIC_3.41794.41794.2	controllerType=0 controllerNumber=1 scan=41794	98.0478	Trypsin	B3	TGEQYTLHSESLFVNGVK	3006
56120:4	3	K.SAGDQAASDIATATDNAS[+730.264][+258.092]AKIDAAADHAADATAK.A	HexNAc(2)Hex(2) 258.092	S[+258][+730]	1044.46	4	4174.83	4174.83	0	0.1	48	Specific	564.81	564.81	4.8	12.37	154	>WP_001037895.1 MULTISPECIES: hypothetical protein [Acinetobacter]	2356	NS_438_AB_ATC17978_HILIC_3.54062.54062.4	controllerType=0 controllerNumber=1 scan=54062	122.517	Trypsin	B3	SAGDQAASDIATATDNASAKIDAAADHAADATAK	988
24259:3	241	K.NTDVVEGSASSETAAS[+730.264][+300.103]ET[+730.264][+300.103]H.-	HexNAc(2)Hex(2) 300.103,HexNAc(2)Hex(2) 300.103	S[+300][+730], T[+300][+730]	1318.85	3	3954.54	3952.55	2	-5.2	62	CRagged	565.23	517.23	7.8	8.81	25	>WP_001049817.1 MULTISPECIES: hypothetical protein [Acinetobacter]	2404	NS_438_AB_ATC17978_HILIC_2.25235.25235.3	controllerType=0 controllerNumber=1 scan=25235	63.2655	Trypsin	B2	NTDVVEGSASSETAASETH	2060
04038:2	60	K.AKPAS[+730.264][+300.103]TPAVK.S	HexNAc(2)Hex(2) 300.103	S[+300][+730]	1000.47	2	1999.94	1999.94	0	-2.3	301	Specific	566.03	294.45	2	7.28	32	>WP_000958096.1 DUF3298 domain-containing protein [Acinetobacter baumannii]	2128	NS_438_AB_ATC17978_HILIC_1.5549.5549.2	controllerType=0 controllerNumber=1 scan=5549	20.7052	Trypsin	B1	AKPASTPAVK	1030
08095:2	499	K.AAS[+730.264][+300.103]EPEQKVEYVRK.N	HexNAc(2)Hex(2) 300.103	S[+300][+730]	1332.61	2	2664.22	2664.22	0	-2.1	184	Specific	566.06	326.16	326.16	8.1	6	>WP_001127151.1 YdcF family protein [Acinetobacter baumannii]	2664	NS_438_AB_ATC17978_HILIC_2.9784.9784.2	controllerType=0 controllerNumber=1 scan=9784	29.2872	Trypsin	B2	AASEPEQKVEYVRK	1030
28196:2	82	K.AEDQNADSGIAAS[+730.264][+300.103]TPVATAK.T	HexNAc(2)Hex(2) 300.103	S[+300][+730]	1474.65	2	2948.29	2947.29	1	-1.2	82	Specific	566.32	563.99	1.2	10.08	32	>WP_000498089.1 MULTISPECIES: murein L,D-transpeptidase [Acinetobacter]	1210	NS_438_AB_ATC17978_HILIC_3.29397.29397.2	controllerType=0 controllerNumber=1 scan=29397	72.5664	Trypsin	B3	AEDQNADSGIAASTPVATAK	1030
55270:3	21	K.AASGVEAAAAPATLTLS[+730.264][+300.103]T[+730.264][+300.103]DDK.G	HexNAc(2)Hex(2) 300.103,HexNAc(2)Hex(2) 300.103	S[+300][+730], T[+300][+730]	1340.91	3	4020.71	4020.72	0	-3.8	203	Specific	566.44	552.28	2.4	9.91	54	>WP_000026485.1 MULTISPECIES: OmpA family protein [Acinetobacter calcoaceticus/baumannii complex]	96	NS_438_AB_ATC17978_HILIC_1.54304.54304.3	controllerType=0 controllerNumber=1 scan=54304	123.177	Trypsin	B1	AASGVEAAAAPATLTLSTDDK	2060
41770:3	135	K.VVVSTQEQANT[+730.264][+300.103]ANAASDAVGS[+730.264][+300.103]ASEAAPATR.-	HexNAc(2)Hex(2) 300.103,HexNAc(2)Hex(2) 300.103	S[+300][+730], T[+300][+730]	1645.37	3	4934.11	4934.12	0	-3.3	37	Specific	566.6	566.6	2.4	9.61	34	>WP_000761577.1 MULTISPECIES: hypothetical protein [Gammaproteobacteria]	1676	NS_438_AB_ATC17978_HILIC_2.41324.41324.3	controllerType=0 controllerNumber=1 scan=41324	97.5614	Trypsin	B2	VVVSTQEQANTANAASDAVGSASEAAPATR	2060
04128:3	54	K.AKPAS[+730.264][+300.103]TPAVK.S	HexNAc(2)Hex(2) 300.103	S[+300][+730]	667.317	3	1999.94	1999.94	0	-2.5	301	Specific	567.06	306.72	2	6.6	31	>WP_000958096.1 DUF3298 domain-containing protein [Acinetobacter baumannii]	2128	NS_438_AB_ATC17978_HILIC_2.5644.5644.3	controllerType=0 controllerNumber=1 scan=5644	20.557	Trypsin	B2	AKPASTPAVK	1030
39496:3	181	K.VVVSTQEQANTANAAS[+730.264][+300.103]DAVGSASEAAPATR.-	HexNAc(2)Hex(2) 300.103	S[+300][+730]	1301.92	3	3903.75	3903.75	0	-1.3	37	Specific	567.09	567.09	2.4	11.38	41	>WP_000761577.1 MULTISPECIES: hypothetical protein [Gammaproteobacteria]	1676	NS_438_AB_ATC17978_HILIC_3.39374.39374.3	controllerType=0 controllerNumber=1 scan=39374	92.9996	Trypsin	B3	VVVSTQEQANTANAASDAVGSASEAAPATR	1030
08241:3	562	K.AAS[+527.185][+300.103]EPEQKVEYVRK.N	HexNAc(1)Hex(2) 300.103	S[+300][+527]	821.05	3	2461.14	2461.14	0	-3	184	Specific	569.21	372.43	372.43	9.76	10	>WP_001127151.1 YdcF family protein [Acinetobacter baumannii]	2664	NS_438_AB_ATC17978_HILIC_3.9870.9870.3	controllerType=0 controllerNumber=1 scan=9870	29.24	Trypsin	B3	AASEPEQKVEYVRK	827
08246:2	562	K.AAS[+730.264][+300.103]EPEQKVEYVRK.N	HexNAc(2)Hex(2) 300.103	S[+300][+730]	1332.61	2	2664.22	2664.22	0	-0.6	184	Specific	569.24	318.08	318.08	8.82	10	>WP_001127151.1 YdcF family protein [Acinetobacter baumannii]	2664	NS_438_AB_ATC17978_HILIC_3.9876.9876.2	controllerType=0 controllerNumber=1 scan=9876	29.2576	Trypsin	B3	AASEPEQKVEYVRK	1030
20110:3	190	K.NTDVVEGS[+730.264][+300.103]ASSETAASETH.-	HexNAc(2)Hex(2) 300.103	S[+300][+730]	974.731	3	2922.18	2922.18	0	-1.7	62	CRagged	570.14	441.34	0	9.51	36	>WP_001049817.1 MULTISPECIES: hypothetical protein [Acinetobacter]	2404	NS_438_AB_ATC17978_HILIC_3.21225.21225.3	controllerType=0 controllerNumber=1 scan=21225	53.6615	Trypsin	B3	NTDVVEGSASSETAASETH	1030
29225:2	93	K.AEDQNADSGIAAS[+730.264][+314.119]TPVATAK.T	HexNAc(2)Hex(2) 314.119	S[+314][+730]	1481.15	2	2961.3	2961.3	0	-2.7	82	Specific	570.35	570.35	1.2	9.36	24	>WP_000498089.1 MULTISPECIES: murein L,D-transpeptidase [Acinetobacter]	1210	NS_438_AB_ATC17978_HILIC_2.30418.30418.2	controllerType=0 controllerNumber=1 scan=30418	75.4441	Trypsin	B2	AEDQNADSGIAASTPVATAK	1044
23570:3	192	K.NTDVVEGSASSETAAS[+730.264][+300.103]ET[+730.264][+300.103]H.-	HexNAc(2)Hex(2) 300.103,HexNAc(2)Hex(2) 300.103	S[+300][+730], T[+300][+730]	1318.19	3	3952.54	3952.55	0	-2	62	CRagged	570.96	539.99	9.05	10.18	29	>WP_001049817.1 MULTISPECIES: hypothetical protein [Acinetobacter]	2404	NS_438_AB_ATC17978_HILIC_1.25107.25107.3	controllerType=0 controllerNumber=1 scan=25107	63.5243	Trypsin	B1	NTDVVEGSASSETAASETH	2060
58087:3	2	K.SAGDQAASDIATATDNAS[+730.264][+314.119]AKIDAAADHAADATAK.A	HexNAc(2)Hex(2) 314.119	S[+314][+730]	1410.96	3	4230.86	4230.86	0	-0.5	48	Specific	570.97	570.97	4.8	10.91	159	>WP_001037895.1 MULTISPECIES: hypothetical protein [Acinetobacter]	2356	NS_438_AB_ATC17978_HILIC_2.55508.55508.3	controllerType=0 controllerNumber=1 scan=55508	126.353	Trypsin	B2	SAGDQAASDIATATDNASAKIDAAADHAADATAK	1044
52661:4	4	K.SAGDQAASDIATATDNAS[+730.264][+300.103]AKIDAAADHAADATAK.A	HexNAc(2)Hex(2) 300.103	S[+300][+730]	1055.22	4	4217.84	4216.85	1	-2.2	48	Specific	571.72	533.57	4.8	11.92	149	>WP_001037895.1 MULTISPECIES: hypothetical protein [Acinetobacter]	2356	NS_438_AB_ATC17978_HILIC_1.51958.51958.4	controllerType=0 controllerNumber=1 scan=51958	118.305	Trypsin	B1	SAGDQAASDIATATDNASAKIDAAADHAADATAK	1030
07863:3	513	K.AAS[+730.264][+300.103]EPEQKVEYVRK.N	HexNAc(2)Hex(2) 300.103	S[+300][+730]	888.742	3	2664.21	2664.22	0	-4.1	184	Specific	571.95	354.2	354.2	8.79	8	>WP_001127151.1 YdcF family protein [Acinetobacter baumannii]	2664	NS_438_AB_ATC17978_HILIC_1.9696.9696.3	controllerType=0 controllerNumber=1 scan=9696	29.7607	Trypsin	B1	AASEPEQKVEYVRK	1030
57046:4	2	K.SAGDQAASDIATATDNAS[+730.264][+314.119]AKIDAAADHAADATAK.A	HexNAc(2)Hex(2) 314.119	S[+314][+730]	1058.72	4	4231.86	4230.86	1	-1.8	48	Specific	572.13	559.73	2.36	10.62	159	>WP_001037895.1 MULTISPECIES: hypothetical protein [Acinetobacter]	2356	NS_438_AB_ATC17978_HILIC_2.54587.54587.4	controllerType=0 controllerNumber=1 scan=54587	124.293	Trypsin	B2	SAGDQAASDIATATDNASAKIDAAADHAADATAK	1044
04461:3	64	K.AKPAS[+730.264][+300.103]TPAVK.S	HexNAc(2)Hex(2) 300.103	S[+300][+730]	667.317	3	1999.94	1999.94	0	-2.3	301	Specific	572.52	290.17	2	6.94	37	>WP_000958096.1 DUF3298 domain-containing protein [Acinetobacter baumannii]	2128	NS_438_AB_ATC17978_HILIC_3.5812.5812.3	controllerType=0 controllerNumber=1 scan=5812	20.4495	Trypsin	B3	AKPASTPAVK	1030
24290:3	190	K.NTDVVEGSASSETAAS[+730.264][+300.103]ET[+730.264][+300.103]H.-	HexNAc(2)Hex(2) 300.103,HexNAc(2)Hex(2) 300.103	S[+300][+730], T[+300][+730]	1318.18	3	3952.54	3952.55	0	-3.7	62	CRagged	572.56	544.53	8.32	9.25	36	>WP_001049817.1 MULTISPECIES: hypothetical protein [Acinetobacter]	2404	NS_438_AB_ATC17978_HILIC_3.25399.25399.3	controllerType=0 controllerNumber=1 scan=25399	63.3169	Trypsin	B3	NTDVVEGSASSETAASETH	2060
41676:4	4	K.SAGDQAAS[+730.264][+300.103]DIATATDNASAKIDAAADHAADATAK.A	HexNAc(2)Hex(2) 300.103	S[+300][+730]	1054.97	4	4216.84	4216.85	0	-1	48	Specific	572.58	563.47	165.23	12.67	149	>WP_001037895.1 MULTISPECIES: hypothetical protein [Acinetobacter]	2356	NS_438_AB_ATC17978_HILIC_1.42171.42171.4	controllerType=0 controllerNumber=1 scan=42171	99.309	Trypsin	B1	SAGDQAASDIATATDNASAKIDAAADHAADATAK	1030
78371:3	93	K.VSAPVEDPIDPLAVDAAS[+730.264][+300.103]T[+730.264][+300.103]VK.A	HexNAc(2)Hex(2) 300.103,HexNAc(2)Hex(2) 300.103	S[+300][+730], T[+300][+730]	1385.61	3	4154.82	4154.83	0	-2.7	34	Specific	572.85	429.33	95.23	8.72	24	>WP_000498089.1 MULTISPECIES: murein L,D-transpeptidase [Acinetobacter]	1210	NS_438_AB_ATC17978_HILIC_2.71798.71798.3	controllerType=0 controllerNumber=1 scan=71798	158.534	Trypsin	B2	VSAPVEDPIDPLAVDAASTVK	2060
39411:3	215	K.VVVSTQEQANTANAASDAVGS[+730.264][+328.098]ASEAAPATR.-	HexNAc(2)Hex(2) 328.098	S[+328][+730]	1311.25	3	3931.75	3931.75	0	-0.6	37	Specific	574.1	574.1	2.4	11.82	36	>WP_000761577.1 MULTISPECIES: hypothetical protein [Gammaproteobacteria]	1676	NS_438_AB_ATC17978_HILIC_1.39999.39999.3	controllerType=0 controllerNumber=1 scan=39999	94.8399	Trypsin	B1	VVVSTQEQANTANAASDAVGSASEAAPATR	1058
85274:4	279	K.NQGTAMIVEAPSTAQPAASEPASVS[+730.264][+300.103]TDDTTDSTAAIPQQPNYILQVR.S	HexNAc(2)Hex(2) 300.103	S[+300][+730]	1468.93	4	5872.7	5872.7	0	-0.9	94	Specific	574.28	574.28	0	9.38	19	>WP_000467261.1 MULTISPECIES: SPOR domain-containing protein [Acinetobacter]	1153	NS_438_AB_ATC17978_HILIC_2.77246.77246.4	controllerType=0 controllerNumber=1 scan=77246	169.056	Trypsin	B2	NQGTAMIVEAPSTAQPAASEPASVSTDDTTDSTAAIPQQPNYILQVR	1030
57168:3	1380	A.ASETAAAAS[+730.264][+314.119]EAT[+730.264][+328.098]T[+730.264][+258.092]AASEATAAASAAH.-	HexNAc(2)Hex(2) 314.119,HexNAc(2)Hex(2) 328.098,HexNAc(2)Hex(2) 258.092	S[+314][+730], T[+258][+328][+730]*2	1794.38	3	5381.12	5381.15	0	-3.8	58	Non	574.63	574.63	0	9.81	3	>WP_000897673.1 hypothetical protein [Acinetobacter baumannii]	1993	NS_438_AB_ATC17978_HILIC_3.54947.54947.3	controllerType=0 controllerNumber=1 scan=54947	124.331	Trypsin	B3	ASETAAAASEATTAASEATAAASAAH	3090
61646:3	3	K.SAGDQAASDIATATDNAS[+730.264][+300.103]AKIDAAADHAADATAK.A	HexNAc(2)Hex(2) 300.103	S[+300][+730]	1407.28	3	4219.83	4216.85	3	-5.7	48	Specific	575.34	575.34	4.8	10.91	154	>WP_001037895.1 MULTISPECIES: hypothetical protein [Acinetobacter]	2356	NS_438_AB_ATC17978_HILIC_3.58747.58747.3	controllerType=0 controllerNumber=1 scan=58747	132.246	Trypsin	B3	SAGDQAASDIATATDNASAKIDAAADHAADATAK	1030
04067:2	60	K.AKPAS[+527.185][+300.103]TPAVK.S	HexNAc(1)Hex(2) 300.103	S[+300][+527]	898.932	2	1796.86	1796.86	0	-2.5	301	Specific	575.51	275.13	2	6.94	32	>WP_000958096.1 DUF3298 domain-containing protein [Acinetobacter baumannii]	2128	NS_438_AB_ATC17978_HILIC_1.5575.5575.2	controllerType=0 controllerNumber=1 scan=5575	20.7604	Trypsin	B1	AKPASTPAVK	827
15203:2	499	K.AAS[+730.264][+300.103]EPEQKVEYVR.K	HexNAc(2)Hex(2) 300.103	S[+300][+730]	1268.56	2	2536.12	2536.13	0	-2.4	184	Specific	575.62	423.31	423.31	9.74	6	>WP_001127151.1 YdcF family protein [Acinetobacter baumannii]	2664	NS_438_AB_ATC17978_HILIC_2.16140.16140.2	controllerType=0 controllerNumber=1 scan=16140	41.8172	Trypsin	B2	AASEPEQKVEYVR	1030
39123:3	215	K.VVVSTQEQANTANAAS[+730.264][+300.103]DAVGSASEAAPATR.-	HexNAc(2)Hex(2) 300.103	S[+300][+730]	1302.25	3	3904.74	3903.75	1	-4.9	37	Specific	575.81	529.18	2.4	11.02	36	>WP_000761577.1 MULTISPECIES: hypothetical protein [Gammaproteobacteria]	1676	NS_438_AB_ATC17978_HILIC_1.39721.39721.3	controllerType=0 controllerNumber=1 scan=39721	94.2782	Trypsin	B1	VVVSTQEQANTANAASDAVGSASEAAPATR	1030
61749:3	2	K.SAGDQAASDIATATDNAS[+730.264][+300.103]AKIDAAADHAADATAK.A	HexNAc(2)Hex(2) 300.103	S[+300][+730]	1406.61	3	4217.83	4216.85	1	-4.5	48	Specific	578.11	578.11	4.8	10.35	159	>WP_001037895.1 MULTISPECIES: hypothetical protein [Acinetobacter]	2356	NS_438_AB_ATC17978_HILIC_2.58503.58503.3	controllerType=0 controllerNumber=1 scan=58503	132.531	Trypsin	B2	SAGDQAASDIATATDNASAKIDAAADHAADATAK	1030
67932:2	631	K.NEGSAELDELFDGGAAS[+730.264][+300.103]EAPADTK.T	HexNAc(2)Hex(2) 300.103	S[+300][+730]	1712.71	2	3424.42	3424.43	0	-2.9	333	Specific	578.23	578.23	14.4	11.43	7	>WP_000049106.1 MULTISPECIES: hypothetical protein [Acinetobacter]	163	NS_438_AB_ATC17978_HILIC_1.64663.64663.2	controllerType=0 controllerNumber=1 scan=64663	142.889	Trypsin	B1	NEGSAELDELFDGGAASEAPADTK	1030
66863:4	3	K.SAGDQAASDIATATDNAS[+730.264][+328.098]AKIDAAADHAADATAK.A	HexNAc(2)Hex(2) 328.098	S[+328][+730]	1061.97	4	4244.84	4244.84	0	-0.3	48	Specific	578.26	340.32	4.8	10.83	154	>WP_001037895.1 MULTISPECIES: hypothetical protein [Acinetobacter]	2356	NS_438_AB_ATC17978_HILIC_3.62942.62942.4	controllerType=0 controllerNumber=1 scan=62942	140.411	Trypsin	B3	SAGDQAASDIATATDNASAKIDAAADHAADATAK	1058
59672:4	2	S.AGDQAASDIATAT[+730.264][+314.119]DNAS[+730.264][+328.098]AKIDAAADHAADATAK.A	HexNAc(2)Hex(2) 314.119,HexNAc(2)Hex(2) 328.098	S[+328][+730], T[+314][+730]	1301.81	4	5204.2	5202.19	2	0.4	49	NRagged	578.28	526.71	0	10.25	159	>WP_001037895.1 MULTISPECIES: hypothetical protein [Acinetobacter]	2356	NS_438_AB_ATC17978_HILIC_2.56840.56840.4	controllerType=0 controllerNumber=1 scan=56840	129.129	Trypsin	B2	AGDQAASDIATATDNASAKIDAAADHAADATAK	2102
39946:3	215	K.VVVSTQEQANTANAAS[+730.264][+258.092]DAVGSASEAAPATR.-	HexNAc(2)Hex(2) 258.092	S[+258][+730]	1288.25	3	3862.74	3861.74	1	-1.3	37	Specific	580.05	561.71	2.4	11.4	36	>WP_000761577.1 MULTISPECIES: hypothetical protein [Gammaproteobacteria]	1676	NS_438_AB_ATC17978_HILIC_1.40469.40469.3	controllerType=0 controllerNumber=1 scan=40469	95.6944	Trypsin	B1	VVVSTQEQANTANAASDAVGSASEAAPATR	988
40792:3	181	K.VVVSTQEQANTANAAS[+730.264][+258.092]DAVGSASEAAPATR.-	HexNAc(2)Hex(2) 258.092	S[+258][+730]	1288.25	3	3862.74	3861.74	1	-2.1	37	Specific	581.01	581.01	2.4	11.16	41	>WP_000761577.1 MULTISPECIES: hypothetical protein [Gammaproteobacteria]	1676	NS_438_AB_ATC17978_HILIC_3.40594.40594.3	controllerType=0 controllerNumber=1 scan=40594	95.6268	Trypsin	B3	VVVSTQEQANTANAASDAVGSASEAAPATR	988
66458:5	98	K.SGKDHTLEVS[+527.185][+300.103]PEELQKAEQLSFSANLDDLK.T	HexNAc(1)Hex(2) 300.103	S[+300][+527]	832.596	5	4158.95	4155.94	3	0	45	Specific	581.25	581.25	0	12.73	18	>WP_001175093.1 Vi polysaccharide biosynthesis UDP-N-acetylglucosamine C-6 dehydrogenase TviB [Acinetobacter baumannii]	2800	NS_438_AB_ATC17978_HILIC_1.63509.63509.4	controllerType=0 controllerNumber=1 scan=63509	140.884	Trypsin	B1	SGKDHTLEVSPEELQKAEQLSFSANLDDLK	827
28770:3	54	K.KTEASAAATTEQQDS[+730.264][+300.103]FDAQVQR.Y	HexNAc(2)Hex(2) 300.103	S[+300][+730]	1138.5	3	3413.48	3412.48	1	-2.4	114	Specific	582.11	551.99	1.13	10.42	31	>WP_000958096.1 DUF3298 domain-containing protein [Acinetobacter baumannii]	2128	NS_438_AB_ATC17978_HILIC_2.30020.30020.3	controllerType=0 controllerNumber=1 scan=30020	74.6242	Trypsin	B2	KTEASAAATTEQQDSFDAQVQR	1030
15349:2	499	K.AAS[+527.185][+300.103]EPEQKVEYVR.K	HexNAc(1)Hex(2) 300.103	S[+300][+527]	1167.53	2	2334.05	2333.05	1	-2.3	184	Specific	582.28	489.83	489.83	9.74	6	>WP_001127151.1 YdcF family protein [Acinetobacter baumannii]	2664	NS_438_AB_ATC17978_HILIC_2.16260.16260.2	controllerType=0 controllerNumber=1 scan=16260	42.0663	Trypsin	B2	AASEPEQKVEYVR	827
68554:2	1283	K.NEGSAELDELFDGGAAS[+730.264][+300.103]EAPADTK.T	HexNAc(2)Hex(2) 300.103	S[+300][+730]	1713.21	2	3425.42	3424.43	1	-2.9	333	Specific	582.68	546.67	14.4	10.25	3	>WP_000049106.1 MULTISPECIES: hypothetical protein [Acinetobacter]	163	NS_438_AB_ATC17978_HILIC_2.63889.63889.2	controllerType=0 controllerNumber=1 scan=63889	143.035	Trypsin	B2	NEGSAELDELFDGGAASEAPADTK	1030
20125:2	241	K.NTDVVEGSASS[+730.264][+300.103]ETAASETH.-	HexNAc(2)Hex(2) 300.103	S[+300][+730]	1461.59	2	2922.18	2922.18	0	-1.9	62	CRagged	582.88	514.32	0	9.54	25	>WP_001049817.1 MULTISPECIES: hypothetical protein [Acinetobacter]	2404	NS_438_AB_ATC17978_HILIC_2.21121.21121.2	controllerType=0 controllerNumber=1 scan=21121	53.9424	Trypsin	B2	NTDVVEGSASSETAASETH	1030
38791:3	215	K.VVVSTQEQANTANAAS[+730.264][+300.103]DAVGSASEAAPATR.-	HexNAc(2)Hex(2) 300.103	S[+300][+730]	1301.92	3	3903.75	3903.75	0	-1.5	37	Specific	582.89	582.89	2.4	11.4	36	>WP_000761577.1 MULTISPECIES: hypothetical protein [Gammaproteobacteria]	1676	NS_438_AB_ATC17978_HILIC_1.39309.39309.3	controllerType=0 controllerNumber=1 scan=39309	93.2167	Trypsin	B1	VVVSTQEQANTANAASDAVGSASEAAPATR	1030
41058:3	215	K.VVVSTQEQANT[+730.264][+300.103]ANAAS[+730.264][+300.103]DAVGSASEAAPATR.-	HexNAc(2)Hex(2) 300.103,HexNAc(2)Hex(2) 300.103	S[+300][+730], T[+300][+730]	1645.37	3	4934.11	4934.12	0	-2.4	37	Specific	583.6	559.78	6	11.08	36	>WP_000761577.1 MULTISPECIES: hypothetical protein [Gammaproteobacteria]	1676	NS_438_AB_ATC17978_HILIC_1.41520.41520.3	controllerType=0 controllerNumber=1 scan=41520	97.7847	Trypsin	B1	VVVSTQEQANTANAASDAVGSASEAAPATR	2060
61202:4	4	K.SAGDQAAS[+730.264][+300.103]DIATATDNASAKIDAAADHAADATAK.A	HexNAc(2)Hex(2) 300.103	S[+300][+730]	1055.21	4	4217.83	4216.85	1	-3.7	48	Specific	584.52	547.75	76.55	11.96	149	>WP_001037895.1 MULTISPECIES: hypothetical protein [Acinetobacter]	2356	NS_438_AB_ATC17978_HILIC_1.59292.59292.4	controllerType=0 controllerNumber=1 scan=59292	132.987	Trypsin	B1	SAGDQAASDIATATDNASAKIDAAADHAADATAK	1030
58308:4	4	K.SAGDQAASDIATAT[+730.264][+300.103]DNAS[+730.264][+258.092]AKIDAAADHAADATAK.A	HexNAc(2)Hex(2) 300.103,HexNAc(2)Hex(2) 258.092	S[+258][+730], T[+300][+730]	1302.3	4	5206.19	5205.2	1	-3	48	Specific	584.61	222.29	0	9.84	149	>WP_001037895.1 MULTISPECIES: hypothetical protein [Acinetobacter]	2356	NS_438_AB_ATC17978_HILIC_1.56987.56987.4	controllerType=0 controllerNumber=1 scan=56987	128.518	Trypsin	B1	SAGDQAASDIATATDNASAKIDAAADHAADATAK	2018
61884:4	2	K.SAGDQAASDIATAT[+730.264][+300.103]DNAS[+527.185][+300.103]AKIDAAADHAADATAK.A	HexNAc(2)Hex(2) 300.103,HexNAc(1)Hex(2) 300.103	S[+300][+527], T[+300][+730]	1261.79	4	5044.12	5044.13	0	-3	48	Specific	584.79	584.79	0	10.44	159	>WP_001037895.1 MULTISPECIES: hypothetical protein [Acinetobacter]	2356	NS_438_AB_ATC17978_HILIC_2.58612.58612.4	controllerType=0 controllerNumber=1 scan=58612	132.774	Trypsin	B2	SAGDQAASDIATATDNASAKIDAAADHAADATAK	1857
15319:3	562	K.AAS[+730.264][+300.103]EPEQKVEYVR.K	HexNAc(2)Hex(2) 300.103	S[+300][+730]	846.044	3	2536.12	2536.13	0	-3.2	184	Specific	585.02	442.96	442.96	10.15	10	>WP_001127151.1 YdcF family protein [Acinetobacter baumannii]	2664	NS_438_AB_ATC17978_HILIC_3.16220.16220.3	controllerType=0 controllerNumber=1 scan=16220	41.4989	Trypsin	B3	AASEPEQKVEYVR	1030
39006:3	215	K.VVVSTQEQANTANAAS[+730.264][+258.092]DAVGS[+730.264][+300.103]ASEAAPATR.-	HexNAc(2)Hex(2) 258.092,HexNAc(2)Hex(2) 300.103	S[+258][+300][+730]*2	1631.71	3	4893.11	4892.11	1	-1.1	37	Specific	585.58	585.58	0	11.82	36	>WP_000761577.1 MULTISPECIES: hypothetical protein [Gammaproteobacteria]	1676	NS_438_AB_ATC17978_HILIC_1.39603.39603.3	controllerType=0 controllerNumber=1 scan=39603	94.0377	Trypsin	B1	VVVSTQEQANTANAASDAVGSASEAAPATR	2018
45839:3	181	K.VVVSTQEQANT[+730.264][+300.103]ANAAS[+730.264][+300.103]DAVGSASEAAPATR.-	HexNAc(2)Hex(2) 300.103,HexNAc(2)Hex(2) 300.103	S[+300][+730], T[+300][+730]	1645.38	3	4934.11	4934.12	0	-2.1	37	Specific	586.19	567.86	6	11.16	41	>WP_000761577.1 MULTISPECIES: hypothetical protein [Gammaproteobacteria]	1676	NS_438_AB_ATC17978_HILIC_3.45150.45150.3	controllerType=0 controllerNumber=1 scan=45150	104.856	Trypsin	B3	VVVSTQEQANTANAASDAVGSASEAAPATR	2060
19736:4	60	K.AAQADKKTEAS[+730.264][+300.103]AAATTEQQDSFDAQVQR.Y	HexNAc(2)Hex(2) 300.103	S[+300][+730]	999.949	4	3996.77	3996.78	0	-0.5	108	Specific	586.61	586.61	1.2	12.53	32	>WP_000958096.1 DUF3298 domain-containing protein [Acinetobacter baumannii]	2128	NS_438_AB_ATC17978_HILIC_1.21218.21218.4	controllerType=0 controllerNumber=1 scan=21218	54.5585	Trypsin	B1	AAQADKKTEASAAATTEQQDSFDAQVQR	1030
21145:2	190	K.NTDVVEGSASS[+730.264][+300.103]ETAASETH.-	HexNAc(2)Hex(2) 300.103	S[+300][+730]	1461.59	2	2922.18	2922.18	0	-1.9	62	CRagged	586.92	575.51	0	10.08	36	>WP_001049817.1 MULTISPECIES: hypothetical protein [Acinetobacter]	2404	NS_438_AB_ATC17978_HILIC_3.22134.22134.2	controllerType=0 controllerNumber=1 scan=22134	55.6313	Trypsin	B3	NTDVVEGSASSETAASETH	1030
23225:3	54	K.KTEASAAATTEQQDS[+730.264][+300.103]FDAQVQR.Y	HexNAc(2)Hex(2) 300.103	S[+300][+730]	1138.16	3	3412.48	3412.48	0	-1.4	114	Specific	587.16	579.27	0	10.42	31	>WP_000958096.1 DUF3298 domain-containing protein [Acinetobacter baumannii]	2128	NS_438_AB_ATC17978_HILIC_2.24125.24125.3	controllerType=0 controllerNumber=1 scan=24125	60.6833	Trypsin	B2	KTEASAAATTEQQDSFDAQVQR	1030
59729:4	4	K.SAGDQAASDIATATDNAS[+730.264][+300.103]AKIDAAADHAADATAK.A	HexNAc(2)Hex(2) 300.103	S[+300][+730]	1055.22	4	4217.85	4216.85	1	-0.1	48	Specific	587.47	561.59	4.8	12.67	149	>WP_001037895.1 MULTISPECIES: hypothetical protein [Acinetobacter]	2356	NS_438_AB_ATC17978_HILIC_1.58131.58131.4	controllerType=0 controllerNumber=1 scan=58131	130.726	Trypsin	B1	SAGDQAASDIATATDNASAKIDAAADHAADATAK	1030
37054:3	135	K.VVVSTQEQANTANAAS[+730.264][+258.092]DAVGSASEAAPATR.-	HexNAc(2)Hex(2) 258.092	S[+258][+730]	1287.92	3	3861.73	3861.74	0	-2.4	37	Specific	587.76	587.76	2.4	9.78	34	>WP_000761577.1 MULTISPECIES: hypothetical protein [Gammaproteobacteria]	1676	NS_438_AB_ATC17978_HILIC_2.37224.37224.3	controllerType=0 controllerNumber=1 scan=37224	89.2326	Trypsin	B2	VVVSTQEQANTANAASDAVGSASEAAPATR	988
66175:4	4	K.SAGDQAAS[+730.264][+328.098]DIATATDNASAKIDAAADHAADATAK.A	HexNAc(2)Hex(2) 328.098	S[+328][+730]	1062.21	4	4245.84	4244.84	1	-1.9	48	Specific	587.9	392.31	24.18	12.24	149	>WP_001037895.1 MULTISPECIES: hypothetical protein [Acinetobacter]	2356	NS_438_AB_ATC17978_HILIC_1.63287.63287.4	controllerType=0 controllerNumber=1 scan=63287	140.46	Trypsin	B1	SAGDQAASDIATATDNASAKIDAAADHAADATAK	1058
07893:3	513	K.AAS[+527.185][+300.103]EPEQKVEYVRK.N	HexNAc(1)Hex(2) 300.103	S[+300][+527]	821.05	3	2461.14	2461.14	0	-3	184	Specific	589.05	397.71	397.71	10.23	8	>WP_001127151.1 YdcF family protein [Acinetobacter baumannii]	2664	NS_438_AB_ATC17978_HILIC_1.9726.9726.3	controllerType=0 controllerNumber=1 scan=9726	29.83	Trypsin	B1	AASEPEQKVEYVRK	827
59696:4	2	S.AGDQAASDIATAT[+730.264][+314.119]DNAS[+730.264][+328.098]AKIDAAADHAADATAK.A	HexNAc(2)Hex(2) 314.119,HexNAc(2)Hex(2) 328.098	S[+328][+730], T[+314][+730]	1301.8	4	5204.18	5202.19	2	-3.1	49	NRagged	589.83	551.54	0	9.26	159	>WP_001037895.1 MULTISPECIES: hypothetical protein [Acinetobacter]	2356	NS_438_AB_ATC17978_HILIC_2.56860.56860.4	controllerType=0 controllerNumber=1 scan=56860	129.171	Trypsin	B2	AGDQAASDIATATDNASAKIDAAADHAADATAK	2102
08033:3	499	K.AAS[+527.185][+300.103]EPEQKVEYVRK.N	HexNAc(1)Hex(2) 300.103	S[+300][+527]	821.05	3	2461.14	2461.14	0	-3	184	Specific	590.05	435.44	435.44	9.59	6	>WP_001127151.1 YdcF family protein [Acinetobacter baumannii]	2664	NS_438_AB_ATC17978_HILIC_2.9728.9728.3	controllerType=0 controllerNumber=1 scan=9728	29.1916	Trypsin	B2	AASEPEQKVEYVRK	827
78565:3	82	K.VSAPVEDPIDPLAVDAAS[+730.264][+300.103]T[+730.264][+300.103]VK.A	HexNAc(2)Hex(2) 300.103,HexNAc(2)Hex(2) 300.103	S[+300][+730], T[+300][+730]	1386.28	3	4156.83	4154.83	2	-1.5	34	Specific	590.73	444.86	93.08	9.51	32	>WP_000498089.1 MULTISPECIES: murein L,D-transpeptidase [Acinetobacter]	1210	NS_438_AB_ATC17978_HILIC_3.72417.72417.3	controllerType=0 controllerNumber=1 scan=72417	158.398	Trypsin	B3	VSAPVEDPIDPLAVDAASTVK	2060
40001:3	215	K.VVVSTQEQANTANAAS[+730.264][+258.092]DAVGSASEAAPATR.-	HexNAc(2)Hex(2) 258.092	S[+258][+730]	1287.92	3	3861.74	3861.74	0	0	37	Specific	591.6	591.14	2.4	12.03	36	>WP_000761577.1 MULTISPECIES: hypothetical protein [Gammaproteobacteria]	1676	NS_438_AB_ATC17978_HILIC_1.40528.40528.3	controllerType=0 controllerNumber=1 scan=40528	95.8255	Trypsin	B1	VVVSTQEQANTANAASDAVGSASEAAPATR	988
26660:2	86	K.AEDQNADSGIAAS[+730.264][+328.098]TPVATAK.T	HexNAc(2)Hex(2) 328.098	S[+328][+730]	1488.14	2	2975.28	2975.28	0	-1.9	82	Specific	592.12	589.27	1.2	10.53	33	>WP_000498089.1 MULTISPECIES: murein L,D-transpeptidase [Acinetobacter]	1210	NS_438_AB_ATC17978_HILIC_1.28391.28391.2	controllerType=0 controllerNumber=1 scan=28391	71.2185	Trypsin	B1	AEDQNADSGIAASTPVATAK	1058
38971:3	2	K.SAGDQAAS[+730.264][+300.103]DIAT[+730.264][+300.103]ATDNASAK.I	HexNAc(2)Hex(2) 300.103,HexNAc(2)Hex(2) 300.103	S[+300][+730], T[+300][+730]	1309.19	3	3925.57	3925.59	0	-4.2	48	Specific	592.18	438.84	3.6	8.82	159	>WP_001037895.1 MULTISPECIES: hypothetical protein [Acinetobacter]	2356	NS_438_AB_ATC17978_HILIC_2.38820.38820.3	controllerType=0 controllerNumber=1 scan=38820	92.3323	Trypsin	B2	SAGDQAASDIATATDNASAK	2060
27604:2	93	K.AEDQNADSGIAAS[+730.264][+328.098]TPVATAK.T	HexNAc(2)Hex(2) 328.098	S[+328][+730]	1488.64	2	2976.28	2975.28	1	-1	82	Specific	593.21	593.21	1.2	10.02	24	>WP_000498089.1 MULTISPECIES: murein L,D-transpeptidase [Acinetobacter]	1210	NS_438_AB_ATC17978_HILIC_2.28980.28980.2	controllerType=0 controllerNumber=1 scan=28980	72.4758	Trypsin	B2	AEDQNADSGIAASTPVATAK	1058
85183:4	279	K.NQGTAMIVEAPSTAQPAAS[+730.264][+300.103]EPASVSTDDTTDSTAAIPQQPNYILQVR.S	HexNAc(2)Hex(2) 300.103	S[+300][+730]	1468.93	4	5872.71	5872.7	0	1.3	94	Specific	593.27	593.27	0	9.57	19	>WP_000467261.1 MULTISPECIES: SPOR domain-containing protein [Acinetobacter]	1153	NS_438_AB_ATC17978_HILIC_2.77180.77180.4	controllerType=0 controllerNumber=1 scan=77180	168.901	Trypsin	B2	NQGTAMIVEAPSTAQPAASEPASVSTDDTTDSTAAIPQQPNYILQVR	1030
16743:2	215	N.AASDAVGS[+730.264][+300.103]ASEAAPATR.-	HexNAc(2)Hex(2) 300.103	S[+300][+730]	1282.06	2	2563.11	2562.1	1	0.5	50	NRagged	593.32	503.12	8.19	9.92	36	>WP_000761577.1 MULTISPECIES: hypothetical protein [Gammaproteobacteria]	1676	NS_438_AB_ATC17978_HILIC_1.18222.18222.2	controllerType=0 controllerNumber=1 scan=18222	47.5333	Trypsin	B1	AASDAVGSASEAAPATR	1030
78588:3	82	K.VSAPVEDPIDPLAVDAAS[+730.264][+300.103]T[+730.264][+300.103]VK.A	HexNAc(2)Hex(2) 300.103,HexNAc(2)Hex(2) 300.103	S[+300][+730], T[+300][+730]	1385.61	3	4154.82	4154.83	0	-3.4	34	Specific	593.59	454.66	87.16	9.25	32	>WP_000498089.1 MULTISPECIES: murein L,D-transpeptidase [Acinetobacter]	1210	NS_438_AB_ATC17978_HILIC_3.72440.72440.3	controllerType=0 controllerNumber=1 scan=72440	158.45	Trypsin	B3	VSAPVEDPIDPLAVDAASTVK	2060
58359:4	2	K.SAGDQAASDIATATDNAS[+527.185][+300.103]AKIDAAADHAADATAK.A	HexNAc(1)Hex(2) 300.103	S[+300][+527]	1004.2	4	4013.76	4013.77	0	-1.3	48	Specific	593.71	593.71	4.8	11.11	159	>WP_001037895.1 MULTISPECIES: hypothetical protein [Acinetobacter]	2356	NS_438_AB_ATC17978_HILIC_2.55755.55755.2	controllerType=0 controllerNumber=1 scan=55755	126.933	Trypsin	B2	SAGDQAASDIATATDNASAKIDAAADHAADATAK	827
57758:3	25	K.AASGVEAAAAPATLTLS[+730.264][+300.103]T[+730.264][+314.119]DDK.G	HexNAc(2)Hex(2) 300.103,HexNAc(2)Hex(2) 314.119	S[+300][+730], T[+314][+730]	1346.25	3	4036.73	4034.74	2	-2.9	203	Specific	594.21	538.52	0	9.3	52	>WP_000026485.1 MULTISPECIES: OmpA family protein [Acinetobacter calcoaceticus/baumannii complex]	96	NS_438_AB_ATC17978_HILIC_3.55485.55485.3	controllerType=0 controllerNumber=1 scan=55485	125.594	Trypsin	B3	AASGVEAAAAPATLTLSTDDK	2074
42667:3	181	K.VVVSTQEQANTANAAS[+730.264][+300.103]DAVGSASEAAPATR.-	HexNAc(2)Hex(2) 300.103	S[+300][+730]	1302.26	3	3904.76	3903.75	1	-0.6	37	Specific	594.31	582.47	2.4	11.91	41	>WP_000761577.1 MULTISPECIES: hypothetical protein [Gammaproteobacteria]	1676	NS_438_AB_ATC17978_HILIC_3.42317.42317.3	controllerType=0 controllerNumber=1 scan=42317	99.2348	Trypsin	B3	VVVSTQEQANTANAASDAVGSASEAAPATR	1030
37001:3	135	K.VVVSTQEQANTANAAS[+730.264][+258.092]DAVGSASEAAPATR.-	HexNAc(2)Hex(2) 258.092	S[+258][+730]	1287.92	3	3861.74	3861.74	0	-1.4	37	Specific	595.35	595.35	2.4	9.78	34	>WP_000761577.1 MULTISPECIES: hypothetical protein [Gammaproteobacteria]	1676	NS_438_AB_ATC17978_HILIC_2.37173.37173.3	controllerType=0 controllerNumber=1 scan=37173	89.1078	Trypsin	B2	VVVSTQEQANTANAASDAVGSASEAAPATR	988
34047:2	2	K.SAGDQAAS[+730.264][+328.098]DIATATDNASAK.I	HexNAc(2)Hex(2) 328.098	S[+328][+730]	1462.11	2	2923.21	2923.21	0	-2.5	48	Specific	595.78	476.74	0.45	9.36	159	>WP_001037895.1 MULTISPECIES: hypothetical protein [Acinetobacter]	2356	NS_438_AB_ATC17978_HILIC_2.34752.34752.2	controllerType=0 controllerNumber=1 scan=34752	84.4854	Trypsin	B2	SAGDQAASDIATATDNASAK	1058
41680:4	4	K.SAGDQAASDIATATDNAS[+730.264][+300.103]AKIDAAADHAADATAK.A	HexNAc(2)Hex(2) 300.103	S[+300][+730]	1054.97	4	4216.84	4216.85	0	-1	48	Specific	596.1	596.1	4.8	12.67	149	>WP_001037895.1 MULTISPECIES: hypothetical protein [Acinetobacter]	2356	NS_438_AB_ATC17978_HILIC_1.42173.42173.4	controllerType=0 controllerNumber=1 scan=42173	99.3124	Trypsin	B1	SAGDQAASDIATATDNASAKIDAAADHAADATAK	1030
41849:3	181	K.VVVSTQEQANT[+730.264][+300.103]ANAASDAVGS[+730.264][+300.103]ASEAAPATR.-	HexNAc(2)Hex(2) 300.103,HexNAc(2)Hex(2) 300.103	S[+300][+730], T[+300][+730]	1645.71	3	4935.12	4934.12	1	-0.8	37	Specific	596.21	593.1	2.4	11.91	41	>WP_000761577.1 MULTISPECIES: hypothetical protein [Gammaproteobacteria]	1676	NS_438_AB_ATC17978_HILIC_3.41513.41513.3	controllerType=0 controllerNumber=1 scan=41513	97.4598	Trypsin	B3	VVVSTQEQANTANAASDAVGSASEAAPATR	2060
52657:4	4	K.SAGDQAAS[+730.264][+300.103]DIATATDNASAKIDAAADHAADATAK.A	HexNAc(2)Hex(2) 300.103	S[+300][+730]	1055.22	4	4217.84	4216.85	1	-2.2	48	Specific	596.43	555.56	29.87	11.92	149	>WP_001037895.1 MULTISPECIES: hypothetical protein [Acinetobacter]	2356	NS_438_AB_ATC17978_HILIC_1.51956.51956.4	controllerType=0 controllerNumber=1 scan=51956	118.3	Trypsin	B1	SAGDQAASDIATATDNASAKIDAAADHAADATAK	1030
29439:3	64	K.KTEASAAATTEQQDS[+730.264][+300.103]FDAQVQR.Y	HexNAc(2)Hex(2) 300.103	S[+300][+730]	1138.83	3	3414.47	3412.48	2	-4.7	114	Specific	596.5	569.5	6.87	11.74	37	>WP_000958096.1 DUF3298 domain-containing protein [Acinetobacter baumannii]	2128	NS_438_AB_ATC17978_HILIC_3.30469.30469.3	controllerType=0 controllerNumber=1 scan=30469	74.7234	Trypsin	B3	KTEASAAATTEQQDSFDAQVQR	1030
22805:4	64	K.AAQADKKTEAS[+730.264][+300.103]AAAT[+730.264][+300.103]TEQQDSFDAQVQR.Y	HexNAc(2)Hex(2) 300.103,HexNAc(2)Hex(2) 300.103	S[+300][+730], T[+300][+730]	1257.54	4	5027.13	5027.14	0	-2.5	108	Specific	596.7	596.7	1.2	11.97	37	>WP_000958096.1 DUF3298 domain-containing protein [Acinetobacter baumannii]	2128	NS_438_AB_ATC17978_HILIC_3.23865.23865.4	controllerType=0 controllerNumber=1 scan=23865	59.8026	Trypsin	B3	AAQADKKTEASAAATTEQQDSFDAQVQR	2060
69233:3	3	K.SAGDQAASDIATATDNAS[+730.264][+328.098]AKIDAAADHAADATAK.A	HexNAc(2)Hex(2) 328.098	S[+328][+730]	1415.62	3	4244.84	4244.84	0	-0.3	48	Specific	596.83	225.33	4.8	9.7	154	>WP_001037895.1 MULTISPECIES: hypothetical protein [Acinetobacter]	2356	NS_438_AB_ATC17978_HILIC_3.64877.64877.3	controllerType=0 controllerNumber=1 scan=64877	144.107	Trypsin	B3	SAGDQAASDIATATDNASAKIDAAADHAADATAK	1058
38783:3	215	K.VVVSTQEQANTANAAS[+730.264][+300.103]DAVGSASEAAPATR.-	HexNAc(2)Hex(2) 300.103	S[+300][+730]	1301.92	3	3903.74	3903.75	0	-2.8	37	Specific	596.93	596.93	2.4	11.08	36	>WP_000761577.1 MULTISPECIES: hypothetical protein [Gammaproteobacteria]	1676	NS_438_AB_ATC17978_HILIC_1.39298.39298.3	controllerType=0 controllerNumber=1 scan=39298	93.1915	Trypsin	B1	VVVSTQEQANTANAASDAVGSASEAAPATR	1030
54082:4	2	A.GDQAASDIATATDNAS[+730.264][+300.103]AKIDAAADHAADATAK.A	HexNAc(2)Hex(2) 300.103	S[+300][+730]	1015.45	4	4058.78	4058.78	0	-0.2	50	NRagged	597.47	476.3	4.8	9.92	159	>WP_001037895.1 MULTISPECIES: hypothetical protein [Acinetobacter]	2356	NS_438_AB_ATC17978_HILIC_2.52089.52089.4	controllerType=0 controllerNumber=1 scan=52089	119.098	Trypsin	B2	GDQAASDIATATDNASAKIDAAADHAADATAK	1030
15253:2	135	A.SDAVGSAS[+730.264][+300.103]EAAPATR.-	HexNAc(2)Hex(2) 300.103	S[+300][+730]	1210.51	2	2420.02	2420.03	0	-3.1	52	NRagged	598.01	476.72	2.4	8.18	34	>WP_000761577.1 MULTISPECIES: hypothetical protein [Gammaproteobacteria]	1676	NS_438_AB_ATC17978_HILIC_2.16183.16183.2	controllerType=0 controllerNumber=1 scan=16183	41.9158	Trypsin	B2	SDAVGSASEAAPATR	1030
52653:4	3	K.SAGDQAASDIATATDNAS[+730.264][+300.103]AKIDAAADHAADATAK.A	HexNAc(2)Hex(2) 300.103	S[+300][+730]	1055.47	4	4218.86	4216.85	2	0.8	48	Specific	598.64	598.64	4.8	12.37	154	>WP_001037895.1 MULTISPECIES: hypothetical protein [Acinetobacter]	2356	NS_438_AB_ATC17978_HILIC_3.51043.51043.4	controllerType=0 controllerNumber=1 scan=51043	116.256	Trypsin	B3	SAGDQAASDIATATDNASAKIDAAADHAADATAK	1030
57122:4	3	K.SAGDQAASDIATATDNAS[+730.264][+300.103]AKIDAAADHAADATAK.A	HexNAc(2)Hex(2) 300.103	S[+300][+730]	1054.97	4	4216.85	4216.85	0	0.3	48	Specific	599.45	599.45	4.8	12.37	154	>WP_001037895.1 MULTISPECIES: hypothetical protein [Acinetobacter]	2356	NS_438_AB_ATC17978_HILIC_3.54913.54913.4	controllerType=0 controllerNumber=1 scan=54913	124.238	Trypsin	B3	SAGDQAASDIATATDNASAKIDAAADHAADATAK	1030
37424:3	181	K.VVVSTQEQANTANAASDAVGS[+730.264][+258.092]ASEAAPATR.-	HexNAc(2)Hex(2) 258.092	S[+258][+730]	1288.58	3	3863.74	3861.74	2	-2.7	37	Specific	599.82	580.97	3.6	11.16	41	>WP_000761577.1 MULTISPECIES: hypothetical protein [Gammaproteobacteria]	1676	NS_438_AB_ATC17978_HILIC_3.37568.37568.3	controllerType=0 controllerNumber=1 scan=37568	89.3209	Trypsin	B3	VVVSTQEQANTANAASDAVGSASEAAPATR	988
61891:4	3	K.SAGDQAASDIATAT[+527.185][+300.103]DNAS[+730.264][+300.103]AKIDAAADHAADATAK.A	HexNAc(1)Hex(2) 300.103,HexNAc(2)Hex(2) 300.103	S[+300][+730], T[+300][+527]	1261.79	4	5044.12	5044.13	0	-2.2	48	Specific	599.84	599.84	0	11.41	154	>WP_001037895.1 MULTISPECIES: hypothetical protein [Acinetobacter]	2356	NS_438_AB_ATC17978_HILIC_3.58936.58936.2	controllerType=0 controllerNumber=1 scan=58936	132.638	Trypsin	B3	SAGDQAASDIATATDNASAKIDAAADHAADATAK	1857
42587:3	135	K.VVVSTQEQANTANAAS[+730.264][+300.103]DAVGSASEAAPATR.-	HexNAc(2)Hex(2) 300.103	S[+300][+730]	1301.92	3	3903.74	3903.75	0	-3.2	37	Specific	600.32	600.32	2.4	10.61	34	>WP_000761577.1 MULTISPECIES: hypothetical protein [Gammaproteobacteria]	1676	NS_438_AB_ATC17978_HILIC_2.42102.42102.3	controllerType=0 controllerNumber=1 scan=42102	99.2697	Trypsin	B2	VVVSTQEQANTANAASDAVGSASEAAPATR	1030
34465:2	3	K.SAGDQAAS[+527.185][+300.103]DIATATDNASAK.I	HexNAc(1)Hex(2) 300.103	S[+300][+527]	1346.57	2	2692.14	2692.14	0	-1.5	48	Specific	600.94	441.16	1.85	11.08	154	>WP_001037895.1 MULTISPECIES: hypothetical protein [Acinetobacter]	2356	NS_438_AB_ATC17978_HILIC_3.35106.35106.2	controllerType=0 controllerNumber=1 scan=35106	84.5695	Trypsin	B3	SAGDQAASDIATATDNASAK	827
19270:2	4	D.QAASDIATATDNAS[+730.264][+300.103]AK.I	HexNAc(2)Hex(2) 300.103	S[+300][+730]	1283.05	2	2565.1	2565.1	0	-0.9	52	NRagged	601.08	552.79	0.29	10.71	149	>WP_001037895.1 MULTISPECIES: hypothetical protein [Acinetobacter]	2356	NS_438_AB_ATC17978_HILIC_1.20837.20837.2	controllerType=0 controllerNumber=1 scan=20837	53.7584	Trypsin	B1	QAASDIATATDNASAK	1030
15381:2	499	K.AAS[+730.264][+300.103]EPEQKVEYVR.K	HexNAc(2)Hex(2) 300.103	S[+300][+730]	1268.56	2	2536.12	2536.13	0	-2.5	184	Specific	601.35	474.58	474.58	10.57	6	>WP_001127151.1 YdcF family protein [Acinetobacter baumannii]	2664	NS_438_AB_ATC17978_HILIC_2.16284.16284.2	controllerType=0 controllerNumber=1 scan=16284	42.116	Trypsin	B2	AASEPEQKVEYVR	1030
37196:3	181	K.VVVSTQEQANTANAAS[+730.264][+258.092]DAVGSASEAAPATR.-	HexNAc(2)Hex(2) 258.092	S[+258][+730]	1287.92	3	3861.74	3861.74	0	-2.2	37	Specific	602.29	602.29	2.4	12.16	41	>WP_000761577.1 MULTISPECIES: hypothetical protein [Gammaproteobacteria]	1676	NS_438_AB_ATC17978_HILIC_3.37374.37374.3	controllerType=0 controllerNumber=1 scan=37374	88.9264	Trypsin	B3	VVVSTQEQANTANAASDAVGSASEAAPATR	988
27002:2	82	K.AEDQNADSGIAAS[+730.264][+300.103]TPVATAK.T	HexNAc(2)Hex(2) 300.103	S[+300][+730]	1474.14	2	2947.28	2947.29	0	-2	82	Specific	602.4	563.58	1.2	11.08	32	>WP_000498089.1 MULTISPECIES: murein L,D-transpeptidase [Acinetobacter]	1210	NS_438_AB_ATC17978_HILIC_3.28131.28131.2	controllerType=0 controllerNumber=1 scan=28131	69.6616	Trypsin	B3	AEDQNADSGIAASTPVATAK	1030
30239:2	82	K.AEDQNADSGIAAS[+730.264][+328.098]TPVATAK.T	HexNAc(2)Hex(2) 328.098	S[+328][+730]	1488.14	2	2975.28	2975.28	0	-1.3	82	Specific	602.67	586.78	1.2	11.08	32	>WP_000498089.1 MULTISPECIES: murein L,D-transpeptidase [Acinetobacter]	1210	NS_438_AB_ATC17978_HILIC_3.31348.31348.2	controllerType=0 controllerNumber=1 scan=31348	76.8602	Trypsin	B3	AEDQNADSGIAASTPVATAK	1058
27998:2	82	K.AEDQNADSGIAAS[+730.264][+328.098]TPVATAK.T	HexNAc(2)Hex(2) 328.098	S[+328][+730]	1488.14	2	2975.28	2975.28	0	-1.2	82	Specific	603.59	603.59	1.2	11.08	32	>WP_000498089.1 MULTISPECIES: murein L,D-transpeptidase [Acinetobacter]	1210	NS_438_AB_ATC17978_HILIC_3.29229.29229.2	controllerType=0 controllerNumber=1 scan=29229	72.2316	Trypsin	B3	AEDQNADSGIAASTPVATAK	1058
59156:4	3	K.SAGDQAASDIATATDNAS[+730.264][+300.103]AKIDAAADHAADATAK.A	HexNAc(2)Hex(2) 300.103	S[+300][+730]	1055.22	4	4217.84	4216.85	1	-2.4	48	Specific	603.72	585.74	4.8	12.41	154	>WP_001037895.1 MULTISPECIES: hypothetical protein [Acinetobacter]	2356	NS_438_AB_ATC17978_HILIC_3.56727.56727.2	controllerType=0 controllerNumber=1 scan=56727	128.191	Trypsin	B3	SAGDQAASDIATATDNASAKIDAAADHAADATAK	1030
23614:2	181	A.NTANAASDAVGSAS[+730.264][+300.103]EAAPATR.-	HexNAc(2)Hex(2) 300.103	S[+300][+730]	1481.63	2	2962.26	2962.27	0	-4.1	46	NRagged	604.63	522.44	0	9.51	41	>WP_000761577.1 MULTISPECIES: hypothetical protein [Gammaproteobacteria]	1676	NS_438_AB_ATC17978_HILIC_3.24737.24737.2	controllerType=0 controllerNumber=1 scan=24737	61.8663	Trypsin	B3	NTANAASDAVGSASEAAPATR	1030
07876:3	513	K.AAS[+730.264][+300.103]EPEQKVEYVRK.N	HexNAc(2)Hex(2) 300.103	S[+300][+730]	888.743	3	2664.22	2664.22	0	-2.5	184	Specific	604.65	376.15	376.15	11.23	8	>WP_001127151.1 YdcF family protein [Acinetobacter baumannii]	2664	NS_438_AB_ATC17978_HILIC_1.9707.9707.3	controllerType=0 controllerNumber=1 scan=9707	29.787	Trypsin	B1	AASEPEQKVEYVRK	1030
26967:2	82	K.AEDQNADSGIAAS[+527.185][+300.103]TPVATAK.T	HexNAc(1)Hex(2) 300.103	S[+300][+527]	1372.6	2	2744.2	2744.21	0	-1.9	82	Specific	605.21	605.21	1.2	11.08	32	>WP_000498089.1 MULTISPECIES: murein L,D-transpeptidase [Acinetobacter]	1210	NS_438_AB_ATC17978_HILIC_3.28103.28103.2	controllerType=0 controllerNumber=1 scan=28103	69.5984	Trypsin	B3	AEDQNADSGIAASTPVATAK	827
57126:4	3	K.SAGDQAAS[+730.264][+300.103]DIATATDNASAKIDAAADHAADATAK.A	HexNAc(2)Hex(2) 300.103	S[+300][+730]	1054.97	4	4216.85	4216.85	0	0.3	48	Specific	606.15	578.26	94.82	13.37	154	>WP_001037895.1 MULTISPECIES: hypothetical protein [Acinetobacter]	2356	NS_438_AB_ATC17978_HILIC_3.54915.54915.4	controllerType=0 controllerNumber=1 scan=54915	124.244	Trypsin	B3	SAGDQAASDIATATDNASAKIDAAADHAADATAK	1030
57169:4	2	K.SAGDQAASDIATATDNAS[+730.264][+300.103]AKIDAAADHAADATAK.A	HexNAc(2)Hex(2) 300.103	S[+300][+730]	1054.97	4	4216.84	4216.85	0	-0.5	48	Specific	606.35	606.35	4.8	12.11	159	>WP_001037895.1 MULTISPECIES: hypothetical protein [Acinetobacter]	2356	NS_438_AB_ATC17978_HILIC_2.54695.54695.4	controllerType=0 controllerNumber=1 scan=54695	124.538	Trypsin	B2	SAGDQAASDIATATDNASAKIDAAADHAADATAK	1030
40645:3	135	K.VVVSTQEQANTANAAS[+730.264][+258.092]DAVGSASEAAPATR.-	HexNAc(2)Hex(2) 258.092	S[+258][+730]	1287.92	3	3861.74	3861.74	0	-1.7	37	Specific	606.94	606.94	2.4	10.78	34	>WP_000761577.1 MULTISPECIES: hypothetical protein [Gammaproteobacteria]	1676	NS_438_AB_ATC17978_HILIC_2.40377.40377.3	controllerType=0 controllerNumber=1 scan=40377	95.797	Trypsin	B2	VVVSTQEQANTANAASDAVGSASEAAPATR	988
53878:3	3	K.SAGDQAASDIATATDNAS[+730.264][+300.103]AKIDAAADHAADATAK.A	HexNAc(2)Hex(2) 300.103	S[+300][+730]	1406.95	3	4218.84	4216.85	2	-3.2	48	Specific	608.14	608.14	4.8	12.02	154	>WP_001037895.1 MULTISPECIES: hypothetical protein [Acinetobacter]	2356	NS_438_AB_ATC17978_HILIC_3.52171.52171.3	controllerType=0 controllerNumber=1 scan=52171	118.611	Trypsin	B3	SAGDQAASDIATATDNASAKIDAAADHAADATAK	1030
59021:4	4	K.SAGDQAASDIATATDNAS[+730.264][+300.103]AKIDAAADHAADATAK.A	HexNAc(2)Hex(2) 300.103	S[+300][+730]	1054.97	4	4216.84	4216.85	0	-0.3	48	Specific	609.21	559.21	4.8	13.67	149	>WP_001037895.1 MULTISPECIES: hypothetical protein [Acinetobacter]	2356	NS_438_AB_ATC17978_HILIC_1.57586.57586.4	controllerType=0 controllerNumber=1 scan=57586	129.69	Trypsin	B1	SAGDQAASDIATATDNASAKIDAAADHAADATAK	1030
61675:3	3	K.SAGDQAASDIATATDNAS[+730.264][+300.103]AKIDAAADHAADATAK.A	HexNAc(2)Hex(2) 300.103	S[+300][+730]	1406.28	3	4216.83	4216.85	0	-4.7	48	Specific	609.36	609.36	4.8	12.06	154	>WP_001037895.1 MULTISPECIES: hypothetical protein [Acinetobacter]	2356	NS_438_AB_ATC17978_HILIC_3.58770.58770.3	controllerType=0 controllerNumber=1 scan=58770	132.304	Trypsin	B3	SAGDQAASDIATATDNASAKIDAAADHAADATAK	1030
21044:2	241	K.NTDVVEGSASSETAAS[+730.264][+300.103]ETH.-	HexNAc(2)Hex(2) 300.103	S[+300][+730]	1462.09	2	2923.18	2922.18	1	-2.1	62	CRagged	609.91	594.42	1.79	10.54	25	>WP_001049817.1 MULTISPECIES: hypothetical protein [Acinetobacter]	2404	NS_438_AB_ATC17978_HILIC_2.21888.21888.2	controllerType=0 controllerNumber=1 scan=21888	55.5058	Trypsin	B2	NTDVVEGSASSETAASETH	1030
22165:2	241	K.NTDVVEGS[+730.264][+328.098]ASSETAASETH.-	HexNAc(2)Hex(2) 328.098	S[+328][+730]	1475.59	2	2950.17	2950.18	0	-2	62	CRagged	611.01	611.01	0	10.54	25	>WP_001049817.1 MULTISPECIES: hypothetical protein [Acinetobacter]	2404	NS_438_AB_ATC17978_HILIC_2.23184.23184.2	controllerType=0 controllerNumber=1 scan=23184	58.7438	Trypsin	B2	NTDVVEGSASSETAASETH	1058
38032:3	3	K.SAGDQAAS[+730.264][+300.103]DIAT[+730.264][+300.103]ATDNASAK.I	HexNAc(2)Hex(2) 300.103,HexNAc(2)Hex(2) 300.103	S[+300][+730], T[+300][+730]	1309.53	3	3926.58	3925.59	1	-2.7	48	Specific	611.06	546.82	3.6	10.3	154	>WP_001037895.1 MULTISPECIES: hypothetical protein [Acinetobacter]	2356	NS_438_AB_ATC17978_HILIC_3.38079.38079.3	controllerType=0 controllerNumber=1 scan=38079	90.3469	Trypsin	B3	SAGDQAASDIATATDNASAK	2060
59327:4	2	K.SAGDQAASDIATAT[+730.264][+300.103]DNAS[+730.264][+258.092]AKIDAAADHAADATAK.A	HexNAc(2)Hex(2) 300.103,HexNAc(2)Hex(2) 258.092	S[+258][+730], T[+300][+730]	1302.05	4	5205.2	5205.2	0	-1.1	48	Specific	611.62	185.1	0	9.94	159	>WP_001037895.1 MULTISPECIES: hypothetical protein [Acinetobacter]	2356	NS_438_AB_ATC17978_HILIC_2.56560.56560.2	controllerType=0 controllerNumber=1 scan=56560	128.585	Trypsin	B2	SAGDQAASDIATATDNASAKIDAAADHAADATAK	2018
58406:4	2	K.SAGDQAASDIATATDNAS[+730.264][+314.119]AKIDAAADHAADATAK.A	HexNAc(2)Hex(2) 314.119	S[+314][+730]	1058.47	4	4230.84	4230.86	0	-4.8	48	Specific	612.88	612.88	4.8	11.55	159	>WP_001037895.1 MULTISPECIES: hypothetical protein [Acinetobacter]	2356	NS_438_AB_ATC17978_HILIC_2.55799.55799.4	controllerType=0 controllerNumber=1 scan=55799	127.023	Trypsin	B2	SAGDQAASDIATATDNASAKIDAAADHAADATAK	1044
60645:4	2	K.SAGDQAASDIATATDNAS[+730.264][+300.103]AKIDAAADHAADATAK.A	HexNAc(2)Hex(2) 300.103	S[+300][+730]	1054.97	4	4216.84	4216.85	0	-0.3	48	Specific	615.11	615.11	4.8	12.11	159	>WP_001037895.1 MULTISPECIES: hypothetical protein [Acinetobacter]	2356	NS_438_AB_ATC17978_HILIC_2.57623.57623.4	controllerType=0 controllerNumber=1 scan=57623	130.702	Trypsin	B2	SAGDQAASDIATATDNASAKIDAAADHAADATAK	1030
40052:3	181	K.VVVSTQEQANTANAAS[+730.264][+300.103]DAVGSASEAAPATR.-	HexNAc(2)Hex(2) 300.103	S[+300][+730]	1301.92	3	3903.74	3903.75	0	-3.1	37	Specific	615.51	615.51	2.4	12.12	41	>WP_000761577.1 MULTISPECIES: hypothetical protein [Gammaproteobacteria]	1676	NS_438_AB_ATC17978_HILIC_3.39832.39832.3	controllerType=0 controllerNumber=1 scan=39832	93.8853	Trypsin	B3	VVVSTQEQANTANAASDAVGSASEAAPATR	1030
15392:2	562	K.AAS[+527.185][+300.103]EPEQKVEYVR.K	HexNAc(1)Hex(2) 300.103	S[+300][+527]	1167.53	2	2334.05	2333.05	1	-1.1	184	Specific	615.98	457.94	457.94	11.05	10	>WP_001127151.1 YdcF family protein [Acinetobacter baumannii]	2664	NS_438_AB_ATC17978_HILIC_3.16289.16289.2	controllerType=0 controllerNumber=1 scan=16289	41.6444	Trypsin	B3	AASEPEQKVEYVR	827
42184:3	181	K.VVVSTQEQANTANAAS[+730.264][+328.098]DAVGSASEAAPATR.-	HexNAc(2)Hex(2) 328.098	S[+328][+730]	1311.25	3	3931.75	3931.75	0	-0.7	37	Specific	616.66	616.66	2.4	12.91	41	>WP_000761577.1 MULTISPECIES: hypothetical protein [Gammaproteobacteria]	1676	NS_438_AB_ATC17978_HILIC_3.41817.41817.3	controllerType=0 controllerNumber=1 scan=41817	98.0934	Trypsin	B3	VVVSTQEQANTANAASDAVGSASEAAPATR	1058
15178:2	499	K.AAS[+730.264][+300.103]EPEQKVEYVR.K	HexNAc(2)Hex(2) 300.103	S[+300][+730]	1268.56	2	2536.12	2536.13	0	-3	184	Specific	616.91	508.96	508.96	10.57	6	>WP_001127151.1 YdcF family protein [Acinetobacter baumannii]	2664	NS_438_AB_ATC17978_HILIC_2.16120.16120.2	controllerType=0 controllerNumber=1 scan=16120	41.7823	Trypsin	B2	AASEPEQKVEYVR	1030
39960:3	181	K.VVVSTQEQANTANAAS[+730.264][+328.098]DAVGSASEAAPATR.-	HexNAc(2)Hex(2) 328.098	S[+328][+730]	1311.93	3	3933.77	3931.75	2	2.3	37	Specific	618.33	617.15	2.4	12.82	41	>WP_000761577.1 MULTISPECIES: hypothetical protein [Gammaproteobacteria]	1676	NS_438_AB_ATC17978_HILIC_3.39745.39745.3	controllerType=0 controllerNumber=1 scan=39745	93.7157	Trypsin	B3	VVVSTQEQANTANAASDAVGSASEAAPATR	1058
27908:2	82	K.AEDQNADSGIAAS[+527.185][+300.103]TPVATAK.T	HexNAc(1)Hex(2) 300.103	S[+300][+527]	1372.61	2	2744.2	2744.21	0	-1.6	82	Specific	618.38	612.37	1.2	11.08	32	>WP_000498089.1 MULTISPECIES: murein L,D-transpeptidase [Acinetobacter]	1210	NS_438_AB_ATC17978_HILIC_3.29124.29124.2	controllerType=0 controllerNumber=1 scan=29124	71.9676	Trypsin	B3	AEDQNADSGIAASTPVATAK	827
57252:4	4	K.SAGDQAAS[+730.264][+328.098]DIATATDNASAKIDAAADHAADATAK.A	HexNAc(2)Hex(2) 328.098	S[+328][+730]	1061.96	4	4244.83	4244.84	0	-1.7	48	Specific	619.26	437.57	21.99	13.24	149	>WP_001037895.1 MULTISPECIES: hypothetical protein [Acinetobacter]	2356	NS_438_AB_ATC17978_HILIC_1.56059.56059.4	controllerType=0 controllerNumber=1 scan=56059	126.68	Trypsin	B1	SAGDQAASDIATATDNASAKIDAAADHAADATAK	1058
57576:4	2	K.SAGDQAASDIATATDNAS[+730.264][+300.103]AKIDAAADHAADATAK.A	HexNAc(2)Hex(2) 300.103	S[+300][+730]	1054.97	4	4216.84	4216.85	0	-0.6	48	Specific	619.33	619.33	4.8	12.11	159	>WP_001037895.1 MULTISPECIES: hypothetical protein [Acinetobacter]	2356	NS_438_AB_ATC17978_HILIC_2.55068.55068.4	controllerType=0 controllerNumber=1 scan=55068	125.409	Trypsin	B2	SAGDQAASDIATATDNASAKIDAAADHAADATAK	1030
68937:3	82	A.ASTTEQPLNPNKVS[+730.264][+300.103]APVEDPIDPLAVDAASTVK.A	HexNAc(2)Hex(2) 300.103	S[+300][+730]	1469.04	3	4405.1	4405.1	0	0.5	22	NRagged	619.52	619.52	16.8	12.06	32	>WP_000498089.1 MULTISPECIES: murein L,D-transpeptidase [Acinetobacter]	1210	NS_438_AB_ATC17978_HILIC_3.64577.64577.3	controllerType=0 controllerNumber=1 scan=64577	143.428	Trypsin	B3	ASTTEQPLNPNKVSAPVEDPIDPLAVDAASTVK	1030
34749:2	2	K.SAGDQAAS[+730.264][+328.098]DIATATDNASAK.I	HexNAc(2)Hex(2) 328.098	S[+328][+730]	1462.11	2	2923.2	2923.21	0	-3.5	48	Specific	620.43	498.83	6.08	10.36	159	>WP_001037895.1 MULTISPECIES: hypothetical protein [Acinetobacter]	2356	NS_438_AB_ATC17978_HILIC_2.35314.35314.2	controllerType=0 controllerNumber=1 scan=35314	85.5392	Trypsin	B2	SAGDQAASDIATATDNASAK	1058
61059:4	2	K.SAGDQAAS[+730.264][+300.103]DIATATDNASAKIDAAADHAADATAK.A	HexNAc(2)Hex(2) 300.103	S[+300][+730]	1054.96	4	4216.83	4216.85	0	-4.8	48	Specific	621.56	582.55	94.52	10.55	159	>WP_001037895.1 MULTISPECIES: hypothetical protein [Acinetobacter]	2356	NS_438_AB_ATC17978_HILIC_2.57953.57953.4	controllerType=0 controllerNumber=1 scan=57953	131.382	Trypsin	B2	SAGDQAASDIATATDNASAKIDAAADHAADATAK	1030
39838:3	135	K.VVVSTQEQANTANAASDAVGS[+730.264][+328.098]ASEAAPATR.-	HexNAc(2)Hex(2) 328.098	S[+328][+730]	1311.25	3	3931.74	3931.75	0	-2.1	37	Specific	621.95	621.95	2.4	10.78	34	>WP_000761577.1 MULTISPECIES: hypothetical protein [Gammaproteobacteria]	1676	NS_438_AB_ATC17978_HILIC_2.39578.39578.3	controllerType=0 controllerNumber=1 scan=39578	93.9271	Trypsin	B2	VVVSTQEQANTANAASDAVGSASEAAPATR	1058
39452:3	135	K.VVVSTQEQANTANAAS[+527.185][+300.103]DAVGSASEAAPATR.-	HexNAc(1)Hex(2) 300.103	S[+300][+527]	1234.9	3	3702.68	3700.68	2	0.8	37	Specific	622.59	622.59	2.4	11.59	34	>WP_000761577.1 MULTISPECIES: hypothetical protein [Gammaproteobacteria]	1676	NS_438_AB_ATC17978_HILIC_2.39275.39275.3	controllerType=0 controllerNumber=1 scan=39275	93.2924	Trypsin	B2	VVVSTQEQANTANAASDAVGSASEAAPATR	827
08020:3	499	K.AAS[+527.185][+300.103]EPEQKVEYVRK.N	HexNAc(1)Hex(2) 300.103	S[+300][+527]	821.385	3	2462.14	2461.14	1	-2.6	184	Specific	622.81	447.11	447.11	10.59	6	>WP_001127151.1 YdcF family protein [Acinetobacter baumannii]	2664	NS_438_AB_ATC17978_HILIC_2.9713.9713.3	controllerType=0 controllerNumber=1 scan=9713	29.1589	Trypsin	B2	AASEPEQKVEYVRK	827
56431:3	25	K.AASGVEAAAAPATLTLS[+730.264][+300.103]T[+730.264][+300.103]DDK.G	HexNAc(2)Hex(2) 300.103,HexNAc(2)Hex(2) 300.103	S[+300][+730], T[+300][+730]	1340.91	3	4020.71	4020.72	0	-2.9	203	Specific	623.08	600.7	2.4	10.3	52	>WP_000026485.1 MULTISPECIES: OmpA family protein [Acinetobacter calcoaceticus/baumannii complex]	96	NS_438_AB_ATC17978_HILIC_3.54313.54313.3	controllerType=0 controllerNumber=1 scan=54313	123.04	Trypsin	B3	AASGVEAAAAPATLTLSTDDK	2060
51599:4	4	K.SAGDQAASDIATATDNAS[+730.264][+300.103]AKIDAAADHAADATAK.A	HexNAc(2)Hex(2) 300.103	S[+300][+730]	1054.97	4	4216.84	4216.85	0	-1.3	48	Specific	624.03	624.03	4.8	13.24	149	>WP_001037895.1 MULTISPECIES: hypothetical protein [Acinetobacter]	2356	NS_438_AB_ATC17978_HILIC_1.50967.50967.4	controllerType=0 controllerNumber=1 scan=50967	116.223	Trypsin	B1	SAGDQAASDIATATDNASAKIDAAADHAADATAK	1030
50215:4	4	K.SAGDQAAS[+730.264][+300.103]DIATATDNASAKIDAAADHAADATAK.A	HexNAc(2)Hex(2) 300.103	S[+300][+730]	1055.21	4	4217.83	4216.85	1	-4.9	48	Specific	624.54	554.4	86.44	12.86	149	>WP_001037895.1 MULTISPECIES: hypothetical protein [Acinetobacter]	2356	NS_438_AB_ATC17978_HILIC_1.49780.49780.4	controllerType=0 controllerNumber=1 scan=49780	113.902	Trypsin	B1	SAGDQAASDIATATDNASAKIDAAADHAADATAK	1030
54668:4	2	K.SAGDQAASDIATATDNAS[+730.264][+300.103]AKIDAAADHAADATAK.A	HexNAc(2)Hex(2) 300.103	S[+300][+730]	1055.72	4	4219.85	4216.85	3	-0.8	48	Specific	625.3	625.3	4.8	12.11	159	>WP_001037895.1 MULTISPECIES: hypothetical protein [Acinetobacter]	2356	NS_438_AB_ATC17978_HILIC_2.52651.52651.4	controllerType=0 controllerNumber=1 scan=52651	120.354	Trypsin	B2	SAGDQAASDIATATDNASAKIDAAADHAADATAK	1030
57224:3	3	K.SAGDQAASDIATATDNAS[+730.264][+328.098]AKIDAAADHAADATAK.A	HexNAc(2)Hex(2) 328.098	S[+328][+730]	1415.62	3	4244.83	4244.84	0	-2.2	48	Specific	625.97	395.79	4.59	12.06	154	>WP_001037895.1 MULTISPECIES: hypothetical protein [Acinetobacter]	2356	NS_438_AB_ATC17978_HILIC_3.54993.54993.3	controllerType=0 controllerNumber=1 scan=54993	124.422	Trypsin	B3	SAGDQAASDIATATDNASAKIDAAADHAADATAK	1058
37212:3	4	K.SAGDQAAS[+730.264][+300.103]DIAT[+730.264][+300.103]ATDNASAK.I	HexNAc(2)Hex(2) 300.103,HexNAc(2)Hex(2) 300.103	S[+300][+730], T[+300][+730]	1309.2	3	3925.59	3925.59	0	0.5	48	Specific	626.1	466.58	3.6	11.81	149	>WP_001037895.1 MULTISPECIES: hypothetical protein [Acinetobacter]	2356	NS_438_AB_ATC17978_HILIC_1.37876.37876.3	controllerType=0 controllerNumber=1 scan=37876	90.3246	Trypsin	B1	SAGDQAASDIATATDNASAK	2060
62004:4	4	K.SAGDQAAS[+730.264][+328.098]DIATATDNASAKIDAAADHAADATAK.A	HexNAc(2)Hex(2) 328.098	S[+328][+730]	1061.97	4	4244.84	4244.84	0	-0.4	48	Specific	626.73	473.74	30.11	13.67	149	>WP_001037895.1 MULTISPECIES: hypothetical protein [Acinetobacter]	2356	NS_438_AB_ATC17978_HILIC_1.59953.59953.4	controllerType=0 controllerNumber=1 scan=59953	134.263	Trypsin	B1	SAGDQAASDIATATDNASAKIDAAADHAADATAK	1058
04063:2	60	K.AKPAS[+527.185][+300.103]TPAVK.S	HexNAc(1)Hex(2) 300.103	S[+300][+527]	898.932	2	1796.86	1796.86	0	-2.5	301	Specific	627.39	332.55	2	8.47	32	>WP_000958096.1 DUF3298 domain-containing protein [Acinetobacter baumannii]	2128	NS_438_AB_ATC17978_HILIC_1.5571.5571.2	controllerType=0 controllerNumber=1 scan=5571	20.7468	Trypsin	B1	AKPASTPAVK	827
56387:3	3	K.SAGDQAASDIATATDNAS[+730.264][+314.119]AKIDAAADHAADATAK.A	HexNAc(2)Hex(2) 314.119	S[+314][+730]	1410.96	3	4230.85	4230.86	0	-2.4	48	Specific	627.77	563.56	4.14	12.06	154	>WP_001037895.1 MULTISPECIES: hypothetical protein [Acinetobacter]	2356	NS_438_AB_ATC17978_HILIC_3.54274.54274.3	controllerType=0 controllerNumber=1 scan=54274	122.949	Trypsin	B3	SAGDQAASDIATATDNASAKIDAAADHAADATAK	1044
24449:3	54	K.KTEASAAATTEQQDS[+730.264][+300.103]FDAQVQR.Y	HexNAc(2)Hex(2) 300.103	S[+300][+730]	1138.83	3	3414.49	3412.48	2	-1.3	114	Specific	628.13	565.52	1.2	11.91	31	>WP_000958096.1 DUF3298 domain-containing protein [Acinetobacter baumannii]	2128	NS_438_AB_ATC17978_HILIC_2.25400.25400.3	controllerType=0 controllerNumber=1 scan=25400	63.589	Trypsin	B2	KTEASAAATTEQQDSFDAQVQR	1030
19186:3	60	K.AAQADKKTEAS[+527.185][+300.103]AAATTEQQDSFDAQVQR.Y	HexNAc(1)Hex(2) 300.103	S[+300][+527]	1265.57	3	3794.7	3793.7	1	0.3	108	Specific	628.27	628.27	0.03	13.4	32	>WP_000958096.1 DUF3298 domain-containing protein [Acinetobacter baumannii]	2128	NS_438_AB_ATC17978_HILIC_1.20772.20772.3	controllerType=0 controllerNumber=1 scan=20772	53.6419	Trypsin	B1	AAQADKKTEASAAATTEQQDSFDAQVQR	827
79792:5	8	S.TDTDFQQSGLQLPHLAS[+730.264][+328.098]YVYGTWHSSDEELR.T	HexNAc(2)Hex(2) 328.098	S[+328][+730]	929.011	5	4641.03	4639.02	2	-0.9	12	NRagged	628.67	628.67	4.8	11.58	53	>WP_000892954.1 phenylacetic acid degradation bifunctional protein PaaZ [Acinetobacter baumannii]	1973	NS_438_AB_ATC17978_HILIC_1.74269.74269.5	controllerType=0 controllerNumber=1 scan=74269	160.653	Trypsin	B1	TDTDFQQSGLQLPHLASYVYGTWHSSDEELR	1058
58268:4	2	K.SAGDQAAS[+730.264][+300.103]DIATATDNASAKIDAAADHAADATAK.A	HexNAc(2)Hex(2) 300.103	S[+300][+730]	1054.97	4	4216.84	4216.85	0	-1.5	48	Specific	629.22	604.96	114.39	10.19	159	>WP_001037895.1 MULTISPECIES: hypothetical protein [Acinetobacter]	2356	NS_438_AB_ATC17978_HILIC_2.55661.55661.4	controllerType=0 controllerNumber=1 scan=55661	126.709	Trypsin	B2	SAGDQAASDIATATDNASAKIDAAADHAADATAK	1030
57172:4	2	K.SAGDQAAS[+730.264][+300.103]DIATATDNASAKIDAAADHAADATAK.A	HexNAc(2)Hex(2) 300.103	S[+300][+730]	1054.97	4	4216.84	4216.85	0	-0.5	48	Specific	630.32	600.39	107.04	12.11	159	>WP_001037895.1 MULTISPECIES: hypothetical protein [Acinetobacter]	2356	NS_438_AB_ATC17978_HILIC_2.54697.54697.4	controllerType=0 controllerNumber=1 scan=54697	124.543	Trypsin	B2	SAGDQAASDIATATDNASAKIDAAADHAADATAK	1030
21172:2	241	K.NTDVVEGSAS[+730.264][+300.103]SETAASETH.-	HexNAc(2)Hex(2) 300.103	S[+300][+730]	1461.59	2	2922.18	2922.18	0	-1	62	CRagged	630.53	614.53	1.61	11.02	25	>WP_001049817.1 MULTISPECIES: hypothetical protein [Acinetobacter]	2404	NS_438_AB_ATC17978_HILIC_2.22012.22012.2	controllerType=0 controllerNumber=1 scan=22012	55.7796	Trypsin	B2	NTDVVEGSASSETAASETH	1030
55184:4	4	K.SAGDQAASDIATATDNAS[+730.264][+314.119]AKIDAAADHAADATAK.A	HexNAc(2)Hex(2) 314.119	S[+314][+730]	1058.47	4	4230.86	4230.86	0	-0.8	48	Specific	630.77	626.92	4.8	13.67	149	>WP_001037895.1 MULTISPECIES: hypothetical protein [Acinetobacter]	2356	NS_438_AB_ATC17978_HILIC_1.54232.54232.4	controllerType=0 controllerNumber=1 scan=54232	123.027	Trypsin	B1	SAGDQAASDIATATDNASAKIDAAADHAADATAK	1044
50320:3	4	K.SAGDQAASDIATATDNAS[+730.264][+300.103]AKIDAAADHAADATAK.A	HexNAc(2)Hex(2) 300.103	S[+300][+730]	1406.95	3	4218.84	4216.85	2	-4	48	Specific	631.6	631.6	4.8	12.63	149	>WP_001037895.1 MULTISPECIES: hypothetical protein [Acinetobacter]	2356	NS_438_AB_ATC17978_HILIC_1.49890.49890.3	controllerType=0 controllerNumber=1 scan=49890	114.144	Trypsin	B1	SAGDQAASDIATATDNASAKIDAAADHAADATAK	1030
23517:3	192	K.NTDVVEGSASSETAAS[+730.264][+300.103]ET[+730.264][+300.103]H.-	HexNAc(2)Hex(2) 300.103,HexNAc(2)Hex(2) 300.103	S[+300][+730], T[+300][+730]	1318.52	3	3953.54	3952.55	1	-3.2	62	CRagged	631.92	538.94	10.8	10.91	29	>WP_001049817.1 MULTISPECIES: hypothetical protein [Acinetobacter]	2404	NS_438_AB_ATC17978_HILIC_1.25059.25059.3	controllerType=0 controllerNumber=1 scan=25059	63.4215	Trypsin	B1	NTDVVEGSASSETAASETH	2060
37007:3	135	K.VVVSTQEQANTANAASDAVGS[+730.264][+258.092]ASEAAPATR.-	HexNAc(2)Hex(2) 258.092	S[+258][+730]	1287.92	3	3861.74	3861.74	0	-1.4	37	Specific	632.04	632.04	3.6	10.78	34	>WP_000761577.1 MULTISPECIES: hypothetical protein [Gammaproteobacteria]	1676	NS_438_AB_ATC17978_HILIC_2.37176.37176.3	controllerType=0 controllerNumber=1 scan=37176	89.1213	Trypsin	B2	VVVSTQEQANTANAASDAVGSASEAAPATR	988
55179:4	4	K.SAGDQAASDIATATDNAS[+730.264][+314.119]AKIDAAADHAADATAK.A	HexNAc(2)Hex(2) 314.119	S[+314][+730]	1058.47	4	4230.86	4230.86	0	-0.8	48	Specific	633.48	633.48	4.8	13.67	149	>WP_001037895.1 MULTISPECIES: hypothetical protein [Acinetobacter]	2356	NS_438_AB_ATC17978_HILIC_1.54227.54227.4	controllerType=0 controllerNumber=1 scan=54227	123.018	Trypsin	B1	SAGDQAASDIATATDNASAKIDAAADHAADATAK	1044
61056:4	2	K.SAGDQAASDIATATDNAS[+730.264][+300.103]AKIDAAADHAADATAK.A	HexNAc(2)Hex(2) 300.103	S[+300][+730]	1054.96	4	4216.83	4216.85	0	-4.8	48	Specific	633.86	633.86	4.8	11.55	159	>WP_001037895.1 MULTISPECIES: hypothetical protein [Acinetobacter]	2356	NS_438_AB_ATC17978_HILIC_2.57951.57951.4	controllerType=0 controllerNumber=1 scan=57951	131.377	Trypsin	B2	SAGDQAASDIATATDNASAKIDAAADHAADATAK	1030
20623:2	241	K.NTDVVEGSASS[+730.264][+300.103]ETAASETH.-	HexNAc(2)Hex(2) 300.103	S[+300][+730]	1461.59	2	2922.17	2922.18	0	-2.6	62	CRagged	634.2	634.2	0	10.36	25	>WP_001049817.1 MULTISPECIES: hypothetical protein [Acinetobacter]	2404	NS_438_AB_ATC17978_HILIC_2.21529.21529.2	controllerType=0 controllerNumber=1 scan=21529	54.7594	Trypsin	B2	NTDVVEGSASSETAASETH	1030
45820:4	181	K.IIQQQQAQASKPQINS[+730.264][+300.103]QAASSVTPQTQVANDMADGESIR.G	HexNAc(2)Hex(2) 300.103	S[+300][+730]	1293.11	4	5169.41	5169.41	0	-0.1	53	Specific	634.7	611.39	0	11.06	18	>WP_001246375.1 MULTISPECIES: hypothetical protein [Acinetobacter]	2997	NS_438_AB_ATC17978_HILIC_2.44986.44986.4	controllerType=0 controllerNumber=1 scan=44986	105.118	Trypsin	B2	IIQQQQAQASKPQINSQAASSVTPQTQVANDMADGESIR	1030
66861:4	3	K.SAGDQAAS[+730.264][+328.098]DIATATDNASAKIDAAADHAADATAK.A	HexNAc(2)Hex(2) 328.098	S[+328][+730]	1061.97	4	4244.84	4244.84	0	-0.3	48	Specific	635.33	411.2	24.18	13.16	154	>WP_001037895.1 MULTISPECIES: hypothetical protein [Acinetobacter]	2356	NS_438_AB_ATC17978_HILIC_3.62940.62940.4	controllerType=0 controllerNumber=1 scan=62940	140.406	Trypsin	B3	SAGDQAASDIATATDNASAKIDAAADHAADATAK	1058
24287:3	241	K.NTDVVEGSASSETAAS[+730.264][+300.103]ET[+730.264][+300.103]H.-	HexNAc(2)Hex(2) 300.103,HexNAc(2)Hex(2) 300.103	S[+300][+730], T[+300][+730]	1318.52	3	3953.54	3952.55	1	-4.4	62	CRagged	635.97	568.85	8.06	9.82	25	>WP_001049817.1 MULTISPECIES: hypothetical protein [Acinetobacter]	2404	NS_438_AB_ATC17978_HILIC_2.25265.25265.3	controllerType=0 controllerNumber=1 scan=25265	63.3339	Trypsin	B2	NTDVVEGSASSETAASETH	2060
41630:3	215	K.VVVSTQEQANTANAAS[+730.264][+300.103]DAVGSASEAAPATR.-	HexNAc(2)Hex(2) 300.103	S[+300][+730]	1302.59	3	3905.75	3903.75	2	-2.7	37	Specific	637.05	610.9	2.4	12.08	36	>WP_000761577.1 MULTISPECIES: hypothetical protein [Gammaproteobacteria]	1676	NS_438_AB_ATC17978_HILIC_1.42130.42130.3	controllerType=0 controllerNumber=1 scan=42130	99.225	Trypsin	B1	VVVSTQEQANTANAASDAVGSASEAAPATR	1030
59039:4	3	K.SAGDQAASDIATATDNAS[+730.264][+300.103]AKIDAAADHAADATAK.A	HexNAc(2)Hex(2) 300.103	S[+300][+730]	1055.21	4	4217.84	4216.85	1	-3.1	48	Specific	637.16	637.16	4.8	12.37	154	>WP_001037895.1 MULTISPECIES: hypothetical protein [Acinetobacter]	2356	NS_438_AB_ATC17978_HILIC_3.56621.56621.4	controllerType=0 controllerNumber=1 scan=56621	127.957	Trypsin	B3	SAGDQAASDIATATDNASAKIDAAADHAADATAK	1030
30521:3	93	K.AEDQNADSGIAAS[+730.264][+300.103]T[+730.264][+300.103]PVATAK.T	HexNAc(2)Hex(2) 300.103,HexNAc(2)Hex(2) 300.103	S[+300][+730], T[+300][+730]	1326.89	3	3978.65	3977.65	1	-3	82	Specific	637.66	400.69	9.6	9.72	24	>WP_000498089.1 MULTISPECIES: murein L,D-transpeptidase [Acinetobacter]	1210	NS_438_AB_ATC17978_HILIC_2.31665.31665.3	controllerType=0 controllerNumber=1 scan=31665	78.229	Trypsin	B2	AEDQNADSGIAASTPVATAK	2060
69412:3	2	K.SAGDQAASDIATATDNAS[+730.264][+328.098]AKIDAAADHAADATAK.A	HexNAc(2)Hex(2) 328.098	S[+328][+730]	1415.62	3	4244.83	4244.84	0	-1.7	48	Specific	637.84	275.21	4.8	9.65	159	>WP_001037895.1 MULTISPECIES: hypothetical protein [Acinetobacter]	2356	NS_438_AB_ATC17978_HILIC_2.64621.64621.3	controllerType=0 controllerNumber=1 scan=64621	144.529	Trypsin	B2	SAGDQAASDIATATDNASAKIDAAADHAADATAK	1058
15207:2	499	K.AAS[+730.264][+300.103]EPEQKVEYVR.K	HexNAc(2)Hex(2) 300.103	S[+300][+730]	1268.56	2	2536.12	2536.13	0	-2.4	184	Specific	638.54	520.79	520.79	10.74	6	>WP_001127151.1 YdcF family protein [Acinetobacter baumannii]	2664	NS_438_AB_ATC17978_HILIC_2.16144.16144.2	controllerType=0 controllerNumber=1 scan=16144	41.8315	Trypsin	B2	AASEPEQKVEYVR	1030
87004:4	25	K.AASGVEAAAAPATLTLSTDDKGAVS[+730.264][+300.103]QC[+57.021]QAGIGDQGFLATLQTQVK.Q	HexNAc(2)Hex(2) 300.103	C[+57], S[+300][+730]	1363.4	4	5450.58	5448.58	2	-2.1	203	Specific	638.78	638.78	1.2	11.57	52	>WP_000026485.1 MULTISPECIES: OmpA family protein [Acinetobacter calcoaceticus/baumannii complex]	96	NS_438_AB_ATC17978_HILIC_3.79213.79213.4	controllerType=0 controllerNumber=1 scan=79213	171.309	Trypsin	B3	AASGVEAAAAPATLTLSTDDKGAVSQCQAGIGDQGFLATLQTQVK	1030
60467:4	4	K.SAGDQAASDIATAT[+730.264][+300.103]DNAS[+730.264][+300.103]AKIDAAADHAADATAK.A	HexNAc(2)Hex(2) 300.103,HexNAc(2)Hex(2) 300.103	S[+300][+730], T[+300][+730]	1312.56	4	5247.2	5247.21	0	-2.1	48	Specific	639.46	547.24	2.4	12.92	149	>WP_001037895.1 MULTISPECIES: hypothetical protein [Acinetobacter]	2356	NS_438_AB_ATC17978_HILIC_1.58726.58726.4	controllerType=0 controllerNumber=1 scan=58726	131.886	Trypsin	B1	SAGDQAASDIATATDNASAKIDAAADHAADATAK	2060
68453:3	86	A.ASTTEQPLNPNKVS[+730.264][+300.103]APVEDPIDPLAVDAASTVK.A	HexNAc(2)Hex(2) 300.103	S[+300][+730]	1469.04	3	4405.1	4405.1	0	0.6	22	NRagged	640.24	629.26	16.8	12.63	33	>WP_000498089.1 MULTISPECIES: murein L,D-transpeptidase [Acinetobacter]	1210	NS_438_AB_ATC17978_HILIC_1.65090.65090.3	controllerType=0 controllerNumber=1 scan=65090	143.65	Trypsin	B1	ASTTEQPLNPNKVSAPVEDPIDPLAVDAASTVK	1030
27904:2	82	K.AEDQNADSGIAAS[+527.185][+300.103]TPVATAK.T	HexNAc(1)Hex(2) 300.103	S[+300][+527]	1373.11	2	2745.21	2744.21	1	-1.3	82	Specific	641.1	641.1	1.2	11.08	32	>WP_000498089.1 MULTISPECIES: murein L,D-transpeptidase [Acinetobacter]	1210	NS_438_AB_ATC17978_HILIC_3.29118.29118.2	controllerType=0 controllerNumber=1 scan=29118	71.949	Trypsin	B3	AEDQNADSGIAASTPVATAK	827
22318:3	60	K.KTEAS[+730.264][+300.103]AAATTEQQDSFDAQVQR.Y	HexNAc(2)Hex(2) 300.103	S[+300][+730]	1138.17	3	3412.48	3412.48	0	-0.3	114	Specific	641.52	641.52	0.4	11.96	32	>WP_000958096.1 DUF3298 domain-containing protein [Acinetobacter baumannii]	2128	NS_438_AB_ATC17978_HILIC_1.23804.23804.3	controllerType=0 controllerNumber=1 scan=23804	60.5929	Trypsin	B1	KTEASAAATTEQQDSFDAQVQR	1030
36992:3	135	K.VVVSTQEQANTANAAS[+730.264][+258.092]DAVGSASEAAPATR.-	HexNAc(2)Hex(2) 258.092	S[+258][+730]	1288.25	3	3862.74	3861.74	1	-0.7	37	Specific	641.74	641.74	2.4	11.27	34	>WP_000761577.1 MULTISPECIES: hypothetical protein [Gammaproteobacteria]	1676	NS_438_AB_ATC17978_HILIC_2.37162.37162.3	controllerType=0 controllerNumber=1 scan=37162	89.0805	Trypsin	B2	VVVSTQEQANTANAASDAVGSASEAAPATR	988
51181:3	2	K.SAGDQAASDIATATDNAS[+730.264][+300.103]AKIDAAADHAADATAK.A	HexNAc(2)Hex(2) 300.103	S[+300][+730]	1406.61	3	4217.83	4216.85	1	-5.2	48	Specific	642.25	642.25	0.29	11.34	159	>WP_001037895.1 MULTISPECIES: hypothetical protein [Acinetobacter]	2356	NS_438_AB_ATC17978_HILIC_2.49600.49600.3	controllerType=0 controllerNumber=1 scan=49600	114.095	Trypsin	B2	SAGDQAASDIATATDNASAKIDAAADHAADATAK	1030
36996:3	135	K.VVVSTQEQANTANAASDAVGS[+730.264][+258.092]ASEAAPATR.-	HexNAc(2)Hex(2) 258.092	S[+258][+730]	1288.25	3	3862.74	3861.74	1	-0.7	37	Specific	644.38	644.38	3.6	11.27	34	>WP_000761577.1 MULTISPECIES: hypothetical protein [Gammaproteobacteria]	1676	NS_438_AB_ATC17978_HILIC_2.37166.37166.3	controllerType=0 controllerNumber=1 scan=37166	89.092	Trypsin	B2	VVVSTQEQANTANAASDAVGSASEAAPATR	988
68632:3	4	K.SAGDQAASDIATATDNAS[+730.264][+328.098]AKIDAAADHAADATAK.A	HexNAc(2)Hex(2) 328.098	S[+328][+730]	1415.95	3	4245.84	4244.84	1	-1.8	48	Specific	645.03	303.31	4.54	11.33	149	>WP_001037895.1 MULTISPECIES: hypothetical protein [Acinetobacter]	2356	NS_438_AB_ATC17978_HILIC_1.65307.65307.3	controllerType=0 controllerNumber=1 scan=65307	144.198	Trypsin	B1	SAGDQAASDIATATDNASAKIDAAADHAADATAK	1058
42635:3	181	K.VVVSTQEQANTANAAS[+730.264][+300.103]DAVGSASEAAPATR.-	HexNAc(2)Hex(2) 300.103	S[+300][+730]	1302.26	3	3904.75	3903.75	1	-1.9	37	Specific	645.69	623.56	2.4	12.38	41	>WP_000761577.1 MULTISPECIES: hypothetical protein [Gammaproteobacteria]	1676	NS_438_AB_ATC17978_HILIC_3.42279.42279.3	controllerType=0 controllerNumber=1 scan=42279	99.1325	Trypsin	B3	VVVSTQEQANTANAASDAVGSASEAAPATR	1030
58408:4	2	K.SAGDQAAS[+730.264][+314.119]DIATATDNASAKIDAAADHAADATAK.A	HexNAc(2)Hex(2) 314.119	S[+314][+730]	1058.47	4	4230.84	4230.86	0	-4.8	48	Specific	646.06	633.31	107.15	10.55	159	>WP_001037895.1 MULTISPECIES: hypothetical protein [Acinetobacter]	2356	NS_438_AB_ATC17978_HILIC_2.55801.55801.4	controllerType=0 controllerNumber=1 scan=55801	127.026	Trypsin	B2	SAGDQAASDIATATDNASAKIDAAADHAADATAK	1044
55768:4	3	K.SAGDQAAS[+730.264][+300.103]DIATATDNASAKIDAAADHAADATAK.A	HexNAc(2)Hex(2) 300.103	S[+300][+730]	1054.97	4	4216.84	4216.85	0	-1.2	48	Specific	649.1	594.48	82.08	11.16	154	>WP_001037895.1 MULTISPECIES: hypothetical protein [Acinetobacter]	2356	NS_438_AB_ATC17978_HILIC_3.53790.53790.4	controllerType=0 controllerNumber=1 scan=53790	121.982	Trypsin	B3	SAGDQAASDIATATDNASAKIDAAADHAADATAK	1030
42248:3	181	K.VVVSTQEQANTANAAS[+730.264][+328.098]DAVGSASEAAPATR.-	HexNAc(2)Hex(2) 328.098	S[+328][+730]	1311.25	3	3931.74	3931.75	0	-1.5	37	Specific	650.73	650.73	2.4	13.38	41	>WP_000761577.1 MULTISPECIES: hypothetical protein [Gammaproteobacteria]	1676	NS_438_AB_ATC17978_HILIC_3.41874.41874.3	controllerType=0 controllerNumber=1 scan=41874	98.2022	Trypsin	B3	VVVSTQEQANTANAASDAVGSASEAAPATR	1058
50211:4	4	K.SAGDQAASDIATATDNAS[+730.264][+300.103]AKIDAAADHAADATAK.A	HexNAc(2)Hex(2) 300.103	S[+300][+730]	1055.21	4	4217.83	4216.85	1	-4.9	48	Specific	650.96	650.96	4.8	13.86	149	>WP_001037895.1 MULTISPECIES: hypothetical protein [Acinetobacter]	2356	NS_438_AB_ATC17978_HILIC_1.49777.49777.4	controllerType=0 controllerNumber=1 scan=49777	113.894	Trypsin	B1	SAGDQAASDIATATDNASAKIDAAADHAADATAK	1030
66088:4	4	K.SAGDQAAS[+730.264][+328.098]DIATATDNASAKIDAAADHAADATAK.A	HexNAc(2)Hex(2) 328.098	S[+328][+730]	1061.96	4	4244.83	4244.84	0	-2.9	48	Specific	651.03	418.33	34.65	12.57	149	>WP_001037895.1 MULTISPECIES: hypothetical protein [Acinetobacter]	2356	NS_438_AB_ATC17978_HILIC_1.63208.63208.4	controllerType=0 controllerNumber=1 scan=63208	140.29	Trypsin	B1	SAGDQAASDIATATDNASAKIDAAADHAADATAK	1058
39362:3	135	K.VVVSTQEQANTANAASDAVGS[+730.264][+300.103]ASEAAPATR.-	HexNAc(2)Hex(2) 300.103	S[+300][+730]	1301.92	3	3903.75	3903.75	0	-1.2	37	Specific	651.05	651.05	2.4	12.27	34	>WP_000761577.1 MULTISPECIES: hypothetical protein [Gammaproteobacteria]	1676	NS_438_AB_ATC17978_HILIC_2.39205.39205.3	controllerType=0 controllerNumber=1 scan=39205	93.1544	Trypsin	B2	VVVSTQEQANTANAASDAVGSASEAAPATR	1030
20237:2	190	K.NTDVVEGSASS[+730.264][+300.103]ETAASETH.-	HexNAc(2)Hex(2) 300.103	S[+300][+730]	1461.59	2	2922.18	2922.18	0	-2.3	62	CRagged	651.3	580.52	0	11.87	36	>WP_001049817.1 MULTISPECIES: hypothetical protein [Acinetobacter]	2404	NS_438_AB_ATC17978_HILIC_3.21339.21339.2	controllerType=0 controllerNumber=1 scan=21339	53.9082	Trypsin	B3	NTDVVEGSASSETAASETH	1030
41668:3	215	K.VVVSTQEQANTANAAS[+730.264][+300.103]DAVGSASEAAPATR.-	HexNAc(2)Hex(2) 300.103	S[+300][+730]	1301.92	3	3903.75	3903.75	0	-1.2	37	Specific	651.38	647.38	2.4	13.4	36	>WP_000761577.1 MULTISPECIES: hypothetical protein [Gammaproteobacteria]	1676	NS_438_AB_ATC17978_HILIC_1.42162.42162.3	controllerType=0 controllerNumber=1 scan=42162	99.2828	Trypsin	B1	VVVSTQEQANTANAASDAVGSASEAAPATR	1030
52710:4	4	K.SAGDQAASDIATATDNAS[+730.264][+300.103]AKIDAAADHAADATAK.A	HexNAc(2)Hex(2) 300.103	S[+300][+730]	1054.97	4	4216.84	4216.85	0	-0.7	48	Specific	651.49	651.49	4.8	14.67	149	>WP_001037895.1 MULTISPECIES: hypothetical protein [Acinetobacter]	2356	NS_438_AB_ATC17978_HILIC_1.51999.51999.4	controllerType=0 controllerNumber=1 scan=51999	118.386	Trypsin	B1	SAGDQAASDIATATDNASAKIDAAADHAADATAK	1030
69343:3	3	K.SAGDQAASDIATATDNAS[+730.264][+328.098]AKIDAAADHAADATAK.A	HexNAc(2)Hex(2) 328.098	S[+328][+730]	1415.62	3	4244.84	4244.84	0	-0.4	48	Specific	651.59	295.84	4.8	12.16	154	>WP_001037895.1 MULTISPECIES: hypothetical protein [Acinetobacter]	2356	NS_438_AB_ATC17978_HILIC_3.64965.64965.3	controllerType=0 controllerNumber=1 scan=64965	144.261	Trypsin	B3	SAGDQAASDIATATDNASAKIDAAADHAADATAK	1058
61199:4	4	K.SAGDQAASDIATATDNAS[+730.264][+300.103]AKIDAAADHAADATAK.A	HexNAc(2)Hex(2) 300.103	S[+300][+730]	1055.21	4	4217.83	4216.85	1	-3.7	48	Specific	652.03	652.03	4.8	13.96	149	>WP_001037895.1 MULTISPECIES: hypothetical protein [Acinetobacter]	2356	NS_438_AB_ATC17978_HILIC_1.59290.59290.4	controllerType=0 controllerNumber=1 scan=59290	132.984	Trypsin	B1	SAGDQAASDIATATDNASAKIDAAADHAADATAK	1030
59197:4	2	K.SAGDQAASDIATATDNAS[+730.264][+300.103]AKIDAAADHAADATAK.A	HexNAc(2)Hex(2) 300.103	S[+300][+730]	1054.96	4	4216.84	4216.85	0	-2.2	48	Specific	652.35	652.35	4.8	12.62	159	>WP_001037895.1 MULTISPECIES: hypothetical protein [Acinetobacter]	2356	NS_438_AB_ATC17978_HILIC_2.56446.56446.4	controllerType=0 controllerNumber=1 scan=56446	128.338	Trypsin	B2	SAGDQAASDIATATDNASAKIDAAADHAADATAK	1030
57536:3	3	K.SAGDQAASDIATATDNAS[+527.185][+300.103]AKIDAAADHAADATAK.A	HexNAc(1)Hex(2) 300.103	S[+300][+527]	1338.59	3	4013.76	4013.77	0	-1.1	48	Specific	652.48	652.48	4.8	13.27	154	>WP_001037895.1 MULTISPECIES: hypothetical protein [Acinetobacter]	2356	NS_438_AB_ATC17978_HILIC_3.55270.55270.3	controllerType=0 controllerNumber=1 scan=55270	125.093	Trypsin	B3	SAGDQAASDIATATDNASAKIDAAADHAADATAK	827
55431:4	4	K.SAGDQAASDIATATDNAS[+730.264][+258.092]AKIDAAADHAADATAK.A	HexNAc(2)Hex(2) 258.092	S[+258][+730]	1044.46	4	4174.83	4174.83	0	-1.3	48	Specific	652.84	652.84	4.8	14.24	149	>WP_001037895.1 MULTISPECIES: hypothetical protein [Acinetobacter]	2356	NS_438_AB_ATC17978_HILIC_1.54434.54434.4	controllerType=0 controllerNumber=1 scan=54434	123.401	Trypsin	B1	SAGDQAASDIATATDNASAKIDAAADHAADATAK	988
50886:3	50	K.TETTSDASTPVQTAQS[+730.264][+300.103]NNNEAVDTAHTAENSLDWDGK.Y	HexNAc(2)Hex(2) 300.103	S[+300][+730]	1646.7	3	4938.08	4936.09	2	-3.2	25	Specific	653.94	628.12	1.2	13.05	23	>WP_000749178.1 MULTISPECIES: copper resistance protein NlpE [Acinetobacter]	1649	NS_438_AB_ATC17978_HILIC_3.49536.49536.3	controllerType=0 controllerNumber=1 scan=49536	113.349	Trypsin	B3	TETTSDASTPVQTAQSNNNEAVDTAHTAENSLDWDGK	1030
14668:2	513	K.AAS[+527.185][+300.103]EPEQKVEYVR.K	HexNAc(1)Hex(2) 300.103	S[+300][+527]	1167.03	2	2333.05	2333.05	0	-0.3	184	Specific	653.95	533.65	533.65	11.92	8	>WP_001127151.1 YdcF family protein [Acinetobacter baumannii]	2664	NS_438_AB_ATC17978_HILIC_1.15970.15970.2	controllerType=0 controllerNumber=1 scan=15970	42.0398	Trypsin	B1	AASEPEQKVEYVR	827
14682:2	513	K.AAS[+527.185][+300.103]EPEQKVEYVR.K	HexNAc(1)Hex(2) 300.103	S[+300][+527]	1167.53	2	2334.05	2333.05	1	-2.1	184	Specific	654.32	551.25	551.25	11.49	8	>WP_001127151.1 YdcF family protein [Acinetobacter baumannii]	2664	NS_438_AB_ATC17978_HILIC_1.15985.15985.2	controllerType=0 controllerNumber=1 scan=15985	42.0738	Trypsin	B1	AASEPEQKVEYVR	827
68679:3	4	K.SAGDQAASDIATATDNAS[+730.264][+328.098]AKIDAAADHAADATAK.A	HexNAc(2)Hex(2) 328.098	S[+328][+730]	1415.62	3	4244.84	4244.84	0	-0.8	48	Specific	654.79	267.38	4.8	12.42	149	>WP_001037895.1 MULTISPECIES: hypothetical protein [Acinetobacter]	2356	NS_438_AB_ATC17978_HILIC_1.65348.65348.3	controllerType=0 controllerNumber=1 scan=65348	144.278	Trypsin	B1	SAGDQAASDIATATDNASAKIDAAADHAADATAK	1058
17149:2	190	K.NTDVVEGSAS[+730.264][+258.092]SETAASETH.-	HexNAc(2)Hex(2) 258.092	S[+258][+730]	1440.59	2	2880.16	2880.17	0	-2.6	62	CRagged	654.86	647.91	0	11.87	36	>WP_001049817.1 MULTISPECIES: hypothetical protein [Acinetobacter]	2404	NS_438_AB_ATC17978_HILIC_3.18247.18247.2	controllerType=0 controllerNumber=1 scan=18247	46.5132	Trypsin	B3	NTDVVEGSASSETAASETH	988
39368:3	135	K.VVVSTQEQANTANAASDAVGS[+730.264][+300.103]ASEAAPATR.-	HexNAc(2)Hex(2) 300.103	S[+300][+730]	1301.92	3	3903.75	3903.75	0	-1.2	37	Specific	655.01	655.01	2.4	12.27	34	>WP_000761577.1 MULTISPECIES: hypothetical protein [Gammaproteobacteria]	1676	NS_438_AB_ATC17978_HILIC_2.39211.39211.3	controllerType=0 controllerNumber=1 scan=39211	93.1717	Trypsin	B2	VVVSTQEQANTANAASDAVGSASEAAPATR	1030
54080:4	2	A.GDQAAS[+730.264][+300.103]DIATATDNASAKIDAAADHAADATAK.A	HexNAc(2)Hex(2) 300.103	S[+300][+730]	1015.45	4	4058.78	4058.78	0	-0.2	50	NRagged	655.16	582.66	135.19	10.93	159	>WP_001037895.1 MULTISPECIES: hypothetical protein [Acinetobacter]	2356	NS_438_AB_ATC17978_HILIC_2.52087.52087.4	controllerType=0 controllerNumber=1 scan=52087	119.091	Trypsin	B2	GDQAASDIATATDNASAKIDAAADHAADATAK	1030
56317:4	2	K.SAGDQAASDIATATDNAS[+730.264][+300.103]AKIDAAADHAADATAK.A	HexNAc(2)Hex(2) 300.103	S[+300][+730]	1054.97	4	4216.84	4216.85	0	-0.8	48	Specific	655.27	655.27	4.8	13.11	159	>WP_001037895.1 MULTISPECIES: hypothetical protein [Acinetobacter]	2356	NS_438_AB_ATC17978_HILIC_2.53980.53980.4	controllerType=0 controllerNumber=1 scan=53980	123.038	Trypsin	B2	SAGDQAASDIATATDNASAKIDAAADHAADATAK	1030
36391:3	215	K.VVVSTQEQANTANAASDAVGS[+730.264][+258.092]ASEAAPATR.-	HexNAc(2)Hex(2) 258.092	S[+258][+730]	1287.92	3	3861.74	3861.74	0	-1.5	37	Specific	655.69	655.69	3.6	13.4	36	>WP_000761577.1 MULTISPECIES: hypothetical protein [Gammaproteobacteria]	1676	NS_438_AB_ATC17978_HILIC_1.37203.37203.3	controllerType=0 controllerNumber=1 scan=37203	89.0305	Trypsin	B1	VVVSTQEQANTANAASDAVGSASEAAPATR	988
58834:4	2	K.SAGDQAASDIATATDNAS[+730.264][+328.098]AKIDAAADHAADATAK.A	HexNAc(2)Hex(2) 328.098	S[+328][+730]	1061.96	4	4244.83	4244.84	0	-2.7	48	Specific	655.77	202.05	4.8	10.27	159	>WP_001037895.1 MULTISPECIES: hypothetical protein [Acinetobacter]	2356	NS_438_AB_ATC17978_HILIC_2.56152.56152.4	controllerType=0 controllerNumber=1 scan=56152	127.752	Trypsin	B2	SAGDQAASDIATATDNASAKIDAAADHAADATAK	1058
40054:3	135	K.VVVSTQEQANTANAASDAVGS[+730.264][+300.103]ASEAAPATR.-	HexNAc(2)Hex(2) 300.103	S[+300][+730]	1302.59	3	3905.75	3903.75	2	-2.1	37	Specific	656.04	610.66	2.4	11.78	34	>WP_000761577.1 MULTISPECIES: hypothetical protein [Gammaproteobacteria]	1676	NS_438_AB_ATC17978_HILIC_2.39760.39760.3	controllerType=0 controllerNumber=1 scan=39760	94.277	Trypsin	B2	VVVSTQEQANTANAASDAVGSASEAAPATR	1030
40032:3	181	K.VVVSTQEQANTANAAS[+730.264][+328.098]DAVGSASEAAPATR.-	HexNAc(2)Hex(2) 328.098	S[+328][+730]	1311.59	3	3932.76	3931.75	1	1.1	37	Specific	656.47	635.92	2.4	14.12	41	>WP_000761577.1 MULTISPECIES: hypothetical protein [Gammaproteobacteria]	1676	NS_438_AB_ATC17978_HILIC_3.39813.39813.3	controllerType=0 controllerNumber=1 scan=39813	93.8516	Trypsin	B3	VVVSTQEQANTANAASDAVGSASEAAPATR	1058
44807:3	372	K.IIQQQQAQASKPQINSQAASS[+730.264][+300.103]VTPQTQVANDMADGESIR.G	HexNAc(2)Hex(2) 300.103	S[+300][+730]	1723.81	3	5169.4	5169.41	0	-1	53	Specific	656.55	656.55	0	14.35	11	>WP_001246375.1 MULTISPECIES: hypothetical protein [Acinetobacter]	2997	NS_438_AB_ATC17978_HILIC_1.44995.44995.3	controllerType=0 controllerNumber=1 scan=44995	104.841	Trypsin	B1	IIQQQQAQASKPQINSQAASSVTPQTQVANDMADGESIR	1030
45743:4	278	K.IIQQQQAQAS[+730.264][+300.103]KPQINSQAASSVTPQTQVANDMADGESIR.G	HexNAc(2)Hex(2) 300.103	S[+300][+730]	1293.11	4	5169.41	5169.41	0	-0.7	53	Specific	656.86	603.78	5.3	13.27	17	>WP_001246375.1 MULTISPECIES: hypothetical protein [Acinetobacter]	2997	NS_438_AB_ATC17978_HILIC_3.45075.45075.4	controllerType=0 controllerNumber=1 scan=45075	104.699	Trypsin	B3	IIQQQQAQASKPQINSQAASSVTPQTQVANDMADGESIR	1030
59284:4	3	S.AGDQAASDIATAT[+730.264][+328.098]DNAS[+730.264][+314.119]AKIDAAADHAADATAK.A	HexNAc(2)Hex(2) 328.098,HexNAc(2)Hex(2) 314.119	S[+314][+730], T[+328][+730]	1301.8	4	5204.19	5202.19	2	-1	49	NRagged	657.31	657.31	0	12.31	154	>WP_001037895.1 MULTISPECIES: hypothetical protein [Acinetobacter]	2356	NS_438_AB_ATC17978_HILIC_3.56852.56852.4	controllerType=0 controllerNumber=1 scan=56852	128.477	Trypsin	B3	AGDQAASDIATATDNASAKIDAAADHAADATAK	2102
14628:2	513	K.AAS[+730.264][+300.103]EPEQKVEYVR.K	HexNAc(2)Hex(2) 300.103	S[+300][+730]	1269.07	2	2537.12	2536.13	1	-2.4	184	Specific	657.62	553.91	553.91	11.17	8	>WP_001127151.1 YdcF family protein [Acinetobacter baumannii]	2664	NS_438_AB_ATC17978_HILIC_1.15935.15935.2	controllerType=0 controllerNumber=1 scan=15935	41.9635	Trypsin	B1	AASEPEQKVEYVR	1030
55075:3	4	K.SAGDQAASDIATATDNAS[+730.264][+300.103]AKIDAAADHAADATAK.A	HexNAc(2)Hex(2) 300.103	S[+300][+730]	1406.96	3	4218.85	4216.85	2	0.1	48	Specific	657.73	657.73	4.8	14.53	149	>WP_001037895.1 MULTISPECIES: hypothetical protein [Acinetobacter]	2356	NS_438_AB_ATC17978_HILIC_1.54149.54149.3	controllerType=0 controllerNumber=1 scan=54149	122.842	Trypsin	B1	SAGDQAASDIATATDNASAKIDAAADHAADATAK	1030
61753:3	2	K.SAGDQAASDIATATDNAS[+730.264][+300.103]AKIDAAADHAADATAK.A	HexNAc(2)Hex(2) 300.103	S[+300][+730]	1406.61	3	4217.83	4216.85	1	-4.5	48	Specific	658.37	592.76	4.8	12.35	159	>WP_001037895.1 MULTISPECIES: hypothetical protein [Acinetobacter]	2356	NS_438_AB_ATC17978_HILIC_2.58507.58507.3	controllerType=0 controllerNumber=1 scan=58507	132.547	Trypsin	B2	SAGDQAASDIATATDNASAKIDAAADHAADATAK	1030
40805:3	135	K.VVVSTQEQANTANAAS[+730.264][+258.092]DAVGSASEAAPATR.-	HexNAc(2)Hex(2) 258.092	S[+258][+730]	1288.25	3	3862.74	3861.74	1	-2.7	37	Specific	659.02	649.79	2.4	11.61	34	>WP_000761577.1 MULTISPECIES: hypothetical protein [Gammaproteobacteria]	1676	NS_438_AB_ATC17978_HILIC_2.40513.40513.3	controllerType=0 controllerNumber=1 scan=40513	96.0464	Trypsin	B2	VVVSTQEQANTANAASDAVGSASEAAPATR	988
50217:4	4	K.SAGDQAASDIATATDNAS[+730.264][+300.103]AKIDAAADHAADATAK.A	HexNAc(2)Hex(2) 300.103	S[+300][+730]	1055.21	4	4217.83	4216.85	1	-4.9	48	Specific	659.84	659.84	4.8	13.86	149	>WP_001037895.1 MULTISPECIES: hypothetical protein [Acinetobacter]	2356	NS_438_AB_ATC17978_HILIC_1.49782.49782.4	controllerType=0 controllerNumber=1 scan=49782	113.906	Trypsin	B1	SAGDQAASDIATATDNASAKIDAAADHAADATAK	1030
57292:3	2	K.SAGDQAASDIATATDNAS[+730.264][+328.098]AKIDAAADHAADATAK.A	HexNAc(2)Hex(2) 328.098	S[+328][+730]	1415.62	3	4244.83	4244.84	0	-1.4	48	Specific	660.26	541.61	4.8	12.42	159	>WP_001037895.1 MULTISPECIES: hypothetical protein [Acinetobacter]	2356	NS_438_AB_ATC17978_HILIC_2.54794.54794.3	controllerType=0 controllerNumber=1 scan=54794	124.74	Trypsin	B2	SAGDQAASDIATATDNASAKIDAAADHAADATAK	1058
45342:5	825	K.NPIRPANHQVNGGLMTAGIKPGELPSGNESASSTPATSAPTSAAAS[+730.264][+300.103]TPQATPTRPATNEVDE.-	HexNAc(2)Hex(2) 300.103	S[+300][+730]	1431.88	5	7155.36	7152.34	3	0.5	611	CRagged	660.81	660.81	34.42	12.15	5	>WP_000809155.1 MULTISPECIES: penicillin-binding protein 2 [Acinetobacter]	1785	NS_438_AB_ATC17978_HILIC_2.44598.44598.5	controllerType=0 controllerNumber=1 scan=44598	104.306	Trypsin	B2	NPIRPANHQVNGGLMTAGIKPGELPSGNESASSTPATSAPTSAAASTPQATPTRPATNEVDE	1030
56756:4	2	K.SAGDQAASDIATATDNAS[+730.264][+300.103]AKIDAAADHAADATAK.A	HexNAc(2)Hex(2) 300.103	S[+300][+730]	1054.97	4	4216.85	4216.85	0	0.1	48	Specific	661.01	661.01	4.8	13.43	159	>WP_001037895.1 MULTISPECIES: hypothetical protein [Acinetobacter]	2356	NS_438_AB_ATC17978_HILIC_2.54332.54332.4	controllerType=0 controllerNumber=1 scan=54332	123.726	Trypsin	B2	SAGDQAASDIATATDNASAKIDAAADHAADATAK	1030
44104:5	1247	K.NPIRPANHQVNGGLMTAGIKPGELPSGNESASSTPATSAPTSAAAS[+730.264][+300.103]TPQATPTRPATNEVDE.-	HexNAc(2)Hex(2) 300.103	S[+300][+730]	1431.67	5	7154.34	7152.34	2	-1.9	611	CRagged	661.18	661.18	29.69	12.48	2	>WP_000809155.1 MULTISPECIES: penicillin-binding protein 2 [Acinetobacter]	1785	NS_438_AB_ATC17978_HILIC_1.44406.44406.5	controllerType=0 controllerNumber=1 scan=44406	103.752	Trypsin	B1	NPIRPANHQVNGGLMTAGIKPGELPSGNESASSTPATSAPTSAAASTPQATPTRPATNEVDE	1030
21139:2	190	K.NTDVVEGSASSETAAS[+730.264][+300.103]ETH.-	HexNAc(2)Hex(2) 300.103	S[+300][+730]	1461.59	2	2922.18	2922.18	0	-1.5	62	CRagged	661.19	588.71	0.06	12.08	36	>WP_001049817.1 MULTISPECIES: hypothetical protein [Acinetobacter]	2404	NS_438_AB_ATC17978_HILIC_3.22126.22126.2	controllerType=0 controllerNumber=1 scan=22126	55.6098	Trypsin	B3	NTDVVEGSASSETAASETH	1030
40014:3	135	K.VVVSTQEQANTANAAS[+730.264][+300.103]DAVGSASEAAPATR.-	HexNAc(2)Hex(2) 300.103	S[+300][+730]	1302.25	3	3904.75	3903.75	1	-3.2	37	Specific	661.45	610.97	2.4	11.61	34	>WP_000761577.1 MULTISPECIES: hypothetical protein [Gammaproteobacteria]	1676	NS_438_AB_ATC17978_HILIC_2.39723.39723.3	controllerType=0 controllerNumber=1 scan=39723	94.1973	Trypsin	B2	VVVSTQEQANTANAASDAVGSASEAAPATR	1030
15455:2	562	K.AAS[+527.185][+300.103]EPEQKVEYVR.K	HexNAc(1)Hex(2) 300.103	S[+300][+527]	1167.02	2	2333.04	2333.05	0	-2.9	184	Specific	661.92	562.33	562.33	11.84	10	>WP_001127151.1 YdcF family protein [Acinetobacter baumannii]	2664	NS_438_AB_ATC17978_HILIC_3.16344.16344.2	controllerType=0 controllerNumber=1 scan=16344	41.7485	Trypsin	B3	AASEPEQKVEYVR	827
26620:2	82	K.AEDQNADSGIAAS[+730.264][+300.103]TPVATAK.T	HexNAc(2)Hex(2) 300.103	S[+300][+730]	1474.14	2	2947.27	2947.29	0	-4.3	82	Specific	662.41	662.41	1.2	11.87	32	>WP_000498089.1 MULTISPECIES: murein L,D-transpeptidase [Acinetobacter]	1210	NS_438_AB_ATC17978_HILIC_3.27772.27772.2	controllerType=0 controllerNumber=1 scan=27772	68.8769	Trypsin	B3	AEDQNADSGIAASTPVATAK	1030
61319:4	4	K.SAGDQAASDIATATDNAS[+730.264][+300.103]AKIDAAADHAADATAK.A	HexNAc(2)Hex(2) 300.103	S[+300][+730]	1054.97	4	4216.85	4216.85	0	1.3	48	Specific	663.11	663.11	4.8	14.81	149	>WP_001037895.1 MULTISPECIES: hypothetical protein [Acinetobacter]	2356	NS_438_AB_ATC17978_HILIC_1.59377.59377.4	controllerType=0 controllerNumber=1 scan=59377	133.162	Trypsin	B1	SAGDQAASDIATATDNASAKIDAAADHAADATAK	1030
52658:4	3	K.SAGDQAAS[+730.264][+300.103]DIATATDNASAKIDAAADHAADATAK.A	HexNAc(2)Hex(2) 300.103	S[+300][+730]	1055.47	4	4218.86	4216.85	2	0.8	48	Specific	663.57	595.75	113.09	14.37	154	>WP_001037895.1 MULTISPECIES: hypothetical protein [Acinetobacter]	2356	NS_438_AB_ATC17978_HILIC_3.51046.51046.4	controllerType=0 controllerNumber=1 scan=51046	116.261	Trypsin	B3	SAGDQAASDIATATDNASAKIDAAADHAADATAK	1030
37313:3	181	K.VVVSTQEQANTANAASDAVGS[+730.264][+258.092]ASEAAPATR.-	HexNAc(2)Hex(2) 258.092	S[+258][+730]	1287.92	3	3861.74	3861.74	0	-2.2	37	Specific	664.01	664.01	3.6	13.16	41	>WP_000761577.1 MULTISPECIES: hypothetical protein [Gammaproteobacteria]	1676	NS_438_AB_ATC17978_HILIC_3.37473.37473.3	controllerType=0 controllerNumber=1 scan=37473	89.1214	Trypsin	B3	VVVSTQEQANTANAASDAVGSASEAAPATR	988
68334:2	727	K.NEGSAELDELFDGGAAS[+730.264][+300.103]EAPADTK.T	HexNAc(2)Hex(2) 300.103	S[+300][+730]	1713.22	2	3425.42	3424.43	1	-1.2	333	Specific	664.03	611.5	14.4	13.95	6	>WP_000049106.1 MULTISPECIES: hypothetical protein [Acinetobacter]	163	NS_438_AB_ATC17978_HILIC_3.64114.64114.2	controllerType=0 controllerNumber=1 scan=64114	142.546	Trypsin	B3	NEGSAELDELFDGGAASEAPADTK	1030
60368:4	3	K.SAGDQAAS[+730.264][+300.103]DIATATDNASAKIDAAADHAADATAK.A	HexNAc(2)Hex(2) 300.103	S[+300][+730]	1054.97	4	4216.84	4216.85	0	-1.2	48	Specific	664.25	640.18	123.96	12.16	154	>WP_001037895.1 MULTISPECIES: hypothetical protein [Acinetobacter]	2356	NS_438_AB_ATC17978_HILIC_3.57742.57742.4	controllerType=0 controllerNumber=1 scan=57742	130.238	Trypsin	B3	SAGDQAASDIATATDNASAKIDAAADHAADATAK	1030
59987:4	2	K.SAGDQAASDIATATDNAS[+730.264][+300.103]AKIDAAADHAADATAK.A	HexNAc(2)Hex(2) 300.103	S[+300][+730]	1055.22	4	4217.85	4216.85	1	0.4	48	Specific	664.36	664.36	4.8	13.43	159	>WP_001037895.1 MULTISPECIES: hypothetical protein [Acinetobacter]	2356	NS_438_AB_ATC17978_HILIC_2.57091.57091.4	controllerType=0 controllerNumber=1 scan=57091	129.609	Trypsin	B2	SAGDQAASDIATATDNASAKIDAAADHAADATAK	1030
57492:3	2	K.SAGDQAASDIATATDNAS[+527.185][+300.103]AKIDAAADHAADATAK.A	HexNAc(1)Hex(2) 300.103	S[+300][+527]	1338.59	3	4013.76	4013.77	0	-0.4	48	Specific	664.86	652.84	4.8	12.91	159	>WP_001037895.1 MULTISPECIES: hypothetical protein [Acinetobacter]	2356	NS_438_AB_ATC17978_HILIC_2.54979.54979.3	controllerType=0 controllerNumber=1 scan=54979	125.182	Trypsin	B2	SAGDQAASDIATATDNASAKIDAAADHAADATAK	827
39527:3	181	K.VVVSTQEQANTANAAS[+730.264][+300.103]DAVGSASEAAPATR.-	HexNAc(2)Hex(2) 300.103	S[+300][+730]	1301.92	3	3903.75	3903.75	0	-1.6	37	Specific	665.29	665.29	2.4	13.38	41	>WP_000761577.1 MULTISPECIES: hypothetical protein [Gammaproteobacteria]	1676	NS_438_AB_ATC17978_HILIC_3.39400.39400.3	controllerType=0 controllerNumber=1 scan=39400	93.0481	Trypsin	B3	VVVSTQEQANTANAASDAVGSASEAAPATR	1030
21356:2	192	K.NTDVVEGSASS[+730.264][+328.098]ETAASETH.-	HexNAc(2)Hex(2) 328.098	S[+328][+730]	1475.59	2	2950.17	2950.18	0	-2.7	62	CRagged	665.82	643.86	0	12.21	29	>WP_001049817.1 MULTISPECIES: hypothetical protein [Acinetobacter]	2404	NS_438_AB_ATC17978_HILIC_1.22947.22947.2	controllerType=0 controllerNumber=1 scan=22947	58.8327	Trypsin	B1	NTDVVEGSASSETAASETH	1058
68251:2	1283	K.NEGSAELDELFDGGAAS[+730.264][+300.103]EAPADTK.T	HexNAc(2)Hex(2) 300.103	S[+300][+730]	1712.71	2	3424.42	3424.43	0	-1.9	333	Specific	665.95	548.31	14.4	12.42	3	>WP_000049106.1 MULTISPECIES: hypothetical protein [Acinetobacter]	163	NS_438_AB_ATC17978_HILIC_2.63655.63655.2	controllerType=0 controllerNumber=1 scan=63655	142.618	Trypsin	B2	NEGSAELDELFDGGAASEAPADTK	1030
38008:3	3	K.SAGDQAAS[+730.264][+300.103]DIAT[+730.264][+300.103]ATDNASAK.I	HexNAc(2)Hex(2) 300.103,HexNAc(2)Hex(2) 300.103	S[+300][+730], T[+300][+730]	1309.2	3	3925.58	3925.59	0	-2.8	48	Specific	666	507	3.6	11.3	154	>WP_001037895.1 MULTISPECIES: hypothetical protein [Acinetobacter]	2356	NS_438_AB_ATC17978_HILIC_3.38057.38057.3	controllerType=0 controllerNumber=1 scan=38057	90.2999	Trypsin	B3	SAGDQAASDIATATDNASAK	2060
27509:2	93	K.AEDQNADSGIAAS[+527.185][+300.103]TPVATAK.T	HexNAc(1)Hex(2) 300.103	S[+300][+527]	1372.61	2	2744.2	2744.21	0	-1.5	82	Specific	667.02	667.02	1.2	11.54	24	>WP_000498089.1 MULTISPECIES: murein L,D-transpeptidase [Acinetobacter]	1210	NS_438_AB_ATC17978_HILIC_2.28867.28867.2	controllerType=0 controllerNumber=1 scan=28867	72.1855	Trypsin	B2	AEDQNADSGIAASTPVATAK	827
27842:2	93	K.AEDQNADS[+730.264][+300.103]GIAASTPVATAK.T	HexNAc(2)Hex(2) 300.103	S[+300][+730]	1474.64	2	2948.28	2947.29	1	-4.8	82	Specific	667.05	625.84	4	11.45	24	>WP_000498089.1 MULTISPECIES: murein L,D-transpeptidase [Acinetobacter]	1210	NS_438_AB_ATC17978_HILIC_2.29186.29186.2	controllerType=0 controllerNumber=1 scan=29186	72.8957	Trypsin	B2	AEDQNADSGIAASTPVATAK	1030
59020:4	2	K.SAGDQAASDIATATDNAS[+730.264][+300.103]AKIDAAADHAADATAK.A	HexNAc(2)Hex(2) 300.103	S[+300][+730]	1055.22	4	4217.84	4216.85	1	-2.2	48	Specific	667.15	608.99	4.8	12.62	159	>WP_001037895.1 MULTISPECIES: hypothetical protein [Acinetobacter]	2356	NS_438_AB_ATC17978_HILIC_2.56291.56291.4	controllerType=0 controllerNumber=1 scan=56291	128.043	Trypsin	B2	SAGDQAASDIATATDNASAKIDAAADHAADATAK	1030
29679:2	4	K.SAGDQAAS[+730.264][+258.092]DIATATDNASAK.I	HexNAc(2)Hex(2) 258.092	S[+258][+730]	1427.11	2	2853.2	2853.21	0	-1.3	48	Specific	667.67	521.14	4.82	12.53	149	>WP_001037895.1 MULTISPECIES: hypothetical protein [Acinetobacter]	2356	NS_438_AB_ATC17978_HILIC_1.31317.31317.2	controllerType=0 controllerNumber=1 scan=31317	77.5376	Trypsin	B1	SAGDQAASDIATATDNASAK	988
54670:4	2	K.SAGDQAAS[+730.264][+300.103]DIATATDNASAKIDAAADHAADATAK.A	HexNAc(2)Hex(2) 300.103	S[+300][+730]	1055.72	4	4219.85	4216.85	3	-0.8	48	Specific	667.79	648.51	123.16	13.11	159	>WP_001037895.1 MULTISPECIES: hypothetical protein [Acinetobacter]	2356	NS_438_AB_ATC17978_HILIC_2.52653.52653.4	controllerType=0 controllerNumber=1 scan=52653	120.359	Trypsin	B2	SAGDQAASDIATATDNASAKIDAAADHAADATAK	1030
27684:3	215	V.STQEQANTANAAS[+730.264][+300.103]DAVGSASEAAPATR.-	HexNAc(2)Hex(2) 300.103	S[+300][+730]	1202.85	3	3606.54	3606.55	0	-3.4	40	NRagged	667.86	645.86	1.2	11.88	36	>WP_000761577.1 MULTISPECIES: hypothetical protein [Gammaproteobacteria]	1676	NS_438_AB_ATC17978_HILIC_1.29419.29419.6	controllerType=0 controllerNumber=1 scan=29419	73.5121	Trypsin	B1	STQEQANTANAASDAVGSASEAAPATR	1030
14687:2	513	K.AAS[+730.264][+300.103]EPEQKVEYVR.K	HexNAc(2)Hex(2) 300.103	S[+300][+730]	1268.56	2	2536.12	2536.13	0	-2.4	184	Specific	668.95	540.3	540.3	11.17	8	>WP_001127151.1 YdcF family protein [Acinetobacter baumannii]	2664	NS_438_AB_ATC17978_HILIC_1.15991.15991.2	controllerType=0 controllerNumber=1 scan=15991	42.0923	Trypsin	B1	AASEPEQKVEYVR	1030
60648:4	2	K.SAGDQAAS[+730.264][+300.103]DIATATDNASAKIDAAADHAADATAK.A	HexNAc(2)Hex(2) 300.103	S[+300][+730]	1054.97	4	4216.84	4216.85	0	-0.3	48	Specific	669.37	656.75	113.35	13.11	159	>WP_001037895.1 MULTISPECIES: hypothetical protein [Acinetobacter]	2356	NS_438_AB_ATC17978_HILIC_2.57625.57625.4	controllerType=0 controllerNumber=1 scan=57625	130.707	Trypsin	B2	SAGDQAASDIATATDNASAKIDAAADHAADATAK	1030
39450:3	135	K.VVVSTQEQANTANAASDAVGS[+527.185][+300.103]ASEAAPATR.-	HexNAc(1)Hex(2) 300.103	S[+300][+527]	1234.9	3	3702.68	3700.68	2	0.8	37	Specific	669.56	575.71	9.98	12.59	34	>WP_000761577.1 MULTISPECIES: hypothetical protein [Gammaproteobacteria]	1676	NS_438_AB_ATC17978_HILIC_2.39273.39273.3	controllerType=0 controllerNumber=1 scan=39273	93.2835	Trypsin	B2	VVVSTQEQANTANAASDAVGSASEAAPATR	827
59580:4	3	K.SAGDQAASDIATATDNAS[+730.264][+328.098]AKIDAAADHAADATAK.A	HexNAc(2)Hex(2) 328.098	S[+328][+730]	1062.72	4	4247.85	4244.84	3	-1.2	48	Specific	669.74	615.91	4.8	13.63	154	>WP_001037895.1 MULTISPECIES: hypothetical protein [Acinetobacter]	2356	NS_438_AB_ATC17978_HILIC_3.57112.57112.4	controllerType=0 controllerNumber=1 scan=57112	128.99	Trypsin	B3	SAGDQAASDIATATDNASAKIDAAADHAADATAK	1058
26242:2	86	K.AEDQNADSGIAAS[+730.264][+300.103]TPVATAK.T	HexNAc(2)Hex(2) 300.103	S[+300][+730]	1474.14	2	2947.28	2947.29	0	-2.1	82	Specific	671.46	609.17	1.2	12.53	33	>WP_000498089.1 MULTISPECIES: murein L,D-transpeptidase [Acinetobacter]	1210	NS_438_AB_ATC17978_HILIC_1.27884.27884.2	controllerType=0 controllerNumber=1 scan=27884	69.9893	Trypsin	B1	AEDQNADSGIAASTPVATAK	1030
62205:4	3	K.SAGDQAASDIATATDNAS[+730.264][+328.098]AKIDAAADHAADATAK.A	HexNAc(2)Hex(2) 328.098	S[+328][+730]	1062.21	4	4245.83	4244.84	1	-4.1	48	Specific	671.76	326.21	4.8	11.76	154	>WP_001037895.1 MULTISPECIES: hypothetical protein [Acinetobacter]	2356	NS_438_AB_ATC17978_HILIC_3.59186.59186.4	controllerType=0 controllerNumber=1 scan=59186	133.165	Trypsin	B3	SAGDQAASDIATATDNASAKIDAAADHAADATAK	1058
15210:2	499	K.AAS[+527.185][+300.103]EPEQKVEYVR.K	HexNAc(1)Hex(2) 300.103	S[+300][+527]	1167.02	2	2333.04	2333.05	0	-3.1	184	Specific	671.88	548.64	548.64	11.57	6	>WP_001127151.1 YdcF family protein [Acinetobacter baumannii]	2664	NS_438_AB_ATC17978_HILIC_2.16147.16147.2	controllerType=0 controllerNumber=1 scan=16147	41.8404	Trypsin	B2	AASEPEQKVEYVR	827
56625:4	3	K.SAGDQAAS[+730.264][+258.092]DIATATDNASAKIDAAADHAADATAK.A	HexNAc(2)Hex(2) 258.092	S[+258][+730]	1044.72	4	4175.84	4174.83	1	0.2	48	Specific	671.92	651.69	126.45	14.37	154	>WP_001037895.1 MULTISPECIES: hypothetical protein [Acinetobacter]	2356	NS_438_AB_ATC17978_HILIC_3.54466.54466.4	controllerType=0 controllerNumber=1 scan=54466	123.347	Trypsin	B3	SAGDQAASDIATATDNASAKIDAAADHAADATAK	988
23174:2	86	K.AEDQNADSGIAAS[+730.264][+258.092]TPVATAK.T	HexNAc(2)Hex(2) 258.092	S[+258][+730]	1453.14	2	2905.27	2905.28	0	-0.6	82	Specific	671.93	655.92	1.2	12.96	33	>WP_000498089.1 MULTISPECIES: murein L,D-transpeptidase [Acinetobacter]	1210	NS_438_AB_ATC17978_HILIC_1.24726.24726.2	controllerType=0 controllerNumber=1 scan=24726	62.707	Trypsin	B1	AEDQNADSGIAASTPVATAK	988
27495:2	93	K.AEDQNADSGIAAS[+527.185][+300.103]TPVATAK.T	HexNAc(1)Hex(2) 300.103	S[+300][+527]	1373.1	2	2745.2	2744.21	1	-4.8	82	Specific	672.96	672.96	1.2	11.45	24	>WP_000498089.1 MULTISPECIES: murein L,D-transpeptidase [Acinetobacter]	1210	NS_438_AB_ATC17978_HILIC_2.28850.28850.2	controllerType=0 controllerNumber=1 scan=28850	72.1379	Trypsin	B2	AEDQNADSGIAASTPVATAK	827
15395:2	562	K.AAS[+730.264][+300.103]EPEQKVEYVR.K	HexNAc(2)Hex(2) 300.103	S[+300][+730]	1268.56	2	2536.12	2536.13	0	-3.2	184	Specific	672.99	551.52	551.52	11.8	10	>WP_001127151.1 YdcF family protein [Acinetobacter baumannii]	2664	NS_438_AB_ATC17978_HILIC_3.16292.16292.2	controllerType=0 controllerNumber=1 scan=16292	41.6555	Trypsin	B3	AASEPEQKVEYVR	1030
45741:4	278	K.IIQQQQAQASKPQINSQAAS[+730.264][+300.103]SVTPQTQVANDMADGESIR.G	HexNAc(2)Hex(2) 300.103	S[+300][+730]	1293.11	4	5169.41	5169.41	0	-0.7	53	Specific	673.34	673.34	32.46	13.27	17	>WP_001246375.1 MULTISPECIES: hypothetical protein [Acinetobacter]	2997	NS_438_AB_ATC17978_HILIC_3.45073.45073.4	controllerType=0 controllerNumber=1 scan=45073	104.694	Trypsin	B3	IIQQQQAQASKPQINSQAASSVTPQTQVANDMADGESIR	1030
56456:3	4	K.SAGDQAASDIATATDNAS[+527.185][+300.103]AKIDAAADHAADATAK.A	HexNAc(1)Hex(2) 300.103	S[+300][+527]	1338.59	3	4013.76	4013.77	0	-1.7	48	Specific	674.22	674.22	4.8	13.9	149	>WP_001037895.1 MULTISPECIES: hypothetical protein [Acinetobacter]	2356	NS_438_AB_ATC17978_HILIC_1.55327.55327.3	controllerType=0 controllerNumber=1 scan=55327	125.167	Trypsin	B1	SAGDQAASDIATATDNASAKIDAAADHAADATAK	827
44113:5	1247	K.NPIRPANHQVNGGLMTAGIKPGELPSGNESASSTPATSAPTSAAAS[+730.264][+300.103]TPQATPTRPATNEVDE.-	HexNAc(2)Hex(2) 300.103	S[+300][+730]	1431.88	5	7155.36	7152.34	3	0.7	611	CRagged	675.09	675.09	27.02	13.11	2	>WP_000809155.1 MULTISPECIES: penicillin-binding protein 2 [Acinetobacter]	1785	NS_438_AB_ATC17978_HILIC_1.44416.44416.5	controllerType=0 controllerNumber=1 scan=44416	103.777	Trypsin	B1	NPIRPANHQVNGGLMTAGIKPGELPSGNESASSTPATSAPTSAAASTPQATPTRPATNEVDE	1030
56400:4	2	K.SAGDQAASDIATATDNAS[+730.264][+314.119]AKIDAAADHAADATAK.A	HexNAc(2)Hex(2) 314.119	S[+314][+730]	1058.47	4	4230.86	4230.86	0	-0.3	48	Specific	675.84	630.5	4.8	13.11	159	>WP_001037895.1 MULTISPECIES: hypothetical protein [Acinetobacter]	2356	NS_438_AB_ATC17978_HILIC_2.54047.54047.4	controllerType=0 controllerNumber=1 scan=54047	123.169	Trypsin	B2	SAGDQAASDIATATDNASAKIDAAADHAADATAK	1044
61526:4	4	K.SAGDQAASDIATAT[+527.185][+300.103]DNAS[+730.264][+300.103]AKIDAAADHAADATAK.A	HexNAc(1)Hex(2) 300.103,HexNAc(2)Hex(2) 300.103	S[+300][+730], T[+300][+527]	1261.79	4	5044.13	5044.13	0	-0.9	48	Specific	676.99	671.43	0	14.67	149	>WP_001037895.1 MULTISPECIES: hypothetical protein [Acinetobacter]	2356	NS_438_AB_ATC17978_HILIC_1.59568.59568.2	controllerType=0 controllerNumber=1 scan=59568	133.57	Trypsin	B1	SAGDQAASDIATATDNASAKIDAAADHAADATAK	1857
61985:4	3	K.SAGDQAASDIATATDNAS[+730.264][+300.103]AKIDAAADHAADATAK.A	HexNAc(2)Hex(2) 300.103	S[+300][+730]	1055.22	4	4217.84	4216.85	1	-2.4	48	Specific	677.08	677.08	4.8	13.41	154	>WP_001037895.1 MULTISPECIES: hypothetical protein [Acinetobacter]	2356	NS_438_AB_ATC17978_HILIC_3.59011.59011.4	controllerType=0 controllerNumber=1 scan=59011	132.792	Trypsin	B3	SAGDQAASDIATATDNASAKIDAAADHAADATAK	1030
38605:3	3	K.SAGDQAAS[+730.264][+300.103]DIAT[+730.264][+300.103]ATDNASAK.I	HexNAc(2)Hex(2) 300.103,HexNAc(2)Hex(2) 300.103	S[+300][+730], T[+300][+730]	1309.2	3	3925.57	3925.59	0	-3.2	48	Specific	677.75	550.11	3.6	11.25	154	>WP_001037895.1 MULTISPECIES: hypothetical protein [Acinetobacter]	2356	NS_438_AB_ATC17978_HILIC_3.38588.38588.3	controllerType=0 controllerNumber=1 scan=38588	91.3676	Trypsin	B3	SAGDQAASDIATATDNASAK	2060
47957:4	2	K.SAGDQAASDIATATDNAS[+730.264][+300.103]AKIDAAADHAADATAK.A	HexNAc(2)Hex(2) 300.103	S[+300][+730]	1055.22	4	4217.85	4216.85	1	-0.5	48	Specific	678.07	628.31	4.8	13.11	159	>WP_001037895.1 MULTISPECIES: hypothetical protein [Acinetobacter]	2356	NS_438_AB_ATC17978_HILIC_2.46778.46778.4	controllerType=0 controllerNumber=1 scan=46778	108.746	Trypsin	B2	SAGDQAASDIATATDNASAKIDAAADHAADATAK	1030
21219:2	241	K.NTDVVEGSASS[+527.185][+300.103]ETAASETH.-	HexNAc(1)Hex(2) 300.103	S[+300][+527]	1360.05	2	2719.1	2719.1	0	-2.4	62	CRagged	678.26	606.88	0	11.54	25	>WP_001049817.1 MULTISPECIES: hypothetical protein [Acinetobacter]	2404	NS_438_AB_ATC17978_HILIC_2.22064.22064.2	controllerType=0 controllerNumber=1 scan=22064	55.9096	Trypsin	B2	NTDVVEGSASSETAASETH	827
56281:3	2	K.SAGDQAASDIATATDNAS[+730.264][+300.103]AKIDAAADHAADATAK.A	HexNAc(2)Hex(2) 300.103	S[+300][+730]	1406.29	3	4216.85	4216.85	0	0	48	Specific	678.78	658.46	4.8	13.23	159	>WP_001037895.1 MULTISPECIES: hypothetical protein [Acinetobacter]	2356	NS_438_AB_ATC17978_HILIC_2.53949.53949.3	controllerType=0 controllerNumber=1 scan=53949	122.986	Trypsin	B2	SAGDQAASDIATATDNASAKIDAAADHAADATAK	1030
33613:2	4	K.SAGDQAAS[+527.185][+300.103]DIATATDNASAK.I	HexNAc(1)Hex(2) 300.103	S[+300][+527]	1346.57	2	2692.13	2692.14	0	-2.4	48	Specific	679.07	496.74	1.58	12.21	149	>WP_001037895.1 MULTISPECIES: hypothetical protein [Acinetobacter]	2356	NS_438_AB_ATC17978_HILIC_1.34889.34889.2	controllerType=0 controllerNumber=1 scan=34889	84.6724	Trypsin	B1	SAGDQAASDIATATDNASAK	827
39446:3	135	K.VVVSTQEQANTANAAS[+527.185][+300.103]DAVGSASEAAPATR.-	HexNAc(1)Hex(2) 300.103	S[+300][+527]	1234.9	3	3702.68	3700.68	2	0.8	37	Specific	679.14	679.14	2.4	12.59	34	>WP_000761577.1 MULTISPECIES: hypothetical protein [Gammaproteobacteria]	1676	NS_438_AB_ATC17978_HILIC_2.39270.39270.3	controllerType=0 controllerNumber=1 scan=39270	93.2774	Trypsin	B2	VVVSTQEQANTANAASDAVGSASEAAPATR	827
24031:2	93	K.AEDQNADSGIAAS[+730.264][+258.092]TPVATAK.T	HexNAc(2)Hex(2) 258.092	S[+258][+730]	1453.14	2	2905.27	2905.28	0	-1	82	Specific	680.18	651.46	1.2	12.02	24	>WP_000498089.1 MULTISPECIES: murein L,D-transpeptidase [Acinetobacter]	1210	NS_438_AB_ATC17978_HILIC_2.25019.25019.2	controllerType=0 controllerNumber=1 scan=25019	62.7983	Trypsin	B2	AEDQNADSGIAASTPVATAK	988
60565:4	4	K.SAGDQAASDIATATDNAS[+730.264][+328.098]AKIDAAADHAADATAK.A	HexNAc(2)Hex(2) 328.098	S[+328][+730]	1062.46	4	4246.83	4244.84	2	-4.1	48	Specific	680.35	525.12	4.8	13.96	149	>WP_001037895.1 MULTISPECIES: hypothetical protein [Acinetobacter]	2356	NS_438_AB_ATC17978_HILIC_1.58811.58811.4	controllerType=0 controllerNumber=1 scan=58811	132.06	Trypsin	B1	SAGDQAASDIATATDNASAKIDAAADHAADATAK	1058
20832:4	54	K.AAQADKKTEAS[+730.264][+328.098]AAATTEQQDSFDAQVQR.Y	HexNAc(2)Hex(2) 328.098	S[+328][+730]	1007.45	4	4026.78	4024.77	2	1	108	Specific	682.42	682.42	2.75	13.66	31	>WP_000958096.1 DUF3298 domain-containing protein [Acinetobacter baumannii]	2128	NS_438_AB_ATC17978_HILIC_2.21702.21702.4	controllerType=0 controllerNumber=1 scan=21702	55.1017	Trypsin	B2	AAQADKKTEASAAATTEQQDSFDAQVQR	1058
20143:4	60	K.AAQADKKTEASAAATTEQQDS[+730.264][+328.098]FDAQVQR.Y	HexNAc(2)Hex(2) 328.098	S[+328][+730]	1006.95	4	4024.77	4024.77	0	0.6	108	Specific	683.47	683.47	3.1	14.73	32	>WP_000958096.1 DUF3298 domain-containing protein [Acinetobacter baumannii]	2128	NS_438_AB_ATC17978_HILIC_1.21554.21554.4	controllerType=0 controllerNumber=1 scan=21554	55.2694	Trypsin	B1	AAQADKKTEASAAATTEQQDSFDAQVQR	1058
59153:4	3	K.SAGDQAASDIATATDNAS[+730.264][+300.103]AKIDAAADHAADATAK.A	HexNAc(2)Hex(2) 300.103	S[+300][+730]	1055.22	4	4217.84	4216.85	1	-2.4	48	Specific	684.18	684.18	4.8	13.41	154	>WP_001037895.1 MULTISPECIES: hypothetical protein [Acinetobacter]	2356	NS_438_AB_ATC17978_HILIC_3.56724.56724.2	controllerType=0 controllerNumber=1 scan=56724	128.175	Trypsin	B3	SAGDQAASDIATATDNASAKIDAAADHAADATAK	1030
59004:4	3	K.SAGDQAASDIATATDNAS[+730.264][+300.103]AKIDAAADHAADATAK.A	HexNAc(2)Hex(2) 300.103	S[+300][+730]	1054.97	4	4216.84	4216.85	0	-1.4	48	Specific	684.26	684.26	4.8	13.63	154	>WP_001037895.1 MULTISPECIES: hypothetical protein [Acinetobacter]	2356	NS_438_AB_ATC17978_HILIC_3.56593.56593.4	controllerType=0 controllerNumber=1 scan=56593	127.912	Trypsin	B3	SAGDQAASDIATATDNASAKIDAAADHAADATAK	1030
19988:2	241	K.NTDVVEGS[+730.264][+300.103]ASSETAASETH.-	HexNAc(2)Hex(2) 300.103	S[+300][+730]	1461.59	2	2922.18	2922.18	0	-2.2	62	CRagged	684.78	684.78	0	11.54	25	>WP_001049817.1 MULTISPECIES: hypothetical protein [Acinetobacter]	2404	NS_438_AB_ATC17978_HILIC_2.21014.21014.2	controllerType=0 controllerNumber=1 scan=21014	53.7119	Trypsin	B2	NTDVVEGSASSETAASETH	1030
62293:4	2	K.SAGDQAASDIATAT[+527.185][+300.103]DNAS[+730.264][+300.103]AKIDAAADHAADATAK.A	HexNAc(1)Hex(2) 300.103,HexNAc(2)Hex(2) 300.103	S[+300][+730], T[+300][+527]	1262.54	4	5047.13	5044.13	3	-2.7	48	Specific	685.67	314.09	0	10.92	159	>WP_001037895.1 MULTISPECIES: hypothetical protein [Acinetobacter]	2356	NS_438_AB_ATC17978_HILIC_2.58933.58933.4	controllerType=0 controllerNumber=1 scan=58933	133.433	Trypsin	B2	SAGDQAASDIATATDNASAKIDAAADHAADATAK	1857
61323:4	4	K.SAGDQAASDIATATDNAS[+730.264][+300.103]AKIDAAADHAADATAK.A	HexNAc(2)Hex(2) 300.103	S[+300][+730]	1054.97	4	4216.85	4216.85	0	1.3	48	Specific	686.56	686.56	4.8	14.81	149	>WP_001037895.1 MULTISPECIES: hypothetical protein [Acinetobacter]	2356	NS_438_AB_ATC17978_HILIC_1.59381.59381.4	controllerType=0 controllerNumber=1 scan=59381	133.172	Trypsin	B1	SAGDQAASDIATATDNASAKIDAAADHAADATAK	1030
57462:4	3	K.SAGDQAASDIATATDNAS[+527.185][+300.103]AKIDAAADHAADATAK.A	HexNAc(1)Hex(2) 300.103	S[+300][+527]	1004.2	4	4013.76	4013.77	0	-0.7	48	Specific	686.72	686.5	4.8	14.16	154	>WP_001037895.1 MULTISPECIES: hypothetical protein [Acinetobacter]	2356	NS_438_AB_ATC17978_HILIC_3.55190.55190.4	controllerType=0 controllerNumber=1 scan=55190	124.885	Trypsin	B3	SAGDQAASDIATATDNASAKIDAAADHAADATAK	827
50991:3	50	K.TETTSDASTPVQTAQS[+730.264][+300.103]NNNEAVDTAHTAENSLDWDGK.Y	HexNAc(2)Hex(2) 300.103	S[+300][+730]	1646.03	3	4936.08	4936.09	0	-1.8	25	Specific	688.47	657.43	1.2	13.31	23	>WP_000749178.1 MULTISPECIES: copper resistance protein NlpE [Acinetobacter]	1649	NS_438_AB_ATC17978_HILIC_3.49619.49619.3	controllerType=0 controllerNumber=1 scan=49619	113.494	Trypsin	B3	TETTSDASTPVQTAQSNNNEAVDTAHTAENSLDWDGK	1030
50088:4	3	K.SAGDQAASDIATATDNAS[+730.264][+300.103]AKIDAAADHAADATAK.A	HexNAc(2)Hex(2) 300.103	S[+300][+730]	1054.97	4	4216.85	4216.85	0	0.2	48	Specific	689.97	689.97	4.8	14.37	154	>WP_001037895.1 MULTISPECIES: hypothetical protein [Acinetobacter]	2356	NS_438_AB_ATC17978_HILIC_3.48879.48879.4	controllerType=0 controllerNumber=1 scan=48879	112.183	Trypsin	B3	SAGDQAASDIATATDNASAKIDAAADHAADATAK	1030
19081:3	60	K.AAQADKKTEASAAATTEQQDS[+730.264][+300.103]FDAQVQR.Y	HexNAc(2)Hex(2) 300.103	S[+300][+730]	1332.93	3	3996.77	3996.78	0	-1.3	108	Specific	691.22	691.22	8.14	13.76	32	>WP_000958096.1 DUF3298 domain-containing protein [Acinetobacter baumannii]	2128	NS_438_AB_ATC17978_HILIC_1.20684.20684.3	controllerType=0 controllerNumber=1 scan=20684	53.4812	Trypsin	B1	AAQADKKTEASAAATTEQQDSFDAQVQR	1030
21326:2	192	K.NTDVVEGS[+730.264][+328.098]ASSETAASETH.-	HexNAc(2)Hex(2) 328.098	S[+328][+730]	1476.09	2	2951.17	2950.18	1	-4.2	62	CRagged	691.59	691.59	2.61	12.25	29	>WP_001049817.1 MULTISPECIES: hypothetical protein [Acinetobacter]	2404	NS_438_AB_ATC17978_HILIC_1.22920.22920.2	controllerType=0 controllerNumber=1 scan=22920	58.7785	Trypsin	B1	NTDVVEGSASSETAASETH	1058
26121:2	86	K.AEDQNADSGIAAS[+527.185][+300.103]TPVATAK.T	HexNAc(1)Hex(2) 300.103	S[+300][+527]	1372.61	2	2744.2	2744.21	0	-1.3	82	Specific	692.88	628.88	1.2	12.53	33	>WP_000498089.1 MULTISPECIES: murein L,D-transpeptidase [Acinetobacter]	1210	NS_438_AB_ATC17978_HILIC_1.27794.27794.2	controllerType=0 controllerNumber=1 scan=27794	69.7977	Trypsin	B1	AEDQNADSGIAASTPVATAK	827
56395:4	2	K.SAGDQAASDIATATDNAS[+730.264][+314.119]AKIDAAADHAADATAK.A	HexNAc(2)Hex(2) 314.119	S[+314][+730]	1058.47	4	4230.86	4230.86	0	-0.3	48	Specific	693.21	693.21	4.8	13.11	159	>WP_001037895.1 MULTISPECIES: hypothetical protein [Acinetobacter]	2356	NS_438_AB_ATC17978_HILIC_2.54042.54042.4	controllerType=0 controllerNumber=1 scan=54042	123.16	Trypsin	B2	SAGDQAASDIATATDNASAKIDAAADHAADATAK	1044
56273:3	14	K.AASGVEAAAAPATLTLS[+730.264][+300.103]T[+730.264][+300.103]DDK.G	HexNAc(2)Hex(2) 300.103,HexNAc(2)Hex(2) 300.103	S[+300][+730], T[+300][+730]	1340.91	3	4020.71	4020.72	0	-3.1	203	Specific	693.46	677.4	2.4	10.72	55	>WP_000026485.1 MULTISPECIES: OmpA family protein [Acinetobacter calcoaceticus/baumannii complex]	96	NS_438_AB_ATC17978_HILIC_2.53941.53941.3	controllerType=0 controllerNumber=1 scan=53941	122.959	Trypsin	B2	AASGVEAAAAPATLTLSTDDK	2060
56627:4	3	K.SAGDQAASDIATATDNAS[+730.264][+258.092]AKIDAAADHAADATAK.A	HexNAc(2)Hex(2) 258.092	S[+258][+730]	1044.72	4	4175.84	4174.83	1	0.2	48	Specific	693.54	693.54	4.8	14.37	154	>WP_001037895.1 MULTISPECIES: hypothetical protein [Acinetobacter]	2356	NS_438_AB_ATC17978_HILIC_3.54468.54468.4	controllerType=0 controllerNumber=1 scan=54468	123.353	Trypsin	B3	SAGDQAASDIATATDNASAKIDAAADHAADATAK	988
50887:3	36	K.TETTSDASTPVQTAQS[+730.264][+300.103]NNNEAVDTAHTAENSLDWDGK.Y	HexNAc(2)Hex(2) 300.103	S[+300][+730]	1646.04	3	4936.09	4936.09	0	1	25	Specific	694.08	694.08	1.2	12.89	24	>WP_000749178.1 MULTISPECIES: copper resistance protein NlpE [Acinetobacter]	1649	NS_438_AB_ATC17978_HILIC_2.49360.49360.3	controllerType=0 controllerNumber=1 scan=49360	113.657	Trypsin	B2	TETTSDASTPVQTAQSNNNEAVDTAHTAENSLDWDGK	1030
26024:2	86	K.AEDQNADSGIAAS[+730.264][+300.103]TPVATAK.T	HexNAc(2)Hex(2) 300.103	S[+300][+730]	1474.65	2	2948.29	2947.29	1	0	82	Specific	694.82	694.82	1.2	13.16	33	>WP_000498089.1 MULTISPECIES: murein L,D-transpeptidase [Acinetobacter]	1210	NS_438_AB_ATC17978_HILIC_1.27712.27712.2	controllerType=0 controllerNumber=1 scan=27712	69.604	Trypsin	B1	AEDQNADSGIAASTPVATAK	1030
85370:4	280	K.NQGTAMIVEAPSTAQPAASEPAS[+730.264][+300.103]VSTDDTTDSTAAIPQQPNYILQVR.S	HexNAc(2)Hex(2) 300.103	S[+300][+730]	1468.93	4	5872.72	5872.7	0	1.8	94	Specific	695.1	695.1	0	12.21	9	>WP_000467261.1 MULTISPECIES: SPOR domain-containing protein [Acinetobacter]	1153	NS_438_AB_ATC17978_HILIC_3.77919.77919.4	controllerType=0 controllerNumber=1 scan=77919	168.733	Trypsin	B3	NQGTAMIVEAPSTAQPAASEPASVSTDDTTDSTAAIPQQPNYILQVR	1030
53653:4	2	K.SAGDQAAS[+730.264][+300.103]DIATATDNASAKIDAAADHAADATAK.A	HexNAc(2)Hex(2) 300.103	S[+300][+730]	1054.96	4	4216.84	4216.85	0	-1.7	48	Specific	695.88	610.77	58.09	12.62	159	>WP_001037895.1 MULTISPECIES: hypothetical protein [Acinetobacter]	2356	NS_438_AB_ATC17978_HILIC_2.51763.51763.4	controllerType=0 controllerNumber=1 scan=51763	118.484	Trypsin	B2	SAGDQAASDIATATDNASAKIDAAADHAADATAK	1030
51271:3	2	K.SAGDQAASDIATATDNAS[+730.264][+300.103]AKIDAAADHAADATAK.A	HexNAc(2)Hex(2) 300.103	S[+300][+730]	1406.61	3	4217.83	4216.85	1	-5.3	48	Specific	696.21	696.21	1.12	12.34	159	>WP_001037895.1 MULTISPECIES: hypothetical protein [Acinetobacter]	2356	NS_438_AB_ATC17978_HILIC_2.49669.49669.3	controllerType=0 controllerNumber=1 scan=49669	114.238	Trypsin	B2	SAGDQAASDIATATDNASAKIDAAADHAADATAK	1030
60432:4	4	K.SAGDQAASDIATATDNAS[+730.264][+300.103]AKIDAAADHAADATAK.A	HexNAc(2)Hex(2) 300.103	S[+300][+730]	1055.22	4	4217.84	4216.85	1	-1.4	48	Specific	696.25	689.74	4.8	14.24	149	>WP_001037895.1 MULTISPECIES: hypothetical protein [Acinetobacter]	2356	NS_438_AB_ATC17978_HILIC_1.58698.58698.4	controllerType=0 controllerNumber=1 scan=58698	131.832	Trypsin	B1	SAGDQAASDIATATDNASAKIDAAADHAADATAK	1030
60365:4	3	K.SAGDQAASDIATATDNAS[+730.264][+300.103]AKIDAAADHAADATAK.A	HexNAc(2)Hex(2) 300.103	S[+300][+730]	1054.97	4	4216.84	4216.85	0	-1.2	48	Specific	697.55	697.55	4.8	13.63	154	>WP_001037895.1 MULTISPECIES: hypothetical protein [Acinetobacter]	2356	NS_438_AB_ATC17978_HILIC_3.57740.57740.4	controllerType=0 controllerNumber=1 scan=57740	130.232	Trypsin	B3	SAGDQAASDIATATDNASAKIDAAADHAADATAK	1030
56398:4	2	K.SAGDQAAS[+730.264][+314.119]DIATATDNASAKIDAAADHAADATAK.A	HexNAc(2)Hex(2) 314.119	S[+314][+730]	1058.47	4	4230.86	4230.86	0	-0.3	48	Specific	697.73	617.76	43.11	13.11	159	>WP_001037895.1 MULTISPECIES: hypothetical protein [Acinetobacter]	2356	NS_438_AB_ATC17978_HILIC_2.54045.54045.4	controllerType=0 controllerNumber=1 scan=54045	123.165	Trypsin	B2	SAGDQAASDIATATDNASAKIDAAADHAADATAK	1044
39809:3	135	K.VVVSTQEQANTANAASDAVGS[+730.264][+328.098]ASEAAPATR.-	HexNAc(2)Hex(2) 328.098	S[+328][+730]	1311.25	3	3931.74	3931.75	0	-2.2	37	Specific	698.42	698.42	2.4	11.78	34	>WP_000761577.1 MULTISPECIES: hypothetical protein [Gammaproteobacteria]	1676	NS_438_AB_ATC17978_HILIC_2.39555.39555.3	controllerType=0 controllerNumber=1 scan=39555	93.8781	Trypsin	B2	VVVSTQEQANTANAASDAVGSASEAAPATR	1058
56090:4	2	K.SAGDQAASDIATATDNAS[+730.264][+258.092]AKIDAAADHAADATAK.A	HexNAc(2)Hex(2) 258.092	S[+258][+730]	1044.46	4	4174.84	4174.83	0	0.2	48	Specific	699.39	699.39	4.8	13.43	159	>WP_001037895.1 MULTISPECIES: hypothetical protein [Acinetobacter]	2356	NS_438_AB_ATC17978_HILIC_2.53801.53801.4	controllerType=0 controllerNumber=1 scan=53801	122.668	Trypsin	B2	SAGDQAASDIATATDNASAKIDAAADHAADATAK	988
37058:3	135	K.VVVSTQEQANTANAASDAVGS[+730.264][+258.092]ASEAAPATR.-	HexNAc(2)Hex(2) 258.092	S[+258][+730]	1287.92	3	3861.73	3861.74	0	-2.4	37	Specific	700.13	700.13	3.6	12.78	34	>WP_000761577.1 MULTISPECIES: hypothetical protein [Gammaproteobacteria]	1676	NS_438_AB_ATC17978_HILIC_2.37228.37228.3	controllerType=0 controllerNumber=1 scan=37228	89.2397	Trypsin	B2	VVVSTQEQANTANAASDAVGSASEAAPATR	988
60561:4	4	K.SAGDQAASDIATATDNAS[+730.264][+328.098]AKIDAAADHAADATAK.A	HexNAc(2)Hex(2) 328.098	S[+328][+730]	1062.46	4	4246.83	4244.84	2	-4.1	48	Specific	700.42	700.42	4.8	14.96	149	>WP_001037895.1 MULTISPECIES: hypothetical protein [Acinetobacter]	2356	NS_438_AB_ATC17978_HILIC_1.58807.58807.4	controllerType=0 controllerNumber=1 scan=58807	132.045	Trypsin	B1	SAGDQAASDIATATDNASAKIDAAADHAADATAK	1058
60584:4	3	K.SAGDQAASDIATATDNAS[+730.264][+300.103]AKIDAAADHAADATAK.A	HexNAc(2)Hex(2) 300.103	S[+300][+730]	1054.96	4	4216.84	4216.85	0	-2	48	Specific	701.13	701.13	4.8	14.63	154	>WP_001037895.1 MULTISPECIES: hypothetical protein [Acinetobacter]	2356	NS_438_AB_ATC17978_HILIC_3.57905.57905.4	controllerType=0 controllerNumber=1 scan=57905	130.54	Trypsin	B3	SAGDQAASDIATATDNASAKIDAAADHAADATAK	1030
57583:4	2	K.SAGDQAASDIATATDNAS[+730.264][+300.103]AKIDAAADHAADATAK.A	HexNAc(2)Hex(2) 300.103	S[+300][+730]	1054.97	4	4216.84	4216.85	0	-0.6	48	Specific	701.26	701.26	4.8	14.11	159	>WP_001037895.1 MULTISPECIES: hypothetical protein [Acinetobacter]	2356	NS_438_AB_ATC17978_HILIC_2.55075.55075.4	controllerType=0 controllerNumber=1 scan=55075	125.428	Trypsin	B2	SAGDQAASDIATATDNASAKIDAAADHAADATAK	1030
37906:3	4	K.SAGDQAAS[+730.264][+300.103]DIAT[+730.264][+300.103]ATDNASAK.I	HexNAc(2)Hex(2) 300.103,HexNAc(2)Hex(2) 300.103	S[+300][+730], T[+300][+730]	1309.2	3	3925.57	3925.59	0	-3.7	48	Specific	701.97	550.16	3.6	12.91	149	>WP_001037895.1 MULTISPECIES: hypothetical protein [Acinetobacter]	2356	NS_438_AB_ATC17978_HILIC_1.38491.38491.3	controllerType=0 controllerNumber=1 scan=38491	91.5103	Trypsin	B1	SAGDQAASDIATATDNASAK	2060
56623:4	3	K.SAGDQAASDIATATDNAS[+730.264][+258.092]AKIDAAADHAADATAK.A	HexNAc(2)Hex(2) 258.092	S[+258][+730]	1044.72	4	4175.84	4174.83	1	0.2	48	Specific	702.8	702.8	4.8	15.37	154	>WP_001037895.1 MULTISPECIES: hypothetical protein [Acinetobacter]	2356	NS_438_AB_ATC17978_HILIC_3.54464.54464.4	controllerType=0 controllerNumber=1 scan=54464	123.343	Trypsin	B3	SAGDQAASDIATATDNASAKIDAAADHAADATAK	988
78293:3	86	K.VSAPVEDPIDPLAVDAAS[+730.264][+300.103]T[+730.264][+300.103]VK.A	HexNAc(2)Hex(2) 300.103,HexNAc(2)Hex(2) 300.103	S[+300][+730], T[+300][+730]	1385.95	3	4155.82	4154.83	1	-2.3	34	Specific	703.87	530.63	95.91	12.87	33	>WP_000498089.1 MULTISPECIES: murein L,D-transpeptidase [Acinetobacter]	1210	NS_438_AB_ATC17978_HILIC_1.73062.73062.3	controllerType=0 controllerNumber=1 scan=73062	158.515	Trypsin	B1	VSAPVEDPIDPLAVDAASTVK	2060
51598:2	14	K.AAS[+730.264][+300.103]GVEAAAAPATLTLSTDDK.G	HexNAc(2)Hex(2) 300.103	S[+300][+730]	1495.68	2	2990.35	2990.35	0	-1.8	203	Specific	705.35	562.22	263.41	12.54	55	>WP_000026485.1 MULTISPECIES: OmpA family protein [Acinetobacter calcoaceticus/baumannii complex]	96	NS_438_AB_ATC17978_HILIC_2.49920.49920.2	controllerType=0 controllerNumber=1 scan=49920	114.751	Trypsin	B2	AASGVEAAAAPATLTLSTDDK	1030
55298:3	4	K.SAGDQAASDIATATDNAS[+730.264][+258.092]AKIDAAADHAADATAK.A	HexNAc(2)Hex(2) 258.092	S[+258][+730]	1392.28	3	4174.83	4174.83	0	-1.9	48	Specific	705.87	705.87	4.8	14.9	149	>WP_001037895.1 MULTISPECIES: hypothetical protein [Acinetobacter]	2356	NS_438_AB_ATC17978_HILIC_1.54325.54325.3	controllerType=0 controllerNumber=1 scan=54325	123.221	Trypsin	B1	SAGDQAASDIATATDNASAKIDAAADHAADATAK	988
22180:2	241	K.NTDVVEGSAS[+730.264][+328.098]SETAASETH.-	HexNAc(2)Hex(2) 328.098	S[+328][+730]	1475.59	2	2950.18	2950.18	0	0.3	62	CRagged	709.81	631.72	0	13.35	25	>WP_001049817.1 MULTISPECIES: hypothetical protein [Acinetobacter]	2404	NS_438_AB_ATC17978_HILIC_2.23201.23201.2	controllerType=0 controllerNumber=1 scan=23201	58.7891	Trypsin	B2	NTDVVEGSASSETAASETH	1058
34148:2	2	K.SAGDQAAS[+527.185][+300.103]DIATATDNASAK.I	HexNAc(1)Hex(2) 300.103	S[+300][+527]	1346.57	2	2692.13	2692.14	0	-2	48	Specific	710.33	583.4	6.06	12.54	159	>WP_001037895.1 MULTISPECIES: hypothetical protein [Acinetobacter]	2356	NS_438_AB_ATC17978_HILIC_2.34846.34846.2	controllerType=0 controllerNumber=1 scan=34846	84.6592	Trypsin	B2	SAGDQAASDIATATDNASAK	827
58294:4	3	K.SAGDQAASDIATATDNAS[+527.185][+300.103]AKIDAAADHAADATAK.A	HexNAc(1)Hex(2) 300.103	S[+300][+527]	1004.2	4	4013.76	4013.77	0	-1.2	48	Specific	710.49	658.26	4.8	14.63	154	>WP_001037895.1 MULTISPECIES: hypothetical protein [Acinetobacter]	2356	NS_438_AB_ATC17978_HILIC_3.55960.55960.4	controllerType=0 controllerNumber=1 scan=55960	126.584	Trypsin	B3	SAGDQAASDIATATDNASAKIDAAADHAADATAK	827
29905:2	93	K.AEDQNADSGIAAS[+730.264][+328.098]TPVATAK.T	HexNAc(2)Hex(2) 328.098	S[+328][+730]	1488.15	2	2975.28	2975.28	0	0.5	82	Specific	711.57	634.68	1.2	13.35	24	>WP_000498089.1 MULTISPECIES: murein L,D-transpeptidase [Acinetobacter]	1210	NS_438_AB_ATC17978_HILIC_2.31142.31142.2	controllerType=0 controllerNumber=1 scan=31142	77.1706	Trypsin	B2	AEDQNADSGIAASTPVATAK	1058
50255:3	4	K.SAGDQAASDIATATDNAS[+730.264][+300.103]AKIDAAADHAADATAK.A	HexNAc(2)Hex(2) 300.103	S[+300][+730]	1406.61	3	4217.83	4216.85	1	-5.3	48	Specific	711.98	711.98	4.8	14.51	149	>WP_001037895.1 MULTISPECIES: hypothetical protein [Acinetobacter]	2356	NS_438_AB_ATC17978_HILIC_1.49825.49825.3	controllerType=0 controllerNumber=1 scan=49825	113.996	Trypsin	B1	SAGDQAASDIATATDNASAKIDAAADHAADATAK	1030
22177:2	241	K.NTDVVEGSASS[+730.264][+328.098]ETAASETH.-	HexNAc(2)Hex(2) 328.098	S[+328][+730]	1475.59	2	2950.18	2950.18	0	0.3	62	CRagged	712.31	708.12	0	13.35	25	>WP_001049817.1 MULTISPECIES: hypothetical protein [Acinetobacter]	2404	NS_438_AB_ATC17978_HILIC_2.23198.23198.2	controllerType=0 controllerNumber=1 scan=23198	58.7777	Trypsin	B2	NTDVVEGSASSETAASETH	1058
59903:4	3	K.SAGDQAAS[+730.264][+300.103]DIATATDNASAKIDAAADHAADATAK.A	HexNAc(2)Hex(2) 300.103	S[+300][+730]	1055.22	4	4217.84	4216.85	1	-1.1	48	Specific	712.4	690.13	130.61	14.63	154	>WP_001037895.1 MULTISPECIES: hypothetical protein [Acinetobacter]	2356	NS_438_AB_ATC17978_HILIC_3.57356.57356.4	controllerType=0 controllerNumber=1 scan=57356	129.471	Trypsin	B3	SAGDQAASDIATATDNASAKIDAAADHAADATAK	1030
42099:3	135	K.VVVSTQEQANTANAAS[+730.264][+328.098]DAVGSASEAAPATR.-	HexNAc(2)Hex(2) 328.098	S[+328][+730]	1311.59	3	3932.74	3931.75	1	-2	37	Specific	712.44	663.15	2.4	12.78	34	>WP_000761577.1 MULTISPECIES: hypothetical protein [Gammaproteobacteria]	1676	NS_438_AB_ATC17978_HILIC_2.41666.41666.3	controllerType=0 controllerNumber=1 scan=41666	98.3621	Trypsin	B2	VVVSTQEQANTANAASDAVGSASEAAPATR	1058
09986:3	192	C.AKKEEAAQAGQDAAS[+730.264][+300.103]TAVADK.V	HexNAc(2)Hex(2) 300.103	S[+300][+730]	1030.8	3	3090.39	3090.39	0	-1.7	21	NRagged	713.74	675.5	2	12.31	29	>WP_001049817.1 MULTISPECIES: hypothetical protein [Acinetobacter]	2404	NS_438_AB_ATC17978_HILIC_1.11691.11691.3	controllerType=0 controllerNumber=1 scan=11691	33.5368	Trypsin	B1	AKKEEAAQAGQDAASTAVADK	1030
27023:2	86	K.AEDQNADSGIAAS[+527.185][+300.103]TPVATAK.T	HexNAc(1)Hex(2) 300.103	S[+300][+527]	1372.6	2	2744.2	2744.21	0	-2.3	82	Specific	714.55	691.3	1.2	13.21	33	>WP_000498089.1 MULTISPECIES: murein L,D-transpeptidase [Acinetobacter]	1210	NS_438_AB_ATC17978_HILIC_1.28781.28781.2	controllerType=0 controllerNumber=1 scan=28781	72.1533	Trypsin	B1	AEDQNADSGIAASTPVATAK	827
20416:2	192	K.NTDVVEGSASS[+527.185][+300.103]ETAASETH.-	HexNAc(1)Hex(2) 300.103	S[+300][+527]	1360.05	2	2719.09	2719.1	0	-3.2	62	CRagged	714.64	714.64	0	13.25	29	>WP_001049817.1 MULTISPECIES: hypothetical protein [Acinetobacter]	2404	NS_438_AB_ATC17978_HILIC_1.21817.21817.2	controllerType=0 controllerNumber=1 scan=21817	55.8582	Trypsin	B1	NTDVVEGSASSETAASETH	827
87011:4	25	K.AASGVEAAAAPATLTLSTDDKGAVS[+730.264][+300.103]QC[+57.021]QAGIGDQGFLATLQTQVK.Q	HexNAc(2)Hex(2) 300.103	C[+57], S[+300][+730]	1363.4	4	5450.58	5448.58	2	-2.1	203	Specific	714.7	714.7	1.2	13.57	52	>WP_000026485.1 MULTISPECIES: OmpA family protein [Acinetobacter calcoaceticus/baumannii complex]	96	NS_438_AB_ATC17978_HILIC_3.79217.79217.4	controllerType=0 controllerNumber=1 scan=79217	171.324	Trypsin	B3	AASGVEAAAAPATLTLSTDDKGAVSQCQAGIGDQGFLATLQTQVK	1030
59071:4	2	K.SAGDQAASDIATATDNAS[+730.264][+300.103]AKIDAAADHAADATAK.A	HexNAc(2)Hex(2) 300.103	S[+300][+730]	1054.96	4	4216.84	4216.85	0	-2.3	48	Specific	714.73	714.73	4.61	13.62	159	>WP_001037895.1 MULTISPECIES: hypothetical protein [Acinetobacter]	2356	NS_438_AB_ATC17978_HILIC_2.56338.56338.4	controllerType=0 controllerNumber=1 scan=56338	128.136	Trypsin	B2	SAGDQAASDIATATDNASAKIDAAADHAADATAK	1030
45818:4	181	K.IIQQQQAQASKPQINSQAAS[+730.264][+300.103]SVTPQTQVANDMADGESIR.G	HexNAc(2)Hex(2) 300.103	S[+300][+730]	1293.11	4	5169.41	5169.41	0	-0.1	53	Specific	714.96	714.96	17.77	13.06	18	>WP_001246375.1 MULTISPECIES: hypothetical protein [Acinetobacter]	2997	NS_438_AB_ATC17978_HILIC_2.44984.44984.4	controllerType=0 controllerNumber=1 scan=44984	105.108	Trypsin	B2	IIQQQQAQASKPQINSQAASSVTPQTQVANDMADGESIR	1030
55772:4	3	K.SAGDQAASDIATATDNAS[+730.264][+300.103]AKIDAAADHAADATAK.A	HexNAc(2)Hex(2) 300.103	S[+300][+730]	1054.97	4	4216.84	4216.85	0	-1.2	48	Specific	715.61	681.96	4.8	14.63	154	>WP_001037895.1 MULTISPECIES: hypothetical protein [Acinetobacter]	2356	NS_438_AB_ATC17978_HILIC_3.53792.53792.4	controllerType=0 controllerNumber=1 scan=53792	121.992	Trypsin	B3	SAGDQAASDIATATDNASAKIDAAADHAADATAK	1030
78268:3	86	K.VSAPVEDPIDPLAVDAAS[+730.264][+300.103]T[+730.264][+300.103]VK.A	HexNAc(2)Hex(2) 300.103,HexNAc(2)Hex(2) 300.103	S[+300][+730], T[+300][+730]	1386.28	3	4156.82	4154.83	2	-4	34	Specific	716.84	584.91	105.11	12.91	33	>WP_000498089.1 MULTISPECIES: murein L,D-transpeptidase [Acinetobacter]	1210	NS_438_AB_ATC17978_HILIC_1.73040.73040.3	controllerType=0 controllerNumber=1 scan=73040	158.47	Trypsin	B1	VSAPVEDPIDPLAVDAASTVK	2060
58266:4	2	K.SAGDQAASDIATATDNAS[+730.264][+300.103]AKIDAAADHAADATAK.A	HexNAc(2)Hex(2) 300.103	S[+300][+730]	1054.97	4	4216.84	4216.85	0	-1.5	48	Specific	717.48	717.48	4.8	13.62	159	>WP_001037895.1 MULTISPECIES: hypothetical protein [Acinetobacter]	2356	NS_438_AB_ATC17978_HILIC_2.55659.55659.4	controllerType=0 controllerNumber=1 scan=55659	126.704	Trypsin	B2	SAGDQAASDIATATDNASAKIDAAADHAADATAK	1030
78057:4	8	S.TDTDFQQSGLQLPHLAS[+730.264][+328.098]YVYGTWHSSDEELR.T	HexNAc(2)Hex(2) 328.098	S[+328][+730]	1161.01	4	4641.04	4639.02	2	1.5	12	NRagged	718.33	718.33	4.8	14.07	53	>WP_000892954.1 phenylacetic acid degradation bifunctional protein PaaZ [Acinetobacter baumannii]	1973	NS_438_AB_ATC17978_HILIC_1.72884.72884.4	controllerType=0 controllerNumber=1 scan=72884	158.203	Trypsin	B1	TDTDFQQSGLQLPHLASYVYGTWHSSDEELR	1058
20115:2	241	K.NTDVVEGSASS[+527.185][+300.103]ETAASETH.-	HexNAc(1)Hex(2) 300.103	S[+300][+527]	1360.05	2	2719.1	2719.1	0	-0.9	62	CRagged	718.47	705.99	0	13.02	25	>WP_001049817.1 MULTISPECIES: hypothetical protein [Acinetobacter]	2404	NS_438_AB_ATC17978_HILIC_2.21114.21114.2	controllerType=0 controllerNumber=1 scan=21114	53.9264	Trypsin	B2	NTDVVEGSASSETAASETH	827
38609:3	3	K.SAGDQAAS[+730.264][+300.103]DIAT[+730.264][+300.103]ATDNASAK.I	HexNAc(2)Hex(2) 300.103,HexNAc(2)Hex(2) 300.103	S[+300][+730], T[+300][+730]	1309.2	3	3925.57	3925.59	0	-3.2	48	Specific	720.35	531.46	3.6	12.25	154	>WP_001037895.1 MULTISPECIES: hypothetical protein [Acinetobacter]	2356	NS_438_AB_ATC17978_HILIC_3.38592.38592.3	controllerType=0 controllerNumber=1 scan=38592	91.3749	Trypsin	B3	SAGDQAASDIATATDNASAK	2060
45388:5	825	K.NPIRPANHQVNGGLMTAGIKPGELPSGNESASSTPATSAPTSAAAS[+730.264][+300.103]TPQATPTRPATNEVDE.-	HexNAc(2)Hex(2) 300.103	S[+300][+730]	1431.47	5	7153.34	7152.34	1	-0.6	611	CRagged	721.64	721.64	39.87	12.82	5	>WP_000809155.1 MULTISPECIES: penicillin-binding protein 2 [Acinetobacter]	1785	NS_438_AB_ATC17978_HILIC_2.44644.44644.5	controllerType=0 controllerNumber=1 scan=44644	104.403	Trypsin	B2	NPIRPANHQVNGGLMTAGIKPGELPSGNESASSTPATSAPTSAAASTPQATPTRPATNEVDE	1030
20693:4	54	K.AAQADKKTEAS[+527.185][+300.103]AAATTEQQDSFDAQVQR.Y	HexNAc(1)Hex(2) 300.103	S[+300][+527]	949.177	4	3793.69	3793.7	0	-2.4	108	Specific	723.11	606.5	51.9	11.96	31	>WP_000958096.1 DUF3298 domain-containing protein [Acinetobacter baumannii]	2128	NS_438_AB_ATC17978_HILIC_2.21582.21582.4	controllerType=0 controllerNumber=1 scan=21582	54.86	Trypsin	B2	AAQADKKTEASAAATTEQQDSFDAQVQR	827
27751:2	82	K.AEDQNADSGIAAS[+730.264][+328.098]TPVATAK.T	HexNAc(2)Hex(2) 328.098	S[+328][+730]	1488.64	2	2976.27	2975.28	1	-4.5	82	Specific	724.88	635.26	1.2	12.87	32	>WP_000498089.1 MULTISPECIES: murein L,D-transpeptidase [Acinetobacter]	1210	NS_438_AB_ATC17978_HILIC_3.28919.28919.2	controllerType=0 controllerNumber=1 scan=28919	71.3974	Trypsin	B3	AEDQNADSGIAASTPVATAK	1058
57130:4	3	K.SAGDQAASDIATATDNAS[+730.264][+300.103]AKIDAAADHAADATAK.A	HexNAc(2)Hex(2) 300.103	S[+300][+730]	1054.97	4	4216.85	4216.85	0	0.3	48	Specific	725.09	705.75	3.5	15.37	154	>WP_001037895.1 MULTISPECIES: hypothetical protein [Acinetobacter]	2356	NS_438_AB_ATC17978_HILIC_3.54917.54917.4	controllerType=0 controllerNumber=1 scan=54917	124.254	Trypsin	B3	SAGDQAASDIATATDNASAKIDAAADHAADATAK	1030
61650:3	3	K.SAGDQAASDIATATDNAS[+730.264][+300.103]AKIDAAADHAADATAK.A	HexNAc(2)Hex(2) 300.103	S[+300][+730]	1407.28	3	4219.83	4216.85	3	-5.7	48	Specific	725.36	631.4	4.8	13.91	154	>WP_001037895.1 MULTISPECIES: hypothetical protein [Acinetobacter]	2356	NS_438_AB_ATC17978_HILIC_3.58751.58751.3	controllerType=0 controllerNumber=1 scan=58751	132.26	Trypsin	B3	SAGDQAASDIATATDNASAKIDAAADHAADATAK	1030
19454:2	192	K.NTDVVEGSAS[+527.185][+300.103]SETAASETH.-	HexNAc(1)Hex(2) 300.103	S[+300][+527]	1360.05	2	2719.09	2719.1	0	-3.1	62	CRagged	725.86	629.45	0	13.21	29	>WP_001049817.1 MULTISPECIES: hypothetical protein [Acinetobacter]	2404	NS_438_AB_ATC17978_HILIC_1.20990.20990.2	controllerType=0 controllerNumber=1 scan=20990	54.0887	Trypsin	B1	NTDVVEGSASSETAASETH	827
59075:4	2	K.SAGDQAAS[+730.264][+300.103]DIATATDNASAKIDAAADHAADATAK.A	HexNAc(2)Hex(2) 300.103	S[+300][+730]	1054.96	4	4216.84	4216.85	0	-2.3	48	Specific	725.96	656.34	119.25	13.62	159	>WP_001037895.1 MULTISPECIES: hypothetical protein [Acinetobacter]	2356	NS_438_AB_ATC17978_HILIC_2.56340.56340.4	controllerType=0 controllerNumber=1 scan=56340	128.139	Trypsin	B2	SAGDQAASDIATATDNASAKIDAAADHAADATAK	1030
23780:3	54	K.KTEAS[+730.264][+300.103]AAATTEQQDSFDAQVQR.Y	HexNAc(2)Hex(2) 300.103	S[+300][+730]	1138.16	3	3412.48	3412.48	0	-2	114	Specific	726.71	706.91	1.66	13.42	31	>WP_000958096.1 DUF3298 domain-containing protein [Acinetobacter baumannii]	2128	NS_438_AB_ATC17978_HILIC_2.24765.24765.3	controllerType=0 controllerNumber=1 scan=24765	62.2658	Trypsin	B2	KTEASAAATTEQQDSFDAQVQR	1030
85423:4	304	K.NQGTAMIVEAPSTAQPAASEPASVSTDDTTDS[+730.264][+300.103]TAAIPQQPNYILQVR.S	HexNAc(2)Hex(2) 300.103	S[+300][+730]	1468.93	4	5872.7	5872.7	0	-0.6	94	Specific	727.41	727.41	0	13.42	14	>WP_000467261.1 MULTISPECIES: SPOR domain-containing protein [Acinetobacter]	1153	NS_438_AB_ATC17978_HILIC_1.78815.78815.4	controllerType=0 controllerNumber=1 scan=78815	169.126	Trypsin	B1	NQGTAMIVEAPSTAQPAASEPASVSTDDTTDSTAAIPQQPNYILQVR	1030
68848:3	93	A.ASTTEQPLNPNKVS[+730.264][+300.103]APVEDPIDPLAVDAASTVK.A	HexNAc(2)Hex(2) 300.103	S[+300][+730]	1469.04	3	4405.1	4405.1	0	0.3	22	NRagged	728.99	710.13	15.6	13.25	24	>WP_000498089.1 MULTISPECIES: murein L,D-transpeptidase [Acinetobacter]	1210	NS_438_AB_ATC17978_HILIC_2.64116.64116.3	controllerType=0 controllerNumber=1 scan=64116	143.48	Trypsin	B2	ASTTEQPLNPNKVSAPVEDPIDPLAVDAASTVK	1030
20921:2	190	K.NTDVVEGSASS[+730.264][+328.098]ETAASETH.-	HexNAc(2)Hex(2) 328.098	S[+328][+730]	1475.59	2	2950.16	2950.18	0	-4.4	62	CRagged	731.73	655.29	0	12.87	36	>WP_001049817.1 MULTISPECIES: hypothetical protein [Acinetobacter]	2404	NS_438_AB_ATC17978_HILIC_3.21919.21919.2	controllerType=0 controllerNumber=1 scan=21919	55.124	Trypsin	B3	NTDVVEGSASSETAASETH	1058
37785:3	4	K.SAGDQAAS[+730.264][+300.103]DIAT[+730.264][+300.103]ATDNASAK.I	HexNAc(2)Hex(2) 300.103,HexNAc(2)Hex(2) 300.103	S[+300][+730], T[+300][+730]	1309.2	3	3925.58	3925.59	0	-2.7	48	Specific	732.33	564.98	3.6	12.87	149	>WP_001037895.1 MULTISPECIES: hypothetical protein [Acinetobacter]	2356	NS_438_AB_ATC17978_HILIC_1.38386.38386.3	controllerType=0 controllerNumber=1 scan=38386	91.2988	Trypsin	B1	SAGDQAASDIATATDNASAK	2060
20527:3	54	K.KTEASAAATTEQQDS[+730.264][+258.092]FDAQVQR.Y	HexNAc(2)Hex(2) 258.092	S[+258][+730]	1124.49	3	3371.47	3370.47	1	-2	114	Specific	732.35	663.12	0	13.42	31	>WP_000958096.1 DUF3298 domain-containing protein [Acinetobacter baumannii]	2128	NS_438_AB_ATC17978_HILIC_2.21456.21456.3	controllerType=0 controllerNumber=1 scan=21456	54.6403	Trypsin	B2	KTEASAAATTEQQDSFDAQVQR	988
51983:4	2	K.SAGDQAASDIATATDNAS[+730.264][+300.103]AKIDAAADHAADATAK.A	HexNAc(2)Hex(2) 300.103	S[+300][+730]	1055.22	4	4217.84	4216.85	1	-1.1	48	Specific	733.12	704.63	3.66	14.11	159	>WP_001037895.1 MULTISPECIES: hypothetical protein [Acinetobacter]	2356	NS_438_AB_ATC17978_HILIC_2.50258.50258.4	controllerType=0 controllerNumber=1 scan=50258	115.42	Trypsin	B2	SAGDQAASDIATATDNASAKIDAAADHAADATAK	1030
[truncated: 1,298 more rows]
