# Supplementary material for: Open Database Searching Enables the Identification and Comparison of Bacterial Glycoproteomes without Defining Glycan Compositions Prior to Searching
Source: Mol Cell Proteomics. 2020 Nov 25;19(9):1561–74. doi: 10.1074/mcp.TIR120.002100 (PMC8143609; doi:10.1074/mcp.TIR120.002100)
Supplement: Supplementary file 1 [file mmc1.zip › mmc1/160233_1_supp_538035_qb0k4g.xlsx]

## Sheet: Combined_Tryptic_modified_pepti
Query #:z	Protein Rank	Peptide < ProteinMetrics Confidential >	Glycans NHFAGNa	Modification Type(s)	Observed m/z	z	Observed (M+H)	Calc. mass (M+H)	Off-by-x error	Mass error (ppm)	Starting position	Cleavage	Score	Delta	Delta Mod	|Log Prob|	# of unique peptides	Protein Name	Protein DB number	Comment	Scan #	Scan Time	Enzyme	replicate	cleaned_peptides	cleaned_modifications	Site_modification	Exact_masses	Exact_masses_rounded2	Exact_masses_rounded3
53777:3	86	A.PAAEAAPAAAAPAAAS{+1623.653}SSGSTSTTSAAPAPAAAPAAGS.-	NA	S{+1624}	1578.39	3	4733.15	4730.15	3	-2.1	80	Non	300.08	9.31	0.8	4.57	77	>tr|B4EBC9|B4EBC9_BURCJ CxxC_CXXC_SSSS domain-containing protein OS=Burkholderia cenocepacia (strain ATCC BAA-245 / DSM 16553 / LMG 16656 / NCTC 13227 / J2315 / CF5610) OX=216591 GN=BCAL0878 PE=4 SV=1	5302	NS_403_Glycosylation_BC_J2315_HILIC_B3.44477.44477.3	controllerType=0 controllerNumber=1 scan=44477	117.497	Trypsin	B3	PAAEAAPAAAAPAAASSSGSTSTTSAAPAPAAAPAAGS	S{+1624}	1624	1623.65	1623.65	1623.65
56850:2	250	T.VS{+211.441}DAEVANYIASQR.G	NA	S{+211}	868.099	2	1735.19	1734.19	1	-1.9	156	NRagged	300.09	29.41	0	5.57	16	>tr|B4EBE6|B4EBE6_BURCJ Chaperone SurA OS=Burkholderia cenocepacia (strain ATCC BAA-245 / DSM 16553 / LMG 16656 / NCTC 13227 / J2315 / CF5610) OX=216591 GN=surA PE=3 SV=1	5682	NS_403_Glycosylation_BC_J2315_HILIC_B3.46890.46890.2	controllerType=0 controllerNumber=1 scan=46890	122.897	Trypsin	B3	VSDAEVANYIASQR	S{+211}	211	211.441	211.44	211.441
33303:3	4	K.VAPPPADNGAS{+568.209}QPQQFDPNRALQGK.T	NA	S{+568}	1057.84	3	3171.51	3171.51	0	0	29	Specific	300.15	119.44	52.49	6.96	378	>tr|B4E9M8|B4E9M8_BURCJ Putative membrane protein OS=Burkholderia cenocepacia (strain ATCC BAA-245 / DSM 16553 / LMG 16656 / NCTC 13227 / J2315 / CF5610) OX=216591 GN=BCAL0678 PE=4 SV=1	6150	NS_403_Glycosylation_BC_J2315_HILIC_B2.28337.28337.3	controllerType=0 controllerNumber=1 scan=28337	76.1769	Trypsin	B2	VAPPPADNGASQPQQFDPNRALQGK	S{+568}	568	568.209	568.21	568.209
21853:4	16	A.TES{+902.365}NGGTGEPVRGSAAEDAASDSPDPDTDPK.P	NA	S{+902}	983.923	4	3932.67	3932.67	0	0	12	NRagged	300.24	71.18	23.68	6.56	114	>tr|B4EEA5|B4EEA5_BURCJ Putative membrane protein OS=Burkholderia cenocepacia (strain ATCC BAA-245 / DSM 16553 / LMG 16656 / NCTC 13227 / J2315 / CF5610) OX=216591 GN=BCAL0180 PE=4 SV=1	3257	NS_403_Glycosylation_BC_J2315_HILIC_B1.19878.19878.4	controllerType=0 controllerNumber=1 scan=19878	51.8578	Trypsin	B1	TESNGGTGEPVRGSAAEDAASDSPDPDTDPK	S{+902}	902	902.365	902.37	902.365
76763:2	59	V.SPLAPVADSGANEEPS{+474.626}EGADEPPKTDGDGSK.G	NA	S{+475}	1749.99	2	3498.98	3498.98	0	0	133	NRagged	300.27	17.09	0	6.41	51	>tr|B4E6Q4|B4E6Q4_BURCJ Putative stringent starvation protein B OS=Burkholderia cenocepacia (strain ATCC BAA-245 / DSM 16553 / LMG 16656 / NCTC 13227 / J2315 / CF5610) OX=216591 GN=BCAL0332 PE=4 SV=1	1585	NS_403_Glycosylation_BC_J2315_HILIC_B1.63870.63870.2	controllerType=0 controllerNumber=1 scan=63870	153.229	Trypsin	B1	SPLAPVADSGANEEPSEGADEPPKTDGDGSK	S{+475}	475	474.626	474.63	474.626
63017:4	487	D.ATDPGDWVTQQELDNANGPFYHC[+57.021]ASQPS{+265.076}DSSWHGTR.V	NA	C[+57], S{+265}	1075.96	4	4300.8	4296.8	4	-3.1	282	NRagged	300.27	24.74	2.4	6.5	6	>tr|B4ELC2|B4ELC2_BURCJ Serine peptidase, family S9 OS=Burkholderia cenocepacia (strain ATCC BAA-245 / DSM 16553 / LMG 16656 / NCTC 13227 / J2315 / CF5610) OX=216591 GN=BCAM1744 PE=4 SV=1	3602	NS_403_Glycosylation_BC_J2315_HILIC_B3.51717.51717.4	controllerType=0 controllerNumber=1 scan=51717	133.407	Trypsin	B3	ATDPGDWVTQQELDNANGPFYHCASQPSDSSWHGTR	,S{+265}	,+265	265.076	265.08	265.076
23386:4	22	K.GASAAQAAPKPTDNS{+568.209}SGTFVFARPGK.F	NA	S{+568}	776.128	4	3101.49	3101.49	0	0	66	Specific	300.28	205.16	1.2	7.79	163	>tr|B4EBR7|B4EBR7_BURCJ Outer-membrane lipoprotein carrier protein OS=Burkholderia cenocepacia (strain ATCC BAA-245 / DSM 16553 / LMG 16656 / NCTC 13227 / J2315 / CF5610) OX=216591 GN=lolA PE=3 SV=1	6332	NS_403_Glycosylation_BC_J2315_HILIC_B3.20309.20309.4	controllerType=0 controllerNumber=1 scan=20309	57.8724	Trypsin	B3	GASAAQAAPKPTDNSSGTFVFARPGK	S{+568}	568	568.209	568.21	568.209
20181:3	95	K.PIS{+409.102}VPVGKPTLGR.I	NA	S{+409}	577.639	3	1730.9	1729.9	1	-1.9	78	Specific	300.3	80.43	0	4.78	34	>sp|B4EEY9|ATPB_BURCJ ATP synthase subunit beta OS=Burkholderia cenocepacia (strain ATCC BAA-245 / DSM 16553 / LMG 16656 / NCTC 13227 / J2315 / CF5610) OX=216591 GN=atpD PE=3 SV=1	7	NS_403_Glycosylation_BC_J2315_HILIC_B3.17770.17770.3	controllerType=0 controllerNumber=1 scan=17770	51.2376	Trypsin	B3	PISVPVGKPTLGR	S{+409}	409	409.102	409.1	409.102
34329:6	270	K.HDPARIDDQGQIVS{+1158.588}EDTRK.F	NA	S{+1159}	557.615	6	3340.66	3338.66	2	-2	147	Specific	300.39	78.36	0	8.28	30	>tr|B4EM17|B4EM17_BURCJ Putative NADPH-dependent FMN reductase OS=Burkholderia cenocepacia (strain ATCC BAA-245 / DSM 16553 / LMG 16656 / NCTC 13227 / J2315 / CF5610) OX=216591 GN=BCAM2840 PE=4 SV=1	4233	NS_403_Glycosylation_BC_J2315_HILIC_B2.29163.29163.6	controllerType=0 controllerNumber=1 scan=29163	78.2407	Trypsin	B2	HDPARIDDQGQIVSEDTRK	S{+1159}	1159	1158.59	1158.59	1158.59
72170:2	138	V.FGFHLAS{+370.440}IDLR.Q	NA	S{+370}	824.066	2	1647.12	1646.12	1	-2	461	NRagged	300.41	45.78	0	5.26	23	>tr|B4E8C5|B4E8C5_BURCJ Phosphoenolpyruvate carboxylase OS=Burkholderia cenocepacia (strain ATCC BAA-245 / DSM 16553 / LMG 16656 / NCTC 13227 / J2315 / CF5610) OX=216591 GN=ppc PE=3 SV=1	2188	NS_403_Glycosylation_BC_J2315_HILIC_B2.58749.58749.2	controllerType=0 controllerNumber=1 scan=58749	147.061	Trypsin	B2	FGFHLASIDLR	S{+370}	370	370.44	370.44	370.44
54817:5	30	I.PVAVAHGEGYADFS{+856.418}QQGDIDRVAVAMR.Y	NA	S{+856}	744.366	5	3717.8	3715.8	2	-1.8	1254	NRagged	300.41	14.68	0	6.27	63	>tr|B4EBL4|B4EBL4_BURCJ Phosphoribosylformylglycinamidine synthase OS=Burkholderia cenocepacia (strain ATCC BAA-245 / DSM 16553 / LMG 16656 / NCTC 13227 / J2315 / CF5610) OX=216591 GN=purL PE=3 SV=1	958	NS_403_Glycosylation_BC_J2315_HILIC_B3.45282.45282.5	controllerType=0 controllerNumber=1 scan=45282	119.313	Trypsin	B3	PVAVAHGEGYADFSQQGDIDRVAVAMR	S{+856}	856	856.418	856.42	856.418
41011:2	5	S.PATVPAS{+362.617}GAAVDQDANAQAAR.A	NA	S{+363}	1172.8	2	2344.59	2343.59	1	-1.4	162	NRagged	300.44	12.12	0	6.92	404	>tr|B4EEW5|B4EEW5_BURCJ Outer membrane protein assembly factor BamE OS=Burkholderia cenocepacia (strain ATCC BAA-245 / DSM 16553 / LMG 16656 / NCTC 13227 / J2315 / CF5610) OX=216591 GN=omlA PE=3 SV=1	4098	NS_403_Glycosylation_BC_J2315_HILIC_B2.34525.34525.4	controllerType=0 controllerNumber=1 scan=34525	91.311	Trypsin	B2	PATVPASGAAVDQDANAQAAR	S{+363}	363	362.617	362.62	362.617
14741:3	15	A.SDSPDPDTDPKPKDDAS{+200.009}SGAKPR.S	NA	S{+200}	862.041	3	2584.11	2583.11	1	-1.3	32	NRagged	300.44	15.86	8.2	5.22	98	>tr|B4EEA5|B4EEA5_BURCJ Putative membrane protein OS=Burkholderia cenocepacia (strain ATCC BAA-245 / DSM 16553 / LMG 16656 / NCTC 13227 / J2315 / CF5610) OX=216591 GN=BCAL0180 PE=4 SV=1	3257	NS_403_Glycosylation_BC_J2315_HILIC_B2.13448.13448.6	controllerType=0 controllerNumber=1 scan=13448	38.7213	Trypsin	B2	SDSPDPDTDPKPKDDASSGAKPR	S{+200}	200	200.009	200.01	200.009
22392:3	830	V.SQHVAS{+523.267}ESGNSLASK.A	NA	S{+523}	676.002	3	2025.99	2024.99	1	-1.7	267	NRagged	300.53	34.28	0	4.74	5	>tr|B4EDG0|B4EDG0_BURCJ Putative capsule polysaccharide export protein, ABC transporter membrane protein OS=Burkholderia cenocepacia (strain ATCC BAA-245 / DSM 16553 / LMG 16656 / NCTC 13227 / J2315 / CF5610) OX=216591 GN=wcbD PE=4 SV=1	3935	NS_403_Glycosylation_BC_J2315_HILIC_B1.20307.20307.3	controllerType=0 controllerNumber=1 scan=20307	52.9494	Trypsin	B1	SQHVASESGNSLASK	S{+523}	523	523.267	523.27	523.267
48711:7	112	R.AQAQGDKLNLS{+715.691}LGFSHPVVHQMPEGVKAETPTQTEIVIK.G	NA	S{+716}	703.419	7	4917.89	4913.89	4	-2.7	95	Specific	300.56	16.59	0	7.79	28	>sp|B4E5D5|RL6_BURCJ 50S ribosomal protein L6 OS=Burkholderia cenocepacia (strain ATCC BAA-245 / DSM 16553 / LMG 16656 / NCTC 13227 / J2315 / CF5610) OX=216591 GN=rplF PE=3 SV=1	233	NS_403_Glycosylation_BC_J2315_HILIC_B1.41752.41752.6	controllerType=0 controllerNumber=1 scan=41752	103.51	Trypsin	B1	AQAQGDKLNLSLGFSHPVVHQMPEGVKAETPTQTEIVIK	S{+716}	716	715.691	715.69	715.691
72907:4	96	R.TIGQTLEVDGPITPNDRLVANPSDALANGDRVVVQAPAAQPAS{+669.178}AVAGAK.S	NA	S{+669}	1376.93	4	5504.71	5504.71	0	0	360	Specific	300.57	300.57	95.84	7.17	44	>tr|B4EIX5|B4EIX5_BURCJ Efflux system transport protein OS=Burkholderia cenocepacia (strain ATCC BAA-245 / DSM 16553 / LMG 16656 / NCTC 13227 / J2315 / CF5610) OX=216591 GN=BCAM1420 PE=3 SV=1	2774	NS_403_Glycosylation_BC_J2315_HILIC_B2.59322.59322.4	controllerType=0 controllerNumber=1 scan=59322	148.357	Trypsin	B2	TIGQTLEVDGPITPNDRLVANPSDALANGDRVVVQAPAAQPASAVAGAK	S{+669}	669	669.178	669.18	669.178
59690:5	71	R.TSDGNTDISITHSAMEEMMVGPQGGTSS{+1987.918}R.W	NA	S{+1988}	998.05	5	4986.22	4984.22	2	-1.3	189	Specific	300.61	201.76	0	8.07	47	>tr|B4ED88|B4ED88_BURCJ Putative lipoprotein OS=Burkholderia cenocepacia (strain ATCC BAA-245 / DSM 16553 / LMG 16656 / NCTC 13227 / J2315 / CF5610) OX=216591 GN=BCAL2166 PE=4 SV=1	6433	NS_403_Glycosylation_BC_J2315_HILIC_B2.49199.49199.3	controllerType=0 controllerNumber=1 scan=49199	125.34	Trypsin	B2	TSDGNTDISITHSAMEEMMVGPQGGTSSR	S{+1988}	1988	1987.92	1987.92	1987.92
52863:3	86	A.PAAEAAPAAAAPAAAS{+1572.720}SSGSTSTTSAAPAPAAAPAAGS.-	NA	S{+1573}	1560.41	3	4679.21	4679.21	0	0	80	Non	300.63	9.13	0	5.36	77	>tr|B4EBC9|B4EBC9_BURCJ CxxC_CXXC_SSSS domain-containing protein OS=Burkholderia cenocepacia (strain ATCC BAA-245 / DSM 16553 / LMG 16656 / NCTC 13227 / J2315 / CF5610) OX=216591 GN=BCAL0878 PE=4 SV=1	5302	NS_403_Glycosylation_BC_J2315_HILIC_B3.43761.43761.3	controllerType=0 controllerNumber=1 scan=43761	115.896	Trypsin	B3	PAAEAAPAAAAPAAASSSGSTSTTSAAPAPAAAPAAGS	S{+1573}	1573	1572.72	1572.72	1572.72
81554:4	3	R.NGKLPEDTAGAATAAAPAEAASAPAQAAS{+1336.465}GAEQPAAAASAALSTIYFETGK.S	NA	S{+1336}	1513.95	4	6052.77	6051.77	1	-0.6	382	Specific	300.65	300.65	12.21	8.48	347	>tr|B4EA74|B4EA74_BURCJ Cytochrome c oxidase subunit 2 OS=Burkholderia cenocepacia (strain ATCC BAA-245 / DSM 16553 / LMG 16656 / NCTC 13227 / J2315 / CF5610) OX=216591 GN=BCAL0749 PE=3 SV=1	5396	NS_403_Glycosylation_BC_J2315_HILIC_B1.67599.67599.4	controllerType=0 controllerNumber=1 scan=67599	162.383	Trypsin	B1	NGKLPEDTAGAATAAAPAEAASAPAQAASGAEQPAAAASAALSTIYFETGK	S{+1336}	1336	1336.46	1336.46	1336.46
60170:2	1027	Q.PPVVPS{+1406.533}VAGDDAPR.I	NA	S{+1407}	1392.63	2	2784.25	2783.25	1	-1.2	3	NRagged	300.67	144.38	0	6.17	9	>tr|B4EAG4|B4EAG4_BURCJ Pseudouridine synthase OS=Burkholderia cenocepacia (strain ATCC BAA-245 / DSM 16553 / LMG 16656 / NCTC 13227 / J2315 / CF5610) OX=216591 GN=BCAL1865 PE=3 SV=1	6756	NS_403_Glycosylation_BC_J2315_HILIC_B3.49527.49527.2	controllerType=0 controllerNumber=1 scan=49527	128.705	Trypsin	B3	PPVVPSVAGDDAPR	S{+1407}	1407	1406.53	1406.53	1406.53
59198:3	3	K.EVASKTSDNAGDGTTTATVLAQS{+1562.760}IVR.E	NA	S{+1563}	1385.7	3	4155.07	4155.07	0	0	76	Specific	300.7	11.67	0	7.1	377	>tr|B4ECT7|B4ECT7_BURCJ 60 kDa chaperonin OS=Burkholderia cenocepacia (strain ATCC BAA-245 / DSM 16553 / LMG 16656 / NCTC 13227 / J2315 / CF5610) OX=216591 GN=groL PE=3 SV=1	4630	NS_403_Glycosylation_BC_J2315_HILIC_B2.48823.48823.3	controllerType=0 controllerNumber=1 scan=48823	124.497	Trypsin	B2	EVASKTSDNAGDGTTTATVLAQSIVR	S{+1563}	1563	1562.76	1562.76	1562.76
61161:4	16	R.AMALLGVNDSQMEAVS{+1962.834}LGK.E	NA	S{+1963}	975.207	4	3897.81	3896.81	1	-0.9	127	Specific	300.71	197.32	0	8.43	156	>tr|B4EDC1|B4EDC1_BURCJ Peptidoglycan-associated protein OS=Burkholderia cenocepacia (strain ATCC BAA-245 / DSM 16553 / LMG 16656 / NCTC 13227 / J2315 / CF5610) OX=216591 GN=pal PE=1 SV=1	4916	NS_403_Glycosylation_BC_J2315_HILIC_B2.50338.50338.2	controllerType=0 controllerNumber=1 scan=50338	127.813	Trypsin	B2	AMALLGVNDSQMEAVSLGK	S{+1963}	1963	1962.83	1962.83	1962.83
03969:4	26	K.ASGAS{+1703.632}AAKPASAPKPASAPK.-	NA	S{+1704}	868.153	4	3469.59	3468.59	1	-1	498	Specific	300.75	300.75	0	8.68	125	>tr|B4EA63|B4EA63_BURCJ C-terminal processing protease-3 OS=Burkholderia cenocepacia (strain ATCC BAA-245 / DSM 16553 / LMG 16656 / NCTC 13227 / J2315 / CF5610) OX=216591 GN=BCAL0738 PE=3 SV=1	4681	NS_403_Glycosylation_BC_J2315_HILIC_B2.4912.4912.4	controllerType=0 controllerNumber=1 scan=4912	17.7727	Trypsin	B2	ASGASAAKPASAPKPASAPK	S{+1704}	1704	1703.63	1703.63	1703.63
58414:5	75	V.VLVC[+57.021]APLS{+1933.886}GHHSTLLR.D	NA	C[+57], S{+1934}	739.776	5	3694.85	3693.85	1	-0.9	111	NRagged	300.84	20.63	0	6.26	39	>tr|B4E6E6|B4E6E6_BURCJ Putative depolymerase/histone-like protein OS=Burkholderia cenocepacia (strain ATCC BAA-245 / DSM 16553 / LMG 16656 / NCTC 13227 / J2315 / CF5610) OX=216591 GN=BCAL2420 PE=4 SV=1	1586	NS_403_Glycosylation_BC_J2315_HILIC_B2.48188.48188.2	controllerType=0 controllerNumber=1 scan=48188	123.151	Trypsin	B2	VLVCAPLSGHHSTLLR	,S{+1934}	,+1934	1933.89	1933.89	1933.89
79113:2	10	A.PAQAASGAEQPAAAAS{+296.031}AALSTIYFETGK.S	NA	S{+296}	1488.68	2	2976.36	2975.36	1	-1.1	405	NRagged	300.85	18.16	0.11	4.83	251	>tr|B4EA74|B4EA74_BURCJ Cytochrome c oxidase subunit 2 OS=Burkholderia cenocepacia (strain ATCC BAA-245 / DSM 16553 / LMG 16656 / NCTC 13227 / J2315 / CF5610) OX=216591 GN=BCAL0749 PE=3 SV=1	5396	NS_403_Glycosylation_BC_J2315_HILIC_B2.64087.64087.4	controllerType=0 controllerNumber=1 scan=64087	159.012	Trypsin	B2	PAQAASGAEQPAAAASAALSTIYFETGK	S{+296}	296	296.031	296.03	296.031
36126:3	1	K.PVS{+575.250}AANDVFEGRDR.A	NA	S{+575}	703.67	3	2109	2108	1	-1.6	657	Specific	300.86	117.27	2.32	3.25	437	>sp|B4EE21|KATG1_BURCJ Catalase-peroxidase 1 OS=Burkholderia cenocepacia (strain ATCC BAA-245 / DSM 16553 / LMG 16656 / NCTC 13227 / J2315 / CF5610) OX=216591 GN=katG1 PE=3 SV=1	164	NS_403_Glycosylation_BC_J2315_HILIC_B1.31427.31427.3	controllerType=0 controllerNumber=1 scan=31427	79.0876	Trypsin	B1	PVSAANDVFEGRDR	S{+575}	575	575.25	575.25	575.25
15831:4	602	A.ADSAIEEFDRQQS{+202.296}R.I	NA	S{+202}	464.271	4	1854.06	1854.06	0	0	33	NRagged	300.86	154.1	154.1	6.32	11	>tr|B4EA49|B4EA49_BURCJ Signal peptidase I OS=Burkholderia cenocepacia (strain ATCC BAA-245 / DSM 16553 / LMG 16656 / NCTC 13227 / J2315 / CF5610) OX=216591 GN=lepB1 PE=3 SV=1	6944	NS_403_Glycosylation_BC_J2315_HILIC_B2.14306.14306.4	controllerType=0 controllerNumber=1 scan=14306	40.9449	Trypsin	B2	ADSAIEEFDRQQSR	S{+202}	202	202.296	202.3	202.296
41202:2	7	Q.AAAAASPATVPAS{+203.503}GAAVDQDANAQAAR.A	NA	S{+204}	1314.85	2	2628.69	2626.69	2	-2.6	156	NRagged	300.92	24.44	0	6.93	405	>tr|B4EEW5|B4EEW5_BURCJ Outer membrane protein assembly factor BamE OS=Burkholderia cenocepacia (strain ATCC BAA-245 / DSM 16553 / LMG 16656 / NCTC 13227 / J2315 / CF5610) OX=216591 GN=omlA PE=3 SV=1	4098	NS_403_Glycosylation_BC_J2315_HILIC_B1.35597.35597.2	controllerType=0 controllerNumber=1 scan=35597	88.7487	Trypsin	B1	AAAAASPATVPASGAAVDQDANAQAAR	S{+204}	204	203.503	203.5	203.503
32923:4	5	G.SISANSDS{+1723.911}SIGDR.I	NA	S{+1724}	759.134	4	3033.51	3032.51	1	-1.1	149	NRagged	300.96	8.71	0	4.74	304	>tr|B4ECT7|B4ECT7_BURCJ 60 kDa chaperonin OS=Burkholderia cenocepacia (strain ATCC BAA-245 / DSM 16553 / LMG 16656 / NCTC 13227 / J2315 / CF5610) OX=216591 GN=groL PE=3 SV=1	4630	NS_403_Glycosylation_BC_J2315_HILIC_B1.28806.28806.4	controllerType=0 controllerNumber=1 scan=28806	72.8526	Trypsin	B1	SISANSDSSIGDR	S{+1724}	1724	1723.91	1723.91	1723.91
41990:4	31	R.LS{+633.294}EEQLDNFRQEVDGK.G	NA	S{+633}	636.058	4	2541.21	2540.21	1	-1.3	165	Specific	301.01	108.32	0	6.29	60	>tr|B4EDT8|B4EDT8_BURCJ Pyruvate dehydrogenase E1 component OS=Burkholderia cenocepacia (strain ATCC BAA-245 / DSM 16553 / LMG 16656 / NCTC 13227 / J2315 / CF5610) OX=216591 GN=BCAL2209 PE=4 SV=1	3727	NS_403_Glycosylation_BC_J2315_HILIC_B2.35303.35303.3	controllerType=0 controllerNumber=1 scan=35303	93.2257	Trypsin	B2	LSEEQLDNFRQEVDGK	S{+633}	633	633.294	633.29	633.294
80068:5	10	R.NGKLPEDTAGAATAAAPAEAAS{+1257.398}APAQAASGAEQPAAAASAALSTIYFETGK.S	NA	S{+1257}	1195.75	5	5974.7	5972.7	2	-1.1	382	Specific	301.2	301.2	0	6.99	251	>tr|B4EA74|B4EA74_BURCJ Cytochrome c oxidase subunit 2 OS=Burkholderia cenocepacia (strain ATCC BAA-245 / DSM 16553 / LMG 16656 / NCTC 13227 / J2315 / CF5610) OX=216591 GN=BCAL0749 PE=3 SV=1	5396	NS_403_Glycosylation_BC_J2315_HILIC_B2.64784.64784.5	controllerType=0 controllerNumber=1 scan=64784	160.676	Trypsin	B2	NGKLPEDTAGAATAAAPAEAASAPAQAASGAEQPAAAASAALSTIYFETGK	S{+1257}	1257	1257.4	1257.4	1257.4
12110:3	176	K.AHVAHMS{+886.318}EGDFYGSEK.S	NA	S{+886}	884.699	3	2652.08	2651.08	1	-1.3	175	Specific	301.23	190.37	11.11	7.27	22	>tr|B4E908|B4E908_BURCJ Isocitrate dehydrogenase [NADP] OS=Burkholderia cenocepacia (strain ATCC BAA-245 / DSM 16553 / LMG 16656 / NCTC 13227 / J2315 / CF5610) OX=216591 GN=BCAL2735 PE=3 SV=1	1278	NS_403_Glycosylation_BC_J2315_HILIC_B2.11461.11461.3	controllerType=0 controllerNumber=1 scan=11461	33.5648	Trypsin	B2	AHVAHMSEGDFYGSEK	S{+886}	886	886.318	886.32	886.318
19538:4	215	K.EAIAYC[+57.021]ES{+1196.617}VR.D	NA	C[+57], S{+1197}	599.299	4	2394.17	2394.17	0	0	103	Specific	301.24	192.87	0.72	5.33	17	>tr|B4EEM7|B4EEM7_BURCJ Bacterioferritin OS=Burkholderia cenocepacia (strain ATCC BAA-245 / DSM 16553 / LMG 16656 / NCTC 13227 / J2315 / CF5610) OX=216591 GN=bfr PE=3 SV=1	3941	NS_403_Glycosylation_BC_J2315_HILIC_B2.17195.17195.4	controllerType=0 controllerNumber=1 scan=17195	48.4166	Trypsin	B2	EAIAYCESVR	,S{+1197}	,+1197	1196.62	1196.62	1196.62
60269:4	200	Q.PSLSGGTIEENAWVDTPVDS{+1193.614}DGDGTRDR.I	NA	S{+1194}	1036.24	4	4141.95	4139.95	2	-1.6	90	NRagged	301.32	22.11	0	6.28	21	>tr|B4EHZ5|B4EHZ5_BURCJ Xaa-Pro dipeptidyl-peptidase OS=Burkholderia cenocepacia (strain ATCC BAA-245 / DSM 16553 / LMG 16656 / NCTC 13227 / J2315 / CF5610) OX=216591 GN=pepX PE=3 SV=1	675	NS_403_Glycosylation_BC_J2315_HILIC_B3.49597.49597.4	controllerType=0 controllerNumber=1 scan=49597	128.844	Trypsin	B3	PSLSGGTIEENAWVDTPVDSDGDGTRDR	S{+1194}	1194	1193.61	1193.61	1193.61
67176:6	868	K.VLVLYYS{+1341.869}SYGHVETMAQHIVEGAK.S	NA	S{+1342}	673.877	6	4038.23	4036.23	2	-1.7	4	Specific	301.33	36.52	0	6.28	4	>sp|B4EPK7|NQOR_BURCJ NAD(P)H dehydrogenase (quinone) OS=Burkholderia cenocepacia (strain ATCC BAA-245 / DSM 16553 / LMG 16656 / NCTC 13227 / J2315 / CF5610) OX=216591 GN=BceJ2315_63650 PE=3 SV=1	332	NS_403_Glycosylation_BC_J2315_HILIC_B3.54900.54900.4	controllerType=0 controllerNumber=1 scan=54900	140.683	Trypsin	B3	VLVLYYSSYGHVETMAQHIVEGAK	S{+1342}	1342	1341.87	1341.87	1341.87
61005:5	651	K.VQDEAGHGLYLYS{+1578.723}AAETLGVSR.D	NA	S{+1579}	783.981	5	3915.87	3914.87	1	-0.9	89	Specific	301.34	137.97	0	6.69	8	>tr|B4E5A2|B4E5A2_BURCJ Phenylacetic acid degradation protein PaaA OS=Burkholderia cenocepacia (strain ATCC BAA-245 / DSM 16553 / LMG 16656 / NCTC 13227 / J2315 / CF5610) OX=216591 GN=paaA PE=4 SV=1	4067	NS_403_Glycosylation_BC_J2315_HILIC_B1.51579.51579.3	controllerType=0 controllerNumber=1 scan=51579	125.011	Trypsin	B1	VQDEAGHGLYLYSAAETLGVSR	S{+1579}	1579	1578.72	1578.72	1578.72
36825:4	530	L.DHGEPGQDNS{+321.144}KRPLNPDFVLNQPR.Y	NA	S{+321}	764.125	4	3053.48	3051.48	2	-2.2	50	NRagged	301.4	84.16	7.89	7.11	10	>tr|B4EFJ3|B4EFJ3_BURCJ 3-isopropylmalate dehydratase small subunit OS=Burkholderia cenocepacia (strain ATCC BAA-245 / DSM 16553 / LMG 16656 / NCTC 13227 / J2315 / CF5610) OX=216591 GN=leuD1 PE=3 SV=1	3706	NS_403_Glycosylation_BC_J2315_HILIC_B1.32035.32035.4	controllerType=0 controllerNumber=1 scan=32035	80.5909	Trypsin	B1	DHGEPGQDNSKRPLNPDFVLNQPR	S{+321}	321	321.144	321.14	321.144
53732:3	132	A.APAAPAAEAAPAAAAPAAAS{+1242.508}SSGSTSTTSAAPAPAAAPAAGS.-	NA	S{+1243}	1554.06	3	4660.16	4659.16	1	-0.7	76	Non	301.41	13.09	0.6	5.39	82	>tr|B4EBC9|B4EBC9_BURCJ CxxC_CXXC_SSSS domain-containing protein OS=Burkholderia cenocepacia (strain ATCC BAA-245 / DSM 16553 / LMG 16656 / NCTC 13227 / J2315 / CF5610) OX=216591 GN=BCAL0878 PE=4 SV=1	5302	NS_403_Glycosylation_BC_J2315_HILIC_B2.44512.44512.3	controllerType=0 controllerNumber=1 scan=44512	114.889	Trypsin	B2	APAAPAAEAAPAAAAPAAASSSGSTSTTSAAPAPAAAPAAGS	S{+1243}	1243	1242.51	1242.51	1242.51
13835:4	142	M.YGS{+923.535}C[+57.021]TTENC[+57.021]PHR.K	NA	C[+57]*2, S{+924}	602.287	4	2406.12	2405.12	1	-1.4	129	NRagged	301.42	42.79	0	3.91	15	>tr|B4EEW6|B4EEW6_BURCJ Ferric uptake regulation protein OS=Burkholderia cenocepacia (strain ATCC BAA-245 / DSM 16553 / LMG 16656 / NCTC 13227 / J2315 / CF5610) OX=216591 GN=fur PE=3 SV=1	5003	NS_403_Glycosylation_BC_J2315_HILIC_B1.13372.13372.4	controllerType=0 controllerNumber=1 scan=13372	36.2412	Trypsin	B1	YGSCTTENCPHR	*2,S{+924}	*2,+924	923.535	923.53	923.535
38302:3	5	K.EIAQVGSISANSDS{+1661.126}SIGDR.I	NA	S{+1661}	1189.69	3	3567.04	3567.04	0	0	143	Specific	301.43	205.75	0	6.57	304	>tr|B4ECT7|B4ECT7_BURCJ 60 kDa chaperonin OS=Burkholderia cenocepacia (strain ATCC BAA-245 / DSM 16553 / LMG 16656 / NCTC 13227 / J2315 / CF5610) OX=216591 GN=groL PE=3 SV=1	4630	NS_403_Glycosylation_BC_J2315_HILIC_B1.33259.33259.3	controllerType=0 controllerNumber=1 scan=33259	83.4279	Trypsin	B1	EIAQVGSISANSDSSIGDR	S{+1661}	1661	1661.13	1661.13	1661.13
37489:3	219	K.WEYQS{+1106.487}AQGNTGTAAQIAR.K	NA	S{+1106}	1020.14	3	3058.41	3058.41	0	0	64	Specific	301.43	4.71	4	2.43	36	>tr|B4EA90|B4EA90_BURCJ Putative exported protein OS=Burkholderia cenocepacia (strain ATCC BAA-245 / DSM 16553 / LMG 16656 / NCTC 13227 / J2315 / CF5610) OX=216591 GN=BCAL0765 PE=4 SV=1	6624	NS_403_Glycosylation_BC_J2315_HILIC_B2.31679.31679.3	controllerType=0 controllerNumber=1 scan=31679	84.4524	Trypsin	B2	WEYQSAQGNTGTAAQIAR	S{+1106}	1106	1106.49	1106.49	1106.49
51462:3	35	K.LIVAGAS{+578.446}AFALK.I	NA	S{+578}	580.721	3	1740.15	1739.15	1	-1.9	170	Specific	301.43	97.04	0	4.6	50	>tr|B4ECY9|B4ECY9_BURCJ Serine hydroxymethyltransferase OS=Burkholderia cenocepacia (strain ATCC BAA-245 / DSM 16553 / LMG 16656 / NCTC 13227 / J2315 / CF5610) OX=216591 GN=glyA PE=1 SV=1	4566	NS_403_Glycosylation_BC_J2315_HILIC_B3.42647.42647.2	controllerType=0 controllerNumber=1 scan=42647	113.374	Trypsin	B3	LIVAGASAFALK	S{+578}	578	578.446	578.45	578.446
59937:2	71	Y.GAS{+427.091}SIQILEGLEAVRK.R	NA	S{+427}	1049.52	2	2098.03	2098.03	0	0	15	NRagged	301.47	45.65	0.8	5.9	66	>tr|B4E7C9|B4E7C9_BURCJ DNA gyrase subunit B OS=Burkholderia cenocepacia (strain ATCC BAA-245 / DSM 16553 / LMG 16656 / NCTC 13227 / J2315 / CF5610) OX=216591 GN=gyrB PE=3 SV=1	933	NS_403_Glycosylation_BC_J2315_HILIC_B1.50751.50751.3	controllerType=0 controllerNumber=1 scan=50751	123.222	Trypsin	B1	GASSIQILEGLEAVRK	S{+427}	427	427.091	427.09	427.091
46214:3	273	P.HLLAEALS{+285.315}WHER.Y	NA	S{+285}	583.363	3	1748.07	1747.07	1	-1.9	484	NRagged	301.51	13.61	0	6.1	18	>tr|B4EHD0|B4EHD0_BURCJ Probable acetyl-CoA hydrolase/transferase OS=Burkholderia cenocepacia (strain ATCC BAA-245 / DSM 16553 / LMG 16656 / NCTC 13227 / J2315 / CF5610) OX=216591 GN=BCAM1250 PE=4 SV=1	1909	NS_403_Glycosylation_BC_J2315_HILIC_B2.38650.38650.4	controllerType=0 controllerNumber=1 scan=38650	101.517	Trypsin	B2	HLLAEALSWHER	S{+285}	285	285.315	285.31	285.315
58607:5	82	K.GEMVLKDEDETVNQAS{+1590.085}ALWTR.S	NA	S{+1590}	797.652	5	3984.23	3982.23	2	-1.7	219	Specific	301.53	169.42	0	7.19	44	>tr|B4E6G8|B4E6G8_BURCJ Chaperone protein HtpG OS=Burkholderia cenocepacia (strain ATCC BAA-245 / DSM 16553 / LMG 16656 / NCTC 13227 / J2315 / CF5610) OX=216591 GN=htpG PE=3 SV=1	6837	NS_403_Glycosylation_BC_J2315_HILIC_B1.49679.49679.3	controllerType=0 controllerNumber=1 scan=49679	120.935	Trypsin	B1	GEMVLKDEDETVNQASALWTR	S{+1590}	1590	1590.09	1590.09	1590.09
67276:2	32	T.SANYAGLQFGGTYS{+292.109}FSNNQNFGNNR.A	NA	S{+292}	1511.16	2	3021.32	3020.32	1	-1.1	160	NRagged	301.58	11.25	1.2	4.63	85	>tr|B4EMR4|B4EMR4_BURCJ Putative porin OS=Burkholderia cenocepacia (strain ATCC BAA-245 / DSM 16553 / LMG 16656 / NCTC 13227 / J2315 / CF5610) OX=216591 GN=BCAM1931 PE=4 SV=1	3013	NS_403_Glycosylation_BC_J2315_HILIC_B2.54960.54960.2	controllerType=0 controllerNumber=1 scan=54960	138.369	Trypsin	B2	SANYAGLQFGGTYSFSNNQNFGNNR	S{+292}	292	292.109	292.11	292.109
48131:3	483	Q.HDDANES{+257.211}HADGQFDLFGVPTDAAR.A	NA	S{+257}	948.118	3	2842.34	2842.34	0	0	17	NRagged	301.61	104.43	0	6.22	5	>tr|B4E9I3|B4E9I3_BURCJ Uncharacterized protein OS=Burkholderia cenocepacia (strain ATCC BAA-245 / DSM 16553 / LMG 16656 / NCTC 13227 / J2315 / CF5610) OX=216591 GN=BCAL2784 PE=4 SV=1	5318	NS_403_Glycosylation_BC_J2315_HILIC_B2.40188.40188.2	controllerType=0 controllerNumber=1 scan=40188	105.168	Trypsin	B2	HDDANESHADGQFDLFGVPTDAAR	S{+257}	257	257.211	257.21	257.211
43651:4	174	E.PS{+1700.760}ASAKQPDDAQPAQQPEK.K	NA	S{+1701}	924.436	4	3694.72	3693.72	1	-0.9	454	NRagged	301.66	88.18	1.3	3.07	15	>tr|B4E6D8|B4E6D8_BURCJ Putative ATP-dependent RNA helicase 2 OS=Burkholderia cenocepacia (strain ATCC BAA-245 / DSM 16553 / LMG 16656 / NCTC 13227 / J2315 / CF5610) OX=216591 GN=rhlE2 PE=3 SV=1	6890	NS_403_Glycosylation_BC_J2315_HILIC_B3.36388.36388.4	controllerType=0 controllerNumber=1 scan=36388	98.3812	Trypsin	B3	PSASAKQPDDAQPAQQPEK	S{+1701}	1701	1700.76	1700.76	1700.76
12980:3	144	K.KLQQWS{+668.226}QQSAAGAKPASGE.-	NA	S{+668}	880.743	3	2640.21	2640.21	0	0	124	CRagged	301.71	301.71	2.42	7.04	48	>tr|B4ED22|B4ED22_BURCJ Putative lipoprotein OS=Burkholderia cenocepacia (strain ATCC BAA-245 / DSM 16553 / LMG 16656 / NCTC 13227 / J2315 / CF5610) OX=216591 GN=BCAL1086 PE=4 SV=1	4262	NS_403_Glycosylation_BC_J2315_HILIC_B3.12214.12214.3	controllerType=0 controllerNumber=1 scan=12214	36.4459	Trypsin	B3	KLQQWSQQSAAGAKPASGE	S{+668}	668	668.226	668.23	668.226
50223:5	3	Q.VGSIS{+1590.765}ANSDSSIGDRIAEAMDK.V	NA	S{+1591}	763.57	5	3813.82	3813.82	0	0	147	NRagged	301.74	32.67	0	4.56	377	>tr|B4ECT7|B4ECT7_BURCJ 60 kDa chaperonin OS=Burkholderia cenocepacia (strain ATCC BAA-245 / DSM 16553 / LMG 16656 / NCTC 13227 / J2315 / CF5610) OX=216591 GN=groL PE=3 SV=1	4630	NS_403_Glycosylation_BC_J2315_HILIC_B2.41824.41824.5	controllerType=0 controllerNumber=1 scan=41824	108.872	Trypsin	B2	VGSISANSDSSIGDRIAEAMDK	S{+1591}	1591	1590.77	1590.77	1590.77
11795:5	154	F.PNSPEENFS{+587.315}HKVNKK.M	NA	S{+587}	469.245	5	2342.2	2342.2	0	0	90	NRagged	301.81	66.14	2.01	5.91	20	>sp|B4E5C1|RL4_BURCJ 50S ribosomal protein L4 OS=Burkholderia cenocepacia (strain ATCC BAA-245 / DSM 16553 / LMG 16656 / NCTC 13227 / J2315 / CF5610) OX=216591 GN=rplD PE=3 SV=1	241	NS_403_Glycosylation_BC_J2315_HILIC_B3.11297.11297.5	controllerType=0 controllerNumber=1 scan=11297	33.9672	Trypsin	B3	PNSPEENFSHKVNKK	S{+587}	587	587.315	587.32	587.315
06005:3	26	K.ASGAS{+1834.651}AAKPASAPKPASAPK.-	NA	S{+1835}	1200.88	3	3600.61	3599.61	1	-0.9	498	Specific	301.83	301.83	0	8.47	125	>tr|B4EA63|B4EA63_BURCJ C-terminal processing protease-3 OS=Burkholderia cenocepacia (strain ATCC BAA-245 / DSM 16553 / LMG 16656 / NCTC 13227 / J2315 / CF5610) OX=216591 GN=BCAL0738 PE=3 SV=1	4681	NS_403_Glycosylation_BC_J2315_HILIC_B2.6594.6594.3	controllerType=0 controllerNumber=1 scan=6594	21.4426	Trypsin	B2	ASGASAAKPASAPKPASAPK	S{+1835}	1835	1834.65	1834.65	1834.65
51552:3	157	R.GGGGS{+486.233}FGYSYGGGSGGGFSASSLGGGFGGGSR.G	NA	S{+486}	1064.47	3	3191.39	3191.39	0	0	64	Specific	301.85	22.61	22.61	6.6	21	>sp|K1C9_HUMAN|(Common contaminant protein)	6999	NS_403_Glycosylation_BC_J2315_HILIC_B1.44037.44037.3	controllerType=0 controllerNumber=1 scan=44037	108.57	Trypsin	B1	GGGGSFGYSYGGGSGGGFSASSLGGGFGGGSR	S{+486}	486	486.233	486.23	486.233
86525:2	43	V.SEITESNGSSSMAS{+216.114}VC[+57.021]GGC[+57.021]LALMDAGVPMK.A	NA	C[+57]*2, S{+216}	1631.73	2	3262.44	3262.44	0	0	434	NRagged	301.85	70.43	0	5.33	45	>sp|B4E5M6|PNP_BURCJ Polyribonucleotide nucleotidyltransferase OS=Burkholderia cenocepacia (strain ATCC BAA-245 / DSM 16553 / LMG 16656 / NCTC 13227 / J2315 / CF5610) OX=216591 GN=pnp PE=3 SV=1	210	NS_403_Glycosylation_BC_J2315_HILIC_B2.69713.69713.2	controllerType=0 controllerNumber=1 scan=69713	172.209	Trypsin	B2	SEITESNGSSSMASVCGGCLALMDAGVPMK	*2,S{+216}	*2,+216	216.114	216.11	216.114
16760:8	967	P.PAAHAYRAS{+1906.214}PGYGDEADLDRHDTYR.N	NA	S{+1906}	589.693	8	4710.49	4710.49	0	0	27	NRagged	301.86	19.02	0.59	6.43	3	>tr|B4E6V4|B4E6V4_BURCJ Putative lipoprotein OS=Burkholderia cenocepacia (strain ATCC BAA-245 / DSM 16553 / LMG 16656 / NCTC 13227 / J2315 / CF5610) OX=216591 GN=BCAL0381 PE=4 SV=1	6055	NS_403_Glycosylation_BC_J2315_HILIC_B2.14995.14995.4	controllerType=0 controllerNumber=1 scan=14995	42.7852	Trypsin	B2	PAAHAYRASPGYGDEADLDRHDTYR	S{+1906}	1906	1906.21	1906.21	1906.21
59067:3	166	K.VFGTQQFQS{+1325.187}DAMSAQYDAYAK.Y	NA	S{+1325}	1228.42	3	3683.24	3681.24	2	-1.8	115	Specific	301.9	209.21	0	6.16	34	>tr|B4EB46|B4EB46_BURCJ Putative exported protein OS=Burkholderia cenocepacia (strain ATCC BAA-245 / DSM 16553 / LMG 16656 / NCTC 13227 / J2315 / CF5610) OX=216591 GN=BCAL2956 PE=4 SV=1	4799	NS_403_Glycosylation_BC_J2315_HILIC_B1.50040.50040.3	controllerType=0 controllerNumber=1 scan=50040	121.716	Trypsin	B1	VFGTQQFQSDAMSAQYDAYAK	S{+1325}	1325	1325.19	1325.19	1325.19
43192:3	5	K.KASEAAAAAS{+1134.417}AAQAAAAASPATVPASGAAVDQDANAQAAR.A	NA	S{+1134}	1563.06	3	4687.16	4685.16	2	-1.4	143	Specific	301.91	154.34	0	8.29	404	>tr|B4EEW5|B4EEW5_BURCJ Outer membrane protein assembly factor BamE OS=Burkholderia cenocepacia (strain ATCC BAA-245 / DSM 16553 / LMG 16656 / NCTC 13227 / J2315 / CF5610) OX=216591 GN=omlA PE=3 SV=1	4098	NS_403_Glycosylation_BC_J2315_HILIC_B2.36231.36231.3	controllerType=0 controllerNumber=1 scan=36231	95.5224	Trypsin	B2	KASEAAAAASAAQAAAAASPATVPASGAAVDQDANAQAAR	S{+1134}	1134	1134.42	1134.42	1134.42
72235:6	880	P.DS{+1928.862}NRASQVDAALLVLAGKPADAQPMLAR.E	NA	S{+1929}	802.07	6	4807.38	4807.38	0	0	143	NRagged	301.93	3.63	0.98	5.37	3	>tr|B4EAR6|B4EAR6_BURCJ Putative membrane protein OS=Burkholderia cenocepacia (strain ATCC BAA-245 / DSM 16553 / LMG 16656 / NCTC 13227 / J2315 / CF5610) OX=216591 GN=BCAL0804 PE=4 SV=1	3249	NS_403_Glycosylation_BC_J2315_HILIC_B3.58791.58791.3	controllerType=0 controllerNumber=1 scan=58791	149.407	Trypsin	B3	DSNRASQVDAALLVLAGKPADAQPMLAR	S{+1929}	1929	1928.86	1928.86	1928.86
47413:2	249	I.DEDDDEDGEAPS{+419.751}GR.T	NA	S{+420}	963.653	2	1926.3	1926.3	0	0	164	NRagged	301.95	75.98	9.23	6.04	34	>tr|B4ED85|B4ED85_BURCJ Peptidylprolyl isomerase OS=Burkholderia cenocepacia (strain ATCC BAA-245 / DSM 16553 / LMG 16656 / NCTC 13227 / J2315 / CF5610) OX=216591 GN=BCAL2162 PE=4 SV=1	1439	NS_403_Glycosylation_BC_J2315_HILIC_B2.39606.39606.4	controllerType=0 controllerNumber=1 scan=39606	103.802	Trypsin	B2	DEDDDEDGEAPSGR	S{+420}	420	419.751	419.75	419.751
53143:5	15	N.HYS{+271.122}FGDVKGELIDQLGVRDK.E	NA	S{+271}	510.464	5	2548.29	2547.29	1	-1.3	104	NRagged	301.99	11.95	3.26	6.79	190	>tr|B4EC20|B4EC20_BURCJ AhpC/TSA family protein OS=Burkholderia cenocepacia (strain ATCC BAA-245 / DSM 16553 / LMG 16656 / NCTC 13227 / J2315 / CF5610) OX=216591 GN=BCAL2013 PE=4 SV=1	2353	NS_403_Glycosylation_BC_J2315_HILIC_B1.45297.45297.5	controllerType=0 controllerNumber=1 scan=45297	111.321	Trypsin	B1	HYSFGDVKGELIDQLGVRDK	S{+271}	271	271.122	271.12	271.122
36526:3	38	K.AADAGGAKPAAGAS{+1702.630}AAPAAPAPVAVPASAVSGSAGQ.-	NA	S{+1703}	1549.71	3	4647.13	4645.13	2	-1.4	151	CRagged	302.02	302.02	0	8.5	186	>tr|B4E626|B4E626_BURCJ Putative membrane protein OS=Burkholderia cenocepacia (strain ATCC BAA-245 / DSM 16553 / LMG 16656 / NCTC 13227 / J2315 / CF5610) OX=216591 GN=BCAL0303 PE=4 SV=1	1459	NS_403_Glycosylation_BC_J2315_HILIC_B2.30920.30920.3	controllerType=0 controllerNumber=1 scan=30920	82.6334	Trypsin	B2	AADAGGAKPAAGASAAPAAPAPVAVPASAVSGSAGQ	S{+1703}	1703	1702.63	1702.63	1702.63
37914:5	49	K.GDAVQLIGFGS{+610.398}FGSGKR.A	NA	S{+610}	462.262	5	2307.28	2306.28	1	-1.5	39	Specific	302.07	17.29	0	6	55	>tr|B4E7A4|B4E7A4_BURCJ DNA-binding protein HU-alpha OS=Burkholderia cenocepacia (strain ATCC BAA-245 / DSM 16553 / LMG 16656 / NCTC 13227 / J2315 / CF5610) OX=216591 GN=hupA PE=3 SV=1	3045	NS_403_Glycosylation_BC_J2315_HILIC_B1.32946.32946.5	controllerType=0 controllerNumber=1 scan=32946	82.7074	Trypsin	B1	GDAVQLIGFGSFGSGKR	S{+610}	610	610.398	610.4	610.398
78119:5	236	L.ADGQAADGDDDNS{+1976.983}PHPFLEFAQNVQPQSVLR.A	NA	S{+1977}	1064.51	5	5318.51	5315.51	3	-1.9	63	NRagged	302.07	68.66	0	6.66	14	>tr|B4EF02|B4EF02_BURCJ Bifunctional protein PutA OS=Burkholderia cenocepacia (strain ATCC BAA-245 / DSM 16553 / LMG 16656 / NCTC 13227 / J2315 / CF5610) OX=216591 GN=putA PE=3 SV=1	4154	NS_403_Glycosylation_BC_J2315_HILIC_B1.64926.64926.5	controllerType=0 controllerNumber=1 scan=64926	155.646	Trypsin	B1	ADGQAADGDDDNSPHPFLEFAQNVQPQSVLR	S{+1977}	1977	1976.98	1976.98	1976.98
75233:3	177	R.SGETEDS{+1094.533}TIADIAVGLNAGQIK.T	NA	S{+1095}	1095.21	3	3283.63	3283.63	0	0	367	Specific	302.08	141.23	0	6.73	19	>sp|B4EDA1|ENO_BURCJ Enolase OS=Burkholderia cenocepacia (strain ATCC BAA-245 / DSM 16553 / LMG 16656 / NCTC 13227 / J2315 / CF5610) OX=216591 GN=eno PE=3 SV=1	103	NS_403_Glycosylation_BC_J2315_HILIC_B2.61097.61097.2	controllerType=0 controllerNumber=1 scan=61097	152.2	Trypsin	B2	SGETEDSTIADIAVGLNAGQIK	S{+1095}	1095	1094.53	1094.53	1094.53
66618:2	950	V.NNLAQDGYAS{+269.105}GTLTTYSIGADGK.L	NA	S{+269}	1294.1	2	2587.2	2586.2	1	-1.3	288	NRagged	302.09	34.17	1.01	7.16	5	>tr|B4E8L0|B4E8L0_BURCJ Flagellar hook protein FlgE OS=Burkholderia cenocepacia (strain ATCC BAA-245 / DSM 16553 / LMG 16656 / NCTC 13227 / J2315 / CF5610) OX=216591 GN=flgE1 PE=3 SV=1	2232	NS_403_Glycosylation_BC_J2315_HILIC_B2.54488.54488.2	controllerType=0 controllerNumber=1 scan=54488	137.277	Trypsin	B2	NNLAQDGYASGTLTTYSIGADGK	S{+269}	269	269.105	269.11	269.105
59618:5	640	R.VC[+57.021]S{+1691.819}DAIQIHGGYGYLVDYEVER.H	NA	C[+57], S{+1692}	848.207	5	4237.01	4235.01	2	-1.6	330	Specific	302.25	100.96	0	6.33	5	>tr|B4EGC8|B4EGC8_BURCJ Putative acyl-CoA dehydrogenase OS=Burkholderia cenocepacia (strain ATCC BAA-245 / DSM 16553 / LMG 16656 / NCTC 13227 / J2315 / CF5610) OX=216591 GN=BCAM2196 PE=1 SV=1	6047	NS_403_Glycosylation_BC_J2315_HILIC_B3.49094.49094.3	controllerType=0 controllerNumber=1 scan=49094	127.72	Trypsin	B3	VCSDAIQIHGGYGYLVDYEVER	,S{+1692}	,+1692	1691.82	1691.82	1691.82
09461:4	44	Q.INIGIS{+582.273}DKDRK.N	NA	S{+582}	461.002	4	1840.98	1840.98	0	0	10	NRagged	302.27	21.92	15.8	4.35	88	>tr|B4EE19|B4EE19_BURCJ Putative ferritin DPS-family DNA binding protein OS=Burkholderia cenocepacia (strain ATCC BAA-245 / DSM 16553 / LMG 16656 / NCTC 13227 / J2315 / CF5610) OX=216591 GN=BCAL3297 PE=3 SV=1	1059	NS_403_Glycosylation_BC_J2315_HILIC_B1.9979.9979.4	controllerType=0 controllerNumber=1 scan=9979	28.9822	Trypsin	B1	INIGISDKDRK	S{+582}	582	582.273	582.27	582.273
61128:3	87	K.KAILESVYQGAGQAAS{+568.206}APMPPTQWSYDK.N	NA	S{+568}	1188.23	3	3562.67	3562.67	0	0	328	Specific	302.28	302.28	62.36	5.99	25	>tr|B4E8I7|B4E8I7_BURCJ Putative periplasmic dipeptide transport protein OS=Burkholderia cenocepacia (strain ATCC BAA-245 / DSM 16553 / LMG 16656 / NCTC 13227 / J2315 / CF5610) OX=216591 GN=dppA PE=4 SV=1	3473	NS_403_Glycosylation_BC_J2315_HILIC_B2.50311.50311.3	controllerType=0 controllerNumber=1 scan=50311	127.758	Trypsin	B2	KAILESVYQGAGQAASAPMPPTQWSYDK	S{+568}	568	568.206	568.21	568.206
40408:3	4	K.VAPPPADNGAS{+667.214}QPQQFDPNRALQGK.T	NA	S{+667}	1091.51	3	3272.51	3270.51	2	-2.1	29	Specific	302.29	67.19	0	7.55	331	>tr|B4E9M8|B4E9M8_BURCJ Putative membrane protein OS=Burkholderia cenocepacia (strain ATCC BAA-245 / DSM 16553 / LMG 16656 / NCTC 13227 / J2315 / CF5610) OX=216591 GN=BCAL0678 PE=4 SV=1	6150	NS_403_Glycosylation_BC_J2315_HILIC_B1.34949.34949.3	controllerType=0 controllerNumber=1 scan=34949	87.2766	Trypsin	B1	VAPPPADNGASQPQQFDPNRALQGK	S{+667}	667	667.214	667.21	667.214
45359:3	24	K.AADAGGAKPAAGASAAPAAPAPVAVPAS{+1289.473}AVSGSAGQ.-	NA	S{+1289}	1411.33	3	4231.97	4231.97	0	0	151	CRagged	302.33	123.63	0	6.82	164	>tr|B4E626|B4E626_BURCJ Putative membrane protein OS=Burkholderia cenocepacia (strain ATCC BAA-245 / DSM 16553 / LMG 16656 / NCTC 13227 / J2315 / CF5610) OX=216591 GN=BCAL0303 PE=4 SV=1	1459	NS_403_Glycosylation_BC_J2315_HILIC_B3.37774.37774.3	controllerType=0 controllerNumber=1 scan=37774	101.868	Trypsin	B3	AADAGGAKPAAGASAAPAAPAPVAVPASAVSGSAGQ	S{+1289}	1289	1289.47	1289.47	1289.47
55772:3	181	K.PSQSS{+861.977}PYYPADIQAAQAR.V	NA	S{+862}	937.975	3	2811.91	2811.91	0	0	45	Specific	302.39	122.73	1.2	5.29	47	>tr|B4EKR8|B4EKR8_BURCJ Putative exported protein OS=Burkholderia cenocepacia (strain ATCC BAA-245 / DSM 16553 / LMG 16656 / NCTC 13227 / J2315 / CF5610) OX=216591 GN=BCAM1669 PE=4 SV=1	2067	NS_403_Glycosylation_BC_J2315_HILIC_B1.47363.47363.3	controllerType=0 controllerNumber=1 scan=47363	115.81	Trypsin	B1	PSQSSPYYPADIQAAQAR	S{+862}	862	861.977	861.98	861.977
78331:3	21	Y.NES{+290.126}GRQEDLESFTDDEILELAK.N	NA	S{+290}	943.442	3	2828.31	2828.31	0	0	1169	NRagged	302.57	64.44	38.59	6.65	76	>sp|B4E5B2|RPOB_BURCJ DNA-directed RNA polymerase subunit beta OS=Burkholderia cenocepacia (strain ATCC BAA-245 / DSM 16553 / LMG 16656 / NCTC 13227 / J2315 / CF5610) OX=216591 GN=rpoB PE=3 SV=1	232	NS_403_Glycosylation_BC_J2315_HILIC_B1.65095.65095.3	controllerType=0 controllerNumber=1 scan=65095	156.057	Trypsin	B1	NESGRQEDLESFTDDEILELAK	S{+290}	290	290.126	290.13	290.126
47335:4	236	S.PSALPADVVEAAS{+1834.849}K.L	NA	S{+1835}	798.148	4	3189.57	3189.57	0	0	241	NRagged	302.57	23.05	4.61	2.71	15	>tr|B4EBE6|B4EBE6_BURCJ Chaperone SurA OS=Burkholderia cenocepacia (strain ATCC BAA-245 / DSM 16553 / LMG 16656 / NCTC 13227 / J2315 / CF5610) OX=216591 GN=surA PE=3 SV=1	5682	NS_403_Glycosylation_BC_J2315_HILIC_B2.39532.39532.4	controllerType=0 controllerNumber=1 scan=39532	103.643	Trypsin	B2	PSALPADVVEAASK	S{+1835}	1835	1834.85	1834.85	1834.85
71871:3	19	C.GVDAVGEFS{+540.136}RDDFGLDYGK.Q	NA	S{+540}	863.03	3	2587.08	2587.08	0	0	155	NRagged	302.74	12.33	12.33	6.58	73	>tr|B4EE31|B4EE31_BURCJ Putative exported protein OS=Burkholderia cenocepacia (strain ATCC BAA-245 / DSM 16553 / LMG 16656 / NCTC 13227 / J2315 / CF5610) OX=216591 GN=BCAL3310 PE=3 SV=1	2750	NS_403_Glycosylation_BC_J2315_HILIC_B2.58518.58518.3	controllerType=0 controllerNumber=1 scan=58518	146.534	Trypsin	B2	GVDAVGEFSRDDFGLDYGK	S{+540}	540	540.136	540.14	540.136
69884:2	366	N.GQEGAVVNAS{+584.282}DVVFGR.D	NA	S{+584}	1095.05	2	2189.08	2189.08	0	0	10	NRagged	302.8	18.65	13.07	5.58	11	>sp|B4E5C1|RL4_BURCJ 50S ribosomal protein L4 OS=Burkholderia cenocepacia (strain ATCC BAA-245 / DSM 16553 / LMG 16656 / NCTC 13227 / J2315 / CF5610) OX=216591 GN=rplD PE=3 SV=1	241	NS_403_Glycosylation_BC_J2315_HILIC_B1.58440.58440.2	controllerType=0 controllerNumber=1 scan=58440	140.53	Trypsin	B1	GQEGAVVNASDVVFGR	S{+584}	584	584.282	584.28	584.282
37682:3	27	A.SAAQAAPKPTDNS{+724.265}SGTFVFARPGK.F	NA	S{+724}	1044.17	3	3130.49	3129.49	1	-1.1	68	NRagged	302.86	7.38	0	5.12	228	>tr|B4EBR7|B4EBR7_BURCJ Outer-membrane lipoprotein carrier protein OS=Burkholderia cenocepacia (strain ATCC BAA-245 / DSM 16553 / LMG 16656 / NCTC 13227 / J2315 / CF5610) OX=216591 GN=lolA PE=3 SV=1	6332	NS_403_Glycosylation_BC_J2315_HILIC_B1.32754.32754.3	controllerType=0 controllerNumber=1 scan=32754	82.2643	Trypsin	B1	SAAQAAPKPTDNSSGTFVFARPGK	S{+724}	724	724.265	724.26	724.265
05131:3	36	K.ASGAS{+1830.626}AAKPASAPKPASAPK.-	NA	S{+1831}	1199.53	3	3596.59	3595.59	1	-0.9	498	Specific	302.91	302.91	0	7.28	69	>tr|B4EA63|B4EA63_BURCJ C-terminal processing protease-3 OS=Burkholderia cenocepacia (strain ATCC BAA-245 / DSM 16553 / LMG 16656 / NCTC 13227 / J2315 / CF5610) OX=216591 GN=BCAL0738 PE=3 SV=1	4681	NS_403_Glycosylation_BC_J2315_HILIC_B3.5882.5882.3	controllerType=0 controllerNumber=1 scan=5882	20.1345	Trypsin	B3	ASGASAAKPASAPKPASAPK	S{+1831}	1831	1830.63	1830.63	1830.63
28724:4	95	F.YHEMKDS{+820.333}NVLDK.V	NA	S{+820}	575.512	4	2299.03	2299.03	0	0	194	NRagged	302.99	21.75	21.75	1.51	34	>sp|B4EEY9|ATPB_BURCJ ATP synthase subunit beta OS=Burkholderia cenocepacia (strain ATCC BAA-245 / DSM 16553 / LMG 16656 / NCTC 13227 / J2315 / CF5610) OX=216591 GN=atpD PE=3 SV=1	7	NS_403_Glycosylation_BC_J2315_HILIC_B3.24531.24531.4	controllerType=0 controllerNumber=1 scan=24531	68.8227	Trypsin	B3	YHEMKDSNVLDK	S{+820}	820	820.333	820.33	820.333
43491:3	38	K.AADAGGAKPAAGASAAPAAPAPVAVPAS{+568.209}AVSGSAGQ.-	NA	S{+568}	1170.91	3	3510.71	3510.71	0	0	151	CRagged	303	187.45	9.07	5.8	186	>tr|B4E626|B4E626_BURCJ Putative membrane protein OS=Burkholderia cenocepacia (strain ATCC BAA-245 / DSM 16553 / LMG 16656 / NCTC 13227 / J2315 / CF5610) OX=216591 GN=BCAL0303 PE=4 SV=1	1459	NS_403_Glycosylation_BC_J2315_HILIC_B2.36468.36468.3	controllerType=0 controllerNumber=1 scan=36468	96.1144	Trypsin	B2	AADAGGAKPAAGASAAPAAPAPVAVPASAVSGSAGQ	S{+568}	568	568.209	568.21	568.209
59533:4	96	K.EIDSSSPLLYQHAS{+1021.729}GGTTFDEVTVHFSR.A	NA	S{+1022}	1027.05	4	4105.19	4102.19	3	-2.5	64	Specific	303.02	129.21	0	7.66	26	>tr|B4E6R5|B4E6R5_BURCJ Putative type VI secretion system protein TssD OS=Burkholderia cenocepacia (strain ATCC BAA-245 / DSM 16553 / LMG 16656 / NCTC 13227 / J2315 / CF5610) OX=216591 GN=BCAL0343 PE=4 SV=1	6105	NS_403_Glycosylation_BC_J2315_HILIC_B3.49032.49032.2	controllerType=0 controllerNumber=1 scan=49032	127.59	Trypsin	B3	EIDSSSPLLYQHASGGTTFDEVTVHFSR	S{+1022}	1022	1021.73	1021.73	1021.73
14373:3	677	R.VLAENNNNIS{+741.267}ATAR.A	NA	S{+741}	743.347	3	2228.03	2228.03	0	0	147	Specific	303.07	61.67	4	4.38	7	>tr|B4E7Z0|B4E7Z0_BURCJ Two-component regulatory system, response regulator protein OS=Burkholderia cenocepacia (strain ATCC BAA-245 / DSM 16553 / LMG 16656 / NCTC 13227 / J2315 / CF5610) OX=216591 GN=BCAL0499 PE=4 SV=1	4891	NS_403_Glycosylation_BC_J2315_HILIC_B2.13157.13157.2	controllerType=0 controllerNumber=1 scan=13157	37.9748	Trypsin	B2	VLAENNNNISATAR	S{+741}	741	741.267	741.27	741.267
33124:4	737	S.FVGSTAVGTHVYNLGS{+268.052}QHGKR.V	NA	S{+268}	622.053	4	2485.19	2483.19	2	-2.7	235	NRagged	303.1	0.71	0.71	4.56	5	>tr|B4EGC6|B4EGC6_BURCJ Methylmalonate-semialdehyde dehydrogenase OS=Burkholderia cenocepacia (strain ATCC BAA-245 / DSM 16553 / LMG 16656 / NCTC 13227 / J2315 / CF5610) OX=216591 GN=mmsA PE=4 SV=1	2439	NS_403_Glycosylation_BC_J2315_HILIC_B1.28965.28965.4	controllerType=0 controllerNumber=1 scan=28965	73.2398	Trypsin	B1	FVGSTAVGTHVYNLGSQHGKR	S{+268}	268	268.052	268.05	268.052
45043:3	30	K.AADAGGAKPAAGASAAPAAPAPVAVPAS{+630.172}AVSGSAGQ.-	NA	S{+630}	1192.23	3	3574.67	3572.67	2	-1.9	151	CRagged	303.17	158.44	0	7.87	191	>tr|B4E626|B4E626_BURCJ Putative membrane protein OS=Burkholderia cenocepacia (strain ATCC BAA-245 / DSM 16553 / LMG 16656 / NCTC 13227 / J2315 / CF5610) OX=216591 GN=BCAL0303 PE=4 SV=1	1459	NS_403_Glycosylation_BC_J2315_HILIC_B1.38652.38652.3	controllerType=0 controllerNumber=1 scan=38652	95.8906	Trypsin	B1	AADAGGAKPAAGASAAPAAPAPVAVPASAVSGSAGQ	S{+630}	630	630.172	630.17	630.172
56931:2	9	N.GKGEGLS{+428.191}FTGVSEVIR.A	NA	S{+428}	1032.53	2	2064.06	2064.06	0	0	520	NRagged	303.22	15.51	9.67	2.74	108	>sp|B4E5B3|RPOC_BURCJ DNA-directed RNA polymerase subunit beta' OS=Burkholderia cenocepacia (strain ATCC BAA-245 / DSM 16553 / LMG 16656 / NCTC 13227 / J2315 / CF5610) OX=216591 GN=rpoC PE=3 SV=1	152	NS_403_Glycosylation_BC_J2315_HILIC_B3.46956.46956.2	controllerType=0 controllerNumber=1 scan=46956	123.035	Trypsin	B3	GKGEGLSFTGVSEVIR	S{+428}	428	428.191	428.19	428.191
66008:2	673	Q.PPVVPS{+1406.027}VAGDDAPR.I	NA	S{+1406}	1392.38	2	2783.74	2782.74	1	-1.2	3	NRagged	303.26	107.99	0	5.14	26	>tr|B4EAG4|B4EAG4_BURCJ Pseudouridine synthase OS=Burkholderia cenocepacia (strain ATCC BAA-245 / DSM 16553 / LMG 16656 / NCTC 13227 / J2315 / CF5610) OX=216591 GN=BCAL1865 PE=3 SV=1	6756	NS_403_Glycosylation_BC_J2315_HILIC_B1.55443.55443.4	controllerType=0 controllerNumber=1 scan=55443	133.491	Trypsin	B1	PPVVPSVAGDDAPR	S{+1406}	1406	1406.03	1406.03	1406.03
15726:4	157	T.ITS{+215.073}HGGQIHRVEDWGR.R	NA	S{+215}	516.755	4	2064	2063	1	-1.6	29	NRagged	303.29	89.74	0	4.95	26	>sp|B4EBH3|RS6_BURCJ 30S ribosomal protein S6 OS=Burkholderia cenocepacia (strain ATCC BAA-245 / DSM 16553 / LMG 16656 / NCTC 13227 / J2315 / CF5610) OX=216591 GN=rpsF PE=3 SV=1	35	NS_403_Glycosylation_BC_J2315_HILIC_B2.14235.14235.4	controllerType=0 controllerNumber=1 scan=14235	40.7682	Trypsin	B2	ITSHGGQIHRVEDWGR	S{+215}	215	215.073	215.07	215.073
87412:2	301	V.GLS{+428.203}QEQFGAITLGR.Q	NA	S{+428}	952.995	2	1904.98	1904.98	0	0	101	NRagged	303.3	68.25	43.64	5.44	14	>tr|B4EBP2|B4EBP2_BURCJ Putative outer membrane porin protein OS=Burkholderia cenocepacia (strain ATCC BAA-245 / DSM 16553 / LMG 16656 / NCTC 13227 / J2315 / CF5610) OX=216591 GN=BCAL3008 PE=4 SV=1	3616	NS_403_Glycosylation_BC_J2315_HILIC_B3.70302.70302.2	controllerType=0 controllerNumber=1 scan=70302	175.063	Trypsin	B3	GLSQEQFGAITLGR	S{+428}	428	428.203	428.2	428.203
28962:4	5	G.SISANSDSS{+1534.828}IGDR.I	NA	S{+1535}	711.863	4	2844.43	2843.43	1	-1.2	149	NRagged	303.32	44.68	15.85	4.93	304	>tr|B4ECT7|B4ECT7_BURCJ 60 kDa chaperonin OS=Burkholderia cenocepacia (strain ATCC BAA-245 / DSM 16553 / LMG 16656 / NCTC 13227 / J2315 / CF5610) OX=216591 GN=groL PE=3 SV=1	4630	NS_403_Glycosylation_BC_J2315_HILIC_B1.25626.25626.4	controllerType=0 controllerNumber=1 scan=25626	65.4965	Trypsin	B1	SISANSDSSIGDR	S{+1535}	1535	1534.83	1534.83	1534.83
09247:4	7	H.AHS{+264.108}DYEHRDDENWLR.H	NA	S{+264}	552.493	4	2206.95	2206.95	0	0	544	NRagged	303.37	84.45	11.73	3.97	239	>tr|B4EFB4|B4EFB4_BURCJ Succinate dehydrogenase flavoprotein subunit OS=Burkholderia cenocepacia (strain ATCC BAA-245 / DSM 16553 / LMG 16656 / NCTC 13227 / J2315 / CF5610) OX=216591 GN=sdhA PE=3 SV=1	2680	NS_403_Glycosylation_BC_J2315_HILIC_B2.9359.9359.4	controllerType=0 controllerNumber=1 scan=9359	28.259	Trypsin	B2	AHSDYEHRDDENWLR	S{+264}	264	264.108	264.11	264.108
35910:4	1	E.WKPVS{+392.141}AANDVFEGRDR.A	NA	S{+392}	560.52	4	2239.06	2239.06	0	0	655	NRagged	303.45	4.88	4.88	4.38	437	>sp|B4EE21|KATG1_BURCJ Catalase-peroxidase 1 OS=Burkholderia cenocepacia (strain ATCC BAA-245 / DSM 16553 / LMG 16656 / NCTC 13227 / J2315 / CF5610) OX=216591 GN=katG1 PE=3 SV=1	164	NS_403_Glycosylation_BC_J2315_HILIC_B1.31254.31254.4	controllerType=0 controllerNumber=1 scan=31254	78.7298	Trypsin	B1	WKPVSAANDVFEGRDR	S{+392}	392	392.141	392.14	392.141
82040:3	3	R.NGKLPEDTAGAATAAAPAEAASAPAQAAS{+566.211}GAEQPAAAASAALSTIYFETGK.S	NA	S{+566}	1761.51	3	5282.52	5281.52	1	-0.6	382	Specific	303.48	303.48	0	8.92	347	>tr|B4EA74|B4EA74_BURCJ Cytochrome c oxidase subunit 2 OS=Burkholderia cenocepacia (strain ATCC BAA-245 / DSM 16553 / LMG 16656 / NCTC 13227 / J2315 / CF5610) OX=216591 GN=BCAL0749 PE=3 SV=1	5396	NS_403_Glycosylation_BC_J2315_HILIC_B1.67982.67982.3	controllerType=0 controllerNumber=1 scan=67982	163.437	Trypsin	B1	NGKLPEDTAGAATAAAPAEAASAPAQAASGAEQPAAAASAALSTIYFETGK	S{+566}	566	566.211	566.21	566.211
39394:6	3	K.RIEVGKENTTIIDGAGEAAS{+1221.599}IEAR.V	NA	S{+1222}	621.489	6	3723.9	3721.9	2	-1.8	322	Specific	303.5	223.04	27.25	7.8	217	>tr|B4ECT7|B4ECT7_BURCJ 60 kDa chaperonin OS=Burkholderia cenocepacia (strain ATCC BAA-245 / DSM 16553 / LMG 16656 / NCTC 13227 / J2315 / CF5610) OX=216591 GN=groL PE=3 SV=1	4630	NS_403_Glycosylation_BC_J2315_HILIC_B3.33018.33018.4	controllerType=0 controllerNumber=1 scan=33018	89.9583	Trypsin	B3	RIEVGKENTTIIDGAGEAASIEAR	S{+1222}	1222	1221.6	1221.6	1221.6
71052:2	1	I.TGAAQMDGAILVC[+57.021]S{+391.161}AADGPMPQTR.E	NA	C[+57], S{+391}	1405.64	2	2810.28	2809.28	1	-1.2	94	NRagged	303.54	1.79	1.79	5.24	528	>tr|B4E5A5|B4E5A5_BURCJ Elongation factor Tu OS=Burkholderia cenocepacia (strain ATCC BAA-245 / DSM 16553 / LMG 16656 / NCTC 13227 / J2315 / CF5610) OX=216591 GN=tufA1 PE=3 SV=1	6954	NS_403_Glycosylation_BC_J2315_HILIC_B2.57892.57892.2	controllerType=0 controllerNumber=1 scan=57892	145.192	Trypsin	B2	TGAAQMDGAILVCSAADGPMPQTR	,S{+391}	,+391	391.161	391.16	391.161
50146:4	347	G.GAS{+239.139}GGYVAARHEVIELLR.Q	NA	S{+239}	535.296	4	2138.16	2137.16	1	-1.6	248	NRagged	303.54	6.76	0	6.27	9	>tr|B4EFZ6|B4EFZ6_BURCJ 2-amino-3-ketobutyrate coenzyme A ligase OS=Burkholderia cenocepacia (strain ATCC BAA-245 / DSM 16553 / LMG 16656 / NCTC 13227 / J2315 / CF5610) OX=216591 GN=kbl PE=3 SV=1	4624	NS_403_Glycosylation_BC_J2315_HILIC_B2.41763.41763.4	controllerType=0 controllerNumber=1 scan=41763	108.746	Trypsin	B2	GASGGYVAARHEVIELLR	S{+239}	239	239.139	239.14	239.139
53992:3	86	A.APAAPAAEAAPAAAAPAAAS{+1286.537}SSGSTSTTSAAPAPAAAPAAGS.-	NA	S{+1287}	1569.4	3	4706.19	4703.19	3	-2.1	76	Non	303.64	43.01	0	6.17	77	>tr|B4EBC9|B4EBC9_BURCJ CxxC_CXXC_SSSS domain-containing protein OS=Burkholderia cenocepacia (strain ATCC BAA-245 / DSM 16553 / LMG 16656 / NCTC 13227 / J2315 / CF5610) OX=216591 GN=BCAL0878 PE=4 SV=1	5302	NS_403_Glycosylation_BC_J2315_HILIC_B3.44644.44644.3	controllerType=0 controllerNumber=1 scan=44644	117.864	Trypsin	B3	APAAPAAEAAPAAAAPAAASSSGSTSTTSAAPAPAAAPAAGS	S{+1287}	1287	1286.54	1286.54	1286.54
27486:4	313	S.RS{+459.400}HAYGWDAERAVEEAR.E	NA	S{+459}	616.842	4	2464.35	2462.35	2	-2.7	42	NRagged	303.7	27.15	0	6.47	12	>tr|B4EDS7|B4EDS7_BURCJ Cysteine desulfurase IscS OS=Burkholderia cenocepacia (strain ATCC BAA-245 / DSM 16553 / LMG 16656 / NCTC 13227 / J2315 / CF5610) OX=216591 GN=iscS PE=3 SV=1	5428	NS_403_Glycosylation_BC_J2315_HILIC_B1.24478.24478.3	controllerType=0 controllerNumber=1 scan=24478	62.8212	Trypsin	B1	RSHAYGWDAERAVEEAR	S{+459}	459	459.4	459.4	459.4
28688:3	27	K.GASAAQAAPKPTDNS{+624.198}SGTFVFARPGK.F	NA	S{+624}	1053.16	3	3157.48	3157.48	0	0	66	Specific	303.72	303.72	1.2	7.84	228	>tr|B4EBR7|B4EBR7_BURCJ Outer-membrane lipoprotein carrier protein OS=Burkholderia cenocepacia (strain ATCC BAA-245 / DSM 16553 / LMG 16656 / NCTC 13227 / J2315 / CF5610) OX=216591 GN=lolA PE=3 SV=1	6332	NS_403_Glycosylation_BC_J2315_HILIC_B1.25419.25419.3	controllerType=0 controllerNumber=1 scan=25419	65.0117	Trypsin	B1	GASAAQAAPKPTDNSSGTFVFARPGK	S{+624}	624	624.198	624.2	624.198
44097:3	38	K.AADAGGAKPAAGASAAPAAPAPVAVPAS{+1262.430}AVSGSAGQ.-	NA	S{+1262}	1402.98	3	4206.93	4204.93	2	-1.6	151	CRagged	303.74	303.74	0	8.5	186	>tr|B4E626|B4E626_BURCJ Putative membrane protein OS=Burkholderia cenocepacia (strain ATCC BAA-245 / DSM 16553 / LMG 16656 / NCTC 13227 / J2315 / CF5610) OX=216591 GN=BCAL0303 PE=4 SV=1	1459	NS_403_Glycosylation_BC_J2315_HILIC_B2.36955.36955.3	controllerType=0 controllerNumber=1 scan=36955	97.3348	Trypsin	B2	AADAGGAKPAAGASAAPAAPAPVAVPASAVSGSAGQ	S{+1262}	1262	1262.43	1262.43	1262.43
55423:4	1083	I.TSYNNFYEFGTDKS{+226.102}DPAQNAGTLRPRPWR.V	NA	S{+226}	904.683	4	3615.71	3614.71	1	-0.9	87	NRagged	303.74	81.86	0.5	4.44	2	>tr|B4E5Z3|B4E5Z3_BURCJ Protein-methionine-sulfoxide reductase catalytic subunit MsrP OS=Burkholderia cenocepacia (strain ATCC BAA-245 / DSM 16553 / LMG 16656 / NCTC 13227 / J2315 / CF5610) OX=216591 GN=msrP PE=3 SV=1	5294	NS_403_Glycosylation_BC_J2315_HILIC_B3.45777.45777.4	controllerType=0 controllerNumber=1 scan=45777	120.427	Trypsin	B3	TSYNNFYEFGTDKSDPAQNAGTLRPRPWR	S{+226}	226	226.102	226.1	226.102
69305:4	83	L.SIEEQETQFS{+333.119}C[+57.021]EVMPLEPDHADSAETEALRR.A	NA	C[+57], S{+333}	985.939	4	3940.74	3937.74	3	-2.6	105	NRagged	303.81	86.08	0	7.59	39	>tr|B4EBM1|B4EBM1_BURCJ Lon protease OS=Burkholderia cenocepacia (strain ATCC BAA-245 / DSM 16553 / LMG 16656 / NCTC 13227 / J2315 / CF5610) OX=216591 GN=lon PE=2 SV=1	6621	NS_403_Glycosylation_BC_J2315_HILIC_B1.57997.57997.4	controllerType=0 controllerNumber=1 scan=57997	139.495	Trypsin	B1	SIEEQETQFSCEVMPLEPDHADSAETEALRR	,S{+333}	,+333	333.119	333.12	333.119
04597:5	552	K.MAGYS{+425.939}DDENRADARK.L	NA	S{+426}	425.744	5	2124.69	2124.69	0	0	73	Specific	303.82	104.76	1.28	6.08	15	>tr|B4EIJ7|B4EIJ7_BURCJ Putative enoyl coenzyme A hydratase-like protein OS=Burkholderia cenocepacia (strain ATCC BAA-245 / DSM 16553 / LMG 16656 / NCTC 13227 / J2315 / CF5610) OX=216591 GN=BCAM2431 PE=4 SV=1	3510	NS_403_Glycosylation_BC_J2315_HILIC_B2.5408.5408.4	controllerType=0 controllerNumber=1 scan=5408	18.7826	Trypsin	B2	MAGYSDDENRADARK	S{+426}	426	425.939	425.94	425.939
15040:4	285	M.PGVVS{+904.298}VKPADAR.-	NA	S{+904}	526	4	2100.98	2099.98	1	-1.6	193	NRagged	303.83	111.81	0	4.13	16	>tr|B4E712|B4E712_BURCJ Putative lipoprotein OS=Burkholderia cenocepacia (strain ATCC BAA-245 / DSM 16553 / LMG 16656 / NCTC 13227 / J2315 / CF5610) OX=216591 GN=BCAL1446 PE=4 SV=1	1322	NS_403_Glycosylation_BC_J2315_HILIC_B3.13768.13768.4	controllerType=0 controllerNumber=1 scan=13768	40.616	Trypsin	B3	PGVVSVKPADAR	S{+904}	904	904.298	904.3	904.298
66835:5	146	A.PFYTWFDDGELNAS{+245.268}YNC[+57.021]LDRHVEAGHGER.V	NA	C[+57], S{+245}	740.962	5	3700.78	3700.78	0	0	71	NRagged	303.93	18.81	9.46	5.34	29	>tr|B4EEM3|B4EEM3_BURCJ Acetyl-coenzyme A synthetase OS=Burkholderia cenocepacia (strain ATCC BAA-245 / DSM 16553 / LMG 16656 / NCTC 13227 / J2315 / CF5610) OX=216591 GN=acoE PE=3 SV=1	5131	NS_403_Glycosylation_BC_J2315_HILIC_B1.56088.56088.5	controllerType=0 controllerNumber=1 scan=56088	134.943	Trypsin	B1	PFYTWFDDGELNASYNCLDRHVEAGHGER	,S{+245}	,+245	245.268	245.27	245.268
81042:5	206	R.DLGRDLNIEAVS{+1517.455}AGDGIIEGIR.H	NA	S{+1517}	761.336	5	3802.65	3800.65	2	-1.8	332	Specific	303.93	150.12	0	7.08	12	>tr|B4EB84|B4EB84_BURCJ Cysteine peptidase, family C26 OS=Burkholderia cenocepacia (strain ATCC BAA-245 / DSM 16553 / LMG 16656 / NCTC 13227 / J2315 / CF5610) OX=216591 GN=BCAL2984 PE=4 SV=1	2701	NS_403_Glycosylation_BC_J2315_HILIC_B3.65499.65499.3	controllerType=0 controllerNumber=1 scan=65499	164.28	Trypsin	B3	DLGRDLNIEAVSAGDGIIEGIR	S{+1517}	1517	1517.45	1517.45	1517.45
47410:4	184	R.VLGVMQS{+755.311}NC[+57.021]GAYAAATLHPVGR.H	NA	C[+57], S{+755}	758.116	4	3029.44	3027.44	2	-2.2	303	Specific	303.94	73.32	0.8	4.82	20	>tr|B4EPX8|B4EPX8_BURCJ ACP_syn_III domain-containing protein OS=Burkholderia cenocepacia (strain ATCC BAA-245 / DSM 16553 / LMG 16656 / NCTC 13227 / J2315 / CF5610) OX=216591 GN=BCAS0212 PE=4 SV=1	4509	NS_403_Glycosylation_BC_J2315_HILIC_B1.40667.40667.4	controllerType=0 controllerNumber=1 scan=40667	100.911	Trypsin	B1	VLGVMQSNCGAYAAATLHPVGR	,S{+755}	,+755	755.311	755.31	755.311
14965:3	157	F.GGES{+1029.387}GGSYGGGEEASGSGGGYGGGSGK.S	NA	S{+1029}	1084.76	3	3252.27	3251.27	1	-1	593	NRagged	303.96	17.47	17.47	6.36	21	>sp|K1C9_HUMAN|(Common contaminant protein)	6999	NS_403_Glycosylation_BC_J2315_HILIC_B1.14250.14250.3	controllerType=0 controllerNumber=1 scan=14250	38.2783	Trypsin	B1	GGESGGSYGGGEEASGSGGGYGGGSGK	S{+1029}	1029	1029.39	1029.39	1029.39
60499:4	40	L.HFIGTGVS{+1097.541}GGEEGALRGPSIMPGGQR.D	NA	S{+1098}	916.96	4	3664.82	3664.82	0	0	121	NRagged	303.98	57.85	0	4.91	47	>tr|B4EF86|B4EF86_BURCJ 6-phosphogluconate dehydrogenase, decarboxylating OS=Burkholderia cenocepacia (strain ATCC BAA-245 / DSM 16553 / LMG 16656 / NCTC 13227 / J2315 / CF5610) OX=216591 GN=gnd PE=3 SV=1	1406	NS_403_Glycosylation_BC_J2315_HILIC_B1.51189.51189.4	controllerType=0 controllerNumber=1 scan=51189	124.172	Trypsin	B1	HFIGTGVSGGEEGALRGPSIMPGGQR	S{+1098}	1098	1097.54	1097.54	1097.54
70416:4	200	R.TPVIVLASPYYAGLADS{+568.202}PNHDVDVELDGTPHPAATAGAAASASAR.I	NA	S{+568}	1247.1	4	4985.38	4984.38	1	-0.7	134	Specific	304.03	304.03	2.4	8.58	21	>tr|B4EHZ5|B4EHZ5_BURCJ Xaa-Pro dipeptidyl-peptidase OS=Burkholderia cenocepacia (strain ATCC BAA-245 / DSM 16553 / LMG 16656 / NCTC 13227 / J2315 / CF5610) OX=216591 GN=pepX PE=3 SV=1	675	NS_403_Glycosylation_BC_J2315_HILIC_B3.57377.57377.4	controllerType=0 controllerNumber=1 scan=57377	146.312	Trypsin	B3	TPVIVLASPYYAGLADSPNHDVDVELDGTPHPAATAGAAASASAR	S{+568}	568	568.202	568.2	568.202
48571:4	490	I.DGIVKS{+1122.642}ETPTPAPTK.S	NA	S{+1123}	666.871	4	2664.46	2663.46	1	-1.3	32	NRagged	304.07	9.33	1.6	5.83	10	>tr|B4EFY9|B4EFY9_BURCJ Putative partitioning protein ParB OS=Burkholderia cenocepacia (strain ATCC BAA-245 / DSM 16553 / LMG 16656 / NCTC 13227 / J2315 / CF5610) OX=216591 GN=BCAM0004 PE=3 SV=1	3922	NS_403_Glycosylation_BC_J2315_HILIC_B1.41605.41605.4	controllerType=0 controllerNumber=1 scan=41605	103.126	Trypsin	B1	DGIVKSETPTPAPTK	S{+1123}	1123	1122.64	1122.64	1122.64
56424:5	8	E.AFDFGTPS{+1961.916}APAEEPQHPAAE.-	NA	S{+1962}	806.974	5	4030.84	4030.84	0	0	1394	Non	304.12	21.68	0	3.87	157	>sp|B4E5B3|RPOC_BURCJ DNA-directed RNA polymerase subunit beta' OS=Burkholderia cenocepacia (strain ATCC BAA-245 / DSM 16553 / LMG 16656 / NCTC 13227 / J2315 / CF5610) OX=216591 GN=rpoC PE=3 SV=1	152	NS_403_Glycosylation_BC_J2315_HILIC_B2.46636.46636.5	controllerType=0 controllerNumber=1 scan=46636	119.667	Trypsin	B2	AFDFGTPSAPAEEPQHPAAE	S{+1962}	1962	1961.92	1961.92	1961.92
54944:5	245	R.VAHYS{+1792.820}ASDAMQGAQGALYEANAEVSR.L	NA	S{+1793}	899.017	5	4491.06	4489.06	2	-1.5	277	Specific	304.21	304.21	0	7.89	16	>tr|B4ECN8|B4ECN8_BURCJ Chromosome partition protein Smc OS=Burkholderia cenocepacia (strain ATCC BAA-245 / DSM 16553 / LMG 16656 / NCTC 13227 / J2315 / CF5610) OX=216591 GN=smc PE=3 SV=1	2383	NS_403_Glycosylation_BC_J2315_HILIC_B1.46698.46698.3	controllerType=0 controllerNumber=1 scan=46698	114.338	Trypsin	B1	VAHYSASDAMQGAQGALYEANAEVSR	S{+1793}	1793	1792.82	1792.82	1792.82
76823:5	322	K.AQS{+1217.350}ELATAMAQLEAIQR.L	NA	S{+1217}	610.663	5	3049.29	3048.29	1	-1.1	117	Specific	304.24	107.91	0	5.16	17	>sp|B4EEZ0|ATPE_BURCJ ATP synthase epsilon chain OS=Burkholderia cenocepacia (strain ATCC BAA-245 / DSM 16553 / LMG 16656 / NCTC 13227 / J2315 / CF5610) OX=216591 GN=atpC PE=3 SV=1	42	NS_403_Glycosylation_BC_J2315_HILIC_B3.62280.62280.3	controllerType=0 controllerNumber=1 scan=62280	156.65	Trypsin	B3	AQSELATAMAQLEAIQR	S{+1217}	1217	1217.35	1217.35	1217.35
54311:4	5	K.ASEAAAAASAAQAAAAAS{+618.126}PATVPASGAAVDQDANAQAAR.A	NA	S{+618}	1011.7	4	4043.78	4040.78	3	-2.5	144	Specific	304.3	65.61	0	5.54	297	>tr|B4EEW5|B4EEW5_BURCJ Outer membrane protein assembly factor BamE OS=Burkholderia cenocepacia (strain ATCC BAA-245 / DSM 16553 / LMG 16656 / NCTC 13227 / J2315 / CF5610) OX=216591 GN=omlA PE=3 SV=1	4098	NS_403_Glycosylation_BC_J2315_HILIC_B3.44881.44881.4	controllerType=0 controllerNumber=1 scan=44881	118.443	Trypsin	B3	ASEAAAAASAAQAAAAASPATVPASGAAVDQDANAQAAR	S{+618}	618	618.126	618.13	618.126
66078:4	918	K.VLYDAAHAFGTEIDGVPIS{+708.330}R.F	NA	S{+708}	710.858	4	2840.41	2839.41	1	-1.2	159	Specific	304.31	155.14	0.17	4.74	4	>tr|B4ECE9|B4ECE9_BURCJ Nucleotide sugar aminotransferase OS=Burkholderia cenocepacia (strain ATCC BAA-245 / DSM 16553 / LMG 16656 / NCTC 13227 / J2315 / CF5610) OX=216591 GN=vioA PE=3 SV=1	1923	NS_403_Glycosylation_BC_J2315_HILIC_B1.55493.55493.3	controllerType=0 controllerNumber=1 scan=55493	133.596	Trypsin	B1	VLYDAAHAFGTEIDGVPISR	S{+708}	708	708.33	708.33	708.33
01632:4	352	M.SGNNVS{+296.116}HANNKTKR.R	NA	S{+296}	456.729	4	1823.89	1822.89	1	-1.8	14	NRagged	304.34	63.94	0	6.14	13	>sp|B4E8Y7|RL28_BURCJ 50S ribosomal protein L28 OS=Burkholderia cenocepacia (strain ATCC BAA-245 / DSM 16553 / LMG 16656 / NCTC 13227 / J2315 / CF5610) OX=216591 GN=rpmB PE=3 SV=1	265	NS_403_Glycosylation_BC_J2315_HILIC_B3.3039.3039.4	controllerType=0 controllerNumber=1 scan=3039	14.1018	Trypsin	B3	SGNNVSHANNKTKR	S{+296}	296	296.116	296.12	296.116
37782:3	64	R.HLYEIASS{+844.840}TQAEFAK.V	NA	S{+845}	847.564	3	2540.68	2539.68	1	-1.3	86	Specific	304.4	304.4	0	7.8	66	>tr|B4EDT5|B4EDT5_BURCJ Phasin-like protein OS=Burkholderia cenocepacia (strain ATCC BAA-245 / DSM 16553 / LMG 16656 / NCTC 13227 / J2315 / CF5610) OX=216591 GN=phaP PE=4 SV=1	3012	NS_403_Glycosylation_BC_J2315_HILIC_B2.31901.31901.3	controllerType=0 controllerNumber=1 scan=31901	84.9702	Trypsin	B2	HLYEIASSTQAEFAK	S{+845}	845	844.84	844.84	844.84
02445:3	383	K.LDS{+309.080}KPGQHGR.T	NA	S{+309}	468.555	3	1403.65	1403.65	0	0	34	Specific	304.4	79.9	42.18	3.16	29	>sp|B4E5E5|RS4_BURCJ 30S ribosomal protein S4 OS=Burkholderia cenocepacia (strain ATCC BAA-245 / DSM 16553 / LMG 16656 / NCTC 13227 / J2315 / CF5610) OX=216591 GN=rpsD PE=3 SV=1	269	NS_403_Glycosylation_BC_J2315_HILIC_B2.3722.3722.3	controllerType=0 controllerNumber=1 scan=3722	15.5223	Trypsin	B2	LDSKPGQHGR	S{+309}	309	309.08	309.08	309.08
39881:2	686	L.GEALGTAGS{+239.347}ENVQGEVQK.K	NA	S{+239}	1007.61	2	2014.21	2013.21	1	-1.7	51	NRagged	304.41	27.39	0	6.04	4	>sp|B4EB94|F16PA_BURCJ Fructose-1,6-bisphosphatase class 1 OS=Burkholderia cenocepacia (strain ATCC BAA-245 / DSM 16553 / LMG 16656 / NCTC 13227 / J2315 / CF5610) OX=216591 GN=fbp PE=3 SV=1	10	NS_403_Glycosylation_BC_J2315_HILIC_B2.33638.33638.2	controllerType=0 controllerNumber=1 scan=33638	89.2254	Trypsin	B2	GEALGTAGSENVQGEVQK	S{+239}	239	239.347	239.35	239.347
28596:4	884	L.LTDDAPS{+356.211}GDDRADNDHEMRK.Q	NA	S{+356}	654.802	4	2616.19	2614.19	2	-2.6	43	NRagged	304.42	34.21	0	7.05	4	>tr|B4EM42|B4EM42_BURCJ Uncharacterized protein OS=Burkholderia cenocepacia (strain ATCC BAA-245 / DSM 16553 / LMG 16656 / NCTC 13227 / J2315 / CF5610) OX=216591 GN=BCAM0740 PE=4 SV=1	6492	NS_403_Glycosylation_BC_J2315_HILIC_B1.25348.25348.4	controllerType=0 controllerNumber=1 scan=25348	64.8567	Trypsin	B1	LTDDAPSGDDRADNDHEMRK	S{+356}	356	356.211	356.21	356.211
21077:4	316	K.IS{+256.190}MEQIVTPSDAVRR.V	NA	S{+256}	490.277	4	1958.09	1958.09	0	0	126	Specific	304.49	69.95	21.12	5.74	12	>tr|B4E9Q4|B4E9Q4_BURCJ D-alanyl-D-alanine carboxypeptidase (Penicillin-binding protein) OS=Burkholderia cenocepacia (strain ATCC BAA-245 / DSM 16553 / LMG 16656 / NCTC 13227 / J2315 / CF5610) OX=216591 GN=BCAL0704 PE=3 SV=1	2060	NS_403_Glycosylation_BC_J2315_HILIC_B3.18440.18440.4	controllerType=0 controllerNumber=1 scan=18440	52.9906	Trypsin	B3	ISMEQIVTPSDAVRR	S{+256}	256	256.19	256.19	256.19
78347:2	188	I.NAQFS{+288.144}QSQESAADDYSFDLMK.Q	NA	S{+288}	1335.59	2	2670.16	2670.16	0	0	185	NRagged	304.62	55.52	1.6	6.59	17	>tr|B4EAW0|B4EAW0_BURCJ Metallo peptidase, subfamily M48B OS=Burkholderia cenocepacia (strain ATCC BAA-245 / DSM 16553 / LMG 16656 / NCTC 13227 / J2315 / CF5610) OX=216591 GN=BCAL0849 PE=3 SV=1	359	NS_403_Glycosylation_BC_J2315_HILIC_B2.63501.63501.2	controllerType=0 controllerNumber=1 scan=63501	157.578	Trypsin	B2	NAQFSQSQESAADDYSFDLMK	S{+288}	288	288.144	288.14	288.144
85936:4	6	K.LPEDTAGAATAAAPAEAASAPAQAAS{+1435.561}GAEQPAAAASAALSTIYFETGK.S	NA	S{+1436}	1463.68	4	5851.71	5851.71	0	0	385	Specific	304.65	64.97	17.28	4.09	240	>tr|B4EA74|B4EA74_BURCJ Cytochrome c oxidase subunit 2 OS=Burkholderia cenocepacia (strain ATCC BAA-245 / DSM 16553 / LMG 16656 / NCTC 13227 / J2315 / CF5610) OX=216591 GN=BCAL0749 PE=3 SV=1	5396	NS_403_Glycosylation_BC_J2315_HILIC_B3.69211.69211.4	controllerType=0 controllerNumber=1 scan=69211	172.894	Trypsin	B3	LPEDTAGAATAAAPAEAASAPAQAASGAEQPAAAASAALSTIYFETGK	S{+1436}	1436	1435.56	1435.56	1435.56
85920:5	243	S.VGAVILGEYEHIS{+1351.770}EGDIVK.T	NA	S{+1352}	677.173	5	3381.84	3379.84	2	-2	71	NRagged	304.69	85.81	0	6.1	24	>sp|B4EEY7|ATPA_BURCJ ATP synthase subunit alpha OS=Burkholderia cenocepacia (strain ATCC BAA-245 / DSM 16553 / LMG 16656 / NCTC 13227 / J2315 / CF5610) OX=216591 GN=atpA PE=3 SV=1	52	NS_403_Glycosylation_BC_J2315_HILIC_B1.70994.70994.2	controllerType=0 controllerNumber=1 scan=70994	170.86	Trypsin	B1	VGAVILGEYEHISEGDIVK	S{+1352}	1352	1351.77	1351.77	1351.77
68057:2	32	T.SANYAGLQFGGTYS{+292.104}FSNNQNFGNNR.A	NA	S{+292}	1511.16	2	3021.32	3020.32	1	-1.1	160	NRagged	304.71	14.9	1.2	4.63	85	>tr|B4EMR4|B4EMR4_BURCJ Putative porin OS=Burkholderia cenocepacia (strain ATCC BAA-245 / DSM 16553 / LMG 16656 / NCTC 13227 / J2315 / CF5610) OX=216591 GN=BCAM1931 PE=4 SV=1	3013	NS_403_Glycosylation_BC_J2315_HILIC_B2.55570.55570.2	controllerType=0 controllerNumber=1 scan=55570	139.802	Trypsin	B2	SANYAGLQFGGTYSFSNNQNFGNNR	S{+292}	292	292.104	292.1	292.104
55321:3	132	A.APAAPAAEAAPAAAAPAAAS{+1286.536}SSGSTSTTSAAPAPAAAPAAGS.-	NA	S{+1287}	1569.4	3	4706.19	4703.19	3	-2.1	76	Non	304.72	46.57	0	7	82	>tr|B4EBC9|B4EBC9_BURCJ CxxC_CXXC_SSSS domain-containing protein OS=Burkholderia cenocepacia (strain ATCC BAA-245 / DSM 16553 / LMG 16656 / NCTC 13227 / J2315 / CF5610) OX=216591 GN=BCAL0878 PE=4 SV=1	5302	NS_403_Glycosylation_BC_J2315_HILIC_B2.45763.45763.3	controllerType=0 controllerNumber=1 scan=45763	117.71	Trypsin	B2	APAAPAAEAAPAAAAPAAASSSGSTSTTSAAPAPAAAPAAGS	S{+1287}	1287	1286.54	1286.54	1286.54
48331:3	744	Y.PEYHPQS{+561.386}R.S	NA	S{+561}	525.96	3	1575.87	1574.87	1	-2.1	137	NRagged	304.77	111.84	0	4.24	5	>tr|B4EE72|B4EE72_BURCJ Methylenetetrahydrofolate reductase OS=Burkholderia cenocepacia (strain ATCC BAA-245 / DSM 16553 / LMG 16656 / NCTC 13227 / J2315 / CF5610) OX=216591 GN=metF PE=3 SV=1	5039	NS_403_Glycosylation_BC_J2315_HILIC_B1.41399.41399.5	controllerType=0 controllerNumber=1 scan=41399	102.671	Trypsin	B1	PEYHPQSR	S{+561}	561	561.386	561.39	561.386
68453:4	20	T.PVGNGTVATTALPQANPNAGGAS{+1366.587}GTVVHGTAGTLTPPPANAAPGQVVVGGKVPDEATK.A	NA	S{+1367}	1678.59	4	6711.35	6706.35	5	-2.5	45	NRagged	304.77	10.02	0	7.22	119	>tr|B4E6S1|B4E6S1_BURCJ Putative outer membrane protein OS=Burkholderia cenocepacia (strain ATCC BAA-245 / DSM 16553 / LMG 16656 / NCTC 13227 / J2315 / CF5610) OX=216591 GN=BCAL0349 PE=4 SV=1	3532	NS_403_Glycosylation_BC_J2315_HILIC_B2.55879.55879.4	controllerType=0 controllerNumber=1 scan=55879	140.586	Trypsin	B2	PVGNGTVATTALPQANPNAGGASGTVVHGTAGTLTPPPANAAPGQVVVGGKVPDEATK	S{+1367}	1367	1366.59	1366.59	1366.59
70036:4	210	V.PSSAITASDPS{+1170.618}EKAELFEPAGDK.I	NA	S{+1171}	880.192	4	3517.75	3517.75	0	0	55	NRagged	304.78	129.27	0	6.26	17	>tr|B4E5A1|B4E5A1_BURCJ Phenylacetic acid degradation protein PaaB OS=Burkholderia cenocepacia (strain ATCC BAA-245 / DSM 16553 / LMG 16656 / NCTC 13227 / J2315 / CF5610) OX=216591 GN=paaB PE=4 SV=1	3987	NS_403_Glycosylation_BC_J2315_HILIC_B1.58559.58559.4	controllerType=0 controllerNumber=1 scan=58559	140.794	Trypsin	B1	PSSAITASDPSEKAELFEPAGDK	S{+1171}	1171	1170.62	1170.62	1170.62
27591:3	7	K.DPVNGFYAVGEC[+57.021]S{+322.159}C[+57.021]VSVHGANR.L	NA	C[+57]*2, S{+322}	907.076	3	2719.21	2717.21	2	-2.5	381	Specific	304.78	7.96	4.8	7.5	239	>tr|B4EFB4|B4EFB4_BURCJ Succinate dehydrogenase flavoprotein subunit OS=Burkholderia cenocepacia (strain ATCC BAA-245 / DSM 16553 / LMG 16656 / NCTC 13227 / J2315 / CF5610) OX=216591 GN=sdhA PE=3 SV=1	2680	NS_403_Glycosylation_BC_J2315_HILIC_B2.23711.23711.3	controllerType=0 controllerNumber=1 scan=23711	64.5457	Trypsin	B2	DPVNGFYAVGECSCVSVHGANR	*2,S{+322}	*2,+322	322.159	322.16	322.159
56919:3	516	Y.PSFTINGSAAAGHSS{+498.172}GEAMSAIER.I	NA	S{+498}	949.427	3	2846.27	2846.27	0	0	817	NRagged	304.82	110.44	0	6.43	11	>tr|B4E8U7|B4E8U7_BURCJ Efflux pump membrane transporter OS=Burkholderia cenocepacia (strain ATCC BAA-245 / DSM 16553 / LMG 16656 / NCTC 13227 / J2315 / CF5610) OX=216591 GN=amrB PE=3 SV=1	3348	NS_403_Glycosylation_BC_J2315_HILIC_B2.47045.47045.3	controllerType=0 controllerNumber=1 scan=47045	120.602	Trypsin	B2	PSFTINGSAAAGHSSGEAMSAIER	S{+498}	498	498.172	498.17	498.172
60909:4	37	S.PAVMAAQGS{+755.199}QLTNKYAEGYPGK.R	NA	S{+755}	760.337	4	3038.33	3036.33	2	-2.2	42	NRagged	304.88	176.51	0	8.04	52	>tr|B4ECY9|B4ECY9_BURCJ Serine hydroxymethyltransferase OS=Burkholderia cenocepacia (strain ATCC BAA-245 / DSM 16553 / LMG 16656 / NCTC 13227 / J2315 / CF5610) OX=216591 GN=glyA PE=1 SV=1	4566	NS_403_Glycosylation_BC_J2315_HILIC_B2.50140.50140.4	controllerType=0 controllerNumber=1 scan=50140	127.399	Trypsin	B2	PAVMAAQGSQLTNKYAEGYPGK	S{+755}	755	755.199	755.2	755.199
68136:2	1	I.TGAAQMDGAILVC[+57.021]S{+390.157}AADGPMPQTR.E	NA	C[+57], S{+390}	1405.14	2	2809.28	2808.28	1	-1.2	94	NRagged	304.93	19.82	5.22	4.59	528	>tr|B4E5A5|B4E5A5_BURCJ Elongation factor Tu OS=Burkholderia cenocepacia (strain ATCC BAA-245 / DSM 16553 / LMG 16656 / NCTC 13227 / J2315 / CF5610) OX=216591 GN=tufA1 PE=3 SV=1	6954	NS_403_Glycosylation_BC_J2315_HILIC_B2.55634.55634.2	controllerType=0 controllerNumber=1 scan=55634	139.958	Trypsin	B2	TGAAQMDGAILVCSAADGPMPQTR	,S{+390}	,+390	390.157	390.16	390.157
87163:3	54	V.VGADLFEVGQKVDVQGVS{+811.405}IGK.G	NA	S{+811}	986.192	3	2956.56	2956.56	0	0	99	NRagged	304.93	48.84	19.62	6.82	75	>sp|B4E5C0|RL3_BURCJ 50S ribosomal protein L3 OS=Burkholderia cenocepacia (strain ATCC BAA-245 / DSM 16553 / LMG 16656 / NCTC 13227 / J2315 / CF5610) OX=216591 GN=rplC PE=3 SV=1	213	NS_403_Glycosylation_BC_J2315_HILIC_B2.70194.70194.3	controllerType=0 controllerNumber=1 scan=70194	173.323	Trypsin	B2	VGADLFEVGQKVDVQGVSIGK	S{+811}	811	811.405	811.4	811.405
51842:4	5	K.PC[+57.021]TTNKEIAQVGSISANS{+351.117}DSSIGDRIAEAMDK.V	NA	C[+57], S{+351}	929.933	4	3716.71	3716.71	0	0	137	Specific	304.94	22.64	0	7.81	304	>tr|B4ECT7|B4ECT7_BURCJ 60 kDa chaperonin OS=Burkholderia cenocepacia (strain ATCC BAA-245 / DSM 16553 / LMG 16656 / NCTC 13227 / J2315 / CF5610) OX=216591 GN=groL PE=3 SV=1	4630	NS_403_Glycosylation_BC_J2315_HILIC_B1.44265.44265.2	controllerType=0 controllerNumber=1 scan=44265	109.071	Trypsin	B1	PCTTNKEIAQVGSISANSDSSIGDRIAEAMDK	,S{+351}	,+351	351.117	351.12	351.117
76346:6	377	M.RAAALQGFS{+1949.994}TATDLADYLVKR.G	NA	S{+1950}	704.041	6	4219.21	4217.21	2	-1.6	364	NRagged	305	12.8	0	5.02	8	>sp|B4E8D2|ARLY_BURCJ Argininosuccinate lyase OS=Burkholderia cenocepacia (strain ATCC BAA-245 / DSM 16553 / LMG 16656 / NCTC 13227 / J2315 / CF5610) OX=216591 GN=argH PE=3 SV=1	44	NS_403_Glycosylation_BC_J2315_HILIC_B3.61914.61914.3	controllerType=0 controllerNumber=1 scan=61914	155.892	Trypsin	B3	RAAALQGFSTATDLADYLVKR	S{+1950}	1950	1949.99	1949.99	1949.99
13522:3	108	I.EDTKDLS{+269.183}KDDEGALR.S	NA	S{+269}	654.335	3	1960.99	1960.99	0	0	487	NRagged	305.04	49.82	49.82	3.99	39	>sp|B4EEY7|ATPA_BURCJ ATP synthase subunit alpha OS=Burkholderia cenocepacia (strain ATCC BAA-245 / DSM 16553 / LMG 16656 / NCTC 13227 / J2315 / CF5610) OX=216591 GN=atpA PE=3 SV=1	52	NS_403_Glycosylation_BC_J2315_HILIC_B2.12532.12532.3	controllerType=0 controllerNumber=1 scan=12532	36.3541	Trypsin	B2	EDTKDLSKDDEGALR	S{+269}	269	269.183	269.18	269.183
32704:3	180	A.AAPAPAAAS{+1163.419}AASDAAPALTPQQAR.Q	NA	S{+1163}	1113.85	3	3339.53	3338.53	1	-1	20	NRagged	305.04	80.05	1.73	6.51	27	>tr|B4EF81|B4EF81_BURCJ Putative MscS mechanosensitive ion channel OS=Burkholderia cenocepacia (strain ATCC BAA-245 / DSM 16553 / LMG 16656 / NCTC 13227 / J2315 / CF5610) OX=216591 GN=BCAM0936 PE=4 SV=1	1134	NS_403_Glycosylation_BC_J2315_HILIC_B3.27745.27745.3	controllerType=0 controllerNumber=1 scan=27745	76.9936	Trypsin	B3	AAPAPAAASAASDAAPALTPQQAR	S{+1163}	1163	1163.42	1163.42	1163.42
55741:5	1240	R.FAAVS{+1139.831}HLLSVTNNWR.L	NA	S{+1140}	571.952	5	2855.73	2854.73	1	-1.2	78	Specific	305.04	105.59	0	4.77	2	>sp|B4E5M0|NUOC_BURCJ NADH-quinone oxidoreductase subunit C OS=Burkholderia cenocepacia (strain ATCC BAA-245 / DSM 16553 / LMG 16656 / NCTC 13227 / J2315 / CF5610) OX=216591 GN=nuoC PE=3 SV=1	182	NS_403_Glycosylation_BC_J2315_HILIC_B3.46030.46030.3	controllerType=0 controllerNumber=1 scan=46030	120.997	Trypsin	B3	FAAVSHLLSVTNNWR	S{+1140}	1140	1139.83	1139.83	1139.83
15395:2	165	K.KLEGIS{+408.577}DIRDESDK.S	NA	S{+409}	1007.7	2	2014.39	2013.39	1	-1.7	285	Specific	305.15	165.02	0	6.72	25	>tr|B4EB47|B4EB47_BURCJ DNA gyrase subunit A OS=Burkholderia cenocepacia (strain ATCC BAA-245 / DSM 16553 / LMG 16656 / NCTC 13227 / J2315 / CF5610) OX=216591 GN=gyrA PE=3 SV=1	2075	NS_403_Glycosylation_BC_J2315_HILIC_B1.14595.14595.4	controllerType=0 controllerNumber=1 scan=14595	39.0599	Trypsin	B1	KLEGISDIRDESDK	S{+409}	409	408.577	408.58	408.577
57071:5	10	E.AFDFGTPS{+1959.907}APAEEPQHPAAE.-	NA	S{+1960}	806.972	5	4030.83	4028.83	2	-1.7	1394	Non	305.19	26.58	0	3.11	109	>sp|B4E5B3|RPOC_BURCJ DNA-directed RNA polymerase subunit beta' OS=Burkholderia cenocepacia (strain ATCC BAA-245 / DSM 16553 / LMG 16656 / NCTC 13227 / J2315 / CF5610) OX=216591 GN=rpoC PE=3 SV=1	152	NS_403_Glycosylation_BC_J2315_HILIC_B1.48435.48435.5	controllerType=0 controllerNumber=1 scan=48435	118.198	Trypsin	B1	AFDFGTPSAPAEEPQHPAAE	S{+1960}	1960	1959.91	1959.91	1959.91
16160:7	559	R.GLNS{+1532.406}NFIVRK.I	NA	S{+1532}	383.873	7	2681.06	2680.06	1	-1.3	58	Specific	305.2	65.64	0	2.64	7	>sp|B4EAN3|RL19_BURCJ 50S ribosomal protein L19 OS=Burkholderia cenocepacia (strain ATCC BAA-245 / DSM 16553 / LMG 16656 / NCTC 13227 / J2315 / CF5610) OX=216591 GN=rplS PE=3 SV=1	204	NS_403_Glycosylation_BC_J2315_HILIC_B2.14547.14547.3	controllerType=0 controllerNumber=1 scan=14547	41.5918	Trypsin	B2	GLNSNFIVRK	S{+1532}	1532	1532.41	1532.41	1532.41
02761:4	31	K.ASGAS{+1703.628}AAKPASAPKPASAPK.-	NA	S{+1704}	868.153	4	3469.59	3468.59	1	-1	498	Specific	305.33	305.33	0	7.77	91	>tr|B4EA63|B4EA63_BURCJ C-terminal processing protease-3 OS=Burkholderia cenocepacia (strain ATCC BAA-245 / DSM 16553 / LMG 16656 / NCTC 13227 / J2315 / CF5610) OX=216591 GN=BCAL0738 PE=3 SV=1	4681	NS_403_Glycosylation_BC_J2315_HILIC_B1.4216.4216.4	controllerType=0 controllerNumber=1 scan=4216	17.3582	Trypsin	B1	ASGASAAKPASAPKPASAPK	S{+1704}	1704	1703.63	1703.63	1703.63
70851:3	132	A.SFLFDS{+255.330}EEHLIR.I	NA	S{+255}	583.362	3	1748.07	1748.07	0	0	626	NRagged	305.42	66.67	9.84	4.37	21	>tr|B4EB05|B4EB05_BURCJ Chaperone protein ClpB OS=Burkholderia cenocepacia (strain ATCC BAA-245 / DSM 16553 / LMG 16656 / NCTC 13227 / J2315 / CF5610) OX=216591 GN=clpB PE=3 SV=1	6879	NS_403_Glycosylation_BC_J2315_HILIC_B3.57719.57719.3	controllerType=0 controllerNumber=1 scan=57719	147.078	Trypsin	B3	SFLFDSEEHLIR	S{+255}	255	255.33	255.33	255.33
46108:5	5	I.AQVGS{+1398.743}ISANSDSSIGDRIAEAMDK.V	NA	S{+1399}	765.185	5	3821.89	3820.89	1	-0.9	145	NRagged	305.45	12.24	1.69	6.18	304	>tr|B4ECT7|B4ECT7_BURCJ 60 kDa chaperonin OS=Burkholderia cenocepacia (strain ATCC BAA-245 / DSM 16553 / LMG 16656 / NCTC 13227 / J2315 / CF5610) OX=216591 GN=groL PE=3 SV=1	4630	NS_403_Glycosylation_BC_J2315_HILIC_B1.39620.39620.5	controllerType=0 controllerNumber=1 scan=39620	98.3512	Trypsin	B1	AQVGSISANSDSSIGDRIAEAMDK	S{+1399}	1399	1398.74	1398.74	1398.74
72616:4	45	R.TIGQTLEVDGPITPNDRLVANPSDALANGDRVVVQAPAAQPAS{+668.221}AVAGAK.S	NA	S{+668}	1376.69	4	5503.75	5503.75	0	0	360	Specific	305.46	305.46	3.56	8.92	116	>tr|B4EIX5|B4EIX5_BURCJ Efflux system transport protein OS=Burkholderia cenocepacia (strain ATCC BAA-245 / DSM 16553 / LMG 16656 / NCTC 13227 / J2315 / CF5610) OX=216591 GN=BCAM1420 PE=3 SV=1	2774	NS_403_Glycosylation_BC_J2315_HILIC_B1.60587.60587.4	controllerType=0 controllerNumber=1 scan=60587	145.632	Trypsin	B1	TIGQTLEVDGPITPNDRLVANPSDALANGDRVVVQAPAAQPASAVAGAK	S{+668}	668	668.221	668.22	668.221
55855:8	112	R.AQAQGDKLNLS{+1438.725}LGFSHPVVHQMPEGVKAETPTQTEIVIK.G	NA	S{+1439}	705.497	8	5636.92	5636.92	0	0	95	Specific	305.57	61.89	0	7.59	28	>sp|B4E5D5|RL6_BURCJ 50S ribosomal protein L6 OS=Burkholderia cenocepacia (strain ATCC BAA-245 / DSM 16553 / LMG 16656 / NCTC 13227 / J2315 / CF5610) OX=216591 GN=rplF PE=3 SV=1	233	NS_403_Glycosylation_BC_J2315_HILIC_B1.47427.47427.6	controllerType=0 controllerNumber=1 scan=47427	115.971	Trypsin	B1	AQAQGDKLNLSLGFSHPVVHQMPEGVKAETPTQTEIVIK	S{+1439}	1439	1438.72	1438.72	1438.72
85391:4	3	L.PEDTAGAATAAAPAEAAS{+1649.671}APAQAASGAEQPAAAASAALSTIYFETGK.S	NA	S{+1650}	1489.19	4	5953.73	5952.73	1	-0.6	386	NRagged	305.58	8.75	0	6.12	347	>tr|B4EA74|B4EA74_BURCJ Cytochrome c oxidase subunit 2 OS=Burkholderia cenocepacia (strain ATCC BAA-245 / DSM 16553 / LMG 16656 / NCTC 13227 / J2315 / CF5610) OX=216591 GN=BCAL0749 PE=3 SV=1	5396	NS_403_Glycosylation_BC_J2315_HILIC_B1.70578.70578.4	controllerType=0 controllerNumber=1 scan=70578	169.86	Trypsin	B1	PEDTAGAATAAAPAEAASAPAQAASGAEQPAAAASAALSTIYFETGK	S{+1650}	1650	1649.67	1649.67	1649.67
27415:5	477	G.VVS{+1110.518}SAVVEGKENEEGEK.F	NA	S{+1111}	580.886	5	2900.4	2900.4	0	0	192	NRagged	305.59	44.18	2	4.88	11	>tr|B4EAG9|B4EAG9_BURCJ Putative transcription accessory protein OS=Burkholderia cenocepacia (strain ATCC BAA-245 / DSM 16553 / LMG 16656 / NCTC 13227 / J2315 / CF5610) OX=216591 GN=tex PE=4 SV=1	5180	NS_403_Glycosylation_BC_J2315_HILIC_B3.23488.23488.5	controllerType=0 controllerNumber=1 scan=23488	66.1815	Trypsin	B3	VVSSAVVEGKENEEGEK	S{+1111}	1111	1110.52	1110.52	1110.52
57978:2	673	Q.PPVVPS{+1415.527}VAGDDAPR.I	NA	S{+1416}	1397.13	2	2793.24	2792.24	1	-1.2	3	NRagged	305.6	88.66	0	5.66	26	>tr|B4EAG4|B4EAG4_BURCJ Pseudouridine synthase OS=Burkholderia cenocepacia (strain ATCC BAA-245 / DSM 16553 / LMG 16656 / NCTC 13227 / J2315 / CF5610) OX=216591 GN=BCAL1865 PE=3 SV=1	6756	NS_403_Glycosylation_BC_J2315_HILIC_B1.49201.49201.2	controllerType=0 controllerNumber=1 scan=49201	119.903	Trypsin	B1	PPVVPSVAGDDAPR	S{+1416}	1416	1415.53	1415.53	1415.53
53601:5	270	A.AEAEAAPS{+1467.691}VERELPITPEMPVAR.D	NA	S{+1468}	787.395	5	3932.95	3930.95	2	-1.7	402	NRagged	305.63	38.02	0	5.96	9	>tr|B4EFJ7|B4EFJ7_BURCJ Putative exported protein OS=Burkholderia cenocepacia (strain ATCC BAA-245 / DSM 16553 / LMG 16656 / NCTC 13227 / J2315 / CF5610) OX=216591 GN=BCAM0988 PE=4 SV=1	2276	NS_403_Glycosylation_BC_J2315_HILIC_B3.44338.44338.5	controllerType=0 controllerNumber=1 scan=44338	117.185	Trypsin	B3	AEAEAAPSVERELPITPEMPVAR	S{+1468}	1468	1467.69	1467.69	1467.69
59107:2	598	Q.PPVVPS{+1415.526}VAGDDAPR.I	NA	S{+1416}	1397.13	2	2793.24	2792.24	1	-1.2	3	NRagged	305.64	73.85	0	6.61	24	>tr|B4EAG4|B4EAG4_BURCJ Pseudouridine synthase OS=Burkholderia cenocepacia (strain ATCC BAA-245 / DSM 16553 / LMG 16656 / NCTC 13227 / J2315 / CF5610) OX=216591 GN=BCAL1865 PE=3 SV=1	6756	NS_403_Glycosylation_BC_J2315_HILIC_B2.48755.48755.2	controllerType=0 controllerNumber=1 scan=48755	124.377	Trypsin	B2	PPVVPSVAGDDAPR	S{+1416}	1416	1415.53	1415.53	1415.53
12154:3	365	K.HAYDEAHPAEAAS{+695.222}AASH.-	NA	S{+695}	810.994	3	2430.97	2429.97	1	-1.4	37	CRagged	305.68	305.68	0	7.59	22	>tr|B4ED29|B4ED29_BURCJ Putative membrane protein OS=Burkholderia cenocepacia (strain ATCC BAA-245 / DSM 16553 / LMG 16656 / NCTC 13227 / J2315 / CF5610) OX=216591 GN=BCAL1093 PE=4 SV=1	382	NS_403_Glycosylation_BC_J2315_HILIC_B2.11496.11496.3	controllerType=0 controllerNumber=1 scan=11496	33.6493	Trypsin	B2	HAYDEAHPAEAASAASH	S{+695}	695	695.222	695.22	695.222
68192:7	372	I.VDRVS{+1025.528}AMLQIQHLLDRKPGQLSGGQR.Q	NA	S{+1026}	562.307	7	3930.11	3928.11	2	-1.7	115	NRagged	305.69	3.64	0	7.35	10	>tr|B4EBS2|B4EBS2_BURCJ ABC transporter ATP-binding component OS=Burkholderia cenocepacia (strain ATCC BAA-245 / DSM 16553 / LMG 16656 / NCTC 13227 / J2315 / CF5610) OX=216591 GN=BCAL3038 PE=3 SV=1	2362	NS_403_Glycosylation_BC_J2315_HILIC_B2.55676.55676.3	controllerType=0 controllerNumber=1 scan=55676	140.076	Trypsin	B2	VDRVSAMLQIQHLLDRKPGQLSGGQR	S{+1026}	1026	1025.53	1025.53	1025.53
65991:3	259	I.PGGHGVLAGIPHS{+411.332}K.D	NA	S{+411}	580.358	3	1739.06	1738.06	1	-1.9	157	NRagged	305.7	305.7	0	6.66	14	>tr|B4EH31|B4EH31_BURCJ Chaperone protein HchA OS=Burkholderia cenocepacia (strain ATCC BAA-245 / DSM 16553 / LMG 16656 / NCTC 13227 / J2315 / CF5610) OX=216591 GN=hchA PE=4 SV=1	4159	NS_403_Glycosylation_BC_J2315_HILIC_B1.55431.55431.6	controllerType=0 controllerNumber=1 scan=55431	133.463	Trypsin	B1	PGGHGVLAGIPHSK	S{+411}	411	411.332	411.33	411.332
48879:2	653	L.GAS{+212.344}AYFDEGAQHVIASR.G	NA	S{+212}	996.098	2	1991.19	1991.19	0	0	87	NRagged	305.7	56.91	56.91	5.51	10	>tr|B4EIY5|B4EIY5_BURCJ Metallo-beta-lactamase superfamily protein OS=Burkholderia cenocepacia (strain ATCC BAA-245 / DSM 16553 / LMG 16656 / NCTC 13227 / J2315 / CF5610) OX=216591 GN=BCAM1430 PE=4 SV=1	5792	NS_403_Glycosylation_BC_J2315_HILIC_B2.40780.40780.2	controllerType=0 controllerNumber=1 scan=40780	106.574	Trypsin	B2	GASAYFDEGAQHVIASR	S{+212}	212	212.344	212.34	212.344
16889:3	157	G.GS{+680.237}GFGGESGGSYGGGEEASGSGGGYGGGSGK.S	NA	S{+680}	1084.43	3	3251.27	3250.27	1	-1	589	NRagged	305.72	11.2	11.2	6.36	21	>sp|K1C9_HUMAN|(Common contaminant protein)	6999	NS_403_Glycosylation_BC_J2315_HILIC_B1.15762.15762.3	controllerType=0 controllerNumber=1 scan=15762	41.8764	Trypsin	B1	GSGFGGESGGSYGGGEEASGSGGGYGGGSGK	S{+680}	680	680.237	680.24	680.237
29036:5	2	K.HRPTMLTTDLS{+1028.529}LR.F	NA	S{+1029}	514.877	5	2570.36	2569.36	1	-1.3	361	Specific	305.82	166.6	0	6.97	306	>sp|B4EE21|KATG1_BURCJ Catalase-peroxidase 1 OS=Burkholderia cenocepacia (strain ATCC BAA-245 / DSM 16553 / LMG 16656 / NCTC 13227 / J2315 / CF5610) OX=216591 GN=katG1 PE=3 SV=1	164	NS_403_Glycosylation_BC_J2315_HILIC_B2.24862.24862.3	controllerType=0 controllerNumber=1 scan=24862	67.293	Trypsin	B2	HRPTMLTTDLSLR	S{+1029}	1029	1028.53	1028.53	1028.53
42462:6	29	K.TAS{+965.524}GIVIPDAAAEKPDQGEVLAIGPGKRDDK.G	NA	S{+966}	682.033	6	4087.16	4084.16	3	-2.5	21	Specific	305.88	33.21	0	7.28	39	>tr|B4ECT8|B4ECT8_BURCJ 10 kDa chaperonin OS=Burkholderia cenocepacia (strain ATCC BAA-245 / DSM 16553 / LMG 16656 / NCTC 13227 / J2315 / CF5610) OX=216591 GN=groS PE=3 SV=1	4366	NS_403_Glycosylation_BC_J2315_HILIC_B3.35472.35472.6	controllerType=0 controllerNumber=1 scan=35472	96.0507	Trypsin	B3	TASGIVIPDAAAEKPDQGEVLAIGPGKRDDK	S{+966}	966	965.524	965.52	965.524
68022:3	137	A.ALQQEVS{+1987.943}QQIQEVNR.I	NA	S{+1988}	1253.29	3	3757.86	3757.86	0	0	110	NRagged	305.96	10.95	9.06	5.12	23	>tr|B4EDI8|B4EDI8_BURCJ Flagellin OS=Burkholderia cenocepacia (strain ATCC BAA-245 / DSM 16553 / LMG 16656 / NCTC 13227 / J2315 / CF5610) OX=216591 GN=fliC PE=3 SV=1	4554	NS_403_Glycosylation_BC_J2315_HILIC_B2.55543.55543.3	controllerType=0 controllerNumber=1 scan=55543	139.732	Trypsin	B2	ALQQEVSQQIQEVNR	S{+1988}	1988	1987.94	1987.94	1987.94
40793:4	113	V.HGS{+1227.632}VITYDGQRDFYTAK.G	NA	S{+1228}	797.149	4	3185.57	3185.57	0	0	165	NRagged	306.01	23.78	6	3.91	31	>tr|B4EAS6|B4EAS6_BURCJ Lipopolysaccharide export system protein LptA OS=Burkholderia cenocepacia (strain ATCC BAA-245 / DSM 16553 / LMG 16656 / NCTC 13227 / J2315 / CF5610) OX=216591 GN=lptA PE=3 SV=1	4336	NS_403_Glycosylation_BC_J2315_HILIC_B1.35247.35247.4	controllerType=0 controllerNumber=1 scan=35247	87.989	Trypsin	B1	HGSVITYDGQRDFYTAK	S{+1228}	1228	1227.63	1227.63	1227.63
69328:4	15	F.TVVAAKPGFNNHEENGQS{+955.525}AFETVTEASFPGK.W	NA	S{+956}	1055.78	4	4220.09	4219.09	1	-0.8	12	NRagged	306.03	1.77	0	6.8	190	>tr|B4EC20|B4EC20_BURCJ AhpC/TSA family protein OS=Burkholderia cenocepacia (strain ATCC BAA-245 / DSM 16553 / LMG 16656 / NCTC 13227 / J2315 / CF5610) OX=216591 GN=BCAL2013 PE=4 SV=1	2353	NS_403_Glycosylation_BC_J2315_HILIC_B1.58013.58013.4	controllerType=0 controllerNumber=1 scan=58013	139.531	Trypsin	B1	TVVAAKPGFNNHEENGQSAFETVTEASFPGK	S{+956}	956	955.525	955.52	955.525
81744:4	3	R.NGKLPEDTAGAATAAAPAEAASAPAQAAS{+1263.434}GAEQPAAAASAALSTIYFETGK.S	NA	S{+1263}	1495.44	4	5978.74	5978.74	0	0	382	Specific	306.11	306.11	12.2	6.75	347	>tr|B4EA74|B4EA74_BURCJ Cytochrome c oxidase subunit 2 OS=Burkholderia cenocepacia (strain ATCC BAA-245 / DSM 16553 / LMG 16656 / NCTC 13227 / J2315 / CF5610) OX=216591 GN=BCAL0749 PE=3 SV=1	5396	NS_403_Glycosylation_BC_J2315_HILIC_B1.67749.67749.4	controllerType=0 controllerNumber=1 scan=67749	162.794	Trypsin	B1	NGKLPEDTAGAATAAAPAEAASAPAQAASGAEQPAAAASAALSTIYFETGK	S{+1263}	1263	1263.43	1263.43	1263.43
35459:2	4	A.PAPTAS{+1123.960}APEAAAKPAK.T	NA	S{+1124}	1301.88	2	2602.76	2601.76	1	-1.3	147	NRagged	306.15	33.55	0	5.24	449	>tr|B4EB03|B4EB03_BURCJ Putative exported protein OS=Burkholderia cenocepacia (strain ATCC BAA-245 / DSM 16553 / LMG 16656 / NCTC 13227 / J2315 / CF5610) OX=216591 GN=BCAL1917 PE=4 SV=1	4831	NS_403_Glycosylation_BC_J2315_HILIC_B3.29905.29905.2	controllerType=0 controllerNumber=1 scan=29905	82.418	Trypsin	B3	PAPTASAPEAAAKPAK	S{+1124}	1124	1123.96	1123.96	1123.96
37138:2	46	S.PAGITS{+493.502}VTTADGR.F	NA	S{+494}	870.576	2	1740.15	1739.15	1	-1.9	1300	NRagged	306.2	159.94	0	7.3	62	>tr|B4EBL4|B4EBL4_BURCJ Phosphoribosylformylglycinamidine synthase OS=Burkholderia cenocepacia (strain ATCC BAA-245 / DSM 16553 / LMG 16656 / NCTC 13227 / J2315 / CF5610) OX=216591 GN=purL PE=3 SV=1	958	NS_403_Glycosylation_BC_J2315_HILIC_B2.31403.31403.4	controllerType=0 controllerNumber=1 scan=31403	83.7917	Trypsin	B2	PAGITSVTTADGR	S{+494}	494	493.502	493.5	493.502
12347:4	69	Q.EHLS{+570.274}ADNLEHVR.K	NA	S{+570}	498.248	4	1989.97	1989.97	0	0	255	NRagged	306.22	7.45	7.45	3.94	45	>tr|B4E804|B4E804_BURCJ Aldo/keto reductase family protein OS=Burkholderia cenocepacia (strain ATCC BAA-245 / DSM 16553 / LMG 16656 / NCTC 13227 / J2315 / CF5610) OX=216591 GN=BCAL0513 PE=4 SV=1	4323	NS_403_Glycosylation_BC_J2315_HILIC_B2.11642.11642.5	controllerType=0 controllerNumber=1 scan=11642	34.0428	Trypsin	B2	EHLSADNLEHVR	S{+570}	570	570.274	570.27	570.274
66642:4	13	S.PAS{+1915.924}GASGAQAAAAPADNATVGAVPDASVQSTPLQPPAPISNSSSVHPGNPK.A	NA	S{+1916}	1658.82	4	6632.25	6631.25	1	-0.5	219	NRagged	306.27	306.27	0	6.68	132	>tr|B4EE88|B4EE88_BURCJ Putative phospholipid-binding lipoprotein OS=Burkholderia cenocepacia (strain ATCC BAA-245 / DSM 16553 / LMG 16656 / NCTC 13227 / J2315 / CF5610) OX=216591 GN=BCAL0163 PE=4 SV=1	3395	NS_403_Glycosylation_BC_J2315_HILIC_B3.54500.54500.4	controllerType=0 controllerNumber=1 scan=54500	139.753	Trypsin	B3	PASGASGAQAAAAPADNATVGAVPDASVQSTPLQPPAPISNSSSVHPGNPK	S{+1916}	1916	1915.92	1915.92	1915.92
44823:2	734	E.IDTES{+301.317}NYVVVQTR.S	NA	S{+301}	913.547	2	1826.09	1825.09	1	-1.8	100	NRagged	306.29	2.65	0	6.31	8	>tr|B4EML3|B4EML3_BURCJ Putative aromatic oxygenase OS=Burkholderia cenocepacia (strain ATCC BAA-245 / DSM 16553 / LMG 16656 / NCTC 13227 / J2315 / CF5610) OX=216591 GN=BCAM0811 PE=4 SV=1	2816	NS_403_Glycosylation_BC_J2315_HILIC_B2.37544.37544.2	controllerType=0 controllerNumber=1 scan=37544	98.7657	Trypsin	B2	IDTESNYVVVQTR	S{+301}	301	301.317	301.32	301.317
66129:2	1037	L.GYS{+240.118}NVDEAEDGLAGLAR.L	NA	S{+240}	989.467	2	1977.93	1976.93	1	-1.7	28	NRagged	306.31	65.6	0	4.83	3	>tr|B4EE60|B4EE60_BURCJ Chemotaxis protein CheY OS=Burkholderia cenocepacia (strain ATCC BAA-245 / DSM 16553 / LMG 16656 / NCTC 13227 / J2315 / CF5610) OX=216591 GN=cheY PE=4 SV=1	6316	NS_403_Glycosylation_BC_J2315_HILIC_B2.54124.54124.2	controllerType=0 controllerNumber=1 scan=54124	136.421	Trypsin	B2	GYSNVDEAEDGLAGLAR	S{+240}	240	240.118	240.12	240.118
51680:3	5	K.ASEAAAAAS{+1134.409}AAQAAAAASPATVPASGAAVDQDANAQAAR.A	NA	S{+1134}	1520.69	3	4560.06	4557.06	3	-2.2	144	Specific	306.33	138.8	0	7.64	404	>tr|B4EEW5|B4EEW5_BURCJ Outer membrane protein assembly factor BamE OS=Burkholderia cenocepacia (strain ATCC BAA-245 / DSM 16553 / LMG 16656 / NCTC 13227 / J2315 / CF5610) OX=216591 GN=omlA PE=3 SV=1	4098	NS_403_Glycosylation_BC_J2315_HILIC_B2.42949.42949.3	controllerType=0 controllerNumber=1 scan=42949	111.365	Trypsin	B2	ASEAAAAASAAQAAAAASPATVPASGAAVDQDANAQAAR	S{+1134}	1134	1134.41	1134.41	1134.41
29482:4	302	L.GQS{+236.305}HDYAEGVQAFIGKR.A	NA	S{+236}	525.81	4	2100.22	2099.22	1	-1.6	240	NRagged	306.33	83.81	0	6.83	19	>tr|B4E7B7|B4E7B7_BURCJ Probable enoyl-CoA hydratase PaaG OS=Burkholderia cenocepacia (strain ATCC BAA-245 / DSM 16553 / LMG 16656 / NCTC 13227 / J2315 / CF5610) OX=216591 GN=paaG PE=3 SV=1	1442	NS_403_Glycosylation_BC_J2315_HILIC_B2.25216.25216.4	controllerType=0 controllerNumber=1 scan=25216	68.1608	Trypsin	B2	GQSHDYAEGVQAFIGKR	S{+236}	236	236.305	236.31	236.305
64349:2	25	T.SANYAGLQFGGTYS{+297.096}FSNNQNFGNNR.A	NA	S{+297}	1513.16	2	3025.31	3025.31	0	0	160	NRagged	306.36	45.74	1.2	6.39	79	>tr|B4EMR4|B4EMR4_BURCJ Putative porin OS=Burkholderia cenocepacia (strain ATCC BAA-245 / DSM 16553 / LMG 16656 / NCTC 13227 / J2315 / CF5610) OX=216591 GN=BCAM1931 PE=4 SV=1	3013	NS_403_Glycosylation_BC_J2315_HILIC_B3.52776.52776.2	controllerType=0 controllerNumber=1 scan=52776	135.734	Trypsin	B3	SANYAGLQFGGTYSFSNNQNFGNNR	S{+297}	297	297.096	297.1	297.096
69141:4	92	R.AGVKPEQVS{+925.738}EVIMGQVLTAGSGQNPAR.Q	NA	S{+926}	913.544	4	3651.15	3649.15	2	-1.8	41	Specific	306.36	48.19	0	7.04	26	>tr|B4EAU3|B4EAU3_BURCJ Putative poly-beta-hydroxy-butyrate storage protein OS=Burkholderia cenocepacia (strain ATCC BAA-245 / DSM 16553 / LMG 16656 / NCTC 13227 / J2315 / CF5610) OX=216591 GN=phaA PE=3 SV=1	2677	NS_403_Glycosylation_BC_J2315_HILIC_B3.56392.56392.3	controllerType=0 controllerNumber=1 scan=56392	144.07	Trypsin	B3	AGVKPEQVSEVIMGQVLTAGSGQNPAR	S{+926}	926	925.738	925.74	925.738
05448:3	36	K.ASGAS{+1787.615}AAKPASAPKPASAPK.-	NA	S{+1788}	1185.2	3	3553.58	3552.58	1	-0.9	498	Specific	306.41	306.41	0	7.28	69	>tr|B4EA63|B4EA63_BURCJ C-terminal processing protease-3 OS=Burkholderia cenocepacia (strain ATCC BAA-245 / DSM 16553 / LMG 16656 / NCTC 13227 / J2315 / CF5610) OX=216591 GN=BCAL0738 PE=3 SV=1	4681	NS_403_Glycosylation_BC_J2315_HILIC_B3.6131.6131.3	controllerType=0 controllerNumber=1 scan=6131	20.6966	Trypsin	B3	ASGASAAKPASAPKPASAPK	S{+1788}	1788	1787.62	1787.62	1787.62
80280:5	1	R.ELES{+1237.491}PLAAVQMGLIYVNPEGPDGNPDPVAAAHDIR.E	NA	S{+1237}	979.465	5	4893.3	4893.3	0	0	204	Specific	306.43	167.49	5.61	7.34	437	>sp|B4EE21|KATG1_BURCJ Catalase-peroxidase 1 OS=Burkholderia cenocepacia (strain ATCC BAA-245 / DSM 16553 / LMG 16656 / NCTC 13227 / J2315 / CF5610) OX=216591 GN=katG1 PE=3 SV=1	164	NS_403_Glycosylation_BC_J2315_HILIC_B1.66586.66586.5	controllerType=0 controllerNumber=1 scan=66586	159.778	Trypsin	B1	ELESPLAAVQMGLIYVNPEGPDGNPDPVAAAHDIR	S{+1237}	1237	1237.49	1237.49	1237.49
17035:3	160	S.GGSYGGGEEAS{+1330.508}GSGGGYGGGSGK.S	NA	S{+1331}	1074.76	3	3222.28	3222.28	0	0	597	NRagged	306.45	5.12	0	5.99	25	>sp|K1C9_HUMAN|(Common contaminant protein)	6999	NS_403_Glycosylation_BC_J2315_HILIC_B2.15221.15221.3	controllerType=0 controllerNumber=1 scan=15221	43.3732	Trypsin	B2	GGSYGGGEEASGSGGGYGGGSGK	S{+1331}	1331	1330.51	1330.51	1330.51
66021:7	19	K.PVS{+960.480}VVGNLTLHGVTKPLTLKIDSFK.C	NA	S{+960}	518.582	7	3624.03	3624.03	0	0	118	Specific	306.51	55.03	0	6.38	80	>tr|B4EE31|B4EE31_BURCJ Putative exported protein OS=Burkholderia cenocepacia (strain ATCC BAA-245 / DSM 16553 / LMG 16656 / NCTC 13227 / J2315 / CF5610) OX=216591 GN=BCAL3310 PE=3 SV=1	2750	NS_403_Glycosylation_BC_J2315_HILIC_B1.55453.55453.7	controllerType=0 controllerNumber=1 scan=55453	133.513	Trypsin	B1	PVSVVGNLTLHGVTKPLTLKIDSFK	S{+960}	960	960.48	960.48	960.48
15604:3	144	K.LQQWSQQS{+922.172}AAGAKPASGE.-	NA	S{+922}	923.027	3	2767.07	2766.07	1	-1.2	125	CRagged	306.52	176.63	0	6.65	48	>tr|B4ED22|B4ED22_BURCJ Putative lipoprotein OS=Burkholderia cenocepacia (strain ATCC BAA-245 / DSM 16553 / LMG 16656 / NCTC 13227 / J2315 / CF5610) OX=216591 GN=BCAL1086 PE=4 SV=1	4262	NS_403_Glycosylation_BC_J2315_HILIC_B3.14192.14192.3	controllerType=0 controllerNumber=1 scan=14192	41.7668	Trypsin	B3	LQQWSQQSAAGAKPASGE	S{+922}	922	922.172	922.17	922.172
74310:6	1	R.ELES{+1190.509}PLAAVQMGLIYVNPEGPDGNPDPVAAAHDIR.E	NA	S{+1191}	808.725	6	4847.31	4846.31	1	-0.7	204	Specific	306.56	88.88	0	7.22	437	>sp|B4EE21|KATG1_BURCJ Catalase-peroxidase 1 OS=Burkholderia cenocepacia (strain ATCC BAA-245 / DSM 16553 / LMG 16656 / NCTC 13227 / J2315 / CF5610) OX=216591 GN=katG1 PE=3 SV=1	164	NS_403_Glycosylation_BC_J2315_HILIC_B1.61963.61963.6	controllerType=0 controllerNumber=1 scan=61963	148.81	Trypsin	B1	ELESPLAAVQMGLIYVNPEGPDGNPDPVAAAHDIR	S{+1191}	1191	1190.51	1190.51	1190.51
65490:4	1922	K.LWPLGDDVTFVPGHGPVS{+256.131}TFGDERR.T	NA	S{+256}	753.379	4	3010.49	3010.49	0	0	179	Specific	306.7	16.76	8.9	3.8	2	>tr|B4EE83|B4EE83_BURCJ Metallo-beta-lactamase superfamily protein OS=Burkholderia cenocepacia (strain ATCC BAA-245 / DSM 16553 / LMG 16656 / NCTC 13227 / J2315 / CF5610) OX=216591 GN=BCAL0158 PE=4 SV=1	3806	NS_403_Glycosylation_BC_J2315_HILIC_B1.55037.55037.4	controllerType=0 controllerNumber=1 scan=55037	132.525	Trypsin	B1	LWPLGDDVTFVPGHGPVSTFGDERR	S{+256}	256	256.131	256.13	256.131
42905:9	1	R.EDVERGQVLAKPGS{+1882.548}ITPHTHFTAEVYVLSKDEGGR.H	NA	S{+1883}	635.172	9	5708.49	5705.49	3	-1.8	287	Specific	306.72	306.72	0	9.21	528	>tr|B4E5A5|B4E5A5_BURCJ Elongation factor Tu OS=Burkholderia cenocepacia (strain ATCC BAA-245 / DSM 16553 / LMG 16656 / NCTC 13227 / J2315 / CF5610) OX=216591 GN=tufA1 PE=3 SV=1	6954	NS_403_Glycosylation_BC_J2315_HILIC_B2.36008.36008.3	controllerType=0 controllerNumber=1 scan=36008	94.981	Trypsin	B2	EDVERGQVLAKPGSITPHTHFTAEVYVLSKDEGGR	S{+1883}	1883	1882.55	1882.55	1882.55
81786:4	3	R.NGKLPEDTAGAATAAAPAEAASAPAQAAS{+1263.424}GAEQPAAAASAALSTIYFETGK.S	NA	S{+1263}	1495.44	4	5978.73	5978.73	0	0	382	Specific	306.76	306.76	12.2	6.46	347	>tr|B4EA74|B4EA74_BURCJ Cytochrome c oxidase subunit 2 OS=Burkholderia cenocepacia (strain ATCC BAA-245 / DSM 16553 / LMG 16656 / NCTC 13227 / J2315 / CF5610) OX=216591 GN=BCAL0749 PE=3 SV=1	5396	NS_403_Glycosylation_BC_J2315_HILIC_B1.67780.67780.4	controllerType=0 controllerNumber=1 scan=67780	162.882	Trypsin	B1	NGKLPEDTAGAATAAAPAEAASAPAQAASGAEQPAAAASAALSTIYFETGK	S{+1263}	1263	1263.42	1263.42	1263.42
58929:4	181	K.PSQS{+1813.937}SPYYPADIQAAQAR.V	NA	S{+1814}	941.723	4	3763.87	3763.87	0	0	45	Specific	306.77	37.71	0	5.52	47	>tr|B4EKR8|B4EKR8_BURCJ Putative exported protein OS=Burkholderia cenocepacia (strain ATCC BAA-245 / DSM 16553 / LMG 16656 / NCTC 13227 / J2315 / CF5610) OX=216591 GN=BCAM1669 PE=4 SV=1	2067	NS_403_Glycosylation_BC_J2315_HILIC_B1.49938.49938.2	controllerType=0 controllerNumber=1 scan=49938	121.522	Trypsin	B1	PSQSSPYYPADIQAAQAR	S{+1814}	1814	1813.94	1813.94	1813.94
06769:4	16	K.PQATGHDEAS{+239.123}WAQNR.R	NA	S{+239}	477.474	4	1906.88	1906.88	0	0	148	Specific	306.94	194.01	3.66	4.27	156	>tr|B4EDC1|B4EDC1_BURCJ Peptidoglycan-associated protein OS=Burkholderia cenocepacia (strain ATCC BAA-245 / DSM 16553 / LMG 16656 / NCTC 13227 / J2315 / CF5610) OX=216591 GN=pal PE=1 SV=1	4916	NS_403_Glycosylation_BC_J2315_HILIC_B2.7363.7363.4	controllerType=0 controllerNumber=1 scan=7363	23.6152	Trypsin	B2	PQATGHDEASWAQNR	S{+239}	239	239.123	239.12	239.123
26500:3	39	K.GASAAQAAPKPTDNS{+232.072}SGTFVFARPGK.F	NA	S{+232}	922.455	3	2765.35	2765.35	0	0	66	Specific	306.98	204.03	0	7.79	211	>tr|B4EBR7|B4EBR7_BURCJ Outer-membrane lipoprotein carrier protein OS=Burkholderia cenocepacia (strain ATCC BAA-245 / DSM 16553 / LMG 16656 / NCTC 13227 / J2315 / CF5610) OX=216591 GN=lolA PE=3 SV=1	6332	NS_403_Glycosylation_BC_J2315_HILIC_B2.22890.22890.3	controllerType=0 controllerNumber=1 scan=22890	62.5344	Trypsin	B2	GASAAQAAPKPTDNSSGTFVFARPGK	S{+232}	232	232.072	232.07	232.072
79714:5	3	R.NGKLPEDTAGAATAAAPAEAASAPAQAAS{+1273.383}GAEQPAAAASAALSTIYFETGK.S	NA	S{+1273}	1198.94	5	5990.69	5988.69	2	-1.1	382	Specific	307.01	307.01	3.04	5.85	347	>tr|B4EA74|B4EA74_BURCJ Cytochrome c oxidase subunit 2 OS=Burkholderia cenocepacia (strain ATCC BAA-245 / DSM 16553 / LMG 16656 / NCTC 13227 / J2315 / CF5610) OX=216591 GN=BCAL0749 PE=3 SV=1	5396	NS_403_Glycosylation_BC_J2315_HILIC_B1.66140.66140.5	controllerType=0 controllerNumber=1 scan=66140	158.677	Trypsin	B1	NGKLPEDTAGAATAAAPAEAASAPAQAASGAEQPAAAASAALSTIYFETGK	S{+1273}	1273	1273.38	1273.38	1273.38
29296:3	784	R.DQHHVLAYAEDPC[+57.021]GAENGYS{+1221.165}GR.E	NA	C[+57], S{+1221}	1223.74	3	3669.21	3667.21	2	-1.8	256	Specific	307.07	307.07	0	8.74	6	>tr|B4ECK5|B4ECK5_BURCJ Glucarate dehydratase OS=Burkholderia cenocepacia (strain ATCC BAA-245 / DSM 16553 / LMG 16656 / NCTC 13227 / J2315 / CF5610) OX=216591 GN=gudD PE=3 SV=1	6470	NS_403_Glycosylation_BC_J2315_HILIC_B2.25064.25064.6	controllerType=0 controllerNumber=1 scan=25064	67.8021	Trypsin	B2	DQHHVLAYAEDPCGAENGYSGR	,S{+1221}	,+1221	1221.16	1221.16	1221.16
12009:3	158	D.PAC[+57.021]PSAAQS{+1116.425}ETRQ.-	NA	C[+57], S{+1116}	840.359	3	2519.06	2519.06	0	0	318	Non	307.1	18.76	6.06	4.58	37	>tr|B4E6S5|B4E6S5_BURCJ Putative membrane protein OS=Burkholderia cenocepacia (strain ATCC BAA-245 / DSM 16553 / LMG 16656 / NCTC 13227 / J2315 / CF5610) OX=216591 GN=BCAL0353 PE=4 SV=1	4391	NS_403_Glycosylation_BC_J2315_HILIC_B1.11983.11983.3	controllerType=0 controllerNumber=1 scan=11983	33.0992	Trypsin	B1	PACPSAAQSETRQ	,S{+1116}	,+1116	1116.42	1116.42	1116.42
17914:4	23	K.HAQVYS{+655.382}TADDNQGAVTIK.V	NA	S{+655}	644.083	4	2573.31	2573.31	0	0	423	Specific	307.1	91.44	0.8	5.99	59	>sp|B4EDZ2|DNAK_BURCJ Chaperone protein DnaK OS=Burkholderia cenocepacia (strain ATCC BAA-245 / DSM 16553 / LMG 16656 / NCTC 13227 / J2315 / CF5610) OX=216591 GN=dnaK PE=3 SV=1	71	NS_403_Glycosylation_BC_J2315_HILIC_B2.15907.15907.3	controllerType=0 controllerNumber=1 scan=15907	45.1384	Trypsin	B2	HAQVYSTADDNQGAVTIK	S{+655}	655	655.382	655.38	655.382
15592:5	1390	R.PLGWYTGRDS{+540.364}PNTHR.L	NA	S{+540}	460.249	5	2297.22	2297.22	0	0	161	Specific	307.11	33.15	2.4	3.46	3	>tr|B4EC47|B4EC47_BURCJ Polysaccharide deacetylase OS=Burkholderia cenocepacia (strain ATCC BAA-245 / DSM 16553 / LMG 16656 / NCTC 13227 / J2315 / CF5610) OX=216591 GN=BCAL2040 PE=4 SV=1	581	NS_403_Glycosylation_BC_J2315_HILIC_B2.14139.14139.5	controllerType=0 controllerNumber=1 scan=14139	40.5103	Trypsin	B2	PLGWYTGRDSPNTHR	S{+540}	540	540.364	540.36	540.364
52445:3	228	A.SDTGATAAGS{+596.204}APATPPAPATAAAPAAPSIAEGAQPTGAAVPAK.A	NA	S{+596}	1436.36	3	4307.07	4306.07	1	-0.8	31	NRagged	307.11	95.32	1.15	6.11	22	>tr|B4E7Y2|B4E7Y2_BURCJ Peptidase, family M48 OS=Burkholderia cenocepacia (strain ATCC BAA-245 / DSM 16553 / LMG 16656 / NCTC 13227 / J2315 / CF5610) OX=216591 GN=BCAL0490 PE=3 SV=1	3875	NS_403_Glycosylation_BC_J2315_HILIC_B3.43437.43437.3	controllerType=0 controllerNumber=1 scan=43437	115.164	Trypsin	B3	SDTGATAAGSAPATPPAPATAAAPAAPSIAEGAQPTGAAVPAK	S{+596}	596	596.204	596.2	596.204
65621:3	86	Y.TLDVAAFS{+219.080}ALEAERR.A	NA	S{+219}	623.32	3	1867.94	1867.94	0	0	24	NRagged	307.13	130.63	1.21	6.33	32	>sp|B4EBR4|SYS_BURCJ Serine--tRNA ligase OS=Burkholderia cenocepacia (strain ATCC BAA-245 / DSM 16553 / LMG 16656 / NCTC 13227 / J2315 / CF5610) OX=216591 GN=serS PE=3 SV=1	242	NS_403_Glycosylation_BC_J2315_HILIC_B1.55141.55141.3	controllerType=0 controllerNumber=1 scan=55141	132.784	Trypsin	B1	TLDVAAFSALEAERR	S{+219}	219	219.08	219.08	219.08
83423:6	1	R.ELES{+1219.503}PLAAVQMGLIYVNPEGPDGNPDPVAAAHDIR.E	NA	S{+1220}	813.891	6	4878.31	4875.31	3	-2.1	204	Specific	307.15	121.42	0	6.82	437	>sp|B4EE21|KATG1_BURCJ Catalase-peroxidase 1 OS=Burkholderia cenocepacia (strain ATCC BAA-245 / DSM 16553 / LMG 16656 / NCTC 13227 / J2315 / CF5610) OX=216591 GN=katG1 PE=3 SV=1	164	NS_403_Glycosylation_BC_J2315_HILIC_B1.69042.69042.6	controllerType=0 controllerNumber=1 scan=69042	166.17	Trypsin	B1	ELESPLAAVQMGLIYVNPEGPDGNPDPVAAAHDIR	S{+1220}	1220	1219.5	1219.5	1219.5
58201:3	10	N.GKGEGLS{+428.190}FTGVSEVIR.A	NA	S{+428}	688.691	3	2064.06	2064.06	0	0	520	NRagged	307.18	14.03	14.03	5.83	109	>sp|B4E5B3|RPOC_BURCJ DNA-directed RNA polymerase subunit beta' OS=Burkholderia cenocepacia (strain ATCC BAA-245 / DSM 16553 / LMG 16656 / NCTC 13227 / J2315 / CF5610) OX=216591 GN=rpoC PE=3 SV=1	152	NS_403_Glycosylation_BC_J2315_HILIC_B1.49374.49374.3	controllerType=0 controllerNumber=1 scan=49374	120.29	Trypsin	B1	GKGEGLSFTGVSEVIR	S{+428}	428	428.19	428.19	428.19
04291:3	31	K.ASGAS{+1787.606}AAKPASAPKPASAPK.-	NA	S{+1788}	1185.19	3	3553.57	3552.57	1	-0.9	498	Specific	307.18	307.18	0	7.64	91	>tr|B4EA63|B4EA63_BURCJ C-terminal processing protease-3 OS=Burkholderia cenocepacia (strain ATCC BAA-245 / DSM 16553 / LMG 16656 / NCTC 13227 / J2315 / CF5610) OX=216591 GN=BCAL0738 PE=3 SV=1	4681	NS_403_Glycosylation_BC_J2315_HILIC_B1.5534.5534.3	controllerType=0 controllerNumber=1 scan=5534	19.8202	Trypsin	B1	ASGASAAKPASAPKPASAPK	S{+1788}	1788	1787.61	1787.61	1787.61
15264:5	128	T.ITS{+212.119}HGGQIHRVEDWGR.R	NA	S{+212}	413.015	5	2061.04	2060.04	1	-1.6	29	NRagged	307.22	10.82	4.61	5.07	39	>sp|B4EBH3|RS6_BURCJ 30S ribosomal protein S6 OS=Burkholderia cenocepacia (strain ATCC BAA-245 / DSM 16553 / LMG 16656 / NCTC 13227 / J2315 / CF5610) OX=216591 GN=rpsF PE=3 SV=1	35	NS_403_Glycosylation_BC_J2315_HILIC_B1.14497.14497.5	controllerType=0 controllerNumber=1 scan=14497	38.8368	Trypsin	B1	ITSHGGQIHRVEDWGR	S{+212}	212	212.119	212.12	212.119
07044:3	16	K.PQATGHDEAS{+285.132}WAQNR.R	NA	S{+285}	651.633	3	1952.88	1952.88	0	0	148	Specific	307.27	307.27	23.62	4.69	156	>tr|B4EDC1|B4EDC1_BURCJ Peptidoglycan-associated protein OS=Burkholderia cenocepacia (strain ATCC BAA-245 / DSM 16553 / LMG 16656 / NCTC 13227 / J2315 / CF5610) OX=216591 GN=pal PE=1 SV=1	4916	NS_403_Glycosylation_BC_J2315_HILIC_B2.7596.7596.3	controllerType=0 controllerNumber=1 scan=7596	24.078	Trypsin	B2	PQATGHDEASWAQNR	S{+285}	285	285.132	285.13	285.132
15439:2	344	A.PAADTS{+907.344}AAAPAPAKK.D	NA	S{+907}	1138.04	2	2275.08	2274.08	1	-1.5	27	NRagged	307.29	99.44	0	6.55	33	>tr|B4EEB8|B4EEB8_BURCJ Putative exported protein OS=Burkholderia cenocepacia (strain ATCC BAA-245 / DSM 16553 / LMG 16656 / NCTC 13227 / J2315 / CF5610) OX=216591 GN=BCAL0193 PE=4 SV=1	4510	NS_403_Glycosylation_BC_J2315_HILIC_B1.14638.14638.2	controllerType=0 controllerNumber=1 scan=14638	39.1547	Trypsin	B1	PAADTSAAAPAPAKK	S{+907}	907	907.344	907.34	907.344
51561:5	226	K.QS{+1545.919}GHGRENGVYGLEEYLEYK.S	NA	S{+1546}	776.007	5	3876.01	3874.01	2	-1.7	449	Specific	307.33	307.33	0	8.54	14	>tr|B4EAD0|B4EAD0_BURCJ Putative betaine aldehyde dehydrogenase OS=Burkholderia cenocepacia (strain ATCC BAA-245 / DSM 16553 / LMG 16656 / NCTC 13227 / J2315 / CF5610) OX=216591 GN=BCAL1831 PE=3 SV=1	6000	NS_403_Glycosylation_BC_J2315_HILIC_B2.42851.42851.3	controllerType=0 controllerNumber=1 scan=42851	111.134	Trypsin	B2	QSGHGRENGVYGLEEYLEYK	S{+1546}	1546	1545.92	1545.92	1545.92
45012:2	30	K.AADAGGAKPAAGAS{+568.207}AAPAAPAPVAVPASAVSGSAGQ.-	NA	S{+568}	1755.86	2	3510.7	3510.7	0	0	151	CRagged	307.35	307.35	65.85	8.47	191	>tr|B4E626|B4E626_BURCJ Putative membrane protein OS=Burkholderia cenocepacia (strain ATCC BAA-245 / DSM 16553 / LMG 16656 / NCTC 13227 / J2315 / CF5610) OX=216591 GN=BCAL0303 PE=4 SV=1	1459	NS_403_Glycosylation_BC_J2315_HILIC_B1.38630.38630.2	controllerType=0 controllerNumber=1 scan=38630	95.8337	Trypsin	B1	AADAGGAKPAAGASAAPAAPAPVAVPASAVSGSAGQ	S{+568}	568	568.207	568.21	568.207
44520:4	260	K.GSEIGAHILS{+567.615}GAVMDPR.A	NA	S{+568}	570.375	4	2278.48	2277.48	1	-1.5	55	Specific	307.36	90.97	0	6.55	18	>tr|B4E7H3|B4E7H3_BURCJ Electron transfer flavoprotein-ubiquinone oxidoreductase OS=Burkholderia cenocepacia (strain ATCC BAA-245 / DSM 16553 / LMG 16656 / NCTC 13227 / J2315 / CF5610) OX=216591 GN=BCAL1468 PE=4 SV=1	3973	NS_403_Glycosylation_BC_J2315_HILIC_B2.37281.37281.3	controllerType=0 controllerNumber=1 scan=37281	98.1282	Trypsin	B2	GSEIGAHILSGAVMDPR	S{+568}	568	567.615	567.62	567.615
37855:3	30	K.AADAGGAKPAAGAS{+1720.642}AAPAAPAPVAVPASAVSGSAGQ.-	NA	S{+1721}	1555.72	3	4665.14	4663.14	2	-1.4	151	CRagged	307.46	307.46	0	8.47	191	>tr|B4E626|B4E626_BURCJ Putative membrane protein OS=Burkholderia cenocepacia (strain ATCC BAA-245 / DSM 16553 / LMG 16656 / NCTC 13227 / J2315 / CF5610) OX=216591 GN=BCAL0303 PE=4 SV=1	1459	NS_403_Glycosylation_BC_J2315_HILIC_B1.32896.32896.3	controllerType=0 controllerNumber=1 scan=32896	82.5975	Trypsin	B1	AADAGGAKPAAGASAAPAAPAPVAVPASAVSGSAGQ	S{+1721}	1721	1720.64	1720.64	1720.64
44513:4	107	E.PSAS{+1700.758}AKQPDDAQPAQQPEK.K	NA	S{+1701}	924.185	4	3693.72	3693.72	0	0	454	NRagged	307.47	9.67	9.67	4.47	30	>tr|B4E6D8|B4E6D8_BURCJ Putative ATP-dependent RNA helicase 2 OS=Burkholderia cenocepacia (strain ATCC BAA-245 / DSM 16553 / LMG 16656 / NCTC 13227 / J2315 / CF5610) OX=216591 GN=rhlE2 PE=3 SV=1	6890	NS_403_Glycosylation_BC_J2315_HILIC_B2.37275.37275.4	controllerType=0 controllerNumber=1 scan=37275	98.1106	Trypsin	B2	PSASAKQPDDAQPAQQPEK	S{+1701}	1701	1700.76	1700.76	1700.76
33489:2	6	S.TTATAGTTTAAPAPTAS{+226.016}APEAAAKPAK.T	NA	S{+226}	1326.64	2	2652.27	2651.27	1	-1.3	136	NRagged	307.5	30.84	0	7.16	594	>tr|B4EB03|B4EB03_BURCJ Putative exported protein OS=Burkholderia cenocepacia (strain ATCC BAA-245 / DSM 16553 / LMG 16656 / NCTC 13227 / J2315 / CF5610) OX=216591 GN=BCAL1917 PE=4 SV=1	4831	NS_403_Glycosylation_BC_J2315_HILIC_B2.28492.28492.4	controllerType=0 controllerNumber=1 scan=28492	76.5645	Trypsin	B2	TTATAGTTTAAPAPTASAPEAAAKPAK	S{+226}	226	226.016	226.02	226.016
34370:6	460	R.TGVLIDDARLHAQS{+1083.525}TEIATR.L	NA	S{+1084}	542.951	6	3252.67	3250.67	2	-2.1	532	Specific	307.52	91.62	0	5.6	6	>tr|B4EN22|B4EN22_BURCJ DNA polymerase I OS=Burkholderia cenocepacia (strain ATCC BAA-245 / DSM 16553 / LMG 16656 / NCTC 13227 / J2315 / CF5610) OX=216591 GN=polA PE=3 SV=1	1677	NS_403_Glycosylation_BC_J2315_HILIC_B3.29050.29050.4	controllerType=0 controllerNumber=1 scan=29050	80.2566	Trypsin	B3	TGVLIDDARLHAQSTEIATR	S{+1084}	1084	1083.53	1083.53	1083.53
28418:4	27	K.GAS{+569.191}AAQAAPKPTDNSSGTFVFARPGK.F	NA	S{+569}	776.373	4	3102.47	3102.47	0	0	66	Specific	307.6	60.49	60.49	4.28	228	>tr|B4EBR7|B4EBR7_BURCJ Outer-membrane lipoprotein carrier protein OS=Burkholderia cenocepacia (strain ATCC BAA-245 / DSM 16553 / LMG 16656 / NCTC 13227 / J2315 / CF5610) OX=216591 GN=lolA PE=3 SV=1	6332	NS_403_Glycosylation_BC_J2315_HILIC_B1.25206.25206.4	controllerType=0 controllerNumber=1 scan=25206	64.5138	Trypsin	B1	GASAAQAAPKPTDNSSGTFVFARPGK	S{+569}	569	569.191	569.19	569.191
47443:3	7	K.KAS{+1191.410}EAAAAASAAQAAAAASPATVPASGAAVDQDANAQAAR.A	NA	S{+1191}	1582.06	3	4744.16	4742.16	2	-1.4	143	Specific	307.61	217.9	5.11	8.51	405	>tr|B4EEW5|B4EEW5_BURCJ Outer membrane protein assembly factor BamE OS=Burkholderia cenocepacia (strain ATCC BAA-245 / DSM 16553 / LMG 16656 / NCTC 13227 / J2315 / CF5610) OX=216591 GN=omlA PE=3 SV=1	4098	NS_403_Glycosylation_BC_J2315_HILIC_B1.40698.40698.3	controllerType=0 controllerNumber=1 scan=40698	100.992	Trypsin	B1	KASEAAAAASAAQAAAAASPATVPASGAAVDQDANAQAAR	S{+1191}	1191	1191.41	1191.41	1191.41
30598:4	4	K.LSKPAATTSATTSTTTSAGTASTSTTATAGTTTAAPAPTAS{+696.217}APEAAAKPAK.T	NA	S{+696}	1326.64	4	5303.53	5303.53	0	0	112	Specific	307.61	65.38	8.3	4.61	449	>tr|B4EB03|B4EB03_BURCJ Putative exported protein OS=Burkholderia cenocepacia (strain ATCC BAA-245 / DSM 16553 / LMG 16656 / NCTC 13227 / J2315 / CF5610) OX=216591 GN=BCAL1917 PE=4 SV=1	4831	NS_403_Glycosylation_BC_J2315_HILIC_B3.26068.26068.4	controllerType=0 controllerNumber=1 scan=26068	72.7786	Trypsin	B3	LSKPAATTSATTSTTTSAGTASTSTTATAGTTTAAPAPTASAPEAAAKPAK	S{+696}	696	696.217	696.22	696.217
76900:3	27	H.YS{+347.157}FGDVKGELIDQLGVR.D	NA	S{+347}	748.386	3	2243.14	2243.14	0	0	105	NRagged	307.62	41.44	41.44	5.94	113	>tr|B4EC20|B4EC20_BURCJ AhpC/TSA family protein OS=Burkholderia cenocepacia (strain ATCC BAA-245 / DSM 16553 / LMG 16656 / NCTC 13227 / J2315 / CF5610) OX=216591 GN=BCAL2013 PE=4 SV=1	2353	NS_403_Glycosylation_BC_J2315_HILIC_B2.62393.62393.3	controllerType=0 controllerNumber=1 scan=62393	155.026	Trypsin	B2	YSFGDVKGELIDQLGVR	S{+347}	347	347.157	347.16	347.157
22336:4	16	R.GS{+1957.824}AAEDAASDSPDPDTDPKPK.D	NA	S{+1958}	1007.94	4	4028.73	4028.73	0	0	24	Specific	307.64	18.08	1.1	5.76	114	>tr|B4EEA5|B4EEA5_BURCJ Putative membrane protein OS=Burkholderia cenocepacia (strain ATCC BAA-245 / DSM 16553 / LMG 16656 / NCTC 13227 / J2315 / CF5610) OX=216591 GN=BCAL0180 PE=4 SV=1	3257	NS_403_Glycosylation_BC_J2315_HILIC_B1.20267.20267.4	controllerType=0 controllerNumber=1 scan=20267	52.8522	Trypsin	B1	GSAAEDAASDSPDPDTDPKPK	S{+1958}	1958	1957.82	1957.82	1957.82
70028:4	70	R.TIGQTLEVDGPITPNDRLVANPSDALANGDRVVVQAPAAQPAS{+755.247}AVAGAK.S	NA	S{+755}	1398.45	4	5590.78	5590.78	0	0	360	Specific	307.65	307.65	140.59	8.16	37	>tr|B4EIX5|B4EIX5_BURCJ Efflux system transport protein OS=Burkholderia cenocepacia (strain ATCC BAA-245 / DSM 16553 / LMG 16656 / NCTC 13227 / J2315 / CF5610) OX=216591 GN=BCAM1420 PE=3 SV=1	2774	NS_403_Glycosylation_BC_J2315_HILIC_B3.57087.57087.4	controllerType=0 controllerNumber=1 scan=57087	145.664	Trypsin	B3	TIGQTLEVDGPITPNDRLVANPSDALANGDRVVVQAPAAQPASAVAGAK	S{+755}	755	755.247	755.25	755.247
67762:2	27	V.TEAS{+834.441}FPGK.W	NA	S{+834}	835.932	2	1670.86	1670.86	0	0	35	NRagged	307.74	5.69	5.69	2.11	113	>tr|B4EC20|B4EC20_BURCJ AhpC/TSA family protein OS=Burkholderia cenocepacia (strain ATCC BAA-245 / DSM 16553 / LMG 16656 / NCTC 13227 / J2315 / CF5610) OX=216591 GN=BCAL2013 PE=4 SV=1	2353	NS_403_Glycosylation_BC_J2315_HILIC_B2.55333.55333.2	controllerType=0 controllerNumber=1 scan=55333	139.244	Trypsin	B2	TEASFPGK	S{+834}	834	834.441	834.44	834.441
58209:5	11	K.VFQYVKPQDAQALQDASPASGASGAQAAAAPADNATVGAVPDAS{+568.214}VQSTPLQPPAPISNSSSVHPGNPK.A	NA	S{+568}	1436.1	5	7176.48	7172.48	4	-1.9	202	Specific	307.82	307.82	0	8.47	161	>tr|B4EE88|B4EE88_BURCJ Putative phospholipid-binding lipoprotein OS=Burkholderia cenocepacia (strain ATCC BAA-245 / DSM 16553 / LMG 16656 / NCTC 13227 / J2315 / CF5610) OX=216591 GN=BCAL0163 PE=4 SV=1	3395	NS_403_Glycosylation_BC_J2315_HILIC_B2.48030.48030.5	controllerType=0 controllerNumber=1 scan=48030	122.822	Trypsin	B2	VFQYVKPQDAQALQDASPASGASGAQAAAAPADNATVGAVPDASVQSTPLQPPAPISNSSSVHPGNPK	S{+568}	568	568.214	568.21	568.214
72356:2	172	E.PGSSGSPIYS{+1159.541}PEK.R	NA	S{+1160}	1233.59	2	2466.17	2465.17	1	-1.4	191	NRagged	307.82	150.33	15.17	4.25	175	>sp|LYSC_LYSEN|(Common contaminant protein)	7032	NS_403_Glycosylation_BC_J2315_HILIC_B2.58894.58894.2	controllerType=0 controllerNumber=1 scan=58894	147.4	Trypsin	B2	PGSSGSPIYSPEK	S{+1160}	1160	1159.54	1159.54	1159.54
46903:5	32	Y.SFSNNQNFGNNRAYSGGLS{+894.547}YQFQGLK.L	NA	S{+895}	759.386	5	3792.9	3792.9	0	0	173	NRagged	307.83	81.67	0	6.85	85	>tr|B4EMR4|B4EMR4_BURCJ Putative porin OS=Burkholderia cenocepacia (strain ATCC BAA-245 / DSM 16553 / LMG 16656 / NCTC 13227 / J2315 / CF5610) OX=216591 GN=BCAM1931 PE=4 SV=1	3013	NS_403_Glycosylation_BC_J2315_HILIC_B2.39197.39197.2	controllerType=0 controllerNumber=1 scan=39197	102.885	Trypsin	B2	SFSNNQNFGNNRAYSGGLSYQFQGLK	S{+895}	895	894.547	894.55	894.547
59369:2	43	I.PFS{+447.173}YYDQNQQVVGYSR.E	NA	S{+447}	1200.04	2	2399.07	2398.07	1	-1.4	47	NRagged	307.84	187.11	0	6.58	48	>tr|B4EEU6|B4EEU6_BURCJ Periplasmic glutamate/aspartate-binding protein OS=Burkholderia cenocepacia (strain ATCC BAA-245 / DSM 16553 / LMG 16656 / NCTC 13227 / J2315 / CF5610) OX=216591 GN=gltI PE=4 SV=1	1274	NS_403_Glycosylation_BC_J2315_HILIC_B3.48899.48899.2	controllerType=0 controllerNumber=1 scan=48899	127.276	Trypsin	B3	PFSYYDQNQQVVGYSR	S{+447}	447	447.173	447.17	447.173
20741:4	592	V.AFS{+542.200}SGNHAQAIALSAR.I	NA	S{+542}	536.76	4	2144.02	2143.02	1	-1.6	78	NRagged	307.88	1.96	0	5.58	6	>tr|B4EK54|B4EK54_BURCJ Putative pyridoxal-phosphate dependent enzyme OS=Burkholderia cenocepacia (strain ATCC BAA-245 / DSM 16553 / LMG 16656 / NCTC 13227 / J2315 / CF5610) OX=216591 GN=BCAM1591 PE=4 SV=1	6876	NS_403_Glycosylation_BC_J2315_HILIC_B1.18920.18920.4	controllerType=0 controllerNumber=1 scan=18920	49.5112	Trypsin	B1	AFSSGNHAQAIALSAR	S{+542}	542	542.2	542.2	542.2
66093:2	97	E.PGSSGS{+1133.536}PIYSPEK.R	NA	S{+1134}	1220.09	2	2439.17	2439.17	0	0	191	NRagged	307.9	128.81	0	3.62	138	>sp|LYSC_LYSEN|(Common contaminant protein)	7032	NS_403_Glycosylation_BC_J2315_HILIC_B3.54069.54069.4	controllerType=0 controllerNumber=1 scan=54069	138.764	Trypsin	B3	PGSSGSPIYSPEK	S{+1134}	1134	1133.54	1133.54	1133.54
24252:3	76	S.EGASVSAQHS{+200.188}QFVLATSR.G	NA	S{+200}	692.713	3	2076.12	2075.12	1	-1.6	161	NRagged	308	38.96	0	5.58	43	>tr|B4EAM4|B4EAM4_BURCJ Microcin-processing peptidase OS=Burkholderia cenocepacia (strain ATCC BAA-245 / DSM 16553 / LMG 16656 / NCTC 13227 / J2315 / CF5610) OX=216591 GN=BCAL2916 PE=4 SV=1	3404	NS_403_Glycosylation_BC_J2315_HILIC_B3.20976.20976.3	controllerType=0 controllerNumber=1 scan=20976	59.6087	Trypsin	B3	EGASVSAQHSQFVLATSR	S{+200}	200	200.188	200.19	200.188
57329:4	137	V.PADVQPEPQPADWS{+1475.633}EEDRKPAAEAAAGDGAEAAGDMPGEADQADASR.S	NA	S{+1476}	1556.93	4	6224.7	6222.7	2	-1.1	255	NRagged	308.07	23.17	3.6	5.69	23	>tr|B4E7K7|B4E7K7_BURCJ Segregation and condensation protein B OS=Burkholderia cenocepacia (strain ATCC BAA-245 / DSM 16553 / LMG 16656 / NCTC 13227 / J2315 / CF5610) OX=216591 GN=BCAL1503 PE=3 SV=1	3646	NS_403_Glycosylation_BC_J2315_HILIC_B1.48638.48638.4	controllerType=0 controllerNumber=1 scan=48638	118.617	Trypsin	B1	PADVQPEPQPADWSEEDRKPAAEAAAGDGAEAAGDMPGEADQADASR	S{+1476}	1476	1475.63	1475.63	1475.63
47217:2	517	L.YSS{+209.548}GGSDAIETALK.I	NA	S{+210}	805.115	2	1609.22	1608.22	1	-2.1	107	NRagged	308.07	88.83	0	5.2	11	>tr|B4EMW0|B4EMW0_BURCJ Aminotransferase class-III OS=Burkholderia cenocepacia (strain ATCC BAA-245 / DSM 16553 / LMG 16656 / NCTC 13227 / J2315 / CF5610) OX=216591 GN=BCAM1978 PE=3 SV=1	5082	NS_403_Glycosylation_BC_J2315_HILIC_B2.39435.39435.2	controllerType=0 controllerNumber=1 scan=39435	103.42	Trypsin	B2	YSSGGSDAIETALK	S{+210}	210	209.548	209.55	209.548
45798:6	110	I.PVDNKIVS{+801.458}DNEGALTFDSVPKK.L	NA	S{+801}	529.954	6	3174.69	3174.69	0	0	165	NRagged	308.11	61.05	2.4	6.67	33	>tr|B4E7M1|B4E7M1_BURCJ Dihydrolipoyl dehydrogenase OS=Burkholderia cenocepacia (strain ATCC BAA-245 / DSM 16553 / LMG 16656 / NCTC 13227 / J2315 / CF5610) OX=216591 GN=odhL PE=3 SV=1	5324	NS_403_Glycosylation_BC_J2315_HILIC_B2.38306.38306.6	controllerType=0 controllerNumber=1 scan=38306	100.641	Trypsin	B2	PVDNKIVSDNEGALTFDSVPKK	S{+801}	801	801.458	801.46	801.458
40273:4	30	K.AADAGGAKPAAGASAAPAAPAPVAVPAS{+1319.389}AVSGSAG.Q	NA	S{+1319}	1034.21	4	4133.83	4133.83	0	0	151	CRagged	308.14	17.07	17.07	2.54	191	>tr|B4E626|B4E626_BURCJ Putative membrane protein OS=Burkholderia cenocepacia (strain ATCC BAA-245 / DSM 16553 / LMG 16656 / NCTC 13227 / J2315 / CF5610) OX=216591 GN=BCAL0303 PE=4 SV=1	1459	NS_403_Glycosylation_BC_J2315_HILIC_B1.34849.34849.4	controllerType=0 controllerNumber=1 scan=34849	87.0416	Trypsin	B1	AADAGGAKPAAGASAAPAAPAPVAVPASAVSGSAG	S{+1319}	1319	1319.39	1319.39	1319.39
76962:5	256	V.KAVLAALENVVLGS{+1875.201}VHK.K	NA	S{+1875}	725.655	5	3624.24	3623.24	1	-0.9	73	NRagged	308.14	25.39	0	5.85	24	>tr|B4EFM0|B4EFM0_BURCJ Putative histone-like protein OS=Burkholderia cenocepacia (strain ATCC BAA-245 / DSM 16553 / LMG 16656 / NCTC 13227 / J2315 / CF5610) OX=216591 GN=BCAM1012 PE=3 SV=1	4279	NS_403_Glycosylation_BC_J2315_HILIC_B1.64024.64024.2	controllerType=0 controllerNumber=1 scan=64024	153.592	Trypsin	B1	KAVLAALENVVLGSVHK	S{+1875}	1875	1875.2	1875.2	1875.2
11358:4	1729	N.GRGS{+415.132}DC[+57.021]YGKGGDDVTLR.M	NA	C[+57], S{+415}	557.746	4	2227.96	2227.96	0	0	73	NRagged	308.14	24.94	4.37	5.31	12	>sp|B4E5X0|OBG_BURCJ GTPase Obg OS=Burkholderia cenocepacia (strain ATCC BAA-245 / DSM 16553 / LMG 16656 / NCTC 13227 / J2315 / CF5610) OX=216591 GN=obg PE=3 SV=1	209	NS_403_Glycosylation_BC_J2315_HILIC_B2.10918.10918.4	controllerType=0 controllerNumber=1 scan=10918	32.1432	Trypsin	B2	GRGSDCYGKGGDDVTLR	,S{+415}	,+415	415.132	415.13	415.132
23180:2	33	S.PDSGDASSPAS{+305.236}PAGAR.F	NA	S{+305}	874.947	2	1748.89	1747.89	1	-1.9	168	NRagged	308.18	81.87	0	4.94	76	>tr|B4EFK5|B4EFK5_BURCJ Putative peptidoglycan-binding membrane protein OS=Burkholderia cenocepacia (strain ATCC BAA-245 / DSM 16553 / LMG 16656 / NCTC 13227 / J2315 / CF5610) OX=216591 GN=BCAM0996 PE=4 SV=1	764	NS_403_Glycosylation_BC_J2315_HILIC_B1.20952.20952.2	controllerType=0 controllerNumber=1 scan=20952	54.4742	Trypsin	B1	PDSGDASSPASPAGAR	S{+305}	305	305.236	305.24	305.236
48708:4	1555	R.AASQALVHC[+57.021]SGAS{+711.367}AVALLDPAK.Q	NA	C[+57], S{+711}	713.124	4	2849.47	2848.47	1	-1.2	92	Specific	308.18	60.5	0	4.08	3	>tr|B4EBU5|B4EBU5_BURCJ Uncharacterized protein OS=Burkholderia cenocepacia (strain ATCC BAA-245 / DSM 16553 / LMG 16656 / NCTC 13227 / J2315 / CF5610) OX=216591 GN=BCAL3060 PE=4 SV=1	5804	NS_403_Glycosylation_BC_J2315_HILIC_B1.41749.41749.3	controllerType=0 controllerNumber=1 scan=41749	103.505	Trypsin	B1	AASQALVHCSGASAVALLDPAK	,S{+711}	,+711	711.367	711.37	711.367
61500:2	61	A.PS{+962.399}DSEAQPQAVPAR.L	NA	S{+962}	1208.06	2	2415.11	2415.11	0	0	62	NRagged	308.2	67.34	0.4	5.44	48	>tr|B4E5V3|B4E5V3_BURCJ Putative membrane protein OS=Burkholderia cenocepacia (strain ATCC BAA-245 / DSM 16553 / LMG 16656 / NCTC 13227 / J2315 / CF5610) OX=216591 GN=BCAL3423 PE=4 SV=1	6164	NS_403_Glycosylation_BC_J2315_HILIC_B3.50556.50556.2	controllerType=0 controllerNumber=1 scan=50556	130.905	Trypsin	B3	PSDSEAQPQAVPAR	S{+962}	962	962.399	962.4	962.399
32527:2	6	A.PTAS{+1320.550}APEAAAKPAK.T	NA	S{+1321}	1316.13	2	2631.26	2630.26	1	-1.3	149	NRagged	308.22	38.91	13.23	6.07	594	>tr|B4EB03|B4EB03_BURCJ Putative exported protein OS=Burkholderia cenocepacia (strain ATCC BAA-245 / DSM 16553 / LMG 16656 / NCTC 13227 / J2315 / CF5610) OX=216591 GN=BCAL1917 PE=4 SV=1	4831	NS_403_Glycosylation_BC_J2315_HILIC_B2.27722.27722.2	controllerType=0 controllerNumber=1 scan=27722	74.6019	Trypsin	B2	PTASAPEAAAKPAK	S{+1321}	1321	1320.55	1320.55	1320.55
65740:2	25	T.SANYAGLQFGGTYS{+292.104}FSNNQNFGNNR.A	NA	S{+292}	1511.16	2	3021.32	3020.32	1	-1.1	160	NRagged	308.27	15.41	0.2	6.53	79	>tr|B4EMR4|B4EMR4_BURCJ Putative porin OS=Burkholderia cenocepacia (strain ATCC BAA-245 / DSM 16553 / LMG 16656 / NCTC 13227 / J2315 / CF5610) OX=216591 GN=BCAM1931 PE=4 SV=1	3013	NS_403_Glycosylation_BC_J2315_HILIC_B3.53799.53799.2	controllerType=0 controllerNumber=1 scan=53799	138.082	Trypsin	B3	SANYAGLQFGGTYSFSNNQNFGNNR	S{+292}	292	292.104	292.1	292.104
45034:4	30	K.AADAGGAKPAAGASAAPAAPAPVAVPAS{+592.178}AVSGSAGQ.-	NA	S{+592}	884.424	4	3534.68	3534.68	0	0	151	CRagged	308.34	42.31	3.6	5.23	191	>tr|B4E626|B4E626_BURCJ Putative membrane protein OS=Burkholderia cenocepacia (strain ATCC BAA-245 / DSM 16553 / LMG 16656 / NCTC 13227 / J2315 / CF5610) OX=216591 GN=BCAL0303 PE=4 SV=1	1459	NS_403_Glycosylation_BC_J2315_HILIC_B1.38645.38645.4	controllerType=0 controllerNumber=1 scan=38645	95.8746	Trypsin	B1	AADAGGAKPAAGASAAPAAPAPVAVPASAVSGSAGQ	S{+592}	592	592.178	592.18	592.178
39385:3	24	K.AADAGGAKPAAGASAAPAAPAPVAVPAS{+1162.412}AVSGSAGQ.-	NA	S{+1162}	1369.64	3	4106.91	4104.91	2	-1.6	151	CRagged	308.36	163.8	0	7.82	164	>tr|B4E626|B4E626_BURCJ Putative membrane protein OS=Burkholderia cenocepacia (strain ATCC BAA-245 / DSM 16553 / LMG 16656 / NCTC 13227 / J2315 / CF5610) OX=216591 GN=BCAL0303 PE=4 SV=1	1459	NS_403_Glycosylation_BC_J2315_HILIC_B3.33011.33011.3	controllerType=0 controllerNumber=1 scan=33011	89.9458	Trypsin	B3	AADAGGAKPAAGASAAPAAPAPVAVPASAVSGSAGQ	S{+1162}	1162	1162.41	1162.41	1162.41
48010:3	5	K.KASEAAAAASAAQAAAAAS{+652.190}PATVPASGAAVDQDANAQAAR.A	NA	S{+652}	1402.32	3	4204.94	4202.94	2	-1.6	143	Specific	308.4	176.29	0	8.07	297	>tr|B4EEW5|B4EEW5_BURCJ Outer membrane protein assembly factor BamE OS=Burkholderia cenocepacia (strain ATCC BAA-245 / DSM 16553 / LMG 16656 / NCTC 13227 / J2315 / CF5610) OX=216591 GN=omlA PE=3 SV=1	4098	NS_403_Glycosylation_BC_J2315_HILIC_B3.39929.39929.3	controllerType=0 controllerNumber=1 scan=39929	107.107	Trypsin	B3	KASEAAAAASAAQAAAAASPATVPASGAAVDQDANAQAAR	S{+652}	652	652.19	652.19	652.19
05590:3	31	K.ASGAS{+1860.635}AAKPASAPKPASAPK.-	NA	S{+1861}	1209.54	3	3626.6	3625.6	1	-0.9	498	Specific	308.46	227.02	0	7.37	91	>tr|B4EA63|B4EA63_BURCJ C-terminal processing protease-3 OS=Burkholderia cenocepacia (strain ATCC BAA-245 / DSM 16553 / LMG 16656 / NCTC 13227 / J2315 / CF5610) OX=216591 GN=BCAL0738 PE=3 SV=1	4681	NS_403_Glycosylation_BC_J2315_HILIC_B1.6782.6782.3	controllerType=0 controllerNumber=1 scan=6782	22.5881	Trypsin	B1	ASGASAAKPASAPKPASAPK	S{+1861}	1861	1860.63	1860.63	1860.63
24959:3	344	I.GDDHKEYFS{+310.184}GEAALK.A	NA	S{+310}	659.656	3	1976.95	1976.95	0	0	502	NRagged	308.47	184.45	46.25	3.81	10	>tr|B4EK51|B4EK51_BURCJ Putative lyase OS=Burkholderia cenocepacia (strain ATCC BAA-245 / DSM 16553 / LMG 16656 / NCTC 13227 / J2315 / CF5610) OX=216591 GN=BCAM1588 PE=4 SV=1	4644	NS_403_Glycosylation_BC_J2315_HILIC_B3.21544.21544.4	controllerType=0 controllerNumber=1 scan=21544	61.1434	Trypsin	B3	GDDHKEYFSGEAALK	S{+310}	310	310.184	310.18	310.184
27021:3	39	K.GASAAQAAPKPTDNS{+624.197}SGTFVFARPGK.F	NA	S{+624}	1053.83	3	3159.48	3157.48	2	-2.1	66	Specific	308.49	125.11	1.2	6.24	211	>tr|B4EBR7|B4EBR7_BURCJ Outer-membrane lipoprotein carrier protein OS=Burkholderia cenocepacia (strain ATCC BAA-245 / DSM 16553 / LMG 16656 / NCTC 13227 / J2315 / CF5610) OX=216591 GN=lolA PE=3 SV=1	6332	NS_403_Glycosylation_BC_J2315_HILIC_B2.23288.23288.3	controllerType=0 controllerNumber=1 scan=23288	63.5182	Trypsin	B2	GASAAQAAPKPTDNSSGTFVFARPGK	S{+624}	624	624.197	624.2	624.197
31083:4	5	G.SISANSDSS{+1653.832}IGDR.I	NA	S{+1654}	741.614	4	2963.43	2962.43	1	-1.1	149	NRagged	308.56	20.51	0	4.74	304	>tr|B4ECT7|B4ECT7_BURCJ 60 kDa chaperonin OS=Burkholderia cenocepacia (strain ATCC BAA-245 / DSM 16553 / LMG 16656 / NCTC 13227 / J2315 / CF5610) OX=216591 GN=groL PE=3 SV=1	4630	NS_403_Glycosylation_BC_J2315_HILIC_B1.27304.27304.4	controllerType=0 controllerNumber=1 scan=27304	69.3472	Trypsin	B1	SISANSDSSIGDR	S{+1654}	1654	1653.83	1653.83	1653.83
37002:4	6	K.PAATTSATTS{+952.402}TTTSAGTASTSTTATAGTTTAAPAPTASAPEAAAKPAK.T	NA	S{+952}	1308.88	4	5232.51	5231.51	1	-0.6	115	Specific	308.62	308.62	0	9.29	594	>tr|B4EB03|B4EB03_BURCJ Putative exported protein OS=Burkholderia cenocepacia (strain ATCC BAA-245 / DSM 16553 / LMG 16656 / NCTC 13227 / J2315 / CF5610) OX=216591 GN=BCAL1917 PE=4 SV=1	4831	NS_403_Glycosylation_BC_J2315_HILIC_B2.31289.31289.4	controllerType=0 controllerNumber=1 scan=31289	83.5249	Trypsin	B2	PAATTSATTSTTTSAGTASTSTTATAGTTTAAPAPTASAPEAAAKPAK	S{+952}	952	952.402	952.4	952.402
17855:4	28	L.ILHADHEQNASTS{+302.149}TVR.L	NA	S{+302}	521.012	4	2081.03	2081.03	0	0	229	NRagged	308.64	183.19	1.2	4.04	48	>tr|B4EFB7|B4EFB7_BURCJ Citrate synthase OS=Burkholderia cenocepacia (strain ATCC BAA-245 / DSM 16553 / LMG 16656 / NCTC 13227 / J2315 / CF5610) OX=216591 GN=gltA PE=3 SV=1	2851	NS_403_Glycosylation_BC_J2315_HILIC_B3.15876.15876.4	controllerType=0 controllerNumber=1 scan=15876	46.2993	Trypsin	B3	ILHADHEQNASTSTVR	S{+302}	302	302.149	302.15	302.149
26334:3	55	A.AS{+1416.347}PDSGDASSPASPAGAR.F	NA	S{+1416}	1006.69	3	3018.07	3017.07	1	-1.1	166	NRagged	308.65	2.85	0	5.68	44	>tr|B4EFK5|B4EFK5_BURCJ Putative peptidoglycan-binding membrane protein OS=Burkholderia cenocepacia (strain ATCC BAA-245 / DSM 16553 / LMG 16656 / NCTC 13227 / J2315 / CF5610) OX=216591 GN=BCAM0996 PE=4 SV=1	764	NS_403_Glycosylation_BC_J2315_HILIC_B2.22759.22759.6	controllerType=0 controllerNumber=1 scan=22759	62.208	Trypsin	B2	ASPDSGDASSPASPAGAR	S{+1416}	1416	1416.35	1416.35	1416.35
70051:3	1006	R.QASTAVGSDPALSSEAGKPAAMS{+568.205}PRPGTAAC[+57.021]VGPASFC[+57.021]TIYFGS.-	NA	C[+57]*2, S{+568}	1633.41	3	4898.23	4898.23	0	0	76	CRagged	308.65	308.65	0	5.92	6	>tr|B4EI19|B4EI19_BURCJ Putative exported protein OS=Burkholderia cenocepacia (strain ATCC BAA-245 / DSM 16553 / LMG 16656 / NCTC 13227 / J2315 / CF5610) OX=216591 GN=BCAM2400b PE=4 SV=1	2916	NS_403_Glycosylation_BC_J2315_HILIC_B2.57113.57113.3	controllerType=0 controllerNumber=1 scan=57113	143.385	Trypsin	B2	QASTAVGSDPALSSEAGKPAAMSPRPGTAACVGPASFCTIYFGS	*2,S{+568}	*2,+568	568.205	568.21	568.205
78182:6	1	R.ELES{+1235.501}PLAAVQMGLIYVNPEGPDGNPDPVAAAHDIR.E	NA	S{+1236}	816.39	6	4893.31	4891.31	2	-1.4	204	Specific	308.66	60.15	0	7.19	437	>sp|B4EE21|KATG1_BURCJ Catalase-peroxidase 1 OS=Burkholderia cenocepacia (strain ATCC BAA-245 / DSM 16553 / LMG 16656 / NCTC 13227 / J2315 / CF5610) OX=216591 GN=katG1 PE=3 SV=1	164	NS_403_Glycosylation_BC_J2315_HILIC_B1.64970.64970.2	controllerType=0 controllerNumber=1 scan=64970	155.746	Trypsin	B1	ELESPLAAVQMGLIYVNPEGPDGNPDPVAAAHDIR	S{+1236}	1236	1235.5	1235.5	1235.5
39869:5	1017	W.DKQPIDLEERAEQQES{+712.399}R.V	NA	S{+712}	557.487	5	2783.4	2783.4	0	0	34	NRagged	308.68	122.34	0	5.77	4	>tr|B4E8E3|B4E8E3_BURCJ Uncharacterized protein OS=Burkholderia cenocepacia (strain ATCC BAA-245 / DSM 16553 / LMG 16656 / NCTC 13227 / J2315 / CF5610) OX=216591 GN=BCAL2649 PE=4 SV=1	4180	NS_403_Glycosylation_BC_J2315_HILIC_B2.33629.33629.5	controllerType=0 controllerNumber=1 scan=33629	89.2128	Trypsin	B2	DKQPIDLEERAEQQESR	S{+712}	712	712.399	712.4	712.399
61231:3	289	T.DQAALQQEVS{+1658.824}QQIQEVNR.I	NA	S{+1659}	1248.96	3	3744.86	3742.86	2	-1.8	107	NRagged	308.69	62.98	0	6.03	12	>tr|B4EDI8|B4EDI8_BURCJ Flagellin OS=Burkholderia cenocepacia (strain ATCC BAA-245 / DSM 16553 / LMG 16656 / NCTC 13227 / J2315 / CF5610) OX=216591 GN=fliC PE=3 SV=1	4554	NS_403_Glycosylation_BC_J2315_HILIC_B1.51755.51755.3	controllerType=0 controllerNumber=1 scan=51755	125.374	Trypsin	B1	DQAALQQEVSQQIQEVNR	S{+1659}	1659	1658.82	1658.82	1658.82
28315:2	1012	R.SALAQAQGADVSGYGAQAQGAS{+568.204}ASGSR.A	NA	S{+568}	1517.69	2	3034.36	3034.36	0	0	72	Specific	308.73	308.73	4.8	8.44	2	>tr|B4EB72|B4EB72_BURCJ Putative exported protein OS=Burkholderia cenocepacia (strain ATCC BAA-245 / DSM 16553 / LMG 16656 / NCTC 13227 / J2315 / CF5610) OX=216591 GN=BCAL2973 PE=4 SV=1	1722	NS_403_Glycosylation_BC_J2315_HILIC_B2.24291.24291.2	controllerType=0 controllerNumber=1 scan=24291	65.9621	Trypsin	B2	SALAQAQGADVSGYGAQAQGASASGSR	S{+568}	568	568.204	568.2	568.204
89100:5	7	V.GEC[+57.021]S{+1284.608}C[+57.021]VSVHGANR.L	NA	C[+57]*2, S{+1285}	544.448	5	2718.21	2717.21	1	-1.2	390	NRagged	308.74	12.63	0	5.54	239	>tr|B4EFB4|B4EFB4_BURCJ Succinate dehydrogenase flavoprotein subunit OS=Burkholderia cenocepacia (strain ATCC BAA-245 / DSM 16553 / LMG 16656 / NCTC 13227 / J2315 / CF5610) OX=216591 GN=sdhA PE=3 SV=1	2680	NS_403_Glycosylation_BC_J2315_HILIC_B2.71669.71669.5	controllerType=0 controllerNumber=1 scan=71669	176.216	Trypsin	B2	GECSCVSVHGANR	*2,S{+1285}	*2,+1285	1284.61	1284.61	1284.61
14005:3	158	C.DGHWGKDPAC[+57.021]PS{+262.948}AAQSETRQ.-	NA	C[+57], S{+263}	820.977	3	2460.92	2460.92	0	0	311	Non	308.82	69.28	0	6.67	37	>tr|B4E6S5|B4E6S5_BURCJ Putative membrane protein OS=Burkholderia cenocepacia (strain ATCC BAA-245 / DSM 16553 / LMG 16656 / NCTC 13227 / J2315 / CF5610) OX=216591 GN=BCAL0353 PE=4 SV=1	4391	NS_403_Glycosylation_BC_J2315_HILIC_B1.13490.13490.3	controllerType=0 controllerNumber=1 scan=13490	36.5046	Trypsin	B1	DGHWGKDPACPSAAQSETRQ	,S{+263}	,+263	262.948	262.95	262.948
60457:4	3	K.EIAQVGSIS{+1083.428}ANSDSSIGDRIAEAMDK.V	NA	S{+1083}	937.932	4	3748.71	3747.71	1	-0.9	143	Specific	308.88	5.94	0	7.88	377	>tr|B4ECT7|B4ECT7_BURCJ 60 kDa chaperonin OS=Burkholderia cenocepacia (strain ATCC BAA-245 / DSM 16553 / LMG 16656 / NCTC 13227 / J2315 / CF5610) OX=216591 GN=groL PE=3 SV=1	4630	NS_403_Glycosylation_BC_J2315_HILIC_B2.49788.49788.4	controllerType=0 controllerNumber=1 scan=49788	126.612	Trypsin	B2	EIAQVGSISANSDSSIGDRIAEAMDK	S{+1083}	1083	1083.43	1083.43	1083.43
45644:4	94	R.LLDTYAS{+742.298}EREFAADENIR.N	NA	S{+742}	715.085	4	2857.32	2855.32	2	-2.4	343	Specific	308.88	137.01	1.02	4.57	36	>tr|B4ECX8|B4ECX8_BURCJ Putative oxidoreductase OS=Burkholderia cenocepacia (strain ATCC BAA-245 / DSM 16553 / LMG 16656 / NCTC 13227 / J2315 / CF5610) OX=216591 GN=BCAL3187 PE=4 SV=1	4657	NS_403_Glycosylation_BC_J2315_HILIC_B2.38185.38185.3	controllerType=0 controllerNumber=1 scan=38185	100.349	Trypsin	B2	LLDTYASEREFAADENIR	S{+742}	742	742.298	742.3	742.298
31312:4	3	G.SIS{+1780.926}ANSDSSIGDR.I	NA	S{+1781}	773.138	4	3089.53	3089.53	0	0	149	NRagged	309.03	24.15	2.73	2.71	377	>tr|B4ECT7|B4ECT7_BURCJ 60 kDa chaperonin OS=Burkholderia cenocepacia (strain ATCC BAA-245 / DSM 16553 / LMG 16656 / NCTC 13227 / J2315 / CF5610) OX=216591 GN=groL PE=3 SV=1	4630	NS_403_Glycosylation_BC_J2315_HILIC_B2.26769.26769.4	controllerType=0 controllerNumber=1 scan=26769	72.1971	Trypsin	B2	SISANSDSSIGDR	S{+1781}	1781	1780.93	1780.93	1780.93
49921:3	126	I.TGANNDSS{+314.148}KWEPKPNDPALETEYLK.R	NA	S{+314}	1040.17	3	3118.49	3118.49	0	0	200	NRagged	309.07	17.54	1.2	4.03	43	>tr|B4E7J7|B4E7J7_BURCJ Putative exported protein OS=Burkholderia cenocepacia (strain ATCC BAA-245 / DSM 16553 / LMG 16656 / NCTC 13227 / J2315 / CF5610) OX=216591 GN=BCAL1493 PE=4 SV=1	499	NS_403_Glycosylation_BC_J2315_HILIC_B1.42738.42738.3	controllerType=0 controllerNumber=1 scan=42738	105.717	Trypsin	B1	TGANNDSSKWEPKPNDPALETEYLK	S{+314}	314	314.148	314.15	314.148
33037:5	171	K.DVVGQGESVDPMS{+241.177}VKVDKAEYSK.Y	NA	S{+241}	542.482	5	2708.38	2708.38	0	0	1158	Specific	309.12	9.95	2.28	6.88	33	>tr|B4EKU9|B4EKU9_BURCJ Putative membrane protein OS=Burkholderia cenocepacia (strain ATCC BAA-245 / DSM 16553 / LMG 16656 / NCTC 13227 / J2315 / CF5610) OX=216591 GN=BCAM2680 PE=4 SV=1	4589	NS_403_Glycosylation_BC_J2315_HILIC_B2.28127.28127.5	controllerType=0 controllerNumber=1 scan=28127	75.6449	Trypsin	B2	DVVGQGESVDPMSVKVDKAEYSK	S{+241}	241	241.177	241.18	241.177
33045:2	6	A.PAPTAS{+1137.964}APEAAAKPAK.T	NA	S{+1138}	1308.89	2	2616.77	2615.77	1	-1.3	147	NRagged	309.13	8.26	0	5.83	594	>tr|B4EB03|B4EB03_BURCJ Putative exported protein OS=Burkholderia cenocepacia (strain ATCC BAA-245 / DSM 16553 / LMG 16656 / NCTC 13227 / J2315 / CF5610) OX=216591 GN=BCAL1917 PE=4 SV=1	4831	NS_403_Glycosylation_BC_J2315_HILIC_B2.28135.28135.4	controllerType=0 controllerNumber=1 scan=28135	75.671	Trypsin	B2	PAPTASAPEAAAKPAK	S{+1138}	1138	1137.96	1137.96	1137.96
88317:2	2	L.ATGLSVS{+240.146}QLVSTAWASAATFR.G	NA	S{+240}	1182.63	2	2364.25	2364.25	0	0	452	NRagged	309.21	47.8	2.4	6.59	306	>sp|B4EE21|KATG1_BURCJ Catalase-peroxidase 1 OS=Burkholderia cenocepacia (strain ATCC BAA-245 / DSM 16553 / LMG 16656 / NCTC 13227 / J2315 / CF5610) OX=216591 GN=katG1 PE=3 SV=1	164	NS_403_Glycosylation_BC_J2315_HILIC_B2.71059.71059.2	controllerType=0 controllerNumber=1 scan=71059	174.944	Trypsin	B2	ATGLSVSQLVSTAWASAATFR	S{+240}	240	240.146	240.15	240.146
20485:4	154	A.ASDEDHAPPPDTS{+532.107}APPDHADTVDAPSSTQSR.G	NA	S{+532}	926.626	4	3703.48	3703.48	0	0	199	NRagged	309.24	34.21	0	6.81	45	>tr|B4EF81|B4EF81_BURCJ Putative MscS mechanosensitive ion channel OS=Burkholderia cenocepacia (strain ATCC BAA-245 / DSM 16553 / LMG 16656 / NCTC 13227 / J2315 / CF5610) OX=216591 GN=BCAM0936 PE=4 SV=1	1134	NS_403_Glycosylation_BC_J2315_HILIC_B2.17973.17973.4	controllerType=0 controllerNumber=1 scan=17973	50.3257	Trypsin	B2	ASDEDHAPPPDTSAPPDHADTVDAPSSTQSR	S{+532}	532	532.107	532.11	532.107
68841:3	131	R.YFQDNS{+586.232}ANIDKLVPEGIEGR.V	NA	S{+586}	951.12	3	2851.35	2851.35	0	0	400	Specific	309.28	1.75	1.75	4.14	37	>tr|B4EC70|B4EC70_BURCJ Inosine-5'-monophosphate dehydrogenase OS=Burkholderia cenocepacia (strain ATCC BAA-245 / DSM 16553 / LMG 16656 / NCTC 13227 / J2315 / CF5610) OX=216591 GN=guaB PE=3 SV=1	4447	NS_403_Glycosylation_BC_J2315_HILIC_B1.57600.57600.3	controllerType=0 controllerNumber=1 scan=57600	138.574	Trypsin	B1	YFQDNSANIDKLVPEGIEGR	S{+586}	586	586.232	586.23	586.232
58729:2	882	E.PVS{+564.213}AGDLHAVLEAAR.W	NA	S{+564}	1035.51	2	2070.02	2070.02	0	0	29	NRagged	309.31	80.49	25.17	5.86	4	>tr|B4E6T8|B4E6T8_BURCJ Nitroreductase family protein OS=Burkholderia cenocepacia (strain ATCC BAA-245 / DSM 16553 / LMG 16656 / NCTC 13227 / J2315 / CF5610) OX=216591 GN=BCAL0366 PE=4 SV=1	4352	NS_403_Glycosylation_BC_J2315_HILIC_B1.49779.49779.2	controllerType=0 controllerNumber=1 scan=49779	121.151	Trypsin	B1	PVSAGDLHAVLEAAR	S{+564}	564	564.213	564.21	564.213
28977:3	39	K.GASAAQAAPKPTDNS{+567.192}SGTFVFARPGK.F	NA	S{+567}	1034.83	3	3102.47	3100.47	2	-2.2	66	Specific	309.32	168.8	0	8.49	211	>tr|B4EBR7|B4EBR7_BURCJ Outer-membrane lipoprotein carrier protein OS=Burkholderia cenocepacia (strain ATCC BAA-245 / DSM 16553 / LMG 16656 / NCTC 13227 / J2315 / CF5610) OX=216591 GN=lolA PE=3 SV=1	6332	NS_403_Glycosylation_BC_J2315_HILIC_B2.24812.24812.3	controllerType=0 controllerNumber=1 scan=24812	67.1732	Trypsin	B2	GASAAQAAPKPTDNSSGTFVFARPGK	S{+567}	567	567.192	567.19	567.192
59291:2	673	Q.PPVVPS{+1415.526}VAGDDAPR.I	NA	S{+1416}	1397.12	2	2793.24	2792.24	1	-1.2	3	NRagged	309.38	99.16	0	5.66	26	>tr|B4EAG4|B4EAG4_BURCJ Pseudouridine synthase OS=Burkholderia cenocepacia (strain ATCC BAA-245 / DSM 16553 / LMG 16656 / NCTC 13227 / J2315 / CF5610) OX=216591 GN=BCAL1865 PE=3 SV=1	6756	NS_403_Glycosylation_BC_J2315_HILIC_B1.50224.50224.2	controllerType=0 controllerNumber=1 scan=50224	122.14	Trypsin	B1	PPVVPSVAGDDAPR	S{+1416}	1416	1415.53	1415.53	1415.53
41409:3	5	I.AQVGSIS{+1299.648}ANSDSSIGDR.I	NA	S{+1300}	988.484	3	2963.44	2963.44	0	0	145	NRagged	309.51	19.9	0	5.14	304	>tr|B4ECT7|B4ECT7_BURCJ 60 kDa chaperonin OS=Burkholderia cenocepacia (strain ATCC BAA-245 / DSM 16553 / LMG 16656 / NCTC 13227 / J2315 / CF5610) OX=216591 GN=groL PE=3 SV=1	4630	NS_403_Glycosylation_BC_J2315_HILIC_B1.35778.35778.3	controllerType=0 controllerNumber=1 scan=35778	89.1863	Trypsin	B1	AQVGSISANSDSSIGDR	S{+1300}	1300	1299.65	1299.65	1299.65
61885:2	30	I.LGEEVVQAEMS{+243.450}TR.Y	NA	S{+243}	846.581	2	1692.16	1692.16	0	0	246	NRagged	309.59	83.69	0.8	6.04	66	>tr|B4E5V9|B4E5V9_BURCJ Ribonucleoside-diphosphate reductase OS=Burkholderia cenocepacia (strain ATCC BAA-245 / DSM 16553 / LMG 16656 / NCTC 13227 / J2315 / CF5610) OX=216591 GN=BCAL3429 PE=3 SV=1	4353	NS_403_Glycosylation_BC_J2315_HILIC_B2.50890.50890.2	controllerType=0 controllerNumber=1 scan=50890	129.002	Trypsin	B2	LGEEVVQAEMSTR	S{+243}	243	243.45	243.45	243.45
41497:9	108	Q.IS{+1835.656}LLLRRPPGREAYPGDVFYLHSR.L	NA	S{+1836}	517.583	9	4650.19	4648.19	2	-1.4	273	NRagged	309.66	7.88	0	4.71	39	>sp|B4EEY7|ATPA_BURCJ ATP synthase subunit alpha OS=Burkholderia cenocepacia (strain ATCC BAA-245 / DSM 16553 / LMG 16656 / NCTC 13227 / J2315 / CF5610) OX=216591 GN=atpA PE=3 SV=1	52	NS_403_Glycosylation_BC_J2315_HILIC_B2.34915.34915.3	controllerType=0 controllerNumber=1 scan=34915	92.2721	Trypsin	B2	ISLLLRRPPGREAYPGDVFYLHSR	S{+1836}	1836	1835.66	1835.66	1835.66
63962:2	598	Q.PPVVPS{+1438.525}VAGDDAPR.I	NA	S{+1439}	1408.12	2	2815.24	2815.24	0	0	3	NRagged	309.69	88.93	5.98	6.04	24	>tr|B4EAG4|B4EAG4_BURCJ Pseudouridine synthase OS=Burkholderia cenocepacia (strain ATCC BAA-245 / DSM 16553 / LMG 16656 / NCTC 13227 / J2315 / CF5610) OX=216591 GN=BCAL1865 PE=3 SV=1	6756	NS_403_Glycosylation_BC_J2315_HILIC_B2.52456.52456.2	controllerType=0 controllerNumber=1 scan=52456	132.584	Trypsin	B2	PPVVPSVAGDDAPR	S{+1439}	1439	1438.53	1438.53	1438.53
20974:6	212	R.HGYFVADRVDS{+459.099}KPGKPVFNR.I	NA	S{+459}	459.054	6	2749.29	2748.29	1	-1.2	538	Specific	309.73	136.81	1.53	7.88	22	>tr|B4E6X8|B4E6X8_BURCJ Glutamine--tRNA ligase OS=Burkholderia cenocepacia (strain ATCC BAA-245 / DSM 16553 / LMG 16656 / NCTC 13227 / J2315 / CF5610) OX=216591 GN=glnS PE=3 SV=1	2116	NS_403_Glycosylation_BC_J2315_HILIC_B2.18364.18364.5	controllerType=0 controllerNumber=1 scan=18364	51.319	Trypsin	B2	HGYFVADRVDSKPGKPVFNR	S{+459}	459	459.099	459.1	459.099
69424:2	115	V.VEGYFLS{+268.455}TYSAR.K	NA	S{+268}	831.571	2	1662.13	1661.13	1	-2	326	NRagged	309.74	123.07	0	6.39	43	>tr|B4EAM4|B4EAM4_BURCJ Microcin-processing peptidase OS=Burkholderia cenocepacia (strain ATCC BAA-245 / DSM 16553 / LMG 16656 / NCTC 13227 / J2315 / CF5610) OX=216591 GN=BCAL2916 PE=4 SV=1	3404	NS_403_Glycosylation_BC_J2315_HILIC_B2.56627.56627.2	controllerType=0 controllerNumber=1 scan=56627	142.308	Trypsin	B2	VEGYFLSTYSAR	S{+268}	268	268.455	268.45	268.455
34146:3	826	L.TDEAS{+901.515}AIEWAGHTPR.V	NA	S{+902}	848.432	3	2543.28	2542.28	1	-1.3	191	NRagged	309.74	7.44	0	6.04	7	>sp|B4EC23|ISPD_BURCJ 2-C-methyl-D-erythritol 4-phosphate cytidylyltransferase OS=Burkholderia cenocepacia (strain ATCC BAA-245 / DSM 16553 / LMG 16656 / NCTC 13227 / J2315 / CF5610) OX=216591 GN=ispD PE=3 SV=1	141	NS_403_Glycosylation_BC_J2315_HILIC_B2.29013.29013.3	controllerType=0 controllerNumber=1 scan=29013	77.8628	Trypsin	B2	TDEASAIEWAGHTPR	S{+902}	902	901.515	901.51	901.515
32315:4	4	K.LSKPAATTSATTSTTTSAGTASTSTTATAGTTTAAPAPTAS{+596.199}APEAAAKPAK.T	NA	S{+596}	1301.63	4	5203.52	5203.52	0	0	112	Specific	309.75	48.82	39.96	5.24	449	>tr|B4EB03|B4EB03_BURCJ Putative exported protein OS=Burkholderia cenocepacia (strain ATCC BAA-245 / DSM 16553 / LMG 16656 / NCTC 13227 / J2315 / CF5610) OX=216591 GN=BCAL1917 PE=4 SV=1	4831	NS_403_Glycosylation_BC_J2315_HILIC_B3.27440.27440.4	controllerType=0 controllerNumber=1 scan=27440	76.2201	Trypsin	B3	LSKPAATTSATTSTTTSAGTASTSTTATAGTTTAAPAPTASAPEAAAKPAK	S{+596}	596	596.199	596.2	596.199
14264:3	18	N.GEEAERKAS{+542.214}DEEK.F	NA	S{+542}	674.302	3	2020.89	2019.89	1	-1.7	302	NRagged	309.78	185.63	0	4.87	102	>tr|B4E5B7|B4E5B7_BURCJ Elongation factor G OS=Burkholderia cenocepacia (strain ATCC BAA-245 / DSM 16553 / LMG 16656 / NCTC 13227 / J2315 / CF5610) OX=216591 GN=fusA PE=3 SV=1	6576	NS_403_Glycosylation_BC_J2315_HILIC_B1.13685.13685.3	controllerType=0 controllerNumber=1 scan=13685	36.9409	Trypsin	B1	GEEAERKASDEEK	S{+542}	542	542.214	542.21	542.214
64521:4	373	K.PEVC[+57.021]GAGDC[+57.021]GPGGYLDFS{+1927.694}AADR.W	NA	C[+57]*2, S{+1928}	1050.66	4	4199.64	4198.64	1	-0.8	654	Specific	309.83	64.79	0.27	6.64	12	>tr|B4E714|B4E714_BURCJ Valine--tRNA ligase OS=Burkholderia cenocepacia (strain ATCC BAA-245 / DSM 16553 / LMG 16656 / NCTC 13227 / J2315 / CF5610) OX=216591 GN=valS PE=3 SV=1	4254	NS_403_Glycosylation_BC_J2315_HILIC_B1.54307.54307.4	controllerType=0 controllerNumber=1 scan=54307	130.884	Trypsin	B1	PEVCGAGDCGPGGYLDFSAADR	*2,S{+1928}	*2,+1928	1927.69	1927.69	1927.69
44852:3	43	M.MFAQANS{+312.573}EHC[+57.021]R.H	NA	C[+57], S{+313}	555.385	3	1664.14	1663.14	1	-2	220	NRagged	309.85	31.83	0	5.58	56	>tr|B4EBL4|B4EBL4_BURCJ Phosphoribosylformylglycinamidine synthase OS=Burkholderia cenocepacia (strain ATCC BAA-245 / DSM 16553 / LMG 16656 / NCTC 13227 / J2315 / CF5610) OX=216591 GN=purL PE=3 SV=1	958	NS_403_Glycosylation_BC_J2315_HILIC_B1.38508.38508.5	controllerType=0 controllerNumber=1 scan=38508	95.5368	Trypsin	B1	MFAQANSEHCR	,S{+313}	,+313	312.573	312.57	312.573
05750:3	344	A.PAADTSAAAPAPAKKDHS{+936.341}KPK.H	NA	S{+936}	999.15	3	2995.43	2995.43	0	0	27	NRagged	309.85	87.87	1.2	6.95	33	>tr|B4EEB8|B4EEB8_BURCJ Putative exported protein OS=Burkholderia cenocepacia (strain ATCC BAA-245 / DSM 16553 / LMG 16656 / NCTC 13227 / J2315 / CF5610) OX=216591 GN=BCAL0193 PE=4 SV=1	4510	NS_403_Glycosylation_BC_J2315_HILIC_B1.6916.6916.3	controllerType=0 controllerNumber=1 scan=6916	22.8962	Trypsin	B1	PAADTSAAAPAPAKKDHSKPK	S{+936}	936	936.341	936.34	936.341
81289:3	35	K.WFNVVS{+1335.114}YGLNENEDIDYDAAEK.L	NA	S{+1335}	1310.1	3	3928.27	3926.27	2	-1.7	140	Specific	309.88	153.44	0	7.19	50	>tr|B4ECY9|B4ECY9_BURCJ Serine hydroxymethyltransferase OS=Burkholderia cenocepacia (strain ATCC BAA-245 / DSM 16553 / LMG 16656 / NCTC 13227 / J2315 / CF5610) OX=216591 GN=glyA PE=1 SV=1	4566	NS_403_Glycosylation_BC_J2315_HILIC_B3.65677.65677.2	controllerType=0 controllerNumber=1 scan=65677	164.703	Trypsin	B3	WFNVVSYGLNENEDIDYDAAEK	S{+1335}	1335	1335.11	1335.11	1335.11
52259:3	79	V.PAAAAGAAPS{+980.391}TTAPAAQAQLVK.F	NA	S{+980}	982.155	3	2944.45	2943.45	1	-1.1	60	NRagged	309.9	209.15	0	7.37	41	>sp|B4E7D5|YIDC_BURCJ Membrane protein insertase YidC OS=Burkholderia cenocepacia (strain ATCC BAA-245 / DSM 16553 / LMG 16656 / NCTC 13227 / J2315 / CF5610) OX=216591 GN=yidC PE=3 SV=1	22	NS_403_Glycosylation_BC_J2315_HILIC_B3.43287.43287.3	controllerType=0 controllerNumber=1 scan=43287	114.843	Trypsin	B3	PAAAAGAAPSTTAPAAQAQLVK	S{+980}	980	980.391	980.39	980.391
54447:6	324	K.GNFIVES{+1661.340}GRVEALLR.R	NA	S{+1661}	554.549	6	3322.26	3321.26	1	-1	151	Specific	309.91	107.68	0	5.38	12	>tr|B4E7L0|B4E7L0_BURCJ Transcription termination/antitermination protein NusA OS=Burkholderia cenocepacia (strain ATCC BAA-245 / DSM 16553 / LMG 16656 / NCTC 13227 / J2315 / CF5610) OX=216591 GN=nusA PE=3 SV=1	5025	NS_403_Glycosylation_BC_J2315_HILIC_B3.44983.44983.3	controllerType=0 controllerNumber=1 scan=44983	118.647	Trypsin	B3	GNFIVESGRVEALLR	S{+1661}	1661	1661.34	1661.34	1661.34
43086:3	38	K.AADAGGAKPAAGASAAPAAPAPVAVPAS{+1191.406}AVSGSAGQ.-	NA	S{+1191}	1379.31	3	4135.9	4133.9	2	-1.6	151	CRagged	309.92	187.47	0	8.17	186	>tr|B4E626|B4E626_BURCJ Putative membrane protein OS=Burkholderia cenocepacia (strain ATCC BAA-245 / DSM 16553 / LMG 16656 / NCTC 13227 / J2315 / CF5610) OX=216591 GN=BCAL0303 PE=4 SV=1	1459	NS_403_Glycosylation_BC_J2315_HILIC_B2.36148.36148.3	controllerType=0 controllerNumber=1 scan=36148	95.3382	Trypsin	B2	AADAGGAKPAAGASAAPAAPAPVAVPASAVSGSAGQ	S{+1191}	1191	1191.41	1191.41	1191.41
40703:3	216	V.APAADGMAPAAGPS{+1722.753}K.T	NA	S{+1723}	1012.13	3	3034.39	3034.39	0	0	172	NRagged	309.94	15.59	0	5.12	25	>tr|B4E6R9|B4E6R9_BURCJ Putative type VI secretion system protein TssH OS=Burkholderia cenocepacia (strain ATCC BAA-245 / DSM 16553 / LMG 16656 / NCTC 13227 / J2315 / CF5610) OX=216591 GN=clpB PE=3 SV=1	2358	NS_403_Glycosylation_BC_J2315_HILIC_B2.34288.34288.3	controllerType=0 controllerNumber=1 scan=34288	90.7192	Trypsin	B2	APAADGMAPAAGPSK	S{+1723}	1723	1722.75	1722.75	1722.75
47547:3	5	K.KASEAAAAASAAQAAAAASPATVPAS{+594.204}GAAVDQDANAQAAR.A	NA	S{+594}	1383.32	3	4147.95	4144.95	3	-2.4	143	Specific	309.96	165.34	0	8.56	404	>tr|B4EEW5|B4EEW5_BURCJ Outer membrane protein assembly factor BamE OS=Burkholderia cenocepacia (strain ATCC BAA-245 / DSM 16553 / LMG 16656 / NCTC 13227 / J2315 / CF5610) OX=216591 GN=omlA PE=3 SV=1	4098	NS_403_Glycosylation_BC_J2315_HILIC_B2.39716.39716.3	controllerType=0 controllerNumber=1 scan=39716	104.047	Trypsin	B2	KASEAAAAASAAQAAAAASPATVPASGAAVDQDANAQAAR	S{+594}	594	594.204	594.2	594.204
35153:4	6	K.LSKPAATTSATTSTTTSAGTASTSTTATAGTTTAAPAPTAS{+596.195}APEAAAKPAK.T	NA	S{+596}	1301.63	4	5203.51	5203.51	0	0	112	Specific	310.03	162.95	37.82	6.35	492	>tr|B4EB03|B4EB03_BURCJ Putative exported protein OS=Burkholderia cenocepacia (strain ATCC BAA-245 / DSM 16553 / LMG 16656 / NCTC 13227 / J2315 / CF5610) OX=216591 GN=BCAL1917 PE=4 SV=1	4831	NS_403_Glycosylation_BC_J2315_HILIC_B1.30635.30635.4	controllerType=0 controllerNumber=1 scan=30635	77.1814	Trypsin	B1	LSKPAATTSATTSTTTSAGTASTSTTATAGTTTAAPAPTASAPEAAAKPAK	S{+596}	596	596.195	596.2	596.195
71086:2	116	E.PGSSGS{+1168.526}PIYSPEK.R	NA	S{+1169}	1238.08	2	2475.16	2474.16	1	-1.4	191	NRagged	310.03	101.78	0	2.05	159	>sp|LYSC_LYSEN|(Common contaminant protein)	7032	NS_403_Glycosylation_BC_J2315_HILIC_B1.59379.59379.4	controllerType=0 controllerNumber=1 scan=59379	142.774	Trypsin	B1	PGSSGSPIYSPEK	S{+1169}	1169	1168.53	1168.53	1168.53
52321:3	228	A.SDTGATAAGSAPATPPAPATAAAPAAPS{+612.227}IAEGAQPTGAAVPAK.A	NA	S{+612}	1441.7	3	4323.09	4322.09	1	-0.8	31	NRagged	310.08	91.32	0	6.11	22	>tr|B4E7Y2|B4E7Y2_BURCJ Peptidase, family M48 OS=Burkholderia cenocepacia (strain ATCC BAA-245 / DSM 16553 / LMG 16656 / NCTC 13227 / J2315 / CF5610) OX=216591 GN=BCAL0490 PE=3 SV=1	3875	NS_403_Glycosylation_BC_J2315_HILIC_B3.43337.43337.3	controllerType=0 controllerNumber=1 scan=43337	114.96	Trypsin	B3	SDTGATAAGSAPATPPAPATAAAPAAPSIAEGAQPTGAAVPAK	S{+612}	612	612.227	612.23	612.227
52373:3	86	A.APAAPAAEAAPAAAAPAAAS{+1276.580}SSGSTSTTSAAPAPAAAPAAGS.-	NA	S{+1277}	1565.75	3	4695.24	4693.24	2	-1.4	76	Non	310.09	17.73	0	5.73	77	>tr|B4EBC9|B4EBC9_BURCJ CxxC_CXXC_SSSS domain-containing protein OS=Burkholderia cenocepacia (strain ATCC BAA-245 / DSM 16553 / LMG 16656 / NCTC 13227 / J2315 / CF5610) OX=216591 GN=BCAL0878 PE=4 SV=1	5302	NS_403_Glycosylation_BC_J2315_HILIC_B3.43377.43377.3	controllerType=0 controllerNumber=1 scan=43377	115.043	Trypsin	B3	APAAPAAEAAPAAAAPAAASSSGSTSTTSAAPAPAAAPAAGS	S{+1277}	1277	1276.58	1276.58	1276.58
50700:4	392	R.LEQDVDVS{+860.311}RGDMLVTTAEPVEPAK.K	NA	S{+860}	866.156	4	3461.6	3459.6	2	-1.9	310	Specific	310.1	310.1	0	7.24	10	>tr|B4E8V4|B4E8V4_BURCJ Sulfate adenylyltransferase subunit 1 OS=Burkholderia cenocepacia (strain ATCC BAA-245 / DSM 16553 / LMG 16656 / NCTC 13227 / J2315 / CF5610) OX=216591 GN=cysN PE=3 SV=1	1825	NS_403_Glycosylation_BC_J2315_HILIC_B2.42194.42194.4	controllerType=0 controllerNumber=1 scan=42194	109.72	Trypsin	B2	LEQDVDVSRGDMLVTTAEPVEPAK	S{+860}	860	860.311	860.31	860.311
49906:2	302	L.QS{+240.069}ALDEVEAAGAR.A	NA	S{+240}	779.36	2	1557.71	1556.71	1	-2.2	39	NRagged	310.18	310.18	0	5.43	19	>tr|B4E7B7|B4E7B7_BURCJ Probable enoyl-CoA hydratase PaaG OS=Burkholderia cenocepacia (strain ATCC BAA-245 / DSM 16553 / LMG 16656 / NCTC 13227 / J2315 / CF5610) OX=216591 GN=paaG PE=3 SV=1	1442	NS_403_Glycosylation_BC_J2315_HILIC_B2.41565.41565.2	controllerType=0 controllerNumber=1 scan=41565	108.311	Trypsin	B2	QSALDEVEAAGAR	S{+240}	240	240.069	240.07	240.069
36696:6	53	Q.AIAMVVNAS{+1243.661}NKVEPRPLK.T	NA	S{+1244}	531.133	6	3181.76	3180.76	1	-1.1	319	NRagged	310.2	3.46	0	5.02	37	>tr|B4EA06|B4EA06_BURCJ Efflux system transport protein OS=Burkholderia cenocepacia (strain ATCC BAA-245 / DSM 16553 / LMG 16656 / NCTC 13227 / J2315 / CF5610) OX=216591 GN=bpeA PE=3 SV=1	2230	NS_403_Glycosylation_BC_J2315_HILIC_B3.30870.30870.4	controllerType=0 controllerNumber=1 scan=30870	84.7414	Trypsin	B3	AIAMVVNASNKVEPRPLK	S{+1244}	1244	1243.66	1243.66	1243.66
06606:4	19	K.PQATGHDEAS{+238.126}WAQNR.R	NA	S{+238}	477.225	4	1905.88	1905.88	0	0	148	Specific	310.29	196.17	2.12	3.94	122	>tr|B4EDC1|B4EDC1_BURCJ Peptidoglycan-associated protein OS=Burkholderia cenocepacia (strain ATCC BAA-245 / DSM 16553 / LMG 16656 / NCTC 13227 / J2315 / CF5610) OX=216591 GN=pal PE=1 SV=1	4916	NS_403_Glycosylation_BC_J2315_HILIC_B3.7324.7324.4	controllerType=0 controllerNumber=1 scan=7324	23.9972	Trypsin	B3	PQATGHDEASWAQNR	S{+238}	238	238.126	238.13	238.126
58935:4	109	R.PVVENGQIVIRPINYLALS{+282.074}YDHR.I	NA	S{+282}	738.134	4	2949.51	2948.51	1	-1.1	375	Specific	310.31	0.97	0.64	7.23	24	>tr|B4E7M0|B4E7M0_BURCJ Dihydrolipoyllysine-residue succinyltransferase component of 2-oxoglutarate dehydrogenase complex OS=Burkholderia cenocepacia (strain ATCC BAA-245 / DSM 16553 / LMG 16656 / NCTC 13227 / J2315 / CF5610) OX=216591 GN=sucB PE=3 SV=1	1690	NS_403_Glycosylation_BC_J2315_HILIC_B2.48626.48626.4	controllerType=0 controllerNumber=1 scan=48626	124.11	Trypsin	B2	PVVENGQIVIRPINYLALSYDHR	S{+282}	282	282.074	282.07	282.074
44561:3	33	R.DDDVSDVQAGVAHDEPPAS{+568.205}DTTVAAAPAPAPK.D	NA	S{+568}	1228.22	3	3682.65	3682.65	0	0	86	Specific	310.33	212.43	36.45	6.05	76	>tr|B4EFK5|B4EFK5_BURCJ Putative peptidoglycan-binding membrane protein OS=Burkholderia cenocepacia (strain ATCC BAA-245 / DSM 16553 / LMG 16656 / NCTC 13227 / J2315 / CF5610) OX=216591 GN=BCAM0996 PE=4 SV=1	764	NS_403_Glycosylation_BC_J2315_HILIC_B1.38266.38266.3	controllerType=0 controllerNumber=1 scan=38266	94.937	Trypsin	B1	DDDVSDVQAGVAHDEPPASDTTVAAAPAPAPK	S{+568}	568	568.205	568.21	568.205
61191:4	149	V.PEYAQQPEPALTEPAAAPS{+1875.711}DSEAQPQAVPAR.L	NA	S{+1876}	1274.07	4	5093.26	5092.26	1	-0.7	45	NRagged	310.35	139.88	0	7.64	29	>tr|B4E5V3|B4E5V3_BURCJ Putative membrane protein OS=Burkholderia cenocepacia (strain ATCC BAA-245 / DSM 16553 / LMG 16656 / NCTC 13227 / J2315 / CF5610) OX=216591 GN=BCAL3423 PE=4 SV=1	6164	NS_403_Glycosylation_BC_J2315_HILIC_B2.50362.50362.4	controllerType=0 controllerNumber=1 scan=50362	127.857	Trypsin	B2	PEYAQQPEPALTEPAAAPSDSEAQPQAVPAR	S{+1876}	1876	1875.71	1875.71	1875.71
34261:4	4	K.LSKPAATTSATTSTTTSAGTASTSTTATAGTTTAAPAPTAS{+567.211}APEAAAKPAK.T	NA	S{+567}	1294.39	4	5174.53	5174.53	0	0	112	Specific	310.35	310.35	48.32	6.29	449	>tr|B4EB03|B4EB03_BURCJ Putative exported protein OS=Burkholderia cenocepacia (strain ATCC BAA-245 / DSM 16553 / LMG 16656 / NCTC 13227 / J2315 / CF5610) OX=216591 GN=BCAL1917 PE=4 SV=1	4831	NS_403_Glycosylation_BC_J2315_HILIC_B3.28961.28961.4	controllerType=0 controllerNumber=1 scan=28961	80.0243	Trypsin	B3	LSKPAATTSATTSTTTSAGTASTSTTATAGTTTAAPAPTASAPEAAAKPAK	S{+567}	567	567.211	567.21	567.211
30272:2	4	A.PAPTAS{+1173.968}APEAAAKPAK.T	NA	S{+1174}	1326.89	2	2652.77	2651.77	1	-1.3	147	NRagged	310.39	37.49	0	5.24	449	>tr|B4EB03|B4EB03_BURCJ Putative exported protein OS=Burkholderia cenocepacia (strain ATCC BAA-245 / DSM 16553 / LMG 16656 / NCTC 13227 / J2315 / CF5610) OX=216591 GN=BCAL1917 PE=4 SV=1	4831	NS_403_Glycosylation_BC_J2315_HILIC_B3.25819.25819.4	controllerType=0 controllerNumber=1 scan=25819	72.1255	Trypsin	B3	PAPTASAPEAAAKPAK	S{+1174}	1174	1173.97	1173.97	1173.97
33902:5	505	K.AKHPDAVIGPIAVNQIVHQS{+610.080}NAR.L	NA	S{+610}	609.887	5	3045.41	3045.41	0	0	67	Specific	310.56	44.33	0	7.16	6	>tr|B4E949|B4E949_BURCJ Putative 2-nitropropane dioxygenase OS=Burkholderia cenocepacia (strain ATCC BAA-245 / DSM 16553 / LMG 16656 / NCTC 13227 / J2315 / CF5610) OX=216591 GN=BCAL0626 PE=4 SV=1	6597	NS_403_Glycosylation_BC_J2315_HILIC_B3.28679.28679.4	controllerType=0 controllerNumber=1 scan=28679	79.3466	Trypsin	B3	AKHPDAVIGPIAVNQIVHQSNAR	S{+610}	610	610.08	610.08	610.08
26302:3	27	K.GASAAQAAPKPTDNS{+568.203}SGTFVFARPGK.F	NA	S{+568}	1034.5	3	3101.48	3101.48	0	0	66	Specific	310.59	310.59	1.2	7.84	228	>tr|B4EBR7|B4EBR7_BURCJ Outer-membrane lipoprotein carrier protein OS=Burkholderia cenocepacia (strain ATCC BAA-245 / DSM 16553 / LMG 16656 / NCTC 13227 / J2315 / CF5610) OX=216591 GN=lolA PE=3 SV=1	6332	NS_403_Glycosylation_BC_J2315_HILIC_B1.23473.23473.3	controllerType=0 controllerNumber=1 scan=23473	60.3946	Trypsin	B1	GASAAQAAPKPTDNSSGTFVFARPGK	S{+568}	568	568.203	568.2	568.203
19101:4	85	F.ATAS{+770.377}EDDEEEEEAPARPAR.K	NA	S{+770}	711.825	4	2844.28	2843.28	1	-1.2	122	NRagged	310.59	2.43	2.43	4.22	55	>tr|B4E5S0|B4E5S0_BURCJ Ribosomal silencing factor RsfS OS=Burkholderia cenocepacia (strain ATCC BAA-245 / DSM 16553 / LMG 16656 / NCTC 13227 / J2315 / CF5610) OX=216591 GN=rsfS PE=3 SV=1	5383	NS_403_Glycosylation_BC_J2315_HILIC_B1.17549.17549.4	controllerType=0 controllerNumber=1 scan=17549	46.1989	Trypsin	B1	ATASEDDEEEEEAPARPAR	S{+770}	770	770.377	770.38	770.377
40446:4	254	V.AGSGPVFASRNPGTDAVAWQGDS{+1174.534}ASAADVDR.A	NA	S{+1175}	1052.49	4	4206.94	4206.94	0	0	12	NRagged	310.59	30.85	0.77	4.27	11	>sp|B4ECZ8|ASTD_BURCJ N-succinylglutamate 5-semialdehyde dehydrogenase OS=Burkholderia cenocepacia (strain ATCC BAA-245 / DSM 16553 / LMG 16656 / NCTC 13227 / J2315 / CF5610) OX=216591 GN=astD PE=3 SV=1	79	NS_403_Glycosylation_BC_J2315_HILIC_B1.34978.34978.2	controllerType=0 controllerNumber=1 scan=34978	87.3532	Trypsin	B1	AGSGPVFASRNPGTDAVAWQGDSASAADVDR	S{+1175}	1175	1174.53	1174.53	1174.53
16277:3	5	Q.IEEATS{+639.327}DYDREK.L	NA	S{+639}	699.334	3	2095.99	2094.99	1	-1.6	353	NRagged	310.64	10.71	0.4	5.43	304	>tr|B4ECT7|B4ECT7_BURCJ 60 kDa chaperonin OS=Burkholderia cenocepacia (strain ATCC BAA-245 / DSM 16553 / LMG 16656 / NCTC 13227 / J2315 / CF5610) OX=216591 GN=groL PE=3 SV=1	4630	NS_403_Glycosylation_BC_J2315_HILIC_B1.15290.15290.3	controllerType=0 controllerNumber=1 scan=15290	40.6897	Trypsin	B1	IEEATSDYDREK	S{+639}	639	639.327	639.33	639.327
75648:2	63	T.AANAS{+487.186}GLNDGAAAVLVMSAQK.A	NA	S{+487}	1223.6	2	2446.18	2446.18	0	0	244	NRagged	310.65	10.63	10.63	6.35	40	>tr|B4EAG1|B4EAG1_BURCJ Acetyl-CoA acetyltransferase OS=Burkholderia cenocepacia (strain ATCC BAA-245 / DSM 16553 / LMG 16656 / NCTC 13227 / J2315 / CF5610) OX=216591 GN=phbA PE=3 SV=1	6858	NS_403_Glycosylation_BC_J2315_HILIC_B2.61430.61430.2	controllerType=0 controllerNumber=1 scan=61430	152.928	Trypsin	B2	AANASGLNDGAAAVLVMSAQK	S{+487}	487	487.186	487.19	487.186
52448:3	106	V.WLS{+387.425}DPSWENHR.F	NA	S{+387}	605.696	3	1815.07	1814.07	1	-1.8	124	NRagged	310.67	61.64	0	4.23	23	>tr|B4EJ31|B4EJ31_BURCJ Aminotransferase OS=Burkholderia cenocepacia (strain ATCC BAA-245 / DSM 16553 / LMG 16656 / NCTC 13227 / J2315 / CF5610) OX=216591 GN=tyrB PE=3 SV=1	1869	NS_403_Glycosylation_BC_J2315_HILIC_B2.43521.43521.4	controllerType=0 controllerNumber=1 scan=43521	112.612	Trypsin	B2	WLSDPSWENHR	S{+387}	387	387.425	387.43	387.425
38917:4	6	K.LSKPAATTSATTSTTTSAGTASTSTTATAGTTTAAPAPTAS{+566.200}APEAAAKPAK.T	NA	S{+566}	1294.13	4	5173.52	5173.52	0	0	112	Specific	310.71	43.02	43.02	5.38	594	>tr|B4EB03|B4EB03_BURCJ Putative exported protein OS=Burkholderia cenocepacia (strain ATCC BAA-245 / DSM 16553 / LMG 16656 / NCTC 13227 / J2315 / CF5610) OX=216591 GN=BCAL1917 PE=4 SV=1	4831	NS_403_Glycosylation_BC_J2315_HILIC_B2.32828.32828.4	controllerType=0 controllerNumber=1 scan=32828	87.2611	Trypsin	B2	LSKPAATTSATTSTTTSAGTASTSTTATAGTTTAAPAPTASAPEAAAKPAK	S{+566}	566	566.2	566.2	566.2
28416:4	39	K.GAS{+666.283}AAQAAPKPTDNSSGTFVFARPGK.F	NA	S{+666}	800.646	4	3199.56	3199.56	0	0	66	Specific	310.77	29.12	29.12	4.25	211	>tr|B4EBR7|B4EBR7_BURCJ Outer-membrane lipoprotein carrier protein OS=Burkholderia cenocepacia (strain ATCC BAA-245 / DSM 16553 / LMG 16656 / NCTC 13227 / J2315 / CF5610) OX=216591 GN=lolA PE=3 SV=1	6332	NS_403_Glycosylation_BC_J2315_HILIC_B2.24370.24370.4	controllerType=0 controllerNumber=1 scan=24370	66.1312	Trypsin	B2	GASAAQAAPKPTDNSSGTFVFARPGK	S{+666}	666	666.283	666.28	666.283
24983:3	4	S.ATTSTTTSAGTASTS{+593.199}TTATAGTTTAAPAPTASAPEAAAKPAK.T	NA	S{+593}	1449.69	3	4347.05	4344.05	3	-2.3	121	NRagged	310.82	310.82	0	8.02	449	>tr|B4EB03|B4EB03_BURCJ Putative exported protein OS=Burkholderia cenocepacia (strain ATCC BAA-245 / DSM 16553 / LMG 16656 / NCTC 13227 / J2315 / CF5610) OX=216591 GN=BCAL1917 PE=4 SV=1	4831	NS_403_Glycosylation_BC_J2315_HILIC_B3.21561.21561.3	controllerType=0 controllerNumber=1 scan=21561	61.1859	Trypsin	B3	ATTSTTTSAGTASTSTTATAGTTTAAPAPTASAPEAAAKPAK	S{+593}	593	593.199	593.2	593.199
18436:5	207	K.AMQTAYAVS{+1856.806}AAR.S	NA	S{+1857}	620.29	5	3097.42	3096.42	1	-1.1	147	Specific	310.83	108.49	0	3.08	13	>tr|B4EAW0|B4EAW0_BURCJ Metallo peptidase, subfamily M48B OS=Burkholderia cenocepacia (strain ATCC BAA-245 / DSM 16553 / LMG 16656 / NCTC 13227 / J2315 / CF5610) OX=216591 GN=BCAL0849 PE=3 SV=1	359	NS_403_Glycosylation_BC_J2315_HILIC_B1.17007.17007.5	controllerType=0 controllerNumber=1 scan=17007	44.9049	Trypsin	B1	AMQTAYAVSAAR	S{+1857}	1857	1856.81	1856.81	1856.81
22781:5	107	R.NLERDGVVAS{+574.823}AIHGDKTQIER.M	NA	S{+575}	577.81	5	2885.02	2883.02	2	-2.3	276	Specific	310.89	107.56	0	8.16	30	>tr|B4E6D8|B4E6D8_BURCJ Putative ATP-dependent RNA helicase 2 OS=Burkholderia cenocepacia (strain ATCC BAA-245 / DSM 16553 / LMG 16656 / NCTC 13227 / J2315 / CF5610) OX=216591 GN=rhlE2 PE=3 SV=1	6890	NS_403_Glycosylation_BC_J2315_HILIC_B2.19839.19839.4	controllerType=0 controllerNumber=1 scan=19839	54.9569	Trypsin	B2	NLERDGVVASAIHGDKTQIER	S{+575}	575	574.823	574.82	574.823
43796:4	2	T.AEVYVLS{+709.312}KDEGGR.H	NA	S{+709}	533.764	4	2132.03	2132.03	0	0	309	NRagged	310.95	36.65	0	2.86	431	>tr|B4E5A5|B4E5A5_BURCJ Elongation factor Tu OS=Burkholderia cenocepacia (strain ATCC BAA-245 / DSM 16553 / LMG 16656 / NCTC 13227 / J2315 / CF5610) OX=216591 GN=tufA1 PE=3 SV=1	6954	NS_403_Glycosylation_BC_J2315_HILIC_B1.37661.37661.3	controllerType=0 controllerNumber=1 scan=37661	93.4754	Trypsin	B1	AEVYVLSKDEGGR	S{+709}	709	709.312	709.31	709.312
87271:3	3	A.PAEAASAPAQAAS{+1135.964}GAEQPAAAASAALSTIYFETGK.S	NA	S{+1136}	1471.53	3	4412.57	4412.57	0	0	398	NRagged	310.98	23.45	0	4.86	347	>tr|B4EA74|B4EA74_BURCJ Cytochrome c oxidase subunit 2 OS=Burkholderia cenocepacia (strain ATCC BAA-245 / DSM 16553 / LMG 16656 / NCTC 13227 / J2315 / CF5610) OX=216591 GN=BCAL0749 PE=3 SV=1	5396	NS_403_Glycosylation_BC_J2315_HILIC_B1.72054.72054.3	controllerType=0 controllerNumber=1 scan=72054	173.564	Trypsin	B1	PAEAASAPAQAASGAEQPAAAASAALSTIYFETGK	S{+1136}	1136	1135.96	1135.96	1135.96
62647:4	117	V.LAALENVVLGS{+247.120}VHKK.G	NA	S{+247}	457.27	4	1826.06	1825.06	1	-1.8	76	NRagged	311.02	65.52	0	7.1	44	>tr|B4EFM0|B4EFM0_BURCJ Putative histone-like protein OS=Burkholderia cenocepacia (strain ATCC BAA-245 / DSM 16553 / LMG 16656 / NCTC 13227 / J2315 / CF5610) OX=216591 GN=BCAM1012 PE=3 SV=1	4279	NS_403_Glycosylation_BC_J2315_HILIC_B2.51463.51463.4	controllerType=0 controllerNumber=1 scan=51463	130.305	Trypsin	B2	LAALENVVLGSVHKK	S{+247}	247	247.12	247.12	247.12
27170:5	7	V.GEC[+57.021]S{+956.379}C[+57.021]VSVHGANR.L	NA	C[+57]*2, S{+956}	478.803	5	2389.98	2388.98	1	-1.4	390	NRagged	311.04	37.43	0	5.78	239	>tr|B4EFB4|B4EFB4_BURCJ Succinate dehydrogenase flavoprotein subunit OS=Burkholderia cenocepacia (strain ATCC BAA-245 / DSM 16553 / LMG 16656 / NCTC 13227 / J2315 / CF5610) OX=216591 GN=sdhA PE=3 SV=1	2680	NS_403_Glycosylation_BC_J2315_HILIC_B2.23401.23401.4	controllerType=0 controllerNumber=1 scan=23401	63.7707	Trypsin	B2	GECSCVSVHGANR	*2,S{+956}	*2,+956	956.379	956.38	956.379
82214:2	6	A.PAQAAS{+347.062}GAEQPAAAASAALSTIYFETGK.S	NA	S{+347}	1514.2	2	3027.39	3026.39	1	-1.1	405	NRagged	311.05	31.79	0.52	6.53	240	>tr|B4EA74|B4EA74_BURCJ Cytochrome c oxidase subunit 2 OS=Burkholderia cenocepacia (strain ATCC BAA-245 / DSM 16553 / LMG 16656 / NCTC 13227 / J2315 / CF5610) OX=216591 GN=BCAL0749 PE=3 SV=1	5396	NS_403_Glycosylation_BC_J2315_HILIC_B3.66391.66391.4	controllerType=0 controllerNumber=1 scan=66391	166.405	Trypsin	B3	PAQAASGAEQPAAAASAALSTIYFETGK	S{+347}	347	347.062	347.06	347.062
76473:6	1	R.ELES{+1205.497}PLAAVQMGLIYVNPEGPDGNPDPVAAAHDIR.E	NA	S{+1205}	811.557	6	4864.3	4861.3	3	-2.1	204	Specific	311.06	40.9	0	7.14	437	>sp|B4EE21|KATG1_BURCJ Catalase-peroxidase 1 OS=Burkholderia cenocepacia (strain ATCC BAA-245 / DSM 16553 / LMG 16656 / NCTC 13227 / J2315 / CF5610) OX=216591 GN=katG1 PE=3 SV=1	164	NS_403_Glycosylation_BC_J2315_HILIC_B1.63648.63648.6	controllerType=0 controllerNumber=1 scan=63648	152.711	Trypsin	B1	ELESPLAAVQMGLIYVNPEGPDGNPDPVAAAHDIR	S{+1205}	1205	1205.5	1205.5	1205.5
71743:3	1050	E.PAAGAS{+1946.776}DAAAPAQQAADAAAPAPTGFWER.S	NA	S{+1947}	1562.7	3	4686.07	4684.07	2	-1.4	41	NRagged	311.09	27.53	0	6.06	5	>tr|B4EFD1|B4EFD1_BURCJ Porin OS=Burkholderia cenocepacia (strain ATCC BAA-245 / DSM 16553 / LMG 16656 / NCTC 13227 / J2315 / CF5610) OX=216591 GN=BCAM2063 PE=3 SV=1	836	NS_403_Glycosylation_BC_J2315_HILIC_B3.58415.58415.3	controllerType=0 controllerNumber=1 scan=58415	148.595	Trypsin	B3	PAAGASDAAAPAQQAADAAAPAPTGFWER	S{+1947}	1947	1946.78	1946.78	1946.78
43597:4	511	I.PDS{+1484.764}AAEKPDQGEVIAVGPGRK.D	NA	S{+1485}	902.22	4	3605.86	3605.86	0	0	28	NRagged	311.1	100.37	0	5.27	5	>tr|B4EKJ4|B4EKJ4_BURCJ 10 kDa chaperonin OS=Burkholderia cenocepacia (strain ATCC BAA-245 / DSM 16553 / LMG 16656 / NCTC 13227 / J2315 / CF5610) OX=216591 GN=groS PE=3 SV=1	5288	NS_403_Glycosylation_BC_J2315_HILIC_B3.36341.36341.2	controllerType=0 controllerNumber=1 scan=36341	98.2723	Trypsin	B3	PDSAAEKPDQGEVIAVGPGRK	S{+1485}	1485	1484.76	1484.76	1484.76
10588:3	144	K.KLQQWS{+568.211}QQSAAGAKPASGE.-	NA	S{+568}	847.404	3	2540.2	2540.2	0	0	124	CRagged	311.16	311.16	6	5.64	48	>tr|B4ED22|B4ED22_BURCJ Putative lipoprotein OS=Burkholderia cenocepacia (strain ATCC BAA-245 / DSM 16553 / LMG 16656 / NCTC 13227 / J2315 / CF5610) OX=216591 GN=BCAL1086 PE=4 SV=1	4262	NS_403_Glycosylation_BC_J2315_HILIC_B3.10399.10399.3	controllerType=0 controllerNumber=1 scan=10399	31.6114	Trypsin	B3	KLQQWSQQSAAGAKPASGE	S{+568}	568	568.211	568.21	568.211
04513:5	525	K.MAGYS{+1129.119}DDENRADARK.L	NA	S{+1129}	566.38	5	2827.87	2827.87	0	0	73	Specific	311.16	167.66	16.57	6.52	11	>tr|B4EIJ7|B4EIJ7_BURCJ Putative enoyl coenzyme A hydratase-like protein OS=Burkholderia cenocepacia (strain ATCC BAA-245 / DSM 16553 / LMG 16656 / NCTC 13227 / J2315 / CF5610) OX=216591 GN=BCAM2431 PE=4 SV=1	3510	NS_403_Glycosylation_BC_J2315_HILIC_B3.5376.5376.3	controllerType=0 controllerNumber=1 scan=5376	19.0005	Trypsin	B3	MAGYSDDENRADARK	S{+1129}	1129	1129.12	1129.12	1129.12
39005:3	3	I.AQVGSISANS{+1325.559}DSSIGDR.I	NA	S{+1326}	997.454	3	2990.35	2989.35	1	-1.1	145	NRagged	311.17	62.32	0	5.56	217	>tr|B4ECT7|B4ECT7_BURCJ 60 kDa chaperonin OS=Burkholderia cenocepacia (strain ATCC BAA-245 / DSM 16553 / LMG 16656 / NCTC 13227 / J2315 / CF5610) OX=216591 GN=groL PE=3 SV=1	4630	NS_403_Glycosylation_BC_J2315_HILIC_B3.32683.32683.3	controllerType=0 controllerNumber=1 scan=32683	89.1648	Trypsin	B3	AQVGSISANSDSSIGDR	S{+1326}	1326	1325.56	1325.56	1325.56
64767:6	13	D.SYS{+1951.002}VKDEYQPLMQQHAQYLK.S	NA	S{+1951}	735.372	6	4407.19	4407.19	0	0	72	NRagged	311.2	21.1	0	5.3	173	>tr|B4EDC1|B4EDC1_BURCJ Peptidoglycan-associated protein OS=Burkholderia cenocepacia (strain ATCC BAA-245 / DSM 16553 / LMG 16656 / NCTC 13227 / J2315 / CF5610) OX=216591 GN=pal PE=1 SV=1	4916	NS_403_Glycosylation_BC_J2315_HILIC_B1.54494.54494.3	controllerType=0 controllerNumber=1 scan=54494	131.302	Trypsin	B1	SYSVKDEYQPLMQQHAQYLK	S{+1951}	1951	1951	1951	1951
48749:5	664	R.TTHVIVAS{+1495.671}C[+57.021]ALNEGIGDSVVGR.M	NA	C[+57], S{+1496}	751.169	5	3751.82	3750.82	1	-0.9	116	Specific	311.3	165.02	0	6.61	11	>tr|B4EPX5|B4EPX5_BURCJ Uncharacterized protein OS=Burkholderia cenocepacia (strain ATCC BAA-245 / DSM 16553 / LMG 16656 / NCTC 13227 / J2315 / CF5610) OX=216591 GN=BCAS0209 PE=4 SV=1	5452	NS_403_Glycosylation_BC_J2315_HILIC_B2.40680.40680.3	controllerType=0 controllerNumber=1 scan=40680	106.357	Trypsin	B2	TTHVIVASCALNEGIGDSVVGR	,S{+1496}	,+1496	1495.67	1495.67	1495.67
41217:5	506	K.AFGYS{+1351.562}SYTIRDVNVGSGR.N	NA	S{+1352}	660.909	5	3300.51	3300.51	0	0	184	Specific	311.33	142.28	2	3.88	12	>tr|B4E8G2|B4E8G2_BURCJ Putative exported protein OS=Burkholderia cenocepacia (strain ATCC BAA-245 / DSM 16553 / LMG 16656 / NCTC 13227 / J2315 / CF5610) OX=216591 GN=BCAL2669 PE=4 SV=1	4054	NS_403_Glycosylation_BC_J2315_HILIC_B2.34688.34688.3	controllerType=0 controllerNumber=1 scan=34688	91.71	Trypsin	B2	AFGYSSYTIRDVNVGSGR	S{+1352}	1352	1351.56	1351.56	1351.56
36548:2	212	V.DHQYFAS{+285.213}DYYDK.L	NA	S{+285}	919.43	2	1837.85	1836.85	1	-1.8	103	NRagged	311.35	91.91	0	6.67	22	>tr|B4E6X8|B4E6X8_BURCJ Glutamine--tRNA ligase OS=Burkholderia cenocepacia (strain ATCC BAA-245 / DSM 16553 / LMG 16656 / NCTC 13227 / J2315 / CF5610) OX=216591 GN=glnS PE=3 SV=1	2116	NS_403_Glycosylation_BC_J2315_HILIC_B2.30936.30936.2	controllerType=0 controllerNumber=1 scan=30936	82.6738	Trypsin	B2	DHQYFASDYYDK	S{+285}	285	285.213	285.21	285.213
62638:2	50	I.PFSYYDQNQQVVGYS{+443.181}R.E	NA	S{+443}	1198.04	2	2395.08	2394.08	1	-1.4	47	NRagged	311.4	91.33	0	6.61	74	>tr|B4EEU6|B4EEU6_BURCJ Periplasmic glutamate/aspartate-binding protein OS=Burkholderia cenocepacia (strain ATCC BAA-245 / DSM 16553 / LMG 16656 / NCTC 13227 / J2315 / CF5610) OX=216591 GN=gltI PE=4 SV=1	1274	NS_403_Glycosylation_BC_J2315_HILIC_B2.51456.51456.2	controllerType=0 controllerNumber=1 scan=51456	130.292	Trypsin	B2	PFSYYDQNQQVVGYSR	S{+443}	443	443.181	443.18	443.181
83072:3	195	V.QDLQTGAANAITNTNRDES{+377.179}PSFAANGQYLLYATQSGGR.N	NA	S{+377}	1460.03	3	4378.08	4378.08	0	0	360	NRagged	311.41	19.35	0	4.97	36	>sp|B4EDC0|TOLB_BURCJ Tol-Pal system protein TolB OS=Burkholderia cenocepacia (strain ATCC BAA-245 / DSM 16553 / LMG 16656 / NCTC 13227 / J2315 / CF5610) OX=216591 GN=tolB PE=3 SV=1	336	NS_403_Glycosylation_BC_J2315_HILIC_B2.67073.67073.3	controllerType=0 controllerNumber=1 scan=67073	166.204	Trypsin	B2	QDLQTGAANAITNTNRDESPSFAANGQYLLYATQSGGR	S{+377}	377	377.179	377.18	377.179
33926:2	4	A.PTAS{+1329.566}APEAAAKPAK.T	NA	S{+1330}	1320.14	2	2639.28	2639.28	0	0	149	NRagged	311.41	29.36	1.37	4.66	449	>tr|B4EB03|B4EB03_BURCJ Putative exported protein OS=Burkholderia cenocepacia (strain ATCC BAA-245 / DSM 16553 / LMG 16656 / NCTC 13227 / J2315 / CF5610) OX=216591 GN=BCAL1917 PE=4 SV=1	4831	NS_403_Glycosylation_BC_J2315_HILIC_B3.28699.28699.2	controllerType=0 controllerNumber=1 scan=28699	79.4006	Trypsin	B3	PTASAPEAAAKPAK	S{+1330}	1330	1329.57	1329.57	1329.57
15839:3	215	K.KLQQWS{+668.222}QQSAAGAKPASGE.-	NA	S{+668}	881.075	3	2641.21	2640.21	1	-1.3	124	CRagged	311.45	188.39	4.8	7.37	53	>tr|B4ED22|B4ED22_BURCJ Putative lipoprotein OS=Burkholderia cenocepacia (strain ATCC BAA-245 / DSM 16553 / LMG 16656 / NCTC 13227 / J2315 / CF5610) OX=216591 GN=BCAL1086 PE=4 SV=1	4262	NS_403_Glycosylation_BC_J2315_HILIC_B1.14949.14949.3	controllerType=0 controllerNumber=1 scan=14949	39.8931	Trypsin	B1	KLQQWSQQSAAGAKPASGE	S{+668}	668	668.222	668.22	668.222
59592:2	10	N.GKGEGLS{+428.192}FTGVSEVIR.A	NA	S{+428}	1032.53	2	2064.06	2064.06	0	0	520	NRagged	311.46	128.46	1.6	6.2	109	>sp|B4E5B3|RPOC_BURCJ DNA-directed RNA polymerase subunit beta' OS=Burkholderia cenocepacia (strain ATCC BAA-245 / DSM 16553 / LMG 16656 / NCTC 13227 / J2315 / CF5610) OX=216591 GN=rpoC PE=3 SV=1	152	NS_403_Glycosylation_BC_J2315_HILIC_B1.50465.50465.2	controllerType=0 controllerNumber=1 scan=50465	122.631	Trypsin	B1	GKGEGLSFTGVSEVIR	S{+428}	428	428.192	428.19	428.192
45159:3	5	K.KASEAAAAAS{+568.202}AAQAAAAASPATVPASGAAVDQDANAQAAR.A	NA	S{+568}	1373.65	3	4118.95	4118.95	0	0	143	Specific	311.47	182.53	4.44	7.47	297	>tr|B4EEW5|B4EEW5_BURCJ Outer membrane protein assembly factor BamE OS=Burkholderia cenocepacia (strain ATCC BAA-245 / DSM 16553 / LMG 16656 / NCTC 13227 / J2315 / CF5610) OX=216591 GN=omlA PE=3 SV=1	4098	NS_403_Glycosylation_BC_J2315_HILIC_B3.37614.37614.3	controllerType=0 controllerNumber=1 scan=37614	101.444	Trypsin	B3	KASEAAAAASAAQAAAAASPATVPASGAAVDQDANAQAAR	S{+568}	568	568.202	568.2	568.202
63803:7	397	R.PAS{+1953.922}SKPAAGAKPSGTDDDKATDDTPANAATANPDAAALATAAAVQAQLQARPDTATPADAATAAAAATTQK.T	NA	S{+1954}	1231.17	7	8612.18	8610.18	2	-0.8	68	Specific	311.5	311.5	0	7.38	9	>tr|B4E811|B4E811_BURCJ Putative flagellar hook-length control protein FliK OS=Burkholderia cenocepacia (strain ATCC BAA-245 / DSM 16553 / LMG 16656 / NCTC 13227 / J2315 / CF5610) OX=216591 GN=fliK PE=4 SV=1	5635	NS_403_Glycosylation_BC_J2315_HILIC_B1.53757.53757.7	controllerType=0 controllerNumber=1 scan=53757	129.693	Trypsin	B1	PASSKPAAGAKPSGTDDDKATDDTPANAATANPDAAALATAAAVQAQLQARPDTATPADAATAAAAATTQK	S{+1954}	1954	1953.92	1953.92	1953.92
36606:4	1	K.PVS{+558.241}AANDVFEGRDR.A	NA	S{+558}	523.502	4	2090.99	2090.99	0	0	657	Specific	311.59	28.06	27.36	3.21	437	>sp|B4EE21|KATG1_BURCJ Catalase-peroxidase 1 OS=Burkholderia cenocepacia (strain ATCC BAA-245 / DSM 16553 / LMG 16656 / NCTC 13227 / J2315 / CF5610) OX=216591 GN=katG1 PE=3 SV=1	164	NS_403_Glycosylation_BC_J2315_HILIC_B1.31849.31849.4	controllerType=0 controllerNumber=1 scan=31849	80.1378	Trypsin	B1	PVSAANDVFEGRDR	S{+558}	558	558.241	558.24	558.241
31314:4	27	K.GAS{+596.182}AAQAAPKPTDNSSGTFVFARPGK.F	NA	S{+596}	783.371	4	3130.46	3129.46	1	-1.1	66	Specific	311.61	76.14	31.99	4.71	228	>tr|B4EBR7|B4EBR7_BURCJ Outer-membrane lipoprotein carrier protein OS=Burkholderia cenocepacia (strain ATCC BAA-245 / DSM 16553 / LMG 16656 / NCTC 13227 / J2315 / CF5610) OX=216591 GN=lolA PE=3 SV=1	6332	NS_403_Glycosylation_BC_J2315_HILIC_B1.27507.27507.4	controllerType=0 controllerNumber=1 scan=27507	69.8066	Trypsin	B1	GASAAQAAPKPTDNSSGTFVFARPGK	S{+596}	596	596.182	596.18	596.182
31765:4	39	K.GASAAQAAPKPTDNS{+669.212}SGTFVFARPGK.F	NA	S{+669}	801.378	4	3202.49	3202.49	0	0	66	Specific	311.61	152.46	0	5.62	211	>tr|B4EBR7|B4EBR7_BURCJ Outer-membrane lipoprotein carrier protein OS=Burkholderia cenocepacia (strain ATCC BAA-245 / DSM 16553 / LMG 16656 / NCTC 13227 / J2315 / CF5610) OX=216591 GN=lolA PE=3 SV=1	6332	NS_403_Glycosylation_BC_J2315_HILIC_B2.27126.27126.4	controllerType=0 controllerNumber=1 scan=27126	73.1025	Trypsin	B2	GASAAQAAPKPTDNSSGTFVFARPGK	S{+669}	669	669.212	669.21	669.212
44798:5	143	I.DAAASYRELLEGSPINQS{+634.279}HR.D	NA	S{+634}	570.48	5	2848.37	2848.37	0	0	250	NRagged	311.66	0.39	0.39	5.39	23	>sp|B4EDX5|HUTH_BURCJ Histidine ammonia-lyase OS=Burkholderia cenocepacia (strain ATCC BAA-245 / DSM 16553 / LMG 16656 / NCTC 13227 / J2315 / CF5610) OX=216591 GN=hutH PE=3 SV=1	115	NS_403_Glycosylation_BC_J2315_HILIC_B1.38466.38466.5	controllerType=0 controllerNumber=1 scan=38466	95.442	Trypsin	B1	DAAASYRELLEGSPINQSHR	S{+634}	634	634.279	634.28	634.279
68782:7	103	G.PGGLVAHEC[+57.021]ILDLRPIKETS{+1353.607}GISVDDVAK.R	NA	C[+57], S{+1354}	635.754	7	4444.24	4443.24	1	-0.8	822	NRagged	311.69	165.01	0	7.35	27	>sp|B4EF26|GCSP_BURCJ Glycine dehydrogenase (decarboxylating) OS=Burkholderia cenocepacia (strain ATCC BAA-245 / DSM 16553 / LMG 16656 / NCTC 13227 / J2315 / CF5610) OX=216591 GN=gcvP PE=3 SV=1	91	NS_403_Glycosylation_BC_J2315_HILIC_B1.57553.57553.3	controllerType=0 controllerNumber=1 scan=57553	138.451	Trypsin	B1	PGGLVAHECILDLRPIKETSGISVDDVAK	,S{+1354}	,+1354	1353.61	1353.61	1353.61
80255:2	37	F.NVVS{+378.133}YGLNENEDIDYDAAEK.L	NA	S{+378}	1319.57	2	2638.14	2636.14	2	-2.5	142	NRagged	311.69	24.3	0	7.19	52	>tr|B4ECY9|B4ECY9_BURCJ Serine hydroxymethyltransferase OS=Burkholderia cenocepacia (strain ATCC BAA-245 / DSM 16553 / LMG 16656 / NCTC 13227 / J2315 / CF5610) OX=216591 GN=glyA PE=1 SV=1	4566	NS_403_Glycosylation_BC_J2315_HILIC_B2.64919.64919.2	controllerType=0 controllerNumber=1 scan=64919	160.984	Trypsin	B2	NVVSYGLNENEDIDYDAAEK	S{+378}	378	378.133	378.13	378.133
39068:6	64	R.HLYEIASS{+1691.822}TQAEFAK.V	NA	S{+1692}	565.449	6	3387.66	3386.66	1	-1	86	Specific	311.69	311.69	0	6.89	66	>tr|B4EDT5|B4EDT5_BURCJ Phasin-like protein OS=Burkholderia cenocepacia (strain ATCC BAA-245 / DSM 16553 / LMG 16656 / NCTC 13227 / J2315 / CF5610) OX=216591 GN=phaP PE=4 SV=1	3012	NS_403_Glycosylation_BC_J2315_HILIC_B2.32956.32956.3	controllerType=0 controllerNumber=1 scan=32956	87.592	Trypsin	B2	HLYEIASSTQAEFAK	S{+1692}	1692	1691.82	1691.82	1691.82
14608:6	329	R.KYNFS{+941.406}TDAAHRFER.G	NA	S{+941}	448.214	6	2684.25	2683.25	1	-1.3	355	Specific	311.71	16.8	0	6.21	17	>tr|B4E7J0|B4E7J0_BURCJ Phenylalanine--tRNA ligase beta subunit OS=Burkholderia cenocepacia (strain ATCC BAA-245 / DSM 16553 / LMG 16656 / NCTC 13227 / J2315 / CF5610) OX=216591 GN=pheT PE=3 SV=1	4245	NS_403_Glycosylation_BC_J2315_HILIC_B2.13349.13349.4	controllerType=0 controllerNumber=1 scan=13349	38.4821	Trypsin	B2	KYNFSTDAAHRFER	S{+941}	941	941.406	941.41	941.406
29541:4	27	K.GAS{+667.228}AAQAAPKPTDNSSGTFVFARPGK.F	NA	S{+667}	801.132	4	3201.51	3200.51	1	-1	66	Specific	311.76	71.41	1.81	4.75	228	>tr|B4EBR7|B4EBR7_BURCJ Outer-membrane lipoprotein carrier protein OS=Burkholderia cenocepacia (strain ATCC BAA-245 / DSM 16553 / LMG 16656 / NCTC 13227 / J2315 / CF5610) OX=216591 GN=lolA PE=3 SV=1	6332	NS_403_Glycosylation_BC_J2315_HILIC_B1.26095.26095.4	controllerType=0 controllerNumber=1 scan=26095	66.5818	Trypsin	B1	GASAAQAAPKPTDNSSGTFVFARPGK	S{+667}	667	667.228	667.23	667.228
15988:5	183	E.HLS{+1222.625}ADNLEHVR.K	NA	S{+1223}	503.462	5	2513.28	2513.28	0	0	256	NRagged	311.79	5.77	5.77	2.22	26	>tr|B4E804|B4E804_BURCJ Aldo/keto reductase family protein OS=Burkholderia cenocepacia (strain ATCC BAA-245 / DSM 16553 / LMG 16656 / NCTC 13227 / J2315 / CF5610) OX=216591 GN=BCAL0513 PE=4 SV=1	4323	NS_403_Glycosylation_BC_J2315_HILIC_B1.15054.15054.5	controllerType=0 controllerNumber=1 scan=15054	40.1475	Trypsin	B1	HLSADNLEHVR	S{+1223}	1223	1222.62	1222.62	1222.62
06370:3	309	A.PAADTSAAAPAPAKKDHS{+936.340}KPK.H	NA	S{+936}	999.482	3	2996.43	2995.43	1	-1.1	27	NRagged	311.81	112.02	1.2	7.25	30	>tr|B4EEB8|B4EEB8_BURCJ Putative exported protein OS=Burkholderia cenocepacia (strain ATCC BAA-245 / DSM 16553 / LMG 16656 / NCTC 13227 / J2315 / CF5610) OX=216591 GN=BCAL0193 PE=4 SV=1	4510	NS_403_Glycosylation_BC_J2315_HILIC_B2.7041.7041.3	controllerType=0 controllerNumber=1 scan=7041	22.8108	Trypsin	B2	PAADTSAAAPAPAKKDHSKPK	S{+936}	936	936.34	936.34	936.34
16428:4	12	R.NIGIS{+333.144}AHIDAGKTTTTER.I	NA	S{+333}	555.286	4	2218.12	2218.12	0	0	12	Specific	311.83	50.67	47.5	4.5	135	>tr|B4E5B7|B4E5B7_BURCJ Elongation factor G OS=Burkholderia cenocepacia (strain ATCC BAA-245 / DSM 16553 / LMG 16656 / NCTC 13227 / J2315 / CF5610) OX=216591 GN=fusA PE=3 SV=1	6576	NS_403_Glycosylation_BC_J2315_HILIC_B2.14753.14753.4	controllerType=0 controllerNumber=1 scan=14753	42.1443	Trypsin	B2	NIGISAHIDAGKTTTTER	S{+333}	333	333.144	333.14	333.144
08458:2	6	K.DKAASAAAAS{+1264.430}GA.-	NA	S{+1264}	1127.96	2	2254.92	2254.92	0	0	205	CRagged	311.95	128.84	128.84	5.75	492	>tr|B4EB03|B4EB03_BURCJ Putative exported protein OS=Burkholderia cenocepacia (strain ATCC BAA-245 / DSM 16553 / LMG 16656 / NCTC 13227 / J2315 / CF5610) OX=216591 GN=BCAL1917 PE=4 SV=1	4831	NS_403_Glycosylation_BC_J2315_HILIC_B1.9203.9203.2	controllerType=0 controllerNumber=1 scan=9203	27.4522	Trypsin	B1	DKAASAAAASGA	S{+1264}	1264	1264.43	1264.43	1264.43
51719:5	21	E.NLMPHDLINS{+1025.455}KPISSAIR.E	NA	S{+1025}	607.514	5	3033.54	3031.54	2	-2.2	492	NRagged	311.97	34.41	0.8	5.97	76	>sp|B4E5B2|RPOB_BURCJ DNA-directed RNA polymerase subunit beta OS=Burkholderia cenocepacia (strain ATCC BAA-245 / DSM 16553 / LMG 16656 / NCTC 13227 / J2315 / CF5610) OX=216591 GN=rpoB PE=3 SV=1	232	NS_403_Glycosylation_BC_J2315_HILIC_B1.44168.44168.5	controllerType=0 controllerNumber=1 scan=44168	108.845	Trypsin	B1	NLMPHDLINSKPISSAIR	S{+1025}	1025	1025.45	1025.45	1025.45
14841:5	1443	K.KFVVAVAES{+1655.939}R.E	NA	S{+1656}	553.121	5	2761.58	2761.58	0	0	84	Specific	311.97	211.04	11.63	4.59	2	>tr|B4EBJ9|B4EBJ9_BURCJ Stress-response A/B barrel domain-containing protein OS=Burkholderia cenocepacia (strain ATCC BAA-245 / DSM 16553 / LMG 16656 / NCTC 13227 / J2315 / CF5610) OX=216591 GN=BCAL1971 PE=4 SV=1	4932	NS_403_Glycosylation_BC_J2315_HILIC_B2.13524.13524.2	controllerType=0 controllerNumber=1 scan=13524	38.907	Trypsin	B2	KFVVAVAESR	S{+1656}	1656	1655.94	1655.94	1655.94
55126:4	129	V.PVSAFDEDKFES{+891.434}GHAFDGSSIAGWK.G	NA	S{+891}	894.671	4	3575.66	3575.66	0	0	37	NRagged	311.98	102.99	2.4	4.09	35	>tr|B4EDV3|B4EDV3_BURCJ Glutamine synthetase OS=Burkholderia cenocepacia (strain ATCC BAA-245 / DSM 16553 / LMG 16656 / NCTC 13227 / J2315 / CF5610) OX=216591 GN=glnA PE=3 SV=1	3546	NS_403_Glycosylation_BC_J2315_HILIC_B2.45606.45606.4	controllerType=0 controllerNumber=1 scan=45606	117.38	Trypsin	B2	PVSAFDEDKFESGHAFDGSSIAGWK	S{+891}	891	891.434	891.43	891.434
35232:4	1	K.PVS{+545.247}AANDVFEGRDR.A	NA	S{+545}	520.254	4	2077.99	2077.99	0	0	657	Specific	311.99	58.87	2.23	4.15	437	>sp|B4EE21|KATG1_BURCJ Catalase-peroxidase 1 OS=Burkholderia cenocepacia (strain ATCC BAA-245 / DSM 16553 / LMG 16656 / NCTC 13227 / J2315 / CF5610) OX=216591 GN=katG1 PE=3 SV=1	164	NS_403_Glycosylation_BC_J2315_HILIC_B1.30703.30703.4	controllerType=0 controllerNumber=1 scan=30703	77.3489	Trypsin	B1	PVSAANDVFEGRDR	S{+545}	545	545.247	545.25	545.247
61533:4	97	K.DGRLPFPAFNVNDS{+621.342}VTK.S	NA	S{+621}	625.58	4	2499.3	2498.3	1	-1.3	212	Specific	312	312	0	7.78	23	>tr|B4EE70|B4EE70_BURCJ Adenosylhomocysteinase OS=Burkholderia cenocepacia (strain ATCC BAA-245 / DSM 16553 / LMG 16656 / NCTC 13227 / J2315 / CF5610) OX=216591 GN=ahcY PE=3 SV=1	5910	NS_403_Glycosylation_BC_J2315_HILIC_B2.50624.50624.3	controllerType=0 controllerNumber=1 scan=50624	128.441	Trypsin	B2	DGRLPFPAFNVNDSVTK	S{+621}	621	621.342	621.34	621.342
39985:3	5	K.KAS{+1703.640}EAAAAASAAQAAAAASPATVPASGAAVDQDANAQAAR.A	NA	S{+1704}	1753.13	3	5257.39	5254.39	3	-1.9	143	Specific	312.01	211.72	0	8.7	404	>tr|B4EEW5|B4EEW5_BURCJ Outer membrane protein assembly factor BamE OS=Burkholderia cenocepacia (strain ATCC BAA-245 / DSM 16553 / LMG 16656 / NCTC 13227 / J2315 / CF5610) OX=216591 GN=omlA PE=3 SV=1	4098	NS_403_Glycosylation_BC_J2315_HILIC_B2.33732.33732.3	controllerType=0 controllerNumber=1 scan=33732	89.4479	Trypsin	B2	KASEAAAAASAAQAAAAASPATVPASGAAVDQDANAQAAR	S{+1704}	1704	1703.64	1703.64	1703.64
04433:3	31	K.PASAPKPAS{+1235.436}APK.-	NA	S{+1235}	786.694	3	2358.07	2357.07	1	-1.4	506	Specific	312.04	175.99	0	6.53	91	>tr|B4EA63|B4EA63_BURCJ C-terminal processing protease-3 OS=Burkholderia cenocepacia (strain ATCC BAA-245 / DSM 16553 / LMG 16656 / NCTC 13227 / J2315 / CF5610) OX=216591 GN=BCAL0738 PE=3 SV=1	4681	NS_403_Glycosylation_BC_J2315_HILIC_B1.5638.5638.3	controllerType=0 controllerNumber=1 scan=5638	20.0119	Trypsin	B1	PASAPKPASAPK	S{+1235}	1235	1235.44	1235.44	1235.44
45399:4	194	K.YEIVS{+539.227}FVQSFHGR.T	NA	S{+539}	528.009	4	2109.01	2108.01	1	-1.6	117	Specific	312.07	2.36	2.36	5.01	21	>tr|B4ECZ5|B4ECZ5_BURCJ Acetylornithine aminotransferase OS=Burkholderia cenocepacia (strain ATCC BAA-245 / DSM 16553 / LMG 16656 / NCTC 13227 / J2315 / CF5610) OX=216591 GN=argM PE=3 SV=1	4169	NS_403_Glycosylation_BC_J2315_HILIC_B1.38934.38934.4	controllerType=0 controllerNumber=1 scan=38934	96.5804	Trypsin	B1	YEIVSFVQSFHGR	S{+539}	539	539.227	539.23	539.227
62910:3	528	R.DSLGNGVALDWPAS{+568.193}GVGGVADERQK.L	NA	S{+568}	1023.14	3	3067.42	3066.42	1	-1.1	85	Specific	312.08	112.31	42.12	6.85	11	>tr|B4ENJ9|B4ENJ9_BURCJ Putative membrane protein OS=Burkholderia cenocepacia (strain ATCC BAA-245 / DSM 16553 / LMG 16656 / NCTC 13227 / J2315 / CF5610) OX=216591 GN=BCAS0453 PE=4 SV=1	4967	NS_403_Glycosylation_BC_J2315_HILIC_B1.53079.53079.3	controllerType=0 controllerNumber=1 scan=53079	128.231	Trypsin	B1	DSLGNGVALDWPASGVGGVADERQK	S{+568}	568	568.193	568.19	568.193
62279:4	305	M.PAGVGVS{+1112.524}GLESDGHDRFYC[+57.021]GGGNSGK.L	NA	C[+57], S{+1113}	924.175	4	3693.68	3692.68	1	-0.9	187	NRagged	312.09	43.43	2.15	7.21	5	>tr|B4EC74|B4EC74_BURCJ Uncharacterized protein OS=Burkholderia cenocepacia (strain ATCC BAA-245 / DSM 16553 / LMG 16656 / NCTC 13227 / J2315 / CF5610) OX=216591 GN=BCAL2067 PE=4 SV=1	2386	NS_403_Glycosylation_BC_J2315_HILIC_B3.51152.51152.4	controllerType=0 controllerNumber=1 scan=51152	132.197	Trypsin	B3	PAGVGVSGLESDGHDRFYCGGGNSGK	,S{+1113}	,+1113	1112.52	1112.52	1112.52
79873:5	80	A.TAAAAETIEPPAADTSPAPEVTAPPRDES{+1071.422}PELPSAHAAESPANDATPVSAEAPHDAAPAEK.N	NA	S{+1071}	1414.46	5	7068.25	7063.25	5	-2.4	436	NRagged	312.11	312.11	0	6.11	35	>tr|B4EFJ7|B4EFJ7_BURCJ Putative exported protein OS=Burkholderia cenocepacia (strain ATCC BAA-245 / DSM 16553 / LMG 16656 / NCTC 13227 / J2315 / CF5610) OX=216591 GN=BCAM0988 PE=4 SV=1	2276	NS_403_Glycosylation_BC_J2315_HILIC_B2.64636.64636.5	controllerType=0 controllerNumber=1 scan=64636	160.31	Trypsin	B2	TAAAAETIEPPAADTSPAPEVTAPPRDESPELPSAHAAESPANDATPVSAEAPHDAAPAEK	S{+1071}	1071	1071.42	1071.42	1071.42
28323:4	561	H.VVLGHIS{+778.395}GK.M	NA	S{+778}	422.742	4	1687.95	1687.95	0	0	31	NRagged	312.14	39.8	39.8	3.22	13	>tr|B4E5E1|B4E5E1_BURCJ Translation initiation factor IF-1 OS=Burkholderia cenocepacia (strain ATCC BAA-245 / DSM 16553 / LMG 16656 / NCTC 13227 / J2315 / CF5610) OX=216591 GN=infA PE=3 SV=1	5226	NS_403_Glycosylation_BC_J2315_HILIC_B1.25131.25131.4	controllerType=0 controllerNumber=1 scan=25131	64.337	Trypsin	B1	VVLGHISGK	S{+778}	778	778.395	778.39	778.395
51766:5	72	L.DLATVAPS{+412.064}LAGPKRPQDRIEIGHVK.S	NA	S{+412}	616.917	5	3080.55	3080.55	0	0	367	NRagged	312.19	86.36	0	6.99	39	>tr|B4EFA6|B4EFA6_BURCJ Aconitate hydratase OS=Burkholderia cenocepacia (strain ATCC BAA-245 / DSM 16553 / LMG 16656 / NCTC 13227 / J2315 / CF5610) OX=216591 GN=citB PE=3 SV=1	5421	NS_403_Glycosylation_BC_J2315_HILIC_B1.44207.44207.5	controllerType=0 controllerNumber=1 scan=44207	108.93	Trypsin	B1	DLATVAPSLAGPKRPQDRIEIGHVK	S{+412}	412	412.064	412.06	412.064
25684:4	85	T.AS{+988.456}EDDEEEEEAPARPAR.K	NA	S{+988}	723.073	4	2889.27	2889.27	0	0	124	NRagged	312.34	13.11	1.98	4.05	55	>tr|B4E5S0|B4E5S0_BURCJ Ribosomal silencing factor RsfS OS=Burkholderia cenocepacia (strain ATCC BAA-245 / DSM 16553 / LMG 16656 / NCTC 13227 / J2315 / CF5610) OX=216591 GN=rsfS PE=3 SV=1	5383	NS_403_Glycosylation_BC_J2315_HILIC_B1.22940.22940.4	controllerType=0 controllerNumber=1 scan=22940	59.172	Trypsin	B1	ASEDDEEEEEAPARPAR	S{+988}	988	988.456	988.46	988.456
88688:3	54	E.LS{+270.101}NGAVVGADLFEVGQKVDVQGVSIGK.G	NA	S{+270}	986.519	3	2957.54	2956.54	1	-1.1	93	NRagged	312.34	65.95	10.1	7.93	75	>sp|B4E5C0|RL3_BURCJ 50S ribosomal protein L3 OS=Burkholderia cenocepacia (strain ATCC BAA-245 / DSM 16553 / LMG 16656 / NCTC 13227 / J2315 / CF5610) OX=216591 GN=rplC PE=3 SV=1	213	NS_403_Glycosylation_BC_J2315_HILIC_B2.71346.71346.2	controllerType=0 controllerNumber=1 scan=71346	175.536	Trypsin	B2	LSNGAVVGADLFEVGQKVDVQGVSIGK	S{+270}	270	270.101	270.1	270.101
44600:5	672	F.GDGGC[+57.021]HLVVS{+839.313}IPHAEAER.Y	NA	C[+57], S{+839}	549.45	5	2743.22	2743.22	0	0	387	NRagged	312.35	66.19	0	4.06	7	>tr|B4EPW7|B4EPW7_BURCJ Putative FAD dependent oxidoreductase OS=Burkholderia cenocepacia (strain ATCC BAA-245 / DSM 16553 / LMG 16656 / NCTC 13227 / J2315 / CF5610) OX=216591 GN=BCAS0201 PE=4 SV=1	1488	NS_403_Glycosylation_BC_J2315_HILIC_B2.37351.37351.5	controllerType=0 controllerNumber=1 scan=37351	98.2889	Trypsin	B2	GDGGCHLVVSIPHAEAER	,S{+839}	,+839	839.313	839.31	839.313
65543:5	11	K.PQDAQALQDAS{+787.481}PASGASGAQAAAAPADNATVGAVPDASVQSTPLQPPAPISNSSSVHPGNPK.A	NA	S{+787}	1326.47	5	6628.32	6627.32	1	-0.5	208	Specific	312.36	312.36	0	8.46	161	>tr|B4EE88|B4EE88_BURCJ Putative phospholipid-binding lipoprotein OS=Burkholderia cenocepacia (strain ATCC BAA-245 / DSM 16553 / LMG 16656 / NCTC 13227 / J2315 / CF5610) OX=216591 GN=BCAL0163 PE=4 SV=1	3395	NS_403_Glycosylation_BC_J2315_HILIC_B2.53687.53687.5	controllerType=0 controllerNumber=1 scan=53687	135.393	Trypsin	B2	PQDAQALQDASPASGASGAQAAAAPADNATVGAVPDASVQSTPLQPPAPISNSSSVHPGNPK	S{+787}	787	787.481	787.48	787.481
51109:2	18	V.EVAAEAS{+226.590}EDLMNK.Y	NA	S{+227}	817.622	2	1634.24	1633.24	1	-2.1	224	NRagged	312.38	148.2	0	5.87	102	>tr|B4E5B7|B4E5B7_BURCJ Elongation factor G OS=Burkholderia cenocepacia (strain ATCC BAA-245 / DSM 16553 / LMG 16656 / NCTC 13227 / J2315 / CF5610) OX=216591 GN=fusA PE=3 SV=1	6576	NS_403_Glycosylation_BC_J2315_HILIC_B1.43678.43678.2	controllerType=0 controllerNumber=1 scan=43678	107.803	Trypsin	B1	EVAAEASEDLMNK	S{+227}	227	226.59	226.59	226.59
39924:3	3	I.AQVGSISANSDSS{+1299.649}IGDR.I	NA	S{+1300}	988.484	3	2963.44	2963.44	0	0	145	NRagged	312.38	39.94	0	5.36	377	>tr|B4ECT7|B4ECT7_BURCJ 60 kDa chaperonin OS=Burkholderia cenocepacia (strain ATCC BAA-245 / DSM 16553 / LMG 16656 / NCTC 13227 / J2315 / CF5610) OX=216591 GN=groL PE=3 SV=1	4630	NS_403_Glycosylation_BC_J2315_HILIC_B2.33679.33679.3	controllerType=0 controllerNumber=1 scan=33679	89.3172	Trypsin	B2	AQVGSISANSDSSIGDR	S{+1300}	1300	1299.65	1299.65	1299.65
73445:4	217	L.AQLDGKLADAQS{+1878.918}AQQALQQQYQDLSR.N	NA	S{+1879}	1189.59	4	4755.35	4753.35	2	-1.4	391	NRagged	312.39	87.03	4.8	7.56	19	>tr|B4E8C3|B4E8C3_BURCJ Putative bifunctional protein (Uroporphyrin-III C-methyltransferase and uroporphyrinogen-III synthase transmembrane protein) OS=Burkholderia cenocepacia (strain ATCC BAA-245 / DSM 16553 / LMG 16656 / NCTC 13227 / J2315 / CF5610) OX	6405	NS_403_Glycosylation_BC_J2315_HILIC_B2.59726.59726.4	controllerType=0 controllerNumber=1 scan=59726	149.233	Trypsin	B2	AQLDGKLADAQSAQQALQQQYQDLSR	S{+1879}	1879	1878.92	1878.92	1878.92
53924:4	132	R.GGS{+1685.147}GGTSAPATASGDAAPAAPAAEAAPAAAAPAAASSSGSTSTTSAAPAPAAAPAAGS.-	NA	S{+1685}	1588.09	4	6349.33	6346.33	3	-1.6	60	CRagged	312.42	312.42	6	7.45	82	>tr|B4EBC9|B4EBC9_BURCJ CxxC_CXXC_SSSS domain-containing protein OS=Burkholderia cenocepacia (strain ATCC BAA-245 / DSM 16553 / LMG 16656 / NCTC 13227 / J2315 / CF5610) OX=216591 GN=BCAL0878 PE=4 SV=1	5302	NS_403_Glycosylation_BC_J2315_HILIC_B2.44673.44673.4	controllerType=0 controllerNumber=1 scan=44673	115.271	Trypsin	B2	GGSGGTSAPATASGDAAPAAPAAEAAPAAAAPAAASSSGSTSTTSAAPAPAAAPAAGS	S{+1685}	1685	1685.15	1685.15	1685.15
32924:4	3	G.SISANS{+1626.820}DSSIGDR.I	NA	S{+1627}	734.861	4	2936.42	2935.42	1	-1.1	149	NRagged	312.47	26.44	0	3.98	377	>tr|B4ECT7|B4ECT7_BURCJ 60 kDa chaperonin OS=Burkholderia cenocepacia (strain ATCC BAA-245 / DSM 16553 / LMG 16656 / NCTC 13227 / J2315 / CF5610) OX=216591 GN=groL PE=3 SV=1	4630	NS_403_Glycosylation_BC_J2315_HILIC_B2.28039.28039.4	controllerType=0 controllerNumber=1 scan=28039	75.4106	Trypsin	B2	SISANSDSSIGDR	S{+1627}	1627	1626.82	1626.82	1626.82
53734:3	132	A.APAAPAAEAAPAAAAPAAAS{+1276.568}SSGSTSTTSAAPAPAAAPAAGS.-	NA	S{+1277}	1565.75	3	4695.22	4693.22	2	-1.4	76	Non	312.49	29.21	0	6.49	82	>tr|B4EBC9|B4EBC9_BURCJ CxxC_CXXC_SSSS domain-containing protein OS=Burkholderia cenocepacia (strain ATCC BAA-245 / DSM 16553 / LMG 16656 / NCTC 13227 / J2315 / CF5610) OX=216591 GN=BCAL0878 PE=4 SV=1	5302	NS_403_Glycosylation_BC_J2315_HILIC_B2.44514.44514.3	controllerType=0 controllerNumber=1 scan=44514	114.892	Trypsin	B2	APAAPAAEAAPAAAAPAAASSSGSTSTTSAAPAPAAAPAAGS	S{+1277}	1277	1276.57	1276.57	1276.57
12413:4	181	R.IHS{+227.137}IDDERVKDDLNAGK.V	NA	S{+227}	538.783	4	2152.11	2152.11	0	0	113	Specific	312.52	65.97	65.97	4.93	18	>tr|B4ED69|B4ED69_BURCJ Aspartokinase OS=Burkholderia cenocepacia (strain ATCC BAA-245 / DSM 16553 / LMG 16656 / NCTC 13227 / J2315 / CF5610) OX=216591 GN=ask PE=3 SV=1	5521	NS_403_Glycosylation_BC_J2315_HILIC_B2.11691.11691.4	controllerType=0 controllerNumber=1 scan=11691	34.1644	Trypsin	B2	IHSIDDERVKDDLNAGK	S{+227}	227	227.137	227.14	227.137
28397:3	154	A.QTPAQPQASAQAPATTAATPAAAS{+568.203}APSAEQR.A	NA	S{+568}	1172.56	3	3515.65	3515.65	0	0	20	NRagged	312.57	312.57	39.29	5.26	47	>tr|B4E9X9|B4E9X9_BURCJ Putative exported protein OS=Burkholderia cenocepacia (strain ATCC BAA-245 / DSM 16553 / LMG 16656 / NCTC 13227 / J2315 / CF5610) OX=216591 GN=BCAL1798 PE=4 SV=1	3710	NS_403_Glycosylation_BC_J2315_HILIC_B1.25189.25189.3	controllerType=0 controllerNumber=1 scan=25189	64.4811	Trypsin	B1	QTPAQPQASAQAPATTAATPAAASAPSAEQR	S{+568}	568	568.203	568.2	568.203
46510:4	6	K.LSKPAATTSATTSTTTSAGTASTSTTATAGTTTAAPAPTAS{+568.205}APEAAAKPAK.T	NA	S{+568}	1294.89	4	5176.52	5175.52	1	-0.6	112	Specific	312.59	91.1	37.81	8.66	594	>tr|B4EB03|B4EB03_BURCJ Putative exported protein OS=Burkholderia cenocepacia (strain ATCC BAA-245 / DSM 16553 / LMG 16656 / NCTC 13227 / J2315 / CF5610) OX=216591 GN=BCAL1917 PE=4 SV=1	4831	NS_403_Glycosylation_BC_J2315_HILIC_B2.38879.38879.4	controllerType=0 controllerNumber=1 scan=38879	102.084	Trypsin	B2	LSKPAATTSATTSTTTSAGTASTSTTATAGTTTAAPAPTASAPEAAAKPAK	S{+568}	568	568.205	568.21	568.205
35395:2	6	A.PAPTAS{+1138.961}APEAAAKPAK.T	NA	S{+1139}	1309.38	2	2617.76	2616.76	1	-1.3	147	NRagged	312.61	29.91	0	5.83	594	>tr|B4EB03|B4EB03_BURCJ Putative exported protein OS=Burkholderia cenocepacia (strain ATCC BAA-245 / DSM 16553 / LMG 16656 / NCTC 13227 / J2315 / CF5610) OX=216591 GN=BCAL1917 PE=4 SV=1	4831	NS_403_Glycosylation_BC_J2315_HILIC_B2.30023.30023.2	controllerType=0 controllerNumber=1 scan=30023	80.4478	Trypsin	B2	PAPTASAPEAAAKPAK	S{+1139}	1139	1138.96	1138.96	1138.96
59109:6	235	R.AAIAEIAS{+761.211}AEHLSSATLPDALDGTSAEPHEDHTISEHG.R	NA	S{+761}	770.008	6	4615.01	4612.01	3	-2.2	357	CRagged	312.61	82.28	0	5.11	16	>tr|B4EAW3|B4EAW3_BURCJ GTPase HflX OS=Burkholderia cenocepacia (strain ATCC BAA-245 / DSM 16553 / LMG 16656 / NCTC 13227 / J2315 / CF5610) OX=216591 GN=hflX PE=3 SV=1	2313	NS_403_Glycosylation_BC_J2315_HILIC_B2.48757.48757.5	controllerType=0 controllerNumber=1 scan=48757	124.379	Trypsin	B2	AAIAEIASAEHLSSATLPDALDGTSAEPHEDHTISEHG	S{+761}	761	761.211	761.21	761.211
55724:3	181	K.PSQS{+1827.925}SPYYPADIQAAQAR.V	NA	S{+1828}	1260.29	3	3778.86	3777.86	1	-0.9	45	Specific	312.64	16.39	0	5.91	47	>tr|B4EKR8|B4EKR8_BURCJ Putative exported protein OS=Burkholderia cenocepacia (strain ATCC BAA-245 / DSM 16553 / LMG 16656 / NCTC 13227 / J2315 / CF5610) OX=216591 GN=BCAM1669 PE=4 SV=1	2067	NS_403_Glycosylation_BC_J2315_HILIC_B1.47329.47329.3	controllerType=0 controllerNumber=1 scan=47329	115.752	Trypsin	B1	PSQSSPYYPADIQAAQAR	S{+1828}	1828	1827.92	1827.92	1827.92
79697:2	1	I.TGAAQMDGAILVC[+57.021]S{+341.154}AADGPMPQTR.E	NA	C[+57], S{+341}	1380.14	2	2759.28	2759.28	0	0	94	NRagged	312.64	46.49	8.4	4.31	528	>tr|B4E5A5|B4E5A5_BURCJ Elongation factor Tu OS=Burkholderia cenocepacia (strain ATCC BAA-245 / DSM 16553 / LMG 16656 / NCTC 13227 / J2315 / CF5610) OX=216591 GN=tufA1 PE=3 SV=1	6954	NS_403_Glycosylation_BC_J2315_HILIC_B2.64510.64510.2	controllerType=0 controllerNumber=1 scan=64510	159.994	Trypsin	B2	TGAAQMDGAILVCSAADGPMPQTR	,S{+341}	,+341	341.154	341.15	341.154
15274:3	165	L.EGIS{+679.220}DIRDESDK.S	NA	S{+679}	681.956	3	2043.85	2042.85	1	-1.6	287	NRagged	312.68	145.44	0	4.47	25	>tr|B4EB47|B4EB47_BURCJ DNA gyrase subunit A OS=Burkholderia cenocepacia (strain ATCC BAA-245 / DSM 16553 / LMG 16656 / NCTC 13227 / J2315 / CF5610) OX=216591 GN=gyrA PE=3 SV=1	2075	NS_403_Glycosylation_BC_J2315_HILIC_B1.14503.14503.3	controllerType=0 controllerNumber=1 scan=14503	38.8481	Trypsin	B1	EGISDIRDESDK	S{+679}	679	679.22	679.22	679.22
15885:5	77	K.PGGGSLKQEHLS{+369.196}ADNLEHVR.K	NA	S{+369}	503.462	5	2513.28	2513.28	0	0	247	Specific	312.77	11.92	2.31	4.4	30	>tr|B4E804|B4E804_BURCJ Aldo/keto reductase family protein OS=Burkholderia cenocepacia (strain ATCC BAA-245 / DSM 16553 / LMG 16656 / NCTC 13227 / J2315 / CF5610) OX=216591 GN=BCAL0513 PE=4 SV=1	4323	NS_403_Glycosylation_BC_J2315_HILIC_B3.14404.14404.5	controllerType=0 controllerNumber=1 scan=14404	42.3411	Trypsin	B3	PGGGSLKQEHLSADNLEHVR	S{+369}	369	369.196	369.2	369.196
05614:3	31	K.ASGAS{+1831.637}AAKPASAPKPASAPK.-	NA	S{+1832}	1199.87	3	3597.6	3596.6	1	-0.9	498	Specific	312.78	312.78	0	7.64	91	>tr|B4EA63|B4EA63_BURCJ C-terminal processing protease-3 OS=Burkholderia cenocepacia (strain ATCC BAA-245 / DSM 16553 / LMG 16656 / NCTC 13227 / J2315 / CF5610) OX=216591 GN=BCAL0738 PE=3 SV=1	4681	NS_403_Glycosylation_BC_J2315_HILIC_B1.6804.6804.3	controllerType=0 controllerNumber=1 scan=6804	22.6415	Trypsin	B1	ASGASAAKPASAPKPASAPK	S{+1832}	1832	1831.64	1831.64	1831.64
65530:2	8	S.TDS{+386.177}FISAASFQETTR.V	NA	S{+386}	1023.98	2	2046.96	2046.96	0	0	1322	NRagged	312.82	3.45	3.45	5.48	157	>sp|B4E5B3|RPOC_BURCJ DNA-directed RNA polymerase subunit beta' OS=Burkholderia cenocepacia (strain ATCC BAA-245 / DSM 16553 / LMG 16656 / NCTC 13227 / J2315 / CF5610) OX=216591 GN=rpoC PE=3 SV=1	152	NS_403_Glycosylation_BC_J2315_HILIC_B2.53675.53675.2	controllerType=0 controllerNumber=1 scan=53675	135.363	Trypsin	B2	TDSFISAASFQETTR	S{+386}	386	386.177	386.18	386.177
67940:6	808	R.ANRLALLS{+1765.896}ALHQQMNC[+57.021]VADISK.L	NA	C[+57], S{+1766}	704.368	6	4221.17	4219.17	2	-1.6	675	Specific	312.95	2.92	0	6.5	5	>tr|B4EBF4|B4EBF4_BURCJ Glycine--tRNA ligase beta subunit OS=Burkholderia cenocepacia (strain ATCC BAA-245 / DSM 16553 / LMG 16656 / NCTC 13227 / J2315 / CF5610) OX=216591 GN=glyS PE=3 SV=1	1358	NS_403_Glycosylation_BC_J2315_HILIC_B3.55478.55478.3	controllerType=0 controllerNumber=1 scan=55478	141.946	Trypsin	B3	ANRLALLSALHQQMNCVADISK	,S{+1766}	,+1766	1765.9	1765.9	1765.9
62078:2	377	S.PELSSTS{+1136.479}TMPAPASGPAATK.-	NA	S{+1136}	1519.71	2	3038.41	3037.41	1	-1.1	72	NRagged	312.98	3.31	0	6.92	15	>tr|B4E5Z5|B4E5Z5_BURCJ Putative lipoprotein OS=Burkholderia cenocepacia (strain ATCC BAA-245 / DSM 16553 / LMG 16656 / NCTC 13227 / J2315 / CF5610) OX=216591 GN=BCAL0272 PE=4 SV=1	3541	NS_403_Glycosylation_BC_J2315_HILIC_B2.51042.51042.2	controllerType=0 controllerNumber=1 scan=51042	129.336	Trypsin	B2	PELSSTSTMPAPASGPAATK	S{+1136}	1136	1136.48	1136.48	1136.48
26321:3	39	K.GASAAQAAPKPTDNS{+568.212}SGTFVFARPGK.F	NA	S{+568}	1034.5	3	3101.49	3101.49	0	0	66	Specific	313	216.6	1.2	7.95	211	>tr|B4EBR7|B4EBR7_BURCJ Outer-membrane lipoprotein carrier protein OS=Burkholderia cenocepacia (strain ATCC BAA-245 / DSM 16553 / LMG 16656 / NCTC 13227 / J2315 / CF5610) OX=216591 GN=lolA PE=3 SV=1	6332	NS_403_Glycosylation_BC_J2315_HILIC_B2.22748.22748.3	controllerType=0 controllerNumber=1 scan=22748	62.1759	Trypsin	B2	GASAAQAAPKPTDNSSGTFVFARPGK	S{+568}	568	568.212	568.21	568.212
65988:7	17	V.ASEFMGLVHGAYDAKAEGFVPGGASLHNC[+57.021]MS{+989.790}GHRPDADTFEK.A	NA	C[+57], S{+990}	780.265	7	5455.81	5453.81	2	-1.2	345	NRagged	313.03	2.51	0	6.75	49	>sp|B4ECX5|HGD_BURCJ Homogentisate 1,2-dioxygenase OS=Burkholderia cenocepacia (strain ATCC BAA-245 / DSM 16553 / LMG 16656 / NCTC 13227 / J2315 / CF5610) OX=216591 GN=hmgA PE=3 SV=1	188	NS_403_Glycosylation_BC_J2315_HILIC_B3.53992.53992.6	controllerType=0 controllerNumber=1 scan=53992	138.574	Trypsin	B3	ASEFMGLVHGAYDAKAEGFVPGGASLHNCMSGHRPDADTFEK	,S{+990}	,+990	989.79	989.79	989.79
40117:3	5	K.KAS{+1730.631}EAAAAASAAQAAAAASPATVPASGAAVDQDANAQAAR.A	NA	S{+1731}	1761.8	3	5283.38	5281.38	2	-1.3	143	Specific	313.09	188.08	0	8.07	297	>tr|B4EEW5|B4EEW5_BURCJ Outer membrane protein assembly factor BamE OS=Burkholderia cenocepacia (strain ATCC BAA-245 / DSM 16553 / LMG 16656 / NCTC 13227 / J2315 / CF5610) OX=216591 GN=omlA PE=3 SV=1	4098	NS_403_Glycosylation_BC_J2315_HILIC_B3.33588.33588.3	controllerType=0 controllerNumber=1 scan=33588	91.3581	Trypsin	B3	KASEAAAAASAAQAAAAASPATVPASGAAVDQDANAQAAR	S{+1731}	1731	1730.63	1730.63	1730.63
62283:3	604	I.AWGALGAAES{+331.322}C[+57.021]WHTAR.Q	NA	C[+57], S{+331}	692.713	3	2076.12	2075.12	1	-1.6	258	NRagged	313.12	56.59	0	6.28	10	>tr|B4ECY2|B4ECY2_BURCJ Putative glutaryl-CoA dehydrogenase OS=Burkholderia cenocepacia (strain ATCC BAA-245 / DSM 16553 / LMG 16656 / NCTC 13227 / J2315 / CF5610) OX=216591 GN=BCAL3191 PE=3 SV=1	4185	NS_403_Glycosylation_BC_J2315_HILIC_B2.51194.51194.3	controllerType=0 controllerNumber=1 scan=51194	129.673	Trypsin	B2	AWGALGAAESCWHTAR	,S{+331}	,+331	331.322	331.32	331.322
73428:4	45	R.TIGQTLEVDGPITPNDRLVANPSDALANGDRVVVQAPAAQPAS{+668.212}AVAGAK.S	NA	S{+668}	1376.94	4	5504.74	5503.74	1	-0.6	360	Specific	313.16	313.16	11.7	9.43	116	>tr|B4EIX5|B4EIX5_BURCJ Efflux system transport protein OS=Burkholderia cenocepacia (strain ATCC BAA-245 / DSM 16553 / LMG 16656 / NCTC 13227 / J2315 / CF5610) OX=216591 GN=BCAM1420 PE=3 SV=1	2774	NS_403_Glycosylation_BC_J2315_HILIC_B1.61244.61244.4	controllerType=0 controllerNumber=1 scan=61244	147.148	Trypsin	B1	TIGQTLEVDGPITPNDRLVANPSDALANGDRVVVQAPAAQPASAVAGAK	S{+668}	668	668.212	668.21	668.212
45286:6	3	G.SISANSDSS{+1754.932}IGDRIAEAMDK.V	NA	S{+1755}	637.822	6	3821.9	3821.9	0	0	149	NRagged	313.19	42.22	0	5.79	377	>tr|B4ECT7|B4ECT7_BURCJ 60 kDa chaperonin OS=Burkholderia cenocepacia (strain ATCC BAA-245 / DSM 16553 / LMG 16656 / NCTC 13227 / J2315 / CF5610) OX=216591 GN=groL PE=3 SV=1	4630	NS_403_Glycosylation_BC_J2315_HILIC_B2.37906.37906.6	controllerType=0 controllerNumber=1 scan=37906	99.6426	Trypsin	B2	SISANSDSSIGDRIAEAMDK	S{+1755}	1755	1754.93	1754.93	1754.93
62710:5	99	K.AMMRDKIGS{+1893.898}FASAQNVETFLNR.W	NA	S{+1894}	876.831	5	4380.13	4380.13	0	0	405	Specific	313.19	37.03	2	5.08	18	>tr|B4E6R4|B4E6R4_BURCJ Putative type VI secretion system protein TssC OS=Burkholderia cenocepacia (strain ATCC BAA-245 / DSM 16553 / LMG 16656 / NCTC 13227 / J2315 / CF5610) OX=216591 GN=BCAL0342 PE=4 SV=1	3449	NS_403_Glycosylation_BC_J2315_HILIC_B3.51472.51472.2	controllerType=0 controllerNumber=1 scan=51472	132.856	Trypsin	B3	AMMRDKIGSFASAQNVETFLNR	S{+1894}	1894	1893.9	1893.9	1893.9
46200:3	30	K.AADAGGAKPAAGAS{+1220.423}AAPAAPAPVAVPASAVSGSAGQ.-	NA	S{+1220}	1388.98	3	4164.92	4162.92	2	-1.6	151	CRagged	313.25	159.97	0	7.87	191	>tr|B4E626|B4E626_BURCJ Putative membrane protein OS=Burkholderia cenocepacia (strain ATCC BAA-245 / DSM 16553 / LMG 16656 / NCTC 13227 / J2315 / CF5610) OX=216591 GN=BCAL0303 PE=4 SV=1	1459	NS_403_Glycosylation_BC_J2315_HILIC_B1.39698.39698.3	controllerType=0 controllerNumber=1 scan=39698	98.5584	Trypsin	B1	AADAGGAKPAAGASAAPAAPAPVAVPASAVSGSAGQ	S{+1220}	1220	1220.42	1220.42	1220.42
88373:3	146	K.KVEAVTASGSYQGLVS{+1338.551}VIVTQSAASGS.-	NA	S{+1339}	1312.97	3	3936.9	3934.9	2	-1.7	140	CRagged	313.25	100.66	0	5.48	49	>tr|B4ELG0|B4ELG0_BURCJ Giant cable pilus OS=Burkholderia cenocepacia (strain ATCC BAA-245 / DSM 16553 / LMG 16656 / NCTC 13227 / J2315 / CF5610) OX=216591 GN=cblA PE=4 SV=1	6414	NS_403_Glycosylation_BC_J2315_HILIC_B2.71099.71099.2	controllerType=0 controllerNumber=1 scan=71099	175.017	Trypsin	B2	KVEAVTASGSYQGLVSVIVTQSAASGS	S{+1339}	1339	1338.55	1338.55	1338.55
21128:3	264	T.PPAQQPMQQAAPS{+1272.603}QAQR.T	NA	S{+1273}	1036.51	3	3107.51	3106.51	1	-1.1	65	NRagged	313.28	32.49	32.49	5.85	18	>tr|B4EBC5|B4EBC5_BURCJ Putative membrane protein OS=Burkholderia cenocepacia (strain ATCC BAA-245 / DSM 16553 / LMG 16656 / NCTC 13227 / J2315 / CF5610) OX=216591 GN=BCAL0874 PE=4 SV=1	4963	NS_403_Glycosylation_BC_J2315_HILIC_B1.19233.19233.3	controllerType=0 controllerNumber=1 scan=19233	50.2411	Trypsin	B1	PPAQQPMQQAAPSQAQR	S{+1273}	1273	1272.6	1272.6	1272.6
43043:4	1848	R.HAAVSVS{+1329.621}TVSNVLNGR.T	NA	S{+1330}	735.876	4	2940.48	2940.48	0	0	14	Specific	313.3	115.09	0	2.53	5	>tr|B4EL94|B4EL94_BURCJ LacI family regulatory protein OS=Burkholderia cenocepacia (strain ATCC BAA-245 / DSM 16553 / LMG 16656 / NCTC 13227 / J2315 / CF5610) OX=216591 GN=BCAM1716 PE=4 SV=1	3943	NS_403_Glycosylation_BC_J2315_HILIC_B1.37062.37062.4	controllerType=0 controllerNumber=1 scan=37062	92.0942	Trypsin	B1	HAAVSVSTVSNVLNGR	S{+1330}	1330	1329.62	1329.62	1329.62
25425:4	22	K.GASAAQAAPKPTDNS{+568.209}SGTFVFARPGK.F	NA	S{+568}	776.128	4	3101.49	3101.49	0	0	66	Specific	313.3	138.37	1.2	7.07	163	>tr|B4EBR7|B4EBR7_BURCJ Outer-membrane lipoprotein carrier protein OS=Burkholderia cenocepacia (strain ATCC BAA-245 / DSM 16553 / LMG 16656 / NCTC 13227 / J2315 / CF5610) OX=216591 GN=lolA PE=3 SV=1	6332	NS_403_Glycosylation_BC_J2315_HILIC_B3.21918.21918.4	controllerType=0 controllerNumber=1 scan=21918	62.1078	Trypsin	B3	GASAAQAAPKPTDNSSGTFVFARPGK	S{+568}	568	568.209	568.21	568.209
87600:5	63	K.AAELS{+1967.622}NGAVVGADLFEVGQKVDVQGVSIGK.G	NA	S{+1968}	986.242	5	4927.18	4925.18	2	-1.4	90	Specific	313.35	222.95	0	7.81	43	>sp|B4E5C0|RL3_BURCJ 50S ribosomal protein L3 OS=Burkholderia cenocepacia (strain ATCC BAA-245 / DSM 16553 / LMG 16656 / NCTC 13227 / J2315 / CF5610) OX=216591 GN=rplC PE=3 SV=1	213	NS_403_Glycosylation_BC_J2315_HILIC_B3.70445.70445.3	controllerType=0 controllerNumber=1 scan=70445	175.351	Trypsin	B3	AAELSNGAVVGADLFEVGQKVDVQGVSIGK	S{+1968}	1968	1967.62	1967.62	1967.62
63316:4	14	E.EEEEEEEEDDGAAQAS{+1758.614}ANAAQLEALKR.A	NA	S{+1759}	1173.98	4	4692.91	4690.91	2	-1.4	196	NRagged	313.41	0.33	0	6.54	103	>tr|B4EN36|B4EN36_BURCJ RNA polymerase sigma factor RpoD OS=Burkholderia cenocepacia (strain ATCC BAA-245 / DSM 16553 / LMG 16656 / NCTC 13227 / J2315 / CF5610) OX=216591 GN=rpoD PE=3 SV=1	6309	NS_403_Glycosylation_BC_J2315_HILIC_B1.53394.53394.4	controllerType=0 controllerNumber=1 scan=53394	128.875	Trypsin	B1	EEEEEEEEDDGAAQASANAAQLEALKR	S{+1759}	1759	1758.61	1758.61	1758.61
89610:2	14	V.VDGDTGEVIAS{+211.147}ANDEVTESVLEK.L	NA	S{+211}	1294.64	2	2588.27	2588.27	0	0	308	NRagged	313.43	18.2	0	4.59	94	>sp|B4E5B2|RPOB_BURCJ DNA-directed RNA polymerase subunit beta OS=Burkholderia cenocepacia (strain ATCC BAA-245 / DSM 16553 / LMG 16656 / NCTC 13227 / J2315 / CF5610) OX=216591 GN=rpoB PE=3 SV=1	232	NS_403_Glycosylation_BC_J2315_HILIC_B2.72044.72044.2	controllerType=0 controllerNumber=1 scan=72044	176.966	Trypsin	B2	VDGDTGEVIASANDEVTESVLEK	S{+211}	211	211.147	211.15	211.147
28829:3	27	K.GASAAQAAPKPTDNS{+669.226}SGTFVFARPGK.F	NA	S{+669}	1068.17	3	3202.51	3202.51	0	0	66	Specific	313.45	175.23	0	7.51	228	>tr|B4EBR7|B4EBR7_BURCJ Outer-membrane lipoprotein carrier protein OS=Burkholderia cenocepacia (strain ATCC BAA-245 / DSM 16553 / LMG 16656 / NCTC 13227 / J2315 / CF5610) OX=216591 GN=lolA PE=3 SV=1	6332	NS_403_Glycosylation_BC_J2315_HILIC_B1.25521.25521.3	controllerType=0 controllerNumber=1 scan=25521	65.2535	Trypsin	B1	GASAAQAAPKPTDNSSGTFVFARPGK	S{+669}	669	669.226	669.23	669.226
81646:6	2	R.ELES{+1251.492}PLAAVQMGLIYVNPEGPDGNPDPVAAAHDIRETFAR.M	NA	S{+1251}	919.772	6	5513.6	5511.6	2	-1.2	204	Specific	313.46	313.46	0	8.01	266	>sp|B4EE21|KATG1_BURCJ Catalase-peroxidase 1 OS=Burkholderia cenocepacia (strain ATCC BAA-245 / DSM 16553 / LMG 16656 / NCTC 13227 / J2315 / CF5610) OX=216591 GN=katG1 PE=3 SV=1	164	NS_403_Glycosylation_BC_J2315_HILIC_B3.65955.65955.6	controllerType=0 controllerNumber=1 scan=65955	165.385	Trypsin	B3	ELESPLAAVQMGLIYVNPEGPDGNPDPVAAAHDIRETFAR	S{+1251}	1251	1251.49	1251.49	1251.49
26312:4	39	K.GASAAQAAPKPTDNS{+568.209}SGTFVFARPGK.F	NA	S{+568}	776.128	4	3101.49	3101.49	0	0	66	Specific	313.56	164.49	1.2	7.86	211	>tr|B4EBR7|B4EBR7_BURCJ Outer-membrane lipoprotein carrier protein OS=Burkholderia cenocepacia (strain ATCC BAA-245 / DSM 16553 / LMG 16656 / NCTC 13227 / J2315 / CF5610) OX=216591 GN=lolA PE=3 SV=1	6332	NS_403_Glycosylation_BC_J2315_HILIC_B2.22739.22739.4	controllerType=0 controllerNumber=1 scan=22739	62.1566	Trypsin	B2	GASAAQAAPKPTDNSSGTFVFARPGK	S{+568}	568	568.209	568.21	568.209
60818:3	1148	V.TIQS{+379.260}VELTPDYAHAK.V	NA	S{+379}	685.043	3	2053.11	2052.11	1	-1.6	39	NRagged	313.56	81.78	0	6.61	5	>sp|B4E7L2|RBFA_BURCJ Ribosome-binding factor A OS=Burkholderia cenocepacia (strain ATCC BAA-245 / DSM 16553 / LMG 16656 / NCTC 13227 / J2315 / CF5610) OX=216591 GN=rbfA PE=3 SV=1	289	NS_403_Glycosylation_BC_J2315_HILIC_B2.50067.50067.3	controllerType=0 controllerNumber=1 scan=50067	127.24	Trypsin	B2	TIQSVELTPDYAHAK	S{+379}	379	379.26	379.26	379.26
52304:6	129	V.SVPVSAFDEDKFESGHAFDGSS{+1296.633}IAGWK.G	NA	S{+1297}	695.666	6	4168.96	4166.96	2	-1.6	35	NRagged	313.69	13.09	0	5.18	35	>tr|B4EDV3|B4EDV3_BURCJ Glutamine synthetase OS=Burkholderia cenocepacia (strain ATCC BAA-245 / DSM 16553 / LMG 16656 / NCTC 13227 / J2315 / CF5610) OX=216591 GN=glnA PE=3 SV=1	3546	NS_403_Glycosylation_BC_J2315_HILIC_B2.43411.43411.6	controllerType=0 controllerNumber=1 scan=43411	112.356	Trypsin	B2	SVPVSAFDEDKFESGHAFDGSSIAGWK	S{+1297}	1297	1296.63	1296.63	1296.63
45368:4	5	A.ASPATVPAS{+1996.942}GAAVDQDANAQAAR.A	NA	S{+1997}	1035	4	4136.98	4135.98	1	-0.8	160	NRagged	313.69	8.52	0	5.73	297	>tr|B4EEW5|B4EEW5_BURCJ Outer membrane protein assembly factor BamE OS=Burkholderia cenocepacia (strain ATCC BAA-245 / DSM 16553 / LMG 16656 / NCTC 13227 / J2315 / CF5610) OX=216591 GN=omlA PE=3 SV=1	4098	NS_403_Glycosylation_BC_J2315_HILIC_B3.37781.37781.4	controllerType=0 controllerNumber=1 scan=37781	101.88	Trypsin	B3	ASPATVPASGAAVDQDANAQAAR	S{+1997}	1997	1996.94	1996.94	1996.94
78249:4	45	R.TIGQTLEVDGPITPNDRLVANPSDALANGDRVVVQAPAAQPAS{+668.203}AVAGAK.S	NA	S{+668}	1376.94	4	5504.73	5503.73	1	-0.6	360	Specific	313.73	313.73	91.92	9.43	116	>tr|B4EIX5|B4EIX5_BURCJ Efflux system transport protein OS=Burkholderia cenocepacia (strain ATCC BAA-245 / DSM 16553 / LMG 16656 / NCTC 13227 / J2315 / CF5610) OX=216591 GN=BCAM1420 PE=3 SV=1	2774	NS_403_Glycosylation_BC_J2315_HILIC_B1.65023.65023.4	controllerType=0 controllerNumber=1 scan=65023	155.861	Trypsin	B1	TIGQTLEVDGPITPNDRLVANPSDALANGDRVVVQAPAAQPASAVAGAK	S{+668}	668	668.203	668.2	668.203
02158:5	151	G.GHSPYGS{+224.072}HGGPRESR.G	NA	S{+224}	361.966	5	1805.8	1804.8	1	-1.9	94	NRagged	313.81	4.64	0	6.53	25	>tr|B4E834|B4E834_BURCJ RNA-binding protein Hfq OS=Burkholderia cenocepacia (strain ATCC BAA-245 / DSM 16553 / LMG 16656 / NCTC 13227 / J2315 / CF5610) OX=216591 GN=hfq PE=3 SV=1	5685	NS_403_Glycosylation_BC_J2315_HILIC_B2.3508.3508.5	controllerType=0 controllerNumber=1 scan=3508	15.0916	Trypsin	B2	GHSPYGSHGGPRESR	S{+224}	224	224.072	224.07	224.072
34476:5	48	A.PSKPVTDASVES{+938.499}SAQPAAPRAPAKPR.R	NA	S{+938}	711.584	5	3553.89	3553.89	0	0	106	NRagged	313.83	1	0	6.54	61	>tr|B4EEF1|B4EEF1_BURCJ Dihydrolipoamide acetyltransferase component of pyruvate dehydrogenase complex OS=Burkholderia cenocepacia (strain ATCC BAA-245 / DSM 16553 / LMG 16656 / NCTC 13227 / J2315 / CF5610) OX=216591 GN=bkdB PE=3 SV=1	6214	NS_403_Glycosylation_BC_J2315_HILIC_B1.30079.30079.5	controllerType=0 controllerNumber=1 scan=30079	75.8424	Trypsin	B1	PSKPVTDASVESSAQPAAPRAPAKPR	S{+938}	938	938.499	938.5	938.499
76310:5	1	R.ELES{+1189.508}PLAAVQMGLIYVNPEGPDGNPDPVAAAHDIR.E	NA	S{+1190}	970.469	5	4848.31	4845.31	3	-2.1	204	Specific	313.94	77.09	0	7.56	437	>sp|B4EE21|KATG1_BURCJ Catalase-peroxidase 1 OS=Burkholderia cenocepacia (strain ATCC BAA-245 / DSM 16553 / LMG 16656 / NCTC 13227 / J2315 / CF5610) OX=216591 GN=katG1 PE=3 SV=1	164	NS_403_Glycosylation_BC_J2315_HILIC_B1.63524.63524.5	controllerType=0 controllerNumber=1 scan=63524	152.433	Trypsin	B1	ELESPLAAVQMGLIYVNPEGPDGNPDPVAAAHDIR	S{+1190}	1190	1189.51	1189.51	1189.51
62568:2	166	Q.FQS{+688.320}DAMSAQYDAYAK.Y	NA	S{+688}	1192.53	2	2384.05	2384.05	0	0	121	NRagged	313.95	25.46	19.88	5.78	34	>tr|B4EB46|B4EB46_BURCJ Putative exported protein OS=Burkholderia cenocepacia (strain ATCC BAA-245 / DSM 16553 / LMG 16656 / NCTC 13227 / J2315 / CF5610) OX=216591 GN=BCAL2956 PE=4 SV=1	4799	NS_403_Glycosylation_BC_J2315_HILIC_B1.52812.52812.2	controllerType=0 controllerNumber=1 scan=52812	127.631	Trypsin	B1	FQSDAMSAQYDAYAK	S{+688}	688	688.32	688.32	688.32
24790:4	184	G.VMQS{+439.264}NC[+57.021]GAYAAATLHPVGRHDA.-	NA	C[+57], S{+439}	692.342	4	2766.35	2765.35	1	-1.2	306	Non	313.95	16.04	8.76	6.71	20	>tr|B4EPX8|B4EPX8_BURCJ ACP_syn_III domain-containing protein OS=Burkholderia cenocepacia (strain ATCC BAA-245 / DSM 16553 / LMG 16656 / NCTC 13227 / J2315 / CF5610) OX=216591 GN=BCAS0212 PE=4 SV=1	4509	NS_403_Glycosylation_BC_J2315_HILIC_B1.22216.22216.4	controllerType=0 controllerNumber=1 scan=22216	57.458	Trypsin	B1	VMQSNCGAYAAATLHPVGRHDA	,S{+439}	,+439	439.264	439.26	439.264
88197:5	243	R.MS{+1636.091}TGMFGVGVASSAYLHAVEYAGR.R	NA	S{+1636}	820.657	5	4099.26	4097.26	2	-1.6	297	Specific	313.96	57.75	0	6.73	15	>tr|B4EPX4|B4EPX4_BURCJ Putative acyl-CoA dehydrogenase OS=Burkholderia cenocepacia (strain ATCC BAA-245 / DSM 16553 / LMG 16656 / NCTC 13227 / J2315 / CF5610) OX=216591 GN=BCAS0208 PE=3 SV=1	4035	NS_403_Glycosylation_BC_J2315_HILIC_B3.70887.70887.2	controllerType=0 controllerNumber=1 scan=70887	176.262	Trypsin	B3	MSTGMFGVGVASSAYLHAVEYAGR	S{+1636}	1636	1636.09	1636.09	1636.09
49454:5	607	Q.FLGHIVRGENIS{+425.239}LVDGGSQKR.A	NA	S{+425}	542.301	5	2707.47	2707.47	0	0	202	NRagged	313.99	52.75	5.72	7.16	5	>tr|B4EB20|B4EB20_BURCJ UDP-glucuronic acid decarboxylase OS=Burkholderia cenocepacia (strain ATCC BAA-245 / DSM 16553 / LMG 16656 / NCTC 13227 / J2315 / CF5610) OX=216591 GN=BCAL1934 PE=4 SV=1	5368	NS_403_Glycosylation_BC_J2315_HILIC_B1.42364.42364.5	controllerType=0 controllerNumber=1 scan=42364	104.912	Trypsin	B1	FLGHIVRGENISLVDGGSQKR	S{+425}	425	425.239	425.24	425.239
37431:3	219	K.WEYQS{+1091.488}AQGNTGTAAQIAR.K	NA	S{+1091}	1015.14	3	3043.41	3043.41	0	0	64	Specific	314	5.46	2.8	2.26	36	>tr|B4EA90|B4EA90_BURCJ Putative exported protein OS=Burkholderia cenocepacia (strain ATCC BAA-245 / DSM 16553 / LMG 16656 / NCTC 13227 / J2315 / CF5610) OX=216591 GN=BCAL0765 PE=4 SV=1	6624	NS_403_Glycosylation_BC_J2315_HILIC_B2.31635.31635.3	controllerType=0 controllerNumber=1 scan=31635	84.3475	Trypsin	B2	WEYQSAQGNTGTAAQIAR	S{+1091}	1091	1091.49	1091.49	1091.49
68612:5	176	Y.LVDS{+1614.760}GGANLPNQDDVFPDRDHFGR.I	NA	S{+1615}	852.206	5	4257	4256	1	-0.8	142	NRagged	314.03	6.24	0	6.28	13	>tr|B4EIJ8|B4EIJ8_BURCJ Putative biotin-dependent carboxyl transferase OS=Burkholderia cenocepacia (strain ATCC BAA-245 / DSM 16553 / LMG 16656 / NCTC 13227 / J2315 / CF5610) OX=216591 GN=BCAM2432 PE=4 SV=1	3339	NS_403_Glycosylation_BC_J2315_HILIC_B3.55995.55995.5	controllerType=0 controllerNumber=1 scan=55995	143.153	Trypsin	B3	LVDSGGANLPNQDDVFPDRDHFGR	S{+1615}	1615	1614.76	1614.76	1614.76
05421:2	6	K.DKAASAAAAS{+1236.438}GA.-	NA	S{+1236}	1113.96	2	2226.92	2226.92	0	0	205	CRagged	314.07	183.51	20.43	6.34	492	>tr|B4EB03|B4EB03_BURCJ Putative exported protein OS=Burkholderia cenocepacia (strain ATCC BAA-245 / DSM 16553 / LMG 16656 / NCTC 13227 / J2315 / CF5610) OX=216591 GN=BCAL1917 PE=4 SV=1	4831	NS_403_Glycosylation_BC_J2315_HILIC_B1.6587.6587.2	controllerType=0 controllerNumber=1 scan=6587	22.0642	Trypsin	B1	DKAASAAAASGA	S{+1236}	1236	1236.44	1236.44	1236.44
64242:5	13	K.VFQYVKPQDAQALQDASPAS{+579.237}GASGAQAAAAPADNATVGAVPDASVQSTPLQPPAPISNSSSVHPGNPK.A	NA	S{+579}	1438.71	5	7189.5	7183.5	6	-2.8	202	Specific	314.08	314.08	0	6.58	132	>tr|B4EE88|B4EE88_BURCJ Putative phospholipid-binding lipoprotein OS=Burkholderia cenocepacia (strain ATCC BAA-245 / DSM 16553 / LMG 16656 / NCTC 13227 / J2315 / CF5610) OX=216591 GN=BCAL0163 PE=4 SV=1	3395	NS_403_Glycosylation_BC_J2315_HILIC_B3.52688.52688.5	controllerType=0 controllerNumber=1 scan=52688	135.495	Trypsin	B3	VFQYVKPQDAQALQDASPASGASGAQAAAAPADNATVGAVPDASVQSTPLQPPAPISNSSSVHPGNPK	S{+579}	579	579.237	579.24	579.237
23328:3	105	D.PVIVS{+300.145}RDEHPRETSLEALAK.L	NA	S{+300}	849.789	3	2547.35	2547.35	0	0	217	NRagged	314.13	227.41	23.9	6.29	66	>tr|B4EJR7|B4EJR7_BURCJ Putative beta-ketoadipyl CoA thiolase OS=Burkholderia cenocepacia (strain ATCC BAA-245 / DSM 16553 / LMG 16656 / NCTC 13227 / J2315 / CF5610) OX=216591 GN=BCAM2568 PE=3 SV=1	1386	NS_403_Glycosylation_BC_J2315_HILIC_B2.20314.20314.3	controllerType=0 controllerNumber=1 scan=20314	56.1352	Trypsin	B2	PVIVSRDEHPRETSLEALAK	S{+300}	300	300.145	300.14	300.145
69576:4	20	A.QNTGATVTPVGNGTVATTALPQANPNAGGAS{+545.156}GTVVHGTAGTLTPPPANAAPGQVVVGGKVPDEATK.A	NA	S{+545}	1666.58	4	6663.29	6657.29	6	-3	37	NRagged	314.14	314.14	0	8.05	119	>tr|B4E6S1|B4E6S1_BURCJ Putative outer membrane protein OS=Burkholderia cenocepacia (strain ATCC BAA-245 / DSM 16553 / LMG 16656 / NCTC 13227 / J2315 / CF5610) OX=216591 GN=BCAL0349 PE=4 SV=1	3532	NS_403_Glycosylation_BC_J2315_HILIC_B2.56753.56753.4	controllerType=0 controllerNumber=1 scan=56753	142.589	Trypsin	B2	QNTGATVTPVGNGTVATTALPQANPNAGGASGTVVHGTAGTLTPPPANAAPGQVVVGGKVPDEATK	S{+545}	545	545.156	545.16	545.156
56439:3	1511	R.DSLGNGVALDWPAS{+568.210}GVGGVADERQK.L	NA	S{+568}	1022.82	3	3066.44	3066.44	0	0	85	Specific	314.19	175.69	36.68	7.09	1	>tr|B4ENJ9|B4ENJ9_BURCJ Putative membrane protein OS=Burkholderia cenocepacia (strain ATCC BAA-245 / DSM 16553 / LMG 16656 / NCTC 13227 / J2315 / CF5610) OX=216591 GN=BCAS0453 PE=4 SV=1	4967	NS_403_Glycosylation_BC_J2315_HILIC_B3.46578.46578.3	controllerType=0 controllerNumber=1 scan=46578	122.236	Trypsin	B3	DSLGNGVALDWPASGVGGVADERQK	S{+568}	568	568.21	568.21	568.21
13074:6	354	M.ADQPNS{+1239.536}PDSSSRPDSREPAWER.A	NA	S{+1240}	621.448	6	3723.65	3723.65	0	0	2	NRagged	314.2	61.01	0	6.36	20	>tr|B4EAJ2|B4EAJ2_BURCJ Serine peptidase, family S49 OS=Burkholderia cenocepacia (strain ATCC BAA-245 / DSM 16553 / LMG 16656 / NCTC 13227 / J2315 / CF5610) OX=216591 GN=BCAL0986 PE=4 SV=1	6993	NS_403_Glycosylation_BC_J2315_HILIC_B3.12284.12284.4	controllerType=0 controllerNumber=1 scan=12284	36.6458	Trypsin	B3	ADQPNSPDSSSRPDSREPAWER	S{+1240}	1240	1239.54	1239.54	1239.54
85056:2	3	A.PAQAASGAEQPAAAAS{+261.536}AALSTIYFETGK.S	NA	S{+262}	1471.43	2	2941.86	2940.86	1	-1.1	405	NRagged	314.28	31.15	0	7.01	347	>tr|B4EA74|B4EA74_BURCJ Cytochrome c oxidase subunit 2 OS=Burkholderia cenocepacia (strain ATCC BAA-245 / DSM 16553 / LMG 16656 / NCTC 13227 / J2315 / CF5610) OX=216591 GN=BCAL0749 PE=3 SV=1	5396	NS_403_Glycosylation_BC_J2315_HILIC_B1.70303.70303.4	controllerType=0 controllerNumber=1 scan=70303	169.198	Trypsin	B1	PAQAASGAEQPAAAASAALSTIYFETGK	S{+262}	262	261.536	261.54	261.536
08642:4	23	D.SRNQGDALVHS{+697.376}TKK.A	NA	S{+697}	560.304	4	2238.19	2238.19	0	0	536	NRagged	314.31	148.9	1.2	6.27	59	>sp|B4EDZ2|DNAK_BURCJ Chaperone protein DnaK OS=Burkholderia cenocepacia (strain ATCC BAA-245 / DSM 16553 / LMG 16656 / NCTC 13227 / J2315 / CF5610) OX=216591 GN=dnaK PE=3 SV=1	71	NS_403_Glycosylation_BC_J2315_HILIC_B2.8927.8927.4	controllerType=0 controllerNumber=1 scan=8927	27.2038	Trypsin	B2	SRNQGDALVHSTKK	S{+697}	697	697.376	697.38	697.376
58220:4	616	V.VYPDAGHAFFADYRPS{+556.264}YVKADAEDGWKR.A	NA	S{+556}	947.704	4	3787.79	3787.79	0	0	253	NRagged	314.37	6.71	6.71	6.14	4	>tr|B4EN24|B4EN24_BURCJ Putative dienelactone hydrolase family protein OS=Burkholderia cenocepacia (strain ATCC BAA-245 / DSM 16553 / LMG 16656 / NCTC 13227 / J2315 / CF5610) OX=216591 GN=BCAM0906 PE=4 SV=1	2174	NS_403_Glycosylation_BC_J2315_HILIC_B3.47989.47989.4	controllerType=0 controllerNumber=1 scan=47989	125.278	Trypsin	B3	VYPDAGHAFFADYRPSYVKADAEDGWKR	S{+556}	556	556.264	556.26	556.264
33991:5	361	K.DGSHS{+1625.580}LYC[+57.021]AVIVKKVDAK.T	NA	C[+57], S{+1626}	724.13	5	3616.62	3615.62	1	-0.9	244	Specific	314.38	40.37	0	7.17	13	>sp|B4ECP1|DAPD_BURCJ 2,3,4,5-tetrahydropyridine-2,6-dicarboxylate N-succinyltransferase OS=Burkholderia cenocepacia (strain ATCC BAA-245 / DSM 16553 / LMG 16656 / NCTC 13227 / J2315 / CF5610) OX=216591 GN=dapD PE=3 SV=1	67	NS_403_Glycosylation_BC_J2315_HILIC_B2.28893.28893.2	controllerType=0 controllerNumber=1 scan=28893	77.5616	Trypsin	B2	DGSHSLYCAVIVKKVDAK	,S{+1626}	,+1626	1625.58	1625.58	1625.58
05265:5	26	K.AATASKASGASAAKPASAPKPAS{+1804.646}APK.-	NA	S{+1805}	820.584	5	4098.89	4098.89	0	0	492	Specific	314.43	314.43	124.44	5.53	125	>tr|B4EA63|B4EA63_BURCJ C-terminal processing protease-3 OS=Burkholderia cenocepacia (strain ATCC BAA-245 / DSM 16553 / LMG 16656 / NCTC 13227 / J2315 / CF5610) OX=216591 GN=BCAL0738 PE=3 SV=1	4681	NS_403_Glycosylation_BC_J2315_HILIC_B2.5946.5946.5	controllerType=0 controllerNumber=1 scan=5946	20.0105	Trypsin	B2	AATASKASGASAAKPASAPKPASAPK	S{+1805}	1805	1804.65	1804.65	1804.65
82341:3	3	R.NGKLPEDTAGAATAAAPAEAAS{+568.207}APAQAASGAEQPAAAASAALSTIYFETGK.S	NA	S{+568}	1761.84	3	5283.51	5283.51	0	0	382	Specific	314.45	97.23	0	7.4	347	>tr|B4EA74|B4EA74_BURCJ Cytochrome c oxidase subunit 2 OS=Burkholderia cenocepacia (strain ATCC BAA-245 / DSM 16553 / LMG 16656 / NCTC 13227 / J2315 / CF5610) OX=216591 GN=BCAL0749 PE=3 SV=1	5396	NS_403_Glycosylation_BC_J2315_HILIC_B1.68216.68216.3	controllerType=0 controllerNumber=1 scan=68216	164.057	Trypsin	B1	NGKLPEDTAGAATAAAPAEAASAPAQAASGAEQPAAAASAALSTIYFETGK	S{+568}	568	568.207	568.21	568.207
52040:4	56	R.DHGRPSMFFPS{+565.206}ATHTAPAAAGGASGTGATTAGDVPAAAAGAAPSTTAPAAQAQLVK.F	NA	S{+565}	1421.43	4	5682.7	5680.7	2	-1.2	26	Specific	314.47	314.47	0	8.27	74	>sp|B4E7D5|YIDC_BURCJ Membrane protein insertase YidC OS=Burkholderia cenocepacia (strain ATCC BAA-245 / DSM 16553 / LMG 16656 / NCTC 13227 / J2315 / CF5610) OX=216591 GN=yidC PE=3 SV=1	22	NS_403_Glycosylation_BC_J2315_HILIC_B2.43220.43220.2	controllerType=0 controllerNumber=1 scan=43220	111.957	Trypsin	B2	DHGRPSMFFPSATHTAPAAAGGASGTGATTAGDVPAAAAGAAPSTTAPAAQAQLVK	S{+565}	565	565.206	565.21	565.206
86081:3	19	R.AMALLGVNDS{+965.474}QMEAVSLGK.E	NA	S{+965}	967.154	3	2899.45	2899.45	0	0	127	Specific	314.51	162.86	0	6.06	122	>tr|B4EDC1|B4EDC1_BURCJ Peptidoglycan-associated protein OS=Burkholderia cenocepacia (strain ATCC BAA-245 / DSM 16553 / LMG 16656 / NCTC 13227 / J2315 / CF5610) OX=216591 GN=pal PE=1 SV=1	4916	NS_403_Glycosylation_BC_J2315_HILIC_B3.69319.69319.2	controllerType=0 controllerNumber=1 scan=69319	173.151	Trypsin	B3	AMALLGVNDSQMEAVSLGK	S{+965}	965	965.474	965.47	965.474
53853:3	132	A.PAAEAAPAAAAPAAAS{+1675.664}SSGSTSTTSAAPAPAAAPAAGS.-	NA	S{+1676}	1594.72	3	4782.16	4782.16	0	0	80	Non	314.52	30.15	0.56	6.03	82	>tr|B4EBC9|B4EBC9_BURCJ CxxC_CXXC_SSSS domain-containing protein OS=Burkholderia cenocepacia (strain ATCC BAA-245 / DSM 16553 / LMG 16656 / NCTC 13227 / J2315 / CF5610) OX=216591 GN=BCAL0878 PE=4 SV=1	5302	NS_403_Glycosylation_BC_J2315_HILIC_B2.44613.44613.3	controllerType=0 controllerNumber=1 scan=44613	115.131	Trypsin	B2	PAAEAAPAAAAPAAASSSGSTSTTSAAPAPAAAPAAGS	S{+1676}	1676	1675.66	1675.66	1675.66
07001:2	853	K.GRQDGAHVHS{+313.071}TVFSPDGR.Y	NA	S{+313}	1119	2	2236.99	2235.99	1	-1.5	177	Specific	314.53	205.63	0	7.53	7	>tr|B4E6E4|B4E6E4_BURCJ Putative exported protein OS=Burkholderia cenocepacia (strain ATCC BAA-245 / DSM 16553 / LMG 16656 / NCTC 13227 / J2315 / CF5610) OX=216591 GN=BCAL2418 PE=4 SV=1	4199	NS_403_Glycosylation_BC_J2315_HILIC_B1.8057.8057.2	controllerType=0 controllerNumber=1 scan=8057	25.187	Trypsin	B1	GRQDGAHVHSTVFSPDGR	S{+313}	313	313.071	313.07	313.071
86864:3	30	R.SMEAVC[+57.021]YYAYYAS{+1200.467}TELAEER.G	NA	C[+57], S{+1200}	1203.5	3	3608.49	3606.49	2	-1.9	698	Specific	314.6	166.01	0	8.12	66	>tr|B4E5V9|B4E5V9_BURCJ Ribonucleoside-diphosphate reductase OS=Burkholderia cenocepacia (strain ATCC BAA-245 / DSM 16553 / LMG 16656 / NCTC 13227 / J2315 / CF5610) OX=216591 GN=BCAL3429 PE=3 SV=1	4353	NS_403_Glycosylation_BC_J2315_HILIC_B2.69959.69959.2	controllerType=0 controllerNumber=1 scan=69959	172.744	Trypsin	B2	SMEAVCYYAYYASTELAEER	,S{+1200}	,+1200	1200.47	1200.47	1200.47
86012:2	434	V.TTDVWTS{+453.237}MGFEAENEAR.K	NA	S{+453}	1199.54	2	2398.08	2397.08	1	-1.4	221	NRagged	314.62	45.52	3.6	4.08	15	>sp|B4E9G6|OTC_BURCJ Ornithine carbamoyltransferase OS=Burkholderia cenocepacia (strain ATCC BAA-245 / DSM 16553 / LMG 16656 / NCTC 13227 / J2315 / CF5610) OX=216591 GN=arcB PE=3 SV=1	123	NS_403_Glycosylation_BC_J2315_HILIC_B2.69313.69313.2	controllerType=0 controllerNumber=1 scan=69313	171.257	Trypsin	B2	TTDVWTSMGFEAENEAR	S{+453}	453	453.237	453.24	453.237
83417:4	126	K.LYDIAERLES{+643.980}VMWDAK.K	NA	S{+644}	646.741	4	2583.94	2582.94	1	-1.3	305	Specific	314.63	93.88	0	6.29	18	>tr|B4EKX1|B4EKX1_BURCJ Citrate synthase OS=Burkholderia cenocepacia (strain ATCC BAA-245 / DSM 16553 / LMG 16656 / NCTC 13227 / J2315 / CF5610) OX=216591 GN=prpC PE=3 SV=1	4137	NS_403_Glycosylation_BC_J2315_HILIC_B2.67349.67349.3	controllerType=0 controllerNumber=1 scan=67349	166.865	Trypsin	B2	LYDIAERLESVMWDAK	S{+644}	644	643.98	643.98	643.98
77516:2	188	I.NAQFS{+260.139}QSQESAADDYSFDLMK.Q	NA	S{+260}	1321.58	2	2642.16	2642.16	0	0	185	NRagged	314.63	31.26	1.6	4.93	17	>tr|B4EAW0|B4EAW0_BURCJ Metallo peptidase, subfamily M48B OS=Burkholderia cenocepacia (strain ATCC BAA-245 / DSM 16553 / LMG 16656 / NCTC 13227 / J2315 / CF5610) OX=216591 GN=BCAL0849 PE=3 SV=1	359	NS_403_Glycosylation_BC_J2315_HILIC_B2.62867.62867.2	controllerType=0 controllerNumber=1 scan=62867	156.067	Trypsin	B2	NAQFSQSQESAADDYSFDLMK	S{+260}	260	260.139	260.14	260.139
50548:3	7	S.PATVPAS{+1597.765}GAAVDQDANAQAAR.A	NA	S{+1598}	1193.58	3	3578.74	3578.74	0	0	162	NRagged	314.65	10.85	0	5.5	405	>tr|B4EEW5|B4EEW5_BURCJ Outer membrane protein assembly factor BamE OS=Burkholderia cenocepacia (strain ATCC BAA-245 / DSM 16553 / LMG 16656 / NCTC 13227 / J2315 / CF5610) OX=216591 GN=omlA PE=3 SV=1	4098	NS_403_Glycosylation_BC_J2315_HILIC_B1.43236.43236.3	controllerType=0 controllerNumber=1 scan=43236	106.828	Trypsin	B1	PATVPASGAAVDQDANAQAAR	S{+1598}	1598	1597.77	1597.77	1597.77
21749:5	18	Y.GGAAPHGGGAFS{+788.474}GKDPSKVDR.S	NA	S{+788}	552.294	5	2757.44	2756.44	1	-1.2	256	NRagged	314.74	72.6	0	8.07	97	>sp|B4E800|METK_BURCJ S-adenosylmethionine synthase OS=Burkholderia cenocepacia (strain ATCC BAA-245 / DSM 16553 / LMG 16656 / NCTC 13227 / J2315 / CF5610) OX=216591 GN=metK PE=3 SV=1	173	NS_403_Glycosylation_BC_J2315_HILIC_B2.19001.19001.5	controllerType=0 controllerNumber=1 scan=19001	52.8885	Trypsin	B2	GGAAPHGGGAFSGKDPSKVDR	S{+788}	788	788.474	788.47	788.474
65797:5	8	K.VFQYVKPQDAQALQDAS{+1180.440}PASGASGAQAAAAPADNATVGAVPDASVQSTPLQPPAPISNSSSVHPGNPK.A	NA	S{+1180}	1558.35	5	7787.7	7784.7	3	-1.3	202	Specific	314.79	314.79	0	7.58	197	>tr|B4EE88|B4EE88_BURCJ Putative phospholipid-binding lipoprotein OS=Burkholderia cenocepacia (strain ATCC BAA-245 / DSM 16553 / LMG 16656 / NCTC 13227 / J2315 / CF5610) OX=216591 GN=BCAL0163 PE=4 SV=1	3395	NS_403_Glycosylation_BC_J2315_HILIC_B1.55272.55272.5	controllerType=0 controllerNumber=1 scan=55272	133.103	Trypsin	B1	VFQYVKPQDAQALQDASPASGASGAQAAAAPADNATVGAVPDASVQSTPLQPPAPISNSSSVHPGNPK	S{+1180}	1180	1180.44	1180.44	1180.44
52993:5	11	K.DHVLLDLS{+549.118}HIGAETIMKR.L	NA	S{+549}	520.249	5	2597.21	2597.21	0	0	313	Specific	314.79	6.43	0	6.09	118	>tr|B4EFB4|B4EFB4_BURCJ Succinate dehydrogenase flavoprotein subunit OS=Burkholderia cenocepacia (strain ATCC BAA-245 / DSM 16553 / LMG 16656 / NCTC 13227 / J2315 / CF5610) OX=216591 GN=sdhA PE=3 SV=1	2680	NS_403_Glycosylation_BC_J2315_HILIC_B1.45180.45180.5	controllerType=0 controllerNumber=1 scan=45180	111.099	Trypsin	B1	DHVLLDLSHIGAETIMKR	S{+549}	549	549.118	549.12	549.118
23578:5	96	K.MEIDS{+240.176}KPEEMDKLDRR.L	NA	S{+240}	447.431	5	2233.13	2232.13	1	-1.5	403	Specific	314.83	309.51	2.85	8.47	38	>tr|B4EB05|B4EB05_BURCJ Chaperone protein ClpB OS=Burkholderia cenocepacia (strain ATCC BAA-245 / DSM 16553 / LMG 16656 / NCTC 13227 / J2315 / CF5610) OX=216591 GN=clpB PE=3 SV=1	6879	NS_403_Glycosylation_BC_J2315_HILIC_B1.21260.21260.5	controllerType=0 controllerNumber=1 scan=21260	55.171	Trypsin	B1	MEIDSKPEEMDKLDRR	S{+240}	240	240.176	240.18	240.176
11065:4	1438	N.GRGS{+415.132}DC[+57.021]YGKGGDDVTLR.M	NA	C[+57], S{+415}	557.746	4	2227.96	2227.96	0	0	73	NRagged	314.92	27.81	6.46	4.85	12	>sp|B4E5X0|OBG_BURCJ GTPase Obg OS=Burkholderia cenocepacia (strain ATCC BAA-245 / DSM 16553 / LMG 16656 / NCTC 13227 / J2315 / CF5610) OX=216591 GN=obg PE=3 SV=1	209	NS_403_Glycosylation_BC_J2315_HILIC_B3.10749.10749.4	controllerType=0 controllerNumber=1 scan=10749	32.5013	Trypsin	B3	GRGSDCYGKGGDDVTLR	,S{+415}	,+415	415.132	415.13	415.132
00969:7	578	R.SLADKC[+57.021]KLDS{+828.398}KPGQHGR.T	NA	C[+57], S{+828}	390.202	7	2725.37	2725.37	0	0	27	Specific	314.98	5.21	0.42	6.16	23	>sp|B4E5E5|RS4_BURCJ 30S ribosomal protein S4 OS=Burkholderia cenocepacia (strain ATCC BAA-245 / DSM 16553 / LMG 16656 / NCTC 13227 / J2315 / CF5610) OX=216591 GN=rpsD PE=3 SV=1	269	NS_403_Glycosylation_BC_J2315_HILIC_B1.2778.2778.7	controllerType=0 controllerNumber=1 scan=2778	14.5764	Trypsin	B1	SLADKCKLDSKPGQHGR	,S{+828}	,+828	828.398	828.4	828.398
43516:4	38	K.AADAGGAKPAAGASAAPAAPAPVAVPAS{+591.158}AVSGSAGQ.-	NA	S{+591}	884.169	4	3533.65	3533.65	0	0	151	CRagged	315.06	71.36	0	6.9	186	>tr|B4E626|B4E626_BURCJ Putative membrane protein OS=Burkholderia cenocepacia (strain ATCC BAA-245 / DSM 16553 / LMG 16656 / NCTC 13227 / J2315 / CF5610) OX=216591 GN=BCAL0303 PE=4 SV=1	1459	NS_403_Glycosylation_BC_J2315_HILIC_B2.36488.36488.4	controllerType=0 controllerNumber=1 scan=36488	96.1702	Trypsin	B2	AADAGGAKPAAGASAAPAAPAPVAVPASAVSGSAGQ	S{+591}	591	591.158	591.16	591.158
36191:3	39	K.GASAAQAAPKPTDNS{+611.219}SGTFVFARPGK.F	NA	S{+611}	1049.17	3	3145.5	3144.5	1	-1.1	66	Specific	315.07	43.98	0.93	7.47	211	>tr|B4EBR7|B4EBR7_BURCJ Outer-membrane lipoprotein carrier protein OS=Burkholderia cenocepacia (strain ATCC BAA-245 / DSM 16553 / LMG 16656 / NCTC 13227 / J2315 / CF5610) OX=216591 GN=lolA PE=3 SV=1	6332	NS_403_Glycosylation_BC_J2315_HILIC_B2.30642.30642.3	controllerType=0 controllerNumber=1 scan=30642	81.9621	Trypsin	B2	GASAAQAAPKPTDNSSGTFVFARPGK	S{+611}	611	611.219	611.22	611.219
29783:4	4	K.PAATTSATTS{+976.395}TTTSAGTASTSTTATAGTTTAAPAPTASAPEAAAKPAK.T	NA	S{+976}	1315.63	4	5259.5	5255.5	4	-2.6	115	Specific	315.08	315.08	0	8.01	449	>tr|B4EB03|B4EB03_BURCJ Putative exported protein OS=Burkholderia cenocepacia (strain ATCC BAA-245 / DSM 16553 / LMG 16656 / NCTC 13227 / J2315 / CF5610) OX=216591 GN=BCAL1917 PE=4 SV=1	4831	NS_403_Glycosylation_BC_J2315_HILIC_B3.25450.25450.4	controllerType=0 controllerNumber=1 scan=25450	71.2029	Trypsin	B3	PAATTSATTSTTTSAGTASTSTTATAGTTTAAPAPTASAPEAAAKPAK	S{+976}	976	976.395	976.39	976.395
65231:4	11	K.VFQYVKPQDAQALQDASPASGAS{+567.195}GAQAAAAPADNATVGAVPDASVQSTPLQPPAPISNSSSVHPGNPK.A	NA	S{+567}	1794.12	4	7173.46	7171.46	2	-0.9	202	Specific	315.14	315.14	0	8.63	161	>tr|B4EE88|B4EE88_BURCJ Putative phospholipid-binding lipoprotein OS=Burkholderia cenocepacia (strain ATCC BAA-245 / DSM 16553 / LMG 16656 / NCTC 13227 / J2315 / CF5610) OX=216591 GN=BCAL0163 PE=4 SV=1	3395	NS_403_Glycosylation_BC_J2315_HILIC_B2.53431.53431.4	controllerType=0 controllerNumber=1 scan=53431	134.784	Trypsin	B2	VFQYVKPQDAQALQDASPASGASGAQAAAAPADNATVGAVPDASVQSTPLQPPAPISNSSSVHPGNPK	S{+567}	567	567.195	567.2	567.195
62868:3	694	M.TTQNVPADALDILS{+808.426}R.E	NA	S{+808}	808.096	3	2422.28	2422.28	0	0	2	NRagged	315.21	315.21	23.66	6.57	3	>tr|B4EPY2|B4EPY2_BURCJ Putative acyl carrier protein OS=Burkholderia cenocepacia (strain ATCC BAA-245 / DSM 16553 / LMG 16656 / NCTC 13227 / J2315 / CF5610) OX=216591 GN=BCAS0216 PE=4 SV=1	6755	NS_403_Glycosylation_BC_J2315_HILIC_B3.51604.51604.2	controllerType=0 controllerNumber=1 scan=51604	133.166	Trypsin	B3	TTQNVPADALDILSR	S{+808}	808	808.426	808.43	808.426
83036:9	176	K.AQDVLFS{+1952.280}VHLKATMMKVSDPILFGHFVSVFYR.D	NA	S{+1952}	627.363	9	5638.21	5635.21	3	-1.8	249	Specific	315.25	315.25	0	8.83	22	>tr|B4E908|B4E908_BURCJ Isocitrate dehydrogenase [NADP] OS=Burkholderia cenocepacia (strain ATCC BAA-245 / DSM 16553 / LMG 16656 / NCTC 13227 / J2315 / CF5610) OX=216591 GN=BCAL2735 PE=3 SV=1	1278	NS_403_Glycosylation_BC_J2315_HILIC_B2.67046.67046.3	controllerType=0 controllerNumber=1 scan=67046	166.138	Trypsin	B2	AQDVLFSVHLKATMMKVSDPILFGHFVSVFYR	S{+1952}	1952	1952.28	1952.28	1952.28
72335:3	71	Q.PDNSS{+824.306}YGASSIQILEGLEAVR.K	NA	S{+824}	1010.81	3	3030.4	3030.4	0	0	9	NRagged	315.26	4.72	4.72	5.5	66	>tr|B4E7C9|B4E7C9_BURCJ DNA gyrase subunit B OS=Burkholderia cenocepacia (strain ATCC BAA-245 / DSM 16553 / LMG 16656 / NCTC 13227 / J2315 / CF5610) OX=216591 GN=gyrB PE=3 SV=1	933	NS_403_Glycosylation_BC_J2315_HILIC_B1.60362.60362.3	controllerType=0 controllerNumber=1 scan=60362	145.105	Trypsin	B1	PDNSSYGASSIQILEGLEAVR	S{+824}	824	824.306	824.31	824.306
15984:3	1727	N.GHGS{+202.058}ETQADFHWNGEK.W	NA	S{+202}	667.949	3	2001.83	2001.83	0	0	100	NRagged	315.39	25.46	10.71	1.65	2	>tr|B4EJW0|B4EJW0_BURCJ Uncharacterized protein OS=Burkholderia cenocepacia (strain ATCC BAA-245 / DSM 16553 / LMG 16656 / NCTC 13227 / J2315 / CF5610) OX=216591 GN=BCAM0457 PE=4 SV=1	728	NS_403_Glycosylation_BC_J2315_HILIC_B3.14478.14478.4	controllerType=0 controllerNumber=1 scan=14478	42.555	Trypsin	B3	GHGSETQADFHWNGEK	S{+202}	202	202.058	202.06	202.058
69798:5	412	Y.VASDGSS{+1686.849}NFLFDPIDHHR.R	NA	S{+1687}	740.964	5	3700.79	3700.79	0	0	247	NRagged	315.43	14.18	0	4.05	17	>tr|B4EQJ4|B4EQJ4_BURCJ Putative membrane protein OS=Burkholderia cenocepacia (strain ATCC BAA-245 / DSM 16553 / LMG 16656 / NCTC 13227 / J2315 / CF5610) OX=216591 GN=pBCA055 PE=4 SV=1	3997	NS_403_Glycosylation_BC_J2315_HILIC_B1.58382.58382.5	controllerType=0 controllerNumber=1 scan=58382	140.409	Trypsin	B1	VASDGSSNFLFDPIDHHR	S{+1687}	1687	1686.85	1686.85	1686.85
27814:5	370	K.AIVEDQS{+441.256}KSEEERYEAR.L	NA	S{+441}	496.851	5	2480.22	2480.22	0	0	29	Specific	315.48	36.25	0.4	6.24	14	>sp|B4E5D3|RS14_BURCJ 30S ribosomal protein S14 OS=Burkholderia cenocepacia (strain ATCC BAA-245 / DSM 16553 / LMG 16656 / NCTC 13227 / J2315 / CF5610) OX=216591 GN=rpsN PE=3 SV=1	251	NS_403_Glycosylation_BC_J2315_HILIC_B2.23879.23879.5	controllerType=0 controllerNumber=1 scan=23879	64.9466	Trypsin	B2	AIVEDQSKSEEERYEAR	S{+441}	441	441.256	441.26	441.256
68988:4	712	P.WS{+458.247}RIAQIQFAQNHYGQAIVAAQEALQR.D	NA	S{+458}	889.969	4	3556.85	3555.85	1	-0.9	72	NRagged	315.6	23.07	19.28	5.56	19	>tr|B4E6R2|B4E6R2_BURCJ Putative lipoprotein OS=Burkholderia cenocepacia (strain ATCC BAA-245 / DSM 16553 / LMG 16656 / NCTC 13227 / J2315 / CF5610) OX=216591 GN=BCAL0340 PE=4 SV=1	2491	NS_403_Glycosylation_BC_J2315_HILIC_B1.57733.57733.3	controllerType=0 controllerNumber=1 scan=57733	138.887	Trypsin	B1	WSRIAQIQFAQNHYGQAIVAAQEALQR	S{+458}	458	458.247	458.25	458.247
41830:3	38	K.AADAGGAKPAAGASAAPAAPAPVAVPAS{+1193.431}AVSGSAGQ.-	NA	S{+1193}	1379.98	3	4137.93	4135.93	2	-1.6	151	CRagged	315.7	149.18	0	7.47	186	>tr|B4E626|B4E626_BURCJ Putative membrane protein OS=Burkholderia cenocepacia (strain ATCC BAA-245 / DSM 16553 / LMG 16656 / NCTC 13227 / J2315 / CF5610) OX=216591 GN=BCAL0303 PE=4 SV=1	1459	NS_403_Glycosylation_BC_J2315_HILIC_B2.35170.35170.3	controllerType=0 controllerNumber=1 scan=35170	92.8881	Trypsin	B2	AADAGGAKPAAGASAAPAAPAPVAVPASAVSGSAGQ	S{+1193}	1193	1193.43	1193.43	1193.43
65357:3	11	V.PDASVQSTPLQPPAPIS{+795.794}NSSSVHPGNPK.A	NA	S{+796}	1202.74	3	3606.21	3605.21	1	-0.9	242	NRagged	315.71	146.85	0	7.56	161	>tr|B4EE88|B4EE88_BURCJ Putative phospholipid-binding lipoprotein OS=Burkholderia cenocepacia (strain ATCC BAA-245 / DSM 16553 / LMG 16656 / NCTC 13227 / J2315 / CF5610) OX=216591 GN=BCAL0163 PE=4 SV=1	3395	NS_403_Glycosylation_BC_J2315_HILIC_B2.53538.53538.3	controllerType=0 controllerNumber=1 scan=53538	135.034	Trypsin	B2	PDASVQSTPLQPPAPISNSSSVHPGNPK	S{+796}	796	795.794	795.79	795.794
62154:2	39	I.PFSYYDQNQQVVGYS{+447.178}R.E	NA	S{+447}	1200.04	2	2399.08	2398.08	1	-1.4	47	NRagged	315.79	194.73	0	7.11	74	>tr|B4EEU6|B4EEU6_BURCJ Periplasmic glutamate/aspartate-binding protein OS=Burkholderia cenocepacia (strain ATCC BAA-245 / DSM 16553 / LMG 16656 / NCTC 13227 / J2315 / CF5610) OX=216591 GN=gltI PE=4 SV=1	1274	NS_403_Glycosylation_BC_J2315_HILIC_B1.52493.52493.2	controllerType=0 controllerNumber=1 scan=52493	126.963	Trypsin	B1	PFSYYDQNQQVVGYSR	S{+447}	447	447.178	447.18	447.178
01190:3	522	R.GGHRHGAS{+595.203}QAAAPAAQ.-	NA	S{+595}	694.981	3	2082.93	2081.93	1	-1.6	442	CRagged	315.83	315.83	0	7.82	17	>tr|B4ED17|B4ED17_BURCJ Multidrug resistance protein MdtA OS=Burkholderia cenocepacia (strain ATCC BAA-245 / DSM 16553 / LMG 16656 / NCTC 13227 / J2315 / CF5610) OX=216591 GN=mdtA PE=3 SV=1	5939	NS_403_Glycosylation_BC_J2315_HILIC_B1.2965.2965.3	controllerType=0 controllerNumber=1 scan=2965	15.0231	Trypsin	B1	GGHRHGASQAAAPAAQ	S{+595}	595	595.203	595.2	595.203
45958:3	7	K.KASEAAAAAS{+1165.415}AAQAAAAASPATVPASGAAVDQDANAQAAR.A	NA	S{+1165}	1572.73	3	4716.16	4716.16	0	0	143	Specific	315.84	99.57	0	7.31	405	>tr|B4EEW5|B4EEW5_BURCJ Outer membrane protein assembly factor BamE OS=Burkholderia cenocepacia (strain ATCC BAA-245 / DSM 16553 / LMG 16656 / NCTC 13227 / J2315 / CF5610) OX=216591 GN=omlA PE=3 SV=1	4098	NS_403_Glycosylation_BC_J2315_HILIC_B1.39387.39387.3	controllerType=0 controllerNumber=1 scan=39387	97.5956	Trypsin	B1	KASEAAAAASAAQAAAAASPATVPASGAAVDQDANAQAAR	S{+1165}	1165	1165.41	1165.41	1165.41
83766:3	13	K.LDELAS{+239.124}KIEGMNTEVVVATGYTDR.I	NA	S{+239}	950.81	3	2850.42	2850.42	0	0	116	Specific	315.86	97.39	45.87	6.96	142	>tr|B4EB48|B4EB48_BURCJ Putative ompA family protein OS=Burkholderia cenocepacia (strain ATCC BAA-245 / DSM 16553 / LMG 16656 / NCTC 13227 / J2315 / CF5610) OX=216591 GN=ompA PE=4 SV=1	6807	NS_403_Glycosylation_BC_J2315_HILIC_B2.67599.67599.3	controllerType=0 controllerNumber=1 scan=67599	167.404	Trypsin	B2	LDELASKIEGMNTEVVVATGYTDR	S{+239}	239	239.124	239.12	239.124
40390:4	125	F.PADLYLEGS{+1068.493}DQHR.G	NA	S{+1068}	643.056	4	2569.2	2569.2	0	0	575	NRagged	315.87	104.78	20	3.81	36	>sp|B4E8Z7|SYI_BURCJ Isoleucine--tRNA ligase OS=Burkholderia cenocepacia (strain ATCC BAA-245 / DSM 16553 / LMG 16656 / NCTC 13227 / J2315 / CF5610) OX=216591 GN=ileS PE=3 SV=1	256	NS_403_Glycosylation_BC_J2315_HILIC_B2.34051.34051.5	controllerType=0 controllerNumber=1 scan=34051	90.16	Trypsin	B2	PADLYLEGSDQHR	S{+1068}	1068	1068.49	1068.49	1068.49
56818:5	45	E.PVVLVC[+57.021]APLS{+1719.752}GHHSTLLR.D	NA	C[+57], S{+1720}	736.173	5	3676.84	3675.84	1	-0.9	109	NRagged	315.93	32.07	0	5.12	35	>tr|B4E6E6|B4E6E6_BURCJ Putative depolymerase/histone-like protein OS=Burkholderia cenocepacia (strain ATCC BAA-245 / DSM 16553 / LMG 16656 / NCTC 13227 / J2315 / CF5610) OX=216591 GN=BCAL2420 PE=4 SV=1	1586	NS_403_Glycosylation_BC_J2315_HILIC_B3.46865.46865.5	controllerType=0 controllerNumber=1 scan=46865	122.836	Trypsin	B3	PVVLVCAPLSGHHSTLLR	,S{+1720}	,+1720	1719.75	1719.75	1719.75
28165:5	364	H.NQGVVS{+827.405}SAVVEGKENEEGEK.F	NA	S{+827}	584.488	5	2918.41	2916.41	2	-2.3	189	NRagged	315.94	38.96	0	7.15	18	>tr|B4EAG9|B4EAG9_BURCJ Putative transcription accessory protein OS=Burkholderia cenocepacia (strain ATCC BAA-245 / DSM 16553 / LMG 16656 / NCTC 13227 / J2315 / CF5610) OX=216591 GN=tex PE=4 SV=1	5180	NS_403_Glycosylation_BC_J2315_HILIC_B2.24165.24165.5	controllerType=0 controllerNumber=1 scan=24165	65.647	Trypsin	B2	NQGVVSSAVVEGKENEEGEK	S{+827}	827	827.405	827.4	827.405
55934:6	259	Y.PSS{+1707.774}PWAPHPEYGPPNDYLILKGEHK.F	NA	S{+1708}	757.368	6	4539.17	4537.17	2	-1.5	66	NRagged	315.98	50.62	3.87	6.73	12	>tr|B4ELB3|B4ELB3_BURCJ Putative oxidoreductase OS=Burkholderia cenocepacia (strain ATCC BAA-245 / DSM 16553 / LMG 16656 / NCTC 13227 / J2315 / CF5610) OX=216591 GN=BCAM1735 PE=4 SV=1	3283	NS_403_Glycosylation_BC_J2315_HILIC_B3.46188.46188.6	controllerType=0 controllerNumber=1 scan=46188	121.353	Trypsin	B3	PSSPWAPHPEYGPPNDYLILKGEHK	S{+1708}	1708	1707.77	1707.77	1707.77
78155:2	8	V.VDIWS{+491.201}ATSEAVGK.A	NA	S{+491}	927.449	2	1853.89	1853.89	0	0	688	NRagged	316.06	20.73	16.49	3.94	157	>sp|B4E5B3|RPOC_BURCJ DNA-directed RNA polymerase subunit beta' OS=Burkholderia cenocepacia (strain ATCC BAA-245 / DSM 16553 / LMG 16656 / NCTC 13227 / J2315 / CF5610) OX=216591 GN=rpoC PE=3 SV=1	152	NS_403_Glycosylation_BC_J2315_HILIC_B2.63346.63346.2	controllerType=0 controllerNumber=1 scan=63346	157.181	Trypsin	B2	VDIWSATSEAVGK	S{+491}	491	491.201	491.2	491.201
28251:4	806	R.EAAHQRGDVAYMVS{+784.424}TGSGESFR.C	NA	S{+784}	785.631	4	3139.5	3139.5	0	0	280	Specific	316.07	67.49	1.2	5.77	5	>tr|B4ECZ6|B4ECZ6_BURCJ Putative arginine N-succinyltransferase, alpha chain OS=Burkholderia cenocepacia (strain ATCC BAA-245 / DSM 16553 / LMG 16656 / NCTC 13227 / J2315 / CF5610) OX=216591 GN=BCAL1060 PE=4 SV=1	1725	NS_403_Glycosylation_BC_J2315_HILIC_B2.24234.24234.3	controllerType=0 controllerNumber=1 scan=24234	65.8179	Trypsin	B2	EAAHQRGDVAYMVSTGSGESFR	S{+784}	784	784.424	784.42	784.424
25677:8	418	K.RVPVAFRDDFVPHS{+1769.011}K.L	NA	S{+1769}	443.376	8	3539.96	3538.96	1	-0.9	83	Specific	316.12	316.12	0	7.11	9	>tr|B4E9M7|B4E9M7_BURCJ Thiol:disulfide interchange protein OS=Burkholderia cenocepacia (strain ATCC BAA-245 / DSM 16553 / LMG 16656 / NCTC 13227 / J2315 / CF5610) OX=216591 GN=dsbA PE=3 SV=1	4911	NS_403_Glycosylation_BC_J2315_HILIC_B2.22224.22224.4	controllerType=0 controllerNumber=1 scan=22224	60.84	Trypsin	B2	RVPVAFRDDFVPHSK	S{+1769}	1769	1769.01	1769.01	1769.01
84131:4	3	K.LPEDTAGAATAAAPAEAASAPAQAAS{+1435.570}GAEQPAAAASAALSTIYFETGK.S	NA	S{+1436}	1463.68	4	5851.72	5851.72	0	0	385	Specific	316.13	38.24	14.27	4.36	347	>tr|B4EA74|B4EA74_BURCJ Cytochrome c oxidase subunit 2 OS=Burkholderia cenocepacia (strain ATCC BAA-245 / DSM 16553 / LMG 16656 / NCTC 13227 / J2315 / CF5610) OX=216591 GN=BCAL0749 PE=3 SV=1	5396	NS_403_Glycosylation_BC_J2315_HILIC_B1.69584.69584.4	controllerType=0 controllerNumber=1 scan=69584	167.458	Trypsin	B1	LPEDTAGAATAAAPAEAASAPAQAASGAEQPAAAASAALSTIYFETGK	S{+1436}	1436	1435.57	1435.57	1435.57
63510:5	14	E.EEEEEEEDDGAAQAS{+1900.608}ANAAQLEALKR.A	NA	S{+1901}	941.577	5	4703.86	4703.86	0	0	197	NRagged	316.15	6.8	0.63	6.02	103	>tr|B4EN36|B4EN36_BURCJ RNA polymerase sigma factor RpoD OS=Burkholderia cenocepacia (strain ATCC BAA-245 / DSM 16553 / LMG 16656 / NCTC 13227 / J2315 / CF5610) OX=216591 GN=rpoD PE=3 SV=1	6309	NS_403_Glycosylation_BC_J2315_HILIC_B1.53541.53541.5	controllerType=0 controllerNumber=1 scan=53541	129.214	Trypsin	B1	EEEEEEEDDGAAQASANAAQLEALKR	S{+1901}	1901	1900.61	1900.61	1900.61
33388:2	6	A.PAPTAS{+1159.969}APEAAAKPAK.T	NA	S{+1160}	1319.89	2	2638.77	2637.77	1	-1.3	147	NRagged	316.21	25.97	0	5.83	594	>tr|B4EB03|B4EB03_BURCJ Putative exported protein OS=Burkholderia cenocepacia (strain ATCC BAA-245 / DSM 16553 / LMG 16656 / NCTC 13227 / J2315 / CF5610) OX=216591 GN=BCAL1917 PE=4 SV=1	4831	NS_403_Glycosylation_BC_J2315_HILIC_B2.28411.28411.4	controllerType=0 controllerNumber=1 scan=28411	76.3711	Trypsin	B2	PAPTASAPEAAAKPAK	S{+1160}	1160	1159.97	1159.97	1159.97
46354:3	5	K.KASEAAAAAS{+568.202}AAQAAAAASPATVPASGAAVDQDANAQAAR.A	NA	S{+568}	1373.99	3	4119.95	4118.95	1	-0.8	143	Specific	316.26	215.8	77.51	6.98	297	>tr|B4EEW5|B4EEW5_BURCJ Outer membrane protein assembly factor BamE OS=Burkholderia cenocepacia (strain ATCC BAA-245 / DSM 16553 / LMG 16656 / NCTC 13227 / J2315 / CF5610) OX=216591 GN=omlA PE=3 SV=1	4098	NS_403_Glycosylation_BC_J2315_HILIC_B3.38595.38595.3	controllerType=0 controllerNumber=1 scan=38595	103.865	Trypsin	B3	KASEAAAAASAAQAAAAASPATVPASGAAVDQDANAQAAR	S{+568}	568	568.202	568.2	568.202
60757:2	50	I.PFSYYDQNQQVVGYS{+447.181}R.E	NA	S{+447}	1200.04	2	2399.08	2398.08	1	-1.4	47	NRagged	316.31	200.12	0	5.49	74	>tr|B4EEU6|B4EEU6_BURCJ Periplasmic glutamate/aspartate-binding protein OS=Burkholderia cenocepacia (strain ATCC BAA-245 / DSM 16553 / LMG 16656 / NCTC 13227 / J2315 / CF5610) OX=216591 GN=gltI PE=4 SV=1	1274	NS_403_Glycosylation_BC_J2315_HILIC_B2.50014.50014.2	controllerType=0 controllerNumber=1 scan=50014	127.1	Trypsin	B2	PFSYYDQNQQVVGYSR	S{+447}	447	447.181	447.18	447.181
18310:4	199	K.LES{+568.326}SKTDVGWGHQIR.S	NA	S{+568}	571.055	4	2281.2	2281.2	0	0	312	Specific	316.32	92.04	14.57	6.57	39	>sp|B4EDB1|RF2_BURCJ Peptide chain release factor 2 OS=Burkholderia cenocepacia (strain ATCC BAA-245 / DSM 16553 / LMG 16656 / NCTC 13227 / J2315 / CF5610) OX=216591 GN=prfB PE=3 SV=1	333	NS_403_Glycosylation_BC_J2315_HILIC_B2.16230.16230.4	controllerType=0 controllerNumber=1 scan=16230	45.9653	Trypsin	B2	LESSKTDVGWGHQIR	S{+568}	568	568.326	568.33	568.326
10485:3	359	A.PMS{+1098.556}GNNVSHANNK.T	NA	S{+1099}	823.399	3	2468.18	2468.18	0	0	12	NRagged	316.34	39.86	31.4	2.52	13	>sp|B4E8Y7|RL28_BURCJ 50S ribosomal protein L28 OS=Burkholderia cenocepacia (strain ATCC BAA-245 / DSM 16553 / LMG 16656 / NCTC 13227 / J2315 / CF5610) OX=216591 GN=rpmB PE=3 SV=1	265	NS_403_Glycosylation_BC_J2315_HILIC_B1.10798.10798.3	controllerType=0 controllerNumber=1 scan=10798	30.587	Trypsin	B1	PMSGNNVSHANNK	S{+1099}	1099	1098.56	1098.56	1098.56
29013:3	39	K.GASAAQAAPKPTDNSS{+202.062}GTFVFARPGK.F	NA	S{+202}	913.119	3	2737.34	2735.34	2	-2.5	66	Specific	316.34	174.72	0	8.49	211	>tr|B4EBR7|B4EBR7_BURCJ Outer-membrane lipoprotein carrier protein OS=Burkholderia cenocepacia (strain ATCC BAA-245 / DSM 16553 / LMG 16656 / NCTC 13227 / J2315 / CF5610) OX=216591 GN=lolA PE=3 SV=1	6332	NS_403_Glycosylation_BC_J2315_HILIC_B2.24841.24841.3	controllerType=0 controllerNumber=1 scan=24841	67.2473	Trypsin	B2	GASAAQAAPKPTDNSSGTFVFARPGK	S{+202}	202	202.062	202.06	202.062
09484:3	7	H.AHS{+264.109}DYEHRDDENWLR.H	NA	S{+264}	736.322	3	2206.95	2206.95	0	0	544	NRagged	316.41	38.56	26.64	3.8	239	>tr|B4EFB4|B4EFB4_BURCJ Succinate dehydrogenase flavoprotein subunit OS=Burkholderia cenocepacia (strain ATCC BAA-245 / DSM 16553 / LMG 16656 / NCTC 13227 / J2315 / CF5610) OX=216591 GN=sdhA PE=3 SV=1	2680	NS_403_Glycosylation_BC_J2315_HILIC_B2.9538.9538.3	controllerType=0 controllerNumber=1 scan=9538	28.6819	Trypsin	B2	AHSDYEHRDDENWLR	S{+264}	264	264.109	264.11	264.109
87670:3	821	F.GFITS{+204.072}DNGGEDLFAHFSEIR.M	NA	S{+204}	806.372	3	2417.1	2416.1	1	-1.4	16	NRagged	316.46	83.54	1.49	5.69	4	>tr|B4EBP0|B4EBP0_BURCJ Cold shock-like protein OS=Burkholderia cenocepacia (strain ATCC BAA-245 / DSM 16553 / LMG 16656 / NCTC 13227 / J2315 / CF5610) OX=216591 GN=cspA PE=4 SV=1	3135	NS_403_Glycosylation_BC_J2315_HILIC_B2.70574.70574.3	controllerType=0 controllerNumber=1 scan=70574	174.064	Trypsin	B2	GFITSDNGGEDLFAHFSEIR	S{+204}	204	204.072	204.07	204.072
39623:4	18	K.VHLTFGSYHDVDS{+751.404}NENAFR.M	NA	S{+751}	740.859	4	2960.41	2959.41	1	-1.1	571	Specific	316.52	150.35	0	7.18	102	>tr|B4E5B7|B4E5B7_BURCJ Elongation factor G OS=Burkholderia cenocepacia (strain ATCC BAA-245 / DSM 16553 / LMG 16656 / NCTC 13227 / J2315 / CF5610) OX=216591 GN=fusA PE=3 SV=1	6576	NS_403_Glycosylation_BC_J2315_HILIC_B1.34317.34317.3	controllerType=0 controllerNumber=1 scan=34317	85.7767	Trypsin	B1	VHLTFGSYHDVDSNENAFR	S{+751}	751	751.404	751.4	751.404
73071:3	106	K.NYISSQGLDTS{+1197.605}NLTVAFDGASR.T	NA	S{+1198}	1172.24	3	3514.72	3513.72	1	-1	39	Specific	316.52	93.07	0	6.68	32	>tr|B4EBI0|B4EBI0_BURCJ Uncharacterized protein OS=Burkholderia cenocepacia (strain ATCC BAA-245 / DSM 16553 / LMG 16656 / NCTC 13227 / J2315 / CF5610) OX=216591 GN=BCAL1952 PE=4 SV=1	5538	NS_403_Glycosylation_BC_J2315_HILIC_B1.60968.60968.2	controllerType=0 controllerNumber=1 scan=60968	146.515	Trypsin	B1	NYISSQGLDTSNLTVAFDGASR	S{+1198}	1198	1197.61	1197.61	1197.61
14644:5	156	M.ADNSVSLGDGEHDAGGAGHASPAAGHHAEPS{+200.059}AAQSSKA.-	NA	S{+200}	745.731	5	3724.63	3721.63	3	-2.7	331	Non	316.53	68.23	1.21	7.5	23	>tr|B4EAI7|B4EAI7_BURCJ Phosphate acyltransferase OS=Burkholderia cenocepacia (strain ATCC BAA-245 / DSM 16553 / LMG 16656 / NCTC 13227 / J2315 / CF5610) OX=216591 GN=plsX1 PE=3 SV=1	6950	NS_403_Glycosylation_BC_J2315_HILIC_B2.13375.13375.5	controllerType=0 controllerNumber=1 scan=13375	38.5454	Trypsin	B2	ADNSVSLGDGEHDAGGAGHASPAAGHHAEPSAAQSSKA	S{+200}	200	200.059	200.06	200.059
25115:3	845	D.DS{+557.181}ALEEIDHSAR.E	NA	S{+557}	633.939	3	1899.8	1899.8	0	0	58	NRagged	316.56	42.81	0.85	2.38	3	>tr|B4ECU9|B4ECU9_BURCJ Uncharacterized protein OS=Burkholderia cenocepacia (strain ATCC BAA-245 / DSM 16553 / LMG 16656 / NCTC 13227 / J2315 / CF5610) OX=216591 GN=BCAL3158 PE=4 SV=1	1602	NS_403_Glycosylation_BC_J2315_HILIC_B1.22476.22476.3	controllerType=0 controllerNumber=1 scan=22476	58.0558	Trypsin	B1	DSALEEIDHSAR	S{+557}	557	557.181	557.18	557.181
07016:3	1	E.TKC[+57.021]PFNHTAGS{+370.111}GTTNK.D	NA	C[+57], S{+370}	697.644	3	2090.92	2090.92	0	0	5	NRagged	316.64	18.65	5.58	3.26	437	>sp|B4EE21|KATG1_BURCJ Catalase-peroxidase 1 OS=Burkholderia cenocepacia (strain ATCC BAA-245 / DSM 16553 / LMG 16656 / NCTC 13227 / J2315 / CF5610) OX=216591 GN=katG1 PE=3 SV=1	164	NS_403_Glycosylation_BC_J2315_HILIC_B1.8072.8072.3	controllerType=0 controllerNumber=1 scan=8072	25.2292	Trypsin	B1	TKCPFNHTAGSGTTNK	,S{+370}	,+370	370.111	370.11	370.111
38310:3	38	K.AADAGGAKPAAGAS{+1732.626}AAPAAPAPVAVPASAVSGSAGQ.-	NA	S{+1733}	1559.71	3	4677.12	4675.12	2	-1.4	151	CRagged	316.64	225.45	0	8.33	186	>tr|B4E626|B4E626_BURCJ Putative membrane protein OS=Burkholderia cenocepacia (strain ATCC BAA-245 / DSM 16553 / LMG 16656 / NCTC 13227 / J2315 / CF5610) OX=216591 GN=BCAL0303 PE=4 SV=1	1459	NS_403_Glycosylation_BC_J2315_HILIC_B2.32328.32328.3	controllerType=0 controllerNumber=1 scan=32328	86.0365	Trypsin	B2	AADAGGAKPAAGASAAPAAPAPVAVPASAVSGSAGQ	S{+1733}	1733	1732.63	1732.63	1732.63
68467:5	8	K.VFQYVKPQDAQALQDASPASGAS{+619.193}GAQAAAAPADNATVGAVPDASVQSTPLQPPAPISNSSSVHPGNPK.A	NA	S{+619}	1445.9	5	7225.45	7223.45	2	-0.9	202	Specific	316.66	316.66	0	7.65	197	>tr|B4EE88|B4EE88_BURCJ Putative phospholipid-binding lipoprotein OS=Burkholderia cenocepacia (strain ATCC BAA-245 / DSM 16553 / LMG 16656 / NCTC 13227 / J2315 / CF5610) OX=216591 GN=BCAL0163 PE=4 SV=1	3395	NS_403_Glycosylation_BC_J2315_HILIC_B1.57324.57324.5	controllerType=0 controllerNumber=1 scan=57324	137.903	Trypsin	B1	VFQYVKPQDAQALQDASPASGASGAQAAAAPADNATVGAVPDASVQSTPLQPPAPISNSSSVHPGNPK	S{+619}	619	619.193	619.19	619.193
03364:4	26	K.ASGAS{+1703.631}AAKPASAPKPASAPK.-	NA	S{+1704}	868.153	4	3469.59	3468.59	1	-1	498	Specific	316.7	316.7	0	8.8	125	>tr|B4EA63|B4EA63_BURCJ C-terminal processing protease-3 OS=Burkholderia cenocepacia (strain ATCC BAA-245 / DSM 16553 / LMG 16656 / NCTC 13227 / J2315 / CF5610) OX=216591 GN=BCAL0738 PE=3 SV=1	4681	NS_403_Glycosylation_BC_J2315_HILIC_B2.4436.4436.4	controllerType=0 controllerNumber=1 scan=4436	16.8649	Trypsin	B2	ASGASAAKPASAPKPASAPK	S{+1704}	1704	1703.63	1703.63	1703.63
47361:4	39	L.NADEVQYLNAHGTS{+357.150}TPLGDKNESDAVK.A	NA	S{+357}	808.382	4	3230.51	3230.51	0	0	292	NRagged	316.7	7.24	0.4	4.77	38	>tr|B4EAI2|B4EAI2_BURCJ 3-oxoacyl-[acyl-carrier-protein] synthase 2 OS=Burkholderia cenocepacia (strain ATCC BAA-245 / DSM 16553 / LMG 16656 / NCTC 13227 / J2315 / CF5610) OX=216591 GN=fabF1 PE=3 SV=1	6940	NS_403_Glycosylation_BC_J2315_HILIC_B3.39405.39405.4	controllerType=0 controllerNumber=1 scan=39405	105.816	Trypsin	B3	NADEVQYLNAHGTSTPLGDKNESDAVK	S{+357}	357	357.15	357.15	357.15
30970:2	95	Q.GNGGTQVAVVGANGQIDNS{+200.073}SDAQR.L	NA	S{+200}	1258.09	2	2515.17	2515.17	0	0	348	NRagged	316.71	42.23	1.2	4.09	54	>tr|B4ED88|B4ED88_BURCJ Putative lipoprotein OS=Burkholderia cenocepacia (strain ATCC BAA-245 / DSM 16553 / LMG 16656 / NCTC 13227 / J2315 / CF5610) OX=216591 GN=BCAL2166 PE=4 SV=1	6433	NS_403_Glycosylation_BC_J2315_HILIC_B1.27214.27214.2	controllerType=0 controllerNumber=1 scan=27214	69.1533	Trypsin	B1	GNGGTQVAVVGANGQIDNSSDAQR	S{+200}	200	200.073	200.07	200.073
38734:5	1	R.TEWKPVS{+516.240}AANDVFEGRDR.A	NA	S{+516}	519.856	5	2595.25	2593.25	2	-2.6	653	Specific	316.75	316.75	0	7.6	437	>sp|B4EE21|KATG1_BURCJ Catalase-peroxidase 1 OS=Burkholderia cenocepacia (strain ATCC BAA-245 / DSM 16553 / LMG 16656 / NCTC 13227 / J2315 / CF5610) OX=216591 GN=katG1 PE=3 SV=1	164	NS_403_Glycosylation_BC_J2315_HILIC_B1.33578.33578.4	controllerType=0 controllerNumber=1 scan=33578	84.144	Trypsin	B1	TEWKPVSAANDVFEGRDR	S{+516}	516	516.24	516.24	516.24
76840:3	27	H.YS{+347.155}FGDVKGELIDQLGVR.D	NA	S{+347}	748.385	3	2243.14	2243.14	0	0	105	NRagged	316.76	29.03	29.03	5.7	113	>tr|B4EC20|B4EC20_BURCJ AhpC/TSA family protein OS=Burkholderia cenocepacia (strain ATCC BAA-245 / DSM 16553 / LMG 16656 / NCTC 13227 / J2315 / CF5610) OX=216591 GN=BCAL2013 PE=4 SV=1	2353	NS_403_Glycosylation_BC_J2315_HILIC_B2.62344.62344.3	controllerType=0 controllerNumber=1 scan=62344	154.925	Trypsin	B2	YSFGDVKGELIDQLGVR	S{+347}	347	347.155	347.15	347.155
22659:5	132	K.MEIDS{+257.171}KPEEMDKLDRR.L	NA	S{+257}	450.63	5	2249.12	2249.12	0	0	403	Specific	316.79	110.14	13.59	6.05	21	>tr|B4EB05|B4EB05_BURCJ Chaperone protein ClpB OS=Burkholderia cenocepacia (strain ATCC BAA-245 / DSM 16553 / LMG 16656 / NCTC 13227 / J2315 / CF5610) OX=216591 GN=clpB PE=3 SV=1	6879	NS_403_Glycosylation_BC_J2315_HILIC_B3.19723.19723.5	controllerType=0 controllerNumber=1 scan=19723	56.315	Trypsin	B3	MEIDSKPEEMDKLDRR	S{+257}	257	257.171	257.17	257.171
43709:3	659	I.ESLS{+227.106}VDYQNTTFRDDDRQR.F	NA	S{+227}	858.065	3	2572.18	2572.18	0	0	113	NRagged	316.81	7.17	2.4	3.95	7	>tr|B4EMM3|B4EMM3_BURCJ Putative methyl-accepting chemotaxis protein OS=Burkholderia cenocepacia (strain ATCC BAA-245 / DSM 16553 / LMG 16656 / NCTC 13227 / J2315 / CF5610) OX=216591 GN=BCAM0821 PE=4 SV=1	6070	NS_403_Glycosylation_BC_J2315_HILIC_B2.36652.36652.3	controllerType=0 controllerNumber=1 scan=36652	96.5793	Trypsin	B2	ESLSVDYQNTTFRDDDRQR	S{+227}	227	227.106	227.11	227.106
51836:5	74	L.PEVKVPAS{+767.362}AATWLNDRPEQR.V	NA	S{+767}	607.514	5	3033.54	3031.54	2	-2.2	179	NRagged	316.83	61.15	0	6.48	68	>tr|B4E7M0|B4E7M0_BURCJ Dihydrolipoyllysine-residue succinyltransferase component of 2-oxoglutarate dehydrogenase complex OS=Burkholderia cenocepacia (strain ATCC BAA-245 / DSM 16553 / LMG 16656 / NCTC 13227 / J2315 / CF5610) OX=216591 GN=sucB PE=3 SV=1	1690	NS_403_Glycosylation_BC_J2315_HILIC_B1.44260.44260.5	controllerType=0 controllerNumber=1 scan=44260	109.061	Trypsin	B1	PEVKVPASAATWLNDRPEQR	S{+767}	767	767.362	767.36	767.362
34876:4	1539	V.ELS{+913.521}GLC[+57.021]GHC[+57.021]K.R	NA	C[+57]*2, S{+914}	519.265	4	2074.04	2074.04	0	0	138	NRagged	316.84	23.36	0	1.98	3	>tr|B4E9Z6|B4E9Z6_BURCJ Ferric uptake regulation protein OS=Burkholderia cenocepacia (strain ATCC BAA-245 / DSM 16553 / LMG 16656 / NCTC 13227 / J2315 / CF5610) OX=216591 GN=fur PE=3 SV=1	3202	NS_403_Glycosylation_BC_J2315_HILIC_B1.30417.30417.6	controllerType=0 controllerNumber=1 scan=30417	76.6381	Trypsin	B1	ELSGLCGHCK	*2,S{+914}	*2,+914	913.521	913.52	913.521
36303:4	48	A.PVAVAAPS{+1335.693}KPVTDASVESSAQPAAPR.A	NA	S{+1336}	961.007	4	3841.01	3839.01	2	-1.7	100	NRagged	316.88	44.55	7.3	6.49	61	>tr|B4EEF1|B4EEF1_BURCJ Dihydrolipoamide acetyltransferase component of pyruvate dehydrogenase complex OS=Burkholderia cenocepacia (strain ATCC BAA-245 / DSM 16553 / LMG 16656 / NCTC 13227 / J2315 / CF5610) OX=216591 GN=bkdB PE=3 SV=1	6214	NS_403_Glycosylation_BC_J2315_HILIC_B1.31600.31600.4	controllerType=0 controllerNumber=1 scan=31600	79.5244	Trypsin	B1	PVAVAAPSKPVTDASVESSAQPAAPR	S{+1336}	1336	1335.69	1335.69	1335.69
02281:4	80	H.SPYGS{+736.723}HGGPR.E	NA	S{+737}	438.555	4	1751.2	1751.2	0	0	96	NRagged	316.96	7.92	7.92	3.7	36	>tr|B4E834|B4E834_BURCJ RNA-binding protein Hfq OS=Burkholderia cenocepacia (strain ATCC BAA-245 / DSM 16553 / LMG 16656 / NCTC 13227 / J2315 / CF5610) OX=216591 GN=hfq PE=3 SV=1	5685	NS_403_Glycosylation_BC_J2315_HILIC_B3.3590.3590.5	controllerType=0 controllerNumber=1 scan=3590	15.3148	Trypsin	B3	SPYGSHGGPR	S{+737}	737	736.723	736.72	736.723
23995:5	1277	I.ALGVHPADDDTS{+724.369}RDAR.T	NA	S{+724}	484.84	5	2420.17	2420.17	0	0	176	NRagged	317	43.69	0	5.59	4	>tr|B4EJI5|B4EJI5_BURCJ Two-component regulatory system, sensor kinase protein OS=Burkholderia cenocepacia (strain ATCC BAA-245 / DSM 16553 / LMG 16656 / NCTC 13227 / J2315 / CF5610) OX=216591 GN=BCAM1494 PE=4 SV=1	4094	NS_403_Glycosylation_BC_J2315_HILIC_B1.21577.21577.5	controllerType=0 controllerNumber=1 scan=21577	55.9313	Trypsin	B1	ALGVHPADDDTSRDAR	S{+724}	724	724.369	724.37	724.369
12177:4	97	L.TC[+57.021]THFQPGKPS{+405.137}KK.T	NA	C[+57], S{+405}	480.983	4	1920.91	1920.91	0	0	159	NRagged	317.03	56.48	7.16	5.32	47	>tr|B4E559|B4E559_BURCJ MarR family regulatory protein OS=Burkholderia cenocepacia (strain ATCC BAA-245 / DSM 16553 / LMG 16656 / NCTC 13227 / J2315 / CF5610) OX=216591 GN=BCAL0003 PE=4 SV=1	6863	NS_403_Glycosylation_BC_J2315_HILIC_B1.12105.12105.4	controllerType=0 controllerNumber=1 scan=12105	33.3765	Trypsin	B1	TCTHFQPGKPSKK	,S{+405}	,+405	405.137	405.14	405.137
67965:2	1	I.TGAAQMDGAILVC[+57.021]S{+374.258}AADGPMPQTR.E	NA	C[+57], S{+374}	1396.69	2	2792.38	2792.38	0	0	94	NRagged	317.03	15.5	7.2	6.35	528	>tr|B4E5A5|B4E5A5_BURCJ Elongation factor Tu OS=Burkholderia cenocepacia (strain ATCC BAA-245 / DSM 16553 / LMG 16656 / NCTC 13227 / J2315 / CF5610) OX=216591 GN=tufA1 PE=3 SV=1	6954	NS_403_Glycosylation_BC_J2315_HILIC_B2.55498.55498.2	controllerType=0 controllerNumber=1 scan=55498	139.631	Trypsin	B2	TGAAQMDGAILVCSAADGPMPQTR	,S{+374}	,+374	374.258	374.26	374.258
33930:4	600	L.SVQS{+1119.425}VVADGHGR.L	NA	S{+1119}	583.765	4	2332.04	2331.04	1	-1.4	124	NRagged	317.04	63.56	0	5.19	10	>tr|B4EP90|B4EP90_BURCJ Putative exported protein OS=Burkholderia cenocepacia (strain ATCC BAA-245 / DSM 16553 / LMG 16656 / NCTC 13227 / J2315 / CF5610) OX=216591 GN=BCAS0699 PE=4 SV=1	2066	NS_403_Glycosylation_BC_J2315_HILIC_B1.29655.29655.4	controllerType=0 controllerNumber=1 scan=29655	74.8505	Trypsin	B1	SVQSVVADGHGR	S{+1119}	1119	1119.42	1119.42	1119.42
50626:4	10	Q.ITDNGDTRFIPGEQVERS{+228.241}DMLDENDR.M	NA	S{+228}	813.661	4	3251.62	3250.62	1	-1	1272	NRagged	317.09	137.13	1.39	8.07	109	>sp|B4E5B3|RPOC_BURCJ DNA-directed RNA polymerase subunit beta' OS=Burkholderia cenocepacia (strain ATCC BAA-245 / DSM 16553 / LMG 16656 / NCTC 13227 / J2315 / CF5610) OX=216591 GN=rpoC PE=3 SV=1	152	NS_403_Glycosylation_BC_J2315_HILIC_B1.43303.43303.4	controllerType=0 controllerNumber=1 scan=43303	106.97	Trypsin	B1	ITDNGDTRFIPGEQVERSDMLDENDR	S{+228}	228	228.241	228.24	228.241
09898:2	264	Q.PMQQAAPS{+212.493}QAQR.T	NA	S{+212}	763.571	2	1526.14	1525.14	1	-2.2	70	NRagged	317.09	200.91	0	6.44	18	>tr|B4EBC5|B4EBC5_BURCJ Putative membrane protein OS=Burkholderia cenocepacia (strain ATCC BAA-245 / DSM 16553 / LMG 16656 / NCTC 13227 / J2315 / CF5610) OX=216591 GN=BCAL0874 PE=4 SV=1	4963	NS_403_Glycosylation_BC_J2315_HILIC_B1.10334.10334.3	controllerType=0 controllerNumber=1 scan=10334	29.6649	Trypsin	B1	PMQQAAPSQAQR	S{+212}	212	212.493	212.49	212.493
67275:2	154	N.GQEGAVVNAS{+584.278}DVVFGR.D	NA	S{+584}	1095.04	2	2189.08	2189.08	0	0	10	NRagged	317.09	40.78	4.22	5.44	20	>sp|B4E5C1|RL4_BURCJ 50S ribosomal protein L4 OS=Burkholderia cenocepacia (strain ATCC BAA-245 / DSM 16553 / LMG 16656 / NCTC 13227 / J2315 / CF5610) OX=216591 GN=rplD PE=3 SV=1	241	NS_403_Glycosylation_BC_J2315_HILIC_B3.54970.54970.2	controllerType=0 controllerNumber=1 scan=54970	140.835	Trypsin	B3	GQEGAVVNASDVVFGR	S{+584}	584	584.278	584.28	584.278
40397:3	5	I.AQVGS{+1278.593}ISANSDSSIGDR.I	NA	S{+1279}	981.465	3	2942.38	2942.38	0	0	145	NRagged	317.24	22.45	0.81	3.58	304	>tr|B4ECT7|B4ECT7_BURCJ 60 kDa chaperonin OS=Burkholderia cenocepacia (strain ATCC BAA-245 / DSM 16553 / LMG 16656 / NCTC 13227 / J2315 / CF5610) OX=216591 GN=groL PE=3 SV=1	4630	NS_403_Glycosylation_BC_J2315_HILIC_B1.34943.34943.3	controllerType=0 controllerNumber=1 scan=34943	87.2605	Trypsin	B1	AQVGSISANSDSSIGDR	S{+1279}	1279	1278.59	1278.59	1278.59
47157:3	33	R.DDDVSDVQAGVAHDEPPAS{+668.225}DTTVAAAPAPAPK.D	NA	S{+668}	1261.56	3	3782.67	3782.67	0	0	86	Specific	317.24	206.75	21.77	6.17	76	>tr|B4EFK5|B4EFK5_BURCJ Putative peptidoglycan-binding membrane protein OS=Burkholderia cenocepacia (strain ATCC BAA-245 / DSM 16553 / LMG 16656 / NCTC 13227 / J2315 / CF5610) OX=216591 GN=BCAM0996 PE=4 SV=1	764	NS_403_Glycosylation_BC_J2315_HILIC_B1.40463.40463.3	controllerType=0 controllerNumber=1 scan=40463	100.441	Trypsin	B1	DDDVSDVQAGVAHDEPPASDTTVAAAPAPAPK	S{+668}	668	668.225	668.23	668.225
54184:3	7	K.ASEAAAAASAAQAAAAASPATVPAS{+1164.439}GAAVDQDANAQAAR.A	NA	S{+1164}	1530.04	3	4588.09	4587.09	1	-0.7	144	Specific	317.37	164.84	0	7.79	405	>tr|B4EEW5|B4EEW5_BURCJ Outer membrane protein assembly factor BamE OS=Burkholderia cenocepacia (strain ATCC BAA-245 / DSM 16553 / LMG 16656 / NCTC 13227 / J2315 / CF5610) OX=216591 GN=omlA PE=3 SV=1	4098	NS_403_Glycosylation_BC_J2315_HILIC_B1.46100.46100.3	controllerType=0 controllerNumber=1 scan=46100	113.024	Trypsin	B1	ASEAAAAASAAQAAAAASPATVPASGAAVDQDANAQAAR	S{+1164}	1164	1164.44	1164.44	1164.44
82741:4	1330	R.GTNVLILS{+793.265}DEVYEHMVYDGAR.H	NA	S{+793}	794.858	4	3176.41	3174.41	2	-2.1	193	Specific	317.42	155.65	0	7.22	3	>tr|B4EEQ8|B4EEQ8_BURCJ Putative aminotransferase OS=Burkholderia cenocepacia (strain ATCC BAA-245 / DSM 16553 / LMG 16656 / NCTC 13227 / J2315 / CF5610) OX=216591 GN=BCAL2320 PE=4 SV=1	2265	NS_403_Glycosylation_BC_J2315_HILIC_B1.68511.68511.3	controllerType=0 controllerNumber=1 scan=68511	164.804	Trypsin	B1	GTNVLILSDEVYEHMVYDGAR	S{+793}	793	793.265	793.26	793.265
44983:3	216	V.TINMS{+229.103}EYQEAHSVSGLK.G	NA	S{+229}	708.34	3	2123	2123	0	0	653	NRagged	317.42	70.75	6.47	6.04	25	>tr|B4E6R9|B4E6R9_BURCJ Putative type VI secretion system protein TssH OS=Burkholderia cenocepacia (strain ATCC BAA-245 / DSM 16553 / LMG 16656 / NCTC 13227 / J2315 / CF5610) OX=216591 GN=clpB PE=3 SV=1	2358	NS_403_Glycosylation_BC_J2315_HILIC_B2.37663.37663.3	controllerType=0 controllerNumber=1 scan=37663	99.054	Trypsin	B2	TINMSEYQEAHSVSGLK	S{+229}	229	229.103	229.1	229.103
46173:3	5	V.PAS{+1940.957}GAAVDQDANAQAAR.A	NA	S{+1941}	1185.58	3	3554.72	3553.72	1	-0.9	166	NRagged	317.45	18.04	18.04	5.68	404	>tr|B4EEW5|B4EEW5_BURCJ Outer membrane protein assembly factor BamE OS=Burkholderia cenocepacia (strain ATCC BAA-245 / DSM 16553 / LMG 16656 / NCTC 13227 / J2315 / CF5610) OX=216591 GN=omlA PE=3 SV=1	4098	NS_403_Glycosylation_BC_J2315_HILIC_B2.38612.38612.3	controllerType=0 controllerNumber=1 scan=38612	101.404	Trypsin	B2	PASGAAVDQDANAQAAR	S{+1941}	1941	1940.96	1940.96	1940.96
64956:5	13	K.PQDAQALQDAS{+1757.942}PASGASGAQAAAAPADNATVGAVPDASVQSTPLQPPAPISNSSSVHPGNPK.A	NA	S{+1758}	1520.96	5	7600.78	7597.78	3	-1.3	208	Specific	317.45	317.45	2.12	7	132	>tr|B4EE88|B4EE88_BURCJ Putative phospholipid-binding lipoprotein OS=Burkholderia cenocepacia (strain ATCC BAA-245 / DSM 16553 / LMG 16656 / NCTC 13227 / J2315 / CF5610) OX=216591 GN=BCAL0163 PE=4 SV=1	3395	NS_403_Glycosylation_BC_J2315_HILIC_B3.53211.53211.5	controllerType=0 controllerNumber=1 scan=53211	136.683	Trypsin	B3	PQDAQALQDASPASGASGAQAAAAPADNATVGAVPDASVQSTPLQPPAPISNSSSVHPGNPK	S{+1758}	1758	1757.94	1757.94	1757.94
36102:3	1	K.PVS{+575.246}AANDVFEGRDR.A	NA	S{+575}	703.335	3	2107.99	2107.99	0	0	657	Specific	317.5	124.12	24.25	2.69	437	>sp|B4EE21|KATG1_BURCJ Catalase-peroxidase 1 OS=Burkholderia cenocepacia (strain ATCC BAA-245 / DSM 16553 / LMG 16656 / NCTC 13227 / J2315 / CF5610) OX=216591 GN=katG1 PE=3 SV=1	164	NS_403_Glycosylation_BC_J2315_HILIC_B1.31405.31405.3	controllerType=0 controllerNumber=1 scan=31405	79.0464	Trypsin	B1	PVSAANDVFEGRDR	S{+575}	575	575.246	575.25	575.246
72259:2	753	Y.PNGFETTLWSAYNNS{+418.169}TSQK.A	NA	S{+418}	1282.58	2	2564.16	2563.16	1	-1.3	351	NRagged	317.52	150.1	1.2	7.35	8	>tr|B4EHT3|B4EHT3_BURCJ ABC transporter, substrate-binding protein OS=Burkholderia cenocepacia (strain ATCC BAA-245 / DSM 16553 / LMG 16656 / NCTC 13227 / J2315 / CF5610) OX=216591 GN=BCAM1293 PE=4 SV=1	5145	NS_403_Glycosylation_BC_J2315_HILIC_B2.58819.58819.2	controllerType=0 controllerNumber=1 scan=58819	147.23	Trypsin	B2	PNGFETTLWSAYNNSTSQK	S{+418}	418	418.169	418.17	418.169
86813:3	1113	T.VYTFLYPVLS{+1427.729}PDSTAK.S	NA	S{+1428}	1076.9	3	3228.67	3228.67	0	0	149	NRagged	317.53	6.34	0	4.55	3	>tr|B4E6W2|B4E6W2_BURCJ Thiol:disulfide interchange protein OS=Burkholderia cenocepacia (strain ATCC BAA-245 / DSM 16553 / LMG 16656 / NCTC 13227 / J2315 / CF5610) OX=216591 GN=dsbC PE=3 SV=1	4329	NS_403_Glycosylation_BC_J2315_HILIC_B3.69865.69865.3	controllerType=0 controllerNumber=1 scan=69865	174.297	Trypsin	B3	VYTFLYPVLSPDSTAK	S{+1428}	1428	1427.73	1427.73	1427.73
57307:3	111	R.GNASTS{+284.199}DFSPAAIKDTVAAAYNIAR.F	NA	S{+284}	933.154	3	2797.45	2795.45	2	-2.4	79	Specific	317.63	21.52	0.4	7.09	30	>tr|B4EAM4|B4EAM4_BURCJ Microcin-processing peptidase OS=Burkholderia cenocepacia (strain ATCC BAA-245 / DSM 16553 / LMG 16656 / NCTC 13227 / J2315 / CF5610) OX=216591 GN=BCAL2916 PE=4 SV=1	3404	NS_403_Glycosylation_BC_J2315_HILIC_B1.48619.48619.3	controllerType=0 controllerNumber=1 scan=48619	118.57	Trypsin	B1	GNASTSDFSPAAIKDTVAAAYNIAR	S{+284}	284	284.199	284.2	284.199
61895:6	120	K.KEAFHS{+1282.592}SILDLEVAGQSQQVLLR.D	NA	S{+1283}	642.668	6	3850.97	3850.97	0	0	56	Specific	317.67	222.98	0.8	7.45	28	>tr|B4EAR2|B4EAR2_BURCJ 50S ribosomal protein L25 OS=Burkholderia cenocepacia (strain ATCC BAA-245 / DSM 16553 / LMG 16656 / NCTC 13227 / J2315 / CF5610) OX=216591 GN=rplY PE=3 SV=1	5407	NS_403_Glycosylation_BC_J2315_HILIC_B2.50898.50898.4	controllerType=0 controllerNumber=1 scan=50898	129.017	Trypsin	B2	KEAFHSSILDLEVAGQSQQVLLR	S{+1283}	1283	1282.59	1282.59	1282.59
67293:2	154	N.GQEGAVVNAS{+584.279}DVVFGR.D	NA	S{+584}	1095.04	2	2189.08	2189.08	0	0	10	NRagged	317.67	33.31	12.53	5	20	>sp|B4E5C1|RL4_BURCJ 50S ribosomal protein L4 OS=Burkholderia cenocepacia (strain ATCC BAA-245 / DSM 16553 / LMG 16656 / NCTC 13227 / J2315 / CF5610) OX=216591 GN=rplD PE=3 SV=1	241	NS_403_Glycosylation_BC_J2315_HILIC_B3.54984.54984.2	controllerType=0 controllerNumber=1 scan=54984	140.867	Trypsin	B3	GQEGAVVNASDVVFGR	S{+584}	584	584.279	584.28	584.279
68656:4	8	K.PQDAQALQDASPASGASGAQAAAAPADNATVGAVPDASVQSTPLQPPAPISNS{+802.428}SSVHPGNPK.A	NA	S{+802}	1661.32	4	6642.27	6642.27	0	0	208	Specific	317.73	6.64	1.2	5.48	197	>tr|B4EE88|B4EE88_BURCJ Putative phospholipid-binding lipoprotein OS=Burkholderia cenocepacia (strain ATCC BAA-245 / DSM 16553 / LMG 16656 / NCTC 13227 / J2315 / CF5610) OX=216591 GN=BCAL0163 PE=4 SV=1	3395	NS_403_Glycosylation_BC_J2315_HILIC_B1.57454.57454.4	controllerType=0 controllerNumber=1 scan=57454	138.227	Trypsin	B1	PQDAQALQDASPASGASGAQAAAAPADNATVGAVPDASVQSTPLQPPAPISNSSSVHPGNPK	S{+802}	802	802.428	802.43	802.428
14517:3	700	H.KFS{+252.117}PDGVTIPAGKK.V	NA	S{+252}	566.316	3	1696.93	1696.93	0	0	35	NRagged	317.74	9.97	9.97	4.87	4	>tr|B4E928|B4E928_BURCJ Putative exported protein OS=Burkholderia cenocepacia (strain ATCC BAA-245 / DSM 16553 / LMG 16656 / NCTC 13227 / J2315 / CF5610) OX=216591 GN=BCAL0605 PE=4 SV=1	6751	NS_403_Glycosylation_BC_J2315_HILIC_B1.13892.13892.3	controllerType=0 controllerNumber=1 scan=13892	37.4517	Trypsin	B1	KFSPDGVTIPAGKK	S{+252}	252	252.117	252.12	252.117
41866:5	1	R.GQVLAKPGS{+669.326}ITPHTHFTAEVYVLSK.D	NA	S{+669}	670.76	5	3349.77	3349.77	0	0	292	Specific	317.74	19.09	0	6.48	408	>tr|B4E5A5|B4E5A5_BURCJ Elongation factor Tu OS=Burkholderia cenocepacia (strain ATCC BAA-245 / DSM 16553 / LMG 16656 / NCTC 13227 / J2315 / CF5610) OX=216591 GN=tufA1 PE=3 SV=1	6954	NS_403_Glycosylation_BC_J2315_HILIC_B3.34999.34999.4	controllerType=0 controllerNumber=1 scan=34999	94.8625	Trypsin	B3	GQVLAKPGSITPHTHFTAEVYVLSK	S{+669}	669	669.326	669.33	669.326
42618:4	328	Q.GQGYVVPES{+1351.643}FTHGTSEQR.V	NA	S{+1352}	833.398	4	3330.57	3330.57	0	0	251	NRagged	317.78	2.85	0	5.14	11	>tr|B4EMW4|B4EMW4_BURCJ Putative neutral zinc metallopeptidase OS=Burkholderia cenocepacia (strain ATCC BAA-245 / DSM 16553 / LMG 16656 / NCTC 13227 / J2315 / CF5610) OX=216591 GN=BCAM1982 PE=4 SV=1	654	NS_403_Glycosylation_BC_J2315_HILIC_B1.36720.36720.2	controllerType=0 controllerNumber=1 scan=36720	91.3055	Trypsin	B1	GQGYVVPESFTHGTSEQR	S{+1352}	1352	1351.64	1351.64	1351.64
64468:3	3	I.AQVGSISANSDS{+239.155}SIGDRIAEAMDK.V	NA	S{+239}	888.107	3	2662.31	2661.31	1	-1.3	145	NRagged	317.8	98	0	7.22	377	>tr|B4ECT7|B4ECT7_BURCJ 60 kDa chaperonin OS=Burkholderia cenocepacia (strain ATCC BAA-245 / DSM 16553 / LMG 16656 / NCTC 13227 / J2315 / CF5610) OX=216591 GN=groL PE=3 SV=1	4630	NS_403_Glycosylation_BC_J2315_HILIC_B2.52839.52839.3	controllerType=0 controllerNumber=1 scan=52839	133.476	Trypsin	B2	AQVGSISANSDSSIGDRIAEAMDK	S{+239}	239	239.155	239.16	239.155
06002:2	6	K.DKAASAAAAS{+1236.436}GA.-	NA	S{+1236}	1113.96	2	2226.92	2226.92	0	0	205	CRagged	317.8	158.95	22.2	6.99	594	>tr|B4EB03|B4EB03_BURCJ Putative exported protein OS=Burkholderia cenocepacia (strain ATCC BAA-245 / DSM 16553 / LMG 16656 / NCTC 13227 / J2315 / CF5610) OX=216591 GN=BCAL1917 PE=4 SV=1	4831	NS_403_Glycosylation_BC_J2315_HILIC_B2.6591.6591.2	controllerType=0 controllerNumber=1 scan=6591	21.4283	Trypsin	B2	DKAASAAAASGA	S{+1236}	1236	1236.44	1236.44	1236.44
27802:5	299	R.GVITASAGNHAQGVAFS{+1305.648}AAR.M	NA	S{+1306}	639.129	5	3191.62	3190.62	1	-1.1	71	Specific	317.91	53.38	19.19	6.97	12	>tr|B4EBC0|B4EBC0_BURCJ L-threonine dehydratase OS=Burkholderia cenocepacia (strain ATCC BAA-245 / DSM 16553 / LMG 16656 / NCTC 13227 / J2315 / CF5610) OX=216591 GN=ilvA PE=3 SV=1	2395	NS_403_Glycosylation_BC_J2315_HILIC_B2.23871.23871.3	controllerType=0 controllerNumber=1 scan=23871	64.932	Trypsin	B2	GVITASAGNHAQGVAFSAAR	S{+1306}	1306	1305.65	1305.65	1305.65
46622:4	355	M.SVITTES{+879.358}GLKYEDLTEGTGAAAQAGK.T	NA	S{+879}	869.919	4	3476.65	3476.65	0	0	2	NRagged	317.95	133.43	2.08	4.78	13	>tr|B4EMY8|B4EMY8_BURCJ Peptidyl-prolyl cis-trans isomerase OS=Burkholderia cenocepacia (strain ATCC BAA-245 / DSM 16553 / LMG 16656 / NCTC 13227 / J2315 / CF5610) OX=216591 GN=fbp PE=3 SV=1	2347	NS_403_Glycosylation_BC_J2315_HILIC_B1.40039.40039.3	controllerType=0 controllerNumber=1 scan=40039	99.387	Trypsin	B1	SVITTESGLKYEDLTEGTGAAAQAGK	S{+879}	879	879.358	879.36	879.358
73177:5	412	T.PSPAGEALDRYVAS{+516.180}DGSSNFLFDPIDHHR.R	NA	S{+516}	738.74	5	3689.67	3686.67	3	-2.7	236	NRagged	318.01	26.7	0	7.41	17	>tr|B4EQJ4|B4EQJ4_BURCJ Putative membrane protein OS=Burkholderia cenocepacia (strain ATCC BAA-245 / DSM 16553 / LMG 16656 / NCTC 13227 / J2315 / CF5610) OX=216591 GN=pBCA055 PE=4 SV=1	3997	NS_403_Glycosylation_BC_J2315_HILIC_B1.61052.61052.5	controllerType=0 controllerNumber=1 scan=61052	146.723	Trypsin	B1	PSPAGEALDRYVASDGSSNFLFDPIDHHR	S{+516}	516	516.18	516.18	516.18
46425:7	109	P.NRS{+1928.451}ANIALVLYADGERR.Y	NA	S{+1928}	550.503	7	3847.48	3846.48	1	-0.9	86	NRagged	318.06	0.68	0	6.11	40	>sp|B4E5C3|RL2_BURCJ 50S ribosomal protein L2 OS=Burkholderia cenocepacia (strain ATCC BAA-245 / DSM 16553 / LMG 16656 / NCTC 13227 / J2315 / CF5610) OX=216591 GN=rplB PE=3 SV=1	252	NS_403_Glycosylation_BC_J2315_HILIC_B1.39879.39879.3	controllerType=0 controllerNumber=1 scan=39879	99.002	Trypsin	B1	NRSANIALVLYADGERR	S{+1928}	1928	1928.45	1928.45	1928.45
48096:2	5	N.TTIIDGAGEAAS{+243.034}IEAR.V	NA	S{+243}	909.422	2	1817.84	1817.84	0	0	330	NRagged	318.1	74.78	2.42	6.03	304	>tr|B4ECT7|B4ECT7_BURCJ 60 kDa chaperonin OS=Burkholderia cenocepacia (strain ATCC BAA-245 / DSM 16553 / LMG 16656 / NCTC 13227 / J2315 / CF5610) OX=216591 GN=groL PE=3 SV=1	4630	NS_403_Glycosylation_BC_J2315_HILIC_B1.41206.41206.2	controllerType=0 controllerNumber=1 scan=41206	102.212	Trypsin	B1	TTIIDGAGEAASIEAR	S{+243}	243	243.034	243.03	243.034
37329:2	6	A.PAPTAS{+1159.977}APEAAAKPAK.T	NA	S{+1160}	1319.89	2	2638.78	2637.78	1	-1.3	147	NRagged	318.16	36.57	0	6.07	594	>tr|B4EB03|B4EB03_BURCJ Putative exported protein OS=Burkholderia cenocepacia (strain ATCC BAA-245 / DSM 16553 / LMG 16656 / NCTC 13227 / J2315 / CF5610) OX=216591 GN=BCAL1917 PE=4 SV=1	4831	NS_403_Glycosylation_BC_J2315_HILIC_B2.31555.31555.2	controllerType=0 controllerNumber=1 scan=31555	84.1551	Trypsin	B2	PAPTASAPEAAAKPAK	S{+1160}	1160	1159.98	1159.98	1159.98
87479:6	1136	K.TQEPDPAESQS{+1628.772}ADAQQADEASDADAPVLDAPPAASVPPAPAQPAAPAVVMTVTPTNDGRDEVVETVEIVPPPLQDASAKK.S	NA	S{+1629}	1613.95	6	9678.67	9677.67	1	-0.3	11	Specific	318.17	318.17	0	8.72	5	>tr|B4EAQ6|B4EAQ6_BURCJ Signal recognition particle receptor FtsY OS=Burkholderia cenocepacia (strain ATCC BAA-245 / DSM 16553 / LMG 16656 / NCTC 13227 / J2315 / CF5610) OX=216591 GN=ftsY PE=3 SV=1	4699	NS_403_Glycosylation_BC_J2315_HILIC_B2.70430.70430.5	controllerType=0 controllerNumber=1 scan=70430	173.83	Trypsin	B2	TQEPDPAESQSADAQQADEASDADAPVLDAPPAASVPPAPAQPAAPAVVMTVTPTNDGRDEVVETVEIVPPPLQDASAKK	S{+1629}	1629	1628.77	1628.77	1628.77
49164:3	7	K.KASEAAAAASAAQAAAAAS{+624.186}PATVPASGAAVDQDANAQAAR.A	NA	S{+624}	1392.32	3	4174.93	4174.93	0	0	143	Specific	318.22	217.02	0	8.07	405	>tr|B4EEW5|B4EEW5_BURCJ Outer membrane protein assembly factor BamE OS=Burkholderia cenocepacia (strain ATCC BAA-245 / DSM 16553 / LMG 16656 / NCTC 13227 / J2315 / CF5610) OX=216591 GN=omlA PE=3 SV=1	4098	NS_403_Glycosylation_BC_J2315_HILIC_B1.42127.42127.3	controllerType=0 controllerNumber=1 scan=42127	104.382	Trypsin	B1	KASEAAAAASAAQAAAAASPATVPASGAAVDQDANAQAAR	S{+624}	624	624.186	624.19	624.186
00950:6	578	K.LDS{+1630.801}KPGQHGR.T	NA	S{+1631}	455.068	6	2725.37	2725.37	0	0	34	Specific	318.37	11.35	5.51	4.5	23	>sp|B4E5E5|RS4_BURCJ 30S ribosomal protein S4 OS=Burkholderia cenocepacia (strain ATCC BAA-245 / DSM 16553 / LMG 16656 / NCTC 13227 / J2315 / CF5610) OX=216591 GN=rpsD PE=3 SV=1	269	NS_403_Glycosylation_BC_J2315_HILIC_B1.2761.2761.6	controllerType=0 controllerNumber=1 scan=2761	14.5391	Trypsin	B1	LDSKPGQHGR	S{+1631}	1631	1630.8	1630.8	1630.8
45601:5	194	R.HGADKYEIVS{+1384.694}FVQSFHGR.T	NA	S{+1385}	693.35	5	3462.72	3461.72	1	-1	112	Specific	318.4	122.16	0	6.49	21	>tr|B4ECZ5|B4ECZ5_BURCJ Acetylornithine aminotransferase OS=Burkholderia cenocepacia (strain ATCC BAA-245 / DSM 16553 / LMG 16656 / NCTC 13227 / J2315 / CF5610) OX=216591 GN=argM PE=3 SV=1	4169	NS_403_Glycosylation_BC_J2315_HILIC_B1.39097.39097.3	controllerType=0 controllerNumber=1 scan=39097	96.955	Trypsin	B1	HGADKYEIVSFVQSFHGR	S{+1385}	1385	1384.69	1384.69	1384.69
39329:6	7	K.PVQMKPLTVES{+1777.812}VPPKPR.T	NA	S{+1778}	614.322	6	3680.9	3680.9	0	0	573	Specific	318.42	50.4	19.61	5.52	239	>tr|B4EFB4|B4EFB4_BURCJ Succinate dehydrogenase flavoprotein subunit OS=Burkholderia cenocepacia (strain ATCC BAA-245 / DSM 16553 / LMG 16656 / NCTC 13227 / J2315 / CF5610) OX=216591 GN=sdhA PE=3 SV=1	2680	NS_403_Glycosylation_BC_J2315_HILIC_B2.33184.33184.6	controllerType=0 controllerNumber=1 scan=33184	88.1639	Trypsin	B2	PVQMKPLTVESVPPKPR	S{+1778}	1778	1777.81	1777.81	1777.81
02173:4	383	K.LDS{+309.080}KPGQHGR.T	NA	S{+309}	351.668	4	1403.65	1403.65	0	0	34	Specific	318.43	95.23	26.2	2.53	29	>sp|B4E5E5|RS4_BURCJ 30S ribosomal protein S4 OS=Burkholderia cenocepacia (strain ATCC BAA-245 / DSM 16553 / LMG 16656 / NCTC 13227 / J2315 / CF5610) OX=216591 GN=rpsD PE=3 SV=1	269	NS_403_Glycosylation_BC_J2315_HILIC_B2.3520.3520.4	controllerType=0 controllerNumber=1 scan=3520	15.1111	Trypsin	B2	LDSKPGQHGR	S{+309}	309	309.08	309.08	309.08
80036:5	10	R.NGKLPEDTAGAATAAAPAEAAS{+1270.377}APAQAASGAEQPAAAASAALSTIYFETGK.S	NA	S{+1270}	1198.74	5	5989.68	5985.68	4	-2.2	382	Specific	318.45	318.45	0	6.61	251	>tr|B4EA74|B4EA74_BURCJ Cytochrome c oxidase subunit 2 OS=Burkholderia cenocepacia (strain ATCC BAA-245 / DSM 16553 / LMG 16656 / NCTC 13227 / J2315 / CF5610) OX=216591 GN=BCAL0749 PE=3 SV=1	5396	NS_403_Glycosylation_BC_J2315_HILIC_B2.64760.64760.5	controllerType=0 controllerNumber=1 scan=64760	160.616	Trypsin	B2	NGKLPEDTAGAATAAAPAEAASAPAQAASGAEQPAAAASAALSTIYFETGK	S{+1270}	1270	1270.38	1270.38	1270.38
24768:4	330	R.AMLQES{+624.326}QSLSMSDRER.L	NA	S{+624}	624.053	4	2493.19	2492.19	1	-1.3	217	Specific	318.46	133.83	0	6.59	11	>tr|B4ED91|B4ED91_BURCJ Tryptophan--tRNA ligase OS=Burkholderia cenocepacia (strain ATCC BAA-245 / DSM 16553 / LMG 16656 / NCTC 13227 / J2315 / CF5610) OX=216591 GN=trpS PE=3 SV=1	3286	NS_403_Glycosylation_BC_J2315_HILIC_B1.22197.22197.3	controllerType=0 controllerNumber=1 scan=22197	57.4101	Trypsin	B1	AMLQESQSLSMSDRER	S{+624}	624	624.326	624.33	624.326
12095:4	501	A.APAGAASTARPPVGGGS{+581.205}DSENSTR.-	NA	S{+581}	699.32	4	2794.26	2794.26	0	0	714	NRagged	318.55	10.62	0.4	5.5	8	>tr|B4E5Z1|B4E5Z1_BURCJ Putative cytochrome c biogenesis protein OS=Burkholderia cenocepacia (strain ATCC BAA-245 / DSM 16553 / LMG 16656 / NCTC 13227 / J2315 / CF5610) OX=216591 GN=BCAL0267 PE=4 SV=1	5255	NS_403_Glycosylation_BC_J2315_HILIC_B1.12047.12047.4	controllerType=0 controllerNumber=1 scan=12047	33.2553	Trypsin	B1	APAGAASTARPPVGGGSDSENSTR	S{+581}	581	581.205	581.21	581.205
39322:2	6	A.PAPTAS{+1110.967}APEAAAKPAK.T	NA	S{+1111}	1295.39	2	2589.77	2588.77	1	-1.3	147	NRagged	318.56	21.24	9.28	5.89	492	>tr|B4EB03|B4EB03_BURCJ Putative exported protein OS=Burkholderia cenocepacia (strain ATCC BAA-245 / DSM 16553 / LMG 16656 / NCTC 13227 / J2315 / CF5610) OX=216591 GN=BCAL1917 PE=4 SV=1	4831	NS_403_Glycosylation_BC_J2315_HILIC_B1.34075.34075.2	controllerType=0 controllerNumber=1 scan=34075	85.2571	Trypsin	B1	PAPTASAPEAAAKPAK	S{+1111}	1111	1110.97	1110.97	1110.97
62606:3	66	R.GNTQQIS{+989.487}IADGVSWSVYR.Y	NA	S{+989}	991.16	3	2971.46	2970.46	1	-1.1	436	Specific	318.58	113.31	0	5.71	36	>tr|B4ELF9|B4ELF9_BURCJ Putative outer membrane usher OS=Burkholderia cenocepacia (strain ATCC BAA-245 / DSM 16553 / LMG 16656 / NCTC 13227 / J2315 / CF5610) OX=216591 GN=cblC PE=4 SV=1	2279	NS_403_Glycosylation_BC_J2315_HILIC_B3.51395.51395.2	controllerType=0 controllerNumber=1 scan=51395	132.694	Trypsin	B3	GNTQQISIADGVSWSVYR	S{+989}	989	989.487	989.49	989.487
60391:3	57	A.PS{+1678.779}SSINQTAATVGLR.H	NA	S{+1679}	1061.2	3	3181.58	3180.58	1	-1.1	342	NRagged	318.61	94.65	2	6.06	44	>tr|B4EMR4|B4EMR4_BURCJ Putative porin OS=Burkholderia cenocepacia (strain ATCC BAA-245 / DSM 16553 / LMG 16656 / NCTC 13227 / J2315 / CF5610) OX=216591 GN=BCAM1931 PE=4 SV=1	3013	NS_403_Glycosylation_BC_J2315_HILIC_B1.51110.51110.3	controllerType=0 controllerNumber=1 scan=51110	124.005	Trypsin	B1	PSSSINQTAATVGLR	S{+1679}	1679	1678.78	1678.78	1678.78
59060:2	57	F.GTQQFQS{+274.129}DAMSAQYDAYAK.Y	NA	S{+274}	1192.53	2	2384.05	2384.05	0	0	117	NRagged	318.67	81.89	25.34	2.91	44	>tr|B4EB46|B4EB46_BURCJ Putative exported protein OS=Burkholderia cenocepacia (strain ATCC BAA-245 / DSM 16553 / LMG 16656 / NCTC 13227 / J2315 / CF5610) OX=216591 GN=BCAL2956 PE=4 SV=1	4799	NS_403_Glycosylation_BC_J2315_HILIC_B3.48655.48655.2	controllerType=0 controllerNumber=1 scan=48655	126.728	Trypsin	B3	GTQQFQSDAMSAQYDAYAK	S{+274}	274	274.129	274.13	274.129
85934:4	6	R.NGKLPEDTAGAATAAAPAEAAS{+1132.402}APAQAASGAEQPAAAASAALSTIYFETGK.S	NA	S{+1132}	1463.68	4	5851.71	5847.71	4	-2.3	382	Specific	318.69	19.4	0	6.43	240	>tr|B4EA74|B4EA74_BURCJ Cytochrome c oxidase subunit 2 OS=Burkholderia cenocepacia (strain ATCC BAA-245 / DSM 16553 / LMG 16656 / NCTC 13227 / J2315 / CF5610) OX=216591 GN=BCAL0749 PE=3 SV=1	5396	NS_403_Glycosylation_BC_J2315_HILIC_B3.69209.69209.4	controllerType=0 controllerNumber=1 scan=69209	172.89	Trypsin	B3	NGKLPEDTAGAATAAAPAEAASAPAQAASGAEQPAAAASAALSTIYFETGK	S{+1132}	1132	1132.4	1132.4	1132.4
06011:3	31	K.ASGAS{+1860.640}AAKPASAPKPASAPK.-	NA	S{+1861}	1209.54	3	3626.6	3625.6	1	-0.9	498	Specific	318.73	318.73	0	7.64	91	>tr|B4EA63|B4EA63_BURCJ C-terminal processing protease-3 OS=Burkholderia cenocepacia (strain ATCC BAA-245 / DSM 16553 / LMG 16656 / NCTC 13227 / J2315 / CF5610) OX=216591 GN=BCAL0738 PE=3 SV=1	4681	NS_403_Glycosylation_BC_J2315_HILIC_B1.7124.7124.3	controllerType=0 controllerNumber=1 scan=7124	23.2915	Trypsin	B1	ASGASAAKPASAPKPASAPK	S{+1861}	1861	1860.64	1860.64	1860.64
41801:3	332	D.VHTTSSS{+1454.490}EEEAFEEAK.A	NA	S{+1454}	1079.43	3	3236.28	3235.28	1	-1	46	NRagged	318.8	15.35	0	6.09	24	>tr|B4E940|B4E940_BURCJ Uncharacterized protein OS=Burkholderia cenocepacia (strain ATCC BAA-245 / DSM 16553 / LMG 16656 / NCTC 13227 / J2315 / CF5610) OX=216591 GN=BCAL0617 PE=4 SV=1	3505	NS_403_Glycosylation_BC_J2315_HILIC_B1.36084.36084.3	controllerType=0 controllerNumber=1 scan=36084	89.8336	Trypsin	B1	VHTTSSSEEEAFEEAK	S{+1454}	1454	1454.49	1454.49	1454.49
42539:5	29	K.TAS{+870.429}GIVIPDAAAEKPDQGEVLAIGPGKR.D	NA	S{+870}	726.99	5	3630.92	3630.92	0	0	21	Specific	318.81	13.75	13.75	6.23	39	>tr|B4ECT8|B4ECT8_BURCJ 10 kDa chaperonin OS=Burkholderia cenocepacia (strain ATCC BAA-245 / DSM 16553 / LMG 16656 / NCTC 13227 / J2315 / CF5610) OX=216591 GN=groS PE=3 SV=1	4366	NS_403_Glycosylation_BC_J2315_HILIC_B3.35518.35518.5	controllerType=0 controllerNumber=1 scan=35518	96.1747	Trypsin	B3	TASGIVIPDAAAEKPDQGEVLAIGPGKR	S{+870}	870	870.429	870.43	870.429
44349:2	24	K.AADAGGAKPAAGASAAPAAPAPVAVPAS{+596.202}AVSGSAGQ.-	NA	S{+596}	1769.85	2	3538.7	3538.7	0	0	151	CRagged	318.84	211.66	1.1	8.01	164	>tr|B4E626|B4E626_BURCJ Putative membrane protein OS=Burkholderia cenocepacia (strain ATCC BAA-245 / DSM 16553 / LMG 16656 / NCTC 13227 / J2315 / CF5610) OX=216591 GN=BCAL0303 PE=4 SV=1	1459	NS_403_Glycosylation_BC_J2315_HILIC_B3.36971.36971.2	controllerType=0 controllerNumber=1 scan=36971	99.8088	Trypsin	B3	AADAGGAKPAAGASAAPAAPAPVAVPASAVSGSAGQ	S{+596}	596	596.202	596.2	596.202
34999:3	514	V.GVAYGYS{+209.058}GHQMIEQAR.E	NA	S{+209}	659.634	3	1976.89	1975.89	1	-1.7	139	NRagged	318.91	139.6	0	6.47	7	>tr|B4E703|B4E703_BURCJ Putative oxidoreductase OS=Burkholderia cenocepacia (strain ATCC BAA-245 / DSM 16553 / LMG 16656 / NCTC 13227 / J2315 / CF5610) OX=216591 GN=BCAL1437 PE=4 SV=1	4111	NS_403_Glycosylation_BC_J2315_HILIC_B2.29711.29711.3	controllerType=0 controllerNumber=1 scan=29711	79.6563	Trypsin	B2	GVAYGYSGHQMIEQAR	S{+209}	209	209.058	209.06	209.058
26979:3	26	Q.TTDNATSQYESASS{+287.089}RPLGGTEQGAK.A	NA	S{+287}	948.428	3	2843.27	2843.27	0	0	5	NRagged	318.93	120.61	0	3.91	114	>tr|B4E5V9|B4E5V9_BURCJ Ribonucleoside-diphosphate reductase OS=Burkholderia cenocepacia (strain ATCC BAA-245 / DSM 16553 / LMG 16656 / NCTC 13227 / J2315 / CF5610) OX=216591 GN=BCAL3429 PE=3 SV=1	4353	NS_403_Glycosylation_BC_J2315_HILIC_B1.24070.24070.3	controllerType=0 controllerNumber=1 scan=24070	61.8833	Trypsin	B1	TTDNATSQYESASSRPLGGTEQGAK	S{+287}	287	287.089	287.09	287.089
44618:3	1198	R.AQILQAAS{+771.473}DEFAER.G	NA	S{+771}	774.084	3	2320.24	2320.24	0	0	25	Specific	318.94	117.9	0	4.51	2	>tr|B4EDR3|B4EDR3_BURCJ TetR family regulatory protein OS=Burkholderia cenocepacia (strain ATCC BAA-245 / DSM 16553 / LMG 16656 / NCTC 13227 / J2315 / CF5610) OX=216591 GN=BCAL1182 PE=4 SV=1	4482	NS_403_Glycosylation_BC_J2315_HILIC_B3.37181.37181.2	controllerType=0 controllerNumber=1 scan=37181	100.36	Trypsin	B3	AQILQAASDEFAER	S{+771}	771	771.473	771.47	771.473
66840:3	11	V.PDASVQSTPLQPPAPIS{+824.295}NSSSVHPGNPK.A	NA	S{+824}	1212.24	3	3634.71	3633.71	1	-0.9	242	NRagged	318.98	145.68	0	8.14	161	>tr|B4EE88|B4EE88_BURCJ Putative phospholipid-binding lipoprotein OS=Burkholderia cenocepacia (strain ATCC BAA-245 / DSM 16553 / LMG 16656 / NCTC 13227 / J2315 / CF5610) OX=216591 GN=BCAL0163 PE=4 SV=1	3395	NS_403_Glycosylation_BC_J2315_HILIC_B2.54646.54646.3	controllerType=0 controllerNumber=1 scan=54646	137.673	Trypsin	B2	PDASVQSTPLQPPAPISNSSSVHPGNPK	S{+824}	824	824.295	824.29	824.295
13192:4	271	M.ADNSVSLGDGEHDAGGAGHAS{+298.063}PAAGHHAEPSAAQSSKA.-	NA	S{+298}	955.663	4	3819.63	3819.63	0	0	331	Non	319.07	75.38	0	7.51	11	>tr|B4EAI7|B4EAI7_BURCJ Phosphate acyltransferase OS=Burkholderia cenocepacia (strain ATCC BAA-245 / DSM 16553 / LMG 16656 / NCTC 13227 / J2315 / CF5610) OX=216591 GN=plsX1 PE=3 SV=1	6950	NS_403_Glycosylation_BC_J2315_HILIC_B1.12869.12869.4	controllerType=0 controllerNumber=1 scan=12869	35.0862	Trypsin	B1	ADNSVSLGDGEHDAGGAGHASPAAGHHAEPSAAQSSKA	S{+298}	298	298.063	298.06	298.063
48313:6	91	L.LEGSPINQS{+1594.759}HRDC[+57.021]DKVQDPYSLR.C	NA	C[+57], S{+1595}	719.348	6	4311.05	4309.05	2	-1.6	259	NRagged	319.11	19.78	2.59	5.34	22	>sp|B4EDX5|HUTH_BURCJ Histidine ammonia-lyase OS=Burkholderia cenocepacia (strain ATCC BAA-245 / DSM 16553 / LMG 16656 / NCTC 13227 / J2315 / CF5610) OX=216591 GN=hutH PE=3 SV=1	115	NS_403_Glycosylation_BC_J2315_HILIC_B2.40338.40338.6	controllerType=0 controllerNumber=1 scan=40338	105.506	Trypsin	B2	LEGSPINQSHRDCDKVQDPYSLR	,S{+1595}	,+1595	1594.76	1594.76	1594.76
60836:2	104	A.PSDS{+1019.428}EAQPQAVPAR.L	NA	S{+1019}	1236.57	2	2472.14	2472.14	0	0	62	NRagged	319.18	14.17	0	4.75	42	>tr|B4E5V3|B4E5V3_BURCJ Putative membrane protein OS=Burkholderia cenocepacia (strain ATCC BAA-245 / DSM 16553 / LMG 16656 / NCTC 13227 / J2315 / CF5610) OX=216591 GN=BCAL3423 PE=4 SV=1	6164	NS_403_Glycosylation_BC_J2315_HILIC_B1.51448.51448.4	controllerType=0 controllerNumber=1 scan=51448	124.729	Trypsin	B1	PSDSEAQPQAVPAR	S{+1019}	1019	1019.43	1019.43	1019.43
43112:6	1	V.LAKPGS{+906.394}ITPHTHFTAEVYVLSKDEGGR.H	NA	S{+906}	637.323	6	3818.9	3816.9	2	-1.8	295	NRagged	319.22	9.71	0.17	6.74	408	>tr|B4E5A5|B4E5A5_BURCJ Elongation factor Tu OS=Burkholderia cenocepacia (strain ATCC BAA-245 / DSM 16553 / LMG 16656 / NCTC 13227 / J2315 / CF5610) OX=216591 GN=tufA1 PE=3 SV=1	6954	NS_403_Glycosylation_BC_J2315_HILIC_B3.35959.35959.6	controllerType=0 controllerNumber=1 scan=35959	97.309	Trypsin	B3	LAKPGSITPHTHFTAEVYVLSKDEGGR	S{+906}	906	906.394	906.39	906.394
55586:3	9	N.GKGEGLS{+428.189}FTGVSEVIR.A	NA	S{+428}	688.691	3	2064.06	2064.06	0	0	520	NRagged	319.22	15.4	13.57	5.22	108	>sp|B4E5B3|RPOC_BURCJ DNA-directed RNA polymerase subunit beta' OS=Burkholderia cenocepacia (strain ATCC BAA-245 / DSM 16553 / LMG 16656 / NCTC 13227 / J2315 / CF5610) OX=216591 GN=rpoC PE=3 SV=1	152	NS_403_Glycosylation_BC_J2315_HILIC_B3.45905.45905.3	controllerType=0 controllerNumber=1 scan=45905	120.698	Trypsin	B3	GKGEGLSFTGVSEVIR	S{+428}	428	428.189	428.19	428.189
48149:3	7	K.KASEAAAAAS{+567.214}AAQAAAAASPATVPASGAAVDQDANAQAAR.A	NA	S{+567}	1374.33	3	4120.96	4117.96	3	-2.4	143	Specific	319.25	175.7	4.73	8.62	405	>tr|B4EEW5|B4EEW5_BURCJ Outer membrane protein assembly factor BamE OS=Burkholderia cenocepacia (strain ATCC BAA-245 / DSM 16553 / LMG 16656 / NCTC 13227 / J2315 / CF5610) OX=216591 GN=omlA PE=3 SV=1	4098	NS_403_Glycosylation_BC_J2315_HILIC_B1.41247.41247.3	controllerType=0 controllerNumber=1 scan=41247	102.312	Trypsin	B1	KASEAAAAASAAQAAAAASPATVPASGAAVDQDANAQAAR	S{+567}	567	567.214	567.21	567.214
55115:3	467	A.SDTGATAAGSAPATPPAPATAAAPAAPS{+612.221}IAEGAQPTGAAVPAK.A	NA	S{+612}	1442.37	3	4325.09	4322.09	3	-2.3	31	NRagged	319.29	18.43	0	6.33	15	>tr|B4E7Y2|B4E7Y2_BURCJ Peptidase, family M48 OS=Burkholderia cenocepacia (strain ATCC BAA-245 / DSM 16553 / LMG 16656 / NCTC 13227 / J2315 / CF5610) OX=216591 GN=BCAL0490 PE=3 SV=1	3875	NS_403_Glycosylation_BC_J2315_HILIC_B1.46835.46835.3	controllerType=0 controllerNumber=1 scan=46835	114.642	Trypsin	B1	SDTGATAAGSAPATPPAPATAAAPAAPSIAEGAQPTGAAVPAK	S{+612}	612	612.221	612.22	612.221
19900:4	537	R.RRS{+709.333}DNEELDDAPEFAHVK.R	NA	S{+709}	710.34	4	2838.34	2837.34	1	-1.2	189	Specific	319.3	137.9	3.49	5	5	>tr|B4EMN4|B4EMN4_BURCJ Putative Dyd-type peroxidase family protein OS=Burkholderia cenocepacia (strain ATCC BAA-245 / DSM 16553 / LMG 16656 / NCTC 13227 / J2315 / CF5610) OX=216591 GN=BCAM0832 PE=4 SV=1	6073	NS_403_Glycosylation_BC_J2315_HILIC_B2.17503.17503.4	controllerType=0 controllerNumber=1 scan=17503	49.1623	Trypsin	B2	RRSDNEELDDAPEFAHVK	S{+709}	709	709.333	709.33	709.333
10857:3	114	Y.GSGGGSYGS{+1152.323}GGGGGGGR.G	NA	S{+1152}	812.958	3	2436.86	2435.86	1	-1.4	532	NRagged	319.31	28.21	0	5.12	29	>sp|K2C1_HUMAN|(Common contaminant protein)	7012	NS_403_Glycosylation_BC_J2315_HILIC_B3.10611.10611.3	controllerType=0 controllerNumber=1 scan=10611	32.1491	Trypsin	B3	GSGGGSYGSGGGGGGGR	S{+1152}	1152	1152.32	1152.32	1152.32
49779:5	87	K.EYGITREEQDAFAALS{+666.308}QNKAEAAQK.A	NA	S{+666}	687.737	5	3434.66	3434.66	0	0	167	Specific	319.37	64.5	2.68	4.84	32	>tr|B4EAU3|B4EAU3_BURCJ Putative poly-beta-hydroxy-butyrate storage protein OS=Burkholderia cenocepacia (strain ATCC BAA-245 / DSM 16553 / LMG 16656 / NCTC 13227 / J2315 / CF5610) OX=216591 GN=phaA PE=3 SV=1	2677	NS_403_Glycosylation_BC_J2315_HILIC_B1.42621.42621.5	controllerType=0 controllerNumber=1 scan=42621	105.469	Trypsin	B1	EYGITREEQDAFAALSQNKAEAAQK	S{+666}	666	666.308	666.31	666.308
04107:3	1	T.KC[+57.021]PFNHTAGS{+429.146}GTTNK.D	NA	C[+57], S{+429}	683.64	3	2048.91	2048.91	0	0	6	NRagged	319.39	70.25	28.11	2.98	437	>sp|B4EE21|KATG1_BURCJ Catalase-peroxidase 1 OS=Burkholderia cenocepacia (strain ATCC BAA-245 / DSM 16553 / LMG 16656 / NCTC 13227 / J2315 / CF5610) OX=216591 GN=katG1 PE=3 SV=1	164	NS_403_Glycosylation_BC_J2315_HILIC_B1.5374.5374.3	controllerType=0 controllerNumber=1 scan=5374	19.5178	Trypsin	B1	KCPFNHTAGSGTTNK	,S{+429}	,+429	429.146	429.15	429.146
68189:5	205	D.GTPSPAGEALDRYVASDGS{+356.120}SNFLFDPIDHHR.R	NA	S{+356}	738.342	5	3687.68	3684.68	3	-2.7	234	NRagged	319.4	34.62	0	6.96	10	>tr|B4EQJ4|B4EQJ4_BURCJ Putative membrane protein OS=Burkholderia cenocepacia (strain ATCC BAA-245 / DSM 16553 / LMG 16656 / NCTC 13227 / J2315 / CF5610) OX=216591 GN=pBCA055 PE=4 SV=1	3997	NS_403_Glycosylation_BC_J2315_HILIC_B3.55677.55677.5	controllerType=0 controllerNumber=1 scan=55677	142.409	Trypsin	B3	GTPSPAGEALDRYVASDGSSNFLFDPIDHHR	S{+356}	356	356.12	356.12	356.12
68002:2	32	T.SANYAGLQFGGTYS{+293.114}FSNNQNFGNNR.A	NA	S{+293}	1512.17	2	3023.33	3021.33	2	-2.2	160	NRagged	319.42	35.5	1.13	5.06	85	>tr|B4EMR4|B4EMR4_BURCJ Putative porin OS=Burkholderia cenocepacia (strain ATCC BAA-245 / DSM 16553 / LMG 16656 / NCTC 13227 / J2315 / CF5610) OX=216591 GN=BCAM1931 PE=4 SV=1	3013	NS_403_Glycosylation_BC_J2315_HILIC_B2.55527.55527.2	controllerType=0 controllerNumber=1 scan=55527	139.697	Trypsin	B2	SANYAGLQFGGTYSFSNNQNFGNNR	S{+293}	293	293.114	293.11	293.114
67418:4	409	R.AFTYWS{+1442.711}ALQIDK.E	NA	S{+1443}	722.366	4	2886.44	2885.44	1	-1.2	363	Specific	319.45	127.64	0	6.28	9	>tr|B4EBD5|B4EBD5_BURCJ Putative acyl-CoA dehydrogenase oxidoreductase protein OS=Burkholderia cenocepacia (strain ATCC BAA-245 / DSM 16553 / LMG 16656 / NCTC 13227 / J2315 / CF5610) OX=216591 GN=BCAL0884 PE=3 SV=1	1351	NS_403_Glycosylation_BC_J2315_HILIC_B2.55062.55062.2	controllerType=0 controllerNumber=1 scan=55062	138.628	Trypsin	B2	AFTYWSALQIDK	S{+1443}	1443	1442.71	1442.71	1442.71
64233:4	13	F.DSYS{+229.117}VKDEYQPLMQQHAQYLK.S	NA	S{+229}	701.089	4	2801.34	2800.34	1	-1.2	71	NRagged	319.48	29.52	1.31	5.41	173	>tr|B4EDC1|B4EDC1_BURCJ Peptidoglycan-associated protein OS=Burkholderia cenocepacia (strain ATCC BAA-245 / DSM 16553 / LMG 16656 / NCTC 13227 / J2315 / CF5610) OX=216591 GN=pal PE=1 SV=1	4916	NS_403_Glycosylation_BC_J2315_HILIC_B1.54090.54090.5	controllerType=0 controllerNumber=1 scan=54090	130.407	Trypsin	B1	DSYSVKDEYQPLMQQHAQYLK	S{+229}	229	229.117	229.12	229.117
28647:3	505	T.PTDS{+721.386}GFDDAGELSAK.S	NA	S{+721}	744.357	3	2231.06	2231.06	0	0	14	NRagged	319.48	58.76	1.2	2.64	9	>tr|B4EHP8|B4EHP8_BURCJ HTH_37 domain-containing protein OS=Burkholderia cenocepacia (strain ATCC BAA-245 / DSM 16553 / LMG 16656 / NCTC 13227 / J2315 / CF5610) OX=216591 GN=BCAM0216 PE=4 SV=1	6763	NS_403_Glycosylation_BC_J2315_HILIC_B1.25388.25388.4	controllerType=0 controllerNumber=1 scan=25388	64.949	Trypsin	B1	PTDSGFDDAGELSAK	S{+721}	721	721.386	721.39	721.386
55157:3	84	A.APAAPAAEAAPAAAAPAAAS{+1275.575}SSGSTSTTSAAPAPAAAPAAGS.-	NA	S{+1276}	1565.75	3	4695.23	4692.23	3	-2.1	76	Non	319.5	17.3	0	6.74	80	>tr|B4EBC9|B4EBC9_BURCJ CxxC_CXXC_SSSS domain-containing protein OS=Burkholderia cenocepacia (strain ATCC BAA-245 / DSM 16553 / LMG 16656 / NCTC 13227 / J2315 / CF5610) OX=216591 GN=BCAL0878 PE=4 SV=1	5302	NS_403_Glycosylation_BC_J2315_HILIC_B1.46871.46871.3	controllerType=0 controllerNumber=1 scan=46871	114.711	Trypsin	B1	APAAPAAEAAPAAAAPAAASSSGSTSTTSAAPAPAAAPAAGS	S{+1276}	1276	1275.58	1275.58	1275.58
17266:3	6	K.AAAAAASADAGAS{+889.201}APAAASSTK.A	NA	S{+889}	893.696	3	2679.07	2678.07	1	-1.3	172	Specific	319.51	42.4	1.03	6.41	492	>tr|B4EB03|B4EB03_BURCJ Putative exported protein OS=Burkholderia cenocepacia (strain ATCC BAA-245 / DSM 16553 / LMG 16656 / NCTC 13227 / J2315 / CF5610) OX=216591 GN=BCAL1917 PE=4 SV=1	4831	NS_403_Glycosylation_BC_J2315_HILIC_B1.16077.16077.3	controllerType=0 controllerNumber=1 scan=16077	42.6774	Trypsin	B1	AAAAAASADAGASAPAAASSTK	S{+889}	889	889.201	889.2	889.201
11940:3	6	K.AAAAAASADAGAS{+1280.399}APAAASSTK.A	NA	S{+1280}	1024.1	3	3070.27	3069.27	1	-1.1	172	Specific	319.53	102.7	0	6.16	492	>tr|B4EB03|B4EB03_BURCJ Putative exported protein OS=Burkholderia cenocepacia (strain ATCC BAA-245 / DSM 16553 / LMG 16656 / NCTC 13227 / J2315 / CF5610) OX=216591 GN=BCAL1917 PE=4 SV=1	4831	NS_403_Glycosylation_BC_J2315_HILIC_B1.11937.11937.3	controllerType=0 controllerNumber=1 scan=11937	32.9975	Trypsin	B1	AAAAAASADAGASAPAAASSTK	S{+1280}	1280	1280.4	1280.4	1280.4
63888:4	13	K.VFQYVKPQDAQALQDASPASGAS{+568.205}GAQAAAAPADNATVGAVPDASVQSTPLQPPAPISNSSSVHPGNPK.A	NA	S{+568}	1793.87	4	7172.47	7172.47	0	0	202	Specific	319.66	319.66	5.1	7.12	132	>tr|B4EE88|B4EE88_BURCJ Putative phospholipid-binding lipoprotein OS=Burkholderia cenocepacia (strain ATCC BAA-245 / DSM 16553 / LMG 16656 / NCTC 13227 / J2315 / CF5610) OX=216591 GN=BCAL0163 PE=4 SV=1	3395	NS_403_Glycosylation_BC_J2315_HILIC_B3.52412.52412.4	controllerType=0 controllerNumber=1 scan=52412	134.882	Trypsin	B3	VFQYVKPQDAQALQDASPASGASGAQAAAAPADNATVGAVPDASVQSTPLQPPAPISNSSSVHPGNPK	S{+568}	568	568.205	568.21	568.205
59258:3	57	K.VFGTQQFQS{+1178.515}DAMSAQYDAYAK.Y	NA	S{+1179}	1178.86	3	3534.57	3534.57	0	0	115	Specific	319.81	42.41	0	5.51	44	>tr|B4EB46|B4EB46_BURCJ Putative exported protein OS=Burkholderia cenocepacia (strain ATCC BAA-245 / DSM 16553 / LMG 16656 / NCTC 13227 / J2315 / CF5610) OX=216591 GN=BCAL2956 PE=4 SV=1	4799	NS_403_Glycosylation_BC_J2315_HILIC_B3.48806.48806.2	controllerType=0 controllerNumber=1 scan=48806	127.042	Trypsin	B3	VFGTQQFQSDAMSAQYDAYAK	S{+1179}	1179	1178.52	1178.52	1178.52
44592:5	33	K.TAS{+559.106}GIVIPDAAAEKPDQGEVLAIGPGKRDDK.G	NA	S{+559}	736.955	5	3680.74	3677.74	3	-2.7	21	Specific	319.87	16.96	0	7.85	44	>tr|B4ECT8|B4ECT8_BURCJ 10 kDa chaperonin OS=Burkholderia cenocepacia (strain ATCC BAA-245 / DSM 16553 / LMG 16656 / NCTC 13227 / J2315 / CF5610) OX=216591 GN=groS PE=3 SV=1	4366	NS_403_Glycosylation_BC_J2315_HILIC_B2.37342.37342.5	controllerType=0 controllerNumber=1 scan=37342	98.2671	Trypsin	B2	TASGIVIPDAAAEKPDQGEVLAIGPGKRDDK	S{+559}	559	559.106	559.11	559.106
86680:3	1201	R.VAVIGAGQS{+943.341}AAEVFIDLAR.R	NA	S{+943}	944.463	3	2831.37	2830.37	1	-1.2	206	Specific	319.88	30.14	0	5.04	2	>tr|B4E997|B4E997_BURCJ Putative L-ornithine 5-monooxygenase OS=Burkholderia cenocepacia (strain ATCC BAA-245 / DSM 16553 / LMG 16656 / NCTC 13227 / J2315 / CF5610) OX=216591 GN=pvdA PE=4 SV=1	427	NS_403_Glycosylation_BC_J2315_HILIC_B3.69776.69776.3	controllerType=0 controllerNumber=1 scan=69776	174.147	Trypsin	B3	VAVIGAGQSAAEVFIDLAR	S{+943}	943	943.341	943.34	943.341
39378:5	71	K.AKVETTGDDMREGLS{+731.367}C[+57.021]VLSVK.V	NA	C[+57], S{+731}	606.106	5	3026.5	3026.5	0	0	330	Specific	319.93	18.48	0.99	6.53	66	>tr|B4E7C9|B4E7C9_BURCJ DNA gyrase subunit B OS=Burkholderia cenocepacia (strain ATCC BAA-245 / DSM 16553 / LMG 16656 / NCTC 13227 / J2315 / CF5610) OX=216591 GN=gyrB PE=3 SV=1	933	NS_403_Glycosylation_BC_J2315_HILIC_B1.34120.34120.4	controllerType=0 controllerNumber=1 scan=34120	85.3631	Trypsin	B1	AKVETTGDDMREGLSCVLSVK	,S{+731}	,+731	731.367	731.37	731.367
70444:6	429	R.TRNGVS{+1802.846}EVVRDGQVVETHDGDPFQFIESFQAR.F	NA	S{+1803}	905.106	6	5425.6	5422.6	3	-1.9	75	Specific	320.01	320.01	0	9.5	16	>tr|B4E7B0|B4E7B0_BURCJ Anthranilate synthase component 1 OS=Burkholderia cenocepacia (strain ATCC BAA-245 / DSM 16553 / LMG 16656 / NCTC 13227 / J2315 / CF5610) OX=216591 GN=trpE PE=3 SV=1	5647	NS_403_Glycosylation_BC_J2315_HILIC_B2.57421.57421.4	controllerType=0 controllerNumber=1 scan=57421	144.131	Trypsin	B2	TRNGVSEVVRDGQVVETHDGDPFQFIESFQAR	S{+1803}	1803	1802.85	1802.85	1802.85
10827:6	943	A.TGEEIKIPAS{+1624.661}KAPK.F	NA	S{+1625}	516.589	6	3094.5	3093.5	1	-1.1	65	NRagged	320.03	48.61	0	5.69	5	>tr|B4ENV0|B4ENV0_BURCJ HU DNA-binding protein OS=Burkholderia cenocepacia (strain ATCC BAA-245 / DSM 16553 / LMG 16656 / NCTC 13227 / J2315 / CF5610) OX=216591 GN=BcepMu4 PE=3 SV=1	3608	NS_403_Glycosylation_BC_J2315_HILIC_B1.11067.11067.4	controllerType=0 controllerNumber=1 scan=11067	31.1211	Trypsin	B1	TGEEIKIPASKAPK	S{+1625}	1625	1624.66	1624.66	1624.66
12672:3	649	E.AGYGRYEVS{+294.904}AYAKPNHQC[+57.021]K.H	NA	C[+57], S{+295}	832.653	3	2495.94	2493.94	2	-2.7	253	NRagged	320.09	66.85	0	5.91	4	>tr|B4EBQ0|B4EBQ0_BURCJ Heme chaperone HemW OS=Burkholderia cenocepacia (strain ATCC BAA-245 / DSM 16553 / LMG 16656 / NCTC 13227 / J2315 / CF5610) OX=216591 GN=BCAL3016 PE=3 SV=1	3023	NS_403_Glycosylation_BC_J2315_HILIC_B3.11976.11976.3	controllerType=0 controllerNumber=1 scan=11976	35.8031	Trypsin	B3	AGYGRYEVSAYAKPNHQCK	,S{+295}	,+295	294.904	294.9	294.904
28181:5	364	L.HNQGVVS{+738.372}SAVVEGKENEEGEK.F	NA	S{+738}	593.693	5	2964.44	2964.44	0	0	188	NRagged	320.14	43.41	0	6.45	18	>tr|B4EAG9|B4EAG9_BURCJ Putative transcription accessory protein OS=Burkholderia cenocepacia (strain ATCC BAA-245 / DSM 16553 / LMG 16656 / NCTC 13227 / J2315 / CF5610) OX=216591 GN=tex PE=4 SV=1	5180	NS_403_Glycosylation_BC_J2315_HILIC_B2.24176.24176.5	controllerType=0 controllerNumber=1 scan=24176	65.6655	Trypsin	B2	HNQGVVSSAVVEGKENEEGEK	S{+738}	738	738.372	738.37	738.372
62404:4	115	G.NAS{+342.199}TSDFSPAAIKDTVAAAYNIAR.F	NA	S{+342}	699.862	4	2796.43	2796.43	0	0	80	NRagged	320.17	7.6	7.6	6.21	43	>tr|B4EAM4|B4EAM4_BURCJ Microcin-processing peptidase OS=Burkholderia cenocepacia (strain ATCC BAA-245 / DSM 16553 / LMG 16656 / NCTC 13227 / J2315 / CF5610) OX=216591 GN=BCAL2916 PE=4 SV=1	3404	NS_403_Glycosylation_BC_J2315_HILIC_B2.51286.51286.4	controllerType=0 controllerNumber=1 scan=51286	129.895	Trypsin	B2	NASTSDFSPAAIKDTVAAAYNIAR	S{+342}	342	342.199	342.2	342.199
21530:4	85	T.AS{+987.474}EDDEEEEEAPARPAR.K	NA	S{+987}	722.828	4	2888.29	2888.29	0	0	124	NRagged	320.2	40.26	2.75	4.21	55	>tr|B4E5S0|B4E5S0_BURCJ Ribosomal silencing factor RsfS OS=Burkholderia cenocepacia (strain ATCC BAA-245 / DSM 16553 / LMG 16656 / NCTC 13227 / J2315 / CF5610) OX=216591 GN=rsfS PE=3 SV=1	5383	NS_403_Glycosylation_BC_J2315_HILIC_B1.19560.19560.4	controllerType=0 controllerNumber=1 scan=19560	51.0166	Trypsin	B1	ASEDDEEEEEAPARPAR	S{+987}	987	987.474	987.47	987.474
62008:4	521	H.MNREEALHIFDHS{+1031.488}EEIVSADAVNASISK.M	NA	S{+1031}	1037.5	4	4146.99	4143.99	3	-2.4	10	NRagged	320.21	119.17	1.6	6.94	9	>tr|B4E5W4|B4E5W4_BURCJ Putative hypoxanthine phosphoribosyltransferase OS=Burkholderia cenocepacia (strain ATCC BAA-245 / DSM 16553 / LMG 16656 / NCTC 13227 / J2315 / CF5610) OX=216591 GN=BCAL3434 PE=4 SV=1	5291	NS_403_Glycosylation_BC_J2315_HILIC_B1.52366.52366.2	controllerType=0 controllerNumber=1 scan=52366	126.669	Trypsin	B1	MNREEALHIFDHSEEIVSADAVNASISK	S{+1031}	1031	1031.49	1031.49	1031.49
24457:4	2	R.ALAEVYGS{+1447.669}ADAQEK.F	NA	S{+1448}	725.598	4	2899.37	2899.37	0	0	694	Specific	320.22	158.35	1.62	4.1	306	>sp|B4EE21|KATG1_BURCJ Catalase-peroxidase 1 OS=Burkholderia cenocepacia (strain ATCC BAA-245 / DSM 16553 / LMG 16656 / NCTC 13227 / J2315 / CF5610) OX=216591 GN=katG1 PE=3 SV=1	164	NS_403_Glycosylation_BC_J2315_HILIC_B2.21218.21218.4	controllerType=0 controllerNumber=1 scan=21218	58.347	Trypsin	B2	ALAEVYGSADAQEK	S{+1448}	1448	1447.67	1447.67	1447.67
48092:3	7	K.KASEAAAAAS{+568.213}AAQAAAAASPATVPASGAAVDQDANAQAAR.A	NA	S{+568}	1373.66	3	4118.96	4118.96	0	0	143	Specific	320.25	197.71	12.58	7.98	405	>tr|B4EEW5|B4EEW5_BURCJ Outer membrane protein assembly factor BamE OS=Burkholderia cenocepacia (strain ATCC BAA-245 / DSM 16553 / LMG 16656 / NCTC 13227 / J2315 / CF5610) OX=216591 GN=omlA PE=3 SV=1	4098	NS_403_Glycosylation_BC_J2315_HILIC_B1.41202.41202.3	controllerType=0 controllerNumber=1 scan=41202	102.199	Trypsin	B1	KASEAAAAASAAQAAAAASPATVPASGAAVDQDANAQAAR	S{+568}	568	568.213	568.21	568.213
29748:5	237	A.PLQVAPGGPPPVHDTRPS{+1583.779}ATR.G	NA	S{+1584}	747.791	5	3734.93	3733.93	1	-0.9	157	NRagged	320.35	181.66	0	6.11	14	>tr|B4EHE0|B4EHE0_BURCJ Putative membrane protein OS=Burkholderia cenocepacia (strain ATCC BAA-245 / DSM 16553 / LMG 16656 / NCTC 13227 / J2315 / CF5610) OX=216591 GN=BCAM1261 PE=4 SV=1	5221	NS_403_Glycosylation_BC_J2315_HILIC_B3.25424.25424.5	controllerType=0 controllerNumber=1 scan=25424	71.1316	Trypsin	B3	PLQVAPGGPPPVHDTRPSATR	S{+1584}	1584	1583.78	1583.78	1583.78
32524:4	4	K.LSKPAATTSATTSTTTSAGTASTSTTATAGTTTAAPAPTAS{+668.225}APEAAAKPAK.T	NA	S{+668}	1320.14	4	5277.54	5275.54	2	-1.3	112	Specific	320.38	79.09	47.24	7.24	449	>tr|B4EB03|B4EB03_BURCJ Putative exported protein OS=Burkholderia cenocepacia (strain ATCC BAA-245 / DSM 16553 / LMG 16656 / NCTC 13227 / J2315 / CF5610) OX=216591 GN=BCAL1917 PE=4 SV=1	4831	NS_403_Glycosylation_BC_J2315_HILIC_B3.27598.27598.4	controllerType=0 controllerNumber=1 scan=27598	76.6236	Trypsin	B3	LSKPAATTSATTSTTTSAGTASTSTTATAGTTTAAPAPTASAPEAAAKPAK	S{+668}	668	668.225	668.23	668.225
53868:5	23	N.TEVVVATGYTDRIGS{+1572.775}DKYNDR.L	NA	S{+1573}	787.191	5	3931.93	3931.93	0	0	128	NRagged	320.43	25.37	0	4.98	108	>tr|B4EB48|B4EB48_BURCJ Putative ompA family protein OS=Burkholderia cenocepacia (strain ATCC BAA-245 / DSM 16553 / LMG 16656 / NCTC 13227 / J2315 / CF5610) OX=216591 GN=ompA PE=4 SV=1	6807	NS_403_Glycosylation_BC_J2315_HILIC_B1.45854.45854.5	controllerType=0 controllerNumber=1 scan=45854	112.495	Trypsin	B1	TEVVVATGYTDRIGSDKYNDR	S{+1573}	1573	1572.78	1572.78	1572.78
35635:6	762	R.SVVFTHS{+1062.486}DAQRDTALDVIR.E	NA	S{+1062}	532.936	6	3192.58	3192.58	0	0	100	Specific	320.43	31.98	0	4.98	3	>tr|B4E9I4|B4E9I4_BURCJ Peptide methionine sulfoxide reductase MsrA OS=Burkholderia cenocepacia (strain ATCC BAA-245 / DSM 16553 / LMG 16656 / NCTC 13227 / J2315 / CF5610) OX=216591 GN=msrA PE=3 SV=1	6104	NS_403_Glycosylation_BC_J2315_HILIC_B3.30049.30049.4	controllerType=0 controllerNumber=1 scan=30049	82.803	Trypsin	B3	SVVFTHSDAQRDTALDVIR	S{+1062}	1062	1062.49	1062.49	1062.49
32222:4	4	K.PAATTSATTS{+949.409}TTTSAGTASTSTTATAGTTTAAPAPTASAPEAAAKPAK.T	NA	S{+949}	1308.63	4	5231.51	5228.51	3	-1.9	115	Specific	320.55	320.55	0	8.19	449	>tr|B4EB03|B4EB03_BURCJ Putative exported protein OS=Burkholderia cenocepacia (strain ATCC BAA-245 / DSM 16553 / LMG 16656 / NCTC 13227 / J2315 / CF5610) OX=216591 GN=BCAL1917 PE=4 SV=1	4831	NS_403_Glycosylation_BC_J2315_HILIC_B3.27375.27375.4	controllerType=0 controllerNumber=1 scan=27375	76.0615	Trypsin	B3	PAATTSATTSTTTSAGTASTSTTATAGTTTAAPAPTASAPEAAAKPAK	S{+949}	949	949.409	949.41	949.409
32347:6	356	K.DKHVLIVDDS{+1506.759}IVR.G	NA	S{+1507}	503.606	6	3016.6	3015.6	1	-1.1	360	Specific	320.58	152.7	0	6.5	10	>tr|B4EFK7|B4EFK7_BURCJ Amidophosphoribosyltransferase OS=Burkholderia cenocepacia (strain ATCC BAA-245 / DSM 16553 / LMG 16656 / NCTC 13227 / J2315 / CF5610) OX=216591 GN=purF PE=3 SV=1	1662	NS_403_Glycosylation_BC_J2315_HILIC_B2.27577.27577.3	controllerType=0 controllerNumber=1 scan=27577	74.2329	Trypsin	B2	DKHVLIVDDSIVR	S{+1507}	1507	1506.76	1506.76	1506.76
22217:6	18	Y.GGAAPHGGGAFS{+831.465}GKDPSKVDR.S	NA	S{+831}	467.578	6	2800.43	2799.43	1	-1.2	256	NRagged	320.6	112.65	2	7.22	97	>sp|B4E800|METK_BURCJ S-adenosylmethionine synthase OS=Burkholderia cenocepacia (strain ATCC BAA-245 / DSM 16553 / LMG 16656 / NCTC 13227 / J2315 / CF5610) OX=216591 GN=metK PE=3 SV=1	173	NS_403_Glycosylation_BC_J2315_HILIC_B2.19399.19399.6	controllerType=0 controllerNumber=1 scan=19399	53.8678	Trypsin	B2	GGAAPHGGGAFSGKDPSKVDR	S{+831}	831	831.465	831.47	831.465
24932:3	22	K.GASAAQAAPKPTDNSS{+203.074}GTFVFARPGK.F	NA	S{+203}	912.789	3	2736.35	2736.35	0	0	66	Specific	320.64	320.64	0	7.73	163	>tr|B4EBR7|B4EBR7_BURCJ Outer-membrane lipoprotein carrier protein OS=Burkholderia cenocepacia (strain ATCC BAA-245 / DSM 16553 / LMG 16656 / NCTC 13227 / J2315 / CF5610) OX=216591 GN=lolA PE=3 SV=1	6332	NS_403_Glycosylation_BC_J2315_HILIC_B3.21523.21523.3	controllerType=0 controllerNumber=1 scan=21523	61.0787	Trypsin	B3	GASAAQAAPKPTDNSSGTFVFARPGK	S{+203}	203	203.074	203.07	203.074
46748:5	955	K.GDAS{+1535.682}ASQGDWGYLPPEPAGLRDVK.S	NA	S{+1536}	805.181	5	4021.88	4021.88	0	0	328	Specific	320.66	33.82	1.6	4.84	7	>tr|B4E9B0|B4E9B0_BURCJ Putative magnesium chelatase protein OS=Burkholderia cenocepacia (strain ATCC BAA-245 / DSM 16553 / LMG 16656 / NCTC 13227 / J2315 / CF5610) OX=216591 GN=BCAL1712 PE=4 SV=1	3189	NS_403_Glycosylation_BC_J2315_HILIC_B2.39071.39071.5	controllerType=0 controllerNumber=1 scan=39071	102.558	Trypsin	B2	GDASASQGDWGYLPPEPAGLRDVK	S{+1536}	1536	1535.68	1535.68	1535.68
06490:4	281	A.PAADTS{+934.339}AAAPAPAKKDHSKPK.H	NA	S{+934}	749.614	4	2995.43	2993.43	2	-2.2	27	NRagged	320.67	94.28	0	5.84	24	>tr|B4EEB8|B4EEB8_BURCJ Putative exported protein OS=Burkholderia cenocepacia (strain ATCC BAA-245 / DSM 16553 / LMG 16656 / NCTC 13227 / J2315 / CF5610) OX=216591 GN=BCAL0193 PE=4 SV=1	4510	NS_403_Glycosylation_BC_J2315_HILIC_B3.7230.7230.4	controllerType=0 controllerNumber=1 scan=7230	23.7809	Trypsin	B3	PAADTSAAAPAPAKKDHSKPK	S{+934}	934	934.339	934.34	934.339
51761:4	21	M.PHDLINS{+1385.620}KPISSAIR.E	NA	S{+1386}	759.14	4	3033.54	3033.54	0	0	495	NRagged	320.71	154.39	13.59	4.43	76	>sp|B4E5B2|RPOB_BURCJ DNA-directed RNA polymerase subunit beta OS=Burkholderia cenocepacia (strain ATCC BAA-245 / DSM 16553 / LMG 16656 / NCTC 13227 / J2315 / CF5610) OX=216591 GN=rpoB PE=3 SV=1	232	NS_403_Glycosylation_BC_J2315_HILIC_B1.44202.44202.4	controllerType=0 controllerNumber=1 scan=44202	108.923	Trypsin	B1	PHDLINSKPISSAIR	S{+1386}	1386	1385.62	1385.62	1385.62
43462:5	91	R.ELLEGS{+1367.614}PINQSHR.D	NA	S{+1368}	570.48	5	2848.37	2847.37	1	-1.2	257	Specific	320.71	28.61	0	5.85	22	>sp|B4EDX5|HUTH_BURCJ Histidine ammonia-lyase OS=Burkholderia cenocepacia (strain ATCC BAA-245 / DSM 16553 / LMG 16656 / NCTC 13227 / J2315 / CF5610) OX=216591 GN=hutH PE=3 SV=1	115	NS_403_Glycosylation_BC_J2315_HILIC_B2.36448.36448.5	controllerType=0 controllerNumber=1 scan=36448	96.0645	Trypsin	B2	ELLEGSPINQSHR	S{+1368}	1368	1367.61	1367.61	1367.61
79912:2	10	Q.PAAAASAALS{+1185.488}TIYFETGK.S	NA	S{+1185}	1477.7	2	2954.4	2954.4	0	0	415	NRagged	320.78	3.12	0	5.48	251	>tr|B4EA74|B4EA74_BURCJ Cytochrome c oxidase subunit 2 OS=Burkholderia cenocepacia (strain ATCC BAA-245 / DSM 16553 / LMG 16656 / NCTC 13227 / J2315 / CF5610) OX=216591 GN=BCAL0749 PE=3 SV=1	5396	NS_403_Glycosylation_BC_J2315_HILIC_B2.64664.64664.4	controllerType=0 controllerNumber=1 scan=64664	160.387	Trypsin	B2	PAAAASAALSTIYFETGK	S{+1185}	1185	1185.49	1185.49	1185.49
49707:3	52	I.GAEYMYIS{+430.353}DPEQKR.W	NA	S{+430}	706.382	3	2117.13	2117.13	0	0	174	NRagged	320.78	44.68	1.2	5.67	33	>tr|B4E7L9|B4E7L9_BURCJ 2-oxoglutarate dehydrogenase E1 component OS=Burkholderia cenocepacia (strain ATCC BAA-245 / DSM 16553 / LMG 16656 / NCTC 13227 / J2315 / CF5610) OX=216591 GN=sucA PE=4 SV=1	3474	NS_403_Glycosylation_BC_J2315_HILIC_B3.41272.41272.4	controllerType=0 controllerNumber=1 scan=41272	110.198	Trypsin	B3	GAEYMYISDPEQKR	S{+430}	430	430.353	430.35	430.353
75583:4	146	K.NQTSPGAAEIPLS{+978.326}VKLGETELTTTAATLK.T	NA	S{+978}	980.73	4	3919.9	3919.9	0	0	88	Specific	320.81	69.9	0	7.3	49	>tr|B4ELG0|B4ELG0_BURCJ Giant cable pilus OS=Burkholderia cenocepacia (strain ATCC BAA-245 / DSM 16553 / LMG 16656 / NCTC 13227 / J2315 / CF5610) OX=216591 GN=cblA PE=4 SV=1	6414	NS_403_Glycosylation_BC_J2315_HILIC_B2.61378.61378.3	controllerType=0 controllerNumber=1 scan=61378	152.819	Trypsin	B2	NQTSPGAAEIPLSVKLGETELTTTAATLK	S{+978}	978	978.326	978.33	978.326
27045:8	637	E.PPS{+1810.788}SALPDAREYHDEAGDAVLHYGC[+57.021]DDEAAAHAAR.Q	NA	C[+57], S{+1811}	694.436	8	5548.44	5545.44	3	-1.8	783	NRagged	320.81	4.46	0	7.09	3	>tr|B4ED33|B4ED33_BURCJ RecBCD enzyme subunit RecB OS=Burkholderia cenocepacia (strain ATCC BAA-245 / DSM 16553 / LMG 16656 / NCTC 13227 / J2315 / CF5610) OX=216591 GN=recB PE=3 SV=1	2435	NS_403_Glycosylation_BC_J2315_HILIC_B2.23307.23307.4	controllerType=0 controllerNumber=1 scan=23307	63.5581	Trypsin	B2	PPSSALPDAREYHDEAGDAVLHYGCDDEAAAHAAR	,S{+1811}	,+1811	1810.79	1810.79	1810.79
06457:3	13	A.TGHDEAS{+684.209}WAQNR.R	NA	S{+684}	686.276	3	2056.81	2055.81	1	-1.6	151	NRagged	320.9	133.29	0	5.68	173	>tr|B4EDC1|B4EDC1_BURCJ Peptidoglycan-associated protein OS=Burkholderia cenocepacia (strain ATCC BAA-245 / DSM 16553 / LMG 16656 / NCTC 13227 / J2315 / CF5610) OX=216591 GN=pal PE=1 SV=1	4916	NS_403_Glycosylation_BC_J2315_HILIC_B1.7520.7520.3	controllerType=0 controllerNumber=1 scan=7520	24.0012	Trypsin	B1	TGHDEASWAQNR	S{+684}	684	684.209	684.21	684.209
34305:8	1437	R.QQAHEESVIEFRPFYS{+941.778}LHHGEAAR.I	NA	S{+942}	473.65	8	3782.15	3780.15	2	-1.8	362	Specific	320.92	10.76	0	6.12	11	>tr|B4E6R7|B4E6R7_BURCJ Putative type VI secretion system protein TssF OS=Burkholderia cenocepacia (strain ATCC BAA-245 / DSM 16553 / LMG 16656 / NCTC 13227 / J2315 / CF5610) OX=216591 GN=BCAL0345 PE=4 SV=1	3778	NS_403_Glycosylation_BC_J2315_HILIC_B1.29947.29947.6	controllerType=0 controllerNumber=1 scan=29947	75.5505	Trypsin	B1	QQAHEESVIEFRPFYSLHHGEAAR	S{+942}	942	941.778	941.78	941.778
61736:5	167	K.TREEELS{+1322.648}LEEYLALC[+57.021]K.N	NA	C[+57], S{+1323}	662.13	5	3306.62	3305.62	1	-1	14	Specific	320.96	174.44	0	7.06	22	>tr|B4E8T6|B4E8T6_BURCJ PrkA family serine protein kinase OS=Burkholderia cenocepacia (strain ATCC BAA-245 / DSM 16553 / LMG 16656 / NCTC 13227 / J2315 / CF5610) OX=216591 GN=BCAL1663 PE=4 SV=1	1366	NS_403_Glycosylation_BC_J2315_HILIC_B2.50782.50782.3	controllerType=0 controllerNumber=1 scan=50782	128.787	Trypsin	B2	TREEELSLEEYLALCK	,S{+1323}	,+1323	1322.65	1322.65	1322.65
48265:3	22	L.NADEVQYLNAHGTS{+368.150}TPLGDKNESDAVK.A	NA	S{+368}	1081.84	3	3243.5	3241.5	2	-2.1	292	NRagged	320.98	18.35	0.4	4.96	78	>tr|B4EAI2|B4EAI2_BURCJ 3-oxoacyl-[acyl-carrier-protein] synthase 2 OS=Burkholderia cenocepacia (strain ATCC BAA-245 / DSM 16553 / LMG 16656 / NCTC 13227 / J2315 / CF5610) OX=216591 GN=fabF1 PE=3 SV=1	6940	NS_403_Glycosylation_BC_J2315_HILIC_B1.41346.41346.3	controllerType=0 controllerNumber=1 scan=41346	102.543	Trypsin	B1	NADEVQYLNAHGTSTPLGDKNESDAVK	S{+368}	368	368.15	368.15	368.15
33532:4	6	K.LSKPAATTSATTSTTTSAGTASTSTTATAGTTTAAPAPTAS{+567.203}APEAAAKPAK.T	NA	S{+567}	1294.39	4	5174.52	5174.52	0	0	112	Specific	321.01	321.01	0.98	8.51	594	>tr|B4EB03|B4EB03_BURCJ Putative exported protein OS=Burkholderia cenocepacia (strain ATCC BAA-245 / DSM 16553 / LMG 16656 / NCTC 13227 / J2315 / CF5610) OX=216591 GN=BCAL1917 PE=4 SV=1	4831	NS_403_Glycosylation_BC_J2315_HILIC_B2.28529.28529.4	controllerType=0 controllerNumber=1 scan=28529	76.6571	Trypsin	B2	LSKPAATTSATTSTTTSAGTASTSTTATAGTTTAAPAPTASAPEAAAKPAK	S{+567}	567	567.203	567.2	567.203
04281:4	40	K.RQEINKIES{+421.102}R.F	NA	S{+421}	424.457	4	1694.8	1693.8	1	-2	456	Specific	321.03	228.13	0	7.05	53	>tr|B4EAJ6|B4EAJ6_BURCJ Ribonuclease E OS=Burkholderia cenocepacia (strain ATCC BAA-245 / DSM 16553 / LMG 16656 / NCTC 13227 / J2315 / CF5610) OX=216591 GN=rne1 PE=3 SV=1	6966	NS_403_Glycosylation_BC_J2315_HILIC_B2.5160.5160.3	controllerType=0 controllerNumber=1 scan=5160	18.296	Trypsin	B2	RQEINKIESR	S{+421}	421	421.102	421.1	421.102
63710:3	256	L.AALENVVLGS{+283.223}VHKK.G	NA	S{+283}	583.364	3	1748.08	1748.08	0	0	77	NRagged	321.08	12.89	12.89	4.87	24	>tr|B4EFM0|B4EFM0_BURCJ Putative histone-like protein OS=Burkholderia cenocepacia (strain ATCC BAA-245 / DSM 16553 / LMG 16656 / NCTC 13227 / J2315 / CF5610) OX=216591 GN=BCAM1012 PE=3 SV=1	4279	NS_403_Glycosylation_BC_J2315_HILIC_B1.53685.53685.3	controllerType=0 controllerNumber=1 scan=53685	129.513	Trypsin	B1	AALENVVLGSVHKK	S{+283}	283	283.223	283.22	283.223
44848:3	38	K.AADAGGAKPAAGASAAPAAPAPVAVPAS{+596.206}AVSGSAGQ.-	NA	S{+596}	1180.57	3	3539.7	3538.7	1	-0.9	151	CRagged	321.14	227.13	6.75	8.33	186	>tr|B4E626|B4E626_BURCJ Putative membrane protein OS=Burkholderia cenocepacia (strain ATCC BAA-245 / DSM 16553 / LMG 16656 / NCTC 13227 / J2315 / CF5610) OX=216591 GN=BCAL0303 PE=4 SV=1	1459	NS_403_Glycosylation_BC_J2315_HILIC_B2.37562.37562.3	controllerType=0 controllerNumber=1 scan=37562	98.8117	Trypsin	B2	AADAGGAKPAAGASAAPAAPAPVAVPASAVSGSAGQ	S{+596}	596	596.206	596.21	596.206
27787:3	26	Q.TTDNATSQYESASS{+275.070}RPLGGTEQGAK.A	NA	S{+275}	944.755	3	2832.25	2831.25	1	-1.2	5	NRagged	321.15	69.96	0	4.82	114	>tr|B4E5V9|B4E5V9_BURCJ Ribonucleoside-diphosphate reductase OS=Burkholderia cenocepacia (strain ATCC BAA-245 / DSM 16553 / LMG 16656 / NCTC 13227 / J2315 / CF5610) OX=216591 GN=BCAL3429 PE=3 SV=1	4353	NS_403_Glycosylation_BC_J2315_HILIC_B1.24704.24704.3	controllerType=0 controllerNumber=1 scan=24704	63.3602	Trypsin	B1	TTDNATSQYESASSRPLGGTEQGAK	S{+275}	275	275.07	275.07	275.07
75066:5	741	R.TDAGMFDVSHMC[+57.021]VVDFTGS{+1510.927}R.V	NA	C[+57], S{+1511}	749.782	5	3744.88	3742.88	2	-1.8	44	Specific	321.18	130.01	0	6.25	5	>sp|B4EF28|GCST_BURCJ Aminomethyltransferase OS=Burkholderia cenocepacia (strain ATCC BAA-245 / DSM 16553 / LMG 16656 / NCTC 13227 / J2315 / CF5610) OX=216591 GN=gcvT PE=3 SV=1	310	NS_403_Glycosylation_BC_J2315_HILIC_B1.62551.62551.3	controllerType=0 controllerNumber=1 scan=62551	150.207	Trypsin	B1	TDAGMFDVSHMCVVDFTGSR	,S{+1511}	,+1511	1510.93	1510.93	1510.93
36601:3	4	K.VAPPPADNGAS{+568.190}QPQQFDPNRALQGK.T	NA	S{+568}	1058.17	3	3172.49	3171.49	1	-1.1	29	Specific	321.27	50.97	5.03	6.21	331	>tr|B4E9M8|B4E9M8_BURCJ Putative membrane protein OS=Burkholderia cenocepacia (strain ATCC BAA-245 / DSM 16553 / LMG 16656 / NCTC 13227 / J2315 / CF5610) OX=216591 GN=BCAL0678 PE=4 SV=1	6150	NS_403_Glycosylation_BC_J2315_HILIC_B1.31844.31844.3	controllerType=0 controllerNumber=1 scan=31844	80.1289	Trypsin	B1	VAPPPADNGASQPQQFDPNRALQGK	S{+568}	568	568.19	568.19	568.19
55682:3	181	K.PSQS{+1908.931}SPYYPADIQAAQAR.V	NA	S{+1909}	1286.96	3	3858.87	3858.87	0	0	45	Specific	321.42	99.7	0	4.63	47	>tr|B4EKR8|B4EKR8_BURCJ Putative exported protein OS=Burkholderia cenocepacia (strain ATCC BAA-245 / DSM 16553 / LMG 16656 / NCTC 13227 / J2315 / CF5610) OX=216591 GN=BCAM1669 PE=4 SV=1	2067	NS_403_Glycosylation_BC_J2315_HILIC_B1.47296.47296.3	controllerType=0 controllerNumber=1 scan=47296	115.688	Trypsin	B1	PSQSSPYYPADIQAAQAR	S{+1909}	1909	1908.93	1908.93	1908.93
80925:3	22	L.GEGS{+801.394}GVMVLEEYEAAK.A	NA	S{+801}	824.062	3	2470.17	2470.17	0	0	233	NRagged	321.44	78.7	15.67	5.55	78	>tr|B4EAI2|B4EAI2_BURCJ 3-oxoacyl-[acyl-carrier-protein] synthase 2 OS=Burkholderia cenocepacia (strain ATCC BAA-245 / DSM 16553 / LMG 16656 / NCTC 13227 / J2315 / CF5610) OX=216591 GN=fabF1 PE=3 SV=1	6940	NS_403_Glycosylation_BC_J2315_HILIC_B1.67081.67081.3	controllerType=0 controllerNumber=1 scan=67081	161.051	Trypsin	B1	GEGSGVMVLEEYEAAK	S{+801}	801	801.394	801.39	801.394
41133:4	76	R.LMIAGGVES{+1263.654}MTR.A	NA	S{+1264}	632.829	4	2528.29	2528.29	0	0	111	Specific	321.47	83.16	0.8	4.27	50	>tr|B4E7B8|B4E7B8_BURCJ Beta-ketoadipyl CoA thiolase OS=Burkholderia cenocepacia (strain ATCC BAA-245 / DSM 16553 / LMG 16656 / NCTC 13227 / J2315 / CF5610) OX=216591 GN=pcaF PE=3 SV=1	1732	NS_403_Glycosylation_BC_J2315_HILIC_B2.34626.34626.4	controllerType=0 controllerNumber=1 scan=34626	91.5613	Trypsin	B2	LMIAGGVESMTR	S{+1264}	1264	1263.65	1263.65	1263.65
16633:3	215	K.LQQWS{+568.207}QQSAAGAKPASGE.-	NA	S{+568}	804.705	3	2412.1	2412.1	0	0	125	CRagged	321.5	321.5	6	6.81	53	>tr|B4ED22|B4ED22_BURCJ Putative lipoprotein OS=Burkholderia cenocepacia (strain ATCC BAA-245 / DSM 16553 / LMG 16656 / NCTC 13227 / J2315 / CF5610) OX=216591 GN=BCAL1086 PE=4 SV=1	4262	NS_403_Glycosylation_BC_J2315_HILIC_B1.15569.15569.3	controllerType=0 controllerNumber=1 scan=15569	41.4005	Trypsin	B1	LQQWSQQSAAGAKPASGE	S{+568}	568	568.207	568.21	568.207
06889:4	240	E.MLDMAS{+470.257}DGRGR.T	NA	S{+470}	420.458	4	1678.81	1678.81	0	0	427	NRagged	321.67	29.74	29.74	2.11	18	>tr|B4E7L8|B4E7L8_BURCJ GTP-binding protein OS=Burkholderia cenocepacia (strain ATCC BAA-245 / DSM 16553 / LMG 16656 / NCTC 13227 / J2315 / CF5610) OX=216591 GN=typA PE=4 SV=1	679	NS_403_Glycosylation_BC_J2315_HILIC_B3.7560.7560.4	controllerType=0 controllerNumber=1 scan=7560	24.5548	Trypsin	B3	MLDMASDGRGR	S{+470}	470	470.257	470.26	470.257
86751:4	108	R.DSVGAVILGEYEHIS{+741.374}EGDIVK.T	NA	S{+741}	744.13	4	2973.5	2971.5	2	-2.3	69	Specific	321.77	84.25	0	7.7	39	>sp|B4EEY7|ATPA_BURCJ ATP synthase subunit alpha OS=Burkholderia cenocepacia (strain ATCC BAA-245 / DSM 16553 / LMG 16656 / NCTC 13227 / J2315 / CF5610) OX=216591 GN=atpA PE=3 SV=1	52	NS_403_Glycosylation_BC_J2315_HILIC_B2.69882.69882.3	controllerType=0 controllerNumber=1 scan=69882	172.576	Trypsin	B2	DSVGAVILGEYEHISEGDIVK	S{+741}	741	741.374	741.37	741.374
30152:4	27	K.GAS{+695.209}AAQAAPKPTDNSSGTFVFARPGK.F	NA	S{+695}	808.128	4	3229.49	3228.49	1	-1	66	Specific	321.78	30.13	25.2	4.51	228	>tr|B4EBR7|B4EBR7_BURCJ Outer-membrane lipoprotein carrier protein OS=Burkholderia cenocepacia (strain ATCC BAA-245 / DSM 16553 / LMG 16656 / NCTC 13227 / J2315 / CF5610) OX=216591 GN=lolA PE=3 SV=1	6332	NS_403_Glycosylation_BC_J2315_HILIC_B1.26586.26586.4	controllerType=0 controllerNumber=1 scan=26586	67.703	Trypsin	B1	GASAAQAAPKPTDNSSGTFVFARPGK	S{+695}	695	695.209	695.21	695.209
82170:2	3	A.PAQAASGAEQPAAAAS{+324.540}AALSTIYFETGK.S	NA	S{+325}	1502.44	2	3003.87	3003.87	0	0	405	NRagged	321.84	16.72	0	6.29	347	>tr|B4EA74|B4EA74_BURCJ Cytochrome c oxidase subunit 2 OS=Burkholderia cenocepacia (strain ATCC BAA-245 / DSM 16553 / LMG 16656 / NCTC 13227 / J2315 / CF5610) OX=216591 GN=BCAL0749 PE=3 SV=1	5396	NS_403_Glycosylation_BC_J2315_HILIC_B1.68083.68083.4	controllerType=0 controllerNumber=1 scan=68083	163.717	Trypsin	B1	PAQAASGAEQPAAAASAALSTIYFETGK	S{+325}	325	324.54	324.54	324.54
46225:4	184	R.HPQLDAALVVS{+794.371}SDRVYGEDYR.M	NA	S{+794}	796.892	4	3184.54	3184.54	0	0	145	Specific	321.86	47.02	0.8	6.66	20	>tr|B4EPX8|B4EPX8_BURCJ ACP_syn_III domain-containing protein OS=Burkholderia cenocepacia (strain ATCC BAA-245 / DSM 16553 / LMG 16656 / NCTC 13227 / J2315 / CF5610) OX=216591 GN=BCAS0212 PE=4 SV=1	4509	NS_403_Glycosylation_BC_J2315_HILIC_B1.39717.39717.3	controllerType=0 controllerNumber=1 scan=39717	98.5911	Trypsin	B1	HPQLDAALVVSSDRVYGEDYR	S{+794}	794	794.371	794.37	794.371
14581:3	215	K.KLQQWS{+624.205}QQSAAGAKPASGE.-	NA	S{+624}	866.069	3	2596.19	2596.19	0	0	124	CRagged	321.88	233.07	4.8	6.98	53	>tr|B4ED22|B4ED22_BURCJ Putative lipoprotein OS=Burkholderia cenocepacia (strain ATCC BAA-245 / DSM 16553 / LMG 16656 / NCTC 13227 / J2315 / CF5610) OX=216591 GN=BCAL1086 PE=4 SV=1	4262	NS_403_Glycosylation_BC_J2315_HILIC_B1.13945.13945.3	controllerType=0 controllerNumber=1 scan=13945	37.59	Trypsin	B1	KLQQWSQQSAAGAKPASGE	S{+624}	624	624.205	624.21	624.205
32068:6	53	R.ITIYS{+1487.943}SRPGVVIGK.K	NA	S{+1488}	497.309	6	2978.82	2977.82	1	-1.1	66	Specific	321.99	83.11	0	5.89	62	>sp|B4E5C6|RS3_BURCJ 30S ribosomal protein S3 OS=Burkholderia cenocepacia (strain ATCC BAA-245 / DSM 16553 / LMG 16656 / NCTC 13227 / J2315 / CF5610) OX=216591 GN=rpsC PE=3 SV=1	284	NS_403_Glycosylation_BC_J2315_HILIC_B2.27356.27356.3	controllerType=0 controllerNumber=1 scan=27356	73.6846	Trypsin	B2	ITIYSSRPGVVIGK	S{+1488}	1488	1487.94	1487.94	1487.94
36204:3	3	K.EIAQVGS{+1355.078}ISANSDSSIGDR.I	NA	S{+1355}	1088	3	3261.99	3260.99	1	-1	143	Specific	322.07	170.41	0	6.66	217	>tr|B4ECT7|B4ECT7_BURCJ 60 kDa chaperonin OS=Burkholderia cenocepacia (strain ATCC BAA-245 / DSM 16553 / LMG 16656 / NCTC 13227 / J2315 / CF5610) OX=216591 GN=groL PE=3 SV=1	4630	NS_403_Glycosylation_BC_J2315_HILIC_B3.30483.30483.3	controllerType=0 controllerNumber=1 scan=30483	83.8297	Trypsin	B3	EIAQVGSISANSDSSIGDR	S{+1355}	1355	1355.08	1355.08	1355.08
42860:3	5	K.KASEAAAAASAAQAAAAAS{+1192.406}PATVPASGAAVDQDANAQAAR.A	NA	S{+1192}	1581.72	3	4743.15	4743.15	0	0	143	Specific	322.07	172.93	0	7.48	297	>tr|B4EEW5|B4EEW5_BURCJ Outer membrane protein assembly factor BamE OS=Burkholderia cenocepacia (strain ATCC BAA-245 / DSM 16553 / LMG 16656 / NCTC 13227 / J2315 / CF5610) OX=216591 GN=omlA PE=3 SV=1	4098	NS_403_Glycosylation_BC_J2315_HILIC_B3.35763.35763.3	controllerType=0 controllerNumber=1 scan=35763	96.8258	Trypsin	B3	KASEAAAAASAAQAAAAASPATVPASGAAVDQDANAQAAR	S{+1192}	1192	1192.41	1192.41	1192.41
15281:3	144	K.KLQQWS{+695.217}QQSAAGAKPASGE.-	NA	S{+695}	890.073	3	2668.21	2667.21	1	-1.3	124	CRagged	322.1	322.1	0	7.72	48	>tr|B4ED22|B4ED22_BURCJ Putative lipoprotein OS=Burkholderia cenocepacia (strain ATCC BAA-245 / DSM 16553 / LMG 16656 / NCTC 13227 / J2315 / CF5610) OX=216591 GN=BCAL1086 PE=4 SV=1	4262	NS_403_Glycosylation_BC_J2315_HILIC_B3.13944.13944.3	controllerType=0 controllerNumber=1 scan=13944	41.0869	Trypsin	B3	KLQQWSQQSAAGAKPASGE	S{+695}	695	695.217	695.22	695.217
77014:3	14	V.APADAALHAS{+604.445}MR.D	NA	S{+604}	606.02	3	1816.04	1815.04	1	-1.8	537	NRagged	322.11	79.22	0	5.59	103	>tr|B4EN36|B4EN36_BURCJ RNA polymerase sigma factor RpoD OS=Burkholderia cenocepacia (strain ATCC BAA-245 / DSM 16553 / LMG 16656 / NCTC 13227 / J2315 / CF5610) OX=216591 GN=rpoD PE=3 SV=1	6309	NS_403_Glycosylation_BC_J2315_HILIC_B1.64061.64061.3	controllerType=0 controllerNumber=1 scan=64061	153.672	Trypsin	B1	APADAALHASMR	S{+604}	604	604.445	604.45	604.445
41331:3	38	K.AADAGGAKPAAGASAAPAAPAPVAVPAS{+1162.416}AVSGSAGQ.-	NA	S{+1162}	1369.64	3	4106.91	4104.91	2	-1.6	151	CRagged	322.13	322.13	0	8.61	186	>tr|B4E626|B4E626_BURCJ Putative membrane protein OS=Burkholderia cenocepacia (strain ATCC BAA-245 / DSM 16553 / LMG 16656 / NCTC 13227 / J2315 / CF5610) OX=216591 GN=BCAL0303 PE=4 SV=1	1459	NS_403_Glycosylation_BC_J2315_HILIC_B2.34781.34781.3	controllerType=0 controllerNumber=1 scan=34781	91.9272	Trypsin	B2	AADAGGAKPAAGASAAPAAPAPVAVPASAVSGSAGQ	S{+1162}	1162	1162.42	1162.42	1162.42
27728:4	705	H.YRS{+234.131}PLNYSDVHLDDAR.A	NA	S{+234}	539.518	4	2155.05	2155.05	0	0	303	NRagged	322.26	49.76	5.7	5.94	9	>sp|B4ED73|SYC_BURCJ Cysteine--tRNA ligase OS=Burkholderia cenocepacia (strain ATCC BAA-245 / DSM 16553 / LMG 16656 / NCTC 13227 / J2315 / CF5610) OX=216591 GN=cysS PE=3 SV=1	221	NS_403_Glycosylation_BC_J2315_HILIC_B2.23813.23813.4	controllerType=0 controllerNumber=1 scan=23813	64.7996	Trypsin	B2	YRSPLNYSDVHLDDAR	S{+234}	234	234.131	234.13	234.131
86870:3	236	R.GAVAVAVAAALS{+908.465}AGYFAGTR.R	NA	S{+908}	911.487	3	2732.45	2731.45	1	-1.2	9	Specific	322.27	124.5	0	4.86	9	>tr|B4EA13|B4EA13_BURCJ Periplasmic serine endoprotease DegP-like OS=Burkholderia cenocepacia (strain ATCC BAA-245 / DSM 16553 / LMG 16656 / NCTC 13227 / J2315 / CF5610) OX=216591 GN=BCAL2829 PE=3 SV=1	702	NS_403_Glycosylation_BC_J2315_HILIC_B3.69904.69904.2	controllerType=0 controllerNumber=1 scan=69904	174.348	Trypsin	B3	GAVAVAVAAALSAGYFAGTR	S{+908}	908	908.465	908.47	908.465
56626:4	143	N.GVSIAYTDKDGNAQTLDADRLIVS{+385.170}VGR.V	NA	S{+385}	805.914	4	3220.63	3219.63	1	-1	257	NRagged	322.31	45.85	45.85	7.46	20	>tr|B4E7M1|B4E7M1_BURCJ Dihydrolipoyl dehydrogenase OS=Burkholderia cenocepacia (strain ATCC BAA-245 / DSM 16553 / LMG 16656 / NCTC 13227 / J2315 / CF5610) OX=216591 GN=odhL PE=3 SV=1	5324	NS_403_Glycosylation_BC_J2315_HILIC_B3.46722.46722.4	controllerType=0 controllerNumber=1 scan=46722	122.541	Trypsin	B3	GVSIAYTDKDGNAQTLDADRLIVSVGR	S{+385}	385	385.17	385.17	385.17
22284:3	176	Q.NLDNPS{+271.090}HDREVGSADATQDTTR.I	NA	S{+271}	890.729	3	2670.17	2670.17	0	0	3	NRagged	322.4	37.97	1.84	3.98	22	>tr|B4ELG2|B4ELG2_BURCJ Phospho-2-dehydro-3-deoxyheptonate aldolase OS=Burkholderia cenocepacia (strain ATCC BAA-245 / DSM 16553 / LMG 16656 / NCTC 13227 / J2315 / CF5610) OX=216591 GN=aroG PE=3 SV=1	4838	NS_403_Glycosylation_BC_J2315_HILIC_B1.20228.20228.3	controllerType=0 controllerNumber=1 scan=20228	52.7536	Trypsin	B1	NLDNPSHDREVGSADATQDTTR	S{+271}	271	271.09	271.09	271.09
53764:5	3	E.IAQVGS{+1314.658}ISANSDSSIGDRIAEAMDK.V	NA	S{+1315}	770.784	5	3849.89	3849.89	0	0	144	NRagged	322.4	6.77	4	6.07	377	>tr|B4ECT7|B4ECT7_BURCJ 60 kDa chaperonin OS=Burkholderia cenocepacia (strain ATCC BAA-245 / DSM 16553 / LMG 16656 / NCTC 13227 / J2315 / CF5610) OX=216591 GN=groL PE=3 SV=1	4630	NS_403_Glycosylation_BC_J2315_HILIC_B2.44540.44540.5	controllerType=0 controllerNumber=1 scan=44540	114.961	Trypsin	B2	IAQVGSISANSDSSIGDRIAEAMDK	S{+1315}	1315	1314.66	1314.66	1314.66
39426:5	71	K.AKVETTGDDMREGLS{+729.378}C[+57.021]VLSVK.V	NA	C[+57], S{+729}	606.108	5	3026.51	3024.51	2	-2.2	330	Specific	322.46	67.73	1.2	7.62	66	>tr|B4E7C9|B4E7C9_BURCJ DNA gyrase subunit B OS=Burkholderia cenocepacia (strain ATCC BAA-245 / DSM 16553 / LMG 16656 / NCTC 13227 / J2315 / CF5610) OX=216591 GN=gyrB PE=3 SV=1	933	NS_403_Glycosylation_BC_J2315_HILIC_B1.34159.34159.4	controllerType=0 controllerNumber=1 scan=34159	85.4374	Trypsin	B1	AKVETTGDDMREGLSCVLSVK	,S{+729}	,+729	729.378	729.38	729.378
83079:5	29	A.FQVDAVAGEGEDS{+709.185}GAFDDDAAQADDAQRDESVSPLAPVADSGANEEPSEGADEPPKTDGDGSK.G	NA	S{+709}	1403.78	5	7014.89	7014.89	0	0	101	NRagged	322.48	322.48	4.8	7.72	89	>tr|B4E6Q4|B4E6Q4_BURCJ Putative stringent starvation protein B OS=Burkholderia cenocepacia (strain ATCC BAA-245 / DSM 16553 / LMG 16656 / NCTC 13227 / J2315 / CF5610) OX=216591 GN=BCAL0332 PE=4 SV=1	1585	NS_403_Glycosylation_BC_J2315_HILIC_B2.67079.67079.5	controllerType=0 controllerNumber=1 scan=67079	166.215	Trypsin	B2	FQVDAVAGEGEDSGAFDDDAAQADDAQRDESVSPLAPVADSGANEEPSEGADEPPKTDGDGSK	S{+709}	709	709.185	709.18	709.185
60534:2	58	F.GTQQFQS{+274.130}DAMSAQYDAYAK.Y	NA	S{+274}	1192.53	2	2384.05	2384.05	0	0	117	NRagged	322.52	106.31	28.53	4.22	62	>tr|B4EB46|B4EB46_BURCJ Putative exported protein OS=Burkholderia cenocepacia (strain ATCC BAA-245 / DSM 16553 / LMG 16656 / NCTC 13227 / J2315 / CF5610) OX=216591 GN=BCAL2956 PE=4 SV=1	4799	NS_403_Glycosylation_BC_J2315_HILIC_B2.49842.49842.2	controllerType=0 controllerNumber=1 scan=49842	126.715	Trypsin	B2	GTQQFQSDAMSAQYDAYAK	S{+274}	274	274.13	274.13	274.13
41241:6	31	G.DAVQLIGFGS{+1698.706}FGSGKR.A	NA	S{+1699}	557.1	6	3337.57	3337.57	0	0	40	NRagged	322.52	23.68	0	4.26	56	>tr|B4E7A4|B4E7A4_BURCJ DNA-binding protein HU-alpha OS=Burkholderia cenocepacia (strain ATCC BAA-245 / DSM 16553 / LMG 16656 / NCTC 13227 / J2315 / CF5610) OX=216591 GN=hupA PE=3 SV=1	3045	NS_403_Glycosylation_BC_J2315_HILIC_B3.34514.34514.6	controllerType=0 controllerNumber=1 scan=34514	93.6371	Trypsin	B3	DAVQLIGFGSFGSGKR	S{+1699}	1699	1698.71	1698.71	1698.71
26489:4	9	D.VS{+382.294}EGAEQGQAQVAEADDDAELKR.R	NA	S{+382}	700.36	4	2798.42	2798.42	0	0	102	NRagged	322.55	13.09	13.09	6.21	132	>sp|B4E7L1|IF2_BURCJ Translation initiation factor IF-2 OS=Burkholderia cenocepacia (strain ATCC BAA-245 / DSM 16553 / LMG 16656 / NCTC 13227 / J2315 / CF5610) OX=216591 GN=infB PE=3 SV=1	94	NS_403_Glycosylation_BC_J2315_HILIC_B2.22882.22882.4	controllerType=0 controllerNumber=1 scan=22882	62.5155	Trypsin	B2	VSEGAEQGQAQVAEADDDAELKR	S{+382}	382	382.294	382.29	382.294
77786:3	16	R.AMALLGVNDS{+965.953}QMEAVSLGK.E	NA	S{+966}	967.646	3	2900.93	2899.93	1	-1.2	127	Specific	322.63	200.24	0	7.99	156	>tr|B4EDC1|B4EDC1_BURCJ Peptidoglycan-associated protein OS=Burkholderia cenocepacia (strain ATCC BAA-245 / DSM 16553 / LMG 16656 / NCTC 13227 / J2315 / CF5610) OX=216591 GN=pal PE=1 SV=1	4916	NS_403_Glycosylation_BC_J2315_HILIC_B2.63068.63068.2	controllerType=0 controllerNumber=1 scan=63068	156.552	Trypsin	B2	AMALLGVNDSQMEAVSLGK	S{+966}	966	965.953	965.95	965.953
17203:3	1729	N.GRGS{+455.162}DC[+57.021]YGKGGDDVTLR.M	NA	C[+57], S{+455}	756.669	3	2267.99	2267.99	0	0	73	NRagged	322.65	55.1	55.1	3.12	12	>sp|B4E5X0|OBG_BURCJ GTPase Obg OS=Burkholderia cenocepacia (strain ATCC BAA-245 / DSM 16553 / LMG 16656 / NCTC 13227 / J2315 / CF5610) OX=216591 GN=obg PE=3 SV=1	209	NS_403_Glycosylation_BC_J2315_HILIC_B2.15349.15349.3	controllerType=0 controllerNumber=1 scan=15349	43.7154	Trypsin	B2	GRGSDCYGKGGDDVTLR	,S{+455}	,+455	455.162	455.16	455.162
30563:2	4	A.PTAS{+1320.049}APEAAAKPAK.T	NA	S{+1320}	1315.88	2	2630.76	2629.76	1	-1.3	149	NRagged	322.66	22.98	0	5.24	449	>tr|B4EB03|B4EB03_BURCJ Putative exported protein OS=Burkholderia cenocepacia (strain ATCC BAA-245 / DSM 16553 / LMG 16656 / NCTC 13227 / J2315 / CF5610) OX=216591 GN=BCAL1917 PE=4 SV=1	4831	NS_403_Glycosylation_BC_J2315_HILIC_B3.26039.26039.2	controllerType=0 controllerNumber=1 scan=26039	72.7097	Trypsin	B3	PTASAPEAAAKPAK	S{+1320}	1320	1320.05	1320.05	1320.05
19156:4	1216	R.PVLAS{+723.366}ASEKLER.L	NA	S{+723}	506.529	4	2023.09	2023.09	0	0	75	Specific	322.77	79.23	4	5.22	2	>tr|B4EP52|B4EP52_BURCJ Uncharacterized protein OS=Burkholderia cenocepacia (strain ATCC BAA-245 / DSM 16553 / LMG 16656 / NCTC 13227 / J2315 / CF5610) OX=216591 GN=BCAS0660D PE=4 SV=1	2671	NS_403_Glycosylation_BC_J2315_HILIC_B1.17598.17598.4	controllerType=0 controllerNumber=1 scan=17598	46.3395	Trypsin	B1	PVLASASEKLER	S{+723}	723	723.366	723.37	723.366
11764:4	372	A.PAGAASTARPPVGGGS{+651.269}DSENSTR.-	NA	S{+651}	699.077	4	2793.29	2793.29	0	0	715	NRagged	322.83	1.09	1.09	3.67	13	>tr|B4E5Z1|B4E5Z1_BURCJ Putative cytochrome c biogenesis protein OS=Burkholderia cenocepacia (strain ATCC BAA-245 / DSM 16553 / LMG 16656 / NCTC 13227 / J2315 / CF5610) OX=216591 GN=BCAL0267 PE=4 SV=1	5255	NS_403_Glycosylation_BC_J2315_HILIC_B3.11274.11274.4	controllerType=0 controllerNumber=1 scan=11274	33.8996	Trypsin	B3	PAGAASTARPPVGGGSDSENSTR	S{+651}	651	651.269	651.27	651.269
43231:3	5	A.SPATVPAS{+1032.235}GAAVDQDANAQAAR.A	NA	S{+1032}	1034.42	3	3101.24	3100.24	1	-1.1	161	NRagged	322.84	181.88	0	7.06	297	>tr|B4EEW5|B4EEW5_BURCJ Outer membrane protein assembly factor BamE OS=Burkholderia cenocepacia (strain ATCC BAA-245 / DSM 16553 / LMG 16656 / NCTC 13227 / J2315 / CF5610) OX=216591 GN=omlA PE=3 SV=1	4098	NS_403_Glycosylation_BC_J2315_HILIC_B3.36055.36055.4	controllerType=0 controllerNumber=1 scan=36055	97.5595	Trypsin	B3	SPATVPASGAAVDQDANAQAAR	S{+1032}	1032	1032.23	1032.23	1032.23
11735:4	159	G.SS{+538.211}QHGGVLVLAGDDHAAK.S	NA	S{+538}	575.78	4	2300.1	2300.1	0	0	148	NRagged	322.94	7.31	7.31	5	18	>tr|B4E591|B4E591_BURCJ Putative pyruvate ferredoxin/flavodoxin oxidoreductase OS=Burkholderia cenocepacia (strain ATCC BAA-245 / DSM 16553 / LMG 16656 / NCTC 13227 / J2315 / CF5610) OX=216591 GN=BCAL0206 PE=4 SV=1	632	NS_403_Glycosylation_BC_J2315_HILIC_B3.11254.11254.4	controllerType=0 controllerNumber=1 scan=11254	33.8465	Trypsin	B3	SSQHGGVLVLAGDDHAAK	S{+538}	538	538.211	538.21	538.211
50710:5	171	K.PTQFSVS{+1168.583}NIQVNDGRIDFDDR.L	NA	S{+1169}	719.554	5	3593.74	3591.74	2	-1.9	159	Specific	323.08	34.75	0	5.09	33	>tr|B4EKU9|B4EKU9_BURCJ Putative membrane protein OS=Burkholderia cenocepacia (strain ATCC BAA-245 / DSM 16553 / LMG 16656 / NCTC 13227 / J2315 / CF5610) OX=216591 GN=BCAM2680 PE=4 SV=1	4589	NS_403_Glycosylation_BC_J2315_HILIC_B2.42200.42200.5	controllerType=0 controllerNumber=1 scan=42200	109.732	Trypsin	B2	PTQFSVSNIQVNDGRIDFDDR	S{+1169}	1169	1168.58	1168.58	1168.58
74631:5	1069	T.VTDADVPGMPAMVDAANQLAVLDQERDS{+1311.662}TVR.A	NA	S{+1312}	920.456	5	4598.25	4596.25	2	-1.5	17	NRagged	323.09	86.7	1.2	6.87	5	>tr|B4ENU4|B4ENU4_BURCJ Hypothetical phage protein OS=Burkholderia cenocepacia (strain ATCC BAA-245 / DSM 16553 / LMG 16656 / NCTC 13227 / J2315 / CF5610) OX=216591 GN=BcepMu10 PE=4 SV=1	1157	NS_403_Glycosylation_BC_J2315_HILIC_B1.62218.62218.5	controllerType=0 controllerNumber=1 scan=62218	149.41	Trypsin	B1	VTDADVPGMPAMVDAANQLAVLDQERDSTVR	S{+1312}	1312	1311.66	1311.66	1311.66
07696:3	2	C.PFNHTAGS{+748.304}GTTNK.D	NA	S{+748}	693.984	3	2079.94	2079.94	0	0	8	NRagged	323.12	105.24	2.4	2.38	266	>sp|B4EE21|KATG1_BURCJ Catalase-peroxidase 1 OS=Burkholderia cenocepacia (strain ATCC BAA-245 / DSM 16553 / LMG 16656 / NCTC 13227 / J2315 / CF5610) OX=216591 GN=katG1 PE=3 SV=1	164	NS_403_Glycosylation_BC_J2315_HILIC_B3.8245.8245.3	controllerType=0 controllerNumber=1 scan=8245	26.1905	Trypsin	B3	PFNHTAGSGTTNK	S{+748}	748	748.304	748.3	748.304
63419:6	100	K.EIDS{+1579.756}SSPLLYQHASGGTTFDEVTVHFSR.A	NA	S{+1580}	777.875	6	4662.22	4660.22	2	-1.4	64	Specific	323.13	72.28	0	5.8	31	>tr|B4E6R5|B4E6R5_BURCJ Putative type VI secretion system protein TssD OS=Burkholderia cenocepacia (strain ATCC BAA-245 / DSM 16553 / LMG 16656 / NCTC 13227 / J2315 / CF5610) OX=216591 GN=BCAL0343 PE=4 SV=1	6105	NS_403_Glycosylation_BC_J2315_HILIC_B2.52068.52068.4	controllerType=0 controllerNumber=1 scan=52068	131.742	Trypsin	B2	EIDSSSPLLYQHASGGTTFDEVTVHFSR	S{+1580}	1580	1579.76	1579.76	1579.76
74324:4	45	R.TIGQTLEVDGPITPNDRLVANPS{+697.213}DALANGDRVVVQAPAAQPASAVAGAK.S	NA	S{+697}	1384.44	4	5534.74	5532.74	2	-1.2	360	Specific	323.14	323.14	0	9.43	116	>tr|B4EIX5|B4EIX5_BURCJ Efflux system transport protein OS=Burkholderia cenocepacia (strain ATCC BAA-245 / DSM 16553 / LMG 16656 / NCTC 13227 / J2315 / CF5610) OX=216591 GN=BCAM1420 PE=3 SV=1	2774	NS_403_Glycosylation_BC_J2315_HILIC_B1.61973.61973.4	controllerType=0 controllerNumber=1 scan=61973	148.836	Trypsin	B1	TIGQTLEVDGPITPNDRLVANPSDALANGDRVVVQAPAAQPASAVAGAK	S{+697}	697	697.213	697.21	697.213
42729:3	24	K.AADAGGAKPAAGASAAPAAPAPVAVPAS{+1162.417}AVSGSAGQ.-	NA	S{+1162}	1369.64	3	4106.91	4104.91	2	-1.6	151	CRagged	323.19	236.25	0	8.14	164	>tr|B4E626|B4E626_BURCJ Putative membrane protein OS=Burkholderia cenocepacia (strain ATCC BAA-245 / DSM 16553 / LMG 16656 / NCTC 13227 / J2315 / CF5610) OX=216591 GN=BCAL0303 PE=4 SV=1	1459	NS_403_Glycosylation_BC_J2315_HILIC_B3.35663.35663.3	controllerType=0 controllerNumber=1 scan=35663	96.5746	Trypsin	B3	AADAGGAKPAAGASAAPAAPAPVAVPASAVSGSAGQ	S{+1162}	1162	1162.42	1162.42	1162.42
40778:2	154	Q.PQASAQAPATTAATPAAAS{+1076.433}APSAEQR.A	NA	S{+1076}	1749.82	2	3498.63	3498.63	0	0	25	NRagged	323.2	140.77	0	6.79	47	>tr|B4E9X9|B4E9X9_BURCJ Putative exported protein OS=Burkholderia cenocepacia (strain ATCC BAA-245 / DSM 16553 / LMG 16656 / NCTC 13227 / J2315 / CF5610) OX=216591 GN=BCAL1798 PE=4 SV=1	3710	NS_403_Glycosylation_BC_J2315_HILIC_B1.35235.35235.2	controllerType=0 controllerNumber=1 scan=35235	87.9608	Trypsin	B1	PQASAQAPATTAATPAAASAPSAEQR	S{+1076}	1076	1076.43	1076.43	1076.43
57037:4	324	K.QS{+748.296}GHGRENGVYGLEEYLEYK.S	NA	S{+748}	770.352	4	3078.39	3076.39	2	-2.2	449	Specific	323.24	323.24	0	6.04	10	>tr|B4EAD0|B4EAD0_BURCJ Putative betaine aldehyde dehydrogenase OS=Burkholderia cenocepacia (strain ATCC BAA-245 / DSM 16553 / LMG 16656 / NCTC 13227 / J2315 / CF5610) OX=216591 GN=BCAL1831 PE=3 SV=1	6000	NS_403_Glycosylation_BC_J2315_HILIC_B1.48406.48406.3	controllerType=0 controllerNumber=1 scan=48406	118.137	Trypsin	B1	QSGHGRENGVYGLEEYLEYK	S{+748}	748	748.296	748.3	748.296
73192:4	45	R.TIGQTLEVDGPITPNDRLVANPSDALANGDRVVVQAPAAQPAS{+684.225}AVAGAK.S	NA	S{+684}	1380.69	4	5519.75	5519.75	0	0	360	Specific	323.34	323.34	55.56	8.92	116	>tr|B4EIX5|B4EIX5_BURCJ Efflux system transport protein OS=Burkholderia cenocepacia (strain ATCC BAA-245 / DSM 16553 / LMG 16656 / NCTC 13227 / J2315 / CF5610) OX=216591 GN=BCAM1420 PE=3 SV=1	2774	NS_403_Glycosylation_BC_J2315_HILIC_B1.61061.61061.4	controllerType=0 controllerNumber=1 scan=61061	146.744	Trypsin	B1	TIGQTLEVDGPITPNDRLVANPSDALANGDRVVVQAPAAQPASAVAGAK	S{+684}	684	684.225	684.23	684.225
19518:3	158	K.TPPSLLS{+241.026}DTKPAGEGGPR.Q	NA	S{+241}	674.322	3	2020.95	2020.95	0	0	11	Specific	323.45	16.42	0	5.84	37	>tr|B4E6S5|B4E6S5_BURCJ Putative membrane protein OS=Burkholderia cenocepacia (strain ATCC BAA-245 / DSM 16553 / LMG 16656 / NCTC 13227 / J2315 / CF5610) OX=216591 GN=BCAL0353 PE=4 SV=1	4391	NS_403_Glycosylation_BC_J2315_HILIC_B1.17882.17882.4	controllerType=0 controllerNumber=1 scan=17882	47.0358	Trypsin	B1	TPPSLLSDTKPAGEGGPR	S{+241}	241	241.026	241.03	241.026
06497:5	41	Q.INIGIS{+812.449}DKDRK.N	NA	S{+812}	415.038	5	2071.16	2071.16	0	0	10	NRagged	323.48	9.15	9.15	4.63	98	>tr|B4EE19|B4EE19_BURCJ Putative ferritin DPS-family DNA binding protein OS=Burkholderia cenocepacia (strain ATCC BAA-245 / DSM 16553 / LMG 16656 / NCTC 13227 / J2315 / CF5610) OX=216591 GN=BCAL3297 PE=3 SV=1	1059	NS_403_Glycosylation_BC_J2315_HILIC_B2.7155.7155.5	controllerType=0 controllerNumber=1 scan=7155	23.0801	Trypsin	B2	INIGISDKDRK	S{+812}	812	812.449	812.45	812.449
15598:4	231	D.AGGYS{+224.174}HVAVIHHETTTGR.L	NA	S{+224}	530.283	4	2118.11	2117.11	1	-1.6	125	NRagged	323.48	137.01	26.95	4.05	21	>tr|B4EHC3|B4EHC3_BURCJ 2-aminoethylphosphonate--pyruvate transaminase OS=Burkholderia cenocepacia (strain ATCC BAA-245 / DSM 16553 / LMG 16656 / NCTC 13227 / J2315 / CF5610) OX=216591 GN=phnW PE=3 SV=1	5043	NS_403_Glycosylation_BC_J2315_HILIC_B2.14142.14142.4	controllerType=0 controllerNumber=1 scan=14142	40.5151	Trypsin	B2	AGGYSHVAVIHHETTTGR	S{+224}	224	224.174	224.17	224.174
19307:7	59	K.PAAAAPPAGANPAPAPAAPAKPAVAPAKPAAGQS{+1586.303}GAQR.-	NA	S{+1586}	704.591	7	4926.1	4923.1	3	-2	317	Specific	323.53	323.53	0	8.19	28	>tr|B4E7X3|B4E7X3_BURCJ Putative rod shape-determining protein OS=Burkholderia cenocepacia (strain ATCC BAA-245 / DSM 16553 / LMG 16656 / NCTC 13227 / J2315 / CF5610) OX=216591 GN=BCAL0481 PE=4 SV=1	5283	NS_403_Glycosylation_BC_J2315_HILIC_B2.17002.17002.6	controllerType=0 controllerNumber=1 scan=17002	47.9199	Trypsin	B2	PAAAAPPAGANPAPAPAAPAKPAVAPAKPAAGQSGAQR	S{+1586}	1586	1586.3	1586.3	1586.3
72168:4	45	R.TIGQTLEVDGPITPNDRLVANPSDALANGDRVVVQAPAAQPAS{+754.256}AVAGAK.S	NA	S{+754}	1398.2	4	5589.78	5589.78	0	0	360	Specific	323.55	323.55	211.11	7.71	116	>tr|B4EIX5|B4EIX5_BURCJ Efflux system transport protein OS=Burkholderia cenocepacia (strain ATCC BAA-245 / DSM 16553 / LMG 16656 / NCTC 13227 / J2315 / CF5610) OX=216591 GN=BCAM1420 PE=3 SV=1	2774	NS_403_Glycosylation_BC_J2315_HILIC_B1.60223.60223.4	controllerType=0 controllerNumber=1 scan=60223	144.769	Trypsin	B1	TIGQTLEVDGPITPNDRLVANPSDALANGDRVVVQAPAAQPASAVAGAK	S{+754}	754	754.256	754.26	754.256
20250:5	148	R.SGGDTSATYHQVS{+602.256}AGADYSLSKR.T	NA	S{+602}	593.276	5	2962.35	2960.35	2	-2.3	312	Specific	323.56	48.77	0	7.28	15	>tr|B4E688|B4E688_BURCJ Putative porin OS=Burkholderia cenocepacia (strain ATCC BAA-245 / DSM 16553 / LMG 16656 / NCTC 13227 / J2315 / CF5610) OX=216591 GN=BCAL1368 PE=4 SV=1	482	NS_403_Glycosylation_BC_J2315_HILIC_B3.17812.17812.4	controllerType=0 controllerNumber=1 scan=17812	51.3462	Trypsin	B3	SGGDTSATYHQVSAGADYSLSKR	S{+602}	602	602.256	602.26	602.256
16869:5	515	A.IARQQLAVDDKDGAAQS{+781.175}LK.Q	NA	S{+781}	562.859	5	2810.26	2808.26	2	-2.4	221	NRagged	323.59	48.35	0	5.53	10	>tr|B4EAR6|B4EAR6_BURCJ Putative membrane protein OS=Burkholderia cenocepacia (strain ATCC BAA-245 / DSM 16553 / LMG 16656 / NCTC 13227 / J2315 / CF5610) OX=216591 GN=BCAL0804 PE=4 SV=1	3249	NS_403_Glycosylation_BC_J2315_HILIC_B1.15746.15746.3	controllerType=0 controllerNumber=1 scan=15746	41.8355	Trypsin	B1	IARQQLAVDDKDGAAQSLK	S{+781}	781	781.175	781.17	781.175
81252:4	61	A.GAAPQAGAALAAS{+1883.371}GTAPATAPQQAAAPQGGLYSDASPTNVQDAYNALK.T	NA	S{+1883}	1591.9	4	6364.57	6364.57	0	0	595	NRagged	323.61	37.63	0	6.35	47	>tr|B4E6S3|B4E6S3_BURCJ Putative type VI secretion system protein TssM OS=Burkholderia cenocepacia (strain ATCC BAA-245 / DSM 16553 / LMG 16656 / NCTC 13227 / J2315 / CF5610) OX=216591 GN=BCAL0351 PE=4 SV=1	3942	NS_403_Glycosylation_BC_J2315_HILIC_B2.65686.65686.7	controllerType=0 controllerNumber=1 scan=65686	162.871	Trypsin	B2	GAAPQAGAALAASGTAPATAPQQAAAPQGGLYSDASPTNVQDAYNALK	S{+1883}	1883	1883.37	1883.37	1883.37
21383:4	15	R.GS{+1957.815}AAEDAASDSPDPDTDPKPK.D	NA	S{+1958}	1007.94	4	4028.72	4028.72	0	0	24	Specific	323.63	65.45	0.37	6.84	98	>tr|B4EEA5|B4EEA5_BURCJ Putative membrane protein OS=Burkholderia cenocepacia (strain ATCC BAA-245 / DSM 16553 / LMG 16656 / NCTC 13227 / J2315 / CF5610) OX=216591 GN=BCAL0180 PE=4 SV=1	3257	NS_403_Glycosylation_BC_J2315_HILIC_B2.18692.18692.4	controllerType=0 controllerNumber=1 scan=18692	52.0956	Trypsin	B2	GSAAEDAASDSPDPDTDPKPK	S{+1958}	1958	1957.82	1957.82	1957.82
15103:3	215	K.KLQQWS{+669.231}QQSAAGAKPASGE.-	NA	S{+669}	881.411	3	2642.22	2641.22	1	-1.3	124	CRagged	323.66	227.68	0	7.43	53	>tr|B4ED22|B4ED22_BURCJ Putative lipoprotein OS=Burkholderia cenocepacia (strain ATCC BAA-245 / DSM 16553 / LMG 16656 / NCTC 13227 / J2315 / CF5610) OX=216591 GN=BCAL1086 PE=4 SV=1	4262	NS_403_Glycosylation_BC_J2315_HILIC_B1.14382.14382.3	controllerType=0 controllerNumber=1 scan=14382	38.5645	Trypsin	B1	KLQQWSQQSAAGAKPASGE	S{+669}	669	669.231	669.23	669.231
21385:3	18	P.HGGGAFS{+295.141}GKDPSKVDR.S	NA	S{+295}	637.318	3	1909.94	1909.94	0	0	261	NRagged	323.66	40.53	6.6	5.66	67	>sp|B4E800|METK_BURCJ S-adenosylmethionine synthase OS=Burkholderia cenocepacia (strain ATCC BAA-245 / DSM 16553 / LMG 16656 / NCTC 13227 / J2315 / CF5610) OX=216591 GN=metK PE=3 SV=1	173	NS_403_Glycosylation_BC_J2315_HILIC_B3.18688.18688.3	controllerType=0 controllerNumber=1 scan=18688	53.5886	Trypsin	B3	HGGGAFSGKDPSKVDR	S{+295}	295	295.141	295.14	295.141
05867:4	817	R.HRDAPVDVDAS{+1424.657}SR.L	NA	S{+1425}	713.342	4	2850.34	2849.34	1	-1.2	282	Specific	323.69	176.02	0	7.54	6	>sp|B4EAS0|Y800_BURCJ Nucleotide-binding protein BceJ2315_08000 OS=Burkholderia cenocepacia (strain ATCC BAA-245 / DSM 16553 / LMG 16656 / NCTC 13227 / J2315 / CF5610) OX=216591 GN=BceJ2315_08000 PE=3 SV=1	28	NS_403_Glycosylation_BC_J2315_HILIC_B2.6439.6439.2	controllerType=0 controllerNumber=1 scan=6439	21.0307	Trypsin	B2	HRDAPVDVDASSR	S{+1425}	1425	1424.66	1424.66	1424.66
31349:4	7	G.FYAVGEC[+57.021]S{+805.375}C[+57.021]VSVHGANR.L	NA	C[+57]*2, S{+805}	680.56	4	2719.22	2718.22	1	-1.2	386	NRagged	323.7	2.73	2.4	4.13	239	>tr|B4EFB4|B4EFB4_BURCJ Succinate dehydrogenase flavoprotein subunit OS=Burkholderia cenocepacia (strain ATCC BAA-245 / DSM 16553 / LMG 16656 / NCTC 13227 / J2315 / CF5610) OX=216591 GN=sdhA PE=3 SV=1	2680	NS_403_Glycosylation_BC_J2315_HILIC_B2.26796.26796.4	controllerType=0 controllerNumber=1 scan=26796	72.2627	Trypsin	B2	FYAVGECSCVSVHGANR	*2,S{+805}	*2,+805	805.375	805.38	805.375
60474:4	3	K.EIAQVGSISANSDS{+1084.431}SIGDRIAEAMDK.V	NA	S{+1084}	938.183	4	3749.71	3748.71	1	-0.9	143	Specific	323.73	9.91	0	7.86	377	>tr|B4ECT7|B4ECT7_BURCJ 60 kDa chaperonin OS=Burkholderia cenocepacia (strain ATCC BAA-245 / DSM 16553 / LMG 16656 / NCTC 13227 / J2315 / CF5610) OX=216591 GN=groL PE=3 SV=1	4630	NS_403_Glycosylation_BC_J2315_HILIC_B2.49800.49800.4	controllerType=0 controllerNumber=1 scan=49800	126.632	Trypsin	B2	EIAQVGSISANSDSSIGDRIAEAMDK	S{+1084}	1084	1084.43	1084.43	1084.43
33237:4	3	Q.VGSIS{+1625.835}ANSDSSIGDR.I	NA	S{+1626}	773.637	4	3091.53	3090.53	1	-1.1	147	NRagged	323.76	6.84	0	5.52	377	>tr|B4ECT7|B4ECT7_BURCJ 60 kDa chaperonin OS=Burkholderia cenocepacia (strain ATCC BAA-245 / DSM 16553 / LMG 16656 / NCTC 13227 / J2315 / CF5610) OX=216591 GN=groL PE=3 SV=1	4630	NS_403_Glycosylation_BC_J2315_HILIC_B2.28284.28284.4	controllerType=0 controllerNumber=1 scan=28284	76.0357	Trypsin	B2	VGSISANSDSSIGDR	S{+1626}	1626	1625.84	1625.84	1625.84
53647:5	15	H.YS{+378.164}FGDVKGELIDQLGVRDK.E	NA	S{+378}	504.26	5	2517.27	2517.27	0	0	105	NRagged	323.8	13.83	13.83	5.9	190	>tr|B4EC20|B4EC20_BURCJ AhpC/TSA family protein OS=Burkholderia cenocepacia (strain ATCC BAA-245 / DSM 16553 / LMG 16656 / NCTC 13227 / J2315 / CF5610) OX=216591 GN=BCAL2013 PE=4 SV=1	2353	NS_403_Glycosylation_BC_J2315_HILIC_B1.45681.45681.5	controllerType=0 controllerNumber=1 scan=45681	112.122	Trypsin	B1	YSFGDVKGELIDQLGVRDK	S{+378}	378	378.164	378.16	378.164
36930:5	527	A.DIDLPS{+734.308}LPAHEAAAGRR.T	NA	S{+734}	505.654	5	2524.24	2523.24	1	-1.3	149	NRagged	323.82	48.82	0	6.03	7	>sp|B4E7D1|DNAA_BURCJ Chromosomal replication initiator protein DnaA OS=Burkholderia cenocepacia (strain ATCC BAA-245 / DSM 16553 / LMG 16656 / NCTC 13227 / J2315 / CF5610) OX=216591 GN=dnaA PE=3 SV=1	43	NS_403_Glycosylation_BC_J2315_HILIC_B1.32118.32118.5	controllerType=0 controllerNumber=1 scan=32118	80.7819	Trypsin	B1	DIDLPSLPAHEAAAGRR	S{+734}	734	734.308	734.31	734.308
65439:3	246	K.GEPVPLS{+1704.625}PGVTPPAAAQAASAAAAQQASVPAAASATVVVK.A	NA	S{+1705}	1771.86	3	5313.55	5313.55	0	0	831	Specific	323.88	135.9	0	6.61	15	>tr|B4EKU9|B4EKU9_BURCJ Putative membrane protein OS=Burkholderia cenocepacia (strain ATCC BAA-245 / DSM 16553 / LMG 16656 / NCTC 13227 / J2315 / CF5610) OX=216591 GN=BCAM2680 PE=4 SV=1	4589	NS_403_Glycosylation_BC_J2315_HILIC_B3.53570.53570.3	controllerType=0 controllerNumber=1 scan=53570	137.556	Trypsin	B3	GEPVPLSPGVTPPAAAQAASAAAAQQASVPAAASATVVVK	S{+1705}	1705	1704.62	1704.62	1704.62
21377:5	186	K.GKQVTIIGYGS{+549.168}QGHAHALNLK.D	NA	S{+549}	549.478	5	2743.36	2741.36	2	-2.4	16	Specific	323.94	91	0	6.4	15	>sp|B4E5N5|ILVC_BURCJ Ketol-acid reductoisomerase (NADP(+)) OS=Burkholderia cenocepacia (strain ATCC BAA-245 / DSM 16553 / LMG 16656 / NCTC 13227 / J2315 / CF5610) OX=216591 GN=ilvC PE=3 SV=1	158	NS_403_Glycosylation_BC_J2315_HILIC_B3.18682.18682.2	controllerType=0 controllerNumber=1 scan=18682	53.5762	Trypsin	B3	GKQVTIIGYGSQGHAHALNLK	S{+549}	549	549.168	549.17	549.168
32295:3	8	K.VAPPPADNGAS{+568.205}QPQQFDPNRALQGK.T	NA	S{+568}	1057.84	3	3171.5	3171.5	0	0	29	Specific	323.95	48.24	33.25	7.17	182	>tr|B4E9M8|B4E9M8_BURCJ Putative membrane protein OS=Burkholderia cenocepacia (strain ATCC BAA-245 / DSM 16553 / LMG 16656 / NCTC 13227 / J2315 / CF5610) OX=216591 GN=BCAL0678 PE=4 SV=1	6150	NS_403_Glycosylation_BC_J2315_HILIC_B3.27428.27428.3	controllerType=0 controllerNumber=1 scan=27428	76.1904	Trypsin	B3	VAPPPADNGASQPQQFDPNRALQGK	S{+568}	568	568.205	568.21	568.205
29674:4	88	F.YHEMKDS{+820.332}NVLDK.V	NA	S{+820}	575.512	4	2299.03	2299.03	0	0	194	NRagged	323.96	97.4	59.4	2.41	37	>sp|B4EEY9|ATPB_BURCJ ATP synthase subunit beta OS=Burkholderia cenocepacia (strain ATCC BAA-245 / DSM 16553 / LMG 16656 / NCTC 13227 / J2315 / CF5610) OX=216591 GN=atpD PE=3 SV=1	7	NS_403_Glycosylation_BC_J2315_HILIC_B2.25388.25388.4	controllerType=0 controllerNumber=1 scan=25388	68.5671	Trypsin	B2	YHEMKDSNVLDK	S{+820}	820	820.332	820.33	820.332
54785:5	9	F.GTPS{+1982.991}APAEEPQHPAAE.-	NA	S{+1983}	715.149	5	3571.71	3571.71	0	0	1398	Non	323.98	46.82	0	4.46	108	>sp|B4E5B3|RPOC_BURCJ DNA-directed RNA polymerase subunit beta' OS=Burkholderia cenocepacia (strain ATCC BAA-245 / DSM 16553 / LMG 16656 / NCTC 13227 / J2315 / CF5610) OX=216591 GN=rpoC PE=3 SV=1	152	NS_403_Glycosylation_BC_J2315_HILIC_B3.45254.45254.2	controllerType=0 controllerNumber=1 scan=45254	119.249	Trypsin	B3	GTPSAPAEEPQHPAAE	S{+1983}	1983	1982.99	1982.99	1982.99
51863:6	72	V.TLDLATVAPS{+277.129}LAGPKRPQDRIEIGHVK.S	NA	S{+277}	527.798	6	3161.75	3159.75	2	-2.1	365	NRagged	324	17.73	0	7.69	39	>tr|B4EFA6|B4EFA6_BURCJ Aconitate hydratase OS=Burkholderia cenocepacia (strain ATCC BAA-245 / DSM 16553 / LMG 16656 / NCTC 13227 / J2315 / CF5610) OX=216591 GN=citB PE=3 SV=1	5421	NS_403_Glycosylation_BC_J2315_HILIC_B1.44283.44283.6	controllerType=0 controllerNumber=1 scan=44283	109.107	Trypsin	B1	TLDLATVAPSLAGPKRPQDRIEIGHVK	S{+277}	277	277.129	277.13	277.129
04472:3	36	K.ASGASAAKPAS{+1163.415}APKPASAPK.-	NA	S{+1163}	977.13	3	2929.38	2928.38	1	-1.1	498	Specific	324.09	194.01	0	6.78	69	>tr|B4EA63|B4EA63_BURCJ C-terminal processing protease-3 OS=Burkholderia cenocepacia (strain ATCC BAA-245 / DSM 16553 / LMG 16656 / NCTC 13227 / J2315 / CF5610) OX=216591 GN=BCAL0738 PE=3 SV=1	4681	NS_403_Glycosylation_BC_J2315_HILIC_B3.5341.5341.3	controllerType=0 controllerNumber=1 scan=5341	18.9328	Trypsin	B3	ASGASAAKPASAPKPASAPK	S{+1163}	1163	1163.41	1163.41	1163.41
44713:3	25	N.QFGLQADYALS{+338.572}KR.T	NA	S{+339}	612.791	3	1836.36	1835.36	1	-1.8	300	NRagged	324.35	29.92	0	5.8	79	>tr|B4EMR4|B4EMR4_BURCJ Putative porin OS=Burkholderia cenocepacia (strain ATCC BAA-245 / DSM 16553 / LMG 16656 / NCTC 13227 / J2315 / CF5610) OX=216591 GN=BCAM1931 PE=4 SV=1	3013	NS_403_Glycosylation_BC_J2315_HILIC_B3.37260.37260.4	controllerType=0 controllerNumber=1 scan=37260	100.556	Trypsin	B3	QFGLQADYALSKR	S{+339}	339	338.572	338.57	338.572
19610:3	163	N.GMS{+400.156}KEEWKGGAETNK.I	NA	S{+400}	684.648	3	2051.93	2051.93	0	0	236	NRagged	324.46	34.38	34.38	4.01	46	>tr|B4EFJ5|B4EFJ5_BURCJ Aspartate-semialdehyde dehydrogenase OS=Burkholderia cenocepacia (strain ATCC BAA-245 / DSM 16553 / LMG 16656 / NCTC 13227 / J2315 / CF5610) OX=216591 GN=asd PE=3 SV=1	2173	NS_403_Glycosylation_BC_J2315_HILIC_B1.17956.17956.3	controllerType=0 controllerNumber=1 scan=17956	47.2071	Trypsin	B1	GMSKEEWKGGAETNK	S{+400}	400	400.156	400.16	400.156
25713:3	39	K.GASAAQAAPKPTDNS{+594.204}SGTFVFARPGK.F	NA	S{+594}	1043.83	3	3129.48	3127.48	2	-2.1	66	Specific	324.48	197.56	1.2	8.6	211	>tr|B4EBR7|B4EBR7_BURCJ Outer-membrane lipoprotein carrier protein OS=Burkholderia cenocepacia (strain ATCC BAA-245 / DSM 16553 / LMG 16656 / NCTC 13227 / J2315 / CF5610) OX=216591 GN=lolA PE=3 SV=1	6332	NS_403_Glycosylation_BC_J2315_HILIC_B2.22254.22254.3	controllerType=0 controllerNumber=1 scan=22254	60.91	Trypsin	B2	GASAAQAAPKPTDNSSGTFVFARPGK	S{+594}	594	594.204	594.2	594.204
40880:3	352	R.LLADGAQS{+1142.535}FNDHC[+57.021]AVGIEPNR.S	NA	C[+57], S{+1143}	1143.54	3	3428.61	3426.61	2	-2	376	Specific	324.54	122.8	0.24	7.55	8	>tr|B4EAL6|B4EAL6_BURCJ Fumarate hydratase class II OS=Burkholderia cenocepacia (strain ATCC BAA-245 / DSM 16553 / LMG 16656 / NCTC 13227 / J2315 / CF5610) OX=216591 GN=fumC PE=3 SV=1	554	NS_403_Glycosylation_BC_J2315_HILIC_B2.34428.34428.3	controllerType=0 controllerNumber=1 scan=34428	91.0699	Trypsin	B2	LLADGAQSFNDHCAVGIEPNR	,S{+1143}	,+1143	1142.54	1142.54	1142.54
18461:3	464	R.ADMTAVS{+559.599}AQVK.A	NA	S{+560}	561.06	3	1681.17	1680.17	1	-2	133	Specific	324.54	98.13	0	3.83	11	>tr|B4EN34|B4EN34_BURCJ Uncharacterized protein OS=Burkholderia cenocepacia (strain ATCC BAA-245 / DSM 16553 / LMG 16656 / NCTC 13227 / J2315 / CF5610) OX=216591 GN=BCAM0916 PE=4 SV=1	1727	NS_403_Glycosylation_BC_J2315_HILIC_B2.16342.16342.2	controllerType=0 controllerNumber=1 scan=16342	46.225	Trypsin	B2	ADMTAVSAQVK	S{+560}	560	559.599	559.6	559.599
51933:3	245	M.SEPNAGS{+1175.720}DVVSMK.L	NA	S{+1176}	832.782	3	2496.33	2496.33	0	0	132	NRagged	324.7	13.9	0	5.1	17	>tr|B4EIJ9|B4EIJ9_BURCJ Putative acyl-CoA dehydrogenase OS=Burkholderia cenocepacia (strain ATCC BAA-245 / DSM 16553 / LMG 16656 / NCTC 13227 / J2315 / CF5610) OX=216591 GN=BCAM2433 PE=3 SV=1	4724	NS_403_Glycosylation_BC_J2315_HILIC_B2.43141.43141.3	controllerType=0 controllerNumber=1 scan=43141	111.808	Trypsin	B2	SEPNAGSDVVSMK	S{+1176}	1176	1175.72	1175.72	1175.72
57144:3	132	A.PAAEAAPAAAAPAAAS{+1627.715}SSGSTSTTSAAPAPAAAPAAGS.-	NA	S{+1628}	1579.41	3	4736.21	4734.21	2	-1.4	80	Non	324.71	9.3	0.8	6.58	82	>tr|B4EBC9|B4EBC9_BURCJ CxxC_CXXC_SSSS domain-containing protein OS=Burkholderia cenocepacia (strain ATCC BAA-245 / DSM 16553 / LMG 16656 / NCTC 13227 / J2315 / CF5610) OX=216591 GN=BCAL0878 PE=4 SV=1	5302	NS_403_Glycosylation_BC_J2315_HILIC_B2.47216.47216.3	controllerType=0 controllerNumber=1 scan=47216	120.985	Trypsin	B2	PAAEAAPAAAAPAAASSSGSTSTTSAAPAPAAAPAAGS	S{+1628}	1628	1627.71	1627.71	1627.71
41098:2	244	A.PADTPASAAPS{+866.493}ASATPATR.A	NA	S{+866}	1303.68	2	2606.35	2606.35	0	0	1808	NRagged	324.79	6.12	0	5.58	16	>tr|B4ELB5|B4ELB5_BURCJ Putative exported glycoprotein OS=Burkholderia cenocepacia (strain ATCC BAA-245 / DSM 16553 / LMG 16656 / NCTC 13227 / J2315 / CF5610) OX=216591 GN=BCAM1737 PE=4 SV=1	4403	NS_403_Glycosylation_BC_J2315_HILIC_B1.35493.35493.3	controllerType=0 controllerNumber=1 scan=35493	88.5355	Trypsin	B1	PADTPASAAPSASATPATR	S{+866}	866	866.493	866.49	866.493
61124:5	101	R.DKIGS{+1327.621}FASAQNVETFLNR.W	NA	S{+1328}	665.732	5	3324.63	3324.63	0	0	409	Specific	324.81	147.43	0	4.32	27	>tr|B4E6R4|B4E6R4_BURCJ Putative type VI secretion system protein TssC OS=Burkholderia cenocepacia (strain ATCC BAA-245 / DSM 16553 / LMG 16656 / NCTC 13227 / J2315 / CF5610) OX=216591 GN=BCAL0342 PE=4 SV=1	3449	NS_403_Glycosylation_BC_J2315_HILIC_B2.50308.50308.3	controllerType=0 controllerNumber=1 scan=50308	127.751	Trypsin	B2	DKIGSFASAQNVETFLNR	S{+1328}	1328	1327.62	1327.62	1327.62
67712:3	8	V.PDASVQS{+1663.633}TPLQPPAPISNSSSVHPGNPK.A	NA	S{+1664}	1492.35	3	4475.04	4473.04	2	-1.5	242	NRagged	324.83	105.3	0	6.62	197	>tr|B4EE88|B4EE88_BURCJ Putative phospholipid-binding lipoprotein OS=Burkholderia cenocepacia (strain ATCC BAA-245 / DSM 16553 / LMG 16656 / NCTC 13227 / J2315 / CF5610) OX=216591 GN=BCAL0163 PE=4 SV=1	3395	NS_403_Glycosylation_BC_J2315_HILIC_B1.56759.56759.3	controllerType=0 controllerNumber=1 scan=56759	136.566	Trypsin	B1	PDASVQSTPLQPPAPISNSSSVHPGNPK	S{+1664}	1664	1663.63	1663.63	1663.63
25008:5	561	N.GHVVLGHIS{+1008.509}GK.M	NA	S{+1009}	423.234	5	2112.14	2112.14	0	0	29	NRagged	324.87	45.39	0	4.53	13	>tr|B4E5E1|B4E5E1_BURCJ Translation initiation factor IF-1 OS=Burkholderia cenocepacia (strain ATCC BAA-245 / DSM 16553 / LMG 16656 / NCTC 13227 / J2315 / CF5610) OX=216591 GN=infA PE=3 SV=1	5226	NS_403_Glycosylation_BC_J2315_HILIC_B1.22391.22391.4	controllerType=0 controllerNumber=1 scan=22391	57.8668	Trypsin	B1	GHVVLGHISGK	S{+1009}	1009	1008.51	1008.51	1008.51
01730:3	242	K.VDKGS{+270.167}SKPHTDKVGSITR.A	NA	S{+270}	728.069	3	2182.19	2182.19	0	0	86	Specific	324.88	112.26	2.48	6.32	41	>sp|B4E5A8|RL11_BURCJ 50S ribosomal protein L11 OS=Burkholderia cenocepacia (strain ATCC BAA-245 / DSM 16553 / LMG 16656 / NCTC 13227 / J2315 / CF5610) OX=216591 GN=rplK PE=3 SV=1	32	NS_403_Glycosylation_BC_J2315_HILIC_B1.3400.3400.3	controllerType=0 controllerNumber=1 scan=3400	15.8789	Trypsin	B1	VDKGSSKPHTDKVGSITR	S{+270}	270	270.167	270.17	270.167
32787:4	4	K.LSKPAATTSATTSTTTSAGTASTSTTATAGTTTAAPAPTAS{+596.208}APEAAAKPAK.T	NA	S{+596}	1302.64	4	5207.53	5203.53	4	-2.6	112	Specific	324.89	73.99	8.41	7.14	449	>tr|B4EB03|B4EB03_BURCJ Putative exported protein OS=Burkholderia cenocepacia (strain ATCC BAA-245 / DSM 16553 / LMG 16656 / NCTC 13227 / J2315 / CF5610) OX=216591 GN=BCAL1917 PE=4 SV=1	4831	NS_403_Glycosylation_BC_J2315_HILIC_B3.27804.27804.4	controllerType=0 controllerNumber=1 scan=27804	77.1435	Trypsin	B3	LSKPAATTSATTSTTTSAGTASTSTTATAGTTTAAPAPTASAPEAAAKPAK	S{+596}	596	596.208	596.21	596.208
62505:3	41	A.FDEDKFESGHAFDGS{+353.282}SIAGWK.G	NA	S{+353}	895.444	3	2684.32	2683.32	1	-1.3	41	NRagged	324.98	0.72	0.72	4.52	72	>tr|B4EDV3|B4EDV3_BURCJ Glutamine synthetase OS=Burkholderia cenocepacia (strain ATCC BAA-245 / DSM 16553 / LMG 16656 / NCTC 13227 / J2315 / CF5610) OX=216591 GN=glnA PE=3 SV=1	3546	NS_403_Glycosylation_BC_J2315_HILIC_B1.52762.52762.3	controllerType=0 controllerNumber=1 scan=52762	127.524	Trypsin	B1	FDEDKFESGHAFDGSSIAGWK	S{+353}	353	353.282	353.28	353.282
88505:2	3	G.GEEAS{+596.278}VVVAAVAAGK.G	NA	S{+596}	977.509	2	1954.01	1954.01	0	0	459	NRagged	325.02	43.26	32.15	5.7	377	>tr|B4ECT7|B4ECT7_BURCJ 60 kDa chaperonin OS=Burkholderia cenocepacia (strain ATCC BAA-245 / DSM 16553 / LMG 16656 / NCTC 13227 / J2315 / CF5610) OX=216591 GN=groL PE=3 SV=1	4630	NS_403_Glycosylation_BC_J2315_HILIC_B2.71206.71206.3	controllerType=0 controllerNumber=1 scan=71206	175.245	Trypsin	B2	GEEASVVVAAVAAGK	S{+596}	596	596.278	596.28	596.278
61821:4	110	A.NGVSIAYTDKDGNAQTLDADRLIVS{+274.116}VGR.V	NA	S{+274}	806.411	4	3222.62	3222.62	0	0	256	NRagged	325.1	3.69	3.69	7.13	33	>tr|B4E7M1|B4E7M1_BURCJ Dihydrolipoyl dehydrogenase OS=Burkholderia cenocepacia (strain ATCC BAA-245 / DSM 16553 / LMG 16656 / NCTC 13227 / J2315 / CF5610) OX=216591 GN=odhL PE=3 SV=1	5324	NS_403_Glycosylation_BC_J2315_HILIC_B2.50844.50844.4	controllerType=0 controllerNumber=1 scan=50844	128.913	Trypsin	B2	NGVSIAYTDKDGNAQTLDADRLIVSVGR	S{+274}	274	274.116	274.12	274.116
38293:6	270	K.HDPARIDDQGQIVS{+1158.584}EDTRK.F	NA	S{+1159}	557.615	6	3340.65	3338.65	2	-2	147	Specific	325.17	88.93	0	8.26	30	>tr|B4EM17|B4EM17_BURCJ Putative NADPH-dependent FMN reductase OS=Burkholderia cenocepacia (strain ATCC BAA-245 / DSM 16553 / LMG 16656 / NCTC 13227 / J2315 / CF5610) OX=216591 GN=BCAM2840 PE=4 SV=1	4233	NS_403_Glycosylation_BC_J2315_HILIC_B2.32317.32317.6	controllerType=0 controllerNumber=1 scan=32317	86.0111	Trypsin	B2	HDPARIDDQGQIVSEDTRK	S{+1159}	1159	1158.58	1158.58	1158.58
74758:6	1	R.ELES{+1267.490}PLAAVQMGLIYVNPEGPDGNPDPVAAAHDIR.E	NA	S{+1267}	821.889	6	4926.3	4923.3	3	-2	204	Specific	325.19	103.96	12.44	6.85	437	>sp|B4EE21|KATG1_BURCJ Catalase-peroxidase 1 OS=Burkholderia cenocepacia (strain ATCC BAA-245 / DSM 16553 / LMG 16656 / NCTC 13227 / J2315 / CF5610) OX=216591 GN=katG1 PE=3 SV=1	164	NS_403_Glycosylation_BC_J2315_HILIC_B1.62314.62314.6	controllerType=0 controllerNumber=1 scan=62314	149.633	Trypsin	B1	ELESPLAAVQMGLIYVNPEGPDGNPDPVAAAHDIR	S{+1267}	1267	1267.49	1267.49	1267.49
42686:3	1	K.DKEMVMPGDNVS{+882.219}ITVK.L	NA	S{+882}	882.702	3	2646.09	2645.09	1	-1.3	349	Specific	325.19	179.53	0	7.54	528	>tr|B4E5A5|B4E5A5_BURCJ Elongation factor Tu OS=Burkholderia cenocepacia (strain ATCC BAA-245 / DSM 16553 / LMG 16656 / NCTC 13227 / J2315 / CF5610) OX=216591 GN=tufA1 PE=3 SV=1	6954	NS_403_Glycosylation_BC_J2315_HILIC_B2.35840.35840.2	controllerType=0 controllerNumber=1 scan=35840	94.5592	Trypsin	B2	DKEMVMPGDNVSITVK	S{+882}	882	882.219	882.22	882.219
68675:5	217	L.AQLDGKLADAQS{+1879.919}AQQALQQQYQDLSR.N	NA	S{+1880}	951.876	5	4755.35	4754.35	1	-0.7	391	NRagged	325.19	51.65	0.93	5.97	19	>tr|B4E8C3|B4E8C3_BURCJ Putative bifunctional protein (Uroporphyrin-III C-methyltransferase and uroporphyrinogen-III synthase transmembrane protein) OS=Burkholderia cenocepacia (strain ATCC BAA-245 / DSM 16553 / LMG 16656 / NCTC 13227 / J2315 / CF5610) OX	6405	NS_403_Glycosylation_BC_J2315_HILIC_B2.56036.56036.5	controllerType=0 controllerNumber=1 scan=56036	140.955	Trypsin	B2	AQLDGKLADAQSAQQALQQQYQDLSR	S{+1880}	1880	1879.92	1879.92	1879.92
05789:3	945	L.LKDKQDVPGS{+800.157}EVER.A	NA	S{+800}	800.668	3	2399.99	2399.99	0	0	282	NRagged	325.27	221.58	2.14	6.58	4	>tr|B4EMK6|B4EMK6_BURCJ Catechol 1,2-dioxygenase 1 OS=Burkholderia cenocepacia (strain ATCC BAA-245 / DSM 16553 / LMG 16656 / NCTC 13227 / J2315 / CF5610) OX=216591 GN=catA1 PE=4 SV=1	3063	NS_403_Glycosylation_BC_J2315_HILIC_B1.6946.6946.3	controllerType=0 controllerNumber=1 scan=6946	22.9368	Trypsin	B1	LKDKQDVPGSEVER	S{+800}	800	800.157	800.16	800.157
26408:5	552	R.HAAHEFLES{+595.274}AEVHGNYYGTSR.V	NA	S{+595}	595.277	5	2972.35	2970.35	2	-2.3	81	Specific	325.31	157.46	0	6.49	9	>tr|B4EBP6|B4EBP6_BURCJ Guanylate kinase OS=Burkholderia cenocepacia (strain ATCC BAA-245 / DSM 16553 / LMG 16656 / NCTC 13227 / J2315 / CF5610) OX=216591 GN=gmk PE=3 SV=1	4401	NS_403_Glycosylation_BC_J2315_HILIC_B1.23562.23562.4	controllerType=0 controllerNumber=1 scan=23562	60.617	Trypsin	B1	HAAHEFLESAEVHGNYYGTSR	S{+595}	595	595.274	595.27	595.274
58470:2	158	Y.SGDC[+57.021]GILTTS{+309.123}SGALANVQK.F	NA	C[+57], S{+309}	1094.53	2	2188.05	2188.05	0	0	268	NRagged	325.46	78.15	0	6.9	20	>tr|B4E605|B4E605_BURCJ Putative ABC transporter extracellular solute-binding protein OS=Burkholderia cenocepacia (strain ATCC BAA-245 / DSM 16553 / LMG 16656 / NCTC 13227 / J2315 / CF5610) OX=216591 GN=BCAL0282 PE=4 SV=1	4214	NS_403_Glycosylation_BC_J2315_HILIC_B2.48251.48251.2	controllerType=0 controllerNumber=1 scan=48251	123.3	Trypsin	B2	SGDCGILTTSSGALANVQK	,S{+309}	,+309	309.123	309.12	309.123
32782:3	1954	V.LDFS{+569.327}LLKK.L	NA	S{+569}	511.643	3	1532.91	1532.91	0	0	164	NRagged	325.5	3.94	3.94	2.68	2	>tr|B4EDE5|B4EDE5_BURCJ Uncharacterized protein OS=Burkholderia cenocepacia (strain ATCC BAA-245 / DSM 16553 / LMG 16656 / NCTC 13227 / J2315 / CF5610) OX=216591 GN=BCAL3228 PE=4 SV=1	4801	NS_403_Glycosylation_BC_J2315_HILIC_B1.28689.28689.3	controllerType=0 controllerNumber=1 scan=28689	72.5526	Trypsin	B1	LDFSLLKK	S{+569}	569	569.327	569.33	569.327
71839:3	51	I.ENEDEEAEEEEEEEEEEEDDGAAQAS{+554.194}ANAAQLEALK.R	NA	S{+554}	1512.93	3	4536.79	4533.79	3	-2.2	186	NRagged	325.58	6.02	6.02	6.98	52	>tr|B4EN36|B4EN36_BURCJ RNA polymerase sigma factor RpoD OS=Burkholderia cenocepacia (strain ATCC BAA-245 / DSM 16553 / LMG 16656 / NCTC 13227 / J2315 / CF5610) OX=216591 GN=rpoD PE=3 SV=1	6309	NS_403_Glycosylation_BC_J2315_HILIC_B2.58491.58491.3	controllerType=0 controllerNumber=1 scan=58491	146.483	Trypsin	B2	ENEDEEAEEEEEEEEEEEDDGAAQASANAAQLEALK	S{+554}	554	554.194	554.19	554.194
24683:4	16	R.GS{+1957.805}AAEDAASDSPDPDTDPKPK.D	NA	S{+1958}	1008.18	4	4029.71	4028.71	1	-0.8	24	Specific	325.64	54.04	0.3	6.76	114	>tr|B4EEA5|B4EEA5_BURCJ Putative membrane protein OS=Burkholderia cenocepacia (strain ATCC BAA-245 / DSM 16553 / LMG 16656 / NCTC 13227 / J2315 / CF5610) OX=216591 GN=BCAL0180 PE=4 SV=1	3257	NS_403_Glycosylation_BC_J2315_HILIC_B1.22129.22129.4	controllerType=0 controllerNumber=1 scan=22129	57.2543	Trypsin	B1	GSAAEDAASDSPDPDTDPKPK	S{+1958}	1958	1957.81	1957.81	1957.81
63876:2	558	T.GQAIEAAQS{+271.115}GFDAVSETATR.G	NA	S{+271}	1140.54	2	2280.07	2280.07	0	0	154	NRagged	325.65	80.51	12.31	5.05	15	>tr|B4EAU2|B4EAU2_BURCJ Putative storage protein OS=Burkholderia cenocepacia (strain ATCC BAA-245 / DSM 16553 / LMG 16656 / NCTC 13227 / J2315 / CF5610) OX=216591 GN=BCAL0831 PE=4 SV=1	5512	NS_403_Glycosylation_BC_J2315_HILIC_B3.52402.52402.2	controllerType=0 controllerNumber=1 scan=52402	134.863	Trypsin	B3	GQAIEAAQSGFDAVSETATR	S{+271}	271	271.115	271.12	271.115
25100:4	63	M.TDVVIVS{+1027.576}AAR.T	NA	S{+1028}	515.547	4	2059.17	2058.17	1	-1.6	2	NRagged	325.74	147.65	0	3.85	40	>tr|B4EAG1|B4EAG1_BURCJ Acetyl-CoA acetyltransferase OS=Burkholderia cenocepacia (strain ATCC BAA-245 / DSM 16553 / LMG 16656 / NCTC 13227 / J2315 / CF5610) OX=216591 GN=phbA PE=3 SV=1	6858	NS_403_Glycosylation_BC_J2315_HILIC_B2.21736.21736.2	controllerType=0 controllerNumber=1 scan=21736	59.6373	Trypsin	B2	TDVVIVSAAR	S{+1028}	1028	1027.58	1027.58	1027.58
68533:4	8	K.VFQYVKPQDAQALQDASPASGAS{+565.200}GAQAAAAPADNATVGAVPDASVQSTPLQPPAPISNSSSVHPGNPK.A	NA	S{+565}	1793.87	4	7172.46	7169.46	3	-1.4	202	Specific	325.75	325.75	0	8.12	197	>tr|B4EE88|B4EE88_BURCJ Putative phospholipid-binding lipoprotein OS=Burkholderia cenocepacia (strain ATCC BAA-245 / DSM 16553 / LMG 16656 / NCTC 13227 / J2315 / CF5610) OX=216591 GN=BCAL0163 PE=4 SV=1	3395	NS_403_Glycosylation_BC_J2315_HILIC_B1.57368.57368.4	controllerType=0 controllerNumber=1 scan=57368	138.018	Trypsin	B1	VFQYVKPQDAQALQDASPASGASGAQAAAAPADNATVGAVPDASVQSTPLQPPAPISNSSSVHPGNPK	S{+565}	565	565.2	565.2	565.2
17487:3	118	S.SYGSGGGSYGSGGGGGGHGS{+707.227}YGSGSSSGGYR.G	NA	S{+707}	1123.1	3	3367.29	3367.29	0	0	557	NRagged	325.77	15.66	3.6	6.55	39	>sp|K2C1_HUMAN|(Common contaminant protein)	7012	NS_403_Glycosylation_BC_J2315_HILIC_B2.15559.15559.3	controllerType=0 controllerNumber=1 scan=15559	44.245	Trypsin	B2	SYGSGGGSYGSGGGGGGHGSYGSGSSSGGYR	S{+707}	707	707.227	707.23	707.227
13398:3	177	S.GGSHGGGSGFGGESGGSYGGGEEASGSGGGYGGGS{+215.053}GK.S	NA	S{+215}	1079.76	3	3237.26	3237.26	0	0	583	NRagged	325.77	34.78	3.07	6.16	19	>sp|K1C9_HUMAN|(Common contaminant protein)	6999	NS_403_Glycosylation_BC_J2315_HILIC_B3.12530.12530.3	controllerType=0 controllerNumber=1 scan=12530	37.3028	Trypsin	B3	GGSHGGGSGFGGESGGSYGGGEEASGSGGGYGGGSGK	S{+215}	215	215.053	215.05	215.053
43523:3	38	K.AADAGGAKPAAGAS{+1893.401}AAPAAPAPVAVPASAVSGSAGQ.-	NA	S{+1893}	1613.3	3	4837.9	4835.9	2	-1.4	151	CRagged	325.84	325.84	0	8.59	186	>tr|B4E626|B4E626_BURCJ Putative membrane protein OS=Burkholderia cenocepacia (strain ATCC BAA-245 / DSM 16553 / LMG 16656 / NCTC 13227 / J2315 / CF5610) OX=216591 GN=BCAL0303 PE=4 SV=1	1459	NS_403_Glycosylation_BC_J2315_HILIC_B2.36494.36494.3	controllerType=0 controllerNumber=1 scan=36494	96.1862	Trypsin	B2	AADAGGAKPAAGASAAPAAPAPVAVPASAVSGSAGQ	S{+1893}	1893	1893.4	1893.4	1893.4
48858:5	35	F.PGEVS{+1698.773}VDGDYLVVNGDKIR.V	NA	S{+1699}	746.967	5	3730.81	3730.81	0	0	58	NRagged	325.9	40.16	7.26	4.38	116	>tr|B4EEX6|B4EEX6_BURCJ Glyceraldehyde-3-phosphate dehydrogenase OS=Burkholderia cenocepacia (strain ATCC BAA-245 / DSM 16553 / LMG 16656 / NCTC 13227 / J2315 / CF5610) OX=216591 GN=gapA PE=3 SV=1	2239	NS_403_Glycosylation_BC_J2315_HILIC_B1.41876.41876.5	controllerType=0 controllerNumber=1 scan=41876	103.805	Trypsin	B1	PGEVSVDGDYLVVNGDKIR	S{+1699}	1699	1698.77	1698.77	1698.77
21521:4	169	R.QKS{+1200.598}AQEQAQVLQVEK.R	NA	S{+1201}	729.633	4	2915.51	2914.51	1	-1.2	189	Specific	325.9	10.66	0	6.19	18	>tr|B4EB83|B4EB83_BURCJ Putative lipoprotein OS=Burkholderia cenocepacia (strain ATCC BAA-245 / DSM 16553 / LMG 16656 / NCTC 13227 / J2315 / CF5610) OX=216591 GN=BCAL2983A PE=4 SV=1	5115	NS_403_Glycosylation_BC_J2315_HILIC_B1.19551.19551.2	controllerType=0 controllerNumber=1 scan=19551	50.9981	Trypsin	B1	QKSAQEQAQVLQVEK	S{+1201}	1201	1200.6	1200.6	1200.6
35992:6	39	K.APAKGAS{+1870.900}AAQAAPKPTDNSSGTFVFARPGK.F	NA	S{+1871}	796.24	6	4772.4	4771.4	1	-0.7	62	Specific	325.92	26.97	0	7.86	211	>tr|B4EBR7|B4EBR7_BURCJ Outer-membrane lipoprotein carrier protein OS=Burkholderia cenocepacia (strain ATCC BAA-245 / DSM 16553 / LMG 16656 / NCTC 13227 / J2315 / CF5610) OX=216591 GN=lolA PE=3 SV=1	6332	NS_403_Glycosylation_BC_J2315_HILIC_B2.30474.30474.6	controllerType=0 controllerNumber=1 scan=30474	81.5561	Trypsin	B2	APAKGASAAQAAPKPTDNSSGTFVFARPGK	S{+1871}	1871	1870.9	1870.9	1870.9
11615:3	6	K.AAAAAASADAGAS{+1279.394}APAAASSTK.A	NA	S{+1279}	1023.76	3	3069.27	3068.27	1	-1.1	172	Specific	325.94	91.46	0	7.41	594	>tr|B4EB03|B4EB03_BURCJ Putative exported protein OS=Burkholderia cenocepacia (strain ATCC BAA-245 / DSM 16553 / LMG 16656 / NCTC 13227 / J2315 / CF5610) OX=216591 GN=BCAL1917 PE=4 SV=1	4831	NS_403_Glycosylation_BC_J2315_HILIC_B2.11097.11097.3	controllerType=0 controllerNumber=1 scan=11097	32.611	Trypsin	B2	AAAAAASADAGASAPAAASSTK	S{+1279}	1279	1279.39	1279.39	1279.39
17425:3	586	K.KYKEPVLVS{+889.238}GTDGVGTK.L	NA	S{+889}	890.074	3	2668.21	2667.21	1	-1.3	60	Specific	325.99	89.31	0	6.85	11	>sp|B4EDH7|PUR5_BURCJ Phosphoribosylformylglycinamidine cyclo-ligase OS=Burkholderia cenocepacia (strain ATCC BAA-245 / DSM 16553 / LMG 16656 / NCTC 13227 / J2315 / CF5610) OX=216591 GN=purM PE=3 SV=1	236	NS_403_Glycosylation_BC_J2315_HILIC_B1.16202.16202.3	controllerType=0 controllerNumber=1 scan=16202	42.975	Trypsin	B1	KYKEPVLVSGTDGVGTK	S{+889}	889	889.238	889.24	889.238
10949:4	330	K.AADS{+284.193}AIEEFDRQQSR.I	NA	S{+284}	502.505	4	2007	2007	0	0	32	Specific	325.99	24.49	24.49	4.01	10	>tr|B4EA49|B4EA49_BURCJ Signal peptidase I OS=Burkholderia cenocepacia (strain ATCC BAA-245 / DSM 16553 / LMG 16656 / NCTC 13227 / J2315 / CF5610) OX=216591 GN=lepB1 PE=3 SV=1	6944	NS_403_Glycosylation_BC_J2315_HILIC_B3.10671.10671.4	controllerType=0 controllerNumber=1 scan=10671	32.31	Trypsin	B3	AADSAIEEFDRQQSR	S{+284}	284	284.193	284.19	284.193
55839:5	181	K.PS{+1704.876}QSSPYYPADIQAAQAR.V	NA	S{+1705}	731.968	5	3655.81	3654.81	1	-0.9	45	Specific	326.04	37.93	0	5.84	47	>tr|B4EKR8|B4EKR8_BURCJ Putative exported protein OS=Burkholderia cenocepacia (strain ATCC BAA-245 / DSM 16553 / LMG 16656 / NCTC 13227 / J2315 / CF5610) OX=216591 GN=BCAM1669 PE=4 SV=1	2067	NS_403_Glycosylation_BC_J2315_HILIC_B1.47413.47413.5	controllerType=0 controllerNumber=1 scan=47413	115.941	Trypsin	B1	PSQSSPYYPADIQAAQAR	S{+1705}	1705	1704.88	1704.88	1704.88
67337:4	1121	H.PVTEVLDADAPLRPDS{+744.228}LYGVTK.C	NA	S{+744}	776.372	4	3102.47	3100.47	2	-2.2	128	NRagged	326.06	83.22	1.92	6.58	2	>tr|B4EJY8|B4EJY8_BURCJ NAD dependent epimerase/dehydratase family protein OS=Burkholderia cenocepacia (strain ATCC BAA-245 / DSM 16553 / LMG 16656 / NCTC 13227 / J2315 / CF5610) OX=216591 GN=BCAM0486 PE=4 SV=1	5839	NS_403_Glycosylation_BC_J2315_HILIC_B1.56476.56476.5	controllerType=0 controllerNumber=1 scan=56476	135.881	Trypsin	B1	PVTEVLDADAPLRPDSLYGVTK	S{+744}	744	744.228	744.23	744.228
76220:4	333	E.HGQLPPELSGHSGVTELADGQAADGDDDNS{+241.102}PHPFLEFAQNVQPQSVLR.A	NA	S{+241}	1330.38	4	5318.5	5318.5	0	0	46	NRagged	326.1	112.09	1.2	6.48	18	>tr|B4EF02|B4EF02_BURCJ Bifunctional protein PutA OS=Burkholderia cenocepacia (strain ATCC BAA-245 / DSM 16553 / LMG 16656 / NCTC 13227 / J2315 / CF5610) OX=216591 GN=putA PE=3 SV=1	4154	NS_403_Glycosylation_BC_J2315_HILIC_B2.61860.61860.4	controllerType=0 controllerNumber=1 scan=61860	153.842	Trypsin	B2	HGQLPPELSGHSGVTELADGQAADGDDDNSPHPFLEFAQNVQPQSVLR	S{+241}	241	241.102	241.1	241.102
60284:5	226	R.KWQGQDGQDRYS{+749.376}TEIVAEQMQMLGGR.G	NA	S{+749}	753.563	5	3763.79	3760.79	3	-2.7	86	Specific	326.11	170.22	0	5.87	30	>tr|B4EAT8|B4EAT8_BURCJ Single-stranded DNA-binding protein OS=Burkholderia cenocepacia (strain ATCC BAA-245 / DSM 16553 / LMG 16656 / NCTC 13227 / J2315 / CF5610) OX=216591 GN=ssb PE=3 SV=1	695	NS_403_Glycosylation_BC_J2315_HILIC_B1.51025.51025.4	controllerType=0 controllerNumber=1 scan=51025	123.826	Trypsin	B1	KWQGQDGQDRYSTEIVAEQMQMLGGR	S{+749}	749	749.376	749.38	749.376
84769:3	118	K.KVEAVTASGS{+1332.568}YQGLVSVIVTQSAASGS.-	NA	S{+1333}	1310.31	3	3928.91	3928.91	0	0	140	CRagged	326.12	98.75	0	6.07	51	>tr|B4ELG0|B4ELG0_BURCJ Giant cable pilus OS=Burkholderia cenocepacia (strain ATCC BAA-245 / DSM 16553 / LMG 16656 / NCTC 13227 / J2315 / CF5610) OX=216591 GN=cblA PE=4 SV=1	6414	NS_403_Glycosylation_BC_J2315_HILIC_B3.68349.68349.2	controllerType=0 controllerNumber=1 scan=68349	170.909	Trypsin	B3	KVEAVTASGSYQGLVSVIVTQSAASGS	S{+1333}	1333	1332.57	1332.57	1332.57
17134:5	105	K.AKADHVVIAGHDGGTGASPLSS{+562.972}VK.H	NA	S{+563}	568.637	5	2839.16	2837.16	2	-2.4	1124	Specific	326.13	326.13	118.86	8.89	17	>tr|B4E612|B4E612_BURCJ Glutamate synthase large subunit OS=Burkholderia cenocepacia (strain ATCC BAA-245 / DSM 16553 / LMG 16656 / NCTC 13227 / J2315 / CF5610) OX=216591 GN=glt1 PE=4 SV=1	3653	NS_403_Glycosylation_BC_J2315_HILIC_B3.15303.15303.4	controllerType=0 controllerNumber=1 scan=15303	44.7839	Trypsin	B3	AKADHVVIAGHDGGTGASPLSSVK	S{+563}	563	562.972	562.97	562.972
44609:6	463	R.GRHVTQVEIPGAGHAPAFVS{+604.146}ADQIALARR.F	NA	S{+604}	605.968	6	3630.77	3628.77	2	-1.8	263	Specific	326.2	102.05	0	7.68	8	>tr|B4E7I3|B4E7I3_BURCJ Putative hydrolase OS=Burkholderia cenocepacia (strain ATCC BAA-245 / DSM 16553 / LMG 16656 / NCTC 13227 / J2315 / CF5610) OX=216591 GN=BCAL1478 PE=4 SV=1	2390	NS_403_Glycosylation_BC_J2315_HILIC_B1.38311.38311.5	controllerType=0 controllerNumber=1 scan=38311	95.0623	Trypsin	B1	GRHVTQVEIPGAGHAPAFVSADQIALARR	S{+604}	604	604.146	604.15	604.146
25432:4	27	K.GASAAQAAPKPTDNS{+568.219}SGTFVFARPGK.F	NA	S{+568}	776.63	4	3103.5	3101.5	2	-2.2	66	Specific	326.25	177.15	1.2	8.31	228	>tr|B4EBR7|B4EBR7_BURCJ Outer-membrane lipoprotein carrier protein OS=Burkholderia cenocepacia (strain ATCC BAA-245 / DSM 16553 / LMG 16656 / NCTC 13227 / J2315 / CF5610) OX=216591 GN=lolA PE=3 SV=1	6332	NS_403_Glycosylation_BC_J2315_HILIC_B1.22742.22742.2	controllerType=0 controllerNumber=1 scan=22742	58.678	Trypsin	B1	GASAAQAAPKPTDNSSGTFVFARPGK	S{+568}	568	568.219	568.22	568.219
26652:2	33	S.PDSGDASSPAS{+569.063}PAGAR.F	NA	S{+569}	1006.86	2	2012.71	2011.71	1	-1.7	168	NRagged	326.31	34.13	3.31	6.25	76	>tr|B4EFK5|B4EFK5_BURCJ Putative peptidoglycan-binding membrane protein OS=Burkholderia cenocepacia (strain ATCC BAA-245 / DSM 16553 / LMG 16656 / NCTC 13227 / J2315 / CF5610) OX=216591 GN=BCAM0996 PE=4 SV=1	764	NS_403_Glycosylation_BC_J2315_HILIC_B1.23756.23756.6	controllerType=0 controllerNumber=1 scan=23756	61.0957	Trypsin	B1	PDSGDASSPASPAGAR	S{+569}	569	569.063	569.06	569.063
57352:3	48	I.FGDSVTTDHIS{+354.170}PAGSIK.E	NA	S{+354}	696.013	3	2086.03	2086.03	0	0	674	NRagged	326.34	14.72	1.2	2.58	45	>tr|B4EFA6|B4EFA6_BURCJ Aconitate hydratase OS=Burkholderia cenocepacia (strain ATCC BAA-245 / DSM 16553 / LMG 16656 / NCTC 13227 / J2315 / CF5610) OX=216591 GN=citB PE=3 SV=1	5421	NS_403_Glycosylation_BC_J2315_HILIC_B2.47384.47384.3	controllerType=0 controllerNumber=1 scan=47384	121.383	Trypsin	B2	FGDSVTTDHISPAGSIK	S{+354}	354	354.17	354.17	354.17
35341:3	833	V.NQIVHQS{+295.097}NAR.L	NA	S{+295}	488.238	3	1462.7	1461.7	1	-2.3	80	NRagged	326.35	326.35	326.35	6.79	3	>tr|B4E949|B4E949_BURCJ Putative 2-nitropropane dioxygenase OS=Burkholderia cenocepacia (strain ATCC BAA-245 / DSM 16553 / LMG 16656 / NCTC 13227 / J2315 / CF5610) OX=216591 GN=BCAL0626 PE=4 SV=1	6597	NS_403_Glycosylation_BC_J2315_HILIC_B1.30782.30782.5	controllerType=0 controllerNumber=1 scan=30782	77.5414	Trypsin	B1	NQIVHQSNAR	S{+295}	295	295.097	295.1	295.097
72726:5	29	A.GEGEDS{+1456.571}GAFDDDAAQADDAQRDESVSPLAPVADSGANEEPSEGADEPPKTDGDGSK.G	NA	S{+1457}	1407.79	5	7034.91	7031.91	3	-1.4	108	NRagged	326.41	326.41	0	8.37	89	>tr|B4E6Q4|B4E6Q4_BURCJ Putative stringent starvation protein B OS=Burkholderia cenocepacia (strain ATCC BAA-245 / DSM 16553 / LMG 16656 / NCTC 13227 / J2315 / CF5610) OX=216591 GN=BCAL0332 PE=4 SV=1	1585	NS_403_Glycosylation_BC_J2315_HILIC_B2.59177.59177.5	controllerType=0 controllerNumber=1 scan=59177	148.036	Trypsin	B2	GEGEDSGAFDDDAAQADDAQRDESVSPLAPVADSGANEEPSEGADEPPKTDGDGSK	S{+1457}	1457	1456.57	1456.57	1456.57
18783:3	90	D.PGVQS{+447.704}VRR.I	NA	S{+448}	449.413	3	1346.23	1346.23	0	0	199	NRagged	326.42	216.79	216.79	4.1	38	>sp|B4E6F9|TAL_BURCJ Transaldolase OS=Burkholderia cenocepacia (strain ATCC BAA-245 / DSM 16553 / LMG 16656 / NCTC 13227 / J2315 / CF5610) OX=216591 GN=tal PE=3 SV=1	243	NS_403_Glycosylation_BC_J2315_HILIC_B1.17293.17293.2	controllerType=0 controllerNumber=1 scan=17293	45.6036	Trypsin	B1	PGVQSVRR	S{+448}	448	447.704	447.7	447.704
65672:4	11	K.VFQYVKPQDAQALQDASPASGASGAQAAAAPADNATVGAVPDASVQS{+552.182}TPLQPPAPISNSSSVHPGNPK.A	NA	S{+552}	1790.12	4	7157.44	7156.44	1	-0.5	202	Specific	326.42	326.42	0	9.19	161	>tr|B4EE88|B4EE88_BURCJ Putative phospholipid-binding lipoprotein OS=Burkholderia cenocepacia (strain ATCC BAA-245 / DSM 16553 / LMG 16656 / NCTC 13227 / J2315 / CF5610) OX=216591 GN=BCAL0163 PE=4 SV=1	3395	NS_403_Glycosylation_BC_J2315_HILIC_B2.53781.53781.4	controllerType=0 controllerNumber=1 scan=53781	135.607	Trypsin	B2	VFQYVKPQDAQALQDASPASGASGAQAAAAPADNATVGAVPDASVQSTPLQPPAPISNSSSVHPGNPK	S{+552}	552	552.182	552.18	552.182
62817:4	104	V.PEYAQQPEPALTEPAAAPSDS{+1607.655}EAQPQAVPAR.L	NA	S{+1608}	1207.31	4	4826.2	4824.2	2	-1.4	45	NRagged	326.47	184.31	0	7.32	42	>tr|B4E5V3|B4E5V3_BURCJ Putative membrane protein OS=Burkholderia cenocepacia (strain ATCC BAA-245 / DSM 16553 / LMG 16656 / NCTC 13227 / J2315 / CF5610) OX=216591 GN=BCAL3423 PE=4 SV=1	6164	NS_403_Glycosylation_BC_J2315_HILIC_B1.52999.52999.2	controllerType=0 controllerNumber=1 scan=52999	128.04	Trypsin	B1	PEYAQQPEPALTEPAAAPSDSEAQPQAVPAR	S{+1608}	1608	1607.65	1607.65	1607.65
50880:4	25	K.TNAHLTQYDTAHGKFPGEVS{+269.160}VDGDYLVVNGDK.I	NA	S{+269}	929.957	4	3716.81	3716.81	0	0	43	Specific	326.48	326.48	27.89	6.05	142	>tr|B4EEX6|B4EEX6_BURCJ Glyceraldehyde-3-phosphate dehydrogenase OS=Burkholderia cenocepacia (strain ATCC BAA-245 / DSM 16553 / LMG 16656 / NCTC 13227 / J2315 / CF5610) OX=216591 GN=gapA PE=3 SV=1	2239	NS_403_Glycosylation_BC_J2315_HILIC_B2.42323.42323.4	controllerType=0 controllerNumber=1 scan=42323	109.996	Trypsin	B2	TNAHLTQYDTAHGKFPGEVSVDGDYLVVNGDK	S{+269}	269	269.16	269.16	269.16
80100:4	6	D.TAGAATAAAPAEAAS{+1986.862}APAQAASGAEQPAAAASAALSTIYFETGK.S	NA	S{+1987}	1488.71	4	5951.8	5948.8	3	-1.7	389	NRagged	326.48	118.22	0	5.79	240	>tr|B4EA74|B4EA74_BURCJ Cytochrome c oxidase subunit 2 OS=Burkholderia cenocepacia (strain ATCC BAA-245 / DSM 16553 / LMG 16656 / NCTC 13227 / J2315 / CF5610) OX=216591 GN=BCAL0749 PE=3 SV=1	5396	NS_403_Glycosylation_BC_J2315_HILIC_B3.64808.64808.4	controllerType=0 controllerNumber=1 scan=64808	162.565	Trypsin	B3	TAGAATAAAPAEAASAPAQAASGAEQPAAAASAALSTIYFETGK	S{+1987}	1987	1986.86	1986.86	1986.86
72889:4	14	E.EEEEEEEDDGAAQAS{+1898.620}ANAAQLEALK.R	NA	S{+1899}	1137.7	4	4547.77	4545.77	2	-1.5	197	NRagged	326.52	3.1	0	5.89	103	>tr|B4EN36|B4EN36_BURCJ RNA polymerase sigma factor RpoD OS=Burkholderia cenocepacia (strain ATCC BAA-245 / DSM 16553 / LMG 16656 / NCTC 13227 / J2315 / CF5610) OX=216591 GN=rpoD PE=3 SV=1	6309	NS_403_Glycosylation_BC_J2315_HILIC_B1.60823.60823.2	controllerType=0 controllerNumber=1 scan=60823	146.193	Trypsin	B1	EEEEEEEDDGAAQASANAAQLEALK	S{+1899}	1899	1898.62	1898.62	1898.62
57601:3	58	K.VFGTQQFQSDAMS{+1679.833}AQYDAYAK.Y	NA	S{+1680}	1346.3	3	4036.89	4035.89	1	-0.8	115	Specific	326.52	153.42	0	7.85	62	>tr|B4EB46|B4EB46_BURCJ Putative exported protein OS=Burkholderia cenocepacia (strain ATCC BAA-245 / DSM 16553 / LMG 16656 / NCTC 13227 / J2315 / CF5610) OX=216591 GN=BCAL2956 PE=4 SV=1	4799	NS_403_Glycosylation_BC_J2315_HILIC_B2.47570.47570.3	controllerType=0 controllerNumber=1 scan=47570	121.822	Trypsin	B2	VFGTQQFQSDAMSAQYDAYAK	S{+1680}	1680	1679.83	1679.83	1679.83
21047:4	272	K.IEVSSESHS{+607.610}FYTGQQK.I	NA	S{+608}	609.372	4	2434.47	2434.47	0	0	47	Specific	326.52	52.34	0	5.64	20	>sp|B4EAZ1|RL31B_BURCJ 50S ribosomal protein L31 type B OS=Burkholderia cenocepacia (strain ATCC BAA-245 / DSM 16553 / LMG 16656 / NCTC 13227 / J2315 / CF5610) OX=216591 GN=rpmE2 PE=3 SV=1	294	NS_403_Glycosylation_BC_J2315_HILIC_B2.18417.18417.3	controllerType=0 controllerNumber=1 scan=18417	51.4313	Trypsin	B2	IEVSSESHSFYTGQQK	S{+608}	608	607.61	607.61	607.61
16868:4	43	K.DHGDS{+1434.547}FNTLESGR.A	NA	S{+1435}	718.298	4	2870.17	2869.17	1	-1.2	181	Specific	326.52	208.05	0	6.97	48	>tr|B4EEU6|B4EEU6_BURCJ Periplasmic glutamate/aspartate-binding protein OS=Burkholderia cenocepacia (strain ATCC BAA-245 / DSM 16553 / LMG 16656 / NCTC 13227 / J2315 / CF5610) OX=216591 GN=gltI PE=4 SV=1	1274	NS_403_Glycosylation_BC_J2315_HILIC_B3.15114.15114.2	controllerType=0 controllerNumber=1 scan=15114	44.2706	Trypsin	B3	DHGDSFNTLESGR	S{+1435}	1435	1434.55	1434.55	1434.55
53433:4	198	Q.PVSAVSHGYAPAQHVS{+613.239}TADYGALDTPAVWR.N	NA	S{+613}	935.447	4	3738.77	3736.77	2	-1.8	337	NRagged	326.6	182.88	0	7.52	13	>tr|B4E5Y7|B4E5Y7_BURCJ Cell division protein FtsZ OS=Burkholderia cenocepacia (strain ATCC BAA-245 / DSM 16553 / LMG 16656 / NCTC 13227 / J2315 / CF5610) OX=216591 GN=ftsZ PE=3 SV=1	4695	NS_403_Glycosylation_BC_J2315_HILIC_B3.44209.44209.4	controllerType=0 controllerNumber=1 scan=44209	116.905	Trypsin	B3	PVSAVSHGYAPAQHVSTADYGALDTPAVWR	S{+613}	613	613.239	613.24	613.239
77217:4	429	E.THDGDPFQFIES{+1725.860}FQAR.F	NA	S{+1726}	905.938	4	3620.73	3620.73	0	0	91	NRagged	326.68	6.06	6.06	2.2	16	>tr|B4E7B0|B4E7B0_BURCJ Anthranilate synthase component 1 OS=Burkholderia cenocepacia (strain ATCC BAA-245 / DSM 16553 / LMG 16656 / NCTC 13227 / J2315 / CF5610) OX=216591 GN=trpE PE=3 SV=1	5647	NS_403_Glycosylation_BC_J2315_HILIC_B2.62639.62639.4	controllerType=0 controllerNumber=1 scan=62639	155.558	Trypsin	B2	THDGDPFQFIESFQAR	S{+1726}	1726	1725.86	1725.86	1725.86
35955:3	393	V.AAS{+340.372}GEYFC[+57.021]SVEHAQR.H	NA	C[+57], S{+340}	685.045	3	2053.12	2052.12	1	-1.6	79	NRagged	326.7	1.18	0	6.02	14	>tr|B4E5W1|B4E5W1_BURCJ Putative exported protein OS=Burkholderia cenocepacia (strain ATCC BAA-245 / DSM 16553 / LMG 16656 / NCTC 13227 / J2315 / CF5610) OX=216591 GN=BCAL3431 PE=4 SV=1	3173	NS_403_Glycosylation_BC_J2315_HILIC_B2.30445.30445.3	controllerType=0 controllerNumber=1 scan=30445	81.4868	Trypsin	B2	AASGEYFCSVEHAQR	,S{+340}	,+340	340.372	340.37	340.372
67457:4	13	K.VFQYVKPQDAQALQDASPASGAS{+568.180}GAQAAAAPADNATVGAVPDASVQSTPLQPPAPISNSSSVHPGNPK.A	NA	S{+568}	1793.87	4	7172.44	7172.44	0	0	202	Specific	326.7	326.7	0	7.21	132	>tr|B4EE88|B4EE88_BURCJ Putative phospholipid-binding lipoprotein OS=Burkholderia cenocepacia (strain ATCC BAA-245 / DSM 16553 / LMG 16656 / NCTC 13227 / J2315 / CF5610) OX=216591 GN=BCAL0163 PE=4 SV=1	3395	NS_403_Glycosylation_BC_J2315_HILIC_B3.55112.55112.4	controllerType=0 controllerNumber=1 scan=55112	141.183	Trypsin	B3	VFQYVKPQDAQALQDASPASGASGAQAAAAPADNATVGAVPDASVQSTPLQPPAPISNSSSVHPGNPK	S{+568}	568	568.18	568.18	568.18
62315:4	39	I.PFSYYDQNQQVVGYS{+1708.916}R.E	NA	S{+1709}	915.959	4	3660.81	3659.81	1	-0.9	47	NRagged	326.74	141.62	7.84	6.1	74	>tr|B4EEU6|B4EEU6_BURCJ Periplasmic glutamate/aspartate-binding protein OS=Burkholderia cenocepacia (strain ATCC BAA-245 / DSM 16553 / LMG 16656 / NCTC 13227 / J2315 / CF5610) OX=216591 GN=gltI PE=4 SV=1	1274	NS_403_Glycosylation_BC_J2315_HILIC_B1.52616.52616.4	controllerType=0 controllerNumber=1 scan=52616	127.202	Trypsin	B1	PFSYYDQNQQVVGYSR	S{+1709}	1709	1708.92	1708.92	1708.92
44970:2	6	A.PAPTAS{+1124.458}APEAAAKPAK.T	NA	S{+1124}	1302.13	2	2603.26	2602.26	1	-1.3	147	NRagged	326.74	28.48	0	5.81	594	>tr|B4EB03|B4EB03_BURCJ Putative exported protein OS=Burkholderia cenocepacia (strain ATCC BAA-245 / DSM 16553 / LMG 16656 / NCTC 13227 / J2315 / CF5610) OX=216591 GN=BCAL1917 PE=4 SV=1	4831	NS_403_Glycosylation_BC_J2315_HILIC_B2.37652.37652.2	controllerType=0 controllerNumber=1 scan=37652	99.0285	Trypsin	B2	PAPTASAPEAAAKPAK	S{+1124}	1124	1124.46	1124.46	1124.46
87490:4	854	K.LGLLYPQGALS{+871.365}FEQVHDAVLNVAR.Y	NA	S{+871}	871.198	4	3481.77	3481.77	0	0	192	Specific	326.87	77.56	1.37	5.17	5	>tr|B4EEV9|B4EEV9_BURCJ Putative DNA polymerase III delta subunit OS=Burkholderia cenocepacia (strain ATCC BAA-245 / DSM 16553 / LMG 16656 / NCTC 13227 / J2315 / CF5610) OX=216591 GN=BCAL3371 PE=4 SV=1	6727	NS_403_Glycosylation_BC_J2315_HILIC_B2.70439.70439.4	controllerType=0 controllerNumber=1 scan=70439	173.84	Trypsin	B2	LGLLYPQGALSFEQVHDAVLNVAR	S{+871}	871	871.365	871.37	871.365
43499:3	38	K.AADAGGAKPAAGASAAPAAPAPVAVPASAVS{+619.130}GSAGQ.-	NA	S{+619}	1188.55	3	3563.63	3561.63	2	-1.9	151	CRagged	326.91	122.68	2.4	5	186	>tr|B4E626|B4E626_BURCJ Putative membrane protein OS=Burkholderia cenocepacia (strain ATCC BAA-245 / DSM 16553 / LMG 16656 / NCTC 13227 / J2315 / CF5610) OX=216591 GN=BCAL0303 PE=4 SV=1	1459	NS_403_Glycosylation_BC_J2315_HILIC_B2.36476.36476.3	controllerType=0 controllerNumber=1 scan=36476	96.135	Trypsin	B2	AADAGGAKPAAGASAAPAAPAPVAVPASAVSGSAGQ	S{+619}	619	619.13	619.13	619.13
59022:3	166	K.VFGTQQFQSDAMS{+1379.089}AQYDAYAK.Y	NA	S{+1379}	1245.72	3	3735.14	3735.14	0	0	115	Specific	326.94	175.33	0	6.88	34	>tr|B4EB46|B4EB46_BURCJ Putative exported protein OS=Burkholderia cenocepacia (strain ATCC BAA-245 / DSM 16553 / LMG 16656 / NCTC 13227 / J2315 / CF5610) OX=216591 GN=BCAL2956 PE=4 SV=1	4799	NS_403_Glycosylation_BC_J2315_HILIC_B1.50008.50008.3	controllerType=0 controllerNumber=1 scan=50008	121.656	Trypsin	B1	VFGTQQFQSDAMSAQYDAYAK	S{+1379}	1379	1379.09	1379.09	1379.09
44159:3	7	K.AS{+1261.513}EAAAAASAAQAAAAASPATVPASGAAVDQDANAQAAR.A	NA	S{+1262}	1563.06	3	4687.17	4684.17	3	-2.1	144	Specific	326.97	42.67	0	7.33	405	>tr|B4EEW5|B4EEW5_BURCJ Outer membrane protein assembly factor BamE OS=Burkholderia cenocepacia (strain ATCC BAA-245 / DSM 16553 / LMG 16656 / NCTC 13227 / J2315 / CF5610) OX=216591 GN=omlA PE=3 SV=1	4098	NS_403_Glycosylation_BC_J2315_HILIC_B1.37949.37949.3	controllerType=0 controllerNumber=1 scan=37949	94.1351	Trypsin	B1	ASEAAAAASAAQAAAAASPATVPASGAAVDQDANAQAAR	S{+1262}	1262	1261.51	1261.51	1261.51
73362:3	54	K.AAELS{+983.398}NGAVVGADLFEVGQK.V	NA	S{+983}	987.142	3	2959.41	2958.41	1	-1.1	90	Specific	327.04	97.42	0	6.92	75	>sp|B4E5C0|RL3_BURCJ 50S ribosomal protein L3 OS=Burkholderia cenocepacia (strain ATCC BAA-245 / DSM 16553 / LMG 16656 / NCTC 13227 / J2315 / CF5610) OX=216591 GN=rplC PE=3 SV=1	213	NS_403_Glycosylation_BC_J2315_HILIC_B2.59665.59665.2	controllerType=0 controllerNumber=1 scan=59665	149.099	Trypsin	B2	AAELSNGAVVGADLFEVGQK	S{+983}	983	983.398	983.4	983.398
00995:4	996	V.EAAAAS{+227.159}RDKKPIK.T	NA	S{+227}	403.743	4	1611.95	1611.95	0	0	20	NRagged	327.09	126.37	28.21	5.91	8	>sp|B4E5C4|RS19_BURCJ 30S ribosomal protein S19 OS=Burkholderia cenocepacia (strain ATCC BAA-245 / DSM 16553 / LMG 16656 / NCTC 13227 / J2315 / CF5610) OX=216591 GN=rpsS PE=3 SV=1	337	NS_403_Glycosylation_BC_J2315_HILIC_B1.2802.2802.4	controllerType=0 controllerNumber=1 scan=2802	14.6303	Trypsin	B1	EAAAASRDKKPIK	S{+227}	227	227.159	227.16	227.159
82070:3	6	R.NGKLPEDTAGAATAAAPAEAAS{+668.222}APAQAASGAEQPAAAASAALSTIYFETGK.S	NA	S{+668}	1795.18	3	5383.53	5383.53	0	0	382	Specific	327.12	327.12	0	8.01	240	>tr|B4EA74|B4EA74_BURCJ Cytochrome c oxidase subunit 2 OS=Burkholderia cenocepacia (strain ATCC BAA-245 / DSM 16553 / LMG 16656 / NCTC 13227 / J2315 / CF5610) OX=216591 GN=BCAL0749 PE=3 SV=1	5396	NS_403_Glycosylation_BC_J2315_HILIC_B3.66278.66278.3	controllerType=0 controllerNumber=1 scan=66278	166.143	Trypsin	B3	NGKLPEDTAGAATAAAPAEAASAPAQAASGAEQPAAAASAALSTIYFETGK	S{+668}	668	668.222	668.22	668.222
67881:6	8	K.VFQYVKPQDAQALQDASPAS{+659.144}GASGAQAAAAPADNATVGAVPDASVQSTPLQPPAPISNSSSVHPGNPK.A	NA	S{+659}	1211.57	6	7264.41	7263.41	1	-0.5	202	Specific	327.19	327.19	0	5.65	197	>tr|B4EE88|B4EE88_BURCJ Putative phospholipid-binding lipoprotein OS=Burkholderia cenocepacia (strain ATCC BAA-245 / DSM 16553 / LMG 16656 / NCTC 13227 / J2315 / CF5610) OX=216591 GN=BCAL0163 PE=4 SV=1	3395	NS_403_Glycosylation_BC_J2315_HILIC_B1.56889.56889.6	controllerType=0 controllerNumber=1 scan=56889	136.874	Trypsin	B1	VFQYVKPQDAQALQDASPASGASGAQAAAAPADNATVGAVPDASVQSTPLQPPAPISNSSSVHPGNPK	S{+659}	659	659.144	659.14	659.144
28311:4	244	K.RAC[+57.021]SSS{+720.302}EQRFDDYFVSAR.V	NA	C[+57], S{+720}	726.575	4	2903.28	2901.28	2	-2.3	615	Specific	327.25	302.87	0	8.18	16	>tr|B4ELB5|B4ELB5_BURCJ Putative exported glycoprotein OS=Burkholderia cenocepacia (strain ATCC BAA-245 / DSM 16553 / LMG 16656 / NCTC 13227 / J2315 / CF5610) OX=216591 GN=BCAM1737 PE=4 SV=1	4403	NS_403_Glycosylation_BC_J2315_HILIC_B1.25119.25119.3	controllerType=0 controllerNumber=1 scan=25119	64.3015	Trypsin	B1	RACSSSEQRFDDYFVSAR	,S{+720}	,+720	720.302	720.3	720.302
67640:6	8	K.VFQYVKPQDAQALQDASPASGAS{+633.148}GAQAAAAPADNATVGAVPDASVQSTPLQPPAPISNSSSVHPGNPK.A	NA	S{+633}	1207.07	6	7237.41	7237.41	0	0	202	Specific	327.32	327.32	0	7.15	197	>tr|B4EE88|B4EE88_BURCJ Putative phospholipid-binding lipoprotein OS=Burkholderia cenocepacia (strain ATCC BAA-245 / DSM 16553 / LMG 16656 / NCTC 13227 / J2315 / CF5610) OX=216591 GN=BCAL0163 PE=4 SV=1	3395	NS_403_Glycosylation_BC_J2315_HILIC_B1.56703.56703.6	controllerType=0 controllerNumber=1 scan=56703	136.429	Trypsin	B1	VFQYVKPQDAQALQDASPASGASGAQAAAAPADNATVGAVPDASVQSTPLQPPAPISNSSSVHPGNPK	S{+633}	633	633.148	633.15	633.148
04553:3	36	K.ASGAS{+1731.629}AAKPASAPKPASAPK.-	NA	S{+1732}	1166.53	3	3497.59	3496.59	1	-1	498	Specific	327.32	327.32	0	7.37	69	>tr|B4EA63|B4EA63_BURCJ C-terminal processing protease-3 OS=Burkholderia cenocepacia (strain ATCC BAA-245 / DSM 16553 / LMG 16656 / NCTC 13227 / J2315 / CF5610) OX=216591 GN=BCAL0738 PE=3 SV=1	4681	NS_403_Glycosylation_BC_J2315_HILIC_B3.5413.5413.3	controllerType=0 controllerNumber=1 scan=5413	19.0776	Trypsin	B3	ASGASAAKPASAPKPASAPK	S{+1732}	1732	1731.63	1731.63	1731.63
26037:3	60	K.VYGESAS{+750.366}ADGEAAFK.S	NA	S{+750}	751.354	3	2252.05	2252.05	0	0	37	Specific	327.35	59.52	4.99	4.7	32	>tr|B4E7B9|B4E7B9_BURCJ Putative phenylacetic acid degradation oxidoreductase OS=Burkholderia cenocepacia (strain ATCC BAA-245 / DSM 16553 / LMG 16656 / NCTC 13227 / J2315 / CF5610) OX=216591 GN=paaZ PE=4 SV=1	2493	NS_403_Glycosylation_BC_J2315_HILIC_B1.23252.23252.3	controllerType=0 controllerNumber=1 scan=23252	59.8636	Trypsin	B1	VYGESASADGEAAFK	S{+750}	750	750.366	750.37	750.366
36106:3	1	P.VS{+225.076}AANDVFEGRDR.A	NA	S{+225}	554.261	3	1660.77	1660.77	0	0	658	NRagged	327.41	327.41	11.99	4.5	437	>sp|B4EE21|KATG1_BURCJ Catalase-peroxidase 1 OS=Burkholderia cenocepacia (strain ATCC BAA-245 / DSM 16553 / LMG 16656 / NCTC 13227 / J2315 / CF5610) OX=216591 GN=katG1 PE=3 SV=1	164	NS_403_Glycosylation_BC_J2315_HILIC_B1.31408.31408.2	controllerType=0 controllerNumber=1 scan=31408	79.0493	Trypsin	B1	VSAANDVFEGRDR	S{+225}	225	225.076	225.08	225.076
45306:4	120	K.VPLHFLNAEVS{+536.223}PAVK.L	NA	S{+536}	540.289	4	2158.13	2157.13	1	-1.6	107	Specific	327.43	14.54	0	5.97	28	>tr|B4EAR2|B4EAR2_BURCJ 50S ribosomal protein L25 OS=Burkholderia cenocepacia (strain ATCC BAA-245 / DSM 16553 / LMG 16656 / NCTC 13227 / J2315 / CF5610) OX=216591 GN=rplY PE=3 SV=1	5407	NS_403_Glycosylation_BC_J2315_HILIC_B2.37916.37916.3	controllerType=0 controllerNumber=1 scan=37916	99.6636	Trypsin	B2	VPLHFLNAEVSPAVK	S{+536}	536	536.223	536.22	536.223
45924:3	7	K.KASEAAAAAS{+1135.398}AAQAAAAASPATVPASGAAVDQDANAQAAR.A	NA	S{+1135}	1563.72	3	4689.15	4686.15	3	-2.1	143	Specific	327.45	327.45	0	9.05	405	>tr|B4EEW5|B4EEW5_BURCJ Outer membrane protein assembly factor BamE OS=Burkholderia cenocepacia (strain ATCC BAA-245 / DSM 16553 / LMG 16656 / NCTC 13227 / J2315 / CF5610) OX=216591 GN=omlA PE=3 SV=1	4098	NS_403_Glycosylation_BC_J2315_HILIC_B1.39355.39355.3	controllerType=0 controllerNumber=1 scan=39355	97.5184	Trypsin	B1	KASEAAAAASAAQAAAAASPATVPASGAAVDQDANAQAAR	S{+1135}	1135	1135.4	1135.4	1135.4
16233:4	1080	Q.PTYPQDQAVTEGQATPS{+260.095}RPRPKPGER.R	NA	S{+260}	781.64	4	3123.54	3123.54	0	0	3	NRagged	327.48	327.48	0.58	7.68	3	>tr|B4E7Y6|B4E7Y6_BURCJ TetR family regulatory protein OS=Burkholderia cenocepacia (strain ATCC BAA-245 / DSM 16553 / LMG 16656 / NCTC 13227 / J2315 / CF5610) OX=216591 GN=BCAL0494 PE=4 SV=1	4600	NS_403_Glycosylation_BC_J2315_HILIC_B1.15251.15251.4	controllerType=0 controllerNumber=1 scan=15251	40.5993	Trypsin	B1	PTYPQDQAVTEGQATPSRPRPKPGER	S{+260}	260	260.095	260.1	260.095
84617:3	791	I.YIGEWS{+476.193}ADYIDPHSNAQGFAWNPDNTDK.S	NA	S{+476}	1229.87	3	3687.6	3687.6	0	0	420	NRagged	327.54	18.42	16.29	6.55	7	>tr|B4ELS9|B4ELS9_BURCJ Putative ABC transporter, substrate-binding protein OS=Burkholderia cenocepacia (strain ATCC BAA-245 / DSM 16553 / LMG 16656 / NCTC 13227 / J2315 / CF5610) OX=216591 GN=BCAM1770 PE=4 SV=1	1783	NS_403_Glycosylation_BC_J2315_HILIC_B2.68265.68265.3	controllerType=0 controllerNumber=1 scan=68265	168.929	Trypsin	B2	YIGEWSADYIDPHSNAQGFAWNPDNTDK	S{+476}	476	476.193	476.19	476.193
23686:3	26	Q.TTDNATSQYESASS{+288.074}RPLGGTEQGAK.A	NA	S{+288}	949.423	3	2846.25	2844.25	2	-2.4	5	NRagged	327.59	70.94	0	4.97	114	>tr|B4E5V9|B4E5V9_BURCJ Ribonucleoside-diphosphate reductase OS=Burkholderia cenocepacia (strain ATCC BAA-245 / DSM 16553 / LMG 16656 / NCTC 13227 / J2315 / CF5610) OX=216591 GN=BCAL3429 PE=3 SV=1	4353	NS_403_Glycosylation_BC_J2315_HILIC_B1.21347.21347.3	controllerType=0 controllerNumber=1 scan=21347	55.3824	Trypsin	B1	TTDNATSQYESASSRPLGGTEQGAK	S{+288}	288	288.074	288.07	288.074
26580:3	27	K.GASAAQAAPKPTDNSS{+203.077}GTFVFARPGK.F	NA	S{+203}	912.79	3	2736.36	2736.36	0	0	66	Specific	327.7	327.7	0	7.94	228	>tr|B4EBR7|B4EBR7_BURCJ Outer-membrane lipoprotein carrier protein OS=Burkholderia cenocepacia (strain ATCC BAA-245 / DSM 16553 / LMG 16656 / NCTC 13227 / J2315 / CF5610) OX=216591 GN=lolA PE=3 SV=1	6332	NS_403_Glycosylation_BC_J2315_HILIC_B1.23700.23700.3	controllerType=0 controllerNumber=1 scan=23700	60.9635	Trypsin	B1	GASAAQAAPKPTDNSSGTFVFARPGK	S{+203}	203	203.077	203.08	203.077
54682:4	155	V.PADVQPEPQPADWS{+1442.644}EEDRKPAAEAAAGDGAEAAGDMPGEADQADASR.S	NA	S{+1443}	1548.18	4	6189.72	6189.72	0	0	255	NRagged	327.75	67.73	4.8	4.51	17	>tr|B4E7K7|B4E7K7_BURCJ Segregation and condensation protein B OS=Burkholderia cenocepacia (strain ATCC BAA-245 / DSM 16553 / LMG 16656 / NCTC 13227 / J2315 / CF5610) OX=216591 GN=BCAL1503 PE=3 SV=1	3646	NS_403_Glycosylation_BC_J2315_HILIC_B3.45165.45165.4	controllerType=0 controllerNumber=1 scan=45165	119.054	Trypsin	B3	PADVQPEPQPADWSEEDRKPAAEAAAGDGAEAAGDMPGEADQADASR	S{+1443}	1443	1442.64	1442.64	1442.64
07610:5	732	K.PPS{+452.112}EPGKPGQEALRGQATGAR.A	NA	S{+452}	512.046	5	2556.2	2556.2	0	0	400	Specific	327.76	18.92	6.24	6.5	4	>tr|B4EP62|B4EP62_BURCJ Uncharacterized protein OS=Burkholderia cenocepacia (strain ATCC BAA-245 / DSM 16553 / LMG 16656 / NCTC 13227 / J2315 / CF5610) OX=216591 GN=BCAS0668 PE=4 SV=1	1481	NS_403_Glycosylation_BC_J2315_HILIC_B2.8103.8103.5	controllerType=0 controllerNumber=1 scan=8103	25.2822	Trypsin	B2	PPSEPGKPGQEALRGQATGAR	S{+452}	452	452.112	452.11	452.112
65510:5	146	F.DDGELNAS{+1027.444}YNC[+57.021]LDRHVEAGHGER.V	NA	C[+57], S{+1027}	729.121	5	3641.58	3641.58	0	0	77	NRagged	327.87	42.68	12.26	4.45	29	>tr|B4EEM3|B4EEM3_BURCJ Acetyl-coenzyme A synthetase OS=Burkholderia cenocepacia (strain ATCC BAA-245 / DSM 16553 / LMG 16656 / NCTC 13227 / J2315 / CF5610) OX=216591 GN=acoE PE=3 SV=1	5131	NS_403_Glycosylation_BC_J2315_HILIC_B1.55057.55057.5	controllerType=0 controllerNumber=1 scan=55057	132.573	Trypsin	B1	DDGELNASYNCLDRHVEAGHGER	,S{+1027}	,+1027	1027.44	1027.44	1027.44
64633:4	13	K.VFQYVKPQDAQALQDASPASGAS{+568.203}GAQAAAAPADNATVGAVPDASVQSTPLQPPAPISNSSSVHPGNPK.A	NA	S{+568}	1793.87	4	7172.46	7172.46	0	0	202	Specific	327.89	327.89	0.32	7.21	132	>tr|B4EE88|B4EE88_BURCJ Putative phospholipid-binding lipoprotein OS=Burkholderia cenocepacia (strain ATCC BAA-245 / DSM 16553 / LMG 16656 / NCTC 13227 / J2315 / CF5610) OX=216591 GN=BCAL0163 PE=4 SV=1	3395	NS_403_Glycosylation_BC_J2315_HILIC_B3.52966.52966.4	controllerType=0 controllerNumber=1 scan=52966	136.153	Trypsin	B3	VFQYVKPQDAQALQDASPASGASGAQAAAAPADNATVGAVPDASVQSTPLQPPAPISNSSSVHPGNPK	S{+568}	568	568.203	568.2	568.203
73009:5	195	V.PVADGGWLPHGPS{+839.317}AVPHKDGETPPLALDAAGLNR.I	NA	S{+839}	851.617	5	4254.06	4252.06	2	-1.6	121	NRagged	327.9	6.09	0	7.51	18	>tr|B4E561|B4E561_BURCJ Putative NADH-dependent flavin oxidoreductase OS=Burkholderia cenocepacia (strain ATCC BAA-245 / DSM 16553 / LMG 16656 / NCTC 13227 / J2315 / CF5610) OX=216591 GN=BCAL0005 PE=4 SV=1	6456	NS_403_Glycosylation_BC_J2315_HILIC_B1.60917.60917.3	controllerType=0 controllerNumber=1 scan=60917	146.414	Trypsin	B1	PVADGGWLPHGPSAVPHKDGETPPLALDAAGLNR	S{+839}	839	839.317	839.32	839.317
42383:5	249	R.ASELRGESMQDVIFNGS{+1443.741}TAR.K	NA	S{+1444}	723.162	5	3611.78	3611.78	0	0	53	Specific	327.92	171.5	0	5.96	11	>tr|B4ECN8|B4ECN8_BURCJ Chromosome partition protein Smc OS=Burkholderia cenocepacia (strain ATCC BAA-245 / DSM 16553 / LMG 16656 / NCTC 13227 / J2315 / CF5610) OX=216591 GN=smc PE=3 SV=1	2383	NS_403_Glycosylation_BC_J2315_HILIC_B3.35405.35405.3	controllerType=0 controllerNumber=1 scan=35405	95.8699	Trypsin	B3	ASELRGESMQDVIFNGSTAR	S{+1444}	1444	1443.74	1443.74	1443.74
34704:2	6	T.ATAGTTTAAPAPTAS{+366.603}APEAAAKPAK.T	NA	S{+367}	1295.39	2	2589.76	2589.76	0	0	138	NRagged	327.95	33.14	0	6.05	492	>tr|B4EB03|B4EB03_BURCJ Putative exported protein OS=Burkholderia cenocepacia (strain ATCC BAA-245 / DSM 16553 / LMG 16656 / NCTC 13227 / J2315 / CF5610) OX=216591 GN=BCAL1917 PE=4 SV=1	4831	NS_403_Glycosylation_BC_J2315_HILIC_B1.30267.30267.4	controllerType=0 controllerNumber=1 scan=30267	76.2737	Trypsin	B1	ATAGTTTAAPAPTASAPEAAAKPAK	S{+367}	367	366.603	366.6	366.603
60810:4	181	K.PS{+1812.923}QSSPYYPADIQAAQAR.V	NA	S{+1813}	941.72	4	3763.86	3762.86	1	-0.9	45	Specific	327.97	34.54	0	6.06	47	>tr|B4EKR8|B4EKR8_BURCJ Putative exported protein OS=Burkholderia cenocepacia (strain ATCC BAA-245 / DSM 16553 / LMG 16656 / NCTC 13227 / J2315 / CF5610) OX=216591 GN=BCAM1669 PE=4 SV=1	2067	NS_403_Glycosylation_BC_J2315_HILIC_B1.51431.51431.4	controllerType=0 controllerNumber=1 scan=51431	124.701	Trypsin	B1	PSQSSPYYPADIQAAQAR	S{+1813}	1813	1812.92	1812.92	1812.92
49345:6	99	R.VAFDRHGADKYEIVS{+529.329}FVQSFHGR.T	NA	S{+529}	533.282	6	3194.66	3194.66	0	0	107	Specific	327.97	40.25	0	7.46	26	>tr|B4ECZ5|B4ECZ5_BURCJ Acetylornithine aminotransferase OS=Burkholderia cenocepacia (strain ATCC BAA-245 / DSM 16553 / LMG 16656 / NCTC 13227 / J2315 / CF5610) OX=216591 GN=argM PE=3 SV=1	4169	NS_403_Glycosylation_BC_J2315_HILIC_B2.41132.41132.5	controllerType=0 controllerNumber=1 scan=41132	107.361	Trypsin	B2	VAFDRHGADKYEIVSFVQSFHGR	S{+529}	529	529.329	529.33	529.329
13175:3	85	K.DLS{+742.397}KDDEGALR.S	NA	S{+742}	654.336	3	1960.99	1960.99	0	0	491	Specific	327.97	17.08	17.08	2.54	36	>sp|B4EEY7|ATPA_BURCJ ATP synthase subunit alpha OS=Burkholderia cenocepacia (strain ATCC BAA-245 / DSM 16553 / LMG 16656 / NCTC 13227 / J2315 / CF5610) OX=216591 GN=atpA PE=3 SV=1	52	NS_403_Glycosylation_BC_J2315_HILIC_B3.12360.12360.3	controllerType=0 controllerNumber=1 scan=12360	36.845	Trypsin	B3	DLSKDDEGALR	S{+742}	742	742.397	742.4	742.397
05674:3	31	K.ASGAS{+1815.606}AAKPASAPKPASAPK.-	NA	S{+1816}	1194.53	3	3581.57	3580.57	1	-0.9	498	Specific	327.98	230.91	0	7.4	91	>tr|B4EA63|B4EA63_BURCJ C-terminal processing protease-3 OS=Burkholderia cenocepacia (strain ATCC BAA-245 / DSM 16553 / LMG 16656 / NCTC 13227 / J2315 / CF5610) OX=216591 GN=BCAL0738 PE=3 SV=1	4681	NS_403_Glycosylation_BC_J2315_HILIC_B1.6855.6855.3	controllerType=0 controllerNumber=1 scan=6855	22.7681	Trypsin	B1	ASGASAAKPASAPKPASAPK	S{+1816}	1816	1815.61	1815.61	1815.61
52930:5	79	R.DHGRPSMFFPSATHTAPAAAGGAS{+696.206}GTGATTAGDVPAAAAGAAPSTTAPAAQAQLVK.F	NA	S{+696}	1163.15	5	5811.7	5811.7	0	0	26	Specific	327.98	327.98	34.04	5.53	41	>sp|B4E7D5|YIDC_BURCJ Membrane protein insertase YidC OS=Burkholderia cenocepacia (strain ATCC BAA-245 / DSM 16553 / LMG 16656 / NCTC 13227 / J2315 / CF5610) OX=216591 GN=yidC PE=3 SV=1	22	NS_403_Glycosylation_BC_J2315_HILIC_B3.43813.43813.5	controllerType=0 controllerNumber=1 scan=43813	116.006	Trypsin	B3	DHGRPSMFFPSATHTAPAAAGGASGTGATTAGDVPAAAAGAAPSTTAPAAQAQLVK	S{+696}	696	696.206	696.21	696.206
81747:4	3	K.LPEDTAGAATAAAPAEAAS{+1608.693}APAQAASGAEQPAAAASAALSTIYFETGK.S	NA	S{+1609}	1506.97	4	6024.84	6024.84	0	0	385	Specific	328.04	15.66	13.25	4.76	347	>tr|B4EA74|B4EA74_BURCJ Cytochrome c oxidase subunit 2 OS=Burkholderia cenocepacia (strain ATCC BAA-245 / DSM 16553 / LMG 16656 / NCTC 13227 / J2315 / CF5610) OX=216591 GN=BCAL0749 PE=3 SV=1	5396	NS_403_Glycosylation_BC_J2315_HILIC_B1.67752.67752.4	controllerType=0 controllerNumber=1 scan=67752	162.804	Trypsin	B1	LPEDTAGAATAAAPAEAASAPAQAASGAEQPAAAASAALSTIYFETGK	S{+1609}	1609	1608.69	1608.69	1608.69
46461:5	303	M.GMVAS{+1473.665}DGPHYGDNVK.L	NA	S{+1474}	605.078	5	3021.36	3020.36	1	-1.1	111	NRagged	328.04	30.17	0	4.81	14	>tr|B4EEP0|B4EEP0_BURCJ Putative exported protein OS=Burkholderia cenocepacia (strain ATCC BAA-245 / DSM 16553 / LMG 16656 / NCTC 13227 / J2315 / CF5610) OX=216591 GN=BCAL2301 PE=4 SV=1	1728	NS_403_Glycosylation_BC_J2315_HILIC_B3.38692.38692.5	controllerType=0 controllerNumber=1 scan=38692	104.112	Trypsin	B3	GMVASDGPHYGDNVK	S{+1474}	1474	1473.66	1473.66	1473.66
12629:2	288	R.DKGQYS{+1639.087}TLLDKDK.S	NA	S{+1639}	1575.93	2	3150.86	3149.86	1	-1.1	285	Specific	328.05	160.24	0	7.34	15	>tr|B4ELF8|B4ELF8_BURCJ Putative minor pilin and initiator OS=Burkholderia cenocepacia (strain ATCC BAA-245 / DSM 16553 / LMG 16656 / NCTC 13227 / J2315 / CF5610) OX=216591 GN=cblD PE=4 SV=1	3052	NS_403_Glycosylation_BC_J2315_HILIC_B1.12437.12437.4	controllerType=0 controllerNumber=1 scan=12437	34.1158	Trypsin	B1	DKGQYSTLLDKDK	S{+1639}	1639	1639.09	1639.09	1639.09
80861:4	188	R.SAAGAASPGVAALSSSQLGDITEKFINAQFSQSQES{+471.027}AADDYSFDLMK.Q	NA	S{+471}	1321.83	4	5284.29	5282.29	2	-1.3	159	Specific	328.07	328.07	0	7.11	17	>tr|B4EAW0|B4EAW0_BURCJ Metallo peptidase, subfamily M48B OS=Burkholderia cenocepacia (strain ATCC BAA-245 / DSM 16553 / LMG 16656 / NCTC 13227 / J2315 / CF5610) OX=216591 GN=BCAL0849 PE=3 SV=1	359	NS_403_Glycosylation_BC_J2315_HILIC_B2.65378.65378.2	controllerType=0 controllerNumber=1 scan=65378	162.104	Trypsin	B2	SAAGAASPGVAALSSSQLGDITEKFINAQFSQSQESAADDYSFDLMK	S{+471}	471	471.027	471.03	471.027
18524:6	75	K.TAAGRDPVS{+1607.813}PWGTPAK.G	NA	S{+1608}	537.446	6	3219.64	3218.64	1	-1	239	Specific	328.08	237.12	0	6.64	32	>sp|B4E5C3|RL2_BURCJ 50S ribosomal protein L2 OS=Burkholderia cenocepacia (strain ATCC BAA-245 / DSM 16553 / LMG 16656 / NCTC 13227 / J2315 / CF5610) OX=216591 GN=rplB PE=3 SV=1	252	NS_403_Glycosylation_BC_J2315_HILIC_B3.16426.16426.3	controllerType=0 controllerNumber=1 scan=16426	47.7643	Trypsin	B3	TAAGRDPVSPWGTPAK	S{+1608}	1608	1607.81	1607.81	1607.81
47398:3	7	K.KAS{+1188.409}EAAAAASAAQAAAAASPATVPASGAAVDQDANAQAAR.A	NA	S{+1188}	1581.39	3	4742.16	4739.16	3	-2.1	143	Specific	328.17	177.87	0	8.65	405	>tr|B4EEW5|B4EEW5_BURCJ Outer membrane protein assembly factor BamE OS=Burkholderia cenocepacia (strain ATCC BAA-245 / DSM 16553 / LMG 16656 / NCTC 13227 / J2315 / CF5610) OX=216591 GN=omlA PE=3 SV=1	4098	NS_403_Glycosylation_BC_J2315_HILIC_B1.40656.40656.3	controllerType=0 controllerNumber=1 scan=40656	100.877	Trypsin	B1	KASEAAAAASAAQAAAAASPATVPASGAAVDQDANAQAAR	S{+1188}	1188	1188.41	1188.41	1188.41
13615:4	285	M.PGVVS{+983.383}VKPADAR.-	NA	S{+983}	545.521	4	2179.06	2179.06	0	0	193	NRagged	328.19	134.31	3.17	4.09	16	>tr|B4E712|B4E712_BURCJ Putative lipoprotein OS=Burkholderia cenocepacia (strain ATCC BAA-245 / DSM 16553 / LMG 16656 / NCTC 13227 / J2315 / CF5610) OX=216591 GN=BCAL1446 PE=4 SV=1	1322	NS_403_Glycosylation_BC_J2315_HILIC_B3.12671.12671.4	controllerType=0 controllerNumber=1 scan=12671	37.6843	Trypsin	B3	PGVVSVKPADAR	S{+983}	983	983.383	983.38	983.383
49183:3	7	K.KASEAAAAAS{+624.192}AAQAAAAASPATVPASGAAVDQDANAQAAR.A	NA	S{+624}	1392.98	3	4176.94	4174.94	2	-1.6	143	Specific	328.21	196.94	12.15	8.46	405	>tr|B4EEW5|B4EEW5_BURCJ Outer membrane protein assembly factor BamE OS=Burkholderia cenocepacia (strain ATCC BAA-245 / DSM 16553 / LMG 16656 / NCTC 13227 / J2315 / CF5610) OX=216591 GN=omlA PE=3 SV=1	4098	NS_403_Glycosylation_BC_J2315_HILIC_B1.42144.42144.3	controllerType=0 controllerNumber=1 scan=42144	104.426	Trypsin	B1	KASEAAAAASAAQAAAAASPATVPASGAAVDQDANAQAAR	S{+624}	624	624.192	624.19	624.192
38656:4	48	A.PVAVAAPS{+1349.730}KPVTDASVESSAQPAAPR.A	NA	S{+1350}	964.017	4	3853.05	3853.05	0	0	100	NRagged	328.22	58.53	7.3	6.34	61	>tr|B4EEF1|B4EEF1_BURCJ Dihydrolipoamide acetyltransferase component of pyruvate dehydrogenase complex OS=Burkholderia cenocepacia (strain ATCC BAA-245 / DSM 16553 / LMG 16656 / NCTC 13227 / J2315 / CF5610) OX=216591 GN=bkdB PE=3 SV=1	6214	NS_403_Glycosylation_BC_J2315_HILIC_B1.33524.33524.2	controllerType=0 controllerNumber=1 scan=33524	84.0218	Trypsin	B1	PVAVAAPSKPVTDASVESSAQPAAPR	S{+1350}	1350	1349.73	1349.73	1349.73
66852:2	1	I.TGAAQMDGAILVC[+57.021]S{+391.161}AADGPMPQTR.E	NA	C[+57], S{+391}	1405.14	2	2809.28	2809.28	0	0	94	NRagged	328.26	34.46	0.39	4.29	528	>tr|B4E5A5|B4E5A5_BURCJ Elongation factor Tu OS=Burkholderia cenocepacia (strain ATCC BAA-245 / DSM 16553 / LMG 16656 / NCTC 13227 / J2315 / CF5610) OX=216591 GN=tufA1 PE=3 SV=1	6954	NS_403_Glycosylation_BC_J2315_HILIC_B2.54656.54656.2	controllerType=0 controllerNumber=1 scan=54656	137.696	Trypsin	B2	TGAAQMDGAILVCSAADGPMPQTR	,S{+391}	,+391	391.161	391.16	391.161
52328:2	371	Y.GIVDGKEWEES{+247.038}IVK.M	NA	S{+247}	918.933	2	1836.86	1835.86	1	-1.8	172	NRagged	328.29	59.95	0	6.54	11	>tr|B4E713|B4E713_BURCJ UTP--glucose-1-phosphate uridylyltransferase OS=Burkholderia cenocepacia (strain ATCC BAA-245 / DSM 16553 / LMG 16656 / NCTC 13227 / J2315 / CF5610) OX=216591 GN=galU PE=3 SV=1	1482	NS_403_Glycosylation_BC_J2315_HILIC_B2.43426.43426.2	controllerType=0 controllerNumber=1 scan=43426	112.385	Trypsin	B2	GIVDGKEWEESIVK	S{+247}	247	247.038	247.04	247.038
48176:3	70	R.DAVS{+267.132}QQELDDRQGAFNQGTANLAAADANMR.R	NA	S{+267}	1148.87	3	3444.59	3444.59	0	0	167	Specific	328.39	56.65	56.65	4.44	37	>tr|B4EIX5|B4EIX5_BURCJ Efflux system transport protein OS=Burkholderia cenocepacia (strain ATCC BAA-245 / DSM 16553 / LMG 16656 / NCTC 13227 / J2315 / CF5610) OX=216591 GN=BCAM1420 PE=3 SV=1	2774	NS_403_Glycosylation_BC_J2315_HILIC_B3.40051.40051.3	controllerType=0 controllerNumber=1 scan=40051	107.412	Trypsin	B3	DAVSQQELDDRQGAFNQGTANLAAADANMR	S{+267}	267	267.132	267.13	267.132
66425:4	13	F.DFDS{+694.341}YSVKDEYQPLMQQHAQYLK.S	NA	S{+694}	882.669	4	3527.65	3527.65	0	0	69	NRagged	328.44	12.76	12.76	4.2	173	>tr|B4EDC1|B4EDC1_BURCJ Peptidoglycan-associated protein OS=Burkholderia cenocepacia (strain ATCC BAA-245 / DSM 16553 / LMG 16656 / NCTC 13227 / J2315 / CF5610) OX=216591 GN=pal PE=1 SV=1	4916	NS_403_Glycosylation_BC_J2315_HILIC_B1.55755.55755.4	controllerType=0 controllerNumber=1 scan=55755	134.198	Trypsin	B1	DFDSYSVKDEYQPLMQQHAQYLK	S{+694}	694	694.341	694.34	694.341
81699:2	10	A.PAQAAS{+310.035}GAEQPAAAASAALSTIYFETGK.S	NA	S{+310}	1496.18	2	2991.36	2989.36	2	-2.2	405	NRagged	328.47	3.47	0	7.38	251	>tr|B4EA74|B4EA74_BURCJ Cytochrome c oxidase subunit 2 OS=Burkholderia cenocepacia (strain ATCC BAA-245 / DSM 16553 / LMG 16656 / NCTC 13227 / J2315 / CF5610) OX=216591 GN=BCAL0749 PE=3 SV=1	5396	NS_403_Glycosylation_BC_J2315_HILIC_B2.66022.66022.2	controllerType=0 controllerNumber=1 scan=66022	163.718	Trypsin	B2	PAQAASGAEQPAAAASAALSTIYFETGK	S{+310}	310	310.035	310.04	310.035
16778:4	12	K.GELENGEEAERKAS{+671.272}DEEK.F	NA	S{+671}	674.051	4	2693.18	2691.18	2	-2.5	297	Specific	328.52	71.89	0	6.06	135	>tr|B4E5B7|B4E5B7_BURCJ Elongation factor G OS=Burkholderia cenocepacia (strain ATCC BAA-245 / DSM 16553 / LMG 16656 / NCTC 13227 / J2315 / CF5610) OX=216591 GN=fusA PE=3 SV=1	6576	NS_403_Glycosylation_BC_J2315_HILIC_B2.15007.15007.3	controllerType=0 controllerNumber=1 scan=15007	42.8119	Trypsin	B2	GELENGEEAERKASDEEK	S{+671}	671	671.272	671.27	671.272
67015:5	11	K.VFQYVKPQDAQALQDASPASGASGAQAAAAPADNATVGAVPDAS{+624.201}VQSTPLQPPAPISNSSSVHPGNPK.A	NA	S{+624}	1446.5	5	7228.46	7228.46	0	0	202	Specific	328.53	328.53	0	7.68	161	>tr|B4EE88|B4EE88_BURCJ Putative phospholipid-binding lipoprotein OS=Burkholderia cenocepacia (strain ATCC BAA-245 / DSM 16553 / LMG 16656 / NCTC 13227 / J2315 / CF5610) OX=216591 GN=BCAL0163 PE=4 SV=1	3395	NS_403_Glycosylation_BC_J2315_HILIC_B2.54775.54775.5	controllerType=0 controllerNumber=1 scan=54775	137.972	Trypsin	B2	VFQYVKPQDAQALQDASPASGASGAQAAAAPADNATVGAVPDASVQSTPLQPPAPISNSSSVHPGNPK	S{+624}	624	624.201	624.2	624.201
57236:3	132	A.APAAPAAEAAPAAAAPAAAS{+1299.498}SSGSTSTTSAAPAPAAAPAAGS.-	NA	S{+1299}	1573.39	3	4718.15	4716.15	2	-1.4	76	Non	328.55	30.93	0	6.71	82	>tr|B4EBC9|B4EBC9_BURCJ CxxC_CXXC_SSSS domain-containing protein OS=Burkholderia cenocepacia (strain ATCC BAA-245 / DSM 16553 / LMG 16656 / NCTC 13227 / J2315 / CF5610) OX=216591 GN=BCAL0878 PE=4 SV=1	5302	NS_403_Glycosylation_BC_J2315_HILIC_B2.47291.47291.3	controllerType=0 controllerNumber=1 scan=47291	121.175	Trypsin	B2	APAAPAAEAAPAAAAPAAASSSGSTSTTSAAPAPAAAPAAGS	S{+1299}	1299	1299.5	1299.5	1299.5
64114:4	9	E.AFDFGTPS{+1790.766}APAEEPQHPAAE.-	NA	S{+1791}	965.678	4	3859.69	3859.69	0	0	1394	Non	328.59	9.9	4.97	2.05	108	>sp|B4E5B3|RPOC_BURCJ DNA-directed RNA polymerase subunit beta' OS=Burkholderia cenocepacia (strain ATCC BAA-245 / DSM 16553 / LMG 16656 / NCTC 13227 / J2315 / CF5610) OX=216591 GN=rpoC PE=3 SV=1	152	NS_403_Glycosylation_BC_J2315_HILIC_B3.52589.52589.4	controllerType=0 controllerNumber=1 scan=52589	135.267	Trypsin	B3	AFDFGTPSAPAEEPQHPAAE	S{+1791}	1791	1790.77	1790.77	1790.77
17459:5	16	Q.TGS{+312.152}EDGATESNGGTGEPVRGSAAEDAASDSPDPDTDPKPK.D	NA	S{+312}	838.372	5	4187.83	4184.83	3	-2.4	5	NRagged	328.67	17.96	17.96	4.7	114	>tr|B4EEA5|B4EEA5_BURCJ Putative membrane protein OS=Burkholderia cenocepacia (strain ATCC BAA-245 / DSM 16553 / LMG 16656 / NCTC 13227 / J2315 / CF5610) OX=216591 GN=BCAL0180 PE=4 SV=1	3257	NS_403_Glycosylation_BC_J2315_HILIC_B1.16229.16229.5	controllerType=0 controllerNumber=1 scan=16229	43.0472	Trypsin	B1	TGSEDGATESNGGTGEPVRGSAAEDAASDSPDPDTDPKPK	S{+312}	312	312.152	312.15	312.152
31151:2	6	A.TAGTTTAAPAPTAS{+437.138}APEAAAKPAK.T	NA	S{+437}	1295.13	2	2589.26	2589.26	0	0	139	NRagged	328.71	20.53	0	5.85	492	>tr|B4EB03|B4EB03_BURCJ Putative exported protein OS=Burkholderia cenocepacia (strain ATCC BAA-245 / DSM 16553 / LMG 16656 / NCTC 13227 / J2315 / CF5610) OX=216591 GN=BCAL1917 PE=4 SV=1	4831	NS_403_Glycosylation_BC_J2315_HILIC_B1.27366.27366.4	controllerType=0 controllerNumber=1 scan=27366	69.4822	Trypsin	B1	TAGTTTAAPAPTASAPEAAAKPAK	S{+437}	437	437.138	437.14	437.138
03149:4	43	R.REGRPS{+548.683}EHETLTSR.L	NA	S{+549}	551.633	4	2203.51	2203.51	0	0	80	Specific	328.77	216.64	0.76	6.84	45	>sp|B4E5M6|PNP_BURCJ Polyribonucleotide nucleotidyltransferase OS=Burkholderia cenocepacia (strain ATCC BAA-245 / DSM 16553 / LMG 16656 / NCTC 13227 / J2315 / CF5610) OX=216591 GN=pnp PE=3 SV=1	210	NS_403_Glycosylation_BC_J2315_HILIC_B2.4266.4266.3	controllerType=0 controllerNumber=1 scan=4266	16.5744	Trypsin	B2	REGRPSEHETLTSR	S{+549}	549	548.683	548.68	548.683
08946:4	251	K.HAYDEAHPAEAAS{+667.229}AASH.-	NA	S{+667}	601.499	4	2402.98	2401.98	1	-1.4	37	CRagged	328.8	234.63	2.54	7.44	21	>tr|B4ED29|B4ED29_BURCJ Putative membrane protein OS=Burkholderia cenocepacia (strain ATCC BAA-245 / DSM 16553 / LMG 16656 / NCTC 13227 / J2315 / CF5610) OX=216591 GN=BCAL1093 PE=4 SV=1	382	NS_403_Glycosylation_BC_J2315_HILIC_B3.9191.9191.4	controllerType=0 controllerNumber=1 scan=9191	28.4941	Trypsin	B3	HAYDEAHPAEAASAASH	S{+667}	667	667.229	667.23	667.229
42174:4	119	R.SYLLS{+1293.638}QSVIER.L	NA	S{+1294}	647.84	4	2588.34	2588.34	0	0	610	Specific	328.82	196.51	0	4.64	19	>tr|B4E7C9|B4E7C9_BURCJ DNA gyrase subunit B OS=Burkholderia cenocepacia (strain ATCC BAA-245 / DSM 16553 / LMG 16656 / NCTC 13227 / J2315 / CF5610) OX=216591 GN=gyrB PE=3 SV=1	933	NS_403_Glycosylation_BC_J2315_HILIC_B3.35240.35240.2	controllerType=0 controllerNumber=1 scan=35240	95.4722	Trypsin	B3	SYLLSQSVIER	S{+1294}	1294	1293.64	1293.64	1293.64
33291:4	4	K.PAATTSATTS{+993.409}TTTSAGTASTSTTATAGTTTAAPAPTASAPEAAAKPAK.T	NA	S{+993}	1319.38	4	5274.51	5272.51	2	-1.3	115	Specific	328.85	328.85	0	8.2	449	>tr|B4EB03|B4EB03_BURCJ Putative exported protein OS=Burkholderia cenocepacia (strain ATCC BAA-245 / DSM 16553 / LMG 16656 / NCTC 13227 / J2315 / CF5610) OX=216591 GN=BCAL1917 PE=4 SV=1	4831	NS_403_Glycosylation_BC_J2315_HILIC_B3.28204.28204.4	controllerType=0 controllerNumber=1 scan=28204	78.1386	Trypsin	B3	PAATTSATTSTTTSAGTASTSTTATAGTTTAAPAPTASAPEAAAKPAK	S{+993}	993	993.409	993.41	993.409
58880:4	1	K.THGAGPASNVGPEPEAAGLEEQGLGWKS{+210.004}TFGTGK.G	NA	S{+210}	888.409	4	3550.61	3547.61	3	-2.8	264	Specific	328.91	212.48	1.2	7.57	437	>sp|B4EE21|KATG1_BURCJ Catalase-peroxidase 1 OS=Burkholderia cenocepacia (strain ATCC BAA-245 / DSM 16553 / LMG 16656 / NCTC 13227 / J2315 / CF5610) OX=216591 GN=katG1 PE=3 SV=1	164	NS_403_Glycosylation_BC_J2315_HILIC_B1.49899.49899.4	controllerType=0 controllerNumber=1 scan=49899	121.431	Trypsin	B1	THGAGPASNVGPEPEAAGLEEQGLGWKSTFGTGK	S{+210}	210	210.004	210	210.004
[truncated: 12,165 more rows]
