# Supplementary material for: Open Database Searching Enables the Identification and Comparison of Bacterial Glycoproteomes without Defining Glycan Compositions Prior to Searching
Source: Mol Cell Proteomics. 2020 Nov 25;19(9):1561–74. doi: 10.1074/mcp.TIR120.002100 (PMC8143609; doi:10.1074/mcp.TIR120.002100)
Supplement: Supplementary file 1 [file mmc1.zip › mmc1/160233_1_supp_538036_qb0k4h.xlsx]

## Sheet: Combined_Tryptic_glycopeptides_
Query #:z	Protein Rank	Peptide_identified	Glycans NHFAGNa	Modification Type(s)	Observed m/z	z	Observed (M+H)	Calc. mass (M+H)	Off-by-x error	Mass error (ppm)	Starting position	Cleavage	Score	Delta	Delta Mod	|Log Prob|	# of unique peptides	Protein Name	Protein DB number	Comment	Scan #	Scan Time	Enzyme	replicate	cleaned_peptides	Glycan_masses
43120:3	3	E.IAQVGS[+568.212][+100.064]IS[+365.132][+231.074][+100.064]ANSDSSIGDR.I	HexNAc(2)Hex(1) 100.064,HexNAc(1)Hex(1) 231.0743 100.064	S[+100]*2[+231][+365][+568]	1047.82	3	3141.43	3141.42	0	5	144	NRagged	300.34	300.34	1.2	3.84	57	>tr|B4ECT7|B4ECT7_BURCJ 60 kDa chaperonin OS=Burkholderia cenocepacia (strain ATCC BAA-245 / DSM 16553 / LMG 16656 / NCTC 13227 / J2315 / CF5610) OX=216591 GN=groL PE=3 SV=1	4630	NS_403_Glycosylation_BC_J2315_HILIC_B2.36175.36175.3	controllerType=0 controllerNumber=1 scan=36175	95.4013	Trypsin	B2	IAQVGSISANSDSSIGDR	1364
30531:6	82	R.WAHRAEPRLGPGGMPPAQGRPQPGAPLQVAPGGPPPVHDT[+568.212]RPS[+568.212][+100.064]AT[+568.212][+100.064]R.G	HexNAc(2)Hex(1),HexNAc(2)Hex(1) 100.064,HexNAc(2)Hex(1) 100.064	S[+100][+568], T[+100][+568]*2	1106.37	6	6633.19	6627.21	6	-5	132	Specific	300.53	300.53	1.2	6	15	>tr|B4EHE0|B4EHE0_BURCJ Putative membrane protein OS=Burkholderia cenocepacia (strain ATCC BAA-245 / DSM 16553 / LMG 16656 / NCTC 13227 / J2315 / CF5610) OX=216591 GN=BCAM1261 PE=4 SV=1	5221	NS_403_Glycosylation_BC_J2315_HILIC_B2.26178.26178.6	controllerType=0 controllerNumber=1 scan=26178	70.6861	Trypsin	B2	WAHRAEPRLGPGGMPPAQGRPQPGAPLQVAPGGPPPVHDTRPSATR	1904
70294:4	200	R.TIGQTLEVDGPITPNDRLVANPSDALANGDRVVVQAPAAQPAS[+568.212]AVAGAK.S	HexNAc(2)Hex(1)	S[+568]	1351.93	4	5404.72	5403.74	1	-4.7	360	Specific	300.66	300.66	300.66	5.59	10	>tr|B4EIX5|B4EIX5_BURCJ Efflux system transport protein OS=Burkholderia cenocepacia (strain ATCC BAA-245 / DSM 16553 / LMG 16656 / NCTC 13227 / J2315 / CF5610) OX=216591 GN=BCAM1420 PE=3 SV=1	2774	NS_403_Glycosylation_BC_J2315_HILIC_B3.57282.57282.4	controllerType=0 controllerNumber=1 scan=57282	146.099	Trypsin	B3	TIGQTLEVDGPITPNDRLVANPSDALANGDRVVVQAPAAQPASAVAGAK	568
24937:3	75	K.GAS[+365.132][+231.074]AAQAAPKPTDNSSGTFVFARPGK.F	HexNAc(1)Hex(1) 231.0743	S[+231][+365]	1043.83	3	3129.49	3129.49	0	-0.1	66	Specific	300.73	300.73	122.32	5.95	20	>tr|B4EBR7|B4EBR7_BURCJ Outer-membrane lipoprotein carrier protein OS=Burkholderia cenocepacia (strain ATCC BAA-245 / DSM 16553 / LMG 16656 / NCTC 13227 / J2315 / CF5610) OX=216591 GN=lolA PE=3 SV=1	6332	NS_403_Glycosylation_BC_J2315_HILIC_B3.21528.21528.3	controllerType=0 controllerNumber=1 scan=21528	61.0936	Trypsin	B3	GASAAQAAPKPTDNSSGTFVFARPGK	596
44730:4	23	K.QQQQQQAANTPKPTS[+365.132][+231.074]SATAAAAAKPPTANDANTGYFLQVGAYK.T	HexNAc(1)Hex(1) 231.0743	S[+231][+365]	1251.85	4	5004.37	5001.39	3	-4.8	166	Specific	300.89	300.89	0	6.98	64	>tr|B4E9M8|B4E9M8_BURCJ Putative membrane protein OS=Burkholderia cenocepacia (strain ATCC BAA-245 / DSM 16553 / LMG 16656 / NCTC 13227 / J2315 / CF5610) OX=216591 GN=BCAL0678 PE=4 SV=1	6150	NS_403_Glycosylation_BC_J2315_HILIC_B1.38408.38408.4	controllerType=0 controllerNumber=1 scan=38408	95.2982	Trypsin	B1	QQQQQQAANTPKPTSSATAAAAAKPPTANDANTGYFLQVGAYK	596
06680:4	37	M.EAVSLGKEKPQAT[+568.212]GHDEAS[+568.212][+100.064]WAQNR.R	HexNAc(2)Hex(1),HexNAc(2)Hex(1) 100.064	S[+100][+568], T[+568]	962.947	4	3848.77	3845.76	3	-0.3	139	NRagged	301.07	301.07	1.2	4.77	22	>tr|B4EDC1|B4EDC1_BURCJ Peptidoglycan-associated protein OS=Burkholderia cenocepacia (strain ATCC BAA-245 / DSM 16553 / LMG 16656 / NCTC 13227 / J2315 / CF5610) OX=216591 GN=pal PE=1 SV=1	4916	NS_403_Glycosylation_BC_J2315_HILIC_B3.7390.7390.2	controllerType=0 controllerNumber=1 scan=7390	24.1385	Trypsin	B3	EAVSLGKEKPQATGHDEASWAQNR	1236
78961:4	7	N.GKLPEDTAGAATAAAPAEAAS[+568.212][+100.064]APAQAAS[+365.132][+231.074]GAEQPAAAASAALSTIYFETGK.S	HexNAc(2)Hex(1) 100.064,HexNAc(1)Hex(1) 231.0743	S[+100][+231][+365][+568]	1467.7	4	5867.76	5865.75	2	1	383	NRagged	301.19	301.19	0	5.16	133	>tr|B4EA74|B4EA74_BURCJ Cytochrome c oxidase subunit 2 OS=Burkholderia cenocepacia (strain ATCC BAA-245 / DSM 16553 / LMG 16656 / NCTC 13227 / J2315 / CF5610) OX=216591 GN=BCAL0749 PE=3 SV=1	5396	NS_403_Glycosylation_BC_J2315_HILIC_B1.65580.65580.4	controllerType=0 controllerNumber=1 scan=65580	157.264	Trypsin	B1	GKLPEDTAGAATAAAPAEAASAPAQAASGAEQPAAAASAALSTIYFETGK	1264
30449:3	15	K.LSKPAATTSATTSTTTSAGTASTSTTATAGTTTAAPAPTAS[+568.212]APEAAAK.P	HexNAc(2)Hex(1)	S[+568]	1627.45	3	4880.34	4879.34	1	-1.8	112	Specific	301.43	262.4	7.57	7.55	94	>tr|B4EB03|B4EB03_BURCJ Putative exported protein OS=Burkholderia cenocepacia (strain ATCC BAA-245 / DSM 16553 / LMG 16656 / NCTC 13227 / J2315 / CF5610) OX=216591 GN=BCAL1917 PE=4 SV=1	4831	NS_403_Glycosylation_BC_J2315_HILIC_B1.26821.26821.3	controllerType=0 controllerNumber=1 scan=26821	68.2428	Trypsin	B1	LSKPAATTSATTSTTTSAGTASTSTTATAGTTTAAPAPTASAPEAAAK	568
51581:3	7	K.AS[+568.212]EAAAAASAAQAAAAASPATVPASGAAVDQDANAQAAR.A	HexNAc(2)Hex(1)	S[+568]	1331.29	3	3991.86	3990.86	1	-1.9	144	Specific	301.53	280.56	16.07	7.23	88	>tr|B4EEW5|B4EEW5_BURCJ Outer membrane protein assembly factor BamE OS=Burkholderia cenocepacia (strain ATCC BAA-245 / DSM 16553 / LMG 16656 / NCTC 13227 / J2315 / CF5610) OX=216591 GN=omlA PE=3 SV=1	4098	NS_403_Glycosylation_BC_J2315_HILIC_B3.42743.42743.3	controllerType=0 controllerNumber=1 scan=42743	113.579	Trypsin	B3	ASEAAAAASAAQAAAAASPATVPASGAAVDQDANAQAAR	568
55294:3	8	K.ASEAAAAAS[+365.132][+231.074]AAQAAAAASPATVPAS[+568.212]GAAVDQDANAQAAR.A	HexNAc(1)Hex(1) 231.0743,HexNAc(2)Hex(1)	S[+231][+365][+568]	1530.36	3	4589.06	4587.07	2	-3.2	144	Specific	301.61	263.34	3.65	6.03	103	>tr|B4EEW5|B4EEW5_BURCJ Outer membrane protein assembly factor BamE OS=Burkholderia cenocepacia (strain ATCC BAA-245 / DSM 16553 / LMG 16656 / NCTC 13227 / J2315 / CF5610) OX=216591 GN=omlA PE=3 SV=1	4098	NS_403_Glycosylation_BC_J2315_HILIC_B1.46985.46985.3	controllerType=0 controllerNumber=1 scan=46985	114.99	Trypsin	B1	ASEAAAAASAAQAAAAASPATVPASGAAVDQDANAQAAR	1164
40123:3	168	K.AADAGGAKPAAGAS[+568.212]AAPAAPAPVAVPAS[+365.132][+231.074][+100.064]AVSGSAG.Q	HexNAc(2)Hex(1),HexNAc(1)Hex(1) 231.0743 100.064	S[+100][+231][+365][+568]	1360.31	3	4078.91	4078.92	0	-1.3	151	CRagged	301.81	248.47	5.99	5.74	26	>tr|B4E626|B4E626_BURCJ Putative membrane protein OS=Burkholderia cenocepacia (strain ATCC BAA-245 / DSM 16553 / LMG 16656 / NCTC 13227 / J2315 / CF5610) OX=216591 GN=BCAL0303 PE=4 SV=1	1459	NS_403_Glycosylation_BC_J2315_HILIC_B3.33593.33593.3	controllerType=0 controllerNumber=1 scan=33593	91.3712	Trypsin	B3	AADAGGAKPAAGASAAPAAPAPVAVPASAVSGSAG	1264
73829:4	54	D.SGAFDDDAAQADDAQRDES[+568.212][+100.064]VS[+568.212]PLAPVADS[+365.132][+231.074][+100.064]GANEEPSEGADEPPKTDGDGSK.G	HexNAc(2)Hex(1) 100.064,HexNAc(2)Hex(1),HexNAc(1)Hex(1) 231.0743 100.064	S[+100]*2[+231][+365][+568]*2	1756	4	7020.96	7020.94	0	2.3	113	NRagged	302.17	302.17	0	5.87	26	>tr|B4E6Q4|B4E6Q4_BURCJ Putative stringent starvation protein B OS=Burkholderia cenocepacia (strain ATCC BAA-245 / DSM 16553 / LMG 16656 / NCTC 13227 / J2315 / CF5610) OX=216591 GN=BCAL0332 PE=4 SV=1	1585	NS_403_Glycosylation_BC_J2315_HILIC_B2.60013.60013.4	controllerType=0 controllerNumber=1 scan=60013	149.834	Trypsin	B2	SGAFDDDAAQADDAQRDESVSPLAPVADSGANEEPSEGADEPPKTDGDGSK	1932
68511:5	108	A.T[+568.212][+100.064]T[+365.132][+231.074][+100.064]ALPQANPNAGGAS[+365.132][+231.074][+100.064]GTVVHGTAGTLTPPPANAAPGQVVVGGKVPDEATK.A	HexNAc(2)Hex(1) 100.064,HexNAc(1)Hex(1) 231.0743 100.064,HexNAc(1)Hex(1) 231.0743 100.064	S[+100][+231][+365], T[+100]*2[+231][+365][+568]	1342.05	5	6706.25	6705.22	1	3.5	53	NRagged	302.17	302.17	0	4.97	38	>tr|B4E6S1|B4E6S1_BURCJ Putative outer membrane protein OS=Burkholderia cenocepacia (strain ATCC BAA-245 / DSM 16553 / LMG 16656 / NCTC 13227 / J2315 / CF5610) OX=216591 GN=BCAL0349 PE=4 SV=1	3532	NS_403_Glycosylation_BC_J2315_HILIC_B2.55917.55917.5	controllerType=0 controllerNumber=1 scan=55917	140.686	Trypsin	B2	TTALPQANPNAGGASGTVVHGTAGTLTPPPANAAPGQVVVGGKVPDEATK	2060
22789:3	23	N.GAS[+568.212]QPQQFDPNRALQGK.T	HexNAc(2)Hex(1)	S[+568]	804.047	3	2410.13	2410.14	0	-4.2	37	NRagged	302.55	37.03	37.03	1.73	64	>tr|B4E9M8|B4E9M8_BURCJ Putative membrane protein OS=Burkholderia cenocepacia (strain ATCC BAA-245 / DSM 16553 / LMG 16656 / NCTC 13227 / J2315 / CF5610) OX=216591 GN=BCAL0678 PE=4 SV=1	6150	NS_403_Glycosylation_BC_J2315_HILIC_B1.20627.20627.3	controllerType=0 controllerNumber=1 scan=20627	53.6919	Trypsin	B1	GASQPQQFDPNRALQGK	568
40710:3	7	K.KASEAAAAASAAQAAAAAS[+365.132][+231.074]PAT[+568.212]VPAS[+568.212]GAAVDQDANAQAAR.A	HexNAc(1)Hex(1) 231.0743,HexNAc(2)Hex(1),HexNAc(2)Hex(1)	S[+231][+365][+568], T[+568]	1762.47	3	5285.38	5283.38	2	0.1	143	Specific	302.61	289.07	0	7.48	88	>tr|B4EEW5|B4EEW5_BURCJ Outer membrane protein assembly factor BamE OS=Burkholderia cenocepacia (strain ATCC BAA-245 / DSM 16553 / LMG 16656 / NCTC 13227 / J2315 / CF5610) OX=216591 GN=omlA PE=3 SV=1	4098	NS_403_Glycosylation_BC_J2315_HILIC_B3.34075.34075.3	controllerType=0 controllerNumber=1 scan=34075	92.5473	Trypsin	B3	KASEAAAAASAAQAAAAASPATVPASGAAVDQDANAQAAR	1732
68337:5	47	A.T[+568.212][+100.064]T[+365.132][+231.074][+100.064]ALPQANPNAGGAS[+365.132][+231.074][+100.064]GTVVHGTAGTLTPPPANAAPGQVVVGGKVPDEATK.A	HexNAc(2)Hex(1) 100.064,HexNAc(1)Hex(1) 231.0743 100.064,HexNAc(1)Hex(1) 231.0743 100.064	S[+100][+231][+365], T[+100]*2[+231][+365][+568]	1342.05	5	6706.24	6705.22	1	3.3	53	NRagged	303.12	303.12	0	3.7	45	>tr|B4E6S1|B4E6S1_BURCJ Putative outer membrane protein OS=Burkholderia cenocepacia (strain ATCC BAA-245 / DSM 16553 / LMG 16656 / NCTC 13227 / J2315 / CF5610) OX=216591 GN=BCAL0349 PE=4 SV=1	3532	NS_403_Glycosylation_BC_J2315_HILIC_B3.55787.55787.5	controllerType=0 controllerNumber=1 scan=55787	142.674	Trypsin	B3	TTALPQANPNAGGASGTVVHGTAGTLTPPPANAAPGQVVVGGKVPDEATK	2060
41333:3	243	K.AADAGGAKPAAGASAAPAAPAPVAVPAS[+365.132][+231.074]AVS[+568.212]GSAGQ.-	HexNAc(1)Hex(1) 231.0743,HexNAc(2)Hex(1)	S[+231][+365][+568]	1369.64	3	4106.91	4106.91	0	-0.6	151	CRagged	303.23	99.11	0	3.61	27	>tr|B4E626|B4E626_BURCJ Putative membrane protein OS=Burkholderia cenocepacia (strain ATCC BAA-245 / DSM 16553 / LMG 16656 / NCTC 13227 / J2315 / CF5610) OX=216591 GN=BCAL0303 PE=4 SV=1	1459	NS_403_Glycosylation_BC_J2315_HILIC_B2.34783.34783.3	controllerType=0 controllerNumber=1 scan=34783	91.9318	Trypsin	B2	AADAGGAKPAAGASAAPAAPAPVAVPASAVSGSAGQ	1164
54184:4	7	S.AAQAAAAASPAT[+365.132][+231.074][+100.064]VPAS[+162.053][+462.149]GAAVDQDANAQAAR.A	HexNAc(1)Hex(1) 231.0743 100.064,Hex(1) 462.1486	S[+162][+462], T[+100][+231][+365]	1004.21	4	4013.81	4013.8	0	4.3	153	NRagged	303.32	243.46	0	3.57	88	>tr|B4EEW5|B4EEW5_BURCJ Outer membrane protein assembly factor BamE OS=Burkholderia cenocepacia (strain ATCC BAA-245 / DSM 16553 / LMG 16656 / NCTC 13227 / J2315 / CF5610) OX=216591 GN=omlA PE=3 SV=1	4098	NS_403_Glycosylation_BC_J2315_HILIC_B3.44785.44785.4	controllerType=0 controllerNumber=1 scan=44785	118.176	Trypsin	B3	AAQAAAAASPATVPASGAAVDQDANAQAAR	1320
13529:3	312	K.KLQQWS[+162.053][+462.149]QQSAAGAKPASGE.-	Hex(1) 462.1486	S[+162][+462]	866.068	3	2596.19	2596.19	0	0.4	124	CRagged	303.35	303.35	4.8	6.71	10	>tr|B4ED22|B4ED22_BURCJ Putative lipoprotein OS=Burkholderia cenocepacia (strain ATCC BAA-245 / DSM 16553 / LMG 16656 / NCTC 13227 / J2315 / CF5610) OX=216591 GN=BCAL1086 PE=4 SV=1	4262	NS_403_Glycosylation_BC_J2315_HILIC_B3.12612.12612.4	controllerType=0 controllerNumber=1 scan=12612	37.5309	Trypsin	B3	KLQQWSQQSAAGAKPASGE	624
25274:3	111	K.GAS[+568.212]AAQAAPKPTDNSSGTFVFARPGK.F	HexNAc(2)Hex(1)	S[+568]	1034.5	3	3101.48	3101.49	0	-2.3	66	Specific	303.43	66.77	66.77	3.93	20	>tr|B4EBR7|B4EBR7_BURCJ Outer-membrane lipoprotein carrier protein OS=Burkholderia cenocepacia (strain ATCC BAA-245 / DSM 16553 / LMG 16656 / NCTC 13227 / J2315 / CF5610) OX=216591 GN=lolA PE=3 SV=1	6332	NS_403_Glycosylation_BC_J2315_HILIC_B2.21898.21898.3	controllerType=0 controllerNumber=1 scan=21898	60.0592	Trypsin	B2	GASAAQAAPKPTDNSSGTFVFARPGK	568
26328:3	126	K.GAS[+568.212]AAQAAPKPTDNSSGTFVFARPGK.F	HexNAc(2)Hex(1)	S[+568]	1034.5	3	3101.49	3101.49	0	-0.7	66	Specific	303.64	64.61	64.61	5.07	23	>tr|B4EBR7|B4EBR7_BURCJ Outer-membrane lipoprotein carrier protein OS=Burkholderia cenocepacia (strain ATCC BAA-245 / DSM 16553 / LMG 16656 / NCTC 13227 / J2315 / CF5610) OX=216591 GN=lolA PE=3 SV=1	6332	NS_403_Glycosylation_BC_J2315_HILIC_B1.23495.23495.3	controllerType=0 controllerNumber=1 scan=23495	60.4493	Trypsin	B1	GASAAQAAPKPTDNSSGTFVFARPGK	568
49250:5	8	V.ADDRYT[+365.132][+231.074][+100.064]S[+365.132][+231.074][+100.064]IHIEELNVVAR.D	HexNAc(1)Hex(1) 231.0743 100.064,HexNAc(1)Hex(1) 231.0743 100.064	S[+100][+231][+365], T[+100][+231][+365]	699.927	5	3495.61	3493.61	2	-2.8	830	NRagged	303.67	260.52	260.52	4.6	43	>sp|B4E5B2|RPOB_BURCJ DNA-directed RNA polymerase subunit beta OS=Burkholderia cenocepacia (strain ATCC BAA-245 / DSM 16553 / LMG 16656 / NCTC 13227 / J2315 / CF5610) OX=216591 GN=rpoB PE=3 SV=1	232	NS_403_Glycosylation_BC_J2315_HILIC_B3.40901.40901.3	controllerType=0 controllerNumber=1 scan=40901	109.339	Trypsin	B3	ADDRYTSIHIEELNVVAR	1392
59821:3	971	G.ATPQDAPAAAS[+568.212]APPPAPAAAPAAKPFTPPPESAIPADDFGK.T	HexNAc(2)Hex(1)	S[+568]	1482.39	3	4445.16	4445.16	0	0.1	28	NRagged	303.8	303.8	29.94	6.27	3	>tr|B4EIK9|B4EIK9_BURCJ Putative cytochrome c OS=Burkholderia cenocepacia (strain ATCC BAA-245 / DSM 16553 / LMG 16656 / NCTC 13227 / J2315 / CF5610) OX=216591 GN=BCAM2443 PE=4 SV=1	2399	NS_403_Glycosylation_BC_J2315_HILIC_B1.50661.50661.3	controllerType=0 controllerNumber=1 scan=50661	123.032	Trypsin	B1	ATPQDAPAAASAPPPAPAAAPAAKPFTPPPESAIPADDFGK	568
16172:2	15	D.AGASAPAAAS[+365.132][+231.074][+100.064]S[+365.132][+231.074]T[+568.212][+100.064]K.A	HexNAc(1)Hex(1) 231.0743 100.064,HexNAc(1)Hex(1) 231.0743,HexNAc(2)Hex(1) 100.064	S[+100][+231]*2[+365]*2, T[+100][+568]	1527.15	2	3053.3	3050.31	3	-4.5	181	NRagged	303.89	179.51	0	3.71	94	>tr|B4EB03|B4EB03_BURCJ Putative exported protein OS=Burkholderia cenocepacia (strain ATCC BAA-245 / DSM 16553 / LMG 16656 / NCTC 13227 / J2315 / CF5610) OX=216591 GN=BCAL1917 PE=4 SV=1	4831	NS_403_Glycosylation_BC_J2315_HILIC_B1.15196.15196.2	controllerType=0 controllerNumber=1 scan=15196	40.4678	Trypsin	B1	AGASAPAAASSTK	1960
48174:3	8	A.SAAQAAAAAS[+365.132][+231.074][+100.064]PAT[+365.132][+231.074][+100.064]VPAS[+365.132][+231.074]GAAVDQDANAQAAR.A	HexNAc(1)Hex(1) 231.0743 100.064,HexNAc(1)Hex(1) 231.0743 100.064,HexNAc(1)Hex(1) 231.0743	S[+100][+231]*2[+365]*2, T[+100][+231][+365]	1591.38	3	4772.13	4769.1	3	3.5	152	NRagged	303.94	298.31	0	4.35	103	>tr|B4EEW5|B4EEW5_BURCJ Outer membrane protein assembly factor BamE OS=Burkholderia cenocepacia (strain ATCC BAA-245 / DSM 16553 / LMG 16656 / NCTC 13227 / J2315 / CF5610) OX=216591 GN=omlA PE=3 SV=1	4098	NS_403_Glycosylation_BC_J2315_HILIC_B1.41268.41268.3	controllerType=0 controllerNumber=1 scan=41268	102.364	Trypsin	B1	SAAQAAAAASPATVPASGAAVDQDANAQAAR	1988
11064:5	152	E.HDAGGAGHASPAAGHHAEPSAAQS[+365.132][+231.074][+100.064]S[+568.212]KA.-	HexNAc(1)Hex(1) 231.0743 100.064,HexNAc(2)Hex(1)	S[+100][+231][+365][+568]	749.13	5	3741.62	3741.61	0	2.7	342	Non	304.02	304.02	2.4	3.57	9	>tr|B4EAI7|B4EAI7_BURCJ Phosphate acyltransferase OS=Burkholderia cenocepacia (strain ATCC BAA-245 / DSM 16553 / LMG 16656 / NCTC 13227 / J2315 / CF5610) OX=216591 GN=plsX1 PE=3 SV=1	6950	NS_403_Glycosylation_BC_J2315_HILIC_B2.10701.10701.5	controllerType=0 controllerNumber=1 scan=10701	31.6086	Trypsin	B2	HDAGGAGHASPAAGHHAEPSAAQSSKA	1264
75795:4	93	E.SLAGLKPAFAKDGSVT[+568.212][+100.064]AANAS[+568.212][+100.064]GLNDGAAAVLVMSAQK.A	HexNAc(2)Hex(1) 100.064,HexNAc(2)Hex(1) 100.064	S[+100][+568], T[+100][+568]	1210.6	4	4839.38	4838.39	1	-1.7	228	NRagged	304.13	304.13	2.4	6.77	10	>tr|B4EAU3|B4EAU3_BURCJ Putative poly-beta-hydroxy-butyrate storage protein OS=Burkholderia cenocepacia (strain ATCC BAA-245 / DSM 16553 / LMG 16656 / NCTC 13227 / J2315 / CF5610) OX=216591 GN=phaA PE=3 SV=1	2677	NS_403_Glycosylation_BC_J2315_HILIC_B1.63114.63114.4	controllerType=0 controllerNumber=1 scan=63114	151.48	Trypsin	B1	SLAGLKPAFAKDGSVTAANASGLNDGAAAVLVMSAQK	1336
50674:5	185	R.DHGRPSM[+15.995]FFPSATHTAPAAAGGAS[+568.212]GTGATTAGDVPAAAAGAAPSTTAPAAQAQLVK.F	HexNAc(2)Hex(1)	M[+16], S[+568]	1141.14	5	5701.69	5699.7	2	-3.9	26	Specific	304.67	304.67	0	7.3	16	>sp|B4E7D5|YIDC_BURCJ Membrane protein insertase YidC OS=Burkholderia cenocepacia (strain ATCC BAA-245 / DSM 16553 / LMG 16656 / NCTC 13227 / J2315 / CF5610) OX=216591 GN=yidC PE=3 SV=1	22	NS_403_Glycosylation_BC_J2315_HILIC_B3.42030.42030.5	controllerType=0 controllerNumber=1 scan=42030	111.931	Trypsin	B3	DHGRPSMFFPSATHTAPAAAGGASGTGATTAGDVPAAAAGAAPSTTAPAAQAQLVK	568
82167:4	7	R.NGKLPEDTAGAATAAAPAEAAS[+568.212][+100.064]APAQAAS[+365.132][+231.074]GAEQPAAAASAALSTIYFETGK.S	HexNAc(2)Hex(1) 100.064,HexNAc(1)Hex(1) 231.0743	S[+100][+231][+365][+568]	1495.96	4	5980.81	5979.79	1	3.6	382	Specific	304.69	10.05	0	3.63	133	>tr|B4EA74|B4EA74_BURCJ Cytochrome c oxidase subunit 2 OS=Burkholderia cenocepacia (strain ATCC BAA-245 / DSM 16553 / LMG 16656 / NCTC 13227 / J2315 / CF5610) OX=216591 GN=BCAL0749 PE=3 SV=1	5396	NS_403_Glycosylation_BC_J2315_HILIC_B1.68080.68080.4	controllerType=0 controllerNumber=1 scan=68080	163.707	Trypsin	B1	NGKLPEDTAGAATAAAPAEAASAPAQAASGAEQPAAAASAALSTIYFETGK	1264
59946:8	54	D.TPLTMTMMGGPIDARRS[+365.132][+231.074][+100.064]PT[+162.053][+462.149]S[+162.053][+462.149]VNSLATQHSTAWFENNVIHTVPANYPGEGR.Q	HexNAc(1)Hex(1) 231.0743 100.064,Hex(1) 462.1486,Hex(1) 462.1486	S[+100][+162][+231][+365][+462], T[+162][+462]	921.043	8	7361.3	7355.29	6	-1.7	203	NRagged	304.87	304.87	0	3.85	10	>tr|B4E6E6|B4E6E6_BURCJ Putative depolymerase/histone-like protein OS=Burkholderia cenocepacia (strain ATCC BAA-245 / DSM 16553 / LMG 16656 / NCTC 13227 / J2315 / CF5610) OX=216591 GN=BCAL2420 PE=4 SV=1	1586	NS_403_Glycosylation_BC_J2315_HILIC_B3.49350.49350.4	controllerType=0 controllerNumber=1 scan=49350	128.266	Trypsin	B3	TPLTMTMMGGPIDARRSPTSVNSLATQHSTAWFENNVIHTVPANYPGEGR	1944
63928:3	43	K.KAILESVYQGAGQAAS[+365.132][+231.074]APMPPTQWSYDK.N	HexNAc(1)Hex(1) 231.0743	S[+231][+365]	1197.56	3	3590.67	3590.67	0	0	328	Specific	304.98	256.13	47.24	5.32	22	>tr|B4E8I7|B4E8I7_BURCJ Putative periplasmic dipeptide transport protein OS=Burkholderia cenocepacia (strain ATCC BAA-245 / DSM 16553 / LMG 16656 / NCTC 13227 / J2315 / CF5610) OX=216591 GN=dppA PE=4 SV=1	3473	NS_403_Glycosylation_BC_J2315_HILIC_B1.53860.53860.3	controllerType=0 controllerNumber=1 scan=53860	129.931	Trypsin	B1	KAILESVYQGAGQAASAPMPPTQWSYDK	596
67256:4	47	T.PVGNGTVATTALPQANPNAGGAS[+568.212][+100.064]GTVVHGTAGTLT[+568.212][+100.064]PPPANAAPGQVVVGGKVPDEATK.A	HexNAc(2)Hex(1) 100.064,HexNAc(2)Hex(1) 100.064	S[+100][+568], T[+100][+568]	1671.33	4	6682.31	6676.31	6	-2.9	45	NRagged	305.12	43.16	0	3.66	45	>tr|B4E6S1|B4E6S1_BURCJ Putative outer membrane protein OS=Burkholderia cenocepacia (strain ATCC BAA-245 / DSM 16553 / LMG 16656 / NCTC 13227 / J2315 / CF5610) OX=216591 GN=BCAL0349 PE=4 SV=1	3532	NS_403_Glycosylation_BC_J2315_HILIC_B3.54959.54959.4	controllerType=0 controllerNumber=1 scan=54959	140.821	Trypsin	B3	PVGNGTVATTALPQANPNAGGASGTVVHGTAGTLTPPPANAAPGQVVVGGKVPDEATK	1336
67030:4	47	V.TPVGNGTVATTALPQANPNAGGAS[+568.212][+100.064]GTVVHGTAGTLT[+568.212][+100.064]PPPANAAPGQVVVGGKVPDEATK.A	HexNAc(2)Hex(1) 100.064,HexNAc(2)Hex(1) 100.064	S[+100][+568], T[+100][+568]	1695.59	4	6779.36	6777.36	2	-1.5	44	NRagged	305.3	70.54	0	4.13	45	>tr|B4E6S1|B4E6S1_BURCJ Putative outer membrane protein OS=Burkholderia cenocepacia (strain ATCC BAA-245 / DSM 16553 / LMG 16656 / NCTC 13227 / J2315 / CF5610) OX=216591 GN=BCAL0349 PE=4 SV=1	3532	NS_403_Glycosylation_BC_J2315_HILIC_B3.54797.54797.4	controllerType=0 controllerNumber=1 scan=54797	140.449	Trypsin	B3	TPVGNGTVATTALPQANPNAGGASGTVVHGTAGTLTPPPANAAPGQVVVGGKVPDEATK	1336
42500:3	153	K.AADAGGAKPAAGAS[+365.132][+231.074][+100.064]AAPAAPAPVAVPAS[+568.212]AVSGSAG.Q	HexNAc(1)Hex(1) 231.0743 100.064,HexNAc(2)Hex(1)	S[+100][+231][+365][+568]	1360.31	3	4078.91	4078.92	0	-1.3	151	CRagged	305.42	287.56	0	6.04	34	>tr|B4E626|B4E626_BURCJ Putative membrane protein OS=Burkholderia cenocepacia (strain ATCC BAA-245 / DSM 16553 / LMG 16656 / NCTC 13227 / J2315 / CF5610) OX=216591 GN=BCAL0303 PE=4 SV=1	1459	NS_403_Glycosylation_BC_J2315_HILIC_B1.36625.36625.3	controllerType=0 controllerNumber=1 scan=36625	91.0876	Trypsin	B1	AADAGGAKPAAGASAAPAAPAPVAVPASAVSGSAG	1264
20331:3	15	A.GTASTSTTATAGTTTAAPAPTAS[+568.212]APEAAAKPAK.T	HexNAc(2)Hex(1)	S[+568]	1166.57	3	3497.68	3497.69	0	-1.7	130	NRagged	305.64	230.47	33.06	4.24	94	>tr|B4EB03|B4EB03_BURCJ Putative exported protein OS=Burkholderia cenocepacia (strain ATCC BAA-245 / DSM 16553 / LMG 16656 / NCTC 13227 / J2315 / CF5610) OX=216591 GN=BCAL1917 PE=4 SV=1	4831	NS_403_Glycosylation_BC_J2315_HILIC_B1.18584.18584.3	controllerType=0 controllerNumber=1 scan=18584	48.6972	Trypsin	B1	GTASTSTTATAGTTTAAPAPTASAPEAAAKPAK	568
11201:3	312	K.KLQQWS[+568.212]QQSAAGAKPASGE.-	HexNAc(2)Hex(1)	S[+568]	847.405	3	2540.2	2540.2	0	-0.1	124	CRagged	305.69	284.31	6	7.57	10	>tr|B4ED22|B4ED22_BURCJ Putative lipoprotein OS=Burkholderia cenocepacia (strain ATCC BAA-245 / DSM 16553 / LMG 16656 / NCTC 13227 / J2315 / CF5610) OX=216591 GN=BCAL1086 PE=4 SV=1	4262	NS_403_Glycosylation_BC_J2315_HILIC_B3.10851.10851.3	controllerType=0 controllerNumber=1 scan=10851	32.7743	Trypsin	B3	KLQQWSQQSAAGAKPASGE	568
78968:4	7	K.QVADARNGKLPEDT[+365.132][+231.074]AGAATAAAPAEAAS[+365.132][+231.074]APAQAASGAEQPAAAASAALSTIYFETGK.S	HexNAc(1)Hex(1) 231.0743,HexNAc(1)Hex(1) 231.0743	S[+231][+365], T[+231][+365]	1638.02	4	6549.04	6548.05	1	-1.7	376	Specific	305.85	305.85	0	8.08	133	>tr|B4EA74|B4EA74_BURCJ Cytochrome c oxidase subunit 2 OS=Burkholderia cenocepacia (strain ATCC BAA-245 / DSM 16553 / LMG 16656 / NCTC 13227 / J2315 / CF5610) OX=216591 GN=BCAL0749 PE=3 SV=1	5396	NS_403_Glycosylation_BC_J2315_HILIC_B1.65585.65585.4	controllerType=0 controllerNumber=1 scan=65585	157.279	Trypsin	B1	QVADARNGKLPEDTAGAATAAAPAEAASAPAQAASGAEQPAAAASAALSTIYFETGK	1192
11972:3	324	A.C[+57.021]PSAAQS[+568.212]ET[+568.212][+100.064]RQ.-	HexNAc(2)Hex(1),HexNAc(2)Hex(1) 100.064	C[+57], S[+568], T[+100][+568]	824.352	3	2471.04	2471.04	0	2.5	320	Non	305.93	262.07	5.39	2.3	11	>tr|B4E6S5|B4E6S5_BURCJ Putative membrane protein OS=Burkholderia cenocepacia (strain ATCC BAA-245 / DSM 16553 / LMG 16656 / NCTC 13227 / J2315 / CF5610) OX=216591 GN=BCAL0353 PE=4 SV=1	4391	NS_403_Glycosylation_BC_J2315_HILIC_B1.11959.11959.3	controllerType=0 controllerNumber=1 scan=11959	33.0408	Trypsin	B1	CPSAAQSETRQ	1236
66806:2	54	L.QPPAPIS[+365.132][+231.074]NSSSVHPGNPK.A	HexNAc(1)Hex(1) 231.0743	S[+231][+365]	1206.07	2	2411.13	2410.13	1	0	252	NRagged	305.97	215.13	4	3.92	51	>tr|B4EE88|B4EE88_BURCJ Putative phospholipid-binding lipoprotein OS=Burkholderia cenocepacia (strain ATCC BAA-245 / DSM 16553 / LMG 16656 / NCTC 13227 / J2315 / CF5610) OX=216591 GN=BCAL0163 PE=4 SV=1	3395	NS_403_Glycosylation_BC_J2315_HILIC_B1.56065.56065.2	controllerType=0 controllerNumber=1 scan=56065	134.891	Trypsin	B1	QPPAPISNSSSVHPGNPK	596
60627:4	886	K.PIQPQNTPPSDVKPTDENASSDESPDTS[+568.212]GSPLTLSPELSSTSTM[+15.995]PAPASGPAATK.-	HexNAc(2)Hex(1)	M[+16], S[+568]	1520.21	4	6077.81	6074.79	3	1.2	37	Specific	306	234.93	0	6.31	3	>tr|B4E5Z5|B4E5Z5_BURCJ Putative lipoprotein OS=Burkholderia cenocepacia (strain ATCC BAA-245 / DSM 16553 / LMG 16656 / NCTC 13227 / J2315 / CF5610) OX=216591 GN=BCAL0272 PE=4 SV=1	3541	NS_403_Glycosylation_BC_J2315_HILIC_B3.49872.49872.4	controllerType=0 controllerNumber=1 scan=49872	129.407	Trypsin	B3	PIQPQNTPPSDVKPTDENASSDESPDTSGSPLTLSPELSSTSTMPAPASGPAATK	568
62025:3	39	K.KAILESVYQGAGQAAS[+365.132][+231.074]APMPPTQWSYDK.N	HexNAc(1)Hex(1) 231.0743	S[+231][+365]	1197.56	3	3590.66	3590.67	0	-4.9	328	Specific	306.04	301.16	9.6	7.14	18	>tr|B4E8I7|B4E8I7_BURCJ Putative periplasmic dipeptide transport protein OS=Burkholderia cenocepacia (strain ATCC BAA-245 / DSM 16553 / LMG 16656 / NCTC 13227 / J2315 / CF5610) OX=216591 GN=dppA PE=4 SV=1	3473	NS_403_Glycosylation_BC_J2315_HILIC_B3.50964.50964.3	controllerType=0 controllerNumber=1 scan=50964	131.793	Trypsin	B3	KAILESVYQGAGQAASAPMPPTQWSYDK	596
79466:4	7	R.NGKLPEDTAGAATAAAPAEAAS[+365.132][+231.074]APAQAAS[+568.212]GAEQPAAAASAALSTIYFETGK.S	HexNAc(1)Hex(1) 231.0743,HexNAc(2)Hex(1)	S[+231][+365][+568]	1470.94	4	5880.75	5879.73	1	3.8	382	Specific	306.39	306.39	0	5.7	133	>tr|B4EA74|B4EA74_BURCJ Cytochrome c oxidase subunit 2 OS=Burkholderia cenocepacia (strain ATCC BAA-245 / DSM 16553 / LMG 16656 / NCTC 13227 / J2315 / CF5610) OX=216591 GN=BCAL0749 PE=3 SV=1	5396	NS_403_Glycosylation_BC_J2315_HILIC_B1.65949.65949.4	controllerType=0 controllerNumber=1 scan=65949	158.165	Trypsin	B1	NGKLPEDTAGAATAAAPAEAASAPAQAASGAEQPAAAASAALSTIYFETGK	1164
45136:3	168	K.PAAGASAAPAAPAPVAVPAS[+568.212]AVS[+365.132][+231.074][+100.064]GS[+568.212][+100.064]AGQ.-	HexNAc(2)Hex(1),HexNAc(1)Hex(1) 231.0743 100.064,HexNAc(2)Hex(1) 100.064	S[+100]*2[+231][+365][+568]*2	1412.31	3	4234.93	4233.94	1	-4.1	159	CRagged	306.85	294.07	0	6.19	26	>tr|B4E626|B4E626_BURCJ Putative membrane protein OS=Burkholderia cenocepacia (strain ATCC BAA-245 / DSM 16553 / LMG 16656 / NCTC 13227 / J2315 / CF5610) OX=216591 GN=BCAL0303 PE=4 SV=1	1459	NS_403_Glycosylation_BC_J2315_HILIC_B3.37596.37596.3	controllerType=0 controllerNumber=1 scan=37596	101.4	Trypsin	B3	PAAGASAAPAAPAPVAVPASAVSGSAGQ	1932
16287:3	251	G.GSYGSGGGGGGHGSYGSGSS[+162.053][+462.149]S[+365.132][+231.074]GGYR.G	Hex(1) 462.1486,HexNAc(1)Hex(1) 231.0743	S[+162][+231][+365][+462]	1125.43	3	3374.29	3372.28	2	1.3	563	NRagged	307.02	17.75	0	3.58	9	>sp|K2C1_HUMAN|(Common contaminant protein)	7012	NS_403_Glycosylation_BC_J2315_HILIC_B2.14640.14640.3	controllerType=0 controllerNumber=1 scan=14640	41.8339	Trypsin	B2	GSYGSGGGGGGHGSYGSGSSSGGYR	1220
39980:3	243	K.AADAGGAKPAAGASAAPAAPAPVAVPAS[+365.132][+231.074]AVS[+568.212]GSAGQ.-	HexNAc(1)Hex(1) 231.0743,HexNAc(2)Hex(1)	S[+231][+365][+568]	1369.98	3	4107.91	4106.91	1	-1.6	151	CRagged	307.57	134.33	0	4.29	27	>tr|B4E626|B4E626_BURCJ Putative membrane protein OS=Burkholderia cenocepacia (strain ATCC BAA-245 / DSM 16553 / LMG 16656 / NCTC 13227 / J2315 / CF5610) OX=216591 GN=BCAL0303 PE=4 SV=1	1459	NS_403_Glycosylation_BC_J2315_HILIC_B2.33727.33727.3	controllerType=0 controllerNumber=1 scan=33727	89.4259	Trypsin	B2	AADAGGAKPAAGASAAPAAPAPVAVPASAVSGSAGQ	1164
05456:4	42	K.AS[+365.132][+231.074]GASAAKPAS[+162.053][+462.149]APKPAS[+568.212]APK.-	HexNAc(1)Hex(1) 231.0743,Hex(1) 462.1486,HexNAc(2)Hex(1)	S[+162][+231][+365][+462][+568]	889.149	4	3553.57	3553.58	0	-1.5	498	Specific	307.79	253.09	33.85	4.47	42	>tr|B4EA63|B4EA63_BURCJ C-terminal processing protease-3 OS=Burkholderia cenocepacia (strain ATCC BAA-245 / DSM 16553 / LMG 16656 / NCTC 13227 / J2315 / CF5610) OX=216591 GN=BCAL0738 PE=3 SV=1	4681	NS_403_Glycosylation_BC_J2315_HILIC_B3.6139.6139.4	controllerType=0 controllerNumber=1 scan=6139	20.7202	Trypsin	B3	ASGASAAKPASAPKPASAPK	1788
50588:3	7	K.ASEAAAAASAAQAAAAASPAT[+568.212]VPAS[+568.212]GAAVDQDANAQAAR.A	HexNAc(2)Hex(1),HexNAc(2)Hex(1)	S[+568], T[+568]	1520.7	3	4560.08	4559.08	1	-0.4	144	Specific	307.92	257.92	0	7.21	88	>tr|B4EEW5|B4EEW5_BURCJ Outer membrane protein assembly factor BamE OS=Burkholderia cenocepacia (strain ATCC BAA-245 / DSM 16553 / LMG 16656 / NCTC 13227 / J2315 / CF5610) OX=216591 GN=omlA PE=3 SV=1	4098	NS_403_Glycosylation_BC_J2315_HILIC_B3.41959.41959.3	controllerType=0 controllerNumber=1 scan=41959	111.771	Trypsin	B3	ASEAAAAASAAQAAAAASPATVPASGAAVDQDANAQAAR	1136
78822:4	40	K.QVADARNGKLPEDTAGAAT[+568.212]AAAPAEAAS[+162.053][+462.149]APAQAASGAEQPAAAASAALSTIYFETGK.S	HexNAc(2)Hex(1),Hex(1) 462.1486	S[+162][+462], T[+568]	1637.76	4	6548.03	6548.05	0	-3.6	376	Specific	308	308	0	7.39	73	>tr|B4EA74|B4EA74_BURCJ Cytochrome c oxidase subunit 2 OS=Burkholderia cenocepacia (strain ATCC BAA-245 / DSM 16553 / LMG 16656 / NCTC 13227 / J2315 / CF5610) OX=216591 GN=BCAL0749 PE=3 SV=1	5396	NS_403_Glycosylation_BC_J2315_HILIC_B2.63866.63866.4	controllerType=0 controllerNumber=1 scan=63866	158.461	Trypsin	B2	QVADARNGKLPEDTAGAATAAAPAEAASAPAQAASGAEQPAAAASAALSTIYFETGK	1192
71452:1	912	P.APAAAPAAGS[+365.132][+231.074][+100.064].-	HexNAc(1)Hex(1) 231.0743 100.064	S[+100][+231][+365]	1479.66	1	1479.66	1479.67	0	-4.3	108	Non	308.29	150.61	150.61	1.73	13	>tr|B4EBC9|B4EBC9_BURCJ CxxC_CXXC_SSSS domain-containing protein OS=Burkholderia cenocepacia (strain ATCC BAA-245 / DSM 16553 / LMG 16656 / NCTC 13227 / J2315 / CF5610) OX=216591 GN=BCAL0878 PE=4 SV=1	5302	NS_403_Glycosylation_BC_J2315_HILIC_B1.59667.59667.4	controllerType=0 controllerNumber=1 scan=59667	143.461	Trypsin	B1	APAAAPAAGS	696
18915:2	23	D.AGASAPAAAS[+365.132][+231.074][+100.064]S[+365.132][+231.074]T[+365.132][+231.074][+100.064]K.A	HexNAc(1)Hex(1) 231.0743 100.064,HexNAc(1)Hex(1) 231.0743,HexNAc(1)Hex(1) 231.0743 100.064	S[+100][+231]*2[+365]*2, T[+100][+231][+365]	1541.15	2	3081.3	3078.3	3	-4.5	181	NRagged	308.4	239.08	0	3.74	82	>tr|B4EB03|B4EB03_BURCJ Putative exported protein OS=Burkholderia cenocepacia (strain ATCC BAA-245 / DSM 16553 / LMG 16656 / NCTC 13227 / J2315 / CF5610) OX=216591 GN=BCAL1917 PE=4 SV=1	4831	NS_403_Glycosylation_BC_J2315_HILIC_B2.16708.16708.2	controllerType=0 controllerNumber=1 scan=16708	47.1767	Trypsin	B2	AGASAPAAASSTK	1988
42751:5	23	K.QQQQQQAANTPKPTS[+568.212]SATAAAAAKPPTANDANTGYFLQVGAYKTEGDAEQQR.A	HexNAc(2)Hex(1)	S[+568]	1198.57	5	5988.82	5987.83	1	-2.3	166	Specific	308.53	151.17	0	6.75	64	>tr|B4E9M8|B4E9M8_BURCJ Putative membrane protein OS=Burkholderia cenocepacia (strain ATCC BAA-245 / DSM 16553 / LMG 16656 / NCTC 13227 / J2315 / CF5610) OX=216591 GN=BCAL0678 PE=4 SV=1	6150	NS_403_Glycosylation_BC_J2315_HILIC_B1.36835.36835.5	controllerType=0 controllerNumber=1 scan=36835	91.5498	Trypsin	B1	QQQQQQAANTPKPTSSATAAAAAKPPTANDANTGYFLQVGAYKTEGDAEQQR	568
45445:4	14	Q.AANT[+568.212][+100.064]PKPTS[+568.212][+100.064]SATAAAAAKPPTANDANTGYFLQVGAYK.T	HexNAc(2)Hex(1) 100.064,HexNAc(2)Hex(1) 100.064	S[+100][+568], T[+100][+568]	1244.35	4	4974.37	4973.38	1	-3.5	172	NRagged	309.02	309.02	36.02	3.76	66	>tr|B4E9M8|B4E9M8_BURCJ Putative membrane protein OS=Burkholderia cenocepacia (strain ATCC BAA-245 / DSM 16553 / LMG 16656 / NCTC 13227 / J2315 / CF5610) OX=216591 GN=BCAL0678 PE=4 SV=1	6150	NS_403_Glycosylation_BC_J2315_HILIC_B2.38025.38025.4	controllerType=0 controllerNumber=1 scan=38025	99.9217	Trypsin	B2	AANTPKPTSSATAAAAAKPPTANDANTGYFLQVGAYK	1336
40857:4	14	K.LSKPAATTSATTSTTTSAGTASTSTTATAGTTTAAPAPTAS[+568.212]APEAAAKPAK.T	HexNAc(2)Hex(1)	S[+568]	1294.89	4	5176.53	5175.53	1	-1.2	112	Specific	309.08	309.08	30.49	8.12	82	>tr|B4EB03|B4EB03_BURCJ Putative exported protein OS=Burkholderia cenocepacia (strain ATCC BAA-245 / DSM 16553 / LMG 16656 / NCTC 13227 / J2315 / CF5610) OX=216591 GN=BCAL1917 PE=4 SV=1	4831	NS_403_Glycosylation_BC_J2315_HILIC_B3.34202.34202.4	controllerType=0 controllerNumber=1 scan=34202	92.8868	Trypsin	B3	LSKPAATTSATTSTTTSAGTASTSTTATAGTTTAAPAPTASAPEAAAKPAK	568
11381:3	443	K.KLQQWSQQSAAGAKPAS[+365.132][+231.074]GE.-	HexNAc(1)Hex(1) 231.0743	S[+231][+365]	856.736	3	2568.19	2568.19	0	-1	124	CRagged	309.49	277.51	119.81	5.58	9	>tr|B4ED22|B4ED22_BURCJ Putative lipoprotein OS=Burkholderia cenocepacia (strain ATCC BAA-245 / DSM 16553 / LMG 16656 / NCTC 13227 / J2315 / CF5610) OX=216591 GN=BCAL1086 PE=4 SV=1	4262	NS_403_Glycosylation_BC_J2315_HILIC_B2.10936.10936.3	controllerType=0 controllerNumber=1 scan=10936	32.1901	Trypsin	B2	KLQQWSQQSAAGAKPASGE	596
14965:3	164	H.GGGSGFGGESGGS[+568.212]YGGGEEASGSGGGYGGGSGK.S	HexNAc(2)Hex(1)	S[+568]	1084.76	3	3252.27	3252.28	0	-3.3	587	NRagged	309.9	309.9	7.2	5.08	12	>sp|K1C9_HUMAN|(Common contaminant protein)	6999	NS_403_Glycosylation_BC_J2315_HILIC_B1.14250.14250.3	controllerType=0 controllerNumber=1 scan=14250	38.2783	Trypsin	B1	GGGSGFGGESGGSYGGGEEASGSGGGYGGGSGK	568
76819:4	120	R.TIGQTLEVDGPITPNDRLVANPS[+568.212]DALANGDRVVVQAPAAQPASAVAGAK.S	HexNAc(2)Hex(1)	S[+568]	1352.19	4	5405.72	5403.74	2	-4.1	360	Specific	310.07	310.07	3.6	7.37	17	>tr|B4EIX5|B4EIX5_BURCJ Efflux system transport protein OS=Burkholderia cenocepacia (strain ATCC BAA-245 / DSM 16553 / LMG 16656 / NCTC 13227 / J2315 / CF5610) OX=216591 GN=BCAM1420 PE=3 SV=1	2774	NS_403_Glycosylation_BC_J2315_HILIC_B1.63911.63911.4	controllerType=0 controllerNumber=1 scan=63911	153.315	Trypsin	B1	TIGQTLEVDGPITPNDRLVANPSDALANGDRVVVQAPAAQPASAVAGAK	568
68590:4	200	T.IGQTLEVDGPITPNDRLVANPSDALANGDRVVVQAPAAQPAS[+568.212][+100.064]AVAGAK.S	HexNAc(2)Hex(1) 100.064	S[+100][+568]	1351.44	4	5402.73	5402.76	0	-4.4	361	NRagged	310.8	310.8	17.85	5.97	10	>tr|B4EIX5|B4EIX5_BURCJ Efflux system transport protein OS=Burkholderia cenocepacia (strain ATCC BAA-245 / DSM 16553 / LMG 16656 / NCTC 13227 / J2315 / CF5610) OX=216591 GN=BCAM1420 PE=3 SV=1	2774	NS_403_Glycosylation_BC_J2315_HILIC_B3.55975.55975.4	controllerType=0 controllerNumber=1 scan=55975	143.09	Trypsin	B3	IGQTLEVDGPITPNDRLVANPSDALANGDRVVVQAPAAQPASAVAGAK	668
44478:3	7	K.ASEAAAAASAAQAAAAASPAT[+568.212][+100.064]VPAS[+365.132][+231.074]GAAVDQDANAQAAR.A	HexNAc(2)Hex(1) 100.064,HexNAc(1)Hex(1) 231.0743	S[+231][+365], T[+100][+568]	1563.05	3	4687.15	4687.14	0	2.6	144	Specific	311.22	311.22	0	5.87	121	>tr|B4EEW5|B4EEW5_BURCJ Outer membrane protein assembly factor BamE OS=Burkholderia cenocepacia (strain ATCC BAA-245 / DSM 16553 / LMG 16656 / NCTC 13227 / J2315 / CF5610) OX=216591 GN=omlA PE=3 SV=1	4098	NS_403_Glycosylation_BC_J2315_HILIC_B2.37247.37247.3	controllerType=0 controllerNumber=1 scan=37247	98.051	Trypsin	B2	ASEAAAAASAAQAAAAASPATVPASGAAVDQDANAQAAR	1264
46172:3	8	K.KASEAAAAASAAQAAAAAS[+365.132][+231.074]PAT[+365.132][+231.074]VPASGAAVDQDANAQAAR.A	HexNAc(1)Hex(1) 231.0743,HexNAc(1)Hex(1) 231.0743	S[+231][+365], T[+231][+365]	1581.73	3	4743.16	4743.16	0	0.3	143	Specific	311.29	311.29	1.2	7.13	103	>tr|B4EEW5|B4EEW5_BURCJ Outer membrane protein assembly factor BamE OS=Burkholderia cenocepacia (strain ATCC BAA-245 / DSM 16553 / LMG 16656 / NCTC 13227 / J2315 / CF5610) OX=216591 GN=omlA PE=3 SV=1	4098	NS_403_Glycosylation_BC_J2315_HILIC_B1.39676.39676.3	controllerType=0 controllerNumber=1 scan=39676	98.4997	Trypsin	B1	KASEAAAAASAAQAAAAASPATVPASGAAVDQDANAQAAR	1192
52523:1	604	A.PAPAAAPAAGS[+568.212][+100.064].-	HexNAc(2)Hex(1) 100.064	S[+100][+568]	1549.73	1	1549.73	1548.73	1	1.2	107	Non	311.41	174.78	174.78	3.58	9	>tr|B4EBC9|B4EBC9_BURCJ CxxC_CXXC_SSSS domain-containing protein OS=Burkholderia cenocepacia (strain ATCC BAA-245 / DSM 16553 / LMG 16656 / NCTC 13227 / J2315 / CF5610) OX=216591 GN=BCAL0878 PE=4 SV=1	5302	NS_403_Glycosylation_BC_J2315_HILIC_B3.43495.43495.3	controllerType=0 controllerNumber=1 scan=43495	115.308	Trypsin	B3	PAPAAAPAAGS	668
70817:4	198	M.AFQVDAVAGEGEDS[+162.053][+462.149]GAFDDDAAQADDAQRDESVSPLAPVADSGANEEPSEGADEPPKTDGDGSK.G	Hex(1) 462.1486	S[+162][+462]	1752.74	4	7007.94	7000.94	7	-4.1	100	NRagged	311.74	47.68	4	3.68	11	>tr|B4E6Q4|B4E6Q4_BURCJ Putative stringent starvation protein B OS=Burkholderia cenocepacia (strain ATCC BAA-245 / DSM 16553 / LMG 16656 / NCTC 13227 / J2315 / CF5610) OX=216591 GN=BCAL0332 PE=4 SV=1	1585	NS_403_Glycosylation_BC_J2315_HILIC_B1.59176.59176.4	controllerType=0 controllerNumber=1 scan=59176	142.262	Trypsin	B1	AFQVDAVAGEGEDSGAFDDDAAQADDAQRDESVSPLAPVADSGANEEPSEGADEPPKTDGDGSK	624
34487:3	23	K.VAPPPADNGAS[+568.212]QPQQFDPNRALQGK.T	HexNAc(2)Hex(1)	S[+568]	1057.84	3	3171.5	3171.51	0	-1.6	29	Specific	312.25	230.04	230.04	5.49	64	>tr|B4E9M8|B4E9M8_BURCJ Putative membrane protein OS=Burkholderia cenocepacia (strain ATCC BAA-245 / DSM 16553 / LMG 16656 / NCTC 13227 / J2315 / CF5610) OX=216591 GN=BCAL0678 PE=4 SV=1	6150	NS_403_Glycosylation_BC_J2315_HILIC_B1.30087.30087.3	controllerType=0 controllerNumber=1 scan=30087	75.8573	Trypsin	B1	VAPPPADNGASQPQQFDPNRALQGK	568
49309:3	7	K.KASEAAAAASAAQAAAAAS[+162.053][+462.149]PATVPASGAAVDQDANAQAAR.A	Hex(1) 462.1486	S[+162][+462]	1393.32	3	4177.95	4174.95	3	-1.1	143	Specific	312.49	312.49	0	8.4	121	>tr|B4EEW5|B4EEW5_BURCJ Outer membrane protein assembly factor BamE OS=Burkholderia cenocepacia (strain ATCC BAA-245 / DSM 16553 / LMG 16656 / NCTC 13227 / J2315 / CF5610) OX=216591 GN=omlA PE=3 SV=1	4098	NS_403_Glycosylation_BC_J2315_HILIC_B2.41108.41108.3	controllerType=0 controllerNumber=1 scan=41108	107.313	Trypsin	B2	KASEAAAAASAAQAAAAASPATVPASGAAVDQDANAQAAR	624
46920:3	153	K.AADAGGAKPAAGASAAPAAPAPVAVPAS[+365.132][+231.074]AVSGSAGQ.-	HexNAc(1)Hex(1) 231.0743	S[+231][+365]	1180.24	3	3538.7	3538.7	0	-0.9	151	CRagged	312.55	231.83	0.49	4.88	34	>tr|B4E626|B4E626_BURCJ Putative membrane protein OS=Burkholderia cenocepacia (strain ATCC BAA-245 / DSM 16553 / LMG 16656 / NCTC 13227 / J2315 / CF5610) OX=216591 GN=BCAL0303 PE=4 SV=1	1459	NS_403_Glycosylation_BC_J2315_HILIC_B1.40270.40270.3	controllerType=0 controllerNumber=1 scan=40270	99.9442	Trypsin	B1	AADAGGAKPAAGASAAPAAPAPVAVPASAVSGSAGQ	596
64285:3	43	K.KAILESVYQGAGQAAS[+365.132][+231.074]APMPPTQWSYDK.N	HexNAc(1)Hex(1) 231.0743	S[+231][+365]	1197.56	3	3590.66	3590.67	0	-2.8	328	Specific	312.6	308.22	66.95	5.08	22	>tr|B4E8I7|B4E8I7_BURCJ Putative periplasmic dipeptide transport protein OS=Burkholderia cenocepacia (strain ATCC BAA-245 / DSM 16553 / LMG 16656 / NCTC 13227 / J2315 / CF5610) OX=216591 GN=dppA PE=4 SV=1	3473	NS_403_Glycosylation_BC_J2315_HILIC_B1.54128.54128.3	controllerType=0 controllerNumber=1 scan=54128	130.484	Trypsin	B1	KAILESVYQGAGQAASAPMPPTQWSYDK	596
48868:3	7	K.KASEAAAAASAAQAAAAAS[+162.053][+462.149]PATVPASGAAVDQDANAQAAR.A	Hex(1) 462.1486	S[+162][+462]	1392.99	3	4176.95	4174.95	2	-0.9	143	Specific	312.93	312.93	0	8.33	88	>tr|B4EEW5|B4EEW5_BURCJ Outer membrane protein assembly factor BamE OS=Burkholderia cenocepacia (strain ATCC BAA-245 / DSM 16553 / LMG 16656 / NCTC 13227 / J2315 / CF5610) OX=216591 GN=omlA PE=3 SV=1	4098	NS_403_Glycosylation_BC_J2315_HILIC_B3.40596.40596.3	controllerType=0 controllerNumber=1 scan=40596	108.628	Trypsin	B3	KASEAAAAASAAQAAAAASPATVPASGAAVDQDANAQAAR	624
36532:3	243	K.AADAGGAKPAAGAS[+568.212]AAPAAPAPVAVPAS[+568.212][+100.064]AVS[+365.132][+231.074]GSAG.Q	HexNAc(2)Hex(1),HexNAc(2)Hex(1) 100.064,HexNAc(1)Hex(1) 231.0743	S[+100][+231][+365][+568]*2	1549.71	3	4647.13	4647.13	0	-1	151	CRagged	313.01	98.57	0	4.42	27	>tr|B4E626|B4E626_BURCJ Putative membrane protein OS=Burkholderia cenocepacia (strain ATCC BAA-245 / DSM 16553 / LMG 16656 / NCTC 13227 / J2315 / CF5610) OX=216591 GN=BCAL0303 PE=4 SV=1	1459	NS_403_Glycosylation_BC_J2315_HILIC_B2.30926.30926.3	controllerType=0 controllerNumber=1 scan=30926	82.6585	Trypsin	B2	AADAGGAKPAAGASAAPAAPAPVAVPASAVSGSAG	1832
79075:4	20	E.DTAGAATAAAPAEAASAPAQAAS[+568.212][+100.064]GAEQPAAAASAALS[+568.212]T[+568.212][+100.064]IYFETGK.S	HexNAc(2)Hex(1) 100.064,HexNAc(2)Hex(1),HexNAc(2)Hex(1) 100.064	S[+100][+568]*2, T[+100][+568]	1496.19	4	5981.73	5981.73	0	-0.6	388	NRagged	313.03	313.03	0	5.99	84	>tr|B4EA74|B4EA74_BURCJ Cytochrome c oxidase subunit 2 OS=Burkholderia cenocepacia (strain ATCC BAA-245 / DSM 16553 / LMG 16656 / NCTC 13227 / J2315 / CF5610) OX=216591 GN=BCAL0749 PE=3 SV=1	5396	NS_403_Glycosylation_BC_J2315_HILIC_B3.64002.64002.4	controllerType=0 controllerNumber=1 scan=64002	160.637	Trypsin	B3	DTAGAATAAAPAEAASAPAQAASGAEQPAAAASAALSTIYFETGK	1904
46578:3	7	K.KAS[+162.053][+462.149]EAAAAASAAQAAAAASPATVPASGAAVDQDANAQAAR.A	Hex(1) 462.1486	S[+162][+462]	1392.66	3	4175.95	4174.95	1	-0.1	143	Specific	313.43	299.35	74.93	7.92	121	>tr|B4EEW5|B4EEW5_BURCJ Outer membrane protein assembly factor BamE OS=Burkholderia cenocepacia (strain ATCC BAA-245 / DSM 16553 / LMG 16656 / NCTC 13227 / J2315 / CF5610) OX=216591 GN=omlA PE=3 SV=1	4098	NS_403_Glycosylation_BC_J2315_HILIC_B2.38932.38932.3	controllerType=0 controllerNumber=1 scan=38932	102.202	Trypsin	B2	KASEAAAAASAAQAAAAASPATVPASGAAVDQDANAQAAR	624
78689:4	7	N.GKLPEDTAGAATAAAPAEAAS[+365.132][+231.074]APAQAAS[+568.212][+100.064]GAEQPAAAASAALSTIYFETGK.S	HexNAc(1)Hex(1) 231.0743,HexNAc(2)Hex(1) 100.064	S[+100][+231][+365][+568]	1467.94	4	5868.76	5865.75	3	0.3	383	NRagged	313.59	313.59	0	5.58	133	>tr|B4EA74|B4EA74_BURCJ Cytochrome c oxidase subunit 2 OS=Burkholderia cenocepacia (strain ATCC BAA-245 / DSM 16553 / LMG 16656 / NCTC 13227 / J2315 / CF5610) OX=216591 GN=BCAL0749 PE=3 SV=1	5396	NS_403_Glycosylation_BC_J2315_HILIC_B1.65372.65372.4	controllerType=0 controllerNumber=1 scan=65372	156.725	Trypsin	B1	GKLPEDTAGAATAAAPAEAASAPAQAASGAEQPAAAASAALSTIYFETGK	1264
45766:3	7	K.KASEAAAAASAAQAAAAAS[+365.132][+231.074]PAT[+568.212]VPASGAAVDQDANAQAAR.A	HexNAc(1)Hex(1) 231.0743,HexNAc(2)Hex(1)	S[+231][+365], T[+568]	1572.39	3	4715.16	4715.17	0	-1.1	143	Specific	313.62	313.62	0	8.4	121	>tr|B4EEW5|B4EEW5_BURCJ Outer membrane protein assembly factor BamE OS=Burkholderia cenocepacia (strain ATCC BAA-245 / DSM 16553 / LMG 16656 / NCTC 13227 / J2315 / CF5610) OX=216591 GN=omlA PE=3 SV=1	4098	NS_403_Glycosylation_BC_J2315_HILIC_B2.38283.38283.3	controllerType=0 controllerNumber=1 scan=38283	100.584	Trypsin	B2	KASEAAAAASAAQAAAAASPATVPASGAAVDQDANAQAAR	1164
44533:3	153	K.AADAGGAKPAAGASAAPAAPAPVAVPAS[+162.053][+462.149]AVS[+568.212]GSAGQ.-	Hex(1) 462.1486,HexNAc(2)Hex(1)	S[+162][+462][+568]	1379.64	3	4136.91	4134.91	2	-1.3	151	CRagged	314.48	247.53	0	6.81	34	>tr|B4E626|B4E626_BURCJ Putative membrane protein OS=Burkholderia cenocepacia (strain ATCC BAA-245 / DSM 16553 / LMG 16656 / NCTC 13227 / J2315 / CF5610) OX=216591 GN=BCAL0303 PE=4 SV=1	1459	NS_403_Glycosylation_BC_J2315_HILIC_B1.38240.38240.3	controllerType=0 controllerNumber=1 scan=38240	94.867	Trypsin	B1	AADAGGAKPAAGASAAPAAPAPVAVPASAVSGSAGQ	1192
50811:3	711	K.RYQTLLSQDSIAS[+568.212]QTVDTQASLVK.Q	HexNAc(2)Hex(1)	S[+568]	1074.2	3	3220.59	3220.6	0	-0.2	171	Specific	314.48	274.71	13.31	5.93	3	>tr|B4ED17|B4ED17_BURCJ Multidrug resistance protein MdtA OS=Burkholderia cenocepacia (strain ATCC BAA-245 / DSM 16553 / LMG 16656 / NCTC 13227 / J2315 / CF5610) OX=216591 GN=mdtA PE=3 SV=1	5939	NS_403_Glycosylation_BC_J2315_HILIC_B1.43449.43449.3	controllerType=0 controllerNumber=1 scan=43449	107.299	Trypsin	B1	RYQTLLSQDSIASQTVDTQASLVK	568
62779:3	530	K.ATSSNEQNGQTQAALIASQPAVDT[+568.212]AAAAS[+568.212]AALAAQAQR.Q	HexNAc(2)Hex(1),HexNAc(2)Hex(1)	S[+568], T[+568]	1597.42	3	4790.23	4790.23	0	-0.8	61	Specific	314.65	130.07	1.5	5.64	3	>tr|B4EDB3|B4EDB3_BURCJ Putative membrane protein OS=Burkholderia cenocepacia (strain ATCC BAA-245 / DSM 16553 / LMG 16656 / NCTC 13227 / J2315 / CF5610) OX=216591 GN=BCAL2191 PE=4 SV=1	6357	NS_403_Glycosylation_BC_J2315_HILIC_B2.51565.51565.3	controllerType=0 controllerNumber=1 scan=51565	130.53	Trypsin	B2	ATSSNEQNGQTQAALIASQPAVDTAAAASAALAAQAQR	1136
59885:3	971	G.ATPQDAPAAAS[+568.212]APPPAPAAAPAAKPFTPPPESAIPADDFGK.T	HexNAc(2)Hex(1)	S[+568]	1482.39	3	4445.16	4445.16	0	0.2	28	NRagged	314.9	314.9	29.62	6.34	3	>tr|B4EIK9|B4EIK9_BURCJ Putative cytochrome c OS=Burkholderia cenocepacia (strain ATCC BAA-245 / DSM 16553 / LMG 16656 / NCTC 13227 / J2315 / CF5610) OX=216591 GN=BCAM2443 PE=4 SV=1	2399	NS_403_Glycosylation_BC_J2315_HILIC_B1.50711.50711.3	controllerType=0 controllerNumber=1 scan=50711	123.145	Trypsin	B1	ATPQDAPAAASAPPPAPAAAPAAKPFTPPPESAIPADDFGK	568
44173:4	7	A.AASAAQAAAAASPAT[+568.212][+100.064]VPAS[+568.212]GAAVDQDANAQAAR.A	HexNAc(2)Hex(1) 100.064,HexNAc(2)Hex(1)	S[+568], T[+100][+568]	1041.24	4	4161.92	4158.92	3	-1.9	150	NRagged	315.04	301.31	1.2	3.94	121	>tr|B4EEW5|B4EEW5_BURCJ Outer membrane protein assembly factor BamE OS=Burkholderia cenocepacia (strain ATCC BAA-245 / DSM 16553 / LMG 16656 / NCTC 13227 / J2315 / CF5610) OX=216591 GN=omlA PE=3 SV=1	4098	NS_403_Glycosylation_BC_J2315_HILIC_B2.37009.37009.4	controllerType=0 controllerNumber=1 scan=37009	97.4702	Trypsin	B2	AASAAQAAAAASPATVPASGAAVDQDANAQAAR	1236
70763:4	979	Y.NGATGTSHLHVFWQAS[+568.212][+100.064]GGVT[+365.132][+231.074][+100.064]EPGSSGSPIYSPEKR.V	HexNAc(2)Hex(1) 100.064,HexNAc(1)Hex(1) 231.0743 100.064	S[+100][+568], T[+100][+231][+365]	1242.58	4	4967.3	4963.28	4	2.7	170	NRagged	315.15	315.15	0	3.53	23	>sp|LYSC_LYSEN|(Common contaminant protein)	7032	NS_403_Glycosylation_BC_J2315_HILIC_B1.59133.59133.2	controllerType=0 controllerNumber=1 scan=59133	142.153	Trypsin	B1	NGATGTSHLHVFWQASGGVTEPGSSGSPIYSPEKR	1364
79003:3	1718	R.LAAPNVPADAAPSGATNAPAVAPAPDAS[+568.212]AVPPAEPAPPAAVQPPASSTVTQ.-	HexNAc(2)Hex(1)	S[+568]	1740.2	3	5218.58	5216.56	2	0.8	383	CRagged	315.2	58.86	37.96	4.28	2	>tr|B4E9N4|B4E9N4_BURCJ Putative exported protein OS=Burkholderia cenocepacia (strain ATCC BAA-245 / DSM 16553 / LMG 16656 / NCTC 13227 / J2315 / CF5610) OX=216591 GN=BCAL0684 PE=4 SV=1	1072	NS_403_Glycosylation_BC_J2315_HILIC_B1.65609.65609.3	controllerType=0 controllerNumber=1 scan=65609	157.337	Trypsin	B1	LAAPNVPADAAPSGATNAPAVAPAPDASAVPPAEPAPPAAVQPPASSTVTQ	568
15400:3	232	K.KLQQWS[+162.053][+462.149]QQSAAGAKPASGE.-	Hex(1) 462.1486	S[+162][+462]	866.068	3	2596.19	2596.19	0	-0.5	124	CRagged	315.22	315.22	4.8	7.34	14	>tr|B4ED22|B4ED22_BURCJ Putative lipoprotein OS=Burkholderia cenocepacia (strain ATCC BAA-245 / DSM 16553 / LMG 16656 / NCTC 13227 / J2315 / CF5610) OX=216591 GN=BCAL1086 PE=4 SV=1	4262	NS_403_Glycosylation_BC_J2315_HILIC_B1.14599.14599.3	controllerType=0 controllerNumber=1 scan=14599	39.0634	Trypsin	B1	KLQQWSQQSAAGAKPASGE	624
70699:4	108	V.TPVGNGTVATTALPQANPNAGGAS[+365.132][+231.074]GTVVHGT[+568.212][+100.064]AGTLTPPPANAAPGQVVVGGKVPDEATK.A	HexNAc(1)Hex(1) 231.0743,HexNAc(2)Hex(1) 100.064	S[+231][+365], T[+100][+568]	1677.59	4	6707.32	6705.29	2	3.9	44	NRagged	315.24	315.24	0	5.5	38	>tr|B4E6S1|B4E6S1_BURCJ Putative outer membrane protein OS=Burkholderia cenocepacia (strain ATCC BAA-245 / DSM 16553 / LMG 16656 / NCTC 13227 / J2315 / CF5610) OX=216591 GN=BCAL0349 PE=4 SV=1	3532	NS_403_Glycosylation_BC_J2315_HILIC_B2.57616.57616.4	controllerType=0 controllerNumber=1 scan=57616	144.536	Trypsin	B2	TPVGNGTVATTALPQANPNAGGASGTVVHGTAGTLTPPPANAAPGQVVVGGKVPDEATK	1264
82441:6	1	R.ELES[+568.212]PLAAVQMGLIYVNPEGPDGNPDPVAAAHDIRET[+568.212][+100.064]FAR.M	HexNAc(2)Hex(1),HexNAc(2)Hex(1) 100.064	S[+568], T[+100][+568]	917.272	6	5498.59	5496.59	2	-0.4	204	Specific	315.68	189.06	0	6.86	70	>sp|B4EE21|KATG1_BURCJ Catalase-peroxidase 1 OS=Burkholderia cenocepacia (strain ATCC BAA-245 / DSM 16553 / LMG 16656 / NCTC 13227 / J2315 / CF5610) OX=216591 GN=katG1 PE=3 SV=1	164	NS_403_Glycosylation_BC_J2315_HILIC_B3.66567.66567.6	controllerType=0 controllerNumber=1 scan=66567	166.818	Trypsin	B3	ELESPLAAVQMGLIYVNPEGPDGNPDPVAAAHDIRETFAR	1236
49458:3	7	K.KASEAAAAAS[+162.053][+462.149]AAQAAAAASPATVPASGAAVDQDANAQAAR.A	Hex(1) 462.1486	S[+162][+462]	1392.32	3	4174.95	4174.95	0	-0.9	143	Specific	315.69	301.63	30.77	8.4	121	>tr|B4EEW5|B4EEW5_BURCJ Outer membrane protein assembly factor BamE OS=Burkholderia cenocepacia (strain ATCC BAA-245 / DSM 16553 / LMG 16656 / NCTC 13227 / J2315 / CF5610) OX=216591 GN=omlA PE=3 SV=1	4098	NS_403_Glycosylation_BC_J2315_HILIC_B2.41214.41214.3	controllerType=0 controllerNumber=1 scan=41214	107.531	Trypsin	B2	KASEAAAAASAAQAAAAASPATVPASGAAVDQDANAQAAR	624
28141:3	111	K.GASAAQAAPKPTDNS[+162.053][+462.149]SGTFVFARPGK.F	Hex(1) 462.1486	S[+162][+462]	1053.16	3	3157.48	3157.48	0	-1.8	66	Specific	315.75	315.75	1.2	7.6	20	>tr|B4EBR7|B4EBR7_BURCJ Outer-membrane lipoprotein carrier protein OS=Burkholderia cenocepacia (strain ATCC BAA-245 / DSM 16553 / LMG 16656 / NCTC 13227 / J2315 / CF5610) OX=216591 GN=lolA PE=3 SV=1	6332	NS_403_Glycosylation_BC_J2315_HILIC_B2.24143.24143.3	controllerType=0 controllerNumber=1 scan=24143	65.5937	Trypsin	B2	GASAAQAAPKPTDNSSGTFVFARPGK	624
26935:3	111	K.GAS[+365.132][+231.074]AAQAAPKPTDNSSGTFVFARPGK.F	HexNAc(1)Hex(1) 231.0743	S[+231][+365]	1043.83	3	3129.48	3129.49	0	-0.9	66	Specific	315.94	241.75	115.7	5.96	20	>tr|B4EBR7|B4EBR7_BURCJ Outer-membrane lipoprotein carrier protein OS=Burkholderia cenocepacia (strain ATCC BAA-245 / DSM 16553 / LMG 16656 / NCTC 13227 / J2315 / CF5610) OX=216591 GN=lolA PE=3 SV=1	6332	NS_403_Glycosylation_BC_J2315_HILIC_B2.23227.23227.3	controllerType=0 controllerNumber=1 scan=23227	63.3595	Trypsin	B2	GASAAQAAPKPTDNSSGTFVFARPGK	596
25354:3	75	K.GAS[+365.132][+231.074]AAQAAPKPTDNSSGTFVFARPGK.F	HexNAc(1)Hex(1) 231.0743	S[+231][+365]	1043.83	3	3129.49	3129.49	0	-0.2	66	Specific	316.05	284.31	114.03	5.95	20	>tr|B4EBR7|B4EBR7_BURCJ Outer-membrane lipoprotein carrier protein OS=Burkholderia cenocepacia (strain ATCC BAA-245 / DSM 16553 / LMG 16656 / NCTC 13227 / J2315 / CF5610) OX=216591 GN=lolA PE=3 SV=1	6332	NS_403_Glycosylation_BC_J2315_HILIC_B3.21858.21858.3	controllerType=0 controllerNumber=1 scan=21858	61.9408	Trypsin	B3	GASAAQAAPKPTDNSSGTFVFARPGK	596
01942:3	699	R.GGHRHGAS[+365.132][+231.074]QAAAPAAQ.-	HexNAc(1)Hex(1) 231.0743	S[+231][+365]	694.981	3	2082.93	2082.93	0	-2	442	CRagged	316.39	244.59	244.59	6.99	5	>tr|B4ED17|B4ED17_BURCJ Multidrug resistance protein MdtA OS=Burkholderia cenocepacia (strain ATCC BAA-245 / DSM 16553 / LMG 16656 / NCTC 13227 / J2315 / CF5610) OX=216591 GN=mdtA PE=3 SV=1	5939	NS_403_Glycosylation_BC_J2315_HILIC_B2.3320.3320.3	controllerType=0 controllerNumber=1 scan=3320	14.6472	Trypsin	B2	GGHRHGASQAAAPAAQ	596
87261:4	228	P.MPAVPAAAS[+568.212]T[+568.212]AAAGHAAAADVAPAAGPVAAPAAASAPAAGLPATTVHVPFASLGAFDPLR.L	HexNAc(2)Hex(1),HexNAc(2)Hex(1)	S[+568], T[+568]	1630.31	4	6518.22	6517.21	1	0.2	28	NRagged	316.42	166.38	9.2	5.33	20	>tr|B4E6A9|B4E6A9_BURCJ Cyclic di-GMP-binding protein OS=Burkholderia cenocepacia (strain ATCC BAA-245 / DSM 16553 / LMG 16656 / NCTC 13227 / J2315 / CF5610) OX=216591 GN=bcsB PE=3 SV=1	2479	NS_403_Glycosylation_BC_J2315_HILIC_B2.70271.70271.4	controllerType=0 controllerNumber=1 scan=70271	173.495	Trypsin	B2	MPAVPAAASTAAAGHAAAADVAPAAGPVAAPAAASAPAAGLPATTVHVPFASLGAFDPLR	1136
42983:3	168	K.AADAGGAKPAAGASAAPAAPAPVAVPAS[+365.132][+231.074]AVS[+162.053][+462.149]GSAGQ.-	HexNAc(1)Hex(1) 231.0743,Hex(1) 462.1486	S[+162][+231][+365][+462]	1388.64	3	4163.9	4162.9	1	-2.4	151	CRagged	316.57	316.57	0	7.23	26	>tr|B4E626|B4E626_BURCJ Putative membrane protein OS=Burkholderia cenocepacia (strain ATCC BAA-245 / DSM 16553 / LMG 16656 / NCTC 13227 / J2315 / CF5610) OX=216591 GN=BCAL0303 PE=4 SV=1	1459	NS_403_Glycosylation_BC_J2315_HILIC_B3.35862.35862.3	controllerType=0 controllerNumber=1 scan=35862	97.0827	Trypsin	B3	AADAGGAKPAAGASAAPAAPAPVAVPASAVSGSAGQ	1220
61417:5	56	K.VFQYVKPQDAQALQDASPASGASGAQAAAAPADNATVGAVPDASVQSTPLQPPAPISNSSS[+568.212][+100.064]VHPGNPKAK.A	HexNAc(2)Hex(1) 100.064	S[+100][+568]	1495.14	5	7471.68	7471.67	0	1.3	202	Specific	316.66	316.66	1.37	7.21	45	>tr|B4EE88|B4EE88_BURCJ Putative phospholipid-binding lipoprotein OS=Burkholderia cenocepacia (strain ATCC BAA-245 / DSM 16553 / LMG 16656 / NCTC 13227 / J2315 / CF5610) OX=216591 GN=BCAL0163 PE=4 SV=1	3395	NS_403_Glycosylation_BC_J2315_HILIC_B2.50539.50539.5	controllerType=0 controllerNumber=1 scan=50539	128.25	Trypsin	B2	VFQYVKPQDAQALQDASPASGASGAQAAAAPADNATVGAVPDASVQSTPLQPPAPISNSSSVHPGNPKAK	668
52455:4	427	A.PAT[+365.132][+231.074][+100.064]AAAPAAPS[+568.212][+100.064]IAEGAQPT[+568.212][+100.064]GAAVPAK.A	HexNAc(1)Hex(1) 231.0743 100.064,HexNAc(2)Hex(1) 100.064,HexNAc(2)Hex(1) 100.064	S[+100][+568], T[+100]*2[+231][+365][+568]	1081.51	4	4323.04	4319.03	4	-1.6	48	NRagged	316.8	277.53	0	4.39	9	>tr|B4E7Y2|B4E7Y2_BURCJ Peptidase, family M48 OS=Burkholderia cenocepacia (strain ATCC BAA-245 / DSM 16553 / LMG 16656 / NCTC 13227 / J2315 / CF5610) OX=216591 GN=BCAL0490 PE=3 SV=1	3875	NS_403_Glycosylation_BC_J2315_HILIC_B2.43527.43527.4	controllerType=0 controllerNumber=1 scan=43527	112.632	Trypsin	B2	PATAAAPAAPSIAEGAQPTGAAVPAK	2032
51569:3	7	K.ASEAAAAAS[+568.212]AAQAAAAAS[+365.132][+231.074]PATVPASGAAVDQDANAQAAR.A	HexNAc(2)Hex(1),HexNAc(1)Hex(1) 231.0743	S[+231][+365][+568]	1529.69	3	4587.06	4587.07	0	-1.5	144	Specific	317.2	261.04	2.03	6.99	88	>tr|B4EEW5|B4EEW5_BURCJ Outer membrane protein assembly factor BamE OS=Burkholderia cenocepacia (strain ATCC BAA-245 / DSM 16553 / LMG 16656 / NCTC 13227 / J2315 / CF5610) OX=216591 GN=omlA PE=3 SV=1	4098	NS_403_Glycosylation_BC_J2315_HILIC_B3.42733.42733.3	controllerType=0 controllerNumber=1 scan=42733	113.553	Trypsin	B3	ASEAAAAASAAQAAAAASPATVPASGAAVDQDANAQAAR	1164
26325:3	111	K.GAS[+568.212]AAQAAPKPTDNSSGTFVFARPGK.F	HexNAc(2)Hex(1)	S[+568]	1034.5	3	3101.49	3101.49	0	0	66	Specific	317.32	70.96	70.96	5.23	20	>tr|B4EBR7|B4EBR7_BURCJ Outer-membrane lipoprotein carrier protein OS=Burkholderia cenocepacia (strain ATCC BAA-245 / DSM 16553 / LMG 16656 / NCTC 13227 / J2315 / CF5610) OX=216591 GN=lolA PE=3 SV=1	6332	NS_403_Glycosylation_BC_J2315_HILIC_B2.22752.22752.3	controllerType=0 controllerNumber=1 scan=22752	62.1898	Trypsin	B2	GASAAQAAPKPTDNSSGTFVFARPGK	568
79322:4	7	R.NGKLPEDTAGAATAAAPAEAAS[+365.132][+231.074]APAQAAS[+568.212]GAEQPAAAASAALSTIYFETGK.S	HexNAc(1)Hex(1) 231.0743,HexNAc(2)Hex(1)	S[+231][+365][+568]	1470.93	4	5880.72	5879.73	1	-2.1	382	Specific	317.75	317.75	0	7.55	133	>tr|B4EA74|B4EA74_BURCJ Cytochrome c oxidase subunit 2 OS=Burkholderia cenocepacia (strain ATCC BAA-245 / DSM 16553 / LMG 16656 / NCTC 13227 / J2315 / CF5610) OX=216591 GN=BCAL0749 PE=3 SV=1	5396	NS_403_Glycosylation_BC_J2315_HILIC_B1.65849.65849.4	controllerType=0 controllerNumber=1 scan=65849	157.918	Trypsin	B1	NGKLPEDTAGAATAAAPAEAASAPAQAASGAEQPAAAASAALSTIYFETGK	1164
72737:4	120	R.TIGQTLEVDGPITPNDRLVANPSDALANGDRVVVQAPAAQPAS[+365.132][+231.074]AVAGAK.S	HexNAc(1)Hex(1) 231.0743	S[+231][+365]	1359.19	4	5433.73	5431.74	2	-2.4	360	Specific	317.81	317.81	163.76	8.14	17	>tr|B4EIX5|B4EIX5_BURCJ Efflux system transport protein OS=Burkholderia cenocepacia (strain ATCC BAA-245 / DSM 16553 / LMG 16656 / NCTC 13227 / J2315 / CF5610) OX=216591 GN=BCAM1420 PE=3 SV=1	2774	NS_403_Glycosylation_BC_J2315_HILIC_B1.60692.60692.4	controllerType=0 controllerNumber=1 scan=60692	145.888	Trypsin	B1	TIGQTLEVDGPITPNDRLVANPSDALANGDRVVVQAPAAQPASAVAGAK	596
40944:3	243	K.AADAGGAKPAAGASAAPAAPAPVAVPAS[+365.132][+231.074][+100.064]AVS[+568.212]GSAG.Q	HexNAc(1)Hex(1) 231.0743 100.064,HexNAc(2)Hex(1)	S[+100][+231][+365][+568]	1360.31	3	4078.91	4078.92	0	-1.5	151	CRagged	318.1	284.68	0	6.26	27	>tr|B4E626|B4E626_BURCJ Putative membrane protein OS=Burkholderia cenocepacia (strain ATCC BAA-245 / DSM 16553 / LMG 16656 / NCTC 13227 / J2315 / CF5610) OX=216591 GN=BCAL0303 PE=4 SV=1	1459	NS_403_Glycosylation_BC_J2315_HILIC_B2.34475.34475.3	controllerType=0 controllerNumber=1 scan=34475	91.2109	Trypsin	B2	AADAGGAKPAAGASAAPAAPAPVAVPASAVSGSAG	1264
27170:5	5	F.YAVGEC[+57.021]S[+162.053][+462.149]C[+57.021]VSVHGANR.L	Hex(1) 462.1486	C[+57]*2, S[+162][+462]	478.803	5	2389.98	2389.98	0	3.6	387	NRagged	318.2	318.2	2.4	3.91	41	>tr|B4EFB4|B4EFB4_BURCJ Succinate dehydrogenase flavoprotein subunit OS=Burkholderia cenocepacia (strain ATCC BAA-245 / DSM 16553 / LMG 16656 / NCTC 13227 / J2315 / CF5610) OX=216591 GN=sdhA PE=3 SV=1	2680	NS_403_Glycosylation_BC_J2315_HILIC_B2.23401.23401.4	controllerType=0 controllerNumber=1 scan=23401	63.7707	Trypsin	B2	YAVGECSCVSVHGANR	624
25018:3	111	K.GAS[+568.212]AAQAAPKPTDNSSGTFVFARPGK.F	HexNAc(2)Hex(1)	S[+568]	1034.5	3	3101.49	3101.49	0	-0.9	66	Specific	318.44	58.09	58.09	5.16	20	>tr|B4EBR7|B4EBR7_BURCJ Outer-membrane lipoprotein carrier protein OS=Burkholderia cenocepacia (strain ATCC BAA-245 / DSM 16553 / LMG 16656 / NCTC 13227 / J2315 / CF5610) OX=216591 GN=lolA PE=3 SV=1	6332	NS_403_Glycosylation_BC_J2315_HILIC_B2.21666.21666.3	controllerType=0 controllerNumber=1 scan=21666	59.4694	Trypsin	B2	GASAAQAAPKPTDNSSGTFVFARPGK	568
67619:4	54	K.VFQYVKPQDAQALQDASPASGASGAQAAAAPADNATVGAVPDASVQS[+568.212]TPLQPPAPISNSSSVHPGNPK.A	HexNAc(2)Hex(1)	S[+568]	1793.87	4	7172.45	7172.47	0	-3.7	202	Specific	318.46	318.46	0	7.03	51	>tr|B4EE88|B4EE88_BURCJ Putative phospholipid-binding lipoprotein OS=Burkholderia cenocepacia (strain ATCC BAA-245 / DSM 16553 / LMG 16656 / NCTC 13227 / J2315 / CF5610) OX=216591 GN=BCAL0163 PE=4 SV=1	3395	NS_403_Glycosylation_BC_J2315_HILIC_B1.56687.56687.4	controllerType=0 controllerNumber=1 scan=56687	136.381	Trypsin	B1	VFQYVKPQDAQALQDASPASGASGAQAAAAPADNATVGAVPDASVQSTPLQPPAPISNSSSVHPGNPK	568
51518:3	8	K.KASEAAAAASAAQAAAAASPATVPAS[+162.053][+462.149]GAAVDQDANAQAAR.A	Hex(1) 462.1486	S[+162][+462]	1392.32	3	4174.95	4174.95	0	-0.1	143	Specific	318.47	318.47	0	7.79	103	>tr|B4EEW5|B4EEW5_BURCJ Outer membrane protein assembly factor BamE OS=Burkholderia cenocepacia (strain ATCC BAA-245 / DSM 16553 / LMG 16656 / NCTC 13227 / J2315 / CF5610) OX=216591 GN=omlA PE=3 SV=1	4098	NS_403_Glycosylation_BC_J2315_HILIC_B1.44007.44007.3	controllerType=0 controllerNumber=1 scan=44007	108.5	Trypsin	B1	KASEAAAAASAAQAAAAASPATVPASGAAVDQDANAQAAR	624
48505:3	7	K.KASEAAAAASAAQAAAAASPATVPAS[+162.053][+462.149]GAAVDQDANAQAAR.A	Hex(1) 462.1486	S[+162][+462]	1392.32	3	4174.94	4174.95	0	-2.1	143	Specific	318.59	318.59	0	8.12	88	>tr|B4EEW5|B4EEW5_BURCJ Outer membrane protein assembly factor BamE OS=Burkholderia cenocepacia (strain ATCC BAA-245 / DSM 16553 / LMG 16656 / NCTC 13227 / J2315 / CF5610) OX=216591 GN=omlA PE=3 SV=1	4098	NS_403_Glycosylation_BC_J2315_HILIC_B3.40304.40304.3	controllerType=0 controllerNumber=1 scan=40304	107.986	Trypsin	B3	KASEAAAAASAAQAAAAASPATVPASGAAVDQDANAQAAR	624
74727:5	981	A.SADALWYVNT[+568.212]PSTSGTATAS[+568.212]PSTANVPATLPTAVT[+365.132][+231.074]SNTPPPAPAQAPAAAAQPSR.V	HexNAc(2)Hex(1),HexNAc(2)Hex(1),HexNAc(1)Hex(1) 231.0743	S[+568], T[+231][+365][+568]	1408.86	5	7040.25	7034.26	6	-4.3	344	NRagged	318.98	318.98	0	3.79	7	>tr|B4E687|B4E687_BURCJ Puatative invasion protein OS=Burkholderia cenocepacia (strain ATCC BAA-245 / DSM 16553 / LMG 16656 / NCTC 13227 / J2315 / CF5610) OX=216591 GN=BCAL1367 PE=4 SV=1	5925	NS_403_Glycosylation_BC_J2315_HILIC_B1.62293.62293.5	controllerType=0 controllerNumber=1 scan=62293	149.574	Trypsin	B1	SADALWYVNTPSTSGTATASPSTANVPATLPTAVTSNTPPPAPAQAPAAAAQPSR	1732
28492:3	592	R.VHGIDNSGAGS[+568.212]QPAATVEGGAPVVR.A	HexNAc(2)Hex(1)	S[+568]	972.135	3	2914.39	2914.39	0	0.1	63	Specific	320	320	74.33	7.85	2	>tr|B4EKR8|B4EKR8_BURCJ Putative exported protein OS=Burkholderia cenocepacia (strain ATCC BAA-245 / DSM 16553 / LMG 16656 / NCTC 13227 / J2315 / CF5610) OX=216591 GN=BCAM1669 PE=4 SV=1	2067	NS_403_Glycosylation_BC_J2315_HILIC_B2.24430.24430.3	controllerType=0 controllerNumber=1 scan=24430	66.2871	Trypsin	B2	VHGIDNSGAGSQPAATVEGGAPVVR	568
32728:3	126	K.GAS[+365.132][+231.074]AAQAAPKPTDNSSGTFVFAR.P	HexNAc(1)Hex(1) 231.0743	S[+231][+365]	949.777	3	2847.32	2847.32	0	0.1	66	Specific	320.37	265.76	146.22	5.48	23	>tr|B4EBR7|B4EBR7_BURCJ Outer-membrane lipoprotein carrier protein OS=Burkholderia cenocepacia (strain ATCC BAA-245 / DSM 16553 / LMG 16656 / NCTC 13227 / J2315 / CF5610) OX=216591 GN=lolA PE=3 SV=1	6332	NS_403_Glycosylation_BC_J2315_HILIC_B1.28652.28652.3	controllerType=0 controllerNumber=1 scan=28652	72.4682	Trypsin	B1	GASAAQAAPKPTDNSSGTFVFAR	596
41269:3	400	R.AISWSQAGSAAPADTPAS[+365.132][+231.074]AAPSAS[+568.212]ATPATR.A	HexNAc(1)Hex(1) 231.0743,HexNAc(2)Hex(1)	S[+231][+365][+568]	1312.26	3	3934.76	3933.76	1	-0.8	1797	Specific	320.49	320.49	5.84	7.2	15	>tr|B4ELB5|B4ELB5_BURCJ Putative exported glycoprotein OS=Burkholderia cenocepacia (strain ATCC BAA-245 / DSM 16553 / LMG 16656 / NCTC 13227 / J2315 / CF5610) OX=216591 GN=BCAM1737 PE=4 SV=1	4403	NS_403_Glycosylation_BC_J2315_HILIC_B2.34731.34731.3	controllerType=0 controllerNumber=1 scan=34731	91.8077	Trypsin	B2	AISWSQAGSAAPADTPASAAPSASATPATR	1164
28851:3	126	K.GAS[+162.053][+462.149]AAQAAPKPTDNSSGTFVFARPGK.F	Hex(1) 462.1486	S[+162][+462]	1053.16	3	3157.47	3157.48	0	-2.8	66	Specific	320.58	310.28	135.75	5.26	23	>tr|B4EBR7|B4EBR7_BURCJ Outer-membrane lipoprotein carrier protein OS=Burkholderia cenocepacia (strain ATCC BAA-245 / DSM 16553 / LMG 16656 / NCTC 13227 / J2315 / CF5610) OX=216591 GN=lolA PE=3 SV=1	6332	NS_403_Glycosylation_BC_J2315_HILIC_B1.25537.25537.3	controllerType=0 controllerNumber=1 scan=25537	65.2855	Trypsin	B1	GASAAQAAPKPTDNSSGTFVFARPGK	624
84022:4	169	P.AVPAAAS[+568.212]T[+568.212]AAAGHAAAADVAPAAGPVAAPAAASAPAAGLPATTVHVPFASLGAFDPLR.L	HexNAc(2)Hex(1),HexNAc(2)Hex(1)	S[+568], T[+568]	1573.04	4	6289.12	6289.12	0	0.5	30	NRagged	321.01	321.01	8.92	6.01	18	>tr|B4E6A9|B4E6A9_BURCJ Cyclic di-GMP-binding protein OS=Burkholderia cenocepacia (strain ATCC BAA-245 / DSM 16553 / LMG 16656 / NCTC 13227 / J2315 / CF5610) OX=216591 GN=bcsB PE=3 SV=1	2479	NS_403_Glycosylation_BC_J2315_HILIC_B3.67780.67780.4	controllerType=0 controllerNumber=1 scan=67780	169.627	Trypsin	B3	AVPAAASTAAAGHAAAADVAPAAGPVAAPAAASAPAAGLPATTVHVPFASLGAFDPLR	1136
27929:3	111	K.GASAAQAAPKPTDNS[+162.053][+462.149]SGTFVFARPGK.F	Hex(1) 462.1486	S[+162][+462]	1053.5	3	3158.48	3157.48	1	-1.2	66	Specific	321.06	321.06	1.2	7.68	20	>tr|B4EBR7|B4EBR7_BURCJ Outer-membrane lipoprotein carrier protein OS=Burkholderia cenocepacia (strain ATCC BAA-245 / DSM 16553 / LMG 16656 / NCTC 13227 / J2315 / CF5610) OX=216591 GN=lolA PE=3 SV=1	6332	NS_403_Glycosylation_BC_J2315_HILIC_B2.23965.23965.3	controllerType=0 controllerNumber=1 scan=23965	65.1326	Trypsin	B2	GASAAQAAPKPTDNSSGTFVFARPGK	624
05784:3	1159	K.HAYDEAHPAEAASAAS[+568.212]H.-	HexNAc(2)Hex(1)	S[+568]	768.323	3	2302.95	2302.96	0	-1.8	37	CRagged	321.07	263.05	28.83	5.4	2	>tr|B4ED29|B4ED29_BURCJ Putative membrane protein OS=Burkholderia cenocepacia (strain ATCC BAA-245 / DSM 16553 / LMG 16656 / NCTC 13227 / J2315 / CF5610) OX=216591 GN=BCAL1093 PE=4 SV=1	382	NS_403_Glycosylation_BC_J2315_HILIC_B1.6941.6941.3	controllerType=0 controllerNumber=1 scan=6941	22.9292	Trypsin	B1	HAYDEAHPAEAASAASH	568
78694:4	7	K.QVADARNGKLPEDT[+365.132][+231.074]AGAATAAAPAEAASAPAQAAS[+568.212]GAEQPAAAASAALSTIYFETGK.S	HexNAc(1)Hex(1) 231.0743,HexNAc(2)Hex(1)	S[+568], T[+231][+365]	1631.01	4	6521.03	6520.05	1	-3.6	376	Specific	321.16	321.16	0	7.73	133	>tr|B4EA74|B4EA74_BURCJ Cytochrome c oxidase subunit 2 OS=Burkholderia cenocepacia (strain ATCC BAA-245 / DSM 16553 / LMG 16656 / NCTC 13227 / J2315 / CF5610) OX=216591 GN=BCAL0749 PE=3 SV=1	5396	NS_403_Glycosylation_BC_J2315_HILIC_B1.65375.65375.4	controllerType=0 controllerNumber=1 scan=65375	156.736	Trypsin	B1	QVADARNGKLPEDTAGAATAAAPAEAASAPAQAASGAEQPAAAASAALSTIYFETGK	1164
49655:3	254	R.ENAAHSAS[+568.212]SADAQYQQAIAALDAAK.L	HexNAc(2)Hex(1)	S[+568]	1024.14	3	3070.39	3070.4	0	-1.8	123	Specific	321.28	301.45	16.01	6.16	8	>tr|B4E719|B4E719_BURCJ Putative fusaric acid resistance transport protein OS=Burkholderia cenocepacia (strain ATCC BAA-245 / DSM 16553 / LMG 16656 / NCTC 13227 / J2315 / CF5610) OX=216591 GN=BCAL1453 PE=3 SV=1	419	NS_403_Glycosylation_BC_J2315_HILIC_B1.42528.42528.3	controllerType=0 controllerNumber=1 scan=42528	105.262	Trypsin	B1	ENAAHSASSADAQYQQAIAALDAAK	568
01188:3	711	R.GGHRHGAS[+365.132][+231.074]QAAAPAAQ.-	HexNAc(1)Hex(1) 231.0743	S[+231][+365]	694.981	3	2082.93	2082.93	0	-1.7	442	CRagged	321.51	273.17	273.17	4.43	3	>tr|B4ED17|B4ED17_BURCJ Multidrug resistance protein MdtA OS=Burkholderia cenocepacia (strain ATCC BAA-245 / DSM 16553 / LMG 16656 / NCTC 13227 / J2315 / CF5610) OX=216591 GN=mdtA PE=3 SV=1	5939	NS_403_Glycosylation_BC_J2315_HILIC_B1.2963.2963.3	controllerType=0 controllerNumber=1 scan=2963	15.0117	Trypsin	B1	GGHRHGASQAAAPAAQ	596
40958:3	153	K.AADAGGAKPAAGASAAPAAPAPVAVPAS[+365.132][+231.074]AVS[+568.212]GSAGQ.-	HexNAc(1)Hex(1) 231.0743,HexNAc(2)Hex(1)	S[+231][+365][+568]	1370.31	3	4108.92	4106.91	2	-1	151	CRagged	321.53	267.83	0	6.88	34	>tr|B4E626|B4E626_BURCJ Putative membrane protein OS=Burkholderia cenocepacia (strain ATCC BAA-245 / DSM 16553 / LMG 16656 / NCTC 13227 / J2315 / CF5610) OX=216591 GN=BCAL0303 PE=4 SV=1	1459	NS_403_Glycosylation_BC_J2315_HILIC_B1.35380.35380.3	controllerType=0 controllerNumber=1 scan=35380	88.2752	Trypsin	B1	AADAGGAKPAAGASAAPAAPAPVAVPASAVSGSAGQ	1164
09977:3	312	K.KLQQWSQQSAAGAKPAS[+568.212]GE.-	HexNAc(2)Hex(1)	S[+568]	847.404	3	2540.2	2540.2	0	-1.2	124	CRagged	321.69	267.26	123.62	7.45	10	>tr|B4ED22|B4ED22_BURCJ Putative lipoprotein OS=Burkholderia cenocepacia (strain ATCC BAA-245 / DSM 16553 / LMG 16656 / NCTC 13227 / J2315 / CF5610) OX=216591 GN=BCAL1086 PE=4 SV=1	4262	NS_403_Glycosylation_BC_J2315_HILIC_B3.9960.9960.3	controllerType=0 controllerNumber=1 scan=9960	30.4583	Trypsin	B3	KLQQWSQQSAAGAKPASGE	568
32923:3	994	S.AST[+162.053][+462.149]AT[+365.132][+231.074][+100.064]AAS[+568.212]GASGAAAPAKPSGPTYAFGLK.V	Hex(1) 462.1486,HexNAc(1)Hex(1) 231.0743 100.064,HexNAc(2)Hex(1)	S[+568], T[+100][+162][+231][+365][+462]	1491	3	4470.98	4467.99	3	-4.3	273	NRagged	321.77	321.77	0	5.92	10	>tr|B4EAE4|B4EAE4_BURCJ Putative membrane protein OS=Burkholderia cenocepacia (strain ATCC BAA-245 / DSM 16553 / LMG 16656 / NCTC 13227 / J2315 / CF5610) OX=216591 GN=BCAL1845 PE=4 SV=1	2603	NS_403_Glycosylation_BC_J2315_HILIC_B2.28037.28037.3	controllerType=0 controllerNumber=1 scan=28037	75.4089	Trypsin	B2	ASTATAASGASGAAAPAKPSGPTYAFGLK	1888
26304:3	126	K.GAS[+568.212]AAQAAPKPTDNSSGTFVFARPGK.F	HexNAc(2)Hex(1)	S[+568]	1034.5	3	3101.48	3101.49	0	-2.6	66	Specific	322.2	78.11	78.11	3.78	23	>tr|B4EBR7|B4EBR7_BURCJ Outer-membrane lipoprotein carrier protein OS=Burkholderia cenocepacia (strain ATCC BAA-245 / DSM 16553 / LMG 16656 / NCTC 13227 / J2315 / CF5610) OX=216591 GN=lolA PE=3 SV=1	6332	NS_403_Glycosylation_BC_J2315_HILIC_B1.23475.23475.3	controllerType=0 controllerNumber=1 scan=23475	60.3985	Trypsin	B1	GASAAQAAPKPTDNSSGTFVFARPGK	568
43244:4	7	K.KASEAAAAASAAQAAAAAS[+365.132][+231.074]PAT[+568.212]VPASGAAVDQDANAQAAR.A	HexNAc(1)Hex(1) 231.0743,HexNAc(2)Hex(1)	S[+231][+365], T[+568]	1179.8	4	4716.18	4715.17	1	3.2	143	Specific	322.63	188.08	0	5.59	88	>tr|B4EEW5|B4EEW5_BURCJ Outer membrane protein assembly factor BamE OS=Burkholderia cenocepacia (strain ATCC BAA-245 / DSM 16553 / LMG 16656 / NCTC 13227 / J2315 / CF5610) OX=216591 GN=omlA PE=3 SV=1	4098	NS_403_Glycosylation_BC_J2315_HILIC_B3.36062.36062.3	controllerType=0 controllerNumber=1 scan=36062	97.5781	Trypsin	B3	KASEAAAAASAAQAAAAASPATVPASGAAVDQDANAQAAR	1164
65919:4	54	K.VFQYVKPQDAQALQDASPASGASGAQAAAAPADNATVGAVPDASVQSTPLQPPAPIS[+568.212]NSSSVHPGNPK.A	HexNAc(2)Hex(1)	S[+568]	1794.37	4	7174.47	7172.47	2	-0.9	202	Specific	322.91	322.91	3.03	7.79	51	>tr|B4EE88|B4EE88_BURCJ Putative phospholipid-binding lipoprotein OS=Burkholderia cenocepacia (strain ATCC BAA-245 / DSM 16553 / LMG 16656 / NCTC 13227 / J2315 / CF5610) OX=216591 GN=BCAL0163 PE=4 SV=1	3395	NS_403_Glycosylation_BC_J2315_HILIC_B1.55371.55371.4	controllerType=0 controllerNumber=1 scan=55371	133.329	Trypsin	B1	VFQYVKPQDAQALQDASPASGASGAQAAAAPADNATVGAVPDASVQSTPLQPPAPISNSSSVHPGNPK	568
55290:3	8	K.ASEAAAAASAAQAAAAASPAT[+568.212]VPAS[+365.132][+231.074]GAAVDQDANAQAAR.A	HexNAc(2)Hex(1),HexNAc(1)Hex(1) 231.0743	S[+231][+365], T[+568]	1530.36	3	4589.06	4587.07	2	-3.2	144	Specific	323.19	258.79	0	6.12	103	>tr|B4EEW5|B4EEW5_BURCJ Outer membrane protein assembly factor BamE OS=Burkholderia cenocepacia (strain ATCC BAA-245 / DSM 16553 / LMG 16656 / NCTC 13227 / J2315 / CF5610) OX=216591 GN=omlA PE=3 SV=1	4098	NS_403_Glycosylation_BC_J2315_HILIC_B1.46981.46981.3	controllerType=0 controllerNumber=1 scan=46981	114.976	Trypsin	B1	ASEAAAAASAAQAAAAASPATVPASGAAVDQDANAQAAR	1164
39886:4	14	K.LSKPAATTSATTSTTTSAGTASTSTTATAGTTTAAPAPTAS[+568.212]APEAAAKPAK.T	HexNAc(2)Hex(1)	S[+568]	1295.14	4	5177.53	5175.53	2	-1.7	112	Specific	323.47	323.47	52.3	8.45	82	>tr|B4EB03|B4EB03_BURCJ Putative exported protein OS=Burkholderia cenocepacia (strain ATCC BAA-245 / DSM 16553 / LMG 16656 / NCTC 13227 / J2315 / CF5610) OX=216591 GN=BCAL1917 PE=4 SV=1	4831	NS_403_Glycosylation_BC_J2315_HILIC_B3.33414.33414.4	controllerType=0 controllerNumber=1 scan=33414	90.8929	Trypsin	B3	LSKPAATTSATTSTTTSAGTASTSTTATAGTTTAAPAPTASAPEAAAKPAK	568
69846:4	199	S.ADASAPVAGTRPAVTSLSGGASSAAS[+568.212]GAVATDAAAQGNVAELTQMLHDGR.I	HexNAc(2)Hex(1)	S[+568]	1301.88	4	5204.48	5204.48	0	0.4	30	NRagged	323.53	323.53	13.05	4.63	10	>tr|B4EB83|B4EB83_BURCJ Putative lipoprotein OS=Burkholderia cenocepacia (strain ATCC BAA-245 / DSM 16553 / LMG 16656 / NCTC 13227 / J2315 / CF5610) OX=216591 GN=BCAL2983A PE=4 SV=1	5115	NS_403_Glycosylation_BC_J2315_HILIC_B3.56948.56948.4	controllerType=0 controllerNumber=1 scan=56948	145.361	Trypsin	B3	ADASAPVAGTRPAVTSLSGGASSAASGAVATDAAAQGNVAELTQMLHDGR	568
31297:3	126	K.GASAAQAAPKPTDNS[+365.132][+231.074]SGTFVFARPGK.F	HexNAc(1)Hex(1) 231.0743	S[+231][+365]	1044.16	3	3130.47	3129.49	1	-4.9	66	Specific	323.61	262.25	1.2	6.6	23	>tr|B4EBR7|B4EBR7_BURCJ Outer-membrane lipoprotein carrier protein OS=Burkholderia cenocepacia (strain ATCC BAA-245 / DSM 16553 / LMG 16656 / NCTC 13227 / J2315 / CF5610) OX=216591 GN=lolA PE=3 SV=1	6332	NS_403_Glycosylation_BC_J2315_HILIC_B1.27491.27491.3	controllerType=0 controllerNumber=1 scan=27491	69.7669	Trypsin	B1	GASAAQAAPKPTDNSSGTFVFARPGK	596
48870:3	7	K.KASEAAAAAS[+162.053][+462.149]AAQAAAAASPATVPASGAAVDQDANAQAAR.A	Hex(1) 462.1486	S[+162][+462]	1392.99	3	4176.95	4174.95	2	-0.9	143	Specific	323.92	295.45	32.21	8.46	88	>tr|B4EEW5|B4EEW5_BURCJ Outer membrane protein assembly factor BamE OS=Burkholderia cenocepacia (strain ATCC BAA-245 / DSM 16553 / LMG 16656 / NCTC 13227 / J2315 / CF5610) OX=216591 GN=omlA PE=3 SV=1	4098	NS_403_Glycosylation_BC_J2315_HILIC_B3.40598.40598.3	controllerType=0 controllerNumber=1 scan=40598	108.632	Trypsin	B3	KASEAAAAASAAQAAAAASPATVPASGAAVDQDANAQAAR	624
11774:3	312	K.KLQQWS[+365.132][+231.074]QQSAAGAKPASGE.-	HexNAc(1)Hex(1) 231.0743	S[+231][+365]	856.736	3	2568.19	2568.19	0	-0.9	124	CRagged	324.12	235.12	4.5	7.39	10	>tr|B4ED22|B4ED22_BURCJ Putative lipoprotein OS=Burkholderia cenocepacia (strain ATCC BAA-245 / DSM 16553 / LMG 16656 / NCTC 13227 / J2315 / CF5610) OX=216591 GN=BCAL1086 PE=4 SV=1	4262	NS_403_Glycosylation_BC_J2315_HILIC_B3.11281.11281.3	controllerType=0 controllerNumber=1 scan=11281	33.9155	Trypsin	B3	KLQQWSQQSAAGAKPASGE	596
66932:5	56	K.VFQYVKPQDAQALQDASPASGASGAQAAAAPADNATVGAVPDAS[+365.132][+231.074]VQSTPLQPPAPISNSSSVHPGNPK.A	HexNAc(1)Hex(1) 231.0743	S[+231][+365]	1440.9	5	7200.47	7200.47	0	0.2	202	Specific	324.54	324.54	0	7.05	45	>tr|B4EE88|B4EE88_BURCJ Putative phospholipid-binding lipoprotein OS=Burkholderia cenocepacia (strain ATCC BAA-245 / DSM 16553 / LMG 16656 / NCTC 13227 / J2315 / CF5610) OX=216591 GN=BCAL0163 PE=4 SV=1	3395	NS_403_Glycosylation_BC_J2315_HILIC_B2.54714.54714.5	controllerType=0 controllerNumber=1 scan=54714	137.825	Trypsin	B2	VFQYVKPQDAQALQDASPASGASGAQAAAAPADNATVGAVPDASVQSTPLQPPAPISNSSSVHPGNPK	596
26326:3	126	K.GASAAQAAPKPTDNS[+568.212]SGTFVFARPGK.F	HexNAc(2)Hex(1)	S[+568]	1034.5	3	3101.49	3101.49	0	-0.7	66	Specific	324.78	162.03	1.2	6.52	23	>tr|B4EBR7|B4EBR7_BURCJ Outer-membrane lipoprotein carrier protein OS=Burkholderia cenocepacia (strain ATCC BAA-245 / DSM 16553 / LMG 16656 / NCTC 13227 / J2315 / CF5610) OX=216591 GN=lolA PE=3 SV=1	6332	NS_403_Glycosylation_BC_J2315_HILIC_B1.23493.23493.3	controllerType=0 controllerNumber=1 scan=23493	60.446	Trypsin	B1	GASAAQAAPKPTDNSSGTFVFARPGK	568
79749:4	7	R.NGKLPEDTAGAATAAAPAEAAS[+568.212]APAQAAS[+568.212][+100.064]GAEQPAAAASAALSTIYFETGK.S	HexNAc(2)Hex(1),HexNAc(2)Hex(1) 100.064	S[+100][+568]*2	1488.95	4	5952.77	5951.79	1	-5.2	382	Specific	324.96	324.96	0	6.91	133	>tr|B4EA74|B4EA74_BURCJ Cytochrome c oxidase subunit 2 OS=Burkholderia cenocepacia (strain ATCC BAA-245 / DSM 16553 / LMG 16656 / NCTC 13227 / J2315 / CF5610) OX=216591 GN=BCAL0749 PE=3 SV=1	5396	NS_403_Glycosylation_BC_J2315_HILIC_B1.66166.66166.4	controllerType=0 controllerNumber=1 scan=66166	158.74	Trypsin	B1	NGKLPEDTAGAATAAAPAEAASAPAQAASGAEQPAAAASAALSTIYFETGK	1236
36361:3	276	Y.NEGDLVEIQET[+568.212][+100.064]RPVS[+568.212]K.T	HexNAc(2)Hex(1) 100.064,HexNAc(2)Hex(1)	S[+568], T[+100][+568]	1018.14	3	3052.41	3050.42	2	-5.2	59	NRagged	324.96	324.96	1.2	5.18	7	>sp|B4E5C9|RS17_BURCJ 30S ribosomal protein S17 OS=Burkholderia cenocepacia (strain ATCC BAA-245 / DSM 16553 / LMG 16656 / NCTC 13227 / J2315 / CF5610) OX=216591 GN=rpsQ PE=3 SV=1	321	NS_403_Glycosylation_BC_J2315_HILIC_B1.31649.31649.3	controllerType=0 controllerNumber=1 scan=31649	79.6396	Trypsin	B1	NEGDLVEIQETRPVSK	1236
27579:3	450	R.VHGIDNSGAGS[+568.212]QPAATVEGGAPVVR.A	HexNAc(2)Hex(1)	S[+568]	972.135	3	2914.39	2914.39	0	-0.3	63	Specific	325.16	325.16	1.2	8.5	2	>tr|B4EKR8|B4EKR8_BURCJ Putative exported protein OS=Burkholderia cenocepacia (strain ATCC BAA-245 / DSM 16553 / LMG 16656 / NCTC 13227 / J2315 / CF5610) OX=216591 GN=BCAM1669 PE=4 SV=1	2067	NS_403_Glycosylation_BC_J2315_HILIC_B3.23622.23622.3	controllerType=0 controllerNumber=1 scan=23622	66.5287	Trypsin	B3	VHGIDNSGAGSQPAATVEGGAPVVR	568
06544:4	37	G.VNDS[+568.212]QMEAVS[+162.053][+462.149]LGKEKPQATGHDEASWAQNR.R	HexNAc(2)Hex(1),Hex(1) 462.1486	S[+162][+462][+568]	1120.24	4	4477.95	4475.95	2	-1.9	133	NRagged	325.32	0.92	0.92	2.1	22	>tr|B4EDC1|B4EDC1_BURCJ Peptidoglycan-associated protein OS=Burkholderia cenocepacia (strain ATCC BAA-245 / DSM 16553 / LMG 16656 / NCTC 13227 / J2315 / CF5610) OX=216591 GN=pal PE=1 SV=1	4916	NS_403_Glycosylation_BC_J2315_HILIC_B3.7277.7277.4	controllerType=0 controllerNumber=1 scan=7277	23.8924	Trypsin	B3	VNDSQMEAVSLGKEKPQATGHDEASWAQNR	1192
43883:4	23	K.LSKPAATTSATTSTTTSAGTASTSTTATAGTTTAAPAPTAS[+365.132][+231.074]APEAAAKPAK.T	HexNAc(1)Hex(1) 231.0743	S[+231][+365]	1302.14	4	5205.52	5203.52	2	-2.1	112	Specific	325.43	325.43	40.16	8.38	82	>tr|B4EB03|B4EB03_BURCJ Putative exported protein OS=Burkholderia cenocepacia (strain ATCC BAA-245 / DSM 16553 / LMG 16656 / NCTC 13227 / J2315 / CF5610) OX=216591 GN=BCAL1917 PE=4 SV=1	4831	NS_403_Glycosylation_BC_J2315_HILIC_B2.36787.36787.4	controllerType=0 controllerNumber=1 scan=36787	96.8947	Trypsin	B2	LSKPAATTSATTSTTTSAGTASTSTTATAGTTTAAPAPTASAPEAAAKPAK	596
17889:3	1914	R.GS[+568.212][+100.064]DC[+57.021]YGKGGDDVTLR.M	HexNAc(2)Hex(1) 100.064	C[+57], S[+100][+568]	756.669	3	2267.99	2267.98	0	4.3	75	Specific	325.7	221.3	26.68	2.79	2	>sp|B4E5X0|OBG_BURCJ GTPase Obg OS=Burkholderia cenocepacia (strain ATCC BAA-245 / DSM 16553 / LMG 16656 / NCTC 13227 / J2315 / CF5610) OX=216591 GN=obg PE=3 SV=1	209	NS_403_Glycosylation_BC_J2315_HILIC_B1.16550.16550.3	controllerType=0 controllerNumber=1 scan=16550	43.8222	Trypsin	B1	GSDCYGKGGDDVTLR	668
45049:8	600	L.S[+162.053][+462.149]ELHPAVNFVS[+365.132][+231.074]LAINPQT[+568.212][+100.064]GHAPEHRK.F	Hex(1) 462.1486,HexNAc(1)Hex(1) 231.0743,HexNAc(2)Hex(1) 100.064	S[+162][+231][+365][+462], T[+100][+568]	593.405	8	4740.19	4738.16	2	4.3	211	NRagged	325.91	325.91	0	4.59	4	>tr|B4EDE9|B4EDE9_BURCJ Uncharacterized protein OS=Burkholderia cenocepacia (strain ATCC BAA-245 / DSM 16553 / LMG 16656 / NCTC 13227 / J2315 / CF5610) OX=216591 GN=BCAL3231 PE=4 SV=1	1383	NS_403_Glycosylation_BC_J2315_HILIC_B1.38656.38656.5	controllerType=0 controllerNumber=1 scan=38656	95.8986	Trypsin	B1	SELHPAVNFVSLAINPQTGHAPEHRK	1888
47893:3	7	K.KASEAAAAASAAQAAAAASPATVPAS[+162.053][+462.149]GAAVDQDANAQAAR.A	Hex(1) 462.1486	S[+162][+462]	1392.65	3	4175.94	4174.95	1	-2.3	143	Specific	326.04	326.04	0	8.44	88	>tr|B4EEW5|B4EEW5_BURCJ Outer membrane protein assembly factor BamE OS=Burkholderia cenocepacia (strain ATCC BAA-245 / DSM 16553 / LMG 16656 / NCTC 13227 / J2315 / CF5610) OX=216591 GN=omlA PE=3 SV=1	4098	NS_403_Glycosylation_BC_J2315_HILIC_B3.39836.39836.3	controllerType=0 controllerNumber=1 scan=39836	106.87	Trypsin	B3	KASEAAAAASAAQAAAAASPATVPASGAAVDQDANAQAAR	624
50926:3	7	S.EAAAAASAAQAAAAASPAT[+365.132][+231.074][+100.064]VPAS[+365.132][+231.074]GAAVDQDANAQAAR.A	HexNAc(1)Hex(1) 231.0743 100.064,HexNAc(1)Hex(1) 231.0743	S[+231][+365], T[+100][+231][+365]	1520.03	3	4558.06	4557.06	1	-0.5	146	NRagged	326.22	54.02	0	3.77	121	>tr|B4EEW5|B4EEW5_BURCJ Outer membrane protein assembly factor BamE OS=Burkholderia cenocepacia (strain ATCC BAA-245 / DSM 16553 / LMG 16656 / NCTC 13227 / J2315 / CF5610) OX=216591 GN=omlA PE=3 SV=1	4098	NS_403_Glycosylation_BC_J2315_HILIC_B2.42361.42361.3	controllerType=0 controllerNumber=1 scan=42361	110.082	Trypsin	B2	EAAAAASAAQAAAAASPATVPASGAAVDQDANAQAAR	1292
69003:3	320	E.YAQQPEPALT[+365.132][+231.074][+100.064]EPAAAPS[+568.212]DS[+568.212][+100.064]EAQPQAVPAR.L	HexNAc(1)Hex(1) 231.0743 100.064,HexNAc(2)Hex(1),HexNAc(2)Hex(1) 100.064	S[+100][+568]*2, T[+100][+231][+365]	1642.75	3	4926.24	4923.21	3	3.9	47	NRagged	326.33	16.94	0	2.84	9	>tr|B4E5V3|B4E5V3_BURCJ Putative membrane protein OS=Burkholderia cenocepacia (strain ATCC BAA-245 / DSM 16553 / LMG 16656 / NCTC 13227 / J2315 / CF5610) OX=216591 GN=BCAL3423 PE=4 SV=1	6164	NS_403_Glycosylation_BC_J2315_HILIC_B2.56294.56294.3	controllerType=0 controllerNumber=1 scan=56294	141.495	Trypsin	B2	YAQQPEPALTEPAAAPSDSEAQPQAVPAR	1932
53142:3	332	A.SDTGATAAGS[+365.132][+231.074]APATPPAPATAAAPAAPSIAEGAQPTGAAVPAK.A	HexNAc(1)Hex(1) 231.0743	S[+231][+365]	1436.36	3	4307.07	4306.07	1	-1.6	31	NRagged	326.52	311.66	19.15	5.98	10	>tr|B4E7Y2|B4E7Y2_BURCJ Peptidase, family M48 OS=Burkholderia cenocepacia (strain ATCC BAA-245 / DSM 16553 / LMG 16656 / NCTC 13227 / J2315 / CF5610) OX=216591 GN=BCAL0490 PE=3 SV=1	3875	NS_403_Glycosylation_BC_J2315_HILIC_B3.43990.43990.3	controllerType=0 controllerNumber=1 scan=43990	116.423	Trypsin	B3	SDTGATAAGSAPATPPAPATAAAPAAPSIAEGAQPTGAAVPAK	596
06296:4	12	M.EAVSLGKEKPQAT[+568.212]GHDEAS[+568.212][+100.064]WAQNR.R	HexNAc(2)Hex(1),HexNAc(2)Hex(1) 100.064	S[+100][+568], T[+568]	962.947	4	3848.76	3845.76	3	-0.7	139	NRagged	326.54	326.54	1.2	5.59	28	>tr|B4EDC1|B4EDC1_BURCJ Peptidoglycan-associated protein OS=Burkholderia cenocepacia (strain ATCC BAA-245 / DSM 16553 / LMG 16656 / NCTC 13227 / J2315 / CF5610) OX=216591 GN=pal PE=1 SV=1	4916	NS_403_Glycosylation_BC_J2315_HILIC_B1.7356.7356.2	controllerType=0 controllerNumber=1 scan=7356	23.7012	Trypsin	B1	EAVSLGKEKPQATGHDEASWAQNR	1236
06895:3	33	G.VNDS[+162.053][+462.149]QMEAVS[+568.212]LGKEKPQATGHDEASWAQNR.R	Hex(1) 462.1486,HexNAc(2)Hex(1)	S[+162][+462][+568]	1492.66	3	4475.95	4475.95	0	0.2	133	NRagged	326.99	1.58	0	3.75	21	>tr|B4EDC1|B4EDC1_BURCJ Peptidoglycan-associated protein OS=Burkholderia cenocepacia (strain ATCC BAA-245 / DSM 16553 / LMG 16656 / NCTC 13227 / J2315 / CF5610) OX=216591 GN=pal PE=1 SV=1	4916	NS_403_Glycosylation_BC_J2315_HILIC_B2.7474.7474.3	controllerType=0 controllerNumber=1 scan=7474	23.836	Trypsin	B2	VNDSQMEAVSLGKEKPQATGHDEASWAQNR	1192
61556:6	3	Q.IVT[+365.132][+231.074]NGGEEAS[+568.212]VVVAAVAAGKGNYGYNAATGEYVDM[+15.995]VEAGVVDPTKVTR.T	HexNAc(1)Hex(1) 231.0743,HexNAc(2)Hex(1)	M[+16], S[+568], T[+231][+365]	997.636	6	5980.78	5979.8	1	-3.1	454	NRagged	327.03	327.03	0	5.71	44	>tr|B4ECT7|B4ECT7_BURCJ 60 kDa chaperonin OS=Burkholderia cenocepacia (strain ATCC BAA-245 / DSM 16553 / LMG 16656 / NCTC 13227 / J2315 / CF5610) OX=216591 GN=groL PE=3 SV=1	4630	NS_403_Glycosylation_BC_J2315_HILIC_B3.50597.50597.3	controllerType=0 controllerNumber=1 scan=50597	130.993	Trypsin	B3	IVTNGGEEASVVVAAVAAGKGNYGYNAATGEYVDMVEAGVVDPTKVTR	1164
69751:4	108	A.TVTPVGNGTVATTALPQANPNAGGAS[+568.212]GT[+568.212]VVHGTAGTLTPPPANAAPGQVVVGGKVPDEATK.A	HexNAc(2)Hex(1),HexNAc(2)Hex(1)	S[+568], T[+568]	1696.59	4	6783.35	6777.35	6	-3.3	42	NRagged	327.31	31.28	0	3.59	38	>tr|B4E6S1|B4E6S1_BURCJ Putative outer membrane protein OS=Burkholderia cenocepacia (strain ATCC BAA-245 / DSM 16553 / LMG 16656 / NCTC 13227 / J2315 / CF5610) OX=216591 GN=BCAL0349 PE=4 SV=1	3532	NS_403_Glycosylation_BC_J2315_HILIC_B2.56887.56887.4	controllerType=0 controllerNumber=1 scan=56887	142.904	Trypsin	B2	TVTPVGNGTVATTALPQANPNAGGASGTVVHGTAGTLTPPPANAAPGQVVVGGKVPDEATK	1136
39048:3	243	K.AADAGGAKPAAGASAAPAAPAPVAVPAS[+568.212]AVS[+365.132][+231.074][+100.064]GSAG.Q	HexNAc(2)Hex(1),HexNAc(1)Hex(1) 231.0743 100.064	S[+100][+231][+365][+568]	1360.31	3	4078.91	4078.92	0	-3.4	151	CRagged	327.8	258.85	0	5.26	27	>tr|B4E626|B4E626_BURCJ Putative membrane protein OS=Burkholderia cenocepacia (strain ATCC BAA-245 / DSM 16553 / LMG 16656 / NCTC 13227 / J2315 / CF5610) OX=216591 GN=BCAL0303 PE=4 SV=1	1459	NS_403_Glycosylation_BC_J2315_HILIC_B2.32941.32941.3	controllerType=0 controllerNumber=1 scan=32941	87.5566	Trypsin	B2	AADAGGAKPAAGASAAPAAPAPVAVPASAVSGSAG	1264
16889:3	164	G.GGS[+162.053][+462.149]GFGGESGGSYGGGEEASGSGGGYGGGSGK.S	Hex(1) 462.1486	S[+162][+462]	1084.43	3	3251.27	3251.25	0	4.4	588	NRagged	327.91	327.91	23.84	4.71	12	>sp|K1C9_HUMAN|(Common contaminant protein)	6999	NS_403_Glycosylation_BC_J2315_HILIC_B1.15762.15762.3	controllerType=0 controllerNumber=1 scan=15762	41.8764	Trypsin	B1	GGSGFGGESGGSYGGGEEASGSGGGYGGGSGK	624
65539:4	88	K.VFQYVKPQDAQALQDASPASGASGAQAAAAPADNATVGAVPDASVQS[+568.212]TPLQPPAPISNSSSVHPGNPK.A	HexNAc(2)Hex(1)	S[+568]	1793.87	4	7172.46	7172.47	0	-1.3	202	Specific	328.46	328.46	0	7.88	32	>tr|B4EE88|B4EE88_BURCJ Putative phospholipid-binding lipoprotein OS=Burkholderia cenocepacia (strain ATCC BAA-245 / DSM 16553 / LMG 16656 / NCTC 13227 / J2315 / CF5610) OX=216591 GN=BCAL0163 PE=4 SV=1	3395	NS_403_Glycosylation_BC_J2315_HILIC_B3.53649.53649.4	controllerType=0 controllerNumber=1 scan=53649	137.744	Trypsin	B3	VFQYVKPQDAQALQDASPASGASGAQAAAAPADNATVGAVPDASVQSTPLQPPAPISNSSSVHPGNPK	568
66917:4	88	K.VFQYVKPQDAQALQDASPASGASGAQAAAAPADNATVGAVPDAS[+568.212]VQSTPLQPPAPISNSSSVHPGNPK.A	HexNAc(2)Hex(1)	S[+568]	1794.37	4	7174.45	7172.47	2	-3.9	202	Specific	328.56	127.14	0	5.56	32	>tr|B4EE88|B4EE88_BURCJ Putative phospholipid-binding lipoprotein OS=Burkholderia cenocepacia (strain ATCC BAA-245 / DSM 16553 / LMG 16656 / NCTC 13227 / J2315 / CF5610) OX=216591 GN=BCAL0163 PE=4 SV=1	3395	NS_403_Glycosylation_BC_J2315_HILIC_B3.54705.54705.4	controllerType=0 controllerNumber=1 scan=54705	140.226	Trypsin	B3	VFQYVKPQDAQALQDASPASGASGAQAAAAPADNATVGAVPDASVQSTPLQPPAPISNSSSVHPGNPK	568
30624:3	383	R.VHGIDNSGAGS[+365.132][+231.074]QPAATVEGGAPVVR.A	HexNAc(1)Hex(1) 231.0743	S[+231][+365]	981.798	3	2943.38	2942.39	1	-3.3	63	Specific	328.68	262.21	69.61	6.6	5	>tr|B4EKR8|B4EKR8_BURCJ Putative exported protein OS=Burkholderia cenocepacia (strain ATCC BAA-245 / DSM 16553 / LMG 16656 / NCTC 13227 / J2315 / CF5610) OX=216591 GN=BCAM1669 PE=4 SV=1	2067	NS_403_Glycosylation_BC_J2315_HILIC_B1.26959.26959.3	controllerType=0 controllerNumber=1 scan=26959	68.5395	Trypsin	B1	VHGIDNSGAGSQPAATVEGGAPVVR	596
18595:3	15	A.STSTTATAGTTTAAPAPTAS[+568.212]APEAAAKPAK.T	HexNAc(2)Hex(1)	S[+568]	1090.53	3	3269.58	3268.58	1	-0.9	133	NRagged	328.69	246.21	28.82	4.88	94	>tr|B4EB03|B4EB03_BURCJ Putative exported protein OS=Burkholderia cenocepacia (strain ATCC BAA-245 / DSM 16553 / LMG 16656 / NCTC 13227 / J2315 / CF5610) OX=216591 GN=BCAL1917 PE=4 SV=1	4831	NS_403_Glycosylation_BC_J2315_HILIC_B1.17140.17140.3	controllerType=0 controllerNumber=1 scan=17140	45.2128	Trypsin	B1	STSTTATAGTTTAAPAPTASAPEAAAKPAK	568
30191:3	189	K.RPDAPVAQAYPAS[+568.212]GVYATQPGAAGAR.S	HexNAc(2)Hex(1)	S[+568]	1037.5	3	3110.49	3110.49	0	0.5	27	Specific	328.94	138.07	7.35	6.15	12	>tr|B4EA04|B4EA04_BURCJ Efflux system outer membrane protein OS=Burkholderia cenocepacia (strain ATCC BAA-245 / DSM 16553 / LMG 16656 / NCTC 13227 / J2315 / CF5610) OX=216591 GN=oprM PE=3 SV=1	4899	NS_403_Glycosylation_BC_J2315_HILIC_B3.25752.25752.3	controllerType=0 controllerNumber=1 scan=25752	71.9545	Trypsin	B3	RPDAPVAQAYPASGVYATQPGAAGAR	568
46971:3	7	K.KAS[+162.053][+462.149]EAAAAASAAQAAAAASPATVPASGAAVDQDANAQAAR.A	Hex(1) 462.1486	S[+162][+462]	1392.32	3	4174.95	4174.95	0	-0.5	143	Specific	329.01	301.2	11.26	8.4	121	>tr|B4EEW5|B4EEW5_BURCJ Outer membrane protein assembly factor BamE OS=Burkholderia cenocepacia (strain ATCC BAA-245 / DSM 16553 / LMG 16656 / NCTC 13227 / J2315 / CF5610) OX=216591 GN=omlA PE=3 SV=1	4098	NS_403_Glycosylation_BC_J2315_HILIC_B2.39253.39253.3	controllerType=0 controllerNumber=1 scan=39253	103.025	Trypsin	B2	KASEAAAAASAAQAAAAASPATVPASGAAVDQDANAQAAR	624
65439:3	303	E.PVPLS[+568.212][+100.064]PGVT[+162.053][+462.149]PPAAAQAAS[+365.132][+231.074]AAAAQQASVPAAASATVVVK.A	HexNAc(2)Hex(1) 100.064,Hex(1) 462.1486,HexNAc(1)Hex(1) 231.0743	S[+100][+231][+365][+568], T[+162][+462]	1771.86	3	5313.55	5311.55	2	-0.2	833	NRagged	329.12	329.12	0	6.37	16	>tr|B4EKU9|B4EKU9_BURCJ Putative membrane protein OS=Burkholderia cenocepacia (strain ATCC BAA-245 / DSM 16553 / LMG 16656 / NCTC 13227 / J2315 / CF5610) OX=216591 GN=BCAM2680 PE=4 SV=1	4589	NS_403_Glycosylation_BC_J2315_HILIC_B3.53570.53570.3	controllerType=0 controllerNumber=1 scan=53570	137.556	Trypsin	B3	PVPLSPGVTPPAAAQAASAAAAQQASVPAAASATVVVK	1888
27725:4	126	K.GASAAQAAPKPTDNS[+568.212]SGTFVFARPGK.F	HexNAc(2)Hex(1)	S[+568]	776.376	4	3102.48	3101.49	1	-4.1	66	Specific	329.18	147.69	1.2	5.77	23	>tr|B4EBR7|B4EBR7_BURCJ Outer-membrane lipoprotein carrier protein OS=Burkholderia cenocepacia (strain ATCC BAA-245 / DSM 16553 / LMG 16656 / NCTC 13227 / J2315 / CF5610) OX=216591 GN=lolA PE=3 SV=1	6332	NS_403_Glycosylation_BC_J2315_HILIC_B1.24657.24657.4	controllerType=0 controllerNumber=1 scan=24657	63.2359	Trypsin	B1	GASAAQAAPKPTDNSSGTFVFARPGK	568
70901:5	108	T.VTPVGNGTVATTALPQANPNAGGAS[+162.053][+462.149]GTVVHGTAGTLT[+162.053][+462.149]PPPANAAPGQVVVGGKVPDEATK.A	Hex(1) 462.1486,Hex(1) 462.1486	S[+162][+462], T[+162][+462]	1358.46	5	6788.28	6788.28	0	-0.6	43	NRagged	329.55	329.55	0	6.17	35	>tr|B4E6S1|B4E6S1_BURCJ Putative outer membrane protein OS=Burkholderia cenocepacia (strain ATCC BAA-245 / DSM 16553 / LMG 16656 / NCTC 13227 / J2315 / CF5610) OX=216591 GN=BCAL0349 PE=4 SV=1	3532	NS_403_Glycosylation_BC_J2315_HILIC_B1.59239.59239.5	controllerType=0 controllerNumber=1 scan=59239	142.421	Trypsin	B1	VTPVGNGTVATTALPQANPNAGGASGTVVHGTAGTLTPPPANAAPGQVVVGGKVPDEATK	1248
25166:4	111	K.GASAAQAAPKPTDNS[+568.212]SGTFVFARPGK.F	HexNAc(2)Hex(1)	S[+568]	776.128	4	3101.49	3101.49	0	-0.8	66	Specific	329.58	152.5	1.2	6.87	20	>tr|B4EBR7|B4EBR7_BURCJ Outer-membrane lipoprotein carrier protein OS=Burkholderia cenocepacia (strain ATCC BAA-245 / DSM 16553 / LMG 16656 / NCTC 13227 / J2315 / CF5610) OX=216591 GN=lolA PE=3 SV=1	6332	NS_403_Glycosylation_BC_J2315_HILIC_B2.21799.21799.4	controllerType=0 controllerNumber=1 scan=21799	59.8015	Trypsin	B2	GASAAQAAPKPTDNSSGTFVFARPGK	568
42415:5	8	A.AASAAQAAAAAS[+568.212][+100.064]PAT[+568.212]VPAS[+568.212]GAAVDQDANAQAAR.A	HexNAc(2)Hex(1) 100.064,HexNAc(2)Hex(1),HexNAc(2)Hex(1)	S[+100][+568]*2, T[+568]	947.034	5	4731.14	4727.13	4	-0.6	150	NRagged	329.97	329.97	0	3.8	103	>tr|B4EEW5|B4EEW5_BURCJ Outer membrane protein assembly factor BamE OS=Burkholderia cenocepacia (strain ATCC BAA-245 / DSM 16553 / LMG 16656 / NCTC 13227 / J2315 / CF5610) OX=216591 GN=omlA PE=3 SV=1	4098	NS_403_Glycosylation_BC_J2315_HILIC_B1.36561.36561.5	controllerType=0 controllerNumber=1 scan=36561	90.9281	Trypsin	B1	AASAAQAAAAASPATVPASGAAVDQDANAQAAR	1804
04104:3	42	S.GASAAKPAS[+365.132][+231.074][+100.064]APKPAS[+365.132][+231.074]APK.-	HexNAc(1)Hex(1) 231.0743 100.064,HexNAc(1)Hex(1) 231.0743	S[+100][+231]*2[+365]*2	967.796	3	2901.37	2899.37	2	0	500	NRagged	330.04	203.76	0	5.56	42	>tr|B4EA63|B4EA63_BURCJ C-terminal processing protease-3 OS=Burkholderia cenocepacia (strain ATCC BAA-245 / DSM 16553 / LMG 16656 / NCTC 13227 / J2315 / CF5610) OX=216591 GN=BCAL0738 PE=3 SV=1	4681	NS_403_Glycosylation_BC_J2315_HILIC_B3.5048.5048.3	controllerType=0 controllerNumber=1 scan=5048	18.3018	Trypsin	B3	GASAAKPASAPKPASAPK	1292
51259:3	7	A.AAAASAAQAAAAASPAT[+568.212]VPAS[+568.212]GAAVDQDANAQAAR.A	HexNAc(2)Hex(1),HexNAc(2)Hex(1)	S[+568], T[+568]	1401.98	3	4203.93	4200.93	3	-1.3	148	NRagged	330.09	330.09	3.6	6.37	88	>tr|B4EEW5|B4EEW5_BURCJ Outer membrane protein assembly factor BamE OS=Burkholderia cenocepacia (strain ATCC BAA-245 / DSM 16553 / LMG 16656 / NCTC 13227 / J2315 / CF5610) OX=216591 GN=omlA PE=3 SV=1	4098	NS_403_Glycosylation_BC_J2315_HILIC_B3.42488.42488.3	controllerType=0 controllerNumber=1 scan=42488	113.006	Trypsin	B3	AAAASAAQAAAAASPATVPASGAAVDQDANAQAAR	1136
82311:4	7	R.NGKLPEDTAGAATAAAPAEAAS[+568.212]APAQAAS[+365.132][+231.074][+100.064]GAEQPAAAASAALSTIYFETGK.S	HexNAc(2)Hex(1),HexNAc(1)Hex(1) 231.0743 100.064	S[+100][+231][+365][+568]	1496.21	4	5981.8	5979.79	2	0.4	382	Specific	330.15	330.15	0	7.1	133	>tr|B4EA74|B4EA74_BURCJ Cytochrome c oxidase subunit 2 OS=Burkholderia cenocepacia (strain ATCC BAA-245 / DSM 16553 / LMG 16656 / NCTC 13227 / J2315 / CF5610) OX=216591 GN=BCAL0749 PE=3 SV=1	5396	NS_403_Glycosylation_BC_J2315_HILIC_B1.68189.68189.4	controllerType=0 controllerNumber=1 scan=68189	163.986	Trypsin	B1	NGKLPEDTAGAATAAAPAEAASAPAQAASGAEQPAAAASAALSTIYFETGK	1264
45187:3	36	R.DDDVSDVQAGVAHDEPPAS[+365.132][+231.074]DTTVAAAPAPAPK.D	HexNAc(1)Hex(1) 231.0743	S[+231][+365]	1237.89	3	3711.66	3710.66	1	-1.1	86	Specific	330.19	260.6	3.6	7.76	21	>tr|B4EFK5|B4EFK5_BURCJ Putative peptidoglycan-binding membrane protein OS=Burkholderia cenocepacia (strain ATCC BAA-245 / DSM 16553 / LMG 16656 / NCTC 13227 / J2315 / CF5610) OX=216591 GN=BCAM0996 PE=4 SV=1	764	NS_403_Glycosylation_BC_J2315_HILIC_B1.38766.38766.3	controllerType=0 controllerNumber=1 scan=38766	96.1734	Trypsin	B1	DDDVSDVQAGVAHDEPPASDTTVAAAPAPAPK	596
42943:3	153	K.AADAGGAKPAAGASAAPAAPAPVAVPAS[+365.132][+231.074]AVS[+568.212]GSAGQ.-	HexNAc(1)Hex(1) 231.0743,HexNAc(2)Hex(1)	S[+231][+365][+568]	1369.64	3	4106.91	4106.91	0	-0.7	151	CRagged	330.22	97.77	0	3.59	34	>tr|B4E626|B4E626_BURCJ Putative membrane protein OS=Burkholderia cenocepacia (strain ATCC BAA-245 / DSM 16553 / LMG 16656 / NCTC 13227 / J2315 / CF5610) OX=216591 GN=BCAL0303 PE=4 SV=1	1459	NS_403_Glycosylation_BC_J2315_HILIC_B1.36984.36984.3	controllerType=0 controllerNumber=1 scan=36984	91.9039	Trypsin	B1	AADAGGAKPAAGASAAPAAPAPVAVPASAVSGSAGQ	1164
45249:3	7	K.KASEAAAAAS[+365.132][+231.074]AAQAAAAASPATVPASGAAVDQDANAQAAR.A	HexNAc(1)Hex(1) 231.0743	S[+231][+365]	1382.99	3	4146.94	4146.95	0	-2.9	143	Specific	330.32	291.37	9.34	7.78	88	>tr|B4EEW5|B4EEW5_BURCJ Outer membrane protein assembly factor BamE OS=Burkholderia cenocepacia (strain ATCC BAA-245 / DSM 16553 / LMG 16656 / NCTC 13227 / J2315 / CF5610) OX=216591 GN=omlA PE=3 SV=1	4098	NS_403_Glycosylation_BC_J2315_HILIC_B3.37680.37680.3	controllerType=0 controllerNumber=1 scan=37680	101.603	Trypsin	B3	KASEAAAAASAAQAAAAASPATVPASGAAVDQDANAQAAR	596
11351:3	232	K.KLQQWSQQSAAGAKPAS[+365.132][+231.074]GE.-	HexNAc(1)Hex(1) 231.0743	S[+231][+365]	856.735	3	2568.19	2568.19	0	-1.5	124	CRagged	330.45	279.83	118.21	5.93	14	>tr|B4ED22|B4ED22_BURCJ Putative lipoprotein OS=Burkholderia cenocepacia (strain ATCC BAA-245 / DSM 16553 / LMG 16656 / NCTC 13227 / J2315 / CF5610) OX=216591 GN=BCAL1086 PE=4 SV=1	4262	NS_403_Glycosylation_BC_J2315_HILIC_B1.11489.11489.3	controllerType=0 controllerNumber=1 scan=11489	31.9834	Trypsin	B1	KLQQWSQQSAAGAKPASGE	596
30265:3	325	A.QTPAQPQASAQAPATTAATPAAAS[+365.132][+231.074]APSAEQR.A	HexNAc(1)Hex(1) 231.0743	S[+231][+365]	1182.22	3	3544.65	3543.66	1	-1.5	20	NRagged	330.67	295.33	4.96	5.87	13	>tr|B4E9X9|B4E9X9_BURCJ Putative exported protein OS=Burkholderia cenocepacia (strain ATCC BAA-245 / DSM 16553 / LMG 16656 / NCTC 13227 / J2315 / CF5610) OX=216591 GN=BCAL1798 PE=4 SV=1	3710	NS_403_Glycosylation_BC_J2315_HILIC_B1.26675.26675.3	controllerType=0 controllerNumber=1 scan=26675	67.8993	Trypsin	B1	QTPAQPQASAQAPATTAATPAAASAPSAEQR	596
72111:4	120	T.IGQTLEVDGPITPNDRLVANPS[+365.132][+231.074][+100.064]DALANGDRVVVQAPAAQPASAVAGAK.S	HexNAc(1)Hex(1) 231.0743 100.064	S[+100][+231][+365]	1358.44	4	5430.73	5430.75	0	-4.1	361	NRagged	331	292.85	4.8	6.3	17	>tr|B4EIX5|B4EIX5_BURCJ Efflux system transport protein OS=Burkholderia cenocepacia (strain ATCC BAA-245 / DSM 16553 / LMG 16656 / NCTC 13227 / J2315 / CF5610) OX=216591 GN=BCAM1420 PE=3 SV=1	2774	NS_403_Glycosylation_BC_J2315_HILIC_B1.60178.60178.4	controllerType=0 controllerNumber=1 scan=60178	144.656	Trypsin	B1	IGQTLEVDGPITPNDRLVANPSDALANGDRVVVQAPAAQPASAVAGAK	696
13223:3	14	G.ASAPAAAS[+365.132][+231.074][+100.064]S[+568.212][+100.064]T[+365.132][+231.074][+100.064]K.A	HexNAc(1)Hex(1) 231.0743 100.064,HexNAc(2)Hex(1) 100.064,HexNAc(1)Hex(1) 231.0743 100.064	S[+100]*2[+231][+365][+568], T[+100][+231][+365]	1009.11	3	3025.31	3022.31	3	-4.5	183	NRagged	331.07	72.8	0	0.49	82	>tr|B4EB03|B4EB03_BURCJ Putative exported protein OS=Burkholderia cenocepacia (strain ATCC BAA-245 / DSM 16553 / LMG 16656 / NCTC 13227 / J2315 / CF5610) OX=216591 GN=BCAL1917 PE=4 SV=1	4831	NS_403_Glycosylation_BC_J2315_HILIC_B3.12394.12394.3	controllerType=0 controllerNumber=1 scan=12394	36.9417	Trypsin	B3	ASAPAAASSTK	2060
11802:3	15	G.ASAPAAAS[+365.132][+231.074][+100.064]S[+568.212][+100.064]T[+365.132][+231.074][+100.064]K.A	HexNAc(1)Hex(1) 231.0743 100.064,HexNAc(2)Hex(1) 100.064,HexNAc(1)Hex(1) 231.0743 100.064	S[+100]*2[+231][+365][+568], T[+100][+231][+365]	1009.11	3	3025.31	3022.31	3	-4.2	183	NRagged	331.12	59.93	0	1.57	94	>tr|B4EB03|B4EB03_BURCJ Putative exported protein OS=Burkholderia cenocepacia (strain ATCC BAA-245 / DSM 16553 / LMG 16656 / NCTC 13227 / J2315 / CF5610) OX=216591 GN=BCAL1917 PE=4 SV=1	4831	NS_403_Glycosylation_BC_J2315_HILIC_B1.11829.11829.3	controllerType=0 controllerNumber=1 scan=11829	32.7438	Trypsin	B1	ASAPAAASSTK	2060
25162:4	111	K.GASAAQAAPKPTDNS[+568.212]SGTFVFARPGK.F	HexNAc(2)Hex(1)	S[+568]	776.128	4	3101.49	3101.49	0	-0.8	66	Specific	331.19	169.89	1.2	7.26	20	>tr|B4EBR7|B4EBR7_BURCJ Outer-membrane lipoprotein carrier protein OS=Burkholderia cenocepacia (strain ATCC BAA-245 / DSM 16553 / LMG 16656 / NCTC 13227 / J2315 / CF5610) OX=216591 GN=lolA PE=3 SV=1	6332	NS_403_Glycosylation_BC_J2315_HILIC_B2.21795.21795.4	controllerType=0 controllerNumber=1 scan=21795	59.7912	Trypsin	B2	GASAAQAAPKPTDNSSGTFVFARPGK	568
45190:3	36	R.DDDVSDVQAGVAHDEPPAS[+365.132][+231.074]DTTVAAAPAPAPK.D	HexNAc(1)Hex(1) 231.0743	S[+231][+365]	1237.89	3	3711.66	3710.66	1	-1.1	86	Specific	331.72	260.85	30.92	7.76	21	>tr|B4EFK5|B4EFK5_BURCJ Putative peptidoglycan-binding membrane protein OS=Burkholderia cenocepacia (strain ATCC BAA-245 / DSM 16553 / LMG 16656 / NCTC 13227 / J2315 / CF5610) OX=216591 GN=BCAM0996 PE=4 SV=1	764	NS_403_Glycosylation_BC_J2315_HILIC_B1.38768.38768.3	controllerType=0 controllerNumber=1 scan=38768	96.1773	Trypsin	B1	DDDVSDVQAGVAHDEPPASDTTVAAAPAPAPK	596
43183:4	482	D.AVAAS[+365.132][+231.074]GEYFC[+57.021]S[+568.212][+100.064]VEHAQR.H	HexNAc(1)Hex(1) 231.0743,HexNAc(2)Hex(1) 100.064	C[+57], S[+100][+231][+365][+568]	787.342	4	3146.35	3146.34	0	3.2	77	NRagged	331.85	331.85	1.2	3.53	5	>tr|B4E5W1|B4E5W1_BURCJ Putative exported protein OS=Burkholderia cenocepacia (strain ATCC BAA-245 / DSM 16553 / LMG 16656 / NCTC 13227 / J2315 / CF5610) OX=216591 GN=BCAL3431 PE=4 SV=1	3173	NS_403_Glycosylation_BC_J2315_HILIC_B2.36225.36225.4	controllerType=0 controllerNumber=1 scan=36225	95.513	Trypsin	B2	AVAASGEYFCSVEHAQR	1264
46473:5	636	E.YDIT[+568.212][+100.064]PEELGFRPAGS[+568.212][+100.064]GAAAAATKPK.R	HexNAc(2)Hex(1) 100.064,HexNAc(2)Hex(1) 100.064	S[+100][+568], T[+100][+568]	772.173	5	3856.84	3854.84	2	-4	40	NRagged	332.2	318.35	3.44	4.96	3	>tr|B4EKY0|B4EKY0_BURCJ H-NS histone family protein OS=Burkholderia cenocepacia (strain ATCC BAA-245 / DSM 16553 / LMG 16656 / NCTC 13227 / J2315 / CF5610) OX=216591 GN=BCAM2711 PE=4 SV=1	5175	NS_403_Glycosylation_BC_J2315_HILIC_B1.39920.39920.4	controllerType=0 controllerNumber=1 scan=39920	99.1081	Trypsin	B1	YDITPEELGFRPAGSGAAAAATKPK	1336
01931:3	756	R.GHGHAS[+568.212]AAHAPAPDAGSR.G	HexNAc(2)Hex(1)	S[+568]	745.667	3	2234.99	2234.99	0	-1.5	68	Specific	332.25	247.33	247.33	5.3	3	>tr|B4EET7|B4EET7_BURCJ Putative exported protein OS=Burkholderia cenocepacia (strain ATCC BAA-245 / DSM 16553 / LMG 16656 / NCTC 13227 / J2315 / CF5610) OX=216591 GN=BCAL3348a PE=4 SV=1	3884	NS_403_Glycosylation_BC_J2315_HILIC_B2.3310.3310.3	controllerType=0 controllerNumber=1 scan=3310	14.6192	Trypsin	B2	GHGHASAAHAPAPDAGSR	568
36819:5	44	R.GAADRYAPPPAAVPVAATS[+365.132][+231.074]GAQGGAAAAAAPAGTKPANAPREPAVR.R	HexNAc(1)Hex(1) 231.0743	S[+231][+365]	958.283	5	4787.38	4787.39	0	-0.7	147	Specific	332.32	332.32	25.34	7.33	22	>tr|B4E8D4|B4E8D4_BURCJ Putative exported protein OS=Burkholderia cenocepacia (strain ATCC BAA-245 / DSM 16553 / LMG 16656 / NCTC 13227 / J2315 / CF5610) OX=216591 GN=BCAL2640 PE=4 SV=1	5259	NS_403_Glycosylation_BC_J2315_HILIC_B1.32030.32030.5	controllerType=0 controllerNumber=1 scan=32030	80.5785	Trypsin	B1	GAADRYAPPPAAVPVAATSGAQGGAAAAAAPAGTKPANAPREPAVR	596
03076:4	24	S.GASAAKPAS[+365.132][+231.074][+100.064]APKPAS[+365.132][+231.074]APK.-	HexNAc(1)Hex(1) 231.0743 100.064,HexNAc(1)Hex(1) 231.0743	S[+100][+231]*2[+365]*2	726.1	4	2901.38	2899.37	2	1.2	500	NRagged	332.46	255	0	5.06	48	>tr|B4EA63|B4EA63_BURCJ C-terminal processing protease-3 OS=Burkholderia cenocepacia (strain ATCC BAA-245 / DSM 16553 / LMG 16656 / NCTC 13227 / J2315 / CF5610) OX=216591 GN=BCAL0738 PE=3 SV=1	4681	NS_403_Glycosylation_BC_J2315_HILIC_B1.4488.4488.4	controllerType=0 controllerNumber=1 scan=4488	17.869	Trypsin	B1	GASAAKPASAPKPASAPK	1292
81161:4	20	R.NGKLPEDTAGAATAAAPAEAAS[+568.212]APAQAAS[+365.132][+231.074][+100.064]GAEQPAAAASAALSTIYFETGK.S	HexNAc(2)Hex(1),HexNAc(1)Hex(1) 231.0743 100.064	S[+100][+231][+365][+568]	1495.7	4	5979.77	5979.79	0	-3.9	382	Specific	332.76	332.76	0	6.96	84	>tr|B4EA74|B4EA74_BURCJ Cytochrome c oxidase subunit 2 OS=Burkholderia cenocepacia (strain ATCC BAA-245 / DSM 16553 / LMG 16656 / NCTC 13227 / J2315 / CF5610) OX=216591 GN=BCAL0749 PE=3 SV=1	5396	NS_403_Glycosylation_BC_J2315_HILIC_B3.65581.65581.4	controllerType=0 controllerNumber=1 scan=65581	164.482	Trypsin	B3	NGKLPEDTAGAATAAAPAEAASAPAQAASGAEQPAAAASAALSTIYFETGK	1264
77337:4	54	D.SGAFDDDAAQADDAQRDES[+568.212]VS[+568.212][+100.064]PLAPVADS[+365.132][+231.074][+100.064]GANEEPSEGADEPPKTDGDGSK.G	HexNAc(2)Hex(1),HexNAc(2)Hex(1) 100.064,HexNAc(1)Hex(1) 231.0743 100.064	S[+100]*2[+231][+365][+568]*2	1757	4	7024.97	7020.94	4	1.5	113	NRagged	332.8	332.8	0	5.36	26	>tr|B4E6Q4|B4E6Q4_BURCJ Putative stringent starvation protein B OS=Burkholderia cenocepacia (strain ATCC BAA-245 / DSM 16553 / LMG 16656 / NCTC 13227 / J2315 / CF5610) OX=216591 GN=BCAL0332 PE=4 SV=1	1585	NS_403_Glycosylation_BC_J2315_HILIC_B2.62730.62730.4	controllerType=0 controllerNumber=1 scan=62730	155.753	Trypsin	B2	SGAFDDDAAQADDAQRDESVSPLAPVADSGANEEPSEGADEPPKTDGDGSK	1932
43760:3	153	A.ADAGGAKPAAGASAAPAAPAPVAVPAS[+162.053][+462.149]AVS[+365.132][+231.074][+100.064]GSAGQ.-	Hex(1) 462.1486,HexNAc(1)Hex(1) 231.0743 100.064	S[+100][+162][+231][+365][+462]	1399.32	3	4195.95	4191.93	4	1.4	152	Non	333.54	302.24	0	4.23	34	>tr|B4E626|B4E626_BURCJ Putative membrane protein OS=Burkholderia cenocepacia (strain ATCC BAA-245 / DSM 16553 / LMG 16656 / NCTC 13227 / J2315 / CF5610) OX=216591 GN=BCAL0303 PE=4 SV=1	1459	NS_403_Glycosylation_BC_J2315_HILIC_B1.37632.37632.3	controllerType=0 controllerNumber=1 scan=37632	93.404	Trypsin	B1	ADAGGAKPAAGASAAPAAPAPVAVPASAVSGSAGQ	1320
59130:3	8	A.S[+568.212]AAQAAAAAS[+568.212][+100.064]PATVPASGAAVDQDANAQAAR.A	HexNAc(2)Hex(1),HexNAc(2)Hex(1) 100.064	S[+100][+568]*2	1339.96	3	4017.85	4016.84	1	1.5	152	NRagged	333.64	32.66	0.38	0.96	103	>tr|B4EEW5|B4EEW5_BURCJ Outer membrane protein assembly factor BamE OS=Burkholderia cenocepacia (strain ATCC BAA-245 / DSM 16553 / LMG 16656 / NCTC 13227 / J2315 / CF5610) OX=216591 GN=omlA PE=3 SV=1	4098	NS_403_Glycosylation_BC_J2315_HILIC_B1.50094.50094.3	controllerType=0 controllerNumber=1 scan=50094	121.835	Trypsin	B1	SAAQAAAAASPATVPASGAAVDQDANAQAAR	1236
43292:3	254	K.ENRENAAHSAS[+568.212]SADAQYQQAIAALDAAK.L	HexNAc(2)Hex(1)	S[+568]	1157.2	3	3469.58	3469.58	0	-0.4	120	Specific	333.87	278.36	15.84	4.92	8	>tr|B4E719|B4E719_BURCJ Putative fusaric acid resistance transport protein OS=Burkholderia cenocepacia (strain ATCC BAA-245 / DSM 16553 / LMG 16656 / NCTC 13227 / J2315 / CF5610) OX=216591 GN=BCAL1453 PE=3 SV=1	419	NS_403_Glycosylation_BC_J2315_HILIC_B1.37263.37263.3	controllerType=0 controllerNumber=1 scan=37263	92.5699	Trypsin	B1	ENRENAAHSASSADAQYQQAIAALDAAK	568
26211:3	111	K.GAS[+365.132][+231.074]AAQAAPKPTDNSSGTFVFARPGK.F	HexNAc(1)Hex(1) 231.0743	S[+231][+365]	1043.83	3	3129.48	3129.49	0	-0.3	66	Specific	334.03	309.29	121.79	5.63	20	>tr|B4EBR7|B4EBR7_BURCJ Outer-membrane lipoprotein carrier protein OS=Burkholderia cenocepacia (strain ATCC BAA-245 / DSM 16553 / LMG 16656 / NCTC 13227 / J2315 / CF5610) OX=216591 GN=lolA PE=3 SV=1	6332	NS_403_Glycosylation_BC_J2315_HILIC_B2.22670.22670.3	controllerType=0 controllerNumber=1 scan=22670	61.9799	Trypsin	B2	GASAAQAAPKPTDNSSGTFVFARPGK	596
54444:4	3	K.EIAQVGSISANSDS[+365.132][+231.074][+100.064]S[+568.212][+100.064]IGDRIAEAMDK.V	HexNAc(1)Hex(1) 231.0743 100.064,HexNAc(2)Hex(1) 100.064	S[+100]*2[+231][+365][+568]	1007.96	4	4028.81	4028.82	0	-3.8	143	Specific	334.05	334.05	0	5.02	44	>tr|B4ECT7|B4ECT7_BURCJ 60 kDa chaperonin OS=Burkholderia cenocepacia (strain ATCC BAA-245 / DSM 16553 / LMG 16656 / NCTC 13227 / J2315 / CF5610) OX=216591 GN=groL PE=3 SV=1	4630	NS_403_Glycosylation_BC_J2315_HILIC_B3.44982.44982.4	controllerType=0 controllerNumber=1 scan=44982	118.647	Trypsin	B3	EIAQVGSISANSDSSIGDRIAEAMDK	1364
44012:3	153	K.AADAGGAKPAAGASAAPAAPAPVAVPAS[+365.132][+231.074]AVS[+568.212]GSAGQ.-	HexNAc(1)Hex(1) 231.0743,HexNAc(2)Hex(1)	S[+231][+365][+568]	1370.31	3	4108.92	4106.91	2	-0.8	151	CRagged	334.39	326.77	0	7.22	34	>tr|B4E626|B4E626_BURCJ Putative membrane protein OS=Burkholderia cenocepacia (strain ATCC BAA-245 / DSM 16553 / LMG 16656 / NCTC 13227 / J2315 / CF5610) OX=216591 GN=BCAL0303 PE=4 SV=1	1459	NS_403_Glycosylation_BC_J2315_HILIC_B1.37829.37829.3	controllerType=0 controllerNumber=1 scan=37829	93.8643	Trypsin	B1	AADAGGAKPAAGASAAPAAPAPVAVPASAVSGSAGQ	1164
48302:3	346	R.ENAAHSAS[+568.212]SADAQYQQAIAALDAAK.L	HexNAc(2)Hex(1)	S[+568]	1024.14	3	3070.39	3070.4	0	-0.8	123	Specific	334.81	328.79	15.3	6.25	9	>tr|B4E719|B4E719_BURCJ Putative fusaric acid resistance transport protein OS=Burkholderia cenocepacia (strain ATCC BAA-245 / DSM 16553 / LMG 16656 / NCTC 13227 / J2315 / CF5610) OX=216591 GN=BCAL1453 PE=3 SV=1	419	NS_403_Glycosylation_BC_J2315_HILIC_B2.40327.40327.3	controllerType=0 controllerNumber=1 scan=40327	105.474	Trypsin	B2	ENAAHSASSADAQYQQAIAALDAAK	568
36055:4	66	R.GAADRYAPPPAAVPVAATS[+365.132][+231.074]GAQGGAAAAAAPAGTKPANAPR.E	HexNAc(1)Hex(1) 231.0743	S[+231][+365]	1059.53	4	4235.08	4235.09	0	-1.6	147	Specific	335.69	335.69	8.15	8.68	19	>tr|B4E8D4|B4E8D4_BURCJ Putative exported protein OS=Burkholderia cenocepacia (strain ATCC BAA-245 / DSM 16553 / LMG 16656 / NCTC 13227 / J2315 / CF5610) OX=216591 GN=BCAL2640 PE=4 SV=1	5259	NS_403_Glycosylation_BC_J2315_HILIC_B2.30525.30525.4	controllerType=0 controllerNumber=1 scan=30525	81.662	Trypsin	B2	GAADRYAPPPAAVPVAATSGAQGGAAAAAAPAGTKPANAPR	596
80170:4	7	T.AGAATAAAPAEAASAPAQAAS[+568.212][+100.064]GAEQPAAAASAALS[+365.132][+231.074][+100.064]T[+568.212][+100.064]IYFETGK.S	HexNAc(2)Hex(1) 100.064,HexNAc(1)Hex(1) 231.0743 100.064,HexNAc(2)Hex(1) 100.064	S[+100]*2[+231][+365][+568], T[+100][+568]	1474.69	4	5895.74	5893.72	2	3.9	390	NRagged	336.27	336.27	0	4.55	133	>tr|B4EA74|B4EA74_BURCJ Cytochrome c oxidase subunit 2 OS=Burkholderia cenocepacia (strain ATCC BAA-245 / DSM 16553 / LMG 16656 / NCTC 13227 / J2315 / CF5610) OX=216591 GN=BCAL0749 PE=3 SV=1	5396	NS_403_Glycosylation_BC_J2315_HILIC_B1.66509.66509.2	controllerType=0 controllerNumber=1 scan=66509	159.584	Trypsin	B1	AGAATAAAPAEAASAPAQAASGAEQPAAAASAALSTIYFETGK	2032
79370:6	102	A.AETIEPPAADTSPAPEVT[+568.212][+100.064]APPRDESPELPSAHAAES[+568.212][+100.064]PANDATPVSAEAPHDAAPAEK.N	HexNAc(2)Hex(1) 100.064,HexNAc(2)Hex(1) 100.064	S[+100][+568], T[+100][+568]	1171.05	6	7021.24	7014.22	7	-0.4	440	NRagged	336.3	336.3	0	5.78	16	>tr|B4EFJ7|B4EFJ7_BURCJ Putative exported protein OS=Burkholderia cenocepacia (strain ATCC BAA-245 / DSM 16553 / LMG 16656 / NCTC 13227 / J2315 / CF5610) OX=216591 GN=BCAM0988 PE=4 SV=1	2276	NS_403_Glycosylation_BC_J2315_HILIC_B1.65882.65882.6	controllerType=0 controllerNumber=1 scan=65882	158.003	Trypsin	B1	AETIEPPAADTSPAPEVTAPPRDESPELPSAHAAESPANDATPVSAEAPHDAAPAEK	1336
40068:3	7	K.KAS[+568.212]EAAAAASAAQAAAAASPAT[+568.212]VPASGAAVDQDANAQAAR.A	HexNAc(2)Hex(1),HexNAc(2)Hex(1)	S[+568], T[+568]	1563.06	3	4687.17	4687.17	0	-1.2	143	Specific	336.76	267.51	100.33	8.22	88	>tr|B4EEW5|B4EEW5_BURCJ Outer membrane protein assembly factor BamE OS=Burkholderia cenocepacia (strain ATCC BAA-245 / DSM 16553 / LMG 16656 / NCTC 13227 / J2315 / CF5610) OX=216591 GN=omlA PE=3 SV=1	4098	NS_403_Glycosylation_BC_J2315_HILIC_B3.33550.33550.3	controllerType=0 controllerNumber=1 scan=33550	91.2501	Trypsin	B3	KASEAAAAASAAQAAAAASPATVPASGAAVDQDANAQAAR	1136
74731:5	981	A.SADALWYVNTPSTSGT[+568.212]ATAS[+568.212]PSTANVPATLPTAVTS[+365.132][+231.074]NTPPPAPAQAPAAAAQPSR.V	HexNAc(2)Hex(1),HexNAc(2)Hex(1),HexNAc(1)Hex(1) 231.0743	S[+231][+365][+568], T[+568]	1408.86	5	7040.25	7034.26	6	-4.3	344	NRagged	336.98	336.98	0	5.19	7	>tr|B4E687|B4E687_BURCJ Puatative invasion protein OS=Burkholderia cenocepacia (strain ATCC BAA-245 / DSM 16553 / LMG 16656 / NCTC 13227 / J2315 / CF5610) OX=216591 GN=BCAL1367 PE=4 SV=1	5925	NS_403_Glycosylation_BC_J2315_HILIC_B1.62295.62295.5	controllerType=0 controllerNumber=1 scan=62295	149.584	Trypsin	B1	SADALWYVNTPSTSGTATASPSTANVPATLPTAVTSNTPPPAPAQAPAAAAQPSR	1732
37475:4	58	Q.AVAPRDDDVS[+568.212]DVQAGVAHDEPPASDTTVAAAPAPAPK.D	HexNAc(2)Hex(1)	S[+568]	1044.99	4	4176.95	4176.96	0	-1.1	81	NRagged	337.6	337.6	1.2	7.48	16	>tr|B4EFK5|B4EFK5_BURCJ Putative peptidoglycan-binding membrane protein OS=Burkholderia cenocepacia (strain ATCC BAA-245 / DSM 16553 / LMG 16656 / NCTC 13227 / J2315 / CF5610) OX=216591 GN=BCAM0996 PE=4 SV=1	764	NS_403_Glycosylation_BC_J2315_HILIC_B2.31668.31668.4	controllerType=0 controllerNumber=1 scan=31668	84.4255	Trypsin	B2	AVAPRDDDVSDVQAGVAHDEPPASDTTVAAAPAPAPK	568
19326:4	665	R.VHGADTSGYGAQPAPLVHSGAPAAAS[+568.212]SNAR.D	HexNAc(2)Hex(1)	S[+568]	847.148	4	3385.57	3385.58	0	-2	38	Specific	337.76	337.76	2.4	8.28	3	>tr|B4EH05|B4EH05_BURCJ Uncharacterized protein OS=Burkholderia cenocepacia (strain ATCC BAA-245 / DSM 16553 / LMG 16656 / NCTC 13227 / J2315 / CF5610) OX=216591 GN=BCAM2289 PE=4 SV=1	6335	NS_403_Glycosylation_BC_J2315_HILIC_B3.17066.17066.4	controllerType=0 controllerNumber=1 scan=17066	49.4263	Trypsin	B3	VHGADTSGYGAQPAPLVHSGAPAAASSNAR	568
06307:3	980	K.HAYDEAHPAEAASAAS[+568.212]H.-	HexNAc(2)Hex(1)	S[+568]	768.655	3	2303.95	2302.96	1	-4.8	37	CRagged	337.78	279.24	39.82	6.07	4	>tr|B4ED29|B4ED29_BURCJ Putative membrane protein OS=Burkholderia cenocepacia (strain ATCC BAA-245 / DSM 16553 / LMG 16656 / NCTC 13227 / J2315 / CF5610) OX=216591 GN=BCAL1093 PE=4 SV=1	382	NS_403_Glycosylation_BC_J2315_HILIC_B2.6979.6979.3	controllerType=0 controllerNumber=1 scan=6979	22.6434	Trypsin	B2	HAYDEAHPAEAASAASH	568
18050:3	983	R.AVDDDRDDREPDAEAAAPAS[+568.212]TQSA.-	HexNAc(2)Hex(1)	S[+568]	1014.76	3	3042.28	3041.28	1	-2.5	308	CRagged	337.85	330.79	2.4	7.81	5	>tr|B4EPY9|B4EPY9_BURCJ Putative fatty acid desaturase OS=Burkholderia cenocepacia (strain ATCC BAA-245 / DSM 16553 / LMG 16656 / NCTC 13227 / J2315 / CF5610) OX=216591 GN=BCAS0223 PE=4 SV=1	3271	NS_403_Glycosylation_BC_J2315_HILIC_B1.16694.16694.3	controllerType=0 controllerNumber=1 scan=16694	44.1749	Trypsin	B1	AVDDDRDDREPDAEAAAPASTQSA	568
81256:4	7	D.TAGAATAAAPAEAASAPAQAASGAEQPAAAAS[+568.212][+100.064]AALS[+365.132][+231.074][+100.064]T[+568.212][+100.064]IYFETGK.S	HexNAc(2)Hex(1) 100.064,HexNAc(1)Hex(1) 231.0743 100.064,HexNAc(2)Hex(1) 100.064	S[+100]*2[+231][+365][+568], T[+100][+568]	1499.95	4	5996.78	5994.76	2	1.5	389	NRagged	338.03	338.03	0	5.12	133	>tr|B4EA74|B4EA74_BURCJ Cytochrome c oxidase subunit 2 OS=Burkholderia cenocepacia (strain ATCC BAA-245 / DSM 16553 / LMG 16656 / NCTC 13227 / J2315 / CF5610) OX=216591 GN=BCAL0749 PE=3 SV=1	5396	NS_403_Glycosylation_BC_J2315_HILIC_B1.67357.67357.4	controllerType=0 controllerNumber=1 scan=67357	161.759	Trypsin	B1	TAGAATAAAPAEAASAPAQAASGAEQPAAAASAALSTIYFETGK	2032
45032:3	7	K.KASEAAAAASAAQAAAAAS[+365.132][+231.074]PAT[+568.212]VPASGAAVDQDANAQAAR.A	HexNAc(1)Hex(1) 231.0743,HexNAc(2)Hex(1)	S[+231][+365], T[+568]	1573.06	3	4717.17	4715.17	2	-0.3	143	Specific	338.04	245.89	0	8.22	88	>tr|B4EEW5|B4EEW5_BURCJ Outer membrane protein assembly factor BamE OS=Burkholderia cenocepacia (strain ATCC BAA-245 / DSM 16553 / LMG 16656 / NCTC 13227 / J2315 / CF5610) OX=216591 GN=omlA PE=3 SV=1	4098	NS_403_Glycosylation_BC_J2315_HILIC_B3.37512.37512.3	controllerType=0 controllerNumber=1 scan=37512	101.161	Trypsin	B3	KASEAAAAASAAQAAAAASPATVPASGAAVDQDANAQAAR	1164
26018:4	75	K.GASAAQAAPKPTDNS[+162.053][+462.149]SGTFVFARPGK.F	Hex(1) 462.1486	S[+162][+462]	790.125	4	3157.48	3157.48	0	-0.9	66	Specific	338.28	338.28	1.2	8.5	20	>tr|B4EBR7|B4EBR7_BURCJ Outer-membrane lipoprotein carrier protein OS=Burkholderia cenocepacia (strain ATCC BAA-245 / DSM 16553 / LMG 16656 / NCTC 13227 / J2315 / CF5610) OX=216591 GN=lolA PE=3 SV=1	6332	NS_403_Glycosylation_BC_J2315_HILIC_B3.22365.22365.2	controllerType=0 controllerNumber=1 scan=22365	63.2968	Trypsin	B3	GASAAQAAPKPTDNSSGTFVFARPGK	624
53864:3	874	A.APAAPAAEAAPAAAAPAAAS[+162.053][+462.149]S[+365.132][+231.074][+100.064]SGSTSTTSAAPAPAAAPAAGS.-	Hex(1) 462.1486,HexNAc(1)Hex(1) 231.0743 100.064	S[+100][+162][+231][+365][+462]	1581.05	3	4741.13	4737.13	4	-3.2	76	Non	338.3	338.3	0	4.49	19	>tr|B4EBC9|B4EBC9_BURCJ CxxC_CXXC_SSSS domain-containing protein OS=Burkholderia cenocepacia (strain ATCC BAA-245 / DSM 16553 / LMG 16656 / NCTC 13227 / J2315 / CF5610) OX=216591 GN=BCAL0878 PE=4 SV=1	5302	NS_403_Glycosylation_BC_J2315_HILIC_B2.44622.44622.3	controllerType=0 controllerNumber=1 scan=44622	115.146	Trypsin	B2	APAAPAAEAAPAAAAPAAASSSGSTSTTSAAPAPAAAPAAGS	1320
45831:3	7	K.KASEAAAAASAAQAAAAAS[+568.212]PATVPASGAAVDQDANAQAAR.A	HexNAc(2)Hex(1)	S[+568]	1374.33	3	4120.96	4118.96	2	-1.4	143	Specific	338.32	338.32	5.47	8.44	88	>tr|B4EEW5|B4EEW5_BURCJ Outer membrane protein assembly factor BamE OS=Burkholderia cenocepacia (strain ATCC BAA-245 / DSM 16553 / LMG 16656 / NCTC 13227 / J2315 / CF5610) OX=216591 GN=omlA PE=3 SV=1	4098	NS_403_Glycosylation_BC_J2315_HILIC_B3.38163.38163.3	controllerType=0 controllerNumber=1 scan=38163	102.784	Trypsin	B3	KASEAAAAASAAQAAAAASPATVPASGAAVDQDANAQAAR	568
27021:3	126	K.GAS[+365.132][+231.074]AAQAAPKPTDNSSGTFVFARPGK.F	HexNAc(1)Hex(1) 231.0743	S[+231][+365]	1043.83	3	3129.48	3129.49	0	-1.2	66	Specific	338.4	335.72	116.4	7.63	23	>tr|B4EBR7|B4EBR7_BURCJ Outer-membrane lipoprotein carrier protein OS=Burkholderia cenocepacia (strain ATCC BAA-245 / DSM 16553 / LMG 16656 / NCTC 13227 / J2315 / CF5610) OX=216591 GN=lolA PE=3 SV=1	6332	NS_403_Glycosylation_BC_J2315_HILIC_B1.24106.24106.3	controllerType=0 controllerNumber=1 scan=24106	61.96	Trypsin	B1	GASAAQAAPKPTDNSSGTFVFARPGK	596
42792:4	7	A.AASAAQAAAAAS[+568.212][+100.064]PAT[+568.212]VPAS[+568.212]GAAVDQDANAQAAR.A	HexNAc(2)Hex(1) 100.064,HexNAc(2)Hex(1),HexNAc(2)Hex(1)	S[+100][+568]*2, T[+568]	1183.29	4	4730.14	4727.13	3	-0.5	150	NRagged	338.48	35.08	4.45	3.61	121	>tr|B4EEW5|B4EEW5_BURCJ Outer membrane protein assembly factor BamE OS=Burkholderia cenocepacia (strain ATCC BAA-245 / DSM 16553 / LMG 16656 / NCTC 13227 / J2315 / CF5610) OX=216591 GN=omlA PE=3 SV=1	4098	NS_403_Glycosylation_BC_J2315_HILIC_B2.35921.35921.4	controllerType=0 controllerNumber=1 scan=35921	94.7749	Trypsin	B2	AASAAQAAAAASPATVPASGAAVDQDANAQAAR	1804
25737:3	126	K.GAS[+568.212]AAQAAPKPTDNSSGTFVFARPGK.F	HexNAc(2)Hex(1)	S[+568]	1034.5	3	3101.49	3101.49	0	-1.7	66	Specific	338.6	68.46	68.46	5.11	23	>tr|B4EBR7|B4EBR7_BURCJ Outer-membrane lipoprotein carrier protein OS=Burkholderia cenocepacia (strain ATCC BAA-245 / DSM 16553 / LMG 16656 / NCTC 13227 / J2315 / CF5610) OX=216591 GN=lolA PE=3 SV=1	6332	NS_403_Glycosylation_BC_J2315_HILIC_B1.22986.22986.3	controllerType=0 controllerNumber=1 scan=22986	59.2764	Trypsin	B1	GASAAQAAPKPTDNSSGTFVFARPGK	568
40007:3	168	K.AADAGGAKPAAGASAAPAAPAPVAVPAS[+365.132][+231.074]AVS[+568.212]GSAGQ.-	HexNAc(1)Hex(1) 231.0743,HexNAc(2)Hex(1)	S[+231][+365][+568]	1369.64	3	4106.9	4106.91	0	-4.1	151	CRagged	338.62	280.13	0	6.3	26	>tr|B4E626|B4E626_BURCJ Putative membrane protein OS=Burkholderia cenocepacia (strain ATCC BAA-245 / DSM 16553 / LMG 16656 / NCTC 13227 / J2315 / CF5610) OX=216591 GN=BCAL0303 PE=4 SV=1	1459	NS_403_Glycosylation_BC_J2315_HILIC_B3.33502.33502.3	controllerType=0 controllerNumber=1 scan=33502	91.1275	Trypsin	B3	AADAGGAKPAAGASAAPAAPAPVAVPASAVSGSAGQ	1164
51627:3	8	K.KASEAAAAAS[+162.053][+462.149]AAQAAAAASPATVPASGAAVDQDANAQAAR.A	Hex(1) 462.1486	S[+162][+462]	1392.99	3	4176.94	4174.95	2	-3	143	Specific	338.67	311.77	59.04	7.3	103	>tr|B4EEW5|B4EEW5_BURCJ Outer membrane protein assembly factor BamE OS=Burkholderia cenocepacia (strain ATCC BAA-245 / DSM 16553 / LMG 16656 / NCTC 13227 / J2315 / CF5610) OX=216591 GN=omlA PE=3 SV=1	4098	NS_403_Glycosylation_BC_J2315_HILIC_B1.44096.44096.3	controllerType=0 controllerNumber=1 scan=44096	108.686	Trypsin	B1	KASEAAAAASAAQAAAAASPATVPASGAAVDQDANAQAAR	624
57490:3	7	K.ASEAAAAAS[+365.132][+231.074]AAQAAAAASPATVPASGAAVDQDANAQAAR.A	HexNAc(1)Hex(1) 231.0743	S[+231][+365]	1340.62	3	4019.86	4018.86	1	-0.6	144	Specific	338.75	252.16	15.12	7.34	88	>tr|B4EEW5|B4EEW5_BURCJ Outer membrane protein assembly factor BamE OS=Burkholderia cenocepacia (strain ATCC BAA-245 / DSM 16553 / LMG 16656 / NCTC 13227 / J2315 / CF5610) OX=216591 GN=omlA PE=3 SV=1	4098	NS_403_Glycosylation_BC_J2315_HILIC_B3.47415.47415.3	controllerType=0 controllerNumber=1 scan=47415	124.024	Trypsin	B3	ASEAAAAASAAQAAAAASPATVPASGAAVDQDANAQAAR	596
74867:4	200	R.TIGQTLEVDGPITPNDRLVANPSDALANGDRVVVQAPAAQPAS[+568.212]AVAGAK.S	HexNAc(2)Hex(1)	S[+568]	1352.19	4	5405.72	5403.74	2	-5.2	360	Specific	338.79	338.79	338.79	7.67	10	>tr|B4EIX5|B4EIX5_BURCJ Efflux system transport protein OS=Burkholderia cenocepacia (strain ATCC BAA-245 / DSM 16553 / LMG 16656 / NCTC 13227 / J2315 / CF5610) OX=216591 GN=BCAM1420 PE=3 SV=1	2774	NS_403_Glycosylation_BC_J2315_HILIC_B3.60798.60798.4	controllerType=0 controllerNumber=1 scan=60798	153.569	Trypsin	B3	TIGQTLEVDGPITPNDRLVANPSDALANGDRVVVQAPAAQPASAVAGAK	568
64571:4	56	K.VFQYVKPQDAQALQDASPASGASGAQAAAAPADNATVGAVPDASVQS[+568.212]TPLQPPAPISNSSSVHPGNPK.A	HexNAc(2)Hex(1)	S[+568]	1793.87	4	7172.46	7172.47	0	-1.8	202	Specific	338.94	338.94	0	8.3	45	>tr|B4EE88|B4EE88_BURCJ Putative phospholipid-binding lipoprotein OS=Burkholderia cenocepacia (strain ATCC BAA-245 / DSM 16553 / LMG 16656 / NCTC 13227 / J2315 / CF5610) OX=216591 GN=BCAL0163 PE=4 SV=1	3395	NS_403_Glycosylation_BC_J2315_HILIC_B2.52917.52917.4	controllerType=0 controllerNumber=1 scan=52917	133.657	Trypsin	B2	VFQYVKPQDAQALQDASPASGASGAQAAAAPADNATVGAVPDASVQSTPLQPPAPISNSSSVHPGNPK	568
80485:3	20	R.NGKLPEDTAGAATAAAPAEAASAPAQAAS[+568.212]GAEQPAAAASAALSTIYFETGK.S	HexNAc(2)Hex(1)	S[+568]	1761.84	3	5283.51	5283.52	0	-1.2	382	Specific	339.08	339.08	0	8.86	84	>tr|B4EA74|B4EA74_BURCJ Cytochrome c oxidase subunit 2 OS=Burkholderia cenocepacia (strain ATCC BAA-245 / DSM 16553 / LMG 16656 / NCTC 13227 / J2315 / CF5610) OX=216591 GN=BCAL0749 PE=3 SV=1	5396	NS_403_Glycosylation_BC_J2315_HILIC_B3.65092.65092.3	controllerType=0 controllerNumber=1 scan=65092	163.289	Trypsin	B3	NGKLPEDTAGAATAAAPAEAASAPAQAASGAEQPAAAASAALSTIYFETGK	568
29826:5	99	R.YAPPPAAVPVAATS[+568.212]GAQGGAAAAAAPAGTKPANAPREPAVRR.V	HexNAc(2)Hex(1)	S[+568]	889.859	5	4445.26	4445.27	0	-1.1	152	Specific	339.23	339.23	42.82	8.74	13	>tr|B4E8D4|B4E8D4_BURCJ Putative exported protein OS=Burkholderia cenocepacia (strain ATCC BAA-245 / DSM 16553 / LMG 16656 / NCTC 13227 / J2315 / CF5610) OX=216591 GN=BCAL2640 PE=4 SV=1	5259	NS_403_Glycosylation_BC_J2315_HILIC_B3.25482.25482.5	controllerType=0 controllerNumber=1 scan=25482	71.2849	Trypsin	B3	YAPPPAAVPVAATSGAQGGAAAAAAPAGTKPANAPREPAVRR	568
17480:5	516	Q.PVGEALVFGS[+568.212][+100.064]S[+568.212]KKPGDQANK.S	HexNAc(2)Hex(1) 100.064,HexNAc(2)Hex(1)	S[+100][+568]*2	654.12	5	3266.57	3265.56	1	2.7	225	NRagged	339.38	339.38	0	4.29	3	>tr|B4EPB5|B4EPB5_BURCJ Putative oxidoredutase OS=Burkholderia cenocepacia (strain ATCC BAA-245 / DSM 16553 / LMG 16656 / NCTC 13227 / J2315 / CF5610) OX=216591 GN=BCAS0727 PE=4 SV=1	4142	NS_403_Glycosylation_BC_J2315_HILIC_B2.15553.15553.4	controllerType=0 controllerNumber=1 scan=15553	44.2279	Trypsin	B2	PVGEALVFGSSKKPGDQANK	1236
61926:6	121	I.FTKEIDSSSPLLYQHAS[+568.212]GGT[+365.132][+231.074]TFDEVTVHFSR.A	HexNAc(2)Hex(1),HexNAc(1)Hex(1) 231.0743	S[+568], T[+231][+365]	771.353	6	4623.08	4621.09	2	-3.2	61	NRagged	339.61	339.61	0	5.57	12	>tr|B4E6R5|B4E6R5_BURCJ Putative type VI secretion system protein TssD OS=Burkholderia cenocepacia (strain ATCC BAA-245 / DSM 16553 / LMG 16656 / NCTC 13227 / J2315 / CF5610) OX=216591 GN=BCAL0343 PE=4 SV=1	6105	NS_403_Glycosylation_BC_J2315_HILIC_B2.50921.50921.4	controllerType=0 controllerNumber=1 scan=50921	129.066	Trypsin	B2	FTKEIDSSSPLLYQHASGGTTFDEVTVHFSR	1164
04473:4	39	K.ASGAS[+365.132][+231.074]AAKPASAPKPAS[+568.212]APK.-	HexNAc(1)Hex(1) 231.0743,HexNAc(2)Hex(1)	S[+231][+365][+568]	733.099	4	2929.38	2929.38	0	-0.9	498	Specific	340.01	320.58	18.69	5.65	61	>tr|B4EA63|B4EA63_BURCJ C-terminal processing protease-3 OS=Burkholderia cenocepacia (strain ATCC BAA-245 / DSM 16553 / LMG 16656 / NCTC 13227 / J2315 / CF5610) OX=216591 GN=BCAL0738 PE=3 SV=1	4681	NS_403_Glycosylation_BC_J2315_HILIC_B2.5308.5308.4	controllerType=0 controllerNumber=1 scan=5308	18.5811	Trypsin	B2	ASGASAAKPASAPKPASAPK	1164
39634:5	13	K.QQQQQQAANTPKPTSS[+568.212]ATAAAAAKPPTANDANTGYFLQVGAYKTEGDAEQQR.A	HexNAc(2)Hex(1)	S[+568]	1198.57	5	5988.83	5987.83	1	-0.3	166	Specific	340.1	203.63	0	8.36	44	>tr|B4E9M8|B4E9M8_BURCJ Putative membrane protein OS=Burkholderia cenocepacia (strain ATCC BAA-245 / DSM 16553 / LMG 16656 / NCTC 13227 / J2315 / CF5610) OX=216591 GN=BCAL0678 PE=4 SV=1	6150	NS_403_Glycosylation_BC_J2315_HILIC_B3.33224.33224.5	controllerType=0 controllerNumber=1 scan=33224	90.445	Trypsin	B3	QQQQQQAANTPKPTSSATAAAAAKPPTANDANTGYFLQVGAYKTEGDAEQQR	568
67348:3	56	S.VQSTPLQPPAPISNSS[+365.132][+231.074]S[+568.212]VHPGNPK.A	HexNAc(1)Hex(1) 231.0743,HexNAc(2)Hex(1)	S[+231][+365][+568]	1202.9	3	3606.69	3603.68	3	0.4	246	NRagged	340.44	81.61	0	3.56	45	>tr|B4EE88|B4EE88_BURCJ Putative phospholipid-binding lipoprotein OS=Burkholderia cenocepacia (strain ATCC BAA-245 / DSM 16553 / LMG 16656 / NCTC 13227 / J2315 / CF5610) OX=216591 GN=BCAL0163 PE=4 SV=1	3395	NS_403_Glycosylation_BC_J2315_HILIC_B2.55013.55013.3	controllerType=0 controllerNumber=1 scan=55013	138.5	Trypsin	B2	VQSTPLQPPAPISNSSSVHPGNPK	1164
44883:3	7	K.KASEAAAAASAAQAAAAAS[+568.212]PATVPASGAAVDQDANAQAAR.A	HexNAc(2)Hex(1)	S[+568]	1373.99	3	4119.95	4118.96	1	-2.4	143	Specific	340.61	340.61	4.32	8.49	121	>tr|B4EEW5|B4EEW5_BURCJ Outer membrane protein assembly factor BamE OS=Burkholderia cenocepacia (strain ATCC BAA-245 / DSM 16553 / LMG 16656 / NCTC 13227 / J2315 / CF5610) OX=216591 GN=omlA PE=3 SV=1	4098	NS_403_Glycosylation_BC_J2315_HILIC_B2.37586.37586.3	controllerType=0 controllerNumber=1 scan=37586	98.8658	Trypsin	B2	KASEAAAAASAAQAAAAASPATVPASGAAVDQDANAQAAR	568
06331:3	980	K.HAYDEAHPAEAASAAS[+568.212]H.-	HexNAc(2)Hex(1)	S[+568]	768.323	3	2302.95	2302.96	0	-1.8	37	CRagged	341.22	278.05	37.91	6.92	4	>tr|B4ED29|B4ED29_BURCJ Putative membrane protein OS=Burkholderia cenocepacia (strain ATCC BAA-245 / DSM 16553 / LMG 16656 / NCTC 13227 / J2315 / CF5610) OX=216591 GN=BCAL1093 PE=4 SV=1	382	NS_403_Glycosylation_BC_J2315_HILIC_B2.7001.7001.3	controllerType=0 controllerNumber=1 scan=7001	22.7045	Trypsin	B2	HAYDEAHPAEAASAASH	568
44696:4	694	D.AVAAS[+365.132][+231.074]GEYFC[+57.021]S[+568.212][+100.064]VEHAQR.H	HexNAc(1)Hex(1) 231.0743,HexNAc(2)Hex(1) 100.064	C[+57], S[+100][+231][+365][+568]	787.343	4	3146.35	3146.34	0	4.6	77	NRagged	341.55	341.55	1.2	3.51	4	>tr|B4E5W1|B4E5W1_BURCJ Putative exported protein OS=Burkholderia cenocepacia (strain ATCC BAA-245 / DSM 16553 / LMG 16656 / NCTC 13227 / J2315 / CF5610) OX=216591 GN=BCAL3431 PE=4 SV=1	3173	NS_403_Glycosylation_BC_J2315_HILIC_B1.38386.38386.4	controllerType=0 controllerNumber=1 scan=38386	95.2522	Trypsin	B1	AVAASGEYFCSVEHAQR	1264
79443:5	7	D.TAGAATAAAPAEAASAPAQAAS[+568.212][+100.064]GAEQPAAAAS[+365.132][+231.074]AALS[+365.132][+231.074][+100.064]TIYFETGK.S	HexNAc(2)Hex(1) 100.064,HexNAc(1)Hex(1) 231.0743,HexNAc(1)Hex(1) 231.0743 100.064	S[+100]*2[+231]*2[+365]*2[+568]	1185.35	5	5922.7	5922.69	0	0.7	389	NRagged	341.77	341.77	0	4.64	133	>tr|B4EA74|B4EA74_BURCJ Cytochrome c oxidase subunit 2 OS=Burkholderia cenocepacia (strain ATCC BAA-245 / DSM 16553 / LMG 16656 / NCTC 13227 / J2315 / CF5610) OX=216591 GN=BCAL0749 PE=3 SV=1	5396	NS_403_Glycosylation_BC_J2315_HILIC_B1.65931.65931.5	controllerType=0 controllerNumber=1 scan=65931	158.114	Trypsin	B1	TAGAATAAAPAEAASAPAQAASGAEQPAAAASAALSTIYFETGK	1960
45626:3	36	R.DDDVSDVQAGVAHDEPPAS[+365.132][+231.074]DTTVAAAPAPAPK.D	HexNAc(1)Hex(1) 231.0743	S[+231][+365]	1237.56	3	3710.66	3710.66	0	0.1	86	Specific	341.81	275.42	3.6	7.56	21	>tr|B4EFK5|B4EFK5_BURCJ Putative peptidoglycan-binding membrane protein OS=Burkholderia cenocepacia (strain ATCC BAA-245 / DSM 16553 / LMG 16656 / NCTC 13227 / J2315 / CF5610) OX=216591 GN=BCAM0996 PE=4 SV=1	764	NS_403_Glycosylation_BC_J2315_HILIC_B1.39119.39119.3	controllerType=0 controllerNumber=1 scan=39119	96.998	Trypsin	B1	DDDVSDVQAGVAHDEPPASDTTVAAAPAPAPK	596
46257:3	36	R.DDDVSDVQAGVAHDEPPAS[+365.132][+231.074]DTTVAAAPAPAPK.D	HexNAc(1)Hex(1) 231.0743	S[+231][+365]	1237.89	3	3711.65	3710.66	1	-2.3	86	Specific	341.99	225.1	3.6	7.09	21	>tr|B4EFK5|B4EFK5_BURCJ Putative peptidoglycan-binding membrane protein OS=Burkholderia cenocepacia (strain ATCC BAA-245 / DSM 16553 / LMG 16656 / NCTC 13227 / J2315 / CF5610) OX=216591 GN=BCAM0996 PE=4 SV=1	764	NS_403_Glycosylation_BC_J2315_HILIC_B1.39745.39745.3	controllerType=0 controllerNumber=1 scan=39745	98.6575	Trypsin	B1	DDDVSDVQAGVAHDEPPASDTTVAAAPAPAPK	596
77170:4	54	A.FQVDAVAGEGEDS[+365.132][+231.074][+100.064]GAFDDDAAQADDAQRDESVSPLAPVADSGANEEPSEGADEPPKTDGDGSK.G	HexNAc(1)Hex(1) 231.0743 100.064	S[+100][+231][+365]	1753	4	7008.96	7001.98	7	-5.1	101	NRagged	342.03	2.85	0	3.58	26	>tr|B4E6Q4|B4E6Q4_BURCJ Putative stringent starvation protein B OS=Burkholderia cenocepacia (strain ATCC BAA-245 / DSM 16553 / LMG 16656 / NCTC 13227 / J2315 / CF5610) OX=216591 GN=BCAL0332 PE=4 SV=1	1585	NS_403_Glycosylation_BC_J2315_HILIC_B2.62605.62605.4	controllerType=0 controllerNumber=1 scan=62605	155.494	Trypsin	B2	FQVDAVAGEGEDSGAFDDDAAQADDAQRDESVSPLAPVADSGANEEPSEGADEPPKTDGDGSK	696
04717:3	42	K.ASGASAAKPAS[+162.053][+462.149]APKPAS[+568.212]APK.-	Hex(1) 462.1486,HexNAc(2)Hex(1)	S[+162][+462][+568]	986.462	3	2957.37	2957.37	0	-0.8	498	Specific	342.23	287.71	0	7.26	42	>tr|B4EA63|B4EA63_BURCJ C-terminal processing protease-3 OS=Burkholderia cenocepacia (strain ATCC BAA-245 / DSM 16553 / LMG 16656 / NCTC 13227 / J2315 / CF5610) OX=216591 GN=BCAL0738 PE=3 SV=1	4681	NS_403_Glycosylation_BC_J2315_HILIC_B3.5556.5556.3	controllerType=0 controllerNumber=1 scan=5556	19.4233	Trypsin	B3	ASGASAAKPASAPKPASAPK	1192
13967:3	15	G.ASAPAAAS[+568.212][+100.064]S[+365.132][+231.074][+100.064]T[+365.132][+231.074][+100.064]K.A	HexNAc(2)Hex(1) 100.064,HexNAc(1)Hex(1) 231.0743 100.064,HexNAc(1)Hex(1) 231.0743 100.064	S[+100]*2[+231][+365][+568], T[+100][+231][+365]	1009.11	3	3025.31	3022.31	3	-4.2	183	NRagged	342.43	51.42	0	1.16	94	>tr|B4EB03|B4EB03_BURCJ Putative exported protein OS=Burkholderia cenocepacia (strain ATCC BAA-245 / DSM 16553 / LMG 16656 / NCTC 13227 / J2315 / CF5610) OX=216591 GN=BCAL1917 PE=4 SV=1	4831	NS_403_Glycosylation_BC_J2315_HILIC_B1.13461.13461.3	controllerType=0 controllerNumber=1 scan=13461	36.4422	Trypsin	B1	ASAPAAASSTK	2060
27422:4	75	K.GAS[+162.053][+462.149]AAQAAPKPTDNSSGTFVFARPGK.F	Hex(1) 462.1486	S[+162][+462]	790.125	4	3157.48	3157.48	0	-1.4	66	Specific	342.49	342.27	119.21	5.99	20	>tr|B4EBR7|B4EBR7_BURCJ Outer-membrane lipoprotein carrier protein OS=Burkholderia cenocepacia (strain ATCC BAA-245 / DSM 16553 / LMG 16656 / NCTC 13227 / J2315 / CF5610) OX=216591 GN=lolA PE=3 SV=1	6332	NS_403_Glycosylation_BC_J2315_HILIC_B3.23493.23493.4	controllerType=0 controllerNumber=1 scan=23493	66.1901	Trypsin	B3	GASAAQAAPKPTDNSSGTFVFARPGK	624
47056:3	36	R.DDDVSDVQAGVAHDEPPAS[+365.132][+231.074]DTTVAAAPAPAPK.D	HexNAc(1)Hex(1) 231.0743	S[+231][+365]	1237.89	3	3711.66	3710.66	1	0.2	86	Specific	342.5	262.6	3.6	7.56	21	>tr|B4EFK5|B4EFK5_BURCJ Putative peptidoglycan-binding membrane protein OS=Burkholderia cenocepacia (strain ATCC BAA-245 / DSM 16553 / LMG 16656 / NCTC 13227 / J2315 / CF5610) OX=216591 GN=BCAM0996 PE=4 SV=1	764	NS_403_Glycosylation_BC_J2315_HILIC_B1.40378.40378.3	controllerType=0 controllerNumber=1 scan=40378	100.242	Trypsin	B1	DDDVSDVQAGVAHDEPPASDTTVAAAPAPAPK	596
53853:3	874	D.AAPAAPAAEAAPAAAAPAAAS[+365.132][+231.074]S[+365.132][+231.074][+100.064]SGSTSTTSAAPAPAAAPAAGS.-	HexNAc(1)Hex(1) 231.0743,HexNAc(1)Hex(1) 231.0743 100.064	S[+100][+231]*2[+365]*2	1594.72	3	4782.16	4780.17	2	-4.3	75	Non	342.53	342.53	0	4.36	19	>tr|B4EBC9|B4EBC9_BURCJ CxxC_CXXC_SSSS domain-containing protein OS=Burkholderia cenocepacia (strain ATCC BAA-245 / DSM 16553 / LMG 16656 / NCTC 13227 / J2315 / CF5610) OX=216591 GN=BCAL0878 PE=4 SV=1	5302	NS_403_Glycosylation_BC_J2315_HILIC_B2.44613.44613.3	controllerType=0 controllerNumber=1 scan=44613	115.131	Trypsin	B2	AAPAAPAAEAAPAAAAPAAASSSGSTSTTSAAPAPAAAPAAGS	1292
80895:3	20	R.NGKLPEDTAGAATAAAPAEAASAPAQAAS[+365.132][+231.074]GAEQPAAAASAALSTIYFETGK.S	HexNAc(1)Hex(1) 231.0743	S[+231][+365]	1772.18	3	5314.51	5311.51	3	-2.2	382	Specific	342.6	342.6	0	8.65	84	>tr|B4EA74|B4EA74_BURCJ Cytochrome c oxidase subunit 2 OS=Burkholderia cenocepacia (strain ATCC BAA-245 / DSM 16553 / LMG 16656 / NCTC 13227 / J2315 / CF5610) OX=216591 GN=BCAL0749 PE=3 SV=1	5396	NS_403_Glycosylation_BC_J2315_HILIC_B3.65396.65396.3	controllerType=0 controllerNumber=1 scan=65396	164.013	Trypsin	B3	NGKLPEDTAGAATAAAPAEAASAPAQAASGAEQPAAAASAALSTIYFETGK	596
77572:4	7	K.QVADARNGKLPEDT[+568.212]AGAATAAAPAEAASAPAQAAS[+568.212]GAEQPAAAASAALSTIYFETGK.S	HexNAc(2)Hex(1),HexNAc(2)Hex(1)	S[+568], T[+568]	1623.77	4	6492.04	6492.06	0	-3.3	376	Specific	343.09	204.59	0	7.27	133	>tr|B4EA74|B4EA74_BURCJ Cytochrome c oxidase subunit 2 OS=Burkholderia cenocepacia (strain ATCC BAA-245 / DSM 16553 / LMG 16656 / NCTC 13227 / J2315 / CF5610) OX=216591 GN=BCAL0749 PE=3 SV=1	5396	NS_403_Glycosylation_BC_J2315_HILIC_B1.64505.64505.4	controllerType=0 controllerNumber=1 scan=64505	154.664	Trypsin	B1	QVADARNGKLPEDTAGAATAAAPAEAASAPAQAASGAEQPAAAASAALSTIYFETGK	1136
38825:3	243	K.AADAGGAKPAAGASAAPAAPAPVAVPAS[+365.132][+231.074][+100.064]AVS[+568.212]GSAG.Q	HexNAc(1)Hex(1) 231.0743 100.064,HexNAc(2)Hex(1)	S[+100][+231][+365][+568]	1360.31	3	4078.92	4078.92	0	-1.2	151	CRagged	343.25	326.04	0	6.59	27	>tr|B4E626|B4E626_BURCJ Putative membrane protein OS=Burkholderia cenocepacia (strain ATCC BAA-245 / DSM 16553 / LMG 16656 / NCTC 13227 / J2315 / CF5610) OX=216591 GN=BCAL0303 PE=4 SV=1	1459	NS_403_Glycosylation_BC_J2315_HILIC_B2.32754.32754.3	controllerType=0 controllerNumber=1 scan=32754	87.0634	Trypsin	B2	AADAGGAKPAAGASAAPAAPAPVAVPASAVSGSAG	1264
26738:4	111	K.GASAAQAAPKPTDNS[+365.132][+231.074]SGTFVFARPGK.F	HexNAc(1)Hex(1) 231.0743	S[+231][+365]	783.126	4	3129.48	3129.49	0	-1.6	66	Specific	343.27	343.27	1.2	8.17	20	>tr|B4EBR7|B4EBR7_BURCJ Outer-membrane lipoprotein carrier protein OS=Burkholderia cenocepacia (strain ATCC BAA-245 / DSM 16553 / LMG 16656 / NCTC 13227 / J2315 / CF5610) OX=216591 GN=lolA PE=3 SV=1	6332	NS_403_Glycosylation_BC_J2315_HILIC_B2.23079.23079.4	controllerType=0 controllerNumber=1 scan=23079	62.9972	Trypsin	B2	GASAAQAAPKPTDNSSGTFVFARPGK	596
42424:4	325	V.VAASAFAQTPAQPQAS[+568.212]AQAPAT[+568.212]TAATPAAASAPSAEQR.A	HexNAc(2)Hex(1),HexNAc(2)Hex(1)	S[+568], T[+568]	1176.81	4	4704.2	4701.19	3	-0.5	13	NRagged	343.6	15.58	1.2	1.99	13	>tr|B4E9X9|B4E9X9_BURCJ Putative exported protein OS=Burkholderia cenocepacia (strain ATCC BAA-245 / DSM 16553 / LMG 16656 / NCTC 13227 / J2315 / CF5610) OX=216591 GN=BCAL1798 PE=4 SV=1	3710	NS_403_Glycosylation_BC_J2315_HILIC_B1.36566.36566.4	controllerType=0 controllerNumber=1 scan=36566	90.9427	Trypsin	B1	VAASAFAQTPAQPQASAQAPATTAATPAAASAPSAEQR	1136
48819:4	23	A.ANTPKPTSS[+365.132][+231.074][+100.064]AT[+365.132][+231.074][+100.064]AAAAAKPPTANDANTGYFLQVGAYKTEGDAEQQR.A	HexNAc(1)Hex(1) 231.0743 100.064,HexNAc(1)Hex(1) 231.0743 100.064	S[+100][+231][+365], T[+100][+231][+365]	1494.2	4	5973.76	5972.77	1	-2.1	173	NRagged	343.68	33.94	1.2	3.71	64	>tr|B4E9M8|B4E9M8_BURCJ Putative membrane protein OS=Burkholderia cenocepacia (strain ATCC BAA-245 / DSM 16553 / LMG 16656 / NCTC 13227 / J2315 / CF5610) OX=216591 GN=BCAL0678 PE=4 SV=1	6150	NS_403_Glycosylation_BC_J2315_HILIC_B1.41842.41842.2	controllerType=0 controllerNumber=1 scan=41842	103.726	Trypsin	B1	ANTPKPTSSATAAAAAKPPTANDANTGYFLQVGAYKTEGDAEQQR	1392
23333:4	75	K.GASAAQAAPKPTDNS[+568.212]SGTFVFARPGK.F	HexNAc(2)Hex(1)	S[+568]	776.128	4	3101.49	3101.49	0	-0.9	66	Specific	343.68	131.7	1.2	7	20	>tr|B4EBR7|B4EBR7_BURCJ Outer-membrane lipoprotein carrier protein OS=Burkholderia cenocepacia (strain ATCC BAA-245 / DSM 16553 / LMG 16656 / NCTC 13227 / J2315 / CF5610) OX=216591 GN=lolA PE=3 SV=1	6332	NS_403_Glycosylation_BC_J2315_HILIC_B3.20268.20268.2	controllerType=0 controllerNumber=1 scan=20268	57.7513	Trypsin	B3	GASAAQAAPKPTDNSSGTFVFARPGK	568
46287:3	36	R.DDDVSDVQAGVAHDEPPAS[+365.132][+231.074]DTTVAAAPAPAPK.D	HexNAc(1)Hex(1) 231.0743	S[+231][+365]	1237.89	3	3711.65	3710.66	1	-2.1	86	Specific	343.72	249.44	39.5	6.11	21	>tr|B4EFK5|B4EFK5_BURCJ Putative peptidoglycan-binding membrane protein OS=Burkholderia cenocepacia (strain ATCC BAA-245 / DSM 16553 / LMG 16656 / NCTC 13227 / J2315 / CF5610) OX=216591 GN=BCAM0996 PE=4 SV=1	764	NS_403_Glycosylation_BC_J2315_HILIC_B1.39767.39767.3	controllerType=0 controllerNumber=1 scan=39767	98.7092	Trypsin	B1	DDDVSDVQAGVAHDEPPASDTTVAAAPAPAPK	596
60342:3	8	K.ASEAAAAAS[+365.132][+231.074]AAQAAAAASPATVPASGAAVDQDANAQAAR.A	HexNAc(1)Hex(1) 231.0743	S[+231][+365]	1340.96	3	4020.87	4018.86	2	0.4	144	Specific	344.07	254.83	15.21	4.48	103	>tr|B4EEW5|B4EEW5_BURCJ Outer membrane protein assembly factor BamE OS=Burkholderia cenocepacia (strain ATCC BAA-245 / DSM 16553 / LMG 16656 / NCTC 13227 / J2315 / CF5610) OX=216591 GN=omlA PE=3 SV=1	4098	NS_403_Glycosylation_BC_J2315_HILIC_B1.51073.51073.3	controllerType=0 controllerNumber=1 scan=51073	123.927	Trypsin	B1	ASEAAAAASAAQAAAAASPATVPASGAAVDQDANAQAAR	596
81302:5	98	P.EQLVPMTRPPESGAVPGGTIPVS[+365.132][+231.074]TNAAGAAPQAGAALAASGT[+365.132][+231.074]APATAPQQAAAPQGGLYSDASPTNVQDAYNALK.T	HexNAc(1)Hex(1) 231.0743,HexNAc(1)Hex(1) 231.0743	S[+231][+365], T[+231][+365]	1668.61	5	8339.01	8330.96	8	3.5	568	NRagged	344.27	344.27	0	3.61	28	>tr|B4E6S3|B4E6S3_BURCJ Putative type VI secretion system protein TssM OS=Burkholderia cenocepacia (strain ATCC BAA-245 / DSM 16553 / LMG 16656 / NCTC 13227 / J2315 / CF5610) OX=216591 GN=BCAL0351 PE=4 SV=1	3942	NS_403_Glycosylation_BC_J2315_HILIC_B2.65721.65721.5	controllerType=0 controllerNumber=1 scan=65721	162.972	Trypsin	B2	EQLVPMTRPPESGAVPGGTIPVSTNAAGAAPQAGAALAASGTAPATAPQQAAAPQGGLYSDASPTNVQDAYNALK	1192
44379:5	14	Q.QAANTPKPTSS[+568.212][+100.064]AT[+568.212][+100.064]AAAAAKPPTANDANTGYFLQVGAYKTEGDAEQQR.A	HexNAc(2)Hex(1) 100.064,HexNAc(2)Hex(1) 100.064	S[+100][+568], T[+100][+568]	1224.58	5	6118.86	6115.88	3	-5	171	NRagged	344.91	344.91	0	4.04	66	>tr|B4E9M8|B4E9M8_BURCJ Putative membrane protein OS=Burkholderia cenocepacia (strain ATCC BAA-245 / DSM 16553 / LMG 16656 / NCTC 13227 / J2315 / CF5610) OX=216591 GN=BCAL0678 PE=4 SV=1	6150	NS_403_Glycosylation_BC_J2315_HILIC_B2.37175.37175.5	controllerType=0 controllerNumber=1 scan=37175	97.8681	Trypsin	B2	QAANTPKPTSSATAAAAAKPPTANDANTGYFLQVGAYKTEGDAEQQR	1336
81221:5	852	R.YDVILTNPPYVNAAS[+568.212][+100.064]MAALPPEYRHEPEMALAGGDDGMDIVRR.I	HexNAc(2)Hex(1) 100.064	S[+100][+568]	1078.12	5	5386.55	5383.54	3	-0.2	201	Specific	344.97	344.97	8.25	6.79	5	>tr|B4ECP4|B4ECP4_BURCJ 50S ribosomal protein L3 glutamine methyltransferase OS=Burkholderia cenocepacia (strain ATCC BAA-245 / DSM 16553 / LMG 16656 / NCTC 13227 / J2315 / CF5610) OX=216591 GN=prmB PE=3 SV=1	448	NS_403_Glycosylation_BC_J2315_HILIC_B1.67326.67326.5	controllerType=0 controllerNumber=1 scan=67326	161.678	Trypsin	B1	YDVILTNPPYVNAASMAALPPEYRHEPEMALAGGDDGMDIVRR	668
72853:4	47	T.VTPVGNGTVATTALPQANPNAGGAS[+568.212]GTVVHGTAGT[+568.212]LTPPPANAAPGQVVVGGK.V	HexNAc(2)Hex(1),HexNAc(2)Hex(1)	S[+568], T[+568]	1485.99	4	5940.94	5935.93	5	-0.6	43	NRagged	345.5	45.27	0	3.73	45	>tr|B4E6S1|B4E6S1_BURCJ Putative outer membrane protein OS=Burkholderia cenocepacia (strain ATCC BAA-245 / DSM 16553 / LMG 16656 / NCTC 13227 / J2315 / CF5610) OX=216591 GN=BCAL0349 PE=4 SV=1	3532	NS_403_Glycosylation_BC_J2315_HILIC_B3.59257.59257.4	controllerType=0 controllerNumber=1 scan=59257	150.402	Trypsin	B3	VTPVGNGTVATTALPQANPNAGGASGTVVHGTAGTLTPPPANAAPGQVVVGGK	1136
46858:3	8	K.KAS[+365.132][+231.074]EAAAAASAAQAAAAASPAT[+365.132][+231.074]VPASGAAVDQDANAQAAR.A	HexNAc(1)Hex(1) 231.0743,HexNAc(1)Hex(1) 231.0743	S[+231][+365], T[+231][+365]	1581.72	3	4743.16	4743.16	0	-0.7	143	Specific	345.51	306.64	16.24	7.86	103	>tr|B4EEW5|B4EEW5_BURCJ Outer membrane protein assembly factor BamE OS=Burkholderia cenocepacia (strain ATCC BAA-245 / DSM 16553 / LMG 16656 / NCTC 13227 / J2315 / CF5610) OX=216591 GN=omlA PE=3 SV=1	4098	NS_403_Glycosylation_BC_J2315_HILIC_B1.40223.40223.3	controllerType=0 controllerNumber=1 scan=40223	99.8204	Trypsin	B1	KASEAAAAASAAQAAAAASPATVPASGAAVDQDANAQAAR	1192
74131:4	108	V.TPVGNGTVATTALPQANPNAGGAS[+568.212]GTVVHGT[+365.132][+231.074][+100.064]AGTLTPPPANAAPGQVVVGGK.V	HexNAc(2)Hex(1),HexNAc(1)Hex(1) 231.0743 100.064	S[+568], T[+100][+231][+365]	1492.48	4	5966.9	5964.92	2	-5.1	44	NRagged	345.62	345.62	0	5.48	38	>tr|B4E6S1|B4E6S1_BURCJ Putative outer membrane protein OS=Burkholderia cenocepacia (strain ATCC BAA-245 / DSM 16553 / LMG 16656 / NCTC 13227 / J2315 / CF5610) OX=216591 GN=BCAL0349 PE=4 SV=1	3532	NS_403_Glycosylation_BC_J2315_HILIC_B2.60239.60239.2	controllerType=0 controllerNumber=1 scan=60239	150.347	Trypsin	B2	TPVGNGTVATTALPQANPNAGGASGTVVHGTAGTLTPPPANAAPGQVVVGGK	1264
78506:3	1741	R.LAAPNVPADAAPSGATNAPAVAPAPDASAVPPAEPAPPAAVQPPAS[+568.212]STVTQ.-	HexNAc(2)Hex(1)	S[+568]	1739.86	3	5217.58	5216.56	1	1.4	383	CRagged	345.78	127.62	2.4	3.62	3	>tr|B4E9N4|B4E9N4_BURCJ Putative exported protein OS=Burkholderia cenocepacia (strain ATCC BAA-245 / DSM 16553 / LMG 16656 / NCTC 13227 / J2315 / CF5610) OX=216591 GN=BCAL0684 PE=4 SV=1	1072	NS_403_Glycosylation_BC_J2315_HILIC_B2.63622.63622.3	controllerType=0 controllerNumber=1 scan=63622	157.875	Trypsin	B2	LAAPNVPADAAPSGATNAPAVAPAPDASAVPPAEPAPPAAVQPPASSTVTQ	568
81535:3	20	R.NGKLPEDTAGAATAAAPAEAASAPAQAAS[+365.132][+231.074]GAEQPAAAASAALSTIYFETGK.S	HexNAc(1)Hex(1) 231.0743	S[+231][+365]	1771.18	3	5311.52	5311.51	0	1.3	382	Specific	346.1	346.1	0	7.44	84	>tr|B4EA74|B4EA74_BURCJ Cytochrome c oxidase subunit 2 OS=Burkholderia cenocepacia (strain ATCC BAA-245 / DSM 16553 / LMG 16656 / NCTC 13227 / J2315 / CF5610) OX=216591 GN=BCAL0749 PE=3 SV=1	5396	NS_403_Glycosylation_BC_J2315_HILIC_B3.65864.65864.3	controllerType=0 controllerNumber=1 scan=65864	165.16	Trypsin	B3	NGKLPEDTAGAATAAAPAEAASAPAQAASGAEQPAAAASAALSTIYFETGK	596
19125:2	15	D.AGASAPAAAS[+365.132][+231.074][+100.064]S[+162.053][+462.149]T[+568.212][+100.064]K.A	HexNAc(1)Hex(1) 231.0743 100.064,Hex(1) 462.1486,HexNAc(2)Hex(1) 100.064	S[+100][+162][+231][+365][+462], T[+100][+568]	1541.15	2	3081.3	3078.3	3	-4.6	181	NRagged	346.12	249.83	0	4.05	94	>tr|B4EB03|B4EB03_BURCJ Putative exported protein OS=Burkholderia cenocepacia (strain ATCC BAA-245 / DSM 16553 / LMG 16656 / NCTC 13227 / J2315 / CF5610) OX=216591 GN=BCAL1917 PE=4 SV=1	4831	NS_403_Glycosylation_BC_J2315_HILIC_B1.17568.17568.2	controllerType=0 controllerNumber=1 scan=17568	46.2614	Trypsin	B1	AGASAPAAASSTK	1988
27604:4	126	K.GASAAQAAPKPTDNS[+568.212]SGTFVFARPGK.F	HexNAc(2)Hex(1)	S[+568]	776.128	4	3101.49	3101.49	0	-0.3	66	Specific	346.24	266.98	1.2	7.29	23	>tr|B4EBR7|B4EBR7_BURCJ Outer-membrane lipoprotein carrier protein OS=Burkholderia cenocepacia (strain ATCC BAA-245 / DSM 16553 / LMG 16656 / NCTC 13227 / J2315 / CF5610) OX=216591 GN=lolA PE=3 SV=1	6332	NS_403_Glycosylation_BC_J2315_HILIC_B1.24567.24567.4	controllerType=0 controllerNumber=1 scan=24567	63.0273	Trypsin	B1	GASAAQAAPKPTDNSSGTFVFARPGK	568
87392:4	7	D.TAGAATAAAPAEAASAPAQAASGAEQPAAAAS[+365.132][+231.074][+100.064]AALS[+568.212][+100.064]T[+568.212][+100.064]IYFETGK.S	HexNAc(1)Hex(1) 231.0743 100.064,HexNAc(2)Hex(1) 100.064,HexNAc(2)Hex(1) 100.064	S[+100]*2[+231][+365][+568], T[+100][+568]	1500.19	4	5997.75	5994.76	3	-3.1	389	NRagged	346.44	346.44	0	4.03	133	>tr|B4EA74|B4EA74_BURCJ Cytochrome c oxidase subunit 2 OS=Burkholderia cenocepacia (strain ATCC BAA-245 / DSM 16553 / LMG 16656 / NCTC 13227 / J2315 / CF5610) OX=216591 GN=BCAL0749 PE=3 SV=1	5396	NS_403_Glycosylation_BC_J2315_HILIC_B1.72154.72154.2	controllerType=0 controllerNumber=1 scan=72154	173.818	Trypsin	B1	TAGAATAAAPAEAASAPAQAASGAEQPAAAASAALSTIYFETGK	2032
44123:3	7	K.KASEAAAAASAAQAAAAAS[+365.132][+231.074]PAT[+568.212]VPASGAAVDQDANAQAAR.A	HexNAc(1)Hex(1) 231.0743,HexNAc(2)Hex(1)	S[+231][+365], T[+568]	1572.72	3	4716.15	4715.17	1	-4	143	Specific	346.53	182.97	0	6.7	88	>tr|B4EEW5|B4EEW5_BURCJ Outer membrane protein assembly factor BamE OS=Burkholderia cenocepacia (strain ATCC BAA-245 / DSM 16553 / LMG 16656 / NCTC 13227 / J2315 / CF5610) OX=216591 GN=omlA PE=3 SV=1	4098	NS_403_Glycosylation_BC_J2315_HILIC_B3.36784.36784.3	controllerType=0 controllerNumber=1 scan=36784	99.3638	Trypsin	B3	KASEAAAAASAAQAAAAASPATVPASGAAVDQDANAQAAR	1164
06189:3	552	K.HAYDEAHPAEAASAAS[+568.212]H.-	HexNAc(2)Hex(1)	S[+568]	768.323	3	2302.96	2302.96	0	-1	37	CRagged	346.86	279.72	35.42	5.23	4	>tr|B4ED29|B4ED29_BURCJ Putative membrane protein OS=Burkholderia cenocepacia (strain ATCC BAA-245 / DSM 16553 / LMG 16656 / NCTC 13227 / J2315 / CF5610) OX=216591 GN=BCAL1093 PE=4 SV=1	382	NS_403_Glycosylation_BC_J2315_HILIC_B3.6925.6925.3	controllerType=0 controllerNumber=1 scan=6925	22.9196	Trypsin	B3	HAYDEAHPAEAASAASH	568
16634:3	232	K.LQQWSQQSAAGAKPAS[+568.212]GE.-	HexNAc(2)Hex(1)	S[+568]	804.705	3	2412.1	2412.1	0	-2.1	125	CRagged	346.91	254.52	79.86	4.79	14	>tr|B4ED22|B4ED22_BURCJ Putative lipoprotein OS=Burkholderia cenocepacia (strain ATCC BAA-245 / DSM 16553 / LMG 16656 / NCTC 13227 / J2315 / CF5610) OX=216591 GN=BCAL1086 PE=4 SV=1	4262	NS_403_Glycosylation_BC_J2315_HILIC_B1.15570.15570.3	controllerType=0 controllerNumber=1 scan=15570	41.4039	Trypsin	B1	LQQWSQQSAAGAKPASGE	568
17203:3	1782	R.GS[+568.212][+100.064]DC[+57.021]YGKGGDDVTLR.M	HexNAc(2)Hex(1) 100.064	C[+57], S[+100][+568]	756.669	3	2267.99	2267.98	0	4	75	Specific	346.94	257.6	34.82	3.44	1	>sp|B4E5X0|OBG_BURCJ GTPase Obg OS=Burkholderia cenocepacia (strain ATCC BAA-245 / DSM 16553 / LMG 16656 / NCTC 13227 / J2315 / CF5610) OX=216591 GN=obg PE=3 SV=1	209	NS_403_Glycosylation_BC_J2315_HILIC_B2.15349.15349.3	controllerType=0 controllerNumber=1 scan=15349	43.7154	Trypsin	B2	GSDCYGKGGDDVTLR	668
05196:4	39	K.ASGAS[+365.132][+231.074]AAKPAS[+162.053][+462.149]APKPAS[+568.212]APK.-	HexNAc(1)Hex(1) 231.0743,Hex(1) 462.1486,HexNAc(2)Hex(1)	S[+162][+231][+365][+462][+568]	889.15	4	3553.58	3553.58	0	-0.7	498	Specific	346.98	289.33	14.75	4.67	61	>tr|B4EA63|B4EA63_BURCJ C-terminal processing protease-3 OS=Burkholderia cenocepacia (strain ATCC BAA-245 / DSM 16553 / LMG 16656 / NCTC 13227 / J2315 / CF5610) OX=216591 GN=BCAL0738 PE=3 SV=1	4681	NS_403_Glycosylation_BC_J2315_HILIC_B2.5896.5896.4	controllerType=0 controllerNumber=1 scan=5896	19.9144	Trypsin	B2	ASGASAAKPASAPKPASAPK	1788
47823:3	7	K.KASEAAAAAS[+365.132][+231.074]AAQAAAAASPATVPASGAAVDQDANAQAAR.A	HexNAc(1)Hex(1) 231.0743	S[+231][+365]	1382.99	3	4146.94	4146.95	0	-2.8	143	Specific	346.99	327.94	80.28	7.98	88	>tr|B4EEW5|B4EEW5_BURCJ Outer membrane protein assembly factor BamE OS=Burkholderia cenocepacia (strain ATCC BAA-245 / DSM 16553 / LMG 16656 / NCTC 13227 / J2315 / CF5610) OX=216591 GN=omlA PE=3 SV=1	4098	NS_403_Glycosylation_BC_J2315_HILIC_B3.39779.39779.3	controllerType=0 controllerNumber=1 scan=39779	106.724	Trypsin	B3	KASEAAAAASAAQAAAAASPATVPASGAAVDQDANAQAAR	596
50945:3	7	K.AS[+568.212]EAAAAASAAQAAAAASPAT[+568.212]VPASGAAVDQDANAQAAR.A	HexNAc(2)Hex(1),HexNAc(2)Hex(1)	S[+568], T[+568]	1520.36	3	4559.07	4559.08	0	-0.6	144	Specific	347.12	211.95	17.18	6.93	121	>tr|B4EEW5|B4EEW5_BURCJ Outer membrane protein assembly factor BamE OS=Burkholderia cenocepacia (strain ATCC BAA-245 / DSM 16553 / LMG 16656 / NCTC 13227 / J2315 / CF5610) OX=216591 GN=omlA PE=3 SV=1	4098	NS_403_Glycosylation_BC_J2315_HILIC_B2.42376.42376.3	controllerType=0 controllerNumber=1 scan=42376	110.116	Trypsin	B2	ASEAAAAASAAQAAAAASPATVPASGAAVDQDANAQAAR	1136
82778:4	7	R.NGKLPEDTAGAAT[+568.212][+100.064]AAAPAEAASAPAQAAS[+568.212][+100.064]GAEQPAAAASAALSTIYFETGK.S	HexNAc(2)Hex(1) 100.064,HexNAc(2)Hex(1) 100.064	S[+100][+568], T[+100][+568]	1513.96	4	6052.83	6051.86	1	-4.5	382	Specific	347.52	347.52	0	7.06	133	>tr|B4EA74|B4EA74_BURCJ Cytochrome c oxidase subunit 2 OS=Burkholderia cenocepacia (strain ATCC BAA-245 / DSM 16553 / LMG 16656 / NCTC 13227 / J2315 / CF5610) OX=216591 GN=BCAL0749 PE=3 SV=1	5396	NS_403_Glycosylation_BC_J2315_HILIC_B1.68539.68539.4	controllerType=0 controllerNumber=1 scan=68539	164.879	Trypsin	B1	NGKLPEDTAGAATAAAPAEAASAPAQAASGAEQPAAAASAALSTIYFETGK	1336
81320:3	20	R.NGKLPEDTAGAATAAAPAEAASAPAQAAS[+568.212]GAEQPAAAASAALSTIYFETGK.S	HexNAc(2)Hex(1)	S[+568]	1761.85	3	5283.52	5283.52	0	1	382	Specific	347.56	347.56	0	8.01	84	>tr|B4EA74|B4EA74_BURCJ Cytochrome c oxidase subunit 2 OS=Burkholderia cenocepacia (strain ATCC BAA-245 / DSM 16553 / LMG 16656 / NCTC 13227 / J2315 / CF5610) OX=216591 GN=BCAL0749 PE=3 SV=1	5396	NS_403_Glycosylation_BC_J2315_HILIC_B3.65701.65701.3	controllerType=0 controllerNumber=1 scan=65701	164.773	Trypsin	B3	NGKLPEDTAGAATAAAPAEAASAPAQAASGAEQPAAAASAALSTIYFETGK	568
25715:3	111	K.GAS[+365.132][+231.074]AAQAAPKPTDNSSGTFVFARPGK.F	HexNAc(1)Hex(1) 231.0743	S[+231][+365]	1043.83	3	3129.48	3129.49	0	-0.9	66	Specific	347.98	319.96	125.28	6.33	20	>tr|B4EBR7|B4EBR7_BURCJ Outer-membrane lipoprotein carrier protein OS=Burkholderia cenocepacia (strain ATCC BAA-245 / DSM 16553 / LMG 16656 / NCTC 13227 / J2315 / CF5610) OX=216591 GN=lolA PE=3 SV=1	6332	NS_403_Glycosylation_BC_J2315_HILIC_B2.22256.22256.3	controllerType=0 controllerNumber=1 scan=22256	60.9146	Trypsin	B2	GASAAQAAPKPTDNSSGTFVFARPGK	596
29758:3	383	R.VHGIDNSGAGS[+568.212]QPAATVEGGAPVVR.A	HexNAc(2)Hex(1)	S[+568]	972.133	3	2914.39	2914.39	0	-2	63	Specific	348.02	309.47	56.11	7.52	5	>tr|B4EKR8|B4EKR8_BURCJ Putative exported protein OS=Burkholderia cenocepacia (strain ATCC BAA-245 / DSM 16553 / LMG 16656 / NCTC 13227 / J2315 / CF5610) OX=216591 GN=BCAM1669 PE=4 SV=1	2067	NS_403_Glycosylation_BC_J2315_HILIC_B1.26266.26266.3	controllerType=0 controllerNumber=1 scan=26266	66.9805	Trypsin	B1	VHGIDNSGAGSQPAATVEGGAPVVR	568
32330:3	163	K.RPDAPVAQAYPAS[+568.212]GVYATQPGAAGAR.S	HexNAc(2)Hex(1)	S[+568]	1037.5	3	3110.49	3110.49	0	-1.6	27	Specific	348.1	204.89	92.81	7.2	16	>tr|B4EA04|B4EA04_BURCJ Efflux system outer membrane protein OS=Burkholderia cenocepacia (strain ATCC BAA-245 / DSM 16553 / LMG 16656 / NCTC 13227 / J2315 / CF5610) OX=216591 GN=oprM PE=3 SV=1	4899	NS_403_Glycosylation_BC_J2315_HILIC_B1.28307.28307.3	controllerType=0 controllerNumber=1 scan=28307	71.6864	Trypsin	B1	RPDAPVAQAYPASGVYATQPGAAGAR	568
87131:3	293	E.GTLIVLLEAAGAPAAAPQAS[+568.212][+100.064]APAPAAAAPAPAAAPAPAPAK.A	HexNAc(2)Hex(1) 100.064	S[+100][+568]	1408.75	3	4224.25	4220.23	4	-0.2	183	NRagged	348.23	348.23	11.36	5.33	6	>tr|B4EDT7|B4EDT7_BURCJ Acetyltransferase component of pyruvate dehydrogenase complex OS=Burkholderia cenocepacia (strain ATCC BAA-245 / DSM 16553 / LMG 16656 / NCTC 13227 / J2315 / CF5610) OX=216591 GN=pdhB PE=3 SV=1	1238	NS_403_Glycosylation_BC_J2315_HILIC_B3.70093.70093.3	controllerType=0 controllerNumber=1 scan=70093	174.701	Trypsin	B3	GTLIVLLEAAGAPAAAPQASAPAPAAAAPAPAAAPAPAPAK	668
55851:3	7	K.ASEAAAAAS[+365.132][+231.074]AAQAAAAASPATVPASGAAVDQDANAQAAR.A	HexNAc(1)Hex(1) 231.0743	S[+231][+365]	1341.29	3	4021.86	4018.86	3	-3.1	144	Specific	348.28	348.28	14.64	7.09	88	>tr|B4EEW5|B4EEW5_BURCJ Outer membrane protein assembly factor BamE OS=Burkholderia cenocepacia (strain ATCC BAA-245 / DSM 16553 / LMG 16656 / NCTC 13227 / J2315 / CF5610) OX=216591 GN=omlA PE=3 SV=1	4098	NS_403_Glycosylation_BC_J2315_HILIC_B3.46121.46121.3	controllerType=0 controllerNumber=1 scan=46121	121.189	Trypsin	B3	ASEAAAAASAAQAAAAASPATVPASGAAVDQDANAQAAR	596
59844:3	262	F.GAVKNPWDTNAVPGGSS[+365.132][+231.074][+100.064]GGS[+365.132][+231.074]S[+568.212]AAVAAR.L	HexNAc(1)Hex(1) 231.0743 100.064,HexNAc(1)Hex(1) 231.0743,HexNAc(2)Hex(1)	S[+100][+231]*2[+365]*2[+568]	1449.97	3	4347.9	4344.91	3	-4.1	135	NRagged	348.33	348.33	0	6.35	11	>sp|B4E7X6|GATA_BURCJ Glutamyl-tRNA(Gln) amidotransferase subunit A OS=Burkholderia cenocepacia (strain ATCC BAA-245 / DSM 16553 / LMG 16656 / NCTC 13227 / J2315 / CF5610) OX=216591 GN=gatA PE=3 SV=1	137	NS_403_Glycosylation_BC_J2315_HILIC_B1.50678.50678.3	controllerType=0 controllerNumber=1 scan=50678	123.069	Trypsin	B1	GAVKNPWDTNAVPGGSSGGSSAAVAAR	1860
02325:3	1444	K.KGQAKAAAAS[+568.212]AAGTNDAGTQN.-	HexNAc(2)Hex(1)	S[+568]	824.717	3	2472.14	2471.14	1	-1.6	57	CRagged	348.43	341.2	8	7.87	1	>tr|B4EEB8|B4EEB8_BURCJ Putative exported protein OS=Burkholderia cenocepacia (strain ATCC BAA-245 / DSM 16553 / LMG 16656 / NCTC 13227 / J2315 / CF5610) OX=216591 GN=BCAL0193 PE=4 SV=1	4510	NS_403_Glycosylation_BC_J2315_HILIC_B3.3621.3621.3	controllerType=0 controllerNumber=1 scan=3621	15.3826	Trypsin	B3	KGQAKAAAASAAGTNDAGTQN	568
59087:3	1176	R.DSLGNGVALDWPAS[+568.212]GVGGVADERQK.L	HexNAc(2)Hex(1)	S[+568]	1023.15	3	3067.44	3066.44	1	-0.8	85	Specific	348.63	271.66	97.87	6.61	1	>tr|B4ENJ9|B4ENJ9_BURCJ Putative membrane protein OS=Burkholderia cenocepacia (strain ATCC BAA-245 / DSM 16553 / LMG 16656 / NCTC 13227 / J2315 / CF5610) OX=216591 GN=BCAS0453 PE=4 SV=1	4967	NS_403_Glycosylation_BC_J2315_HILIC_B1.50058.50058.3	controllerType=0 controllerNumber=1 scan=50058	121.75	Trypsin	B1	DSLGNGVALDWPASGVGGVADERQK	568
26600:3	691	A.QTPAQPQASAQAPATTAATPAAAS[+568.212]APSAEQR.A	HexNAc(2)Hex(1)	S[+568]	1172.56	3	3515.66	3515.66	0	-1	20	NRagged	348.91	275.17	15.63	5.94	12	>tr|B4E9X9|B4E9X9_BURCJ Putative exported protein OS=Burkholderia cenocepacia (strain ATCC BAA-245 / DSM 16553 / LMG 16656 / NCTC 13227 / J2315 / CF5610) OX=216591 GN=BCAL1798 PE=4 SV=1	3710	NS_403_Glycosylation_BC_J2315_HILIC_B3.22820.22820.3	controllerType=0 controllerNumber=1 scan=22820	64.4645	Trypsin	B3	QTPAQPQASAQAPATTAATPAAASAPSAEQR	568
85911:4	20	D.TAGAATAAAPAEAASAPAQAAS[+568.212]GAEQPAAAASAALS[+568.212][+100.064]T[+568.212][+100.064]IYFETGK.S	HexNAc(2)Hex(1),HexNAc(2)Hex(1) 100.064,HexNAc(2)Hex(1) 100.064	S[+100][+568]*2, T[+100][+568]	1467.94	4	5868.72	5866.7	2	1.5	389	NRagged	349.19	349.19	0	4.9	84	>tr|B4EA74|B4EA74_BURCJ Cytochrome c oxidase subunit 2 OS=Burkholderia cenocepacia (strain ATCC BAA-245 / DSM 16553 / LMG 16656 / NCTC 13227 / J2315 / CF5610) OX=216591 GN=BCAL0749 PE=3 SV=1	5396	NS_403_Glycosylation_BC_J2315_HILIC_B3.69190.69190.4	controllerType=0 controllerNumber=1 scan=69190	172.839	Trypsin	B3	TAGAATAAAPAEAASAPAQAASGAEQPAAAASAALSTIYFETGK	1904
30620:3	383	R.VHGIDNSGAGS[+365.132][+231.074]QPAATVEGGAPVVR.A	HexNAc(1)Hex(1) 231.0743	S[+231][+365]	981.798	3	2943.38	2942.39	1	-3.3	63	Specific	349.25	294.15	1.2	6.81	5	>tr|B4EKR8|B4EKR8_BURCJ Putative exported protein OS=Burkholderia cenocepacia (strain ATCC BAA-245 / DSM 16553 / LMG 16656 / NCTC 13227 / J2315 / CF5610) OX=216591 GN=BCAM1669 PE=4 SV=1	2067	NS_403_Glycosylation_BC_J2315_HILIC_B1.26955.26955.3	controllerType=0 controllerNumber=1 scan=26955	68.5253	Trypsin	B1	VHGIDNSGAGSQPAATVEGGAPVVR	596
18007:2	15	D.AGASAPAAAS[+568.212][+100.064]S[+365.132][+231.074][+100.064]T[+162.053][+462.149]K.A	HexNAc(2)Hex(1) 100.064,HexNAc(1)Hex(1) 231.0743 100.064,Hex(1) 462.1486	S[+100]*2[+231][+365][+568], T[+162][+462]	1541.15	2	3081.3	3078.3	3	-4.9	181	NRagged	349.26	241.94	0	4.16	94	>tr|B4EB03|B4EB03_BURCJ Putative exported protein OS=Burkholderia cenocepacia (strain ATCC BAA-245 / DSM 16553 / LMG 16656 / NCTC 13227 / J2315 / CF5610) OX=216591 GN=BCAL1917 PE=4 SV=1	4831	NS_403_Glycosylation_BC_J2315_HILIC_B1.16659.16659.2	controllerType=0 controllerNumber=1 scan=16659	44.0979	Trypsin	B1	AGASAPAAASSTK	1988
53827:3	7	K.ASEAAAAAS[+365.132][+231.074]AAQAAAAAS[+568.212]PATVPASGAAVDQDANAQAAR.A	HexNAc(1)Hex(1) 231.0743,HexNAc(2)Hex(1)	S[+231][+365][+568]	1530.03	3	4588.07	4587.07	1	-0.5	144	Specific	349.66	261.34	10.63	6.85	121	>tr|B4EEW5|B4EEW5_BURCJ Outer membrane protein assembly factor BamE OS=Burkholderia cenocepacia (strain ATCC BAA-245 / DSM 16553 / LMG 16656 / NCTC 13227 / J2315 / CF5610) OX=216591 GN=omlA PE=3 SV=1	4098	NS_403_Glycosylation_BC_J2315_HILIC_B2.44590.44590.3	controllerType=0 controllerNumber=1 scan=44590	115.073	Trypsin	B2	ASEAAAAASAAQAAAAASPATVPASGAAVDQDANAQAAR	1164
11740:3	23	K.AAAAAASADAGASAPAAAS[+365.132][+231.074]S[+568.212]TK.A	HexNAc(1)Hex(1) 231.0743,HexNAc(2)Hex(1)	S[+231][+365][+568]	985.098	3	2953.28	2953.29	0	-3.4	172	Specific	349.85	240.6	0	5.79	82	>tr|B4EB03|B4EB03_BURCJ Putative exported protein OS=Burkholderia cenocepacia (strain ATCC BAA-245 / DSM 16553 / LMG 16656 / NCTC 13227 / J2315 / CF5610) OX=216591 GN=BCAL1917 PE=4 SV=1	4831	NS_403_Glycosylation_BC_J2315_HILIC_B2.11195.11195.3	controllerType=0 controllerNumber=1 scan=11195	32.8662	Trypsin	B2	AAAAAASADAGASAPAAASSTK	1164
85619:4	462	K.NEAAAVAAAASAT[+568.212]EPVSAPVVGDTSKPATIAAGFTALPQPVVPSAAS[+568.212]DAQPVVATPR.D	HexNAc(2)Hex(1),HexNAc(2)Hex(1)	S[+568], T[+568]	1626.56	4	6503.22	6502.21	1	0.7	635	Specific	350.27	350.27	25.45	6.52	12	>tr|B4E7X1|B4E7X1_BURCJ Peptidoglycan D,D-transpeptidase MrdA OS=Burkholderia cenocepacia (strain ATCC BAA-245 / DSM 16553 / LMG 16656 / NCTC 13227 / J2315 / CF5610) OX=216591 GN=mrdA PE=3 SV=1	3929	NS_403_Glycosylation_BC_J2315_HILIC_B2.69026.69026.4	controllerType=0 controllerNumber=1 scan=69026	170.634	Trypsin	B2	NEAAAVAAAASATEPVSAPVVGDTSKPATIAAGFTALPQPVVPSAASDAQPVVATPR	1136
79177:4	462	R.QNPKNEAAAVAAAASAT[+568.212]EPVSAPVVGDTSKPATIAAGFTALPQPVVPSAAS[+568.212]DAQPVVATPR.D	HexNAc(2)Hex(1),HexNAc(2)Hex(1)	S[+568], T[+568]	1743.37	4	6970.46	6969.46	1	-0.8	631	Specific	350.58	350.58	27.9	8.42	12	>tr|B4E7X1|B4E7X1_BURCJ Peptidoglycan D,D-transpeptidase MrdA OS=Burkholderia cenocepacia (strain ATCC BAA-245 / DSM 16553 / LMG 16656 / NCTC 13227 / J2315 / CF5610) OX=216591 GN=mrdA PE=3 SV=1	3929	NS_403_Glycosylation_BC_J2315_HILIC_B2.64132.64132.4	controllerType=0 controllerNumber=1 scan=64132	159.114	Trypsin	B2	QNPKNEAAAVAAAASATEPVSAPVVGDTSKPATIAAGFTALPQPVVPSAASDAQPVVATPR	1136
10321:3	232	K.KLQQWS[+568.212]QQSAAGAKPASGE.-	HexNAc(2)Hex(1)	S[+568]	847.403	3	2540.2	2540.2	0	-1.9	124	CRagged	350.61	350.61	6	7.79	14	>tr|B4ED22|B4ED22_BURCJ Putative lipoprotein OS=Burkholderia cenocepacia (strain ATCC BAA-245 / DSM 16553 / LMG 16656 / NCTC 13227 / J2315 / CF5610) OX=216591 GN=BCAL1086 PE=4 SV=1	4262	NS_403_Glycosylation_BC_J2315_HILIC_B1.10674.10674.3	controllerType=0 controllerNumber=1 scan=10674	30.3479	Trypsin	B1	KLQQWSQQSAAGAKPASGE	568
42104:5	13	K.QQQQQQAANTPKPTSS[+568.212]ATAAAAAKPPTANDANTGYFLQVGAYKTEGDAEQQR.A	HexNAc(2)Hex(1)	S[+568]	1198.37	5	5987.8	5987.83	0	-4.5	166	Specific	350.67	168.35	0	6.9	44	>tr|B4E9M8|B4E9M8_BURCJ Putative membrane protein OS=Burkholderia cenocepacia (strain ATCC BAA-245 / DSM 16553 / LMG 16656 / NCTC 13227 / J2315 / CF5610) OX=216591 GN=BCAL0678 PE=4 SV=1	6150	NS_403_Glycosylation_BC_J2315_HILIC_B3.35178.35178.5	controllerType=0 controllerNumber=1 scan=35178	95.3123	Trypsin	B3	QQQQQQAANTPKPTSSATAAAAAKPPTANDANTGYFLQVGAYKTEGDAEQQR	568
83742:3	7	R.NGKLPEDTAGAATAAAPAEAAS[+162.053][+462.149]APAQAASGAEQPAAAASAALSTIYFETGK.S	Hex(1) 462.1486	S[+162][+462]	1781.85	3	5343.52	5339.51	4	0.3	382	Specific	350.89	350.89	0	7.32	133	>tr|B4EA74|B4EA74_BURCJ Cytochrome c oxidase subunit 2 OS=Burkholderia cenocepacia (strain ATCC BAA-245 / DSM 16553 / LMG 16656 / NCTC 13227 / J2315 / CF5610) OX=216591 GN=BCAL0749 PE=3 SV=1	5396	NS_403_Glycosylation_BC_J2315_HILIC_B1.69277.69277.3	controllerType=0 controllerNumber=1 scan=69277	166.679	Trypsin	B1	NGKLPEDTAGAATAAAPAEAASAPAQAASGAEQPAAAASAALSTIYFETGK	624
28078:4	126	K.GASAAQAAPKPTDNS[+365.132][+231.074]SGTFVFARPGK.F	HexNAc(1)Hex(1) 231.0743	S[+231][+365]	783.126	4	3129.48	3129.49	0	-1.3	66	Specific	351.11	351.11	1.2	7.99	23	>tr|B4EBR7|B4EBR7_BURCJ Outer-membrane lipoprotein carrier protein OS=Burkholderia cenocepacia (strain ATCC BAA-245 / DSM 16553 / LMG 16656 / NCTC 13227 / J2315 / CF5610) OX=216591 GN=lolA PE=3 SV=1	6332	NS_403_Glycosylation_BC_J2315_HILIC_B1.24934.24934.4	controllerType=0 controllerNumber=1 scan=24934	63.9001	Trypsin	B1	GASAAQAAPKPTDNSSGTFVFARPGK	596
80707:4	7	D.TAGAATAAAPAEAASAPAQAASGAEQPAAAAS[+365.132][+231.074][+100.064]AALS[+568.212][+100.064]T[+568.212][+100.064]IYFETGK.S	HexNAc(1)Hex(1) 231.0743 100.064,HexNAc(2)Hex(1) 100.064,HexNAc(2)Hex(1) 100.064	S[+100]*2[+231][+365][+568], T[+100][+568]	1499.95	4	5996.77	5994.76	2	0.2	389	NRagged	351.62	351.62	0	5.83	133	>tr|B4EA74|B4EA74_BURCJ Cytochrome c oxidase subunit 2 OS=Burkholderia cenocepacia (strain ATCC BAA-245 / DSM 16553 / LMG 16656 / NCTC 13227 / J2315 / CF5610) OX=216591 GN=BCAL0749 PE=3 SV=1	5396	NS_403_Glycosylation_BC_J2315_HILIC_B1.66912.66912.4	controllerType=0 controllerNumber=1 scan=66912	160.632	Trypsin	B1	TAGAATAAAPAEAASAPAQAASGAEQPAAAASAALSTIYFETGK	2032
24256:3	75	K.GAS[+568.212]AAQAAPKPTDNSSGTFVFARPGK.F	HexNAc(2)Hex(1)	S[+568]	1034.5	3	3101.49	3101.49	0	-1.3	66	Specific	351.64	63.34	63.34	5.15	20	>tr|B4EBR7|B4EBR7_BURCJ Outer-membrane lipoprotein carrier protein OS=Burkholderia cenocepacia (strain ATCC BAA-245 / DSM 16553 / LMG 16656 / NCTC 13227 / J2315 / CF5610) OX=216591 GN=lolA PE=3 SV=1	6332	NS_403_Glycosylation_BC_J2315_HILIC_B3.20979.20979.3	controllerType=0 controllerNumber=1 scan=20979	59.6155	Trypsin	B3	GASAAQAAPKPTDNSSGTFVFARPGK	568
76486:4	40	K.QVADARNGKLPEDT[+568.212]AGAATAAAPAEAASAPAQAAS[+568.212]GAEQPAAAASAALSTIYFETGK.S	HexNAc(2)Hex(1),HexNAc(2)Hex(1)	S[+568], T[+568]	1624.01	4	6493.03	6492.06	1	-5	376	Specific	351.83	172.9	27.64	6.6	73	>tr|B4EA74|B4EA74_BURCJ Cytochrome c oxidase subunit 2 OS=Burkholderia cenocepacia (strain ATCC BAA-245 / DSM 16553 / LMG 16656 / NCTC 13227 / J2315 / CF5610) OX=216591 GN=BCAL0749 PE=3 SV=1	5396	NS_403_Glycosylation_BC_J2315_HILIC_B2.62061.62061.4	controllerType=0 controllerNumber=1 scan=62061	154.267	Trypsin	B2	QVADARNGKLPEDTAGAATAAAPAEAASAPAQAASGAEQPAAAASAALSTIYFETGK	1136
81469:7	1	E.LES[+568.212][+100.064]PLAAVQMGLIYVNPEGPDGNPDPVAAAHDIRET[+568.212][+100.064]FAR.M	HexNAc(2)Hex(1) 100.064,HexNAc(2)Hex(1) 100.064	S[+100][+568], T[+100][+568]	781.948	7	5467.59	5467.61	0	-3.6	205	NRagged	352.28	352.28	352.28	5.81	70	>sp|B4EE21|KATG1_BURCJ Catalase-peroxidase 1 OS=Burkholderia cenocepacia (strain ATCC BAA-245 / DSM 16553 / LMG 16656 / NCTC 13227 / J2315 / CF5610) OX=216591 GN=katG1 PE=3 SV=1	164	NS_403_Glycosylation_BC_J2315_HILIC_B3.65812.65812.7	controllerType=0 controllerNumber=1 scan=65812	165.037	Trypsin	B3	LESPLAAVQMGLIYVNPEGPDGNPDPVAAAHDIRETFAR	1336
71473:4	120	R.TIGQTLEVDGPITPNDRLVANPSDALANGDRVVVQAPAAQPAS[+365.132][+231.074]AVAGAK.S	HexNAc(1)Hex(1) 231.0743	S[+231][+365]	1358.69	4	5431.73	5431.74	0	-0.5	360	Specific	352.61	352.61	352.61	8.64	17	>tr|B4EIX5|B4EIX5_BURCJ Efflux system transport protein OS=Burkholderia cenocepacia (strain ATCC BAA-245 / DSM 16553 / LMG 16656 / NCTC 13227 / J2315 / CF5610) OX=216591 GN=BCAM1420 PE=3 SV=1	2774	NS_403_Glycosylation_BC_J2315_HILIC_B1.59682.59682.4	controllerType=0 controllerNumber=1 scan=59682	143.494	Trypsin	B1	TIGQTLEVDGPITPNDRLVANPSDALANGDRVVVQAPAAQPASAVAGAK	596
60733:4	837	P.IQPQNTPPSDVKPTDENASSDESPDTSGSPLTLSPELSSTSTM[+15.995]PAPAS[+568.212]GPAATK.-	HexNAc(2)Hex(1)	M[+16], S[+568]	1495.7	4	5979.77	5977.74	2	3.5	38	NRagged	352.63	352.63	3.97	4.95	3	>tr|B4E5Z5|B4E5Z5_BURCJ Putative lipoprotein OS=Burkholderia cenocepacia (strain ATCC BAA-245 / DSM 16553 / LMG 16656 / NCTC 13227 / J2315 / CF5610) OX=216591 GN=BCAL0272 PE=4 SV=1	3541	NS_403_Glycosylation_BC_J2315_HILIC_B2.49996.49996.4	controllerType=0 controllerNumber=1 scan=49996	127.064	Trypsin	B2	IQPQNTPPSDVKPTDENASSDESPDTSGSPLTLSPELSSTSTMPAPASGPAATK	568
04475:4	39	K.ASGAS[+365.132][+231.074]AAKPAS[+568.212]APKPASAPK.-	HexNAc(1)Hex(1) 231.0743,HexNAc(2)Hex(1)	S[+231][+365][+568]	733.099	4	2929.38	2929.38	0	-0.9	498	Specific	352.84	293.91	0	7.4	61	>tr|B4EA63|B4EA63_BURCJ C-terminal processing protease-3 OS=Burkholderia cenocepacia (strain ATCC BAA-245 / DSM 16553 / LMG 16656 / NCTC 13227 / J2315 / CF5610) OX=216591 GN=BCAL0738 PE=3 SV=1	4681	NS_403_Glycosylation_BC_J2315_HILIC_B2.5310.5310.4	controllerType=0 controllerNumber=1 scan=5310	18.5912	Trypsin	B2	ASGASAAKPASAPKPASAPK	1164
15447:3	232	K.KLQQWS[+162.053][+462.149]QQSAAGAKPASGE.-	Hex(1) 462.1486	S[+162][+462]	866.401	3	2597.19	2596.19	1	-1.8	124	CRagged	353.45	353.45	4.8	7.79	14	>tr|B4ED22|B4ED22_BURCJ Putative lipoprotein OS=Burkholderia cenocepacia (strain ATCC BAA-245 / DSM 16553 / LMG 16656 / NCTC 13227 / J2315 / CF5610) OX=216591 GN=BCAL1086 PE=4 SV=1	4262	NS_403_Glycosylation_BC_J2315_HILIC_B1.14646.14646.3	controllerType=0 controllerNumber=1 scan=14646	39.1689	Trypsin	B1	KLQQWSQQSAAGAKPASGE	624
48363:3	8	K.KAS[+162.053][+462.149]EAAAAASAAQAAAAASPATVPASGAAVDQDANAQAAR.A	Hex(1) 462.1486	S[+162][+462]	1392.32	3	4174.94	4174.95	0	-3	143	Specific	353.48	335.65	16.99	7.38	103	>tr|B4EEW5|B4EEW5_BURCJ Outer membrane protein assembly factor BamE OS=Burkholderia cenocepacia (strain ATCC BAA-245 / DSM 16553 / LMG 16656 / NCTC 13227 / J2315 / CF5610) OX=216591 GN=omlA PE=3 SV=1	4098	NS_403_Glycosylation_BC_J2315_HILIC_B1.41418.41418.3	controllerType=0 controllerNumber=1 scan=41418	102.718	Trypsin	B1	KASEAAAAASAAQAAAAASPATVPASGAAVDQDANAQAAR	624
25830:4	75	K.GASAAQAAPKPTDNS[+162.053][+462.149]SGTFVFARPGK.F	Hex(1) 462.1486	S[+162][+462]	790.127	4	3157.49	3157.48	0	1.4	66	Specific	353.48	353.48	1.2	7.08	20	>tr|B4EBR7|B4EBR7_BURCJ Outer-membrane lipoprotein carrier protein OS=Burkholderia cenocepacia (strain ATCC BAA-245 / DSM 16553 / LMG 16656 / NCTC 13227 / J2315 / CF5610) OX=216591 GN=lolA PE=3 SV=1	6332	NS_403_Glycosylation_BC_J2315_HILIC_B3.22225.22225.4	controllerType=0 controllerNumber=1 scan=22225	62.9419	Trypsin	B3	GASAAQAAPKPTDNSSGTFVFARPGK	624
79336:6	102	T.AAAAETIEPPAADTSPAPEVT[+568.212]APPRDESPELPS[+365.132][+231.074]AHAAESPANDATPVSAEAPHDAAPAEK.N	HexNAc(2)Hex(1),HexNAc(1)Hex(1) 231.0743	S[+231][+365], T[+568]	1177.54	6	7060.22	7055.2	5	0.5	437	NRagged	353.88	353.88	0	6.03	16	>tr|B4EFJ7|B4EFJ7_BURCJ Putative exported protein OS=Burkholderia cenocepacia (strain ATCC BAA-245 / DSM 16553 / LMG 16656 / NCTC 13227 / J2315 / CF5610) OX=216591 GN=BCAM0988 PE=4 SV=1	2276	NS_403_Glycosylation_BC_J2315_HILIC_B1.65860.65860.6	controllerType=0 controllerNumber=1 scan=65860	157.948	Trypsin	B1	AAAAETIEPPAADTSPAPEVTAPPRDESPELPSAHAAESPANDATPVSAEAPHDAAPAEK	1164
49312:3	7	K.KASEAAAAAS[+162.053][+462.149]AAQAAAAASPATVPASGAAVDQDANAQAAR.A	Hex(1) 462.1486	S[+162][+462]	1393.32	3	4177.95	4174.95	3	-1.1	143	Specific	354.03	331.69	37.71	8.4	121	>tr|B4EEW5|B4EEW5_BURCJ Outer membrane protein assembly factor BamE OS=Burkholderia cenocepacia (strain ATCC BAA-245 / DSM 16553 / LMG 16656 / NCTC 13227 / J2315 / CF5610) OX=216591 GN=omlA PE=3 SV=1	4098	NS_403_Glycosylation_BC_J2315_HILIC_B2.41110.41110.3	controllerType=0 controllerNumber=1 scan=41110	107.316	Trypsin	B2	KASEAAAAASAAQAAAAASPATVPASGAAVDQDANAQAAR	624
43608:3	7	K.KASEAAAAASAAQAAAAAS[+568.212]PATVPASGAAVDQDANAQAAR.A	HexNAc(2)Hex(1)	S[+568]	1373.66	3	4118.95	4118.96	0	-1.4	143	Specific	354.04	354.04	8.67	8.44	88	>tr|B4EEW5|B4EEW5_BURCJ Outer membrane protein assembly factor BamE OS=Burkholderia cenocepacia (strain ATCC BAA-245 / DSM 16553 / LMG 16656 / NCTC 13227 / J2315 / CF5610) OX=216591 GN=omlA PE=3 SV=1	4098	NS_403_Glycosylation_BC_J2315_HILIC_B3.36350.36350.3	controllerType=0 controllerNumber=1 scan=36350	98.2892	Trypsin	B3	KASEAAAAASAAQAAAAASPATVPASGAAVDQDANAQAAR	568
83079:5	54	D.AVAGEGEDSGAFDDDAAQADDAQRDESVS[+568.212]PLAPVADS[+162.053][+462.149]GANEEPSEGADEPPKTDGDGSK.G	HexNAc(2)Hex(1),Hex(1) 462.1486	S[+162][+462][+568]	1403.78	5	7014.89	7008.9	6	-3.7	105	NRagged	354.75	354.75	0	4.98	26	>tr|B4E6Q4|B4E6Q4_BURCJ Putative stringent starvation protein B OS=Burkholderia cenocepacia (strain ATCC BAA-245 / DSM 16553 / LMG 16656 / NCTC 13227 / J2315 / CF5610) OX=216591 GN=BCAL0332 PE=4 SV=1	1585	NS_403_Glycosylation_BC_J2315_HILIC_B2.67079.67079.5	controllerType=0 controllerNumber=1 scan=67079	166.215	Trypsin	B2	AVAGEGEDSGAFDDDAAQADDAQRDESVSPLAPVADSGANEEPSEGADEPPKTDGDGSK	1192
19686:3	642	T.GYKDS[+365.132][+231.074]NDADSTQLTAAR.V	HexNAc(1)Hex(1) 231.0743	S[+231][+365]	803.686	3	2409.04	2409.04	0	0.5	266	NRagged	354.75	354.75	2.8	5.97	6	>tr|B4EHF6|B4EHF6_BURCJ Zinc metalloprotease ZmpB OS=Burkholderia cenocepacia (strain ATCC BAA-245 / DSM 16553 / LMG 16656 / NCTC 13227 / J2315 / CF5610) OX=216591 GN=zmpB PE=4 SV=1	6913	NS_403_Glycosylation_BC_J2315_HILIC_B2.17304.17304.3	controllerType=0 controllerNumber=1 scan=17304	48.6889	Trypsin	B2	GYKDSNDADSTQLTAAR	596
28336:4	111	K.GASAAQAAPKPTDNS[+162.053][+462.149]SGTFVFARPGK.F	Hex(1) 462.1486	S[+162][+462]	790.125	4	3157.48	3157.48	0	-0.9	66	Specific	354.76	354.76	1.2	8.25	20	>tr|B4EBR7|B4EBR7_BURCJ Outer-membrane lipoprotein carrier protein OS=Burkholderia cenocepacia (strain ATCC BAA-245 / DSM 16553 / LMG 16656 / NCTC 13227 / J2315 / CF5610) OX=216591 GN=lolA PE=3 SV=1	6332	NS_403_Glycosylation_BC_J2315_HILIC_B2.24309.24309.4	controllerType=0 controllerNumber=1 scan=24309	66.0037	Trypsin	B2	GASAAQAAPKPTDNSSGTFVFARPGK	624
27582:3	450	R.VHGIDNSGAGS[+568.212]QPAATVEGGAPVVR.A	HexNAc(2)Hex(1)	S[+568]	972.135	3	2914.39	2914.39	0	-0.3	63	Specific	354.97	340.53	73.06	8.5	2	>tr|B4EKR8|B4EKR8_BURCJ Putative exported protein OS=Burkholderia cenocepacia (strain ATCC BAA-245 / DSM 16553 / LMG 16656 / NCTC 13227 / J2315 / CF5610) OX=216591 GN=BCAM1669 PE=4 SV=1	2067	NS_403_Glycosylation_BC_J2315_HILIC_B3.23624.23624.3	controllerType=0 controllerNumber=1 scan=23624	66.5324	Trypsin	B3	VHGIDNSGAGSQPAATVEGGAPVVR	568
43928:3	153	K.AADAGGAKPAAGASAAPAAPAPVAVPAS[+568.212]AVS[+162.053][+462.149]GSAGQ.-	HexNAc(2)Hex(1),Hex(1) 462.1486	S[+162][+462][+568]	1379.31	3	4135.9	4134.91	1	-2.2	151	CRagged	355.19	241.53	0	6.53	34	>tr|B4E626|B4E626_BURCJ Putative membrane protein OS=Burkholderia cenocepacia (strain ATCC BAA-245 / DSM 16553 / LMG 16656 / NCTC 13227 / J2315 / CF5610) OX=216591 GN=BCAL0303 PE=4 SV=1	1459	NS_403_Glycosylation_BC_J2315_HILIC_B1.37761.37761.3	controllerType=0 controllerNumber=1 scan=37761	93.7035	Trypsin	B1	AADAGGAKPAAGASAAPAAPAPVAVPASAVSGSAGQ	1192
02104:3	508	R.GGHRHGAS[+365.132][+231.074]QAAAPAAQ.-	HexNAc(1)Hex(1) 231.0743	S[+231][+365]	694.982	3	2082.93	2082.93	0	0.2	442	CRagged	355.21	227.76	227.76	6.3	6	>tr|B4ED17|B4ED17_BURCJ Multidrug resistance protein MdtA OS=Burkholderia cenocepacia (strain ATCC BAA-245 / DSM 16553 / LMG 16656 / NCTC 13227 / J2315 / CF5610) OX=216591 GN=mdtA PE=3 SV=1	5939	NS_403_Glycosylation_BC_J2315_HILIC_B3.3459.3459.3	controllerType=0 controllerNumber=1 scan=3459	15.0727	Trypsin	B3	GGHRHGASQAAAPAAQ	596
47306:3	8	K.KASEAAAAAS[+568.212]AAQAAAAASPAT[+162.053][+462.149]VPASGAAVDQDANAQAAR.A	HexNAc(2)Hex(1),Hex(1) 462.1486	S[+568], T[+162][+462]	1581.72	3	4743.14	4743.16	0	-4.6	143	Specific	355.46	120.22	0.58	5.9	103	>tr|B4EEW5|B4EEW5_BURCJ Outer membrane protein assembly factor BamE OS=Burkholderia cenocepacia (strain ATCC BAA-245 / DSM 16553 / LMG 16656 / NCTC 13227 / J2315 / CF5610) OX=216591 GN=omlA PE=3 SV=1	4098	NS_403_Glycosylation_BC_J2315_HILIC_B1.40582.40582.3	controllerType=0 controllerNumber=1 scan=40582	100.709	Trypsin	B1	KASEAAAAASAAQAAAAASPATVPASGAAVDQDANAQAAR	1192
12545:3	443	K.KLQQWS[+365.132][+231.074]QQSAAGAKPASGE.-	HexNAc(1)Hex(1) 231.0743	S[+231][+365]	856.736	3	2568.19	2568.19	0	-0.7	124	CRagged	356.01	349.75	5.06	7.83	9	>tr|B4ED22|B4ED22_BURCJ Putative lipoprotein OS=Burkholderia cenocepacia (strain ATCC BAA-245 / DSM 16553 / LMG 16656 / NCTC 13227 / J2315 / CF5610) OX=216591 GN=BCAL1086 PE=4 SV=1	4262	NS_403_Glycosylation_BC_J2315_HILIC_B2.11798.11798.3	controllerType=0 controllerNumber=1 scan=11798	34.449	Trypsin	B2	KLQQWSQQSAAGAKPASGE	596
50352:6	325	A.VQQAQPERIEPVFGQPIQTEETHVQQQT[+568.212][+100.064]AS[+568.212][+100.064]RPPVTQTIAGIQNR.A	HexNAc(2)Hex(1) 100.064,HexNAc(2)Hex(1) 100.064	S[+100][+568], T[+100][+568]	1047.02	6	6277.09	6272.1	5	-3.3	263	NRagged	356.48	2.2	0	3.58	8	>tr|B4E6S0|B4E6S0_BURCJ Putative type VI secretion system protein TssA OS=Burkholderia cenocepacia (strain ATCC BAA-245 / DSM 16553 / LMG 16656 / NCTC 13227 / J2315 / CF5610) OX=216591 GN=BCAL0348 PE=4 SV=1	3627	NS_403_Glycosylation_BC_J2315_HILIC_B3.41776.41776.6	controllerType=0 controllerNumber=1 scan=41776	111.352	Trypsin	B3	VQQAQPERIEPVFGQPIQTEETHVQQQTASRPPVTQTIAGIQNR	1336
68799:3	320	A.SESLVPEYAQQPEPALT[+365.132][+231.074]EPAAAPS[+365.132][+231.074]DSEAQPQAVPAR.L	HexNAc(1)Hex(1) 231.0743,HexNAc(1)Hex(1) 231.0743	S[+231][+365], T[+231][+365]	1642.75	3	4926.24	4924.22	2	3.1	40	NRagged	356.68	356.68	0	4.9	9	>tr|B4E5V3|B4E5V3_BURCJ Putative membrane protein OS=Burkholderia cenocepacia (strain ATCC BAA-245 / DSM 16553 / LMG 16656 / NCTC 13227 / J2315 / CF5610) OX=216591 GN=BCAL3423 PE=4 SV=1	6164	NS_403_Glycosylation_BC_J2315_HILIC_B2.56137.56137.3	controllerType=0 controllerNumber=1 scan=56137	141.176	Trypsin	B2	SESLVPEYAQQPEPALTEPAAAPSDSEAQPQAVPAR	1192
40296:3	153	K.AADAGGAKPAAGASAAPAAPAPVAVPAS[+568.212]AVS[+365.132][+231.074][+100.064]GSAG.Q	HexNAc(2)Hex(1),HexNAc(1)Hex(1) 231.0743 100.064	S[+100][+231][+365][+568]	1360.31	3	4078.91	4078.92	0	-1.5	151	CRagged	356.9	326.04	0	6.5	34	>tr|B4E626|B4E626_BURCJ Putative membrane protein OS=Burkholderia cenocepacia (strain ATCC BAA-245 / DSM 16553 / LMG 16656 / NCTC 13227 / J2315 / CF5610) OX=216591 GN=BCAL0303 PE=4 SV=1	1459	NS_403_Glycosylation_BC_J2315_HILIC_B1.34870.34870.3	controllerType=0 controllerNumber=1 scan=34870	87.0927	Trypsin	B1	AADAGGAKPAAGASAAPAAPAPVAVPASAVSGSAG	1264
54228:3	39	K.KAILESVYQGAGQAAS[+568.212]APM[+15.995]PPTQWSYDK.N	HexNAc(2)Hex(1)	M[+16], S[+568]	1193.56	3	3578.67	3578.67	0	-1.6	328	Specific	356.92	346.06	9.6	8.28	18	>tr|B4E8I7|B4E8I7_BURCJ Putative periplasmic dipeptide transport protein OS=Burkholderia cenocepacia (strain ATCC BAA-245 / DSM 16553 / LMG 16656 / NCTC 13227 / J2315 / CF5610) OX=216591 GN=dppA PE=4 SV=1	3473	NS_403_Glycosylation_BC_J2315_HILIC_B3.44817.44817.3	controllerType=0 controllerNumber=1 scan=44817	118.264	Trypsin	B3	KAILESVYQGAGQAASAPMPPTQWSYDK	568
47240:3	8	K.KASEAAAAASAAQAAAAAS[+162.053][+462.149]PATVPASGAAVDQDANAQAAR.A	Hex(1) 462.1486	S[+162][+462]	1392.99	3	4176.96	4174.95	2	-0.3	143	Specific	357.18	357.18	0	8.08	103	>tr|B4EEW5|B4EEW5_BURCJ Outer membrane protein assembly factor BamE OS=Burkholderia cenocepacia (strain ATCC BAA-245 / DSM 16553 / LMG 16656 / NCTC 13227 / J2315 / CF5610) OX=216591 GN=omlA PE=3 SV=1	4098	NS_403_Glycosylation_BC_J2315_HILIC_B1.40528.40528.3	controllerType=0 controllerNumber=1 scan=40528	100.587	Trypsin	B1	KASEAAAAASAAQAAAAASPATVPASGAAVDQDANAQAAR	624
73643:4	54	M.AFQVDAVAGEGEDS[+365.132][+231.074]GAFDDDAAQADDAQRDESVSPLAPVADSGANEEPSEGADEPPKTDGDGSK.G	HexNAc(1)Hex(1) 231.0743	S[+231][+365]	1744.49	4	6974.94	6972.95	2	-1.6	100	NRagged	357.45	357.45	0.4	7.31	26	>tr|B4E6Q4|B4E6Q4_BURCJ Putative stringent starvation protein B OS=Burkholderia cenocepacia (strain ATCC BAA-245 / DSM 16553 / LMG 16656 / NCTC 13227 / J2315 / CF5610) OX=216591 GN=BCAL0332 PE=4 SV=1	1585	NS_403_Glycosylation_BC_J2315_HILIC_B2.59872.59872.4	controllerType=0 controllerNumber=1 scan=59872	149.54	Trypsin	B2	AFQVDAVAGEGEDSGAFDDDAAQADDAQRDESVSPLAPVADSGANEEPSEGADEPPKTDGDGSK	596
36666:4	38	Q.AVAPRDDDVS[+568.212]DVQAGVAHDEPPASDTTVAAAPAPAPK.D	HexNAc(2)Hex(1)	S[+568]	1044.99	4	4176.95	4176.96	0	-2.1	81	NRagged	357.57	357.57	1.2	7.22	16	>tr|B4EFK5|B4EFK5_BURCJ Putative peptidoglycan-binding membrane protein OS=Burkholderia cenocepacia (strain ATCC BAA-245 / DSM 16553 / LMG 16656 / NCTC 13227 / J2315 / CF5610) OX=216591 GN=BCAM0996 PE=4 SV=1	764	NS_403_Glycosylation_BC_J2315_HILIC_B3.30850.30850.4	controllerType=0 controllerNumber=1 scan=30850	84.7094	Trypsin	B3	AVAPRDDDVSDVQAGVAHDEPPASDTTVAAAPAPAPK	568
83080:4	54	M.AFQVDAVAGEGEDS[+365.132][+231.074]GAFDDDAAQADDAQRDESVSPLAPVADSGANEEPSEGADEPPKTDGDGSK.G	HexNAc(1)Hex(1) 231.0743	S[+231][+365]	1744.74	4	6975.93	6972.95	3	-4.4	100	NRagged	358.01	358.01	0.4	6.46	26	>tr|B4E6Q4|B4E6Q4_BURCJ Putative stringent starvation protein B OS=Burkholderia cenocepacia (strain ATCC BAA-245 / DSM 16553 / LMG 16656 / NCTC 13227 / J2315 / CF5610) OX=216591 GN=BCAL0332 PE=4 SV=1	1585	NS_403_Glycosylation_BC_J2315_HILIC_B2.67080.67080.4	controllerType=0 controllerNumber=1 scan=67080	166.217	Trypsin	B2	AFQVDAVAGEGEDSGAFDDDAAQADDAQRDESVSPLAPVADSGANEEPSEGADEPPKTDGDGSK	596
50244:3	8	K.KASEAAAAAS[+162.053][+462.149]AAQAAAAASPATVPASGAAVDQDANAQAAR.A	Hex(1) 462.1486	S[+162][+462]	1392.32	3	4174.95	4174.95	0	-0.7	143	Specific	358.09	358.09	57.64	8.29	103	>tr|B4EEW5|B4EEW5_BURCJ Outer membrane protein assembly factor BamE OS=Burkholderia cenocepacia (strain ATCC BAA-245 / DSM 16553 / LMG 16656 / NCTC 13227 / J2315 / CF5610) OX=216591 GN=omlA PE=3 SV=1	4098	NS_403_Glycosylation_BC_J2315_HILIC_B1.42996.42996.3	controllerType=0 controllerNumber=1 scan=42996	106.288	Trypsin	B1	KASEAAAAASAAQAAAAASPATVPASGAAVDQDANAQAAR	624
25788:4	111	K.GAS[+568.212]AAQAAPKPTDNSSGTFVFARPGK.F	HexNAc(2)Hex(1)	S[+568]	776.128	4	3101.49	3101.49	0	0.1	66	Specific	358.9	76.36	76.36	3.9	20	>tr|B4EBR7|B4EBR7_BURCJ Outer-membrane lipoprotein carrier protein OS=Burkholderia cenocepacia (strain ATCC BAA-245 / DSM 16553 / LMG 16656 / NCTC 13227 / J2315 / CF5610) OX=216591 GN=lolA PE=3 SV=1	6332	NS_403_Glycosylation_BC_J2315_HILIC_B2.22318.22318.4	controllerType=0 controllerNumber=1 scan=22318	61.0783	Trypsin	B2	GASAAQAAPKPTDNSSGTFVFARPGK	568
30232:3	111	K.GAS[+568.212]AAQAAPKPTDNSSGTFVFAR.P	HexNAc(2)Hex(1)	S[+568]	940.442	3	2819.31	2819.32	0	-3.6	66	Specific	358.94	85.73	85.73	4.9	20	>tr|B4EBR7|B4EBR7_BURCJ Outer-membrane lipoprotein carrier protein OS=Burkholderia cenocepacia (strain ATCC BAA-245 / DSM 16553 / LMG 16656 / NCTC 13227 / J2315 / CF5610) OX=216591 GN=lolA PE=3 SV=1	6332	NS_403_Glycosylation_BC_J2315_HILIC_B2.25942.25942.3	controllerType=0 controllerNumber=1 scan=25942	70.0562	Trypsin	B2	GASAAQAAPKPTDNSSGTFVFAR	568
61564:3	45	K.KAILESVYQGAGQAAS[+568.212]APMPPTQWSYDK.N	HexNAc(2)Hex(1)	S[+568]	1188.56	3	3563.68	3562.68	1	-1	328	Specific	359.05	323.24	81.37	8.14	18	>tr|B4E8I7|B4E8I7_BURCJ Putative periplasmic dipeptide transport protein OS=Burkholderia cenocepacia (strain ATCC BAA-245 / DSM 16553 / LMG 16656 / NCTC 13227 / J2315 / CF5610) OX=216591 GN=dppA PE=4 SV=1	3473	NS_403_Glycosylation_BC_J2315_HILIC_B2.50650.50650.3	controllerType=0 controllerNumber=1 scan=50650	128.488	Trypsin	B2	KAILESVYQGAGQAASAPMPPTQWSYDK	568
30278:3	111	K.GAS[+568.212]AAQAAPKPTDNSSGTFVFAR.P	HexNAc(2)Hex(1)	S[+568]	940.444	3	2819.32	2819.32	0	-1.3	66	Specific	359.09	106.76	106.76	6.25	20	>tr|B4EBR7|B4EBR7_BURCJ Outer-membrane lipoprotein carrier protein OS=Burkholderia cenocepacia (strain ATCC BAA-245 / DSM 16553 / LMG 16656 / NCTC 13227 / J2315 / CF5610) OX=216591 GN=lolA PE=3 SV=1	6332	NS_403_Glycosylation_BC_J2315_HILIC_B2.25982.25982.3	controllerType=0 controllerNumber=1 scan=25982	70.1685	Trypsin	B2	GASAAQAAPKPTDNSSGTFVFAR	568
42398:3	153	K.AADAGGAKPAAGASAAPAAPAPVAVPAS[+568.212]AVS[+365.132][+231.074]GSAGQ.-	HexNAc(2)Hex(1),HexNAc(1)Hex(1) 231.0743	S[+231][+365][+568]	1369.64	3	4106.91	4106.91	0	-2.3	151	CRagged	359.11	97.5	0	3.57	34	>tr|B4E626|B4E626_BURCJ Putative membrane protein OS=Burkholderia cenocepacia (strain ATCC BAA-245 / DSM 16553 / LMG 16656 / NCTC 13227 / J2315 / CF5610) OX=216591 GN=BCAL0303 PE=4 SV=1	1459	NS_403_Glycosylation_BC_J2315_HILIC_B1.36551.36551.3	controllerType=0 controllerNumber=1 scan=36551	90.8962	Trypsin	B1	AADAGGAKPAAGASAAPAAPAPVAVPASAVSGSAGQ	1164
73243:4	120	R.TIGQTLEVDGPITPNDRLVANPSDALANGDRVVVQAPAAQPAS[+568.212]AVAGAK.S	HexNAc(2)Hex(1)	S[+568]	1351.94	4	5404.73	5403.74	1	-1.8	360	Specific	359.16	359.16	359.16	8.8	17	>tr|B4EIX5|B4EIX5_BURCJ Efflux system transport protein OS=Burkholderia cenocepacia (strain ATCC BAA-245 / DSM 16553 / LMG 16656 / NCTC 13227 / J2315 / CF5610) OX=216591 GN=BCAM1420 PE=3 SV=1	2774	NS_403_Glycosylation_BC_J2315_HILIC_B1.61102.61102.4	controllerType=0 controllerNumber=1 scan=61102	146.847	Trypsin	B1	TIGQTLEVDGPITPNDRLVANPSDALANGDRVVVQAPAAQPASAVAGAK	568
68464:5	108	A.T[+365.132][+231.074][+100.064]T[+568.212][+100.064]ALPQANPNAGGAS[+365.132][+231.074][+100.064]GTVVHGTAGTLTPPPANAAPGQVVVGGKVPDEATK.A	HexNAc(1)Hex(1) 231.0743 100.064,HexNAc(2)Hex(1) 100.064,HexNAc(1)Hex(1) 231.0743 100.064	S[+100][+231][+365], T[+100]*2[+231][+365][+568]	1342.05	5	6706.24	6705.22	1	3	53	NRagged	359.18	359.18	0	5.02	38	>tr|B4E6S1|B4E6S1_BURCJ Putative outer membrane protein OS=Burkholderia cenocepacia (strain ATCC BAA-245 / DSM 16553 / LMG 16656 / NCTC 13227 / J2315 / CF5610) OX=216591 GN=BCAL0349 PE=4 SV=1	3532	NS_403_Glycosylation_BC_J2315_HILIC_B2.55888.55888.5	controllerType=0 controllerNumber=1 scan=55888	140.607	Trypsin	B2	TTALPQANPNAGGASGTVVHGTAGTLTPPPANAAPGQVVVGGKVPDEATK	2060
46371:3	7	A.AAASAAQAAAAASPAT[+568.212][+100.064]VPAS[+568.212]GAAVDQDANAQAAR.A	HexNAc(2)Hex(1) 100.064,HexNAc(2)Hex(1)	S[+568], T[+100][+568]	1411.33	3	4231.97	4229.95	2	2.2	149	NRagged	359.69	359.69	0	4.54	121	>tr|B4EEW5|B4EEW5_BURCJ Outer membrane protein assembly factor BamE OS=Burkholderia cenocepacia (strain ATCC BAA-245 / DSM 16553 / LMG 16656 / NCTC 13227 / J2315 / CF5610) OX=216591 GN=omlA PE=3 SV=1	4098	NS_403_Glycosylation_BC_J2315_HILIC_B2.38769.38769.3	controllerType=0 controllerNumber=1 scan=38769	101.799	Trypsin	B2	AAASAAQAAAAASPATVPASGAAVDQDANAQAAR	1236
58670:5	158	D.RGQTEQTEQVGAEAVPADVQPEPQPADWS[+162.053][+462.149]EEDRKPAAEAAAGDGAEAAGDMPGEADQADASR.S	Hex(1) 462.1486	S[+162][+462]	1392.82	5	6960.06	6955.03	5	2.3	240	NRagged	359.78	359.78	4.8	4	8	>tr|B4E7K7|B4E7K7_BURCJ Segregation and condensation protein B OS=Burkholderia cenocepacia (strain ATCC BAA-245 / DSM 16553 / LMG 16656 / NCTC 13227 / J2315 / CF5610) OX=216591 GN=BCAL1503 PE=3 SV=1	3646	NS_403_Glycosylation_BC_J2315_HILIC_B2.48420.48420.5	controllerType=0 controllerNumber=1 scan=48420	123.669	Trypsin	B2	RGQTEQTEQVGAEAVPADVQPEPQPADWSEEDRKPAAEAAAGDGAEAAGDMPGEADQADASR	624
44345:4	8	S.AAQAAAAAS[+365.132][+231.074][+100.064]PAT[+568.212][+100.064]VPAS[+568.212][+100.064]GAAVDQDANAQAAR.A	HexNAc(1)Hex(1) 231.0743 100.064,HexNAc(2)Hex(1) 100.064,HexNAc(2)Hex(1) 100.064	S[+100]*2[+231][+365][+568], T[+100][+568]	1183.29	4	4730.13	4726.15	4	-5.7	153	NRagged	359.82	56.6	0.42	2.09	103	>tr|B4EEW5|B4EEW5_BURCJ Outer membrane protein assembly factor BamE OS=Burkholderia cenocepacia (strain ATCC BAA-245 / DSM 16553 / LMG 16656 / NCTC 13227 / J2315 / CF5610) OX=216591 GN=omlA PE=3 SV=1	4098	NS_403_Glycosylation_BC_J2315_HILIC_B1.38096.38096.4	controllerType=0 controllerNumber=1 scan=38096	94.5238	Trypsin	B1	AAQAAAAASPATVPASGAAVDQDANAQAAR	2032
77478:4	20	K.QVADARNGKLPEDTAGAATAAAPAEAAS[+568.212]APAQAASGAEQPAAAASAALSTIYFETGK.S	HexNAc(2)Hex(1)	S[+568]	1481.96	4	5924.83	5923.85	1	-3.9	376	Specific	360.32	148.84	26.79	6.34	84	>tr|B4EA74|B4EA74_BURCJ Cytochrome c oxidase subunit 2 OS=Burkholderia cenocepacia (strain ATCC BAA-245 / DSM 16553 / LMG 16656 / NCTC 13227 / J2315 / CF5610) OX=216591 GN=BCAL0749 PE=3 SV=1	5396	NS_403_Glycosylation_BC_J2315_HILIC_B3.62802.62802.4	controllerType=0 controllerNumber=1 scan=62802	157.822	Trypsin	B3	QVADARNGKLPEDTAGAATAAAPAEAASAPAQAASGAEQPAAAASAALSTIYFETGK	568
69707:4	108	V.TPVGNGTVATTALPQANPNAGGAS[+568.212][+100.064]GTVVHGTAGTLT[+568.212][+100.064]PPPANAAPGQVVVGGKVPDEATK.A	HexNAc(2)Hex(1) 100.064,HexNAc(2)Hex(1) 100.064	S[+100][+568], T[+100][+568]	1696.34	4	6782.35	6777.36	5	-4.1	44	NRagged	360.37	84.26	0	3.99	35	>tr|B4E6S1|B4E6S1_BURCJ Putative outer membrane protein OS=Burkholderia cenocepacia (strain ATCC BAA-245 / DSM 16553 / LMG 16656 / NCTC 13227 / J2315 / CF5610) OX=216591 GN=BCAL0349 PE=4 SV=1	3532	NS_403_Glycosylation_BC_J2315_HILIC_B1.58305.58305.4	controllerType=0 controllerNumber=1 scan=58305	140.238	Trypsin	B1	TPVGNGTVATTALPQANPNAGGASGTVVHGTAGTLTPPPANAAPGQVVVGGKVPDEATK	1336
42854:3	168	K.AADAGGAKPAAGAS[+568.212]AAPAAPAPVAVPASAVSGSAGQ.-	HexNAc(2)Hex(1)	S[+568]	1170.91	3	3510.7	3510.71	0	-1.4	151	CRagged	360.38	173.81	14.76	6.77	26	>tr|B4E626|B4E626_BURCJ Putative membrane protein OS=Burkholderia cenocepacia (strain ATCC BAA-245 / DSM 16553 / LMG 16656 / NCTC 13227 / J2315 / CF5610) OX=216591 GN=BCAL0303 PE=4 SV=1	1459	NS_403_Glycosylation_BC_J2315_HILIC_B3.35758.35758.3	controllerType=0 controllerNumber=1 scan=35758	96.8114	Trypsin	B3	AADAGGAKPAAGASAAPAAPAPVAVPASAVSGSAGQ	568
70392:4	200	R.TIGQTLEVDGPITPNDRLVANPS[+568.212]DALANGDRVVVQAPAAQPASAVAGAK.S	HexNAc(2)Hex(1)	S[+568]	1352.69	4	5407.73	5403.74	4	-4.9	360	Specific	360.46	360.46	3.6	8	10	>tr|B4EIX5|B4EIX5_BURCJ Efflux system transport protein OS=Burkholderia cenocepacia (strain ATCC BAA-245 / DSM 16553 / LMG 16656 / NCTC 13227 / J2315 / CF5610) OX=216591 GN=BCAM1420 PE=3 SV=1	2774	NS_403_Glycosylation_BC_J2315_HILIC_B3.57359.57359.4	controllerType=0 controllerNumber=1 scan=57359	146.277	Trypsin	B3	TIGQTLEVDGPITPNDRLVANPSDALANGDRVVVQAPAAQPASAVAGAK	568
82168:3	40	R.NGKLPEDTAGAATAAAPAEAASAPAQAAS[+365.132][+231.074]GAEQPAAAASAALSTIYFETGK.S	HexNAc(1)Hex(1) 231.0743	S[+231][+365]	1772.51	3	5315.51	5311.51	4	-2.8	382	Specific	360.49	360.13	0	7.2	73	>tr|B4EA74|B4EA74_BURCJ Cytochrome c oxidase subunit 2 OS=Burkholderia cenocepacia (strain ATCC BAA-245 / DSM 16553 / LMG 16656 / NCTC 13227 / J2315 / CF5610) OX=216591 GN=BCAL0749 PE=3 SV=1	5396	NS_403_Glycosylation_BC_J2315_HILIC_B2.66375.66375.3	controllerType=0 controllerNumber=1 scan=66375	164.568	Trypsin	B2	NGKLPEDTAGAATAAAPAEAASAPAQAASGAEQPAAAASAALSTIYFETGK	596
41687:4	7	K.KAS[+568.212]EAAAAAS[+365.132][+231.074]AAQAAAAASPAT[+568.212]VPASGAAVDQDANAQAAR.A	HexNAc(2)Hex(1),HexNAc(1)Hex(1) 231.0743,HexNAc(2)Hex(1)	S[+231][+365][+568], T[+568]	1321.85	4	5284.38	5283.38	1	0.4	143	Specific	360.6	288.21	79.03	5.16	121	>tr|B4EEW5|B4EEW5_BURCJ Outer membrane protein assembly factor BamE OS=Burkholderia cenocepacia (strain ATCC BAA-245 / DSM 16553 / LMG 16656 / NCTC 13227 / J2315 / CF5610) OX=216591 GN=omlA PE=3 SV=1	4098	NS_403_Glycosylation_BC_J2315_HILIC_B2.35052.35052.4	controllerType=0 controllerNumber=1 scan=35052	92.5829	Trypsin	B2	KASEAAAAASAAQAAAAASPATVPASGAAVDQDANAQAAR	1732
75483:4	40	K.QVADARNGKLPEDT[+568.212]AGAATAAAPAEAASAPAQAAS[+568.212]GAEQPAAAASAALSTIYFETGK.S	HexNAc(2)Hex(1),HexNAc(2)Hex(1)	S[+568], T[+568]	1624.02	4	6493.04	6492.06	1	-3.8	376	Specific	360.82	109.39	0	5.56	73	>tr|B4EA74|B4EA74_BURCJ Cytochrome c oxidase subunit 2 OS=Burkholderia cenocepacia (strain ATCC BAA-245 / DSM 16553 / LMG 16656 / NCTC 13227 / J2315 / CF5610) OX=216591 GN=BCAL0749 PE=3 SV=1	5396	NS_403_Glycosylation_BC_J2315_HILIC_B2.61299.61299.4	controllerType=0 controllerNumber=1 scan=61299	152.632	Trypsin	B2	QVADARNGKLPEDTAGAATAAAPAEAASAPAQAASGAEQPAAAASAALSTIYFETGK	1136
64161:3	36	Y.AGLQFGGTYSFS[+365.132][+231.074][+100.064]NNQNFGNNR.A	HexNAc(1)Hex(1) 231.0743 100.064	S[+100][+231][+365]	997.778	3	2991.32	2989.31	2	1.3	164	NRagged	360.89	360.89	1.2	3.97	24	>tr|B4EMR4|B4EMR4_BURCJ Putative porin OS=Burkholderia cenocepacia (strain ATCC BAA-245 / DSM 16553 / LMG 16656 / NCTC 13227 / J2315 / CF5610) OX=216591 GN=BCAM1931 PE=4 SV=1	3013	NS_403_Glycosylation_BC_J2315_HILIC_B3.52624.52624.3	controllerType=0 controllerNumber=1 scan=52624	135.348	Trypsin	B3	AGLQFGGTYSFSNNQNFGNNR	696
18331:2	15	D.AGASAPAAAS[+365.132][+231.074][+100.064]S[+162.053][+462.149]T[+568.212][+100.064]K.A	HexNAc(1)Hex(1) 231.0743 100.064,Hex(1) 462.1486,HexNAc(2)Hex(1) 100.064	S[+100][+162][+231][+365][+462], T[+100][+568]	1541.15	2	3081.3	3078.3	3	-5.2	181	NRagged	361.28	277.28	0	4.21	94	>tr|B4EB03|B4EB03_BURCJ Putative exported protein OS=Burkholderia cenocepacia (strain ATCC BAA-245 / DSM 16553 / LMG 16656 / NCTC 13227 / J2315 / CF5610) OX=216591 GN=BCAL1917 PE=4 SV=1	4831	NS_403_Glycosylation_BC_J2315_HILIC_B1.16928.16928.2	controllerType=0 controllerNumber=1 scan=16928	44.7199	Trypsin	B1	AGASAPAAASSTK	1988
09491:5	568	V.REITYTEPAVKGDT[+365.132][+231.074][+100.064]S[+365.132][+231.074]SGK.V	HexNAc(1)Hex(1) 231.0743 100.064,HexNAc(1)Hex(1) 231.0743	S[+231][+365], T[+100][+231][+365]	647.299	5	3232.47	3231.45	1	3.5	130	NRagged	361.36	361.36	0	4.39	4	>tr|B4EA41|B4EA41_BURCJ Elongation factor P OS=Burkholderia cenocepacia (strain ATCC BAA-245 / DSM 16553 / LMG 16656 / NCTC 13227 / J2315 / CF5610) OX=216591 GN=efp1 PE=3 SV=1	6958	NS_403_Glycosylation_BC_J2315_HILIC_B2.9544.9544.5	controllerType=0 controllerNumber=1 scan=9544	28.6988	Trypsin	B2	REITYTEPAVKGDTSSGK	1292
49514:3	7	K.KASEAAAAAS[+365.132][+231.074]AAQAAAAASPATVPASGAAVDQDANAQAAR.A	HexNAc(1)Hex(1) 231.0743	S[+231][+365]	1383.99	3	4149.95	4146.95	3	-3.5	143	Specific	361.67	321.04	79.74	7.43	121	>tr|B4EEW5|B4EEW5_BURCJ Outer membrane protein assembly factor BamE OS=Burkholderia cenocepacia (strain ATCC BAA-245 / DSM 16553 / LMG 16656 / NCTC 13227 / J2315 / CF5610) OX=216591 GN=omlA PE=3 SV=1	4098	NS_403_Glycosylation_BC_J2315_HILIC_B2.41262.41262.3	controllerType=0 controllerNumber=1 scan=41262	107.644	Trypsin	B2	KASEAAAAASAAQAAAAASPATVPASGAAVDQDANAQAAR	596
06182:3	552	K.HAYDEAHPAEAASAAS[+568.212]H.-	HexNAc(2)Hex(1)	S[+568]	768.322	3	2302.95	2302.96	0	-2.8	37	CRagged	361.71	303.33	39.26	4.94	4	>tr|B4ED29|B4ED29_BURCJ Putative membrane protein OS=Burkholderia cenocepacia (strain ATCC BAA-245 / DSM 16553 / LMG 16656 / NCTC 13227 / J2315 / CF5610) OX=216591 GN=BCAL1093 PE=4 SV=1	382	NS_403_Glycosylation_BC_J2315_HILIC_B3.6909.6909.3	controllerType=0 controllerNumber=1 scan=6909	22.8515	Trypsin	B3	HAYDEAHPAEAASAASH	568
32230:3	163	K.RPDAPVAQAYPAS[+568.212]GVYATQPGAAGAR.S	HexNAc(2)Hex(1)	S[+568]	1037.5	3	3110.49	3110.49	0	-1.3	27	Specific	361.91	182.06	2.25	7.08	16	>tr|B4EA04|B4EA04_BURCJ Efflux system outer membrane protein OS=Burkholderia cenocepacia (strain ATCC BAA-245 / DSM 16553 / LMG 16656 / NCTC 13227 / J2315 / CF5610) OX=216591 GN=oprM PE=3 SV=1	4899	NS_403_Glycosylation_BC_J2315_HILIC_B1.28229.28229.3	controllerType=0 controllerNumber=1 scan=28229	71.5196	Trypsin	B1	RPDAPVAQAYPASGVYATQPGAAGAR	568
37995:3	168	K.AADAGGAKPAAGASAAPAAPAPVAVPAS[+568.212]AVS[+365.132][+231.074][+100.064]GSAG.Q	HexNAc(2)Hex(1),HexNAc(1)Hex(1) 231.0743 100.064	S[+100][+231][+365][+568]	1360.31	3	4078.92	4078.92	0	-1.2	151	CRagged	361.93	328.06	0	6.44	26	>tr|B4E626|B4E626_BURCJ Putative membrane protein OS=Burkholderia cenocepacia (strain ATCC BAA-245 / DSM 16553 / LMG 16656 / NCTC 13227 / J2315 / CF5610) OX=216591 GN=BCAL0303 PE=4 SV=1	1459	NS_403_Glycosylation_BC_J2315_HILIC_B3.31896.31896.3	controllerType=0 controllerNumber=1 scan=31896	87.207	Trypsin	B3	AADAGGAKPAAGASAAPAAPAPVAVPASAVSGSAG	1264
19427:4	665	R.VHGADTSGYGAQPAPLVHS[+568.212]GAPAAASSNAR.D	HexNAc(2)Hex(1)	S[+568]	847.149	4	3385.58	3385.58	0	-0.6	38	Specific	362.36	313.02	9.87	8.44	3	>tr|B4EH05|B4EH05_BURCJ Uncharacterized protein OS=Burkholderia cenocepacia (strain ATCC BAA-245 / DSM 16553 / LMG 16656 / NCTC 13227 / J2315 / CF5610) OX=216591 GN=BCAM2289 PE=4 SV=1	6335	NS_403_Glycosylation_BC_J2315_HILIC_B3.17151.17151.4	controllerType=0 controllerNumber=1 scan=17151	49.6563	Trypsin	B3	VHGADTSGYGAQPAPLVHSGAPAAASSNAR	568
26100:3	111	K.GAS[+365.132][+231.074]AAQAAPKPTDNSSGTFVFARPGK.F	HexNAc(1)Hex(1) 231.0743	S[+231][+365]	1043.83	3	3129.48	3129.49	0	-1.1	66	Specific	362.6	296.52	121.18	6.08	20	>tr|B4EBR7|B4EBR7_BURCJ Outer-membrane lipoprotein carrier protein OS=Burkholderia cenocepacia (strain ATCC BAA-245 / DSM 16553 / LMG 16656 / NCTC 13227 / J2315 / CF5610) OX=216591 GN=lolA PE=3 SV=1	6332	NS_403_Glycosylation_BC_J2315_HILIC_B2.22582.22582.3	controllerType=0 controllerNumber=1 scan=22582	61.7563	Trypsin	B2	GASAAQAAPKPTDNSSGTFVFARPGK	596
28417:4	111	K.GAS[+568.212][+100.064]AAQAAPKPTDNSSGTFVFARPGK.F	HexNAc(2)Hex(1) 100.064	S[+100][+568]	801.148	4	3201.57	3201.55	0	4.5	66	Specific	363.08	343.35	83.23	4.42	20	>tr|B4EBR7|B4EBR7_BURCJ Outer-membrane lipoprotein carrier protein OS=Burkholderia cenocepacia (strain ATCC BAA-245 / DSM 16553 / LMG 16656 / NCTC 13227 / J2315 / CF5610) OX=216591 GN=lolA PE=3 SV=1	6332	NS_403_Glycosylation_BC_J2315_HILIC_B2.24370.24370.4	controllerType=0 controllerNumber=1 scan=24370	66.1312	Trypsin	B2	GASAAQAAPKPTDNSSGTFVFARPGK	668
33078:4	15	K.LSKPAATTSATTSTTTSAGTASTSTTATAGTTTAAPAPTAS[+162.053][+462.149]APEAAAKPAK.T	Hex(1) 462.1486	S[+162][+462]	1309.13	4	5233.5	5231.52	2	-4.8	112	Specific	363.49	363.49	1.78	7.64	94	>tr|B4EB03|B4EB03_BURCJ Putative exported protein OS=Burkholderia cenocepacia (strain ATCC BAA-245 / DSM 16553 / LMG 16656 / NCTC 13227 / J2315 / CF5610) OX=216591 GN=BCAL1917 PE=4 SV=1	4831	NS_403_Glycosylation_BC_J2315_HILIC_B1.28926.28926.4	controllerType=0 controllerNumber=1 scan=28926	73.1383	Trypsin	B1	LSKPAATTSATTSTTTSAGTASTSTTATAGTTTAAPAPTASAPEAAAKPAK	624
72581:4	54	M.AFQVDAVAGEGEDS[+162.053][+462.149]GAFDDDAAQADDAQRDESVSPLAPVADSGANEEPSEGADEPPKTDGDGSK.G	Hex(1) 462.1486	S[+162][+462]	1752.74	4	7007.95	7000.94	7	-2.5	100	NRagged	363.67	51.08	4	3.78	26	>tr|B4E6Q4|B4E6Q4_BURCJ Putative stringent starvation protein B OS=Burkholderia cenocepacia (strain ATCC BAA-245 / DSM 16553 / LMG 16656 / NCTC 13227 / J2315 / CF5610) OX=216591 GN=BCAL0332 PE=4 SV=1	1585	NS_403_Glycosylation_BC_J2315_HILIC_B2.59067.59067.4	controllerType=0 controllerNumber=1 scan=59067	147.787	Trypsin	B2	AFQVDAVAGEGEDSGAFDDDAAQADDAQRDESVSPLAPVADSGANEEPSEGADEPPKTDGDGSK	624
44425:3	168	K.AADAGGAKPAAGASAAPAAPAPVAVPAS[+365.132][+231.074]AVSGSAGQ.-	HexNAc(1)Hex(1) 231.0743	S[+231][+365]	1180.24	3	3538.7	3538.7	0	0.1	151	CRagged	363.7	321.62	16.86	5.25	26	>tr|B4E626|B4E626_BURCJ Putative membrane protein OS=Burkholderia cenocepacia (strain ATCC BAA-245 / DSM 16553 / LMG 16656 / NCTC 13227 / J2315 / CF5610) OX=216591 GN=BCAL0303 PE=4 SV=1	1459	NS_403_Glycosylation_BC_J2315_HILIC_B3.37022.37022.3	controllerType=0 controllerNumber=1 scan=37022	99.9358	Trypsin	B3	AADAGGAKPAAGASAAPAAPAPVAVPASAVSGSAGQ	596
26480:4	111	K.GAS[+162.053][+462.149]AAQAAPKPTDNSSGTFVFARPGK.F	Hex(1) 462.1486	S[+162][+462]	790.125	4	3157.48	3157.48	0	-1.3	66	Specific	363.71	363.71	363.71	6.24	20	>tr|B4EBR7|B4EBR7_BURCJ Outer-membrane lipoprotein carrier protein OS=Burkholderia cenocepacia (strain ATCC BAA-245 / DSM 16553 / LMG 16656 / NCTC 13227 / J2315 / CF5610) OX=216591 GN=lolA PE=3 SV=1	6332	NS_403_Glycosylation_BC_J2315_HILIC_B2.22877.22877.4	controllerType=0 controllerNumber=1 scan=22877	62.5023	Trypsin	B2	GASAAQAAPKPTDNSSGTFVFARPGK	624
06548:4	37	G.VNDSQMEAVS[+365.132][+231.074]LGKEKPQAT[+365.132][+231.074]GHDEASWAQNR.R	HexNAc(1)Hex(1) 231.0743,HexNAc(1)Hex(1) 231.0743	S[+231][+365], T[+231][+365]	1120.24	4	4477.95	4475.95	2	-1.9	133	NRagged	364.02	53.42	9.28	4.18	22	>tr|B4EDC1|B4EDC1_BURCJ Peptidoglycan-associated protein OS=Burkholderia cenocepacia (strain ATCC BAA-245 / DSM 16553 / LMG 16656 / NCTC 13227 / J2315 / CF5610) OX=216591 GN=pal PE=1 SV=1	4916	NS_403_Glycosylation_BC_J2315_HILIC_B3.7279.7279.4	controllerType=0 controllerNumber=1 scan=7279	23.899	Trypsin	B3	VNDSQMEAVSLGKEKPQATGHDEASWAQNR	1192
70272:4	979	S.TVATEISGYNGATGTSHLHVFWQASGGVTEPGS[+568.212]SGSPIYSPEK.R	HexNAc(2)Hex(1)	S[+568]	1234.83	4	4936.3	4932.29	4	-0.1	161	NRagged	364.06	354.94	0.98	3.85	23	>sp|LYSC_LYSEN|(Common contaminant protein)	7032	NS_403_Glycosylation_BC_J2315_HILIC_B1.58750.58750.4	controllerType=0 controllerNumber=1 scan=58750	141.232	Trypsin	B1	TVATEISGYNGATGTSHLHVFWQASGGVTEPGSSGSPIYSPEK	568
06786:3	33	V.NDSQMEAVS[+365.132][+231.074][+100.064]LGKEKPQAT[+365.132][+231.074]GHDEASWAQNR.R	HexNAc(1)Hex(1) 231.0743 100.064,HexNAc(1)Hex(1) 231.0743	S[+100][+231][+365], T[+231][+365]	1493.66	3	4478.95	4476.95	2	0	134	NRagged	364.39	4.96	3.08	3.75	21	>tr|B4EDC1|B4EDC1_BURCJ Peptidoglycan-associated protein OS=Burkholderia cenocepacia (strain ATCC BAA-245 / DSM 16553 / LMG 16656 / NCTC 13227 / J2315 / CF5610) OX=216591 GN=pal PE=1 SV=1	4916	NS_403_Glycosylation_BC_J2315_HILIC_B2.7379.7379.3	controllerType=0 controllerNumber=1 scan=7379	23.6363	Trypsin	B2	NDSQMEAVSLGKEKPQATGHDEASWAQNR	1292
25434:3	75	K.GAS[+365.132][+231.074]AAQAAPKPTDNSSGTFVFARPGK.F	HexNAc(1)Hex(1) 231.0743	S[+231][+365]	1043.83	3	3129.48	3129.49	0	-1.6	66	Specific	365.25	324.7	113.09	7.99	20	>tr|B4EBR7|B4EBR7_BURCJ Outer-membrane lipoprotein carrier protein OS=Burkholderia cenocepacia (strain ATCC BAA-245 / DSM 16553 / LMG 16656 / NCTC 13227 / J2315 / CF5610) OX=216591 GN=lolA PE=3 SV=1	6332	NS_403_Glycosylation_BC_J2315_HILIC_B3.21925.21925.3	controllerType=0 controllerNumber=1 scan=21925	62.1287	Trypsin	B3	GASAAQAAPKPTDNSSGTFVFARPGK	596
86444:5	1548	D.PAESQSADAQQADEASDADAPVLDAPPAAS[+568.212]VPPAPAQPAAPAVVMTVTPTNDGRDEVVETVEIVPPPLQDASAKK.S	HexNAc(2)Hex(1)	S[+568]	1610.98	5	8050.86	8046.88	4	-4.3	16	NRagged	365.58	15.22	0	1.64	3	>tr|B4EAQ6|B4EAQ6_BURCJ Signal recognition particle receptor FtsY OS=Burkholderia cenocepacia (strain ATCC BAA-245 / DSM 16553 / LMG 16656 / NCTC 13227 / J2315 / CF5610) OX=216591 GN=ftsY PE=3 SV=1	4699	NS_403_Glycosylation_BC_J2315_HILIC_B3.69598.69598.5	controllerType=0 controllerNumber=1 scan=69598	173.788	Trypsin	B3	PAESQSADAQQADEASDADAPVLDAPPAASVPPAPAQPAAPAVVMTVTPTNDGRDEVVETVEIVPPPLQDASAKK	568
06643:4	37	M.EAVSLGKEKPQAT[+568.212]GHDEAS[+568.212][+100.064]WAQNR.R	HexNAc(2)Hex(1),HexNAc(2)Hex(1) 100.064	S[+100][+568], T[+568]	962.947	4	3848.77	3845.76	3	0.2	139	NRagged	365.79	365.79	1.2	7.37	22	>tr|B4EDC1|B4EDC1_BURCJ Peptidoglycan-associated protein OS=Burkholderia cenocepacia (strain ATCC BAA-245 / DSM 16553 / LMG 16656 / NCTC 13227 / J2315 / CF5610) OX=216591 GN=pal PE=1 SV=1	4916	NS_403_Glycosylation_BC_J2315_HILIC_B3.7356.7356.2	controllerType=0 controllerNumber=1 scan=7356	24.057	Trypsin	B3	EAVSLGKEKPQATGHDEASWAQNR	1236
48298:3	346	R.ENAAHSASS[+568.212]ADAQYQQAIAALDAAK.L	HexNAc(2)Hex(1)	S[+568]	1024.14	3	3070.39	3070.4	0	-0.8	123	Specific	366.34	366.34	2.4	8.25	9	>tr|B4E719|B4E719_BURCJ Putative fusaric acid resistance transport protein OS=Burkholderia cenocepacia (strain ATCC BAA-245 / DSM 16553 / LMG 16656 / NCTC 13227 / J2315 / CF5610) OX=216591 GN=BCAL1453 PE=3 SV=1	419	NS_403_Glycosylation_BC_J2315_HILIC_B2.40323.40323.3	controllerType=0 controllerNumber=1 scan=40323	105.46	Trypsin	B2	ENAAHSASSADAQYQQAIAALDAAK	568
26515:4	75	K.GASAAQAAPKPTDNS[+365.132][+231.074]SGTFVFARPGK.F	HexNAc(1)Hex(1) 231.0743	S[+231][+365]	783.126	4	3129.48	3129.49	0	-1.1	66	Specific	366.65	366.65	1.2	9.87	20	>tr|B4EBR7|B4EBR7_BURCJ Outer-membrane lipoprotein carrier protein OS=Burkholderia cenocepacia (strain ATCC BAA-245 / DSM 16553 / LMG 16656 / NCTC 13227 / J2315 / CF5610) OX=216591 GN=lolA PE=3 SV=1	6332	NS_403_Glycosylation_BC_J2315_HILIC_B3.22762.22762.4	controllerType=0 controllerNumber=1 scan=22762	64.3222	Trypsin	B3	GASAAQAAPKPTDNSSGTFVFARPGK	596
51519:3	8	K.KASEAAAAAS[+162.053][+462.149]AAQAAAAASPATVPASGAAVDQDANAQAAR.A	Hex(1) 462.1486	S[+162][+462]	1392.32	3	4174.95	4174.95	0	-0.1	143	Specific	367.03	327.16	49.49	7.93	103	>tr|B4EEW5|B4EEW5_BURCJ Outer membrane protein assembly factor BamE OS=Burkholderia cenocepacia (strain ATCC BAA-245 / DSM 16553 / LMG 16656 / NCTC 13227 / J2315 / CF5610) OX=216591 GN=omlA PE=3 SV=1	4098	NS_403_Glycosylation_BC_J2315_HILIC_B1.44008.44008.3	controllerType=0 controllerNumber=1 scan=44008	108.503	Trypsin	B1	KASEAAAAASAAQAAAAASPATVPASGAAVDQDANAQAAR	624
27546:3	849	A.QTPAQPQASAQAPATTAATPAAAS[+568.212]APSAEQR.A	HexNAc(2)Hex(1)	S[+568]	1172.56	3	3515.66	3515.66	0	0.4	20	NRagged	367.04	264.64	27.35	4.97	6	>tr|B4E9X9|B4E9X9_BURCJ Putative exported protein OS=Burkholderia cenocepacia (strain ATCC BAA-245 / DSM 16553 / LMG 16656 / NCTC 13227 / J2315 / CF5610) OX=216591 GN=BCAL1798 PE=4 SV=1	3710	NS_403_Glycosylation_BC_J2315_HILIC_B2.23678.23678.3	controllerType=0 controllerNumber=1 scan=23678	64.4579	Trypsin	B2	QTPAQPQASAQAPATTAATPAAASAPSAEQR	568
67288:4	56	Y.VKPQDAQALQDASPAS[+568.212]GASGAQAAAAPADNATVGAVPDASVQSTPLQPPAPISNSSSVHPGNPK.A	HexNAc(2)Hex(1)	S[+568]	1660.31	4	6638.24	6635.21	3	1.7	206	NRagged	367.33	21	0	3.64	45	>tr|B4EE88|B4EE88_BURCJ Putative phospholipid-binding lipoprotein OS=Burkholderia cenocepacia (strain ATCC BAA-245 / DSM 16553 / LMG 16656 / NCTC 13227 / J2315 / CF5610) OX=216591 GN=BCAL0163 PE=4 SV=1	3395	NS_403_Glycosylation_BC_J2315_HILIC_B2.54969.54969.4	controllerType=0 controllerNumber=1 scan=54969	138.392	Trypsin	B2	VKPQDAQALQDASPASGASGAQAAAAPADNATVGAVPDASVQSTPLQPPAPISNSSSVHPGNPK	568
81158:5	852	R.YDVILTNPPYVNAAS[+568.212][+100.064]MAALPPEYRHEPEMALAGGDDGMDIVRR.I	HexNAc(2)Hex(1) 100.064	S[+100][+568]	1078.12	5	5386.55	5383.54	3	-0.9	201	Specific	367.69	367.69	8.25	8.85	5	>tr|B4ECP4|B4ECP4_BURCJ 50S ribosomal protein L3 glutamine methyltransferase OS=Burkholderia cenocepacia (strain ATCC BAA-245 / DSM 16553 / LMG 16656 / NCTC 13227 / J2315 / CF5610) OX=216591 GN=prmB PE=3 SV=1	448	NS_403_Glycosylation_BC_J2315_HILIC_B1.67269.67269.5	controllerType=0 controllerNumber=1 scan=67269	161.513	Trypsin	B1	YDVILTNPPYVNAASMAALPPEYRHEPEMALAGGDDGMDIVRR	668
66262:4	180	M.AFQVDAVAGEGEDS[+162.053][+462.149]GAFDDDAAQADDAQRDESVSPLAPVADSGANEEPSEGADEPPKTDGDGSK.G	Hex(1) 462.1486	S[+162][+462]	1752.74	4	7007.95	7000.94	7	-2.5	100	NRagged	368.45	235.01	4	5.19	9	>tr|B4E6Q4|B4E6Q4_BURCJ Putative stringent starvation protein B OS=Burkholderia cenocepacia (strain ATCC BAA-245 / DSM 16553 / LMG 16656 / NCTC 13227 / J2315 / CF5610) OX=216591 GN=BCAL0332 PE=4 SV=1	1585	NS_403_Glycosylation_BC_J2315_HILIC_B3.54199.54199.4	controllerType=0 controllerNumber=1 scan=54199	139.051	Trypsin	B3	AFQVDAVAGEGEDSGAFDDDAAQADDAQRDESVSPLAPVADSGANEEPSEGADEPPKTDGDGSK	624
03251:3	42	K.PAS[+568.212]APKPAS[+365.132][+231.074]APK.-	HexNAc(2)Hex(1),HexNAc(1)Hex(1) 231.0743	S[+231][+365][+568]	762.687	3	2286.05	2286.05	0	-1.7	506	Specific	368.62	231.58	0	6.21	42	>tr|B4EA63|B4EA63_BURCJ C-terminal processing protease-3 OS=Burkholderia cenocepacia (strain ATCC BAA-245 / DSM 16553 / LMG 16656 / NCTC 13227 / J2315 / CF5610) OX=216591 GN=BCAL0738 PE=3 SV=1	4681	NS_403_Glycosylation_BC_J2315_HILIC_B3.4338.4338.3	controllerType=0 controllerNumber=1 scan=4338	16.9028	Trypsin	B3	PASAPKPASAPK	1164
54552:3	427	A.SDTGATAAGS[+365.132][+231.074]APATPPAPATAAAPAAPSIAEGAQPTGAAVPAK.A	HexNAc(1)Hex(1) 231.0743	S[+231][+365]	1436.7	3	4308.08	4306.07	2	-1.1	31	NRagged	368.65	355.51	19.77	5.7	9	>tr|B4E7Y2|B4E7Y2_BURCJ Peptidase, family M48 OS=Burkholderia cenocepacia (strain ATCC BAA-245 / DSM 16553 / LMG 16656 / NCTC 13227 / J2315 / CF5610) OX=216591 GN=BCAL0490 PE=3 SV=1	3875	NS_403_Glycosylation_BC_J2315_HILIC_B2.45161.45161.3	controllerType=0 controllerNumber=1 scan=45161	116.364	Trypsin	B2	SDTGATAAGSAPATPPAPATAAAPAAPSIAEGAQPTGAAVPAK	596
33635:3	994	S.AST[+365.132][+231.074][+100.064]AT[+162.053][+462.149]AAS[+568.212]GASGAAAPAKPSGPTYAFGLK.V	HexNAc(1)Hex(1) 231.0743 100.064,Hex(1) 462.1486,HexNAc(2)Hex(1)	S[+568], T[+100][+162][+231][+365][+462]	1491.34	3	4471.99	4467.99	4	-3.1	273	NRagged	368.77	368.77	0	6.96	10	>tr|B4EAE4|B4EAE4_BURCJ Putative membrane protein OS=Burkholderia cenocepacia (strain ATCC BAA-245 / DSM 16553 / LMG 16656 / NCTC 13227 / J2315 / CF5610) OX=216591 GN=BCAL1845 PE=4 SV=1	2603	NS_403_Glycosylation_BC_J2315_HILIC_B2.28614.28614.3	controllerType=0 controllerNumber=1 scan=28614	76.8714	Trypsin	B2	ASTATAASGASGAAAPAKPSGPTYAFGLK	1888
80725:5	1573	R.YDVILTNPPYVNAAS[+568.212][+100.064]MAALPPEYRHEPEMALAGGDDGMDIVRR.I	HexNAc(2)Hex(1) 100.064	S[+100][+568]	1077.92	5	5385.55	5383.54	2	-0.8	201	Specific	368.97	368.97	8.25	9.58	1	>tr|B4ECP4|B4ECP4_BURCJ 50S ribosomal protein L3 glutamine methyltransferase OS=Burkholderia cenocepacia (strain ATCC BAA-245 / DSM 16553 / LMG 16656 / NCTC 13227 / J2315 / CF5610) OX=216591 GN=prmB PE=3 SV=1	448	NS_403_Glycosylation_BC_J2315_HILIC_B2.65279.65279.5	controllerType=0 controllerNumber=1 scan=65279	161.859	Trypsin	B2	YDVILTNPPYVNAASMAALPPEYRHEPEMALAGGDDGMDIVRR	668
59994:8	54	D.TPLTMTMMGGPIDARRS[+162.053][+462.149]PT[+162.053][+462.149]SVNSLATQHST[+365.132][+231.074][+100.064]AWFENNVIHTVPANYPGEGR.Q	Hex(1) 462.1486,Hex(1) 462.1486,HexNAc(1)Hex(1) 231.0743 100.064	S[+162][+462], T[+100][+162][+231][+365][+462]	921.044	8	7361.3	7355.29	6	-1.1	203	NRagged	369.38	369.38	0	7.24	10	>tr|B4E6E6|B4E6E6_BURCJ Putative depolymerase/histone-like protein OS=Burkholderia cenocepacia (strain ATCC BAA-245 / DSM 16553 / LMG 16656 / NCTC 13227 / J2315 / CF5610) OX=216591 GN=BCAL2420 PE=4 SV=1	1586	NS_403_Glycosylation_BC_J2315_HILIC_B3.49385.49385.4	controllerType=0 controllerNumber=1 scan=49385	128.339	Trypsin	B3	TPLTMTMMGGPIDARRSPTSVNSLATQHSTAWFENNVIHTVPANYPGEGR	1944
45584:4	14	Q.AANTPKPTSS[+568.212][+100.064]AT[+568.212][+100.064]AAAAAKPPTANDANTGYFLQVGAYK.T	HexNAc(2)Hex(1) 100.064,HexNAc(2)Hex(1) 100.064	S[+100][+568], T[+100][+568]	1244.1	4	4973.37	4973.38	0	-2.6	172	NRagged	369.59	369.59	1.2	6.3	66	>tr|B4E9M8|B4E9M8_BURCJ Putative membrane protein OS=Burkholderia cenocepacia (strain ATCC BAA-245 / DSM 16553 / LMG 16656 / NCTC 13227 / J2315 / CF5610) OX=216591 GN=BCAL0678 PE=4 SV=1	6150	NS_403_Glycosylation_BC_J2315_HILIC_B2.38132.38132.4	controllerType=0 controllerNumber=1 scan=38132	100.209	Trypsin	B2	AANTPKPTSSATAAAAAKPPTANDANTGYFLQVGAYK	1336
59230:3	8	A.S[+568.212]AAQAAAAAS[+568.212][+100.064]PATVPASGAAVDQDANAQAAR.A	HexNAc(2)Hex(1),HexNAc(2)Hex(1) 100.064	S[+100][+568]*2	1339.95	3	4017.85	4016.84	1	0.4	152	NRagged	369.8	34.19	0.38	2.83	103	>tr|B4EEW5|B4EEW5_BURCJ Outer membrane protein assembly factor BamE OS=Burkholderia cenocepacia (strain ATCC BAA-245 / DSM 16553 / LMG 16656 / NCTC 13227 / J2315 / CF5610) OX=216591 GN=omlA PE=3 SV=1	4098	NS_403_Glycosylation_BC_J2315_HILIC_B1.50173.50173.3	controllerType=0 controllerNumber=1 scan=50173	122.018	Trypsin	B1	SAAQAAAAASPATVPASGAAVDQDANAQAAR	1236
43101:3	7	K.KASEAAAAASAAQAAAAAS[+365.132][+231.074]PAT[+568.212]VPASGAAVDQDANAQAAR.A	HexNAc(1)Hex(1) 231.0743,HexNAc(2)Hex(1)	S[+231][+365], T[+568]	1572.39	3	4715.15	4715.17	0	-2.4	143	Specific	369.96	369.96	0	9.8	88	>tr|B4EEW5|B4EEW5_BURCJ Outer membrane protein assembly factor BamE OS=Burkholderia cenocepacia (strain ATCC BAA-245 / DSM 16553 / LMG 16656 / NCTC 13227 / J2315 / CF5610) OX=216591 GN=omlA PE=3 SV=1	4098	NS_403_Glycosylation_BC_J2315_HILIC_B3.35950.35950.3	controllerType=0 controllerNumber=1 scan=35950	97.2877	Trypsin	B3	KASEAAAAASAAQAAAAASPATVPASGAAVDQDANAQAAR	1164
04091:4	42	S.GASAAKPAS[+568.212][+100.064]APKPAS[+162.053][+462.149]APK.-	HexNAc(2)Hex(1) 100.064,Hex(1) 462.1486	S[+100][+162][+462][+568]	726.101	4	2901.38	2899.37	2	2.2	500	NRagged	370.02	314.87	0	5.01	42	>tr|B4EA63|B4EA63_BURCJ C-terminal processing protease-3 OS=Burkholderia cenocepacia (strain ATCC BAA-245 / DSM 16553 / LMG 16656 / NCTC 13227 / J2315 / CF5610) OX=216591 GN=BCAL0738 PE=3 SV=1	4681	NS_403_Glycosylation_BC_J2315_HILIC_B3.5036.5036.4	controllerType=0 controllerNumber=1 scan=5036	18.2738	Trypsin	B3	GASAAKPASAPKPASAPK	1292
40168:3	153	K.AADAGGAKPAAGASAAPAAPAPVAVPAS[+568.212]AVS[+365.132][+231.074][+100.064]GSAG.Q	HexNAc(2)Hex(1),HexNAc(1)Hex(1) 231.0743 100.064	S[+100][+231][+365][+568]	1360.65	3	4079.92	4078.92	1	0.1	151	CRagged	370.11	330.43	0	6.34	34	>tr|B4E626|B4E626_BURCJ Putative membrane protein OS=Burkholderia cenocepacia (strain ATCC BAA-245 / DSM 16553 / LMG 16656 / NCTC 13227 / J2315 / CF5610) OX=216591 GN=BCAL0303 PE=4 SV=1	1459	NS_403_Glycosylation_BC_J2315_HILIC_B1.34766.34766.3	controllerType=0 controllerNumber=1 scan=34766	86.8523	Trypsin	B1	AADAGGAKPAAGASAAPAAPAPVAVPASAVSGSAG	1264
37673:4	14	K.LSKPAATTSATTS[+568.212]TTTSAGTASTSTTATAGTTTAAPAPTASAPEAAAKPAK.T	HexNAc(2)Hex(1)	S[+568]	1294.63	4	5175.52	5175.53	0	-2.2	112	Specific	370.17	370.17	2.4	9.81	82	>tr|B4EB03|B4EB03_BURCJ Putative exported protein OS=Burkholderia cenocepacia (strain ATCC BAA-245 / DSM 16553 / LMG 16656 / NCTC 13227 / J2315 / CF5610) OX=216591 GN=BCAL1917 PE=4 SV=1	4831	NS_403_Glycosylation_BC_J2315_HILIC_B3.31640.31640.2	controllerType=0 controllerNumber=1 scan=31640	86.6123	Trypsin	B3	LSKPAATTSATTSTTTSAGTASTSTTATAGTTTAAPAPTASAPEAAAKPAK	568
78707:4	7	K.QVADARNGKLPEDT[+365.132][+231.074]AGAATAAAPAEAASAPAQAAS[+365.132][+231.074]GAEQPAAAASAALSTIYFETGK.S	HexNAc(1)Hex(1) 231.0743,HexNAc(1)Hex(1) 231.0743	S[+231][+365], T[+231][+365]	1638.51	4	6551.03	6548.05	3	-4.4	376	Specific	370.56	370.56	0	7.94	133	>tr|B4EA74|B4EA74_BURCJ Cytochrome c oxidase subunit 2 OS=Burkholderia cenocepacia (strain ATCC BAA-245 / DSM 16553 / LMG 16656 / NCTC 13227 / J2315 / CF5610) OX=216591 GN=BCAL0749 PE=3 SV=1	5396	NS_403_Glycosylation_BC_J2315_HILIC_B1.65384.65384.4	controllerType=0 controllerNumber=1 scan=65384	156.76	Trypsin	B1	QVADARNGKLPEDTAGAATAAAPAEAASAPAQAASGAEQPAAAASAALSTIYFETGK	1192
23967:4	75	K.GASAAQAAPKPTDNS[+568.212]SGTFVFARPGK.F	HexNAc(2)Hex(1)	S[+568]	776.128	4	3101.49	3101.49	0	-0.5	66	Specific	371.14	185.09	1.2	7.71	20	>tr|B4EBR7|B4EBR7_BURCJ Outer-membrane lipoprotein carrier protein OS=Burkholderia cenocepacia (strain ATCC BAA-245 / DSM 16553 / LMG 16656 / NCTC 13227 / J2315 / CF5610) OX=216591 GN=lolA PE=3 SV=1	6332	NS_403_Glycosylation_BC_J2315_HILIC_B3.20752.20752.4	controllerType=0 controllerNumber=1 scan=20752	59.0065	Trypsin	B3	GASAAQAAPKPTDNSSGTFVFARPGK	568
80294:4	40	R.NGKLPEDTAGAATAAAPAEAAS[+568.212]APAQAAS[+568.212][+100.064]GAEQPAAAASAALSTIYFETGK.S	HexNAc(2)Hex(1),HexNAc(2)Hex(1) 100.064	S[+100][+568]*2	1488.71	4	5951.81	5951.79	0	2.4	382	Specific	371.57	371.57	0	7.85	73	>tr|B4EA74|B4EA74_BURCJ Cytochrome c oxidase subunit 2 OS=Burkholderia cenocepacia (strain ATCC BAA-245 / DSM 16553 / LMG 16656 / NCTC 13227 / J2315 / CF5610) OX=216591 GN=BCAL0749 PE=3 SV=1	5396	NS_403_Glycosylation_BC_J2315_HILIC_B2.64949.64949.4	controllerType=0 controllerNumber=1 scan=64949	161.062	Trypsin	B2	NGKLPEDTAGAATAAAPAEAASAPAQAASGAEQPAAAASAALSTIYFETGK	1236
45153:4	134	A.ITGANNDS[+568.212]S[+568.212][+100.064]KWEPKPNDPALETEYLK.R	HexNAc(2)Hex(1),HexNAc(2)Hex(1) 100.064	S[+100][+568]*2	1040.23	4	4157.91	4153.91	4	-2.3	199	NRagged	371.76	371.76	0	7.37	8	>tr|B4E7J7|B4E7J7_BURCJ Putative exported protein OS=Burkholderia cenocepacia (strain ATCC BAA-245 / DSM 16553 / LMG 16656 / NCTC 13227 / J2315 / CF5610) OX=216591 GN=BCAL1493 PE=4 SV=1	499	NS_403_Glycosylation_BC_J2315_HILIC_B3.37608.37608.3	controllerType=0 controllerNumber=1 scan=37608	101.427	Trypsin	B3	ITGANNDSSKWEPKPNDPALETEYLK	1236
66200:4	180	M.AFQVDAVAGEGEDS[+162.053][+462.149]GAFDDDAAQADDAQRDESVSPLAPVADSGANEEPSEGADEPPKTDGDGSK.G	Hex(1) 462.1486	S[+162][+462]	1752.74	4	7007.95	7000.94	7	-2.7	100	NRagged	372.19	249.38	4	5.25	9	>tr|B4E6Q4|B4E6Q4_BURCJ Putative stringent starvation protein B OS=Burkholderia cenocepacia (strain ATCC BAA-245 / DSM 16553 / LMG 16656 / NCTC 13227 / J2315 / CF5610) OX=216591 GN=BCAL0332 PE=4 SV=1	1585	NS_403_Glycosylation_BC_J2315_HILIC_B3.54153.54153.4	controllerType=0 controllerNumber=1 scan=54153	138.962	Trypsin	B3	AFQVDAVAGEGEDSGAFDDDAAQADDAQRDESVSPLAPVADSGANEEPSEGADEPPKTDGDGSK	624
38351:4	56	N.AIVC[+57.021]NIGHFDS[+162.053][+462.149]EIDVASTR.Q	Hex(1) 462.1486	C[+57], S[+162][+462]	682.808	4	2728.21	2728.21	0	-0.9	336	NRagged	372.5	372.5	12	7.42	15	>tr|B4EE70|B4EE70_BURCJ Adenosylhomocysteinase OS=Burkholderia cenocepacia (strain ATCC BAA-245 / DSM 16553 / LMG 16656 / NCTC 13227 / J2315 / CF5610) OX=216591 GN=ahcY PE=3 SV=1	5910	NS_403_Glycosylation_BC_J2315_HILIC_B1.33299.33299.4	controllerType=0 controllerNumber=1 scan=33299	83.5374	Trypsin	B1	AIVCNIGHFDSEIDVASTR	624
84793:3	7	R.NGKLPEDTAGAATAAAPAEAASAPAQAAS[+365.132][+231.074]GAEQPAAAASAALSTIYFETGK.S	HexNAc(1)Hex(1) 231.0743	S[+231][+365]	1771.18	3	5311.51	5311.51	0	0.2	382	Specific	372.7	372.7	0	9.67	133	>tr|B4EA74|B4EA74_BURCJ Cytochrome c oxidase subunit 2 OS=Burkholderia cenocepacia (strain ATCC BAA-245 / DSM 16553 / LMG 16656 / NCTC 13227 / J2315 / CF5610) OX=216591 GN=BCAL0749 PE=3 SV=1	5396	NS_403_Glycosylation_BC_J2315_HILIC_B1.70107.70107.3	controllerType=0 controllerNumber=1 scan=70107	168.735	Trypsin	B1	NGKLPEDTAGAATAAAPAEAASAPAQAASGAEQPAAAASAALSTIYFETGK	596
23384:4	75	K.GAS[+568.212]AAQAAPKPTDNSSGTFVFARPGK.F	HexNAc(2)Hex(1)	S[+568]	776.128	4	3101.49	3101.49	0	-0.9	66	Specific	372.77	105.28	105.28	4.63	20	>tr|B4EBR7|B4EBR7_BURCJ Outer-membrane lipoprotein carrier protein OS=Burkholderia cenocepacia (strain ATCC BAA-245 / DSM 16553 / LMG 16656 / NCTC 13227 / J2315 / CF5610) OX=216591 GN=lolA PE=3 SV=1	6332	NS_403_Glycosylation_BC_J2315_HILIC_B3.20307.20307.4	controllerType=0 controllerNumber=1 scan=20307	57.8621	Trypsin	B3	GASAAQAAPKPTDNSSGTFVFARPGK	568
85460:5	169	P.MPAVPAAASTAAAGHAAAADVAPAAGPVAAPAAAS[+568.212]APAAGLPATT[+568.212]VHVPFASLGAFDPLRLR.G	HexNAc(2)Hex(1),HexNAc(2)Hex(1)	S[+568], T[+568]	1358.28	5	6787.38	6786.4	1	-3.5	28	NRagged	373.34	262.16	0	6.07	18	>tr|B4E6A9|B4E6A9_BURCJ Cyclic di-GMP-binding protein OS=Burkholderia cenocepacia (strain ATCC BAA-245 / DSM 16553 / LMG 16656 / NCTC 13227 / J2315 / CF5610) OX=216591 GN=bcsB PE=3 SV=1	2479	NS_403_Glycosylation_BC_J2315_HILIC_B3.68864.68864.5	controllerType=0 controllerNumber=1 scan=68864	172.111	Trypsin	B3	MPAVPAAASTAAAGHAAAADVAPAAGPVAAPAAASAPAAGLPATTVHVPFASLGAFDPLRLR	1136
20552:6	53	A.NAKPAAAAPPAGANPAPAPAAPAKPAVAPAKPAAGQS[+568.212]GAQR.-	HexNAc(2)Hex(1)	S[+568]	704.373	6	4221.2	4218.18	3	3.4	314	NRagged	373.4	373.4	373.4	6.34	10	>tr|B4E7X3|B4E7X3_BURCJ Putative rod shape-determining protein OS=Burkholderia cenocepacia (strain ATCC BAA-245 / DSM 16553 / LMG 16656 / NCTC 13227 / J2315 / CF5610) OX=216591 GN=BCAL0481 PE=4 SV=1	5283	NS_403_Glycosylation_BC_J2315_HILIC_B1.18765.18765.6	controllerType=0 controllerNumber=1 scan=18765	49.1333	Trypsin	B1	NAKPAAAAPPAGANPAPAPAAPAKPAVAPAKPAAGQSGAQR	568
55560:4	7	A.AAS[+568.212][+100.064]PAT[+365.132][+231.074]VPAS[+568.212]GAAVDQDANAQAAR.A	HexNAc(2)Hex(1) 100.064,HexNAc(1)Hex(1) 231.0743,HexNAc(2)Hex(1)	S[+100][+568]*2, T[+231][+365]	1012.2	4	4045.77	4042.77	3	-2.2	159	NRagged	373.74	255.51	0	3.8	121	>tr|B4EEW5|B4EEW5_BURCJ Outer membrane protein assembly factor BamE OS=Burkholderia cenocepacia (strain ATCC BAA-245 / DSM 16553 / LMG 16656 / NCTC 13227 / J2315 / CF5610) OX=216591 GN=omlA PE=3 SV=1	4098	NS_403_Glycosylation_BC_J2315_HILIC_B2.45955.45955.4	controllerType=0 controllerNumber=1 scan=45955	118.183	Trypsin	B2	AASPATVPASGAAVDQDANAQAAR	1832
05198:4	39	K.ASGAS[+162.053][+462.149]AAKPAS[+568.212]APKPAS[+365.132][+231.074]APK.-	Hex(1) 462.1486,HexNAc(2)Hex(1),HexNAc(1)Hex(1) 231.0743	S[+162][+231][+365][+462][+568]	889.15	4	3553.58	3553.58	0	-0.7	498	Specific	373.87	373.87	0	9.39	61	>tr|B4EA63|B4EA63_BURCJ C-terminal processing protease-3 OS=Burkholderia cenocepacia (strain ATCC BAA-245 / DSM 16553 / LMG 16656 / NCTC 13227 / J2315 / CF5610) OX=216591 GN=BCAL0738 PE=3 SV=1	4681	NS_403_Glycosylation_BC_J2315_HILIC_B2.5898.5898.4	controllerType=0 controllerNumber=1 scan=5898	19.9246	Trypsin	B2	ASGASAAKPASAPKPASAPK	1788
80100:4	20	R.NGKLPEDTAGAATAAAPAEAAS[+568.212][+100.064]APAQAAS[+568.212]GAEQPAAAASAALSTIYFETGK.S	HexNAc(2)Hex(1) 100.064,HexNAc(2)Hex(1)	S[+100][+568]*2	1488.71	4	5951.8	5951.79	0	1.6	382	Specific	373.88	373.88	0	7.93	84	>tr|B4EA74|B4EA74_BURCJ Cytochrome c oxidase subunit 2 OS=Burkholderia cenocepacia (strain ATCC BAA-245 / DSM 16553 / LMG 16656 / NCTC 13227 / J2315 / CF5610) OX=216591 GN=BCAL0749 PE=3 SV=1	5396	NS_403_Glycosylation_BC_J2315_HILIC_B3.64808.64808.4	controllerType=0 controllerNumber=1 scan=64808	162.565	Trypsin	B3	NGKLPEDTAGAATAAAPAEAASAPAQAASGAEQPAAAASAALSTIYFETGK	1236
52467:3	332	A.SDTGATAAGS[+365.132][+231.074]APATPPAPATAAAPAAPSIAEGAQPTGAAVPAK.A	HexNAc(1)Hex(1) 231.0743	S[+231][+365]	1436.03	3	4306.06	4306.07	0	-2	31	NRagged	373.94	373.94	0.43	7.53	10	>tr|B4E7Y2|B4E7Y2_BURCJ Peptidase, family M48 OS=Burkholderia cenocepacia (strain ATCC BAA-245 / DSM 16553 / LMG 16656 / NCTC 13227 / J2315 / CF5610) OX=216591 GN=BCAL0490 PE=3 SV=1	3875	NS_403_Glycosylation_BC_J2315_HILIC_B3.43454.43454.3	controllerType=0 controllerNumber=1 scan=43454	115.201	Trypsin	B3	SDTGATAAGSAPATPPAPATAAAPAAPSIAEGAQPTGAAVPAK	596
40652:3	168	K.AADAGGAKPAAGASAAPAAPAPVAVPAS[+365.132][+231.074]AVS[+568.212]GSAGQ.-	HexNAc(1)Hex(1) 231.0743,HexNAc(2)Hex(1)	S[+231][+365][+568]	1369.98	3	4107.91	4106.91	1	-1.7	151	CRagged	374.45	300.14	0	7.49	26	>tr|B4E626|B4E626_BURCJ Putative membrane protein OS=Burkholderia cenocepacia (strain ATCC BAA-245 / DSM 16553 / LMG 16656 / NCTC 13227 / J2315 / CF5610) OX=216591 GN=BCAL0303 PE=4 SV=1	1459	NS_403_Glycosylation_BC_J2315_HILIC_B3.34024.34024.3	controllerType=0 controllerNumber=1 scan=34024	92.4242	Trypsin	B3	AADAGGAKPAAGASAAPAAPAPVAVPASAVSGSAGQ	1164
14285:2	15	G.ASAPAAAS[+568.212][+100.064]S[+365.132][+231.074][+100.064]T[+365.132][+231.074][+100.064]K.A	HexNAc(2)Hex(1) 100.064,HexNAc(1)Hex(1) 231.0743 100.064,HexNAc(1)Hex(1) 231.0743 100.064	S[+100]*2[+231][+365][+568], T[+100][+231][+365]	1513.16	2	3025.31	3022.31	3	-5.3	183	NRagged	374.64	32.03	0	2.55	94	>tr|B4EB03|B4EB03_BURCJ Putative exported protein OS=Burkholderia cenocepacia (strain ATCC BAA-245 / DSM 16553 / LMG 16656 / NCTC 13227 / J2315 / CF5610) OX=216591 GN=BCAL1917 PE=4 SV=1	4831	NS_403_Glycosylation_BC_J2315_HILIC_B1.13704.13704.2	controllerType=0 controllerNumber=1 scan=13704	36.9868	Trypsin	B1	ASAPAAASSTK	2060
71491:3	262	A.FGAVKNPWDT[+568.212]NAVPGGSSGGS[+365.132][+231.074]S[+568.212]AAVAAR.L	HexNAc(2)Hex(1),HexNAc(1)Hex(1) 231.0743,HexNAc(2)Hex(1)	S[+231][+365][+568], T[+568]	1455.64	3	4364.91	4363.92	1	-2.7	134	NRagged	374.72	374.72	0.97	8.28	11	>sp|B4E7X6|GATA_BURCJ Glutamyl-tRNA(Gln) amidotransferase subunit A OS=Burkholderia cenocepacia (strain ATCC BAA-245 / DSM 16553 / LMG 16656 / NCTC 13227 / J2315 / CF5610) OX=216591 GN=gatA PE=3 SV=1	137	NS_403_Glycosylation_BC_J2315_HILIC_B1.59694.59694.3	controllerType=0 controllerNumber=1 scan=59694	143.527	Trypsin	B1	FGAVKNPWDTNAVPGGSSGGSSAAVAAR	1732
78863:2	40	A.PAQAASGAEQPAAAAS[+365.132][+231.074]AALSTIYFETGK.S	HexNAc(1)Hex(1) 231.0743	S[+231][+365]	1638.27	2	3275.53	3275.53	0	0	405	NRagged	374.75	315.45	3.6	6.81	73	>tr|B4EA74|B4EA74_BURCJ Cytochrome c oxidase subunit 2 OS=Burkholderia cenocepacia (strain ATCC BAA-245 / DSM 16553 / LMG 16656 / NCTC 13227 / J2315 / CF5610) OX=216591 GN=BCAL0749 PE=3 SV=1	5396	NS_403_Glycosylation_BC_J2315_HILIC_B2.63893.63893.4	controllerType=0 controllerNumber=1 scan=63893	158.525	Trypsin	B2	PAQAASGAEQPAAAASAALSTIYFETGK	596
80809:5	1573	R.YDVILTNPPYVNAAS[+568.212][+100.064]MAALPPEYRHEPEMALAGGDDGMDIVRR.I	HexNAc(2)Hex(1) 100.064	S[+100][+568]	1078.12	5	5386.56	5383.54	3	0.1	201	Specific	374.82	374.82	8.25	9.36	1	>tr|B4ECP4|B4ECP4_BURCJ 50S ribosomal protein L3 glutamine methyltransferase OS=Burkholderia cenocepacia (strain ATCC BAA-245 / DSM 16553 / LMG 16656 / NCTC 13227 / J2315 / CF5610) OX=216591 GN=prmB PE=3 SV=1	448	NS_403_Glycosylation_BC_J2315_HILIC_B2.65340.65340.5	controllerType=0 controllerNumber=1 scan=65340	162.004	Trypsin	B2	YDVILTNPPYVNAASMAALPPEYRHEPEMALAGGDDGMDIVRR	668
04096:3	39	S.GASAAKPAS[+365.132][+231.074][+100.064]APKPAS[+365.132][+231.074]APK.-	HexNAc(1)Hex(1) 231.0743 100.064,HexNAc(1)Hex(1) 231.0743	S[+100][+231]*2[+365]*2	967.798	3	2901.38	2899.37	2	1.2	500	NRagged	374.89	204.83	0	4.89	61	>tr|B4EA63|B4EA63_BURCJ C-terminal processing protease-3 OS=Burkholderia cenocepacia (strain ATCC BAA-245 / DSM 16553 / LMG 16656 / NCTC 13227 / J2315 / CF5610) OX=216591 GN=BCAL0738 PE=3 SV=1	4681	NS_403_Glycosylation_BC_J2315_HILIC_B2.5023.5023.3	controllerType=0 controllerNumber=1 scan=5023	18.0364	Trypsin	B2	GASAAKPASAPKPASAPK	1292
27089:4	111	K.GAS[+162.053][+462.149]AAQAAPKPTDNSSGTFVFARPGK.F	Hex(1) 462.1486	S[+162][+462]	790.125	4	3157.48	3157.48	0	-1.3	66	Specific	375.81	375.81	375.81	7.8	20	>tr|B4EBR7|B4EBR7_BURCJ Outer-membrane lipoprotein carrier protein OS=Burkholderia cenocepacia (strain ATCC BAA-245 / DSM 16553 / LMG 16656 / NCTC 13227 / J2315 / CF5610) OX=216591 GN=lolA PE=3 SV=1	6332	NS_403_Glycosylation_BC_J2315_HILIC_B2.23337.23337.4	controllerType=0 controllerNumber=1 scan=23337	63.6308	Trypsin	B2	GASAAQAAPKPTDNSSGTFVFARPGK	624
84786:4	40	R.NGKLPEDTAGAATAAAPAEAAS[+568.212]APAQAAS[+365.132][+231.074]GAEQPAAAASAALSTIYFETGK.S	HexNAc(2)Hex(1),HexNAc(1)Hex(1) 231.0743	S[+231][+365][+568]	1471.43	4	5882.7	5879.73	3	-5.7	382	Specific	376.03	376.03	0	8.33	73	>tr|B4EA74|B4EA74_BURCJ Cytochrome c oxidase subunit 2 OS=Burkholderia cenocepacia (strain ATCC BAA-245 / DSM 16553 / LMG 16656 / NCTC 13227 / J2315 / CF5610) OX=216591 GN=BCAL0749 PE=3 SV=1	5396	NS_403_Glycosylation_BC_J2315_HILIC_B2.68399.68399.4	controllerType=0 controllerNumber=1 scan=68399	169.223	Trypsin	B2	NGKLPEDTAGAATAAAPAEAASAPAQAASGAEQPAAAASAALSTIYFETGK	1164
78743:4	40	R.NGKLPEDTAGAATAAAPAEAAS[+365.132][+231.074]APAQAAS[+568.212]GAEQPAAAASAALSTIYFETGK.S	HexNAc(1)Hex(1) 231.0743,HexNAc(2)Hex(1)	S[+231][+365][+568]	1470.68	4	5879.71	5879.73	0	-2	382	Specific	376.14	376.14	0	9.36	73	>tr|B4EA74|B4EA74_BURCJ Cytochrome c oxidase subunit 2 OS=Burkholderia cenocepacia (strain ATCC BAA-245 / DSM 16553 / LMG 16656 / NCTC 13227 / J2315 / CF5610) OX=216591 GN=BCAL0749 PE=3 SV=1	5396	NS_403_Glycosylation_BC_J2315_HILIC_B2.63800.63800.4	controllerType=0 controllerNumber=1 scan=63800	158.289	Trypsin	B2	NGKLPEDTAGAATAAAPAEAASAPAQAASGAEQPAAAASAALSTIYFETGK	1164
50682:3	8	K.KASEAAAAAS[+162.053][+462.149]AAQAAAAASPATVPASGAAVDQDANAQAAR.A	Hex(1) 462.1486	S[+162][+462]	1392.65	3	4175.95	4174.95	1	-0.6	143	Specific	376.18	334.75	46.34	8.19	103	>tr|B4EEW5|B4EEW5_BURCJ Outer membrane protein assembly factor BamE OS=Burkholderia cenocepacia (strain ATCC BAA-245 / DSM 16553 / LMG 16656 / NCTC 13227 / J2315 / CF5610) OX=216591 GN=omlA PE=3 SV=1	4098	NS_403_Glycosylation_BC_J2315_HILIC_B1.43348.43348.3	controllerType=0 controllerNumber=1 scan=43348	107.068	Trypsin	B1	KASEAAAAASAAQAAAAASPATVPASGAAVDQDANAQAAR	624
55870:3	7	K.ASEAAAAAS[+365.132][+231.074]AAQAAAAASPATVPASGAAVDQDANAQAAR.A	HexNAc(1)Hex(1) 231.0743	S[+231][+365]	1340.62	3	4019.86	4018.86	1	-1.8	144	Specific	376.43	287.76	15.05	7.49	88	>tr|B4EEW5|B4EEW5_BURCJ Outer membrane protein assembly factor BamE OS=Burkholderia cenocepacia (strain ATCC BAA-245 / DSM 16553 / LMG 16656 / NCTC 13227 / J2315 / CF5610) OX=216591 GN=omlA PE=3 SV=1	4098	NS_403_Glycosylation_BC_J2315_HILIC_B3.46138.46138.3	controllerType=0 controllerNumber=1 scan=46138	121.239	Trypsin	B3	ASEAAAAASAAQAAAAASPATVPASGAAVDQDANAQAAR	596
27738:3	126	K.GAS[+365.132][+231.074]AAQAAPKPTDNSSGTFVFARPGK.F	HexNAc(1)Hex(1) 231.0743	S[+231][+365]	1043.83	3	3129.48	3129.49	0	-1.9	66	Specific	376.65	278.33	120.77	6.2	23	>tr|B4EBR7|B4EBR7_BURCJ Outer-membrane lipoprotein carrier protein OS=Burkholderia cenocepacia (strain ATCC BAA-245 / DSM 16553 / LMG 16656 / NCTC 13227 / J2315 / CF5610) OX=216591 GN=lolA PE=3 SV=1	6332	NS_403_Glycosylation_BC_J2315_HILIC_B1.24665.24665.3	controllerType=0 controllerNumber=1 scan=24665	63.2575	Trypsin	B1	GASAAQAAPKPTDNSSGTFVFARPGK	596
64712:4	358	A.SKGEPVPLSPGVTPPAAAQAAS[+162.053][+462.149]AAAAQQAS[+568.212][+100.064]VPAAAS[+365.132][+231.074]ATVVVK.A	Hex(1) 462.1486,HexNAc(2)Hex(1) 100.064,HexNAc(1)Hex(1) 231.0743	S[+100][+162][+231][+365][+462][+568]	1429.44	4	5714.76	5712.74	2	1.9	829	NRagged	377.13	377.13	0	6.88	9	>tr|B4EKU9|B4EKU9_BURCJ Putative membrane protein OS=Burkholderia cenocepacia (strain ATCC BAA-245 / DSM 16553 / LMG 16656 / NCTC 13227 / J2315 / CF5610) OX=216591 GN=BCAM2680 PE=4 SV=1	4589	NS_403_Glycosylation_BC_J2315_HILIC_B1.54454.54454.4	controllerType=0 controllerNumber=1 scan=54454	131.21	Trypsin	B1	SKGEPVPLSPGVTPPAAAQAASAAAAQQASVPAAASATVVVK	1888
32248:3	6	Q.AAAQQAAAEQETAPT[+568.212]QS[+568.212]AQDEAR.A	HexNAc(2)Hex(1),HexNAc(2)Hex(1)	S[+568], T[+568]	1160.84	3	3480.5	3479.5	1	-0.8	190	NRagged	377.34	317.59	6.28	5.98	37	>sp|B4E7L1|IF2_BURCJ Translation initiation factor IF-2 OS=Burkholderia cenocepacia (strain ATCC BAA-245 / DSM 16553 / LMG 16656 / NCTC 13227 / J2315 / CF5610) OX=216591 GN=infB PE=3 SV=1	94	NS_403_Glycosylation_BC_J2315_HILIC_B1.28240.28240.3	controllerType=0 controllerNumber=1 scan=28240	71.5578	Trypsin	B1	AAAQQAAAEQETAPTQSAQDEAR	1136
48327:3	8	K.KAS[+162.053][+462.149]EAAAAASAAQAAAAASPATVPASGAAVDQDANAQAAR.A	Hex(1) 462.1486	S[+162][+462]	1392.32	3	4174.94	4174.95	0	-2.1	143	Specific	377.39	377.39	25.69	9.38	103	>tr|B4EEW5|B4EEW5_BURCJ Outer membrane protein assembly factor BamE OS=Burkholderia cenocepacia (strain ATCC BAA-245 / DSM 16553 / LMG 16656 / NCTC 13227 / J2315 / CF5610) OX=216591 GN=omlA PE=3 SV=1	4098	NS_403_Glycosylation_BC_J2315_HILIC_B1.41394.41394.3	controllerType=0 controllerNumber=1 scan=41394	102.654	Trypsin	B1	KASEAAAAASAAQAAAAASPATVPASGAAVDQDANAQAAR	624
67071:5	108	G.TVATTALPQANPNAGGAS[+568.212]GTVVHGT[+568.212]AGT[+568.212][+100.064]LTPPPANAAPGQVVVGGKVPDEATK.A	HexNAc(2)Hex(1),HexNAc(2)Hex(1),HexNAc(2)Hex(1) 100.064	S[+568], T[+100][+568]*2	1346.05	5	6726.23	6720.25	6	-6	50	NRagged	377.72	377.72	0	6.68	38	>tr|B4E6S1|B4E6S1_BURCJ Putative outer membrane protein OS=Burkholderia cenocepacia (strain ATCC BAA-245 / DSM 16553 / LMG 16656 / NCTC 13227 / J2315 / CF5610) OX=216591 GN=BCAL0349 PE=4 SV=1	3532	NS_403_Glycosylation_BC_J2315_HILIC_B2.54813.54813.5	controllerType=0 controllerNumber=1 scan=54813	138.067	Trypsin	B2	TVATTALPQANPNAGGASGTVVHGTAGTLTPPPANAAPGQVVVGGKVPDEATK	1804
78543:3	1741	R.LAAPNVPADAAPSGATNAPAVAPAPDAS[+568.212]AVPPAEPAPPAAVQPPASSTVTQ.-	HexNAc(2)Hex(1)	S[+568]	1740.19	3	5218.56	5216.56	2	-1.7	383	CRagged	377.92	76.54	57.95	4.46	3	>tr|B4E9N4|B4E9N4_BURCJ Putative exported protein OS=Burkholderia cenocepacia (strain ATCC BAA-245 / DSM 16553 / LMG 16656 / NCTC 13227 / J2315 / CF5610) OX=216591 GN=BCAL0684 PE=4 SV=1	1072	NS_403_Glycosylation_BC_J2315_HILIC_B2.63650.63650.3	controllerType=0 controllerNumber=1 scan=63650	157.939	Trypsin	B2	LAAPNVPADAAPSGATNAPAVAPAPDASAVPPAEPAPPAAVQPPASSTVTQ	568
42104:3	243	A.ADAGGAKPAAGASAAPAAPAPVAVPAS[+162.053][+462.149]AVS[+365.132][+231.074][+100.064]GSAGQ.-	Hex(1) 462.1486,HexNAc(1)Hex(1) 231.0743 100.064	S[+100][+162][+231][+365][+462]	1399.32	3	4195.96	4191.93	4	2.5	152	Non	377.94	330.34	0	4.03	27	>tr|B4E626|B4E626_BURCJ Putative membrane protein OS=Burkholderia cenocepacia (strain ATCC BAA-245 / DSM 16553 / LMG 16656 / NCTC 13227 / J2315 / CF5610) OX=216591 GN=BCAL0303 PE=4 SV=1	1459	NS_403_Glycosylation_BC_J2315_HILIC_B2.35400.35400.3	controllerType=0 controllerNumber=1 scan=35400	93.4751	Trypsin	B2	ADAGGAKPAAGASAAPAAPAPVAVPASAVSGSAGQ	1320
56486:3	7	K.ASEAAAAAS[+365.132][+231.074]AAQAAAAASPATVPASGAAVDQDANAQAAR.A	HexNAc(1)Hex(1) 231.0743	S[+231][+365]	1341.29	3	4021.86	4018.86	3	-2.1	144	Specific	377.95	375.93	15.28	8.92	88	>tr|B4EEW5|B4EEW5_BURCJ Outer membrane protein assembly factor BamE OS=Burkholderia cenocepacia (strain ATCC BAA-245 / DSM 16553 / LMG 16656 / NCTC 13227 / J2315 / CF5610) OX=216591 GN=omlA PE=3 SV=1	4098	NS_403_Glycosylation_BC_J2315_HILIC_B3.46614.46614.3	controllerType=0 controllerNumber=1 scan=46614	122.311	Trypsin	B3	ASEAAAAASAAQAAAAASPATVPASGAAVDQDANAQAAR	596
26892:4	111	K.GASAAQAAPKPTDNS[+568.212]SGTFVFARPGK.F	HexNAc(2)Hex(1)	S[+568]	776.128	4	3101.49	3101.49	0	-0.5	66	Specific	378.02	112.69	1.2	6.21	20	>tr|B4EBR7|B4EBR7_BURCJ Outer-membrane lipoprotein carrier protein OS=Burkholderia cenocepacia (strain ATCC BAA-245 / DSM 16553 / LMG 16656 / NCTC 13227 / J2315 / CF5610) OX=216591 GN=lolA PE=3 SV=1	6332	NS_403_Glycosylation_BC_J2315_HILIC_B2.23195.23195.4	controllerType=0 controllerNumber=1 scan=23195	63.2782	Trypsin	B2	GASAAQAAPKPTDNSSGTFVFARPGK	568
46760:4	7	K.KASEAAAAAS[+365.132][+231.074]AAQAAAAASPATVPASGAAVDQDANAQAAR.A	HexNAc(1)Hex(1) 231.0743	S[+231][+365]	1037.49	4	4146.95	4146.95	0	0	143	Specific	378.11	378.11	141.99	9.15	88	>tr|B4EEW5|B4EEW5_BURCJ Outer membrane protein assembly factor BamE OS=Burkholderia cenocepacia (strain ATCC BAA-245 / DSM 16553 / LMG 16656 / NCTC 13227 / J2315 / CF5610) OX=216591 GN=omlA PE=3 SV=1	4098	NS_403_Glycosylation_BC_J2315_HILIC_B3.38931.38931.4	controllerType=0 controllerNumber=1 scan=38931	104.688	Trypsin	B3	KASEAAAAASAAQAAAAASPATVPASGAAVDQDANAQAAR	596
56999:3	874	A.APAAPAAEAAPAAAAPAAAS[+568.212][+100.064]SSGST[+568.212][+100.064]STTSAAPAPAAAPAAGS.-	HexNAc(2)Hex(1) 100.064,HexNAc(2)Hex(1) 100.064	S[+100][+568], T[+100][+568]	1585.41	3	4754.23	4753.21	1	4	76	Non	378.25	286.48	0.8	4.42	19	>tr|B4EBC9|B4EBC9_BURCJ CxxC_CXXC_SSSS domain-containing protein OS=Burkholderia cenocepacia (strain ATCC BAA-245 / DSM 16553 / LMG 16656 / NCTC 13227 / J2315 / CF5610) OX=216591 GN=BCAL0878 PE=4 SV=1	5302	NS_403_Glycosylation_BC_J2315_HILIC_B2.47106.47106.3	controllerType=0 controllerNumber=1 scan=47106	120.747	Trypsin	B2	APAAPAAEAAPAAAAPAAASSSGSTSTTSAAPAPAAAPAAGS	1336
03422:4	24	K.AAT[+568.212]ASKASGASAAKPAS[+365.132][+231.074]APKPAS[+568.212]APK.-	HexNAc(2)Hex(1),HexNAc(1)Hex(1) 231.0743,HexNAc(2)Hex(1)	S[+231][+365][+568], T[+568]	1007.72	4	4027.87	4026.88	1	-1.5	492	Specific	378.47	282.25	18.7	5.27	48	>tr|B4EA63|B4EA63_BURCJ C-terminal processing protease-3 OS=Burkholderia cenocepacia (strain ATCC BAA-245 / DSM 16553 / LMG 16656 / NCTC 13227 / J2315 / CF5610) OX=216591 GN=BCAL0738 PE=3 SV=1	4681	NS_403_Glycosylation_BC_J2315_HILIC_B1.4778.4778.4	controllerType=0 controllerNumber=1 scan=4778	18.381	Trypsin	B1	AATASKASGASAAKPASAPKPASAPK	1732
44852:3	243	K.AADAGGAKPAAGASAAPAAPAPVAVPAS[+365.132][+231.074]AVSGSAGQ.-	HexNAc(1)Hex(1) 231.0743	S[+231][+365]	1180.57	3	3539.7	3538.7	1	-0.9	151	CRagged	378.74	330.24	21.87	5.83	27	>tr|B4E626|B4E626_BURCJ Putative membrane protein OS=Burkholderia cenocepacia (strain ATCC BAA-245 / DSM 16553 / LMG 16656 / NCTC 13227 / J2315 / CF5610) OX=216591 GN=BCAL0303 PE=4 SV=1	1459	NS_403_Glycosylation_BC_J2315_HILIC_B2.37564.37564.3	controllerType=0 controllerNumber=1 scan=37564	98.8169	Trypsin	B2	AADAGGAKPAAGASAAPAAPAPVAVPASAVSGSAGQ	596
42356:6	398	M.IAHNVLQS[+365.132][+231.074]VRLLADGAQS[+568.212]FNDHC[+57.021]AVGIEPNR.S	HexNAc(1)Hex(1) 231.0743,HexNAc(2)Hex(1)	C[+57], S[+231][+365][+568]	762.029	6	4567.14	4566.13	1	1.3	366	NRagged	378.75	378.75	1.2	7.4	8	>tr|B4EAL6|B4EAL6_BURCJ Fumarate hydratase class II OS=Burkholderia cenocepacia (strain ATCC BAA-245 / DSM 16553 / LMG 16656 / NCTC 13227 / J2315 / CF5610) OX=216591 GN=fumC PE=3 SV=1	554	NS_403_Glycosylation_BC_J2315_HILIC_B1.36519.36519.3	controllerType=0 controllerNumber=1 scan=36519	90.83	Trypsin	B1	IAHNVLQSVRLLADGAQSFNDHCAVGIEPNR	1164
11983:3	443	K.KLQQWS[+365.132][+231.074]QQSAAGAKPASGE.-	HexNAc(1)Hex(1) 231.0743	S[+231][+365]	856.736	3	2568.19	2568.19	0	-0.5	124	CRagged	378.78	315.23	3.6	7.62	9	>tr|B4ED22|B4ED22_BURCJ Putative lipoprotein OS=Burkholderia cenocepacia (strain ATCC BAA-245 / DSM 16553 / LMG 16656 / NCTC 13227 / J2315 / CF5610) OX=216591 GN=BCAL1086 PE=4 SV=1	4262	NS_403_Glycosylation_BC_J2315_HILIC_B2.11369.11369.3	controllerType=0 controllerNumber=1 scan=11369	33.3197	Trypsin	B2	KLQQWSQQSAAGAKPASGE	596
82499:4	7	R.NGKLPEDTAGAATAAAPAEAASAPAQAAS[+568.212][+100.064]GAEQPAAAASAALST[+568.212][+100.064]IYFETGK.S	HexNAc(2)Hex(1) 100.064,HexNAc(2)Hex(1) 100.064	S[+100][+568], T[+100][+568]	1513.97	4	6052.85	6051.86	1	-2.1	382	Specific	378.83	378.83	0	9.36	133	>tr|B4EA74|B4EA74_BURCJ Cytochrome c oxidase subunit 2 OS=Burkholderia cenocepacia (strain ATCC BAA-245 / DSM 16553 / LMG 16656 / NCTC 13227 / J2315 / CF5610) OX=216591 GN=BCAL0749 PE=3 SV=1	5396	NS_403_Glycosylation_BC_J2315_HILIC_B1.68328.68328.4	controllerType=0 controllerNumber=1 scan=68328	164.362	Trypsin	B1	NGKLPEDTAGAATAAAPAEAASAPAQAASGAEQPAAAASAALSTIYFETGK	1336
48023:3	7	K.KASEAAAAAS[+162.053][+462.149]AAQAAAAASPATVPASGAAVDQDANAQAAR.A	Hex(1) 462.1486	S[+162][+462]	1392.99	3	4176.95	4174.95	2	-2	143	Specific	378.83	345.56	71.83	8.69	121	>tr|B4EEW5|B4EEW5_BURCJ Outer membrane protein assembly factor BamE OS=Burkholderia cenocepacia (strain ATCC BAA-245 / DSM 16553 / LMG 16656 / NCTC 13227 / J2315 / CF5610) OX=216591 GN=omlA PE=3 SV=1	4098	NS_403_Glycosylation_BC_J2315_HILIC_B2.40102.40102.3	controllerType=0 controllerNumber=1 scan=40102	104.957	Trypsin	B2	KASEAAAAASAAQAAAAASPATVPASGAAVDQDANAQAAR	624
46197:3	7	K.KASEAAAAAS[+365.132][+231.074]AAQAAAAASPAT[+365.132][+231.074]VPASGAAVDQDANAQAAR.A	HexNAc(1)Hex(1) 231.0743,HexNAc(1)Hex(1) 231.0743	S[+231][+365], T[+231][+365]	1581.73	3	4743.16	4743.16	0	0	143	Specific	378.9	306.4	21.65	8.36	121	>tr|B4EEW5|B4EEW5_BURCJ Outer membrane protein assembly factor BamE OS=Burkholderia cenocepacia (strain ATCC BAA-245 / DSM 16553 / LMG 16656 / NCTC 13227 / J2315 / CF5610) OX=216591 GN=omlA PE=3 SV=1	4098	NS_403_Glycosylation_BC_J2315_HILIC_B2.38636.38636.3	controllerType=0 controllerNumber=1 scan=38636	101.473	Trypsin	B2	KASEAAAAASAAQAAAAASPATVPASGAAVDQDANAQAAR	1192
47305:3	8	K.KASEAAAAASAAQAAAAAS[+365.132][+231.074]PAT[+365.132][+231.074]VPASGAAVDQDANAQAAR.A	HexNAc(1)Hex(1) 231.0743,HexNAc(1)Hex(1) 231.0743	S[+231][+365], T[+231][+365]	1581.72	3	4743.14	4743.16	0	-4.6	143	Specific	378.99	218.6	1.2	6.91	103	>tr|B4EEW5|B4EEW5_BURCJ Outer membrane protein assembly factor BamE OS=Burkholderia cenocepacia (strain ATCC BAA-245 / DSM 16553 / LMG 16656 / NCTC 13227 / J2315 / CF5610) OX=216591 GN=omlA PE=3 SV=1	4098	NS_403_Glycosylation_BC_J2315_HILIC_B1.40581.40581.3	controllerType=0 controllerNumber=1 scan=40581	100.706	Trypsin	B1	KASEAAAAASAAQAAAAASPATVPASGAAVDQDANAQAAR	1192
66921:3	862	K.ASPPYAADKPIVAVFPPVVPAAPAS[+568.212]SASATR.-	HexNAc(2)Hex(1)	S[+568]	1192.28	3	3574.82	3573.82	1	-0.1	291	Specific	379	379	2.4	9.64	6	>tr|B4E6C4|B4E6C4_BURCJ Putative lipoprotein OS=Burkholderia cenocepacia (strain ATCC BAA-245 / DSM 16553 / LMG 16656 / NCTC 13227 / J2315 / CF5610) OX=216591 GN=BCAL2398 PE=4 SV=1	2963	NS_403_Glycosylation_BC_J2315_HILIC_B2.54705.54705.3	controllerType=0 controllerNumber=1 scan=54705	137.81	Trypsin	B2	ASPPYAADKPIVAVFPPVVPAAPASSASATR	568
06811:4	33	M.EAVSLGKEKPQAT[+568.212]GHDEAS[+568.212][+100.064]WAQNR.R	HexNAc(2)Hex(1),HexNAc(2)Hex(1) 100.064	S[+100][+568], T[+568]	962.948	4	3848.77	3845.76	3	0.2	139	NRagged	379.38	379.38	1.2	6.26	21	>tr|B4EDC1|B4EDC1_BURCJ Peptidoglycan-associated protein OS=Burkholderia cenocepacia (strain ATCC BAA-245 / DSM 16553 / LMG 16656 / NCTC 13227 / J2315 / CF5610) OX=216591 GN=pal PE=1 SV=1	4916	NS_403_Glycosylation_BC_J2315_HILIC_B2.7400.7400.2	controllerType=0 controllerNumber=1 scan=7400	23.6805	Trypsin	B2	EAVSLGKEKPQATGHDEASWAQNR	1236
29401:3	75	K.GAS[+568.212]AAQAAPKPTDNSSGTFVFAR.P	HexNAc(2)Hex(1)	S[+568]	940.444	3	2819.32	2819.32	0	-1.8	66	Specific	379.42	74.41	74.41	5.7	20	>tr|B4EBR7|B4EBR7_BURCJ Outer-membrane lipoprotein carrier protein OS=Burkholderia cenocepacia (strain ATCC BAA-245 / DSM 16553 / LMG 16656 / NCTC 13227 / J2315 / CF5610) OX=216591 GN=lolA PE=3 SV=1	6332	NS_403_Glycosylation_BC_J2315_HILIC_B3.25138.25138.3	controllerType=0 controllerNumber=1 scan=25138	70.3511	Trypsin	B3	GASAAQAAPKPTDNSSGTFVFAR	568
49166:3	8	K.KASEAAAAAS[+162.053][+462.149]AAQAAAAASPATVPASGAAVDQDANAQAAR.A	Hex(1) 462.1486	S[+162][+462]	1392.32	3	4174.93	4174.95	0	-3.6	143	Specific	379.61	355.29	66.07	7.59	103	>tr|B4EEW5|B4EEW5_BURCJ Outer membrane protein assembly factor BamE OS=Burkholderia cenocepacia (strain ATCC BAA-245 / DSM 16553 / LMG 16656 / NCTC 13227 / J2315 / CF5610) OX=216591 GN=omlA PE=3 SV=1	4098	NS_403_Glycosylation_BC_J2315_HILIC_B1.42129.42129.3	controllerType=0 controllerNumber=1 scan=42129	104.386	Trypsin	B1	KASEAAAAASAAQAAAAASPATVPASGAAVDQDANAQAAR	624
76116:4	7	K.QVADARNGKLPEDT[+568.212]AGAATAAAPAEAASAPAQAAS[+568.212]GAEQPAAAASAALSTIYFETGK.S	HexNAc(2)Hex(1),HexNAc(2)Hex(1)	S[+568], T[+568]	1624.52	4	6495.05	6492.06	3	-2.6	376	Specific	379.69	142.12	0	6.72	133	>tr|B4EA74|B4EA74_BURCJ Cytochrome c oxidase subunit 2 OS=Burkholderia cenocepacia (strain ATCC BAA-245 / DSM 16553 / LMG 16656 / NCTC 13227 / J2315 / CF5610) OX=216591 GN=BCAL0749 PE=3 SV=1	5396	NS_403_Glycosylation_BC_J2315_HILIC_B1.63364.63364.4	controllerType=0 controllerNumber=1 scan=63364	152.03	Trypsin	B1	QVADARNGKLPEDTAGAATAAAPAEAASAPAQAASGAEQPAAAASAALSTIYFETGK	1136
47343:3	153	K.PAAGASAAPAAPAPVAVPAS[+568.212]AVS[+568.212][+100.064]GS[+365.132][+231.074][+100.064]AGQ.-	HexNAc(2)Hex(1),HexNAc(2)Hex(1) 100.064,HexNAc(1)Hex(1) 231.0743 100.064	S[+100]*2[+231][+365][+568]*2	1412.31	3	4234.92	4233.94	1	-4.7	159	CRagged	379.72	352.34	0	6.38	34	>tr|B4E626|B4E626_BURCJ Putative membrane protein OS=Burkholderia cenocepacia (strain ATCC BAA-245 / DSM 16553 / LMG 16656 / NCTC 13227 / J2315 / CF5610) OX=216591 GN=BCAL0303 PE=4 SV=1	1459	NS_403_Glycosylation_BC_J2315_HILIC_B1.40609.40609.3	controllerType=0 controllerNumber=1 scan=40609	100.768	Trypsin	B1	PAAGASAAPAAPAPVAVPASAVSGSAGQ	1932
24934:3	15	S.ATTSTTTSAGTASTSTTATAGTTTAAPAPTAS[+568.212]APEAAAKPAK.T	HexNAc(2)Hex(1)	S[+568]	1440.36	3	4319.06	4319.06	0	-1.1	121	NRagged	379.76	307.48	34.29	4.96	94	>tr|B4EB03|B4EB03_BURCJ Putative exported protein OS=Burkholderia cenocepacia (strain ATCC BAA-245 / DSM 16553 / LMG 16656 / NCTC 13227 / J2315 / CF5610) OX=216591 GN=BCAL1917 PE=4 SV=1	4831	NS_403_Glycosylation_BC_J2315_HILIC_B1.22327.22327.3	controllerType=0 controllerNumber=1 scan=22327	57.7111	Trypsin	B1	ATTSTTTSAGTASTSTTATAGTTTAAPAPTASAPEAAAKPAK	568
05458:4	42	K.ASGAS[+162.053][+462.149]AAKPAS[+568.212]APKPAS[+365.132][+231.074]APK.-	Hex(1) 462.1486,HexNAc(2)Hex(1),HexNAc(1)Hex(1) 231.0743	S[+162][+231][+365][+462][+568]	889.149	4	3553.57	3553.58	0	-1.5	498	Specific	379.87	379.87	0	9.03	42	>tr|B4EA63|B4EA63_BURCJ C-terminal processing protease-3 OS=Burkholderia cenocepacia (strain ATCC BAA-245 / DSM 16553 / LMG 16656 / NCTC 13227 / J2315 / CF5610) OX=216591 GN=BCAL0738 PE=3 SV=1	4681	NS_403_Glycosylation_BC_J2315_HILIC_B3.6141.6141.4	controllerType=0 controllerNumber=1 scan=6141	20.7303	Trypsin	B3	ASGASAAKPASAPKPASAPK	1788
76260:4	7	K.QVADARNGKLPEDT[+568.212]AGAATAAAPAEAASAPAQAAS[+568.212]GAEQPAAAASAALSTIYFETGK.S	HexNAc(2)Hex(1),HexNAc(2)Hex(1)	S[+568], T[+568]	1624.01	4	6493.04	6492.06	1	-3.9	376	Specific	379.91	119.41	0	6.31	133	>tr|B4EA74|B4EA74_BURCJ Cytochrome c oxidase subunit 2 OS=Burkholderia cenocepacia (strain ATCC BAA-245 / DSM 16553 / LMG 16656 / NCTC 13227 / J2315 / CF5610) OX=216591 GN=BCAL0749 PE=3 SV=1	5396	NS_403_Glycosylation_BC_J2315_HILIC_B1.63484.63484.4	controllerType=0 controllerNumber=1 scan=63484	152.329	Trypsin	B1	QVADARNGKLPEDTAGAATAAAPAEAASAPAQAASGAEQPAAAASAALSTIYFETGK	1136
51446:3	8	K.KASEAAAAAS[+162.053][+462.149]AAQAAAAASPATVPASGAAVDQDANAQAAR.A	Hex(1) 462.1486	S[+162][+462]	1392.32	3	4174.94	4174.95	0	-2	143	Specific	380.11	360.28	31.45	8.3	103	>tr|B4EEW5|B4EEW5_BURCJ Outer membrane protein assembly factor BamE OS=Burkholderia cenocepacia (strain ATCC BAA-245 / DSM 16553 / LMG 16656 / NCTC 13227 / J2315 / CF5610) OX=216591 GN=omlA PE=3 SV=1	4098	NS_403_Glycosylation_BC_J2315_HILIC_B1.43953.43953.3	controllerType=0 controllerNumber=1 scan=43953	108.398	Trypsin	B1	KASEAAAAASAAQAAAAASPATVPASGAAVDQDANAQAAR	624
06286:3	12	M.EAVSLGKEKPQAT[+568.212]GHDEAS[+568.212][+100.064]WAQNR.R	HexNAc(2)Hex(1),HexNAc(2)Hex(1) 100.064	S[+100][+568], T[+568]	1283.59	3	3848.76	3845.76	3	-1.5	139	NRagged	380.3	380.3	1.2	8.49	28	>tr|B4EDC1|B4EDC1_BURCJ Peptidoglycan-associated protein OS=Burkholderia cenocepacia (strain ATCC BAA-245 / DSM 16553 / LMG 16656 / NCTC 13227 / J2315 / CF5610) OX=216591 GN=pal PE=1 SV=1	4916	NS_403_Glycosylation_BC_J2315_HILIC_B1.7347.7347.3	controllerType=0 controllerNumber=1 scan=7347	23.6925	Trypsin	B1	EAVSLGKEKPQATGHDEASWAQNR	1236
50241:3	8	K.KASEAAAAASAAQAAAAASPATVPAS[+162.053][+462.149]GAAVDQDANAQAAR.A	Hex(1) 462.1486	S[+162][+462]	1392.32	3	4174.95	4174.95	0	-0.7	143	Specific	380.45	380.45	0	9.8	103	>tr|B4EEW5|B4EEW5_BURCJ Outer membrane protein assembly factor BamE OS=Burkholderia cenocepacia (strain ATCC BAA-245 / DSM 16553 / LMG 16656 / NCTC 13227 / J2315 / CF5610) OX=216591 GN=omlA PE=3 SV=1	4098	NS_403_Glycosylation_BC_J2315_HILIC_B1.42994.42994.3	controllerType=0 controllerNumber=1 scan=42994	106.284	Trypsin	B1	KASEAAAAASAAQAAAAASPATVPASGAAVDQDANAQAAR	624
19091:3	437	T.GYKDS[+365.132][+231.074]NDADSTQLTAAR.V	HexNAc(1)Hex(1) 231.0743	S[+231][+365]	803.685	3	2409.04	2409.04	0	-1.2	266	NRagged	380.46	380.46	2.8	8.05	4	>tr|B4EHF6|B4EHF6_BURCJ Zinc metalloprotease ZmpB OS=Burkholderia cenocepacia (strain ATCC BAA-245 / DSM 16553 / LMG 16656 / NCTC 13227 / J2315 / CF5610) OX=216591 GN=zmpB PE=4 SV=1	6913	NS_403_Glycosylation_BC_J2315_HILIC_B3.16885.16885.3	controllerType=0 controllerNumber=1 scan=16885	48.9686	Trypsin	B3	GYKDSNDADSTQLTAAR	596
87011:4	40	R.NGKLPEDT[+568.212]AGAATAAAPAEAASAPAQAAS[+568.212]GAEQPAAAASAALSTIYFETGK.S	HexNAc(2)Hex(1),HexNAc(2)Hex(1)	S[+568], T[+568]	1463.93	4	5852.71	5851.73	1	-4.8	382	Specific	380.79	139.91	6.03	4.47	73	>tr|B4EA74|B4EA74_BURCJ Cytochrome c oxidase subunit 2 OS=Burkholderia cenocepacia (strain ATCC BAA-245 / DSM 16553 / LMG 16656 / NCTC 13227 / J2315 / CF5610) OX=216591 GN=BCAL0749 PE=3 SV=1	5396	NS_403_Glycosylation_BC_J2315_HILIC_B2.70076.70076.4	controllerType=0 controllerNumber=1 scan=70076	173.029	Trypsin	B2	NGKLPEDTAGAATAAAPAEAASAPAQAASGAEQPAAAASAALSTIYFETGK	1136
25641:4	111	K.GASAAQAAPKPTDNS[+365.132][+231.074]SGTFVFARPGK.F	HexNAc(1)Hex(1) 231.0743	S[+231][+365]	783.126	4	3129.48	3129.49	0	-0.9	66	Specific	380.79	360.77	1.2	8.45	20	>tr|B4EBR7|B4EBR7_BURCJ Outer-membrane lipoprotein carrier protein OS=Burkholderia cenocepacia (strain ATCC BAA-245 / DSM 16553 / LMG 16656 / NCTC 13227 / J2315 / CF5610) OX=216591 GN=lolA PE=3 SV=1	6332	NS_403_Glycosylation_BC_J2315_HILIC_B2.22191.22191.4	controllerType=0 controllerNumber=1 scan=22191	60.748	Trypsin	B2	GASAAQAAPKPTDNSSGTFVFARPGK	596
43639:3	7	K.KAS[+568.212]EAAAAAS[+365.132][+231.074]AAQAAAAASPATVPASGAAVDQDANAQAAR.A	HexNAc(2)Hex(1),HexNAc(1)Hex(1) 231.0743	S[+231][+365][+568]	1572.39	3	4715.16	4715.17	0	-1.4	143	Specific	380.99	330.21	18	8.58	88	>tr|B4EEW5|B4EEW5_BURCJ Outer membrane protein assembly factor BamE OS=Burkholderia cenocepacia (strain ATCC BAA-245 / DSM 16553 / LMG 16656 / NCTC 13227 / J2315 / CF5610) OX=216591 GN=omlA PE=3 SV=1	4098	NS_403_Glycosylation_BC_J2315_HILIC_B3.36377.36377.3	controllerType=0 controllerNumber=1 scan=36377	98.3551	Trypsin	B3	KASEAAAAASAAQAAAAASPATVPASGAAVDQDANAQAAR	1164
01834:3	508	R.GGHRHGAS[+365.132][+231.074]QAAAPAAQ.-	HexNAc(1)Hex(1) 231.0743	S[+231][+365]	694.983	3	2082.93	2082.93	0	0.8	442	CRagged	381.32	314.74	314.74	6.74	6	>tr|B4ED17|B4ED17_BURCJ Multidrug resistance protein MdtA OS=Burkholderia cenocepacia (strain ATCC BAA-245 / DSM 16553 / LMG 16656 / NCTC 13227 / J2315 / CF5610) OX=216591 GN=mdtA PE=3 SV=1	5939	NS_403_Glycosylation_BC_J2315_HILIC_B3.3216.3216.3	controllerType=0 controllerNumber=1 scan=3216	14.475	Trypsin	B3	GGHRHGASQAAAPAAQ	596
41504:3	153	K.AADAGGAKPAAGASAAPAAPAPVAVPAS[+568.212]AVS[+365.132][+231.074]GSAGQ.-	HexNAc(2)Hex(1),HexNAc(1)Hex(1) 231.0743	S[+231][+365][+568]	1369.97	3	4107.91	4106.91	1	-2.3	151	CRagged	381.5	317.3	0	7	34	>tr|B4E626|B4E626_BURCJ Putative membrane protein OS=Burkholderia cenocepacia (strain ATCC BAA-245 / DSM 16553 / LMG 16656 / NCTC 13227 / J2315 / CF5610) OX=216591 GN=BCAL0303 PE=4 SV=1	1459	NS_403_Glycosylation_BC_J2315_HILIC_B1.35848.35848.3	controllerType=0 controllerNumber=1 scan=35848	89.3226	Trypsin	B1	AADAGGAKPAAGASAAPAAPAPVAVPASAVSGSAGQ	1164
73195:4	180	D.SGAFDDDAAQADDAQRDES[+568.212]VS[+568.212][+100.064]PLAPVADS[+365.132][+231.074][+100.064]GANEEPSEGADEPPKTDGDGSK.G	HexNAc(2)Hex(1),HexNAc(2)Hex(1) 100.064,HexNAc(1)Hex(1) 231.0743 100.064	S[+100]*2[+231][+365][+568]*2	1755.99	4	7020.95	7020.94	0	0.8	113	NRagged	381.89	381.89	0	7.85	9	>tr|B4E6Q4|B4E6Q4_BURCJ Putative stringent starvation protein B OS=Burkholderia cenocepacia (strain ATCC BAA-245 / DSM 16553 / LMG 16656 / NCTC 13227 / J2315 / CF5610) OX=216591 GN=BCAL0332 PE=4 SV=1	1585	NS_403_Glycosylation_BC_J2315_HILIC_B3.59515.59515.4	controllerType=0 controllerNumber=1 scan=59515	150.907	Trypsin	B3	SGAFDDDAAQADDAQRDESVSPLAPVADSGANEEPSEGADEPPKTDGDGSK	1932
59127:3	8	A.SAAQAAAAASPAT[+568.212][+100.064]VPAS[+568.212]GAAVDQDANAQAAR.A	HexNAc(2)Hex(1) 100.064,HexNAc(2)Hex(1)	S[+568], T[+100][+568]	1339.96	3	4017.85	4016.84	1	1.5	152	NRagged	381.97	2.59	1.2	3.53	103	>tr|B4EEW5|B4EEW5_BURCJ Outer membrane protein assembly factor BamE OS=Burkholderia cenocepacia (strain ATCC BAA-245 / DSM 16553 / LMG 16656 / NCTC 13227 / J2315 / CF5610) OX=216591 GN=omlA PE=3 SV=1	4098	NS_403_Glycosylation_BC_J2315_HILIC_B1.50092.50092.3	controllerType=0 controllerNumber=1 scan=50092	121.831	Trypsin	B1	SAAQAAAAASPATVPASGAAVDQDANAQAAR	1236
26917:4	75	K.GASAAQAAPKPTDNS[+162.053][+462.149]SGTFVFARPGK.F	Hex(1) 462.1486	S[+162][+462]	790.125	4	3157.48	3157.48	0	-0.3	66	Specific	382.29	382.29	1.2	9.87	20	>tr|B4EBR7|B4EBR7_BURCJ Outer-membrane lipoprotein carrier protein OS=Burkholderia cenocepacia (strain ATCC BAA-245 / DSM 16553 / LMG 16656 / NCTC 13227 / J2315 / CF5610) OX=216591 GN=lolA PE=3 SV=1	6332	NS_403_Glycosylation_BC_J2315_HILIC_B3.23076.23076.4	controllerType=0 controllerNumber=1 scan=23076	65.1229	Trypsin	B3	GASAAQAAPKPTDNSSGTFVFARPGK	624
40060:3	243	K.AADAGGAKPAAGASAAPAAPAPVAVPAS[+568.212]AVS[+365.132][+231.074]GSAGQ.-	HexNAc(2)Hex(1),HexNAc(1)Hex(1) 231.0743	S[+231][+365][+568]	1369.64	3	4106.91	4106.91	0	-1.7	151	CRagged	382.5	97.14	0	3.82	27	>tr|B4E626|B4E626_BURCJ Putative membrane protein OS=Burkholderia cenocepacia (strain ATCC BAA-245 / DSM 16553 / LMG 16656 / NCTC 13227 / J2315 / CF5610) OX=216591 GN=BCAL0303 PE=4 SV=1	1459	NS_403_Glycosylation_BC_J2315_HILIC_B2.33788.33788.3	controllerType=0 controllerNumber=1 scan=33788	89.5721	Trypsin	B2	AADAGGAKPAAGASAAPAAPAPVAVPASAVSGSAGQ	1164
84206:4	169	P.AVPAAAST[+365.132][+231.074]AAAGHAAAADVAPAAGPVAAPAAAS[+568.212]APAAGLPATTVHVPFASLGAFDPLR.L	HexNAc(1)Hex(1) 231.0743,HexNAc(2)Hex(1)	S[+568], T[+231][+365]	1580.03	4	6317.1	6317.11	0	-2	30	NRagged	382.52	382.52	34.34	8	18	>tr|B4E6A9|B4E6A9_BURCJ Cyclic di-GMP-binding protein OS=Burkholderia cenocepacia (strain ATCC BAA-245 / DSM 16553 / LMG 16656 / NCTC 13227 / J2315 / CF5610) OX=216591 GN=bcsB PE=3 SV=1	2479	NS_403_Glycosylation_BC_J2315_HILIC_B3.67927.67927.4	controllerType=0 controllerNumber=1 scan=67927	169.976	Trypsin	B3	AVPAAASTAAAGHAAAADVAPAAGPVAAPAAASAPAAGLPATTVHVPFASLGAFDPLR	1164
55894:3	604	A.APAAPAAEAAPAAAAPAAAS[+568.212][+100.064]SSGST[+568.212][+100.064]STTSAAPAPAAAPAAGS.-	HexNAc(2)Hex(1) 100.064,HexNAc(2)Hex(1) 100.064	S[+100][+568], T[+100][+568]	1585.41	3	4754.22	4753.21	1	2.1	76	Non	382.57	326.75	0.8	5.03	9	>tr|B4EBC9|B4EBC9_BURCJ CxxC_CXXC_SSSS domain-containing protein OS=Burkholderia cenocepacia (strain ATCC BAA-245 / DSM 16553 / LMG 16656 / NCTC 13227 / J2315 / CF5610) OX=216591 GN=BCAL0878 PE=4 SV=1	5302	NS_403_Glycosylation_BC_J2315_HILIC_B3.46157.46157.3	controllerType=0 controllerNumber=1 scan=46157	121.295	Trypsin	B3	APAAPAAEAAPAAAAPAAASSSGSTSTTSAAPAPAAAPAAGS	1336
42092:3	7	K.KASEAAAAASAAQAAAAAS[+568.212]PAT[+568.212]VPASGAAVDQDANAQAAR.A	HexNAc(2)Hex(1),HexNAc(2)Hex(1)	S[+568], T[+568]	1563.73	3	4689.17	4687.17	2	-1.3	143	Specific	382.61	161.68	1.2	7.65	88	>tr|B4EEW5|B4EEW5_BURCJ Outer membrane protein assembly factor BamE OS=Burkholderia cenocepacia (strain ATCC BAA-245 / DSM 16553 / LMG 16656 / NCTC 13227 / J2315 / CF5610) OX=216591 GN=omlA PE=3 SV=1	4098	NS_403_Glycosylation_BC_J2315_HILIC_B3.35168.35168.3	controllerType=0 controllerNumber=1 scan=35168	95.2879	Trypsin	B3	KASEAAAAASAAQAAAAASPATVPASGAAVDQDANAQAAR	1136
22546:2	588	A.QSSDAAATEAPAAAT[+568.212]S[+568.212]APK.A	HexNAc(2)Hex(1),HexNAc(2)Hex(1)	S[+568], T[+568]	1441.13	2	2881.25	2881.26	0	-1.9	25	NRagged	382.91	106.29	12.16	4.25	5	>tr|B4ECV7|B4ECV7_BURCJ Putative lipoprotein OS=Burkholderia cenocepacia (strain ATCC BAA-245 / DSM 16553 / LMG 16656 / NCTC 13227 / J2315 / CF5610) OX=216591 GN=BCAL3166 PE=4 SV=1	1971	NS_403_Glycosylation_BC_J2315_HILIC_B3.19631.19631.2	controllerType=0 controllerNumber=1 scan=19631	56.0588	Trypsin	B3	QSSDAAATEAPAAATSAPK	1136
85958:4	183	P.AVPAAAS[+365.132][+231.074]T[+365.132][+231.074]AAAGHAAAADVAPAAGPVAAPAAASAPAAGLPATTVHVPFASLGAFDPLR.L	HexNAc(1)Hex(1) 231.0743,HexNAc(1)Hex(1) 231.0743	S[+231][+365], T[+231][+365]	1587.03	4	6345.11	6345.11	0	0.8	30	NRagged	383.73	383.73	8.92	8.11	20	>tr|B4E6A9|B4E6A9_BURCJ Cyclic di-GMP-binding protein OS=Burkholderia cenocepacia (strain ATCC BAA-245 / DSM 16553 / LMG 16656 / NCTC 13227 / J2315 / CF5610) OX=216591 GN=bcsB PE=3 SV=1	2479	NS_403_Glycosylation_BC_J2315_HILIC_B1.71022.71022.2	controllerType=0 controllerNumber=1 scan=71022	170.93	Trypsin	B1	AVPAAASTAAAGHAAAADVAPAAGPVAAPAAASAPAAGLPATTVHVPFASLGAFDPLR	1192
16748:6	60	D.GATESNGGTGEPVRGSAAEDAAS[+365.132][+231.074]DSPDPDTDPKPKDDASSGAKPR.S	HexNAc(1)Hex(1) 231.0743	S[+231][+365]	828.537	6	4966.19	4964.18	2	0.4	10	NRagged	383.9	383.9	0	8.07	18	>tr|B4EEA5|B4EEA5_BURCJ Putative membrane protein OS=Burkholderia cenocepacia (strain ATCC BAA-245 / DSM 16553 / LMG 16656 / NCTC 13227 / J2315 / CF5610) OX=216591 GN=BCAL0180 PE=4 SV=1	3257	NS_403_Glycosylation_BC_J2315_HILIC_B2.14988.14988.6	controllerType=0 controllerNumber=1 scan=14988	42.7709	Trypsin	B2	GATESNGGTGEPVRGSAAEDAASDSPDPDTDPKPKDDASSGAKPR	596
47083:3	8	K.KASEAAAAAS[+365.132][+231.074]AAQAAAAASPATVPAS[+568.212]GAAVDQDANAQAAR.A	HexNAc(1)Hex(1) 231.0743,HexNAc(2)Hex(1)	S[+231][+365][+568]	1572.73	3	4716.17	4715.17	1	0.3	143	Specific	384.86	250.9	2.49	7.28	103	>tr|B4EEW5|B4EEW5_BURCJ Outer membrane protein assembly factor BamE OS=Burkholderia cenocepacia (strain ATCC BAA-245 / DSM 16553 / LMG 16656 / NCTC 13227 / J2315 / CF5610) OX=216591 GN=omlA PE=3 SV=1	4098	NS_403_Glycosylation_BC_J2315_HILIC_B1.40401.40401.3	controllerType=0 controllerNumber=1 scan=40401	100.29	Trypsin	B1	KASEAAAAASAAQAAAAASPATVPASGAAVDQDANAQAAR	1164
35854:3	1026	A.TDMSPAAS[+568.212]T[+568.212]AAGASSGAGAAAASGTMGLK.L	HexNAc(2)Hex(1),HexNAc(2)Hex(1)	S[+568], T[+568]	1202.19	3	3604.56	3604.56	0	-0.8	31	NRagged	385.1	385.1	4.8	7.59	4	>tr|B4E678|B4E678_BURCJ Putative exported protein OS=Burkholderia cenocepacia (strain ATCC BAA-245 / DSM 16553 / LMG 16656 / NCTC 13227 / J2315 / CF5610) OX=216591 GN=BCAL1357 PE=4 SV=1	4303	NS_403_Glycosylation_BC_J2315_HILIC_B3.30220.30220.3	controllerType=0 controllerNumber=1 scan=30220	83.2187	Trypsin	B3	TDMSPAASTAAGASSGAGAAAASGTMGLK	1136
78534:2	7	A.PAQAASGAEQPAAAAS[+365.132][+231.074]AALSTIYFETGK.S	HexNAc(1)Hex(1) 231.0743	S[+231][+365]	1638.77	2	3276.53	3275.53	1	-2.4	405	NRagged	385.18	345.62	3.6	6.48	133	>tr|B4EA74|B4EA74_BURCJ Cytochrome c oxidase subunit 2 OS=Burkholderia cenocepacia (strain ATCC BAA-245 / DSM 16553 / LMG 16656 / NCTC 13227 / J2315 / CF5610) OX=216591 GN=BCAL0749 PE=3 SV=1	5396	NS_403_Glycosylation_BC_J2315_HILIC_B1.65258.65258.2	controllerType=0 controllerNumber=1 scan=65258	156.452	Trypsin	B1	PAQAASGAEQPAAAASAALSTIYFETGK	596
38785:3	222	R.AISWSQAGSAAPADT[+568.212]PASAAPSAS[+568.212]ATPATR.A	HexNAc(2)Hex(1),HexNAc(2)Hex(1)	S[+568], T[+568]	1302.59	3	3905.76	3905.77	0	-1.6	1797	Specific	385.24	318.44	7.71	5.56	14	>tr|B4ELB5|B4ELB5_BURCJ Putative exported glycoprotein OS=Burkholderia cenocepacia (strain ATCC BAA-245 / DSM 16553 / LMG 16656 / NCTC 13227 / J2315 / CF5610) OX=216591 GN=BCAM1737 PE=4 SV=1	4403	NS_403_Glycosylation_BC_J2315_HILIC_B3.32504.32504.3	controllerType=0 controllerNumber=1 scan=32504	88.7185	Trypsin	B3	AISWSQAGSAAPADTPASAAPSASATPATR	1136
80838:4	7	R.NGKLPEDT[+568.212][+100.064]AGAATAAAPAEAAS[+568.212]APAQAASGAEQPAAAASAALSTIYFETGK.S	HexNAc(2)Hex(1) 100.064,HexNAc(2)Hex(1)	S[+568], T[+100][+568]	1488.7	4	5951.78	5951.79	0	-1.9	382	Specific	385.39	385.39	21.37	8.13	133	>tr|B4EA74|B4EA74_BURCJ Cytochrome c oxidase subunit 2 OS=Burkholderia cenocepacia (strain ATCC BAA-245 / DSM 16553 / LMG 16656 / NCTC 13227 / J2315 / CF5610) OX=216591 GN=BCAL0749 PE=3 SV=1	5396	NS_403_Glycosylation_BC_J2315_HILIC_B1.67010.67010.4	controllerType=0 controllerNumber=1 scan=67010	160.865	Trypsin	B1	NGKLPEDTAGAATAAAPAEAASAPAQAASGAEQPAAAASAALSTIYFETGK	1236
50695:3	8	K.KASEAAAAAS[+365.132][+231.074]AAQAAAAASPATVPASGAAVDQDANAQAAR.A	HexNAc(1)Hex(1) 231.0743	S[+231][+365]	1383.32	3	4147.95	4146.95	1	-1.8	143	Specific	385.43	316.65	69.77	8.15	103	>tr|B4EEW5|B4EEW5_BURCJ Outer membrane protein assembly factor BamE OS=Burkholderia cenocepacia (strain ATCC BAA-245 / DSM 16553 / LMG 16656 / NCTC 13227 / J2315 / CF5610) OX=216591 GN=omlA PE=3 SV=1	4098	NS_403_Glycosylation_BC_J2315_HILIC_B1.43362.43362.3	controllerType=0 controllerNumber=1 scan=43362	107.103	Trypsin	B1	KASEAAAAASAAQAAAAASPATVPASGAAVDQDANAQAAR	596
74140:4	54	D.SGAFDDDAAQADDAQRDES[+568.212]VS[+568.212][+100.064]PLAPVADS[+365.132][+231.074][+100.064]GANEEPSEGADEPPKTDGDGSK.G	HexNAc(2)Hex(1),HexNAc(2)Hex(1) 100.064,HexNAc(1)Hex(1) 231.0743 100.064	S[+100]*2[+231][+365][+568]*2	1757	4	7024.97	7020.94	4	2.2	113	NRagged	385.66	385.66	0	7.09	26	>tr|B4E6Q4|B4E6Q4_BURCJ Putative stringent starvation protein B OS=Burkholderia cenocepacia (strain ATCC BAA-245 / DSM 16553 / LMG 16656 / NCTC 13227 / J2315 / CF5610) OX=216591 GN=BCAL0332 PE=4 SV=1	1585	NS_403_Glycosylation_BC_J2315_HILIC_B2.60249.60249.4	controllerType=0 controllerNumber=1 scan=60249	150.378	Trypsin	B2	SGAFDDDAAQADDAQRDESVSPLAPVADSGANEEPSEGADEPPKTDGDGSK	1932
48020:3	7	K.KASEAAAAASAAQAAAAASPATVPAS[+162.053][+462.149]GAAVDQDANAQAAR.A	Hex(1) 462.1486	S[+162][+462]	1392.99	3	4176.95	4174.95	2	-2	143	Specific	385.75	385.75	0	10.05	121	>tr|B4EEW5|B4EEW5_BURCJ Outer membrane protein assembly factor BamE OS=Burkholderia cenocepacia (strain ATCC BAA-245 / DSM 16553 / LMG 16656 / NCTC 13227 / J2315 / CF5610) OX=216591 GN=omlA PE=3 SV=1	4098	NS_403_Glycosylation_BC_J2315_HILIC_B2.40100.40100.3	controllerType=0 controllerNumber=1 scan=40100	104.953	Trypsin	B2	KASEAAAAASAAQAAAAASPATVPASGAAVDQDANAQAAR	624
67464:3	208	A.SESLVPEYAQQPEPALT[+568.212]EPAAAPS[+162.053][+462.149]DSEAQPQAVPAR.L	HexNAc(2)Hex(1),Hex(1) 462.1486	S[+162][+462], T[+568]	1643.08	3	4927.23	4924.22	3	0.5	40	NRagged	386.15	6.14	0	3.6	12	>tr|B4E5V3|B4E5V3_BURCJ Putative membrane protein OS=Burkholderia cenocepacia (strain ATCC BAA-245 / DSM 16553 / LMG 16656 / NCTC 13227 / J2315 / CF5610) OX=216591 GN=BCAL3423 PE=4 SV=1	6164	NS_403_Glycosylation_BC_J2315_HILIC_B3.55117.55117.3	controllerType=0 controllerNumber=1 scan=55117	141.189	Trypsin	B3	SESLVPEYAQQPEPALTEPAAAPSDSEAQPQAVPAR	1192
06802:3	33	M.EAVSLGKEKPQAT[+568.212]GHDEAS[+568.212][+100.064]WAQNR.R	HexNAc(2)Hex(1),HexNAc(2)Hex(1) 100.064	S[+100][+568], T[+568]	1283.59	3	3848.77	3845.76	3	-0.3	139	NRagged	386.2	386.2	1.2	7.92	21	>tr|B4EDC1|B4EDC1_BURCJ Peptidoglycan-associated protein OS=Burkholderia cenocepacia (strain ATCC BAA-245 / DSM 16553 / LMG 16656 / NCTC 13227 / J2315 / CF5610) OX=216591 GN=pal PE=1 SV=1	4916	NS_403_Glycosylation_BC_J2315_HILIC_B2.7395.7395.3	controllerType=0 controllerNumber=1 scan=7395	23.6683	Trypsin	B2	EAVSLGKEKPQATGHDEASWAQNR	1236
12856:3	232	K.KLQQWS[+365.132][+231.074]QQSAAGAKPASGE.-	HexNAc(1)Hex(1) 231.0743	S[+231][+365]	856.735	3	2568.19	2568.19	0	-1.5	124	CRagged	386.55	348.67	6	7.85	14	>tr|B4ED22|B4ED22_BURCJ Putative lipoprotein OS=Burkholderia cenocepacia (strain ATCC BAA-245 / DSM 16553 / LMG 16656 / NCTC 13227 / J2315 / CF5610) OX=216591 GN=BCAL1086 PE=4 SV=1	4262	NS_403_Glycosylation_BC_J2315_HILIC_B1.12610.12610.3	controllerType=0 controllerNumber=1 scan=12610	34.5221	Trypsin	B1	KLQQWSQQSAAGAKPASGE	596
43764:3	7	K.KAS[+365.132][+231.074]EAAAAAS[+568.212]AAQAAAAASPATVPASGAAVDQDANAQAAR.A	HexNAc(1)Hex(1) 231.0743,HexNAc(2)Hex(1)	S[+231][+365][+568]	1572.39	3	4715.15	4715.17	0	-2.6	143	Specific	386.59	342.36	6.75	8.05	121	>tr|B4EEW5|B4EEW5_BURCJ Outer membrane protein assembly factor BamE OS=Burkholderia cenocepacia (strain ATCC BAA-245 / DSM 16553 / LMG 16656 / NCTC 13227 / J2315 / CF5610) OX=216591 GN=omlA PE=3 SV=1	4098	NS_403_Glycosylation_BC_J2315_HILIC_B2.36691.36691.3	controllerType=0 controllerNumber=1 scan=36691	96.6669	Trypsin	B2	KASEAAAAASAAQAAAAASPATVPASGAAVDQDANAQAAR	1164
65847:5	54	K.VFQYVKPQDAQALQDASPAS[+568.212]GAS[+365.132][+231.074]GAQAAAAPADNATVGAVPDASVQSTPLQPPAPISNSSSVHPGNPK.A	HexNAc(2)Hex(1),HexNAc(1)Hex(1) 231.0743	S[+231][+365][+568]	1554.94	5	7770.67	7768.68	2	-2.6	202	Specific	386.72	386.72	3.4	8.4	51	>tr|B4EE88|B4EE88_BURCJ Putative phospholipid-binding lipoprotein OS=Burkholderia cenocepacia (strain ATCC BAA-245 / DSM 16553 / LMG 16656 / NCTC 13227 / J2315 / CF5610) OX=216591 GN=BCAL0163 PE=4 SV=1	3395	NS_403_Glycosylation_BC_J2315_HILIC_B1.55311.55311.5	controllerType=0 controllerNumber=1 scan=55311	133.189	Trypsin	B1	VFQYVKPQDAQALQDASPASGASGAQAAAAPADNATVGAVPDASVQSTPLQPPAPISNSSSVHPGNPK	1164
53043:3	7	A.AQAAAAAS[+568.212][+100.064]PAT[+365.132][+231.074][+100.064]VPASGAAVDQDANAQAAR.A	HexNAc(2)Hex(1) 100.064,HexNAc(1)Hex(1) 231.0743 100.064	S[+100][+568], T[+100][+231][+365]	1330.62	3	3989.85	3986.83	3	2.7	154	NRagged	386.98	386.98	0	6.05	121	>tr|B4EEW5|B4EEW5_BURCJ Outer membrane protein assembly factor BamE OS=Burkholderia cenocepacia (strain ATCC BAA-245 / DSM 16553 / LMG 16656 / NCTC 13227 / J2315 / CF5610) OX=216591 GN=omlA PE=3 SV=1	4098	NS_403_Glycosylation_BC_J2315_HILIC_B2.43966.43966.3	controllerType=0 controllerNumber=1 scan=43966	113.643	Trypsin	B2	AQAAAAASPATVPASGAAVDQDANAQAAR	1364
22411:4	56	T.GEPVRGSAAEDAASDS[+365.132][+231.074][+100.064]PDPDT[+365.132][+231.074][+100.064]DPKPK.D	HexNAc(1)Hex(1) 231.0743 100.064,HexNAc(1)Hex(1) 231.0743 100.064	S[+100][+231][+365], T[+100][+231][+365]	1001.19	4	4001.72	4001.74	0	-4.4	19	NRagged	386.99	386.99	2.4	5.83	17	>tr|B4EEA5|B4EEA5_BURCJ Putative membrane protein OS=Burkholderia cenocepacia (strain ATCC BAA-245 / DSM 16553 / LMG 16656 / NCTC 13227 / J2315 / CF5610) OX=216591 GN=BCAL0180 PE=4 SV=1	3257	NS_403_Glycosylation_BC_J2315_HILIC_B3.19498.19498.4	controllerType=0 controllerNumber=1 scan=19498	55.7018	Trypsin	B3	GEPVRGSAAEDAASDSPDPDTDPKPK	1392
85840:6	1	R.ELES[+568.212]PLAAVQM[+15.995]GLIYVNPEGPDGNPDPVAAAHDIRET[+568.212][+100.064]FAR.M	HexNAc(2)Hex(1),HexNAc(2)Hex(1) 100.064	M[+16], S[+568], T[+100][+568]	919.77	6	5513.58	5512.59	1	-0.9	204	Specific	387.13	169.5	1.2	7.12	70	>sp|B4EE21|KATG1_BURCJ Catalase-peroxidase 1 OS=Burkholderia cenocepacia (strain ATCC BAA-245 / DSM 16553 / LMG 16656 / NCTC 13227 / J2315 / CF5610) OX=216591 GN=katG1 PE=3 SV=1	164	NS_403_Glycosylation_BC_J2315_HILIC_B3.69136.69136.6	controllerType=0 controllerNumber=1 scan=69136	172.716	Trypsin	B3	ELESPLAAVQMGLIYVNPEGPDGNPDPVAAAHDIRETFAR	1236
50128:3	8	K.KASEAAAAAS[+365.132][+231.074]AAQAAAAASPATVPASGAAVDQDANAQAAR.A	HexNAc(1)Hex(1) 231.0743	S[+231][+365]	1383.32	3	4147.95	4146.95	1	-2.8	143	Specific	387.32	313.02	70.46	7.5	103	>tr|B4EEW5|B4EEW5_BURCJ Outer membrane protein assembly factor BamE OS=Burkholderia cenocepacia (strain ATCC BAA-245 / DSM 16553 / LMG 16656 / NCTC 13227 / J2315 / CF5610) OX=216591 GN=omlA PE=3 SV=1	4098	NS_403_Glycosylation_BC_J2315_HILIC_B1.42904.42904.3	controllerType=0 controllerNumber=1 scan=42904	106.089	Trypsin	B1	KASEAAAAASAAQAAAAASPATVPASGAAVDQDANAQAAR	596
34751:4	15	K.LSKPAATTSATTSTTTSAGTAS[+162.053][+462.149]TSTTATAGTTTAAPAPTASAPEAAAKPAK.T	Hex(1) 462.1486	S[+162][+462]	1308.89	4	5232.52	5231.52	1	-0.4	112	Specific	387.97	387.97	0	9.63	94	>tr|B4EB03|B4EB03_BURCJ Putative exported protein OS=Burkholderia cenocepacia (strain ATCC BAA-245 / DSM 16553 / LMG 16656 / NCTC 13227 / J2315 / CF5610) OX=216591 GN=BCAL1917 PE=4 SV=1	4831	NS_403_Glycosylation_BC_J2315_HILIC_B1.30307.30307.4	controllerType=0 controllerNumber=1 scan=30307	76.362	Trypsin	B1	LSKPAATTSATTSTTTSAGTASTSTTATAGTTTAAPAPTASAPEAAAKPAK	624
80939:5	7	D.TAGAATAAAPAEAAS[+568.212][+100.064]APAQAAS[+365.132][+231.074][+100.064]GAEQPAAAAS[+162.053][+462.149]AALSTIYFETGK.S	HexNAc(2)Hex(1) 100.064,HexNAc(1)Hex(1) 231.0743 100.064,Hex(1) 462.1486	S[+100]*2[+162][+231][+365][+462][+568]	1191.74	5	5954.67	5950.69	4	-5.4	389	NRagged	387.99	387.99	0	6.62	133	>tr|B4EA74|B4EA74_BURCJ Cytochrome c oxidase subunit 2 OS=Burkholderia cenocepacia (strain ATCC BAA-245 / DSM 16553 / LMG 16656 / NCTC 13227 / J2315 / CF5610) OX=216591 GN=BCAL0749 PE=3 SV=1	5396	NS_403_Glycosylation_BC_J2315_HILIC_B1.67093.67093.5	controllerType=0 controllerNumber=1 scan=67093	161.081	Trypsin	B1	TAGAATAAAPAEAASAPAQAASGAEQPAAAASAALSTIYFETGK	1988
12015:3	232	K.KLQQWS[+365.132][+231.074]QQSAAGAKPASGE.-	HexNAc(1)Hex(1) 231.0743	S[+231][+365]	856.735	3	2568.19	2568.19	0	-1.2	124	CRagged	388.09	320.31	6	7.74	14	>tr|B4ED22|B4ED22_BURCJ Putative lipoprotein OS=Burkholderia cenocepacia (strain ATCC BAA-245 / DSM 16553 / LMG 16656 / NCTC 13227 / J2315 / CF5610) OX=216591 GN=BCAL1086 PE=4 SV=1	4262	NS_403_Glycosylation_BC_J2315_HILIC_B1.11989.11989.3	controllerType=0 controllerNumber=1 scan=11989	33.1132	Trypsin	B1	KLQQWSQQSAAGAKPASGE	596
76294:6	45	V.MS[+162.053][+462.149]YPRPADIATLKADSNVDMPSQAGFNLGYLAYNVEHKPVDKLEVR.Q	Hex(1) 462.1486	S[+162][+462]	959.138	6	5749.79	5744.76	5	1.7	273	NRagged	388.27	388.27	2.2	6.34	18	>tr|B4E8I7|B4E8I7_BURCJ Putative periplasmic dipeptide transport protein OS=Burkholderia cenocepacia (strain ATCC BAA-245 / DSM 16553 / LMG 16656 / NCTC 13227 / J2315 / CF5610) OX=216591 GN=dppA PE=4 SV=1	3473	NS_403_Glycosylation_BC_J2315_HILIC_B2.61919.61919.6	controllerType=0 controllerNumber=1 scan=61919	153.965	Trypsin	B2	MSYPRPADIATLKADSNVDMPSQAGFNLGYLAYNVEHKPVDKLEVR	624
50658:3	8	K.KASEAAAAAS[+365.132][+231.074]AAQAAAAASPATVPASGAAVDQDANAQAAR.A	HexNAc(1)Hex(1) 231.0743	S[+231][+365]	1383.65	3	4148.94	4146.95	2	-4.1	143	Specific	388.48	288.68	79.75	7.09	103	>tr|B4EEW5|B4EEW5_BURCJ Outer membrane protein assembly factor BamE OS=Burkholderia cenocepacia (strain ATCC BAA-245 / DSM 16553 / LMG 16656 / NCTC 13227 / J2315 / CF5610) OX=216591 GN=omlA PE=3 SV=1	4098	NS_403_Glycosylation_BC_J2315_HILIC_B1.43329.43329.3	controllerType=0 controllerNumber=1 scan=43329	107.025	Trypsin	B1	KASEAAAAASAAQAAAAASPATVPASGAAVDQDANAQAAR	596
66599:3	57	E.NEDEEAEEEEEEEEEEEDDGAAQAS[+568.212][+100.064]ANAAQLEALKR.A	HexNAc(2)Hex(1) 100.064	S[+100][+568]	1559.98	3	4677.92	4674.93	3	-4.7	187	NRagged	389.04	389.04	389.04	8.3	13	>tr|B4EN36|B4EN36_BURCJ RNA polymerase sigma factor RpoD OS=Burkholderia cenocepacia (strain ATCC BAA-245 / DSM 16553 / LMG 16656 / NCTC 13227 / J2315 / CF5610) OX=216591 GN=rpoD PE=3 SV=1	6309	NS_403_Glycosylation_BC_J2315_HILIC_B1.55904.55904.3	controllerType=0 controllerNumber=1 scan=55904	134.523	Trypsin	B1	NEDEEAEEEEEEEEEEEDDGAAQASANAAQLEALKR	668
65824:4	358	R.DASKGEPVPLSPGVTPPAAAQAAS[+568.212]AAAAQQAS[+365.132][+231.074]VPAAASAT[+568.212]VVVK.A	HexNAc(2)Hex(1),HexNAc(1)Hex(1) 231.0743,HexNAc(2)Hex(1)	S[+231][+365][+568], T[+568]	1436.44	4	5742.74	5742.75	0	-1.3	827	Specific	389.2	389.2	7.74	9.4	9	>tr|B4EKU9|B4EKU9_BURCJ Putative membrane protein OS=Burkholderia cenocepacia (strain ATCC BAA-245 / DSM 16553 / LMG 16656 / NCTC 13227 / J2315 / CF5610) OX=216591 GN=BCAM2680 PE=4 SV=1	4589	NS_403_Glycosylation_BC_J2315_HILIC_B1.55293.55293.4	controllerType=0 controllerNumber=1 scan=55293	133.143	Trypsin	B1	DASKGEPVPLSPGVTPPAAAQAASAAAAQQASVPAAASATVVVK	1732
50983:3	8	K.KASEAAAAAS[+162.053][+462.149]AAQAAAAASPATVPASGAAVDQDANAQAAR.A	Hex(1) 462.1486	S[+162][+462]	1392.99	3	4176.95	4174.95	2	-1.4	143	Specific	389.47	389.47	85.44	9.76	103	>tr|B4EEW5|B4EEW5_BURCJ Outer membrane protein assembly factor BamE OS=Burkholderia cenocepacia (strain ATCC BAA-245 / DSM 16553 / LMG 16656 / NCTC 13227 / J2315 / CF5610) OX=216591 GN=omlA PE=3 SV=1	4098	NS_403_Glycosylation_BC_J2315_HILIC_B1.43581.43581.3	controllerType=0 controllerNumber=1 scan=43581	107.608	Trypsin	B1	KASEAAAAASAAQAAAAASPATVPASGAAVDQDANAQAAR	624
78504:3	1741	R.LAAPNVPADAAPSGATNAPAVAPAPDAS[+568.212]AVPPAEPAPPAAVQPPASSTVTQ.-	HexNAc(2)Hex(1)	S[+568]	1739.86	3	5217.58	5216.56	1	1.4	383	CRagged	389.61	74.11	51.71	3.45	3	>tr|B4E9N4|B4E9N4_BURCJ Putative exported protein OS=Burkholderia cenocepacia (strain ATCC BAA-245 / DSM 16553 / LMG 16656 / NCTC 13227 / J2315 / CF5610) OX=216591 GN=BCAL0684 PE=4 SV=1	1072	NS_403_Glycosylation_BC_J2315_HILIC_B2.63620.63620.3	controllerType=0 controllerNumber=1 scan=63620	157.864	Trypsin	B2	LAAPNVPADAAPSGATNAPAVAPAPDASAVPPAEPAPPAAVQPPASSTVTQ	568
29756:3	383	R.VHGIDNSGAGS[+568.212]QPAATVEGGAPVVR.A	HexNAc(2)Hex(1)	S[+568]	972.133	3	2914.39	2914.39	0	-2	63	Specific	389.68	389.68	1.2	9.46	5	>tr|B4EKR8|B4EKR8_BURCJ Putative exported protein OS=Burkholderia cenocepacia (strain ATCC BAA-245 / DSM 16553 / LMG 16656 / NCTC 13227 / J2315 / CF5610) OX=216591 GN=BCAM1669 PE=4 SV=1	2067	NS_403_Glycosylation_BC_J2315_HILIC_B1.26264.26264.3	controllerType=0 controllerNumber=1 scan=26264	66.976	Trypsin	B1	VHGIDNSGAGSQPAATVEGGAPVVR	568
48146:3	8	K.KASEAAAAAS[+365.132][+231.074]AAQAAAAASPATVPASGAAVDQDANAQAAR.A	HexNAc(1)Hex(1) 231.0743	S[+231][+365]	1383.99	3	4149.95	4146.95	3	-4.5	143	Specific	389.7	328.19	88.43	7.36	103	>tr|B4EEW5|B4EEW5_BURCJ Outer membrane protein assembly factor BamE OS=Burkholderia cenocepacia (strain ATCC BAA-245 / DSM 16553 / LMG 16656 / NCTC 13227 / J2315 / CF5610) OX=216591 GN=omlA PE=3 SV=1	4098	NS_403_Glycosylation_BC_J2315_HILIC_B1.41244.41244.3	controllerType=0 controllerNumber=1 scan=41244	102.301	Trypsin	B1	KASEAAAAASAAQAAAAASPATVPASGAAVDQDANAQAAR	596
80284:4	7	R.NGKLPEDTAGAATAAAPAEAAS[+365.132][+231.074]APAQAAS[+568.212]GAEQPAAAASAALSTIYFETGK.S	HexNAc(1)Hex(1) 231.0743,HexNAc(2)Hex(1)	S[+231][+365][+568]	1470.69	4	5879.74	5879.73	0	2	382	Specific	390.04	390.04	0	8.03	133	>tr|B4EA74|B4EA74_BURCJ Cytochrome c oxidase subunit 2 OS=Burkholderia cenocepacia (strain ATCC BAA-245 / DSM 16553 / LMG 16656 / NCTC 13227 / J2315 / CF5610) OX=216591 GN=BCAL0749 PE=3 SV=1	5396	NS_403_Glycosylation_BC_J2315_HILIC_B1.66589.66589.4	controllerType=0 controllerNumber=1 scan=66589	159.783	Trypsin	B1	NGKLPEDTAGAATAAAPAEAASAPAQAASGAEQPAAAASAALSTIYFETGK	1164
61676:4	236	A.SESLVPEYAQQPEPALT[+365.132][+231.074][+100.064]EPAAAPS[+568.212][+100.064]DSEAQPQAVPAR.L	HexNAc(1)Hex(1) 231.0743 100.064,HexNAc(2)Hex(1) 100.064	S[+100][+568], T[+100][+231][+365]	1274.84	4	5096.33	5096.35	0	-4.5	40	NRagged	390.67	44.98	0	3.54	12	>tr|B4E5V3|B4E5V3_BURCJ Putative membrane protein OS=Burkholderia cenocepacia (strain ATCC BAA-245 / DSM 16553 / LMG 16656 / NCTC 13227 / J2315 / CF5610) OX=216591 GN=BCAL3423 PE=4 SV=1	6164	NS_403_Glycosylation_BC_J2315_HILIC_B1.52105.52105.4	controllerType=0 controllerNumber=1 scan=52105	126.114	Trypsin	B1	SESLVPEYAQQPEPALTEPAAAPSDSEAQPQAVPAR	1364
48361:3	8	K.KASEAAAAASAAQAAAAASPATVPAS[+162.053][+462.149]GAAVDQDANAQAAR.A	Hex(1) 462.1486	S[+162][+462]	1392.32	3	4174.94	4174.95	0	-3	143	Specific	390.7	390.7	0	9.04	103	>tr|B4EEW5|B4EEW5_BURCJ Outer membrane protein assembly factor BamE OS=Burkholderia cenocepacia (strain ATCC BAA-245 / DSM 16553 / LMG 16656 / NCTC 13227 / J2315 / CF5610) OX=216591 GN=omlA PE=3 SV=1	4098	NS_403_Glycosylation_BC_J2315_HILIC_B1.41417.41417.3	controllerType=0 controllerNumber=1 scan=41417	102.714	Trypsin	B1	KASEAAAAASAAQAAAAASPATVPASGAAVDQDANAQAAR	624
50101:3	8	K.KASEAAAAAS[+365.132][+231.074]AAQAAAAASPATVPASGAAVDQDANAQAAR.A	HexNAc(1)Hex(1) 231.0743	S[+231][+365]	1383.99	3	4149.95	4146.95	3	-3	143	Specific	390.8	357.82	87.35	7.92	103	>tr|B4EEW5|B4EEW5_BURCJ Outer membrane protein assembly factor BamE OS=Burkholderia cenocepacia (strain ATCC BAA-245 / DSM 16553 / LMG 16656 / NCTC 13227 / J2315 / CF5610) OX=216591 GN=omlA PE=3 SV=1	4098	NS_403_Glycosylation_BC_J2315_HILIC_B1.42883.42883.3	controllerType=0 controllerNumber=1 scan=42883	106.038	Trypsin	B1	KASEAAAAASAAQAAAAASPATVPASGAAVDQDANAQAAR	596
30003:4	23	K.LSKPAATTSATTSTTTSAGTASTSTTATAGTTTAAPAPTAS[+162.053][+462.149]APEAAAKPAK.T	Hex(1) 462.1486	S[+162][+462]	1308.63	4	5231.51	5231.52	0	-2	112	Specific	390.82	390.82	16.28	8.1	82	>tr|B4EB03|B4EB03_BURCJ Putative exported protein OS=Burkholderia cenocepacia (strain ATCC BAA-245 / DSM 16553 / LMG 16656 / NCTC 13227 / J2315 / CF5610) OX=216591 GN=BCAL1917 PE=4 SV=1	4831	NS_403_Glycosylation_BC_J2315_HILIC_B2.25751.25751.4	controllerType=0 controllerNumber=1 scan=25751	69.5841	Trypsin	B2	LSKPAATTSATTSTTTSAGTASTSTTATAGTTTAAPAPTASAPEAAAKPAK	624
83730:3	7	R.NGKLPEDTAGAATAAAPAEAASAPAQAASGAEQPAAAAS[+162.053][+462.149]AALSTIYFETGK.S	Hex(1) 462.1486	S[+162][+462]	1781.17	3	5341.51	5339.51	2	-1.4	382	Specific	390.95	390.95	0	10.18	133	>tr|B4EA74|B4EA74_BURCJ Cytochrome c oxidase subunit 2 OS=Burkholderia cenocepacia (strain ATCC BAA-245 / DSM 16553 / LMG 16656 / NCTC 13227 / J2315 / CF5610) OX=216591 GN=BCAL0749 PE=3 SV=1	5396	NS_403_Glycosylation_BC_J2315_HILIC_B1.69268.69268.3	controllerType=0 controllerNumber=1 scan=69268	166.654	Trypsin	B1	NGKLPEDTAGAATAAAPAEAASAPAQAASGAEQPAAAASAALSTIYFETGK	624
69514:4	54	K.VFQYVKPQDAQALQDAS[+568.212]PASGASGAQAAAAPADNATVGAVPDASVQSTPLQPPAPISNSSSVHPGNPK.A	HexNAc(2)Hex(1)	S[+568]	1794.37	4	7174.47	7172.47	2	-1.2	202	Specific	391	237.39	0	7.57	51	>tr|B4EE88|B4EE88_BURCJ Putative phospholipid-binding lipoprotein OS=Burkholderia cenocepacia (strain ATCC BAA-245 / DSM 16553 / LMG 16656 / NCTC 13227 / J2315 / CF5610) OX=216591 GN=BCAL0163 PE=4 SV=1	3395	NS_403_Glycosylation_BC_J2315_HILIC_B1.58157.58157.4	controllerType=0 controllerNumber=1 scan=58157	139.857	Trypsin	B1	VFQYVKPQDAQALQDASPASGASGAQAAAAPADNATVGAVPDASVQSTPLQPPAPISNSSSVHPGNPK	568
41152:4	23	K.LSKPAATTSATTSTTTSAGTASTSTTATAGTTTAAPAPTAS[+365.132][+231.074]APEAAAKPAK.T	HexNAc(1)Hex(1) 231.0743	S[+231][+365]	1302.14	4	5205.53	5203.52	2	-0.9	112	Specific	391.4	391.4	46.9	10.19	82	>tr|B4EB03|B4EB03_BURCJ Putative exported protein OS=Burkholderia cenocepacia (strain ATCC BAA-245 / DSM 16553 / LMG 16656 / NCTC 13227 / J2315 / CF5610) OX=216591 GN=BCAL1917 PE=4 SV=1	4831	NS_403_Glycosylation_BC_J2315_HILIC_B2.34640.34640.4	controllerType=0 controllerNumber=1 scan=34640	91.5883	Trypsin	B2	LSKPAATTSATTSTTTSAGTASTSTTATAGTTTAAPAPTASAPEAAAKPAK	596
46417:3	7	K.KASEAAAAAS[+365.132][+231.074]AAQAAAAASPATVPASGAAVDQDANAQAAR.A	HexNAc(1)Hex(1) 231.0743	S[+231][+365]	1382.99	3	4146.96	4146.95	0	0.5	143	Specific	391.53	391.53	76.66	9.17	88	>tr|B4EEW5|B4EEW5_BURCJ Outer membrane protein assembly factor BamE OS=Burkholderia cenocepacia (strain ATCC BAA-245 / DSM 16553 / LMG 16656 / NCTC 13227 / J2315 / CF5610) OX=216591 GN=omlA PE=3 SV=1	4098	NS_403_Glycosylation_BC_J2315_HILIC_B3.38653.38653.3	controllerType=0 controllerNumber=1 scan=38653	104.015	Trypsin	B3	KASEAAAAASAAQAAAAASPATVPASGAAVDQDANAQAAR	596
87260:4	183	P.MPAVPAAAS[+568.212]T[+568.212]AAAGHAAAADVAPAAGPVAAPAAASAPAAGLPATTVHVPFASLGAFDPLR.L	HexNAc(2)Hex(1),HexNAc(2)Hex(1)	S[+568], T[+568]	1630.56	4	6519.21	6517.21	2	-1.7	28	NRagged	391.63	374.11	9.2	8.57	20	>tr|B4E6A9|B4E6A9_BURCJ Cyclic di-GMP-binding protein OS=Burkholderia cenocepacia (strain ATCC BAA-245 / DSM 16553 / LMG 16656 / NCTC 13227 / J2315 / CF5610) OX=216591 GN=bcsB PE=3 SV=1	2479	NS_403_Glycosylation_BC_J2315_HILIC_B1.72043.72043.4	controllerType=0 controllerNumber=1 scan=72043	173.533	Trypsin	B1	MPAVPAAASTAAAGHAAAADVAPAAGPVAAPAAASAPAAGLPATTVHVPFASLGAFDPLR	1136
49584:3	254	R.ENAAHSASS[+568.212]ADAQYQQAIAALDAAK.L	HexNAc(2)Hex(1)	S[+568]	1024.47	3	3071.4	3070.4	1	0.7	123	Specific	391.87	263.29	2.4	7.05	8	>tr|B4E719|B4E719_BURCJ Putative fusaric acid resistance transport protein OS=Burkholderia cenocepacia (strain ATCC BAA-245 / DSM 16553 / LMG 16656 / NCTC 13227 / J2315 / CF5610) OX=216591 GN=BCAL1453 PE=3 SV=1	419	NS_403_Glycosylation_BC_J2315_HILIC_B1.42468.42468.3	controllerType=0 controllerNumber=1 scan=42468	105.127	Trypsin	B1	ENAAHSASSADAQYQQAIAALDAAK	568
87222:2	40	E.QPAAAASAALS[+365.132][+231.074][+100.064]T[+365.132][+231.074][+100.064]IYFETGK.S	HexNAc(1)Hex(1) 231.0743 100.064,HexNAc(1)Hex(1) 231.0743 100.064	S[+100][+231][+365], T[+100][+231][+365]	1645.77	2	3290.53	3289.51	1	3.4	414	NRagged	392.09	325.83	5.09	5.1	73	>tr|B4EA74|B4EA74_BURCJ Cytochrome c oxidase subunit 2 OS=Burkholderia cenocepacia (strain ATCC BAA-245 / DSM 16553 / LMG 16656 / NCTC 13227 / J2315 / CF5610) OX=216591 GN=BCAL0749 PE=3 SV=1	5396	NS_403_Glycosylation_BC_J2315_HILIC_B2.70242.70242.2	controllerType=0 controllerNumber=1 scan=70242	173.439	Trypsin	B2	QPAAAASAALSTIYFETGK	1392
73808:4	408	A.AATPAVPVAPSVDSNPPSVQAAPAEPQTQAPS[+365.132][+231.074][+100.064]AQPPEPVIATPFAKPR.D	HexNAc(1)Hex(1) 231.0743 100.064	S[+100][+231][+365]	1363.44	4	5450.72	5448.73	2	-3.6	171	NRagged	392.13	45.16	0	3.57	9	>tr|B4EKV5|B4EKV5_BURCJ Putative membrane protein OS=Burkholderia cenocepacia (strain ATCC BAA-245 / DSM 16553 / LMG 16656 / NCTC 13227 / J2315 / CF5610) OX=216591 GN=BCAM2686 PE=4 SV=1	3560	NS_403_Glycosylation_BC_J2315_HILIC_B1.61568.61568.4	controllerType=0 controllerNumber=1 scan=61568	147.925	Trypsin	B1	AATPAVPVAPSVDSNPPSVQAAPAEPQTQAPSAQPPEPVIATPFAKPR	696
87184:4	7	R.NGKLPEDTAGAATAAAPAEAAS[+568.212]APAQAASGAEQPAAAASAALSTIYFETGK.S	HexNAc(2)Hex(1)	S[+568]	1321.88	4	5284.51	5283.52	1	-2.1	382	Specific	392.69	392.69	0	9.36	133	>tr|B4EA74|B4EA74_BURCJ Cytochrome c oxidase subunit 2 OS=Burkholderia cenocepacia (strain ATCC BAA-245 / DSM 16553 / LMG 16656 / NCTC 13227 / J2315 / CF5610) OX=216591 GN=BCAL0749 PE=3 SV=1	5396	NS_403_Glycosylation_BC_J2315_HILIC_B1.71990.71990.4	controllerType=0 controllerNumber=1 scan=71990	173.392	Trypsin	B1	NGKLPEDTAGAATAAAPAEAASAPAQAASGAEQPAAAASAALSTIYFETGK	568
69340:4	47	T.PVGNGTVATTALPQANPNAGGAS[+568.212][+100.064]GT[+568.212][+100.064]VVHGTAGTLTPPPANAAPGQVVVGGK.V	HexNAc(2)Hex(1) 100.064,HexNAc(2)Hex(1) 100.064	S[+100][+568], T[+100][+568]	1485.75	4	5939.97	5935.94	4	2.5	45	NRagged	392.73	91.23	0	3.37	45	>tr|B4E6S1|B4E6S1_BURCJ Putative outer membrane protein OS=Burkholderia cenocepacia (strain ATCC BAA-245 / DSM 16553 / LMG 16656 / NCTC 13227 / J2315 / CF5610) OX=216591 GN=BCAL0349 PE=4 SV=1	3532	NS_403_Glycosylation_BC_J2315_HILIC_B3.56551.56551.2	controllerType=0 controllerNumber=1 scan=56551	144.443	Trypsin	B3	PVGNGTVATTALPQANPNAGGASGTVVHGTAGTLTPPPANAAPGQVVVGGK	1336
31958:5	66	R.YAPPPAAVPVAATS[+365.132][+231.074]GAQGGAAAAAAPAGTKPANAPREPAVRR.V	HexNAc(1)Hex(1) 231.0743	S[+231][+365]	895.459	5	4473.26	4473.26	0	0	152	Specific	392.82	392.82	39.99	10.2	19	>tr|B4E8D4|B4E8D4_BURCJ Putative exported protein OS=Burkholderia cenocepacia (strain ATCC BAA-245 / DSM 16553 / LMG 16656 / NCTC 13227 / J2315 / CF5610) OX=216591 GN=BCAL2640 PE=4 SV=1	5259	NS_403_Glycosylation_BC_J2315_HILIC_B2.27271.27271.5	controllerType=0 controllerNumber=1 scan=27271	73.4723	Trypsin	B2	YAPPPAAVPVAATSGAQGGAAAAAAPAGTKPANAPREPAVRR	596
85750:4	462	K.NEAAAVAAAASATEPVSAPVVGDT[+568.212]SKPATIAAGFTALPQPVVPS[+568.212]AASDAQPVVATPR.D	HexNAc(2)Hex(1),HexNAc(2)Hex(1)	S[+568], T[+568]	1626.56	4	6503.2	6502.21	1	-2	635	Specific	394.04	394.04	0	8.76	12	>tr|B4E7X1|B4E7X1_BURCJ Peptidoglycan D,D-transpeptidase MrdA OS=Burkholderia cenocepacia (strain ATCC BAA-245 / DSM 16553 / LMG 16656 / NCTC 13227 / J2315 / CF5610) OX=216591 GN=mrdA PE=3 SV=1	3929	NS_403_Glycosylation_BC_J2315_HILIC_B2.69120.69120.4	controllerType=0 controllerNumber=1 scan=69120	170.837	Trypsin	B2	NEAAAVAAAASATEPVSAPVVGDTSKPATIAAGFTALPQPVVPSAASDAQPVVATPR	1136
85302:5	1548	D.PAESQSADAQQADEASDADAPVLDAPPAAS[+365.132][+231.074][+100.064]VPPAPAQPAAPAVVMTVTPTNDGRDEVVETVEIVPPPLQDASAKK.S	HexNAc(1)Hex(1) 231.0743 100.064	S[+100][+231][+365]	1636.4	5	8177.99	8174.94	3	4.4	16	NRagged	394.47	394.47	0	5.65	3	>tr|B4EAQ6|B4EAQ6_BURCJ Signal recognition particle receptor FtsY OS=Burkholderia cenocepacia (strain ATCC BAA-245 / DSM 16553 / LMG 16656 / NCTC 13227 / J2315 / CF5610) OX=216591 GN=ftsY PE=3 SV=1	4699	NS_403_Glycosylation_BC_J2315_HILIC_B3.68749.68749.5	controllerType=0 controllerNumber=1 scan=68749	171.827	Trypsin	B3	PAESQSADAQQADEASDADAPVLDAPPAASVPPAPAQPAAPAVVMTVTPTNDGRDEVVETVEIVPPPLQDASAKK	696
49301:4	14	A.ANTPKPTSS[+365.132][+231.074][+100.064]AT[+365.132][+231.074][+100.064]AAAAAKPPTANDANTGYFLQVGAYKTEGDAEQQR.A	HexNAc(1)Hex(1) 231.0743 100.064,HexNAc(1)Hex(1) 231.0743 100.064	S[+100][+231][+365], T[+100][+231][+365]	1493.95	4	5972.78	5972.77	0	1.7	173	NRagged	394.55	262.35	1.2	3.61	66	>tr|B4E9M8|B4E9M8_BURCJ Putative membrane protein OS=Burkholderia cenocepacia (strain ATCC BAA-245 / DSM 16553 / LMG 16656 / NCTC 13227 / J2315 / CF5610) OX=216591 GN=BCAL0678 PE=4 SV=1	6150	NS_403_Glycosylation_BC_J2315_HILIC_B2.41103.41103.4	controllerType=0 controllerNumber=1 scan=41103	107.307	Trypsin	B2	ANTPKPTSSATAAAAAKPPTANDANTGYFLQVGAYKTEGDAEQQR	1392
41885:4	23	K.LSKPAATTSATTSTTTSAGTASTSTTATAGTTTAAPAPTAS[+365.132][+231.074]APEAAAKPAK.T	HexNAc(1)Hex(1) 231.0743	S[+231][+365]	1302.14	4	5205.53	5203.52	2	0.4	112	Specific	394.63	394.63	15.06	9.42	82	>tr|B4EB03|B4EB03_BURCJ Putative exported protein OS=Burkholderia cenocepacia (strain ATCC BAA-245 / DSM 16553 / LMG 16656 / NCTC 13227 / J2315 / CF5610) OX=216591 GN=BCAL1917 PE=4 SV=1	4831	NS_403_Glycosylation_BC_J2315_HILIC_B2.35209.35209.4	controllerType=0 controllerNumber=1 scan=35209	92.9996	Trypsin	B2	LSKPAATTSATTSTTTSAGTASTSTTATAGTTTAAPAPTASAPEAAAKPAK	596
61748:3	908	K.RAAIAAAAS[+568.212]ELLPALTQPAAPPATDAQR.V	HexNAc(2)Hex(1)	S[+568]	1104.23	3	3310.69	3310.7	0	-3.7	550	Specific	394.89	369.32	106.52	9.18	2	>tr|B4EM06|B4EM06_BURCJ Putative membrane protein OS=Burkholderia cenocepacia (strain ATCC BAA-245 / DSM 16553 / LMG 16656 / NCTC 13227 / J2315 / CF5610) OX=216591 GN=BCAM2828 PE=4 SV=1	4354	NS_403_Glycosylation_BC_J2315_HILIC_B3.50745.50745.3	controllerType=0 controllerNumber=1 scan=50745	131.284	Trypsin	B3	RAAIAAAASELLPALTQPAAPPATDAQR	568
43711:3	153	A.ADAGGAKPAAGASAAPAAPAPVAVPAS[+365.132][+231.074][+100.064]AVS[+162.053][+462.149]GSAGQ.-	HexNAc(1)Hex(1) 231.0743 100.064,Hex(1) 462.1486	S[+100][+162][+231][+365][+462]	1399.32	3	4195.96	4191.93	4	3.2	152	Non	394.9	367.46	0	4.28	34	>tr|B4E626|B4E626_BURCJ Putative membrane protein OS=Burkholderia cenocepacia (strain ATCC BAA-245 / DSM 16553 / LMG 16656 / NCTC 13227 / J2315 / CF5610) OX=216591 GN=BCAL0303 PE=4 SV=1	1459	NS_403_Glycosylation_BC_J2315_HILIC_B1.37594.37594.3	controllerType=0 controllerNumber=1 scan=37594	93.3245	Trypsin	B1	ADAGGAKPAAGASAAPAAPAPVAVPASAVSGSAGQ	1320
45145:3	7	K.KASEAAAAASAAQAAAAASPAT[+365.132][+231.074]VPAS[+568.212]GAAVDQDANAQAAR.A	HexNAc(1)Hex(1) 231.0743,HexNAc(2)Hex(1)	S[+568], T[+231][+365]	1572.39	3	4715.16	4715.17	0	-0.7	143	Specific	395.11	395.11	0	10.13	121	>tr|B4EEW5|B4EEW5_BURCJ Outer membrane protein assembly factor BamE OS=Burkholderia cenocepacia (strain ATCC BAA-245 / DSM 16553 / LMG 16656 / NCTC 13227 / J2315 / CF5610) OX=216591 GN=omlA PE=3 SV=1	4098	NS_403_Glycosylation_BC_J2315_HILIC_B2.37787.37787.3	controllerType=0 controllerNumber=1 scan=37787	99.346	Trypsin	B2	KASEAAAAASAAQAAAAASPATVPASGAAVDQDANAQAAR	1164
69106:5	43	D.M[+15.995]PS[+568.212]QAGFNLGYLAYNVEHKPVDKLEVR.Q	HexNAc(2)Hex(1)	M[+16], S[+568]	732.76	5	3659.77	3659.78	0	-2.2	292	NRagged	395.2	395.2	395.2	8.65	22	>tr|B4E8I7|B4E8I7_BURCJ Putative periplasmic dipeptide transport protein OS=Burkholderia cenocepacia (strain ATCC BAA-245 / DSM 16553 / LMG 16656 / NCTC 13227 / J2315 / CF5610) OX=216591 GN=dppA PE=4 SV=1	3473	NS_403_Glycosylation_BC_J2315_HILIC_B1.57830.57830.5	controllerType=0 controllerNumber=1 scan=57830	139.1	Trypsin	B1	MPSQAGFNLGYLAYNVEHKPVDKLEVR	568
52828:3	7	K.ASEAAAAAS[+568.212]AAQAAAAAS[+365.132][+231.074]PATVPASGAAVDQDANAQAAR.A	HexNAc(2)Hex(1),HexNAc(1)Hex(1) 231.0743	S[+231][+365][+568]	1530.03	3	4588.07	4587.07	1	0.1	144	Specific	395.6	319.15	8.27	7.42	121	>tr|B4EEW5|B4EEW5_BURCJ Outer membrane protein assembly factor BamE OS=Burkholderia cenocepacia (strain ATCC BAA-245 / DSM 16553 / LMG 16656 / NCTC 13227 / J2315 / CF5610) OX=216591 GN=omlA PE=3 SV=1	4098	NS_403_Glycosylation_BC_J2315_HILIC_B2.43810.43810.3	controllerType=0 controllerNumber=1 scan=43810	113.287	Trypsin	B2	ASEAAAAASAAQAAAAASPATVPASGAAVDQDANAQAAR	1164
34437:3	23	K.VAPPPADNGAS[+568.212]QPQQFDPNRALQGK.T	HexNAc(2)Hex(1)	S[+568]	1057.84	3	3171.5	3171.51	0	-1.3	29	Specific	395.61	395.61	395.61	9.85	64	>tr|B4E9M8|B4E9M8_BURCJ Putative membrane protein OS=Burkholderia cenocepacia (strain ATCC BAA-245 / DSM 16553 / LMG 16656 / NCTC 13227 / J2315 / CF5610) OX=216591 GN=BCAL0678 PE=4 SV=1	6150	NS_403_Glycosylation_BC_J2315_HILIC_B1.30050.30050.3	controllerType=0 controllerNumber=1 scan=30050	75.7829	Trypsin	B1	VAPPPADNGASQPQQFDPNRALQGK	568
47647:3	153	K.AADAGGAKPAAGAS[+365.132][+231.074]AAPAAPAPVAVPASAVSGSAGQ.-	HexNAc(1)Hex(1) 231.0743	S[+231][+365]	1180.24	3	3538.71	3538.7	0	0.6	151	CRagged	395.73	395.73	0.03	8.53	34	>tr|B4E626|B4E626_BURCJ Putative membrane protein OS=Burkholderia cenocepacia (strain ATCC BAA-245 / DSM 16553 / LMG 16656 / NCTC 13227 / J2315 / CF5610) OX=216591 GN=BCAL0303 PE=4 SV=1	1459	NS_403_Glycosylation_BC_J2315_HILIC_B1.40856.40856.3	controllerType=0 controllerNumber=1 scan=40856	101.393	Trypsin	B1	AADAGGAKPAAGASAAPAAPAPVAVPASAVSGSAGQ	596
84051:4	40	R.NGKLPEDTAGAAT[+568.212]AAAPAEAASAPAQAAS[+568.212]GAEQPAAAASAALSTIYFETGK.S	HexNAc(2)Hex(1),HexNAc(2)Hex(1)	S[+568], T[+568]	1463.69	4	5851.72	5851.73	0	-1.9	382	Specific	395.79	343.28	0	8	73	>tr|B4EA74|B4EA74_BURCJ Cytochrome c oxidase subunit 2 OS=Burkholderia cenocepacia (strain ATCC BAA-245 / DSM 16553 / LMG 16656 / NCTC 13227 / J2315 / CF5610) OX=216591 GN=BCAL0749 PE=3 SV=1	5396	NS_403_Glycosylation_BC_J2315_HILIC_B2.67827.67827.4	controllerType=0 controllerNumber=1 scan=67827	167.978	Trypsin	B2	NGKLPEDTAGAATAAAPAEAASAPAQAASGAEQPAAAASAALSTIYFETGK	1136
42751:3	168	K.AADAGGAKPAAGASAAPAAPAPVAVPAS[+365.132][+231.074]AVS[+568.212]GSAGQ.-	HexNAc(1)Hex(1) 231.0743,HexNAc(2)Hex(1)	S[+231][+365][+568]	1369.97	3	4107.91	4106.91	1	-1.9	151	CRagged	395.94	299.26	0	7.49	26	>tr|B4E626|B4E626_BURCJ Putative membrane protein OS=Burkholderia cenocepacia (strain ATCC BAA-245 / DSM 16553 / LMG 16656 / NCTC 13227 / J2315 / CF5610) OX=216591 GN=BCAL0303 PE=4 SV=1	1459	NS_403_Glycosylation_BC_J2315_HILIC_B3.35680.35680.3	controllerType=0 controllerNumber=1 scan=35680	96.6178	Trypsin	B3	AADAGGAKPAAGASAAPAAPAPVAVPASAVSGSAGQ	1164
72643:4	120	R.TIGQTLEVDGPITPNDRLVANPS[+568.212]DALANGDRVVVQAPAAQPASAVAGAK.S	HexNAc(2)Hex(1)	S[+568]	1352.19	4	5405.73	5403.74	2	-3.7	360	Specific	396.18	396.18	3.6	9.61	17	>tr|B4EIX5|B4EIX5_BURCJ Efflux system transport protein OS=Burkholderia cenocepacia (strain ATCC BAA-245 / DSM 16553 / LMG 16656 / NCTC 13227 / J2315 / CF5610) OX=216591 GN=BCAM1420 PE=3 SV=1	2774	NS_403_Glycosylation_BC_J2315_HILIC_B1.60612.60612.4	controllerType=0 controllerNumber=1 scan=60612	145.691	Trypsin	B1	TIGQTLEVDGPITPNDRLVANPSDALANGDRVVVQAPAAQPASAVAGAK	568
26723:4	126	K.GASAAQAAPKPTDNS[+568.212]SGTFVFARPGK.F	HexNAc(2)Hex(1)	S[+568]	776.377	4	3102.49	3101.49	1	-2.5	66	Specific	397.97	188.72	1.2	6.72	23	>tr|B4EBR7|B4EBR7_BURCJ Outer-membrane lipoprotein carrier protein OS=Burkholderia cenocepacia (strain ATCC BAA-245 / DSM 16553 / LMG 16656 / NCTC 13227 / J2315 / CF5610) OX=216591 GN=lolA PE=3 SV=1	6332	NS_403_Glycosylation_BC_J2315_HILIC_B1.23821.23821.4	controllerType=0 controllerNumber=1 scan=23821	61.2484	Trypsin	B1	GASAAQAAPKPTDNSSGTFVFARPGK	568
78296:4	7	K.QVADARNGKLPEDT[+568.212]AGAATAAAPAEAAS[+365.132][+231.074]APAQAASGAEQPAAAASAALSTIYFETGK.S	HexNAc(2)Hex(1),HexNAc(1)Hex(1) 231.0743	S[+231][+365], T[+568]	1631.01	4	6521.04	6520.05	1	-3.3	376	Specific	398.11	398.11	0	9.54	133	>tr|B4EA74|B4EA74_BURCJ Cytochrome c oxidase subunit 2 OS=Burkholderia cenocepacia (strain ATCC BAA-245 / DSM 16553 / LMG 16656 / NCTC 13227 / J2315 / CF5610) OX=216591 GN=BCAL0749 PE=3 SV=1	5396	NS_403_Glycosylation_BC_J2315_HILIC_B1.65064.65064.4	controllerType=0 controllerNumber=1 scan=65064	155.98	Trypsin	B1	QVADARNGKLPEDTAGAATAAAPAEAASAPAQAASGAEQPAAAASAALSTIYFETGK	1164
45771:3	7	K.KASEAAAAAS[+365.132][+231.074]AAQAAAAASPATVPAS[+568.212]GAAVDQDANAQAAR.A	HexNAc(1)Hex(1) 231.0743,HexNAc(2)Hex(1)	S[+231][+365][+568]	1572.39	3	4715.16	4715.17	0	-1.1	143	Specific	399.12	323.49	0.25	8.59	121	>tr|B4EEW5|B4EEW5_BURCJ Outer membrane protein assembly factor BamE OS=Burkholderia cenocepacia (strain ATCC BAA-245 / DSM 16553 / LMG 16656 / NCTC 13227 / J2315 / CF5610) OX=216591 GN=omlA PE=3 SV=1	4098	NS_403_Glycosylation_BC_J2315_HILIC_B2.38287.38287.3	controllerType=0 controllerNumber=1 scan=38287	100.599	Trypsin	B2	KASEAAAAASAAQAAAAASPATVPASGAAVDQDANAQAAR	1164
79017:4	7	R.NGKLPEDTAGAAT[+568.212]AAAPAEAASAPAQAAS[+568.212]GAEQPAAAASAALSTIYFETGK.S	HexNAc(2)Hex(1),HexNAc(2)Hex(1)	S[+568], T[+568]	1463.93	4	5852.71	5851.73	1	-3.5	382	Specific	399.19	399.19	10	8.65	133	>tr|B4EA74|B4EA74_BURCJ Cytochrome c oxidase subunit 2 OS=Burkholderia cenocepacia (strain ATCC BAA-245 / DSM 16553 / LMG 16656 / NCTC 13227 / J2315 / CF5610) OX=216591 GN=BCAL0749 PE=3 SV=1	5396	NS_403_Glycosylation_BC_J2315_HILIC_B1.65622.65622.4	controllerType=0 controllerNumber=1 scan=65622	157.367	Trypsin	B1	NGKLPEDTAGAATAAAPAEAASAPAQAASGAEQPAAAASAALSTIYFETGK	1136
65002:6	54	K.PQDAQALQDASPASGASGAQAAAAPADNAT[+568.212]VGAVPDASVQS[+568.212][+100.064]TPLQPPAPIS[+365.132][+231.074][+100.064]NSSSVHPGNPK.A	HexNAc(2)Hex(1),HexNAc(2)Hex(1) 100.064,HexNAc(1)Hex(1) 231.0743 100.064	S[+100]*2[+231][+365][+568], T[+568]	1297.28	6	7778.63	7772.6	6	1	208	Specific	399.38	399.38	0	7.94	51	>tr|B4EE88|B4EE88_BURCJ Putative phospholipid-binding lipoprotein OS=Burkholderia cenocepacia (strain ATCC BAA-245 / DSM 16553 / LMG 16656 / NCTC 13227 / J2315 / CF5610) OX=216591 GN=BCAL0163 PE=4 SV=1	3395	NS_403_Glycosylation_BC_J2315_HILIC_B1.54670.54670.6	controllerType=0 controllerNumber=1 scan=54670	131.744	Trypsin	B1	PQDAQALQDASPASGASGAQAAAAPADNATVGAVPDASVQSTPLQPPAPISNSSSVHPGNPK	1932
68417:4	47	V.TPVGNGTVATTALPQANPNAGGAS[+365.132][+231.074][+100.064]GT[+162.053][+462.149]VVHGTAGTLTPPPANAAPGQVVVGGKVPDEATK.A	HexNAc(1)Hex(1) 231.0743 100.064,Hex(1) 462.1486	S[+100][+231][+365], T[+162][+462]	1691.83	4	6764.31	6761.28	3	2.2	44	NRagged	399.47	399.47	0	6.99	45	>tr|B4E6S1|B4E6S1_BURCJ Putative outer membrane protein OS=Burkholderia cenocepacia (strain ATCC BAA-245 / DSM 16553 / LMG 16656 / NCTC 13227 / J2315 / CF5610) OX=216591 GN=BCAL0349 PE=4 SV=1	3532	NS_403_Glycosylation_BC_J2315_HILIC_B3.55848.55848.4	controllerType=0 controllerNumber=1 scan=55848	142.832	Trypsin	B3	TPVGNGTVATTALPQANPNAGGASGTVVHGTAGTLTPPPANAAPGQVVVGGKVPDEATK	1320
48001:3	8	K.KASEAAAAASAAQAAAAAS[+162.053][+462.149]PAT[+568.212]VPASGAAVDQDANAQAAR.A	Hex(1) 462.1486,HexNAc(2)Hex(1)	S[+162][+462], T[+568]	1581.72	3	4743.15	4743.16	0	-1.5	143	Specific	399.5	399.5	0	9.76	103	>tr|B4EEW5|B4EEW5_BURCJ Outer membrane protein assembly factor BamE OS=Burkholderia cenocepacia (strain ATCC BAA-245 / DSM 16553 / LMG 16656 / NCTC 13227 / J2315 / CF5610) OX=216591 GN=omlA PE=3 SV=1	4098	NS_403_Glycosylation_BC_J2315_HILIC_B1.41137.41137.3	controllerType=0 controllerNumber=1 scan=41137	102.039	Trypsin	B1	KASEAAAAASAAQAAAAASPATVPASGAAVDQDANAQAAR	1192
64766:4	358	A.SKGEPVPLSPGVTPPAAAQAAS[+162.053][+462.149]AAAAQQAS[+365.132][+231.074][+100.064]VPAAAS[+568.212]ATVVVK.A	Hex(1) 462.1486,HexNAc(1)Hex(1) 231.0743 100.064,HexNAc(2)Hex(1)	S[+100][+162][+231][+365][+462][+568]	1429.44	4	5714.74	5712.74	2	-0.4	829	NRagged	399.76	399.76	0	8.04	9	>tr|B4EKU9|B4EKU9_BURCJ Putative membrane protein OS=Burkholderia cenocepacia (strain ATCC BAA-245 / DSM 16553 / LMG 16656 / NCTC 13227 / J2315 / CF5610) OX=216591 GN=BCAM2680 PE=4 SV=1	4589	NS_403_Glycosylation_BC_J2315_HILIC_B1.54493.54493.4	controllerType=0 controllerNumber=1 scan=54493	131.301	Trypsin	B1	SKGEPVPLSPGVTPPAAAQAASAAAAQQASVPAAASATVVVK	1888
81156:6	852	R.YDVILTNPPYVNAAS[+568.212][+100.064]MAALPPEYRHEPEMALAGGDDGMDIVRR.I	HexNAc(2)Hex(1) 100.064	S[+100][+568]	898.597	6	5386.55	5383.54	3	-1.1	201	Specific	399.93	399.93	4.24	9.59	5	>tr|B4ECP4|B4ECP4_BURCJ 50S ribosomal protein L3 glutamine methyltransferase OS=Burkholderia cenocepacia (strain ATCC BAA-245 / DSM 16553 / LMG 16656 / NCTC 13227 / J2315 / CF5610) OX=216591 GN=prmB PE=3 SV=1	448	NS_403_Glycosylation_BC_J2315_HILIC_B1.67267.67267.6	controllerType=0 controllerNumber=1 scan=67267	161.509	Trypsin	B1	YDVILTNPPYVNAASMAALPPEYRHEPEMALAGGDDGMDIVRR	668
46682:4	7	K.KASEAAAAAS[+365.132][+231.074]AAQAAAAASPATVPASGAAVDQDANAQAAR.A	HexNAc(1)Hex(1) 231.0743	S[+231][+365]	1037.49	4	4146.95	4146.95	0	-1.7	143	Specific	400.01	390.69	147.67	8.95	88	>tr|B4EEW5|B4EEW5_BURCJ Outer membrane protein assembly factor BamE OS=Burkholderia cenocepacia (strain ATCC BAA-245 / DSM 16553 / LMG 16656 / NCTC 13227 / J2315 / CF5610) OX=216591 GN=omlA PE=3 SV=1	4098	NS_403_Glycosylation_BC_J2315_HILIC_B3.38873.38873.4	controllerType=0 controllerNumber=1 scan=38873	104.554	Trypsin	B3	KASEAAAAASAAQAAAAASPATVPASGAAVDQDANAQAAR	596
28600:4	111	K.GAS[+365.132][+231.074]AAQAAPKPTDNSSGTFVFARPGK.F	HexNAc(1)Hex(1) 231.0743	S[+231][+365]	783.374	4	3130.47	3129.49	1	-5.3	66	Specific	400.65	394.63	394.63	6.36	20	>tr|B4EBR7|B4EBR7_BURCJ Outer-membrane lipoprotein carrier protein OS=Burkholderia cenocepacia (strain ATCC BAA-245 / DSM 16553 / LMG 16656 / NCTC 13227 / J2315 / CF5610) OX=216591 GN=lolA PE=3 SV=1	6332	NS_403_Glycosylation_BC_J2315_HILIC_B2.24514.24514.4	controllerType=0 controllerNumber=1 scan=24514	66.4945	Trypsin	B2	GASAAQAAPKPTDNSSGTFVFARPGK	596
54740:3	7	K.ASEAAAAASAAQAAAAASPAT[+365.132][+231.074]VPAS[+568.212]GAAVDQDANAQAAR.A	HexNAc(1)Hex(1) 231.0743,HexNAc(2)Hex(1)	S[+568], T[+231][+365]	1530.36	3	4589.06	4587.07	2	-4	144	Specific	400.91	291.06	0	6.46	121	>tr|B4EEW5|B4EEW5_BURCJ Outer membrane protein assembly factor BamE OS=Burkholderia cenocepacia (strain ATCC BAA-245 / DSM 16553 / LMG 16656 / NCTC 13227 / J2315 / CF5610) OX=216591 GN=omlA PE=3 SV=1	4098	NS_403_Glycosylation_BC_J2315_HILIC_B2.45308.45308.3	controllerType=0 controllerNumber=1 scan=45308	116.695	Trypsin	B2	ASEAAAAASAAQAAAAASPATVPASGAAVDQDANAQAAR	1164
67889:4	54	K.VFQYVKPQDAQALQDASPASGASGAQAAAAPADNATVGAVPDASVQS[+568.212]TPLQPPAPISNSSSVHPGNPK.A	HexNAc(2)Hex(1)	S[+568]	1793.87	4	7172.47	7172.47	0	-0.2	202	Specific	401.05	401.05	0	9.5	51	>tr|B4EE88|B4EE88_BURCJ Putative phospholipid-binding lipoprotein OS=Burkholderia cenocepacia (strain ATCC BAA-245 / DSM 16553 / LMG 16656 / NCTC 13227 / J2315 / CF5610) OX=216591 GN=BCAL0163 PE=4 SV=1	3395	NS_403_Glycosylation_BC_J2315_HILIC_B1.56894.56894.4	controllerType=0 controllerNumber=1 scan=56894	136.88	Trypsin	B1	VFQYVKPQDAQALQDASPASGASGAQAAAAPADNATVGAVPDASVQSTPLQPPAPISNSSSVHPGNPK	568
13022:3	418	T.YIPEPC[+57.021]AHC[+57.021]HGS[+365.132][+231.074]GK.V	HexNAc(1)Hex(1) 231.0743	C[+57]*2, S[+231][+365]	736.971	3	2208.9	2208.91	0	-3.8	199	NRagged	401.11	401.11	401.11	6.94	5	>sp|B4EDZ1|DNAJ_BURCJ Chaperone protein DnaJ OS=Burkholderia cenocepacia (strain ATCC BAA-245 / DSM 16553 / LMG 16656 / NCTC 13227 / J2315 / CF5610) OX=216591 GN=dnaJ PE=3 SV=1	87	NS_403_Glycosylation_BC_J2315_HILIC_B1.12739.12739.3	controllerType=0 controllerNumber=1 scan=12739	34.8258	Trypsin	B1	YIPEPCAHCHGSGK	596
43847:3	7	K.KASEAAAAASAAQAAAAAS[+365.132][+231.074]PAT[+365.132][+231.074]VPASGAAVDQDANAQAAR.A	HexNAc(1)Hex(1) 231.0743,HexNAc(1)Hex(1) 231.0743	S[+231][+365], T[+231][+365]	1581.72	3	4743.15	4743.16	0	-1.8	143	Specific	401.22	401.22	13.93	9.82	88	>tr|B4EEW5|B4EEW5_BURCJ Outer membrane protein assembly factor BamE OS=Burkholderia cenocepacia (strain ATCC BAA-245 / DSM 16553 / LMG 16656 / NCTC 13227 / J2315 / CF5610) OX=216591 GN=omlA PE=3 SV=1	4098	NS_403_Glycosylation_BC_J2315_HILIC_B3.36567.36567.3	controllerType=0 controllerNumber=1 scan=36567	98.8157	Trypsin	B3	KASEAAAAASAAQAAAAASPATVPASGAAVDQDANAQAAR	1192
45126:3	7	K.KASEAAAAAS[+568.212]AAQAAAAASPATVPASGAAVDQDANAQAAR.A	HexNAc(2)Hex(1)	S[+568]	1373.99	3	4119.96	4118.96	1	-1.5	143	Specific	401.62	353.87	54.74	8.59	88	>tr|B4EEW5|B4EEW5_BURCJ Outer membrane protein assembly factor BamE OS=Burkholderia cenocepacia (strain ATCC BAA-245 / DSM 16553 / LMG 16656 / NCTC 13227 / J2315 / CF5610) OX=216591 GN=omlA PE=3 SV=1	4098	NS_403_Glycosylation_BC_J2315_HILIC_B3.37586.37586.3	controllerType=0 controllerNumber=1 scan=37586	101.362	Trypsin	B3	KASEAAAAASAAQAAAAASPATVPASGAAVDQDANAQAAR	568
26630:3	691	A.QTPAQPQASAQAPATTAATPAAAS[+568.212]APSAEQR.A	HexNAc(2)Hex(1)	S[+568]	1172.56	3	3515.66	3515.66	0	-1.1	20	NRagged	401.88	274.82	34.23	6.08	12	>tr|B4E9X9|B4E9X9_BURCJ Putative exported protein OS=Burkholderia cenocepacia (strain ATCC BAA-245 / DSM 16553 / LMG 16656 / NCTC 13227 / J2315 / CF5610) OX=216591 GN=BCAL1798 PE=4 SV=1	3710	NS_403_Glycosylation_BC_J2315_HILIC_B3.22842.22842.3	controllerType=0 controllerNumber=1 scan=22842	64.5229	Trypsin	B3	QTPAQPQASAQAPATTAATPAAASAPSAEQR	568
37695:3	197	H.AAAPAPAAAS[+365.132][+231.074]AAS[+568.212]DAAPALTPQQAR.Q	HexNAc(1)Hex(1) 231.0743,HexNAc(2)Hex(1)	S[+231][+365][+568]	1138.19	3	3412.56	3410.57	2	-5.1	19	NRagged	401.95	401.95	0	7.02	18	>tr|B4EF81|B4EF81_BURCJ Putative MscS mechanosensitive ion channel OS=Burkholderia cenocepacia (strain ATCC BAA-245 / DSM 16553 / LMG 16656 / NCTC 13227 / J2315 / CF5610) OX=216591 GN=BCAM0936 PE=4 SV=1	1134	NS_403_Glycosylation_BC_J2315_HILIC_B1.32762.32762.3	controllerType=0 controllerNumber=1 scan=32762	82.2772	Trypsin	B1	AAAPAPAAASAASDAAPALTPQQAR	1164
44137:3	8	K.KAS[+568.212]EAAAAASAAQAAAAASPAT[+568.212]VPASGAAVDQDANAQAAR.A	HexNAc(2)Hex(1),HexNAc(2)Hex(1)	S[+568], T[+568]	1563.4	3	4688.18	4687.17	1	0.2	143	Specific	402.07	201.22	86.2	7.5	103	>tr|B4EEW5|B4EEW5_BURCJ Outer membrane protein assembly factor BamE OS=Burkholderia cenocepacia (strain ATCC BAA-245 / DSM 16553 / LMG 16656 / NCTC 13227 / J2315 / CF5610) OX=216591 GN=omlA PE=3 SV=1	4098	NS_403_Glycosylation_BC_J2315_HILIC_B1.37931.37931.3	controllerType=0 controllerNumber=1 scan=37931	94.0989	Trypsin	B1	KASEAAAAASAAQAAAAASPATVPASGAAVDQDANAQAAR	1136
08907:6	552	I.LYNAISQKHAYDEAHPAEAAS[+162.053][+462.149]AAS[+365.132][+231.074]H.-	Hex(1) 462.1486,HexNAc(1)Hex(1) 231.0743	S[+162][+231][+365][+462]	646.612	6	3874.64	3872.65	2	-5.2	29	Non	402.14	402.14	0	6.73	4	>tr|B4ED29|B4ED29_BURCJ Putative membrane protein OS=Burkholderia cenocepacia (strain ATCC BAA-245 / DSM 16553 / LMG 16656 / NCTC 13227 / J2315 / CF5610) OX=216591 GN=BCAL1093 PE=4 SV=1	382	NS_403_Glycosylation_BC_J2315_HILIC_B3.9165.9165.3	controllerType=0 controllerNumber=1 scan=9165	28.4259	Trypsin	B3	LYNAISQKHAYDEAHPAEAASAASH	1220
42674:3	8	K.KASEAAAAASAAQAAAAAS[+365.132][+231.074]PAT[+568.212]VPAS[+568.212]GAAVDQDANAQAAR.A	HexNAc(1)Hex(1) 231.0743,HexNAc(2)Hex(1),HexNAc(2)Hex(1)	S[+231][+365][+568], T[+568]	1762.12	3	5284.36	5283.38	1	-4.2	143	Specific	402.22	102.85	0	5.3	103	>tr|B4EEW5|B4EEW5_BURCJ Outer membrane protein assembly factor BamE OS=Burkholderia cenocepacia (strain ATCC BAA-245 / DSM 16553 / LMG 16656 / NCTC 13227 / J2315 / CF5610) OX=216591 GN=omlA PE=3 SV=1	4098	NS_403_Glycosylation_BC_J2315_HILIC_B1.36769.36769.3	controllerType=0 controllerNumber=1 scan=36769	91.4126	Trypsin	B1	KASEAAAAASAAQAAAAASPATVPASGAAVDQDANAQAAR	1732
72756:5	54	E.DSGAFDDDAAQADDAQRDES[+568.212]VS[+365.132][+231.074]PLAPVADS[+568.212][+100.064]GANEEPSEGADEPPKTDGDGSK.G	HexNAc(2)Hex(1),HexNAc(1)Hex(1) 231.0743,HexNAc(2)Hex(1) 100.064	S[+100][+231][+365][+568]*2	1408.19	5	7036.93	7035.91	1	3.2	112	NRagged	402.25	402.25	0	6.82	26	>tr|B4E6Q4|B4E6Q4_BURCJ Putative stringent starvation protein B OS=Burkholderia cenocepacia (strain ATCC BAA-245 / DSM 16553 / LMG 16656 / NCTC 13227 / J2315 / CF5610) OX=216591 GN=BCAL0332 PE=4 SV=1	1585	NS_403_Glycosylation_BC_J2315_HILIC_B2.59201.59201.5	controllerType=0 controllerNumber=1 scan=59201	148.093	Trypsin	B2	DSGAFDDDAAQADDAQRDESVSPLAPVADSGANEEPSEGADEPPKTDGDGSK	1832
27350:4	111	K.GASAAQAAPKPTDNS[+365.132][+231.074]SGTFVFARPGK.F	HexNAc(1)Hex(1) 231.0743	S[+231][+365]	783.126	4	3129.48	3129.49	0	-1	66	Specific	402.37	396.68	1.2	9.84	20	>tr|B4EBR7|B4EBR7_BURCJ Outer-membrane lipoprotein carrier protein OS=Burkholderia cenocepacia (strain ATCC BAA-245 / DSM 16553 / LMG 16656 / NCTC 13227 / J2315 / CF5610) OX=216591 GN=lolA PE=3 SV=1	6332	NS_403_Glycosylation_BC_J2315_HILIC_B2.23528.23528.4	controllerType=0 controllerNumber=1 scan=23528	64.0792	Trypsin	B2	GASAAQAAPKPTDNSSGTFVFARPGK	596
26741:4	111	K.GAS[+365.132][+231.074]AAQAAPKPTDNSSGTFVFARPGK.F	HexNAc(1)Hex(1) 231.0743	S[+231][+365]	783.126	4	3129.48	3129.49	0	-1.6	66	Specific	402.43	378.19	378.19	7.75	20	>tr|B4EBR7|B4EBR7_BURCJ Outer-membrane lipoprotein carrier protein OS=Burkholderia cenocepacia (strain ATCC BAA-245 / DSM 16553 / LMG 16656 / NCTC 13227 / J2315 / CF5610) OX=216591 GN=lolA PE=3 SV=1	6332	NS_403_Glycosylation_BC_J2315_HILIC_B2.23081.23081.4	controllerType=0 controllerNumber=1 scan=23081	63.0041	Trypsin	B2	GASAAQAAPKPTDNSSGTFVFARPGK	596
81695:4	7	N.GKLPEDTAGAATAAAPAEAAS[+365.132][+231.074][+100.064]APAQAASGAEQPAAAASAALSTIYFETGK.S	HexNAc(1)Hex(1) 231.0743 100.064	S[+100][+231][+365]	1325.89	4	5300.55	5297.53	3	0.2	383	NRagged	402.67	402.67	0	6.93	133	>tr|B4EA74|B4EA74_BURCJ Cytochrome c oxidase subunit 2 OS=Burkholderia cenocepacia (strain ATCC BAA-245 / DSM 16553 / LMG 16656 / NCTC 13227 / J2315 / CF5610) OX=216591 GN=BCAL0749 PE=3 SV=1	5396	NS_403_Glycosylation_BC_J2315_HILIC_B1.67707.67707.4	controllerType=0 controllerNumber=1 scan=67707	162.671	Trypsin	B1	GKLPEDTAGAATAAAPAEAASAPAQAASGAEQPAAAASAALSTIYFETGK	696
47008:2	153	K.AADAGGAKPAAGAS[+365.132][+231.074]AAPAAPAPVAVPASAVSGSAGQ.-	HexNAc(1)Hex(1) 231.0743	S[+231][+365]	1769.85	2	3538.7	3538.7	0	-0.7	151	CRagged	402.75	300.25	4.84	8.04	34	>tr|B4E626|B4E626_BURCJ Putative membrane protein OS=Burkholderia cenocepacia (strain ATCC BAA-245 / DSM 16553 / LMG 16656 / NCTC 13227 / J2315 / CF5610) OX=216591 GN=BCAL0303 PE=4 SV=1	1459	NS_403_Glycosylation_BC_J2315_HILIC_B1.40337.40337.2	controllerType=0 controllerNumber=1 scan=40337	100.138	Trypsin	B1	AADAGGAKPAAGASAAPAAPAPVAVPASAVSGSAGQ	596
40747:3	7	K.KASEAAAAASAAQAAAAAS[+365.132][+231.074]PAT[+568.212]VPAS[+568.212]GAAVDQDANAQAAR.A	HexNAc(1)Hex(1) 231.0743,HexNAc(2)Hex(1),HexNAc(2)Hex(1)	S[+231][+365][+568], T[+568]	1761.8	3	5283.38	5283.38	0	0.2	143	Specific	403.41	403.41	0	9.18	88	>tr|B4EEW5|B4EEW5_BURCJ Outer membrane protein assembly factor BamE OS=Burkholderia cenocepacia (strain ATCC BAA-245 / DSM 16553 / LMG 16656 / NCTC 13227 / J2315 / CF5610) OX=216591 GN=omlA PE=3 SV=1	4098	NS_403_Glycosylation_BC_J2315_HILIC_B3.34105.34105.3	controllerType=0 controllerNumber=1 scan=34105	92.6219	Trypsin	B3	KASEAAAAASAAQAAAAASPATVPASGAAVDQDANAQAAR	1732
45978:3	7	K.KAS[+162.053][+462.149]EAAAAASAAQAAAAASPATVPASGAAVDQDANAQAAR.A	Hex(1) 462.1486	S[+162][+462]	1392.32	3	4174.94	4174.95	0	-2.5	143	Specific	403.43	389.11	53.3	9.82	88	>tr|B4EEW5|B4EEW5_BURCJ Outer membrane protein assembly factor BamE OS=Burkholderia cenocepacia (strain ATCC BAA-245 / DSM 16553 / LMG 16656 / NCTC 13227 / J2315 / CF5610) OX=216591 GN=omlA PE=3 SV=1	4098	NS_403_Glycosylation_BC_J2315_HILIC_B3.38287.38287.3	controllerType=0 controllerNumber=1 scan=38287	103.116	Trypsin	B3	KASEAAAAASAAQAAAAASPATVPASGAAVDQDANAQAAR	624
25023:6	399	T.TPSARGS[+568.212]S[+162.053][+462.149]VFALSDHGATSAAAR.W	HexNAc(2)Hex(1),Hex(1) 462.1486	S[+162][+462][+568]	569.259	6	3410.52	3409.51	1	0.6	355	NRagged	403.51	14.6	0	3.6	5	>tr|B4E9H6|B4E9H6_BURCJ Putative N-acetylmuramoyl-L-alanine amidase OS=Burkholderia cenocepacia (strain ATCC BAA-245 / DSM 16553 / LMG 16656 / NCTC 13227 / J2315 / CF5610) OX=216591 GN=BCAL2777 PE=4 SV=1	2764	NS_403_Glycosylation_BC_J2315_HILIC_B3.21593.21593.3	controllerType=0 controllerNumber=1 scan=21593	61.2656	Trypsin	B3	TPSARGSSVFALSDHGATSAAAR	1192
35978:3	1026	A.TDMSPAAS[+568.212]T[+568.212]AAGASSGAGAAAASGTMGLK.L	HexNAc(2)Hex(1),HexNAc(2)Hex(1)	S[+568], T[+568]	1202.19	3	3604.56	3604.56	0	-1.6	31	NRagged	403.89	403.89	4.8	7.39	4	>tr|B4E678|B4E678_BURCJ Putative exported protein OS=Burkholderia cenocepacia (strain ATCC BAA-245 / DSM 16553 / LMG 16656 / NCTC 13227 / J2315 / CF5610) OX=216591 GN=BCAL1357 PE=4 SV=1	4303	NS_403_Glycosylation_BC_J2315_HILIC_B3.30317.30317.3	controllerType=0 controllerNumber=1 scan=30317	83.4598	Trypsin	B3	TDMSPAASTAAGASSGAGAAAASGTMGLK	1136
89040:3	194	K.KVEAVTASGSYQGLVSVIVT[+568.212][+100.064]QS[+568.212][+100.064]AASGS.-	HexNAc(2)Hex(1) 100.064,HexNAc(2)Hex(1) 100.064	S[+100][+568], T[+100][+568]	1312.65	3	3935.92	3932.9	3	3.6	140	CRagged	403.9	392.02	1.2	7.43	12	>tr|B4ELG0|B4ELG0_BURCJ Giant cable pilus OS=Burkholderia cenocepacia (strain ATCC BAA-245 / DSM 16553 / LMG 16656 / NCTC 13227 / J2315 / CF5610) OX=216591 GN=cblA PE=4 SV=1	6414	NS_403_Glycosylation_BC_J2315_HILIC_B2.71623.71623.2	controllerType=0 controllerNumber=1 scan=71623	176.125	Trypsin	B2	KVEAVTASGSYQGLVSVIVTQSAASGS	1336
46260:3	36	R.DDDVSDVQAGVAHDEPPAS[+365.132][+231.074]DTTVAAAPAPAPK.D	HexNAc(1)Hex(1) 231.0743	S[+231][+365]	1237.89	3	3711.65	3710.66	1	-2.3	86	Specific	404.13	282.81	42.56	6.43	21	>tr|B4EFK5|B4EFK5_BURCJ Putative peptidoglycan-binding membrane protein OS=Burkholderia cenocepacia (strain ATCC BAA-245 / DSM 16553 / LMG 16656 / NCTC 13227 / J2315 / CF5610) OX=216591 GN=BCAM0996 PE=4 SV=1	764	NS_403_Glycosylation_BC_J2315_HILIC_B1.39747.39747.3	controllerType=0 controllerNumber=1 scan=39747	98.6616	Trypsin	B1	DDDVSDVQAGVAHDEPPASDTTVAAAPAPAPK	596
40961:3	7	K.KAS[+568.212]EAAAAASAAQAAAAASPAT[+568.212]VPASGAAVDQDANAQAAR.A	HexNAc(2)Hex(1),HexNAc(2)Hex(1)	S[+568], T[+568]	1563.06	3	4687.16	4687.17	0	-1.5	143	Specific	404.35	335.09	88.64	8.72	121	>tr|B4EEW5|B4EEW5_BURCJ Outer membrane protein assembly factor BamE OS=Burkholderia cenocepacia (strain ATCC BAA-245 / DSM 16553 / LMG 16656 / NCTC 13227 / J2315 / CF5610) OX=216591 GN=omlA PE=3 SV=1	4098	NS_403_Glycosylation_BC_J2315_HILIC_B2.34490.34490.3	controllerType=0 controllerNumber=1 scan=34490	91.2485	Trypsin	B2	KASEAAAAASAAQAAAAASPATVPASGAAVDQDANAQAAR	1136
50454:4	23	K.LSKPAATTSATTSTTTSAGTASTSTTATAGTTTAAPAPTAS[+568.212]APEAAAKPAK.T	HexNAc(2)Hex(1)	S[+568]	1295.14	4	5177.53	5175.53	2	-1.3	112	Specific	406.51	406.51	54.32	10.22	82	>tr|B4EB03|B4EB03_BURCJ Putative exported protein OS=Burkholderia cenocepacia (strain ATCC BAA-245 / DSM 16553 / LMG 16656 / NCTC 13227 / J2315 / CF5610) OX=216591 GN=BCAL1917 PE=4 SV=1	4831	NS_403_Glycosylation_BC_J2315_HILIC_B2.42005.42005.4	controllerType=0 controllerNumber=1 scan=42005	109.255	Trypsin	B2	LSKPAATTSATTSTTTSAGTASTSTTATAGTTTAAPAPTASAPEAAAKPAK	568
44979:2	153	K.AADAGGAKPAAGAS[+568.212]AAPAAPAPVAVPASAVSGSAGQ.-	HexNAc(2)Hex(1)	S[+568]	1755.86	2	3510.7	3510.71	0	-1.2	151	CRagged	407.49	241.27	71.71	7.9	34	>tr|B4E626|B4E626_BURCJ Putative membrane protein OS=Burkholderia cenocepacia (strain ATCC BAA-245 / DSM 16553 / LMG 16656 / NCTC 13227 / J2315 / CF5610) OX=216591 GN=BCAL0303 PE=4 SV=1	1459	NS_403_Glycosylation_BC_J2315_HILIC_B1.38610.38610.2	controllerType=0 controllerNumber=1 scan=38610	95.7867	Trypsin	B1	AADAGGAKPAAGASAAPAAPAPVAVPASAVSGSAGQ	568
28340:4	111	K.GASAAQAAPKPTDNS[+162.053][+462.149]SGTFVFARPGK.F	Hex(1) 462.1486	S[+162][+462]	790.125	4	3157.48	3157.48	0	-0.9	66	Specific	408.05	408.05	1.2	9.84	20	>tr|B4EBR7|B4EBR7_BURCJ Outer-membrane lipoprotein carrier protein OS=Burkholderia cenocepacia (strain ATCC BAA-245 / DSM 16553 / LMG 16656 / NCTC 13227 / J2315 / CF5610) OX=216591 GN=lolA PE=3 SV=1	6332	NS_403_Glycosylation_BC_J2315_HILIC_B2.24313.24313.4	controllerType=0 controllerNumber=1 scan=24313	66.0133	Trypsin	B2	GASAAQAAPKPTDNSSGTFVFARPGK	624
43760:3	7	K.KASEAAAAASAAQAAAAAS[+568.212]PAT[+365.132][+231.074]VPASGAAVDQDANAQAAR.A	HexNAc(2)Hex(1),HexNAc(1)Hex(1) 231.0743	S[+568], T[+231][+365]	1572.39	3	4715.15	4715.17	0	-2.6	143	Specific	408.07	387.58	0	9.45	121	>tr|B4EEW5|B4EEW5_BURCJ Outer membrane protein assembly factor BamE OS=Burkholderia cenocepacia (strain ATCC BAA-245 / DSM 16553 / LMG 16656 / NCTC 13227 / J2315 / CF5610) OX=216591 GN=omlA PE=3 SV=1	4098	NS_403_Glycosylation_BC_J2315_HILIC_B2.36687.36687.3	controllerType=0 controllerNumber=1 scan=36687	96.6531	Trypsin	B2	KASEAAAAASAAQAAAAASPATVPASGAAVDQDANAQAAR	1164
26658:4	126	K.GASAAQAAPKPTDNS[+568.212]SGTFVFARPGK.F	HexNAc(2)Hex(1)	S[+568]	776.127	4	3101.49	3101.49	0	-1.4	66	Specific	408.1	101.85	1.2	5.83	23	>tr|B4EBR7|B4EBR7_BURCJ Outer-membrane lipoprotein carrier protein OS=Burkholderia cenocepacia (strain ATCC BAA-245 / DSM 16553 / LMG 16656 / NCTC 13227 / J2315 / CF5610) OX=216591 GN=lolA PE=3 SV=1	6332	NS_403_Glycosylation_BC_J2315_HILIC_B1.23760.23760.2	controllerType=0 controllerNumber=1 scan=23760	61.1029	Trypsin	B1	GASAAQAAPKPTDNSSGTFVFARPGK	568
41218:4	23	K.LSKPAATTSATTSTTTSAGTASTSTTATAGTTTAAPAPTAS[+365.132][+231.074]APEAAAKPAK.T	HexNAc(1)Hex(1) 231.0743	S[+231][+365]	1301.89	4	5204.53	5203.52	1	0.5	112	Specific	408.43	408.43	34.42	9.45	82	>tr|B4EB03|B4EB03_BURCJ Putative exported protein OS=Burkholderia cenocepacia (strain ATCC BAA-245 / DSM 16553 / LMG 16656 / NCTC 13227 / J2315 / CF5610) OX=216591 GN=BCAL1917 PE=4 SV=1	4831	NS_403_Glycosylation_BC_J2315_HILIC_B2.34689.34689.4	controllerType=0 controllerNumber=1 scan=34689	91.7122	Trypsin	B2	LSKPAATTSATTSTTTSAGTASTSTTATAGTTTAAPAPTASAPEAAAKPAK	596
05578:4	39	K.AATASKASGAS[+365.132][+231.074]AAKPAS[+568.212]APKPAS[+162.053][+462.149]APK.-	HexNAc(1)Hex(1) 231.0743,HexNAc(2)Hex(1),Hex(1) 462.1486	S[+162][+231][+365][+462][+568]	1021.47	4	4082.87	4082.87	0	0.7	492	Specific	409.18	409.18	0	8.87	61	>tr|B4EA63|B4EA63_BURCJ C-terminal processing protease-3 OS=Burkholderia cenocepacia (strain ATCC BAA-245 / DSM 16553 / LMG 16656 / NCTC 13227 / J2315 / CF5610) OX=216591 GN=BCAL0738 PE=3 SV=1	4681	NS_403_Glycosylation_BC_J2315_HILIC_B2.6176.6176.4	controllerType=0 controllerNumber=1 scan=6176	20.5302	Trypsin	B2	AATASKASGASAAKPASAPKPASAPK	1788
33321:4	23	K.LSKPAATTSATTSTTTS[+162.053][+462.149]AGTASTSTTATAGTTTAAPAPTASAPEAAAKPAK.T	Hex(1) 462.1486	S[+162][+462]	1308.88	4	5232.5	5231.52	1	-4.3	112	Specific	409.49	409.49	0	9.29	82	>tr|B4EB03|B4EB03_BURCJ Putative exported protein OS=Burkholderia cenocepacia (strain ATCC BAA-245 / DSM 16553 / LMG 16656 / NCTC 13227 / J2315 / CF5610) OX=216591 GN=BCAL1917 PE=4 SV=1	4831	NS_403_Glycosylation_BC_J2315_HILIC_B2.28354.28354.2	controllerType=0 controllerNumber=1 scan=28354	76.225	Trypsin	B2	LSKPAATTSATTSTTTSAGTASTSTTATAGTTTAAPAPTASAPEAAAKPAK	624
54187:3	8	K.ASEAAAAAS[+568.212]AAQAAAAASPAT[+365.132][+231.074]VPASGAAVDQDANAQAAR.A	HexNAc(2)Hex(1),HexNAc(1)Hex(1) 231.0743	S[+568], T[+231][+365]	1530.04	3	4588.09	4587.07	1	3.8	144	Specific	410.71	180.16	0.58	5.25	103	>tr|B4EEW5|B4EEW5_BURCJ Outer membrane protein assembly factor BamE OS=Burkholderia cenocepacia (strain ATCC BAA-245 / DSM 16553 / LMG 16656 / NCTC 13227 / J2315 / CF5610) OX=216591 GN=omlA PE=3 SV=1	4098	NS_403_Glycosylation_BC_J2315_HILIC_B1.46102.46102.3	controllerType=0 controllerNumber=1 scan=46102	113.028	Trypsin	B1	ASEAAAAASAAQAAAAASPATVPASGAAVDQDANAQAAR	1164
19343:4	665	R.VHGADTSGYGAQPAPLVHS[+568.212]GAPAAASSNAR.D	HexNAc(2)Hex(1)	S[+568]	847.15	4	3385.58	3385.58	0	-0.3	38	Specific	410.77	377.13	3.3	9.88	3	>tr|B4EH05|B4EH05_BURCJ Uncharacterized protein OS=Burkholderia cenocepacia (strain ATCC BAA-245 / DSM 16553 / LMG 16656 / NCTC 13227 / J2315 / CF5610) OX=216591 GN=BCAM2289 PE=4 SV=1	6335	NS_403_Glycosylation_BC_J2315_HILIC_B3.17078.17078.4	controllerType=0 controllerNumber=1 scan=17078	49.463	Trypsin	B3	VHGADTSGYGAQPAPLVHSGAPAAASSNAR	568
47561:3	153	K.AADAGGAKPAAGASAAPAAPAPVAVPAS[+365.132][+231.074]AVSGSAGQ.-	HexNAc(1)Hex(1) 231.0743	S[+231][+365]	1180.24	3	3538.7	3538.7	0	0.2	151	CRagged	410.94	369.84	41.01	5.96	34	>tr|B4E626|B4E626_BURCJ Putative membrane protein OS=Burkholderia cenocepacia (strain ATCC BAA-245 / DSM 16553 / LMG 16656 / NCTC 13227 / J2315 / CF5610) OX=216591 GN=BCAL0303 PE=4 SV=1	1459	NS_403_Glycosylation_BC_J2315_HILIC_B1.40784.40784.3	controllerType=0 controllerNumber=1 scan=40784	101.206	Trypsin	B1	AADAGGAKPAAGASAAPAAPAPVAVPASAVSGSAGQ	596
78254:4	198	D.SGAFDDDAAQADDAQRDES[+568.212]VS[+365.132][+231.074][+100.064]PLAPVADS[+568.212][+100.064]GANEEPSEGADEPPKTDGDGSK.G	HexNAc(2)Hex(1),HexNAc(1)Hex(1) 231.0743 100.064,HexNAc(2)Hex(1) 100.064	S[+100]*2[+231][+365][+568]*2	1756	4	7020.96	7020.94	0	2.9	113	NRagged	411.05	411.05	0	7.84	11	>tr|B4E6Q4|B4E6Q4_BURCJ Putative stringent starvation protein B OS=Burkholderia cenocepacia (strain ATCC BAA-245 / DSM 16553 / LMG 16656 / NCTC 13227 / J2315 / CF5610) OX=216591 GN=BCAL0332 PE=4 SV=1	1585	NS_403_Glycosylation_BC_J2315_HILIC_B1.65028.65028.4	controllerType=0 controllerNumber=1 scan=65028	155.882	Trypsin	B1	SGAFDDDAAQADDAQRDESVSPLAPVADSGANEEPSEGADEPPKTDGDGSK	1932
85738:6	1	R.ELES[+568.212][+100.064]PLAAVQMGLIYVNPEGPDGNPDPVAAAHDIRET[+365.132][+231.074]FAR.M	HexNAc(2)Hex(1) 100.064,HexNAc(1)Hex(1) 231.0743	S[+100][+568], T[+231][+365]	922.438	6	5529.59	5524.59	5	-2	204	Specific	411.12	411.12	0	8.64	70	>sp|B4EE21|KATG1_BURCJ Catalase-peroxidase 1 OS=Burkholderia cenocepacia (strain ATCC BAA-245 / DSM 16553 / LMG 16656 / NCTC 13227 / J2315 / CF5610) OX=216591 GN=katG1 PE=3 SV=1	164	NS_403_Glycosylation_BC_J2315_HILIC_B3.69064.69064.6	controllerType=0 controllerNumber=1 scan=69064	172.553	Trypsin	B3	ELESPLAAVQMGLIYVNPEGPDGNPDPVAAAHDIRETFAR	1264
34449:4	14	K.LSKPAATTSATTSTTTSAGTASTSTTATAGTTTAAPAPTAS[+365.132][+231.074]APEAAAKPAK.T	HexNAc(1)Hex(1) 231.0743	S[+231][+365]	1302.14	4	5205.52	5203.52	2	-2	112	Specific	411.27	411.27	52.16	9.82	82	>tr|B4EB03|B4EB03_BURCJ Putative exported protein OS=Burkholderia cenocepacia (strain ATCC BAA-245 / DSM 16553 / LMG 16656 / NCTC 13227 / J2315 / CF5610) OX=216591 GN=BCAL1917 PE=4 SV=1	4831	NS_403_Glycosylation_BC_J2315_HILIC_B3.29110.29110.4	controllerType=0 controllerNumber=1 scan=29110	80.401	Trypsin	B3	LSKPAATTSATTSTTTSAGTASTSTTATAGTTTAAPAPTASAPEAAAKPAK	596
85059:4	169	T.AAAGHAAAADVAPAAGPVAAPAAAS[+568.212][+100.064]APAAGLPAT[+568.212][+100.064]T[+568.212]VHVPFASLGAFDPLR.L	HexNAc(2)Hex(1) 100.064,HexNAc(2)Hex(1) 100.064,HexNAc(2)Hex(1)	S[+100][+568], T[+100][+568]*2	1598.29	4	6390.13	6389.11	1	2.1	38	NRagged	411.27	411.27	0	7.21	18	>tr|B4E6A9|B4E6A9_BURCJ Cyclic di-GMP-binding protein OS=Burkholderia cenocepacia (strain ATCC BAA-245 / DSM 16553 / LMG 16656 / NCTC 13227 / J2315 / CF5610) OX=216591 GN=bcsB PE=3 SV=1	2479	NS_403_Glycosylation_BC_J2315_HILIC_B3.68570.68570.4	controllerType=0 controllerNumber=1 scan=68570	171.41	Trypsin	B3	AAAGHAAAADVAPAAGPVAAPAAASAPAAGLPATTVHVPFASLGAFDPLR	1904
56532:3	7	K.ASEAAAAAS[+365.132][+231.074]AAQAAAAASPATVPASGAAVDQDANAQAAR.A	HexNAc(1)Hex(1) 231.0743	S[+231][+365]	1340.63	3	4019.86	4018.86	1	-0.1	144	Specific	411.58	311.63	12.18	7.73	88	>tr|B4EEW5|B4EEW5_BURCJ Outer membrane protein assembly factor BamE OS=Burkholderia cenocepacia (strain ATCC BAA-245 / DSM 16553 / LMG 16656 / NCTC 13227 / J2315 / CF5610) OX=216591 GN=omlA PE=3 SV=1	4098	NS_403_Glycosylation_BC_J2315_HILIC_B3.46649.46649.3	controllerType=0 controllerNumber=1 scan=46649	122.384	Trypsin	B3	ASEAAAAASAAQAAAAASPATVPASGAAVDQDANAQAAR	596
43628:2	243	K.AADAGGAKPAAGAS[+568.212]AAPAAPAPVAVPASAVSGSAGQ.-	HexNAc(2)Hex(1)	S[+568]	1755.85	2	3510.7	3510.71	0	-2.2	151	CRagged	412.2	230.18	14.76	8.01	27	>tr|B4E626|B4E626_BURCJ Putative membrane protein OS=Burkholderia cenocepacia (strain ATCC BAA-245 / DSM 16553 / LMG 16656 / NCTC 13227 / J2315 / CF5610) OX=216591 GN=BCAL0303 PE=4 SV=1	1459	NS_403_Glycosylation_BC_J2315_HILIC_B2.36584.36584.2	controllerType=0 controllerNumber=1 scan=36584	96.3924	Trypsin	B2	AADAGGAKPAAGASAAPAAPAPVAVPASAVSGSAGQ	568
26032:4	111	K.GASAAQAAPKPTDNS[+568.212]SGTFVFARPGK.F	HexNAc(2)Hex(1)	S[+568]	776.379	4	3102.49	3101.49	1	-0.5	66	Specific	412.38	106.01	1.2	6.24	20	>tr|B4EBR7|B4EBR7_BURCJ Outer-membrane lipoprotein carrier protein OS=Burkholderia cenocepacia (strain ATCC BAA-245 / DSM 16553 / LMG 16656 / NCTC 13227 / J2315 / CF5610) OX=216591 GN=lolA PE=3 SV=1	6332	NS_403_Glycosylation_BC_J2315_HILIC_B2.22522.22522.4	controllerType=0 controllerNumber=1 scan=22522	61.6047	Trypsin	B2	GASAAQAAPKPTDNSSGTFVFARPGK	568
51362:3	8	K.KASEAAAAAS[+162.053][+462.149]AAQAAAAASPATVPASGAAVDQDANAQAAR.A	Hex(1) 462.1486	S[+162][+462]	1392.32	3	4174.94	4174.95	0	-1.2	143	Specific	412.82	406.56	34.64	9.92	103	>tr|B4EEW5|B4EEW5_BURCJ Outer membrane protein assembly factor BamE OS=Burkholderia cenocepacia (strain ATCC BAA-245 / DSM 16553 / LMG 16656 / NCTC 13227 / J2315 / CF5610) OX=216591 GN=omlA PE=3 SV=1	4098	NS_403_Glycosylation_BC_J2315_HILIC_B1.43888.43888.3	controllerType=0 controllerNumber=1 scan=43888	108.274	Trypsin	B1	KASEAAAAASAAQAAAAASPATVPASGAAVDQDANAQAAR	624
48326:3	8	K.KASEAAAAASAAQAAAAASPATVPAS[+162.053][+462.149]GAAVDQDANAQAAR.A	Hex(1) 462.1486	S[+162][+462]	1392.32	3	4174.94	4174.95	0	-2.1	143	Specific	412.94	412.94	0	9.5	103	>tr|B4EEW5|B4EEW5_BURCJ Outer membrane protein assembly factor BamE OS=Burkholderia cenocepacia (strain ATCC BAA-245 / DSM 16553 / LMG 16656 / NCTC 13227 / J2315 / CF5610) OX=216591 GN=omlA PE=3 SV=1	4098	NS_403_Glycosylation_BC_J2315_HILIC_B1.41393.41393.3	controllerType=0 controllerNumber=1 scan=41393	102.651	Trypsin	B1	KASEAAAAASAAQAAAAASPATVPASGAAVDQDANAQAAR	624
44747:3	153	K.AADAGGAKPAAGASAAPAAPAPVAVPAS[+365.132][+231.074]AVS[+568.212]GSAGQ.-	HexNAc(1)Hex(1) 231.0743,HexNAc(2)Hex(1)	S[+231][+365][+568]	1369.98	3	4107.92	4106.91	1	0.8	151	CRagged	413.37	293.47	0	6.76	34	>tr|B4E626|B4E626_BURCJ Putative membrane protein OS=Burkholderia cenocepacia (strain ATCC BAA-245 / DSM 16553 / LMG 16656 / NCTC 13227 / J2315 / CF5610) OX=216591 GN=BCAL0303 PE=4 SV=1	1459	NS_403_Glycosylation_BC_J2315_HILIC_B1.38422.38422.3	controllerType=0 controllerNumber=1 scan=38422	95.3427	Trypsin	B1	AADAGGAKPAAGASAAPAAPAPVAVPASAVSGSAGQ	1164
51839:4	108	A.LPQANPNAGGAS[+568.212][+100.064]GT[+568.212][+100.064]VVHGTAGTLTPPPANAAPGQVVVGGKVPDEATK.A	HexNAc(2)Hex(1) 100.064,HexNAc(2)Hex(1) 100.064	S[+100][+568], T[+100][+568]	1428.47	4	5710.85	5707.82	3	3	56	NRagged	413.45	76.59	10	3.61	38	>tr|B4E6S1|B4E6S1_BURCJ Putative outer membrane protein OS=Burkholderia cenocepacia (strain ATCC BAA-245 / DSM 16553 / LMG 16656 / NCTC 13227 / J2315 / CF5610) OX=216591 GN=BCAL0349 PE=4 SV=1	3532	NS_403_Glycosylation_BC_J2315_HILIC_B2.43074.43074.2	controllerType=0 controllerNumber=1 scan=43074	111.674	Trypsin	B2	LPQANPNAGGASGTVVHGTAGTLTPPPANAAPGQVVVGGKVPDEATK	1336
45012:3	7	K.KASEAAAAASAAQAAAAAS[+568.212]PAT[+365.132][+231.074]VPASGAAVDQDANAQAAR.A	HexNAc(2)Hex(1),HexNAc(1)Hex(1) 231.0743	S[+568], T[+231][+365]	1572.39	3	4715.17	4715.17	0	0	143	Specific	413.77	413.77	0	9.18	88	>tr|B4EEW5|B4EEW5_BURCJ Outer membrane protein assembly factor BamE OS=Burkholderia cenocepacia (strain ATCC BAA-245 / DSM 16553 / LMG 16656 / NCTC 13227 / J2315 / CF5610) OX=216591 GN=omlA PE=3 SV=1	4098	NS_403_Glycosylation_BC_J2315_HILIC_B3.37496.37496.3	controllerType=0 controllerNumber=1 scan=37496	101.127	Trypsin	B3	KASEAAAAASAAQAAAAASPATVPASGAAVDQDANAQAAR	1164
32617:3	13	K.VAPPPADNGAS[+568.212]QPQQFDPNRALQGK.T	HexNAc(2)Hex(1)	S[+568]	1057.84	3	3171.5	3171.51	0	-2.7	29	Specific	414.03	414.03	414.03	9.39	44	>tr|B4E9M8|B4E9M8_BURCJ Putative membrane protein OS=Burkholderia cenocepacia (strain ATCC BAA-245 / DSM 16553 / LMG 16656 / NCTC 13227 / J2315 / CF5610) OX=216591 GN=BCAL0678 PE=4 SV=1	6150	NS_403_Glycosylation_BC_J2315_HILIC_B3.27676.27676.3	controllerType=0 controllerNumber=1 scan=27676	76.8204	Trypsin	B3	VAPPPADNGASQPQQFDPNRALQGK	568
44561:3	36	R.DDDVSDVQAGVAHDEPPAS[+568.212]DTTVAAAPAPAPK.D	HexNAc(2)Hex(1)	S[+568]	1228.22	3	3682.65	3682.66	0	-1.9	86	Specific	414.25	379.77	38.88	8.3	21	>tr|B4EFK5|B4EFK5_BURCJ Putative peptidoglycan-binding membrane protein OS=Burkholderia cenocepacia (strain ATCC BAA-245 / DSM 16553 / LMG 16656 / NCTC 13227 / J2315 / CF5610) OX=216591 GN=BCAM0996 PE=4 SV=1	764	NS_403_Glycosylation_BC_J2315_HILIC_B1.38266.38266.3	controllerType=0 controllerNumber=1 scan=38266	94.937	Trypsin	B1	DDDVSDVQAGVAHDEPPASDTTVAAAPAPAPK	568
46285:3	7	K.KASEAAAAASAAQAAAAAS[+365.132][+231.074]PAT[+365.132][+231.074]VPASGAAVDQDANAQAAR.A	HexNAc(1)Hex(1) 231.0743,HexNAc(1)Hex(1) 231.0743	S[+231][+365], T[+231][+365]	1582.06	3	4744.16	4743.16	1	-1	143	Specific	414.61	287.78	1.2	8.37	121	>tr|B4EEW5|B4EEW5_BURCJ Outer membrane protein assembly factor BamE OS=Burkholderia cenocepacia (strain ATCC BAA-245 / DSM 16553 / LMG 16656 / NCTC 13227 / J2315 / CF5610) OX=216591 GN=omlA PE=3 SV=1	4098	NS_403_Glycosylation_BC_J2315_HILIC_B2.38702.38702.3	controllerType=0 controllerNumber=1 scan=38702	101.639	Trypsin	B2	KASEAAAAASAAQAAAAASPATVPASGAAVDQDANAQAAR	1192
81508:6	1	R.ELES[+568.212][+100.064]PLAAVQMGLIYVNPEGPDGNPDPVAAAHDIRET[+568.212]FAR.M	HexNAc(2)Hex(1) 100.064,HexNAc(2)Hex(1)	S[+100][+568], T[+568]	917.271	6	5498.59	5496.59	2	-1	204	Specific	414.63	201.56	0	7.08	77	>sp|B4EE21|KATG1_BURCJ Catalase-peroxidase 1 OS=Burkholderia cenocepacia (strain ATCC BAA-245 / DSM 16553 / LMG 16656 / NCTC 13227 / J2315 / CF5610) OX=216591 GN=katG1 PE=3 SV=1	164	NS_403_Glycosylation_BC_J2315_HILIC_B2.65877.65877.6	controllerType=0 controllerNumber=1 scan=65877	163.367	Trypsin	B2	ELESPLAAVQMGLIYVNPEGPDGNPDPVAAAHDIRETFAR	1236
43354:5	14	K.QQQQQQAANTPKPTSS[+365.132][+231.074]ATAAAAAKPPTANDANTGYFLQVGAYKTEGDAEQQR.A	HexNAc(1)Hex(1) 231.0743	S[+231][+365]	1204.17	5	6016.8	6015.82	1	-4	166	Specific	415.58	317.13	0	7.91	66	>tr|B4E9M8|B4E9M8_BURCJ Putative membrane protein OS=Burkholderia cenocepacia (strain ATCC BAA-245 / DSM 16553 / LMG 16656 / NCTC 13227 / J2315 / CF5610) OX=216591 GN=BCAL0678 PE=4 SV=1	6150	NS_403_Glycosylation_BC_J2315_HILIC_B2.36362.36362.5	controllerType=0 controllerNumber=1 scan=36362	95.8456	Trypsin	B2	QQQQQQAANTPKPTSSATAAAAAKPPTANDANTGYFLQVGAYKTEGDAEQQR	596
51359:3	8	K.KASEAAAAASAAQAAAAASPATVPAS[+162.053][+462.149]GAAVDQDANAQAAR.A	Hex(1) 462.1486	S[+162][+462]	1392.32	3	4174.94	4174.95	0	-1.2	143	Specific	415.61	415.61	0	9.92	103	>tr|B4EEW5|B4EEW5_BURCJ Outer membrane protein assembly factor BamE OS=Burkholderia cenocepacia (strain ATCC BAA-245 / DSM 16553 / LMG 16656 / NCTC 13227 / J2315 / CF5610) OX=216591 GN=omlA PE=3 SV=1	4098	NS_403_Glycosylation_BC_J2315_HILIC_B1.43886.43886.3	controllerType=0 controllerNumber=1 scan=43886	108.269	Trypsin	B1	KASEAAAAASAAQAAAAASPATVPASGAAVDQDANAQAAR	624
45523:3	7	K.KASEAAAAAS[+365.132][+231.074]AAQAAAAASPATVPASGAAVDQDANAQAAR.A	HexNAc(1)Hex(1) 231.0743	S[+231][+365]	1382.99	3	4146.95	4146.95	0	-1	143	Specific	415.85	336.77	27.84	8.81	88	>tr|B4EEW5|B4EEW5_BURCJ Outer membrane protein assembly factor BamE OS=Burkholderia cenocepacia (strain ATCC BAA-245 / DSM 16553 / LMG 16656 / NCTC 13227 / J2315 / CF5610) OX=216591 GN=omlA PE=3 SV=1	4098	NS_403_Glycosylation_BC_J2315_HILIC_B3.37910.37910.3	controllerType=0 controllerNumber=1 scan=37910	102.185	Trypsin	B3	KASEAAAAASAAQAAAAASPATVPASGAAVDQDANAQAAR	596
76513:4	40	K.QVADARNGKLPEDT[+568.212]AGAATAAAPAEAAS[+568.212]APAQAASGAEQPAAAASAALSTIYFETGK.S	HexNAc(2)Hex(1),HexNAc(2)Hex(1)	S[+568], T[+568]	1624.01	4	6493.03	6492.06	1	-4.8	376	Specific	416.68	193.22	0	6.82	73	>tr|B4EA74|B4EA74_BURCJ Cytochrome c oxidase subunit 2 OS=Burkholderia cenocepacia (strain ATCC BAA-245 / DSM 16553 / LMG 16656 / NCTC 13227 / J2315 / CF5610) OX=216591 GN=BCAL0749 PE=3 SV=1	5396	NS_403_Glycosylation_BC_J2315_HILIC_B2.62078.62078.4	controllerType=0 controllerNumber=1 scan=62078	154.316	Trypsin	B2	QVADARNGKLPEDTAGAATAAAPAEAASAPAQAASGAEQPAAAASAALSTIYFETGK	1136
03057:3	24	S.GASAAKPAS[+365.132][+231.074][+100.064]APKPAS[+365.132][+231.074]APK.-	HexNAc(1)Hex(1) 231.0743 100.064,HexNAc(1)Hex(1) 231.0743	S[+100][+231]*2[+365]*2	967.798	3	2901.38	2899.37	2	1.6	500	NRagged	416.75	232.79	0	5.29	48	>tr|B4EA63|B4EA63_BURCJ C-terminal processing protease-3 OS=Burkholderia cenocepacia (strain ATCC BAA-245 / DSM 16553 / LMG 16656 / NCTC 13227 / J2315 / CF5610) OX=216591 GN=BCAL0738 PE=3 SV=1	4681	NS_403_Glycosylation_BC_J2315_HILIC_B1.4469.4469.3	controllerType=0 controllerNumber=1 scan=4469	17.8229	Trypsin	B1	GASAAKPASAPKPASAPK	1292
44861:3	7	K.KAS[+568.212]EAAAAASAAQAAAAASPATVPASGAAVDQDANAQAAR.A	HexNAc(2)Hex(1)	S[+568]	1374.32	3	4120.95	4118.96	2	-4.1	143	Specific	416.84	341.06	85.79	7.84	121	>tr|B4EEW5|B4EEW5_BURCJ Outer membrane protein assembly factor BamE OS=Burkholderia cenocepacia (strain ATCC BAA-245 / DSM 16553 / LMG 16656 / NCTC 13227 / J2315 / CF5610) OX=216591 GN=omlA PE=3 SV=1	4098	NS_403_Glycosylation_BC_J2315_HILIC_B2.37570.37570.3	controllerType=0 controllerNumber=1 scan=37570	98.8324	Trypsin	B2	KASEAAAAASAAQAAAAASPATVPASGAAVDQDANAQAAR	568
46289:3	7	K.KASEAAAAAS[+365.132][+231.074]AAQAAAAASPAT[+365.132][+231.074]VPASGAAVDQDANAQAAR.A	HexNAc(1)Hex(1) 231.0743,HexNAc(1)Hex(1) 231.0743	S[+231][+365], T[+231][+365]	1582.06	3	4744.16	4743.16	1	-1	143	Specific	417.15	249.43	35.81	8.24	121	>tr|B4EEW5|B4EEW5_BURCJ Outer membrane protein assembly factor BamE OS=Burkholderia cenocepacia (strain ATCC BAA-245 / DSM 16553 / LMG 16656 / NCTC 13227 / J2315 / CF5610) OX=216591 GN=omlA PE=3 SV=1	4098	NS_403_Glycosylation_BC_J2315_HILIC_B2.38706.38706.3	controllerType=0 controllerNumber=1 scan=38706	101.65	Trypsin	B2	KASEAAAAASAAQAAAAASPATVPASGAAVDQDANAQAAR	1192
46682:3	8	K.KAS[+365.132][+231.074]EAAAAASAAQAAAAASPAT[+365.132][+231.074]VPASGAAVDQDANAQAAR.A	HexNAc(1)Hex(1) 231.0743,HexNAc(1)Hex(1) 231.0743	S[+231][+365], T[+231][+365]	1581.72	3	4743.15	4743.16	0	-1.7	143	Specific	417.17	391.21	7.5	9.87	103	>tr|B4EEW5|B4EEW5_BURCJ Outer membrane protein assembly factor BamE OS=Burkholderia cenocepacia (strain ATCC BAA-245 / DSM 16553 / LMG 16656 / NCTC 13227 / J2315 / CF5610) OX=216591 GN=omlA PE=3 SV=1	4098	NS_403_Glycosylation_BC_J2315_HILIC_B1.40088.40088.3	controllerType=0 controllerNumber=1 scan=40088	99.5027	Trypsin	B1	KASEAAAAASAAQAAAAASPATVPASGAAVDQDANAQAAR	1192
43705:3	7	K.KAS[+365.132][+231.074]EAAAAASAAQAAAAASPATVPASGAAVDQDANAQAAR.A	HexNAc(1)Hex(1) 231.0743	S[+231][+365]	1382.99	3	4146.95	4146.95	0	-1.6	143	Specific	417.39	407.85	103.57	9.82	88	>tr|B4EEW5|B4EEW5_BURCJ Outer membrane protein assembly factor BamE OS=Burkholderia cenocepacia (strain ATCC BAA-245 / DSM 16553 / LMG 16656 / NCTC 13227 / J2315 / CF5610) OX=216591 GN=omlA PE=3 SV=1	4098	NS_403_Glycosylation_BC_J2315_HILIC_B3.36443.36443.3	controllerType=0 controllerNumber=1 scan=36443	98.4938	Trypsin	B3	KASEAAAAASAAQAAAAASPATVPASGAAVDQDANAQAAR	596
41599:3	153	K.AADAGGAKPAAGASAAPAAPAPVAVPAS[+365.132][+231.074]AVS[+568.212]GSAGQ.-	HexNAc(1)Hex(1) 231.0743,HexNAc(2)Hex(1)	S[+231][+365][+568]	1369.64	3	4106.91	4106.91	0	-1.3	151	CRagged	417.59	341.26	0	7.54	34	>tr|B4E626|B4E626_BURCJ Putative membrane protein OS=Burkholderia cenocepacia (strain ATCC BAA-245 / DSM 16553 / LMG 16656 / NCTC 13227 / J2315 / CF5610) OX=216591 GN=BCAL0303 PE=4 SV=1	1459	NS_403_Glycosylation_BC_J2315_HILIC_B1.35927.35927.3	controllerType=0 controllerNumber=1 scan=35927	89.5039	Trypsin	B1	AADAGGAKPAAGASAAPAAPAPVAVPASAVSGSAGQ	1164
32909:3	1664	R.SASTAT[+568.212]AAS[+365.132][+231.074]GAS[+568.212]GAAAPAKPSGPTYAFGLK.V	HexNAc(2)Hex(1),HexNAc(1)Hex(1) 231.0743,HexNAc(2)Hex(1)	S[+231][+365][+568], T[+568]	1466.99	3	4398.96	4398.97	0	-1.5	272	Specific	417.59	417.59	0	9.99	5	>tr|B4EAE4|B4EAE4_BURCJ Putative membrane protein OS=Burkholderia cenocepacia (strain ATCC BAA-245 / DSM 16553 / LMG 16656 / NCTC 13227 / J2315 / CF5610) OX=216591 GN=BCAL1845 PE=4 SV=1	2603	NS_403_Glycosylation_BC_J2315_HILIC_B1.28796.28796.3	controllerType=0 controllerNumber=1 scan=28796	72.8377	Trypsin	B1	SASTATAASGASGAAAPAKPSGPTYAFGLK	1732
70023:3	236	E.YAQQPEPALT[+568.212][+100.064]EPAAAPS[+365.132][+231.074]DS[+568.212][+100.064]EAQPQAVPAR.L	HexNAc(2)Hex(1) 100.064,HexNAc(1)Hex(1) 231.0743,HexNAc(2)Hex(1) 100.064	S[+100][+231][+365][+568], T[+100][+568]	1642.75	3	4926.24	4923.21	3	4	47	NRagged	418.04	2.65	0	2.24	12	>tr|B4E5V3|B4E5V3_BURCJ Putative membrane protein OS=Burkholderia cenocepacia (strain ATCC BAA-245 / DSM 16553 / LMG 16656 / NCTC 13227 / J2315 / CF5610) OX=216591 GN=BCAL3423 PE=4 SV=1	6164	NS_403_Glycosylation_BC_J2315_HILIC_B1.58549.58549.3	controllerType=0 controllerNumber=1 scan=58549	140.777	Trypsin	B1	YAQQPEPALTEPAAAPSDSEAQPQAVPAR	1932
27524:4	126	K.GASAAQAAPKPTDNS[+162.053][+462.149]SGTFVFARPGK.F	Hex(1) 462.1486	S[+162][+462]	790.124	4	3157.48	3157.48	0	-1.7	66	Specific	418.18	418.18	1.2	9.58	23	>tr|B4EBR7|B4EBR7_BURCJ Outer-membrane lipoprotein carrier protein OS=Burkholderia cenocepacia (strain ATCC BAA-245 / DSM 16553 / LMG 16656 / NCTC 13227 / J2315 / CF5610) OX=216591 GN=lolA PE=3 SV=1	6332	NS_403_Glycosylation_BC_J2315_HILIC_B1.24509.24509.4	controllerType=0 controllerNumber=1 scan=24509	62.9052	Trypsin	B1	GASAAQAAPKPTDNSSGTFVFARPGK	624
35854:4	66	R.GAADRYAPPPAAVPVAATS[+365.132][+231.074]GAQGGAAAAAAPAGTKPANAPR.E	HexNAc(1)Hex(1) 231.0743	S[+231][+365]	1059.53	4	4235.08	4235.09	0	-0.7	147	Specific	418.21	418.21	13.45	9.01	19	>tr|B4E8D4|B4E8D4_BURCJ Putative exported protein OS=Burkholderia cenocepacia (strain ATCC BAA-245 / DSM 16553 / LMG 16656 / NCTC 13227 / J2315 / CF5610) OX=216591 GN=BCAL2640 PE=4 SV=1	5259	NS_403_Glycosylation_BC_J2315_HILIC_B2.30374.30374.4	controllerType=0 controllerNumber=1 scan=30374	81.3235	Trypsin	B2	GAADRYAPPPAAVPVAATSGAQGGAAAAAAPAGTKPANAPR	596
53777:3	427	A.SDTGATAAGS[+365.132][+231.074]APATPPAPATAAAPAAPSIAEGAQPTGAAVPAK.A	HexNAc(1)Hex(1) 231.0743	S[+231][+365]	1436.03	3	4306.07	4306.07	0	-1.9	31	NRagged	418.88	392.58	19.29	7.01	9	>tr|B4E7Y2|B4E7Y2_BURCJ Peptidase, family M48 OS=Burkholderia cenocepacia (strain ATCC BAA-245 / DSM 16553 / LMG 16656 / NCTC 13227 / J2315 / CF5610) OX=216591 GN=BCAL0490 PE=3 SV=1	3875	NS_403_Glycosylation_BC_J2315_HILIC_B2.44550.44550.3	controllerType=0 controllerNumber=1 scan=44550	114.984	Trypsin	B2	SDTGATAAGSAPATPPAPATAAAPAAPSIAEGAQPTGAAVPAK	596
64565:6	88	V.KPQDAQALQDASPASGASGAQAAAAPADNATVGAVPDASVQSTPLQPPAPISNSS[+568.212][+100.064]S[+568.212]VHPGNPK.A	HexNAc(2)Hex(1) 100.064,HexNAc(2)Hex(1)	S[+100][+568]*2	1202.75	6	7211.45	7204.42	7	0.1	207	NRagged	419.05	419.05	0	5.73	32	>tr|B4EE88|B4EE88_BURCJ Putative phospholipid-binding lipoprotein OS=Burkholderia cenocepacia (strain ATCC BAA-245 / DSM 16553 / LMG 16656 / NCTC 13227 / J2315 / CF5610) OX=216591 GN=BCAL0163 PE=4 SV=1	3395	NS_403_Glycosylation_BC_J2315_HILIC_B3.52919.52919.6	controllerType=0 controllerNumber=1 scan=52919	136.061	Trypsin	B3	KPQDAQALQDASPASGASGAQAAAAPADNATVGAVPDASVQSTPLQPPAPISNSSSVHPGNPK	1236
52982:4	8	A.SEAAAAASAAQAAAAAS[+162.053][+462.149]PAT[+162.053][+462.149]VPASGAAVDQDANAQAAR.A	Hex(1) 462.1486,Hex(1) 462.1486	S[+162][+462], T[+162][+462]	1151.76	4	4604.03	4600.02	4	0.6	145	NRagged	419.17	413.11	0	6.59	103	>tr|B4EEW5|B4EEW5_BURCJ Outer membrane protein assembly factor BamE OS=Burkholderia cenocepacia (strain ATCC BAA-245 / DSM 16553 / LMG 16656 / NCTC 13227 / J2315 / CF5610) OX=216591 GN=omlA PE=3 SV=1	4098	NS_403_Glycosylation_BC_J2315_HILIC_B1.45168.45168.4	controllerType=0 controllerNumber=1 scan=45168	111.065	Trypsin	B1	SEAAAAASAAQAAAAASPATVPASGAAVDQDANAQAAR	1248
69675:4	47	A.TVTPVGNGTVATTALPQANPNAGGAS[+568.212]GTVVHGTAGT[+568.212]LTPPPANAAPGQVVVGGKVPDEATK.A	HexNAc(2)Hex(1),HexNAc(2)Hex(1)	S[+568], T[+568]	1696.09	4	6781.34	6777.35	4	-3.7	42	NRagged	420.02	15.72	0	3.58	45	>tr|B4E6S1|B4E6S1_BURCJ Putative outer membrane protein OS=Burkholderia cenocepacia (strain ATCC BAA-245 / DSM 16553 / LMG 16656 / NCTC 13227 / J2315 / CF5610) OX=216591 GN=BCAL0349 PE=4 SV=1	3532	NS_403_Glycosylation_BC_J2315_HILIC_B3.56812.56812.4	controllerType=0 controllerNumber=1 scan=56812	145.051	Trypsin	B3	TVTPVGNGTVATTALPQANPNAGGASGTVVHGTAGTLTPPPANAAPGQVVVGGKVPDEATK	1136
26302:3	126	K.GASAAQAAPKPTDNS[+568.212]SGTFVFARPGK.F	HexNAc(2)Hex(1)	S[+568]	1034.5	3	3101.48	3101.49	0	-2.6	66	Specific	420.68	251.52	1.2	7.1	23	>tr|B4EBR7|B4EBR7_BURCJ Outer-membrane lipoprotein carrier protein OS=Burkholderia cenocepacia (strain ATCC BAA-245 / DSM 16553 / LMG 16656 / NCTC 13227 / J2315 / CF5610) OX=216591 GN=lolA PE=3 SV=1	6332	NS_403_Glycosylation_BC_J2315_HILIC_B1.23473.23473.3	controllerType=0 controllerNumber=1 scan=23473	60.3946	Trypsin	B1	GASAAQAAPKPTDNSSGTFVFARPGK	568
50481:3	7	S.EAAAAASAAQAAAAASPAT[+365.132][+231.074][+100.064]VPAS[+365.132][+231.074]GAAVDQDANAQAAR.A	HexNAc(1)Hex(1) 231.0743 100.064,HexNAc(1)Hex(1) 231.0743	S[+231][+365], T[+100][+231][+365]	1520.03	3	4558.07	4557.06	1	0.8	146	NRagged	420.7	60.52	0	3.65	88	>tr|B4EEW5|B4EEW5_BURCJ Outer membrane protein assembly factor BamE OS=Burkholderia cenocepacia (strain ATCC BAA-245 / DSM 16553 / LMG 16656 / NCTC 13227 / J2315 / CF5610) OX=216591 GN=omlA PE=3 SV=1	4098	NS_403_Glycosylation_BC_J2315_HILIC_B3.41878.41878.3	controllerType=0 controllerNumber=1 scan=41878	111.587	Trypsin	B3	EAAAAASAAQAAAAASPATVPASGAAVDQDANAQAAR	1292
81649:3	40	R.NGKLPEDTAGAATAAAPAEAAS[+568.212]APAQAASGAEQPAAAASAALSTIYFETGK.S	HexNAc(2)Hex(1)	S[+568]	1762.51	3	5285.51	5283.52	2	-2.9	382	Specific	421.35	406.34	0	9.7	73	>tr|B4EA74|B4EA74_BURCJ Cytochrome c oxidase subunit 2 OS=Burkholderia cenocepacia (strain ATCC BAA-245 / DSM 16553 / LMG 16656 / NCTC 13227 / J2315 / CF5610) OX=216591 GN=BCAL0749 PE=3 SV=1	5396	NS_403_Glycosylation_BC_J2315_HILIC_B2.65983.65983.3	controllerType=0 controllerNumber=1 scan=65983	163.625	Trypsin	B2	NGKLPEDTAGAATAAAPAEAASAPAQAASGAEQPAAAASAALSTIYFETGK	568
18056:3	983	R.AVDDDRDDREPDAEAAAPAS[+568.212]TQSA.-	HexNAc(2)Hex(1)	S[+568]	1014.76	3	3042.28	3041.28	1	-2.5	308	CRagged	421.45	335.98	2.4	8.13	5	>tr|B4EPY9|B4EPY9_BURCJ Putative fatty acid desaturase OS=Burkholderia cenocepacia (strain ATCC BAA-245 / DSM 16553 / LMG 16656 / NCTC 13227 / J2315 / CF5610) OX=216591 GN=BCAS0223 PE=4 SV=1	3271	NS_403_Glycosylation_BC_J2315_HILIC_B1.16700.16700.3	controllerType=0 controllerNumber=1 scan=16700	44.1937	Trypsin	B1	AVDDDRDDREPDAEAAAPASTQSA	568
44805:3	243	K.AADAGGAKPAAGASAAPAAPAPVAVPAS[+365.132][+231.074]AVSGSAGQ.-	HexNAc(1)Hex(1) 231.0743	S[+231][+365]	1180.24	3	3538.7	3538.7	0	-1.8	151	CRagged	421.92	413.26	31.03	9.14	27	>tr|B4E626|B4E626_BURCJ Putative membrane protein OS=Burkholderia cenocepacia (strain ATCC BAA-245 / DSM 16553 / LMG 16656 / NCTC 13227 / J2315 / CF5610) OX=216591 GN=BCAL0303 PE=4 SV=1	1459	NS_403_Glycosylation_BC_J2315_HILIC_B2.37529.37529.3	controllerType=0 controllerNumber=1 scan=37529	98.7281	Trypsin	B2	AADAGGAKPAAGASAAPAAPAPVAVPASAVSGSAGQ	596
45374:4	7	A.AASAAQAAAAASPAT[+568.212][+100.064]VPAS[+568.212]GAAVDQDANAQAAR.A	HexNAc(2)Hex(1) 100.064,HexNAc(2)Hex(1)	S[+568], T[+100][+568]	1041.48	4	4162.92	4158.92	4	-3.5	150	NRagged	422.39	404.86	1.2	5.92	88	>tr|B4EEW5|B4EEW5_BURCJ Outer membrane protein assembly factor BamE OS=Burkholderia cenocepacia (strain ATCC BAA-245 / DSM 16553 / LMG 16656 / NCTC 13227 / J2315 / CF5610) OX=216591 GN=omlA PE=3 SV=1	4098	NS_403_Glycosylation_BC_J2315_HILIC_B3.37787.37787.4	controllerType=0 controllerNumber=1 scan=37787	101.896	Trypsin	B3	AASAAQAAAAASPATVPASGAAVDQDANAQAAR	1236
44887:3	7	K.KAS[+568.212]EAAAAASAAQAAAAASPATVPASGAAVDQDANAQAAR.A	HexNAc(2)Hex(1)	S[+568]	1373.99	3	4119.95	4118.96	1	-2.4	143	Specific	422.68	375.75	80.73	10.08	121	>tr|B4EEW5|B4EEW5_BURCJ Outer membrane protein assembly factor BamE OS=Burkholderia cenocepacia (strain ATCC BAA-245 / DSM 16553 / LMG 16656 / NCTC 13227 / J2315 / CF5610) OX=216591 GN=omlA PE=3 SV=1	4098	NS_403_Glycosylation_BC_J2315_HILIC_B2.37590.37590.3	controllerType=0 controllerNumber=1 scan=37590	98.8796	Trypsin	B2	KASEAAAAASAAQAAAAASPATVPASGAAVDQDANAQAAR	568
44789:3	8	K.ASEAAAAASAAQAAAAAS[+365.132][+231.074][+100.064]PAT[+365.132][+231.074]VPAS[+365.132][+231.074]GAAVDQDANAQAAR.A	HexNAc(1)Hex(1) 231.0743 100.064,HexNAc(1)Hex(1) 231.0743,HexNAc(1)Hex(1) 231.0743	S[+100][+231]*2[+365]*2, T[+231][+365]	1771.45	3	5312.35	5311.34	1	1.3	144	Specific	422.97	422.97	0	8.22	103	>tr|B4EEW5|B4EEW5_BURCJ Outer membrane protein assembly factor BamE OS=Burkholderia cenocepacia (strain ATCC BAA-245 / DSM 16553 / LMG 16656 / NCTC 13227 / J2315 / CF5610) OX=216591 GN=omlA PE=3 SV=1	4098	NS_403_Glycosylation_BC_J2315_HILIC_B1.38457.38457.3	controllerType=0 controllerNumber=1 scan=38457	95.4298	Trypsin	B1	ASEAAAAASAAQAAAAASPATVPASGAAVDQDANAQAAR	1888
28083:4	126	K.GASAAQAAPKPTDNS[+365.132][+231.074]SGTFVFARPGK.F	HexNAc(1)Hex(1) 231.0743	S[+231][+365]	783.126	4	3129.48	3129.49	0	-1.3	66	Specific	422.97	406.06	1.2	9.63	23	>tr|B4EBR7|B4EBR7_BURCJ Outer-membrane lipoprotein carrier protein OS=Burkholderia cenocepacia (strain ATCC BAA-245 / DSM 16553 / LMG 16656 / NCTC 13227 / J2315 / CF5610) OX=216591 GN=lolA PE=3 SV=1	6332	NS_403_Glycosylation_BC_J2315_HILIC_B1.24938.24938.4	controllerType=0 controllerNumber=1 scan=24938	63.9077	Trypsin	B1	GASAAQAAPKPTDNSSGTFVFARPGK	596
63454:4	385	A.SKGEPVPLSPGVTPPAAAQAAS[+568.212][+100.064]AAAAQQAS[+162.053][+462.149]VPAAAS[+365.132][+231.074]ATVVVK.A	HexNAc(2)Hex(1) 100.064,Hex(1) 462.1486,HexNAc(1)Hex(1) 231.0743	S[+100][+162][+231][+365][+462][+568]	1429.19	4	5713.74	5712.74	1	0.4	829	NRagged	423.02	423.02	0	7.9	15	>tr|B4EKU9|B4EKU9_BURCJ Putative membrane protein OS=Burkholderia cenocepacia (strain ATCC BAA-245 / DSM 16553 / LMG 16656 / NCTC 13227 / J2315 / CF5610) OX=216591 GN=BCAM2680 PE=4 SV=1	4589	NS_403_Glycosylation_BC_J2315_HILIC_B2.52090.52090.4	controllerType=0 controllerNumber=1 scan=52090	131.786	Trypsin	B2	SKGEPVPLSPGVTPPAAAQAASAAAAQQASVPAAASATVVVK	1888
52907:6	114	T.QAVQQAQPERIEPVFGQPIQT[+568.212]EETHVQQQTAS[+568.212]RPPVTQTIAGIQNR.A	HexNAc(2)Hex(1),HexNAc(2)Hex(1)	S[+568], T[+568]	1047.02	6	6277.1	6271.06	6	1.8	261	NRagged	423.35	10.89	0	3.5	11	>tr|B4E6S0|B4E6S0_BURCJ Putative type VI secretion system protein TssA OS=Burkholderia cenocepacia (strain ATCC BAA-245 / DSM 16553 / LMG 16656 / NCTC 13227 / J2315 / CF5610) OX=216591 GN=BCAL0348 PE=4 SV=1	3627	NS_403_Glycosylation_BC_J2315_HILIC_B1.45109.45109.6	controllerType=0 controllerNumber=1 scan=45109	110.931	Trypsin	B1	QAVQQAQPERIEPVFGQPIQTEETHVQQQTASRPPVTQTIAGIQNR	1136
72295:4	108	V.TPVGNGTVATTALPQANPNAGGAS[+162.053][+462.149]GTVVHGTAGTLT[+365.132][+231.074][+100.064]PPPANAAPGQVVVGGKVPDEATK.A	Hex(1) 462.1486,HexNAc(1)Hex(1) 231.0743 100.064	S[+162][+462], T[+100][+231][+365]	1691.08	4	6761.29	6761.28	0	1.6	44	NRagged	423.64	423.64	0	8.14	35	>tr|B4E6S1|B4E6S1_BURCJ Putative outer membrane protein OS=Burkholderia cenocepacia (strain ATCC BAA-245 / DSM 16553 / LMG 16656 / NCTC 13227 / J2315 / CF5610) OX=216591 GN=BCAL0349 PE=4 SV=1	3532	NS_403_Glycosylation_BC_J2315_HILIC_B1.60330.60330.4	controllerType=0 controllerNumber=1 scan=60330	145.031	Trypsin	B1	TPVGNGTVATTALPQANPNAGGASGTVVHGTAGTLTPPPANAAPGQVVVGGKVPDEATK	1320
84742:4	7	R.NGKLPEDTAGAATAAAPAEAASAPAQAAS[+365.132][+231.074]GAEQPAAAASAALSTIYFETGK.S	HexNAc(1)Hex(1) 231.0743	S[+231][+365]	1328.63	4	5311.51	5311.51	0	-1.4	382	Specific	423.69	423.69	0	9.47	133	>tr|B4EA74|B4EA74_BURCJ Cytochrome c oxidase subunit 2 OS=Burkholderia cenocepacia (strain ATCC BAA-245 / DSM 16553 / LMG 16656 / NCTC 13227 / J2315 / CF5610) OX=216591 GN=BCAL0749 PE=3 SV=1	5396	NS_403_Glycosylation_BC_J2315_HILIC_B1.70067.70067.4	controllerType=0 controllerNumber=1 scan=70067	168.637	Trypsin	B1	NGKLPEDTAGAATAAAPAEAASAPAQAASGAEQPAAAASAALSTIYFETGK	596
43932:2	168	K.AADAGGAKPAAGAS[+365.132][+231.074]AAPAAPAPVAVPASAVSGSAGQ.-	HexNAc(1)Hex(1) 231.0743	S[+231][+365]	1769.85	2	3538.7	3538.7	0	-1.1	151	CRagged	423.95	423.95	9.71	10.02	26	>tr|B4E626|B4E626_BURCJ Putative membrane protein OS=Burkholderia cenocepacia (strain ATCC BAA-245 / DSM 16553 / LMG 16656 / NCTC 13227 / J2315 / CF5610) OX=216591 GN=BCAL0303 PE=4 SV=1	1459	NS_403_Glycosylation_BC_J2315_HILIC_B3.36631.36631.2	controllerType=0 controllerNumber=1 scan=36631	98.9774	Trypsin	B3	AADAGGAKPAAGASAAPAAPAPVAVPASAVSGSAGQ	596
41723:4	15	K.LSKPAATTSATTSTTTSAGTASTSTTATAGTTTAAPAPTAS[+568.212]APEAAAKPAK.T	HexNAc(2)Hex(1)	S[+568]	1294.88	4	5176.51	5175.53	1	-4.3	112	Specific	425.14	425.14	43.35	9.12	94	>tr|B4EB03|B4EB03_BURCJ Putative exported protein OS=Burkholderia cenocepacia (strain ATCC BAA-245 / DSM 16553 / LMG 16656 / NCTC 13227 / J2315 / CF5610) OX=216591 GN=BCAL1917 PE=4 SV=1	4831	NS_403_Glycosylation_BC_J2315_HILIC_B1.36020.36020.4	controllerType=0 controllerNumber=1 scan=36020	89.6935	Trypsin	B1	LSKPAATTSATTSTTTSAGTASTSTTATAGTTTAAPAPTASAPEAAAKPAK	568
54291:3	8	K.ASEAAAAAS[+568.212]AAQAAAAASPAT[+365.132][+231.074]VPASGAAVDQDANAQAAR.A	HexNAc(2)Hex(1),HexNAc(1)Hex(1) 231.0743	S[+568], T[+231][+365]	1530.03	3	4588.07	4587.07	1	-1.9	144	Specific	425.3	325.88	0.58	7.49	103	>tr|B4EEW5|B4EEW5_BURCJ Outer membrane protein assembly factor BamE OS=Burkholderia cenocepacia (strain ATCC BAA-245 / DSM 16553 / LMG 16656 / NCTC 13227 / J2315 / CF5610) OX=216591 GN=omlA PE=3 SV=1	4098	NS_403_Glycosylation_BC_J2315_HILIC_B1.46185.46185.3	controllerType=0 controllerNumber=1 scan=46185	113.21	Trypsin	B1	ASEAAAAASAAQAAAAASPATVPASGAAVDQDANAQAAR	1164
47193:3	153	K.AADAGGAKPAAGAS[+568.212]AAPAAPAPVAVPASAVSGSAGQ.-	HexNAc(2)Hex(1)	S[+568]	1171.58	3	3512.72	3510.71	2	0.1	151	CRagged	425.47	248.27	4.17	6.92	34	>tr|B4E626|B4E626_BURCJ Putative membrane protein OS=Burkholderia cenocepacia (strain ATCC BAA-245 / DSM 16553 / LMG 16656 / NCTC 13227 / J2315 / CF5610) OX=216591 GN=BCAL0303 PE=4 SV=1	1459	NS_403_Glycosylation_BC_J2315_HILIC_B1.40492.40492.3	controllerType=0 controllerNumber=1 scan=40492	100.512	Trypsin	B1	AADAGGAKPAAGASAAPAAPAPVAVPASAVSGSAGQ	568
44584:3	7	K.KASEAAAAAS[+365.132][+231.074]AAQAAAAAS[+568.212]PATVPASGAAVDQDANAQAAR.A	HexNAc(1)Hex(1) 231.0743,HexNAc(2)Hex(1)	S[+231][+365][+568]	1573.06	3	4717.16	4715.17	2	-1.8	143	Specific	425.51	159.97	9.03	7.33	121	>tr|B4EEW5|B4EEW5_BURCJ Outer membrane protein assembly factor BamE OS=Burkholderia cenocepacia (strain ATCC BAA-245 / DSM 16553 / LMG 16656 / NCTC 13227 / J2315 / CF5610) OX=216591 GN=omlA PE=3 SV=1	4098	NS_403_Glycosylation_BC_J2315_HILIC_B2.37334.37334.3	controllerType=0 controllerNumber=1 scan=37334	98.2499	Trypsin	B2	KASEAAAAASAAQAAAAASPATVPASGAAVDQDANAQAAR	1164
46122:3	7	K.KAS[+365.132][+231.074]EAAAAASAAQAAAAASPATVPASGAAVDQDANAQAAR.A	HexNAc(1)Hex(1) 231.0743	S[+231][+365]	1382.99	3	4146.94	4146.95	0	-2.9	143	Specific	425.95	379.01	29.95	9.45	121	>tr|B4EEW5|B4EEW5_BURCJ Outer membrane protein assembly factor BamE OS=Burkholderia cenocepacia (strain ATCC BAA-245 / DSM 16553 / LMG 16656 / NCTC 13227 / J2315 / CF5610) OX=216591 GN=omlA PE=3 SV=1	4098	NS_403_Glycosylation_BC_J2315_HILIC_B2.38572.38572.3	controllerType=0 controllerNumber=1 scan=38572	101.296	Trypsin	B2	KASEAAAAASAAQAAAAASPATVPASGAAVDQDANAQAAR	596
63888:4	88	K.VFQYVKPQDAQALQDASPASGAS[+568.212]GAQAAAAPADNATVGAVPDASVQSTPLQPPAPISNSSSVHPGNPK.A	HexNAc(2)Hex(1)	S[+568]	1793.87	4	7172.47	7172.47	0	-0.9	202	Specific	426.98	426.98	5.1	9.48	32	>tr|B4EE88|B4EE88_BURCJ Putative phospholipid-binding lipoprotein OS=Burkholderia cenocepacia (strain ATCC BAA-245 / DSM 16553 / LMG 16656 / NCTC 13227 / J2315 / CF5610) OX=216591 GN=BCAL0163 PE=4 SV=1	3395	NS_403_Glycosylation_BC_J2315_HILIC_B3.52412.52412.4	controllerType=0 controllerNumber=1 scan=52412	134.882	Trypsin	B3	VFQYVKPQDAQALQDASPASGASGAQAAAAPADNATVGAVPDASVQSTPLQPPAPISNSSSVHPGNPK	568
37152:3	23	V.APPPADNGAS[+568.212][+100.064]QPQQFDPNRALQGK.T	HexNAc(2)Hex(1) 100.064	S[+100][+568]	1058.17	3	3172.49	3172.5	0	-4.2	30	NRagged	427.24	427.24	427.24	7.98	64	>tr|B4E9M8|B4E9M8_BURCJ Putative membrane protein OS=Burkholderia cenocepacia (strain ATCC BAA-245 / DSM 16553 / LMG 16656 / NCTC 13227 / J2315 / CF5610) OX=216591 GN=BCAL0678 PE=4 SV=1	6150	NS_403_Glycosylation_BC_J2315_HILIC_B1.32301.32301.3	controllerType=0 controllerNumber=1 scan=32301	81.1913	Trypsin	B1	APPPADNGASQPQQFDPNRALQGK	668
43903:3	38	R.DDDVSDVQAGVAHDEPPAS[+568.212]DTTVAAAPAPAPK.D	HexNAc(2)Hex(1)	S[+568]	1228.56	3	3683.66	3682.66	1	-0.8	86	Specific	428.41	428.41	4.8	10.02	16	>tr|B4EFK5|B4EFK5_BURCJ Putative peptidoglycan-binding membrane protein OS=Burkholderia cenocepacia (strain ATCC BAA-245 / DSM 16553 / LMG 16656 / NCTC 13227 / J2315 / CF5610) OX=216591 GN=BCAM0996 PE=4 SV=1	764	NS_403_Glycosylation_BC_J2315_HILIC_B3.36610.36610.3	controllerType=0 controllerNumber=1 scan=36610	98.9304	Trypsin	B3	DDDVSDVQAGVAHDEPPASDTTVAAAPAPAPK	568
66748:3	385	E.PVPLS[+365.132][+231.074][+100.064]PGVT[+162.053][+462.149]PPAAAQAAS[+568.212]AAAAQQASVPAAASATVVVK.A	HexNAc(1)Hex(1) 231.0743 100.064,Hex(1) 462.1486,HexNAc(2)Hex(1)	S[+100][+231][+365][+568], T[+162][+462]	1771.86	3	5313.55	5311.55	2	-0.2	833	NRagged	428.57	428.57	0	7.71	15	>tr|B4EKU9|B4EKU9_BURCJ Putative membrane protein OS=Burkholderia cenocepacia (strain ATCC BAA-245 / DSM 16553 / LMG 16656 / NCTC 13227 / J2315 / CF5610) OX=216591 GN=BCAM2680 PE=4 SV=1	4589	NS_403_Glycosylation_BC_J2315_HILIC_B2.54581.54581.3	controllerType=0 controllerNumber=1 scan=54581	137.524	Trypsin	B2	PVPLSPGVTPPAAAQAASAAAAQQASVPAAASATVVVK	1888
14577:2	23	D.AGASAPAAAS[+568.212][+100.064]S[+365.132][+231.074]T[+365.132][+231.074][+100.064]K.A	HexNAc(2)Hex(1) 100.064,HexNAc(1)Hex(1) 231.0743,HexNAc(1)Hex(1) 231.0743 100.064	S[+100][+231][+365][+568], T[+100][+231][+365]	1527.16	2	3053.3	3050.31	3	-4.2	181	NRagged	428.84	330.19	0	4.07	82	>tr|B4EB03|B4EB03_BURCJ Putative exported protein OS=Burkholderia cenocepacia (strain ATCC BAA-245 / DSM 16553 / LMG 16656 / NCTC 13227 / J2315 / CF5610) OX=216591 GN=BCAL1917 PE=4 SV=1	4831	NS_403_Glycosylation_BC_J2315_HILIC_B2.13322.13322.2	controllerType=0 controllerNumber=1 scan=13322	38.4078	Trypsin	B2	AGASAPAAASSTK	1960
87201:3	7	R.NGKLPEDTAGAATAAAPAEAAS[+568.212]APAQAASGAEQPAAAASAALSTIYFETGK.S	HexNAc(2)Hex(1)	S[+568]	1762.17	3	5284.5	5283.52	1	-4	382	Specific	429.25	356.22	0	8	133	>tr|B4EA74|B4EA74_BURCJ Cytochrome c oxidase subunit 2 OS=Burkholderia cenocepacia (strain ATCC BAA-245 / DSM 16553 / LMG 16656 / NCTC 13227 / J2315 / CF5610) OX=216591 GN=BCAL0749 PE=3 SV=1	5396	NS_403_Glycosylation_BC_J2315_HILIC_B1.72002.72002.3	controllerType=0 controllerNumber=1 scan=72002	173.427	Trypsin	B1	NGKLPEDTAGAATAAAPAEAASAPAQAASGAEQPAAAASAALSTIYFETGK	568
63925:3	43	K.KAILESVYQGAGQAAS[+365.132][+231.074]APMPPTQWSYDK.N	HexNAc(1)Hex(1) 231.0743	S[+231][+365]	1197.56	3	3590.67	3590.67	0	0	328	Specific	429.38	429.38	9.6	9.42	22	>tr|B4E8I7|B4E8I7_BURCJ Putative periplasmic dipeptide transport protein OS=Burkholderia cenocepacia (strain ATCC BAA-245 / DSM 16553 / LMG 16656 / NCTC 13227 / J2315 / CF5610) OX=216591 GN=dppA PE=4 SV=1	3473	NS_403_Glycosylation_BC_J2315_HILIC_B1.53858.53858.3	controllerType=0 controllerNumber=1 scan=53858	129.926	Trypsin	B1	KAILESVYQGAGQAASAPMPPTQWSYDK	596
40825:3	7	K.KASEAAAAASAAQAAAAASPAT[+568.212]VPAS[+365.132][+231.074]GAAVDQDANAQAAR.A	HexNAc(2)Hex(1),HexNAc(1)Hex(1) 231.0743	S[+231][+365], T[+568]	1573.06	3	4717.16	4715.17	2	-2	143	Specific	429.54	327.67	0	8.59	88	>tr|B4EEW5|B4EEW5_BURCJ Outer membrane protein assembly factor BamE OS=Burkholderia cenocepacia (strain ATCC BAA-245 / DSM 16553 / LMG 16656 / NCTC 13227 / J2315 / CF5610) OX=216591 GN=omlA PE=3 SV=1	4098	NS_403_Glycosylation_BC_J2315_HILIC_B3.34175.34175.3	controllerType=0 controllerNumber=1 scan=34175	92.8192	Trypsin	B3	KASEAAAAASAAQAAAAASPATVPASGAAVDQDANAQAAR	1164
43491:3	243	K.AADAGGAKPAAGASAAPAAPAPVAVPAS[+568.212]AVSGSAGQ.-	HexNAc(2)Hex(1)	S[+568]	1170.91	3	3510.71	3510.71	0	-0.7	151	CRagged	429.57	165.56	9.07	6.47	27	>tr|B4E626|B4E626_BURCJ Putative membrane protein OS=Burkholderia cenocepacia (strain ATCC BAA-245 / DSM 16553 / LMG 16656 / NCTC 13227 / J2315 / CF5610) OX=216591 GN=BCAL0303 PE=4 SV=1	1459	NS_403_Glycosylation_BC_J2315_HILIC_B2.36468.36468.3	controllerType=0 controllerNumber=1 scan=36468	96.1144	Trypsin	B2	AADAGGAKPAAGASAAPAAPAPVAVPASAVSGSAGQ	568
72959:4	120	R.TIGQTLEVDGPITPNDRLVANPS[+365.132][+231.074]DALANGDRVVVQAPAAQPASAVAGAK.S	HexNAc(1)Hex(1) 231.0743	S[+231][+365]	1358.93	4	5432.71	5431.74	1	-5	360	Specific	430.37	381.15	3.6	9.8	17	>tr|B4EIX5|B4EIX5_BURCJ Efflux system transport protein OS=Burkholderia cenocepacia (strain ATCC BAA-245 / DSM 16553 / LMG 16656 / NCTC 13227 / J2315 / CF5610) OX=216591 GN=BCAM1420 PE=3 SV=1	2774	NS_403_Glycosylation_BC_J2315_HILIC_B1.60880.60880.2	controllerType=0 controllerNumber=1 scan=60880	146.323	Trypsin	B1	TIGQTLEVDGPITPNDRLVANPSDALANGDRVVVQAPAAQPASAVAGAK	596
41115:3	243	K.AADAGGAKPAAGASAAPAAPAPVAVPAS[+568.212]AVS[+365.132][+231.074]GSAGQ.-	HexNAc(2)Hex(1),HexNAc(1)Hex(1) 231.0743	S[+231][+365][+568]	1369.98	3	4107.92	4106.91	1	-0.4	151	CRagged	430.38	277.34	0	7.2	27	>tr|B4E626|B4E626_BURCJ Putative membrane protein OS=Burkholderia cenocepacia (strain ATCC BAA-245 / DSM 16553 / LMG 16656 / NCTC 13227 / J2315 / CF5610) OX=216591 GN=BCAL0303 PE=4 SV=1	1459	NS_403_Glycosylation_BC_J2315_HILIC_B2.34608.34608.3	controllerType=0 controllerNumber=1 scan=34608	91.5173	Trypsin	B2	AADAGGAKPAAGASAAPAAPAPVAVPASAVSGSAGQ	1164
35422:4	23	K.LSKPAATTSATTSTTTSAGTAS[+162.053][+462.149]TSTTATAGTTTAAPAPTASAPEAAAKPAK.T	Hex(1) 462.1486	S[+162][+462]	1308.88	4	5232.51	5231.52	1	-2.3	112	Specific	430.48	402.03	0	10.14	82	>tr|B4EB03|B4EB03_BURCJ Putative exported protein OS=Burkholderia cenocepacia (strain ATCC BAA-245 / DSM 16553 / LMG 16656 / NCTC 13227 / J2315 / CF5610) OX=216591 GN=BCAL1917 PE=4 SV=1	4831	NS_403_Glycosylation_BC_J2315_HILIC_B2.30047.30047.4	controllerType=0 controllerNumber=1 scan=30047	80.511	Trypsin	B2	LSKPAATTSATTSTTTSAGTASTSTTATAGTTTAAPAPTASAPEAAAKPAK	624
52890:3	7	K.ASEAAAAAS[+568.212]AAQAAAAAS[+365.132][+231.074]PATVPASGAAVDQDANAQAAR.A	HexNAc(2)Hex(1),HexNAc(1)Hex(1) 231.0743	S[+231][+365][+568]	1530.03	3	4588.07	4587.07	1	0.1	144	Specific	430.64	325.54	2.06	7.46	121	>tr|B4EEW5|B4EEW5_BURCJ Outer membrane protein assembly factor BamE OS=Burkholderia cenocepacia (strain ATCC BAA-245 / DSM 16553 / LMG 16656 / NCTC 13227 / J2315 / CF5610) OX=216591 GN=omlA PE=3 SV=1	4098	NS_403_Glycosylation_BC_J2315_HILIC_B2.43855.43855.3	controllerType=0 controllerNumber=1 scan=43855	113.393	Trypsin	B2	ASEAAAAASAAQAAAAASPATVPASGAAVDQDANAQAAR	1164
61128:3	45	K.KAILESVYQGAGQAAS[+568.212]APMPPTQWSYDK.N	HexNAc(2)Hex(1)	S[+568]	1188.23	3	3562.67	3562.68	0	-1.6	328	Specific	430.69	401.33	79.95	8.48	18	>tr|B4E8I7|B4E8I7_BURCJ Putative periplasmic dipeptide transport protein OS=Burkholderia cenocepacia (strain ATCC BAA-245 / DSM 16553 / LMG 16656 / NCTC 13227 / J2315 / CF5610) OX=216591 GN=dppA PE=4 SV=1	3473	NS_403_Glycosylation_BC_J2315_HILIC_B2.50311.50311.3	controllerType=0 controllerNumber=1 scan=50311	127.758	Trypsin	B2	KAILESVYQGAGQAASAPMPPTQWSYDK	568
01187:3	711	R.GGHRHGAS[+365.132][+231.074]QAAAPAAQ.-	HexNAc(1)Hex(1) 231.0743	S[+231][+365]	694.981	3	2082.93	2082.93	0	-1.7	442	CRagged	431.35	280.62	280.62	7.19	3	>tr|B4ED17|B4ED17_BURCJ Multidrug resistance protein MdtA OS=Burkholderia cenocepacia (strain ATCC BAA-245 / DSM 16553 / LMG 16656 / NCTC 13227 / J2315 / CF5610) OX=216591 GN=mdtA PE=3 SV=1	5939	NS_403_Glycosylation_BC_J2315_HILIC_B1.2962.2962.3	controllerType=0 controllerNumber=1 scan=2962	14.9926	Trypsin	B1	GGHRHGASQAAAPAAQ	596
40339:3	7	K.KASEAAAAASAAQAAAAAS[+568.212]PAT[+568.212]VPAS[+365.132][+231.074]GAAVDQDANAQAAR.A	HexNAc(2)Hex(1),HexNAc(2)Hex(1),HexNAc(1)Hex(1) 231.0743	S[+231][+365][+568], T[+568]	1762.8	3	5286.38	5283.38	3	-1.3	143	Specific	431.57	245.89	0	8.15	88	>tr|B4EEW5|B4EEW5_BURCJ Outer membrane protein assembly factor BamE OS=Burkholderia cenocepacia (strain ATCC BAA-245 / DSM 16553 / LMG 16656 / NCTC 13227 / J2315 / CF5610) OX=216591 GN=omlA PE=3 SV=1	4098	NS_403_Glycosylation_BC_J2315_HILIC_B3.33775.33775.3	controllerType=0 controllerNumber=1 scan=33775	91.8168	Trypsin	B3	KASEAAAAASAAQAAAAASPATVPASGAAVDQDANAQAAR	1732
43636:3	7	K.KAS[+568.212]EAAAAASAAQAAAAASPATVPASGAAVDQDANAQAAR.A	HexNAc(2)Hex(1)	S[+568]	1373.66	3	4118.96	4118.96	0	-1	143	Specific	431.65	386.03	79.29	10.04	88	>tr|B4EEW5|B4EEW5_BURCJ Outer membrane protein assembly factor BamE OS=Burkholderia cenocepacia (strain ATCC BAA-245 / DSM 16553 / LMG 16656 / NCTC 13227 / J2315 / CF5610) OX=216591 GN=omlA PE=3 SV=1	4098	NS_403_Glycosylation_BC_J2315_HILIC_B3.36374.36374.3	controllerType=0 controllerNumber=1 scan=36374	98.3439	Trypsin	B3	KASEAAAAASAAQAAAAASPATVPASGAAVDQDANAQAAR	568
86908:4	7	D.TAGAATAAAPAEAAS[+568.212][+100.064]APAQAAS[+568.212]GAEQPAAAAS[+365.132][+231.074][+100.064]AALSTIYFETGK.S	HexNAc(2)Hex(1) 100.064,HexNAc(2)Hex(1),HexNAc(1)Hex(1) 231.0743 100.064	S[+100]*2[+231][+365][+568]*2	1474.93	4	5896.7	5894.7	2	-1	389	NRagged	431.72	431.72	0	7.96	133	>tr|B4EA74|B4EA74_BURCJ Cytochrome c oxidase subunit 2 OS=Burkholderia cenocepacia (strain ATCC BAA-245 / DSM 16553 / LMG 16656 / NCTC 13227 / J2315 / CF5610) OX=216591 GN=BCAL0749 PE=3 SV=1	5396	NS_403_Glycosylation_BC_J2315_HILIC_B1.71770.71770.4	controllerType=0 controllerNumber=1 scan=71770	172.833	Trypsin	B1	TAGAATAAAPAEAASAPAQAASGAEQPAAAASAALSTIYFETGK	1932
27021:3	111	K.GASAAQAAPKPTDNS[+162.053][+462.149]SGTFVFARPGK.F	Hex(1) 462.1486	S[+162][+462]	1053.83	3	3159.48	3157.48	2	-3.5	66	Specific	432.11	388.48	1.2	8.48	20	>tr|B4EBR7|B4EBR7_BURCJ Outer-membrane lipoprotein carrier protein OS=Burkholderia cenocepacia (strain ATCC BAA-245 / DSM 16553 / LMG 16656 / NCTC 13227 / J2315 / CF5610) OX=216591 GN=lolA PE=3 SV=1	6332	NS_403_Glycosylation_BC_J2315_HILIC_B2.23288.23288.3	controllerType=0 controllerNumber=1 scan=23288	63.5182	Trypsin	B2	GASAAQAAPKPTDNSSGTFVFARPGK	624
46346:3	7	K.KASEAAAAASAAQAAAAAS[+365.132][+231.074]PAT[+365.132][+231.074]VPASGAAVDQDANAQAAR.A	HexNAc(1)Hex(1) 231.0743,HexNAc(1)Hex(1) 231.0743	S[+231][+365], T[+231][+365]	1582.06	3	4744.16	4743.16	1	-1.8	143	Specific	432.33	254.16	1.2	8.16	121	>tr|B4EEW5|B4EEW5_BURCJ Outer membrane protein assembly factor BamE OS=Burkholderia cenocepacia (strain ATCC BAA-245 / DSM 16553 / LMG 16656 / NCTC 13227 / J2315 / CF5610) OX=216591 GN=omlA PE=3 SV=1	4098	NS_403_Glycosylation_BC_J2315_HILIC_B2.38748.38748.3	controllerType=0 controllerNumber=1 scan=38748	101.743	Trypsin	B2	KASEAAAAASAAQAAAAASPATVPASGAAVDQDANAQAAR	1192
45012:2	153	K.AADAGGAKPAAGAS[+568.212]AAPAAPAPVAVPASAVSGSAGQ.-	HexNAc(2)Hex(1)	S[+568]	1755.86	2	3510.7	3510.71	0	-1.3	151	CRagged	432.38	264.74	65.68	7.96	34	>tr|B4E626|B4E626_BURCJ Putative membrane protein OS=Burkholderia cenocepacia (strain ATCC BAA-245 / DSM 16553 / LMG 16656 / NCTC 13227 / J2315 / CF5610) OX=216591 GN=BCAL0303 PE=4 SV=1	1459	NS_403_Glycosylation_BC_J2315_HILIC_B1.38630.38630.2	controllerType=0 controllerNumber=1 scan=38630	95.8337	Trypsin	B1	AADAGGAKPAAGASAAPAAPAPVAVPASAVSGSAGQ	568
66541:4	56	K.VFQYVKPQDAQALQDASPASGAS[+568.212]GAQAAAAPADNATVGAVPDASVQSTPLQPPAPISNSSSVHPGNPK.A	HexNAc(2)Hex(1)	S[+568]	1793.87	4	7172.46	7172.47	0	-1.1	202	Specific	432.48	432.48	5.1	9.98	45	>tr|B4EE88|B4EE88_BURCJ Putative phospholipid-binding lipoprotein OS=Burkholderia cenocepacia (strain ATCC BAA-245 / DSM 16553 / LMG 16656 / NCTC 13227 / J2315 / CF5610) OX=216591 GN=BCAL0163 PE=4 SV=1	3395	NS_403_Glycosylation_BC_J2315_HILIC_B2.54432.54432.4	controllerType=0 controllerNumber=1 scan=54432	137.143	Trypsin	B2	VFQYVKPQDAQALQDASPASGASGAQAAAAPADNATVGAVPDASVQSTPLQPPAPISNSSSVHPGNPK	568
82329:6	1	R.ELES[+568.212][+100.064]PLAAVQMGLIYVNPEGPDGNPDPVAAAHDIRET[+568.212]FAR.M	HexNAc(2)Hex(1) 100.064,HexNAc(2)Hex(1)	S[+100][+568], T[+568]	916.933	6	5496.56	5496.59	0	-4.6	204	Specific	432.71	432.71	0	8.25	70	>sp|B4EE21|KATG1_BURCJ Catalase-peroxidase 1 OS=Burkholderia cenocepacia (strain ATCC BAA-245 / DSM 16553 / LMG 16656 / NCTC 13227 / J2315 / CF5610) OX=216591 GN=katG1 PE=3 SV=1	164	NS_403_Glycosylation_BC_J2315_HILIC_B3.66478.66478.6	controllerType=0 controllerNumber=1 scan=66478	166.596	Trypsin	B3	ELESPLAAVQMGLIYVNPEGPDGNPDPVAAAHDIRETFAR	1236
76488:4	40	K.QVADARNGKLPEDT[+568.212]AGAATAAAPAEAASAPAQAAS[+568.212]GAEQPAAAASAALSTIYFETGK.S	HexNAc(2)Hex(1),HexNAc(2)Hex(1)	S[+568], T[+568]	1624.01	4	6493.03	6492.06	1	-5	376	Specific	432.83	214.1	0	7.11	73	>tr|B4EA74|B4EA74_BURCJ Cytochrome c oxidase subunit 2 OS=Burkholderia cenocepacia (strain ATCC BAA-245 / DSM 16553 / LMG 16656 / NCTC 13227 / J2315 / CF5610) OX=216591 GN=BCAL0749 PE=3 SV=1	5396	NS_403_Glycosylation_BC_J2315_HILIC_B2.62063.62063.4	controllerType=0 controllerNumber=1 scan=62063	154.277	Trypsin	B2	QVADARNGKLPEDTAGAATAAAPAEAASAPAQAASGAEQPAAAASAALSTIYFETGK	1136
43104:3	7	K.KAS[+365.132][+231.074]EAAAAAS[+568.212]AAQAAAAASPATVPASGAAVDQDANAQAAR.A	HexNAc(1)Hex(1) 231.0743,HexNAc(2)Hex(1)	S[+231][+365][+568]	1572.39	3	4715.15	4715.17	0	-2.4	143	Specific	432.94	396.76	15.7	9.82	88	>tr|B4EEW5|B4EEW5_BURCJ Outer membrane protein assembly factor BamE OS=Burkholderia cenocepacia (strain ATCC BAA-245 / DSM 16553 / LMG 16656 / NCTC 13227 / J2315 / CF5610) OX=216591 GN=omlA PE=3 SV=1	4098	NS_403_Glycosylation_BC_J2315_HILIC_B3.35952.35952.3	controllerType=0 controllerNumber=1 scan=35952	97.2916	Trypsin	B3	KASEAAAAASAAQAAAAASPATVPASGAAVDQDANAQAAR	1164
41106:4	7	K.KAS[+568.212]EAAAAASAAQAAAAASPAT[+568.212]VPASGAAVDQDANAQAAR.A	HexNAc(2)Hex(1),HexNAc(2)Hex(1)	S[+568], T[+568]	1173.05	4	4689.17	4687.17	2	-2.3	143	Specific	433.01	408.03	160.43	9.14	121	>tr|B4EEW5|B4EEW5_BURCJ Outer membrane protein assembly factor BamE OS=Burkholderia cenocepacia (strain ATCC BAA-245 / DSM 16553 / LMG 16656 / NCTC 13227 / J2315 / CF5610) OX=216591 GN=omlA PE=3 SV=1	4098	NS_403_Glycosylation_BC_J2315_HILIC_B2.34600.34600.4	controllerType=0 controllerNumber=1 scan=34600	91.4896	Trypsin	B2	KASEAAAAASAAQAAAAASPATVPASGAAVDQDANAQAAR	1136
32704:3	236	A.AAPAPAAAS[+568.212]AAS[+365.132][+231.074]DAAPALTPQQAR.Q	HexNAc(2)Hex(1),HexNAc(1)Hex(1) 231.0743	S[+231][+365][+568]	1113.85	3	3339.53	3339.53	0	0.3	20	NRagged	433.08	433.08	0	6.75	10	>tr|B4EF81|B4EF81_BURCJ Putative MscS mechanosensitive ion channel OS=Burkholderia cenocepacia (strain ATCC BAA-245 / DSM 16553 / LMG 16656 / NCTC 13227 / J2315 / CF5610) OX=216591 GN=BCAM0936 PE=4 SV=1	1134	NS_403_Glycosylation_BC_J2315_HILIC_B3.27745.27745.3	controllerType=0 controllerNumber=1 scan=27745	76.9936	Trypsin	B3	AAPAPAAASAASDAAPALTPQQAR	1164
72858:4	183	E.AAATPAVPVAPSVDSNPPSVQAAPAEPQTQAPS[+162.053][+462.149]AQPPEPVIATPFAKPR.D	Hex(1) 462.1486	S[+162][+462]	1363.43	4	5450.69	5447.7	3	-3.4	170	NRagged	433.17	433.17	0	6.13	11	>tr|B4EKV5|B4EKV5_BURCJ Putative membrane protein OS=Burkholderia cenocepacia (strain ATCC BAA-245 / DSM 16553 / LMG 16656 / NCTC 13227 / J2315 / CF5610) OX=216591 GN=BCAM2686 PE=4 SV=1	3560	NS_403_Glycosylation_BC_J2315_HILIC_B2.59282.59282.4	controllerType=0 controllerNumber=1 scan=59282	148.266	Trypsin	B2	AAATPAVPVAPSVDSNPPSVQAAPAEPQTQAPSAQPPEPVIATPFAKPR	624
84927:4	7	R.NGKLPEDTAGAATAAAPAEAAS[+365.132][+231.074]APAQAAS[+568.212]GAEQPAAAASAALSTIYFETGK.S	HexNAc(1)Hex(1) 231.0743,HexNAc(2)Hex(1)	S[+231][+365][+568]	1470.93	4	5880.71	5879.73	1	-2.7	382	Specific	433.83	433.83	0	9.1	133	>tr|B4EA74|B4EA74_BURCJ Cytochrome c oxidase subunit 2 OS=Burkholderia cenocepacia (strain ATCC BAA-245 / DSM 16553 / LMG 16656 / NCTC 13227 / J2315 / CF5610) OX=216591 GN=BCAL0749 PE=3 SV=1	5396	NS_403_Glycosylation_BC_J2315_HILIC_B1.70202.70202.4	controllerType=0 controllerNumber=1 scan=70202	168.954	Trypsin	B1	NGKLPEDTAGAATAAAPAEAASAPAQAASGAEQPAAAASAALSTIYFETGK	1164
81624:3	40	R.NGKLPEDTAGAATAAAPAEAASAPAQAAS[+568.212]GAEQPAAAASAALSTIYFETGK.S	HexNAc(2)Hex(1)	S[+568]	1762.84	3	5286.52	5283.52	3	-2.2	382	Specific	434.19	434.19	0	10.37	73	>tr|B4EA74|B4EA74_BURCJ Cytochrome c oxidase subunit 2 OS=Burkholderia cenocepacia (strain ATCC BAA-245 / DSM 16553 / LMG 16656 / NCTC 13227 / J2315 / CF5610) OX=216591 GN=BCAL0749 PE=3 SV=1	5396	NS_403_Glycosylation_BC_J2315_HILIC_B2.65965.65965.3	controllerType=0 controllerNumber=1 scan=65965	163.588	Trypsin	B2	NGKLPEDTAGAATAAAPAEAASAPAQAASGAEQPAAAASAALSTIYFETGK	568
40064:3	7	K.KASEAAAAASAAQAAAAAS[+568.212]PAT[+568.212]VPASGAAVDQDANAQAAR.A	HexNAc(2)Hex(1),HexNAc(2)Hex(1)	S[+568], T[+568]	1563.06	3	4687.17	4687.17	0	-1.2	143	Specific	434.25	434.25	4.24	10.04	88	>tr|B4EEW5|B4EEW5_BURCJ Outer membrane protein assembly factor BamE OS=Burkholderia cenocepacia (strain ATCC BAA-245 / DSM 16553 / LMG 16656 / NCTC 13227 / J2315 / CF5610) OX=216591 GN=omlA PE=3 SV=1	4098	NS_403_Glycosylation_BC_J2315_HILIC_B3.33546.33546.3	controllerType=0 controllerNumber=1 scan=33546	91.2363	Trypsin	B3	KASEAAAAASAAQAAAAASPATVPASGAAVDQDANAQAAR	1136
06637:3	37	M.EAVSLGKEKPQAT[+568.212]GHDEAS[+568.212][+100.064]WAQNR.R	HexNAc(2)Hex(1),HexNAc(2)Hex(1) 100.064	S[+100][+568], T[+568]	1283.59	3	3848.77	3845.76	3	-0.3	139	NRagged	434.64	434.64	1.2	8.05	22	>tr|B4EDC1|B4EDC1_BURCJ Peptidoglycan-associated protein OS=Burkholderia cenocepacia (strain ATCC BAA-245 / DSM 16553 / LMG 16656 / NCTC 13227 / J2315 / CF5610) OX=216591 GN=pal PE=1 SV=1	4916	NS_403_Glycosylation_BC_J2315_HILIC_B3.7351.7351.3	controllerType=0 controllerNumber=1 scan=7351	24.0506	Trypsin	B3	EAVSLGKEKPQATGHDEASWAQNR	1236
34868:3	197	A.AAPAPAAAS[+568.212]AAS[+365.132][+231.074]DAAPALTPQQAR.Q	HexNAc(2)Hex(1),HexNAc(1)Hex(1) 231.0743	S[+231][+365][+568]	1113.85	3	3339.53	3339.53	0	-1.8	20	NRagged	434.96	434.96	0	7.66	18	>tr|B4EF81|B4EF81_BURCJ Putative MscS mechanosensitive ion channel OS=Burkholderia cenocepacia (strain ATCC BAA-245 / DSM 16553 / LMG 16656 / NCTC 13227 / J2315 / CF5610) OX=216591 GN=BCAM0936 PE=4 SV=1	1134	NS_403_Glycosylation_BC_J2315_HILIC_B1.30408.30408.3	controllerType=0 controllerNumber=1 scan=30408	76.6133	Trypsin	B1	AAPAPAAASAASDAAPALTPQQAR	1164
68468:5	54	K.VFQYVKPQDAQALQDAS[+162.053][+462.149]PASGASGAQAAAAPADNATVGAVPDASVQSTPLQPPAPISNSSSVHPGNPK.A	Hex(1) 462.1486	S[+162][+462]	1446.89	5	7230.43	7228.46	2	-5.3	202	Specific	435.12	435.12	0	8.25	51	>tr|B4EE88|B4EE88_BURCJ Putative phospholipid-binding lipoprotein OS=Burkholderia cenocepacia (strain ATCC BAA-245 / DSM 16553 / LMG 16656 / NCTC 13227 / J2315 / CF5610) OX=216591 GN=BCAL0163 PE=4 SV=1	3395	NS_403_Glycosylation_BC_J2315_HILIC_B1.57324.57324.5	controllerType=0 controllerNumber=1 scan=57324	137.903	Trypsin	B1	VFQYVKPQDAQALQDASPASGASGAQAAAAPADNATVGAVPDASVQSTPLQPPAPISNSSSVHPGNPK	624
30842:3	236	A.AAPAPAAASAAS[+568.212]DAAPALT[+568.212]PQQAR.Q	HexNAc(2)Hex(1),HexNAc(2)Hex(1)	S[+568], T[+568]	1104.52	3	3311.53	3311.54	0	-1	20	NRagged	436.12	436.12	1.2	7.61	10	>tr|B4EF81|B4EF81_BURCJ Putative MscS mechanosensitive ion channel OS=Burkholderia cenocepacia (strain ATCC BAA-245 / DSM 16553 / LMG 16656 / NCTC 13227 / J2315 / CF5610) OX=216591 GN=BCAM0936 PE=4 SV=1	1134	NS_403_Glycosylation_BC_J2315_HILIC_B3.26259.26259.3	controllerType=0 controllerNumber=1 scan=26259	73.2431	Trypsin	B3	AAPAPAAASAASDAAPALTPQQAR	1136
63308:4	385	A.SKGEPVPLSPGVTPPAAAQAAS[+365.132][+231.074][+100.064]AAAAQQAS[+162.053][+462.149]VPAAAS[+568.212]ATVVVK.A	HexNAc(1)Hex(1) 231.0743 100.064,Hex(1) 462.1486,HexNAc(2)Hex(1)	S[+100][+162][+231][+365][+462][+568]	1429.44	4	5714.75	5712.74	2	0.8	829	NRagged	436.69	436.69	0	7.39	15	>tr|B4EKU9|B4EKU9_BURCJ Putative membrane protein OS=Burkholderia cenocepacia (strain ATCC BAA-245 / DSM 16553 / LMG 16656 / NCTC 13227 / J2315 / CF5610) OX=216591 GN=BCAM2680 PE=4 SV=1	4589	NS_403_Glycosylation_BC_J2315_HILIC_B2.51980.51980.4	controllerType=0 controllerNumber=1 scan=51980	131.523	Trypsin	B2	SKGEPVPLSPGVTPPAAAQAASAAAAQQASVPAAASATVVVK	1888
33303:3	14	K.VAPPPADNGAS[+568.212]QPQQFDPNRALQGK.T	HexNAc(2)Hex(1)	S[+568]	1057.84	3	3171.51	3171.51	0	-0.8	29	Specific	436.82	436.82	436.82	10.07	66	>tr|B4E9M8|B4E9M8_BURCJ Putative membrane protein OS=Burkholderia cenocepacia (strain ATCC BAA-245 / DSM 16553 / LMG 16656 / NCTC 13227 / J2315 / CF5610) OX=216591 GN=BCAL0678 PE=4 SV=1	6150	NS_403_Glycosylation_BC_J2315_HILIC_B2.28337.28337.3	controllerType=0 controllerNumber=1 scan=28337	76.1769	Trypsin	B2	VAPPPADNGASQPQQFDPNRALQGK	568
28490:3	592	R.VHGIDNSGAGS[+568.212]QPAATVEGGAPVVR.A	HexNAc(2)Hex(1)	S[+568]	972.135	3	2914.39	2914.39	0	0.1	63	Specific	437.05	437.05	1.2	9.65	2	>tr|B4EKR8|B4EKR8_BURCJ Putative exported protein OS=Burkholderia cenocepacia (strain ATCC BAA-245 / DSM 16553 / LMG 16656 / NCTC 13227 / J2315 / CF5610) OX=216591 GN=BCAM1669 PE=4 SV=1	2067	NS_403_Glycosylation_BC_J2315_HILIC_B2.24428.24428.3	controllerType=0 controllerNumber=1 scan=24428	66.2833	Trypsin	B2	VHGIDNSGAGSQPAATVEGGAPVVR	568
18503:5	73	D.ANAKPAAAAPPAGANPAPAPAAPAKPAVAPAKPAAGQS[+365.132][+231.074]GAQR.-	HexNAc(1)Hex(1) 231.0743	S[+231][+365]	864.248	5	4317.21	4317.21	0	-0.4	313	NRagged	437.71	437.71	437.71	8.68	9	>tr|B4E7X3|B4E7X3_BURCJ Putative rod shape-determining protein OS=Burkholderia cenocepacia (strain ATCC BAA-245 / DSM 16553 / LMG 16656 / NCTC 13227 / J2315 / CF5610) OX=216591 GN=BCAL0481 PE=4 SV=1	5283	NS_403_Glycosylation_BC_J2315_HILIC_B2.16379.16379.5	controllerType=0 controllerNumber=1 scan=16379	46.3194	Trypsin	B2	ANAKPAAAAPPAGANPAPAPAAPAKPAVAPAKPAAGQSGAQR	596
23386:4	75	K.GASAAQAAPKPTDNS[+568.212]SGTFVFARPGK.F	HexNAc(2)Hex(1)	S[+568]	776.128	4	3101.49	3101.49	0	-0.9	66	Specific	437.81	195.21	1.2	7.73	20	>tr|B4EBR7|B4EBR7_BURCJ Outer-membrane lipoprotein carrier protein OS=Burkholderia cenocepacia (strain ATCC BAA-245 / DSM 16553 / LMG 16656 / NCTC 13227 / J2315 / CF5610) OX=216591 GN=lolA PE=3 SV=1	6332	NS_403_Glycosylation_BC_J2315_HILIC_B3.20309.20309.4	controllerType=0 controllerNumber=1 scan=20309	57.8724	Trypsin	B3	GASAAQAAPKPTDNSSGTFVFARPGK	568
34023:4	14	K.LSKPAATTSATTSTTTSAGTASTSTTATAGTTTAAPAPTAS[+365.132][+231.074]APEAAAKPAK.T	HexNAc(1)Hex(1) 231.0743	S[+231][+365]	1301.64	4	5203.52	5203.52	0	-0.7	112	Specific	437.99	437.99	32.3	10.04	82	>tr|B4EB03|B4EB03_BURCJ Putative exported protein OS=Burkholderia cenocepacia (strain ATCC BAA-245 / DSM 16553 / LMG 16656 / NCTC 13227 / J2315 / CF5610) OX=216591 GN=BCAL1917 PE=4 SV=1	4831	NS_403_Glycosylation_BC_J2315_HILIC_B3.28777.28777.4	controllerType=0 controllerNumber=1 scan=28777	79.5729	Trypsin	B3	LSKPAATTSATTSTTTSAGTASTSTTATAGTTTAAPAPTASAPEAAAKPAK	596
45901:4	8	K.KASEAAAAASAAQAAAAASPAT[+568.212]VPAS[+365.132][+231.074]GAAVDQDANAQAAR.A	HexNAc(2)Hex(1),HexNAc(1)Hex(1) 231.0743	S[+231][+365], T[+568]	1179.55	4	4715.17	4715.17	0	0	143	Specific	438.26	438.26	0	8.94	103	>tr|B4EEW5|B4EEW5_BURCJ Outer membrane protein assembly factor BamE OS=Burkholderia cenocepacia (strain ATCC BAA-245 / DSM 16553 / LMG 16656 / NCTC 13227 / J2315 / CF5610) OX=216591 GN=omlA PE=3 SV=1	4098	NS_403_Glycosylation_BC_J2315_HILIC_B1.39335.39335.2	controllerType=0 controllerNumber=1 scan=39335	97.4648	Trypsin	B1	KASEAAAAASAAQAAAAASPATVPASGAAVDQDANAQAAR	1164
28688:3	126	K.GASAAQAAPKPTDNS[+162.053][+462.149]SGTFVFARPGK.F	Hex(1) 462.1486	S[+162][+462]	1053.16	3	3157.48	3157.48	0	-1.2	66	Specific	438.75	438.75	1.2	9.55	23	>tr|B4EBR7|B4EBR7_BURCJ Outer-membrane lipoprotein carrier protein OS=Burkholderia cenocepacia (strain ATCC BAA-245 / DSM 16553 / LMG 16656 / NCTC 13227 / J2315 / CF5610) OX=216591 GN=lolA PE=3 SV=1	6332	NS_403_Glycosylation_BC_J2315_HILIC_B1.25419.25419.3	controllerType=0 controllerNumber=1 scan=25419	65.0117	Trypsin	B1	GASAAQAAPKPTDNSSGTFVFARPGK	624
82341:3	7	R.NGKLPEDTAGAATAAAPAEAASAPAQAAS[+568.212]GAEQPAAAASAALSTIYFETGK.S	HexNAc(2)Hex(1)	S[+568]	1761.84	3	5283.51	5283.52	0	-0.8	382	Specific	439.04	439.04	0	10.29	133	>tr|B4EA74|B4EA74_BURCJ Cytochrome c oxidase subunit 2 OS=Burkholderia cenocepacia (strain ATCC BAA-245 / DSM 16553 / LMG 16656 / NCTC 13227 / J2315 / CF5610) OX=216591 GN=BCAL0749 PE=3 SV=1	5396	NS_403_Glycosylation_BC_J2315_HILIC_B1.68216.68216.3	controllerType=0 controllerNumber=1 scan=68216	164.057	Trypsin	B1	NGKLPEDTAGAATAAAPAEAASAPAQAASGAEQPAAAASAALSTIYFETGK	568
44872:3	8	K.KAS[+568.212]EAAAAAS[+365.132][+231.074]AAQAAAAASPATVPASGAAVDQDANAQAAR.A	HexNAc(2)Hex(1),HexNAc(1)Hex(1) 231.0743	S[+231][+365][+568]	1572.39	3	4715.16	4715.17	0	-2.1	143	Specific	439.2	381.47	5.5	9.87	103	>tr|B4EEW5|B4EEW5_BURCJ Outer membrane protein assembly factor BamE OS=Burkholderia cenocepacia (strain ATCC BAA-245 / DSM 16553 / LMG 16656 / NCTC 13227 / J2315 / CF5610) OX=216591 GN=omlA PE=3 SV=1	4098	NS_403_Glycosylation_BC_J2315_HILIC_B1.38524.38524.3	controllerType=0 controllerNumber=1 scan=38524	95.5748	Trypsin	B1	KASEAAAAASAAQAAAAASPATVPASGAAVDQDANAQAAR	1164
27535:5	23	K.LSKPAATTSATTSTTTSAGTASTSTTATAGTTTAAPAPTAS[+365.132][+231.074]APEAAAKPAK.T	HexNAc(1)Hex(1) 231.0743	S[+231][+365]	1041.71	5	5204.52	5203.52	1	-1.8	112	Specific	439.27	439.27	3.54	9.23	82	>tr|B4EB03|B4EB03_BURCJ Putative exported protein OS=Burkholderia cenocepacia (strain ATCC BAA-245 / DSM 16553 / LMG 16656 / NCTC 13227 / J2315 / CF5610) OX=216591 GN=BCAL1917 PE=4 SV=1	4831	NS_403_Glycosylation_BC_J2315_HILIC_B2.23669.23669.5	controllerType=0 controllerNumber=1 scan=23669	64.4373	Trypsin	B2	LSKPAATTSATTSTTTSAGTASTSTTATAGTTTAAPAPTASAPEAAAKPAK	596
44759:4	254	K.ENRENAAHSAS[+365.132][+231.074]SADAQYQQAIAALDAAK.L	HexNAc(1)Hex(1) 231.0743	S[+231][+365]	875.15	4	3497.58	3497.58	0	0.2	120	Specific	439.49	416.4	23.96	7.46	8	>tr|B4E719|B4E719_BURCJ Putative fusaric acid resistance transport protein OS=Burkholderia cenocepacia (strain ATCC BAA-245 / DSM 16553 / LMG 16656 / NCTC 13227 / J2315 / CF5610) OX=216591 GN=BCAL1453 PE=3 SV=1	419	NS_403_Glycosylation_BC_J2315_HILIC_B1.38431.38431.4	controllerType=0 controllerNumber=1 scan=38431	95.3659	Trypsin	B1	ENRENAAHSASSADAQYQQAIAALDAAK	596
70953:5	120	R.TIGQTLEVDGPIT[+162.053][+462.149]PNDRLVANPS[+365.132][+231.074]DALANGDRVVVQAPAAQPAS[+568.212][+100.064]AVAGAK.S	Hex(1) 462.1486,HexNAc(1)Hex(1) 231.0743,HexNAc(2)Hex(1) 100.064	S[+100][+231][+365][+568], T[+162][+462]	1346.25	5	6727.22	6724.21	3	-0.2	360	Specific	439.73	439.73	0	9.5	17	>tr|B4EIX5|B4EIX5_BURCJ Efflux system transport protein OS=Burkholderia cenocepacia (strain ATCC BAA-245 / DSM 16553 / LMG 16656 / NCTC 13227 / J2315 / CF5610) OX=216591 GN=BCAM1420 PE=3 SV=1	2774	NS_403_Glycosylation_BC_J2315_HILIC_B1.59274.59274.2	controllerType=0 controllerNumber=1 scan=59274	142.492	Trypsin	B1	TIGQTLEVDGPITPNDRLVANPSDALANGDRVVVQAPAAQPASAVAGAK	1888
42146:3	38	R.DDDVSDVQAGVAHDEPPAS[+568.212]DTTVAAAPAPAPK.D	HexNAc(2)Hex(1)	S[+568]	1228.22	3	3682.66	3682.66	0	-1.6	86	Specific	440	412.21	54.8	8.01	16	>tr|B4EFK5|B4EFK5_BURCJ Putative peptidoglycan-binding membrane protein OS=Burkholderia cenocepacia (strain ATCC BAA-245 / DSM 16553 / LMG 16656 / NCTC 13227 / J2315 / CF5610) OX=216591 GN=BCAM0996 PE=4 SV=1	764	NS_403_Glycosylation_BC_J2315_HILIC_B3.35214.35214.3	controllerType=0 controllerNumber=1 scan=35214	95.4079	Trypsin	B3	DDDVSDVQAGVAHDEPPASDTTVAAAPAPAPK	568
42586:5	23	K.QQQQQQAANTPKPTS[+568.212]SATAAAAAKPPTANDANTGYFLQVGAYKTEGDAEQQR.A	HexNAc(2)Hex(1)	S[+568]	1198.37	5	5987.83	5987.83	0	0.3	166	Specific	440.52	195.08	0	7.42	64	>tr|B4E9M8|B4E9M8_BURCJ Putative membrane protein OS=Burkholderia cenocepacia (strain ATCC BAA-245 / DSM 16553 / LMG 16656 / NCTC 13227 / J2315 / CF5610) OX=216591 GN=BCAL0678 PE=4 SV=1	6150	NS_403_Glycosylation_BC_J2315_HILIC_B1.36697.36697.5	controllerType=0 controllerNumber=1 scan=36697	91.2655	Trypsin	B1	QQQQQQAANTPKPTSSATAAAAAKPPTANDANTGYFLQVGAYKTEGDAEQQR	568
48771:3	8	K.KASEAAAAAS[+365.132][+231.074]AAQAAAAASPATVPASGAAVDQDANAQAAR.A	HexNAc(1)Hex(1) 231.0743	S[+231][+365]	1383.32	3	4147.95	4146.95	1	-2.9	143	Specific	440.55	383.17	59.16	9.5	103	>tr|B4EEW5|B4EEW5_BURCJ Outer membrane protein assembly factor BamE OS=Burkholderia cenocepacia (strain ATCC BAA-245 / DSM 16553 / LMG 16656 / NCTC 13227 / J2315 / CF5610) OX=216591 GN=omlA PE=3 SV=1	4098	NS_403_Glycosylation_BC_J2315_HILIC_B1.41803.41803.3	controllerType=0 controllerNumber=1 scan=41803	103.63	Trypsin	B1	KASEAAAAASAAQAAAAASPATVPASGAAVDQDANAQAAR	596
39601:3	400	I.SWSQAGSAAPADTPASAAPSAS[+568.212][+100.064]AT[+568.212][+100.064]PATR.A	HexNAc(2)Hex(1) 100.064,HexNAc(2)Hex(1) 100.064	S[+100][+568], T[+100][+568]	1308.27	3	3922.79	3921.77	1	2.2	1799	NRagged	440.66	384.49	2.4	6.12	15	>tr|B4ELB5|B4ELB5_BURCJ Putative exported glycoprotein OS=Burkholderia cenocepacia (strain ATCC BAA-245 / DSM 16553 / LMG 16656 / NCTC 13227 / J2315 / CF5610) OX=216591 GN=BCAM1737 PE=4 SV=1	4403	NS_403_Glycosylation_BC_J2315_HILIC_B2.33392.33392.3	controllerType=0 controllerNumber=1 scan=33392	88.6391	Trypsin	B2	SWSQAGSAAPADTPASAAPSASATPATR	1336
64633:4	88	K.VFQYVKPQDAQALQDASPASGAS[+568.212]GAQAAAAPADNATVGAVPDASVQSTPLQPPAPISNSSSVHPGNPK.A	HexNAc(2)Hex(1)	S[+568]	1793.87	4	7172.46	7172.47	0	-1.2	202	Specific	441.04	441.04	0.02	9.68	32	>tr|B4EE88|B4EE88_BURCJ Putative phospholipid-binding lipoprotein OS=Burkholderia cenocepacia (strain ATCC BAA-245 / DSM 16553 / LMG 16656 / NCTC 13227 / J2315 / CF5610) OX=216591 GN=BCAL0163 PE=4 SV=1	3395	NS_403_Glycosylation_BC_J2315_HILIC_B3.52966.52966.4	controllerType=0 controllerNumber=1 scan=52966	136.153	Trypsin	B3	VFQYVKPQDAQALQDASPASGASGAQAAAAPADNATVGAVPDASVQSTPLQPPAPISNSSSVHPGNPK	568
85693:6	1	R.ELES[+568.212]PLAAVQMGLIYVNPEGPDGNPDPVAAAHDIRET[+568.212][+100.064]FAR.M	HexNAc(2)Hex(1),HexNAc(2)Hex(1) 100.064	S[+568], T[+100][+568]	916.936	6	5496.58	5496.59	0	-1.5	204	Specific	441.35	190.16	0	7.12	70	>sp|B4EE21|KATG1_BURCJ Catalase-peroxidase 1 OS=Burkholderia cenocepacia (strain ATCC BAA-245 / DSM 16553 / LMG 16656 / NCTC 13227 / J2315 / CF5610) OX=216591 GN=katG1 PE=3 SV=1	164	NS_403_Glycosylation_BC_J2315_HILIC_B3.69036.69036.6	controllerType=0 controllerNumber=1 scan=69036	172.492	Trypsin	B3	ELESPLAAVQMGLIYVNPEGPDGNPDPVAAAHDIRETFAR	1236
49164:3	8	K.KASEAAAAASAAQAAAAASPATVPAS[+162.053][+462.149]GAAVDQDANAQAAR.A	Hex(1) 462.1486	S[+162][+462]	1392.32	3	4174.93	4174.95	0	-3.6	143	Specific	442.15	442.15	0	9.16	103	>tr|B4EEW5|B4EEW5_BURCJ Outer membrane protein assembly factor BamE OS=Burkholderia cenocepacia (strain ATCC BAA-245 / DSM 16553 / LMG 16656 / NCTC 13227 / J2315 / CF5610) OX=216591 GN=omlA PE=3 SV=1	4098	NS_403_Glycosylation_BC_J2315_HILIC_B1.42127.42127.3	controllerType=0 controllerNumber=1 scan=42127	104.382	Trypsin	B1	KASEAAAAASAAQAAAAASPATVPASGAAVDQDANAQAAR	624
28315:2	816	R.SALAQAQGADVSGYGAQAQGAS[+568.212]ASGSR.A	HexNAc(2)Hex(1)	S[+568]	1517.69	2	3034.36	3034.37	0	-2.4	72	Specific	442.55	440.54	4.8	9.16	4	>tr|B4EB72|B4EB72_BURCJ Putative exported protein OS=Burkholderia cenocepacia (strain ATCC BAA-245 / DSM 16553 / LMG 16656 / NCTC 13227 / J2315 / CF5610) OX=216591 GN=BCAL2973 PE=4 SV=1	1722	NS_403_Glycosylation_BC_J2315_HILIC_B2.24291.24291.2	controllerType=0 controllerNumber=1 scan=24291	65.9621	Trypsin	B2	SALAQAQGADVSGYGAQAQGASASGSR	568
76743:4	120	R.TIGQTLEVDGPITPNDRLVANPSDALANGDRVVVQAPAAQPAS[+568.212]AVAGAK.S	HexNAc(2)Hex(1)	S[+568]	1352.19	4	5405.72	5403.74	2	-5	360	Specific	442.61	410.21	334.1	9.8	17	>tr|B4EIX5|B4EIX5_BURCJ Efflux system transport protein OS=Burkholderia cenocepacia (strain ATCC BAA-245 / DSM 16553 / LMG 16656 / NCTC 13227 / J2315 / CF5610) OX=216591 GN=BCAM1420 PE=3 SV=1	2774	NS_403_Glycosylation_BC_J2315_HILIC_B1.63857.63857.4	controllerType=0 controllerNumber=1 scan=63857	153.193	Trypsin	B1	TIGQTLEVDGPITPNDRLVANPSDALANGDRVVVQAPAAQPASAVAGAK	568
45147:3	7	K.KASEAAAAAS[+365.132][+231.074]AAQAAAAAS[+568.212]PATVPASGAAVDQDANAQAAR.A	HexNAc(1)Hex(1) 231.0743,HexNAc(2)Hex(1)	S[+231][+365][+568]	1572.39	3	4715.16	4715.17	0	-0.7	143	Specific	443.15	347.45	6.57	8.84	121	>tr|B4EEW5|B4EEW5_BURCJ Outer membrane protein assembly factor BamE OS=Burkholderia cenocepacia (strain ATCC BAA-245 / DSM 16553 / LMG 16656 / NCTC 13227 / J2315 / CF5610) OX=216591 GN=omlA PE=3 SV=1	4098	NS_403_Glycosylation_BC_J2315_HILIC_B2.37789.37789.3	controllerType=0 controllerNumber=1 scan=37789	99.3495	Trypsin	B2	KASEAAAAASAAQAAAAASPATVPASGAAVDQDANAQAAR	1164
79264:4	20	R.NGKLPEDTAGAATAAAPAEAAS[+568.212][+100.064]APAQAAS[+568.212]GAEQPAAAASAALSTIYFETGK.S	HexNAc(2)Hex(1) 100.064,HexNAc(2)Hex(1)	S[+100][+568]*2	1488.96	4	5952.82	5951.79	1	3.4	382	Specific	443.29	443.29	0	8.29	84	>tr|B4EA74|B4EA74_BURCJ Cytochrome c oxidase subunit 2 OS=Burkholderia cenocepacia (strain ATCC BAA-245 / DSM 16553 / LMG 16656 / NCTC 13227 / J2315 / CF5610) OX=216591 GN=BCAL0749 PE=3 SV=1	5396	NS_403_Glycosylation_BC_J2315_HILIC_B3.64150.64150.4	controllerType=0 controllerNumber=1 scan=64150	160.998	Trypsin	B3	NGKLPEDTAGAATAAAPAEAASAPAQAASGAEQPAAAASAALSTIYFETGK	1236
19544:5	51	G.TGEPVRGSAAEDAASDS[+365.132][+231.074]PDPDT[+365.132][+231.074][+100.064]DPKPKDDASSGAKPR.S	HexNAc(1)Hex(1) 231.0743,HexNAc(1)Hex(1) 231.0743 100.064	S[+231][+365], T[+100][+231][+365]	998.241	5	4987.17	4987.18	0	-1.9	18	NRagged	443.69	443.69	0	9.17	17	>tr|B4EEA5|B4EEA5_BURCJ Putative membrane protein OS=Burkholderia cenocepacia (strain ATCC BAA-245 / DSM 16553 / LMG 16656 / NCTC 13227 / J2315 / CF5610) OX=216591 GN=BCAL0180 PE=4 SV=1	3257	NS_403_Glycosylation_BC_J2315_HILIC_B1.17905.17905.5	controllerType=0 controllerNumber=1 scan=17905	47.1019	Trypsin	B1	TGEPVRGSAAEDAASDSPDPDTDPKPKDDASSGAKPR	1292
36915:4	14	K.LSKPAATTSATTSTTTSAGTASTSTTATAGTTTAAPAPTAS[+568.212]APEAAAKPAK.T	HexNAc(2)Hex(1)	S[+568]	1294.64	4	5175.52	5175.53	0	-1.2	112	Specific	443.97	443.97	18.8	10.25	82	>tr|B4EB03|B4EB03_BURCJ Putative exported protein OS=Burkholderia cenocepacia (strain ATCC BAA-245 / DSM 16553 / LMG 16656 / NCTC 13227 / J2315 / CF5610) OX=216591 GN=BCAL1917 PE=4 SV=1	4831	NS_403_Glycosylation_BC_J2315_HILIC_B3.31043.31043.4	controllerType=0 controllerNumber=1 scan=31043	85.1368	Trypsin	B3	LSKPAATTSATTSTTTSAGTASTSTTATAGTTTAAPAPTASAPEAAAKPAK	568
46228:3	153	K.AADAGGAKPAAGASAAPAAPAPVAVPAS[+365.132][+231.074]AVSGSAGQ.-	HexNAc(1)Hex(1) 231.0743	S[+231][+365]	1180.24	3	3538.7	3538.7	0	0.2	151	CRagged	444.62	413.07	31.7	8.64	34	>tr|B4E626|B4E626_BURCJ Putative membrane protein OS=Burkholderia cenocepacia (strain ATCC BAA-245 / DSM 16553 / LMG 16656 / NCTC 13227 / J2315 / CF5610) OX=216591 GN=BCAL0303 PE=4 SV=1	1459	NS_403_Glycosylation_BC_J2315_HILIC_B1.39720.39720.3	controllerType=0 controllerNumber=1 scan=39720	98.5981	Trypsin	B1	AADAGGAKPAAGASAAPAAPAPVAVPASAVSGSAGQ	596
35510:4	694	A.VAAS[+568.212]GEYFC[+57.021]S[+568.212][+100.064]VEHAQR.H	HexNAc(2)Hex(1),HexNAc(2)Hex(1) 100.064	C[+57], S[+100][+568]*2	762.585	4	3047.32	3047.3	0	3.8	78	NRagged	444.88	444.88	1.2	5.48	4	>tr|B4E5W1|B4E5W1_BURCJ Putative exported protein OS=Burkholderia cenocepacia (strain ATCC BAA-245 / DSM 16553 / LMG 16656 / NCTC 13227 / J2315 / CF5610) OX=216591 GN=BCAL3431 PE=4 SV=1	3173	NS_403_Glycosylation_BC_J2315_HILIC_B1.30918.30918.4	controllerType=0 controllerNumber=1 scan=30918	77.8896	Trypsin	B1	VAASGEYFCSVEHAQR	1236
47228:3	153	K.PAAGASAAPAAPAPVAVPAS[+568.212]AVS[+365.132][+231.074][+100.064]GS[+568.212][+100.064]AGQ.-	HexNAc(2)Hex(1),HexNAc(1)Hex(1) 231.0743 100.064,HexNAc(2)Hex(1) 100.064	S[+100]*2[+231][+365][+568]*2	1412.65	3	4235.93	4233.94	2	-5	159	CRagged	444.98	409.89	0	8.1	34	>tr|B4E626|B4E626_BURCJ Putative membrane protein OS=Burkholderia cenocepacia (strain ATCC BAA-245 / DSM 16553 / LMG 16656 / NCTC 13227 / J2315 / CF5610) OX=216591 GN=BCAL0303 PE=4 SV=1	1459	NS_403_Glycosylation_BC_J2315_HILIC_B1.40519.40519.3	controllerType=0 controllerNumber=1 scan=40519	100.572	Trypsin	B1	PAAGASAAPAAPAPVAVPASAVSGSAGQ	1932
56439:3	1210	R.DSLGNGVALDWPAS[+568.212]GVGGVADERQK.L	HexNAc(2)Hex(1)	S[+568]	1022.82	3	3066.44	3066.44	0	-0.5	85	Specific	445.41	445.41	36.68	10.28	1	>tr|B4ENJ9|B4ENJ9_BURCJ Putative membrane protein OS=Burkholderia cenocepacia (strain ATCC BAA-245 / DSM 16553 / LMG 16656 / NCTC 13227 / J2315 / CF5610) OX=216591 GN=BCAS0453 PE=4 SV=1	4967	NS_403_Glycosylation_BC_J2315_HILIC_B3.46578.46578.3	controllerType=0 controllerNumber=1 scan=46578	122.236	Trypsin	B3	DSLGNGVALDWPASGVGGVADERQK	568
64696:3	190	D.SSM[+15.995]LPQAVDAVPQPGTESDTS[+365.132][+231.074]SRDGSMSGAADGQPWK.G	HexNAc(1)Hex(1) 231.0743	M[+16], S[+231][+365]	1455.31	3	4363.91	4359.89	4	1	172	NRagged	445.62	445.62	0	7.09	9	>tr|B4E7T9|B4E7T9_BURCJ Uncharacterized protein OS=Burkholderia cenocepacia (strain ATCC BAA-245 / DSM 16553 / LMG 16656 / NCTC 13227 / J2315 / CF5610) OX=216591 GN=BCAL2599 PE=4 SV=1	1063	NS_403_Glycosylation_BC_J2315_HILIC_B3.53016.53016.3	controllerType=0 controllerNumber=1 scan=53016	136.276	Trypsin	B3	SSMLPQAVDAVPQPGTESDTSSRDGSMSGAADGQPWK	596
44884:3	243	K.AADAGGAKPAAGASAAPAAPAPVAVPAS[+365.132][+231.074]AVSGSAGQ.-	HexNAc(1)Hex(1) 231.0743	S[+231][+365]	1180.24	3	3538.7	3538.7	0	-1.8	151	CRagged	445.84	422.52	16.46	7.83	27	>tr|B4E626|B4E626_BURCJ Putative membrane protein OS=Burkholderia cenocepacia (strain ATCC BAA-245 / DSM 16553 / LMG 16656 / NCTC 13227 / J2315 / CF5610) OX=216591 GN=BCAL0303 PE=4 SV=1	1459	NS_403_Glycosylation_BC_J2315_HILIC_B2.37587.37587.3	controllerType=0 controllerNumber=1 scan=37587	98.8696	Trypsin	B2	AADAGGAKPAAGASAAPAAPAPVAVPASAVSGSAGQ	596
64525:5	56	K.VFQYVKPQDAQALQDASPAS[+568.212]GAS[+365.132][+231.074]GAQAAAAPADNATVGAVPDASVQSTPLQPPAPISNSSSVHPGNPK.A	HexNAc(2)Hex(1),HexNAc(1)Hex(1) 231.0743	S[+231][+365][+568]	1555.14	5	7771.66	7768.68	3	-4.4	202	Specific	446.03	446.03	0.28	8.14	45	>tr|B4EE88|B4EE88_BURCJ Putative phospholipid-binding lipoprotein OS=Burkholderia cenocepacia (strain ATCC BAA-245 / DSM 16553 / LMG 16656 / NCTC 13227 / J2315 / CF5610) OX=216591 GN=BCAL0163 PE=4 SV=1	3395	NS_403_Glycosylation_BC_J2315_HILIC_B2.52881.52881.5	controllerType=0 controllerNumber=1 scan=52881	133.568	Trypsin	B2	VFQYVKPQDAQALQDASPASGASGAQAAAAPADNATVGAVPDASVQSTPLQPPAPISNSSSVHPGNPK	1164
33200:4	14	K.LSKPAATTSATTSTTTSAGTASTSTTATAGTTTAAPAPTAS[+365.132][+231.074]APEAAAKPAK.T	HexNAc(1)Hex(1) 231.0743	S[+231][+365]	1302.13	4	5205.52	5203.52	2	-2.7	112	Specific	446.24	446.24	27.21	9.57	82	>tr|B4EB03|B4EB03_BURCJ Putative exported protein OS=Burkholderia cenocepacia (strain ATCC BAA-245 / DSM 16553 / LMG 16656 / NCTC 13227 / J2315 / CF5610) OX=216591 GN=BCAL1917 PE=4 SV=1	4831	NS_403_Glycosylation_BC_J2315_HILIC_B3.28133.28133.4	controllerType=0 controllerNumber=1 scan=28133	77.9636	Trypsin	B3	LSKPAATTSATTSTTTSAGTASTSTTATAGTTTAAPAPTASAPEAAAKPAK	596
31359:3	126	K.GAS[+568.212]AAQAAPKPTDNSSGTFVFAR.P	HexNAc(2)Hex(1)	S[+568]	940.444	3	2819.32	2819.32	0	-1.9	66	Specific	446.68	105.57	105.57	4.59	23	>tr|B4EBR7|B4EBR7_BURCJ Outer-membrane lipoprotein carrier protein OS=Burkholderia cenocepacia (strain ATCC BAA-245 / DSM 16553 / LMG 16656 / NCTC 13227 / J2315 / CF5610) OX=216591 GN=lolA PE=3 SV=1	6332	NS_403_Glycosylation_BC_J2315_HILIC_B1.27543.27543.3	controllerType=0 controllerNumber=1 scan=27543	69.8899	Trypsin	B1	GASAAQAAPKPTDNSSGTFVFAR	568
47564:3	8	K.KASEAAAAAS[+365.132][+231.074]AAQAAAAASPATVPASGAAVDQDANAQAAR.A	HexNAc(1)Hex(1) 231.0743	S[+231][+365]	1382.99	3	4146.95	4146.95	0	-0.6	143	Specific	447.38	373.37	1.35	8.48	103	>tr|B4EEW5|B4EEW5_BURCJ Outer membrane protein assembly factor BamE OS=Burkholderia cenocepacia (strain ATCC BAA-245 / DSM 16553 / LMG 16656 / NCTC 13227 / J2315 / CF5610) OX=216591 GN=omlA PE=3 SV=1	4098	NS_403_Glycosylation_BC_J2315_HILIC_B1.40787.40787.3	controllerType=0 controllerNumber=1 scan=40787	101.215	Trypsin	B1	KASEAAAAASAAQAAAAASPATVPASGAAVDQDANAQAAR	596
48729:3	8	K.KASEAAAAAS[+568.212]AAQAAAAASPATVPASGAAVDQDANAQAAR.A	HexNAc(2)Hex(1)	S[+568]	1373.99	3	4119.95	4118.96	1	-3.3	143	Specific	447.93	347.13	93.9	7.7	103	>tr|B4EEW5|B4EEW5_BURCJ Outer membrane protein assembly factor BamE OS=Burkholderia cenocepacia (strain ATCC BAA-245 / DSM 16553 / LMG 16656 / NCTC 13227 / J2315 / CF5610) OX=216591 GN=omlA PE=3 SV=1	4098	NS_403_Glycosylation_BC_J2315_HILIC_B1.41765.41765.3	controllerType=0 controllerNumber=1 scan=41765	103.54	Trypsin	B1	KASEAAAAASAAQAAAAASPATVPASGAAVDQDANAQAAR	568
44465:4	13	K.QQQQQQAANTPKPTS[+162.053][+462.149]SATAAAAAKPPTANDANTGYFLQVGAYK.T	Hex(1) 462.1486	S[+162][+462]	1258.1	4	5029.38	5029.38	0	-0.9	166	Specific	448.22	235.46	6.13	6.69	44	>tr|B4E9M8|B4E9M8_BURCJ Putative membrane protein OS=Burkholderia cenocepacia (strain ATCC BAA-245 / DSM 16553 / LMG 16656 / NCTC 13227 / J2315 / CF5610) OX=216591 GN=BCAL0678 PE=4 SV=1	6150	NS_403_Glycosylation_BC_J2315_HILIC_B3.37058.37058.4	controllerType=0 controllerNumber=1 scan=37058	100.033	Trypsin	B3	QQQQQQAANTPKPTSSATAAAAAKPPTANDANTGYFLQVGAYK	624
70416:4	356	R.TPVIVLASPYYAGLADS[+568.212]PNHDVDVELDGTPHPAATAGAAASASAR.I	HexNAc(2)Hex(1)	S[+568]	1247.1	4	4985.38	4984.39	1	-2.6	134	Specific	448.38	448.38	2.4	9.56	8	>tr|B4EHZ5|B4EHZ5_BURCJ Xaa-Pro dipeptidyl-peptidase OS=Burkholderia cenocepacia (strain ATCC BAA-245 / DSM 16553 / LMG 16656 / NCTC 13227 / J2315 / CF5610) OX=216591 GN=pepX PE=3 SV=1	675	NS_403_Glycosylation_BC_J2315_HILIC_B3.57377.57377.4	controllerType=0 controllerNumber=1 scan=57377	146.312	Trypsin	B3	TPVIVLASPYYAGLADSPNHDVDVELDGTPHPAATAGAAASASAR	568
16891:3	164	G.GGSGFGGESGGSYGGGEEAS[+162.053][+462.149]GSGGGYGGGSGK.S	Hex(1) 462.1486	S[+162][+462]	1084.43	3	3251.27	3251.25	0	4.4	588	NRagged	448.39	344.96	1.2	5.16	12	>sp|K1C9_HUMAN|(Common contaminant protein)	6999	NS_403_Glycosylation_BC_J2315_HILIC_B1.15764.15764.3	controllerType=0 controllerNumber=1 scan=15764	41.8874	Trypsin	B1	GGSGFGGESGGSYGGGEEASGSGGGYGGGSGK	624
46354:3	7	K.KASEAAAAAS[+568.212]AAQAAAAASPATVPASGAAVDQDANAQAAR.A	HexNAc(2)Hex(1)	S[+568]	1373.99	3	4119.95	4118.96	1	-3.1	143	Specific	448.47	371.3	100.17	9.56	88	>tr|B4EEW5|B4EEW5_BURCJ Outer membrane protein assembly factor BamE OS=Burkholderia cenocepacia (strain ATCC BAA-245 / DSM 16553 / LMG 16656 / NCTC 13227 / J2315 / CF5610) OX=216591 GN=omlA PE=3 SV=1	4098	NS_403_Glycosylation_BC_J2315_HILIC_B3.38595.38595.3	controllerType=0 controllerNumber=1 scan=38595	103.865	Trypsin	B3	KASEAAAAASAAQAAAAASPATVPASGAAVDQDANAQAAR	568
41382:3	7	K.ASEAAAAASAAQAAAAAS[+568.212]PAT[+365.132][+231.074]VPAS[+365.132][+231.074][+100.064]GAAVDQDANAQAAR.A	HexNAc(2)Hex(1),HexNAc(1)Hex(1) 231.0743,HexNAc(1)Hex(1) 231.0743 100.064	S[+100][+231][+365][+568], T[+231][+365]	1762.12	3	5284.35	5283.34	1	1.2	144	Specific	448.98	448.98	0	8.49	121	>tr|B4EEW5|B4EEW5_BURCJ Outer membrane protein assembly factor BamE OS=Burkholderia cenocepacia (strain ATCC BAA-245 / DSM 16553 / LMG 16656 / NCTC 13227 / J2315 / CF5610) OX=216591 GN=omlA PE=3 SV=1	4098	NS_403_Glycosylation_BC_J2315_HILIC_B2.34822.34822.3	controllerType=0 controllerNumber=1 scan=34822	92.0419	Trypsin	B2	ASEAAAAASAAQAAAAASPATVPASGAAVDQDANAQAAR	1860
46856:3	8	K.KASEAAAAASAAQAAAAAS[+365.132][+231.074]PAT[+365.132][+231.074]VPASGAAVDQDANAQAAR.A	HexNAc(1)Hex(1) 231.0743,HexNAc(1)Hex(1) 231.0743	S[+231][+365], T[+231][+365]	1581.72	3	4743.16	4743.16	0	-0.7	143	Specific	449.24	449.24	1.2	9.92	103	>tr|B4EEW5|B4EEW5_BURCJ Outer membrane protein assembly factor BamE OS=Burkholderia cenocepacia (strain ATCC BAA-245 / DSM 16553 / LMG 16656 / NCTC 13227 / J2315 / CF5610) OX=216591 GN=omlA PE=3 SV=1	4098	NS_403_Glycosylation_BC_J2315_HILIC_B1.40221.40221.3	controllerType=0 controllerNumber=1 scan=40221	99.8164	Trypsin	B1	KASEAAAAASAAQAAAAASPATVPASGAAVDQDANAQAAR	1192
68467:5	108	A.T[+365.132][+231.074][+100.064]T[+568.212][+100.064]ALPQANPNAGGAS[+365.132][+231.074][+100.064]GTVVHGTAGTLTPPPANAAPGQVVVGGKVPDEATK.A	HexNAc(1)Hex(1) 231.0743 100.064,HexNAc(2)Hex(1) 100.064,HexNAc(1)Hex(1) 231.0743 100.064	S[+100][+231][+365], T[+100]*2[+231][+365][+568]	1342.05	5	6706.24	6705.22	1	3	53	NRagged	450.2	450.2	0	6.63	38	>tr|B4E6S1|B4E6S1_BURCJ Putative outer membrane protein OS=Burkholderia cenocepacia (strain ATCC BAA-245 / DSM 16553 / LMG 16656 / NCTC 13227 / J2315 / CF5610) OX=216591 GN=BCAL0349 PE=4 SV=1	3532	NS_403_Glycosylation_BC_J2315_HILIC_B2.55890.55890.5	controllerType=0 controllerNumber=1 scan=55890	140.612	Trypsin	B2	TTALPQANPNAGGASGTVVHGTAGTLTPPPANAAPGQVVVGGKVPDEATK	2060
26321:3	111	K.GASAAQAAPKPTDNS[+568.212]SGTFVFARPGK.F	HexNAc(2)Hex(1)	S[+568]	1034.5	3	3101.49	3101.49	0	0	66	Specific	450.21	193.5	1.2	6.89	20	>tr|B4EBR7|B4EBR7_BURCJ Outer-membrane lipoprotein carrier protein OS=Burkholderia cenocepacia (strain ATCC BAA-245 / DSM 16553 / LMG 16656 / NCTC 13227 / J2315 / CF5610) OX=216591 GN=lolA PE=3 SV=1	6332	NS_403_Glycosylation_BC_J2315_HILIC_B2.22748.22748.3	controllerType=0 controllerNumber=1 scan=22748	62.1759	Trypsin	B2	GASAAQAAPKPTDNSSGTFVFARPGK	568
64446:4	565	D.PGDWVTQQELDNANGPFYHC[+57.021]AS[+568.212]QPSDSSWHGTR.V	HexNAc(2)Hex(1)	C[+57], S[+568]	1079.71	4	4315.82	4312.83	3	-5	285	NRagged	450.22	450.22	2.29	8.19	6	>tr|B4ELC2|B4ELC2_BURCJ Serine peptidase, family S9 OS=Burkholderia cenocepacia (strain ATCC BAA-245 / DSM 16553 / LMG 16656 / NCTC 13227 / J2315 / CF5610) OX=216591 GN=BCAM1744 PE=4 SV=1	3602	NS_403_Glycosylation_BC_J2315_HILIC_B1.54248.54248.4	controllerType=0 controllerNumber=1 scan=54248	130.745	Trypsin	B1	PGDWVTQQELDNANGPFYHCASQPSDSSWHGTR	568
88100:6	522	D.VLADLIT[+162.053][+462.149]MAKS[+162.053][+462.149]LAGGMPLSGVVGRADVMDAAAPGGLGGTYAGNPLAVASAHAVLEIIDEEK.L	Hex(1) 462.1486,Hex(1) 462.1486	S[+162][+462], T[+162][+462]	1198.59	6	7186.52	7179.47	7	3.6	258	NRagged	450.63	177.39	4.52	3.84	5	>tr|B4EJR0|B4EJR0_BURCJ Putative 4-aminobutyrate aminotransferase OS=Burkholderia cenocepacia (strain ATCC BAA-245 / DSM 16553 / LMG 16656 / NCTC 13227 / J2315 / CF5610) OX=216591 GN=BCAM2561 PE=3 SV=1	934	NS_403_Glycosylation_BC_J2315_HILIC_B2.70895.70895.3	controllerType=0 controllerNumber=1 scan=70895	174.666	Trypsin	B2	VLADLITMAKSLAGGMPLSGVVGRADVMDAAAPGGLGGTYAGNPLAVASAHAVLEIIDEEK	1248
45580:4	14	Q.AANT[+568.212][+100.064]PKPTS[+568.212][+100.064]SATAAAAAKPPTANDANTGYFLQVGAYK.T	HexNAc(2)Hex(1) 100.064,HexNAc(2)Hex(1) 100.064	S[+100][+568], T[+100][+568]	1244.1	4	4973.37	4973.38	0	-2.6	172	NRagged	450.8	428.52	7.5	6.37	66	>tr|B4E9M8|B4E9M8_BURCJ Putative membrane protein OS=Burkholderia cenocepacia (strain ATCC BAA-245 / DSM 16553 / LMG 16656 / NCTC 13227 / J2315 / CF5610) OX=216591 GN=BCAL0678 PE=4 SV=1	6150	NS_403_Glycosylation_BC_J2315_HILIC_B2.38130.38130.4	controllerType=0 controllerNumber=1 scan=38130	100.199	Trypsin	B2	AANTPKPTSSATAAAAAKPPTANDANTGYFLQVGAYK	1336
14581:3	232	K.KLQQWS[+162.053][+462.149]QQSAAGAKPASGE.-	Hex(1) 462.1486	S[+162][+462]	866.069	3	2596.19	2596.19	0	1.5	124	CRagged	450.86	415.15	4.8	8.54	14	>tr|B4ED22|B4ED22_BURCJ Putative lipoprotein OS=Burkholderia cenocepacia (strain ATCC BAA-245 / DSM 16553 / LMG 16656 / NCTC 13227 / J2315 / CF5610) OX=216591 GN=BCAL1086 PE=4 SV=1	4262	NS_403_Glycosylation_BC_J2315_HILIC_B1.13945.13945.3	controllerType=0 controllerNumber=1 scan=13945	37.59	Trypsin	B1	KLQQWSQQSAAGAKPASGE	624
71439:5	108	V.T[+365.132][+231.074][+100.064]PVGNGTVATTALPQANPNAGGAS[+365.132][+231.074]GTVVHGTAGTLTPPPANAAPGQVVVGGKVPDEATK.A	HexNAc(1)Hex(1) 231.0743 100.064,HexNAc(1)Hex(1) 231.0743	S[+231][+365], T[+100][+231][+365]	1347.66	5	6734.26	6733.29	1	-4.8	44	NRagged	450.95	450.95	22.68	7.61	35	>tr|B4E6S1|B4E6S1_BURCJ Putative outer membrane protein OS=Burkholderia cenocepacia (strain ATCC BAA-245 / DSM 16553 / LMG 16656 / NCTC 13227 / J2315 / CF5610) OX=216591 GN=BCAL0349 PE=4 SV=1	3532	NS_403_Glycosylation_BC_J2315_HILIC_B1.59660.59660.5	controllerType=0 controllerNumber=1 scan=59660	143.437	Trypsin	B1	TPVGNGTVATTALPQANPNAGGASGTVVHGTAGTLTPPPANAAPGQVVVGGKVPDEATK	1292
26312:4	111	K.GASAAQAAPKPTDNS[+568.212]SGTFVFARPGK.F	HexNAc(2)Hex(1)	S[+568]	776.128	4	3101.49	3101.49	0	-0.9	66	Specific	451.1	204.49	1.2	7.81	20	>tr|B4EBR7|B4EBR7_BURCJ Outer-membrane lipoprotein carrier protein OS=Burkholderia cenocepacia (strain ATCC BAA-245 / DSM 16553 / LMG 16656 / NCTC 13227 / J2315 / CF5610) OX=216591 GN=lolA PE=3 SV=1	6332	NS_403_Glycosylation_BC_J2315_HILIC_B2.22739.22739.4	controllerType=0 controllerNumber=1 scan=22739	62.1566	Trypsin	B2	GASAAQAAPKPTDNSSGTFVFARPGK	568
47932:3	8	K.KAS[+162.053][+462.149]EAAAAASAAQAAAAASPATVPASGAAVDQDANAQAAR.A	Hex(1) 462.1486	S[+162][+462]	1392.32	3	4174.95	4174.95	0	-0.4	143	Specific	451.8	451.8	83.96	9.71	103	>tr|B4EEW5|B4EEW5_BURCJ Outer membrane protein assembly factor BamE OS=Burkholderia cenocepacia (strain ATCC BAA-245 / DSM 16553 / LMG 16656 / NCTC 13227 / J2315 / CF5610) OX=216591 GN=omlA PE=3 SV=1	4098	NS_403_Glycosylation_BC_J2315_HILIC_B1.41082.41082.3	controllerType=0 controllerNumber=1 scan=41082	101.919	Trypsin	B1	KASEAAAAASAAQAAAAASPATVPASGAAVDQDANAQAAR	624
70502:4	108	T.PVGNGTVATTALPQANPNAGGAS[+568.212][+100.064]GTVVHGTAGTLT[+568.212][+100.064]PPPANAAPGQVVVGGKVPDEATK.A	HexNAc(2)Hex(1) 100.064,HexNAc(2)Hex(1) 100.064	S[+100][+568], T[+100][+568]	1670.83	4	6680.31	6676.31	4	-2.6	45	NRagged	451.81	25.41	0	3.72	35	>tr|B4E6S1|B4E6S1_BURCJ Putative outer membrane protein OS=Burkholderia cenocepacia (strain ATCC BAA-245 / DSM 16553 / LMG 16656 / NCTC 13227 / J2315 / CF5610) OX=216591 GN=BCAL0349 PE=4 SV=1	3532	NS_403_Glycosylation_BC_J2315_HILIC_B1.58921.58921.2	controllerType=0 controllerNumber=1 scan=58921	141.643	Trypsin	B1	PVGNGTVATTALPQANPNAGGASGTVVHGTAGTLTPPPANAAPGQVVVGGKVPDEATK	1336
43555:3	7	K.KASEAAAAAS[+568.212]AAQAAAAAS[+365.132][+231.074]PATVPASGAAVDQDANAQAAR.A	HexNAc(2)Hex(1),HexNAc(1)Hex(1) 231.0743	S[+231][+365][+568]	1572.39	3	4715.16	4715.17	0	-1.1	143	Specific	452.55	358.31	15.87	9.02	88	>tr|B4EEW5|B4EEW5_BURCJ Outer membrane protein assembly factor BamE OS=Burkholderia cenocepacia (strain ATCC BAA-245 / DSM 16553 / LMG 16656 / NCTC 13227 / J2315 / CF5610) OX=216591 GN=omlA PE=3 SV=1	4098	NS_403_Glycosylation_BC_J2315_HILIC_B3.36304.36304.3	controllerType=0 controllerNumber=1 scan=36304	98.1669	Trypsin	B3	KASEAAAAASAAQAAAAASPATVPASGAAVDQDANAQAAR	1164
85936:4	20	R.NGKLPEDT[+568.212]AGAATAAAPAEAASAPAQAAS[+568.212]GAEQPAAAASAALSTIYFETGK.S	HexNAc(2)Hex(1),HexNAc(2)Hex(1)	S[+568], T[+568]	1463.68	4	5851.71	5851.73	0	-3.6	382	Specific	452.63	440.92	3.55	7.1	84	>tr|B4EA74|B4EA74_BURCJ Cytochrome c oxidase subunit 2 OS=Burkholderia cenocepacia (strain ATCC BAA-245 / DSM 16553 / LMG 16656 / NCTC 13227 / J2315 / CF5610) OX=216591 GN=BCAL0749 PE=3 SV=1	5396	NS_403_Glycosylation_BC_J2315_HILIC_B3.69211.69211.4	controllerType=0 controllerNumber=1 scan=69211	172.894	Trypsin	B3	NGKLPEDTAGAATAAAPAEAASAPAQAASGAEQPAAAASAALSTIYFETGK	1136
48309:3	7	K.KASEAAAAASAAQAAAAAS[+365.132][+231.074]PAT[+162.053][+462.149]VPASGAAVDQDANAQAAR.A	HexNAc(1)Hex(1) 231.0743,Hex(1) 462.1486	S[+231][+365], T[+162][+462]	1592.4	3	4775.18	4771.16	4	1.3	143	Specific	452.89	448.7	0	8.09	121	>tr|B4EEW5|B4EEW5_BURCJ Outer membrane protein assembly factor BamE OS=Burkholderia cenocepacia (strain ATCC BAA-245 / DSM 16553 / LMG 16656 / NCTC 13227 / J2315 / CF5610) OX=216591 GN=omlA PE=3 SV=1	4098	NS_403_Glycosylation_BC_J2315_HILIC_B2.40334.40334.3	controllerType=0 controllerNumber=1 scan=40334	105.498	Trypsin	B2	KASEAAAAASAAQAAAAASPATVPASGAAVDQDANAQAAR	1220
25425:4	75	K.GASAAQAAPKPTDNS[+568.212]SGTFVFARPGK.F	HexNAc(2)Hex(1)	S[+568]	776.128	4	3101.49	3101.49	0	-0.9	66	Specific	453.29	188.73	1.2	7.93	20	>tr|B4EBR7|B4EBR7_BURCJ Outer-membrane lipoprotein carrier protein OS=Burkholderia cenocepacia (strain ATCC BAA-245 / DSM 16553 / LMG 16656 / NCTC 13227 / J2315 / CF5610) OX=216591 GN=lolA PE=3 SV=1	6332	NS_403_Glycosylation_BC_J2315_HILIC_B3.21918.21918.4	controllerType=0 controllerNumber=1 scan=21918	62.1078	Trypsin	B3	GASAAQAAPKPTDNSSGTFVFARPGK	568
80842:4	7	R.NGKLPEDTAGAATAAAPAEAAS[+568.212][+100.064]APAQAAS[+568.212]GAEQPAAAASAALSTIYFETGK.S	HexNAc(2)Hex(1) 100.064,HexNAc(2)Hex(1)	S[+100][+568]*2	1488.7	4	5951.78	5951.79	0	-1.9	382	Specific	453.39	453.39	0	9.47	133	>tr|B4EA74|B4EA74_BURCJ Cytochrome c oxidase subunit 2 OS=Burkholderia cenocepacia (strain ATCC BAA-245 / DSM 16553 / LMG 16656 / NCTC 13227 / J2315 / CF5610) OX=216591 GN=BCAL0749 PE=3 SV=1	5396	NS_403_Glycosylation_BC_J2315_HILIC_B1.67012.67012.4	controllerType=0 controllerNumber=1 scan=67012	160.876	Trypsin	B1	NGKLPEDTAGAATAAAPAEAASAPAQAASGAEQPAAAASAALSTIYFETGK	1236
71682:3	1569	A.QASSPAAAEPAAGAS[+568.212]DAAAPAQQAADAAAPAPT[+568.212]GFWER.S	HexNAc(2)Hex(1),HexNAc(2)Hex(1)	S[+568], T[+568]	1562.7	3	4686.08	4686.09	0	-1.2	32	NRagged	453.45	113.78	26.4	4.53	4	>tr|B4EFD1|B4EFD1_BURCJ Porin OS=Burkholderia cenocepacia (strain ATCC BAA-245 / DSM 16553 / LMG 16656 / NCTC 13227 / J2315 / CF5610) OX=216591 GN=BCAM2063 PE=3 SV=1	836	NS_403_Glycosylation_BC_J2315_HILIC_B3.58369.58369.3	controllerType=0 controllerNumber=1 scan=58369	148.503	Trypsin	B3	QASSPAAAEPAAGASDAAAPAQQAADAAAPAPTGFWER	1136
54236:3	8	K.ASEAAAAAS[+568.212]AAQAAAAASPAT[+365.132][+231.074]VPASGAAVDQDANAQAAR.A	HexNAc(2)Hex(1),HexNAc(1)Hex(1) 231.0743	S[+568], T[+231][+365]	1529.69	3	4587.07	4587.07	0	-0.2	144	Specific	453.51	345.69	0.58	7.48	103	>tr|B4EEW5|B4EEW5_BURCJ Outer membrane protein assembly factor BamE OS=Burkholderia cenocepacia (strain ATCC BAA-245 / DSM 16553 / LMG 16656 / NCTC 13227 / J2315 / CF5610) OX=216591 GN=omlA PE=3 SV=1	4098	NS_403_Glycosylation_BC_J2315_HILIC_B1.46145.46145.3	controllerType=0 controllerNumber=1 scan=46145	113.123	Trypsin	B1	ASEAAAAASAAQAAAAASPATVPASGAAVDQDANAQAAR	1164
42661:3	8	S.EAAAAASAAQAAAAAS[+365.132][+231.074][+100.064]PAT[+365.132][+231.074][+100.064]VPAS[+162.053][+462.149]GAAVDQDANAQAAR.A	HexNAc(1)Hex(1) 231.0743 100.064,HexNAc(1)Hex(1) 231.0743 100.064,Hex(1) 462.1486	S[+100][+162][+231][+365][+462], T[+100][+231][+365]	1761.12	3	5281.35	5281.33	0	4.7	146	NRagged	453.67	445.12	0	6.49	103	>tr|B4EEW5|B4EEW5_BURCJ Outer membrane protein assembly factor BamE OS=Burkholderia cenocepacia (strain ATCC BAA-245 / DSM 16553 / LMG 16656 / NCTC 13227 / J2315 / CF5610) OX=216591 GN=omlA PE=3 SV=1	4098	NS_403_Glycosylation_BC_J2315_HILIC_B1.36756.36756.3	controllerType=0 controllerNumber=1 scan=36756	91.3908	Trypsin	B1	EAAAAASAAQAAAAASPATVPASGAAVDQDANAQAAR	2016
82556:3	7	R.NGKLPEDTAGAATAAAPAEAASAPAQAAS[+568.212]GAEQPAAAASAALSTIYFETGK.S	HexNAc(2)Hex(1)	S[+568]	1762.51	3	5285.51	5283.52	2	-2.3	382	Specific	454.34	454.34	0	9.87	133	>tr|B4EA74|B4EA74_BURCJ Cytochrome c oxidase subunit 2 OS=Burkholderia cenocepacia (strain ATCC BAA-245 / DSM 16553 / LMG 16656 / NCTC 13227 / J2315 / CF5610) OX=216591 GN=BCAL0749 PE=3 SV=1	5396	NS_403_Glycosylation_BC_J2315_HILIC_B1.68374.68374.3	controllerType=0 controllerNumber=1 scan=68374	164.479	Trypsin	B1	NGKLPEDTAGAATAAAPAEAASAPAQAASGAEQPAAAASAALSTIYFETGK	568
48900:3	7	K.KASEAAAAAS[+365.132][+231.074]AAQAAAAASPATVPASGAAVDQDANAQAAR.A	HexNAc(1)Hex(1) 231.0743	S[+231][+365]	1382.99	3	4146.94	4146.95	0	-2.7	143	Specific	454.51	357.78	80.41	8.12	121	>tr|B4EEW5|B4EEW5_BURCJ Outer membrane protein assembly factor BamE OS=Burkholderia cenocepacia (strain ATCC BAA-245 / DSM 16553 / LMG 16656 / NCTC 13227 / J2315 / CF5610) OX=216591 GN=omlA PE=3 SV=1	4098	NS_403_Glycosylation_BC_J2315_HILIC_B2.40795.40795.3	controllerType=0 controllerNumber=1 scan=40795	106.608	Trypsin	B2	KASEAAAAASAAQAAAAASPATVPASGAAVDQDANAQAAR	596
47444:3	8	K.KAS[+365.132][+231.074]EAAAAASAAQAAAAASPATVPASGAAVDQDANAQAAR.A	HexNAc(1)Hex(1) 231.0743	S[+231][+365]	1382.99	3	4146.96	4146.95	0	0.3	143	Specific	454.78	395.69	27.27	9.41	103	>tr|B4EEW5|B4EEW5_BURCJ Outer membrane protein assembly factor BamE OS=Burkholderia cenocepacia (strain ATCC BAA-245 / DSM 16553 / LMG 16656 / NCTC 13227 / J2315 / CF5610) OX=216591 GN=omlA PE=3 SV=1	4098	NS_403_Glycosylation_BC_J2315_HILIC_B1.40699.40699.3	controllerType=0 controllerNumber=1 scan=40699	100.995	Trypsin	B1	KASEAAAAASAAQAAAAASPATVPASGAAVDQDANAQAAR	596
79262:4	20	R.NGKLPEDTAGAAT[+568.212][+100.064]AAAPAEAAS[+568.212]APAQAASGAEQPAAAASAALSTIYFETGK.S	HexNAc(2)Hex(1) 100.064,HexNAc(2)Hex(1)	S[+568], T[+100][+568]	1488.96	4	5952.82	5951.79	1	3.4	382	Specific	455.94	42.59	11.61	4.41	84	>tr|B4EA74|B4EA74_BURCJ Cytochrome c oxidase subunit 2 OS=Burkholderia cenocepacia (strain ATCC BAA-245 / DSM 16553 / LMG 16656 / NCTC 13227 / J2315 / CF5610) OX=216591 GN=BCAL0749 PE=3 SV=1	5396	NS_403_Glycosylation_BC_J2315_HILIC_B3.64148.64148.4	controllerType=0 controllerNumber=1 scan=64148	160.987	Trypsin	B3	NGKLPEDTAGAATAAAPAEAASAPAQAASGAEQPAAAASAALSTIYFETGK	1236
61360:3	540	K.ATSSNEQNGQTQAALIAS[+568.212]QPAVDT[+568.212]AAAASAALAAQAQR.Q	HexNAc(2)Hex(1),HexNAc(2)Hex(1)	S[+568], T[+568]	1597.75	3	4791.23	4790.23	1	-1.6	61	Specific	456.05	231.75	1.97	7.41	5	>tr|B4EDB3|B4EDB3_BURCJ Putative membrane protein OS=Burkholderia cenocepacia (strain ATCC BAA-245 / DSM 16553 / LMG 16656 / NCTC 13227 / J2315 / CF5610) OX=216591 GN=BCAL2191 PE=4 SV=1	6357	NS_403_Glycosylation_BC_J2315_HILIC_B3.50442.50442.3	controllerType=0 controllerNumber=1 scan=50442	130.654	Trypsin	B3	ATSSNEQNGQTQAALIASQPAVDTAAAASAALAAQAQR	1136
80615:3	20	R.NGKLPEDTAGAATAAAPAEAASAPAQAAS[+568.212]GAEQPAAAASAALSTIYFETGK.S	HexNAc(2)Hex(1)	S[+568]	1761.84	3	5283.51	5283.52	0	-1.3	382	Specific	456.53	456.53	0	10.23	84	>tr|B4EA74|B4EA74_BURCJ Cytochrome c oxidase subunit 2 OS=Burkholderia cenocepacia (strain ATCC BAA-245 / DSM 16553 / LMG 16656 / NCTC 13227 / J2315 / CF5610) OX=216591 GN=BCAL0749 PE=3 SV=1	5396	NS_403_Glycosylation_BC_J2315_HILIC_B3.65184.65184.3	controllerType=0 controllerNumber=1 scan=65184	163.512	Trypsin	B3	NGKLPEDTAGAATAAAPAEAASAPAQAASGAEQPAAAASAALSTIYFETGK	568
13636:3	14	K.AAAAAASADAGASAPAAASS[+365.132][+231.074]T[+365.132][+231.074]K.A	HexNAc(1)Hex(1) 231.0743,HexNAc(1)Hex(1) 231.0743	S[+231][+365], T[+231][+365]	994.766	3	2982.28	2981.29	1	-2	172	Specific	456.79	415.92	1.2	9	82	>tr|B4EB03|B4EB03_BURCJ Putative exported protein OS=Burkholderia cenocepacia (strain ATCC BAA-245 / DSM 16553 / LMG 16656 / NCTC 13227 / J2315 / CF5610) OX=216591 GN=BCAL1917 PE=4 SV=1	4831	NS_403_Glycosylation_BC_J2315_HILIC_B3.12690.12690.3	controllerType=0 controllerNumber=1 scan=12690	37.7364	Trypsin	B3	AAAAAASADAGASAPAAASSTK	1192
49601:10	927	D.EC[+57.021]INC[+57.021]DVC[+57.021]EPEC[+57.021]PNGAIS[+365.132][+231.074]MGPDIYVIDPNKC[+57.021]T[+568.212]EC[+57.021]VGHFDEPQC[+57.021]QQVC[+57.021]PVEC[+57.021]IPRDPQHDESHAQLMEK.Y	HexNAc(1)Hex(1) 231.0743,HexNAc(2)Hex(1)	C[+57]*9, S[+231][+365], T[+568]	927.892	10	9269.85	9262.84	7	-0.6	8	NRagged	457.38	16.09	0	3.64	3	>tr|B4EAQ9|B4EAQ9_BURCJ 4Fe-4S ferredoxin OS=Burkholderia cenocepacia (strain ATCC BAA-245 / DSM 16553 / LMG 16656 / NCTC 13227 / J2315 / CF5610) OX=216591 GN=BCAL0796 PE=4 SV=1	4705	NS_403_Glycosylation_BC_J2315_HILIC_B2.41330.41330.5	controllerType=0 controllerNumber=1 scan=41330	107.808	Trypsin	B2	ECINCDVCEPECPNGAISMGPDIYVIDPNKCTECVGHFDEPQCQQVCPVECIPRDPQHDESHAQLMEK	1164
48873:3	7	K.KASEAAAAAS[+365.132][+231.074]AAQAAAAASPATVPASGAAVDQDANAQAAR.A	HexNAc(1)Hex(1) 231.0743	S[+231][+365]	1383.32	3	4147.95	4146.95	1	-1.9	143	Specific	457.53	371.04	63.8	10.12	121	>tr|B4EEW5|B4EEW5_BURCJ Outer membrane protein assembly factor BamE OS=Burkholderia cenocepacia (strain ATCC BAA-245 / DSM 16553 / LMG 16656 / NCTC 13227 / J2315 / CF5610) OX=216591 GN=omlA PE=3 SV=1	4098	NS_403_Glycosylation_BC_J2315_HILIC_B2.40775.40775.3	controllerType=0 controllerNumber=1 scan=40775	106.561	Trypsin	B2	KASEAAAAASAAQAAAAASPATVPASGAAVDQDANAQAAR	596
72642:4	54	A.FQVDAVAGEGEDSGAFDDDAAQADDAQRDESVSPLAPVADS[+365.132][+231.074][+100.064]GANEEPSEGADEPPKTDGDGSK.G	HexNAc(1)Hex(1) 231.0743 100.064	S[+100][+231][+365]	1752.74	4	7007.96	7001.98	6	-5.6	101	NRagged	457.69	2.73	0	3.63	26	>tr|B4E6Q4|B4E6Q4_BURCJ Putative stringent starvation protein B OS=Burkholderia cenocepacia (strain ATCC BAA-245 / DSM 16553 / LMG 16656 / NCTC 13227 / J2315 / CF5610) OX=216591 GN=BCAL0332 PE=4 SV=1	1585	NS_403_Glycosylation_BC_J2315_HILIC_B2.59116.59116.4	controllerType=0 controllerNumber=1 scan=59116	147.916	Trypsin	B2	FQVDAVAGEGEDSGAFDDDAAQADDAQRDESVSPLAPVADSGANEEPSEGADEPPKTDGDGSK	696
16633:3	232	K.LQQWS[+568.212]QQSAAGAKPASGE.-	HexNAc(2)Hex(1)	S[+568]	804.705	3	2412.1	2412.1	0	-2.1	125	CRagged	457.98	457.98	6	8.82	14	>tr|B4ED22|B4ED22_BURCJ Putative lipoprotein OS=Burkholderia cenocepacia (strain ATCC BAA-245 / DSM 16553 / LMG 16656 / NCTC 13227 / J2315 / CF5610) OX=216591 GN=BCAL1086 PE=4 SV=1	4262	NS_403_Glycosylation_BC_J2315_HILIC_B1.15569.15569.3	controllerType=0 controllerNumber=1 scan=15569	41.4005	Trypsin	B1	LQQWSQQSAAGAKPASGE	568
10588:3	312	K.KLQQWS[+568.212]QQSAAGAKPASGE.-	HexNAc(2)Hex(1)	S[+568]	847.404	3	2540.2	2540.2	0	-0.4	124	CRagged	458.21	412.62	6	9.47	10	>tr|B4ED22|B4ED22_BURCJ Putative lipoprotein OS=Burkholderia cenocepacia (strain ATCC BAA-245 / DSM 16553 / LMG 16656 / NCTC 13227 / J2315 / CF5610) OX=216591 GN=BCAL1086 PE=4 SV=1	4262	NS_403_Glycosylation_BC_J2315_HILIC_B3.10399.10399.3	controllerType=0 controllerNumber=1 scan=10399	31.6114	Trypsin	B3	KLQQWSQQSAAGAKPASGE	568
42476:3	168	K.AADAGGAKPAAGASAAPAAPAPVAVPAS[+568.212]AVSGSAGQ.-	HexNAc(2)Hex(1)	S[+568]	1170.91	3	3510.71	3510.71	0	-0.7	151	CRagged	458.72	139.53	30.01	6.63	26	>tr|B4E626|B4E626_BURCJ Putative membrane protein OS=Burkholderia cenocepacia (strain ATCC BAA-245 / DSM 16553 / LMG 16656 / NCTC 13227 / J2315 / CF5610) OX=216591 GN=BCAL0303 PE=4 SV=1	1459	NS_403_Glycosylation_BC_J2315_HILIC_B3.35481.35481.3	controllerType=0 controllerNumber=1 scan=35481	96.0708	Trypsin	B3	AADAGGAKPAAGASAAPAAPAPVAVPASAVSGSAGQ	568
32295:3	13	K.VAPPPADNGAS[+568.212]QPQQFDPNRALQGK.T	HexNAc(2)Hex(1)	S[+568]	1057.84	3	3171.5	3171.51	0	-2	29	Specific	458.81	458.81	458.81	10.06	44	>tr|B4E9M8|B4E9M8_BURCJ Putative membrane protein OS=Burkholderia cenocepacia (strain ATCC BAA-245 / DSM 16553 / LMG 16656 / NCTC 13227 / J2315 / CF5610) OX=216591 GN=BCAL0678 PE=4 SV=1	6150	NS_403_Glycosylation_BC_J2315_HILIC_B3.27428.27428.3	controllerType=0 controllerNumber=1 scan=27428	76.1904	Trypsin	B3	VAPPPADNGASQPQQFDPNRALQGK	568
71376:4	200	R.TIGQTLEVDGPITPNDRLVANPS[+568.212]DALANGDRVVVQAPAAQPASAVAGAK.S	HexNAc(2)Hex(1)	S[+568]	1351.69	4	5403.72	5403.74	0	-3.7	360	Specific	458.96	458.96	1.7	9.64	10	>tr|B4EIX5|B4EIX5_BURCJ Efflux system transport protein OS=Burkholderia cenocepacia (strain ATCC BAA-245 / DSM 16553 / LMG 16656 / NCTC 13227 / J2315 / CF5610) OX=216591 GN=BCAM1420 PE=3 SV=1	2774	NS_403_Glycosylation_BC_J2315_HILIC_B3.58137.58137.4	controllerType=0 controllerNumber=1 scan=58137	147.999	Trypsin	B3	TIGQTLEVDGPITPNDRLVANPSDALANGDRVVVQAPAAQPASAVAGAK	568
46200:3	153	K.AADAGGAKPAAGASAAPAAPAPVAVPAS[+365.132][+231.074]AVS[+162.053][+462.149]GSAGQ.-	HexNAc(1)Hex(1) 231.0743,Hex(1) 462.1486	S[+162][+231][+365][+462]	1388.98	3	4164.92	4162.9	2	2	151	CRagged	459.28	269.58	0	5.99	34	>tr|B4E626|B4E626_BURCJ Putative membrane protein OS=Burkholderia cenocepacia (strain ATCC BAA-245 / DSM 16553 / LMG 16656 / NCTC 13227 / J2315 / CF5610) OX=216591 GN=BCAL0303 PE=4 SV=1	1459	NS_403_Glycosylation_BC_J2315_HILIC_B1.39698.39698.3	controllerType=0 controllerNumber=1 scan=39698	98.5584	Trypsin	B1	AADAGGAKPAAGASAAPAAPAPVAVPASAVSGSAGQ	1220
42959:3	58	R.DDDVSDVQAGVAHDEPPAS[+568.212]DTTVAAAPAPAPK.D	HexNAc(2)Hex(1)	S[+568]	1228.22	3	3682.66	3682.66	0	-1.4	86	Specific	459.28	392.37	43.71	8.11	16	>tr|B4EFK5|B4EFK5_BURCJ Putative peptidoglycan-binding membrane protein OS=Burkholderia cenocepacia (strain ATCC BAA-245 / DSM 16553 / LMG 16656 / NCTC 13227 / J2315 / CF5610) OX=216591 GN=BCAM0996 PE=4 SV=1	764	NS_403_Glycosylation_BC_J2315_HILIC_B2.36049.36049.3	controllerType=0 controllerNumber=1 scan=36049	95.083	Trypsin	B2	DDDVSDVQAGVAHDEPPASDTTVAAAPAPAPK	568
28397:3	325	A.QTPAQPQASAQAPATTAATPAAAS[+568.212]APSAEQR.A	HexNAc(2)Hex(1)	S[+568]	1172.56	3	3515.65	3515.66	0	-2.4	20	NRagged	459.34	331.68	39.72	6.25	13	>tr|B4E9X9|B4E9X9_BURCJ Putative exported protein OS=Burkholderia cenocepacia (strain ATCC BAA-245 / DSM 16553 / LMG 16656 / NCTC 13227 / J2315 / CF5610) OX=216591 GN=BCAL1798 PE=4 SV=1	3710	NS_403_Glycosylation_BC_J2315_HILIC_B1.25189.25189.3	controllerType=0 controllerNumber=1 scan=25189	64.4811	Trypsin	B1	QTPAQPQASAQAPATTAATPAAASAPSAEQR	568
80643:3	20	R.NGKLPEDTAGAATAAAPAEAAS[+568.212]APAQAASGAEQPAAAASAALSTIYFETGK.S	HexNAc(2)Hex(1)	S[+568]	1762.51	3	5285.52	5283.52	2	-0.1	382	Specific	459.34	459.34	0	10.45	84	>tr|B4EA74|B4EA74_BURCJ Cytochrome c oxidase subunit 2 OS=Burkholderia cenocepacia (strain ATCC BAA-245 / DSM 16553 / LMG 16656 / NCTC 13227 / J2315 / CF5610) OX=216591 GN=BCAL0749 PE=3 SV=1	5396	NS_403_Glycosylation_BC_J2315_HILIC_B3.65207.65207.3	controllerType=0 controllerNumber=1 scan=65207	163.565	Trypsin	B3	NGKLPEDTAGAATAAAPAEAASAPAQAASGAEQPAAAASAALSTIYFETGK	568
59696:3	39	K.KAILESVYQGAGQAAS[+568.212]APMPPTQWSYDK.N	HexNAc(2)Hex(1)	S[+568]	1188.23	3	3562.67	3562.68	0	-1.1	328	Specific	459.46	444.62	94.94	8.29	18	>tr|B4E8I7|B4E8I7_BURCJ Putative periplasmic dipeptide transport protein OS=Burkholderia cenocepacia (strain ATCC BAA-245 / DSM 16553 / LMG 16656 / NCTC 13227 / J2315 / CF5610) OX=216591 GN=dppA PE=4 SV=1	3473	NS_403_Glycosylation_BC_J2315_HILIC_B3.49156.49156.3	controllerType=0 controllerNumber=1 scan=49156	127.856	Trypsin	B3	KAILESVYQGAGQAASAPMPPTQWSYDK	568
27664:4	126	K.GAS[+365.132][+231.074]AAQAAPKPTDNSSGTFVFARPGK.F	HexNAc(1)Hex(1) 231.0743	S[+231][+365]	783.125	4	3129.48	3129.49	0	-3.1	66	Specific	459.49	143.3	143.3	4.51	23	>tr|B4EBR7|B4EBR7_BURCJ Outer-membrane lipoprotein carrier protein OS=Burkholderia cenocepacia (strain ATCC BAA-245 / DSM 16553 / LMG 16656 / NCTC 13227 / J2315 / CF5610) OX=216591 GN=lolA PE=3 SV=1	6332	NS_403_Glycosylation_BC_J2315_HILIC_B1.24607.24607.3	controllerType=0 controllerNumber=1 scan=24607	63.1218	Trypsin	B1	GASAAQAAPKPTDNSSGTFVFARPGK	596
38672:4	15	K.LSKPAATTSATTSTTTSAGTASTSTTATAGTTTAAPAPTAS[+365.132][+231.074]APEAAAKPAK.T	HexNAc(1)Hex(1) 231.0743	S[+231][+365]	1302.14	4	5205.52	5203.52	2	-1.5	112	Specific	459.64	459.64	21.33	10.08	94	>tr|B4EB03|B4EB03_BURCJ Putative exported protein OS=Burkholderia cenocepacia (strain ATCC BAA-245 / DSM 16553 / LMG 16656 / NCTC 13227 / J2315 / CF5610) OX=216591 GN=BCAL1917 PE=4 SV=1	4831	NS_403_Glycosylation_BC_J2315_HILIC_B1.33535.33535.4	controllerType=0 controllerNumber=1 scan=33535	84.0419	Trypsin	B1	LSKPAATTSATTSTTTSAGTASTSTTATAGTTTAAPAPTASAPEAAAKPAK	596
26284:8	111	G.DFTQQIVKAPAKGAS[+365.132][+231.074][+100.064]AAQAAPKPT[+365.132][+231.074][+100.064]DNS[+162.053][+462.149]SGTFVFARPGK.F	HexNAc(1)Hex(1) 231.0743 100.064,HexNAc(1)Hex(1) 231.0743 100.064,Hex(1) 462.1486	S[+100][+162][+231][+365][+462], T[+100][+231][+365]	735.476	8	5876.76	5876.75	0	1.2	54	NRagged	459.85	459.85	0	7.22	20	>tr|B4EBR7|B4EBR7_BURCJ Outer-membrane lipoprotein carrier protein OS=Burkholderia cenocepacia (strain ATCC BAA-245 / DSM 16553 / LMG 16656 / NCTC 13227 / J2315 / CF5610) OX=216591 GN=lolA PE=3 SV=1	6332	NS_403_Glycosylation_BC_J2315_HILIC_B2.22721.22721.4	controllerType=0 controllerNumber=1 scan=22721	62.1144	Trypsin	B2	DFTQQIVKAPAKGASAAQAAPKPTDNSSGTFVFARPGK	2016
14945:4	1079	K.LLSVPAPAS[+568.212]TEGDHHDK.-	HexNAc(2)Hex(1)	S[+568]	586.277	4	2342.09	2342.09	0	-1	72	Specific	460.56	436.32	0	9.47	2	>tr|B4EAP9|B4EAP9_BURCJ Putative membrane protein OS=Burkholderia cenocepacia (strain ATCC BAA-245 / DSM 16553 / LMG 16656 / NCTC 13227 / J2315 / CF5610) OX=216591 GN=BCAL0786 PE=4 SV=1	4186	NS_403_Glycosylation_BC_J2315_HILIC_B3.13698.13698.4	controllerType=0 controllerNumber=1 scan=13698	40.4233	Trypsin	B3	LLSVPAPASTEGDHHDK	568
26127:7	36	K.DAAKPAAKPDTTTTASVTPPKPAPKPAAPAAKPAAPKPAPATVANAGAASPDSGDAS[+568.212]SPASPAGAR.F	HexNAc(2)Hex(1)	S[+568]	944.054	7	6602.33	6602.34	0	-0.7	118	Specific	461.03	461.03	14.45	9.87	21	>tr|B4EFK5|B4EFK5_BURCJ Putative peptidoglycan-binding membrane protein OS=Burkholderia cenocepacia (strain ATCC BAA-245 / DSM 16553 / LMG 16656 / NCTC 13227 / J2315 / CF5610) OX=216591 GN=BCAM0996 PE=4 SV=1	764	NS_403_Glycosylation_BC_J2315_HILIC_B1.23326.23326.7	controllerType=0 controllerNumber=1 scan=23326	60.0289	Trypsin	B1	DAAKPAAKPDTTTTASVTPPKPAPKPAAPAAKPAAPKPAPATVANAGAASPDSGDASSPASPAGAR	568
[truncated: 3,234 more rows]
