# Supplementary material for: Open Database Searching Enables the Identification and Comparison of Bacterial Glycoproteomes without Defining Glycan Compositions Prior to Searching
Source: Mol Cell Proteomics. 2020 Nov 25;19(9):1561–74. doi: 10.1074/mcp.TIR120.002100 (PMC8143609; doi:10.1074/mcp.TIR120.002100)
Supplement: Supplementary file 1 [file mmc1.zip › mmc1/160233_1_supp_538037_qb0k4h.xlsx]

## Sheet: Combined_Tryptic_modified_pepti
Query #:z	Protein Rank	Peptide < ProteinMetrics Confidential >	Glycans NHFAGNa	Modification Type(s)	Observed m/z	z	Observed (M+H)	Calc. mass (M+H)	Off-by-x error	Mass error (ppm)	Starting position	Cleavage	Score	Delta	Delta Mod	|Log Prob|	# of unique peptides	Protein Name	Protein DB number	Comment	Scan #	Scan Time	Enzyme	replicate	cleaned_peptides	cleaned_modifications	Site_modification	Exact_masses	Exact_masses_rounded2	Exact_masses_rounded3
1	44948:3	2	A.QVGAIS{+1331.639}ANSDSSIGDR.I	NA	S{+1332}	970.47	3	2909.39	2908.39	1	-1.2	146	NRagged	300.04	16.06	6	3.63	146	>sp|Q9F712|CH601_BURPS 60 kDa chaperonin 1 OS=Burkholderia pseudomallei (strain K96243) OX=272560 GN=groL1 PE=3 SV=2	29	NS_368_NSco_20200117_BP_HILIC_B3.41318.41318.3	controllerType=0 controllerNumber=1 scan=41318	100.351	Trypsin	B3	QVGAISANSDSSIGDR	S{+1332}	1332	1331.64	1331.64	1331.64
2	14576:3	307	K.HEYDES{+292.098}IGEMK.H	NA	S{+292}	544.227	3	1630.67	1629.67	1	-2.1	43	Specific	300.07	143.36	5.29	4.21	4	>tr|Q63NC8|Q63NC8_BURPS Bacterioferritin OS=Burkholderia pseudomallei (strain K96243) OX=272560 GN=bfr PE=3 SV=1	4862	20200122_Nsco_ZICHILIC_BP_B1.14277.14277.3	controllerType=0 controllerNumber=1 scan=14277	39.8859	Trypsin	B1	HEYDESIGEMK	S{+292}	292	292.098	292.1	292.098
3	10041:3	112	S.TAS{+812.440}VAPASGVK.T	NA	S{+812}	600.667	3	1799.99	1799.99	0	0	166	NRagged	300.08	17.48	17.48	2.66	37	>tr|Q63QN4|Q63QN4_BURPS Histone H1-like protein OS=Burkholderia pseudomallei (strain K96243) OX=272560 GN=hctB PE=4 SV=1	3155	20200122_Nsco_ZICHILIC_BP_B2.10569.10569.3	controllerType=0 controllerNumber=1 scan=10569	30.7113	Trypsin	B2	TASVAPASGVK	S{+812}	812	812.44	812.44	812.44
4	10041:3	112	S.TAS{+812.440}VAPASGVK.T	NA	S{+812}	600.667	3	1799.99	1799.99	0	0	166	NRagged	300.08	17.48	17.48	2.66	37	>tr|Q63QN4|Q63QN4_BURPS Histone H1-like protein OS=Burkholderia pseudomallei (strain K96243) OX=272560 GN=hctB PE=4 SV=1	3155	20200122_Nsco_ZICHILIC_BP_B2.10569.10569.3	controllerType=0 controllerNumber=1 scan=10569	30.7113	Trypsin	B3	TASVAPASGVK	S{+812}	812	812.44	812.44	812.44
5	77564:4	9	L.PEDAQQADGGAAANAAS{+1603.732}GAAAQTQAQAPALPAAIYFETGKSELPADAK.D	NA	S{+1604}	1554.74	4	6215.96	6214.96	1	-0.5	394	NRagged	300.1	60.12	4	3.91	137	>tr|Q63XT7|Q63XT7_BURPS Cytochrome c oxidase subunit 2 OS=Burkholderia pseudomallei (strain K96243) OX=272560 GN=BPSL0453 PE=3 SV=1	4191	NS_368_NSco_20200117_BP_HILIC_B3.69542.69542.4	controllerType=0 controllerNumber=1 scan=69542	157.476	Trypsin	B3	PEDAQQADGGAAANAASGAAAQTQAQAPALPAAIYFETGKSELPADAK	S{+1604}	1604	1603.73	1603.73	1603.73
6	19826:2	5	K.AAAASAAAQAS{+1335.454}APAAASTTK.A	NA	S{+1335}	1512.66	2	3024.31	3023.31	1	-1.1	190	Specific	300.12	139.66	0	7.43	80	>tr|Q63UW0|Q63UW0_BURPS Uncharacterized protein OS=Burkholderia pseudomallei (strain K96243) OX=272560 GN=BPSL1486 PE=4 SV=1	1930	NS_368_NSco_20200117_BP_HILIC_B1.19474.19474.2	controllerType=0 controllerNumber=1 scan=19474	49.9419	Trypsin	B1	AAAASAAAQASAPAAASTTK	S{+1335}	1335	1335.45	1335.45	1335.45
7	08839:4	14	K.KPQTAANGS{+568.196}SAPHVANNNAQASAAATPPK.A	NA	S{+568}	835.9	4	3340.58	3339.58	1	-1	151	Specific	300.2	198.7	2.58	5.34	36	>tr|Q63Y07|Q63Y07_BURPS Putative membrane protein OS=Burkholderia pseudomallei (strain K96243) OX=272560 GN=BPSL0382 PE=4 SV=1	2876	20200122_Nsco_ZICHILIC_BP_B1.9623.9623.4	controllerType=0 controllerNumber=1 scan=9623	29.516	Trypsin	B1	KPQTAANGSSAPHVANNNAQASAAATPPK	S{+568}	568	568.196	568.2	568.196
8	08241:3	534	A.SS{+253.104}TGDRATELREK.A	NA	S{+253}	568.283	3	1702.83	1702.83	0	0	29	NRagged	300.26	155.15	56.46	4.58	6	>tr|Q63RC3|Q63RC3_BURPS Putative membrane protein OS=Burkholderia pseudomallei (strain K96243) OX=272560 GN=BPSL2749 PE=4 SV=1	1892	NS_368_NSco_20200117_BP_HILIC_B3.9028.9028.3	controllerType=0 controllerNumber=1 scan=9028	27.7213	Trypsin	B3	SSTGDRATELREK	S{+253}	253	253.104	253.1	253.104
9	63503:5	131	R.VRIHAS{+526.186}SLNYHDLGVVTGR.L	NA	S{+526}	525.267	5	2622.31	2620.31	2	-2.6	33	Specific	300.32	132.53	0	8.17	18	>tr|Q63RH1|Q63RH1_BURPS Probable alcohol dehydrogenase OS=Burkholderia pseudomallei (strain K96243) OX=272560 GN=BPSL2701 PE=4 SV=1	2154	NS_368_NSco_20200117_BP_HILIC_B3.57581.57581.4	controllerType=0 controllerNumber=1 scan=57581	133.532	Trypsin	B3	VRIHASSLNYHDLGVVTGR	S{+526}	526	526.186	526.19	526.186
10	34728:3	72	R.AAEAASAGVAPPASGAQAPAPASAAAAAS{+1136.427}APR.A	NA	S{+1136}	1274.93	3	3822.78	3822.78	0	0	387	Specific	300.33	300.33	7.4	4.75	25	>tr|Q63US6|Q63US6_BURPS Protein HflK OS=Burkholderia pseudomallei (strain K96243) OX=272560 GN=BPSL1520 PE=3 SV=1	5406	20200122_Nsco_ZICHILIC_BP_B1.30869.30869.3	controllerType=0 controllerNumber=1 scan=30869	79.539	Trypsin	B1	AAEAASAGVAPPASGAQAPAPASAAAAASAPR	S{+1136}	1136	1136.43	1136.43	1136.43
11	35229:3	13	K.VAPPADNNAS{+666.225}QPQQFDPNRALQGK.T	NA	S{+666}	1077.83	3	3231.49	3229.49	2	-2.1	50	Specific	300.39	16.44	12.62	7.46	112	>tr|Q63Y07|Q63Y07_BURPS Putative membrane protein OS=Burkholderia pseudomallei (strain K96243) OX=272560 GN=BPSL0382 PE=4 SV=1	2876	NS_368_NSco_20200117_BP_HILIC_B3.33053.33053.3	controllerType=0 controllerNumber=1 scan=33053	82.8894	Trypsin	B3	VAPPADNNASQPQQFDPNRALQGK	S{+666}	666	666.225	666.23	666.225
12	45851:5	86	D.VIPANDHS{+250.058}LHFGKPQTETEVR.L	NA	S{+250}	525.86	5	2625.27	2625.27	0	0	98	NRagged	300.47	43.38	7.6	5.78	14	>tr|Q63W26|Q63W26_BURPS DUF4399 domain-containing protein OS=Burkholderia pseudomallei (strain K96243) OX=272560 GN=BPSL1067 PE=4 SV=1	4464	NS_368_NSco_20200117_BP_HILIC_B2.43500.43500.5	controllerType=0 controllerNumber=1 scan=43500	99.4423	Trypsin	B2	VIPANDHSLHFGKPQTETEVR	S{+250}	250	250.058	250.06	250.058
13	71099:4	45	P.AIGGMS{+434.115}ALIPIKNDPEANDR.A	NA	S{+434}	629.801	4	2516.18	2516.18	0	0	325	NRagged	300.55	49.45	0	4.92	14	>tr|Q63SX9|Q63SX9_BURPS Malate synthase OS=Burkholderia pseudomallei (strain K96243) OX=272560 GN=aceB PE=3 SV=1	4351	NS_368_NSco_20200117_BP_HILIC_B1.66314.66314.4	controllerType=0 controllerNumber=1 scan=66314	148.789	Trypsin	B1	AIGGMSALIPIKNDPEANDR	S{+434}	434	434.115	434.12	434.115
14	59887:4	169	K.GRGEDTS{+696.421}AVMAEVGGIGDEMK.A	NA	S{+696}	702.6	4	2807.38	2805.38	2	-2.4	63	Specific	300.56	178.84	0	8.51	16	>sp|Q63RS1|SYS_BURPS Serine--tRNA ligase OS=Burkholderia pseudomallei (strain K96243) OX=272560 GN=serS PE=3 SV=1	148	NS_368_NSco_20200117_BP_HILIC_B3.54325.54325.3	controllerType=0 controllerNumber=1 scan=54325	126.967	Trypsin	B3	GRGEDTSAVMAEVGGIGDEMK	S{+696}	696	696.421	696.42	696.421
15	52312:3	359	R.APSGSGAQAAGASQARPS{+568.212}SLQQLLALK.N	NA	S{+568}	1045.53	3	3134.59	3133.59	1	-1.1	247	Specific	300.56	300.56	1.2	7.45	9	>tr|Q63JL4|Q63JL4_BURPS Putative membrane protein OS=Burkholderia pseudomallei (strain K96243) OX=272560 GN=BPSS1703 PE=4 SV=1	4405	20200122_Nsco_ZICHILIC_BP_B1.45402.45402.3	controllerType=0 controllerNumber=1 scan=45402	112.337	Trypsin	B1	APSGSGAQAAGASQARPSSLQQLLALK	S{+568}	568	568.212	568.21	568.212
16	68797:5	31	M.PKPVVGDNGS{+548.236}GMHVHQSIWK.D	NA	S{+548}	545.472	5	2723.33	2721.33	2	-2.5	260	NRagged	300.73	78.77	0	5.99	24	>tr|Q63SK2|Q63SK2_BURPS Glutamine synthetase OS=Burkholderia pseudomallei (strain K96243) OX=272560 GN=glnA PE=3 SV=1	4716	NS_368_NSco_20200117_BP_HILIC_B2.64044.64044.5	controllerType=0 controllerNumber=1 scan=64044	141.685	Trypsin	B2	PKPVVGDNGSGMHVHQSIWK	S{+548}	548	548.236	548.24	548.236
17	40402:4	434	R.AQAREEDLS{+649.154}VKEILDSR.W	NA	S{+649}	653.048	4	2609.17	2608.17	1	-1.3	9	Specific	300.8	172.7	0	7.65	5	>tr|Q63U93|Q63U93_BURPS Uncharacterized protein OS=Burkholderia pseudomallei (strain K96243) OX=272560 GN=BPSL1723 PE=4 SV=1	3343	20200122_Nsco_ZICHILIC_BP_B2.35223.35223.3	controllerType=0 controllerNumber=1 scan=35223	86.0318	Trypsin	B2	AQAREEDLSVKEILDSR	S{+649}	649	649.154	649.15	649.154
18	40402:4	434	R.AQAREEDLS{+649.154}VKEILDSR.W	NA	S{+649}	653.048	4	2609.17	2608.17	1	-1.3	9	Specific	300.8	172.7	0	7.65	5	>tr|Q63U93|Q63U93_BURPS Uncharacterized protein OS=Burkholderia pseudomallei (strain K96243) OX=272560 GN=BPSL1723 PE=4 SV=1	3343	20200122_Nsco_ZICHILIC_BP_B2.35223.35223.3	controllerType=0 controllerNumber=1 scan=35223	86.0318	Trypsin	B3	AQAREEDLSVKEILDSR	S{+649}	649	649.154	649.15	649.154
19	68859:2	87	I.DFTGS{+222.611}SQNGTWLER.N	NA	S{+223}	911.171	2	1821.33	1820.33	1	-1.8	286	NRagged	300.92	110.93	0	5.27	14	>tr|Q63QI2|Q63QI2_BURPS Putative phenylacetic acid degradation oxidoreductase OS=Burkholderia pseudomallei (strain K96243) OX=272560 GN=paaZ PE=4 SV=1	2562	NS_368_NSco_20200117_BP_HILIC_B2.64099.64099.2	controllerType=0 controllerNumber=1 scan=64099	141.794	Trypsin	B2	DFTGSSQNGTWLER	S{+223}	223	222.611	222.61	222.611
20	20479:3	16	S.WGNHKGDS{+200.969}LQPK.Q	NA	S{+201}	523.223	3	1567.66	1567.66	0	0	372	NRagged	301.05	72.54	21.36	3.71	43	>tr|Q63XT7|Q63XT7_BURPS Cytochrome c oxidase subunit 2 OS=Burkholderia pseudomallei (strain K96243) OX=272560 GN=BPSL0453 PE=3 SV=1	4191	NS_368_NSco_20200117_BP_HILIC_B1.20044.20044.3	controllerType=0 controllerNumber=1 scan=20044	51.0267	Trypsin	B1	WGNHKGDSLQPK	S{+201}	201	200.969	200.97	200.969
21	72177:4	28	R.NGKLPEDAQQADGGAAANAAS{+567.198}GAAAQTQAQAPALPAAIYFETGKSELPADAK.D	NA	S{+567}	1398.67	4	5591.67	5590.67	1	-0.6	390	Specific	301.14	301.14	9.98	8.26	58	>tr|Q63XT7|Q63XT7_BURPS Cytochrome c oxidase subunit 2 OS=Burkholderia pseudomallei (strain K96243) OX=272560 GN=BPSL0453 PE=3 SV=1	4191	NS_368_NSco_20200117_BP_HILIC_B2.67022.67022.4	controllerType=0 controllerNumber=1 scan=67022	147.537	Trypsin	B2	NGKLPEDAQQADGGAAANAASGAAAQTQAQAPALPAAIYFETGKSELPADAK	S{+567}	567	567.198	567.2	567.198
22	01206:3	53	K.LDS{+294.066}KPGQHGR.I	NA	S{+294}	463.884	3	1389.64	1388.64	1	-2.4	34	Specific	301.26	90.69	0	3.87	36	>sp|Q63Q36|RS4_BURPS 30S ribosomal protein S4 OS=Burkholderia pseudomallei (strain K96243) OX=272560 GN=rpsD PE=3 SV=1	4	NS_368_NSco_20200117_BP_HILIC_B2.3141.3141.3	controllerType=0 controllerNumber=1 scan=3141	16.3599	Trypsin	B2	LDSKPGQHGR	S{+294}	294	294.066	294.07	294.066
23	02032:3	84	I.TS{+283.155}HGGQIHR.V	NA	S{+283}	425.891	3	1275.66	1275.66	0	0	30	NRagged	301.26	283.09	283.09	3.72	15	>sp|Q63UY6|RS6_BURPS 30S ribosomal protein S6 OS=Burkholderia pseudomallei (strain K96243) OX=272560 GN=rpsF PE=3 SV=1	156	20200122_Nsco_ZICHILIC_BP_B2.3981.3981.3	controllerType=0 controllerNumber=1 scan=3981	18.6644	Trypsin	B2	TSHGGQIHR	S{+283}	283	283.155	283.15	283.155
24	02032:3	84	I.TS{+283.155}HGGQIHR.V	NA	S{+283}	425.891	3	1275.66	1275.66	0	0	30	NRagged	301.26	283.09	283.09	3.72	15	>sp|Q63UY6|RS6_BURPS 30S ribosomal protein S6 OS=Burkholderia pseudomallei (strain K96243) OX=272560 GN=rpsF PE=3 SV=1	156	20200122_Nsco_ZICHILIC_BP_B2.3981.3981.3	controllerType=0 controllerNumber=1 scan=3981	18.6644	Trypsin	B3	TSHGGQIHR	S{+283}	283	283.155	283.15	283.155
25	03499:3	99	R.EGRPS{+1497.716}EHETLTSR.L	NA	S{+1498}	999.485	3	2996.44	2996.44	0	0	83	Specific	301.28	124.12	1.6	6.36	16	>sp|Q63VN7|PNP_BURPS Polyribonucleotide nucleotidyltransferase OS=Burkholderia pseudomallei (strain K96243) OX=272560 GN=pnp PE=3 SV=1	189	NS_368_NSco_20200117_BP_HILIC_B2.4996.4996.3	controllerType=0 controllerNumber=1 scan=4996	19.4415	Trypsin	B2	EGRPSEHETLTSR	S{+1498}	1498	1497.72	1497.72	1497.72
26	03620:3	76	K.LDS{+329.178}KPGQHGR.I	NA	S{+329}	475.254	3	1423.75	1423.75	0	0	34	Specific	301.28	1.52	1.52	3.47	23	>sp|Q63Q36|RS4_BURPS 30S ribosomal protein S4 OS=Burkholderia pseudomallei (strain K96243) OX=272560 GN=rpsD PE=3 SV=1	4	20200122_Nsco_ZICHILIC_BP_B1.5337.5337.3	controllerType=0 controllerNumber=1 scan=5337	21.2111	Trypsin	B1	LDSKPGQHGR	S{+329}	329	329.178	329.18	329.178
27	11887:5	445	R.EHDANLDAYREQS{+1137.598}R.H	NA	S{+1138}	569.28	5	2842.37	2841.37	1	-1.2	335	Specific	301.4	301.4	2	7.21	7	>tr|Q63KC1|Q63KC1_BURPS Uncharacterized protein OS=Burkholderia pseudomallei (strain K96243) OX=272560 GN=BPSS1443 PE=4 SV=1	4124	NS_368_NSco_20200117_BP_HILIC_B2.12198.12198.3	controllerType=0 controllerNumber=1 scan=12198	33.1926	Trypsin	B2	EHDANLDAYREQSR	S{+1138}	1138	1137.6	1137.6	1137.6
28	04235:3	27	K.PAS{+509.332}GAPAPAAAPAGDR.T	NA	S{+509}	629.346	3	1886.02	1886.02	0	0	317	Specific	301.4	89.82	79.6	5.42	37	>sp|Q63TP8|IF2_BURPS Translation initiation factor IF-2 OS=Burkholderia pseudomallei (strain K96243) OX=272560 GN=infB PE=3 SV=1	433	NS_368_NSco_20200117_BP_HILIC_B3.5684.5684.3	controllerType=0 controllerNumber=1 scan=5684	20.987	Trypsin	B3	PASGAPAPAAAPAGDR	S{+509}	509	509.332	509.33	509.332
29	00798:4	1230	R.SAS{+1135.424}SALGASDAHGGHR.R	NA	S{+1135}	655.034	4	2617.11	2616.11	1	-1.3	420	Specific	301.44	202.6	0	8.24	1	>tr|Q63VH7|Q63VH7_BURPS Putative transport system, membrane protein OS=Burkholderia pseudomallei (strain K96243) OX=272560 GN=BPSL1268 PE=3 SV=1	1551	NS_368_NSco_20200117_BP_HILIC_B2.2800.2800.4	controllerType=0 controllerNumber=1 scan=2800	15.7002	Trypsin	B2	SASSALGASDAHGGHR	S{+1135}	1135	1135.42	1135.42	1135.42
30	24073:4	2	Q.IEEATS{+306.120}DYDREKLQER.V	NA	S{+306}	573.022	4	2289.07	2288.07	1	-1.5	353	NRagged	301.44	64.85	0	6.45	146	>sp|Q9F712|CH601_BURPS 60 kDa chaperonin 1 OS=Burkholderia pseudomallei (strain K96243) OX=272560 GN=groL1 PE=3 SV=2	29	NS_368_NSco_20200117_BP_HILIC_B3.23044.23044.4	controllerType=0 controllerNumber=1 scan=23044	60.4373	Trypsin	B3	IEEATSDYDREKLQER	S{+306}	306	306.12	306.12	306.12
31	19220:6	53	K.PVALGHDEAS{+1322.428}WAQNR.R	NA	S{+1322}	496.544	6	2974.23	2973.23	1	-1.1	148	Specific	301.44	83.64	0	4.16	29	>tr|Q63RA7|Q63RA7_BURPS Peptidoglycan-associated protein OS=Burkholderia pseudomallei (strain K96243) OX=272560 GN=pal PE=1 SV=1	4027	20200122_Nsco_ZICHILIC_BP_B2.18086.18086.3	controllerType=0 controllerNumber=1 scan=18086	47.739	Trypsin	B2	PVALGHDEASWAQNR	S{+1322}	1322	1322.43	1322.43	1322.43
32	19220:6	53	K.PVALGHDEAS{+1322.428}WAQNR.R	NA	S{+1322}	496.544	6	2974.23	2973.23	1	-1.1	148	Specific	301.44	83.64	0	4.16	29	>tr|Q63RA7|Q63RA7_BURPS Peptidoglycan-associated protein OS=Burkholderia pseudomallei (strain K96243) OX=272560 GN=pal PE=1 SV=1	4027	20200122_Nsco_ZICHILIC_BP_B2.18086.18086.3	controllerType=0 controllerNumber=1 scan=18086	47.739	Trypsin	B3	PVALGHDEASWAQNR	S{+1322}	1322	1322.43	1322.43	1322.43
33	85926:3	11	T.PFS{+1623.733}TSINQTAATVGLR.H	NA	S{+1624}	1096.21	3	3286.61	3286.61	0	0	356	NRagged	301.46	74.4	2	3.43	75	>tr|Q63LY3|Q63LY3_BURPS Putative porin protein OS=Burkholderia pseudomallei (strain K96243) OX=272560 GN=BPSS0879 PE=4 SV=1	4071	20200122_Nsco_ZICHILIC_BP_B2.72705.72705.3	controllerType=0 controllerNumber=1 scan=72705	165.356	Trypsin	B2	PFSTSINQTAATVGLR	S{+1624}	1624	1623.73	1623.73	1623.73
34	85926:3	11	T.PFS{+1623.733}TSINQTAATVGLR.H	NA	S{+1624}	1096.21	3	3286.61	3286.61	0	0	356	NRagged	301.46	74.4	2	3.43	75	>tr|Q63LY3|Q63LY3_BURPS Putative porin protein OS=Burkholderia pseudomallei (strain K96243) OX=272560 GN=BPSS0879 PE=4 SV=1	4071	20200122_Nsco_ZICHILIC_BP_B2.72705.72705.3	controllerType=0 controllerNumber=1 scan=72705	165.356	Trypsin	B3	PFSTSINQTAATVGLR	S{+1624}	1624	1623.73	1623.73	1623.73
35	40180:4	753	N.GHVVLGHIS{+584.315}GK.M	NA	S{+584}	422.742	4	1687.95	1687.95	0	0	29	NRagged	301.62	98.09	1.85	4.53	8	>sp|Q63Q32|IF12_BURPS Translation initiation factor IF-1 2 OS=Burkholderia pseudomallei (strain K96243) OX=272560 GN=infA2 PE=3 SV=1	211	NS_368_NSco_20200117_BP_HILIC_B3.37328.37328.4	controllerType=0 controllerNumber=1 scan=37328	92.0135	Trypsin	B3	GHVVLGHISGK	S{+584}	584	584.315	584.32	584.315
36	37338:2	206	R.GAPADGGAPAS{+568.211}AAGAAGAPTPAAVDAAER.A	NA	S{+568}	1493.69	2	2986.38	2986.38	0	0	681	Specific	301.63	105.59	4.52	7.42	23	>tr|Q63NR2|Q63NR2_BURPS Putative penicillin-binding protein OS=Burkholderia pseudomallei (strain K96243) OX=272560 GN=BPSS0238 PE=4 SV=1	3700	NS_368_NSco_20200117_BP_HILIC_B2.35978.35978.2	controllerType=0 controllerNumber=1 scan=35978	84.0392	Trypsin	B2	GAPADGGAPASAAGAAGAPTPAAVDAAER	S{+568}	568	568.211	568.21	568.211
37	84930:7	361	K.KLDKVPFDQIGANLNS{+1831.408}ALANADK.L	NA	S{+1831}	611.679	7	4275.71	4273.71	2	-1.6	453	Specific	301.67	200.99	0	6.91	3	>tr|Q63QZ5|Q63QZ5_BURPS Paraquat-inducible protein OS=Burkholderia pseudomallei (strain K96243) OX=272560 GN=lpw206-207 PE=4 SV=1	2595	NS_368_NSco_20200117_BP_HILIC_B1.78605.78605.4	controllerType=0 controllerNumber=1 scan=78605	173.353	Trypsin	B1	KLDKVPFDQIGANLNSALANADK	S{+1831}	1831	1831.41	1831.41	1831.41
38	55190:3	93	R.LQQPS{+1334.459}ADSAEVAAAASAPAVAAAPASR.A	NA	S{+1334}	1272.24	3	3814.72	3812.72	2	-1.8	72	Specific	301.7	62.9	0	5.72	18	>tr|Q63QC8|Q63QC8_BURPS Putative membrane protein OS=Burkholderia pseudomallei (strain K96243) OX=272560 GN=BPSL3095 PE=4 SV=1	2234	20200122_Nsco_ZICHILIC_BP_B2.47150.47150.3	controllerType=0 controllerNumber=1 scan=47150	110.808	Trypsin	B2	LQQPSADSAEVAAAASAPAVAAAPASR	S{+1334}	1334	1334.46	1334.46	1334.46
39	55190:3	93	R.LQQPS{+1334.459}ADSAEVAAAASAPAVAAAPASR.A	NA	S{+1334}	1272.24	3	3814.72	3812.72	2	-1.8	72	Specific	301.7	62.9	0	5.72	18	>tr|Q63QC8|Q63QC8_BURPS Putative membrane protein OS=Burkholderia pseudomallei (strain K96243) OX=272560 GN=BPSL3095 PE=4 SV=1	2234	20200122_Nsco_ZICHILIC_BP_B2.47150.47150.3	controllerType=0 controllerNumber=1 scan=47150	110.808	Trypsin	B3	LQQPSADSAEVAAAASAPAVAAAPASR	S{+1334}	1334	1334.46	1334.46	1334.46
40	24177:3	549	S.C[+57.021]SYTDGDAFHS{+201.277}AANK.E	NA	C[+57], S{+201}	615.656	3	1844.95	1844.95	0	0	26	NRagged	301.8	53.53	0	4.64	4	>tr|Q63QU5|Q63QU5_BURPS Gluconokinase OS=Burkholderia pseudomallei (strain K96243) OX=272560 GN=BPSL2929 PE=3 SV=1	3382	NS_368_NSco_20200117_BP_HILIC_B2.23461.23461.3	controllerType=0 controllerNumber=1 scan=23461	56.4748	Trypsin	B2	CSYTDGDAFHSAANK	,S{+201}	,+201	201.277	201.28	201.277
41	46424:3	138	R.AAS{+584.215}APEAAAAAPEAMQAAEQNDANAQAAR.A	NA	S{+584}	1117.83	3	3351.48	3351.48	0	0	156	Specific	301.85	59.79	30.98	5.32	45	>tr|Q63QT2|Q63QT2_BURPS Outer membrane protein assembly factor BamE OS=Burkholderia pseudomallei (strain K96243) OX=272560 GN=omlA PE=3 SV=1	4791	20200122_Nsco_ZICHILIC_BP_B2.39997.39997.3	controllerType=0 controllerNumber=1 scan=39997	95.9859	Trypsin	B2	AASAPEAAAAAPEAMQAAEQNDANAQAAR	S{+584}	584	584.215	584.22	584.215
42	46424:3	138	R.AAS{+584.215}APEAAAAAPEAMQAAEQNDANAQAAR.A	NA	S{+584}	1117.83	3	3351.48	3351.48	0	0	156	Specific	301.85	59.79	30.98	5.32	45	>tr|Q63QT2|Q63QT2_BURPS Outer membrane protein assembly factor BamE OS=Burkholderia pseudomallei (strain K96243) OX=272560 GN=omlA PE=3 SV=1	4791	20200122_Nsco_ZICHILIC_BP_B2.39997.39997.3	controllerType=0 controllerNumber=1 scan=39997	95.9859	Trypsin	B3	AASAPEAAAAAPEAMQAAEQNDANAQAAR	S{+584}	584	584.215	584.22	584.215
43	28989:4	103	K.DAYS{+515.301}FDKDHESLK.E	NA	S{+515}	518.508	4	2071.01	2070.01	1	-1.6	159	Specific	301.86	124.92	0	5.72	12	>sp|Q63QM5|SYP_BURPS Proline--tRNA ligase OS=Burkholderia pseudomallei (strain K96243) OX=272560 GN=proS PE=3 SV=1	274	NS_368_NSco_20200117_BP_HILIC_B1.27510.27510.3	controllerType=0 controllerNumber=1 scan=27510	65.7617	Trypsin	B1	DAYSFDKDHESLK	S{+515}	515	515.301	515.3	515.301
44	14144:3	428	D.PAKPVDPDS{+260.090}PENR.H	NA	S{+260}	561.269	3	1681.79	1681.79	0	0	110	NRagged	301.87	84.75	11.11	5.09	5	>tr|Q63SK0|Q63SK0_BURPS MoCF_biosynth domain-containing protein OS=Burkholderia pseudomallei (strain K96243) OX=272560 GN=BPSL2320 PE=4 SV=1	4005	NS_368_NSco_20200117_BP_HILIC_B3.14011.14011.4	controllerType=0 controllerNumber=1 scan=14011	38.6696	Trypsin	B3	PAKPVDPDSPENR	S{+260}	260	260.09	260.09	260.09
45	19166:5	16	R.NS{+1040.590}WGNHKGDSLQPK.Q	NA	S{+1041}	522.476	5	2608.35	2608.35	0	0	370	Specific	302	143.57	0	5.69	43	>tr|Q63XT7|Q63XT7_BURPS Cytochrome c oxidase subunit 2 OS=Burkholderia pseudomallei (strain K96243) OX=272560 GN=BPSL0453 PE=3 SV=1	4191	NS_368_NSco_20200117_BP_HILIC_B1.18931.18931.3	controllerType=0 controllerNumber=1 scan=18931	48.9137	Trypsin	B1	NSWGNHKGDSLQPK	S{+1041}	1041	1040.59	1040.59	1040.59
46	53581:4	353	R.QHVPVYIS{+580.192}ENMVGHK.L	NA	S{+580}	580.522	4	2319.07	2318.07	1	-1.4	56	Specific	302.26	147.63	0	6.35	6	>sp|Q63Q15|RS19_BURPS 30S ribosomal protein S19 OS=Burkholderia pseudomallei (strain K96243) OX=272560 GN=rpsS PE=3 SV=1	21	NS_368_NSco_20200117_BP_HILIC_B1.50311.50311.3	controllerType=0 controllerNumber=1 scan=50311	114.848	Trypsin	B1	QHVPVYISENMVGHK	S{+580}	580	580.192	580.19	580.192
47	87574:4	229	E.DLVIWDNAS{+771.211}LIHTNSPNPPVGNR.I	NA	S{+771}	826.129	4	3301.5	3300.5	1	-1	244	NRagged	302.37	5.26	0	4.89	8	>tr|Q63L43|Q63L43_BURPS Putative alpha-ketoglutarate-dependent taurine dioxygenase OS=Burkholderia pseudomallei (strain K96243) OX=272560 GN=BPSS1165 PE=4 SV=1	1336	NS_368_NSco_20200117_BP_HILIC_B2.80256.80256.4	controllerType=0 controllerNumber=1 scan=80256	173.327	Trypsin	B2	DLVIWDNASLIHTNSPNPPVGNR	S{+771}	771	771.211	771.21	771.211
48	16250:2	151	Q.PASGAAAAS{+1733.638}APGR.R	NA	S{+1734}	1409.6	2	2818.19	2817.19	1	-1.2	384	NRagged	302.69	23.25	0	5.15	19	>tr|Q63U13|Q63U13_BURPS Multidrug efflux system putative membrane fusion protein OS=Burkholderia pseudomallei (strain K96243) OX=272560 GN=amrA PE=3 SV=1	1045	NS_368_NSco_20200117_BP_HILIC_B3.16146.16146.2	controllerType=0 controllerNumber=1 scan=16146	44.2609	Trypsin	B3	PASGAAAASAPGR	S{+1734}	1734	1733.64	1733.64	1733.64
49	54505:5	32	K.AMIEAGAS{+1367.746}GVHFEDQLASVK.K	NA	S{+1368}	686.757	5	3429.76	3427.76	2	-2	171	Specific	302.69	145.14	0	5.87	17	>tr|Q63SY3|Q63SY3_BURPS Isocitrate lyase OS=Burkholderia pseudomallei (strain K96243) OX=272560 GN=aceA PE=1 SV=1	3169	20200122_Nsco_ZICHILIC_BP_B1.47243.47243.3	controllerType=0 controllerNumber=1 scan=47243	116.425	Trypsin	B1	AMIEAGASGVHFEDQLASVK	S{+1368}	1368	1367.75	1367.75	1367.75
50	03917:4	866	L.MLEQKHES{+531.293}R.E	NA	S{+531}	423.222	4	1689.87	1688.87	1	-2	138	NRagged	302.71	89.58	0	3.38	3	>tr|Q63LQ2|Q63LQ2_BURPS Uncharacterized protein OS=Burkholderia pseudomallei (strain K96243) OX=272560 GN=BPSS0961 PE=4 SV=1	2755	20200122_Nsco_ZICHILIC_BP_B2.5534.5534.3	controllerType=0 controllerNumber=1 scan=5534	21.3679	Trypsin	B2	MLEQKHESR	S{+531}	531	531.293	531.29	531.293
51	03917:4	866	L.MLEQKHES{+531.293}R.E	NA	S{+531}	423.222	4	1689.87	1688.87	1	-2	138	NRagged	302.71	89.58	0	3.38	3	>tr|Q63LQ2|Q63LQ2_BURPS Uncharacterized protein OS=Burkholderia pseudomallei (strain K96243) OX=272560 GN=BPSS0961 PE=4 SV=1	2755	20200122_Nsco_ZICHILIC_BP_B2.5534.5534.3	controllerType=0 controllerNumber=1 scan=5534	21.3679	Trypsin	B3	MLEQKHESR	S{+531}	531	531.293	531.29	531.293
52	04214:4	761	R.YLDHGEPGQDNS{+483.300}K.R	NA	S{+483}	486.742	4	1943.94	1942.94	1	-1.7	48	Specific	303.13	131.62	0	6.19	4	>sp|Q63JL1|LEUD_BURPS 3-isopropylmalate dehydratase small subunit OS=Burkholderia pseudomallei (strain K96243) OX=272560 GN=leuD PE=3 SV=1	364	NS_368_NSco_20200117_BP_HILIC_B3.5667.5667.3	controllerType=0 controllerNumber=1 scan=5667	20.9611	Trypsin	B3	YLDHGEPGQDNSK	S{+483}	483	483.3	483.3	483.3
53	40815:4	244	R.EHS{+448.202}DKPLHDIR.Y	NA	S{+448}	449.476	4	1794.88	1794.88	0	0	148	Specific	303.27	161.04	11.82	6.56	7	>sp|Q63U72|OTCC_BURPS Ornithine carbamoyltransferase, catabolic OS=Burkholderia pseudomallei (strain K96243) OX=272560 GN=arcB PE=3 SV=1	335	NS_368_NSco_20200117_BP_HILIC_B1.38719.38719.6	controllerType=0 controllerNumber=1 scan=38719	90.4397	Trypsin	B1	EHSDKPLHDIR	S{+448}	448	448.202	448.2	448.202
54	58009:3	810	R.APSGSGAQAAGASQARPS{+668.228}SLQQLLALK.N	NA	S{+668}	1078.87	3	3234.6	3233.6	1	-1	247	Specific	303.3	193.53	0	8.91	10	>tr|Q63JL4|Q63JL4_BURPS Putative membrane protein OS=Burkholderia pseudomallei (strain K96243) OX=272560 GN=BPSS1703 PE=4 SV=1	4405	NS_368_NSco_20200117_BP_HILIC_B3.52661.52661.3	controllerType=0 controllerNumber=1 scan=52661	123.628	Trypsin	B3	APSGSGAQAAGASQARPSSLQQLLALK	S{+668}	668	668.228	668.23	668.228
55	64306:4	85	D.EHLQTADFFDS{+223.174}AKYPDATYK.G	NA	S{+223}	643.321	4	2570.26	2570.26	0	0	89	NRagged	303.42	21.32	0	5.65	14	>tr|Q63R00|Q63R00_BURPS Putative exported protein OS=Burkholderia pseudomallei (strain K96243) OX=272560 GN=BPSL2874 PE=3 SV=1	2885	NS_368_NSco_20200117_BP_HILIC_B2.60064.60064.4	controllerType=0 controllerNumber=1 scan=60064	133.685	Trypsin	B2	EHLQTADFFDSAKYPDATYK	S{+223}	223	223.174	223.17	223.174
56	20142:4	986	R.HRPVS{+430.185}AAYLQR.T	NA	S{+430}	432.98	4	1728.9	1727.9	1	-1.9	215	Specific	303.46	246.44	0	6.79	4	>tr|Q63QC1|Q63QC1_BURPS Uncharacterized protein OS=Burkholderia pseudomallei (strain K96243) OX=272560 GN=BPSL3102 PE=4 SV=1	1029	NS_368_NSco_20200117_BP_HILIC_B3.19463.19463.4	controllerType=0 controllerNumber=1 scan=19463	51.9772	Trypsin	B3	HRPVSAAYLQR	S{+430}	430	430.185	430.19	430.185
57	54976:4	38	K.SKFDNLYGC[+57.021]RES{+695.237}LVDGIK.R	NA	C[+57], S{+695}	700.324	4	2798.28	2796.28	2	-2.4	230	Specific	303.48	174.66	0	9.34	31	>sp|Q63PT2|SAHH_BURPS Adenosylhomocysteinase OS=Burkholderia pseudomallei (strain K96243) OX=272560 GN=ahcY PE=3 SV=1	293	NS_368_NSco_20200117_BP_HILIC_B3.50097.50097.3	controllerType=0 controllerNumber=1 scan=50097	118.683	Trypsin	B3	SKFDNLYGCRESLVDGIK	,S{+695}	,+695	695.237	695.24	695.237
58	79255:3	536	Q.PDVAAIAAS{+281.641}LDAERDDAVR.A	NA	S{+282}	746.546	3	2237.62	2236.62	1	-1.5	256	NRagged	303.51	193.98	0	8.46	7	>tr|Q63TV7|Q63TV7_BURPS Putative hydratase OS=Burkholderia pseudomallei (strain K96243) OX=272560 GN=BPSL1860 PE=4 SV=1	1647	NS_368_NSco_20200117_BP_HILIC_B3.70968.70968.4	controllerType=0 controllerNumber=1 scan=70968	160.334	Trypsin	B3	PDVAAIAASLDAERDDAVR	S{+282}	282	281.641	281.64	281.641
59	07675:2	138	R.GGS{+516.224}GGGGSISGGGYGSGGGSGGR.Y	NA	S{+516}	1129.49	2	2257.97	2257.97	0	0	556	Specific	303.54	51.47	2.8	6.83	16	>sp|K22E_HUMAN|(Common contaminant protein)	5735	NS_368_NSco_20200117_BP_HILIC_B3.8564.8564.2	controllerType=0 controllerNumber=1 scan=8564	26.7385	Trypsin	B3	GGSGGGGSISGGGYGSGGGSGGR	S{+516}	516	516.224	516.22	516.224
60	17420:4	1049	A.GQTALDERAGAS{+568.216}APAPPRDAAPASR.A	NA	S{+568}	751.115	4	3001.44	3001.44	0	0	28	NRagged	303.56	303.56	18	6.94	4	>tr|Q63HW2|Q63HW2_BURPS Putative amidase OS=Burkholderia pseudomallei (strain K96243) OX=272560 GN=BPSS2307 PE=4 SV=1	4458	20200122_Nsco_ZICHILIC_BP_B2.16586.16586.4	controllerType=0 controllerNumber=1 scan=16586	44.1524	Trypsin	B2	GQTALDERAGASAPAPPRDAAPASR	S{+568}	568	568.216	568.22	568.216
61	17420:4	1049	A.GQTALDERAGAS{+568.216}APAPPRDAAPASR.A	NA	S{+568}	751.115	4	3001.44	3001.44	0	0	28	NRagged	303.56	303.56	18	6.94	4	>tr|Q63HW2|Q63HW2_BURPS Putative amidase OS=Burkholderia pseudomallei (strain K96243) OX=272560 GN=BPSS2307 PE=4 SV=1	4458	20200122_Nsco_ZICHILIC_BP_B2.16586.16586.4	controllerType=0 controllerNumber=1 scan=16586	44.1524	Trypsin	B3	GQTALDERAGASAPAPPRDAAPASR	S{+568}	568	568.216	568.22	568.216
62	36383:4	31	R.GKEQHVSVPVS{+602.296}AFGEDK.F	NA	S{+602}	605.057	4	2417.2	2416.2	1	-1.4	29	Specific	303.58	131.89	7.9	7.82	24	>tr|Q63SK2|Q63SK2_BURPS Glutamine synthetase OS=Burkholderia pseudomallei (strain K96243) OX=272560 GN=glnA PE=3 SV=1	4716	NS_368_NSco_20200117_BP_HILIC_B2.35010.35010.3	controllerType=0 controllerNumber=1 scan=35010	81.8792	Trypsin	B2	GKEQHVSVPVSAFGEDK	S{+602}	602	602.296	602.3	602.296
63	43667:3	91	R.AAS{+568.211}APEAAAAAPEAMQAAEQNDANAQAAR.A	NA	S{+568}	1112.5	3	3335.48	3335.48	0	0	156	Specific	303.6	303.6	115.4	7.25	44	>tr|Q63QT2|Q63QT2_BURPS Outer membrane protein assembly factor BamE OS=Burkholderia pseudomallei (strain K96243) OX=272560 GN=omlA PE=3 SV=1	4791	20200122_Nsco_ZICHILIC_BP_B1.38128.38128.3	controllerType=0 controllerNumber=1 scan=38128	95.9084	Trypsin	B1	AASAPEAAAAAPEAMQAAEQNDANAQAAR	S{+568}	568	568.211	568.21	568.211
64	42956:4	20	E.SLIC[+57.021]HPASTTHS{+342.190}GVPEAARK.A	NA	C[+57], S{+342}	616.071	4	2461.26	2461.26	0	0	376	NRagged	303.62	16.64	0	6.27	43	>tr|Q63LU9|Q63LU9_BURPS Putative cystathionine gamma-synthase OS=Burkholderia pseudomallei (strain K96243) OX=272560 GN=BPSS0913 PE=3 SV=1	3085	NS_368_NSco_20200117_BP_HILIC_B3.39670.39670.4	controllerType=0 controllerNumber=1 scan=39670	96.8455	Trypsin	B3	SLICHPASTTHSGVPEAARK	,S{+342}	,+342	342.19	342.19	342.19
65	36379:4	28	K.AAS{+668.227}GAVPTVKPTDNSSGSFVFSRPGK.F	NA	S{+668}	808.89	4	3232.54	3232.54	0	0	75	Specific	303.63	68.59	68.59	4.29	45	>tr|Q63RR8|Q63RR8_BURPS Outer-membrane lipoprotein carrier protein OS=Burkholderia pseudomallei (strain K96243) OX=272560 GN=lolA PE=3 SV=1	3506	20200122_Nsco_ZICHILIC_BP_B1.32199.32199.4	controllerType=0 controllerNumber=1 scan=32199	82.6362	Trypsin	B1	AASGAVPTVKPTDNSSGSFVFSRPGK	S{+668}	668	668.227	668.23	668.227
66	10063:2	5	K.AATPAS{+1236.439}AASGA.-	NA	S{+1236}	1055.94	2	2110.87	2110.87	0	0	221	CRagged	303.68	110.66	0	4.67	80	>tr|Q63UW0|Q63UW0_BURPS Uncharacterized protein OS=Burkholderia pseudomallei (strain K96243) OX=272560 GN=BPSL1486 PE=4 SV=1	1930	NS_368_NSco_20200117_BP_HILIC_B1.11197.11197.2	controllerType=0 controllerNumber=1 scan=11197	33.5922	Trypsin	B1	AATPASAASGA	S{+1236}	1236	1236.44	1236.44	1236.44
67	63798:5	166	R.RMS{+1411.713}SDEWMEDWEVGTDR.Q	NA	S{+1412}	709.322	5	3542.58	3540.58	2	-1.9	119	Specific	303.86	166.75	0	6.63	13	>tr|Q63UP7|Q63UP7_BURPS Uncharacterized protein OS=Burkholderia pseudomallei (strain K96243) OX=272560 GN=BPSL1549 PE=1 SV=1	2774	20200122_Nsco_ZICHILIC_BP_B2.54153.54153.3	controllerType=0 controllerNumber=1 scan=54153	124.686	Trypsin	B2	RMSSDEWMEDWEVGTDR	S{+1412}	1412	1411.71	1411.71	1411.71
68	63798:5	166	R.RMS{+1411.713}SDEWMEDWEVGTDR.Q	NA	S{+1412}	709.322	5	3542.58	3540.58	2	-1.9	119	Specific	303.86	166.75	0	6.63	13	>tr|Q63UP7|Q63UP7_BURPS Uncharacterized protein OS=Burkholderia pseudomallei (strain K96243) OX=272560 GN=BPSL1549 PE=1 SV=1	2774	20200122_Nsco_ZICHILIC_BP_B2.54153.54153.3	controllerType=0 controllerNumber=1 scan=54153	124.686	Trypsin	B3	RMSSDEWMEDWEVGTDR	S{+1412}	1412	1411.71	1411.71	1411.71
69	16567:2	4	K.AAAASAAAQAS{+1657.614}APAAASTTK.A	NA	S{+1658}	1673.74	2	3346.47	3345.47	1	-1	190	Specific	304.05	103.51	0	6.27	106	>tr|Q63UW0|Q63UW0_BURPS Uncharacterized protein OS=Burkholderia pseudomallei (strain K96243) OX=272560 GN=BPSL1486 PE=4 SV=1	1930	20200122_Nsco_ZICHILIC_BP_B2.15871.15871.2	controllerType=0 controllerNumber=1 scan=15871	42.3714	Trypsin	B2	AAAASAAAQASAPAAASTTK	S{+1658}	1658	1657.61	1657.61	1657.61
70	16567:2	4	K.AAAASAAAQAS{+1657.614}APAAASTTK.A	NA	S{+1658}	1673.74	2	3346.47	3345.47	1	-1	190	Specific	304.05	103.51	0	6.27	106	>tr|Q63UW0|Q63UW0_BURPS Uncharacterized protein OS=Burkholderia pseudomallei (strain K96243) OX=272560 GN=BPSL1486 PE=4 SV=1	1930	20200122_Nsco_ZICHILIC_BP_B2.15871.15871.2	controllerType=0 controllerNumber=1 scan=15871	42.3714	Trypsin	B3	AAAASAAAQASAPAAASTTK	S{+1658}	1658	1657.61	1657.61	1657.61
71	01542:3	90	R.ATDMNGAS{+668.227}SSHSTSAGTK.L	NA	S{+668}	793.66	3	2378.97	2377.97	1	-1.4	75	Specific	304.16	95.56	0	6.81	18	>tr|Q63I26|Q63I26_BURPS Putative lipoprotein OS=Burkholderia pseudomallei (strain K96243) OX=272560 GN=BPSS2243 PE=4 SV=1	3039	NS_368_NSco_20200117_BP_HILIC_B1.3642.3642.3	controllerType=0 controllerNumber=1 scan=3642	18.1872	Trypsin	B1	ATDMNGASSSHSTSAGTK	S{+668}	668	668.227	668.23	668.227
72	38135:5	126	F.PGSGS{+1873.749}AYAGEAQR.V	NA	S{+1874}	625.871	5	3125.32	3124.32	1	-1.1	171	NRagged	304.16	182.63	0	6.21	21	>tr|Q63X99|Q63X99_BURPS Putative membrane protein OS=Burkholderia pseudomallei (strain K96243) OX=272560 GN=BPSL0638 PE=4 SV=1	2568	NS_368_NSco_20200117_BP_HILIC_B3.35535.35535.3	controllerType=0 controllerNumber=1 scan=35535	88.1214	Trypsin	B3	PGSGSAYAGEAQR	S{+1874}	1874	1873.75	1873.75	1873.75
73	12199:3	117	Y.GSGGGSYGSGGGGGGHGSYGS{+307.115}GSSSGGYR.G	NA	S{+307}	906.366	3	2717.08	2717.08	0	0	559	NRagged	304.27	43.89	0	6.14	15	>sp|K2C1_HUMAN|(Common contaminant protein)	5736	NS_368_NSco_20200117_BP_HILIC_B3.12368.12368.3	controllerType=0 controllerNumber=1 scan=12368	34.9794	Trypsin	B3	GSGGGSYGSGGGGGGHGSYGSGSSSGGYR	S{+307}	307	307.115	307.12	307.115
74	00486:3	365	E.PQPS{+220.019}KSPETNAGEK.P	NA	S{+220}	563.919	3	1689.74	1689.74	0	0	6	NRagged	304.53	148.66	4	3.97	5	>tr|Q63UT4|Q63UT4_BURPS HTH cro/C1-type domain-containing protein OS=Burkholderia pseudomallei (strain K96243) OX=272560 GN=BPSL1512 PE=4 SV=1	5279	NS_368_NSco_20200117_BP_HILIC_B1.2584.2584.3	controllerType=0 controllerNumber=1 scan=2584	15.7188	Trypsin	B1	PQPSKSPETNAGEK	S{+220}	220	220.019	220.02	220.019
75	43904:2	757	V.DEDEDDDNEGNGS{+329.222}AR.T	NA	S{+329}	984.404	2	1967.8	1966.8	1	-1.7	164	NRagged	304.75	66.55	66.55	5.69	5	>tr|Q63SR7|Q63SR7_BURPS Putative FkbP-type peptidyl-prolyl cis-trans isomerase OS=Burkholderia pseudomallei (strain K96243) OX=272560 GN=BPSL2254 PE=4 SV=1	2887	NS_368_NSco_20200117_BP_HILIC_B3.40458.40458.4	controllerType=0 controllerNumber=1 scan=40458	98.5278	Trypsin	B3	DEDEDDDNEGNGSAR	S{+329}	329	329.222	329.22	329.222
76	15746:3	2	I.EEATS{+326.167}DYDREK.L	NA	S{+326}	557.253	3	1669.74	1668.74	1	-2	354	NRagged	304.89	8.91	8.09	4.73	146	>sp|Q9F712|CH601_BURPS 60 kDa chaperonin 1 OS=Burkholderia pseudomallei (strain K96243) OX=272560 GN=groL1 PE=3 SV=2	29	NS_368_NSco_20200117_BP_HILIC_B3.15531.15531.3	controllerType=0 controllerNumber=1 scan=15531	42.434	Trypsin	B3	EEATSDYDREK	S{+326}	326	326.167	326.17	326.167
77	20393:5	348	S.GESSFSIHS{+564.442}QDEWRR.D	NA	S{+564}	477.86	5	2385.27	2385.27	0	0	477	NRagged	304.9	39.17	0	3.85	6	>tr|Q63RJ5|Q63RJ5_BURPS Putative O-antigen methyl transferase OS=Burkholderia pseudomallei (strain K96243) OX=272560 GN=wbiD PE=4 SV=1	3975	20200122_Nsco_ZICHILIC_BP_B1.19030.19030.4	controllerType=0 controllerNumber=1 scan=19030	51.6605	Trypsin	B1	GESSFSIHSQDEWRR	S{+564}	564	564.442	564.44	564.442
78	06360:3	96	R.ADGGHWVVS{+633.175}GRK.S	NA	S{+633}	634.946	3	1902.82	1901.82	1	-1.8	774	Specific	304.96	132.67	0	6.54	30	>tr|Q63N11|Q63N11_BURPS Putative non-ribosomal peptide synthetase OS=Burkholderia pseudomallei (strain K96243) OX=272560 GN=BPSS0486 PE=4 SV=1	1082	NS_368_NSco_20200117_BP_HILIC_B3.7427.7427.2	controllerType=0 controllerNumber=1 scan=7427	24.3736	Trypsin	B3	ADGGHWVVSGRK	S{+633}	633	633.175	633.17	633.175
79	49854:4	13	K.GASSATTTAAKPTS{+668.224}GADANTGYFLQVGAYKTEADAEQQR.A	NA	S{+668}	1151.53	4	4603.09	4603.09	0	0	186	Specific	305.01	120.88	0	7.35	112	>tr|Q63Y07|Q63Y07_BURPS Putative membrane protein OS=Burkholderia pseudomallei (strain K96243) OX=272560 GN=BPSL0382 PE=4 SV=1	2876	NS_368_NSco_20200117_BP_HILIC_B3.45486.45486.4	controllerType=0 controllerNumber=1 scan=45486	108.963	Trypsin	B3	GASSATTTAAKPTSGADANTGYFLQVGAYKTEADAEQQR	S{+668}	668	668.224	668.22	668.224
80	46113:4	223	S.PVAAAEADAAGEPS{+385.169}HAAPHAFAPESAAEAAPAK.T	NA	S{+385}	867.415	4	3466.64	3465.64	1	-1	430	NRagged	305.07	178.64	0.33	7.83	13	>tr|Q63KN5|Q63KN5_BURPS HTH OST-type domain-containing protein OS=Burkholderia pseudomallei (strain K96243) OX=272560 GN=BPSS1326 PE=4 SV=1	715	NS_368_NSco_20200117_BP_HILIC_B3.42273.42273.4	controllerType=0 controllerNumber=1 scan=42273	102.246	Trypsin	B3	PVAAAEADAAGEPSHAAPHAFAPESAAEAAPAK	S{+385}	385	385.169	385.17	385.169
81	57975:6	53	R.GDVIPANDHS{+600.866}LHFGKPQTETEVR.L	NA	S{+601}	525.693	6	3149.12	3148.12	1	-1.1	96	Specific	305.19	84.41	6.97	6.03	23	>tr|Q63W26|Q63W26_BURPS DUF4399 domain-containing protein OS=Burkholderia pseudomallei (strain K96243) OX=272560 GN=BPSL1067 PE=4 SV=1	4464	NS_368_NSco_20200117_BP_HILIC_B1.54119.54119.5	controllerType=0 controllerNumber=1 scan=54119	122.535	Trypsin	B1	GDVIPANDHSLHFGKPQTETEVR	S{+601}	601	600.866	600.87	600.866
82	38319:3	173	N.GS{+425.202}INAFSAIKPEK.T	NA	S{+425}	596.32	3	1786.94	1786.94	0	0	534	NRagged	305.19	33.3	33.3	4.25	17	>tr|Q63JH4|Q63JH4_BURPS Putative outer membrane copper receptor OS=Burkholderia pseudomallei (strain K96243) OX=272560 GN=BPSS1742 PE=3 SV=1	590	NS_368_NSco_20200117_BP_HILIC_B2.36873.36873.3	controllerType=0 controllerNumber=1 scan=36873	85.87	Trypsin	B2	GSINAFSAIKPEK	S{+425}	425	425.202	425.2	425.202
83	80293:5	359	R.RLFHS{+621.417}AFATEDQKEGMAAFVEK.R	NA	S{+621}	627.735	5	3134.65	3133.65	1	-1.1	235	Specific	305.19	203.95	0	8.57	9	>tr|Q63QI3|Q63QI3_BURPS Putative phenylacetic acid degradation enoyl-CoA hydratase PaaF OS=Burkholderia pseudomallei (strain K96243) OX=272560 GN=paaF PE=3 SV=1	5449	NS_368_NSco_20200117_BP_HILIC_B2.73960.73960.4	controllerType=0 controllerNumber=1 scan=73960	160.965	Trypsin	B2	RLFHSAFATEDQKEGMAAFVEK	S{+621}	621	621.417	621.42	621.417
84	47561:3	1007	R.LIDQS{+735.274}AAEIVDTAK.R	NA	S{+735}	737.356	3	2210.05	2209.05	1	-1.5	17	Specific	305.23	0.55	0	5.36	3	>sp|Q63Q10|RS10_BURPS 30S ribosomal protein S10 OS=Burkholderia pseudomallei (strain K96243) OX=272560 GN=rpsJ PE=3 SV=1	132	NS_368_NSco_20200117_BP_HILIC_B3.43481.43481.2	controllerType=0 controllerNumber=1 scan=43481	104.747	Trypsin	B3	LIDQSAAEIVDTAK	S{+735}	735	735.274	735.27	735.274
85	32333:3	25	Y.LAGAYQHAS{+674.217}GTQR.V	NA	S{+674}	678.969	3	2034.89	2033.89	1	-1.6	337	NRagged	305.24	100.3	0	4.85	44	>tr|Q63JN8|Q63JN8_BURPS Putative porin related exported protein OS=Burkholderia pseudomallei (strain K96243) OX=272560 GN=BPSS1679 PE=4 SV=1	5430	NS_368_NSco_20200117_BP_HILIC_B2.30995.30995.3	controllerType=0 controllerNumber=1 scan=30995	72.5054	Trypsin	B2	LAGAYQHASGTQR	S{+674}	674	674.217	674.22	674.217
86	40213:3	183	K.AADAGGAKPGAAASGAPAPAPVAAS{+1334.450}AASAASGAAAQ.-	NA	S{+1334}	1399.63	3	4196.87	4194.87	2	-1.6	151	CRagged	305.25	192.07	0	7.84	37	>tr|Q63Q77|Q63Q77_BURPS Putative membrane protein OS=Burkholderia pseudomallei (strain K96243) OX=272560 GN=BPSL3148 PE=4 SV=1	2918	NS_368_NSco_20200117_BP_HILIC_B3.37350.37350.3	controllerType=0 controllerNumber=1 scan=37350	92.0608	Trypsin	B3	AADAGGAKPGAAASGAPAPAPVAASAASAASGAAAQ	S{+1334}	1334	1334.45	1334.45	1334.45
87	19052:6	865	K.RKPEPVAAS{+1533.889}VEPVR.S	NA	S{+1534}	512.299	6	3068.76	3068.76	0	0	151	Specific	305.26	173.79	12.35	6.42	3	>tr|Q63SN0|Q63SN0_BURPS Uncharacterized protein OS=Burkholderia pseudomallei (strain K96243) OX=272560 GN=BPSL2290 PE=4 SV=1	4059	NS_368_NSco_20200117_BP_HILIC_B3.18544.18544.3	controllerType=0 controllerNumber=1 scan=18544	49.8685	Trypsin	B3	RKPEPVAASVEPVR	S{+1534}	1534	1533.89	1533.89	1533.89
88	03961:4	91	K.ALMHS{+413.179}HRLER.V	NA	S{+413}	416.465	4	1662.84	1662.84	0	0	171	Specific	305.37	92.52	0	3.66	13	>tr|Q63T40|Q63T40_BURPS Inosine-5'-monophosphate dehydrogenase OS=Burkholderia pseudomallei (strain K96243) OX=272560 GN=guaB PE=3 SV=1	5605	20200122_Nsco_ZICHILIC_BP_B2.5566.5566.3	controllerType=0 controllerNumber=1 scan=5566	21.4247	Trypsin	B2	ALMHSHRLER	S{+413}	413	413.179	413.18	413.179
89	03961:4	91	K.ALMHS{+413.179}HRLER.V	NA	S{+413}	416.465	4	1662.84	1662.84	0	0	171	Specific	305.37	92.52	0	3.66	13	>tr|Q63T40|Q63T40_BURPS Inosine-5'-monophosphate dehydrogenase OS=Burkholderia pseudomallei (strain K96243) OX=272560 GN=guaB PE=3 SV=1	5605	20200122_Nsco_ZICHILIC_BP_B2.5566.5566.3	controllerType=0 controllerNumber=1 scan=5566	21.4247	Trypsin	B3	ALMHSHRLER	S{+413}	413	413.179	413.18	413.179
90	21712:3	243	V.SAC[+57.021]YLNAGQTC[+57.021]S{+258.220}AHTR.M	NA	C[+57]*2, S{+258}	685.672	3	2055	2055	0	0	269	NRagged	305.51	108.34	2.13	4.38	7	>tr|Q63UP6|Q63UP6_BURPS Putative betaine aldehyde dehydrogenase OS=Burkholderia pseudomallei (strain K96243) OX=272560 GN=BPSL1550 PE=3 SV=1	1383	NS_368_NSco_20200117_BP_HILIC_B2.21303.21303.3	controllerType=0 controllerNumber=1 scan=21303	52.2601	Trypsin	B2	SACYLNAGQTCSAHTR	*2,S{+258}	*2,+258	258.22	258.22	258.22
91	65764:4	109	L.AS{+296.197}SEEFENAQHHLADHGISVDGVK.M	NA	S{+296}	719.104	4	2873.39	2873.39	0	0	62	NRagged	305.71	50.74	0.8	6.2	20	>tr|Q63TQ9|Q63TQ9_BURPS Dihydrolipoyl dehydrogenase OS=Burkholderia pseudomallei (strain K96243) OX=272560 GN=odhL PE=3 SV=1	3375	NS_368_NSco_20200117_BP_HILIC_B3.59480.59480.4	controllerType=0 controllerNumber=1 scan=59480	137.214	Trypsin	B3	ASSEEFENAQHHLADHGISVDGVK	S{+296}	296	296.197	296.2	296.197
92	73545:3	95	K.FAEPAQPAANAAPAS{+1148.443}GAAAASAPGASDAAANSQAAAAMAAIAALPK.A	NA	S{+1148}	1728.82	3	5184.43	5180.43	4	-2.6	161	Specific	305.71	194.87	0	5.17	12	>tr|Q63PM0|Q63PM0_BURPS Putative cytochrome OS=Burkholderia pseudomallei (strain K96243) OX=272560 GN=BPSL3354 PE=4 SV=1	2494	20200122_Nsco_ZICHILIC_BP_B1.67059.67059.3	controllerType=0 controllerNumber=1 scan=67059	174.177	Trypsin	B1	FAEPAQPAANAAPASGAAAASAPGASDAAANSQAAAAMAAIAALPK	S{+1148}	1148	1148.44	1148.44	1148.44
93	48418:3	1150	K.YMPS{+568.210}QPAPERDAAALDAASGVAAQ.-	NA	S{+568}	986.118	3	2956.34	2955.34	1	-1.1	276	CRagged	305.72	305.72	18.2	9.1	6	>tr|Q63TU5|Q63TU5_BURPS Putative N-acetylmuramoyl-L-alanine amidase OS=Burkholderia pseudomallei (strain K96243) OX=272560 GN=BPSL1872 PE=4 SV=1	2904	NS_368_NSco_20200117_BP_HILIC_B3.44187.44187.3	controllerType=0 controllerNumber=1 scan=44187	106.192	Trypsin	B3	YMPSQPAPERDAAALDAASGVAAQ	S{+568}	568	568.21	568.21	568.21
94	88642:2	21	T.PELMPLPIHLS{+520.593}HR.L	NA	S{+521}	1031.22	2	2061.44	2060.44	1	-1.6	135	NRagged	305.87	159.73	0	5.54	39	>sp|Q63YH5|METK_BURPS S-adenosylmethionine synthase OS=Burkholderia pseudomallei (strain K96243) OX=272560 GN=metK PE=1 SV=1	448	NS_368_NSco_20200117_BP_HILIC_B2.81066.81066.2	controllerType=0 controllerNumber=1 scan=81066	174.482	Trypsin	B2	PELMPLPIHLSHR	S{+521}	521	520.593	520.59	520.593
95	52701:7	165	K.RS{+1674.968}QINFISC[+57.021]PTESIHLQGR.F	NA	C[+57], S{+1675}	560.592	7	3918.1	3918.1	0	0	266	Specific	305.93	77.56	0	4.83	18	>tr|Q63M99|Q63M99_BURPS Cytosine deaminase OS=Burkholderia pseudomallei (strain K96243) OX=272560 GN=codA PE=4 SV=1	2884	NS_368_NSco_20200117_BP_HILIC_B3.48016.48016.2	controllerType=0 controllerNumber=1 scan=48016	114.243	Trypsin	B3	RSQINFISCPTESIHLQGR	,S{+1675}	,+1675	1674.97	1674.97	1674.97
96	05973:4	196	R.LNFSHGS{+547.362}ADDHRER.A	NA	S{+547}	547.784	4	2188.11	2188.11	0	0	34	Specific	305.93	190.46	2.49	7.49	12	>tr|Q63WU4|Q63WU4_BURPS Pyruvate kinase OS=Burkholderia pseudomallei (strain K96243) OX=272560 GN=pykA PE=3 SV=1	2381	NS_368_NSco_20200117_BP_HILIC_B3.7112.7112.3	controllerType=0 controllerNumber=1 scan=7112	23.7651	Trypsin	B3	LNFSHGSADDHRER	S{+547}	547	547.362	547.36	547.362
97	56850:4	227	R.HS{+703.297}ALPVLLIPAAAHPEDRES.-	NA	S{+703}	707.861	4	2828.42	2826.42	2	-2.4	136	CRagged	305.93	305.93	0	7.09	9	>tr|Q63PB3|Q63PB3_BURPS Universal stress-related protein OS=Burkholderia pseudomallei (strain K96243) OX=272560 GN=BPSS0032 PE=4 SV=1	2251	20200122_Nsco_ZICHILIC_BP_B2.48556.48556.3	controllerType=0 controllerNumber=1 scan=48556	113.76	Trypsin	B2	HSALPVLLIPAAAHPEDRES	S{+703}	703	703.297	703.3	703.297
98	56850:4	227	R.HS{+703.297}ALPVLLIPAAAHPEDRES.-	NA	S{+703}	707.861	4	2828.42	2826.42	2	-2.4	136	CRagged	305.93	305.93	0	7.09	9	>tr|Q63PB3|Q63PB3_BURPS Universal stress-related protein OS=Burkholderia pseudomallei (strain K96243) OX=272560 GN=BPSS0032 PE=4 SV=1	2251	20200122_Nsco_ZICHILIC_BP_B2.48556.48556.3	controllerType=0 controllerNumber=1 scan=48556	113.76	Trypsin	B3	HSALPVLLIPAAAHPEDRES	S{+703}	703	703.297	703.3	703.297
99	22723:4	16	K.NAPAGS{+1299.686}ETAVAALK.S	NA	S{+1300}	650.599	4	2599.38	2599.38	0	0	123	Specific	305.94	164.45	0	5.74	22	>tr|Q63SM2|Q63SM2_BURPS Phasin-like protein OS=Burkholderia pseudomallei (strain K96243) OX=272560 GN=phaP PE=4 SV=1	4048	20200122_Nsco_ZICHILIC_BP_B1.20912.20912.4	controllerType=0 controllerNumber=1 scan=20912	56.4215	Trypsin	B1	NAPAGSETAVAALK	S{+1300}	1300	1299.69	1299.69	1299.69
100	14582:2	151	R.GAAAQPAS{+1335.451}GAAAASAPGR.R	NA	S{+1335}	1409.6	2	2818.2	2817.2	1	-1.2	379	Specific	306.04	111.92	0	7.71	19	>tr|Q63U13|Q63U13_BURPS Multidrug efflux system putative membrane fusion protein OS=Burkholderia pseudomallei (strain K96243) OX=272560 GN=amrA PE=3 SV=1	1045	NS_368_NSco_20200117_BP_HILIC_B3.14391.14391.2	controllerType=0 controllerNumber=1 scan=14391	39.5557	Trypsin	B3	GAAAQPASGAAAASAPGR	S{+1335}	1335	1335.45	1335.45	1335.45
101	17873:4	228	I.IDDASKS{+261.136}DEERYAAR.L	NA	S{+261}	497.74	4	1987.94	1986.94	1	-1.7	31	NRagged	306.35	306.35	0	6.13	7	>sp|Q63Q24|RS14_BURPS 30S ribosomal protein S14 OS=Burkholderia pseudomallei (strain K96243) OX=272560 GN=rpsN PE=3 SV=1	104	20200122_Nsco_ZICHILIC_BP_B1.16918.16918.4	controllerType=0 controllerNumber=1 scan=16918	46.3204	Trypsin	B1	IDDASKSDEERYAAR	S{+261}	261	261.136	261.14	261.136
102	45712:2	138	R.AAS{+566.214}APEAAAAAPEAMQAAEQNDANAQAAR.A	NA	S{+566}	1668.25	2	3335.48	3333.48	2	-2	156	Specific	306.35	124.65	0	6.78	45	>tr|Q63QT2|Q63QT2_BURPS Outer membrane protein assembly factor BamE OS=Burkholderia pseudomallei (strain K96243) OX=272560 GN=omlA PE=3 SV=1	4791	20200122_Nsco_ZICHILIC_BP_B2.39397.39397.2	controllerType=0 controllerNumber=1 scan=39397	94.5971	Trypsin	B2	AASAPEAAAAAPEAMQAAEQNDANAQAAR	S{+566}	566	566.214	566.21	566.214
103	45712:2	138	R.AAS{+566.214}APEAAAAAPEAMQAAEQNDANAQAAR.A	NA	S{+566}	1668.25	2	3335.48	3333.48	2	-2	156	Specific	306.35	124.65	0	6.78	45	>tr|Q63QT2|Q63QT2_BURPS Outer membrane protein assembly factor BamE OS=Burkholderia pseudomallei (strain K96243) OX=272560 GN=omlA PE=3 SV=1	4791	20200122_Nsco_ZICHILIC_BP_B2.39397.39397.2	controllerType=0 controllerNumber=1 scan=39397	94.5971	Trypsin	B3	AASAPEAAAAAPEAMQAAEQNDANAQAAR	S{+566}	566	566.214	566.21	566.214
104	87495:4	17	F.TSVFPIVS{+927.395}HNGFAR.L	NA	S{+927}	615.805	4	2460.2	2459.2	1	-1.4	58	NRagged	306.42	12.64	0	4.66	44	>sp|Q63Q03|RPOB_BURPS DNA-directed RNA polymerase subunit beta OS=Burkholderia pseudomallei (strain K96243) OX=272560 GN=rpoB PE=3 SV=1	176	NS_368_NSco_20200117_BP_HILIC_B3.78058.78058.4	controllerType=0 controllerNumber=1 scan=78058	173.895	Trypsin	B3	TSVFPIVSHNGFAR	S{+927}	927	927.395	927.39	927.395
105	27206:3	24	Y.LAGAYQHAS{+678.192}GTQR.V	NA	S{+678}	680.294	3	2038.87	2037.87	1	-1.6	337	NRagged	306.5	25.14	0	5.15	61	>tr|Q63JN8|Q63JN8_BURPS Putative porin related exported protein OS=Burkholderia pseudomallei (strain K96243) OX=272560 GN=BPSS1679 PE=4 SV=1	5430	NS_368_NSco_20200117_BP_HILIC_B3.25927.25927.3	controllerType=0 controllerNumber=1 scan=25927	67.1138	Trypsin	B3	LAGAYQHASGTQR	S{+678}	678	678.192	678.19	678.192
106	06516:2	72	R.AAAPAAAS{+989.392}PASGSDSR.S	NA	S{+989}	1189.03	2	2377.05	2376.05	1	-1.4	419	Specific	306.51	110.85	0	4.81	25	>tr|Q63US6|Q63US6_BURPS Protein HflK OS=Burkholderia pseudomallei (strain K96243) OX=272560 GN=BPSL1520 PE=3 SV=1	5406	20200122_Nsco_ZICHILIC_BP_B1.7739.7739.2	controllerType=0 controllerNumber=1 scan=7739	25.7459	Trypsin	B1	AAAPAAASPASGSDSR	S{+989}	989	989.392	989.39	989.392
107	14597:4	49	K.ALRDVLGS{+482.203}HVQQK.G	NA	S{+482}	484.259	4	1934.02	1933.02	1	-1.7	573	Specific	306.59	306.59	0	6.62	21	>sp|Q63TF9|SYA_BURPS Alanine--tRNA ligase OS=Burkholderia pseudomallei (strain K96243) OX=272560 GN=alaS PE=3 SV=1	296	20200122_Nsco_ZICHILIC_BP_B1.14293.14293.3	controllerType=0 controllerNumber=1 scan=14293	39.9322	Trypsin	B1	ALRDVLGSHVQQK	S{+482}	482	482.203	482.2	482.203
108	70884:5	39	K.LNHYS{+470.229}FGDVKGELIDQLGVRDK.E	NA	S{+470}	595.711	5	2974.52	2973.52	1	-1.1	102	Specific	306.59	2.79	2.79	6.13	27	>tr|Q63T73|Q63T73_BURPS Putative hydroperoxide reductase OS=Burkholderia pseudomallei (strain K96243) OX=272560 GN=BPSL2096 PE=4 SV=1	3754	20200122_Nsco_ZICHILIC_BP_B2.59759.59759.5	controllerType=0 controllerNumber=1 scan=59759	135.767	Trypsin	B2	LNHYSFGDVKGELIDQLGVRDK	S{+470}	470	470.229	470.23	470.229
109	70884:5	39	K.LNHYS{+470.229}FGDVKGELIDQLGVRDK.E	NA	S{+470}	595.711	5	2974.52	2973.52	1	-1.1	102	Specific	306.59	2.79	2.79	6.13	27	>tr|Q63T73|Q63T73_BURPS Putative hydroperoxide reductase OS=Burkholderia pseudomallei (strain K96243) OX=272560 GN=BPSL2096 PE=4 SV=1	3754	20200122_Nsco_ZICHILIC_BP_B2.59759.59759.5	controllerType=0 controllerNumber=1 scan=59759	135.767	Trypsin	B3	LNHYSFGDVKGELIDQLGVRDK	S{+470}	470	470.229	470.23	470.229
110	13149:3	53	K.PVALGHDEAS{+257.138}WAQNRR.A	NA	S{+257}	688.684	3	2064.04	2064.04	0	0	148	Specific	306.79	306.79	28.13	6.31	29	>tr|Q63RA7|Q63RA7_BURPS Peptidoglycan-associated protein OS=Burkholderia pseudomallei (strain K96243) OX=272560 GN=pal PE=1 SV=1	4027	20200122_Nsco_ZICHILIC_BP_B2.13059.13059.3	controllerType=0 controllerNumber=1 scan=13059	35.8524	Trypsin	B2	PVALGHDEASWAQNRR	S{+257}	257	257.138	257.14	257.138
111	13149:3	53	K.PVALGHDEAS{+257.138}WAQNRR.A	NA	S{+257}	688.684	3	2064.04	2064.04	0	0	148	Specific	306.79	306.79	28.13	6.31	29	>tr|Q63RA7|Q63RA7_BURPS Peptidoglycan-associated protein OS=Burkholderia pseudomallei (strain K96243) OX=272560 GN=pal PE=1 SV=1	4027	20200122_Nsco_ZICHILIC_BP_B2.13059.13059.3	controllerType=0 controllerNumber=1 scan=13059	35.8524	Trypsin	B3	PVALGHDEASWAQNRR	S{+257}	257	257.138	257.14	257.138
112	86194:6	273	K.RYADDS{+704.961}GAVGQLKDEPVVLVC[+57.021]APLSGHHATLLR.D	NA	C[+57], S{+705}	709.638	6	4252.79	4249.79	3	-2.4	94	Specific	306.94	121.49	0	7.99	12	>tr|Q63VY9|Q63VY9_BURPS Putative depolymerase/histone-like protein OS=Burkholderia pseudomallei (strain K96243) OX=272560 GN=BPSL1106 PE=4 SV=1	4136	NS_368_NSco_20200117_BP_HILIC_B3.77074.77074.5	controllerType=0 controllerNumber=1 scan=77074	172.419	Trypsin	B3	RYADDSGAVGQLKDEPVVLVCAPLSGHHATLLR	,S{+705}	,+705	704.961	704.96	704.961
113	40023:4	9	Q.TSHAFHS{+238.213}HLMEASSR.E	NA	S{+238}	484.754	4	1935.99	1935.99	0	0	694	NRagged	307	45.54	0	4.64	60	>tr|Q63L35|Q63L35_BURPS Putative non-ribosomal peptide/polyketide synthase protein OS=Burkholderia pseudomallei (strain K96243) OX=272560 GN=BPSS1173 PE=4 SV=1	4648	NS_368_NSco_20200117_BP_HILIC_B2.38444.38444.4	controllerType=0 controllerNumber=1 scan=38444	89.2052	Trypsin	B2	TSHAFHSHLMEASSR	S{+238}	238	238.213	238.21	238.213
114	35941:4	7	A.PSVS{+1097.552}GQSAVIR.D	NA	S{+1098}	550.295	4	2198.16	2198.16	0	0	283	NRagged	307.01	109.98	0	4.08	68	>tr|Q63L36|Q63L36_BURPS Putative non-ribosomal peptide synthase/polyketide synthase OS=Burkholderia pseudomallei (strain K96243) OX=272560 GN=BPSS1172 PE=4 SV=1	2030	NS_368_NSco_20200117_BP_HILIC_B3.33641.33641.3	controllerType=0 controllerNumber=1 scan=33641	84.1123	Trypsin	B3	PSVSGQSAVIR	S{+1098}	1098	1097.55	1097.55	1097.55
115	60996:4	36	R.HAEARDPWS{+587.270}IAAEVAR.L	NA	S{+587}	592.546	4	2367.16	2366.16	1	-1.4	365	Specific	307.09	164.06	0	7.67	27	>tr|Q63HZ8|Q63HZ8_BURPS Dihydrolipoamide acetyltransferase component of pyruvate dehydrogenase complex OS=Burkholderia pseudomallei (strain K96243) OX=272560 GN=bkdB PE=3 SV=1	4551	NS_368_NSco_20200117_BP_HILIC_B3.55363.55363.3	controllerType=0 controllerNumber=1 scan=55363	129.12	Trypsin	B3	HAEARDPWSIAAEVAR	S{+587}	587	587.27	587.27	587.27
116	45367:3	20	L.AGAYQHAS{+249.146}GTQR.V	NA	S{+249}	499.251	3	1495.74	1495.74	0	0	338	NRagged	307.12	57.84	0	4.16	38	>tr|Q63JN8|Q63JN8_BURPS Putative porin related exported protein OS=Burkholderia pseudomallei (strain K96243) OX=272560 GN=BPSS1679 PE=4 SV=1	5430	NS_368_NSco_20200117_BP_HILIC_B1.42847.42847.4	controllerType=0 controllerNumber=1 scan=42847	99.2696	Trypsin	B1	AGAYQHASGTQR	S{+249}	249	249.146	249.15	249.146
117	42876:3	91	R.AAS{+568.210}APEAAAAAPEAMQAAEQNDANAQAAR.A	NA	S{+568}	1112.5	3	3335.48	3335.48	0	0	156	Specific	307.22	307.22	120.21	7.25	44	>tr|Q63QT2|Q63QT2_BURPS Outer membrane protein assembly factor BamE OS=Burkholderia pseudomallei (strain K96243) OX=272560 GN=omlA PE=3 SV=1	4791	20200122_Nsco_ZICHILIC_BP_B1.37450.37450.3	controllerType=0 controllerNumber=1 scan=37450	94.338	Trypsin	B1	AASAPEAAAAAPEAMQAAEQNDANAQAAR	S{+568}	568	568.21	568.21	568.21
118	33855:3	51	R.AAEAASAGVAPPAS{+1803.646}GAQAPAPASAAAAASAPR.A	NA	S{+1804}	1498	3	4492	4490	2	-1.5	387	Specific	307.42	176.99	0	8.05	54	>tr|Q63US6|Q63US6_BURPS Protein HflK OS=Burkholderia pseudomallei (strain K96243) OX=272560 GN=BPSL1520 PE=3 SV=1	5406	NS_368_NSco_20200117_BP_HILIC_B3.31849.31849.3	controllerType=0 controllerNumber=1 scan=31849	80.2922	Trypsin	B3	AAEAASAGVAPPASGAQAPAPASAAAAASAPR	S{+1804}	1804	1803.65	1803.65	1803.65
119	52117:4	53	D.SVQLIGFGS{+685.367}FGSGKR.A	NA	S{+685}	557.054	4	2225.19	2225.19	0	0	41	NRagged	307.46	4.51	4.51	4.51	40	>sp|P0DMK4|DBHA_BURPS DNA-binding protein HU-alpha OS=Burkholderia pseudomallei (strain K96243) OX=272560 GN=hupA PE=3 SV=1	438	NS_368_NSco_20200117_BP_HILIC_B3.47497.47497.4	controllerType=0 controllerNumber=1 scan=47497	113.165	Trypsin	B3	SVQLIGFGSFGSGKR	S{+685}	685	685.367	685.37	685.367
120	28264:5	210	K.DLS{+1072.536}KDDESALHAALK.D	NA	S{+1073}	538.077	5	2686.35	2685.35	1	-1.2	491	Specific	307.62	196.51	2	5.82	10	>sp|Q63PH8|ATPA1_BURPS ATP synthase subunit alpha 1 OS=Burkholderia pseudomallei (strain K96243) OX=272560 GN=atpA1 PE=3 SV=1	229	20200122_Nsco_ZICHILIC_BP_B1.25482.25482.3	controllerType=0 controllerNumber=1 scan=25482	67.3119	Trypsin	B1	DLSKDDESALHAALK	S{+1073}	1073	1072.54	1072.54	1072.54
121	11942:3	16	V.TQAEES{+210.100}EQHNPTRPR.L	NA	S{+210}	663.984	3	1989.94	1989.94	0	0	528	NRagged	307.66	134.5	0	4.27	36	>tr|Q63UW2|Q63UW2_BURPS Chaperone protein ClpB OS=Burkholderia pseudomallei (strain K96243) OX=272560 GN=clpB PE=3 SV=1	1789	20200122_Nsco_ZICHILIC_BP_B2.12100.12100.3	controllerType=0 controllerNumber=1 scan=12100	33.8662	Trypsin	B2	TQAEESEQHNPTRPR	S{+210}	210	210.1	210.1	210.1
122	11942:3	16	V.TQAEES{+210.100}EQHNPTRPR.L	NA	S{+210}	663.984	3	1989.94	1989.94	0	0	528	NRagged	307.66	134.5	0	4.27	36	>tr|Q63UW2|Q63UW2_BURPS Chaperone protein ClpB OS=Burkholderia pseudomallei (strain K96243) OX=272560 GN=clpB PE=3 SV=1	1789	20200122_Nsco_ZICHILIC_BP_B2.12100.12100.3	controllerType=0 controllerNumber=1 scan=12100	33.8662	Trypsin	B3	TQAEESEQHNPTRPR	S{+210}	210	210.1	210.1	210.1
123	49430:4	249	K.KTFEQVVS{+777.465}QFPGSNAAETAQSK.L	NA	S{+777}	784.162	4	3133.63	3131.63	2	-2.1	223	Specific	307.7	163.51	7.43	6.02	7	>tr|Q63RA6|Q63RA6_BURPS Cell division coordinator CpoB OS=Burkholderia pseudomallei (strain K96243) OX=272560 GN=cpoB PE=3 SV=1	2714	20200122_Nsco_ZICHILIC_BP_B2.42376.42376.3	controllerType=0 controllerNumber=1 scan=42376	100.9	Trypsin	B2	KTFEQVVSQFPGSNAAETAQSK	S{+777}	777	777.465	777.47	777.465
124	49430:4	249	K.KTFEQVVS{+777.465}QFPGSNAAETAQSK.L	NA	S{+777}	784.162	4	3133.63	3131.63	2	-2.1	223	Specific	307.7	163.51	7.43	6.02	7	>tr|Q63RA6|Q63RA6_BURPS Cell division coordinator CpoB OS=Burkholderia pseudomallei (strain K96243) OX=272560 GN=cpoB PE=3 SV=1	2714	20200122_Nsco_ZICHILIC_BP_B2.42376.42376.3	controllerType=0 controllerNumber=1 scan=42376	100.9	Trypsin	B3	KTFEQVVSQFPGSNAAETAQSK	S{+777}	777	777.465	777.47	777.465
125	25844:4	28	K.PVALGHDEAS{+257.137}WAQNRR.A	NA	S{+257}	516.765	4	2064.04	2064.04	0	0	148	Specific	307.72	108.57	8.44	6.37	56	>tr|Q63RA7|Q63RA7_BURPS Peptidoglycan-associated protein OS=Burkholderia pseudomallei (strain K96243) OX=272560 GN=pal PE=1 SV=1	4027	NS_368_NSco_20200117_BP_HILIC_B3.24675.24675.4	controllerType=0 controllerNumber=1 scan=24675	64.2294	Trypsin	B3	PVALGHDEASWAQNRR	S{+257}	257	257.137	257.14	257.137
126	58485:6	23	K.TAS{+1376.852}GIVIPDAAAEKPDQGEVLAIGPGKR.D	NA	S{+1377}	690.73	6	4139.34	4137.34	2	-1.6	21	Specific	307.89	199.69	0	8.42	23	>tr|Q63RH4|Q63RH4_BURPS 10 kDa chaperonin OS=Burkholderia pseudomallei (strain K96243) OX=272560 GN=groS PE=3 SV=1	3066	NS_368_NSco_20200117_BP_HILIC_B2.54599.54599.4	controllerType=0 controllerNumber=1 scan=54599	121.91	Trypsin	B2	TASGIVIPDAAAEKPDQGEVLAIGPGKR	S{+1377}	1377	1376.85	1376.85	1376.85
127	01388:3	237	N.PEKPS{+450.229}DTK.S	NA	S{+450}	451.235	3	1351.69	1351.69	0	0	359	NRagged	307.91	140.47	4	3.42	9	>tr|Q63KS4|Q63KS4_BURPS Gamma-glutamyltransferase 1 OS=Burkholderia pseudomallei (strain K96243) OX=272560 GN=BPSS1288 PE=4 SV=1	3604	20200122_Nsco_ZICHILIC_BP_B1.3473.3473.2	controllerType=0 controllerNumber=1 scan=3473	17.8775	Trypsin	B1	PEKPSDTK	S{+450}	450	450.229	450.23	450.229
128	45557:5	834	K.AGHDVHAFDLS{+1167.546}EDALR.L	NA	S{+1168}	585.081	5	2921.38	2920.38	1	-1.1	22	Specific	307.95	179.07	0	7.04	4	>tr|Q63MN0|Q63MN0_BURPS 3-hydroxyisobutyrate dehydrogenase OS=Burkholderia pseudomallei (strain K96243) OX=272560 GN=mmsB PE=3 SV=1	2555	NS_368_NSco_20200117_BP_HILIC_B3.41814.41814.3	controllerType=0 controllerNumber=1 scan=41814	101.353	Trypsin	B3	AGHDVHAFDLSEDALR	S{+1168}	1168	1167.55	1167.55	1167.55
129	23840:4	44	I.PASAHGTNPAS{+581.303}AHMAGMK.V	NA	S{+581}	580.281	4	2318.1	2317.1	1	-1.4	616	NRagged	308.01	212.03	0	6.63	22	>sp|Q63PL2|GCSP_BURPS Glycine dehydrogenase (decarboxylating) OS=Burkholderia pseudomallei (strain K96243) OX=272560 GN=gcvP PE=3 SV=1	476	20200122_Nsco_ZICHILIC_BP_B2.21878.21878.5	controllerType=0 controllerNumber=1 scan=21878	56.8486	Trypsin	B2	PASAHGTNPASAHMAGMK	S{+581}	581	581.303	581.3	581.303
130	23840:4	44	I.PASAHGTNPAS{+581.303}AHMAGMK.V	NA	S{+581}	580.281	4	2318.1	2317.1	1	-1.4	616	NRagged	308.01	212.03	0	6.63	22	>sp|Q63PL2|GCSP_BURPS Glycine dehydrogenase (decarboxylating) OS=Burkholderia pseudomallei (strain K96243) OX=272560 GN=gcvP PE=3 SV=1	476	20200122_Nsco_ZICHILIC_BP_B2.21878.21878.5	controllerType=0 controllerNumber=1 scan=21878	56.8486	Trypsin	B3	PASAHGTNPASAHMAGMK	S{+581}	581	581.303	581.3	581.303
131	23607:3	201	V.PDGAAAS{+773.368}GDAPR.G	NA	S{+773}	620.295	3	1858.87	1857.87	1	-1.8	171	NRagged	308.06	97.21	0	4.61	17	>tr|Q63QC2|Q63QC2_BURPS Protease associated ATPase ClpB OS=Burkholderia pseudomallei (strain K96243) OX=272560 GN=clpB PE=3 SV=1	3420	NS_368_NSco_20200117_BP_HILIC_B3.22591.22591.3	controllerType=0 controllerNumber=1 scan=22591	59.3326	Trypsin	B3	PDGAAASGDAPR	S{+773}	773	773.368	773.37	773.368
132	23608:3	201	V.PDGAAAS{+776.355}GDAPR.G	NA	S{+776}	621.291	3	1861.86	1860.86	1	-1.8	171	NRagged	308.06	97.21	0	4.61	17	>tr|Q63QC2|Q63QC2_BURPS Protease associated ATPase ClpB OS=Burkholderia pseudomallei (strain K96243) OX=272560 GN=clpB PE=3 SV=1	3420	NS_368_NSco_20200117_BP_HILIC_B3.22591.22591.3	controllerType=0 controllerNumber=1 scan=22591	59.3326	Trypsin	B3	PDGAAASGDAPR	S{+776}	776	776.355	776.36	776.355
133	27821:4	1	Q.IEEATS{+306.118}DYDREKLQER.V	NA	S{+306}	573.021	4	2289.06	2288.06	1	-1.5	353	NRagged	308.18	105.89	0	6.64	100	>sp|Q9F712|CH601_BURPS 60 kDa chaperonin 1 OS=Burkholderia pseudomallei (strain K96243) OX=272560 GN=groL1 PE=3 SV=2	29	NS_368_NSco_20200117_BP_HILIC_B2.26581.26581.4	controllerType=0 controllerNumber=1 scan=26581	62.5777	Trypsin	B2	IEEATSDYDREKLQER	S{+306}	306	306.118	306.12	306.118
134	09702:4	13	K.KPQTAANGS{+568.186}SAPHVANNNAQASAAATPPK.A	NA	S{+568}	835.647	4	3339.57	3339.57	0	0	151	Specific	308.34	128.72	2.58	5.26	112	>tr|Q63Y07|Q63Y07_BURPS Putative membrane protein OS=Burkholderia pseudomallei (strain K96243) OX=272560 GN=BPSL0382 PE=4 SV=1	2876	NS_368_NSco_20200117_BP_HILIC_B3.10243.10243.4	controllerType=0 controllerNumber=1 scan=10243	30.1517	Trypsin	B3	KPQTAANGSSAPHVANNNAQASAAATPPK	S{+568}	568	568.186	568.19	568.186
135	21895:3	8	A.ASASTPAAGADAAS{+406.158}SPKPAVEDIK.M	NA	S{+406}	873.427	3	2618.27	2618.27	0	0	26	NRagged	308.43	215.96	27.23	5.47	108	>tr|Q63W37|Q63W37_BURPS Ecotin OS=Burkholderia pseudomallei (strain K96243) OX=272560 GN=eco PE=4 SV=1	4875	NS_368_NSco_20200117_BP_HILIC_B3.21077.21077.3	controllerType=0 controllerNumber=1 scan=21077	55.8295	Trypsin	B3	ASASTPAAGADAASSPKPAVEDIK	S{+406}	406	406.158	406.16	406.158
136	37992:3	43	K.AASGAVPTVKPTDNS{+667.227}SGSFVFSRPGK.F	NA	S{+667}	1078.52	3	3233.54	3231.54	2	-2.1	75	Specific	308.58	190.6	0	8.8	80	>tr|Q63RR8|Q63RR8_BURPS Outer-membrane lipoprotein carrier protein OS=Burkholderia pseudomallei (strain K96243) OX=272560 GN=lolA PE=3 SV=1	3506	NS_368_NSco_20200117_BP_HILIC_B3.35408.35408.3	controllerType=0 controllerNumber=1 scan=35408	87.8488	Trypsin	B3	AASGAVPTVKPTDNSSGSFVFSRPGK	S{+667}	667	667.227	667.23	667.227
137	22158:2	182	A.QASGAAAEAS{+1786.621}APAAAQNASK.A	NA	S{+1787}	1780.24	2	3559.48	3558.48	1	-0.9	25	NRagged	308.65	56.24	0	6.57	47	>tr|Q63RF5|Q63RF5_BURPS Putative lipoprotein OS=Burkholderia pseudomallei (strain K96243) OX=272560 GN=BPSL2717 PE=4 SV=1	5403	NS_368_NSco_20200117_BP_HILIC_B3.21305.21305.2	controllerType=0 controllerNumber=1 scan=21305	56.4019	Trypsin	B3	QASGAAAEASAPAAAQNASK	S{+1787}	1787	1786.62	1786.62	1786.62
138	46531:3	138	R.AAS{+567.212}APEAAAAAPEAMQAAEQNDANAQAAR.A	NA	S{+567}	1112.83	3	3336.48	3334.48	2	-2	156	Specific	308.81	188.76	0	6.74	45	>tr|Q63QT2|Q63QT2_BURPS Outer membrane protein assembly factor BamE OS=Burkholderia pseudomallei (strain K96243) OX=272560 GN=omlA PE=3 SV=1	4791	20200122_Nsco_ZICHILIC_BP_B2.40082.40082.3	controllerType=0 controllerNumber=1 scan=40082	96.1507	Trypsin	B2	AASAPEAAAAAPEAMQAAEQNDANAQAAR	S{+567}	567	567.212	567.21	567.212
139	46531:3	138	R.AAS{+567.212}APEAAAAAPEAMQAAEQNDANAQAAR.A	NA	S{+567}	1112.83	3	3336.48	3334.48	2	-2	156	Specific	308.81	188.76	0	6.74	45	>tr|Q63QT2|Q63QT2_BURPS Outer membrane protein assembly factor BamE OS=Burkholderia pseudomallei (strain K96243) OX=272560 GN=omlA PE=3 SV=1	4791	20200122_Nsco_ZICHILIC_BP_B2.40082.40082.3	controllerType=0 controllerNumber=1 scan=40082	96.1507	Trypsin	B3	AASAPEAAAAAPEAMQAAEQNDANAQAAR	S{+567}	567	567.212	567.21	567.212
140	43089:4	43	K.AASGAVPTVKPTDNS{+767.247}SGSFVFSRPGK.F	NA	S{+767}	834.145	4	3333.56	3331.56	2	-2	75	Specific	308.87	51.45	0	7.27	80	>tr|Q63RR8|Q63RR8_BURPS Outer-membrane lipoprotein carrier protein OS=Burkholderia pseudomallei (strain K96243) OX=272560 GN=lolA PE=3 SV=1	3506	NS_368_NSco_20200117_BP_HILIC_B3.39779.39779.4	controllerType=0 controllerNumber=1 scan=39779	97.0776	Trypsin	B3	AASGAVPTVKPTDNSSGSFVFSRPGK	S{+767}	767	767.247	767.25	767.247
141	56134:4	39	M.TFDPS{+259.135}NINALEKDGIKR.G	NA	S{+259}	545.04	4	2177.14	2177.14	0	0	172	NRagged	308.9	20.97	20.97	5.99	42	>tr|Q63L25|Q63L25_BURPS Putative non-ribosomally encoded peptide/polyketide synthase OS=Burkholderia pseudomallei (strain K96243) OX=272560 GN=BPSS1183 PE=4 SV=1	2072	NS_368_NSco_20200117_BP_HILIC_B2.52479.52479.4	controllerType=0 controllerNumber=1 scan=52479	117.561	Trypsin	B2	TFDPSNINALEKDGIKR	S{+259}	259	259.135	259.13	259.135
142	30505:4	212	R.FKHSEDYYTYS{+528.314}R.F	NA	S{+528}	532.012	4	2125.03	2124.03	1	-1.6	55	Specific	309.2	60.43	0	4.65	10	>tr|Q63JM6|Q63JM6_BURPS O-succinylhomoserine sulfhydrylase OS=Burkholderia pseudomallei (strain K96243) OX=272560 GN=metZ PE=3 SV=1	1090	NS_368_NSco_20200117_BP_HILIC_B2.29129.29129.3	controllerType=0 controllerNumber=1 scan=29129	68.1449	Trypsin	B2	FKHSEDYYTYSR	S{+528}	528	528.314	528.31	528.314
143	73443:3	483	R.QTTQKLDQVAS{+668.227}FVNQQIEAAK.Q	NA	S{+668}	1005.82	3	3015.45	3015.45	0	0	81	Specific	309.23	309.23	7.81	8.26	4	>tr|Q63VH4|Q63VH4_BURPS Uncharacterized protein OS=Burkholderia pseudomallei (strain K96243) OX=272560 GN=BPSL1271 PE=4 SV=1	1743	NS_368_NSco_20200117_BP_HILIC_B1.68455.68455.3	controllerType=0 controllerNumber=1 scan=68455	153.227	Trypsin	B1	QTTQKLDQVASFVNQQIEAAK	S{+668}	668	668.227	668.23	668.227
144	86379:4	52	N.GQIVIRPINYLALS{+822.412}YDHR.I	NA	S{+822}	738.4	4	2950.58	2950.58	0	0	380	NRagged	309.41	13.32	0	5.73	34	>tr|Q63TQ8|Q63TQ8_BURPS Dihydrolipoyllysine-residue succinyltransferase component of 2-oxoglutarate dehydrogenase complex OS=Burkholderia pseudomallei (strain K96243) OX=272560 GN=sucB PE=3 SV=1	4661	NS_368_NSco_20200117_BP_HILIC_B3.77221.77221.4	controllerType=0 controllerNumber=1 scan=77221	172.681	Trypsin	B3	GQIVIRPINYLALSYDHR	S{+822}	822	822.412	822.41	822.412
145	88709:3	292	K.FAEPAQPAANAAPAS{+568.201}GAAAASAPGASDAAANSQAAAAMAAIAALPK.A	NA	S{+568}	1534.07	3	4600.19	4600.19	0	0	161	Specific	309.46	309.46	17.21	5.57	8	>tr|Q63PM0|Q63PM0_BURPS Putative cytochrome OS=Burkholderia pseudomallei (strain K96243) OX=272560 GN=BPSL3354 PE=4 SV=1	2494	20200122_Nsco_ZICHILIC_BP_B2.75827.75827.3	controllerType=0 controllerNumber=1 scan=75827	174.434	Trypsin	B2	FAEPAQPAANAAPASGAAAASAPGASDAAANSQAAAAMAAIAALPK	S{+568}	568	568.201	568.2	568.201
146	88709:3	292	K.FAEPAQPAANAAPAS{+568.201}GAAAASAPGASDAAANSQAAAAMAAIAALPK.A	NA	S{+568}	1534.07	3	4600.19	4600.19	0	0	161	Specific	309.46	309.46	17.21	5.57	8	>tr|Q63PM0|Q63PM0_BURPS Putative cytochrome OS=Burkholderia pseudomallei (strain K96243) OX=272560 GN=BPSL3354 PE=4 SV=1	2494	20200122_Nsco_ZICHILIC_BP_B2.75827.75827.3	controllerType=0 controllerNumber=1 scan=75827	174.434	Trypsin	B3	FAEPAQPAANAAPASGAAAASAPGASDAAANSQAAAAMAAIAALPK	S{+568}	568	568.201	568.2	568.201
147	35781:4	28	K.AASGAVPTVKPTDNSS{+668.230}GSFVFSRPGK.F	NA	S{+668}	808.89	4	3232.54	3232.54	0	0	75	Specific	309.73	165.73	0	7.5	45	>tr|Q63RR8|Q63RR8_BURPS Outer-membrane lipoprotein carrier protein OS=Burkholderia pseudomallei (strain K96243) OX=272560 GN=lolA PE=3 SV=1	3506	20200122_Nsco_ZICHILIC_BP_B1.31697.31697.4	controllerType=0 controllerNumber=1 scan=31697	81.4401	Trypsin	B1	AASGAVPTVKPTDNSSGSFVFSRPGK	S{+668}	668	668.23	668.23	668.23
148	84611:5	545	K.RYFPHAQVWIS{+605.225}DPSWENHR.F	NA	S{+605}	607.283	5	3032.38	3030.38	2	-2.2	116	Specific	309.91	213.22	0	8.36	6	>tr|Q63M53|Q63M53_BURPS Aminotransferase OS=Burkholderia pseudomallei (strain K96243) OX=272560 GN=tyrB1 PE=3 SV=1	3355	NS_368_NSco_20200117_BP_HILIC_B2.77725.77725.4	controllerType=0 controllerNumber=1 scan=77725	168.475	Trypsin	B2	RYFPHAQVWISDPSWENHR	S{+605}	605	605.225	605.23	605.225
149	43694:3	73	R.AAS{+568.209}APEAAAAAPEAMQAAEQNDANAQAAR.A	NA	S{+568}	1112.5	3	3335.48	3335.48	0	0	156	Specific	309.95	96.49	43.11	4.93	90	>tr|Q63QT2|Q63QT2_BURPS Outer membrane protein assembly factor BamE OS=Burkholderia pseudomallei (strain K96243) OX=272560 GN=omlA PE=3 SV=1	4791	NS_368_NSco_20200117_BP_HILIC_B3.40282.40282.3	controllerType=0 controllerNumber=1 scan=40282	98.114	Trypsin	B3	AASAPEAAAAAPEAMQAAEQNDANAQAAR	S{+568}	568	568.209	568.21	568.209
150	20360:5	29	K.YIIHNVAHS{+930.378}YGK.T	NA	S{+930}	467.427	5	2333.11	2332.11	1	-1.4	243	Specific	309.96	73.05	0	2.82	39	>tr|Q63SK2|Q63SK2_BURPS Glutamine synthetase OS=Burkholderia pseudomallei (strain K96243) OX=272560 GN=glnA PE=3 SV=1	4716	NS_368_NSco_20200117_BP_HILIC_B3.19647.19647.3	controllerType=0 controllerNumber=1 scan=19647	52.4038	Trypsin	B3	YIIHNVAHSYGK	S{+930}	930	930.378	930.38	930.378
151	61109:4	94	N.PAKRPNSFLALSDPS{+227.127}DVARVEDR.T	NA	S{+227}	692.618	4	2767.45	2767.45	0	0	70	NRagged	310.01	310.01	25.42	8.71	18	>sp|Q63VB7|PCKG_BURPS Phosphoenolpyruvate carboxykinase [GTP] OS=Burkholderia pseudomallei (strain K96243) OX=272560 GN=pckG PE=3 SV=1	8	NS_368_NSco_20200117_BP_HILIC_B3.55459.55459.4	controllerType=0 controllerNumber=1 scan=55459	129.308	Trypsin	B3	PAKRPNSFLALSDPSDVARVEDR	S{+227}	227	227.127	227.13	227.127
152	56243:2	355	K.VAIDSSGAAWSSGS{+580.259}TGQETTQINVVSDGK.G	NA	S{+580}	1717.81	2	3434.61	3432.61	2	-2	185	Specific	310.05	141.46	0	7.9	10	>tr|H7C7G3|H7C7G3_BURPS Flagellin OS=Burkholderia pseudomallei (strain K96243) OX=272560 GN=fliC PE=3 SV=1	1309	NS_368_NSco_20200117_BP_HILIC_B3.51186.51186.2	controllerType=0 controllerNumber=1 scan=51186	120.823	Trypsin	B3	VAIDSSGAAWSSGSTGQETTQINVVSDGK	S{+580}	580	580.259	580.26	580.259
153	39103:2	4	Y.SAGAS{+248.078}YQFQGLK.V	NA	S{+248}	752.856	2	1504.7	1504.7	0	0	192	NRagged	310.13	80.93	20.07	4.43	170	>tr|Q63LY3|Q63LY3_BURPS Putative porin protein OS=Burkholderia pseudomallei (strain K96243) OX=272560 GN=BPSS0879 PE=4 SV=1	4071	NS_368_NSco_20200117_BP_HILIC_B3.36365.36365.2	controllerType=0 controllerNumber=1 scan=36365	89.9037	Trypsin	B3	SAGASYQFQGLK	S{+248}	248	248.078	248.08	248.078
154	23308:3	551	N.LDS{+225.987}VLNHERDGK.A	NA	S{+226}	537.235	3	1609.69	1608.69	1	-2.1	49	NRagged	310.26	5.01	0	4.83	6	>tr|Q63YU2|Q63YU2_BURPS Putative exported protein OS=Burkholderia pseudomallei (strain K96243) OX=272560 GN=BPSL0097 PE=4 SV=1	1718	NS_368_NSco_20200117_BP_HILIC_B3.22333.22333.3	controllerType=0 controllerNumber=1 scan=22333	58.7412	Trypsin	B3	LDSVLNHERDGK	S{+226}	226	225.987	225.99	225.987
155	07195:3	21	K.GASGAAAKPAS{+1803.644}AAKPASAPQPQ.-	NA	S{+1804}	1246.89	3	3738.65	3737.65	1	-0.9	503	CRagged	310.28	310.28	0	9.17	55	>tr|Q63XU8|Q63XU8_BURPS C-terminal processing protease-3 OS=Burkholderia pseudomallei (strain K96243) OX=272560 GN=BPSL0442 PE=3 SV=1	2035	NS_368_NSco_20200117_BP_HILIC_B3.8122.8122.3	controllerType=0 controllerNumber=1 scan=8122	25.7667	Trypsin	B3	GASGAAAKPASAAKPASAPQPQ	S{+1804}	1804	1803.64	1803.64	1803.64
156	04173:2	191	R.AAAPAAASPAS{+568.207}GSDSR.S	NA	S{+568}	977.937	2	1954.87	1954.87	0	0	419	Specific	310.4	177.26	0	8.13	16	>tr|Q63US6|Q63US6_BURPS Protein HflK OS=Burkholderia pseudomallei (strain K96243) OX=272560 GN=BPSL1520 PE=3 SV=1	5406	NS_368_NSco_20200117_BP_HILIC_B2.5575.5575.2	controllerType=0 controllerNumber=1 scan=5575	20.4791	Trypsin	B2	AAAPAAASPASGSDSR	S{+568}	568	568.207	568.21	568.207
157	05041:2	249	K.SDS{+213.037}QASQLAAAQR.T	NA	S{+213}	773.347	2	1545.69	1545.69	0	0	47	Specific	310.44	77.64	0	4.43	7	>tr|Q63RA6|Q63RA6_BURPS Cell division coordinator CpoB OS=Burkholderia pseudomallei (strain K96243) OX=272560 GN=cpoB PE=3 SV=1	2714	20200122_Nsco_ZICHILIC_BP_B2.6438.6438.2	controllerType=0 controllerNumber=1 scan=6438	22.9615	Trypsin	B2	SDSQASQLAAAQR	S{+213}	213	213.037	213.04	213.037
158	05041:2	249	K.SDS{+213.037}QASQLAAAQR.T	NA	S{+213}	773.347	2	1545.69	1545.69	0	0	47	Specific	310.44	77.64	0	4.43	7	>tr|Q63RA6|Q63RA6_BURPS Cell division coordinator CpoB OS=Burkholderia pseudomallei (strain K96243) OX=272560 GN=cpoB PE=3 SV=1	2714	20200122_Nsco_ZICHILIC_BP_B2.6438.6438.2	controllerType=0 controllerNumber=1 scan=6438	22.9615	Trypsin	B3	SDSQASQLAAAQR	S{+213}	213	213.037	213.04	213.037
159	28867:3	1404	Y.GAQPAAAAES{+1639.746}GSPNK.V	NA	S{+1640}	999.139	3	2995.4	2995.4	0	0	82	NRagged	310.49	9.89	0	3.38	2	>tr|Q63JG8|Q63JG8_BURPS Putative exported protein OS=Burkholderia pseudomallei (strain K96243) OX=272560 GN=BPSS1748 PE=4 SV=1	5435	NS_368_NSco_20200117_BP_HILIC_B2.27565.27565.3	controllerType=0 controllerNumber=1 scan=27565	64.7011	Trypsin	B2	GAQPAAAAESGSPNK	S{+1640}	1640	1639.75	1639.75	1639.75
160	07804:2	3	K.AATPASAAS{+1236.435}GA.-	NA	S{+1236}	1055.93	2	2110.86	2110.86	0	0	221	CRagged	310.53	145.6	8.72	5.42	160	>tr|Q63UW0|Q63UW0_BURPS Uncharacterized protein OS=Burkholderia pseudomallei (strain K96243) OX=272560 GN=BPSL1486 PE=4 SV=1	1930	NS_368_NSco_20200117_BP_HILIC_B3.8671.8671.2	controllerType=0 controllerNumber=1 scan=8671	26.9831	Trypsin	B3	AATPASAASGA	S{+1236}	1236	1236.43	1236.43	1236.43
161	37202:2	101	R.QQLAPPAPAS{+568.201}APAAASDAGTASPGARP.-	NA	S{+568}	1499.21	2	2997.42	2996.42	1	-1.1	731	CRagged	310.57	155.6	10.1	8.59	43	>tr|Q63Z30|Q63Z30_BURPS General secretory pathway protein D OS=Burkholderia pseudomallei (strain K96243) OX=272560 GN=gspD PE=3 SV=1	680	NS_368_NSco_20200117_BP_HILIC_B3.34714.34714.2	controllerType=0 controllerNumber=1 scan=34714	86.4011	Trypsin	B3	QQLAPPAPASAPAAASDAGTASPGARP	S{+568}	568	568.201	568.2	568.201
162	22654:3	476	L.YSAQQQLIS{+628.257}AR.L	NA	S{+628}	631.979	3	1893.92	1892.92	1	-1.8	447	NRagged	310.61	84.61	0	2.76	8	>tr|Q63WS6|Q63WS6_BURPS Outer membrane efflux protein OS=Burkholderia pseudomallei (strain K96243) OX=272560 GN=oprB PE=3 SV=1	4752	NS_368_NSco_20200117_BP_HILIC_B3.21741.21741.2	controllerType=0 controllerNumber=1 scan=21741	57.377	Trypsin	B3	YSAQQQLISAR	S{+628}	628	628.257	628.26	628.257
163	88551:4	354	R.NKDDIINS{+822.770}IFAQFEQQIERR.L	NA	S{+823}	822.763	4	3288.03	3287.03	1	-1	51	Specific	310.64	132.51	1.66	8.66	11	>tr|Q63VQ6|Q63VQ6_BURPS Putative TetR-family transcriptional regulator OS=Burkholderia pseudomallei (strain K96243) OX=272560 GN=BPSL1188 PE=4 SV=1	1642	NS_368_NSco_20200117_BP_HILIC_B3.78881.78881.3	controllerType=0 controllerNumber=1 scan=78881	175.064	Trypsin	B3	NKDDIINSIFAQFEQQIERR	S{+823}	823	822.77	822.77	822.77
164	42468:4	244	R.EHS{+448.202}DKPLHDIR.Y	NA	S{+448}	449.476	4	1794.88	1794.88	0	0	148	Specific	310.92	125.34	3.46	5.98	7	>sp|Q63U72|OTCC_BURPS Ornithine carbamoyltransferase, catabolic OS=Burkholderia pseudomallei (strain K96243) OX=272560 GN=arcB PE=3 SV=1	335	NS_368_NSco_20200117_BP_HILIC_B1.40250.40250.6	controllerType=0 controllerNumber=1 scan=40250	93.7414	Trypsin	B1	EHSDKPLHDIR	S{+448}	448	448.202	448.2	448.202
165	29482:3	686	I.PNPIGS{+1056.520}ENSEK.T	NA	S{+1057}	743.365	3	2228.08	2228.08	0	0	198	NRagged	310.97	35.25	0	3.59	5	>sp|CAS1_BOVIN|(Common contaminant protein)	5781	20200122_Nsco_ZICHILIC_BP_B1.26512.26512.2	controllerType=0 controllerNumber=1 scan=26512	69.74	Trypsin	B1	PNPIGSENSEK	S{+1057}	1057	1056.52	1056.52	1056.52
166	43771:4	48	M.PS{+410.217}TDVFDRQDAEYRER.V	NA	S{+410}	599.538	4	2395.13	2394.13	1	-1.4	596	NRagged	311.04	111.39	0.8	6.56	25	>tr|Q63QS1|Q63QS1_BURPS Transketolase 1 OS=Burkholderia pseudomallei (strain K96243) OX=272560 GN=tktA PE=3 SV=1	5059	NS_368_NSco_20200117_BP_HILIC_B3.40351.40351.4	controllerType=0 controllerNumber=1 scan=40351	98.2792	Trypsin	B3	PSTDVFDRQDAEYRER	S{+410}	410	410.217	410.22	410.217
167	43735:5	68	Q.TSGIGIKPVS{+638.266}KEGTER.L	NA	S{+638}	460.44	5	2298.17	2297.17	1	-1.5	195	NRagged	311.14	84.81	0	5.62	26	>tr|Q63WJ4|Q63WJ4_BURPS Isocitrate dehydrogenase [NADP] OS=Burkholderia pseudomallei (strain K96243) OX=272560 GN=icd PE=4 SV=1	2955	NS_368_NSco_20200117_BP_HILIC_B3.40321.40321.5	controllerType=0 controllerNumber=1 scan=40321	98.2043	Trypsin	B3	TSGIGIKPVSKEGTER	S{+638}	638	638.266	638.27	638.266
168	02713:4	948	R.HRGETLES{+361.180}R.A	NA	S{+361}	362.188	4	1445.73	1445.73	0	0	287	Specific	311.2	181.42	1.6	4.84	3	>tr|Q63P05|Q63P05_BURPS Putative ROK family transcriptional regulator OS=Burkholderia pseudomallei (strain K96243) OX=272560 GN=BPSS0143 PE=4 SV=1	3583	NS_368_NSco_20200117_BP_HILIC_B2.4336.4336.3	controllerType=0 controllerNumber=1 scan=4336	18.2936	Trypsin	B2	HRGETLESR	S{+361}	361	361.18	361.18	361.18
169	01404:2	40	K.KAATAAPADAAS{+568.212}Q.-	NA	S{+568}	870.905	2	1740.8	1740.8	0	0	80	CRagged	311.24	311.24	8.79	5.89	21	>tr|Q63TN8|Q63TN8_BURPS Putative exported protein OS=Burkholderia pseudomallei (strain K96243) OX=272560 GN=BPSL1929 PE=4 SV=1	3482	20200122_Nsco_ZICHILIC_BP_B2.3468.3468.2	controllerType=0 controllerNumber=1 scan=3468	17.7639	Trypsin	B2	KAATAAPADAASQ	S{+568}	568	568.212	568.21	568.212
170	01404:2	40	K.KAATAAPADAAS{+568.212}Q.-	NA	S{+568}	870.905	2	1740.8	1740.8	0	0	80	CRagged	311.24	311.24	8.79	5.89	21	>tr|Q63TN8|Q63TN8_BURPS Putative exported protein OS=Burkholderia pseudomallei (strain K96243) OX=272560 GN=BPSL1929 PE=4 SV=1	3482	20200122_Nsco_ZICHILIC_BP_B2.3468.3468.2	controllerType=0 controllerNumber=1 scan=3468	17.7639	Trypsin	B3	KAATAAPADAASQ	S{+568}	568	568.212	568.21	568.212
171	09115:2	8	K.AATPAS{+1558.601}AASGA.-	NA	S{+1559}	1217.02	2	2433.03	2433.03	0	0	221	CRagged	311.4	56.42	0	5.35	100	>tr|Q63UW0|Q63UW0_BURPS Uncharacterized protein OS=Burkholderia pseudomallei (strain K96243) OX=272560 GN=BPSL1486 PE=4 SV=1	1930	NS_368_NSco_20200117_BP_HILIC_B2.9695.9695.2	controllerType=0 controllerNumber=1 scan=9695	28.0388	Trypsin	B2	AATPASAASGA	S{+1559}	1559	1558.6	1558.6	1558.6
172	88803:3	706	V.PTVFAMASPLALPS{+296.951}DAQR.A	NA	S{+297}	723.978	3	2169.92	2168.92	1	-1.5	128	NRagged	311.6	119.6	4.21	6.04	3	>tr|Q63XY0|Q63XY0_BURPS Putative D-amino acid aminotransferase OS=Burkholderia pseudomallei (strain K96243) OX=272560 GN=BPSL0409 PE=4 SV=1	1373	NS_368_NSco_20200117_BP_HILIC_B2.81191.81191.4	controllerType=0 controllerNumber=1 scan=81191	174.657	Trypsin	B2	PTVFAMASPLALPSDAQR	S{+297}	297	296.951	296.95	296.951
173	58844:8	393	R.RHPAGAPLVDS{+1519.012}IKR.G	NA	S{+1519}	380.492	8	3036.88	3035.88	1	-1.1	130	Specific	311.62	224.62	0	5.97	3	>tr|Q63X49|Q63X49_BURPS Glycerol-3-phosphate dehydrogenase OS=Burkholderia pseudomallei (strain K96243) OX=272560 GN=glpD PE=3 SV=1	4222	NS_368_NSco_20200117_BP_HILIC_B1.54910.54910.4	controllerType=0 controllerNumber=1 scan=54910	124.185	Trypsin	B1	RHPAGAPLVDSIKR	S{+1519}	1519	1519.01	1519.01	1519.01
174	41177:5	99	K.VEWS{+1251.987}DHREFGYAEVR.A	NA	S{+1252}	627.378	5	3132.86	3131.86	1	-1.1	103	Specific	311.63	118.05	0	6.64	18	>sp|Q63T42|GUAA_BURPS GMP synthase [glutamine-hydrolyzing] OS=Burkholderia pseudomallei (strain K96243) OX=272560 GN=guaA PE=3 SV=1	316	NS_368_NSco_20200117_BP_HILIC_B3.38164.38164.3	controllerType=0 controllerNumber=1 scan=38164	93.7575	Trypsin	B3	VEWSDHREFGYAEVR	S{+1252}	1252	1251.99	1251.99	1251.99
175	00484:3	226	R.ATDMNGAS{+668.227}SSHSTSAGTK.L	NA	S{+668}	793.327	3	2377.97	2377.97	0	0	75	Specific	311.67	152.06	21.52	4.42	13	>tr|Q63I26|Q63I26_BURPS Putative lipoprotein OS=Burkholderia pseudomallei (strain K96243) OX=272560 GN=BPSS2243 PE=4 SV=1	3039	20200122_Nsco_ZICHILIC_BP_B2.2632.2632.3	controllerType=0 controllerNumber=1 scan=2632	15.7556	Trypsin	B2	ATDMNGASSSHSTSAGTK	S{+668}	668	668.227	668.23	668.227
176	00484:3	226	R.ATDMNGAS{+668.227}SSHSTSAGTK.L	NA	S{+668}	793.327	3	2377.97	2377.97	0	0	75	Specific	311.67	152.06	21.52	4.42	13	>tr|Q63I26|Q63I26_BURPS Putative lipoprotein OS=Burkholderia pseudomallei (strain K96243) OX=272560 GN=BPSS2243 PE=4 SV=1	3039	20200122_Nsco_ZICHILIC_BP_B2.2632.2632.3	controllerType=0 controllerNumber=1 scan=2632	15.7556	Trypsin	B3	ATDMNGASSSHSTSAGTK	S{+668}	668	668.227	668.23	668.227
177	21231:3	783	R.SIHAAGGAS{+568.211}TAAVGYTVR.E	NA	S{+568}	753.366	3	2258.08	2257.08	1	-1.5	51	Specific	311.77	311.77	20.92	9.04	10	>tr|Q63PS5|Q63PS5_BURPS Putative exported protein OS=Burkholderia pseudomallei (strain K96243) OX=272560 GN=BPSL3298 PE=4 SV=1	2718	NS_368_NSco_20200117_BP_HILIC_B3.20473.20473.3	controllerType=0 controllerNumber=1 scan=20473	54.3575	Trypsin	B3	SIHAAGGASTAAVGYTVR	S{+568}	568	568.211	568.21	568.211
178	76301:4	9	L.PEDAQQADGGAAANAAS{+1080.457}GAAAQTQAQAPALPAAIYFETGKSELPADAK.D	NA	S{+1080}	1424.18	4	5693.68	5691.68	2	-1.2	394	NRagged	311.86	41.54	0	5.68	137	>tr|Q63XT7|Q63XT7_BURPS Cytochrome c oxidase subunit 2 OS=Burkholderia pseudomallei (strain K96243) OX=272560 GN=BPSL0453 PE=3 SV=1	4191	NS_368_NSco_20200117_BP_HILIC_B3.68445.68445.2	controllerType=0 controllerNumber=1 scan=68445	155.239	Trypsin	B3	PEDAQQADGGAAANAASGAAAQTQAQAPALPAAIYFETGKSELPADAK	S{+1080}	1080	1080.46	1080.46	1080.46
179	36111:4	39	K.YGVVLVS{+596.241}GEDGFRHNR.R	NA	S{+596}	601.293	4	2402.15	2401.15	1	-1.4	275	Specific	311.87	193.14	0	7.99	43	>tr|Q63L25|Q63L25_BURPS Putative non-ribosomally encoded peptide/polyketide synthase OS=Burkholderia pseudomallei (strain K96243) OX=272560 GN=BPSS1183 PE=4 SV=1	2072	NS_368_NSco_20200117_BP_HILIC_B3.33792.33792.3	controllerType=0 controllerNumber=1 scan=33792	84.4219	Trypsin	B3	YGVVLVSGEDGFRHNR	S{+596}	596	596.241	596.24	596.241
180	73224:5	18	K.QIYRDNYENYRLPS{+654.364}FDSDPLK.N	NA	S{+654}	658.731	5	3289.63	3287.63	2	-2	277	Specific	311.95	164.87	0	8.28	42	>tr|Q63XU8|Q63XU8_BURPS C-terminal processing protease-3 OS=Burkholderia pseudomallei (strain K96243) OX=272560 GN=BPSL0442 PE=3 SV=1	2035	NS_368_NSco_20200117_BP_HILIC_B2.67906.67906.4	controllerType=0 controllerNumber=1 scan=67906	149.251	Trypsin	B2	QIYRDNYENYRLPSFDSDPLK	S{+654}	654	654.364	654.36	654.364
181	35877:3	156	R.GAPADGGAPAS{+568.211}AAGAAGAPTPAAVDAAER.A	NA	S{+568}	996.13	3	2986.38	2986.38	0	0	681	Specific	312.09	194.23	45.43	7.8	26	>tr|Q63NR2|Q63NR2_BURPS Putative penicillin-binding protein OS=Burkholderia pseudomallei (strain K96243) OX=272560 GN=BPSS0238 PE=4 SV=1	3700	NS_368_NSco_20200117_BP_HILIC_B3.33583.33583.3	controllerType=0 controllerNumber=1 scan=33583	83.9778	Trypsin	B3	GAPADGGAPASAAGAAGAPTPAAVDAAER	S{+568}	568	568.211	568.21	568.211
182	73535:4	9	R.NGKLPEDAQQADGGAAANAAS{+665.232}GAAAQTQAQAPALPAAIYFETGKSELPADAK.D	NA	S{+665}	1423.68	4	5691.7	5688.7	3	-1.8	390	Specific	312.14	126.74	0	7.61	137	>tr|Q63XT7|Q63XT7_BURPS Cytochrome c oxidase subunit 2 OS=Burkholderia pseudomallei (strain K96243) OX=272560 GN=BPSL0453 PE=3 SV=1	4191	NS_368_NSco_20200117_BP_HILIC_B3.66012.66012.4	controllerType=0 controllerNumber=1 scan=66012	150.275	Trypsin	B3	NGKLPEDAQQADGGAAANAASGAAAQTQAQAPALPAAIYFETGKSELPADAK	S{+665}	665	665.232	665.23	665.232
183	29061:2	72	A.PPADNNAS{+837.332}QPQQFDPNR.A	NA	S{+837}	1367.6	2	2734.2	2733.2	1	-1.2	52	NRagged	312.18	136.07	0	6.33	19	>tr|Q63Y07|Q63Y07_BURPS Putative membrane protein OS=Burkholderia pseudomallei (strain K96243) OX=272560 GN=BPSL0382 PE=4 SV=1	2876	NS_368_NSco_20200117_BP_HILIC_B1.27585.27585.2	controllerType=0 controllerNumber=1 scan=27585	65.9405	Trypsin	B1	PPADNNASQPQQFDPNR	S{+837}	837	837.332	837.33	837.332
184	76227:3	91	R.QAFVGLS{+926.286}HAQYGSLTLGR.Q	NA	S{+926}	944.766	3	2832.28	2831.28	1	-1.2	101	Specific	312.24	143.31	0	7.64	19	>tr|Q63LR9|Q63LR9_BURPS Putative porin protein OS=Burkholderia pseudomallei (strain K96243) OX=272560 GN=BPSS0943 PE=4 SV=1	2499	NS_368_NSco_20200117_BP_HILIC_B2.70469.70469.2	controllerType=0 controllerNumber=1 scan=70469	154.157	Trypsin	B2	QAFVGLSHAQYGSLTLGR	S{+926}	926	926.286	926.29	926.286
185	31822:3	6	A.ASASTPAAGADAAS{+697.252}SPKPAVEDIK.M	NA	S{+697}	970.459	3	2909.36	2909.36	0	0	26	NRagged	312.56	15.05	0	4.44	86	>tr|Q63W37|Q63W37_BURPS Ecotin OS=Burkholderia pseudomallei (strain K96243) OX=272560 GN=eco PE=4 SV=1	4875	20200122_Nsco_ZICHILIC_BP_B2.28344.28344.3	controllerType=0 controllerNumber=1 scan=28344	71.3411	Trypsin	B2	ASASTPAAGADAASSPKPAVEDIK	S{+697}	697	697.252	697.25	697.252
186	31822:3	6	A.ASASTPAAGADAAS{+697.252}SPKPAVEDIK.M	NA	S{+697}	970.459	3	2909.36	2909.36	0	0	26	NRagged	312.56	15.05	0	4.44	86	>tr|Q63W37|Q63W37_BURPS Ecotin OS=Burkholderia pseudomallei (strain K96243) OX=272560 GN=eco PE=4 SV=1	4875	20200122_Nsco_ZICHILIC_BP_B2.28344.28344.3	controllerType=0 controllerNumber=1 scan=28344	71.3411	Trypsin	B3	ASASTPAAGADAASSPKPAVEDIK	S{+697}	697	697.252	697.25	697.252
187	52273:4	45	K.GASSATTTAAKPTS{+665.226}GADANTGYFLQVGAYKTEADAEQQR.A	NA	S{+665}	1151.53	4	4603.09	4600.09	3	-2.2	186	Specific	312.59	159.66	0	7.95	38	>tr|Q63Y07|Q63Y07_BURPS Putative membrane protein OS=Burkholderia pseudomallei (strain K96243) OX=272560 GN=BPSL0382 PE=4 SV=1	2876	NS_368_NSco_20200117_BP_HILIC_B2.48993.48993.4	controllerType=0 controllerNumber=1 scan=48993	110.328	Trypsin	B2	GASSATTTAAKPTSGADANTGYFLQVGAYKTEADAEQQR	S{+665}	665	665.226	665.23	665.226
188	37051:4	669	N.AEFHLYPDAQHGFNC[+57.021]S{+261.097}ER.A	NA	C[+57], S{+261}	611.016	4	2441.04	2439.04	2	-2.8	190	NRagged	312.66	75.81	0	4.14	4	>tr|Q63PT6|Q63PT6_BURPS Putative dienelactone hydrolase OS=Burkholderia pseudomallei (strain K96243) OX=272560 GN=BPSL3286 PE=4 SV=1	3564	20200122_Nsco_ZICHILIC_BP_B2.32574.32574.4	controllerType=0 controllerNumber=1 scan=32574	80.4294	Trypsin	B2	AEFHLYPDAQHGFNCSER	,S{+261}	,+261	261.097	261.1	261.097
189	37051:4	669	N.AEFHLYPDAQHGFNC[+57.021]S{+261.097}ER.A	NA	C[+57], S{+261}	611.016	4	2441.04	2439.04	2	-2.8	190	NRagged	312.66	75.81	0	4.14	4	>tr|Q63PT6|Q63PT6_BURPS Putative dienelactone hydrolase OS=Burkholderia pseudomallei (strain K96243) OX=272560 GN=BPSL3286 PE=4 SV=1	3564	20200122_Nsco_ZICHILIC_BP_B2.32574.32574.4	controllerType=0 controllerNumber=1 scan=32574	80.4294	Trypsin	B3	AEFHLYPDAQHGFNCSER	,S{+261}	,+261	261.097	261.1	261.097
190	18088:3	268	R.SIHAAGGAS{+568.213}TAAVGYTVR.E	NA	S{+568}	753.033	3	2257.08	2257.08	0	0	51	Specific	312.73	144.43	0	6.63	5	>tr|Q63PS5|Q63PS5_BURPS Putative exported protein OS=Burkholderia pseudomallei (strain K96243) OX=272560 GN=BPSL3298 PE=4 SV=1	2718	20200122_Nsco_ZICHILIC_BP_B1.17105.17105.3	controllerType=0 controllerNumber=1 scan=17105	46.7865	Trypsin	B1	SIHAAGGASTAAVGYTVR	S{+568}	568	568.213	568.21	568.213
191	40617:6	123	K.RAQAQS{+1539.742}IVDDHFR.S	NA	S{+1540}	514.593	6	3082.52	3082.52	0	0	201	Specific	312.92	179.03	0	5.54	13	>tr|Q63UI2|Q63UI2_BURPS Uncharacterized protein OS=Burkholderia pseudomallei (strain K96243) OX=272560 GN=BPSL1618 PE=4 SV=1	2766	NS_368_NSco_20200117_BP_HILIC_B1.38532.38532.3	controllerType=0 controllerNumber=1 scan=38532	90.0411	Trypsin	B1	RAQAQSIVDDHFR	S{+1540}	1540	1539.74	1539.74	1539.74
192	03108:3	15	K.GASGAAAKPAS{+1703.632}AAKPASAPQPQ.-	NA	S{+1704}	1213.55	3	3638.64	3637.64	1	-0.9	503	CRagged	313.17	313.17	0	8.28	26	>tr|Q63XU8|Q63XU8_BURPS C-terminal processing protease-3 OS=Burkholderia pseudomallei (strain K96243) OX=272560 GN=BPSL0442 PE=3 SV=1	2035	NS_368_NSco_20200117_BP_HILIC_B1.5031.5031.3	controllerType=0 controllerNumber=1 scan=5031	20.9667	Trypsin	B1	GASGAAAKPASAAKPASAPQPQ	S{+1704}	1704	1703.63	1703.63	1703.63
193	28923:4	665	K.HC[+57.021]GSLHAADAS{+532.345}MALR.M	NA	C[+57], S{+532}	533.276	4	2130.08	2129.08	1	-1.6	22	Specific	313.33	197.87	0	7.55	8	>tr|Q63PZ3|Q63PZ3_BURPS Phenylacetic acid degradation protein PaaB OS=Burkholderia pseudomallei (strain K96243) OX=272560 GN=paaB PE=4 SV=1	1087	NS_368_NSco_20200117_BP_HILIC_B3.27506.27506.3	controllerType=0 controllerNumber=1 scan=27506	70.7121	Trypsin	B3	HCGSLHAADASMALR	,S{+532}	,+532	532.345	532.35	532.345
194	00931:4	487	R.HRAQC[+57.021]GDVS{+512.299}SATPR.I	NA	C[+57], S{+512}	514.511	4	2055.02	2054.02	1	-1.6	347	Specific	313.47	225.77	0	6.52	5	>sp|Q63TK6|AROC_BURPS Chorismate synthase OS=Burkholderia pseudomallei (strain K96243) OX=272560 GN=aroC PE=3 SV=1	472	20200122_Nsco_ZICHILIC_BP_B1.3108.3108.3	controllerType=0 controllerNumber=1 scan=3108	17.2047	Trypsin	B1	HRAQCGDVSSATPR	,S{+512}	,+512	512.299	512.3	512.299
195	41773:4	2	R.RDDGETVIEAS{+609.358}MLHNR.F	NA	S{+609}	614.064	4	2453.23	2452.23	1	-1.4	841	Specific	313.54	187.43	0	8.36	112	>tr|Q63KK6|Q63KK6_BURPS Uncharacterized protein OS=Burkholderia pseudomallei (strain K96243) OX=272560 GN=BPSS1356 PE=4 SV=1	1685	NS_368_NSco_20200117_BP_HILIC_B2.39950.39950.3	controllerType=0 controllerNumber=1 scan=39950	92.1964	Trypsin	B2	RDDGETVIEASMLHNR	S{+609}	609	609.358	609.36	609.358
196	40921:3	611	R.GAPDDAAS{+568.208}QADSANPFGGAQGDQHAGIVR.V	NA	S{+568}	1116.83	3	3348.47	3348.47	0	0	256	Specific	313.57	179.72	73.14	6.77	4	>tr|Q63HS5|Q63HS5_BURPS Sensory kinase protein OS=Burkholderia pseudomallei (strain K96243) OX=272560 GN=BPSS2345 PE=4 SV=1	2855	20200122_Nsco_ZICHILIC_BP_B2.35628.35628.3	controllerType=0 controllerNumber=1 scan=35628	86.8848	Trypsin	B2	GAPDDAASQADSANPFGGAQGDQHAGIVR	S{+568}	568	568.208	568.21	568.208
197	40921:3	611	R.GAPDDAAS{+568.208}QADSANPFGGAQGDQHAGIVR.V	NA	S{+568}	1116.83	3	3348.47	3348.47	0	0	256	Specific	313.57	179.72	73.14	6.77	4	>tr|Q63HS5|Q63HS5_BURPS Sensory kinase protein OS=Burkholderia pseudomallei (strain K96243) OX=272560 GN=BPSS2345 PE=4 SV=1	2855	20200122_Nsco_ZICHILIC_BP_B2.35628.35628.3	controllerType=0 controllerNumber=1 scan=35628	86.8848	Trypsin	B3	GAPDDAASQADSANPFGGAQGDQHAGIVR	S{+568}	568	568.208	568.21	568.208
198	71477:5	9	D.AQQADGGAAANAAS{+1960.894}GAAAQTQAQAPALPAAIYFETGKSELPADAK.D	NA	S{+1961}	1247.8	5	6235	6231	4	-2.2	397	NRagged	313.58	39.97	4.8	4.98	137	>tr|Q63XT7|Q63XT7_BURPS Cytochrome c oxidase subunit 2 OS=Burkholderia pseudomallei (strain K96243) OX=272560 GN=BPSL0453 PE=3 SV=1	4191	NS_368_NSco_20200117_BP_HILIC_B3.64326.64326.5	controllerType=0 controllerNumber=1 scan=64326	146.98	Trypsin	B3	AQQADGGAAANAASGAAAQTQAQAPALPAAIYFETGKSELPADAK	S{+1961}	1961	1960.89	1960.89	1960.89
199	12547:4	698	R.HNASNASHASTLS{+627.291}AAASER.A	NA	S{+627}	628.048	4	2509.17	2509.17	0	0	440	Specific	313.78	201.77	4.8	8.36	4	>tr|Q63SF6|Q63SF6_BURPS Putative methyl-accepting chemotaxis protein OS=Burkholderia pseudomallei (strain K96243) OX=272560 GN=BPSL2367 PE=4 SV=1	3353	NS_368_NSco_20200117_BP_HILIC_B2.12805.12805.4	controllerType=0 controllerNumber=1 scan=12805	34.4039	Trypsin	B2	HNASNASHASTLSAAASER	S{+627}	627	627.291	627.29	627.291
200	84313:4	12	K.LNHYS{+748.127}FGDVKGELIDQLGVR.D	NA	S{+748}	753.33	4	3010.3	3008.3	2	-2.2	102	Specific	313.81	60.62	0	7.3	51	>tr|Q63T73|Q63T73_BURPS Putative hydroperoxide reductase OS=Burkholderia pseudomallei (strain K96243) OX=272560 GN=BPSL2096 PE=4 SV=1	3754	NS_368_NSco_20200117_BP_HILIC_B2.77451.77451.3	controllerType=0 controllerNumber=1 scan=77451	167.908	Trypsin	B2	LNHYSFGDVKGELIDQLGVR	S{+748}	748	748.127	748.13	748.127
201	62812:4	37	K.LNHYS{+747.288}FGDVKGELIDQLGVR.D	NA	S{+747}	752.87	4	3008.46	3007.46	1	-1.1	102	Specific	313.83	140.85	0	6.8	22	>tr|Q63T73|Q63T73_BURPS Putative hydroperoxide reductase OS=Burkholderia pseudomallei (strain K96243) OX=272560 GN=BPSL2096 PE=4 SV=1	3754	20200122_Nsco_ZICHILIC_BP_B1.54320.54320.3	controllerType=0 controllerNumber=1 scan=54320	132.395	Trypsin	B1	LNHYSFGDVKGELIDQLGVR	S{+747}	747	747.288	747.29	747.288
202	44493:3	73	R.AAS{+567.193}APEAAAAAPEAMQAAEQNDANAQAAR.A	NA	S{+567}	1112.83	3	3336.46	3334.46	2	-2	156	Specific	313.86	72.27	18.09	7.1	90	>tr|Q63QT2|Q63QT2_BURPS Outer membrane protein assembly factor BamE OS=Burkholderia pseudomallei (strain K96243) OX=272560 GN=omlA PE=3 SV=1	4791	NS_368_NSco_20200117_BP_HILIC_B3.40937.40937.3	controllerType=0 controllerNumber=1 scan=40937	99.5576	Trypsin	B3	AASAPEAAAAAPEAMQAAEQNDANAQAAR	S{+567}	567	567.193	567.19	567.193
203	10745:3	23	K.GASGAAAKPAS{+1903.665}AAKPASAPQPQ.-	NA	S{+1904}	1280.23	3	3838.67	3837.67	1	-0.9	503	CRagged	313.87	313.87	0	7.56	35	>tr|Q63XU8|Q63XU8_BURPS C-terminal processing protease-3 OS=Burkholderia pseudomallei (strain K96243) OX=272560 GN=BPSL0442 PE=3 SV=1	2035	20200122_Nsco_ZICHILIC_BP_B2.11120.11120.3	controllerType=0 controllerNumber=1 scan=11120	31.8626	Trypsin	B2	GASGAAAKPASAAKPASAPQPQ	S{+1904}	1904	1903.66	1903.66	1903.66
204	10745:3	23	K.GASGAAAKPAS{+1903.665}AAKPASAPQPQ.-	NA	S{+1904}	1280.23	3	3838.67	3837.67	1	-0.9	503	CRagged	313.87	313.87	0	7.56	35	>tr|Q63XU8|Q63XU8_BURPS C-terminal processing protease-3 OS=Burkholderia pseudomallei (strain K96243) OX=272560 GN=BPSL0442 PE=3 SV=1	2035	20200122_Nsco_ZICHILIC_BP_B2.11120.11120.3	controllerType=0 controllerNumber=1 scan=11120	31.8626	Trypsin	B3	GASGAAAKPASAAKPASAPQPQ	S{+1904}	1904	1903.66	1903.66	1903.66
205	37414:3	51	R.AAEAASAGVAPPAS{+1235.433}GAQAPAPASAAAAASAPR.A	NA	S{+1235}	1308.6	3	3923.79	3921.79	2	-1.7	387	Specific	313.91	149.34	0	7.73	54	>tr|Q63US6|Q63US6_BURPS Protein HflK OS=Burkholderia pseudomallei (strain K96243) OX=272560 GN=BPSL1520 PE=3 SV=1	5406	NS_368_NSco_20200117_BP_HILIC_B3.34889.34889.3	controllerType=0 controllerNumber=1 scan=34889	86.7565	Trypsin	B3	AAEAASAGVAPPASGAQAPAPASAAAAASAPR	S{+1235}	1235	1235.43	1235.43	1235.43
206	03272:4	1179	R.VRDEALAS{+426.072}TRR.W	NA	S{+426}	425.948	4	1700.77	1699.77	1	-2	52	Specific	314.34	314.34	0	7.9	2	>tr|Q63VR1|Q63VR1_BURPS Putative glutamyl-tRNA amidotransferase OS=Burkholderia pseudomallei (strain K96243) OX=272560 GN=BPSL1183 PE=4 SV=1	3895	NS_368_NSco_20200117_BP_HILIC_B3.4911.4911.3	controllerType=0 controllerNumber=1 scan=4911	19.6697	Trypsin	B3	VRDEALASTRR	S{+426}	426	426.072	426.07	426.072
207	50186:3	161	R.LQQPS{+1234.432}ADSAEVAAAASAPAVAAAPASR.A	NA	S{+1234}	1238.9	3	3714.69	3712.69	2	-1.8	72	Specific	314.35	176.95	0	7.66	26	>tr|Q63QC8|Q63QC8_BURPS Putative membrane protein OS=Burkholderia pseudomallei (strain K96243) OX=272560 GN=BPSL3095 PE=4 SV=1	2234	NS_368_NSco_20200117_BP_HILIC_B2.47201.47201.3	controllerType=0 controllerNumber=1 scan=47201	106.853	Trypsin	B2	LQQPSADSAEVAAAASAPAVAAAPASR	S{+1234}	1234	1234.43	1234.43	1234.43
208	09540:3	45	Y.GSGGGSYGSGGGGGGHGS{+307.117}YGSGSSSGGYR.G	NA	S{+307}	906.366	3	2717.08	2717.08	0	0	559	NRagged	314.48	10.27	1.2	5.05	15	>sp|K2C1_HUMAN|(Common contaminant protein)	5736	20200122_Nsco_ZICHILIC_BP_B1.10227.10227.3	controllerType=0 controllerNumber=1 scan=10227	30.813	Trypsin	B1	GSGGGSYGSGGGGGGHGSYGSGSSSGGYR	S{+307}	307	307.117	307.12	307.117
209	44932:3	2	T.SDDS{+382.113}LIDVPTRK.A	NA	S{+382}	576.941	3	1728.81	1727.81	1	-1.9	396	NRagged	314.51	27.1	0	4.64	112	>tr|Q63KK6|Q63KK6_BURPS Uncharacterized protein OS=Burkholderia pseudomallei (strain K96243) OX=272560 GN=BPSS1356 PE=4 SV=1	1685	NS_368_NSco_20200117_BP_HILIC_B2.42720.42720.5	controllerType=0 controllerNumber=1 scan=42720	97.8785	Trypsin	B2	SDDSLIDVPTRK	S{+382}	382	382.113	382.11	382.113
210	07119:4	52	R.EHS{+579.316}DKPLHDIR.Y	NA	S{+579}	482.505	4	1927	1926	1	-1.7	148	Specific	314.61	157.22	7.82	5.48	26	>sp|Q63U72|OTCC_BURPS Ornithine carbamoyltransferase, catabolic OS=Burkholderia pseudomallei (strain K96243) OX=272560 GN=arcB PE=3 SV=1	335	20200122_Nsco_ZICHILIC_BP_B2.8153.8153.3	controllerType=0 controllerNumber=1 scan=8153	26.0471	Trypsin	B2	EHSDKPLHDIR	S{+579}	579	579.316	579.32	579.316
211	07119:4	52	R.EHS{+579.316}DKPLHDIR.Y	NA	S{+579}	482.505	4	1927	1926	1	-1.7	148	Specific	314.61	157.22	7.82	5.48	26	>sp|Q63U72|OTCC_BURPS Ornithine carbamoyltransferase, catabolic OS=Burkholderia pseudomallei (strain K96243) OX=272560 GN=arcB PE=3 SV=1	335	20200122_Nsco_ZICHILIC_BP_B2.8153.8153.3	controllerType=0 controllerNumber=1 scan=8153	26.0471	Trypsin	B3	EHSDKPLHDIR	S{+579}	579	579.316	579.32	579.316
212	01914:4	23	N.QGDALVHS{+1181.695}TKK.A	NA	S{+1182}	592.34	4	2366.34	2365.34	1	-1.4	539	NRagged	314.65	314.65	0	7.02	44	>sp|O68191|DNAK_BURPS Chaperone protein DnaK OS=Burkholderia pseudomallei (strain K96243) OX=272560 GN=dnaK PE=3 SV=2	452	NS_368_NSco_20200117_BP_HILIC_B3.3768.3768.2	controllerType=0 controllerNumber=1 scan=3768	17.7838	Trypsin	B3	QGDALVHSTKK	S{+1182}	1182	1181.69	1181.69	1181.69
213	59371:4	23	T.AS{+283.094}GIVIPDAAAEKPDQGEVLAIGPGKRDDK.G	NA	S{+283}	826.176	4	3301.68	3300.68	1	-1	22	NRagged	314.86	163.07	2.27	8.02	23	>tr|Q63RH4|Q63RH4_BURPS 10 kDa chaperonin OS=Burkholderia pseudomallei (strain K96243) OX=272560 GN=groS PE=3 SV=1	3066	NS_368_NSco_20200117_BP_HILIC_B2.55592.55592.3	controllerType=0 controllerNumber=1 scan=55592	124.384	Trypsin	B2	ASGIVIPDAAAEKPDQGEVLAIGPGKRDDK	S{+283}	283	283.094	283.09	283.094
214	33015:6	290	R.TEVVLES{+1604.705}HDFAAASK.L	NA	S{+1605}	535.59	6	3208.5	3208.5	0	0	121	Specific	314.92	134.05	0	5.98	5	>tr|Q63WB6|Q63WB6_BURPS Putative exported protein OS=Burkholderia pseudomallei (strain K96243) OX=272560 GN=BPSL0972 PE=4 SV=1	2460	NS_368_NSco_20200117_BP_HILIC_B2.31660.31660.3	controllerType=0 controllerNumber=1 scan=31660	74.0093	Trypsin	B2	TEVVLESHDFAAASK	S{+1605}	1605	1604.7	1604.7	1604.7
215	02438:4	139	K.HVAHAS{+381.180}NWAR.R	NA	S{+381}	383.443	4	1530.75	1529.75	1	-2.2	624	Specific	315.12	126.81	0	3.39	15	>tr|Q63P87|Q63P87_BURPS UvrABC system protein A OS=Burkholderia pseudomallei (strain K96243) OX=272560 GN=uvrA PE=3 SV=1	768	20200122_Nsco_ZICHILIC_BP_B2.4317.4317.3	controllerType=0 controllerNumber=1 scan=4317	19.27	Trypsin	B2	HVAHASNWAR	S{+381}	381	381.18	381.18	381.18
216	02438:4	139	K.HVAHAS{+381.180}NWAR.R	NA	S{+381}	383.443	4	1530.75	1529.75	1	-2.2	624	Specific	315.12	126.81	0	3.39	15	>tr|Q63P87|Q63P87_BURPS UvrABC system protein A OS=Burkholderia pseudomallei (strain K96243) OX=272560 GN=uvrA PE=3 SV=1	768	20200122_Nsco_ZICHILIC_BP_B2.4317.4317.3	controllerType=0 controllerNumber=1 scan=4317	19.27	Trypsin	B3	HVAHASNWAR	S{+381}	381	381.18	381.18	381.18
217	07808:2	4	K.AATPAS{+1236.441}AASGA.-	NA	S{+1236}	1055.94	2	2110.87	2110.87	0	0	221	CRagged	315.45	128.59	0	4.62	106	>tr|Q63UW0|Q63UW0_BURPS Uncharacterized protein OS=Burkholderia pseudomallei (strain K96243) OX=272560 GN=BPSL1486 PE=4 SV=1	1930	20200122_Nsco_ZICHILIC_BP_B2.8739.8739.2	controllerType=0 controllerNumber=1 scan=8739	27.219	Trypsin	B2	AATPASAASGA	S{+1236}	1236	1236.44	1236.44	1236.44
218	04739:3	237	N.FS{+228.111}HGSADDHRER.A	NA	S{+228}	547.917	3	1641.74	1641.74	0	0	36	NRagged	315.45	120.37	58.82	3.62	8	>tr|Q63WU4|Q63WU4_BURPS Pyruvate kinase OS=Burkholderia pseudomallei (strain K96243) OX=272560 GN=pykA PE=3 SV=1	2381	20200122_Nsco_ZICHILIC_BP_B2.6184.6184.3	controllerType=0 controllerNumber=1 scan=6184	22.5308	Trypsin	B2	FSHGSADDHRER	S{+228}	228	228.111	228.11	228.111
219	07808:2	4	K.AATPAS{+1236.441}AASGA.-	NA	S{+1236}	1055.94	2	2110.87	2110.87	0	0	221	CRagged	315.45	128.59	0	4.62	106	>tr|Q63UW0|Q63UW0_BURPS Uncharacterized protein OS=Burkholderia pseudomallei (strain K96243) OX=272560 GN=BPSL1486 PE=4 SV=1	1930	20200122_Nsco_ZICHILIC_BP_B2.8739.8739.2	controllerType=0 controllerNumber=1 scan=8739	27.219	Trypsin	B3	AATPASAASGA	S{+1236}	1236	1236.44	1236.44	1236.44
220	04739:3	237	N.FS{+228.111}HGSADDHRER.A	NA	S{+228}	547.917	3	1641.74	1641.74	0	0	36	NRagged	315.45	120.37	58.82	3.62	8	>tr|Q63WU4|Q63WU4_BURPS Pyruvate kinase OS=Burkholderia pseudomallei (strain K96243) OX=272560 GN=pykA PE=3 SV=1	2381	20200122_Nsco_ZICHILIC_BP_B2.6184.6184.3	controllerType=0 controllerNumber=1 scan=6184	22.5308	Trypsin	B3	FSHGSADDHRER	S{+228}	228	228.111	228.11	228.111
221	14289:2	3	K.AAAASAAAQAS{+1235.441}APAAASTTK.A	NA	S{+1235}	1462.65	2	2924.3	2923.3	1	-1.1	190	Specific	315.46	112.47	0	5.79	91	>tr|Q63UW0|Q63UW0_BURPS Uncharacterized protein OS=Burkholderia pseudomallei (strain K96243) OX=272560 GN=BPSL1486 PE=4 SV=1	1930	20200122_Nsco_ZICHILIC_BP_B1.14040.14040.2	controllerType=0 controllerNumber=1 scan=14040	39.2689	Trypsin	B1	AAAASAAAQASAPAAASTTK	S{+1235}	1235	1235.44	1235.44	1235.44
222	48890:3	92	R.AAS{+667.226}APEAAAAAPEAMQAAEQNDANAQAAR.A	NA	S{+667}	1146.17	3	3436.5	3434.5	2	-2	156	Specific	315.48	123.34	0	7.48	67	>tr|Q63QT2|Q63QT2_BURPS Outer membrane protein assembly factor BamE OS=Burkholderia pseudomallei (strain K96243) OX=272560 GN=omlA PE=3 SV=1	4791	NS_368_NSco_20200117_BP_HILIC_B2.46126.46126.3	controllerType=0 controllerNumber=1 scan=46126	104.743	Trypsin	B2	AASAPEAAAAAPEAMQAAEQNDANAQAAR	S{+667}	667	667.226	667.23	667.226
223	62605:5	52	K.PALPEVKVPAS{+419.220}ATTWLNDRPEQR.V	NA	S{+419}	599.722	5	2994.58	2994.58	0	0	176	Specific	315.48	7.35	0	6.63	34	>tr|Q63TQ8|Q63TQ8_BURPS Dihydrolipoyllysine-residue succinyltransferase component of 2-oxoglutarate dehydrogenase complex OS=Burkholderia pseudomallei (strain K96243) OX=272560 GN=sucB PE=3 SV=1	4661	NS_368_NSco_20200117_BP_HILIC_B3.56803.56803.5	controllerType=0 controllerNumber=1 scan=56803	132.001	Trypsin	B3	PALPEVKVPASATTWLNDRPEQR	S{+419}	419	419.22	419.22	419.22
224	07948:4	295	R.ETHADPAKPVDPDS{+657.126}PENR.H	NA	S{+657}	659.016	4	2633.04	2632.04	1	-1.3	105	Specific	315.51	152.95	0	8.13	4	>tr|Q63SK0|Q63SK0_BURPS MoCF_biosynth domain-containing protein OS=Burkholderia pseudomallei (strain K96243) OX=272560 GN=BPSL2320 PE=4 SV=1	4005	NS_368_NSco_20200117_BP_HILIC_B2.8721.8721.3	controllerType=0 controllerNumber=1 scan=8721	26.2456	Trypsin	B2	ETHADPAKPVDPDSPENR	S{+657}	657	657.126	657.13	657.126
225	48749:3	161	R.LQQPS{+1233.432}ADSAEVAAAASAPAVAAAPASR.A	NA	S{+1233}	1238.57	3	3713.69	3711.69	2	-1.8	72	Specific	315.67	124.53	0.73	7.17	26	>tr|Q63QC8|Q63QC8_BURPS Putative membrane protein OS=Burkholderia pseudomallei (strain K96243) OX=272560 GN=BPSL3095 PE=4 SV=1	2234	NS_368_NSco_20200117_BP_HILIC_B2.45997.45997.3	controllerType=0 controllerNumber=1 scan=45997	104.498	Trypsin	B2	LQQPSADSAEVAAAASAPAVAAAPASR	S{+1233}	1233	1233.43	1233.43	1233.43
226	54007:3	295	K.LKTPAAPTPPAAPVPASSAAPGTSAS{+568.213}SAVAAPAAAGSGPAASAPAAPVR.H	NA	S{+568}	1595.48	3	4784.43	4782.43	2	-1.4	216	Specific	315.67	60.28	0	7.33	16	>tr|Q63VC5|Q63VC5_BURPS Putative lipoprotein OS=Burkholderia pseudomallei (strain K96243) OX=272560 GN=BPSL1317 PE=4 SV=1	2962	NS_368_NSco_20200117_BP_HILIC_B3.49274.49274.3	controllerType=0 controllerNumber=1 scan=49274	117.13	Trypsin	B3	LKTPAAPTPPAAPVPASSAAPGTSASSAVAAPAAAGSGPAASAPAAPVR	S{+568}	568	568.213	568.21	568.213
227	75058:4	71	K.HGVIS{+517.067}LYDFKGGKK.T	NA	S{+517}	517.235	4	2065.92	2065.92	0	0	359	Specific	315.7	198.58	22.8	7.51	10	>tr|Q63M59|Q63M59_BURPS Putative extracellular ligand binding protein OS=Burkholderia pseudomallei (strain K96243) OX=272560 GN=BPSS0802 PE=4 SV=1	4174	NS_368_NSco_20200117_BP_HILIC_B1.69886.69886.3	controllerType=0 controllerNumber=1 scan=69886	155.987	Trypsin	B1	HGVISLYDFKGGKK	S{+517}	517	517.067	517.07	517.067
228	78555:4	9	L.PEDAQQADGGAAANAAS{+981.433}GAAAQTQAQAPALPAAIYFETGKSELPADAK.D	NA	S{+981}	1398.92	4	5592.66	5592.66	0	0	394	NRagged	315.75	28.16	0	4.96	137	>tr|Q63XT7|Q63XT7_BURPS Cytochrome c oxidase subunit 2 OS=Burkholderia pseudomallei (strain K96243) OX=272560 GN=BPSL0453 PE=3 SV=1	4191	NS_368_NSco_20200117_BP_HILIC_B3.70373.70373.4	controllerType=0 controllerNumber=1 scan=70373	159.133	Trypsin	B3	PEDAQQADGGAAANAASGAAAQTQAQAPALPAAIYFETGKSELPADAK	S{+981}	981	981.433	981.43	981.433
229	24354:4	14	K.VAPPADNNAS{+606.157}QPQQFDPNR.A	NA	S{+606}	668.787	4	2672.13	2672.13	0	0	50	Specific	315.87	143.09	131.84	4.25	54	>tr|Q63Y07|Q63Y07_BURPS Putative membrane protein OS=Burkholderia pseudomallei (strain K96243) OX=272560 GN=BPSL0382 PE=4 SV=1	2876	20200122_Nsco_ZICHILIC_BP_B2.22291.22291.4	controllerType=0 controllerNumber=1 scan=22291	57.894	Trypsin	B2	VAPPADNNASQPQQFDPNR	S{+606}	606	606.157	606.16	606.157
230	24354:4	14	K.VAPPADNNAS{+606.157}QPQQFDPNR.A	NA	S{+606}	668.787	4	2672.13	2672.13	0	0	50	Specific	315.87	143.09	131.84	4.25	54	>tr|Q63Y07|Q63Y07_BURPS Putative membrane protein OS=Burkholderia pseudomallei (strain K96243) OX=272560 GN=BPSL0382 PE=4 SV=1	2876	20200122_Nsco_ZICHILIC_BP_B2.22291.22291.4	controllerType=0 controllerNumber=1 scan=22291	57.894	Trypsin	B3	VAPPADNNASQPQQFDPNR	S{+606}	606	606.157	606.16	606.157
231	42206:5	385	K.HRGTIS{+400.714}AEHGIGQLK.I	NA	S{+401}	401.722	5	2004.58	2004.58	0	0	423	Specific	315.89	225.29	1.6	7.58	6	>tr|Q63TJ9|Q63TJ9_BURPS Putative FAD-binding reductase OS=Burkholderia pseudomallei (strain K96243) OX=272560 GN=BPSL1969 PE=4 SV=1	1013	NS_368_NSco_20200117_BP_HILIC_B2.40317.40317.4	controllerType=0 controllerNumber=1 scan=40317	92.8888	Trypsin	B2	HRGTISAEHGIGQLK	S{+401}	401	400.714	400.71	400.714
232	87198:5	336	S.IDTEPFYS{+1144.479}PDGKWIYFTSDRGGAPQIYR.M	NA	S{+1144}	886.216	5	4427.05	4424.05	3	-2.3	287	NRagged	315.99	22.26	0	5.96	6	>sp|Q63RA8|TOLB_BURPS Tol-Pal system protein TolB OS=Burkholderia pseudomallei (strain K96243) OX=272560 GN=tolB PE=3 SV=1	280	NS_368_NSco_20200117_BP_HILIC_B2.79983.79983.4	controllerType=0 controllerNumber=1 scan=79983	172.912	Trypsin	B2	IDTEPFYSPDGKWIYFTSDRGGAPQIYR	S{+1144}	1144	1144.48	1144.48	1144.48
233	60332:4	250	K.EKPNFSVENEAQIAKPPRVDFGTSSAPAPAPAAGAS{+567.209}N.-	NA	S{+567}	1073.52	4	4291.05	4290.05	1	-0.8	188	CRagged	316.04	316.04	37.41	7.4	21	>tr|Q63Y85|Q63Y85_BURPS Putative lipoprotein OS=Burkholderia pseudomallei (strain K96243) OX=272560 GN=BPSL0303 PE=4 SV=1	4119	NS_368_NSco_20200117_BP_HILIC_B3.54734.54734.4	controllerType=0 controllerNumber=1 scan=54734	127.817	Trypsin	B3	EKPNFSVENEAQIAKPPRVDFGTSSAPAPAPAAGASN	S{+567}	567	567.209	567.21	567.209
234	39781:5	98	R.HAC[+57.021]IALPADQHAS{+457.468}TWR.F	NA	C[+57], S{+457}	459.276	5	2292.35	2291.35	1	-1.5	189	Specific	316.05	147.5	0	7.63	14	>tr|Q63RD9|Q63RD9_BURPS Putative LysR-family transcriptional regulator OS=Burkholderia pseudomallei (strain K96243) OX=272560 GN=BPSL2733 PE=3 SV=1	1515	NS_368_NSco_20200117_BP_HILIC_B2.38224.38224.4	controllerType=0 controllerNumber=1 scan=38224	88.7619	Trypsin	B2	HACIALPADQHASTWR	,S{+457}	,+457	457.468	457.47	457.468
235	46464:3	208	N.GS{+425.202}INAFSAIKPEK.T	NA	S{+425}	596.32	3	1786.94	1786.94	0	0	534	NRagged	316.08	45.31	45.31	4.16	10	>tr|Q63JH4|Q63JH4_BURPS Putative outer membrane copper receptor OS=Burkholderia pseudomallei (strain K96243) OX=272560 GN=BPSS1742 PE=3 SV=1	590	NS_368_NSco_20200117_BP_HILIC_B1.43868.43868.3	controllerType=0 controllerNumber=1 scan=43868	101.449	Trypsin	B1	GSINAFSAIKPEK	S{+425}	425	425.202	425.2	425.202
236	45061:4	129	K.HGVIS{+512.197}LYDFKGGKK.T	NA	S{+512}	516.268	4	2062.05	2061.05	1	-1.6	359	Specific	316.11	208.27	0	8.67	15	>tr|Q63M59|Q63M59_BURPS Putative extracellular ligand binding protein OS=Burkholderia pseudomallei (strain K96243) OX=272560 GN=BPSS0802 PE=4 SV=1	4174	NS_368_NSco_20200117_BP_HILIC_B3.41413.41413.3	controllerType=0 controllerNumber=1 scan=41413	100.547	Trypsin	B3	HGVISLYDFKGGKK	S{+512}	512	512.197	512.2	512.197
237	42787:5	498	F.PFKPATPPGS{+1292.497}EPEKK.-	NA	S{+1292}	581.477	5	2903.36	2902.36	1	-1.2	176	NRagged	316.18	41.12	0	5.43	6	>tr|Q63UQ9|Q63UQ9_BURPS Uncharacterized protein OS=Burkholderia pseudomallei (strain K96243) OX=272560 GN=BPSL1537 PE=4 SV=1	787	NS_368_NSco_20200117_BP_HILIC_B3.39521.39521.4	controllerType=0 controllerNumber=1 scan=39521	96.5499	Trypsin	B3	PFKPATPPGSEPEKK	S{+1292}	1292	1292.5	1292.5	1292.5
238	08082:3	161	A.PATTASTASVAPAS{+1029.643}GVK.T	NA	S{+1030}	849.153	3	2545.44	2545.44	0	0	160	NRagged	316.19	35.01	0	4.24	23	>tr|Q63QN4|Q63QN4_BURPS Histone H1-like protein OS=Burkholderia pseudomallei (strain K96243) OX=272560 GN=hctB PE=4 SV=1	3155	20200122_Nsco_ZICHILIC_BP_B1.9018.9018.3	controllerType=0 controllerNumber=1 scan=9018	28.3028	Trypsin	B1	PATTASTASVAPASGVK	S{+1030}	1030	1029.64	1029.64	1029.64
239	01548:3	170	K.LDS{+269.070}KPGQHGR.I	NA	S{+269}	455.552	3	1364.64	1363.64	1	-2.5	34	Specific	316.36	101.19	0	2.49	29	>sp|Q63Q36|RS4_BURPS 30S ribosomal protein S4 OS=Burkholderia pseudomallei (strain K96243) OX=272560 GN=rpsD PE=3 SV=1	4	20200122_Nsco_ZICHILIC_BP_B2.3586.3586.3	controllerType=0 controllerNumber=1 scan=3586	17.9924	Trypsin	B2	LDSKPGQHGR	S{+269}	269	269.07	269.07	269.07
240	01549:3	170	K.LDS{+270.099}KPGQHGR.I	NA	S{+270}	455.895	3	1365.67	1364.67	1	-2.5	34	Specific	316.36	101.19	0	2.05	29	>sp|Q63Q36|RS4_BURPS 30S ribosomal protein S4 OS=Burkholderia pseudomallei (strain K96243) OX=272560 GN=rpsD PE=3 SV=1	4	20200122_Nsco_ZICHILIC_BP_B2.3586.3586.3	controllerType=0 controllerNumber=1 scan=3586	17.9924	Trypsin	B2	LDSKPGQHGR	S{+270}	270	270.099	270.1	270.099
241	01548:3	170	K.LDS{+269.070}KPGQHGR.I	NA	S{+269}	455.552	3	1364.64	1363.64	1	-2.5	34	Specific	316.36	101.19	0	2.49	29	>sp|Q63Q36|RS4_BURPS 30S ribosomal protein S4 OS=Burkholderia pseudomallei (strain K96243) OX=272560 GN=rpsD PE=3 SV=1	4	20200122_Nsco_ZICHILIC_BP_B2.3586.3586.3	controllerType=0 controllerNumber=1 scan=3586	17.9924	Trypsin	B3	LDSKPGQHGR	S{+269}	269	269.07	269.07	269.07
242	01549:3	170	K.LDS{+270.099}KPGQHGR.I	NA	S{+270}	455.895	3	1365.67	1364.67	1	-2.5	34	Specific	316.36	101.19	0	2.05	29	>sp|Q63Q36|RS4_BURPS 30S ribosomal protein S4 OS=Burkholderia pseudomallei (strain K96243) OX=272560 GN=rpsD PE=3 SV=1	4	20200122_Nsco_ZICHILIC_BP_B2.3586.3586.3	controllerType=0 controllerNumber=1 scan=3586	17.9924	Trypsin	B3	LDSKPGQHGR	S{+270}	270	270.099	270.1	270.099
243	45914:4	82	R.DHDTGES{+707.381}FDRAALNAELEK.I	NA	S{+707}	707.344	4	2826.35	2825.35	1	-1.2	517	Specific	316.67	210.62	1.2	8.66	18	>tr|Q63TY9|Q63TY9_BURPS AAA_PrkA domain-containing protein OS=Burkholderia pseudomallei (strain K96243) OX=272560 GN=BPSL1828 PE=4 SV=1	620	NS_368_NSco_20200117_BP_HILIC_B2.43554.43554.3	controllerType=0 controllerNumber=1 scan=43554	99.5538	Trypsin	B2	DHDTGESFDRAALNAELEK	S{+707}	707	707.381	707.38	707.381
244	84157:4	424	R.GDAS{+733.273}LHALRDYLADDAEGVAR.L	NA	S{+733}	738.342	4	2950.35	2948.35	2	-2.3	21	Specific	316.83	211.71	0	7.84	2	>tr|Q63JT3|Q63JT3_BURPS TauD domain-containing protein OS=Burkholderia pseudomallei (strain K96243) OX=272560 GN=BPSS1631 PE=4 SV=1	2459	NS_368_NSco_20200117_BP_HILIC_B1.78011.78011.3	controllerType=0 controllerNumber=1 scan=78011	172.361	Trypsin	B1	GDASLHALRDYLADDAEGVAR	S{+733}	733	733.273	733.27	733.273
245	63610:5	8	Y.GGAAPHGGGAFS{+831.262}GKDPSKVDR.S	NA	S{+831}	560.652	5	2799.23	2799.23	0	0	256	NRagged	316.99	50.33	18.93	6.06	42	>sp|Q63YH5|METK_BURPS S-adenosylmethionine synthase OS=Burkholderia pseudomallei (strain K96243) OX=272560 GN=metK PE=1 SV=1	448	NS_368_NSco_20200117_BP_HILIC_B1.59218.59218.5	controllerType=0 controllerNumber=1 scan=59218	133.4	Trypsin	B1	GGAAPHGGGAFSGKDPSKVDR	S{+831}	831	831.262	831.26	831.262
246	35928:3	201	R.QQLAPPAPAS{+1134.422}APAAASDAGTASPGARP.-	NA	S{+1134}	1188.89	3	3564.64	3562.64	2	-1.9	731	CRagged	317.37	178.05	0	7.66	13	>tr|Q63Z30|Q63Z30_BURPS General secretory pathway protein D OS=Burkholderia pseudomallei (strain K96243) OX=272560 GN=gspD PE=3 SV=1	680	NS_368_NSco_20200117_BP_HILIC_B2.34574.34574.3	controllerType=0 controllerNumber=1 scan=34574	80.9206	Trypsin	B2	QQLAPPAPASAPAAASDAGTASPGARP	S{+1134}	1134	1134.42	1134.42	1134.42
247	04972:3	545	K.QHAS{+592.305}EFKPLK.T	NA	S{+592}	592.987	3	1776.95	1776.95	0	0	295	Specific	317.61	217.38	0.08	5	6	>tr|Q63Y37|Q63Y37_BURPS Sulfate-binding protein OS=Burkholderia pseudomallei (strain K96243) OX=272560 GN=sbp PE=4 SV=1	3848	20200122_Nsco_ZICHILIC_BP_B2.6381.6381.2	controllerType=0 controllerNumber=1 scan=6381	22.8568	Trypsin	B2	QHASEFKPLK	S{+592}	592	592.305	592.3	592.305
248	04972:3	545	K.QHAS{+592.305}EFKPLK.T	NA	S{+592}	592.987	3	1776.95	1776.95	0	0	295	Specific	317.61	217.38	0.08	5	6	>tr|Q63Y37|Q63Y37_BURPS Sulfate-binding protein OS=Burkholderia pseudomallei (strain K96243) OX=272560 GN=sbp PE=4 SV=1	3848	20200122_Nsco_ZICHILIC_BP_B2.6381.6381.2	controllerType=0 controllerNumber=1 scan=6381	22.8568	Trypsin	B3	QHASEFKPLK	S{+592}	592	592.305	592.3	592.305
249	10047:2	3	K.AAAASAAAQASAPAAAS{+568.214}TTK.A	NA	S{+568}	1128.54	2	2256.08	2256.08	0	0	190	Specific	317.62	191.11	1.2	7.17	91	>tr|Q63UW0|Q63UW0_BURPS Uncharacterized protein OS=Burkholderia pseudomallei (strain K96243) OX=272560 GN=BPSL1486 PE=4 SV=1	1930	20200122_Nsco_ZICHILIC_BP_B1.10620.10620.2	controllerType=0 controllerNumber=1 scan=10620	31.5989	Trypsin	B1	AAAASAAAQASAPAAASTTK	S{+568}	568	568.214	568.21	568.214
250	20637:4	2	Q.IEEATS{+308.124}DYDREKLQER.V	NA	S{+308}	573.273	4	2290.07	2290.07	0	0	353	NRagged	317.71	62.89	0.4	4.92	76	>sp|Q9F712|CH601_BURPS 60 kDa chaperonin 1 OS=Burkholderia pseudomallei (strain K96243) OX=272560 GN=groL1 PE=3 SV=2	29	20200122_Nsco_ZICHILIC_BP_B1.19228.19228.4	controllerType=0 controllerNumber=1 scan=19228	52.1806	Trypsin	B1	IEEATSDYDREKLQER	S{+308}	308	308.124	308.12	308.124
251	28434:3	11	K.HAQVYS{+960.403}TADDNQGAVTIK.V	NA	S{+960}	960.449	3	2879.33	2878.33	1	-1.2	423	Specific	317.94	209.74	0	8.2	25	>sp|O68191|DNAK_BURPS Chaperone protein DnaK OS=Burkholderia pseudomallei (strain K96243) OX=272560 GN=dnaK PE=3 SV=2	452	NS_368_NSco_20200117_BP_HILIC_B1.26901.26901.3	controllerType=0 controllerNumber=1 scan=26901	64.2628	Trypsin	B1	HAQVYSTADDNQGAVTIK	S{+960}	960	960.403	960.4	960.403
252	21657:4	594	S.DS{+283.139}DIHLEADIHAVK.N	NA	S{+283}	462.485	4	1846.92	1845.92	1	-1.8	61	NRagged	317.99	317.99	0	5.45	3	>tr|Q63NE2|Q63NE2_BURPS Putative exported protein OS=Burkholderia pseudomallei (strain K96243) OX=272560 GN=BPSS0357 PE=4 SV=1	550	20200122_Nsco_ZICHILIC_BP_B2.20118.20118.4	controllerType=0 controllerNumber=1 scan=20118	52.6121	Trypsin	B2	DSDIHLEADIHAVK	S{+283}	283	283.139	283.14	283.139
253	21657:4	594	S.DS{+283.139}DIHLEADIHAVK.N	NA	S{+283}	462.485	4	1846.92	1845.92	1	-1.8	61	NRagged	317.99	317.99	0	5.45	3	>tr|Q63NE2|Q63NE2_BURPS Putative exported protein OS=Burkholderia pseudomallei (strain K96243) OX=272560 GN=BPSS0357 PE=4 SV=1	550	20200122_Nsco_ZICHILIC_BP_B2.20118.20118.4	controllerType=0 controllerNumber=1 scan=20118	52.6121	Trypsin	B3	DSDIHLEADIHAVK	S{+283}	283	283.139	283.14	283.139
254	27896:2	14	A.PPADNNAS{+837.331}QPQQFDPNR.A	NA	S{+837}	1367.6	2	2734.19	2733.19	1	-1.2	52	NRagged	318.03	152.65	0	5.87	54	>tr|Q63Y07|Q63Y07_BURPS Putative membrane protein OS=Burkholderia pseudomallei (strain K96243) OX=272560 GN=BPSL0382 PE=4 SV=1	2876	20200122_Nsco_ZICHILIC_BP_B2.25197.25197.2	controllerType=0 controllerNumber=1 scan=25197	64.4484	Trypsin	B2	PPADNNASQPQQFDPNR	S{+837}	837	837.331	837.33	837.331
255	27896:2	14	A.PPADNNAS{+837.331}QPQQFDPNR.A	NA	S{+837}	1367.6	2	2734.19	2733.19	1	-1.2	52	NRagged	318.03	152.65	0	5.87	54	>tr|Q63Y07|Q63Y07_BURPS Putative membrane protein OS=Burkholderia pseudomallei (strain K96243) OX=272560 GN=BPSL0382 PE=4 SV=1	2876	20200122_Nsco_ZICHILIC_BP_B2.25197.25197.2	controllerType=0 controllerNumber=1 scan=25197	64.4484	Trypsin	B3	PPADNNASQPQQFDPNR	S{+837}	837	837.331	837.33	837.331
256	12246:4	604	R.HES{+495.285}VARYPELAAR.S	NA	S{+495}	499.271	4	1994.06	1994.06	0	0	214	Specific	318.08	176.78	0	6.67	2	>tr|Q63VK6|Q63VK6_BURPS Putative aminotransferase OS=Burkholderia pseudomallei (strain K96243) OX=272560 GN=BPSL1239 PE=4 SV=1	3502	20200122_Nsco_ZICHILIC_BP_B1.12356.12356.3	controllerType=0 controllerNumber=1 scan=12356	35.3153	Trypsin	B1	HESVARYPELAAR	S{+495}	495	495.285	495.29	495.285
257	33896:9	341	K.RS{+1973.847}GIGAAPAKPPAEVGSAELRDPAR.K	NA	S{+1974}	495.248	9	4449.17	4447.17	2	-1.5	631	Specific	318.18	318.18	0	8.61	9	>tr|Q63L94|Q63L94_BURPS ATP-dependent zinc metalloprotease FtsH OS=Burkholderia pseudomallei (strain K96243) OX=272560 GN=ftsH PE=3 SV=1	2317	NS_368_NSco_20200117_BP_HILIC_B3.31886.31886.5	controllerType=0 controllerNumber=1 scan=31886	80.3858	Trypsin	B3	RSGIGAAPAKPPAEVGSAELRDPAR	S{+1974}	1974	1973.85	1973.85	1973.85
258	48297:4	333	R.HRADAATPGGEDIELLS{+655.184}AR.E	NA	S{+655}	659.55	4	2635.18	2634.18	1	-1.3	457	Specific	318.2	200.15	0	9.43	17	>tr|Q63JT2|Q63JT2_BURPS Probable non-ribosomal peptide synthetase OS=Burkholderia pseudomallei (strain K96243) OX=272560 GN=BPSS1632 PE=4 SV=1	4150	NS_368_NSco_20200117_BP_HILIC_B3.44081.44081.3	controllerType=0 controllerNumber=1 scan=44081	105.969	Trypsin	B3	HRADAATPGGEDIELLSAR	S{+655}	655	655.184	655.18	655.184
259	24637:3	8	A.STPAAGADAAS{+668.223}SPKPAVEDIK.M	NA	S{+668}	884.414	3	2651.23	2651.23	0	0	29	NRagged	318.21	56.71	0	6.08	108	>tr|Q63W37|Q63W37_BURPS Ecotin OS=Burkholderia pseudomallei (strain K96243) OX=272560 GN=eco PE=4 SV=1	4875	NS_368_NSco_20200117_BP_HILIC_B3.23556.23556.3	controllerType=0 controllerNumber=1 scan=23556	61.6369	Trypsin	B3	STPAAGADAASSPKPAVEDIK	S{+668}	668	668.223	668.22	668.223
260	84919:4	374	D.GS{+399.183}LIKFDGNAAVLLNNKLEPIGTR.I	NA	S{+399}	735.656	4	2939.6	2939.6	0	0	74	NRagged	318.26	28.81	28.81	6.98	20	>sp|Q63Q21|RL14_BURPS 50S ribosomal protein L14 OS=Burkholderia pseudomallei (strain K96243) OX=272560 GN=rplN PE=3 SV=1	264	NS_368_NSco_20200117_BP_HILIC_B3.75935.75935.4	controllerType=0 controllerNumber=1 scan=75935	170.12	Trypsin	B3	GSLIKFDGNAAVLLNNKLEPIGTR	S{+399}	399	399.183	399.18	399.183
261	27487:4	1215	R.DS{+481.188}LIEAVAHGHGDK.D	NA	S{+481}	483.231	4	1929.9	1929.9	0	0	261	Specific	318.27	197.06	2.51	5.48	3	>tr|Q63PX1|Q63PX1_BURPS Putative oxidoreductase OS=Burkholderia pseudomallei (strain K96243) OX=272560 GN=BPSL3253 PE=4 SV=1	1050	NS_368_NSco_20200117_BP_HILIC_B3.26177.26177.3	controllerType=0 controllerNumber=1 scan=26177	67.7126	Trypsin	B3	DSLIEAVAHGHGDK	S{+481}	481	481.188	481.19	481.188
262	08005:4	572	H.PSLAS{+348.211}HAPER.L	NA	S{+348}	353.945	4	1412.76	1412.76	0	0	46	NRagged	318.34	26.85	0	3.75	6	>tr|Q63NZ2|Q63NZ2_BURPS Putative dehydrogenase OS=Burkholderia pseudomallei (strain K96243) OX=272560 GN=BPSS0156 PE=4 SV=1	2625	NS_368_NSco_20200117_BP_HILIC_B3.8848.8848.4	controllerType=0 controllerNumber=1 scan=8848	27.3708	Trypsin	B3	PSLASHAPER	S{+348}	348	348.211	348.21	348.211
263	35386:3	51	R.AAEAASAGVAPPAS{+1556.590}GAQAPAPASAAAAASAPR.A	NA	S{+1557}	1415.65	3	4244.94	4242.94	2	-1.6	387	Specific	318.43	129.62	0	7.31	54	>tr|Q63US6|Q63US6_BURPS Protein HflK OS=Burkholderia pseudomallei (strain K96243) OX=272560 GN=BPSL1520 PE=3 SV=1	5406	NS_368_NSco_20200117_BP_HILIC_B3.33176.33176.3	controllerType=0 controllerNumber=1 scan=33176	83.1509	Trypsin	B3	AAEAASAGVAPPASGAQAPAPASAAAAASAPR	S{+1557}	1557	1556.59	1556.59	1556.59
264	11882:4	669	R.EVSC[+57.021]EVS{+717.420}HEADRDAAADAAR.V	NA	C[+57], S{+717}	719.846	4	2876.36	2876.36	0	0	576	Specific	318.43	39.6	4.8	6.05	2	>sp|Q63IX0|ATPA2_BURPS ATP synthase subunit alpha 2 OS=Burkholderia pseudomallei (strain K96243) OX=272560 GN=atpA2 PE=3 SV=1	443	20200122_Nsco_ZICHILIC_BP_B1.12080.12080.3	controllerType=0 controllerNumber=1 scan=12080	34.7167	Trypsin	B1	EVSCEVSHEADRDAAADAAR	,S{+717}	,+717	717.42	717.42	717.42
265	34295:3	58	K.EHGGYS{+731.288}VFAGVGER.T	NA	S{+731}	732.996	3	2196.97	2195.97	1	-1.5	173	Specific	318.51	46.41	0	6.22	29	>sp|Q63PI0|ATPB1_BURPS ATP synthase subunit beta 1 OS=Burkholderia pseudomallei (strain K96243) OX=272560 GN=atpD1 PE=3 SV=1	360	NS_368_NSco_20200117_BP_HILIC_B3.32242.32242.3	controllerType=0 controllerNumber=1 scan=32242	81.173	Trypsin	B3	EHGGYSVFAGVGER	S{+731}	731	731.288	731.29	731.288
266	05499:4	165	R.RAGALHLTAAS{+1193.738}K.A	NA	S{+1194}	598.363	4	2390.43	2389.43	1	-1.4	694	Specific	318.62	318.62	0	6.29	12	>tr|Q63VM7|Q63VM7_BURPS NADH-quinone oxidoreductase OS=Burkholderia pseudomallei (strain K96243) OX=272560 GN=BPSL1217 PE=3 SV=1	2115	20200122_Nsco_ZICHILIC_BP_B2.6817.6817.2	controllerType=0 controllerNumber=1 scan=6817	23.609	Trypsin	B2	RAGALHLTAASK	S{+1194}	1194	1193.74	1193.74	1193.74
267	05499:4	165	R.RAGALHLTAAS{+1193.738}K.A	NA	S{+1194}	598.363	4	2390.43	2389.43	1	-1.4	694	Specific	318.62	318.62	0	6.29	12	>tr|Q63VM7|Q63VM7_BURPS NADH-quinone oxidoreductase OS=Burkholderia pseudomallei (strain K96243) OX=272560 GN=BPSL1217 PE=3 SV=1	2115	20200122_Nsco_ZICHILIC_BP_B2.6817.6817.2	controllerType=0 controllerNumber=1 scan=6817	23.609	Trypsin	B3	RAGALHLTAASK	S{+1194}	1194	1193.74	1193.74	1193.74
268	37030:6	297	R.GQS{+1680.819}SNDVFPTAMHIAAAR.A	NA	S{+1681}	593.293	6	3554.72	3553.72	1	-0.9	138	Specific	318.67	33.75	0	4.49	6	>tr|Q63S56|Q63S56_BURPS Fumarate hydratase class II OS=Burkholderia pseudomallei (strain K96243) OX=272560 GN=fumC PE=3 SV=1	1149	20200122_Nsco_ZICHILIC_BP_B1.32735.32735.2	controllerType=0 controllerNumber=1 scan=32735	83.8326	Trypsin	B1	GQSSNDVFPTAMHIAAAR	S{+1681}	1681	1680.82	1680.82	1680.82
269	01099:6	306	K.YAHLHHAS{+1525.741}PHAER.S	NA	S{+1526}	509.586	6	3052.48	3051.48	1	-1.1	174	Specific	318.73	38.36	25.49	4.34	5	>tr|Q63SK0|Q63SK0_BURPS MoCF_biosynth domain-containing protein OS=Burkholderia pseudomallei (strain K96243) OX=272560 GN=BPSL2320 PE=4 SV=1	4005	20200122_Nsco_ZICHILIC_BP_B2.3238.3238.3	controllerType=0 controllerNumber=1 scan=3238	17.3418	Trypsin	B2	YAHLHHASPHAER	S{+1526}	1526	1525.74	1525.74	1525.74
270	01099:6	306	K.YAHLHHAS{+1525.741}PHAER.S	NA	S{+1526}	509.586	6	3052.48	3051.48	1	-1.1	174	Specific	318.73	38.36	25.49	4.34	5	>tr|Q63SK0|Q63SK0_BURPS MoCF_biosynth domain-containing protein OS=Burkholderia pseudomallei (strain K96243) OX=272560 GN=BPSL2320 PE=4 SV=1	4005	20200122_Nsco_ZICHILIC_BP_B2.3238.3238.3	controllerType=0 controllerNumber=1 scan=3238	17.3418	Trypsin	B3	YAHLHHASPHAER	S{+1526}	1526	1525.74	1525.74	1525.74
271	50541:4	180	N.GETVAAS{+1141.550}DGEPVTGKR.D	NA	S{+1142}	679.838	4	2716.33	2715.33	1	-1.2	224	NRagged	318.74	14.04	0	5.18	14	>sp|Q63Y06|SYR_BURPS Arginine--tRNA ligase OS=Burkholderia pseudomallei (strain K96243) OX=272560 GN=argS PE=3 SV=1	207	NS_368_NSco_20200117_BP_HILIC_B3.46122.46122.4	controllerType=0 controllerNumber=1 scan=46122	110.346	Trypsin	B3	GETVAASDGEPVTGKR	S{+1142}	1142	1141.55	1141.55	1141.55
272	16728:4	57	R.KIQGYFDS{+1164.518}GR.N	NA	S{+1165}	584.783	4	2336.11	2335.11	1	-1.4	231	Specific	318.75	166.78	0	6.12	26	>tr|Q63RR0|Q63RR0_BURPS Maltose-binding protein OS=Burkholderia pseudomallei (strain K96243) OX=272560 GN=malE PE=4 SV=1	515	NS_368_NSco_20200117_BP_HILIC_B3.16574.16574.2	controllerType=0 controllerNumber=1 scan=16574	45.2628	Trypsin	B3	KIQGYFDSGR	S{+1165}	1165	1164.52	1164.52	1164.52
273	17190:6	34	R.EHS{+1308.584}DKPLHDIR.Y	NA	S{+1309}	443.55	6	2656.27	2655.27	1	-1.3	148	Specific	319.04	179.18	0	6.48	44	>sp|Q63U72|OTCC_BURPS Ornithine carbamoyltransferase, catabolic OS=Burkholderia pseudomallei (strain K96243) OX=272560 GN=arcB PE=3 SV=1	335	NS_368_NSco_20200117_BP_HILIC_B2.16902.16902.3	controllerType=0 controllerNumber=1 scan=16902	42.5332	Trypsin	B2	EHSDKPLHDIR	S{+1309}	1309	1308.58	1308.58	1308.58
274	84579:4	98	V.VTAGDIELAHDC[+57.021]EVINPNHVIAHLS{+470.189}K.G	NA	C[+57], S{+470}	831.412	4	3322.63	3322.63	0	0	107	NRagged	319.1	77.84	14.4	5.06	6	>sp|Q63Q37|RPOA_BURPS DNA-directed RNA polymerase subunit alpha OS=Burkholderia pseudomallei (strain K96243) OX=272560 GN=rpoA PE=3 SV=1	136	NS_368_NSco_20200117_BP_HILIC_B1.78342.78342.4	controllerType=0 controllerNumber=1 scan=78342	172.921	Trypsin	B1	VTAGDIELAHDCEVINPNHVIAHLSK	,S{+470}	,+470	470.189	470.19	470.189
275	37039:5	13	K.KDS{+891.457}GIKDFADLK.G	NA	S{+891}	446.639	5	2229.17	2228.17	1	-1.5	139	Specific	319.14	59.6	0	4.09	49	>tr|Q63QV0|Q63QV0_BURPS Glutamate/aspartate periplasmic binding protein OS=Burkholderia pseudomallei (strain K96243) OX=272560 GN=gltI PE=4 SV=1	3389	NS_368_NSco_20200117_BP_HILIC_B2.35680.35680.3	controllerType=0 controllerNumber=1 scan=35680	83.3845	Trypsin	B2	KDSGIKDFADLK	S{+891}	891	891.457	891.46	891.457
276	08841:4	14	K.KPQTAANGSS{+567.196}APHVANNNAQASAAATPPK.A	NA	S{+567}	835.9	4	3340.58	3338.58	2	-2	151	Specific	319.21	22.79	0	5.56	36	>tr|Q63Y07|Q63Y07_BURPS Putative membrane protein OS=Burkholderia pseudomallei (strain K96243) OX=272560 GN=BPSL0382 PE=4 SV=1	2876	20200122_Nsco_ZICHILIC_BP_B1.9625.9625.4	controllerType=0 controllerNumber=1 scan=9625	29.5272	Trypsin	B1	KPQTAANGSSAPHVANNNAQASAAATPPK	S{+567}	567	567.196	567.2	567.196
277	05008:3	1116	K.KS{+610.275}ENYYYEK.D	NA	S{+610}	612.283	3	1834.83	1833.83	1	-1.8	447	Specific	319.26	167.63	0	3.5	4	>tr|Q63TC1|Q63TC1_BURPS Uncharacterized protein OS=Burkholderia pseudomallei (strain K96243) OX=272560 GN=BPSL2047 PE=4 SV=1	3128	20200122_Nsco_ZICHILIC_BP_B2.6412.6412.2	controllerType=0 controllerNumber=1 scan=6412	22.915	Trypsin	B2	KSENYYYEK	S{+610}	610	610.275	610.27	610.275
278	05008:3	1116	K.KS{+610.275}ENYYYEK.D	NA	S{+610}	612.283	3	1834.83	1833.83	1	-1.8	447	Specific	319.26	167.63	0	3.5	4	>tr|Q63TC1|Q63TC1_BURPS Uncharacterized protein OS=Burkholderia pseudomallei (strain K96243) OX=272560 GN=BPSL2047 PE=4 SV=1	3128	20200122_Nsco_ZICHILIC_BP_B2.6412.6412.2	controllerType=0 controllerNumber=1 scan=6412	22.915	Trypsin	B3	KSENYYYEK	S{+610}	610	610.275	610.27	610.275
279	13983:4	416	M.PGVVS{+901.305}VKPAR.S	NA	S{+901}	478.736	4	1911.92	1910.92	1	-1.8	194	NRagged	319.38	135.31	0	3.59	5	>tr|Q63TI6|Q63TI6_BURPS Putative lipoprotein OS=Burkholderia pseudomallei (strain K96243) OX=272560 GN=BPSL1982 PE=4 SV=1	1431	20200122_Nsco_ZICHILIC_BP_B1.13803.13803.4	controllerType=0 controllerNumber=1 scan=13803	38.7109	Trypsin	B1	PGVVSVKPAR	S{+901}	901	901.305	901.3	901.305
280	53822:5	112	R.HEFLES{+1393.908}AEVHGNYYGTSR.V	NA	S{+1394}	699.177	5	3491.85	3489.85	2	-1.9	84	Specific	319.48	319.48	0	7.64	9	>sp|Q63RV7|KGUA_BURPS Guanylate kinase OS=Burkholderia pseudomallei (strain K96243) OX=272560 GN=gmk PE=3 SV=1	322	NS_368_NSco_20200117_BP_HILIC_B1.50532.50532.3	controllerType=0 controllerNumber=1 scan=50532	115.303	Trypsin	B1	HEFLESAEVHGNYYGTSR	S{+1394}	1394	1393.91	1393.91	1393.91
281	63126:4	84	V.PS{+1147.542}GNFGNVC[+57.021]AGHIAR.M	NA	C[+57], S{+1148}	676.826	4	2704.28	2704.28	0	0	268	NRagged	319.63	115.47	20.18	3.85	8	>tr|Q63UW8|Q63UW8_BURPS Threonine synthase OS=Burkholderia pseudomallei (strain K96243) OX=272560 GN=thrC PE=4 SV=1	1148	NS_368_NSco_20200117_BP_HILIC_B1.58794.58794.4	controllerType=0 controllerNumber=1 scan=58794	132.514	Trypsin	B1	PSGNFGNVCAGHIAR	,S{+1148}	,+1148	1147.54	1147.54	1147.54
282	89930:2	146	L.PGSSIFSS{+625.327}ADSFAMIR.G	NA	S{+625}	1150.07	2	2299.13	2298.13	1	-1.5	78	NRagged	319.65	130.26	0	4.62	8	>tr|Q63TL4|Q63TL4_BURPS Succinyl-CoA:3-ketoacid-coenzyme A transferase subunit B OS=Burkholderia pseudomallei (strain K96243) OX=272560 GN=scoB PE=4 SV=1	839	20200122_Nsco_ZICHILIC_BP_B2.76811.76811.2	controllerType=0 controllerNumber=1 scan=76811	176.119	Trypsin	B2	PGSSIFSSADSFAMIR	S{+625}	625	625.327	625.33	625.327
283	89930:2	146	L.PGSSIFSS{+625.327}ADSFAMIR.G	NA	S{+625}	1150.07	2	2299.13	2298.13	1	-1.5	78	NRagged	319.65	130.26	0	4.62	8	>tr|Q63TL4|Q63TL4_BURPS Succinyl-CoA:3-ketoacid-coenzyme A transferase subunit B OS=Burkholderia pseudomallei (strain K96243) OX=272560 GN=scoB PE=4 SV=1	839	20200122_Nsco_ZICHILIC_BP_B2.76811.76811.2	controllerType=0 controllerNumber=1 scan=76811	176.119	Trypsin	B3	PGSSIFSSADSFAMIR	S{+625}	625	625.327	625.33	625.327
284	08355:3	584	K.DRYPAQIS{+655.153}GGQK.Q	NA	S{+655}	659.279	3	1975.82	1974.82	1	-1.7	135	Specific	319.77	319.77	0	7.83	3	>sp|Q63S19|METN1_BURPS Methionine import ATP-binding protein MetN 1 OS=Burkholderia pseudomallei (strain K96243) OX=272560 GN=metN1 PE=3 SV=1	414	NS_368_NSco_20200117_BP_HILIC_B2.9049.9049.2	controllerType=0 controllerNumber=1 scan=9049	26.8351	Trypsin	B2	DRYPAQISGGQK	S{+655}	655	655.153	655.15	655.153
285	31037:3	138	R.AAS{+584.207}APEAAAAAPEAMQAAEQNDANAQAAR.A	NA	S{+584}	1118.16	3	3352.48	3351.48	1	-1	156	Specific	319.79	91.3	37.62	4.78	45	>tr|Q63QT2|Q63QT2_BURPS Outer membrane protein assembly factor BamE OS=Burkholderia pseudomallei (strain K96243) OX=272560 GN=omlA PE=3 SV=1	4791	20200122_Nsco_ZICHILIC_BP_B2.27729.27729.3	controllerType=0 controllerNumber=1 scan=27729	69.9984	Trypsin	B2	AASAPEAAAAAPEAMQAAEQNDANAQAAR	S{+584}	584	584.207	584.21	584.207
286	31037:3	138	R.AAS{+584.207}APEAAAAAPEAMQAAEQNDANAQAAR.A	NA	S{+584}	1118.16	3	3352.48	3351.48	1	-1	156	Specific	319.79	91.3	37.62	4.78	45	>tr|Q63QT2|Q63QT2_BURPS Outer membrane protein assembly factor BamE OS=Burkholderia pseudomallei (strain K96243) OX=272560 GN=omlA PE=3 SV=1	4791	20200122_Nsco_ZICHILIC_BP_B2.27729.27729.3	controllerType=0 controllerNumber=1 scan=27729	69.9984	Trypsin	B3	AASAPEAAAAAPEAMQAAEQNDANAQAAR	S{+584}	584	584.207	584.21	584.207
287	07319:2	113	K.KAATAAPADAAS{+667.227}Q.-	NA	S{+667}	920.913	2	1840.82	1839.82	1	-1.8	80	CRagged	319.89	319.89	0	7.53	20	>tr|Q63TN8|Q63TN8_BURPS Putative exported protein OS=Burkholderia pseudomallei (strain K96243) OX=272560 GN=BPSL1929 PE=4 SV=1	3482	NS_368_NSco_20200117_BP_HILIC_B2.8188.8188.2	controllerType=0 controllerNumber=1 scan=8188	25.2478	Trypsin	B2	KAATAAPADAASQ	S{+667}	667	667.227	667.23	667.227
288	71081:4	843	R.GDQS{+622.307}VNAGALNHAALGQLAELER.A	NA	S{+622}	739.877	4	2956.49	2956.49	0	0	77	Specific	319.99	17.63	17.63	6.18	3	>tr|Q63RV6|Q63RV6_BURPS Uncharacterized protein OS=Burkholderia pseudomallei (strain K96243) OX=272560 GN=BPSL2564 PE=4 SV=1	3668	NS_368_NSco_20200117_BP_HILIC_B3.63989.63989.4	controllerType=0 controllerNumber=1 scan=63989	146.326	Trypsin	B3	GDQSVNAGALNHAALGQLAELER	S{+622}	622	622.307	622.31	622.307
289	66232:5	80	K.PIGAFLFS{+1480.605}GPTGVGKTEVAR.Q	NA	S{+1481}	697.745	5	3484.7	3484.7	0	0	490	Specific	320.06	46.5	0	5.69	19	>tr|Q63WJ0|Q63WJ0_BURPS Putative ATP-dependent Clp protease ATP-binding subunit OS=Burkholderia pseudomallei (strain K96243) OX=272560 GN=clpA PE=3 SV=1	4627	20200122_Nsco_ZICHILIC_BP_B2.56081.56081.4	controllerType=0 controllerNumber=1 scan=56081	128.437	Trypsin	B2	PIGAFLFSGPTGVGKTEVAR	S{+1481}	1481	1480.61	1480.61	1480.61
290	66232:5	80	K.PIGAFLFS{+1480.605}GPTGVGKTEVAR.Q	NA	S{+1481}	697.745	5	3484.7	3484.7	0	0	490	Specific	320.06	46.5	0	5.69	19	>tr|Q63WJ0|Q63WJ0_BURPS Putative ATP-dependent Clp protease ATP-binding subunit OS=Burkholderia pseudomallei (strain K96243) OX=272560 GN=clpA PE=3 SV=1	4627	20200122_Nsco_ZICHILIC_BP_B2.56081.56081.4	controllerType=0 controllerNumber=1 scan=56081	128.437	Trypsin	B3	PIGAFLFSGPTGVGKTEVAR	S{+1481}	1481	1480.61	1480.61	1480.61
291	23808:4	30	R.HGAVHLGIATQS{+440.026}K.A	NA	S{+440}	440.693	4	1759.75	1758.75	1	-1.9	343	Specific	320.07	229.6	0	7.28	31	>tr|Q63HZ8|Q63HZ8_BURPS Dihydrolipoamide acetyltransferase component of pyruvate dehydrogenase complex OS=Burkholderia pseudomallei (strain K96243) OX=272560 GN=bkdB PE=3 SV=1	4551	NS_368_NSco_20200117_BP_HILIC_B2.23133.23133.4	controllerType=0 controllerNumber=1 scan=23133	55.8283	Trypsin	B2	HGAVHLGIATQSK	S{+440}	440	440.026	440.03	440.026
292	49241:3	92	R.AAS{+666.227}APEAAAAAPEAMQAAEQNDANAQAAR.A	NA	S{+666}	1145.84	3	3435.5	3433.5	2	-2	156	Specific	320.31	107	0	7.05	67	>tr|Q63QT2|Q63QT2_BURPS Outer membrane protein assembly factor BamE OS=Burkholderia pseudomallei (strain K96243) OX=272560 GN=omlA PE=3 SV=1	4791	NS_368_NSco_20200117_BP_HILIC_B2.46415.46415.3	controllerType=0 controllerNumber=1 scan=46415	105.311	Trypsin	B2	AASAPEAAAAAPEAMQAAEQNDANAQAAR	S{+666}	666	666.227	666.23	666.227
293	15588:4	189	K.KMIS{+627.358}SYVGENKEFER.Q	NA	S{+627}	612.067	4	2445.25	2444.25	1	-1.4	73	Specific	320.32	7.59	0	4.8	10	>tr|Q63TL3|Q63TL3_BURPS Succinyl-CoA:3-ketoacid-coenzyme A transferase subunit A OS=Burkholderia pseudomallei (strain K96243) OX=272560 GN=scoA PE=4 SV=1	1321	20200122_Nsco_ZICHILIC_BP_B2.15085.15085.3	controllerType=0 controllerNumber=1 scan=15085	40.6278	Trypsin	B2	KMISSYVGENKEFER	S{+627}	627	627.358	627.36	627.358
294	15588:4	189	K.KMIS{+627.358}SYVGENKEFER.Q	NA	S{+627}	612.067	4	2445.25	2444.25	1	-1.4	73	Specific	320.32	7.59	0	4.8	10	>tr|Q63TL3|Q63TL3_BURPS Succinyl-CoA:3-ketoacid-coenzyme A transferase subunit A OS=Burkholderia pseudomallei (strain K96243) OX=272560 GN=scoA PE=4 SV=1	1321	20200122_Nsco_ZICHILIC_BP_B2.15085.15085.3	controllerType=0 controllerNumber=1 scan=15085	40.6278	Trypsin	B3	KMISSYVGENKEFER	S{+627}	627	627.358	627.36	627.358
295	34546:8	140	R.RVGGANYQVPVEVRPS{+1880.005}R.R	NA	S{+1880}	471.51	8	3765.02	3764.02	1	-0.9	79	Specific	320.36	238.46	0	7.27	9	>sp|Q63Q07|RS7_BURPS 30S ribosomal protein S7 OS=Burkholderia pseudomallei (strain K96243) OX=272560 GN=rpsG PE=3 SV=1	94	NS_368_NSco_20200117_BP_HILIC_B2.33110.33110.4	controllerType=0 controllerNumber=1 scan=33110	77.2812	Trypsin	B2	RVGGANYQVPVEVRPSR	S{+1880}	1880	1880.01	1880.01	1880.01
296	44895:4	56	D.PNGTFQMPAYS{+1492.747}GVK.I	NA	S{+1493}	748.122	4	2989.47	2989.47	0	0	297	NRagged	320.47	181.83	0	5.42	27	>tr|Q63MS3|Q63MS3_BURPS Leucine-, isoleucine-, valine-, threonine-, and alanine-binding protein OS=Burkholderia pseudomallei (strain K96243) OX=272560 GN=braC PE=4 SV=1	3010	NS_368_NSco_20200117_BP_HILIC_B2.42681.42681.2	controllerType=0 controllerNumber=1 scan=42681	97.7901	Trypsin	B2	PNGTFQMPAYSGVK	S{+1493}	1493	1492.75	1492.75	1492.75
297	00788:4	1624	R.QADRAS{+668.227}GAHAPK.T	NA	S{+668}	469.965	4	1876.84	1876.84	0	0	146	Specific	320.71	181.04	150.33	2.72	2	>tr|Q63XW1|Q63XW1_BURPS Uncharacterized protein OS=Burkholderia pseudomallei (strain K96243) OX=272560 GN=BPSL0429 PE=4 SV=1	4397	NS_368_NSco_20200117_BP_HILIC_B2.2793.2793.4	controllerType=0 controllerNumber=1 scan=2793	15.6882	Trypsin	B2	QADRASGAHAPK	S{+668}	668	668.227	668.23	668.227
298	88500:2	1	V.TNGGEEAS{+243.081}VVVAAVAAGK.G	NA	S{+243}	937.466	2	1873.93	1872.93	1	-1.8	456	NRagged	320.78	49.05	9.36	5.9	100	>sp|Q9F712|CH601_BURPS 60 kDa chaperonin 1 OS=Burkholderia pseudomallei (strain K96243) OX=272560 GN=groL1 PE=3 SV=2	29	NS_368_NSco_20200117_BP_HILIC_B2.80948.80948.3	controllerType=0 controllerNumber=1 scan=80948	174.316	Trypsin	B2	TNGGEEASVVVAAVAAGK	S{+243}	243	243.081	243.08	243.081
299	02712:2	159	G.AS{+227.082}SAGGDAKPAAAK.K	NA	S{+227}	714.853	2	1428.7	1428.7	0	0	243	NRagged	320.78	31.6	2	3.45	5	>tr|Q63XZ7|Q63XZ7_BURPS Uncharacterized protein OS=Burkholderia pseudomallei (strain K96243) OX=272560 GN=BPSL0392 PE=4 SV=1	4759	20200122_Nsco_ZICHILIC_BP_B1.4609.4609.3	controllerType=0 controllerNumber=1 scan=4609	19.9188	Trypsin	B1	ASSAGGDAKPAAAK	S{+227}	227	227.082	227.08	227.082
300	33836:4	41	K.PVALGHDEAS{+256.137}WAQNRR.A	NA	S{+256}	516.764	4	2064.04	2063.04	1	-1.6	148	Specific	320.82	320.82	0	8.99	38	>tr|Q63RA7|Q63RA7_BURPS Peptidoglycan-associated protein OS=Burkholderia pseudomallei (strain K96243) OX=272560 GN=pal PE=1 SV=1	4027	NS_368_NSco_20200117_BP_HILIC_B2.32434.32434.4	controllerType=0 controllerNumber=1 scan=32434	75.7499	Trypsin	B2	PVALGHDEASWAQNRR	S{+256}	256	256.137	256.14	256.137
301	46986:3	52	R.LQQPS{+1234.438}ADSAEVAAAASAPAVAAAPASR.A	NA	S{+1234}	1238.9	3	3714.7	3712.7	2	-1.8	72	Specific	320.84	201.81	0	6.8	30	>tr|Q63QC8|Q63QC8_BURPS Putative membrane protein OS=Burkholderia pseudomallei (strain K96243) OX=272560 GN=BPSL3095 PE=4 SV=1	2234	20200122_Nsco_ZICHILIC_BP_B1.40823.40823.3	controllerType=0 controllerNumber=1 scan=40823	101.878	Trypsin	B1	LQQPSADSAEVAAAASAPAVAAAPASR	S{+1234}	1234	1234.44	1234.44	1234.44
302	32669:3	6	A.ASASTPAAGADAAS{+683.218}SPKPAVEDIK.M	NA	S{+683}	965.781	3	2895.33	2895.33	0	0	26	NRagged	320.86	143.32	0	5.64	86	>tr|Q63W37|Q63W37_BURPS Ecotin OS=Burkholderia pseudomallei (strain K96243) OX=272560 GN=eco PE=4 SV=1	4875	20200122_Nsco_ZICHILIC_BP_B2.29043.29043.3	controllerType=0 controllerNumber=1 scan=29043	72.8883	Trypsin	B2	ASASTPAAGADAASSPKPAVEDIK	S{+683}	683	683.218	683.22	683.218
303	32669:3	6	A.ASASTPAAGADAAS{+683.218}SPKPAVEDIK.M	NA	S{+683}	965.781	3	2895.33	2895.33	0	0	26	NRagged	320.86	143.32	0	5.64	86	>tr|Q63W37|Q63W37_BURPS Ecotin OS=Burkholderia pseudomallei (strain K96243) OX=272560 GN=eco PE=4 SV=1	4875	20200122_Nsco_ZICHILIC_BP_B2.29043.29043.3	controllerType=0 controllerNumber=1 scan=29043	72.8883	Trypsin	B3	ASASTPAAGADAASSPKPAVEDIK	S{+683}	683	683.218	683.22	683.218
304	17714:8	183	R.ALS{+1606.674}YVAAAHSDHAHR.A	NA	S{+1607}	402.439	8	3212.46	3212.46	0	0	360	Specific	320.98	36	0	3.52	8	>tr|Q63S24|Q63S24_BURPS Putative acyl-CoA dehydrogenase OS=Burkholderia pseudomallei (strain K96243) OX=272560 GN=BPSL2498 PE=3 SV=1	1038	NS_368_NSco_20200117_BP_HILIC_B2.17475.17475.4	controllerType=0 controllerNumber=1 scan=17475	43.9893	Trypsin	B2	ALSYVAAAHSDHAHR	S{+1607}	1607	1606.67	1606.67	1606.67
305	12051:2	54	R.AAAPAAASPAS{+1335.453}GSDSR.S	NA	S{+1335}	1362.06	2	2723.11	2722.11	1	-1.2	419	Specific	321.07	114.35	0	5.09	27	>tr|Q63US6|Q63US6_BURPS Protein HflK OS=Burkholderia pseudomallei (strain K96243) OX=272560 GN=BPSL1520 PE=3 SV=1	5406	20200122_Nsco_ZICHILIC_BP_B2.12185.12185.2	controllerType=0 controllerNumber=1 scan=12185	34.0587	Trypsin	B2	AAAPAAASPASGSDSR	S{+1335}	1335	1335.45	1335.45	1335.45
306	12051:2	54	R.AAAPAAASPAS{+1335.453}GSDSR.S	NA	S{+1335}	1362.06	2	2723.11	2722.11	1	-1.2	419	Specific	321.07	114.35	0	5.09	27	>tr|Q63US6|Q63US6_BURPS Protein HflK OS=Burkholderia pseudomallei (strain K96243) OX=272560 GN=BPSL1520 PE=3 SV=1	5406	20200122_Nsco_ZICHILIC_BP_B2.12185.12185.2	controllerType=0 controllerNumber=1 scan=12185	34.0587	Trypsin	B3	AAAPAAASPASGSDSR	S{+1335}	1335	1335.45	1335.45	1335.45
307	86426:5	85	H.PGVVPEGLHQLVLGGRDVGEALC[+57.021]AS{+990.940}PK.V	NA	C[+57], S{+991}	750.285	5	3747.4	3746.4	1	-0.9	202	NRagged	321.17	88.82	0.17	7.19	18	>tr|Q63KA0|Q63KA0_BURPS Putative aldehyde dehydrogenase family protein OS=Burkholderia pseudomallei (strain K96243) OX=272560 GN=BPSS1466 PE=4 SV=1	5117	NS_368_NSco_20200117_BP_HILIC_B3.77256.77256.2	controllerType=0 controllerNumber=1 scan=77256	172.731	Trypsin	B3	PGVVPEGLHQLVLGGRDVGEALCASPK	,S{+991}	,+991	990.94	990.94	990.94
308	20676:5	228	R.RS{+509.172}GPHSDMPRPEVSLGGVR.L	NA	S{+509}	509.646	5	2544.2	2543.2	1	-1.3	118	Specific	321.24	175.98	1	7.2	8	>tr|Q63PF0|Q63PF0_BURPS Putative two-component response regulator OS=Burkholderia pseudomallei (strain K96243) OX=272560 GN=BPSL3426 PE=4 SV=1	2105	20200122_Nsco_ZICHILIC_BP_B2.19305.19305.4	controllerType=0 controllerNumber=1 scan=19305	50.6734	Trypsin	B2	RSGPHSDMPRPEVSLGGVR	S{+509}	509	509.172	509.17	509.172
309	20676:5	228	R.RS{+509.172}GPHSDMPRPEVSLGGVR.L	NA	S{+509}	509.646	5	2544.2	2543.2	1	-1.3	118	Specific	321.24	175.98	1	7.2	8	>tr|Q63PF0|Q63PF0_BURPS Putative two-component response regulator OS=Burkholderia pseudomallei (strain K96243) OX=272560 GN=BPSL3426 PE=4 SV=1	2105	20200122_Nsco_ZICHILIC_BP_B2.19305.19305.4	controllerType=0 controllerNumber=1 scan=19305	50.6734	Trypsin	B3	RSGPHSDMPRPEVSLGGVR	S{+509}	509	509.172	509.17	509.172
310	08904:4	14	K.KPQTAANGSS{+568.201}APHVANNNAQASAAATPPK.A	NA	S{+568}	835.901	4	3340.58	3339.58	1	-1	151	Specific	321.33	79.42	1.2	5.9	36	>tr|Q63Y07|Q63Y07_BURPS Putative membrane protein OS=Burkholderia pseudomallei (strain K96243) OX=272560 GN=BPSL0382 PE=4 SV=1	2876	20200122_Nsco_ZICHILIC_BP_B1.9679.9679.4	controllerType=0 controllerNumber=1 scan=9679	29.639	Trypsin	B1	KPQTAANGSSAPHVANNNAQASAAATPPK	S{+568}	568	568.201	568.2	568.201
311	72516:5	28	L.PEDAQQADGGAAANAAS{+1621.758}GAAAQTQAQAPALPAAIYFETGKSELPADAK.D	NA	S{+1622}	1247.4	5	6232.98	6232.98	0	0	394	NRagged	321.35	20.17	0	4.52	58	>tr|Q63XT7|Q63XT7_BURPS Cytochrome c oxidase subunit 2 OS=Burkholderia pseudomallei (strain K96243) OX=272560 GN=BPSL0453 PE=3 SV=1	4191	NS_368_NSco_20200117_BP_HILIC_B2.67312.67312.5	controllerType=0 controllerNumber=1 scan=67312	148.112	Trypsin	B2	PEDAQQADGGAAANAASGAAAQTQAQAPALPAAIYFETGKSELPADAK	S{+1622}	1622	1621.76	1621.76	1621.76
312	21632:4	522	F.PNS{+582.394}PDENFSHK.V	NA	S{+582}	464.495	4	1854.96	1853.96	1	-1.8	90	NRagged	321.36	79.12	0	3.75	4	>sp|Q63Q12|RL4_BURPS 50S ribosomal protein L4 OS=Burkholderia pseudomallei (strain K96243) OX=272560 GN=rplD PE=3 SV=1	149	20200122_Nsco_ZICHILIC_BP_B2.20098.20098.4	controllerType=0 controllerNumber=1 scan=20098	52.5728	Trypsin	B2	PNSPDENFSHK	S{+582}	582	582.394	582.39	582.394
313	21632:4	522	F.PNS{+582.394}PDENFSHK.V	NA	S{+582}	464.495	4	1854.96	1853.96	1	-1.8	90	NRagged	321.36	79.12	0	3.75	4	>sp|Q63Q12|RL4_BURPS 50S ribosomal protein L4 OS=Burkholderia pseudomallei (strain K96243) OX=272560 GN=rplD PE=3 SV=1	149	20200122_Nsco_ZICHILIC_BP_B2.20098.20098.4	controllerType=0 controllerNumber=1 scan=20098	52.5728	Trypsin	B3	PNSPDENFSHK	S{+582}	582	582.394	582.39	582.394
314	02766:3	239	C.RHPS{+318.122}SIHDDDR.-	NA	S{+318}	551.919	3	1653.74	1652.74	1	-2	86	NRagged	321.47	135.04	2.71	4.69	11	>tr|Q63J23|Q63J23_BURPS Muconolactone Delta-isomerase OS=Burkholderia pseudomallei (strain K96243) OX=272560 GN=catC PE=3 SV=1	3593	20200122_Nsco_ZICHILIC_BP_B1.4650.4650.3	controllerType=0 controllerNumber=1 scan=4650	19.9831	Trypsin	B1	RHPSSIHDDDR	S{+318}	318	318.122	318.12	318.122
315	62778:4	676	S.PADASAGDS{+1175.477}LDDDLTSDTLVAPARADTGADAPR.T	NA	S{+1175}	1102.25	4	4405.97	4402.97	3	-2.3	25	NRagged	321.56	127.96	0	6.86	7	>tr|Q63UR4|Q63UR4_BURPS Pseudouridine synthase OS=Burkholderia pseudomallei (strain K96243) OX=272560 GN=BPSL1532 PE=3 SV=1	894	NS_368_NSco_20200117_BP_HILIC_B3.56951.56951.4	controllerType=0 controllerNumber=1 scan=56951	132.266	Trypsin	B3	PADASAGDSLDDDLTSDTLVAPARADTGADAPR	S{+1175}	1175	1175.48	1175.48	1175.48
316	24148:3	6	A.ASASTPAAGADAAS{+946.381}SPKPAVEDIK.M	NA	S{+946}	1054.17	3	3160.49	3158.49	2	-2.1	26	NRagged	321.68	114.3	0	5.27	60	>tr|Q63W37|Q63W37_BURPS Ecotin OS=Burkholderia pseudomallei (strain K96243) OX=272560 GN=eco PE=4 SV=1	4875	20200122_Nsco_ZICHILIC_BP_B1.22104.22104.3	controllerType=0 controllerNumber=1 scan=22104	59.3096	Trypsin	B1	ASASTPAAGADAASSPKPAVEDIK	S{+946}	946	946.381	946.38	946.381
317	70906:5	9	L.PEDAQQADGGAAANAAS{+1619.760}GAAAQTQAQAPALPAAIYFETGKSELPADAK.D	NA	S{+1620}	1247.2	5	6231.98	6230.98	1	-0.5	394	NRagged	321.83	23.86	1.28	4.12	137	>tr|Q63XT7|Q63XT7_BURPS Cytochrome c oxidase subunit 2 OS=Burkholderia pseudomallei (strain K96243) OX=272560 GN=BPSL0453 PE=3 SV=1	4191	NS_368_NSco_20200117_BP_HILIC_B3.63841.63841.5	controllerType=0 controllerNumber=1 scan=63841	146.039	Trypsin	B3	PEDAQQADGGAAANAASGAAAQTQAQAPALPAAIYFETGKSELPADAK	S{+1620}	1620	1619.76	1619.76	1619.76
318	18702:3	295	D.PAKPVDPDS{+262.063}PENR.H	NA	S{+262}	562.26	3	1684.76	1683.76	1	-2	110	NRagged	321.91	133.08	0	5.39	4	>tr|Q63SK0|Q63SK0_BURPS MoCF_biosynth domain-containing protein OS=Burkholderia pseudomallei (strain K96243) OX=272560 GN=BPSL2320 PE=4 SV=1	4005	NS_368_NSco_20200117_BP_HILIC_B2.18343.18343.4	controllerType=0 controllerNumber=1 scan=18343	45.7265	Trypsin	B2	PAKPVDPDSPENR	S{+262}	262	262.063	262.06	262.063
319	03978:4	95	N.DVHC[+57.021]VS{+559.381}IEHK.L	NA	C[+57], S{+559}	446.747	4	1783.97	1782.97	1	-1.9	246	NRagged	321.91	10.59	0	2.74	13	>tr|Q63S24|Q63S24_BURPS Putative acyl-CoA dehydrogenase OS=Burkholderia pseudomallei (strain K96243) OX=272560 GN=BPSL2498 PE=3 SV=1	1038	20200122_Nsco_ZICHILIC_BP_B2.5577.5577.3	controllerType=0 controllerNumber=1 scan=5577	21.4406	Trypsin	B2	DVHCVSIEHK	,S{+559}	,+559	559.381	559.38	559.381
320	03978:4	95	N.DVHC[+57.021]VS{+559.381}IEHK.L	NA	C[+57], S{+559}	446.747	4	1783.97	1782.97	1	-1.9	246	NRagged	321.91	10.59	0	2.74	13	>tr|Q63S24|Q63S24_BURPS Putative acyl-CoA dehydrogenase OS=Burkholderia pseudomallei (strain K96243) OX=272560 GN=BPSL2498 PE=3 SV=1	1038	20200122_Nsco_ZICHILIC_BP_B2.5577.5577.3	controllerType=0 controllerNumber=1 scan=5577	21.4406	Trypsin	B3	DVHCVSIEHK	,S{+559}	,+559	559.381	559.38	559.381
321	31691:4	456	R.RGS{+439.095}VDSEVTHLK.K	NA	S{+439}	442.703	4	1767.79	1766.79	1	-1.9	175	Specific	321.97	236.92	0	5.99	6	>tr|Q63TI4|Q63TI4_BURPS Putative exported protein OS=Burkholderia pseudomallei (strain K96243) OX=272560 GN=BPSL1984 PE=4 SV=1	1893	NS_368_NSco_20200117_BP_HILIC_B1.30311.30311.3	controllerType=0 controllerNumber=1 scan=30311	72.4295	Trypsin	B1	RGSVDSEVTHLK	S{+439}	439	439.095	439.1	439.095
322	39309:4	9	Q.TS{+240.139}HAFHSHLMEASSR.E	NA	S{+240}	485.235	4	1937.92	1937.92	0	0	694	NRagged	322.17	95.23	3.22	3.71	60	>tr|Q63L35|Q63L35_BURPS Putative non-ribosomal peptide/polyketide synthase protein OS=Burkholderia pseudomallei (strain K96243) OX=272560 GN=BPSS1173 PE=4 SV=1	4648	NS_368_NSco_20200117_BP_HILIC_B2.37795.37795.4	controllerType=0 controllerNumber=1 scan=37795	87.8489	Trypsin	B2	TSHAFHSHLMEASSR	S{+240}	240	240.139	240.14	240.139
323	58527:5	96	K.NSASNTVEVS{+651.177}INHWGTDGDTKPFK.M	NA	S{+651}	651.888	5	3255.41	3255.41	0	0	7	Specific	322.41	13.3	0	6.1	20	>tr|Q63RS2|Q63RS2_BURPS Uncharacterized protein OS=Burkholderia pseudomallei (strain K96243) OX=272560 GN=BPSL2599 PE=4 SV=1	2598	NS_368_NSco_20200117_BP_HILIC_B2.54644.54644.4	controllerType=0 controllerNumber=1 scan=54644	122.022	Trypsin	B2	NSASNTVEVSINHWGTDGDTKPFK	S{+651}	651	651.177	651.18	651.177
324	72446:4	146	R.RMS{+708.483}SDEWMEDWEVGTDR.Q	NA	S{+708}	710.594	4	2839.35	2837.35	2	-2.4	119	Specific	322.43	144.32	0	5.93	13	>tr|Q63UP7|Q63UP7_BURPS Uncharacterized protein OS=Burkholderia pseudomallei (strain K96243) OX=272560 GN=BPSL1549 PE=1 SV=1	2774	NS_368_NSco_20200117_BP_HILIC_B1.67534.67534.3	controllerType=0 controllerNumber=1 scan=67534	151.254	Trypsin	B1	RMSSDEWMEDWEVGTDR	S{+708}	708	708.483	708.48	708.483
325	89073:2	4	V.GLS{+428.204}SNYGTVTLGR.Q	NA	S{+428}	876.948	2	1752.89	1752.89	0	0	105	NRagged	322.46	68.63	7.85	4.76	105	>tr|Q63LY3|Q63LY3_BURPS Putative porin protein OS=Burkholderia pseudomallei (strain K96243) OX=272560 GN=BPSS0879 PE=4 SV=1	4071	NS_368_NSco_20200117_BP_HILIC_B2.81404.81404.2	controllerType=0 controllerNumber=1 scan=81404	174.964	Trypsin	B2	GLSSNYGTVTLGR	S{+428}	428	428.204	428.2	428.204
326	45097:4	29	A.ASASTPAAGADAASS{+568.208}PKPAVEDIKMFPAAQAGQK.R	NA	S{+568}	953.211	4	3809.82	3809.82	0	0	26	NRagged	322.65	163.96	2.4	7.15	61	>tr|Q63W37|Q63W37_BURPS Ecotin OS=Burkholderia pseudomallei (strain K96243) OX=272560 GN=eco PE=4 SV=1	4875	NS_368_NSco_20200117_BP_HILIC_B2.42879.42879.4	controllerType=0 controllerNumber=1 scan=42879	98.2345	Trypsin	B2	ASASTPAAGADAASSPKPAVEDIKMFPAAQAGQK	S{+568}	568	568.208	568.21	568.208
327	05399:2	718	G.TGS{+302.216}GGNAASPGYADK.V	NA	S{+302}	827.916	2	1654.82	1654.82	0	0	247	NRagged	322.65	11.41	11.41	1.84	3	>tr|Q63RA9|Q63RA9_BURPS Possible TolA-related transport transmembrane protein OS=Burkholderia pseudomallei (strain K96243) OX=272560 GN=tolA PE=4 SV=1	2664	NS_368_NSco_20200117_BP_HILIC_B3.6649.6649.2	controllerType=0 controllerNumber=1 scan=6649	22.882	Trypsin	B3	TGSGGNAASPGYADK	S{+302}	302	302.216	302.22	302.216
328	01019:3	308	R.AC[+57.021]AQS{+696.198}GKPVNIKK.G	NA	C[+57], S{+696}	699.994	3	2097.97	2096.97	1	-1.6	122	Specific	322.84	218.59	0	7.55	4	>sp|Q63SP9|KDSA1_BURPS 2-dehydro-3-deoxyphosphooctonate aldolase 1 OS=Burkholderia pseudomallei (strain K96243) OX=272560 GN=kdsA1 PE=3 SV=1	241	NS_368_NSco_20200117_BP_HILIC_B1.3160.3160.2	controllerType=0 controllerNumber=1 scan=3160	17.1333	Trypsin	B1	ACAQSGKPVNIKK	,S{+696}	,+696	696.198	696.2	696.198
329	26551:4	28	K.PVALGHDEAS{+257.135}WAQNR.R	NA	S{+257}	477.739	4	1907.93	1907.93	0	0	148	Specific	322.85	0.96	0.96	3.69	56	>tr|Q63RA7|Q63RA7_BURPS Peptidoglycan-associated protein OS=Burkholderia pseudomallei (strain K96243) OX=272560 GN=pal PE=1 SV=1	4027	NS_368_NSco_20200117_BP_HILIC_B3.25305.25305.4	controllerType=0 controllerNumber=1 scan=25305	65.6962	Trypsin	B3	PVALGHDEASWAQNR	S{+257}	257	257.135	257.13	257.135
330	18271:4	19	R.HKEAVSDLS{+477.131}ELAK.G	NA	S{+477}	476.727	4	1903.89	1903.89	0	0	797	Specific	322.89	182.41	1.92	4.78	37	>tr|Q63TQ7|Q63TQ7_BURPS 2-oxoglutarate dehydrogenase E1 component OS=Burkholderia pseudomallei (strain K96243) OX=272560 GN=sucA PE=4 SV=1	1727	20200122_Nsco_ZICHILIC_BP_B2.17274.17274.3	controllerType=0 controllerNumber=1 scan=17274	45.7528	Trypsin	B2	HKEAVSDLSELAK	S{+477}	477	477.131	477.13	477.131
331	18271:4	19	R.HKEAVSDLS{+477.131}ELAK.G	NA	S{+477}	476.727	4	1903.89	1903.89	0	0	797	Specific	322.89	182.41	1.92	4.78	37	>tr|Q63TQ7|Q63TQ7_BURPS 2-oxoglutarate dehydrogenase E1 component OS=Burkholderia pseudomallei (strain K96243) OX=272560 GN=sucA PE=4 SV=1	1727	20200122_Nsco_ZICHILIC_BP_B2.17274.17274.3	controllerType=0 controllerNumber=1 scan=17274	45.7528	Trypsin	B3	HKEAVSDLSELAK	S{+477}	477	477.131	477.13	477.131
332	70333:3	22	K.KAILESVYQGAGQAAS{+568.209}APMPPTQWSYDK.N	NA	S{+568}	1188.23	3	3562.68	3562.68	0	0	328	Specific	323.02	323.02	5.72	8.77	47	>tr|Q63YD9|Q63YD9_BURPS Putative periplasmic dipeptide transport protein OS=Burkholderia pseudomallei (strain K96243) OX=272560 GN=dppA PE=4 SV=1	4583	NS_368_NSco_20200117_BP_HILIC_B3.63362.63362.3	controllerType=0 controllerNumber=1 scan=63362	145.063	Trypsin	B3	KAILESVYQGAGQAASAPMPPTQWSYDK	S{+568}	568	568.209	568.21	568.209
333	12372:4	698	R.HNAS{+627.241}NASHASTLSAAASER.A	NA	S{+627}	628.285	4	2510.12	2509.12	1	-1.3	440	Specific	323.17	195.98	0	8.36	4	>tr|Q63SF6|Q63SF6_BURPS Putative methyl-accepting chemotaxis protein OS=Burkholderia pseudomallei (strain K96243) OX=272560 GN=BPSL2367 PE=4 SV=1	3353	NS_368_NSco_20200117_BP_HILIC_B2.12648.12648.3	controllerType=0 controllerNumber=1 scan=12648	34.0878	Trypsin	B2	HNASNASHASTLSAAASER	S{+627}	627	627.241	627.24	627.241
334	88298:4	36	A.PS{+994.604}AEAGQDDVFAYVISPAFDADNNAPGGGVRAPMLR.R	NA	S{+995}	1168.34	4	4670.35	4670.35	0	0	130	NRagged	323.19	38.23	23.92	5.52	26	>tr|Q63TP5|Q63TP5_BURPS Pseudouridine synthase OS=Burkholderia pseudomallei (strain K96243) OX=272560 GN=BPSL1921 PE=3 SV=1	4988	NS_368_NSco_20200117_BP_HILIC_B2.80795.80795.4	controllerType=0 controllerNumber=1 scan=80795	174.107	Trypsin	B2	PSAEAGQDDVFAYVISPAFDADNNAPGGGVRAPMLR	S{+995}	995	994.604	994.6	994.604
335	28624:4	60	K.AIDS{+668.226}VRSPSSSAAATSTSPSASAGTGDAALSEARK.-	NA	S{+668}	983.96	4	3932.82	3932.82	0	0	107	Specific	323.32	12.87	12.87	4.25	12	>tr|Q63MW4|Q63MW4_BURPS Uncharacterized protein OS=Burkholderia pseudomallei (strain K96243) OX=272560 GN=BPSS0534 PE=4 SV=1	5652	20200122_Nsco_ZICHILIC_BP_B1.25804.25804.4	controllerType=0 controllerNumber=1 scan=25804	68.0851	Trypsin	B1	AIDSVRSPSSSAAATSTSPSASAGTGDAALSEARK	S{+668}	668	668.226	668.23	668.226
336	01996:4	758	K.IS{+368.129}AVAPEHRK.V	NA	S{+368}	369.945	4	1476.76	1475.76	1	-2.3	437	Specific	323.33	75.38	0	5.56	3	>tr|Q63QU2|Q63QU2_BURPS Phosphogluconate dehydratase OS=Burkholderia pseudomallei (strain K96243) OX=272560 GN=edd PE=3 SV=1	725	NS_368_NSco_20200117_BP_HILIC_B3.3835.3835.3	controllerType=0 controllerNumber=1 scan=3835	17.8848	Trypsin	B3	ISAVAPEHRK	S{+368}	368	368.129	368.13	368.129
337	39092:4	8	K.PAATATPAPAPAPAPTTSSATPAPS{+568.203}AATPAPATATPSTAASAPAAKK.S	NA	S{+568}	1176.34	4	4702.34	4702.34	0	0	134	Specific	323.36	323.36	0	7.66	100	>tr|Q63UW0|Q63UW0_BURPS Uncharacterized protein OS=Burkholderia pseudomallei (strain K96243) OX=272560 GN=BPSL1486 PE=4 SV=1	1930	NS_368_NSco_20200117_BP_HILIC_B2.37589.37589.2	controllerType=0 controllerNumber=1 scan=37589	87.4004	Trypsin	B2	PAATATPAPAPAPAPTTSSATPAPSAATPAPATATPSTAASAPAAKK	S{+568}	568	568.203	568.2	568.203
338	84450:4	51	R.FTLAGTEVS{+1429.672}ALLGR.M	NA	S{+1430}	717.122	4	2865.47	2864.47	1	-1.2	251	Specific	323.42	82.1	0	5.6	18	>sp|Q63PI0|ATPB1_BURPS ATP synthase subunit beta 1 OS=Burkholderia pseudomallei (strain K96243) OX=272560 GN=atpD1 PE=3 SV=1	360	NS_368_NSco_20200117_BP_HILIC_B2.77578.77578.2	controllerType=0 controllerNumber=1 scan=77578	168.167	Trypsin	B2	FTLAGTEVSALLGR	S{+1430}	1430	1429.67	1429.67	1429.67
339	08249:4	146	K.DRLYTS{+520.230}APASPARR.S	NA	S{+520}	521.269	4	2082.05	2081.05	1	-1.6	753	Specific	323.86	239.94	0	6.85	10	>sp|Q63WI3|SYI1_BURPS Isoleucine--tRNA ligase 1 OS=Burkholderia pseudomallei (strain K96243) OX=272560 GN=ileS1 PE=3 SV=1	120	20200122_Nsco_ZICHILIC_BP_B1.9155.9155.4	controllerType=0 controllerNumber=1 scan=9155	28.582	Trypsin	B1	DRLYTSAPASPARR	S{+520}	520	520.23	520.23	520.23
340	50767:5	133	K.YADEGSYS{+607.518}WHC[+57.021]PGHSGGVAFLK.N	NA	C[+57], S{+608}	607.323	5	3032.58	3032.58	0	0	166	Specific	323.97	15.31	0	6.18	14	>tr|Q63W85|Q63W85_BURPS Putative ornithine decarboxylase OS=Burkholderia pseudomallei (strain K96243) OX=272560 GN=BPSL1003 PE=4 SV=1	5119	NS_368_NSco_20200117_BP_HILIC_B3.46329.46329.4	controllerType=0 controllerNumber=1 scan=46329	110.779	Trypsin	B3	YADEGSYSWHCPGHSGGVAFLK	,S{+608}	,+608	607.518	607.52	607.518
341	36629:6	57	K.DLS{+1613.771}KDDESALHAALK.D	NA	S{+1614}	538.604	6	3226.59	3226.59	0	0	491	Specific	324.1	116.19	0	6.33	24	>sp|Q63PH8|ATPA1_BURPS ATP synthase subunit alpha 1 OS=Burkholderia pseudomallei (strain K96243) OX=272560 GN=atpA1 PE=3 SV=1	229	NS_368_NSco_20200117_BP_HILIC_B2.35276.35276.3	controllerType=0 controllerNumber=1 scan=35276	82.5098	Trypsin	B2	DLSKDDESALHAALK	S{+1614}	1614	1613.77	1613.77	1613.77
342	88002:4	21	T.PELMPLPIHLS{+1771.720}HR.L	NA	S{+1772}	828.897	4	3312.57	3311.57	1	-1	135	NRagged	324.36	92.64	0	4.97	39	>sp|Q63YH5|METK_BURPS S-adenosylmethionine synthase OS=Burkholderia pseudomallei (strain K96243) OX=272560 GN=metK PE=1 SV=1	448	NS_368_NSco_20200117_BP_HILIC_B2.80571.80571.5	controllerType=0 controllerNumber=1 scan=80571	173.811	Trypsin	B2	PELMPLPIHLSHR	S{+1772}	1772	1771.72	1771.72	1771.72
343	37210:4	28	K.AASGAVPTVKPTDNSS{+668.226}GSFVFSRPGK.F	NA	S{+668}	808.889	4	3232.54	3232.54	0	0	75	Specific	324.38	135.22	0	6.95	45	>tr|Q63RR8|Q63RR8_BURPS Outer-membrane lipoprotein carrier protein OS=Burkholderia pseudomallei (strain K96243) OX=272560 GN=lolA PE=3 SV=1	3506	20200122_Nsco_ZICHILIC_BP_B1.32892.32892.4	controllerType=0 controllerNumber=1 scan=32892	84.2116	Trypsin	B1	AASGAVPTVKPTDNSSGSFVFSRPGK	S{+668}	668	668.226	668.23	668.226
344	63386:6	40	K.GDS{+1621.313}VQLIGFGSFGSGKR.A	NA	S{+1621}	556.538	6	3334.19	3333.19	1	-1	39	Specific	324.6	11.09	0	6.36	37	>sp|P0DMK4|DBHA_BURPS DNA-binding protein HU-alpha OS=Burkholderia pseudomallei (strain K96243) OX=272560 GN=hupA PE=3 SV=1	438	NS_368_NSco_20200117_BP_HILIC_B2.59253.59253.4	controllerType=0 controllerNumber=1 scan=59253	132.039	Trypsin	B2	GDSVQLIGFGSFGSGKR	S{+1621}	1621	1621.31	1621.31	1621.31
345	31039:3	138	R.AAS{+583.207}APEAAAAAPEAMQAAEQNDANAQAAR.A	NA	S{+583}	1118.16	3	3352.48	3350.48	2	-2	156	Specific	324.67	60.79	0	5.82	45	>tr|Q63QT2|Q63QT2_BURPS Outer membrane protein assembly factor BamE OS=Burkholderia pseudomallei (strain K96243) OX=272560 GN=omlA PE=3 SV=1	4791	20200122_Nsco_ZICHILIC_BP_B2.27731.27731.3	controllerType=0 controllerNumber=1 scan=27731	70.0109	Trypsin	B2	AASAPEAAAAAPEAMQAAEQNDANAQAAR	S{+583}	583	583.207	583.21	583.207
346	31039:3	138	R.AAS{+583.207}APEAAAAAPEAMQAAEQNDANAQAAR.A	NA	S{+583}	1118.16	3	3352.48	3350.48	2	-2	156	Specific	324.67	60.79	0	5.82	45	>tr|Q63QT2|Q63QT2_BURPS Outer membrane protein assembly factor BamE OS=Burkholderia pseudomallei (strain K96243) OX=272560 GN=omlA PE=3 SV=1	4791	20200122_Nsco_ZICHILIC_BP_B2.27731.27731.3	controllerType=0 controllerNumber=1 scan=27731	70.0109	Trypsin	B3	AASAPEAAAAAPEAMQAAEQNDANAQAAR	S{+583}	583	583.207	583.21	583.207
347	46175:4	138	R.AAS{+606.154}APEAAAAAPEAMQAAEQNDANAQAAR.A	NA	S{+606}	844.111	4	3373.42	3373.42	0	0	156	Specific	324.74	53.02	47.5	3.84	45	>tr|Q63QT2|Q63QT2_BURPS Outer membrane protein assembly factor BamE OS=Burkholderia pseudomallei (strain K96243) OX=272560 GN=omlA PE=3 SV=1	4791	20200122_Nsco_ZICHILIC_BP_B2.39794.39794.4	controllerType=0 controllerNumber=1 scan=39794	95.5101	Trypsin	B2	AASAPEAAAAAPEAMQAAEQNDANAQAAR	S{+606}	606	606.154	606.15	606.154
348	46175:4	138	R.AAS{+606.154}APEAAAAAPEAMQAAEQNDANAQAAR.A	NA	S{+606}	844.111	4	3373.42	3373.42	0	0	156	Specific	324.74	53.02	47.5	3.84	45	>tr|Q63QT2|Q63QT2_BURPS Outer membrane protein assembly factor BamE OS=Burkholderia pseudomallei (strain K96243) OX=272560 GN=omlA PE=3 SV=1	4791	20200122_Nsco_ZICHILIC_BP_B2.39794.39794.4	controllerType=0 controllerNumber=1 scan=39794	95.5101	Trypsin	B3	AASAPEAAAAAPEAMQAAEQNDANAQAAR	S{+606}	606	606.154	606.15	606.154
349	26058:4	28	K.PVALGHDEAS{+257.136}WAQNR.R	NA	S{+257}	477.739	4	1907.93	1907.93	0	0	148	Specific	324.75	2.35	2.35	2.91	56	>tr|Q63RA7|Q63RA7_BURPS Peptidoglycan-associated protein OS=Burkholderia pseudomallei (strain K96243) OX=272560 GN=pal PE=1 SV=1	4027	NS_368_NSco_20200117_BP_HILIC_B3.24855.24855.4	controllerType=0 controllerNumber=1 scan=24855	64.6323	Trypsin	B3	PVALGHDEASWAQNR	S{+257}	257	257.136	257.14	257.136
350	09020:2	8	K.AATPAS{+1236.440}AASGA.-	NA	S{+1236}	1055.94	2	2110.87	2110.87	0	0	221	CRagged	324.91	159.25	0	6.48	100	>tr|Q63UW0|Q63UW0_BURPS Uncharacterized protein OS=Burkholderia pseudomallei (strain K96243) OX=272560 GN=BPSL1486 PE=4 SV=1	1930	NS_368_NSco_20200117_BP_HILIC_B2.9606.9606.2	controllerType=0 controllerNumber=1 scan=9606	27.8853	Trypsin	B2	AATPASAASGA	S{+1236}	1236	1236.44	1236.44	1236.44
351	34197:3	58	K.EHGGYS{+730.283}VFAGVGER.T	NA	S{+730}	732.661	3	2195.97	2194.97	1	-1.5	173	Specific	324.93	220.34	21.02	7.8	29	>sp|Q63PI0|ATPB1_BURPS ATP synthase subunit beta 1 OS=Burkholderia pseudomallei (strain K96243) OX=272560 GN=atpD1 PE=3 SV=1	360	NS_368_NSco_20200117_BP_HILIC_B3.32159.32159.2	controllerType=0 controllerNumber=1 scan=32159	80.9971	Trypsin	B3	EHGGYSVFAGVGER	S{+730}	730	730.283	730.28	730.283
352	70678:4	19	L.PEDAQQADGGAAANAAS{+977.435}GAAAQTQAQAPALPAAIYFETGKSELPADAK.D	NA	S{+977}	1398.92	4	5592.66	5588.66	4	-2.4	394	NRagged	324.94	51.14	0	3.77	48	>tr|Q63XT7|Q63XT7_BURPS Cytochrome c oxidase subunit 2 OS=Burkholderia pseudomallei (strain K96243) OX=272560 GN=BPSL0453 PE=3 SV=1	4191	20200122_Nsco_ZICHILIC_BP_B1.62063.62063.4	controllerType=0 controllerNumber=1 scan=62063	153.489	Trypsin	B1	PEDAQQADGGAAANAASGAAAQTQAQAPALPAAIYFETGKSELPADAK	S{+977}	977	977.435	977.43	977.435
353	69374:5	62	L.PEVKVPAS{+700.393}ATTWLNDRPEQR.V	NA	S{+700}	599.722	5	2994.58	2994.58	0	0	179	NRagged	324.99	22.14	0	5.28	21	>tr|Q63TQ8|Q63TQ8_BURPS Dihydrolipoyllysine-residue succinyltransferase component of 2-oxoglutarate dehydrogenase complex OS=Burkholderia pseudomallei (strain K96243) OX=272560 GN=sucB PE=3 SV=1	4661	NS_368_NSco_20200117_BP_HILIC_B2.64578.64578.5	controllerType=0 controllerNumber=1 scan=64578	142.768	Trypsin	B2	PEVKVPASATTWLNDRPEQR	S{+700}	700	700.393	700.39	700.393
354	24885:5	958	R.TSHNIANVERES{+578.352}ADGDVHTVR.F	NA	S{+578}	578.298	5	2887.46	2885.46	2	-2.3	89	Specific	325.02	169.28	0	8.8	2	>tr|Q63J12|Q63J12_BURPS Benzoate 1,2-dioxygenase beta subunit OS=Burkholderia pseudomallei (strain K96243) OX=272560 GN=benB PE=4 SV=1	5526	NS_368_NSco_20200117_BP_HILIC_B3.23767.23767.4	controllerType=0 controllerNumber=1 scan=23767	62.1263	Trypsin	B3	TSHNIANVERESADGDVHTVR	S{+578}	578	578.352	578.35	578.352
355	10546:2	892	R.ISGAVAAS{+1135.421}GASQAQ.-	NA	S{+1135}	1177.52	2	2354.03	2353.03	1	-1.4	133	CRagged	325.11	325.11	0	7.5	4	>tr|Q63UK5|Q63UK5_BURPS Putative lipoprotein OS=Burkholderia pseudomallei (strain K96243) OX=272560 GN=BPSL1595 PE=4 SV=1	5258	NS_368_NSco_20200117_BP_HILIC_B3.11006.11006.2	controllerType=0 controllerNumber=1 scan=11006	31.896	Trypsin	B3	ISGAVAASGASQAQ	S{+1135}	1135	1135.42	1135.42	1135.42
356	25226:3	29	A.ASASTPAAGADAASS{+406.151}PKPAVEDIK.M	NA	S{+406}	873.425	3	2618.26	2618.26	0	0	26	NRagged	325.19	126.38	0	6.57	61	>tr|Q63W37|Q63W37_BURPS Ecotin OS=Burkholderia pseudomallei (strain K96243) OX=272560 GN=eco PE=4 SV=1	4875	NS_368_NSco_20200117_BP_HILIC_B2.24352.24352.3	controllerType=0 controllerNumber=1 scan=24352	58.1701	Trypsin	B2	ASASTPAAGADAASSPKPAVEDIK	S{+406}	406	406.151	406.15	406.151
357	56049:4	876	F.PATQS{+290.124}GLRDPDAPDDVANGMPPRDGEIASGGR.T	NA	S{+290}	878.913	4	3512.63	3509.63	3	-2.9	72	NRagged	325.21	228.04	0	8.15	4	>tr|Q63PN3|Q63PN3_BURPS Putative chitin-binding protein OS=Burkholderia pseudomallei (strain K96243) OX=272560 GN=BPSL3340 PE=4 SV=1	3586	NS_368_NSco_20200117_BP_HILIC_B3.51030.51030.4	controllerType=0 controllerNumber=1 scan=51030	120.524	Trypsin	B3	PATQSGLRDPDAPDDVANGMPPRDGEIASGGR	S{+290}	290	290.124	290.12	290.124
358	38938:4	400	R.SIC[+57.021]VAS{+1225.620}GVAFSK.K	NA	C[+57], S{+1226}	613.567	4	2451.24	2451.24	0	0	32	Specific	325.25	159.57	0	4.06	8	>sp|Q63Q34|RS13_BURPS 30S ribosomal protein S13 OS=Burkholderia pseudomallei (strain K96243) OX=272560 GN=rpsM PE=3 SV=1	127	20200122_Nsco_ZICHILIC_BP_B2.34053.34053.2	controllerType=0 controllerNumber=1 scan=34053	83.6334	Trypsin	B2	SICVASGVAFSK	,S{+1226}	,+1226	1225.62	1225.62	1225.62
359	38938:4	400	R.SIC[+57.021]VAS{+1225.620}GVAFSK.K	NA	C[+57], S{+1226}	613.567	4	2451.24	2451.24	0	0	32	Specific	325.25	159.57	0	4.06	8	>sp|Q63Q34|RS13_BURPS 30S ribosomal protein S13 OS=Burkholderia pseudomallei (strain K96243) OX=272560 GN=rpsM PE=3 SV=1	127	20200122_Nsco_ZICHILIC_BP_B2.34053.34053.2	controllerType=0 controllerNumber=1 scan=34053	83.6334	Trypsin	B3	SICVASGVAFSK	,S{+1226}	,+1226	1225.62	1225.62	1225.62
360	33934:4	391	Q.MSASPDTS{+285.174}PRPHDAGVPVTR.L	NA	S{+285}	592.051	4	2365.18	2363.18	2	-2.8	105	NRagged	325.3	109.61	0	4.28	4	>tr|Q63JE0|Q63JE0_BURPS Putative exported protein OS=Burkholderia pseudomallei (strain K96243) OX=272560 GN=BPSS1778 PE=4 SV=1	587	NS_368_NSco_20200117_BP_HILIC_B1.32358.32358.4	controllerType=0 controllerNumber=1 scan=32358	76.8059	Trypsin	B1	MSASPDTSPRPHDAGVPVTR	S{+285}	285	285.174	285.17	285.174
361	70859:4	9	K.QVADARNGKLPEDAQQADGGAAANAAS{+565.196}GAAAQTQAQAPALPAAIYFETGK.S	NA	S{+565}	1356.15	4	5421.58	5417.58	4	-2.5	384	Specific	325.51	106.76	0	6.84	137	>tr|Q63XT7|Q63XT7_BURPS Cytochrome c oxidase subunit 2 OS=Burkholderia pseudomallei (strain K96243) OX=272560 GN=BPSL0453 PE=3 SV=1	4191	NS_368_NSco_20200117_BP_HILIC_B3.63803.63803.4	controllerType=0 controllerNumber=1 scan=63803	145.961	Trypsin	B3	QVADARNGKLPEDAQQADGGAAANAASGAAAQTQAQAPALPAAIYFETGK	S{+565}	565	565.196	565.2	565.196
362	80526:5	234	R.SIFVNWAHTDRIEGYS{+763.526}PEESDEILDR.I	NA	S{+764}	769.4	5	3842.97	3841.97	1	-0.9	199	Specific	325.72	99.78	0	7.88	12	>tr|Q63L43|Q63L43_BURPS Putative alpha-ketoglutarate-dependent taurine dioxygenase OS=Burkholderia pseudomallei (strain K96243) OX=272560 GN=BPSS1165 PE=4 SV=1	1336	NS_368_NSco_20200117_BP_HILIC_B3.72069.72069.4	controllerType=0 controllerNumber=1 scan=72069	162.597	Trypsin	B3	SIFVNWAHTDRIEGYSPEESDEILDR	S{+764}	764	763.526	763.53	763.526
363	49374:4	53	I.GFGSFGS{+997.558}GKR.A	NA	S{+998}	500.02	4	1997.06	1997.06	0	0	46	NRagged	325.77	111.25	11.46	4.56	40	>sp|P0DMK4|DBHA_BURPS DNA-binding protein HU-alpha OS=Burkholderia pseudomallei (strain K96243) OX=272560 GN=hupA PE=3 SV=1	438	NS_368_NSco_20200117_BP_HILIC_B3.45055.45055.4	controllerType=0 controllerNumber=1 scan=45055	108.013	Trypsin	B3	GFGSFGSGKR	S{+998}	998	997.558	997.56	997.558
364	38756:6	244	R.EHS{+1344.616}DKPLHDIR.Y	NA	S{+1345}	449.556	6	2692.3	2691.3	1	-1.2	148	Specific	325.81	133.44	0	5.64	7	>sp|Q63U72|OTCC_BURPS Ornithine carbamoyltransferase, catabolic OS=Burkholderia pseudomallei (strain K96243) OX=272560 GN=arcB PE=3 SV=1	335	NS_368_NSco_20200117_BP_HILIC_B1.36794.36794.3	controllerType=0 controllerNumber=1 scan=36794	86.2876	Trypsin	B1	EHSDKPLHDIR	S{+1345}	1345	1344.62	1344.62	1344.62
365	34804:5	28	K.AASGAVPTVKPTDNS{+897.189}SGSFVFSRPGK.F	NA	S{+897}	693.106	5	3461.5	3461.5	0	0	75	Specific	325.88	87.37	0	5.9	45	>tr|Q63RR8|Q63RR8_BURPS Outer-membrane lipoprotein carrier protein OS=Burkholderia pseudomallei (strain K96243) OX=272560 GN=lolA PE=3 SV=1	3506	20200122_Nsco_ZICHILIC_BP_B1.30927.30927.5	controllerType=0 controllerNumber=1 scan=30927	79.6848	Trypsin	B1	AASGAVPTVKPTDNSSGSFVFSRPGK	S{+897}	897	897.189	897.19	897.189
366	21891:3	38	A.STPAAGADAAS{+568.210}SPKPAVEDIK.M	NA	S{+568}	851.076	3	2551.21	2551.21	0	0	29	NRagged	326.05	126.19	0	5.82	35	>tr|Q63W37|Q63W37_BURPS Ecotin OS=Burkholderia pseudomallei (strain K96243) OX=272560 GN=eco PE=4 SV=1	4875	NS_368_NSco_20200117_BP_HILIC_B1.21256.21256.3	controllerType=0 controllerNumber=1 scan=21256	53.3864	Trypsin	B1	STPAAGADAASSPKPAVEDIK	S{+568}	568	568.21	568.21	568.21
367	41125:3	4	R.AYSAGAS{+738.273}YQFQGLK.V	NA	S{+738}	744.005	3	2230	2229	1	-1.5	190	Specific	326.07	25.43	0	3.69	105	>tr|Q63LY3|Q63LY3_BURPS Putative porin protein OS=Burkholderia pseudomallei (strain K96243) OX=272560 GN=BPSS0879 PE=4 SV=1	4071	NS_368_NSco_20200117_BP_HILIC_B2.39400.39400.2	controllerType=0 controllerNumber=1 scan=39400	91.1189	Trypsin	B2	AYSAGASYQFQGLK	S{+738}	738	738.273	738.27	738.273
368	34176:4	120	K.HKFDEIAAGS{+581.304}SEAEPR.H	NA	S{+581}	582.289	4	2326.13	2325.13	1	-1.4	147	Specific	326.07	149.6	0	8.43	15	>tr|Q63QC2|Q63QC2_BURPS Protease associated ATPase ClpB OS=Burkholderia pseudomallei (strain K96243) OX=272560 GN=clpB PE=3 SV=1	3420	NS_368_NSco_20200117_BP_HILIC_B2.32754.32754.3	controllerType=0 controllerNumber=1 scan=32754	76.4604	Trypsin	B2	HKFDEIAAGSSEAEPR	S{+581}	581	581.304	581.3	581.304
369	12129:2	21	K.PASAAKPAS{+1335.451}APQPQ.-	NA	S{+1335}	1329.07	2	2657.14	2656.14	1	-1.3	511	CRagged	326.08	177.85	0	7.66	55	>tr|Q63XU8|Q63XU8_BURPS C-terminal processing protease-3 OS=Burkholderia pseudomallei (strain K96243) OX=272560 GN=BPSL0442 PE=3 SV=1	2035	NS_368_NSco_20200117_BP_HILIC_B3.12308.12308.2	controllerType=0 controllerNumber=1 scan=12308	34.8443	Trypsin	B3	PASAAKPASAPQPQ	S{+1335}	1335	1335.45	1335.45	1335.45
370	04308:2	40	K.KAATAAPADAAS{+948.381}Q.-	NA	S{+948}	1060.99	2	2120.97	2120.97	0	0	80	CRagged	326.24	204.43	9.06	5.89	21	>tr|Q63TN8|Q63TN8_BURPS Putative exported protein OS=Burkholderia pseudomallei (strain K96243) OX=272560 GN=BPSL1929 PE=4 SV=1	3482	20200122_Nsco_ZICHILIC_BP_B2.5850.5850.2	controllerType=0 controllerNumber=1 scan=5850	21.9055	Trypsin	B2	KAATAAPADAASQ	S{+948}	948	948.381	948.38	948.381
371	04308:2	40	K.KAATAAPADAAS{+948.381}Q.-	NA	S{+948}	1060.99	2	2120.97	2120.97	0	0	80	CRagged	326.24	204.43	9.06	5.89	21	>tr|Q63TN8|Q63TN8_BURPS Putative exported protein OS=Burkholderia pseudomallei (strain K96243) OX=272560 GN=BPSL1929 PE=4 SV=1	3482	20200122_Nsco_ZICHILIC_BP_B2.5850.5850.2	controllerType=0 controllerNumber=1 scan=5850	21.9055	Trypsin	B3	KAATAAPADAASQ	S{+948}	948	948.381	948.38	948.381
372	85864:2	237	V.GTFGS{+241.087}GWAWLVK.K	NA	S{+241}	775.384	2	1549.76	1549.76	0	0	117	NRagged	326.37	93.89	6.6	3.01	5	>tr|Q63WL1|Q63WL1_BURPS Superoxide dismutase OS=Burkholderia pseudomallei (strain K96243) OX=272560 GN=sodB PE=3 SV=1	2481	NS_368_NSco_20200117_BP_HILIC_B1.79337.79337.2	controllerType=0 controllerNumber=1 scan=79337	174.458	Trypsin	B1	GTFGSGWAWLVK	S{+241}	241	241.087	241.09	241.087
373	25372:4	1511	K.KTDVDVVSAS{+570.149}SAELRK.A	NA	S{+570}	569.771	4	2276.06	2275.06	1	-1.5	30	Specific	326.52	151.26	0	7.78	2	>tr|Q63HR8|Q63HR8_BURPS Putative replication protein OS=Burkholderia pseudomallei (strain K96243) OX=272560 GN=BPSS2351 PE=4 SV=1	737	NS_368_NSco_20200117_BP_HILIC_B3.24231.24231.3	controllerType=0 controllerNumber=1 scan=24231	63.1973	Trypsin	B3	KTDVDVVSASSAELRK	S{+570}	570	570.149	570.15	570.149
374	30558:3	493	K.PVELHNIGPS{+313.167}VQYK.V	NA	S{+313}	632.341	3	1895.01	1894.01	1	-1.8	385	Specific	326.55	204.07	0	7.8	6	>tr|Q63Q44|Q63Q44_BURPS Putative cytochrome C biogenesis protein OS=Burkholderia pseudomallei (strain K96243) OX=272560 GN=BPSL3180 PE=4 SV=1	5492	NS_368_NSco_20200117_BP_HILIC_B3.28937.28937.3	controllerType=0 controllerNumber=1 scan=28937	73.8628	Trypsin	B3	PVELHNIGPSVQYK	S{+313}	313	313.167	313.17	313.167
375	07760:2	3	K.AATPASAAS{+1236.441}GA.-	NA	S{+1236}	1055.94	2	2110.87	2110.87	0	0	221	CRagged	326.62	109.81	0	4.6	91	>tr|Q63UW0|Q63UW0_BURPS Uncharacterized protein OS=Burkholderia pseudomallei (strain K96243) OX=272560 GN=BPSL1486 PE=4 SV=1	1930	20200122_Nsco_ZICHILIC_BP_B1.8767.8767.2	controllerType=0 controllerNumber=1 scan=8767	27.8059	Trypsin	B1	AATPASAASGA	S{+1236}	1236	1236.44	1236.44	1236.44
376	41768:3	73	R.AAS{+569.194}APEAAAAAPEAMQAAEQNDANAQAAR.A	NA	S{+569}	1112.83	3	3336.46	3336.46	0	0	156	Specific	326.75	156.91	8.71	6.07	90	>tr|Q63QT2|Q63QT2_BURPS Outer membrane protein assembly factor BamE OS=Burkholderia pseudomallei (strain K96243) OX=272560 GN=omlA PE=3 SV=1	4791	NS_368_NSco_20200117_BP_HILIC_B3.38644.38644.3	controllerType=0 controllerNumber=1 scan=38644	94.763	Trypsin	B3	AASAPEAAAAAPEAMQAAEQNDANAQAAR	S{+569}	569	569.194	569.19	569.194
377	55524:3	204	K.GDIVVNGKPIS{+251.117}DYFSR.E	NA	S{+251}	673.68	3	2019.02	2018.02	1	-1.7	26	Specific	326.82	123.24	0	7.64	17	>sp|Q63QW4|RS9_BURPS 30S ribosomal protein S9 OS=Burkholderia pseudomallei (strain K96243) OX=272560 GN=rpsI PE=3 SV=1	151	NS_368_NSco_20200117_BP_HILIC_B2.51961.51961.3	controllerType=0 controllerNumber=1 scan=51961	116.523	Trypsin	B2	GDIVVNGKPISDYFSR	S{+251}	251	251.117	251.12	251.117
378	27225:3	284	L.ILHADHEQNAS{+221.022}TSTVR.L	NA	S{+221}	667.638	3	2000.9	1999.9	1	-1.7	229	NRagged	326.89	155.46	0	6.7	11	>tr|Q63JK1|Q63JK1_BURPS Citrate synthase OS=Burkholderia pseudomallei (strain K96243) OX=272560 GN=gltA PE=3 SV=1	2405	NS_368_NSco_20200117_BP_HILIC_B3.25948.25948.3	controllerType=0 controllerNumber=1 scan=25948	67.1644	Trypsin	B3	ILHADHEQNASTSTVR	S{+221}	221	221.022	221.02	221.022
379	04439:2	40	K.KAATAAPADAAS{+667.226}Q.-	NA	S{+667}	920.912	2	1840.82	1839.82	1	-1.8	80	CRagged	326.95	246.54	0	6.32	21	>tr|Q63TN8|Q63TN8_BURPS Putative exported protein OS=Burkholderia pseudomallei (strain K96243) OX=272560 GN=BPSL1929 PE=4 SV=1	3482	20200122_Nsco_ZICHILIC_BP_B2.5952.5952.2	controllerType=0 controllerNumber=1 scan=5952	22.1115	Trypsin	B2	KAATAAPADAASQ	S{+667}	667	667.226	667.23	667.226
380	04439:2	40	K.KAATAAPADAAS{+667.226}Q.-	NA	S{+667}	920.912	2	1840.82	1839.82	1	-1.8	80	CRagged	326.95	246.54	0	6.32	21	>tr|Q63TN8|Q63TN8_BURPS Putative exported protein OS=Burkholderia pseudomallei (strain K96243) OX=272560 GN=BPSL1929 PE=4 SV=1	3482	20200122_Nsco_ZICHILIC_BP_B2.5952.5952.2	controllerType=0 controllerNumber=1 scan=5952	22.1115	Trypsin	B3	KAATAAPADAASQ	S{+667}	667	667.226	667.23	667.226
381	24006:3	107	Q.DQFAALS{+327.126}QNKAEAAQK.A	NA	S{+327}	683.002	3	2046.99	2046.99	0	0	176	NRagged	326.99	114.06	0	3.77	17	>tr|Q63UR1|Q63UR1_BURPS Acetyl-CoA acetyltransferase OS=Burkholderia pseudomallei (strain K96243) OX=272560 GN=phbA PE=3 SV=1	5519	NS_368_NSco_20200117_BP_HILIC_B3.22985.22985.3	controllerType=0 controllerNumber=1 scan=22985	60.2862	Trypsin	B3	DQFAALSQNKAEAAQK	S{+327}	327	327.126	327.13	327.126
382	18337:4	69	N.DVS{+846.421}DVSGSSGVGGAHR.V	NA	S{+846}	584.033	4	2333.11	2333.11	0	0	505	NRagged	327.17	11.56	2.4	2.09	31	>tr|Q63UN0|Q63UN0_BURPS Putative outer membrane lipoprotein OS=Burkholderia pseudomallei (strain K96243) OX=272560 GN=BPSL1566 PE=3 SV=1	1626	NS_368_NSco_20200117_BP_HILIC_B3.17970.17970.4	controllerType=0 controllerNumber=1 scan=17970	48.6063	Trypsin	B3	DVSDVSGSSGVGGAHR	S{+846}	846	846.421	846.42	846.421
383	09407:3	289	E.PQQAPDAPRDAS{+285.131}R.A	NA	S{+285}	565.613	3	1694.82	1693.82	1	-2	19	NRagged	327.29	191.89	0	5.5	6	>tr|Q63XM5|Q63XM5_BURPS Signal recognition particle receptor FtsY OS=Burkholderia pseudomallei (strain K96243) OX=272560 GN=ftsY PE=3 SV=1	3575	20200122_Nsco_ZICHILIC_BP_B1.10123.10123.4	controllerType=0 controllerNumber=1 scan=10123	30.5229	Trypsin	B1	PQQAPDAPRDASR	S{+285}	285	285.131	285.13	285.131
384	29587:5	22	I.VDTYGGAAPHGGGAFS{+302.179}GKDPSKVDR.S	NA	S{+302}	550.877	5	2750.35	2748.35	2	-2.4	252	NRagged	327.34	82.26	0	5.29	41	>sp|Q63YH5|METK_BURPS S-adenosylmethionine synthase OS=Burkholderia pseudomallei (strain K96243) OX=272560 GN=metK PE=1 SV=1	448	20200122_Nsco_ZICHILIC_BP_B2.26544.26544.5	controllerType=0 controllerNumber=1 scan=26544	67.4232	Trypsin	B2	VDTYGGAAPHGGGAFSGKDPSKVDR	S{+302}	302	302.179	302.18	302.179
385	29587:5	22	I.VDTYGGAAPHGGGAFS{+302.179}GKDPSKVDR.S	NA	S{+302}	550.877	5	2750.35	2748.35	2	-2.4	252	NRagged	327.34	82.26	0	5.29	41	>sp|Q63YH5|METK_BURPS S-adenosylmethionine synthase OS=Burkholderia pseudomallei (strain K96243) OX=272560 GN=metK PE=1 SV=1	448	20200122_Nsco_ZICHILIC_BP_B2.26544.26544.5	controllerType=0 controllerNumber=1 scan=26544	67.4232	Trypsin	B3	VDTYGGAAPHGGGAFSGKDPSKVDR	S{+302}	302	302.179	302.18	302.179
386	25547:4	233	K.GNYS{+538.922}SWLDQKEER.L	NA	S{+539}	538.671	4	2151.66	2150.66	1	-1.6	242	Specific	327.36	14.69	0	4.39	12	>tr|Q63QF6|Q63QF6_BURPS Putative ABC transporter ATP-binding subunit OS=Burkholderia pseudomallei (strain K96243) OX=272560 GN=BPSL3067 PE=4 SV=1	3462	20200122_Nsco_ZICHILIC_BP_B2.23265.23265.3	controllerType=0 controllerNumber=1 scan=23265	60.1141	Trypsin	B2	GNYSSWLDQKEER	S{+539}	539	538.922	538.92	538.922
387	25547:4	233	K.GNYS{+538.922}SWLDQKEER.L	NA	S{+539}	538.671	4	2151.66	2150.66	1	-1.6	242	Specific	327.36	14.69	0	4.39	12	>tr|Q63QF6|Q63QF6_BURPS Putative ABC transporter ATP-binding subunit OS=Burkholderia pseudomallei (strain K96243) OX=272560 GN=BPSL3067 PE=4 SV=1	3462	20200122_Nsco_ZICHILIC_BP_B2.23265.23265.3	controllerType=0 controllerNumber=1 scan=23265	60.1141	Trypsin	B3	GNYSSWLDQKEER	S{+539}	539	538.922	538.92	538.922
388	20919:3	783	R.SIHAAGGAS{+568.213}TAAVGYTVR.E	NA	S{+568}	753.033	3	2257.08	2257.08	0	0	51	Specific	327.4	327.4	21.66	8.6	10	>tr|Q63PS5|Q63PS5_BURPS Putative exported protein OS=Burkholderia pseudomallei (strain K96243) OX=272560 GN=BPSL3298 PE=4 SV=1	2718	NS_368_NSco_20200117_BP_HILIC_B3.20182.20182.3	controllerType=0 controllerNumber=1 scan=20182	53.6766	Trypsin	B3	SIHAAGGASTAAVGYTVR	S{+568}	568	568.213	568.21	568.213
389	41457:4	195	E.AARDTLDDAS{+242.282}WHASR.R	NA	S{+242}	479.272	4	1914.07	1914.07	0	0	74	NRagged	327.41	67.08	1.8	4.45	6	>tr|Q63J72|Q63J72_BURPS Putative membrane protein OS=Burkholderia pseudomallei (strain K96243) OX=272560 GN=BPSS1846 PE=4 SV=1	5126	NS_368_NSco_20200117_BP_HILIC_B1.39308.39308.4	controllerType=0 controllerNumber=1 scan=39308	91.7275	Trypsin	B1	AARDTLDDASWHASR	S{+242}	242	242.282	242.28	242.282
390	43523:3	246	K.LES{+240.175}TAGTGHFYTTTK.N	NA	S{+240}	618.657	3	1853.96	1853.96	0	0	11	Specific	327.45	184.78	0.8	6.42	7	>sp|Q63WH4|RL33_BURPS 50S ribosomal protein L33 OS=Burkholderia pseudomallei (strain K96243) OX=272560 GN=rpmG PE=3 SV=1	218	NS_368_NSco_20200117_BP_HILIC_B1.41206.41206.3	controllerType=0 controllerNumber=1 scan=41206	95.7766	Trypsin	B1	LESTAGTGHFYTTTK	S{+240}	240	240.175	240.18	240.175
391	34209:4	12	I.VDTYGGAAPHGGGAFS{+222.218}GKDPSKVDR.S	NA	S{+222}	668.104	4	2669.39	2668.39	1	-1.3	252	NRagged	327.45	84.36	2.13	7.98	55	>sp|Q63YH5|METK_BURPS S-adenosylmethionine synthase OS=Burkholderia pseudomallei (strain K96243) OX=272560 GN=metK PE=1 SV=1	448	NS_368_NSco_20200117_BP_HILIC_B3.32172.32172.4	controllerType=0 controllerNumber=1 scan=32172	81.0335	Trypsin	B3	VDTYGGAAPHGGGAFSGKDPSKVDR	S{+222}	222	222.218	222.22	222.218
392	03856:2	973	C.RHPS{+335.112}SIHDDDR.-	NA	S{+335}	835.37	2	1669.73	1669.73	0	0	86	NRagged	327.46	24.04	6.8	1.24	9	>tr|Q63J23|Q63J23_BURPS Muconolactone Delta-isomerase OS=Burkholderia pseudomallei (strain K96243) OX=272560 GN=catC PE=3 SV=1	3593	NS_368_NSco_20200117_BP_HILIC_B3.5391.5391.2	controllerType=0 controllerNumber=1 scan=5391	20.5141	Trypsin	B3	RHPSSIHDDDR	S{+335}	335	335.112	335.11	335.112
393	36977:3	101	R.QQLAPPAPAS{+568.211}APAAASDAGTASPGARP.-	NA	S{+568}	999.482	3	2996.43	2996.43	0	0	731	CRagged	327.68	247.64	85.7	8.02	43	>tr|Q63Z30|Q63Z30_BURPS General secretory pathway protein D OS=Burkholderia pseudomallei (strain K96243) OX=272560 GN=gspD PE=3 SV=1	680	NS_368_NSco_20200117_BP_HILIC_B3.34521.34521.3	controllerType=0 controllerNumber=1 scan=34521	85.9748	Trypsin	B3	QQLAPPAPASAPAAASDAGTASPGARP	S{+568}	568	568.211	568.21	568.211
394	85302:3	150	M.PLGPS{+953.508}QGGSPAMNLFDLDK.M	NA	S{+954}	966.825	3	2898.46	2897.46	1	-1.2	709	NRagged	327.76	42.33	0	4.87	14	>tr|Q63Z30|Q63Z30_BURPS General secretory pathway protein D OS=Burkholderia pseudomallei (strain K96243) OX=272560 GN=gspD PE=3 SV=1	680	NS_368_NSco_20200117_BP_HILIC_B1.78888.78888.4	controllerType=0 controllerNumber=1 scan=78888	173.788	Trypsin	B1	PLGPSQGGSPAMNLFDLDK	S{+954}	954	953.508	953.51	953.508
395	41578:4	4	K.PAATATPAPAPAPAPTTS{+1025.451}SATPAPSAATPAPATATPSTAASAPAAK.K	NA	S{+1025}	1258.63	4	5031.49	5031.49	0	0	134	Specific	327.79	327.79	0	5.66	106	>tr|Q63UW0|Q63UW0_BURPS Uncharacterized protein OS=Burkholderia pseudomallei (strain K96243) OX=272560 GN=BPSL1486 PE=4 SV=1	1930	20200122_Nsco_ZICHILIC_BP_B2.36152.36152.4	controllerType=0 controllerNumber=1 scan=36152	88.0104	Trypsin	B2	PAATATPAPAPAPAPTTSSATPAPSAATPAPATATPSTAASAPAAK	S{+1025}	1025	1025.45	1025.45	1025.45
396	41578:4	4	K.PAATATPAPAPAPAPTTS{+1025.451}SATPAPSAATPAPATATPSTAASAPAAK.K	NA	S{+1025}	1258.63	4	5031.49	5031.49	0	0	134	Specific	327.79	327.79	0	5.66	106	>tr|Q63UW0|Q63UW0_BURPS Uncharacterized protein OS=Burkholderia pseudomallei (strain K96243) OX=272560 GN=BPSL1486 PE=4 SV=1	1930	20200122_Nsco_ZICHILIC_BP_B2.36152.36152.4	controllerType=0 controllerNumber=1 scan=36152	88.0104	Trypsin	B3	PAATATPAPAPAPAPTTSSATPAPSAATPAPATATPSTAASAPAAK	S{+1025}	1025	1025.45	1025.45	1025.45
397	29007:4	823	K.KLS{+487.163}PAPFGVKDDAK.Y	NA	S{+487}	490.999	4	1960.97	1959.97	1	-1.7	57	Specific	327.87	140.89	0	6.79	6	>tr|Q63X88|Q63X88_BURPS Putative 3-hydroxyacyl-CoA dehydrogenase oxidoreductase OS=Burkholderia pseudomallei (strain K96243) OX=272560 GN=BPSL0649 PE=4 SV=1	5476	NS_368_NSco_20200117_BP_HILIC_B2.27688.27688.3	controllerType=0 controllerNumber=1 scan=27688	64.9625	Trypsin	B2	KLSPAPFGVKDDAK	S{+487}	487	487.163	487.16	487.163
398	04050:2	11	K.KAATAAPADAAS{+552.216}Q.-	NA	S{+552}	862.907	2	1724.81	1724.81	0	0	80	CRagged	327.92	327.92	38.53	6.45	31	>tr|Q63TN8|Q63TN8_BURPS Putative exported protein OS=Burkholderia pseudomallei (strain K96243) OX=272560 GN=BPSL1929 PE=4 SV=1	3482	20200122_Nsco_ZICHILIC_BP_B1.5665.5665.2	controllerType=0 controllerNumber=1 scan=5665	21.7666	Trypsin	B1	KAATAAPADAASQ	S{+552}	552	552.216	552.22	552.216
399	28168:4	785	A.DVDHLSGAS{+257.207}DDDGYRK.V	NA	S{+257}	502.749	4	2007.97	2006.97	1	-1.7	212	NRagged	327.93	49.4	0	5.93	8	>tr|Q63QX2|Q63QX2_BURPS Putative phosphoglycerate mutase OS=Burkholderia pseudomallei (strain K96243) OX=272560 GN=BPSL2902 PE=4 SV=1	2400	NS_368_NSco_20200117_BP_HILIC_B3.26811.26811.4	controllerType=0 controllerNumber=1 scan=26811	69.1757	Trypsin	B3	DVDHLSGASDDDGYRK	S{+257}	257	257.207	257.21	257.207
400	35648:3	191	R.AAEAASAGVAPPAS{+1134.419}GAQAPAPASAAAAASAPR.A	NA	S{+1134}	1274.93	3	3822.77	3820.77	2	-1.8	387	Specific	327.98	177.54	0	7.97	16	>tr|Q63US6|Q63US6_BURPS Protein HflK OS=Burkholderia pseudomallei (strain K96243) OX=272560 GN=BPSL1520 PE=3 SV=1	5406	NS_368_NSco_20200117_BP_HILIC_B2.34288.34288.3	controllerType=0 controllerNumber=1 scan=34288	80.2654	Trypsin	B2	AAEAASAGVAPPASGAQAPAPASAAAAASAPR	S{+1134}	1134	1134.42	1134.42	1134.42
401	79633:5	225	R.SS{+1237.561}HPAHQQIAAALAWLR.A	NA	S{+1238}	619.916	5	3095.55	3094.55	1	-1.1	6	Specific	328	237.41	0	8.45	11	>tr|Q63QJ2|Q63QJ2_BURPS UDP-N-acetylmuramoyl-L-alanyl-D-glutamate--2,6-diaminopimelate ligase OS=Burkholderia pseudomallei (strain K96243) OX=272560 GN=murE PE=3 SV=1	3746	NS_368_NSco_20200117_BP_HILIC_B3.71290.71290.3	controllerType=0 controllerNumber=1 scan=71290	160.982	Trypsin	B3	SSHPAHQQIAAALAWLR	S{+1238}	1238	1237.56	1237.56	1237.56
402	54778:4	463	M.PGVVS{+903.307}VKPAR.S	NA	S{+903}	478.986	4	1912.92	1912.92	0	0	194	NRagged	328.04	101.33	0	3.63	6	>tr|Q63TI6|Q63TI6_BURPS Putative lipoprotein OS=Burkholderia pseudomallei (strain K96243) OX=272560 GN=BPSL1982 PE=4 SV=1	1431	NS_368_NSco_20200117_BP_HILIC_B1.51369.51369.4	controllerType=0 controllerNumber=1 scan=51369	117.052	Trypsin	B1	PGVVSVKPAR	S{+903}	903	903.307	903.31	903.307
403	41682:4	41	K.AASGAVPTVKPTDNSS{+666.224}GSFVFSRPGK.F	NA	S{+666}	808.889	4	3232.53	3230.53	2	-2.1	75	Specific	328.04	200.02	0	7.63	55	>tr|Q63RR8|Q63RR8_BURPS Outer-membrane lipoprotein carrier protein OS=Burkholderia pseudomallei (strain K96243) OX=272560 GN=lolA PE=3 SV=1	3506	20200122_Nsco_ZICHILIC_BP_B2.36238.36238.4	controllerType=0 controllerNumber=1 scan=36238	88.2045	Trypsin	B2	AASGAVPTVKPTDNSSGSFVFSRPGK	S{+666}	666	666.224	666.22	666.224
404	41682:4	41	K.AASGAVPTVKPTDNSS{+666.224}GSFVFSRPGK.F	NA	S{+666}	808.889	4	3232.53	3230.53	2	-2.1	75	Specific	328.04	200.02	0	7.63	55	>tr|Q63RR8|Q63RR8_BURPS Outer-membrane lipoprotein carrier protein OS=Burkholderia pseudomallei (strain K96243) OX=272560 GN=lolA PE=3 SV=1	3506	20200122_Nsco_ZICHILIC_BP_B2.36238.36238.4	controllerType=0 controllerNumber=1 scan=36238	88.2045	Trypsin	B3	AASGAVPTVKPTDNSSGSFVFSRPGK	S{+666}	666	666.224	666.22	666.224
405	06602:2	51	R.AAAPAAASPAS{+668.228}GSDSR.S	NA	S{+668}	1027.95	2	2054.89	2054.89	0	0	419	Specific	328.29	144.54	0	6.74	54	>tr|Q63US6|Q63US6_BURPS Protein HflK OS=Burkholderia pseudomallei (strain K96243) OX=272560 GN=BPSL1520 PE=3 SV=1	5406	NS_368_NSco_20200117_BP_HILIC_B3.7631.7631.2	controllerType=0 controllerNumber=1 scan=7631	24.8218	Trypsin	B3	AAAPAAASPASGSDSR	S{+668}	668	668.228	668.23	668.228
406	47431:3	73	R.AAS{+668.223}APEAAAAAPEAMQAAEQNDANAQAAR.A	NA	S{+668}	1145.84	3	3435.49	3435.49	0	0	156	Specific	328.47	158.07	43.61	6	90	>tr|Q63QT2|Q63QT2_BURPS Outer membrane protein assembly factor BamE OS=Burkholderia pseudomallei (strain K96243) OX=272560 GN=omlA PE=3 SV=1	4791	NS_368_NSco_20200117_BP_HILIC_B3.43377.43377.3	controllerType=0 controllerNumber=1 scan=43377	104.521	Trypsin	B3	AASAPEAAAAAPEAMQAAEQNDANAQAAR	S{+668}	668	668.223	668.22	668.223
407	23032:3	6	T.PAAGADAAS{+1160.484}SPKPAVEDIK.M	NA	S{+1160}	985.807	3	2955.41	2955.41	0	0	31	NRagged	328.58	4.51	0	4.72	60	>tr|Q63W37|Q63W37_BURPS Ecotin OS=Burkholderia pseudomallei (strain K96243) OX=272560 GN=eco PE=4 SV=1	4875	20200122_Nsco_ZICHILIC_BP_B1.21173.21173.3	controllerType=0 controllerNumber=1 scan=21173	57.0368	Trypsin	B1	PAAGADAASSPKPAVEDIK	S{+1160}	1160	1160.48	1160.48	1160.48
408	18721:3	3	K.AAAASAAAQAS{+1903.663}APAAASTTK.A	NA	S{+1904}	1198.18	3	3592.52	3591.52	1	-0.9	190	Specific	328.65	160.28	0	8.01	160	>tr|Q63UW0|Q63UW0_BURPS Uncharacterized protein OS=Burkholderia pseudomallei (strain K96243) OX=272560 GN=BPSL1486 PE=4 SV=1	1930	NS_368_NSco_20200117_BP_HILIC_B3.18287.18287.3	controllerType=0 controllerNumber=1 scan=18287	49.2461	Trypsin	B3	AAAASAAAQASAPAAASTTK	S{+1904}	1904	1903.66	1903.66	1903.66
409	46279:4	86	I.PANDHS{+717.468}LHFGKPQTETEVR.L	NA	S{+717}	721.137	4	2881.53	2880.53	1	-1.2	100	NRagged	328.8	169.84	0.68	7.03	14	>tr|Q63W26|Q63W26_BURPS DUF4399 domain-containing protein OS=Burkholderia pseudomallei (strain K96243) OX=272560 GN=BPSL1067 PE=4 SV=1	4464	NS_368_NSco_20200117_BP_HILIC_B2.43865.43865.3	controllerType=0 controllerNumber=1 scan=43865	100.216	Trypsin	B2	PANDHSLHFGKPQTETEVR	S{+717}	717	717.468	717.47	717.468
410	84240:4	17	K.IYNES{+912.401}GRAEDLESFSDDEILELAK.N	NA	S{+912}	915.179	4	3657.7	3655.7	2	-1.8	1167	Specific	329.03	185.61	0	8.91	44	>sp|Q63Q03|RPOB_BURPS DNA-directed RNA polymerase subunit beta OS=Burkholderia pseudomallei (strain K96243) OX=272560 GN=rpoB PE=3 SV=1	176	NS_368_NSco_20200117_BP_HILIC_B3.75324.75324.4	controllerType=0 controllerNumber=1 scan=75324	168.906	Trypsin	B3	IYNESGRAEDLESFSDDEILELAK	S{+912}	912	912.401	912.4	912.401
411	07231:4	337	R.PGS{+357.184}DYAHSLK.L	NA	S{+357}	358.932	4	1432.71	1431.71	1	-2.3	215	Specific	329.08	31.51	0	2.52	10	>sp|Q9EYP3|LIPA_BURPS Lipoyl synthase OS=Burkholderia pseudomallei (strain K96243) OX=272560 GN=lipA PE=3 SV=2	122	NS_368_NSco_20200117_BP_HILIC_B3.8147.8147.4	controllerType=0 controllerNumber=1 scan=8147	25.7995	Trypsin	B3	PGSDYAHSLK	S{+357}	357	357.184	357.18	357.184
412	76434:5	25	N.HYS{+304.168}FGDVKGELIDQLGVRDK.E	NA	S{+304}	516.873	5	2580.34	2580.34	0	0	104	NRagged	329.13	6.01	0	6.61	56	>tr|Q63T73|Q63T73_BURPS Putative hydroperoxide reductase OS=Burkholderia pseudomallei (strain K96243) OX=272560 GN=BPSL2096 PE=4 SV=1	3754	NS_368_NSco_20200117_BP_HILIC_B3.68560.68560.3	controllerType=0 controllerNumber=1 scan=68560	155.473	Trypsin	B3	HYSFGDVKGELIDQLGVRDK	S{+304}	304	304.168	304.17	304.168
413	58730:4	273	R.NS{+1632.731}DGWAAGADASVALVK.M	NA	S{+1633}	816.889	4	3264.53	3264.53	0	0	137	Specific	329.13	120.55	0	5.94	8	>tr|Q63UZ9|Q63UZ9_BURPS Putative lipoprotein OS=Burkholderia pseudomallei (strain K96243) OX=272560 GN=BPSL1445 PE=4 SV=1	4722	20200122_Nsco_ZICHILIC_BP_B2.50074.50074.2	controllerType=0 controllerNumber=1 scan=50074	116.721	Trypsin	B2	NSDGWAAGADASVALVK	S{+1633}	1633	1632.73	1632.73	1632.73
414	58730:4	273	R.NS{+1632.731}DGWAAGADASVALVK.M	NA	S{+1633}	816.889	4	3264.53	3264.53	0	0	137	Specific	329.13	120.55	0	5.94	8	>tr|Q63UZ9|Q63UZ9_BURPS Putative lipoprotein OS=Burkholderia pseudomallei (strain K96243) OX=272560 GN=BPSL1445 PE=4 SV=1	4722	20200122_Nsco_ZICHILIC_BP_B2.50074.50074.2	controllerType=0 controllerNumber=1 scan=50074	116.721	Trypsin	B3	NSDGWAAGADASVALVK	S{+1633}	1633	1632.73	1632.73	1632.73
415	07019:5	142	K.VDGVYS{+299.180}ADPKKDPSATR.Y	NA	S{+299}	422.022	5	2106.08	2105.08	1	-1.6	163	Specific	329.21	3.73	0	5.53	11	>sp|Q63T14|PYRH_BURPS Uridylate kinase OS=Burkholderia pseudomallei (strain K96243) OX=272560 GN=pyrH PE=3 SV=1	77	20200122_Nsco_ZICHILIC_BP_B1.8131.8131.5	controllerType=0 controllerNumber=1 scan=8131	26.5516	Trypsin	B1	VDGVYSADPKKDPSATR	S{+299}	299	299.18	299.18	299.18
416	31371:3	194	K.LVSAIANS{+722.220}AEMQSK.Q	NA	S{+722}	724.325	3	2170.96	2170.96	0	0	57	Specific	329.43	174.81	6	6.48	6	>tr|Q63S01|Q63S01_BURPS Putative exported protein OS=Burkholderia pseudomallei (strain K96243) OX=272560 GN=BPSL2520 PE=1 SV=1	836	NS_368_NSco_20200117_BP_HILIC_B2.30053.30053.2	controllerType=0 controllerNumber=1 scan=30053	70.3767	Trypsin	B2	LVSAIANSAEMQSK	S{+722}	722	722.22	722.22	722.22
417	09028:3	161	A.APATTAS{+766.544}TASVAPASGVK.T	NA	S{+767}	785.132	3	2353.38	2353.38	0	0	159	NRagged	329.43	13.5	8.83	4.23	23	>tr|Q63QN4|Q63QN4_BURPS Histone H1-like protein OS=Burkholderia pseudomallei (strain K96243) OX=272560 GN=hctB PE=4 SV=1	3155	20200122_Nsco_ZICHILIC_BP_B1.9775.9775.3	controllerType=0 controllerNumber=1 scan=9775	29.8088	Trypsin	B1	APATTASTASVAPASGVK	S{+767}	767	766.544	766.54	766.544
418	89277:5	14	N.TLLGPIFQKPS{+1297.571}EHGVDMSVYSLTK.Y	NA	S{+1298}	789.796	5	3944.95	3944.95	0	0	218	NRagged	329.76	14.4	14.4	3.73	45	>tr|Q63LU9|Q63LU9_BURPS Putative cystathionine gamma-synthase OS=Burkholderia pseudomallei (strain K96243) OX=272560 GN=BPSS0913 PE=3 SV=1	3085	NS_368_NSco_20200117_BP_HILIC_B2.81560.81560.5	controllerType=0 controllerNumber=1 scan=81560	175.222	Trypsin	B2	TLLGPIFQKPSEHGVDMSVYSLTK	S{+1298}	1298	1297.57	1297.57	1297.57
419	71846:4	146	R.RMS{+710.481}SDEWMEDWEVGTDR.Q	NA	S{+710}	710.593	4	2839.35	2839.35	0	0	119	Specific	329.8	124.58	0	6.28	13	>tr|Q63UP7|Q63UP7_BURPS Uncharacterized protein OS=Burkholderia pseudomallei (strain K96243) OX=272560 GN=BPSL1549 PE=1 SV=1	2774	NS_368_NSco_20200117_BP_HILIC_B1.66993.66993.3	controllerType=0 controllerNumber=1 scan=66993	150.194	Trypsin	B1	RMSSDEWMEDWEVGTDR	S{+710}	710	710.481	710.48	710.481
420	36336:4	4	K.ANGESTHWNQVGVQADYALS{+781.390}K.R	NA	S{+781}	764.871	4	3056.46	3056.46	0	0	307	Specific	330.03	117	1.14	5.32	170	>tr|Q63LY3|Q63LY3_BURPS Putative porin protein OS=Burkholderia pseudomallei (strain K96243) OX=272560 GN=BPSS0879 PE=4 SV=1	4071	NS_368_NSco_20200117_BP_HILIC_B3.33979.33979.3	controllerType=0 controllerNumber=1 scan=33979	84.8163	Trypsin	B3	ANGESTHWNQVGVQADYALSK	S{+781}	781	781.39	781.39	781.39
421	07628:2	173	K.VDGVYS{+300.180}ADPKKDPSATR.Y	NA	S{+300}	1053.55	2	2106.08	2106.08	0	0	163	Specific	330.21	62.51	62.51	5.68	18	>sp|Q63T14|PYRH_BURPS Uridylate kinase OS=Burkholderia pseudomallei (strain K96243) OX=272560 GN=pyrH PE=3 SV=1	77	20200122_Nsco_ZICHILIC_BP_B2.8555.8555.2	controllerType=0 controllerNumber=1 scan=8555	26.8183	Trypsin	B2	VDGVYSADPKKDPSATR	S{+300}	300	300.18	300.18	300.18
422	07628:2	173	K.VDGVYS{+300.180}ADPKKDPSATR.Y	NA	S{+300}	1053.55	2	2106.08	2106.08	0	0	163	Specific	330.21	62.51	62.51	5.68	18	>sp|Q63T14|PYRH_BURPS Uridylate kinase OS=Burkholderia pseudomallei (strain K96243) OX=272560 GN=pyrH PE=3 SV=1	77	20200122_Nsco_ZICHILIC_BP_B2.8555.8555.2	controllerType=0 controllerNumber=1 scan=8555	26.8183	Trypsin	B3	VDGVYSADPKKDPSATR	S{+300}	300	300.18	300.18	300.18
423	40092:4	8	K.TGTAKPAATATPAPAPAPAPTTSSATPAPSAATPAPATATPSTAAS{+567.215}APAAK.K	NA	S{+567}	1258.63	4	5031.5	5031.5	0	0	129	Specific	330.41	100.12	58.95	5.76	100	>tr|Q63UW0|Q63UW0_BURPS Uncharacterized protein OS=Burkholderia pseudomallei (strain K96243) OX=272560 GN=BPSL1486 PE=4 SV=1	1930	NS_368_NSco_20200117_BP_HILIC_B2.38501.38501.4	controllerType=0 controllerNumber=1 scan=38501	89.3143	Trypsin	B2	TGTAKPAATATPAPAPAPAPTTSSATPAPSAATPAPATATPSTAASAPAAK	S{+567}	567	567.215	567.22	567.215
424	18314:3	26	M.DDGHHTVDPVLS{+211.145}NYK.S	NA	S{+211}	636.65	3	1907.94	1907.94	0	0	521	NRagged	330.51	174.93	0	5.45	22	>tr|Q63TQ7|Q63TQ7_BURPS 2-oxoglutarate dehydrogenase E1 component OS=Burkholderia pseudomallei (strain K96243) OX=272560 GN=sucA PE=4 SV=1	1727	20200122_Nsco_ZICHILIC_BP_B1.17289.17289.3	controllerType=0 controllerNumber=1 scan=17289	47.3031	Trypsin	B1	DDGHHTVDPVLSNYK	S{+211}	211	211.145	211.15	211.145
425	16731:3	108	K.AAPATTASTAS{+833.104}VAPASGVK.T	NA	S{+833}	831.331	3	2491.98	2490.98	1	-1.3	158	Specific	330.64	38.69	0	5.45	29	>tr|Q63QN4|Q63QN4_BURPS Histone H1-like protein OS=Burkholderia pseudomallei (strain K96243) OX=272560 GN=hctB PE=4 SV=1	3155	NS_368_NSco_20200117_BP_HILIC_B1.16744.16744.3	controllerType=0 controllerNumber=1 scan=16744	44.3693	Trypsin	B1	AAPATTASTASVAPASGVK	S{+833}	833	833.104	833.1	833.104
426	83286:5	390	R.SSSIDTEPFYS{+884.394}PDGKWIYFTSDRGGAPQIYR.M	NA	S{+884}	885.819	5	4425.06	4425.06	0	0	284	Specific	330.76	32.1	0	6.88	8	>sp|Q63RA8|TOLB_BURPS Tol-Pal system protein TolB OS=Burkholderia pseudomallei (strain K96243) OX=272560 GN=tolB PE=3 SV=1	280	NS_368_NSco_20200117_BP_HILIC_B3.74433.74433.4	controllerType=0 controllerNumber=1 scan=74433	167.142	Trypsin	B3	SSSIDTEPFYSPDGKWIYFTSDRGGAPQIYR	S{+884}	884	884.394	884.39	884.394
427	71738:5	26	L.PEDAQQADGGAAANAAS{+1619.771}GAAAQTQAQAPALPAAIYFETGKSELPADAK.D	NA	S{+1620}	1247.6	5	6233.99	6230.99	3	-1.6	394	NRagged	330.77	20.55	0.72	3.72	59	>tr|Q63XT7|Q63XT7_BURPS Cytochrome c oxidase subunit 2 OS=Burkholderia pseudomallei (strain K96243) OX=272560 GN=BPSL0453 PE=3 SV=1	4191	20200122_Nsco_ZICHILIC_BP_B2.60432.60432.5	controllerType=0 controllerNumber=1 scan=60432	137.152	Trypsin	B2	PEDAQQADGGAAANAASGAAAQTQAQAPALPAAIYFETGKSELPADAK	S{+1620}	1620	1619.77	1619.77	1619.77
428	71738:5	26	L.PEDAQQADGGAAANAAS{+1619.771}GAAAQTQAQAPALPAAIYFETGKSELPADAK.D	NA	S{+1620}	1247.6	5	6233.99	6230.99	3	-1.6	394	NRagged	330.77	20.55	0.72	3.72	59	>tr|Q63XT7|Q63XT7_BURPS Cytochrome c oxidase subunit 2 OS=Burkholderia pseudomallei (strain K96243) OX=272560 GN=BPSL0453 PE=3 SV=1	4191	20200122_Nsco_ZICHILIC_BP_B2.60432.60432.5	controllerType=0 controllerNumber=1 scan=60432	137.152	Trypsin	B3	PEDAQQADGGAAANAASGAAAQTQAQAPALPAAIYFETGKSELPADAK	S{+1620}	1620	1619.77	1619.77	1619.77
429	13806:3	3	K.AAAASAAAQAS{+1236.446}APAAASTTK.A	NA	S{+1236}	975.774	3	2925.31	2924.31	1	-1.1	190	Specific	330.96	186.53	0	8.34	160	>tr|Q63UW0|Q63UW0_BURPS Uncharacterized protein OS=Burkholderia pseudomallei (strain K96243) OX=272560 GN=BPSL1486 PE=4 SV=1	1930	NS_368_NSco_20200117_BP_HILIC_B3.13719.13719.3	controllerType=0 controllerNumber=1 scan=13719	38.017	Trypsin	B3	AAAASAAAQASAPAAASTTK	S{+1236}	1236	1236.45	1236.45	1236.45
430	77801:5	55	I.MITYPS{+1099.515}THGVFEQNVR.E	NA	S{+1100}	596.692	5	2979.43	2978.43	1	-1.1	665	NRagged	331.18	25.67	0	4.74	29	>sp|Q63PL2|GCSP_BURPS Glycine dehydrogenase (decarboxylating) OS=Burkholderia pseudomallei (strain K96243) OX=272560 GN=gcvP PE=3 SV=1	476	NS_368_NSco_20200117_BP_HILIC_B3.69748.69748.5	controllerType=0 controllerNumber=1 scan=69748	157.898	Trypsin	B3	MITYPSTHGVFEQNVR	S{+1100}	1100	1099.52	1099.52	1099.52
431	30031:3	72	Y.MYS{+332.142}TYEEEC[+57.021]EAQPTGNRK.I	NA	C[+57], S{+332}	843.026	3	2527.06	2525.06	2	-2.7	545	NRagged	331.34	73.21	0	6.73	26	>tr|Q63V90|Q63V90_BURPS Carbamoyl-phosphate synthase large chain OS=Burkholderia pseudomallei (strain K96243) OX=272560 GN=carB PE=3 SV=1	5490	NS_368_NSco_20200117_BP_HILIC_B3.28482.28482.3	controllerType=0 controllerNumber=1 scan=28482	72.8745	Trypsin	B3	MYSTYEEECEAQPTGNRK	,S{+332}	,+332	332.142	332.14	332.142
432	36788:4	43	K.AAS{+203.077}GAVPTVKPTDNSSGSFVFSRPGK.F	NA	S{+203}	692.602	4	2767.39	2767.39	0	0	75	Specific	331.38	115.3	115.3	5.68	80	>tr|Q63RR8|Q63RR8_BURPS Outer-membrane lipoprotein carrier protein OS=Burkholderia pseudomallei (strain K96243) OX=272560 GN=lolA PE=3 SV=1	3506	NS_368_NSco_20200117_BP_HILIC_B3.34363.34363.4	controllerType=0 controllerNumber=1 scan=34363	85.6198	Trypsin	B3	AASGAVPTVKPTDNSSGSFVFSRPGK	S{+203}	203	203.077	203.08	203.077
433	57210:6	143	K.FRGAYNAIS{+1017.490}HFDAEQRR.A	NA	S{+1017}	510.088	6	3055.49	3055.49	0	0	62	Specific	331.87	178.09	0	8.28	15	>tr|Q63RN9|Q63RN9_BURPS Probable dehydratase OS=Burkholderia pseudomallei (strain K96243) OX=272560 GN=BPSL2633 PE=4 SV=1	3688	NS_368_NSco_20200117_BP_HILIC_B2.53430.53430.4	controllerType=0 controllerNumber=1 scan=53430	119.475	Trypsin	B2	FRGAYNAISHFDAEQRR	S{+1017}	1017	1017.49	1017.49	1017.49
434	46205:3	138	R.AAS{+631.182}APEAAAAAPEAMQAAEQNDANAQAAR.A	NA	S{+631}	1134.16	3	3400.45	3398.45	2	-2	156	Specific	331.96	43.75	0	5.82	45	>tr|Q63QT2|Q63QT2_BURPS Outer membrane protein assembly factor BamE OS=Burkholderia pseudomallei (strain K96243) OX=272560 GN=omlA PE=3 SV=1	4791	20200122_Nsco_ZICHILIC_BP_B2.39822.39822.3	controllerType=0 controllerNumber=1 scan=39822	95.6001	Trypsin	B2	AASAPEAAAAAPEAMQAAEQNDANAQAAR	S{+631}	631	631.182	631.18	631.182
435	46205:3	138	R.AAS{+631.182}APEAAAAAPEAMQAAEQNDANAQAAR.A	NA	S{+631}	1134.16	3	3400.45	3398.45	2	-2	156	Specific	331.96	43.75	0	5.82	45	>tr|Q63QT2|Q63QT2_BURPS Outer membrane protein assembly factor BamE OS=Burkholderia pseudomallei (strain K96243) OX=272560 GN=omlA PE=3 SV=1	4791	20200122_Nsco_ZICHILIC_BP_B2.39822.39822.3	controllerType=0 controllerNumber=1 scan=39822	95.6001	Trypsin	B3	AASAPEAAAAAPEAMQAAEQNDANAQAAR	S{+631}	631	631.182	631.18	631.182
436	64808:3	454	R.QTTQKLDQVAS{+668.234}FVNQQIEAAK.Q	NA	S{+668}	1005.82	3	3015.46	3015.46	0	0	81	Specific	332.04	195.01	9.6	7.66	4	>tr|Q63VH4|Q63VH4_BURPS Uncharacterized protein OS=Burkholderia pseudomallei (strain K96243) OX=272560 GN=BPSL1271 PE=4 SV=1	1743	20200122_Nsco_ZICHILIC_BP_B1.56056.56056.3	controllerType=0 controllerNumber=1 scan=56056	136.51	Trypsin	B1	QTTQKLDQVASFVNQQIEAAK	S{+668}	668	668.234	668.23	668.234
437	35744:5	30	R.GGTKVEPGLAEKWDIS{+612.295}ADGK.V	NA	S{+612}	535.275	5	2672.34	2670.34	2	-2.5	77	Specific	332.12	128.73	0	6.07	30	>tr|Q63YD9|Q63YD9_BURPS Putative periplasmic dipeptide transport protein OS=Burkholderia pseudomallei (strain K96243) OX=272560 GN=dppA PE=4 SV=1	4583	20200122_Nsco_ZICHILIC_BP_B2.31557.31557.4	controllerType=0 controllerNumber=1 scan=31557	78.2417	Trypsin	B2	GGTKVEPGLAEKWDISADGK	S{+612}	612	612.295	612.29	612.295
438	35744:5	30	R.GGTKVEPGLAEKWDIS{+612.295}ADGK.V	NA	S{+612}	535.275	5	2672.34	2670.34	2	-2.5	77	Specific	332.12	128.73	0	6.07	30	>tr|Q63YD9|Q63YD9_BURPS Putative periplasmic dipeptide transport protein OS=Burkholderia pseudomallei (strain K96243) OX=272560 GN=dppA PE=4 SV=1	4583	20200122_Nsco_ZICHILIC_BP_B2.31557.31557.4	controllerType=0 controllerNumber=1 scan=31557	78.2417	Trypsin	B3	GGTKVEPGLAEKWDISADGK	S{+612}	612	612.295	612.29	612.295
439	07280:2	191	R.AAAPAAAS{+990.390}PASGSDSR.S	NA	S{+990}	1189.03	2	2377.05	2377.05	0	0	419	Specific	332.16	155.02	0	8.13	16	>tr|Q63US6|Q63US6_BURPS Protein HflK OS=Burkholderia pseudomallei (strain K96243) OX=272560 GN=BPSL1520 PE=3 SV=1	5406	NS_368_NSco_20200117_BP_HILIC_B2.8158.8158.2	controllerType=0 controllerNumber=1 scan=8158	25.1941	Trypsin	B2	AAAPAAASPASGSDSR	S{+990}	990	990.39	990.39	990.39
440	69823:5	241	S.PLAVEPS{+1484.761}TGEVHLR.H	NA	S{+1485}	598.92	5	2990.57	2989.57	1	-1.1	26	NRagged	332.27	21.94	0	4.74	16	>sp|Q63S81|RL32_BURPS 50S ribosomal protein L32 OS=Burkholderia pseudomallei (strain K96243) OX=272560 GN=rpmF PE=3 SV=1	181	NS_368_NSco_20200117_BP_HILIC_B3.62922.62922.4	controllerType=0 controllerNumber=1 scan=62922	144.136	Trypsin	B3	PLAVEPSTGEVHLR	S{+1485}	1485	1484.76	1484.76	1484.76
441	87545:4	471	L.PPLPS{+1086.475}DLKPVWER.W	NA	S{+1086}	655.835	4	2620.32	2620.32	0	0	265	NRagged	332.5	51.23	8.3	4.3	6	>tr|Q63SQ7|Q63SQ7_BURPS POLIIIAc domain-containing protein OS=Burkholderia pseudomallei (strain K96243) OX=272560 GN=BPSL2263 PE=4 SV=1	4241	NS_368_NSco_20200117_BP_HILIC_B2.80236.80236.5	controllerType=0 controllerNumber=1 scan=80236	173.3	Trypsin	B2	PPLPSDLKPVWER	S{+1086}	1086	1086.47	1086.47	1086.47
442	14884:4	135	K.MIS{+755.388}SYVGENKEFER.Q	NA	S{+755}	612.051	4	2445.18	2444.18	1	-1.4	74	Specific	332.57	1.7	0	4.25	11	>tr|Q63TL3|Q63TL3_BURPS Succinyl-CoA:3-ketoacid-coenzyme A transferase subunit A OS=Burkholderia pseudomallei (strain K96243) OX=272560 GN=scoA PE=4 SV=1	1321	20200122_Nsco_ZICHILIC_BP_B1.14537.14537.3	controllerType=0 controllerNumber=1 scan=14537	40.4822	Trypsin	B1	MISSYVGENKEFER	S{+755}	755	755.388	755.39	755.388
443	14475:4	475	K.RLDYAYSGPQS{+513.267}QR.I	NA	S{+513}	514.26	4	2054.02	2054.02	0	0	97	Specific	332.77	214.48	0	5.46	4	>tr|Q63VB2|Q63VB2_BURPS Putative malonate decarboxylase alpha-subunit OS=Burkholderia pseudomallei (strain K96243) OX=272560 GN=BPSL1329 PE=4 SV=1	3127	20200122_Nsco_ZICHILIC_BP_B2.14144.14144.3	controllerType=0 controllerNumber=1 scan=14144	38.3331	Trypsin	B2	RLDYAYSGPQSQR	S{+513}	513	513.267	513.27	513.267
444	14475:4	475	K.RLDYAYSGPQS{+513.267}QR.I	NA	S{+513}	514.26	4	2054.02	2054.02	0	0	97	Specific	332.77	214.48	0	5.46	4	>tr|Q63VB2|Q63VB2_BURPS Putative malonate decarboxylase alpha-subunit OS=Burkholderia pseudomallei (strain K96243) OX=272560 GN=BPSL1329 PE=4 SV=1	3127	20200122_Nsco_ZICHILIC_BP_B2.14144.14144.3	controllerType=0 controllerNumber=1 scan=14144	38.3331	Trypsin	B3	RLDYAYSGPQSQR	S{+513}	513	513.267	513.27	513.267
445	53784:3	295	K.TPAAPTPPAAPVPAS{+1135.420}SAAPGTSASSAVAAPAAAGSGPAASAPAAPVR.H	NA	S{+1135}	1703.49	3	5108.46	5108.46	0	0	218	Specific	332.8	187.22	0	6.91	16	>tr|Q63VC5|Q63VC5_BURPS Putative lipoprotein OS=Burkholderia pseudomallei (strain K96243) OX=272560 GN=BPSL1317 PE=4 SV=1	2962	NS_368_NSco_20200117_BP_HILIC_B3.49077.49077.3	controllerType=0 controllerNumber=1 scan=49077	116.714	Trypsin	B3	TPAAPTPPAAPVPASSAAPGTSASSAVAAPAAAGSGPAASAPAAPVR	S{+1135}	1135	1135.42	1135.42	1135.42
446	48551:4	14	K.DS{+574.152}GIKDFADLK.G	NA	S{+574}	446.697	4	1783.77	1782.77	1	-1.9	140	Specific	332.92	4.42	0	3.8	26	>tr|Q63QV0|Q63QV0_BURPS Glutamate/aspartate periplasmic binding protein OS=Burkholderia pseudomallei (strain K96243) OX=272560 GN=gltI PE=4 SV=1	3389	NS_368_NSco_20200117_BP_HILIC_B1.45774.45774.3	controllerType=0 controllerNumber=1 scan=45774	105.4	Trypsin	B1	DSGIKDFADLK	S{+574}	574	574.152	574.15	574.152
447	24009:3	6	A.ASASTPAAGADAASS{+741.298}PKPAVEDIK.M	NA	S{+741}	985.807	3	2955.41	2953.41	2	-2.3	26	NRagged	332.96	12.27	0	4.72	60	>tr|Q63W37|Q63W37_BURPS Ecotin OS=Burkholderia pseudomallei (strain K96243) OX=272560 GN=eco PE=4 SV=1	4875	20200122_Nsco_ZICHILIC_BP_B1.21976.21976.3	controllerType=0 controllerNumber=1 scan=21976	58.9999	Trypsin	B1	ASASTPAAGADAASSPKPAVEDIK	S{+741}	741	741.298	741.3	741.298
448	10625:3	166	S.YVAAAHS{+269.113}DHAHR.A	NA	S{+269}	535.588	3	1604.75	1603.75	1	-2.1	363	NRagged	333	74.96	0	3.47	16	>tr|Q63S24|Q63S24_BURPS Putative acyl-CoA dehydrogenase OS=Burkholderia pseudomallei (strain K96243) OX=272560 GN=BPSL2498 PE=3 SV=1	1038	NS_368_NSco_20200117_BP_HILIC_B3.11067.11067.3	controllerType=0 controllerNumber=1 scan=11067	32.0131	Trypsin	B3	YVAAAHSDHAHR	S{+269}	269	269.113	269.11	269.113
449	23660:3	199	I.ALPADQHAS{+407.212}TWR.F	NA	S{+407}	587.632	3	1760.88	1759.88	1	-1.9	193	NRagged	333.01	21.3	21.3	3.7	14	>tr|Q63RD9|Q63RD9_BURPS Putative LysR-family transcriptional regulator OS=Burkholderia pseudomallei (strain K96243) OX=272560 GN=BPSL2733 PE=3 SV=1	1515	20200122_Nsco_ZICHILIC_BP_B2.21729.21729.3	controllerType=0 controllerNumber=1 scan=21729	56.4794	Trypsin	B2	ALPADQHASTWR	S{+407}	407	407.212	407.21	407.212
450	23660:3	199	I.ALPADQHAS{+407.212}TWR.F	NA	S{+407}	587.632	3	1760.88	1759.88	1	-1.9	193	NRagged	333.01	21.3	21.3	3.7	14	>tr|Q63RD9|Q63RD9_BURPS Putative LysR-family transcriptional regulator OS=Burkholderia pseudomallei (strain K96243) OX=272560 GN=BPSL2733 PE=3 SV=1	1515	20200122_Nsco_ZICHILIC_BP_B2.21729.21729.3	controllerType=0 controllerNumber=1 scan=21729	56.4794	Trypsin	B3	ALPADQHASTWR	S{+407}	407	407.212	407.21	407.212
451	21209:3	920	D.VVS{+557.165}ASSAELRK.A	NA	S{+557}	568.942	3	1704.81	1703.81	1	-2	35	NRagged	333.04	29.78	0	4.01	3	>tr|Q63HR8|Q63HR8_BURPS Putative replication protein OS=Burkholderia pseudomallei (strain K96243) OX=272560 GN=BPSS2351 PE=4 SV=1	737	20200122_Nsco_ZICHILIC_BP_B2.19734.19734.3	controllerType=0 controllerNumber=1 scan=19734	51.684	Trypsin	B2	VVSASSAELRK	S{+557}	557	557.165	557.16	557.165
452	21209:3	920	D.VVS{+557.165}ASSAELRK.A	NA	S{+557}	568.942	3	1704.81	1703.81	1	-2	35	NRagged	333.04	29.78	0	4.01	3	>tr|Q63HR8|Q63HR8_BURPS Putative replication protein OS=Burkholderia pseudomallei (strain K96243) OX=272560 GN=BPSS2351 PE=4 SV=1	737	20200122_Nsco_ZICHILIC_BP_B2.19734.19734.3	controllerType=0 controllerNumber=1 scan=19734	51.684	Trypsin	B3	VVSASSAELRK	S{+557}	557	557.165	557.16	557.165
453	86381:3	496	T.PDIATHFVS{+422.236}NVDGADLAR.V	NA	S{+422}	774.063	3	2320.18	2320.18	0	0	169	NRagged	333.05	7.41	4.88	5.84	5	>sp|Q63V31|G6PI_BURPS Glucose-6-phosphate isomerase OS=Burkholderia pseudomallei (strain K96243) OX=272560 GN=pgi PE=3 SV=1	419	NS_368_NSco_20200117_BP_HILIC_B3.77222.77222.4	controllerType=0 controllerNumber=1 scan=77222	172.682	Trypsin	B3	PDIATHFVSNVDGADLAR	S{+422}	422	422.236	422.24	422.236
454	06986:3	142	K.VDGVYS{+300.182}ADPKKDPSATR.Y	NA	S{+300}	702.7	3	2106.09	2106.09	0	0	163	Specific	333.07	26.28	26.28	6.5	11	>sp|Q63T14|PYRH_BURPS Uridylate kinase OS=Burkholderia pseudomallei (strain K96243) OX=272560 GN=pyrH PE=3 SV=1	77	20200122_Nsco_ZICHILIC_BP_B1.8102.8102.2	controllerType=0 controllerNumber=1 scan=8102	26.491	Trypsin	B1	VDGVYSADPKKDPSATR	S{+300}	300	300.182	300.18	300.182
455	15379:6	309	R.ATS{+1471.978}AIRELAEGSNR.A	NA	S{+1472}	492.129	6	2947.74	2946.74	1	-1.1	100	Specific	333.08	175.42	0	5.57	4	>tr|Q63UK9|Q63UK9_BURPS Uncharacterized protein OS=Burkholderia pseudomallei (strain K96243) OX=272560 GN=BPSL1591 PE=4 SV=1	1324	20200122_Nsco_ZICHILIC_BP_B1.14925.14925.3	controllerType=0 controllerNumber=1 scan=14925	41.3654	Trypsin	B1	ATSAIRELAEGSNR	S{+1472}	1472	1471.98	1471.98	1471.98
456	17617:2	203	A.PATTASTAS{+334.138}VAPASGVK.T	NA	S{+334}	925.473	2	1849.94	1849.94	0	0	160	NRagged	333.23	29.42	0	5.47	28	>tr|Q63QN4|Q63QN4_BURPS Histone H1-like protein OS=Burkholderia pseudomallei (strain K96243) OX=272560 GN=hctB PE=4 SV=1	3155	NS_368_NSco_20200117_BP_HILIC_B2.17387.17387.2	controllerType=0 controllerNumber=1 scan=17387	43.8042	Trypsin	B2	PATTASTASVAPASGVK	S{+334}	334	334.138	334.14	334.138
457	03187:3	23	Q.GDALVHS{+243.084}TKK.A	NA	S{+243}	433.561	3	1298.67	1298.67	0	0	540	NRagged	333.23	174.37	0.8	6.17	44	>sp|O68191|DNAK_BURPS Chaperone protein DnaK OS=Burkholderia pseudomallei (strain K96243) OX=272560 GN=dnaK PE=3 SV=2	452	NS_368_NSco_20200117_BP_HILIC_B3.4835.4835.3	controllerType=0 controllerNumber=1 scan=4835	19.5355	Trypsin	B3	GDALVHSTKK	S{+243}	243	243.084	243.08	243.084
458	23969:2	29	A.ASASTPAAGADAAS{+568.209}SPKPAVEDIK.M	NA	S{+568}	1390.66	2	2780.32	2780.32	0	0	26	NRagged	333.32	142.17	0	6.57	61	>tr|Q63W37|Q63W37_BURPS Ecotin OS=Burkholderia pseudomallei (strain K96243) OX=272560 GN=eco PE=4 SV=1	4875	NS_368_NSco_20200117_BP_HILIC_B2.23266.23266.2	controllerType=0 controllerNumber=1 scan=23266	56.0911	Trypsin	B2	ASASTPAAGADAASSPKPAVEDIK	S{+568}	568	568.209	568.21	568.209
459	24794:4	266	K.VRYDNYDS{+602.434}DDTLQAK.L	NA	S{+602}	602.069	4	2405.25	2405.25	0	0	53	Specific	333.49	152.64	4.8	5.59	6	>tr|Q63UP1|Q63UP1_BURPS Putrescine-binding periplasmic protein OS=Burkholderia pseudomallei (strain K96243) OX=272560 GN=potF PE=3 SV=1	3453	20200122_Nsco_ZICHILIC_BP_B1.22648.22648.3	controllerType=0 controllerNumber=1 scan=22648	60.6649	Trypsin	B1	VRYDNYDSDDTLQAK	S{+602}	602	602.434	602.43	602.434
460	46162:5	315	K.RAPVEPPHAAAS{+668.223}STSASPVLPAAATHGNNGAPALLAQTGEK.F	NA	S{+668}	917.452	5	4583.23	4583.23	0	0	29	Specific	333.5	333.5	0	6.44	11	>tr|Q63L02|Q63L02_BURPS Putative membrane protein OS=Burkholderia pseudomallei (strain K96243) OX=272560 GN=BPSS1211 PE=4 SV=1	1969	20200122_Nsco_ZICHILIC_BP_B2.39782.39782.5	controllerType=0 controllerNumber=1 scan=39782	95.4812	Trypsin	B2	RAPVEPPHAAASSTSASPVLPAAATHGNNGAPALLAQTGEK	S{+668}	668	668.223	668.22	668.223
461	46162:5	315	K.RAPVEPPHAAAS{+668.223}STSASPVLPAAATHGNNGAPALLAQTGEK.F	NA	S{+668}	917.452	5	4583.23	4583.23	0	0	29	Specific	333.5	333.5	0	6.44	11	>tr|Q63L02|Q63L02_BURPS Putative membrane protein OS=Burkholderia pseudomallei (strain K96243) OX=272560 GN=BPSS1211 PE=4 SV=1	1969	20200122_Nsco_ZICHILIC_BP_B2.39782.39782.5	controllerType=0 controllerNumber=1 scan=39782	95.4812	Trypsin	B3	RAPVEPPHAAASSTSASPVLPAAATHGNNGAPALLAQTGEK	S{+668}	668	668.223	668.22	668.223
462	12837:2	4	K.AAAASAAAQAS{+1558.601}APAAASTTK.A	NA	S{+1559}	1624.23	2	3247.46	3246.46	1	-1	190	Specific	333.91	152.6	0	6.81	106	>tr|Q63UW0|Q63UW0_BURPS Uncharacterized protein OS=Burkholderia pseudomallei (strain K96243) OX=272560 GN=BPSL1486 PE=4 SV=1	1930	20200122_Nsco_ZICHILIC_BP_B2.12813.12813.2	controllerType=0 controllerNumber=1 scan=12813	35.3578	Trypsin	B2	AAAASAAAQASAPAAASTTK	S{+1559}	1559	1558.6	1558.6	1558.6
463	12837:2	4	K.AAAASAAAQAS{+1558.601}APAAASTTK.A	NA	S{+1559}	1624.23	2	3247.46	3246.46	1	-1	190	Specific	333.91	152.6	0	6.81	106	>tr|Q63UW0|Q63UW0_BURPS Uncharacterized protein OS=Burkholderia pseudomallei (strain K96243) OX=272560 GN=BPSL1486 PE=4 SV=1	1930	20200122_Nsco_ZICHILIC_BP_B2.12813.12813.2	controllerType=0 controllerNumber=1 scan=12813	35.3578	Trypsin	B3	AAAASAAAQASAPAAASTTK	S{+1559}	1559	1558.6	1558.6	1558.6
464	29813:3	101	R.RQQLAPPAPAS{+568.206}APAAASDAGTASPGARP.-	NA	S{+568}	1051.51	3	3152.53	3152.53	0	0	730	CRagged	334.11	334.11	6.05	8.77	43	>tr|Q63Z30|Q63Z30_BURPS General secretory pathway protein D OS=Burkholderia pseudomallei (strain K96243) OX=272560 GN=gspD PE=3 SV=1	680	NS_368_NSco_20200117_BP_HILIC_B3.28283.28283.3	controllerType=0 controllerNumber=1 scan=28283	72.414	Trypsin	B3	RQQLAPPAPASAPAAASDAGTASPGARP	S{+568}	568	568.206	568.21	568.206
465	49699:3	101	A.PPAPASAPAAAS{+1559.635}DAGTASPGARP.-	NA	S{+1560}	1183.54	3	3548.62	3547.62	1	-0.9	735	Non	334.18	114.23	0	6.71	43	>tr|Q63Z30|Q63Z30_BURPS General secretory pathway protein D OS=Burkholderia pseudomallei (strain K96243) OX=272560 GN=gspD PE=3 SV=1	680	NS_368_NSco_20200117_BP_HILIC_B3.45356.45356.3	controllerType=0 controllerNumber=1 scan=45356	108.686	Trypsin	B3	PPAPASAPAAASDAGTASPGARP	S{+1560}	1560	1559.63	1559.63	1559.63
466	07935:2	3	K.AATPAS{+1558.600}AASGA.-	NA	S{+1559}	1217.02	2	2433.03	2433.03	0	0	221	CRagged	334.25	72.81	0	4.41	91	>tr|Q63UW0|Q63UW0_BURPS Uncharacterized protein OS=Burkholderia pseudomallei (strain K96243) OX=272560 GN=BPSL1486 PE=4 SV=1	1930	20200122_Nsco_ZICHILIC_BP_B1.8908.8908.2	controllerType=0 controllerNumber=1 scan=8908	28.0841	Trypsin	B1	AATPASAASGA	S{+1559}	1559	1558.6	1558.6	1558.6
467	84921:4	333	F.PDDPDLRYDYAMAS{+1416.765}EK.I	NA	S{+1417}	826.654	4	3303.59	3302.59	1	-1	453	NRagged	334.4	43.19	4.82	4.29	3	>tr|Q63XL5|Q63XL5_BURPS Putative membrane protein OS=Burkholderia pseudomallei (strain K96243) OX=272560 GN=BPSL0525 PE=4 SV=1	586	NS_368_NSco_20200117_BP_HILIC_B1.78598.78598.4	controllerType=0 controllerNumber=1 scan=78598	173.341	Trypsin	B1	PDDPDLRYDYAMASEK	S{+1417}	1417	1416.77	1416.77	1416.77
468	69479:5	42	K.FGSPAIKGES{+599.205}ADKDHEGWIELK.S	NA	S{+599}	603.887	5	3015.4	3013.4	2	-2.2	8	Specific	334.86	128.58	0	7.52	10	>tr|Q63QB8|Q63QB8_BURPS Uncharacterized protein OS=Burkholderia pseudomallei (strain K96243) OX=272560 GN=BPSL3105 PE=4 SV=1	3214	NS_368_NSco_20200117_BP_HILIC_B1.64802.64802.4	controllerType=0 controllerNumber=1 scan=64802	145.607	Trypsin	B1	FGSPAIKGESADKDHEGWIELK	S{+599}	599	599.205	599.21	599.205
469	35334:4	43	K.AASGAVPTVKPTDNS{+404.146}SGSFVFSRPGK.F	NA	S{+404}	743.37	4	2970.46	2968.46	2	-2.3	75	Specific	334.98	167.61	0.39	8.49	80	>tr|Q63RR8|Q63RR8_BURPS Outer-membrane lipoprotein carrier protein OS=Burkholderia pseudomallei (strain K96243) OX=272560 GN=lolA PE=3 SV=1	3506	NS_368_NSco_20200117_BP_HILIC_B3.33134.33134.4	controllerType=0 controllerNumber=1 scan=33134	83.0525	Trypsin	B3	AASGAVPTVKPTDNSSGSFVFSRPGK	S{+404}	404	404.146	404.15	404.146
470	88792:2	750	A.ETFYELS{+268.112}EAAAAEAMK.M	NA	S{+268}	1015.46	2	2029.92	2028.92	1	-1.7	51	NRagged	335.03	8.52	0	5.47	2	>tr|Q63J32|Q63J32_BURPS HIT domain-containing protein OS=Burkholderia pseudomallei (strain K96243) OX=272560 GN=BPSS1884 PE=4 SV=1	5501	NS_368_NSco_20200117_BP_HILIC_B2.81184.81184.2	controllerType=0 controllerNumber=1 scan=81184	174.645	Trypsin	B2	ETFYELSEAAAAEAMK	S{+268}	268	268.112	268.11	268.112
471	16671:2	517	R.APAATATADGDAS{+568.208}SPASPPGAR.F	NA	S{+568}	1254.07	2	2507.12	2507.12	0	0	156	Specific	335.07	224.16	0	8.46	4	>tr|Q63JM3|Q63JM3_BURPS Putative membrane protein OS=Burkholderia pseudomallei (strain K96243) OX=272560 GN=BPSS1694 PE=4 SV=1	4044	NS_368_NSco_20200117_BP_HILIC_B2.16424.16424.2	controllerType=0 controllerNumber=1 scan=16424	41.5356	Trypsin	B2	APAATATADGDASSPASPPGAR	S{+568}	568	568.208	568.21	568.208
472	35963:3	14	A.PPADNNAS{+836.331}QPQQFDPNRALQGK.T	NA	S{+836}	1077.83	3	3231.49	3229.49	2	-2.1	52	NRagged	335.12	40.29	0	5.24	36	>tr|Q63Y07|Q63Y07_BURPS Putative membrane protein OS=Burkholderia pseudomallei (strain K96243) OX=272560 GN=BPSL0382 PE=4 SV=1	2876	20200122_Nsco_ZICHILIC_BP_B1.31850.31850.3	controllerType=0 controllerNumber=1 scan=31850	81.7843	Trypsin	B1	PPADNNASQPQQFDPNRALQGK	S{+836}	836	836.331	836.33	836.331
473	85747:3	62	K.FAEPAQPAANAAPAS{+1135.439}GAAAASAPGASDAAANSQAAAAMAAIAALPK.A	NA	S{+1135}	1724.48	3	5171.43	5167.43	4	-2.6	161	Specific	335.16	210.76	4.8	5.15	13	>tr|Q63PM0|Q63PM0_BURPS Putative cytochrome OS=Burkholderia pseudomallei (strain K96243) OX=272560 GN=BPSL3354 PE=4 SV=1	2494	NS_368_NSco_20200117_BP_HILIC_B1.79244.79244.3	controllerType=0 controllerNumber=1 scan=79244	174.329	Trypsin	B1	FAEPAQPAANAAPASGAAAASAPGASDAAANSQAAAAMAAIAALPK	S{+1135}	1135	1135.44	1135.44	1135.44
474	46125:5	344	R.TRHPIGEVVYAHAWQKPFPS{+624.330}AD.-	NA	S{+624}	626.924	5	3130.59	3130.59	0	0	184	CRagged	335.18	335.18	2	7.68	6	>tr|Q63QE2|Q63QE2_BURPS Putative oxidoreductase OS=Burkholderia pseudomallei (strain K96243) OX=272560 GN=BPSL3081 PE=4 SV=1	5642	20200122_Nsco_ZICHILIC_BP_B2.39750.39750.4	controllerType=0 controllerNumber=1 scan=39750	95.3876	Trypsin	B2	TRHPIGEVVYAHAWQKPFPSAD	S{+624}	624	624.33	624.33	624.33
475	46125:5	344	R.TRHPIGEVVYAHAWQKPFPS{+624.330}AD.-	NA	S{+624}	626.924	5	3130.59	3130.59	0	0	184	CRagged	335.18	335.18	2	7.68	6	>tr|Q63QE2|Q63QE2_BURPS Putative oxidoreductase OS=Burkholderia pseudomallei (strain K96243) OX=272560 GN=BPSL3081 PE=4 SV=1	5642	20200122_Nsco_ZICHILIC_BP_B2.39750.39750.4	controllerType=0 controllerNumber=1 scan=39750	95.3876	Trypsin	B3	TRHPIGEVVYAHAWQKPFPSAD	S{+624}	624	624.33	624.33	624.33
476	46559:4	633	K.LENGHVVLGHIS{+225.019}GK.M	NA	S{+225}	421.961	4	1684.82	1684.82	0	0	26	Specific	335.19	279.29	7.4	7.5	6	>sp|Q63Q32|IF12_BURPS Translation initiation factor IF-1 2 OS=Burkholderia pseudomallei (strain K96243) OX=272560 GN=infA2 PE=3 SV=1	211	NS_368_NSco_20200117_BP_HILIC_B2.44123.44123.4	controllerType=0 controllerNumber=1 scan=44123	100.764	Trypsin	B2	LENGHVVLGHISGK	S{+225}	225	225.019	225.02	225.019
477	07723:4	64	R.HMQRDDWYTS{+487.270}K.R	NA	S{+487}	489.485	4	1954.92	1953.92	1	-1.7	202	Specific	335.25	173.26	0	5.65	18	>tr|Q63S44|Q63S44_BURPS Microcin-processing peptidase OS=Burkholderia pseudomallei (strain K96243) OX=272560 GN=BPSL2478 PE=4 SV=1	788	20200122_Nsco_ZICHILIC_BP_B2.8655.8655.3	controllerType=0 controllerNumber=1 scan=8655	27.037	Trypsin	B2	HMQRDDWYTSK	S{+487}	487	487.27	487.27	487.27
478	07723:4	64	R.HMQRDDWYTS{+487.270}K.R	NA	S{+487}	489.485	4	1954.92	1953.92	1	-1.7	202	Specific	335.25	173.26	0	5.65	18	>tr|Q63S44|Q63S44_BURPS Microcin-processing peptidase OS=Burkholderia pseudomallei (strain K96243) OX=272560 GN=BPSL2478 PE=4 SV=1	788	20200122_Nsco_ZICHILIC_BP_B2.8655.8655.3	controllerType=0 controllerNumber=1 scan=8655	27.037	Trypsin	B3	HMQRDDWYTSK	S{+487}	487	487.27	487.27	487.27
479	38198:3	41	K.AASGAVPTVKPTDNSSGS{+202.081}FVFSRPGK.F	NA	S{+202}	923.135	3	2767.39	2766.39	1	-1.2	75	Specific	335.32	231.97	0.19	7.67	55	>tr|Q63RR8|Q63RR8_BURPS Outer-membrane lipoprotein carrier protein OS=Burkholderia pseudomallei (strain K96243) OX=272560 GN=lolA PE=3 SV=1	3506	20200122_Nsco_ZICHILIC_BP_B2.33470.33470.3	controllerType=0 controllerNumber=1 scan=33470	82.387	Trypsin	B2	AASGAVPTVKPTDNSSGSFVFSRPGK	S{+202}	202	202.081	202.08	202.081
480	38198:3	41	K.AASGAVPTVKPTDNSSGS{+202.081}FVFSRPGK.F	NA	S{+202}	923.135	3	2767.39	2766.39	1	-1.2	75	Specific	335.32	231.97	0.19	7.67	55	>tr|Q63RR8|Q63RR8_BURPS Outer-membrane lipoprotein carrier protein OS=Burkholderia pseudomallei (strain K96243) OX=272560 GN=lolA PE=3 SV=1	3506	20200122_Nsco_ZICHILIC_BP_B2.33470.33470.3	controllerType=0 controllerNumber=1 scan=33470	82.387	Trypsin	B3	AASGAVPTVKPTDNSSGSFVFSRPGK	S{+202}	202	202.081	202.08	202.081
481	25978:4	283	K.VDGVYS{+300.180}ADPKKDPSATR.Y	NA	S{+300}	527.276	4	2106.08	2106.08	0	0	163	Specific	335.4	13.97	13.97	6.59	11	>sp|Q63T14|PYRH_BURPS Uridylate kinase OS=Burkholderia pseudomallei (strain K96243) OX=272560 GN=pyrH PE=3 SV=1	77	NS_368_NSco_20200117_BP_HILIC_B1.24705.24705.4	controllerType=0 controllerNumber=1 scan=24705	59.7827	Trypsin	B1	VDGVYSADPKKDPSATR	S{+300}	300	300.18	300.18	300.18
482	12589:3	352	V.C[+57.021]GS{+835.360}DAMNINGK.N	NA	C[+57], S{+835}	667.956	3	2001.85	2001.85	0	0	59	NRagged	335.42	113.53	57.46	3.6	10	>tr|Q63JJ9|Q63JJ9_BURPS Succinate dehydrogenase iron-sulfur subunit OS=Burkholderia pseudomallei (strain K96243) OX=272560 GN=sdhB PE=3 SV=1	1837	20200122_Nsco_ZICHILIC_BP_B2.12607.12607.4	controllerType=0 controllerNumber=1 scan=12607	34.9555	Trypsin	B2	CGSDAMNINGK	,S{+835}	,+835	835.36	835.36	835.36
483	12589:3	352	V.C[+57.021]GS{+835.360}DAMNINGK.N	NA	C[+57], S{+835}	667.956	3	2001.85	2001.85	0	0	59	NRagged	335.42	113.53	57.46	3.6	10	>tr|Q63JJ9|Q63JJ9_BURPS Succinate dehydrogenase iron-sulfur subunit OS=Burkholderia pseudomallei (strain K96243) OX=272560 GN=sdhB PE=3 SV=1	1837	20200122_Nsco_ZICHILIC_BP_B2.12607.12607.4	controllerType=0 controllerNumber=1 scan=12607	34.9555	Trypsin	B3	CGSDAMNINGK	,S{+835}	,+835	835.36	835.36	835.36
484	26884:4	841	G.AHAS{+649.312}PALAASPAHIADSGNAR.S	NA	S{+649}	659.332	4	2634.31	2634.31	0	0	103	NRagged	335.53	54.3	4.1	6.08	3	>tr|Q63VK5|Q63VK5_BURPS PINc domain-containing protein OS=Burkholderia pseudomallei (strain K96243) OX=272560 GN=BPSL1240 PE=4 SV=1	3273	NS_368_NSco_20200117_BP_HILIC_B3.25603.25603.4	controllerType=0 controllerNumber=1 scan=25603	66.3591	Trypsin	B3	AHASPALAASPAHIADSGNAR	S{+649}	649	649.312	649.31	649.312
485	21969:3	8	A.ASASTPAAGADAAS{+203.080}SPKPAVEDIK.M	NA	S{+203}	806.068	3	2416.19	2415.19	1	-1.4	26	NRagged	335.67	203.29	17.17	6.18	108	>tr|Q63W37|Q63W37_BURPS Ecotin OS=Burkholderia pseudomallei (strain K96243) OX=272560 GN=eco PE=4 SV=1	4875	NS_368_NSco_20200117_BP_HILIC_B3.21142.21142.3	controllerType=0 controllerNumber=1 scan=21142	56.0022	Trypsin	B3	ASASTPAAGADAASSPKPAVEDIK	S{+203}	203	203.08	203.08	203.08
486	88556:4	1	A.LAHYPADERLVS{+453.185}ADTILDALRPIVDTYR.K	NA	S{+453}	909.971	4	3636.86	3636.86	0	0	542	NRagged	335.74	22.03	2.4	5.05	195	>tr|Q63KK6|Q63KK6_BURPS Uncharacterized protein OS=Burkholderia pseudomallei (strain K96243) OX=272560 GN=BPSS1356 PE=4 SV=1	1685	NS_368_NSco_20200117_BP_HILIC_B3.78887.78887.4	controllerType=0 controllerNumber=1 scan=78887	175.08	Trypsin	B3	LAHYPADERLVSADTILDALRPIVDTYR	S{+453}	453	453.185	453.19	453.185
487	30804:3	306	P.SES{+227.265}KEPWDYYK.V	NA	S{+227}	553.641	3	1658.91	1658.91	0	0	365	NRagged	335.78	117.04	5.45	5.23	10	>tr|Q63PG0|Q63PG0_BURPS Putative branched-chain amino acid ABC transporter periplasmic substrate binding protein OS=Burkholderia pseudomallei (strain K96243) OX=272560 GN=BPSL3416 PE=4 SV=1	3749	NS_368_NSco_20200117_BP_HILIC_B3.29179.29179.3	controllerType=0 controllerNumber=1 scan=29179	74.4595	Trypsin	B3	SESKEPWDYYK	S{+227}	227	227.265	227.26	227.265
488	72299:5	67	K.VFQYIKPQDAQALTAATPASGAS{+1151.452}AAAAPATAPEGATVGAVPDSSVTATPLSAPAPVSNSSNVHPGNPK.A	NA	S{+1151}	1521.55	5	7603.7	7601.7	2	-0.9	195	Specific	335.89	335.89	2.06	6.72	22	>tr|Q63PV0|Q63PV0_BURPS Putative lipoprotein OS=Burkholderia pseudomallei (strain K96243) OX=272560 GN=BPSL3272 PE=4 SV=1	1510	NS_368_NSco_20200117_BP_HILIC_B3.65019.65019.5	controllerType=0 controllerNumber=1 scan=65019	148.38	Trypsin	B3	VFQYIKPQDAQALTAATPASGASAAAAPATAPEGATVGAVPDSSVTATPLSAPAPVSNSSNVHPGNPK	S{+1151}	1151	1151.45	1151.45	1151.45
489	08319:2	18	K.PASAAKPAS{+1235.437}APQPQ.-	NA	S{+1235}	1279.07	2	2557.13	2556.13	1	-1.3	511	CRagged	335.98	184.77	0	7.21	42	>tr|Q63XU8|Q63XU8_BURPS C-terminal processing protease-3 OS=Burkholderia pseudomallei (strain K96243) OX=272560 GN=BPSL0442 PE=3 SV=1	2035	NS_368_NSco_20200117_BP_HILIC_B2.9022.9022.2	controllerType=0 controllerNumber=1 scan=9022	26.7846	Trypsin	B2	PASAAKPASAPQPQ	S{+1235}	1235	1235.44	1235.44	1235.44
490	43888:3	73	R.AAS{+613.176}APEAAAAAPEAMQAAEQNDANAQAAR.A	NA	S{+613}	1127.49	3	3380.45	3380.45	0	0	156	Specific	336.31	21.21	1.8	6.22	90	>tr|Q63QT2|Q63QT2_BURPS Outer membrane protein assembly factor BamE OS=Burkholderia pseudomallei (strain K96243) OX=272560 GN=omlA PE=3 SV=1	4791	NS_368_NSco_20200117_BP_HILIC_B3.40447.40447.3	controllerType=0 controllerNumber=1 scan=40447	98.5048	Trypsin	B3	AASAPEAAAAAPEAMQAAEQNDANAQAAR	S{+613}	613	613.176	613.18	613.176
491	05084:2	113	K.KAATAAPADAAS{+989.388}Q.-	NA	S{+989}	1081.99	2	2162.98	2161.98	1	-1.6	80	CRagged	336.32	246.68	0	7.28	20	>tr|Q63TN8|Q63TN8_BURPS Putative exported protein OS=Burkholderia pseudomallei (strain K96243) OX=272560 GN=BPSL1929 PE=4 SV=1	3482	NS_368_NSco_20200117_BP_HILIC_B2.6312.6312.2	controllerType=0 controllerNumber=1 scan=6312	21.8286	Trypsin	B2	KAATAAPADAASQ	S{+989}	989	989.388	989.39	989.388
492	28545:4	110	K.RAQAQS{+513.114}IVDDHFR.S	NA	S{+513}	514.978	4	2056.89	2055.89	1	-1.6	201	Specific	336.59	151.17	0	6.98	16	>tr|Q63UI2|Q63UI2_BURPS Uncharacterized protein OS=Burkholderia pseudomallei (strain K96243) OX=272560 GN=BPSL1618 PE=4 SV=1	2766	NS_368_NSco_20200117_BP_HILIC_B2.27246.27246.3	controllerType=0 controllerNumber=1 scan=27246	64.0042	Trypsin	B2	RAQAQSIVDDHFR	S{+513}	513	513.114	513.11	513.114
493	74508:5	16	K.LPEDAQQADGGAAANAAS{+1508.678}GAAAQTQAQAPALPAAIYFETGKSELPADAK.D	NA	S{+1509}	1247.4	5	6232.99	6232.99	0	0	393	Specific	336.65	34.63	29.69	3.7	43	>tr|Q63XT7|Q63XT7_BURPS Cytochrome c oxidase subunit 2 OS=Burkholderia pseudomallei (strain K96243) OX=272560 GN=BPSL0453 PE=3 SV=1	4191	NS_368_NSco_20200117_BP_HILIC_B1.69403.69403.5	controllerType=0 controllerNumber=1 scan=69403	155.036	Trypsin	B1	LPEDAQQADGGAAANAASGAAAQTQAQAPALPAAIYFETGKSELPADAK	S{+1509}	1509	1508.68	1508.68	1508.68
494	23302:3	228	A.TQINIGIS{+273.094}DKDRK.K	NA	S{+273}	587.642	3	1760.91	1760.91	0	0	8	NRagged	336.71	39.71	30.87	5.76	14	>tr|H7C747|H7C747_BURPS Putative ferritin DPS-family DNA binding protein OS=Burkholderia pseudomallei (strain K96243) OX=272560 GN=BPSL2863 PE=3 SV=1	3654	NS_368_NSco_20200117_BP_HILIC_B3.22328.22328.3	controllerType=0 controllerNumber=1 scan=22328	58.7323	Trypsin	B3	TQINIGISDKDRK	S{+273}	273	273.094	273.09	273.094
495	09925:4	485	P.HALEHAS{+413.259}MPERR.A	NA	S{+413}	462.497	4	1846.97	1846.97	0	0	168	NRagged	336.79	40.25	40.25	3.56	3	>tr|Q63MZ0|Q63MZ0_BURPS Putative thiamine pyrophosphate enzyme OS=Burkholderia pseudomallei (strain K96243) OX=272560 GN=BPSS0508 PE=4 SV=1	2713	20200122_Nsco_ZICHILIC_BP_B1.10532.10532.4	controllerType=0 controllerNumber=1 scan=10532	31.429	Trypsin	B1	HALEHASMPERR	S{+413}	413	413.259	413.26	413.259
496	48589:3	99	A.C[+57.021]IALPADQHAS{+206.144}TWR.F	NA	C[+57], S{+206}	611.315	3	1831.93	1831.93	0	0	191	NRagged	336.84	113.44	7.53	3.63	9	>tr|Q63RD9|Q63RD9_BURPS Putative LysR-family transcriptional regulator OS=Burkholderia pseudomallei (strain K96243) OX=272560 GN=BPSL2733 PE=3 SV=1	1515	NS_368_NSco_20200117_BP_HILIC_B1.45807.45807.3	controllerType=0 controllerNumber=1 scan=45807	105.467	Trypsin	B1	CIALPADQHASTWR	,S{+206}	,+206	206.144	206.14	206.144
497	45441:2	92	R.AAS{+582.201}APEAAAAAPEAMQAAEQNDANAQAAR.A	NA	S{+582}	1676.24	2	3351.47	3349.47	2	-2	156	Specific	336.86	62.39	16.93	7.34	67	>tr|Q63QT2|Q63QT2_BURPS Outer membrane protein assembly factor BamE OS=Burkholderia pseudomallei (strain K96243) OX=272560 GN=omlA PE=3 SV=1	4791	NS_368_NSco_20200117_BP_HILIC_B2.43156.43156.2	controllerType=0 controllerNumber=1 scan=43156	98.7886	Trypsin	B2	AASAPEAAAAAPEAMQAAEQNDANAQAAR	S{+582}	582	582.201	582.2	582.201
498	74055:4	9	R.NGKLPEDAQQADGGAAANAAS{+667.226}GAAAQTQAQAPALPAAIYFETGKSELPADAK.D	NA	S{+667}	1423.43	4	5690.69	5690.69	0	0	390	Specific	337.36	337.36	33.4	8.31	137	>tr|Q63XT7|Q63XT7_BURPS Cytochrome c oxidase subunit 2 OS=Burkholderia pseudomallei (strain K96243) OX=272560 GN=BPSL0453 PE=3 SV=1	4191	NS_368_NSco_20200117_BP_HILIC_B3.66495.66495.4	controllerType=0 controllerNumber=1 scan=66495	151.319	Trypsin	B3	NGKLPEDAQQADGGAAANAASGAAAQTQAQAPALPAAIYFETGKSELPADAK	S{+667}	667	667.226	667.23	667.226
499	87462:7	56	K.IKFVIGHVC[+57.021]S{+1776.090}GSTIPASDIYENEGVVMITPSATAPQLTEGKK.R	NA	C[+57], S{+1776}	889.63	7	6221.36	6221.36	0	0	94	Specific	337.37	337.37	4	8.44	27	>tr|Q63MS3|Q63MS3_BURPS Leucine-, isoleucine-, valine-, threonine-, and alanine-binding protein OS=Burkholderia pseudomallei (strain K96243) OX=272560 GN=braC PE=4 SV=1	3010	NS_368_NSco_20200117_BP_HILIC_B2.80176.80176.5	controllerType=0 controllerNumber=1 scan=80176	173.203	Trypsin	B2	IKFVIGHVCSGSTIPASDIYENEGVVMITPSATAPQLTEGKK	,S{+1776}	,+1776	1776.09	1776.09	1776.09
500	72230:6	386	R.EIS{+1302.789}GLYFEDFEPGNVYEHRPGR.T	NA	S{+1303}	653.508	6	3916.01	3914.01	2	-1.7	18	Specific	337.53	337.53	8.65	8.8	5	>tr|Q63JS6|Q63JS6_BURPS Putative hydratase OS=Burkholderia pseudomallei (strain K96243) OX=272560 GN=BPSS1638 PE=4 SV=1	4050	NS_368_NSco_20200117_BP_HILIC_B3.64964.64964.4	controllerType=0 controllerNumber=1 scan=64964	148.26	Trypsin	B3	EISGLYFEDFEPGNVYEHRPGR	S{+1303}	1303	1302.79	1302.79	1302.79
501	35503:4	3	K.TGTAKPAATATPAPAPAPAPTTS{+667.230}SATPAPSAATPAPATATPSTAASAPAAKK.S	NA	S{+667}	1315.91	4	5260.61	5259.61	1	-0.6	129	Specific	337.7	337.7	0	6.76	91	>tr|Q63UW0|Q63UW0_BURPS Uncharacterized protein OS=Burkholderia pseudomallei (strain K96243) OX=272560 GN=BPSL1486 PE=4 SV=1	1930	20200122_Nsco_ZICHILIC_BP_B1.31469.31469.4	controllerType=0 controllerNumber=1 scan=31469	80.9193	Trypsin	B1	TGTAKPAATATPAPAPAPAPTTSSATPAPSAATPAPATATPSTAASAPAAKK	S{+667}	667	667.23	667.23	667.23
502	86441:3	10	A.EDALAPHIS{+246.656}QETIQFHYGK.H	NA	S{+247}	811.581	3	2432.73	2430.73	2	-2.8	12	NRagged	337.76	46.19	0	6.08	66	>tr|Q63WL1|Q63WL1_BURPS Superoxide dismutase OS=Burkholderia pseudomallei (strain K96243) OX=272560 GN=sodB PE=3 SV=1	2481	NS_368_NSco_20200117_BP_HILIC_B3.77266.77266.4	controllerType=0 controllerNumber=1 scan=77266	172.745	Trypsin	B3	EDALAPHISQETIQFHYGK	S{+247}	247	246.656	246.66	246.656
503	50928:3	52	R.LQQPS{+1334.461}ADSAEVAAAASAPAVAAAPASR.A	NA	S{+1334}	1272.24	3	3814.72	3812.72	2	-1.8	72	Specific	337.98	212.74	0	6.8	30	>tr|Q63QC8|Q63QC8_BURPS Putative membrane protein OS=Burkholderia pseudomallei (strain K96243) OX=272560 GN=BPSL3095 PE=4 SV=1	2234	20200122_Nsco_ZICHILIC_BP_B1.44199.44199.3	controllerType=0 controllerNumber=1 scan=44199	109.58	Trypsin	B1	LQQPSADSAEVAAAASAPAVAAAPASR	S{+1334}	1334	1334.46	1334.46	1334.46
504	02786:3	629	A.PTSSHSPHVS{+787.256}NPAPR.A	NA	S{+787}	786.681	3	2358.03	2358.03	0	0	4	NRagged	338	179.67	0	6.43	5	>tr|Q63UZ6|Q63UZ6_BURPS L-asparaginase II OS=Burkholderia pseudomallei (strain K96243) OX=272560 GN=ansB PE=3 SV=1	4361	NS_368_NSco_20200117_BP_HILIC_B3.4504.4504.3	controllerType=0 controllerNumber=1 scan=4504	18.9959	Trypsin	B3	PTSSHSPHVSNPAPR	S{+787}	787	787.256	787.26	787.256
505	73756:3	785	S.PALTASGAAASPGVS{+1507.594}APAVVNLSAPAGAPAAGASTEASGK.S	NA	S{+1508}	1637.79	3	4911.34	4910.34	1	-0.7	37	NRagged	338.12	155.15	0	4.22	3	>tr|Q63TT0|Q63TT0_BURPS Putative exported protein OS=Burkholderia pseudomallei (strain K96243) OX=272560 GN=BPSL1886 PE=4 SV=1	887	20200122_Nsco_ZICHILIC_BP_B1.67220.67220.3	controllerType=0 controllerNumber=1 scan=67220	174.507	Trypsin	B1	PALTASGAAASPGVSAPAVVNLSAPAGAPAAGASTEASGK	S{+1508}	1508	1507.59	1507.59	1507.59
506	86720:5	293	E.HGQLPPELSGHTGVADLS{+239.121}DSHADGDDDGAPHPFLEFAQSVQPQSVLR.A	NA	S{+239}	1035.3	5	5172.45	5170.45	2	-1.3	46	NRagged	338.15	121.27	0	6.55	14	>tr|Q63PI8|Q63PI8_BURPS Bifunctional protein PutA OS=Burkholderia pseudomallei (strain K96243) OX=272560 GN=putA PE=3 SV=1	807	NS_368_NSco_20200117_BP_HILIC_B3.77480.77480.5	controllerType=0 controllerNumber=1 scan=77480	173.088	Trypsin	B3	HGQLPPELSGHTGVADLSDSHADGDDDGAPHPFLEFAQSVQPQSVLR	S{+239}	239	239.121	239.12	239.121
507	73759:3	785	S.PALTASGAAASPGVSAPAVVNLSAPAGAPAAGAS{+1522.626}TEASGK.S	NA	S{+1523}	1643.46	3	4928.38	4925.38	3	-2	37	NRagged	338.15	169.96	0	4.72	3	>tr|Q63TT0|Q63TT0_BURPS Putative exported protein OS=Burkholderia pseudomallei (strain K96243) OX=272560 GN=BPSL1886 PE=4 SV=1	887	20200122_Nsco_ZICHILIC_BP_B1.67223.67223.3	controllerType=0 controllerNumber=1 scan=67223	174.52	Trypsin	B1	PALTASGAAASPGVSAPAVVNLSAPAGAPAAGASTEASGK	S{+1523}	1523	1522.63	1522.63	1522.63
508	25018:5	16	K.MEIDS{+241.179}KPEEMDKLDRR.L	NA	S{+241}	447.432	5	2233.13	2233.13	0	0	414	Specific	338.31	68.07	3.23	5.05	36	>tr|Q63UW2|Q63UW2_BURPS Chaperone protein ClpB OS=Burkholderia pseudomallei (strain K96243) OX=272560 GN=clpB PE=3 SV=1	1789	20200122_Nsco_ZICHILIC_BP_B2.22828.22828.5	controllerType=0 controllerNumber=1 scan=22828	59.137	Trypsin	B2	MEIDSKPEEMDKLDRR	S{+241}	241	241.179	241.18	241.179
509	25018:5	16	K.MEIDS{+241.179}KPEEMDKLDRR.L	NA	S{+241}	447.432	5	2233.13	2233.13	0	0	414	Specific	338.31	68.07	3.23	5.05	36	>tr|Q63UW2|Q63UW2_BURPS Chaperone protein ClpB OS=Burkholderia pseudomallei (strain K96243) OX=272560 GN=clpB PE=3 SV=1	1789	20200122_Nsco_ZICHILIC_BP_B2.22828.22828.5	controllerType=0 controllerNumber=1 scan=22828	59.137	Trypsin	B3	MEIDSKPEEMDKLDRR	S{+241}	241	241.179	241.18	241.179
510	01405:4	100	R.ADRPIPDDES{+456.211}KK.I	NA	S{+456}	457.481	4	1826.9	1826.9	0	0	216	Specific	338.38	251.69	20.34	7.06	8	>sp|Q63SP8|PYRG_BURPS CTP synthase OS=Burkholderia pseudomallei (strain K96243) OX=272560 GN=pyrG PE=3 SV=1	206	NS_368_NSco_20200117_BP_HILIC_B1.3523.3523.3	controllerType=0 controllerNumber=1 scan=3523	17.9344	Trypsin	B1	ADRPIPDDESKK	S{+456}	456	456.211	456.21	456.211
511	34383:4	3	K.TGTAKPAATATPAPAPAPAPTTSSATPAPSAATPAPATATPSTAAS{+667.212}APAAKK.S	NA	S{+667}	1315.65	4	5259.6	5259.6	0	0	129	Specific	338.58	6.47	5.17	4.49	160	>tr|Q63UW0|Q63UW0_BURPS Uncharacterized protein OS=Burkholderia pseudomallei (strain K96243) OX=272560 GN=BPSL1486 PE=4 SV=1	1930	NS_368_NSco_20200117_BP_HILIC_B3.32317.32317.4	controllerType=0 controllerNumber=1 scan=32317	81.3497	Trypsin	B3	TGTAKPAATATPAPAPAPAPTTSSATPAPSAATPAPATATPSTAASAPAAKK	S{+667}	667	667.212	667.21	667.212
512	65216:4	25	L.TMLLPHGYEGQGPEHSS{+355.093}AR.I	NA	S{+355}	606.772	4	2424.06	2422.06	2	-2.8	728	NRagged	338.66	19.06	0	3.85	27	>tr|Q63TQ7|Q63TQ7_BURPS 2-oxoglutarate dehydrogenase E1 component OS=Burkholderia pseudomallei (strain K96243) OX=272560 GN=sucA PE=4 SV=1	1727	NS_368_NSco_20200117_BP_HILIC_B1.60602.60602.4	controllerType=0 controllerNumber=1 scan=60602	136.265	Trypsin	B1	TMLLPHGYEGQGPEHSSAR	S{+355}	355	355.093	355.09	355.093
513	32319:4	17	V.GVQADYALS{+1206.518}KR.T	NA	S{+1207}	604.296	4	2414.16	2414.16	0	0	318	NRagged	338.76	22.32	0	3.85	57	>tr|Q63LY3|Q63LY3_BURPS Putative porin protein OS=Burkholderia pseudomallei (strain K96243) OX=272560 GN=BPSS0879 PE=4 SV=1	4071	20200122_Nsco_ZICHILIC_BP_B1.28908.28908.4	controllerType=0 controllerNumber=1 scan=28908	75.2417	Trypsin	B1	GVQADYALSKR	S{+1207}	1207	1206.52	1206.52	1206.52
514	01528:4	517	R.YQQASVS{+469.547}DDDKR.G	NA	S{+470}	471.303	4	1882.19	1881.19	1	-1.8	130	Specific	338.9	71.89	0	5.31	4	>tr|Q63N64|Q63N64_BURPS Uncharacterized protein OS=Burkholderia pseudomallei (strain K96243) OX=272560 GN=BPSS0432 PE=3 SV=1	2952	NS_368_NSco_20200117_BP_HILIC_B1.3634.3634.3	controllerType=0 controllerNumber=1 scan=3634	18.1752	Trypsin	B1	YQQASVSDDDKR	S{+470}	470	469.547	469.55	469.547
515	46838:5	357	K.AGKGDIVVNGKPIS{+598.255}DYFSR.E	NA	S{+598}	525.469	5	2623.32	2621.32	2	-2.6	23	Specific	339	134.95	0	5.91	22	>sp|Q63QW4|RS9_BURPS 30S ribosomal protein S9 OS=Burkholderia pseudomallei (strain K96243) OX=272560 GN=rpsI PE=3 SV=1	151	20200122_Nsco_ZICHILIC_BP_B2.40319.40319.5	controllerType=0 controllerNumber=1 scan=40319	96.6321	Trypsin	B2	AGKGDIVVNGKPISDYFSR	S{+598}	598	598.255	598.25	598.255
516	46838:5	357	K.AGKGDIVVNGKPIS{+598.255}DYFSR.E	NA	S{+598}	525.469	5	2623.32	2621.32	2	-2.6	23	Specific	339	134.95	0	5.91	22	>sp|Q63QW4|RS9_BURPS 30S ribosomal protein S9 OS=Burkholderia pseudomallei (strain K96243) OX=272560 GN=rpsI PE=3 SV=1	151	20200122_Nsco_ZICHILIC_BP_B2.40319.40319.5	controllerType=0 controllerNumber=1 scan=40319	96.6321	Trypsin	B3	AGKGDIVVNGKPISDYFSR	S{+598}	598	598.255	598.25	598.255
517	87021:5	480	K.GRDFNMLPYYMS{+725.461}MYSPDHQVRGEK.T	NA	S{+725}	730.162	5	3646.78	3646.78	0	0	620	Specific	339.16	105.55	0	7.89	3	>tr|Q63WE5|Q63WE5_BURPS Uncharacterized protein OS=Burkholderia pseudomallei (strain K96243) OX=272560 GN=BPSL0942 PE=4 SV=1	5575	NS_368_NSco_20200117_BP_HILIC_B2.79850.79850.4	controllerType=0 controllerNumber=1 scan=79850	172.706	Trypsin	B2	GRDFNMLPYYMSMYSPDHQVRGEK	S{+725}	725	725.461	725.46	725.461
518	17578:5	873	R.NS{+1125.581}LAHIVGGGVPHGENK.R	NA	S{+1126}	563.096	5	2811.45	2811.45	0	0	352	Specific	339.16	258.23	0	6.76	3	>tr|Q63M01|Q63M01_BURPS Flagellar hook-associated protein 2 OS=Burkholderia pseudomallei (strain K96243) OX=272560 GN=BPSS0860 PE=3 SV=1	1582	20200122_Nsco_ZICHILIC_BP_B2.16702.16702.3	controllerType=0 controllerNumber=1 scan=16702	44.4183	Trypsin	B2	NSLAHIVGGGVPHGENK	S{+1126}	1126	1125.58	1125.58	1125.58
519	17578:5	873	R.NS{+1125.581}LAHIVGGGVPHGENK.R	NA	S{+1126}	563.096	5	2811.45	2811.45	0	0	352	Specific	339.16	258.23	0	6.76	3	>tr|Q63M01|Q63M01_BURPS Flagellar hook-associated protein 2 OS=Burkholderia pseudomallei (strain K96243) OX=272560 GN=BPSS0860 PE=3 SV=1	1582	20200122_Nsco_ZICHILIC_BP_B2.16702.16702.3	controllerType=0 controllerNumber=1 scan=16702	44.4183	Trypsin	B3	NSLAHIVGGGVPHGENK	S{+1126}	1126	1125.58	1125.58	1125.58
520	31400:4	181	K.SNATQINIGIS{+582.164}DKDRK.K	NA	S{+582}	586.529	4	2343.09	2342.09	1	-1.4	5	Specific	339.17	149.56	0	7.23	16	>tr|H7C747|H7C747_BURPS Putative ferritin DPS-family DNA binding protein OS=Burkholderia pseudomallei (strain K96243) OX=272560 GN=BPSL2863 PE=3 SV=1	3654	NS_368_NSco_20200117_BP_HILIC_B1.30056.30056.3	controllerType=0 controllerNumber=1 scan=30056	71.9088	Trypsin	B1	SNATQINIGISDKDRK	S{+582}	582	582.164	582.16	582.164
521	03665:3	96	R.GAAAQPAS{+568.214}GAAAASAPGRR.S	NA	S{+568}	736.025	3	2206.06	2206.06	0	0	379	Specific	339.22	214.07	12	7.83	18	>tr|Q63U13|Q63U13_BURPS Multidrug efflux system putative membrane fusion protein OS=Burkholderia pseudomallei (strain K96243) OX=272560 GN=amrA PE=3 SV=1	1045	20200122_Nsco_ZICHILIC_BP_B1.5370.5370.2	controllerType=0 controllerNumber=1 scan=5370	21.2766	Trypsin	B1	GAAAQPASGAAAASAPGRR	S{+568}	568	568.214	568.21	568.214
522	05930:3	10	K.GASGAAAKPAS{+1803.650}AAKPASAPQPQ.-	NA	S{+1804}	1246.89	3	3738.66	3737.66	1	-0.9	503	CRagged	339.24	339.24	0	7.12	29	>tr|Q63XU8|Q63XU8_BURPS C-terminal processing protease-3 OS=Burkholderia pseudomallei (strain K96243) OX=272560 GN=BPSL0442 PE=3 SV=1	2035	20200122_Nsco_ZICHILIC_BP_B1.7246.7246.3	controllerType=0 controllerNumber=1 scan=7246	24.7995	Trypsin	B1	GASGAAAKPASAAKPASAPQPQ	S{+1804}	1804	1803.65	1803.65	1803.65
523	20962:4	286	I.IDDASKS{+262.137}DEERYAAR.L	NA	S{+262}	497.741	4	1987.94	1987.94	0	0	31	NRagged	339.32	339.32	339.32	7.45	10	>sp|Q63Q24|RS14_BURPS 30S ribosomal protein S14 OS=Burkholderia pseudomallei (strain K96243) OX=272560 GN=rpsN PE=3 SV=1	104	NS_368_NSco_20200117_BP_HILIC_B3.20220.20220.4	controllerType=0 controllerNumber=1 scan=20220	53.7649	Trypsin	B3	IDDASKSDEERYAAR	S{+262}	262	262.137	262.14	262.137
524	37218:2	862	A.APTDAAPLADAPAAAS{+568.207}ATPDAR.D	NA	S{+568}	1295.1	2	2589.2	2589.2	0	0	27	NRagged	339.35	222.27	2.4	7.79	5	>tr|Q63K21|Q63K21_BURPS Type III secretion system protein OS=Burkholderia pseudomallei (strain K96243) OX=272560 GN=bsaO PE=3 SV=1	5131	NS_368_NSco_20200117_BP_HILIC_B3.34730.34730.2	controllerType=0 controllerNumber=1 scan=34730	86.4367	Trypsin	B3	APTDAAPLADAPAAASATPDAR	S{+568}	568	568.207	568.21	568.207
525	45871:2	92	R.AAS{+568.206}APEAAAAAPEAMQAAEQNDANAQAAR.A	NA	S{+568}	1668.24	2	3335.48	3335.48	0	0	156	Specific	339.54	145.93	37.8	8.47	67	>tr|Q63QT2|Q63QT2_BURPS Outer membrane protein assembly factor BamE OS=Burkholderia pseudomallei (strain K96243) OX=272560 GN=omlA PE=3 SV=1	4791	NS_368_NSco_20200117_BP_HILIC_B2.43518.43518.2	controllerType=0 controllerNumber=1 scan=43518	99.4813	Trypsin	B2	AASAPEAAAAAPEAMQAAEQNDANAQAAR	S{+568}	568	568.206	568.21	568.206
526	83364:5	12	N.HYS{+226.121}FGDVKGELIDQLGVRDK.E	NA	S{+226}	501.263	5	2502.29	2502.29	0	0	104	NRagged	339.64	13.55	0	6.12	51	>tr|Q63T73|Q63T73_BURPS Putative hydroperoxide reductase OS=Burkholderia pseudomallei (strain K96243) OX=272560 GN=BPSL2096 PE=4 SV=1	3754	NS_368_NSco_20200117_BP_HILIC_B2.76606.76606.5	controllerType=0 controllerNumber=1 scan=76606	166.211	Trypsin	B2	HYSFGDVKGELIDQLGVRDK	S{+226}	226	226.121	226.12	226.121
527	67368:4	19	R.NGKLPEDAQQADGGAAANAAS{+568.203}GAAAQTQAQAPALPAAIYFETGKSELPADAK.D	NA	S{+568}	1398.67	4	5591.67	5591.67	0	0	390	Specific	339.66	162.17	6	7.14	48	>tr|Q63XT7|Q63XT7_BURPS Cytochrome c oxidase subunit 2 OS=Burkholderia pseudomallei (strain K96243) OX=272560 GN=BPSL0453 PE=3 SV=1	4191	20200122_Nsco_ZICHILIC_BP_B1.58481.58481.4	controllerType=0 controllerNumber=1 scan=58481	142.931	Trypsin	B1	NGKLPEDAQQADGGAAANAASGAAAQTQAQAPALPAAIYFETGKSELPADAK	S{+568}	568	568.203	568.2	568.203
528	43828:4	69	Q.LIGFGS{+869.435}FGSGKR.A	NA	S{+869}	524.782	4	2096.1	2095.1	1	-1.6	44	NRagged	339.73	48.66	0	4.07	23	>sp|P0DMK4|DBHA_BURPS DNA-binding protein HU-alpha OS=Burkholderia pseudomallei (strain K96243) OX=272560 GN=hupA PE=3 SV=1	438	20200122_Nsco_ZICHILIC_BP_B2.37932.37932.4	controllerType=0 controllerNumber=1 scan=37932	91.6397	Trypsin	B2	LIGFGSFGSGKR	S{+869}	869	869.435	869.43	869.435
529	43828:4	69	Q.LIGFGS{+869.435}FGSGKR.A	NA	S{+869}	524.782	4	2096.1	2095.1	1	-1.6	44	NRagged	339.73	48.66	0	4.07	23	>sp|P0DMK4|DBHA_BURPS DNA-binding protein HU-alpha OS=Burkholderia pseudomallei (strain K96243) OX=272560 GN=hupA PE=3 SV=1	438	20200122_Nsco_ZICHILIC_BP_B2.37932.37932.4	controllerType=0 controllerNumber=1 scan=37932	91.6397	Trypsin	B3	LIGFGSFGSGKR	S{+869}	869	869.435	869.43	869.435
530	31970:3	59	R.AAS{+582.204}APEAAAAAPEAMQAAEQNDANAQAAR.A	NA	S{+582}	1117.83	3	3351.47	3349.47	2	-2	156	Specific	339.88	113.92	0	6.09	39	>tr|Q63QT2|Q63QT2_BURPS Outer membrane protein assembly factor BamE OS=Burkholderia pseudomallei (strain K96243) OX=272560 GN=omlA PE=3 SV=1	4791	NS_368_NSco_20200117_BP_HILIC_B1.30551.30551.3	controllerType=0 controllerNumber=1 scan=30551	72.907	Trypsin	B1	AASAPEAAAAAPEAMQAAEQNDANAQAAR	S{+582}	582	582.204	582.2	582.204
531	01043:4	1203	E.PAS{+555.311}AKDDAPK.G	NA	S{+555}	389.461	4	1554.82	1554.82	0	0	553	NRagged	339.92	76.11	76.11	4.46	5	>tr|Q63W25|Q63W25_BURPS Putative ABC transport system, ATP-binding protein OS=Burkholderia pseudomallei (strain K96243) OX=272560 GN=BPSL1068 PE=4 SV=1	1263	NS_368_NSco_20200117_BP_HILIC_B3.3073.3073.4	controllerType=0 controllerNumber=1 scan=3073	16.7254	Trypsin	B3	PASAKDDAPK	S{+555}	555	555.311	555.31	555.311
532	46369:2	138	R.AAS{+568.211}APEAAAAAPEAMQAAEQNDANAQAAR.A	NA	S{+568}	1668.24	2	3335.48	3335.48	0	0	156	Specific	340.09	340.09	94.25	7.37	45	>tr|Q63QT2|Q63QT2_BURPS Outer membrane protein assembly factor BamE OS=Burkholderia pseudomallei (strain K96243) OX=272560 GN=omlA PE=3 SV=1	4791	20200122_Nsco_ZICHILIC_BP_B2.39952.39952.2	controllerType=0 controllerNumber=1 scan=39952	95.8805	Trypsin	B2	AASAPEAAAAAPEAMQAAEQNDANAQAAR	S{+568}	568	568.211	568.21	568.211
533	46369:2	138	R.AAS{+568.211}APEAAAAAPEAMQAAEQNDANAQAAR.A	NA	S{+568}	1668.24	2	3335.48	3335.48	0	0	156	Specific	340.09	340.09	94.25	7.37	45	>tr|Q63QT2|Q63QT2_BURPS Outer membrane protein assembly factor BamE OS=Burkholderia pseudomallei (strain K96243) OX=272560 GN=omlA PE=3 SV=1	4791	20200122_Nsco_ZICHILIC_BP_B2.39952.39952.2	controllerType=0 controllerNumber=1 scan=39952	95.8805	Trypsin	B3	AASAPEAAAAAPEAMQAAEQNDANAQAAR	S{+568}	568	568.211	568.21	568.211
534	09648:4	781	R.HHAYAAS{+494.191}AELAAER.G	NA	S{+494}	498.734	4	1991.91	1990.91	1	-1.7	419	Specific	340.16	209.6	0	6.29	3	>tr|Q63HY7|Q63HY7_BURPS RIBORED_LARGE domain-containing protein OS=Burkholderia pseudomallei (strain K96243) OX=272560 GN=BPSS2282 PE=4 SV=1	3881	20200122_Nsco_ZICHILIC_BP_B2.10225.10225.3	controllerType=0 controllerNumber=1 scan=10225	30.0491	Trypsin	B2	HHAYAASAELAAER	S{+494}	494	494.191	494.19	494.191
535	09648:4	781	R.HHAYAAS{+494.191}AELAAER.G	NA	S{+494}	498.734	4	1991.91	1990.91	1	-1.7	419	Specific	340.16	209.6	0	6.29	3	>tr|Q63HY7|Q63HY7_BURPS RIBORED_LARGE domain-containing protein OS=Burkholderia pseudomallei (strain K96243) OX=272560 GN=BPSS2282 PE=4 SV=1	3881	20200122_Nsco_ZICHILIC_BP_B2.10225.10225.3	controllerType=0 controllerNumber=1 scan=10225	30.0491	Trypsin	B3	HHAYAASAELAAER	S{+494}	494	494.191	494.19	494.191
536	18471:2	4	K.AAAASAAAQASAPAAAS{+1903.660}TTK.A	NA	S{+1904}	1796.76	2	3592.52	3591.52	1	-0.9	190	Specific	340.25	110.46	0	6.36	106	>tr|Q63UW0|Q63UW0_BURPS Uncharacterized protein OS=Burkholderia pseudomallei (strain K96243) OX=272560 GN=BPSL1486 PE=4 SV=1	1930	20200122_Nsco_ZICHILIC_BP_B2.17441.17441.2	controllerType=0 controllerNumber=1 scan=17441	46.128	Trypsin	B2	AAAASAAAQASAPAAASTTK	S{+1904}	1904	1903.66	1903.66	1903.66
537	18471:2	4	K.AAAASAAAQASAPAAAS{+1903.660}TTK.A	NA	S{+1904}	1796.76	2	3592.52	3591.52	1	-0.9	190	Specific	340.25	110.46	0	6.36	106	>tr|Q63UW0|Q63UW0_BURPS Uncharacterized protein OS=Burkholderia pseudomallei (strain K96243) OX=272560 GN=BPSL1486 PE=4 SV=1	1930	20200122_Nsco_ZICHILIC_BP_B2.17441.17441.2	controllerType=0 controllerNumber=1 scan=17441	46.128	Trypsin	B3	AAAASAAAQASAPAAASTTK	S{+1904}	1904	1903.66	1903.66	1903.66
538	23400:4	128	T.SEAVHGHGTLGAS{+212.075}GVASRADTDAASAK.S	NA	S{+212}	684.579	4	2735.29	2735.29	0	0	46	NRagged	340.34	80.18	0	4.89	24	>tr|Q63JH4|Q63JH4_BURPS Putative outer membrane copper receptor OS=Burkholderia pseudomallei (strain K96243) OX=272560 GN=BPSS1742 PE=3 SV=1	590	NS_368_NSco_20200117_BP_HILIC_B3.22416.22416.4	controllerType=0 controllerNumber=1 scan=22416	58.9328	Trypsin	B3	SEAVHGHGTLGASGVASRADTDAASAK	S{+212}	212	212.075	212.07	212.075
539	05781:3	198	H.FAEAPHADAS{+209.194}AR.L	NA	S{+209}	484.932	3	1452.78	1451.78	1	-2.3	1276	NRagged	340.43	50.73	50.73	3.11	14	>tr|Q63SU2|Q63SU2_BURPS Putative siderophore non-ribosomal peptide synthase OS=Burkholderia pseudomallei (strain K96243) OX=272560 GN=BPSL2229 PE=4 SV=1	806	20200122_Nsco_ZICHILIC_BP_B2.7039.7039.3	controllerType=0 controllerNumber=1 scan=7039	23.9821	Trypsin	B2	FAEAPHADASAR	S{+209}	209	209.194	209.19	209.194
540	05781:3	198	H.FAEAPHADAS{+209.194}AR.L	NA	S{+209}	484.932	3	1452.78	1451.78	1	-2.3	1276	NRagged	340.43	50.73	50.73	3.11	14	>tr|Q63SU2|Q63SU2_BURPS Putative siderophore non-ribosomal peptide synthase OS=Burkholderia pseudomallei (strain K96243) OX=272560 GN=BPSL2229 PE=4 SV=1	806	20200122_Nsco_ZICHILIC_BP_B2.7039.7039.3	controllerType=0 controllerNumber=1 scan=7039	23.9821	Trypsin	B3	FAEAPHADASAR	S{+209}	209	209.194	209.19	209.194
541	11377:3	23	K.GASGAAAKPAS{+1903.668}AAKPASAPQPQ.-	NA	S{+1904}	1280.23	3	3838.68	3837.68	1	-0.9	503	CRagged	340.59	340.59	0	7.7	35	>tr|Q63XU8|Q63XU8_BURPS C-terminal processing protease-3 OS=Burkholderia pseudomallei (strain K96243) OX=272560 GN=BPSL0442 PE=3 SV=1	2035	20200122_Nsco_ZICHILIC_BP_B2.11629.11629.3	controllerType=0 controllerNumber=1 scan=11629	32.906	Trypsin	B2	GASGAAAKPASAAKPASAPQPQ	S{+1904}	1904	1903.67	1903.67	1903.67
542	11377:3	23	K.GASGAAAKPAS{+1903.668}AAKPASAPQPQ.-	NA	S{+1904}	1280.23	3	3838.68	3837.68	1	-0.9	503	CRagged	340.59	340.59	0	7.7	35	>tr|Q63XU8|Q63XU8_BURPS C-terminal processing protease-3 OS=Burkholderia pseudomallei (strain K96243) OX=272560 GN=BPSL0442 PE=3 SV=1	2035	20200122_Nsco_ZICHILIC_BP_B2.11629.11629.3	controllerType=0 controllerNumber=1 scan=11629	32.906	Trypsin	B3	GASGAAAKPASAAKPASAPQPQ	S{+1904}	1904	1903.67	1903.67	1903.67
543	70794:5	9	L.PEDAQQADGGAAANAAS{+1619.762}GAAAQTQAQAPALPAAIYFETGKSELPADAK.D	NA	S{+1620}	1247.4	5	6232.99	6230.99	2	-1.1	394	NRagged	340.82	3.96	0	5.53	137	>tr|Q63XT7|Q63XT7_BURPS Cytochrome c oxidase subunit 2 OS=Burkholderia pseudomallei (strain K96243) OX=272560 GN=BPSL0453 PE=3 SV=1	4191	NS_368_NSco_20200117_BP_HILIC_B3.63745.63745.5	controllerType=0 controllerNumber=1 scan=63745	145.845	Trypsin	B3	PEDAQQADGGAAANAASGAAAQTQAQAPALPAAIYFETGKSELPADAK	S{+1620}	1620	1619.76	1619.76	1619.76
544	35260:4	43	K.AASGAVPTVKPTDNS{+404.166}SGSFVFSRPGK.F	NA	S{+404}	743.375	4	2970.48	2968.48	2	-2.3	75	Specific	340.89	188.32	1.2	8.81	80	>tr|Q63RR8|Q63RR8_BURPS Outer-membrane lipoprotein carrier protein OS=Burkholderia pseudomallei (strain K96243) OX=272560 GN=lolA PE=3 SV=1	3506	NS_368_NSco_20200117_BP_HILIC_B3.33080.33080.4	controllerType=0 controllerNumber=1 scan=33080	82.9528	Trypsin	B3	AASGAVPTVKPTDNSSGSFVFSRPGK	S{+404}	404	404.166	404.17	404.166
545	14952:4	356	K.ARQDEYGVNS{+513.134}QLR.A	NA	S{+513}	513.228	4	2049.89	2048.89	1	-1.6	164	Specific	340.99	210.7	0	7.73	10	>tr|Q63V18|Q63V18_BURPS Putative thiolase OS=Burkholderia pseudomallei (strain K96243) OX=272560 GN=BPSL1426 PE=3 SV=1	1780	NS_368_NSco_20200117_BP_HILIC_B3.14749.14749.3	controllerType=0 controllerNumber=1 scan=14749	40.4375	Trypsin	B3	ARQDEYGVNSQLR	S{+513}	513	513.134	513.13	513.134
546	48990:4	63	K.VDTLPLAGEVLAPHAQAKPDAAAS{+668.226}AR.Q	NA	S{+668}	810.155	4	3237.6	3237.6	0	0	503	Specific	341.06	45.5	7.77	6.23	17	>tr|Q63W72|Q63W72_BURPS Putative bifunctional protein (Uroporphyrin-III C-methyltransferase and uroporphyrinogen-III synthase transmembrane protein) OS=Burkholderia pseudomallei (strain K96243) OX=272560 GN=BPSL1016 PE=4 SV=1	783	20200122_Nsco_ZICHILIC_BP_B1.42548.42548.4	controllerType=0 controllerNumber=1 scan=42548	105.855	Trypsin	B1	VDTLPLAGEVLAPHAQAKPDAAASAR	S{+668}	668	668.226	668.23	668.226
547	10420:2	3	K.AATPASAAS{+1236.443}GA.-	NA	S{+1236}	1055.94	2	2110.87	2110.87	0	0	221	CRagged	341.18	167.85	0	5.64	91	>tr|Q63UW0|Q63UW0_BURPS Uncharacterized protein OS=Burkholderia pseudomallei (strain K96243) OX=272560 GN=BPSL1486 PE=4 SV=1	1930	20200122_Nsco_ZICHILIC_BP_B1.10925.10925.2	controllerType=0 controllerNumber=1 scan=10925	32.2384	Trypsin	B1	AATPASAASGA	S{+1236}	1236	1236.44	1236.44	1236.44
548	16167:2	4	K.AATPAS{+1336.454}AASGA.-	NA	S{+1336}	1105.94	2	2210.88	2210.88	0	0	221	CRagged	341.19	161.48	0	5.1	106	>tr|Q63UW0|Q63UW0_BURPS Uncharacterized protein OS=Burkholderia pseudomallei (strain K96243) OX=272560 GN=BPSL1486 PE=4 SV=1	1930	20200122_Nsco_ZICHILIC_BP_B2.15548.15548.2	controllerType=0 controllerNumber=1 scan=15548	41.6673	Trypsin	B2	AATPASAASGA	S{+1336}	1336	1336.45	1336.45	1336.45
549	16167:2	4	K.AATPAS{+1336.454}AASGA.-	NA	S{+1336}	1105.94	2	2210.88	2210.88	0	0	221	CRagged	341.19	161.48	0	5.1	106	>tr|Q63UW0|Q63UW0_BURPS Uncharacterized protein OS=Burkholderia pseudomallei (strain K96243) OX=272560 GN=BPSL1486 PE=4 SV=1	1930	20200122_Nsco_ZICHILIC_BP_B2.15548.15548.2	controllerType=0 controllerNumber=1 scan=15548	41.6673	Trypsin	B3	AATPASAASGA	S{+1336}	1336	1336.45	1336.45	1336.45
550	07456:4	82	K.RIS{+538.088}HDILVTQNAKK.A	NA	S{+538}	541.261	4	2162.02	2161.02	1	-1.6	192	Specific	341.23	186.03	0	6.35	18	>tr|Q63TU3|Q63TU3_BURPS Ribonuclease R OS=Burkholderia pseudomallei (strain K96243) OX=272560 GN=rnr PE=3 SV=1	4792	20200122_Nsco_ZICHILIC_BP_B2.8415.8415.3	controllerType=0 controllerNumber=1 scan=8415	26.5919	Trypsin	B2	RISHDILVTQNAKK	S{+538}	538	538.088	538.09	538.088
551	07456:4	82	K.RIS{+538.088}HDILVTQNAKK.A	NA	S{+538}	541.261	4	2162.02	2161.02	1	-1.6	192	Specific	341.23	186.03	0	6.35	18	>tr|Q63TU3|Q63TU3_BURPS Ribonuclease R OS=Burkholderia pseudomallei (strain K96243) OX=272560 GN=rnr PE=3 SV=1	4792	20200122_Nsco_ZICHILIC_BP_B2.8415.8415.3	controllerType=0 controllerNumber=1 scan=8415	26.5919	Trypsin	B3	RISHDILVTQNAKK	S{+538}	538	538.088	538.09	538.088
552	19162:3	19	M.DDGHHTVDPVLS{+210.143}NYK.S	NA	S{+210}	636.65	3	1907.94	1906.94	1	-1.8	521	NRagged	341.3	179.34	0	5.13	37	>tr|Q63TQ7|Q63TQ7_BURPS 2-oxoglutarate dehydrogenase E1 component OS=Burkholderia pseudomallei (strain K96243) OX=272560 GN=sucA PE=4 SV=1	1727	20200122_Nsco_ZICHILIC_BP_B2.18036.18036.3	controllerType=0 controllerNumber=1 scan=18036	47.6013	Trypsin	B2	DDGHHTVDPVLSNYK	S{+210}	210	210.143	210.14	210.143
553	19162:3	19	M.DDGHHTVDPVLS{+210.143}NYK.S	NA	S{+210}	636.65	3	1907.94	1906.94	1	-1.8	521	NRagged	341.3	179.34	0	5.13	37	>tr|Q63TQ7|Q63TQ7_BURPS 2-oxoglutarate dehydrogenase E1 component OS=Burkholderia pseudomallei (strain K96243) OX=272560 GN=sucA PE=4 SV=1	1727	20200122_Nsco_ZICHILIC_BP_B2.18036.18036.3	controllerType=0 controllerNumber=1 scan=18036	47.6013	Trypsin	B3	DDGHHTVDPVLSNYK	S{+210}	210	210.143	210.14	210.143
554	18615:6	205	K.KYREPVLVS{+1803.973}GTDGVGTK.L	NA	S{+1804}	602.664	6	3610.95	3609.95	1	-0.9	60	Specific	341.37	154.15	0	6.36	4	>sp|Q63R55|PUR5_BURPS Phosphoribosylformylglycinamidine cyclo-ligase OS=Burkholderia pseudomallei (strain K96243) OX=272560 GN=purM PE=3 SV=1	105	20200122_Nsco_ZICHILIC_BP_B1.17544.17544.3	controllerType=0 controllerNumber=1 scan=17544	48.007	Trypsin	B1	KYREPVLVSGTDGVGTK	S{+1804}	1804	1803.97	1803.97	1803.97
555	41747:4	26	R.VRHPS{+610.255}EVLSVGQEVTAK.I	NA	S{+610}	612.568	4	2447.25	2446.25	1	-1.4	237	Specific	341.52	173.99	2	8.43	28	>tr|Q63S06|Q63S06_BURPS 30S ribosomal protein S1 OS=Burkholderia pseudomallei (strain K96243) OX=272560 GN=rpsA PE=3 SV=1	3084	NS_368_NSco_20200117_BP_HILIC_B2.39925.39925.3	controllerType=0 controllerNumber=1 scan=39925	92.1494	Trypsin	B2	VRHPSEVLSVGQEVTAK	S{+610}	610	610.255	610.25	610.255
556	13782:3	2	E.ATS{+540.234}DYDREK.L	NA	S{+540}	542.58	3	1625.72	1624.72	1	-2.1	356	NRagged	341.59	110.93	0	3.87	76	>sp|Q9F712|CH601_BURPS 60 kDa chaperonin 1 OS=Burkholderia pseudomallei (strain K96243) OX=272560 GN=groL1 PE=3 SV=2	29	20200122_Nsco_ZICHILIC_BP_B1.13620.13620.3	controllerType=0 controllerNumber=1 scan=13620	38.2382	Trypsin	B1	ATSDYDREK	S{+540}	540	540.234	540.23	540.234
557	74051:4	9	R.NGKLPEDAQQADGGAAANAAS{+666.211}GAAAQTQAQAPALPAAIYFETGKSELPADAK.D	NA	S{+666}	1423.42	4	5690.68	5689.68	1	-0.6	390	Specific	341.68	162.37	0	8.24	137	>tr|Q63XT7|Q63XT7_BURPS Cytochrome c oxidase subunit 2 OS=Burkholderia pseudomallei (strain K96243) OX=272560 GN=BPSL0453 PE=3 SV=1	4191	NS_368_NSco_20200117_BP_HILIC_B3.66490.66490.4	controllerType=0 controllerNumber=1 scan=66490	151.31	Trypsin	B3	NGKLPEDAQQADGGAAANAASGAAAQTQAQAPALPAAIYFETGKSELPADAK	S{+666}	666	666.211	666.21	666.211
558	74795:5	160	R.KFDGVLSSMS{+675.213}MTPQREEQIAFSSK.L	NA	S{+675}	676.911	5	3380.52	3378.52	2	-2	85	Specific	341.72	162.81	0	7.97	11	>tr|Q63NN0|Q63NN0_BURPS Lysine-arginine-ornithine transport system, binding exported protein OS=Burkholderia pseudomallei (strain K96243) OX=272560 GN=argT PE=3 SV=1	3325	NS_368_NSco_20200117_BP_HILIC_B2.69241.69241.4	controllerType=0 controllerNumber=1 scan=69241	151.791	Trypsin	B2	KFDGVLSSMSMTPQREEQIAFSSK	S{+675}	675	675.213	675.21	675.213
559	29781:3	101	R.RQQLAPPAPAS{+568.213}APAAASDAGTASPGARP.-	NA	S{+568}	1051.85	3	3153.54	3152.54	1	-1.1	730	CRagged	341.92	341.92	12.5	9.37	43	>tr|Q63Z30|Q63Z30_BURPS General secretory pathway protein D OS=Burkholderia pseudomallei (strain K96243) OX=272560 GN=gspD PE=3 SV=1	680	NS_368_NSco_20200117_BP_HILIC_B3.28255.28255.3	controllerType=0 controllerNumber=1 scan=28255	72.3569	Trypsin	B3	RQQLAPPAPASAPAAASDAGTASPGARP	S{+568}	568	568.213	568.21	568.213
560	35309:4	43	K.AASGAVPTVKPTDNS{+408.136}SGSFVFSRPGK.F	NA	S{+408}	743.867	4	2972.45	2972.45	0	0	75	Specific	341.94	187.15	1.2	8.38	80	>tr|Q63RR8|Q63RR8_BURPS Outer-membrane lipoprotein carrier protein OS=Burkholderia pseudomallei (strain K96243) OX=272560 GN=lolA PE=3 SV=1	3506	NS_368_NSco_20200117_BP_HILIC_B3.33118.33118.4	controllerType=0 controllerNumber=1 scan=33118	83.0252	Trypsin	B3	AASGAVPTVKPTDNSSGSFVFSRPGK	S{+408}	408	408.136	408.14	408.136
561	43943:3	73	R.AAS{+586.239}APEAAAAAPEAMQAAEQNDANAQAAR.A	NA	S{+586}	1119.17	3	3355.51	3353.51	2	-2	156	Specific	341.94	40.96	0	6.9	90	>tr|Q63QT2|Q63QT2_BURPS Outer membrane protein assembly factor BamE OS=Burkholderia pseudomallei (strain K96243) OX=272560 GN=omlA PE=3 SV=1	4791	NS_368_NSco_20200117_BP_HILIC_B3.40486.40486.3	controllerType=0 controllerNumber=1 scan=40486	98.5898	Trypsin	B3	AASAPEAAAAAPEAMQAAEQNDANAQAAR	S{+586}	586	586.239	586.24	586.239
562	44139:4	548	K.VRYVEPTQTS{+835.242}DEC[+57.021]MALMTEHR.M	NA	C[+57], S{+835}	847.854	4	3388.39	3388.39	0	0	84	Specific	341.94	231.79	23.19	7.29	8	>tr|Q63LY0|Q63LY0_BURPS Uncharacterized protein OS=Burkholderia pseudomallei (strain K96243) OX=272560 GN=BPSS0882 PE=4 SV=1	2289	NS_368_NSco_20200117_BP_HILIC_B3.40647.40647.3	controllerType=0 controllerNumber=1 scan=40647	98.9337	Trypsin	B3	VRYVEPTQTSDECMALMTEHR	,S{+835}	,+835	835.242	835.24	835.242
563	06851:3	780	R.AGASAPAPPRDAAPAS{+568.215}R.A	NA	S{+568}	711.011	3	2131.02	2131.02	0	0	36	Specific	341.96	235.08	19.53	7.83	4	>tr|Q63HW2|Q63HW2_BURPS Putative amidase OS=Burkholderia pseudomallei (strain K96243) OX=272560 GN=BPSS2307 PE=4 SV=1	4458	20200122_Nsco_ZICHILIC_BP_B1.7998.7998.3	controllerType=0 controllerNumber=1 scan=7998	26.2738	Trypsin	B1	AGASAPAPPRDAAPASR	S{+568}	568	568.215	568.22	568.215
564	03410:3	1	T.SANAS{+230.052}EPPVRR.D	NA	S{+230}	471.895	3	1413.67	1413.67	0	0	754	NRagged	342.04	50.01	21.8	2.5	195	>tr|Q63KK6|Q63KK6_BURPS Uncharacterized protein OS=Burkholderia pseudomallei (strain K96243) OX=272560 GN=BPSS1356 PE=4 SV=1	1685	NS_368_NSco_20200117_BP_HILIC_B3.5049.5049.3	controllerType=0 controllerNumber=1 scan=5049	19.9171	Trypsin	B3	SANASEPPVRR	S{+230}	230	230.052	230.05	230.052
565	72980:3	1238	R.FQAAQLPGAAS{+568.213}GVPVPLPDGGTESGGNFTDEPGIAGGEGR.G	NA	S{+568}	1450.35	3	4349.02	4349.02	0	0	174	Specific	342.08	154.84	3.9	4.72	4	>tr|Q63Z22|Q63Z22_BURPS Type II secretion system protein K OS=Burkholderia pseudomallei (strain K96243) OX=272560 GN=gspK PE=3 SV=1	4656	20200122_Nsco_ZICHILIC_BP_B1.66177.66177.3	controllerType=0 controllerNumber=1 scan=66177	170.7	Trypsin	B1	FQAAQLPGAASGVPVPLPDGGTESGGNFTDEPGIAGGEGR	S{+568}	568	568.213	568.21	568.213
566	47497:4	153	R.SLKVENES{+730.122}EYIGLDPSTRR.N	NA	S{+730}	732.065	4	2925.24	2923.24	2	-2.3	271	Specific	342.12	175.02	0	8.78	11	>sp|Q63SR9|MUTS_BURPS DNA mismatch repair protein MutS OS=Burkholderia pseudomallei (strain K96243) OX=272560 GN=mutS PE=3 SV=1	315	NS_368_NSco_20200117_BP_HILIC_B2.44935.44935.3	controllerType=0 controllerNumber=1 scan=44935	102.401	Trypsin	B2	SLKVENESEYIGLDPSTRR	S{+730}	730	730.122	730.12	730.122
567	56415:4	342	K.EKPNFSVENEAQIAKPPRVDFGTSSAPAPAPAAGAS{+668.224}N.-	NA	S{+668}	1098.52	4	4391.07	4391.07	0	0	188	CRagged	342.13	342.13	85.34	5.34	7	>tr|Q63Y85|Q63Y85_BURPS Putative lipoprotein OS=Burkholderia pseudomallei (strain K96243) OX=272560 GN=BPSL0303 PE=4 SV=1	4119	20200122_Nsco_ZICHILIC_BP_B1.48833.48833.4	controllerType=0 controllerNumber=1 scan=48833	119.865	Trypsin	B1	EKPNFSVENEAQIAKPPRVDFGTSSAPAPAPAAGASN	S{+668}	668	668.224	668.22	668.224
568	31011:3	1161	I.PNPIGS{+1056.520}ENSEK.T	NA	S{+1057}	743.698	3	2229.08	2228.08	1	-1.5	198	NRagged	342.2	47.71	0	3.32	5	>sp|CAS1_BOVIN|(Common contaminant protein)	5781	20200122_Nsco_ZICHILIC_BP_B2.27707.27707.2	controllerType=0 controllerNumber=1 scan=27707	69.9511	Trypsin	B2	PNPIGSENSEK	S{+1057}	1057	1056.52	1056.52	1056.52
569	31011:3	1161	I.PNPIGS{+1056.520}ENSEK.T	NA	S{+1057}	743.698	3	2229.08	2228.08	1	-1.5	198	NRagged	342.2	47.71	0	3.32	5	>sp|CAS1_BOVIN|(Common contaminant protein)	5781	20200122_Nsco_ZICHILIC_BP_B2.27707.27707.2	controllerType=0 controllerNumber=1 scan=27707	69.9511	Trypsin	B3	PNPIGSENSEK	S{+1057}	1057	1056.52	1056.52	1056.52
570	07878:2	3	K.AATPAS{+1558.603}AASGA.-	NA	S{+1559}	1217.02	2	2433.03	2433.03	0	0	221	CRagged	342.24	97.23	0	4.83	160	>tr|Q63UW0|Q63UW0_BURPS Uncharacterized protein OS=Burkholderia pseudomallei (strain K96243) OX=272560 GN=BPSL1486 PE=4 SV=1	1930	NS_368_NSco_20200117_BP_HILIC_B3.8738.8738.2	controllerType=0 controllerNumber=1 scan=8738	27.1334	Trypsin	B3	AATPASAASGA	S{+1559}	1559	1558.6	1558.6	1558.6
571	21443:3	29	A.STPAAGADAASS{+568.210}PKPAVEDIK.M	NA	S{+568}	851.076	3	2551.21	2551.21	0	0	29	NRagged	342.25	128.23	0	6.54	61	>tr|Q63W37|Q63W37_BURPS Ecotin OS=Burkholderia pseudomallei (strain K96243) OX=272560 GN=eco PE=4 SV=1	4875	NS_368_NSco_20200117_BP_HILIC_B2.21070.21070.3	controllerType=0 controllerNumber=1 scan=21070	51.8066	Trypsin	B2	STPAAGADAASSPKPAVEDIK	S{+568}	568	568.21	568.21	568.21
572	44875:4	56	D.PNGTFQMPAYS{+1491.655}GVK.I	NA	S{+1492}	748.099	4	2989.38	2988.38	1	-1.1	297	NRagged	342.27	160.48	0	5.42	27	>tr|Q63MS3|Q63MS3_BURPS Leucine-, isoleucine-, valine-, threonine-, and alanine-binding protein OS=Burkholderia pseudomallei (strain K96243) OX=272560 GN=braC PE=4 SV=1	3010	NS_368_NSco_20200117_BP_HILIC_B2.42661.42661.4	controllerType=0 controllerNumber=1 scan=42661	97.7366	Trypsin	B2	PNGTFQMPAYSGVK	S{+1492}	1492	1491.65	1491.65	1491.65
573	45161:3	92	R.AAS{+565.207}APEAAAAAPEAMQAAEQNDANAQAAR.A	NA	S{+565}	1112.16	3	3334.48	3332.48	2	-2	156	Specific	342.3	113.95	0	7.48	67	>tr|Q63QT2|Q63QT2_BURPS Outer membrane protein assembly factor BamE OS=Burkholderia pseudomallei (strain K96243) OX=272560 GN=omlA PE=3 SV=1	4791	NS_368_NSco_20200117_BP_HILIC_B2.42937.42937.3	controllerType=0 controllerNumber=1 scan=42937	98.3695	Trypsin	B2	AASAPEAAAAAPEAMQAAEQNDANAQAAR	S{+565}	565	565.207	565.21	565.207
574	03481:3	76	C.KLDS{+681.248}KPGQHGR.I	NA	S{+681}	635.309	3	1903.91	1903.91	0	0	33	NRagged	342.33	0.32	0.32	3.47	23	>sp|Q63Q36|RS4_BURPS 30S ribosomal protein S4 OS=Burkholderia pseudomallei (strain K96243) OX=272560 GN=rpsD PE=3 SV=1	4	20200122_Nsco_ZICHILIC_BP_B1.5227.5227.3	controllerType=0 controllerNumber=1 scan=5227	21.0304	Trypsin	B1	KLDSKPGQHGR	S{+681}	681	681.248	681.25	681.248
575	54276:3	2	F.AHS{+290.070}SGIATAQQLDVQAC[+57.021]RDGER.L	NA	C[+57], S{+290}	887.402	3	2660.19	2660.19	0	0	933	NRagged	342.4	17.55	7.88	3.87	129	>tr|Q63KK6|Q63KK6_BURPS Uncharacterized protein OS=Burkholderia pseudomallei (strain K96243) OX=272560 GN=BPSS1356 PE=4 SV=1	1685	NS_368_NSco_20200117_BP_HILIC_B1.50930.50930.3	controllerType=0 controllerNumber=1 scan=50930	116.136	Trypsin	B1	AHSSGIATAQQLDVQACRDGER	,S{+290}	,+290	290.07	290.07	290.07
576	48492:3	1150	K.YMPSQPAPERDAAALDAAS{+568.210}GVAAQ.-	NA	S{+568}	986.452	3	2957.34	2955.34	2	-2.3	276	CRagged	342.48	342.48	8.29	9.09	6	>tr|Q63TU5|Q63TU5_BURPS Putative N-acetylmuramoyl-L-alanine amidase OS=Burkholderia pseudomallei (strain K96243) OX=272560 GN=BPSL1872 PE=4 SV=1	2904	NS_368_NSco_20200117_BP_HILIC_B3.44257.44257.3	controllerType=0 controllerNumber=1 scan=44257	106.335	Trypsin	B3	YMPSQPAPERDAAALDAASGVAAQ	S{+568}	568	568.21	568.21	568.21
577	86520:6	208	K.RIDDVLGNRDALAGLS{+1313.731}PAEFVDER.F	NA	S{+1314}	657.851	6	3942.07	3942.07	0	0	591	Specific	342.6	342.6	1.6	8.64	17	>tr|Q63UR9|Q63UR9_BURPS Putative transcription accessory protein OS=Burkholderia pseudomallei (strain K96243) OX=272560 GN=tex PE=4 SV=1	883	NS_368_NSco_20200117_BP_HILIC_B3.77326.77326.2	controllerType=0 controllerNumber=1 scan=77326	172.836	Trypsin	B3	RIDDVLGNRDALAGLSPAEFVDER	S{+1314}	1314	1313.73	1313.73	1313.73
578	72236:4	9	L.PEDAQQADGGAAANAAS{+963.420}GAAAQTQAQAPALPAAIYFETGKSELPADAK.D	NA	S{+963}	1394.42	4	5574.64	5574.64	0	0	394	NRagged	342.63	27.64	0	4.96	137	>tr|Q63XT7|Q63XT7_BURPS Cytochrome c oxidase subunit 2 OS=Burkholderia pseudomallei (strain K96243) OX=272560 GN=BPSL0453 PE=3 SV=1	4191	NS_368_NSco_20200117_BP_HILIC_B3.64970.64970.4	controllerType=0 controllerNumber=1 scan=64970	148.275	Trypsin	B3	PEDAQQADGGAAANAASGAAAQTQAQAPALPAAIYFETGKSELPADAK	S{+963}	963	963.42	963.42	963.42
579	49280:3	88	R.LQQPS{+1335.460}ADSAEVAAAASAPAVAAAPASR.A	NA	S{+1335}	1272.58	3	3815.72	3813.72	2	-1.8	72	Specific	342.68	201.85	0	8.65	39	>tr|Q63QC8|Q63QC8_BURPS Putative membrane protein OS=Burkholderia pseudomallei (strain K96243) OX=272560 GN=BPSL3095 PE=4 SV=1	2234	NS_368_NSco_20200117_BP_HILIC_B3.44978.44978.3	controllerType=0 controllerNumber=1 scan=44978	107.854	Trypsin	B3	LQQPSADSAEVAAAASAPAVAAAPASR	S{+1335}	1335	1335.46	1335.46	1335.46
580	22615:4	30	R.HGAVHLGIATQS{+441.207}K.A	NA	S{+441}	440.738	4	1759.93	1759.93	0	0	343	Specific	342.72	4.44	0	5.41	31	>tr|Q63HZ8|Q63HZ8_BURPS Dihydrolipoamide acetyltransferase component of pyruvate dehydrogenase complex OS=Burkholderia pseudomallei (strain K96243) OX=272560 GN=bkdB PE=3 SV=1	4551	NS_368_NSco_20200117_BP_HILIC_B2.22109.22109.3	controllerType=0 controllerNumber=1 scan=22109	53.8286	Trypsin	B2	HGAVHLGIATQSK	S{+441}	441	441.207	441.21	441.207
581	13104:4	53	K.PVALGHDEAS{+257.136}WAQNRR.A	NA	S{+257}	516.764	4	2064.04	2064.04	0	0	148	Specific	342.97	342.97	6.18	6.41	29	>tr|Q63RA7|Q63RA7_BURPS Peptidoglycan-associated protein OS=Burkholderia pseudomallei (strain K96243) OX=272560 GN=pal PE=1 SV=1	4027	20200122_Nsco_ZICHILIC_BP_B2.13023.13023.4	controllerType=0 controllerNumber=1 scan=13023	35.788	Trypsin	B2	PVALGHDEASWAQNRR	S{+257}	257	257.136	257.14	257.136
582	13104:4	53	K.PVALGHDEAS{+257.136}WAQNRR.A	NA	S{+257}	516.764	4	2064.04	2064.04	0	0	148	Specific	342.97	342.97	6.18	6.41	29	>tr|Q63RA7|Q63RA7_BURPS Peptidoglycan-associated protein OS=Burkholderia pseudomallei (strain K96243) OX=272560 GN=pal PE=1 SV=1	4027	20200122_Nsco_ZICHILIC_BP_B2.13023.13023.4	controllerType=0 controllerNumber=1 scan=13023	35.788	Trypsin	B3	PVALGHDEASWAQNRR	S{+257}	257	257.136	257.14	257.136
583	88499:5	1	V.PVLFMLVAAVDQYHRDPVS{+305.140}GDTSDDSLIDVPTRK.A	NA	S{+305}	813.212	5	4062.03	4062.03	0	0	374	NRagged	343.03	149.55	0	7.8	195	>tr|Q63KK6|Q63KK6_BURPS Uncharacterized protein OS=Burkholderia pseudomallei (strain K96243) OX=272560 GN=BPSS1356 PE=4 SV=1	1685	NS_368_NSco_20200117_BP_HILIC_B3.78827.78827.5	controllerType=0 controllerNumber=1 scan=78827	174.934	Trypsin	B3	PVLFMLVAAVDQYHRDPVSGDTSDDSLIDVPTRK	S{+305}	305	305.14	305.14	305.14
584	03288:2	1938	I.ADAAHDS{+315.105}AIVR.D	NA	S{+315}	720.839	2	1440.67	1440.67	0	0	392	NRagged	343.22	50.62	50.62	1.44	5	>tr|Q63LZ4|Q63LZ4_BURPS Phenylacetaldehyde dehydrogenase OS=Burkholderia pseudomallei (strain K96243) OX=272560 GN=feaB PE=3 SV=1	3064	NS_368_NSco_20200117_BP_HILIC_B3.4925.4925.2	controllerType=0 controllerNumber=1 scan=4925	19.6918	Trypsin	B3	ADAAHDSAIVR	S{+315}	315	315.105	315.11	315.105
585	46251:3	138	R.AAS{+612.175}APEAAAAAPEAMQAAEQNDANAQAAR.A	NA	S{+612}	1127.15	3	3379.45	3379.45	0	0	156	Specific	343.58	11.7	11.7	4.93	45	>tr|Q63QT2|Q63QT2_BURPS Outer membrane protein assembly factor BamE OS=Burkholderia pseudomallei (strain K96243) OX=272560 GN=omlA PE=3 SV=1	4791	20200122_Nsco_ZICHILIC_BP_B2.39864.39864.3	controllerType=0 controllerNumber=1 scan=39864	95.6992	Trypsin	B2	AASAPEAAAAAPEAMQAAEQNDANAQAAR	S{+612}	612	612.175	612.17	612.175
586	46251:3	138	R.AAS{+612.175}APEAAAAAPEAMQAAEQNDANAQAAR.A	NA	S{+612}	1127.15	3	3379.45	3379.45	0	0	156	Specific	343.58	11.7	11.7	4.93	45	>tr|Q63QT2|Q63QT2_BURPS Outer membrane protein assembly factor BamE OS=Burkholderia pseudomallei (strain K96243) OX=272560 GN=omlA PE=3 SV=1	4791	20200122_Nsco_ZICHILIC_BP_B2.39864.39864.3	controllerType=0 controllerNumber=1 scan=39864	95.6992	Trypsin	B3	AASAPEAAAAAPEAMQAAEQNDANAQAAR	S{+612}	612	612.175	612.17	612.175
587	09232:3	916	T.DIS{+227.110}FHAAHR.Q	NA	S{+227}	427.549	3	1280.63	1280.63	0	0	794	NRagged	343.66	71.94	31.22	2.47	6	>tr|Q63UA1|Q63UA1_BURPS Putative bifunctional protein (Ligase and argininosuccinate lyase) OS=Burkholderia pseudomallei (strain K96243) OX=272560 GN=BPSL1715 PE=4 SV=1	3384	NS_368_NSco_20200117_BP_HILIC_B3.9838.9838.3	controllerType=0 controllerNumber=1 scan=9838	29.3323	Trypsin	B3	DISFHAAHR	S{+227}	227	227.11	227.11	227.11
588	08172:3	13	R.ADDAPEQS{+961.516}AADAGGEDRPR.R	NA	S{+962}	964.123	3	2890.35	2889.35	1	-1.2	21	Specific	343.75	169.54	0	6.84	19	>tr|Q63TP5|Q63TP5_BURPS Pseudouridine synthase OS=Burkholderia pseudomallei (strain K96243) OX=272560 GN=BPSL1921 PE=3 SV=1	4988	20200122_Nsco_ZICHILIC_BP_B1.9093.9093.2	controllerType=0 controllerNumber=1 scan=9093	28.4613	Trypsin	B1	ADDAPEQSAADAGGEDRPR	S{+962}	962	961.516	961.52	961.516
589	59419:4	680	K.RHGEETS{+712.362}ELMYAWITQGK.A	NA	S{+712}	712.85	4	2848.38	2848.38	0	0	284	Specific	343.82	227.3	0.4	7.16	4	>tr|Q63QQ6|Q63QQ6_BURPS L-arabinose-binding periplasmic protein OS=Burkholderia pseudomallei (strain K96243) OX=272560 GN=BPSL2968 PE=3 SV=1	1340	20200122_Nsco_ZICHILIC_BP_B2.50636.50636.3	controllerType=0 controllerNumber=1 scan=50636	117.791	Trypsin	B2	RHGEETSELMYAWITQGK	S{+712}	712	712.362	712.36	712.362
590	59419:4	680	K.RHGEETS{+712.362}ELMYAWITQGK.A	NA	S{+712}	712.85	4	2848.38	2848.38	0	0	284	Specific	343.82	227.3	0.4	7.16	4	>tr|Q63QQ6|Q63QQ6_BURPS L-arabinose-binding periplasmic protein OS=Burkholderia pseudomallei (strain K96243) OX=272560 GN=BPSL2968 PE=3 SV=1	1340	20200122_Nsco_ZICHILIC_BP_B2.50636.50636.3	controllerType=0 controllerNumber=1 scan=50636	117.791	Trypsin	B3	RHGEETSELMYAWITQGK	S{+712}	712	712.362	712.36	712.362
591	72399:5	190	R.ADIDHS{+730.507}PFDVVAWHGNYAPYKYDLR.H	NA	S{+731}	737.186	5	3681.9	3679.9	2	-1.8	268	Specific	343.85	188.77	0	7.65	9	>sp|Q63RD3|HGD_BURPS Homogentisate 1,2-dioxygenase OS=Burkholderia pseudomallei (strain K96243) OX=272560 GN=hmgA PE=3 SV=1	446	20200122_Nsco_ZICHILIC_BP_B2.60950.60950.4	controllerType=0 controllerNumber=1 scan=60950	138.179	Trypsin	B2	ADIDHSPFDVVAWHGNYAPYKYDLR	S{+731}	731	730.507	730.51	730.507
592	72399:5	190	R.ADIDHS{+730.507}PFDVVAWHGNYAPYKYDLR.H	NA	S{+731}	737.186	5	3681.9	3679.9	2	-1.8	268	Specific	343.85	188.77	0	7.65	9	>sp|Q63RD3|HGD_BURPS Homogentisate 1,2-dioxygenase OS=Burkholderia pseudomallei (strain K96243) OX=272560 GN=hmgA PE=3 SV=1	446	20200122_Nsco_ZICHILIC_BP_B2.60950.60950.4	controllerType=0 controllerNumber=1 scan=60950	138.179	Trypsin	B3	ADIDHSPFDVVAWHGNYAPYKYDLR	S{+731}	731	730.507	730.51	730.507
593	54094:3	295	T.PPAAPVPAS{+1347.658}SAAPGTSASSAVAAPAAAGSGPAASAPAAPVR.H	NA	S{+1348}	1594.81	3	4782.42	4782.42	0	0	224	NRagged	343.93	37.41	2	4.24	16	>tr|Q63VC5|Q63VC5_BURPS Putative lipoprotein OS=Burkholderia pseudomallei (strain K96243) OX=272560 GN=BPSL1317 PE=4 SV=1	2962	NS_368_NSco_20200117_BP_HILIC_B3.49345.49345.3	controllerType=0 controllerNumber=1 scan=49345	117.265	Trypsin	B3	PPAAPVPASSAAPGTSASSAVAAPAAAGSGPAASAPAAPVR	S{+1348}	1348	1347.66	1347.66	1347.66
594	70676:5	18	R.RHPEYAVS{+955.281}VLLR.L	NA	S{+955}	480.024	5	2396.09	2395.09	1	-1.4	360	Specific	343.95	168.66	0	6.22	47	>sp|ALBU_BOVIN|(Common contaminant protein)	5718	NS_368_NSco_20200117_BP_HILIC_B1.65922.65922.3	controllerType=0 controllerNumber=1 scan=65922	147.975	Trypsin	B1	RHPEYAVSVLLR	S{+955}	955	955.281	955.28	955.281
595	22270:3	6	A.SASTPAAGADAAS{+568.216}SPKPAVEDIK.M	NA	S{+568}	904.101	3	2710.29	2709.29	1	-1.2	27	NRagged	344	171.33	0	6.36	86	>tr|Q63W37|Q63W37_BURPS Ecotin OS=Burkholderia pseudomallei (strain K96243) OX=272560 GN=eco PE=4 SV=1	4875	20200122_Nsco_ZICHILIC_BP_B2.20611.20611.3	controllerType=0 controllerNumber=1 scan=20611	53.7637	Trypsin	B2	SASTPAAGADAASSPKPAVEDIK	S{+568}	568	568.216	568.22	568.216
596	22270:3	6	A.SASTPAAGADAAS{+568.216}SPKPAVEDIK.M	NA	S{+568}	904.101	3	2710.29	2709.29	1	-1.2	27	NRagged	344	171.33	0	6.36	86	>tr|Q63W37|Q63W37_BURPS Ecotin OS=Burkholderia pseudomallei (strain K96243) OX=272560 GN=eco PE=4 SV=1	4875	20200122_Nsco_ZICHILIC_BP_B2.20611.20611.3	controllerType=0 controllerNumber=1 scan=20611	53.7637	Trypsin	B3	SASTPAAGADAASSPKPAVEDIK	S{+568}	568	568.216	568.22	568.216
597	42451:6	49	K.DLVDGAPKPVKEGVDKAS{+1161.471}ADEAK.K	NA	S{+1161}	584.619	6	3502.68	3500.68	2	-1.9	89	Specific	344.22	118.9	0	6.91	10	>sp|Q63Q02|RL7_BURPS 50S ribosomal protein L7/L12 OS=Burkholderia pseudomallei (strain K96243) OX=272560 GN=rplL PE=3 SV=2	170	NS_368_NSco_20200117_BP_HILIC_B1.40236.40236.4	controllerType=0 controllerNumber=1 scan=40236	93.7192	Trypsin	B1	DLVDGAPKPVKEGVDKASADEAK	S{+1161}	1161	1161.47	1161.47	1161.47
598	66338:7	6	K.IRS{+1652.497}WSFGEVKKPETINYR.T	NA	S{+1652}	552.959	7	3864.67	3862.67	2	-1.7	30	Specific	344.41	128.04	0	7.83	65	>sp|Q63Q04|RPOC_BURPS DNA-directed RNA polymerase subunit beta' OS=Burkholderia pseudomallei (strain K96243) OX=272560 GN=rpoC PE=3 SV=1	131	NS_368_NSco_20200117_BP_HILIC_B2.61905.61905.4	controllerType=0 controllerNumber=1 scan=61905	137.494	Trypsin	B2	IRSWSFGEVKKPETINYR	S{+1652}	1652	1652.5	1652.5	1652.5
599	04928:3	196	N.FSHGS{+227.265}ADDHR.E	NA	S{+227}	452.92	3	1356.75	1355.75	1	-2.5	36	NRagged	344.61	84.92	0	4.54	12	>tr|Q63WU4|Q63WU4_BURPS Pyruvate kinase OS=Burkholderia pseudomallei (strain K96243) OX=272560 GN=pykA PE=3 SV=1	2381	NS_368_NSco_20200117_BP_HILIC_B3.6250.6250.3	controllerType=0 controllerNumber=1 scan=6250	22.0746	Trypsin	B3	FSHGSADDHR	S{+227}	227	227.265	227.26	227.265
600	41161:4	41	N.GDALAYHYLS{+330.319}PHGEDR.A	NA	S{+330}	533.793	4	2132.15	2131.15	1	-1.6	19	NRagged	344.62	46.73	0	5.51	42	>tr|Q63UA4|Q63UA4_BURPS Putative non-ribosomal antibiotic-related peptide synthase OS=Burkholderia pseudomallei (strain K96243) OX=272560 GN=BPSL1712 PE=4 SV=1	3454	NS_368_NSco_20200117_BP_HILIC_B3.38151.38151.4	controllerType=0 controllerNumber=1 scan=38151	93.7318	Trypsin	B3	GDALAYHYLSPHGEDR	S{+330}	330	330.319	330.32	330.319
601	83155:3	4	T.PFSTS{+1622.733}INQTAATVGLR.H	NA	S{+1623}	1096.21	3	3286.61	3285.61	1	-1	356	NRagged	344.68	35.03	0	5	170	>tr|Q63LY3|Q63LY3_BURPS Putative porin protein OS=Burkholderia pseudomallei (strain K96243) OX=272560 GN=BPSS0879 PE=4 SV=1	4071	NS_368_NSco_20200117_BP_HILIC_B3.74311.74311.3	controllerType=0 controllerNumber=1 scan=74311	166.91	Trypsin	B3	PFSTSINQTAATVGLR	S{+1623}	1623	1622.73	1622.73	1622.73
602	41969:3	2	I.AQVGAIS{+1262.617}ANSDSSIGDR.I	NA	S{+1263}	970.808	3	2910.41	2910.41	0	0	145	NRagged	344.89	62.7	6.27	4.56	76	>sp|Q9F712|CH601_BURPS 60 kDa chaperonin 1 OS=Burkholderia pseudomallei (strain K96243) OX=272560 GN=groL1 PE=3 SV=2	29	20200122_Nsco_ZICHILIC_BP_B1.36716.36716.3	controllerType=0 controllerNumber=1 scan=36716	92.6623	Trypsin	B1	AQVGAISANSDSSIGDR	S{+1263}	1263	1262.62	1262.62	1262.62
603	27397:3	38	T.PAAGADAASS{+996.397}PKPAVEDIK.M	NA	S{+996}	931.445	3	2792.32	2791.32	1	-1.2	31	NRagged	344.93	131.62	0	6.26	35	>tr|Q63W37|Q63W37_BURPS Ecotin OS=Burkholderia pseudomallei (strain K96243) OX=272560 GN=eco PE=4 SV=1	4875	NS_368_NSco_20200117_BP_HILIC_B1.25954.25954.3	controllerType=0 controllerNumber=1 scan=25954	62.2733	Trypsin	B1	PAAGADAASSPKPAVEDIK	S{+996}	996	996.397	996.4	996.397
604	61566:5	63	K.LDDAIAKVDTLPLAGEVLAPHAQAKPDAAAS{+564.207}AR.Q	NA	S{+564}	773.4	5	3862.97	3859.97	3	-2.6	496	Specific	344.93	72.8	0	5.73	17	>tr|Q63W72|Q63W72_BURPS Putative bifunctional protein (Uroporphyrin-III C-methyltransferase and uroporphyrinogen-III synthase transmembrane protein) OS=Burkholderia pseudomallei (strain K96243) OX=272560 GN=BPSL1016 PE=4 SV=1	783	20200122_Nsco_ZICHILIC_BP_B1.53253.53253.5	controllerType=0 controllerNumber=1 scan=53253	129.937	Trypsin	B1	LDDAIAKVDTLPLAGEVLAPHAQAKPDAAASAR	S{+564}	564	564.207	564.21	564.207
605	33418:4	28	K.AAS{+568.213}GAVPTVKPTDNSSGSFVFSRPGK.F	NA	S{+568}	783.886	4	3132.52	3132.52	0	0	75	Specific	344.98	194.43	135.28	5.65	45	>tr|Q63RR8|Q63RR8_BURPS Outer-membrane lipoprotein carrier protein OS=Burkholderia pseudomallei (strain K96243) OX=272560 GN=lolA PE=3 SV=1	3506	20200122_Nsco_ZICHILIC_BP_B1.29817.29817.4	controllerType=0 controllerNumber=1 scan=29817	77.2452	Trypsin	B1	AASGAVPTVKPTDNSSGSFVFSRPGK	S{+568}	568	568.213	568.21	568.213
606	33494:4	105	K.QVTIIGYGS{+668.092}QGHAHALNLK.D	NA	S{+668}	670.048	4	2677.17	2675.17	2	-2.5	18	Specific	344.99	147.98	0	5.95	15	>sp|Q63VP6|ILVC_BURPS Ketol-acid reductoisomerase (NADP(+)) OS=Burkholderia pseudomallei (strain K96243) OX=272560 GN=ilvC PE=3 SV=1	367	20200122_Nsco_ZICHILIC_BP_B2.29729.29729.3	controllerType=0 controllerNumber=1 scan=29729	74.3288	Trypsin	B2	QVTIIGYGSQGHAHALNLK	S{+668}	668	668.092	668.09	668.092
607	33494:4	105	K.QVTIIGYGS{+668.092}QGHAHALNLK.D	NA	S{+668}	670.048	4	2677.17	2675.17	2	-2.5	18	Specific	344.99	147.98	0	5.95	15	>sp|Q63VP6|ILVC_BURPS Ketol-acid reductoisomerase (NADP(+)) OS=Burkholderia pseudomallei (strain K96243) OX=272560 GN=ilvC PE=3 SV=1	367	20200122_Nsco_ZICHILIC_BP_B2.29729.29729.3	controllerType=0 controllerNumber=1 scan=29729	74.3288	Trypsin	B3	QVTIIGYGSQGHAHALNLK	S{+668}	668	668.092	668.09	668.092
608	36646:4	377	K.AADAGGAKPGAAASGAPAPAPVAASAASAAS{+1174.369}GAAAQ.-	NA	S{+1174}	1009.45	4	4034.79	4034.79	0	0	151	CRagged	345.1	92.48	9.26	3.57	12	>tr|Q63Q77|Q63Q77_BURPS Putative membrane protein OS=Burkholderia pseudomallei (strain K96243) OX=272560 GN=BPSL3148 PE=4 SV=1	2918	20200122_Nsco_ZICHILIC_BP_B2.32264.32264.4	controllerType=0 controllerNumber=1 scan=32264	79.7263	Trypsin	B2	AADAGGAKPGAAASGAPAPAPVAASAASAASGAAAQ	S{+1174}	1174	1174.37	1174.37	1174.37
609	36646:4	377	K.AADAGGAKPGAAASGAPAPAPVAASAASAAS{+1174.369}GAAAQ.-	NA	S{+1174}	1009.45	4	4034.79	4034.79	0	0	151	CRagged	345.1	92.48	9.26	3.57	12	>tr|Q63Q77|Q63Q77_BURPS Putative membrane protein OS=Burkholderia pseudomallei (strain K96243) OX=272560 GN=BPSL3148 PE=4 SV=1	2918	20200122_Nsco_ZICHILIC_BP_B2.32264.32264.4	controllerType=0 controllerNumber=1 scan=32264	79.7263	Trypsin	B3	AADAGGAKPGAAASGAPAPAPVAASAASAASGAAAQ	S{+1174}	1174	1174.37	1174.37	1174.37
610	30028:3	50	R.MSGEC[+57.021]APNVS{+219.076}VSVSTSHTTISGGGSR.G	NA	C[+57], S{+219}	929.086	3	2785.24	2784.24	1	-1.2	492	Specific	345.11	9.16	0	5.75	18	>sp|K2C1_HUMAN|(Common contaminant protein)	5736	20200122_Nsco_ZICHILIC_BP_B2.26907.26907.3	controllerType=0 controllerNumber=1 scan=26907	68.2477	Trypsin	B2	MSGECAPNVSVSVSTSHTTISGGGSR	,S{+219}	,+219	219.076	219.08	219.076
611	30028:3	50	R.MSGEC[+57.021]APNVS{+219.076}VSVSTSHTTISGGGSR.G	NA	C[+57], S{+219}	929.086	3	2785.24	2784.24	1	-1.2	492	Specific	345.11	9.16	0	5.75	18	>sp|K2C1_HUMAN|(Common contaminant protein)	5736	20200122_Nsco_ZICHILIC_BP_B2.26907.26907.3	controllerType=0 controllerNumber=1 scan=26907	68.2477	Trypsin	B3	MSGECAPNVSVSVSTSHTTISGGGSR	,S{+219}	,+219	219.076	219.08	219.076
612	03376:4	707	C.RHPS{+334.115}SIHDDDR.-	NA	S{+334}	418.189	4	1669.73	1668.73	1	-2	86	NRagged	345.31	9.19	0	3.73	10	>tr|Q63J23|Q63J23_BURPS Muconolactone Delta-isomerase OS=Burkholderia pseudomallei (strain K96243) OX=272560 GN=catC PE=3 SV=1	3593	20200122_Nsco_ZICHILIC_BP_B2.5107.5107.4	controllerType=0 controllerNumber=1 scan=5107	20.6416	Trypsin	B2	RHPSSIHDDDR	S{+334}	334	334.115	334.12	334.115
613	03376:4	707	C.RHPS{+334.115}SIHDDDR.-	NA	S{+334}	418.189	4	1669.73	1668.73	1	-2	86	NRagged	345.31	9.19	0	3.73	10	>tr|Q63J23|Q63J23_BURPS Muconolactone Delta-isomerase OS=Burkholderia pseudomallei (strain K96243) OX=272560 GN=catC PE=3 SV=1	3593	20200122_Nsco_ZICHILIC_BP_B2.5107.5107.4	controllerType=0 controllerNumber=1 scan=5107	20.6416	Trypsin	B3	RHPSSIHDDDR	S{+334}	334	334.115	334.12	334.115
614	66660:6	103	R.EAFAGVWAVAEEHNVS{+1964.047}VR.T	NA	S{+1964}	656.676	6	3935.02	3935.02	0	0	395	Specific	345.36	172.65	0	5.92	12	>tr|Q63QU9|Q63QU9_BURPS Glutamate dehydrogenase OS=Burkholderia pseudomallei (strain K96243) OX=272560 GN=BPSL2925 PE=3 SV=1	4477	20200122_Nsco_ZICHILIC_BP_B2.56413.56413.3	controllerType=0 controllerNumber=1 scan=56413	129.079	Trypsin	B2	EAFAGVWAVAEEHNVSVR	S{+1964}	1964	1964.05	1964.05	1964.05
615	66660:6	103	R.EAFAGVWAVAEEHNVS{+1964.047}VR.T	NA	S{+1964}	656.676	6	3935.02	3935.02	0	0	395	Specific	345.36	172.65	0	5.92	12	>tr|Q63QU9|Q63QU9_BURPS Glutamate dehydrogenase OS=Burkholderia pseudomallei (strain K96243) OX=272560 GN=BPSL2925 PE=3 SV=1	4477	20200122_Nsco_ZICHILIC_BP_B2.56413.56413.3	controllerType=0 controllerNumber=1 scan=56413	129.079	Trypsin	B3	EAFAGVWAVAEEHNVSVR	S{+1964}	1964	1964.05	1964.05	1964.05
616	14738:2	4	K.AAAASAAAQAS{+1236.443}APAAASTTK.A	NA	S{+1236}	1463.16	2	2925.3	2924.3	1	-1.1	190	Specific	345.48	100.32	0	6.36	106	>tr|Q63UW0|Q63UW0_BURPS Uncharacterized protein OS=Burkholderia pseudomallei (strain K96243) OX=272560 GN=BPSL1486 PE=4 SV=1	1930	20200122_Nsco_ZICHILIC_BP_B2.14394.14394.2	controllerType=0 controllerNumber=1 scan=14394	38.9994	Trypsin	B2	AAAASAAAQASAPAAASTTK	S{+1236}	1236	1236.44	1236.44	1236.44
617	14738:2	4	K.AAAASAAAQAS{+1236.443}APAAASTTK.A	NA	S{+1236}	1463.16	2	2925.3	2924.3	1	-1.1	190	Specific	345.48	100.32	0	6.36	106	>tr|Q63UW0|Q63UW0_BURPS Uncharacterized protein OS=Burkholderia pseudomallei (strain K96243) OX=272560 GN=BPSL1486 PE=4 SV=1	1930	20200122_Nsco_ZICHILIC_BP_B2.14394.14394.2	controllerType=0 controllerNumber=1 scan=14394	38.9994	Trypsin	B3	AAAASAAAQASAPAAASTTK	S{+1236}	1236	1236.44	1236.44	1236.44
618	00639:3	296	G.SAADRAPGAS{+211.105}SAGGDAK.P	NA	S{+211}	567.274	3	1699.81	1699.81	0	0	235	NRagged	345.55	16.32	0	6.3	5	>tr|Q63XZ7|Q63XZ7_BURPS Uncharacterized protein OS=Burkholderia pseudomallei (strain K96243) OX=272560 GN=BPSL0392 PE=4 SV=1	4759	NS_368_NSco_20200117_BP_HILIC_B3.2746.2746.3	controllerType=0 controllerNumber=1 scan=2746	15.9345	Trypsin	B3	SAADRAPGASSAGGDAK	S{+211}	211	211.105	211.1	211.105
619	25799:5	505	T.GEEVWFNHAS{+626.215}TQHINAR.V	NA	S{+626}	525.237	5	2622.16	2622.16	0	0	254	NRagged	345.61	17.6	0	4.23	4	>tr|Q63XR0|Q63XR0_BURPS TauD domain-containing protein OS=Burkholderia pseudomallei (strain K96243) OX=272560 GN=BPSL0480 PE=4 SV=1	5298	20200122_Nsco_ZICHILIC_BP_B1.23484.23484.4	controllerType=0 controllerNumber=1 scan=23484	62.6258	Trypsin	B1	GEEVWFNHASTQHINAR	S{+626}	626	626.215	626.22	626.215
620	14677:4	1120	K.RAWPNAS{+491.266}AYHATK.W	NA	S{+491}	491.757	4	1964.01	1964.01	0	0	157	Specific	345.63	118.69	9.6	6.23	3	>tr|Q63I12|Q63I12_BURPS Putative short chain dehydrogenase OS=Burkholderia pseudomallei (strain K96243) OX=272560 GN=BPSS2257 PE=3 SV=1	2491	NS_368_NSco_20200117_BP_HILIC_B3.14484.14484.4	controllerType=0 controllerNumber=1 scan=14484	39.7738	Trypsin	B3	RAWPNASAYHATK	S{+491}	491	491.266	491.27	491.266
621	88297:2	54	E.FLIGGVAAS{+380.786}DIAGAER.S	NA	S{+381}	964.808	2	1928.61	1927.61	1	-1.7	122	NRagged	345.71	2.66	0	5.27	30	>sp|Q63U73|ARCA_BURPS Arginine deiminase OS=Burkholderia pseudomallei (strain K96243) OX=272560 GN=arcA PE=3 SV=1	418	NS_368_NSco_20200117_BP_HILIC_B3.78662.78662.2	controllerType=0 controllerNumber=1 scan=78662	174.675	Trypsin	B3	FLIGGVAASDIAGAER	S{+381}	381	380.786	380.79	380.786
622	09827:2	598	R.RTPAS{+568.216}DAAISAAASR.D	NA	S{+568}	1007.49	2	2013.97	2012.97	1	-1.7	770	Specific	345.71	179.58	4.3	5.92	10	>tr|Q63YK4|Q63YK4_BURPS Peptidoglycan D,D-transpeptidase MrdA OS=Burkholderia pseudomallei (strain K96243) OX=272560 GN=mrdA PE=3 SV=1	974	NS_368_NSco_20200117_BP_HILIC_B3.10365.10365.2	controllerType=0 controllerNumber=1 scan=10365	30.4461	Trypsin	B3	RTPASDAAISAAASR	S{+568}	568	568.216	568.22	568.216
623	56996:3	295	K.TPAAPTPPAAPVPAS{+568.208}SAAPGTSASSAVAAPAAAGSGPAASAPAAPVR.H	NA	S{+568}	1514.42	3	4541.25	4541.25	0	0	218	Specific	345.8	208.29	8.75	7.07	16	>tr|Q63VC5|Q63VC5_BURPS Putative lipoprotein OS=Burkholderia pseudomallei (strain K96243) OX=272560 GN=BPSL1317 PE=4 SV=1	2962	NS_368_NSco_20200117_BP_HILIC_B3.51794.51794.3	controllerType=0 controllerNumber=1 scan=51794	121.969	Trypsin	B3	TPAAPTPPAAPVPASSAAPGTSASSAVAAPAAAGSGPAASAPAAPVR	S{+568}	568	568.208	568.21	568.208
624	17782:4	34	E.HS{+403.127}DKPLHDIR.Y	NA	S{+403}	406.197	4	1621.77	1620.77	1	-2.1	149	NRagged	345.84	184.35	0	4.23	44	>sp|Q63U72|OTCC_BURPS Ornithine carbamoyltransferase, catabolic OS=Burkholderia pseudomallei (strain K96243) OX=272560 GN=arcB PE=3 SV=1	335	NS_368_NSco_20200117_BP_HILIC_B2.17543.17543.3	controllerType=0 controllerNumber=1 scan=17543	44.137	Trypsin	B2	HSDKPLHDIR	S{+403}	403	403.127	403.13	403.127
625	59675:4	1	R.GYLS{+1521.648}PYFINNPDK.Q	NA	S{+1522}	763.354	4	3050.4	3049.4	1	-1.1	198	Specific	346.03	158.92	0	6.49	100	>sp|Q9F712|CH601_BURPS 60 kDa chaperonin 1 OS=Burkholderia pseudomallei (strain K96243) OX=272560 GN=groL1 PE=3 SV=2	29	NS_368_NSco_20200117_BP_HILIC_B2.55862.55862.2	controllerType=0 controllerNumber=1 scan=55862	124.94	Trypsin	B2	GYLSPYFINNPDK	S{+1522}	1522	1521.65	1521.65	1521.65
626	36610:2	101	R.QQLAPPAPASAPAAAS{+568.216}DAGTASPGARP.-	NA	S{+568}	1499.22	2	2997.44	2996.44	1	-1.1	731	CRagged	346.13	346.13	1.85	9.47	43	>tr|Q63Z30|Q63Z30_BURPS General secretory pathway protein D OS=Burkholderia pseudomallei (strain K96243) OX=272560 GN=gspD PE=3 SV=1	680	NS_368_NSco_20200117_BP_HILIC_B3.34214.34214.2	controllerType=0 controllerNumber=1 scan=34214	85.3215	Trypsin	B3	QQLAPPAPASAPAAASDAGTASPGARP	S{+568}	568	568.216	568.22	568.216
627	24505:2	38	T.PAAGADAAS{+620.264}SPKPAVEDIK.M	NA	S{+620}	1208.1	2	2415.19	2415.19	0	0	31	NRagged	346.27	19.86	0.8	4.65	35	>tr|Q63W37|Q63W37_BURPS Ecotin OS=Burkholderia pseudomallei (strain K96243) OX=272560 GN=eco PE=4 SV=1	4875	NS_368_NSco_20200117_BP_HILIC_B1.23457.23457.2	controllerType=0 controllerNumber=1 scan=23457	57.4602	Trypsin	B1	PAAGADAASSPKPAVEDIK	S{+620}	620	620.264	620.26	620.264
628	07422:3	23	K.GASGAAAKPAS{+1803.649}AAKPASAPQPQ.-	NA	S{+1804}	1246.89	3	3738.66	3737.66	1	-0.9	503	CRagged	346.31	346.31	0	7.7	35	>tr|Q63XU8|Q63XU8_BURPS C-terminal processing protease-3 OS=Burkholderia pseudomallei (strain K96243) OX=272560 GN=BPSL0442 PE=3 SV=1	2035	20200122_Nsco_ZICHILIC_BP_B2.8388.8388.3	controllerType=0 controllerNumber=1 scan=8388	26.5314	Trypsin	B2	GASGAAAKPASAAKPASAPQPQ	S{+1804}	1804	1803.65	1803.65	1803.65
629	07422:3	23	K.GASGAAAKPAS{+1803.649}AAKPASAPQPQ.-	NA	S{+1804}	1246.89	3	3738.66	3737.66	1	-0.9	503	CRagged	346.31	346.31	0	7.7	35	>tr|Q63XU8|Q63XU8_BURPS C-terminal processing protease-3 OS=Burkholderia pseudomallei (strain K96243) OX=272560 GN=BPSL0442 PE=3 SV=1	2035	20200122_Nsco_ZICHILIC_BP_B2.8388.8388.3	controllerType=0 controllerNumber=1 scan=8388	26.5314	Trypsin	B3	GASGAAAKPASAAKPASAPQPQ	S{+1804}	1804	1803.65	1803.65	1803.65
630	09051:3	171	Q.INIGIS{+629.314}DKDRK.K	NA	S{+629}	630.013	3	1888.02	1888.02	0	0	10	NRagged	346.35	46.49	33.06	4.28	13	>tr|H7C747|H7C747_BURPS Putative ferritin DPS-family DNA binding protein OS=Burkholderia pseudomallei (strain K96243) OX=272560 GN=BPSL2863 PE=3 SV=1	3654	20200122_Nsco_ZICHILIC_BP_B2.9738.9738.3	controllerType=0 controllerNumber=1 scan=9738	29.0989	Trypsin	B2	INIGISDKDRK	S{+629}	629	629.314	629.31	629.314
631	09051:3	171	Q.INIGIS{+629.314}DKDRK.K	NA	S{+629}	630.013	3	1888.02	1888.02	0	0	10	NRagged	346.35	46.49	33.06	4.28	13	>tr|H7C747|H7C747_BURPS Putative ferritin DPS-family DNA binding protein OS=Burkholderia pseudomallei (strain K96243) OX=272560 GN=BPSL2863 PE=3 SV=1	3654	20200122_Nsco_ZICHILIC_BP_B2.9738.9738.3	controllerType=0 controllerNumber=1 scan=9738	29.0989	Trypsin	B3	INIGISDKDRK	S{+629}	629	629.314	629.31	629.314
632	42284:8	443	M.AKQPS{+1943.978}LDDYRVPYHTR.E	NA	S{+1944}	487.252	8	3890.97	3889.97	1	-0.9	2	NRagged	346.55	128.39	0	7.76	7	>tr|Q63YJ7|Q63YJ7_BURPS PPK2 domain-containing protein OS=Burkholderia pseudomallei (strain K96243) OX=272560 GN=BPSL0190 PE=4 SV=1	1656	NS_368_NSco_20200117_BP_HILIC_B2.40380.40380.4	controllerType=0 controllerNumber=1 scan=40380	93.0125	Trypsin	B2	AKQPSLDDYRVPYHTR	S{+1944}	1944	1943.98	1943.98	1943.98
633	05050:4	541	K.RHDHAGALS{+432.216}GFK.S	NA	S{+432}	432.975	4	1728.88	1727.88	1	-1.9	567	Specific	346.62	323.27	4.58	6.47	6	>tr|Q63TB7|Q63TB7_BURPS Uncharacterized protein OS=Burkholderia pseudomallei (strain K96243) OX=272560 GN=BPSL2050 PE=4 SV=1	5263	20200122_Nsco_ZICHILIC_BP_B2.6443.6443.3	controllerType=0 controllerNumber=1 scan=6443	22.9709	Trypsin	B2	RHDHAGALSGFK	S{+432}	432	432.216	432.22	432.216
634	05050:4	541	K.RHDHAGALS{+432.216}GFK.S	NA	S{+432}	432.975	4	1728.88	1727.88	1	-1.9	567	Specific	346.62	323.27	4.58	6.47	6	>tr|Q63TB7|Q63TB7_BURPS Uncharacterized protein OS=Burkholderia pseudomallei (strain K96243) OX=272560 GN=BPSL2050 PE=4 SV=1	5263	20200122_Nsco_ZICHILIC_BP_B2.6443.6443.3	controllerType=0 controllerNumber=1 scan=6443	22.9709	Trypsin	B3	RHDHAGALSGFK	S{+432}	432	432.216	432.22	432.216
635	15840:2	3	K.AATPAS{+1336.455}AASGA.-	NA	S{+1336}	1105.94	2	2210.88	2210.88	0	0	221	CRagged	346.68	101.58	0	4.84	160	>tr|Q63UW0|Q63UW0_BURPS Uncharacterized protein OS=Burkholderia pseudomallei (strain K96243) OX=272560 GN=BPSL1486 PE=4 SV=1	1930	NS_368_NSco_20200117_BP_HILIC_B3.15691.15691.2	controllerType=0 controllerNumber=1 scan=15691	43.0018	Trypsin	B3	AATPASAASGA	S{+1336}	1336	1336.45	1336.45	1336.45
636	52808:5	280	R.VSGAKRDDLQS{+1228.690}TIALLR.K	NA	S{+1229}	615.152	5	3071.73	3071.73	0	0	130	Specific	346.8	247.7	0	8.63	11	>sp|Q63WM4|Y867_BURPS UPF0234 protein BPSL0867 OS=Burkholderia pseudomallei (strain K96243) OX=272560 GN=BPSL0867 PE=3 SV=1	17	NS_368_NSco_20200117_BP_HILIC_B3.48139.48139.3	controllerType=0 controllerNumber=1 scan=48139	114.564	Trypsin	B3	VSGAKRDDLQSTIALLR	S{+1229}	1229	1228.69	1228.69	1228.69
637	24119:3	8	A.ASASTPAAGADAASS{+991.389}PKPAVEDIK.M	NA	S{+991}	1068.5	3	3203.5	3203.5	0	0	26	NRagged	346.81	64.96	0	6.53	108	>tr|Q63W37|Q63W37_BURPS Ecotin OS=Burkholderia pseudomallei (strain K96243) OX=272560 GN=eco PE=4 SV=1	4875	NS_368_NSco_20200117_BP_HILIC_B3.23092.23092.3	controllerType=0 controllerNumber=1 scan=23092	60.552	Trypsin	B3	ASASTPAAGADAASSPKPAVEDIK	S{+991}	991	991.389	991.39	991.389
638	60691:4	13	K.AKQPGEWVIVGKPQS{+913.518}QEAYGC[+57.021]MMR.K	NA	C[+57], S{+914}	917.215	4	3665.84	3663.84	2	-1.8	214	Specific	346.86	34	0	6.87	49	>tr|Q63QV0|Q63QV0_BURPS Glutamate/aspartate periplasmic binding protein OS=Burkholderia pseudomallei (strain K96243) OX=272560 GN=gltI PE=4 SV=1	3389	NS_368_NSco_20200117_BP_HILIC_B2.56762.56762.3	controllerType=0 controllerNumber=1 scan=56762	126.771	Trypsin	B2	AKQPGEWVIVGKPQSQEAYGCMMR	,S{+914}	,+914	913.518	913.52	913.518
639	24004:3	6	A.ASASTPAAGADAAS{+743.304}SPKPAVEDIK.M	NA	S{+743}	985.809	3	2955.41	2955.41	0	0	26	NRagged	346.9	47.79	0	5.39	60	>tr|Q63W37|Q63W37_BURPS Ecotin OS=Burkholderia pseudomallei (strain K96243) OX=272560 GN=eco PE=4 SV=1	4875	20200122_Nsco_ZICHILIC_BP_B1.21970.21970.3	controllerType=0 controllerNumber=1 scan=21970	58.9774	Trypsin	B1	ASASTPAAGADAASSPKPAVEDIK	S{+743}	743	743.304	743.3	743.304
640	72343:4	9	L.PEDAQQADGGAAANAAS{+962.416}GAAAQTQAQAPALPAAIYFETGKSELPADAK.D	NA	S{+962}	1394.17	4	5573.64	5573.64	0	0	394	NRagged	347.05	3.59	0	4.97	137	>tr|Q63XT7|Q63XT7_BURPS Cytochrome c oxidase subunit 2 OS=Burkholderia pseudomallei (strain K96243) OX=272560 GN=BPSL0453 PE=3 SV=1	4191	NS_368_NSco_20200117_BP_HILIC_B3.65054.65054.2	controllerType=0 controllerNumber=1 scan=65054	148.459	Trypsin	B3	PEDAQQADGGAAANAASGAAAQTQAQAPALPAAIYFETGKSELPADAK	S{+962}	962	962.416	962.42	962.416
641	25870:3	28	K.PVALGHDEAS{+238.136}WAQNR.R	NA	S{+238}	630.649	3	1889.93	1888.93	1	-1.8	148	Specific	347.08	250.01	0	7.78	56	>tr|Q63RA7|Q63RA7_BURPS Peptidoglycan-associated protein OS=Burkholderia pseudomallei (strain K96243) OX=272560 GN=pal PE=1 SV=1	4027	NS_368_NSco_20200117_BP_HILIC_B3.24698.24698.3	controllerType=0 controllerNumber=1 scan=24698	64.2841	Trypsin	B3	PVALGHDEASWAQNR	S{+238}	238	238.136	238.14	238.136
642	62524:3	470	K.TPAAPTPPAAPVPAS{+568.211}SAAPGTSASSAVAAPAAAGSGPAASAPAAPVR.H	NA	S{+568}	1514.42	3	4541.25	4541.25	0	0	218	Specific	347.15	244.04	2.3	5.59	12	>tr|Q63VC5|Q63VC5_BURPS Putative lipoprotein OS=Burkholderia pseudomallei (strain K96243) OX=272560 GN=BPSL1317 PE=4 SV=1	2962	20200122_Nsco_ZICHILIC_BP_B2.53113.53113.3	controllerType=0 controllerNumber=1 scan=53113	122.593	Trypsin	B2	TPAAPTPPAAPVPASSAAPGTSASSAVAAPAAAGSGPAASAPAAPVR	S{+568}	568	568.211	568.21	568.211
643	62524:3	470	K.TPAAPTPPAAPVPAS{+568.211}SAAPGTSASSAVAAPAAAGSGPAASAPAAPVR.H	NA	S{+568}	1514.42	3	4541.25	4541.25	0	0	218	Specific	347.15	244.04	2.3	5.59	12	>tr|Q63VC5|Q63VC5_BURPS Putative lipoprotein OS=Burkholderia pseudomallei (strain K96243) OX=272560 GN=BPSL1317 PE=4 SV=1	2962	20200122_Nsco_ZICHILIC_BP_B2.53113.53113.3	controllerType=0 controllerNumber=1 scan=53113	122.593	Trypsin	B3	TPAAPTPPAAPVPASSAAPGTSASSAVAAPAAAGSGPAASAPAAPVR	S{+568}	568	568.211	568.21	568.211
644	85098:5	51	F.PSDAIAALDSLDMPLPPREAGAIADRPEQS{+344.151}QHAEPAGSR.G	NA	S{+344}	877.232	5	4382.13	4381.13	1	-0.8	37	NRagged	347.44	205.93	1.2	6.97	11	>tr|Q63JL5|Q63JL5_BURPS Uncharacterized protein OS=Burkholderia pseudomallei (strain K96243) OX=272560 GN=BPSS1702 PE=4 SV=1	1933	NS_368_NSco_20200117_BP_HILIC_B1.78732.78732.5	controllerType=0 controllerNumber=1 scan=78732	173.544	Trypsin	B1	PSDAIAALDSLDMPLPPREAGAIADRPEQSQHAEPAGSR	S{+344}	344	344.151	344.15	344.151
645	46054:4	131	K.AASGAVPTVKPTDNSS{+668.227}GSFVFSRPGK.F	NA	S{+668}	808.89	4	3232.54	3232.54	0	0	75	Specific	347.51	224.34	0	7.55	25	>tr|Q63RR8|Q63RR8_BURPS Outer-membrane lipoprotein carrier protein OS=Burkholderia pseudomallei (strain K96243) OX=272560 GN=lolA PE=3 SV=1	3506	NS_368_NSco_20200117_BP_HILIC_B1.43485.43485.4	controllerType=0 controllerNumber=1 scan=43485	100.649	Trypsin	B1	AASGAVPTVKPTDNSSGSFVFSRPGK	S{+668}	668	668.227	668.23	668.227
646	06066:3	15	K.GASGAAAKPAS{+1803.647}AAKPASAPQPQ.-	NA	S{+1804}	1246.89	3	3738.66	3737.66	1	-0.9	503	CRagged	347.54	347.54	0	8.25	26	>tr|Q63XU8|Q63XU8_BURPS C-terminal processing protease-3 OS=Burkholderia pseudomallei (strain K96243) OX=272560 GN=BPSL0442 PE=3 SV=1	2035	NS_368_NSco_20200117_BP_HILIC_B1.7724.7724.3	controllerType=0 controllerNumber=1 scan=7724	26.5198	Trypsin	B1	GASGAAAKPASAAKPASAPQPQ	S{+1804}	1804	1803.65	1803.65	1803.65
647	24294:3	6	A.ASASTPAAGADAAS{+552.217}SPKPAVEDIK.M	NA	S{+552}	922.114	3	2764.33	2764.33	0	0	26	NRagged	347.72	70.67	0	5.39	60	>tr|Q63W37|Q63W37_BURPS Ecotin OS=Burkholderia pseudomallei (strain K96243) OX=272560 GN=eco PE=4 SV=1	4875	20200122_Nsco_ZICHILIC_BP_B1.22218.22218.3	controllerType=0 controllerNumber=1 scan=22218	59.5736	Trypsin	B1	ASASTPAAGADAASSPKPAVEDIK	S{+552}	552	552.217	552.22	552.217
648	83575:3	4	T.PFSTS{+1622.749}INQTAATVGLR.H	NA	S{+1623}	1095.88	3	3285.63	3285.63	0	0	356	NRagged	348.11	27.2	0	4.96	105	>tr|Q63LY3|Q63LY3_BURPS Putative porin protein OS=Burkholderia pseudomallei (strain K96243) OX=272560 GN=BPSS0879 PE=4 SV=1	4071	NS_368_NSco_20200117_BP_HILIC_B2.76779.76779.3	controllerType=0 controllerNumber=1 scan=76779	166.544	Trypsin	B2	PFSTSINQTAATVGLR	S{+1623}	1623	1622.75	1622.75	1622.75
649	36030:4	41	N.GDALAYHYLS{+330.332}PHGEDR.A	NA	S{+330}	533.546	4	2131.16	2131.16	0	0	19	NRagged	348.12	25.54	0	4.69	42	>tr|Q63UA4|Q63UA4_BURPS Putative non-ribosomal antibiotic-related peptide synthase OS=Burkholderia pseudomallei (strain K96243) OX=272560 GN=BPSL1712 PE=4 SV=1	3454	NS_368_NSco_20200117_BP_HILIC_B3.33723.33723.4	controllerType=0 controllerNumber=1 scan=33723	84.2805	Trypsin	B3	GDALAYHYLSPHGEDR	S{+330}	330	330.332	330.33	330.332
650	07280:8	423	R.VHIDRES{+1709.804}GEHETFR.R	NA	S{+1710}	428.584	8	3421.62	3421.62	0	0	47	Specific	348.41	31.55	0	3.66	6	>tr|Q63TP7|Q63TP7_BURPS Transcription termination/antitermination protein NusA OS=Burkholderia pseudomallei (strain K96243) OX=272560 GN=nusA PE=3 SV=1	4206	20200122_Nsco_ZICHILIC_BP_B2.8277.8277.4	controllerType=0 controllerNumber=1 scan=8277	26.3181	Trypsin	B2	VHIDRESGEHETFR	S{+1710}	1710	1709.8	1709.8	1709.8
651	07280:8	423	R.VHIDRES{+1709.804}GEHETFR.R	NA	S{+1710}	428.584	8	3421.62	3421.62	0	0	47	Specific	348.41	31.55	0	3.66	6	>tr|Q63TP7|Q63TP7_BURPS Transcription termination/antitermination protein NusA OS=Burkholderia pseudomallei (strain K96243) OX=272560 GN=nusA PE=3 SV=1	4206	20200122_Nsco_ZICHILIC_BP_B2.8277.8277.4	controllerType=0 controllerNumber=1 scan=8277	26.3181	Trypsin	B3	VHIDRESGEHETFR	S{+1710}	1710	1709.8	1709.8	1709.8
652	32811:3	105	M.IS{+260.053}SYVGENKEFER.Q	NA	S{+260}	606.941	3	1818.81	1817.81	1	-1.8	75	NRagged	348.46	101.4	0	6.36	16	>tr|Q63TL3|Q63TL3_BURPS Succinyl-CoA:3-ketoacid-coenzyme A transferase subunit A OS=Burkholderia pseudomallei (strain K96243) OX=272560 GN=scoA PE=4 SV=1	1321	NS_368_NSco_20200117_BP_HILIC_B3.30947.30947.3	controllerType=0 controllerNumber=1 scan=30947	78.3389	Trypsin	B3	ISSYVGENKEFER	S{+260}	260	260.053	260.05	260.053
653	38278:2	150	R.QQLAPPAPAS{+568.210}APAAASDAGTASPGARP.-	NA	S{+568}	1498.72	2	2996.43	2996.43	0	0	731	CRagged	348.57	190.57	6.08	7.37	14	>tr|Q63Z30|Q63Z30_BURPS General secretory pathway protein D OS=Burkholderia pseudomallei (strain K96243) OX=272560 GN=gspD PE=3 SV=1	680	NS_368_NSco_20200117_BP_HILIC_B1.36336.36336.2	controllerType=0 controllerNumber=1 scan=36336	85.3402	Trypsin	B1	QQLAPPAPASAPAAASDAGTASPGARP	S{+568}	568	568.21	568.21	568.21
654	85020:5	354	R.AS{+738.322}IDRHFAQPDVAAIAASLDAERDDAVR.A	NA	S{+738}	744.968	5	3720.81	3718.81	2	-1.8	247	Specific	348.57	161.81	0	8.76	5	>tr|Q63TV7|Q63TV7_BURPS Putative hydratase OS=Burkholderia pseudomallei (strain K96243) OX=272560 GN=BPSL1860 PE=4 SV=1	1647	NS_368_NSco_20200117_BP_HILIC_B1.78674.78674.4	controllerType=0 controllerNumber=1 scan=78674	173.452	Trypsin	B1	ASIDRHFAQPDVAAIAASLDAERDDAVR	S{+738}	738	738.322	738.32	738.322
655	24526:2	38	A.ASASTPAAGADAASS{+568.211}PKPAVEDIK.M	NA	S{+568}	1391.16	2	2781.32	2780.32	1	-1.2	26	NRagged	348.58	94.99	0	5.58	35	>tr|Q63W37|Q63W37_BURPS Ecotin OS=Burkholderia pseudomallei (strain K96243) OX=272560 GN=eco PE=4 SV=1	4875	NS_368_NSco_20200117_BP_HILIC_B1.23479.23479.2	controllerType=0 controllerNumber=1 scan=23479	57.5054	Trypsin	B1	ASASTPAAGADAASSPKPAVEDIK	S{+568}	568	568.211	568.21	568.211
656	41971:5	73	R.SASIRIPHVS{+934.419}NPK.G	NA	S{+934}	468.848	5	2340.21	2340.21	0	0	343	Specific	348.7	190.81	0	6.21	17	>tr|Q63SK2|Q63SK2_BURPS Glutamine synthetase OS=Burkholderia pseudomallei (strain K96243) OX=272560 GN=glnA PE=3 SV=1	4716	NS_368_NSco_20200117_BP_HILIC_B1.39791.39791.3	controllerType=0 controllerNumber=1 scan=39791	92.7776	Trypsin	B1	SASIRIPHVSNPK	S{+934}	934	934.419	934.42	934.419
657	44341:4	14	V.SLGGTESLIC[+57.021]HPAS{+246.099}TTHSGVPEAARK.A	NA	C[+57], S{+246}	728.61	4	2911.42	2909.42	2	-2.3	370	NRagged	348.74	95.28	0	6.42	45	>tr|Q63LU9|Q63LU9_BURPS Putative cystathionine gamma-synthase OS=Burkholderia pseudomallei (strain K96243) OX=272560 GN=BPSS0913 PE=3 SV=1	3085	NS_368_NSco_20200117_BP_HILIC_B2.42167.42167.4	controllerType=0 controllerNumber=1 scan=42167	96.7101	Trypsin	B2	SLGGTESLICHPASTTHSGVPEAARK	,S{+246}	,+246	246.099	246.1	246.099
658	71666:5	826	K.RLTLLGSTGSIGDS{+659.207}TLDVVARHPER.F	NA	S{+659}	662.733	5	3309.63	3309.63	0	0	4	Specific	349.36	208.35	0	8.98	4	>sp|Q63T18|DXR_BURPS 1-deoxy-D-xylulose 5-phosphate reductoisomerase OS=Burkholderia pseudomallei (strain K96243) OX=272560 GN=dxr PE=3 SV=1	496	NS_368_NSco_20200117_BP_HILIC_B3.64495.64495.4	controllerType=0 controllerNumber=1 scan=64495	147.339	Trypsin	B3	RLTLLGSTGSIGDSTLDVVARHPER	S{+659}	659	659.207	659.21	659.207
659	74749:4	358	L.LQGLAS{+1080.402}GDPGVKPVSR.E	NA	S{+1080}	666.075	4	2661.28	2661.28	0	0	47	NRagged	349.55	18.13	0	3.64	6	>tr|Q63K04|Q63K04_BURPS Kumamolisin OS=Burkholderia pseudomallei (strain K96243) OX=272560 GN=BPSS1562 PE=4 SV=1	5593	NS_368_NSco_20200117_BP_HILIC_B1.69608.69608.4	controllerType=0 controllerNumber=1 scan=69608	155.436	Trypsin	B1	LQGLASGDPGVKPVSR	S{+1080}	1080	1080.4	1080.4	1080.4
660	39321:4	22	K.VEPGLAEKWDIS{+420.198}ADGK.V	NA	S{+420}	534.771	4	2136.06	2135.06	1	-1.6	81	Specific	349.84	9.2	5.5	5.92	47	>tr|Q63YD9|Q63YD9_BURPS Putative periplasmic dipeptide transport protein OS=Burkholderia pseudomallei (strain K96243) OX=272560 GN=dppA PE=4 SV=1	4583	NS_368_NSco_20200117_BP_HILIC_B3.36543.36543.4	controllerType=0 controllerNumber=1 scan=36543	90.271	Trypsin	B3	VEPGLAEKWDISADGK	S{+420}	420	420.198	420.2	420.198
661	68828:5	1760	V.PALAGGAGTLELRPPGEPHSS{+1034.645}LAR.R	NA	S{+1035}	678.586	5	3388.9	3388.9	0	0	57	NRagged	349.93	6.32	0	3.49	1	>tr|Q63VQ0|Q63VQ0_BURPS Putative membrane protein OS=Burkholderia pseudomallei (strain K96243) OX=272560 GN=BPSL1194 PE=4 SV=1	3687	20200122_Nsco_ZICHILIC_BP_B2.58145.58145.5	controllerType=0 controllerNumber=1 scan=58145	132.55	Trypsin	B2	PALAGGAGTLELRPPGEPHSSLAR	S{+1035}	1035	1034.64	1034.64	1034.64
662	68828:5	1760	V.PALAGGAGTLELRPPGEPHSS{+1034.645}LAR.R	NA	S{+1035}	678.586	5	3388.9	3388.9	0	0	57	NRagged	349.93	6.32	0	3.49	1	>tr|Q63VQ0|Q63VQ0_BURPS Putative membrane protein OS=Burkholderia pseudomallei (strain K96243) OX=272560 GN=BPSL1194 PE=4 SV=1	3687	20200122_Nsco_ZICHILIC_BP_B2.58145.58145.5	controllerType=0 controllerNumber=1 scan=58145	132.55	Trypsin	B3	PALAGGAGTLELRPPGEPHSSLAR	S{+1035}	1035	1034.64	1034.64	1034.64
663	46533:3	138	R.AAS{+567.212}APEAAAAAPEAMQAAEQNDANAQAAR.A	NA	S{+567}	1112.83	3	3336.48	3334.48	2	-2	156	Specific	349.99	88.19	0	6	45	>tr|Q63QT2|Q63QT2_BURPS Outer membrane protein assembly factor BamE OS=Burkholderia pseudomallei (strain K96243) OX=272560 GN=omlA PE=3 SV=1	4791	20200122_Nsco_ZICHILIC_BP_B2.40084.40084.3	controllerType=0 controllerNumber=1 scan=40084	96.1627	Trypsin	B2	AASAPEAAAAAPEAMQAAEQNDANAQAAR	S{+567}	567	567.212	567.21	567.212
664	46533:3	138	R.AAS{+567.212}APEAAAAAPEAMQAAEQNDANAQAAR.A	NA	S{+567}	1112.83	3	3336.48	3334.48	2	-2	156	Specific	349.99	88.19	0	6	45	>tr|Q63QT2|Q63QT2_BURPS Outer membrane protein assembly factor BamE OS=Burkholderia pseudomallei (strain K96243) OX=272560 GN=omlA PE=3 SV=1	4791	20200122_Nsco_ZICHILIC_BP_B2.40084.40084.3	controllerType=0 controllerNumber=1 scan=40084	96.1627	Trypsin	B3	AASAPEAAAAAPEAMQAAEQNDANAQAAR	S{+567}	567	567.212	567.21	567.212
665	87323:3	4	T.PFSTS{+1622.736}INQTAATVGLR.H	NA	S{+1623}	1096.21	3	3286.62	3285.62	1	-1	356	NRagged	350.08	108.6	0	5.59	105	>tr|Q63LY3|Q63LY3_BURPS Putative porin protein OS=Burkholderia pseudomallei (strain K96243) OX=272560 GN=BPSS0879 PE=4 SV=1	4071	NS_368_NSco_20200117_BP_HILIC_B2.80080.80080.3	controllerType=0 controllerNumber=1 scan=80080	173.064	Trypsin	B2	PFSTSINQTAATVGLR	S{+1623}	1623	1622.74	1622.74	1622.74
666	07870:3	322	V.MIDC[+57.021]S{+356.238}HANSNK.S	NA	C[+57], S{+356}	545.264	3	1633.78	1632.78	1	-2.1	284	NRagged	350.2	5.5	0	4.44	10	>tr|Q63KR7|Q63KR7_BURPS Phospho-2-dehydro-3-deoxyheptonate aldolase OS=Burkholderia pseudomallei (strain K96243) OX=272560 GN=aroG PE=3 SV=1	5074	NS_368_NSco_20200117_BP_HILIC_B3.8731.8731.3	controllerType=0 controllerNumber=1 scan=8731	27.1159	Trypsin	B3	MIDCSHANSNK	,S{+356}	,+356	356.238	356.24	356.238
667	65010:4	23	R.RDVNPDEAVAVGAAIQGQVLS{+848.194}GDRK.D	NA	S{+848}	854.639	4	3415.53	3413.53	2	-2	364	Specific	350.38	261.57	0	9.46	44	>sp|O68191|DNAK_BURPS Chaperone protein DnaK OS=Burkholderia pseudomallei (strain K96243) OX=272560 GN=dnaK PE=3 SV=2	452	NS_368_NSco_20200117_BP_HILIC_B3.58843.58843.3	controllerType=0 controllerNumber=1 scan=58843	136.001	Trypsin	B3	RDVNPDEAVAVGAAIQGQVLSGDRK	S{+848}	848	848.194	848.19	848.194
668	23123:3	8	A.ASASTPAAGADAASS{+568.203}PKPAVEDIK.M	NA	S{+568}	927.442	3	2780.31	2780.31	0	0	26	NRagged	350.39	189.1	0	7.66	108	>tr|Q63W37|Q63W37_BURPS Ecotin OS=Burkholderia pseudomallei (strain K96243) OX=272560 GN=eco PE=4 SV=1	4875	NS_368_NSco_20200117_BP_HILIC_B3.22163.22163.3	controllerType=0 controllerNumber=1 scan=22163	58.3297	Trypsin	B3	ASASTPAAGADAASSPKPAVEDIK	S{+568}	568	568.203	568.2	568.203
669	51662:4	131	K.RYS{+604.326}HSYMDALPDFVK.L	NA	S{+604}	609.054	4	2433.19	2433.19	0	0	508	Specific	350.41	241.86	0	5.91	14	>tr|Q63VP8|Q63VP8_BURPS Acetolactate synthase OS=Burkholderia pseudomallei (strain K96243) OX=272560 GN=ilvI PE=3 SV=1	3143	20200122_Nsco_ZICHILIC_BP_B2.44235.44235.3	controllerType=0 controllerNumber=1 scan=44235	104.85	Trypsin	B2	RYSHSYMDALPDFVK	S{+604}	604	604.326	604.33	604.326
670	51662:4	131	K.RYS{+604.326}HSYMDALPDFVK.L	NA	S{+604}	609.054	4	2433.19	2433.19	0	0	508	Specific	350.41	241.86	0	5.91	14	>tr|Q63VP8|Q63VP8_BURPS Acetolactate synthase OS=Burkholderia pseudomallei (strain K96243) OX=272560 GN=ilvI PE=3 SV=1	3143	20200122_Nsco_ZICHILIC_BP_B2.44235.44235.3	controllerType=0 controllerNumber=1 scan=44235	104.85	Trypsin	B3	RYSHSYMDALPDFVK	S{+604}	604	604.326	604.33	604.326
671	80695:4	10	R.YNNVVDIWS{+1849.950}ATSEAVGK.A	NA	S{+1850}	926.72	4	3703.86	3702.86	1	-0.9	684	Specific	350.56	350.56	0	7.23	47	>sp|Q63Q04|RPOC_BURPS DNA-directed RNA polymerase subunit beta' OS=Burkholderia pseudomallei (strain K96243) OX=272560 GN=rpoC PE=3 SV=1	131	20200122_Nsco_ZICHILIC_BP_B2.67708.67708.2	controllerType=0 controllerNumber=1 scan=67708	152.578	Trypsin	B2	YNNVVDIWSATSEAVGK	S{+1850}	1850	1849.95	1849.95	1849.95
672	80695:4	10	R.YNNVVDIWS{+1849.950}ATSEAVGK.A	NA	S{+1850}	926.72	4	3703.86	3702.86	1	-0.9	684	Specific	350.56	350.56	0	7.23	47	>sp|Q63Q04|RPOC_BURPS DNA-directed RNA polymerase subunit beta' OS=Burkholderia pseudomallei (strain K96243) OX=272560 GN=rpoC PE=3 SV=1	131	20200122_Nsco_ZICHILIC_BP_B2.67708.67708.2	controllerType=0 controllerNumber=1 scan=67708	152.578	Trypsin	B3	YNNVVDIWSATSEAVGK	S{+1850}	1850	1849.95	1849.95	1849.95
673	25973:3	40	K.MEIDS{+239.206}KPEEMDK.L	NA	S{+239}	564.62	3	1691.84	1690.84	1	-2	414	Specific	350.68	248.02	0	6.91	43	>tr|Q63UW2|Q63UW2_BURPS Chaperone protein ClpB OS=Burkholderia pseudomallei (strain K96243) OX=272560 GN=clpB PE=3 SV=1	1789	NS_368_NSco_20200117_BP_HILIC_B3.24793.24793.3	controllerType=0 controllerNumber=1 scan=24793	64.4952	Trypsin	B3	MEIDSKPEEMDK	S{+239}	239	239.206	239.21	239.206
674	47629:4	72	G.VELIGAS{+215.995}PEAIDKAEDRQK.F	NA	S{+216}	572.026	4	2285.08	2285.08	0	0	113	NRagged	350.69	32.77	0	6.86	26	>tr|Q63V90|Q63V90_BURPS Carbamoyl-phosphate synthase large chain OS=Burkholderia pseudomallei (strain K96243) OX=272560 GN=carB PE=3 SV=1	5490	NS_368_NSco_20200117_BP_HILIC_B3.43536.43536.4	controllerType=0 controllerNumber=1 scan=43536	104.858	Trypsin	B3	VELIGASPEAIDKAEDRQK	S{+216}	216	215.995	216	215.995
675	52957:5	336	G.GYVS{+823.409}PHADDALPGRAEWLER.L	NA	S{+823}	613.306	5	3062.5	3062.5	0	0	106	NRagged	350.7	37.93	0	6.03	7	>tr|Q63HV7|Q63HV7_BURPS Putative modulator of DNA gyrase OS=Burkholderia pseudomallei (strain K96243) OX=272560 GN=BPSS2312 PE=4 SV=1	4148	NS_368_NSco_20200117_BP_HILIC_B3.48327.48327.5	controllerType=0 controllerNumber=1 scan=48327	115.092	Trypsin	B3	GYVSPHADDALPGRAEWLER	S{+823}	823	823.409	823.41	823.409
676	49392:2	451	R.KLQQWS{+668.225}QTAALGTSGAAAASGAAASQ.-	NA	S{+668}	1550.72	2	3100.44	3100.44	0	0	148	CRagged	350.74	231.16	0.4	8.5	11	>tr|Q63VH4|Q63VH4_BURPS Uncharacterized protein OS=Burkholderia pseudomallei (strain K96243) OX=272560 GN=BPSL1271 PE=4 SV=1	1743	NS_368_NSco_20200117_BP_HILIC_B3.45071.45071.2	controllerType=0 controllerNumber=1 scan=45071	108.052	Trypsin	B3	KLQQWSQTAALGTSGAAAASGAAASQ	S{+668}	668	668.225	668.23	668.225
677	72387:3	17	T.PFSTS{+1622.742}INQTAATVGLR.H	NA	S{+1623}	1096.21	3	3286.62	3285.62	1	-1	356	NRagged	350.76	124.81	0	4.03	57	>tr|Q63LY3|Q63LY3_BURPS Putative porin protein OS=Burkholderia pseudomallei (strain K96243) OX=272560 GN=BPSS0879 PE=4 SV=1	4071	20200122_Nsco_ZICHILIC_BP_B1.64913.64913.3	controllerType=0 controllerNumber=1 scan=64913	164.911	Trypsin	B1	PFSTSINQTAATVGLR	S{+1623}	1623	1622.74	1622.74	1622.74
678	36498:4	38	V.SLGGTESLIC[+57.021]HPAS{+246.101}TTHSGVPEAARK.A	NA	C[+57], S{+246}	728.611	4	2911.42	2909.42	2	-2.3	370	NRagged	350.8	92.31	0	5.89	16	>tr|Q63LU9|Q63LU9_BURPS Putative cystathionine gamma-synthase OS=Burkholderia pseudomallei (strain K96243) OX=272560 GN=BPSS0913 PE=3 SV=1	3085	20200122_Nsco_ZICHILIC_BP_B1.32300.32300.4	controllerType=0 controllerNumber=1 scan=32300	82.8498	Trypsin	B1	SLGGTESLICHPASTTHSGVPEAARK	,S{+246}	,+246	246.101	246.1	246.101
679	28626:4	60	K.AIDSVRSPSSSAAATSTSPSASAGTGDAALS{+668.226}EARK.-	NA	S{+668}	983.96	4	3932.82	3932.82	0	0	107	Specific	350.8	350.8	1.23	7.94	12	>tr|Q63MW4|Q63MW4_BURPS Uncharacterized protein OS=Burkholderia pseudomallei (strain K96243) OX=272560 GN=BPSS0534 PE=4 SV=1	5652	20200122_Nsco_ZICHILIC_BP_B1.25806.25806.4	controllerType=0 controllerNumber=1 scan=25806	68.0972	Trypsin	B1	AIDSVRSPSSSAAATSTSPSASAGTGDAALSEARK	S{+668}	668	668.226	668.23	668.226
680	63233:5	63	L.PLAGEVLAPHAQAKPDAAAS{+1154.616}AR.Q	NA	S{+1155}	659.958	5	3295.76	3295.76	0	0	507	NRagged	350.81	34.31	19.96	4.23	17	>tr|Q63W72|Q63W72_BURPS Putative bifunctional protein (Uroporphyrin-III C-methyltransferase and uroporphyrinogen-III synthase transmembrane protein) OS=Burkholderia pseudomallei (strain K96243) OX=272560 GN=BPSL1016 PE=4 SV=1	783	20200122_Nsco_ZICHILIC_BP_B1.54675.54675.5	controllerType=0 controllerNumber=1 scan=54675	133.173	Trypsin	B1	PLAGEVLAPHAQAKPDAAASAR	S{+1155}	1155	1154.62	1154.62	1154.62
681	39014:4	152	K.AASGAVPTVKPTDNS{+568.211}SGSFVFSRPGK.F	NA	S{+568}	783.886	4	3132.52	3132.52	0	0	75	Specific	350.94	226.32	1.2	8.43	29	>tr|Q63RR8|Q63RR8_BURPS Outer-membrane lipoprotein carrier protein OS=Burkholderia pseudomallei (strain K96243) OX=272560 GN=lolA PE=3 SV=1	3506	NS_368_NSco_20200117_BP_HILIC_B2.37510.37510.4	controllerType=0 controllerNumber=1 scan=37510	87.2182	Trypsin	B2	AASGAVPTVKPTDNSSGSFVFSRPGK	S{+568}	568	568.211	568.21	568.211
682	44243:3	73	R.AAS{+583.220}APEAAAAAPEAMQAAEQNDANAQAAR.A	NA	S{+583}	1118.17	3	3352.49	3350.49	2	-2	156	Specific	351.12	140.28	7.57	7.51	90	>tr|Q63QT2|Q63QT2_BURPS Outer membrane protein assembly factor BamE OS=Burkholderia pseudomallei (strain K96243) OX=272560 GN=omlA PE=3 SV=1	4791	NS_368_NSco_20200117_BP_HILIC_B3.40730.40730.3	controllerType=0 controllerNumber=1 scan=40730	99.1268	Trypsin	B3	AASAPEAAAAAPEAMQAAEQNDANAQAAR	S{+583}	583	583.22	583.22	583.22
683	36678:5	339	R.ALERHEAS{+481.139}LAKPGAEALR.V	NA	S{+481}	481.043	5	2401.18	2400.18	1	-1.4	365	Specific	351.45	221.37	0	8.71	9	>tr|Q63KU0|Q63KU0_BURPS Putative polyketide synthase related protein OS=Burkholderia pseudomallei (strain K96243) OX=272560 GN=BPSS1274 PE=4 SV=1	4168	NS_368_NSco_20200117_BP_HILIC_B2.35312.35312.4	controllerType=0 controllerNumber=1 scan=35312	82.5767	Trypsin	B2	ALERHEASLAKPGAEALR	S{+481}	481	481.139	481.14	481.139
684	31207:4	68	S.VQLIGFGS{+772.409}FGSGKR.A	NA	S{+772}	557.057	4	2225.2	2225.2	0	0	42	NRagged	351.53	1.2	1.2	3.85	18	>sp|P0DMK4|DBHA_BURPS DNA-binding protein HU-alpha OS=Burkholderia pseudomallei (strain K96243) OX=272560 GN=hupA PE=3 SV=1	438	20200122_Nsco_ZICHILIC_BP_B1.27960.27960.4	controllerType=0 controllerNumber=1 scan=27960	73.1267	Trypsin	B1	VQLIGFGSFGSGKR	S{+772}	772	772.409	772.41	772.409
685	59988:5	39	N.HYS{+305.070}FGDVKGELIDQLGVRDK.E	NA	S{+305}	517.453	5	2583.24	2581.24	2	-2.6	104	NRagged	351.59	27.46	0	4.27	27	>tr|Q63T73|Q63T73_BURPS Putative hydroperoxide reductase OS=Burkholderia pseudomallei (strain K96243) OX=272560 GN=BPSL2096 PE=4 SV=1	3754	20200122_Nsco_ZICHILIC_BP_B2.51079.51079.5	controllerType=0 controllerNumber=1 scan=51079	118.668	Trypsin	B2	HYSFGDVKGELIDQLGVRDK	S{+305}	305	305.07	305.07	305.07
686	59988:5	39	N.HYS{+305.070}FGDVKGELIDQLGVRDK.E	NA	S{+305}	517.453	5	2583.24	2581.24	2	-2.6	104	NRagged	351.59	27.46	0	4.27	27	>tr|Q63T73|Q63T73_BURPS Putative hydroperoxide reductase OS=Burkholderia pseudomallei (strain K96243) OX=272560 GN=BPSL2096 PE=4 SV=1	3754	20200122_Nsco_ZICHILIC_BP_B2.51079.51079.5	controllerType=0 controllerNumber=1 scan=51079	118.668	Trypsin	B3	HYSFGDVKGELIDQLGVRDK	S{+305}	305	305.07	305.07	305.07
687	46732:3	1	I.AQVGAIS{+1262.613}ANSDSSIGDR.I	NA	S{+1263}	970.807	3	2910.41	2910.41	0	0	145	NRagged	351.61	75.71	6	4.46	99	>sp|Q9F712|CH601_BURPS 60 kDa chaperonin 1 OS=Burkholderia pseudomallei (strain K96243) OX=272560 GN=groL1 PE=3 SV=2	29	NS_368_NSco_20200117_BP_HILIC_B1.44117.44117.3	controllerType=0 controllerNumber=1 scan=44117	101.999	Trypsin	B1	AQVGAISANSDSSIGDR	S{+1263}	1263	1262.61	1262.61	1262.61
688	36721:4	43	K.AASGAVPTVKPTDNSS{+203.077}GSFVFSRPGK.F	NA	S{+203}	692.602	4	2767.39	2767.39	0	0	75	Specific	351.7	130.84	0	7.55	80	>tr|Q63RR8|Q63RR8_BURPS Outer-membrane lipoprotein carrier protein OS=Burkholderia pseudomallei (strain K96243) OX=272560 GN=lolA PE=3 SV=1	3506	NS_368_NSco_20200117_BP_HILIC_B3.34307.34307.4	controllerType=0 controllerNumber=1 scan=34307	85.4991	Trypsin	B3	AASGAVPTVKPTDNSSGSFVFSRPGK	S{+203}	203	203.077	203.08	203.077
689	18421:2	3	K.AATPAS{+1336.458}AASGA.-	NA	S{+1336}	1105.95	2	2210.88	2210.88	0	0	221	CRagged	351.78	145.76	0	5.1	91	>tr|Q63UW0|Q63UW0_BURPS Uncharacterized protein OS=Burkholderia pseudomallei (strain K96243) OX=272560 GN=BPSL1486 PE=4 SV=1	1930	20200122_Nsco_ZICHILIC_BP_B1.17382.17382.2	controllerType=0 controllerNumber=1 scan=17382	47.5666	Trypsin	B1	AATPASAASGA	S{+1336}	1336	1336.46	1336.46	1336.46
690	47907:4	11	R.AAVSALGVGGS{+745.202}NAHVILEQAPQR.D	NA	S{+745}	748.357	4	2990.41	2990.41	0	0	407	Specific	351.79	52.57	0	6.44	49	>tr|Q63L35|Q63L35_BURPS Putative non-ribosomal peptide/polyketide synthase protein OS=Burkholderia pseudomallei (strain K96243) OX=272560 GN=BPSS1173 PE=4 SV=1	4648	NS_368_NSco_20200117_BP_HILIC_B3.43759.43759.3	controllerType=0 controllerNumber=1 scan=43759	105.313	Trypsin	B3	AAVSALGVGGSNAHVILEQAPQR	S{+745}	745	745.202	745.2	745.202
691	73187:5	1196	R.HAGAALADLS{+819.140}DYVRPVQYVKPDTPALDLFR.R	NA	S{+819}	824.978	5	4120.86	4117.86	3	-2.4	285	Specific	351.84	194.84	0	5.89	1	>tr|Q63JC3|Q63JC3_BURPS Putative membrane protein OS=Burkholderia pseudomallei (strain K96243) OX=272560 GN=BPSS1795 PE=4 SV=1	5550	20200122_Nsco_ZICHILIC_BP_B1.66646.66646.5	controllerType=0 controllerNumber=1 scan=66646	172.879	Trypsin	B1	HAGAALADLSDYVRPVQYVKPDTPALDLFR	S{+819}	819	819.14	819.14	819.14
692	24396:3	482	R.SIHAAGGAS{+667.229}TAAVGYTVR.E	NA	S{+667}	786.372	3	2357.1	2356.1	1	-1.4	51	Specific	352.02	352.02	0	7.7	6	>tr|Q63PS5|Q63PS5_BURPS Putative exported protein OS=Burkholderia pseudomallei (strain K96243) OX=272560 GN=BPSL3298 PE=4 SV=1	2718	20200122_Nsco_ZICHILIC_BP_B2.22320.22320.3	controllerType=0 controllerNumber=1 scan=22320	57.982	Trypsin	B2	SIHAAGGASTAAVGYTVR	S{+667}	667	667.229	667.23	667.229
693	24396:3	482	R.SIHAAGGAS{+667.229}TAAVGYTVR.E	NA	S{+667}	786.372	3	2357.1	2356.1	1	-1.4	51	Specific	352.02	352.02	0	7.7	6	>tr|Q63PS5|Q63PS5_BURPS Putative exported protein OS=Burkholderia pseudomallei (strain K96243) OX=272560 GN=BPSL3298 PE=4 SV=1	2718	20200122_Nsco_ZICHILIC_BP_B2.22320.22320.3	controllerType=0 controllerNumber=1 scan=22320	57.982	Trypsin	B3	SIHAAGGASTAAVGYTVR	S{+667}	667	667.229	667.23	667.229
694	47933:4	49	L.VDGAPKPVKEGVDKAS{+225.984}ADEAK.K	NA	S{+226}	585.276	4	2338.08	2337.08	1	-1.4	91	NRagged	352.06	168.52	8.7	7.86	10	>sp|Q63Q02|RL7_BURPS 50S ribosomal protein L7/L12 OS=Burkholderia pseudomallei (strain K96243) OX=272560 GN=rplL PE=3 SV=2	170	NS_368_NSco_20200117_BP_HILIC_B1.45202.45202.4	controllerType=0 controllerNumber=1 scan=45202	104.227	Trypsin	B1	VDGAPKPVKEGVDKASADEAK	S{+226}	226	225.984	225.98	225.984
695	87369:5	12	K.LNHYS{+471.226}FGDVKGELIDQLGVRDK.E	NA	S{+471}	595.71	5	2974.52	2974.52	0	0	102	Specific	352.2	60.95	27.98	6.14	51	>tr|Q63T73|Q63T73_BURPS Putative hydroperoxide reductase OS=Burkholderia pseudomallei (strain K96243) OX=272560 GN=BPSL2096 PE=4 SV=1	3754	NS_368_NSco_20200117_BP_HILIC_B2.80112.80112.4	controllerType=0 controllerNumber=1 scan=80112	173.113	Trypsin	B2	LNHYSFGDVKGELIDQLGVRDK	S{+471}	471	471.226	471.23	471.226
696	44604:3	92	R.AAS{+568.197}APEAAAAAPEAMQAAEQNDANAQAAR.A	NA	S{+568}	1113.16	3	3337.47	3335.47	2	-2	156	Specific	352.53	106.57	0	7.03	67	>tr|Q63QT2|Q63QT2_BURPS Outer membrane protein assembly factor BamE OS=Burkholderia pseudomallei (strain K96243) OX=272560 GN=omlA PE=3 SV=1	4791	NS_368_NSco_20200117_BP_HILIC_B2.42401.42401.3	controllerType=0 controllerNumber=1 scan=42401	97.1851	Trypsin	B2	AASAPEAAAAAPEAMQAAEQNDANAQAAR	S{+568}	568	568.197	568.2	568.197
697	21282:3	618	A.ATGGANGS{+715.277}ANGPNDMTGANTANR.A	NA	S{+715}	946.071	3	2836.2	2834.2	2	-2.4	52	NRagged	352.7	4.85	4.85	5.9	9	>tr|Q63I26|Q63I26_BURPS Putative lipoprotein OS=Burkholderia pseudomallei (strain K96243) OX=272560 GN=BPSS2243 PE=4 SV=1	3039	NS_368_NSco_20200117_BP_HILIC_B3.20521.20521.3	controllerType=0 controllerNumber=1 scan=20521	54.4827	Trypsin	B3	ATGGANGSANGPNDMTGANTANR	S{+715}	715	715.277	715.28	715.277
698	35408:4	41	K.AASGAVPTVKPTDNS{+406.162}SGSFVFSRPGK.F	NA	S{+406}	743.373	4	2970.47	2970.47	0	0	75	Specific	352.79	136.7	0	6.47	55	>tr|Q63RR8|Q63RR8_BURPS Outer-membrane lipoprotein carrier protein OS=Burkholderia pseudomallei (strain K96243) OX=272560 GN=lolA PE=3 SV=1	3506	20200122_Nsco_ZICHILIC_BP_B2.31288.31288.4	controllerType=0 controllerNumber=1 scan=31288	77.6794	Trypsin	B2	AASGAVPTVKPTDNSSGSFVFSRPGK	S{+406}	406	406.162	406.16	406.162
699	35408:4	41	K.AASGAVPTVKPTDNS{+406.162}SGSFVFSRPGK.F	NA	S{+406}	743.373	4	2970.47	2970.47	0	0	75	Specific	352.79	136.7	0	6.47	55	>tr|Q63RR8|Q63RR8_BURPS Outer-membrane lipoprotein carrier protein OS=Burkholderia pseudomallei (strain K96243) OX=272560 GN=lolA PE=3 SV=1	3506	20200122_Nsco_ZICHILIC_BP_B2.31288.31288.4	controllerType=0 controllerNumber=1 scan=31288	77.6794	Trypsin	B3	AASGAVPTVKPTDNSSGSFVFSRPGK	S{+406}	406	406.162	406.16	406.162
700	50495:4	693	K.TYFPHFDLS{+612.386}HGSAQVK.G	NA	S{+612}	612.325	4	2446.28	2446.28	0	0	41	Specific	353.02	178.76	3.6	7.07	7	>sp|HBA_HUMAN|(Common contaminant protein)	5768	NS_368_NSco_20200117_BP_HILIC_B3.46084.46084.3	controllerType=0 controllerNumber=1 scan=46084	110.257	Trypsin	B3	TYFPHFDLSHGSAQVK	S{+612}	612	612.386	612.39	612.386
701	11039:4	3	R.GS{+931.514}EDLGGGLK.A	NA	S{+932}	466.751	4	1863.98	1863.98	0	0	66	Specific	353.13	159.82	159.82	4.26	49	>tr|Q63LY3|Q63LY3_BURPS Putative porin protein OS=Burkholderia pseudomallei (strain K96243) OX=272560 GN=BPSS0879 PE=4 SV=1	4071	NS_368_NSco_20200117_BP_HILIC_B1.12020.12020.2	controllerType=0 controllerNumber=1 scan=12020	35.2417	Trypsin	B1	GSEDLGGGLK	S{+932}	932	931.514	931.51	931.514
702	45259:3	88	R.LQQPS{+1557.611}ADSAEVAAAASAPAVAAAPASR.A	NA	S{+1558}	1346.63	3	4037.87	4035.87	2	-1.7	72	Specific	353.27	209.91	0	8.66	39	>tr|Q63QC8|Q63QC8_BURPS Putative membrane protein OS=Burkholderia pseudomallei (strain K96243) OX=272560 GN=BPSL3095 PE=4 SV=1	2234	NS_368_NSco_20200117_BP_HILIC_B3.41572.41572.3	controllerType=0 controllerNumber=1 scan=41572	100.874	Trypsin	B3	LQQPSADSAEVAAAASAPAVAAAPASR	S{+1558}	1558	1557.61	1557.61	1557.61
703	71112:5	61	R.KWQGQDGQDRYS{+745.436}TEIVADQMQMLGGR.G	NA	S{+745}	749.772	5	3744.83	3742.83	2	-1.8	86	Specific	353.28	146.97	0	8.6	21	>tr|Q63XJ3|Q63XJ3_BURPS Single-stranded DNA-binding protein OS=Burkholderia pseudomallei (strain K96243) OX=272560 GN=ssb PE=3 SV=1	5313	NS_368_NSco_20200117_BP_HILIC_B3.64008.64008.4	controllerType=0 controllerNumber=1 scan=64008	146.356	Trypsin	B3	KWQGQDGQDRYSTEIVADQMQMLGGR	S{+745}	745	745.436	745.44	745.436
704	07974:2	4	K.AATPAS{+1558.602}AASGA.-	NA	S{+1559}	1217.02	2	2433.03	2433.03	0	0	221	CRagged	353.3	139.67	0	4.71	106	>tr|Q63UW0|Q63UW0_BURPS Uncharacterized protein OS=Burkholderia pseudomallei (strain K96243) OX=272560 GN=BPSL1486 PE=4 SV=1	1930	20200122_Nsco_ZICHILIC_BP_B2.8881.8881.2	controllerType=0 controllerNumber=1 scan=8881	27.5116	Trypsin	B2	AATPASAASGA	S{+1559}	1559	1558.6	1558.6	1558.6
705	07974:2	4	K.AATPAS{+1558.602}AASGA.-	NA	S{+1559}	1217.02	2	2433.03	2433.03	0	0	221	CRagged	353.3	139.67	0	4.71	106	>tr|Q63UW0|Q63UW0_BURPS Uncharacterized protein OS=Burkholderia pseudomallei (strain K96243) OX=272560 GN=BPSL1486 PE=4 SV=1	1930	20200122_Nsco_ZICHILIC_BP_B2.8881.8881.2	controllerType=0 controllerNumber=1 scan=8881	27.5116	Trypsin	B3	AATPASAASGA	S{+1559}	1559	1558.6	1558.6	1558.6
706	29336:4	79	K.KGEADGMIC[+57.021]GTIS{+612.394}TTHR.H	NA	C[+57], S{+612}	612.319	4	2446.25	2446.25	0	0	557	Specific	353.34	180.81	0	8.11	15	>tr|Q63QR5|Q63QR5_BURPS NADP-dependent malic enzyme OS=Burkholderia pseudomallei (strain K96243) OX=272560 GN=maeB PE=4 SV=1	4938	NS_368_NSco_20200117_BP_HILIC_B2.27975.27975.3	controllerType=0 controllerNumber=1 scan=27975	65.5254	Trypsin	B2	KGEADGMICGTISTTHR	,S{+612}	,+612	612.394	612.39	612.394
707	36880:3	183	K.AADAGGAKPGAAASGAPAPAPVAAS{+1233.432}AASAASGAAAQ.-	NA	S{+1233}	1365.96	3	4095.85	4093.85	2	-1.6	151	CRagged	353.61	257.84	0	8.15	37	>tr|Q63Q77|Q63Q77_BURPS Putative membrane protein OS=Burkholderia pseudomallei (strain K96243) OX=272560 GN=BPSL3148 PE=4 SV=1	2918	NS_368_NSco_20200117_BP_HILIC_B3.34439.34439.3	controllerType=0 controllerNumber=1 scan=34439	85.778	Trypsin	B3	AADAGGAKPGAAASGAPAPAPVAASAASAASGAAAQ	S{+1233}	1233	1233.43	1233.43	1233.43
708	06209:3	1576	R.SAS{+1336.423}SALGASDAHGGHR.R	NA	S{+1336}	940.042	3	2818.11	2817.11	1	-1.2	420	Specific	353.73	240.68	0	5.93	1	>tr|Q63VH7|Q63VH7_BURPS Putative transport system, membrane protein OS=Burkholderia pseudomallei (strain K96243) OX=272560 GN=BPSL1268 PE=3 SV=1	1551	20200122_Nsco_ZICHILIC_BP_B2.7410.7410.3	controllerType=0 controllerNumber=1 scan=7410	24.7106	Trypsin	B2	SASSALGASDAHGGHR	S{+1336}	1336	1336.42	1336.42	1336.42
709	06209:3	1576	R.SAS{+1336.423}SALGASDAHGGHR.R	NA	S{+1336}	940.042	3	2818.11	2817.11	1	-1.2	420	Specific	353.73	240.68	0	5.93	1	>tr|Q63VH7|Q63VH7_BURPS Putative transport system, membrane protein OS=Burkholderia pseudomallei (strain K96243) OX=272560 GN=BPSL1268 PE=3 SV=1	1551	20200122_Nsco_ZICHILIC_BP_B2.7410.7410.3	controllerType=0 controllerNumber=1 scan=7410	24.7106	Trypsin	B3	SASSALGASDAHGGHR	S{+1336}	1336	1336.42	1336.42	1336.42
710	28592:4	103	K.DAYS{+515.303}FDKDHESLK.E	NA	S{+515}	518.508	4	2071.01	2070.01	1	-1.6	159	Specific	353.75	104.59	0	6.09	12	>sp|Q63QM5|SYP_BURPS Proline--tRNA ligase OS=Burkholderia pseudomallei (strain K96243) OX=272560 GN=proS PE=3 SV=1	274	NS_368_NSco_20200117_BP_HILIC_B1.27055.27055.3	controllerType=0 controllerNumber=1 scan=27055	64.6033	Trypsin	B1	DAYSFDKDHESLK	S{+515}	515	515.303	515.3	515.303
711	47197:3	73	R.AAS{+568.192}APEAAAAAPEAMQAAEQNDANAQAAR.A	NA	S{+568}	1113.16	3	3337.46	3335.46	2	-2	156	Specific	353.75	80.04	0	7.22	90	>tr|Q63QT2|Q63QT2_BURPS Outer membrane protein assembly factor BamE OS=Burkholderia pseudomallei (strain K96243) OX=272560 GN=omlA PE=3 SV=1	4791	NS_368_NSco_20200117_BP_HILIC_B3.43190.43190.3	controllerType=0 controllerNumber=1 scan=43190	104.14	Trypsin	B3	AASAPEAAAAAPEAMQAAEQNDANAQAAR	S{+568}	568	568.192	568.19	568.192
712	26792:4	733	K.RLGDHFNQES{+605.286}QDLEK.D	NA	S{+605}	606.043	4	2421.15	2421.15	0	0	309	Specific	353.85	240.55	30.76	7.18	6	>tr|Q63PW4|Q63PW4_BURPS AAA_13 domain-containing protein OS=Burkholderia pseudomallei (strain K96243) OX=272560 GN=BPSL3258 PE=4 SV=1	2649	NS_368_NSco_20200117_BP_HILIC_B3.25505.25505.3	controllerType=0 controllerNumber=1 scan=25505	66.0983	Trypsin	B3	RLGDHFNQESQDLEK	S{+605}	605	605.286	605.29	605.286
713	25433:5	1640	R.EGDRMSADS{+525.994}TVC[+57.021]ELRGPAR.A	NA	C[+57], S{+526}	527.798	5	2634.96	2632.96	2	-2.5	90	Specific	353.86	109.66	0	7.29	3	>tr|Q63WH6|Q63WH6_BURPS Putative nicotinate-nucleotide pyrophosphorylase OS=Burkholderia pseudomallei (strain K96243) OX=272560 GN=nadC PE=3 SV=1	4911	NS_368_NSco_20200117_BP_HILIC_B3.24298.24298.2	controllerType=0 controllerNumber=1 scan=24298	63.365	Trypsin	B3	EGDRMSADSTVCELRGPAR	,S{+526}	,+526	525.994	525.99	525.994
714	32218:4	124	R.HDGEPEDVAIAC[+57.021]S{+735.530}EHYQPR.F	NA	C[+57], S{+736}	737.377	4	2946.49	2945.49	1	-1.1	428	Specific	353.93	204.29	0	7.56	12	>tr|Q63X70|Q63X70_BURPS Glycine--tRNA ligase beta subunit OS=Burkholderia pseudomallei (strain K96243) OX=272560 GN=glyS PE=3 SV=1	3667	20200122_Nsco_ZICHILIC_BP_B2.28674.28674.4	controllerType=0 controllerNumber=1 scan=28674	72.0887	Trypsin	B2	HDGEPEDVAIACSEHYQPR	,S{+736}	,+736	735.53	735.53	735.53
715	32218:4	124	R.HDGEPEDVAIAC[+57.021]S{+735.530}EHYQPR.F	NA	C[+57], S{+736}	737.377	4	2946.49	2945.49	1	-1.1	428	Specific	353.93	204.29	0	7.56	12	>tr|Q63X70|Q63X70_BURPS Glycine--tRNA ligase beta subunit OS=Burkholderia pseudomallei (strain K96243) OX=272560 GN=glyS PE=3 SV=1	3667	20200122_Nsco_ZICHILIC_BP_B2.28674.28674.4	controllerType=0 controllerNumber=1 scan=28674	72.0887	Trypsin	B3	HDGEPEDVAIACSEHYQPR	,S{+736}	,+736	735.53	735.53	735.53
716	53044:2	101	A.PPAPASAPAAAS{+992.423}DAGTASPGARP.-	NA	S{+992}	1490.71	2	2980.41	2980.41	0	0	735	Non	354.05	168.03	0	7.34	43	>tr|Q63Z30|Q63Z30_BURPS General secretory pathway protein D OS=Burkholderia pseudomallei (strain K96243) OX=272560 GN=gspD PE=3 SV=1	680	NS_368_NSco_20200117_BP_HILIC_B3.48423.48423.2	controllerType=0 controllerNumber=1 scan=48423	115.315	Trypsin	B3	PPAPASAPAAASDAGTASPGARP	S{+992}	992	992.423	992.42	992.423
717	06356:6	48	R.ASEIS{+1472.757}QDRVEDAR.N	NA	S{+1473}	492.25	6	2948.47	2948.47	0	0	489	Specific	354.13	129.6	0	5.35	18	>tr|Q63S06|Q63S06_BURPS 30S ribosomal protein S1 OS=Burkholderia pseudomallei (strain K96243) OX=272560 GN=rpsA PE=3 SV=1	3084	20200122_Nsco_ZICHILIC_BP_B1.7613.7613.3	controllerType=0 controllerNumber=1 scan=7613	25.51	Trypsin	B1	ASEISQDRVEDAR	S{+1473}	1473	1472.76	1472.76	1472.76
718	23852:4	958	R.HELQLS{+505.150}KDDVLAR.A	NA	S{+505}	507.997	4	2028.97	2028.97	0	0	53	Specific	354.34	245.22	2	6.3	2	>tr|Q63QE7|Q63QE7_BURPS Flavin prenyltransferase UbiX OS=Burkholderia pseudomallei (strain K96243) OX=272560 GN=ubiX PE=3 SV=1	4410	20200122_Nsco_ZICHILIC_BP_B2.21885.21885.3	controllerType=0 controllerNumber=1 scan=21885	56.8559	Trypsin	B2	HELQLSKDDVLAR	S{+505}	505	505.15	505.15	505.15
719	23852:4	958	R.HELQLS{+505.150}KDDVLAR.A	NA	S{+505}	507.997	4	2028.97	2028.97	0	0	53	Specific	354.34	245.22	2	6.3	2	>tr|Q63QE7|Q63QE7_BURPS Flavin prenyltransferase UbiX OS=Burkholderia pseudomallei (strain K96243) OX=272560 GN=ubiX PE=3 SV=1	4410	20200122_Nsco_ZICHILIC_BP_B2.21885.21885.3	controllerType=0 controllerNumber=1 scan=21885	56.8559	Trypsin	B3	HELQLSKDDVLAR	S{+505}	505	505.15	505.15	505.15
720	06640:3	7	F.GIS{+434.206}NHDAR.L	NA	S{+434}	435.214	3	1303.63	1303.63	0	0	77	NRagged	354.42	155.38	155.38	3.97	68	>tr|Q63L36|Q63L36_BURPS Putative non-ribosomal peptide synthase/polyketide synthase OS=Burkholderia pseudomallei (strain K96243) OX=272560 GN=BPSS1172 PE=4 SV=1	2030	NS_368_NSco_20200117_BP_HILIC_B3.7660.7660.3	controllerType=0 controllerNumber=1 scan=7660	24.8659	Trypsin	B3	GISNHDAR	S{+434}	434	434.206	434.21	434.206
721	01073:3	1203	A.KEPAS{+298.174}AKDDAPK.G	NA	S{+298}	518.946	3	1554.82	1554.82	0	0	551	NRagged	354.51	3.54	3.54	4.53	5	>tr|Q63W25|Q63W25_BURPS Putative ABC transport system, ATP-binding protein OS=Burkholderia pseudomallei (strain K96243) OX=272560 GN=BPSL1068 PE=4 SV=1	1263	NS_368_NSco_20200117_BP_HILIC_B3.3095.3095.3	controllerType=0 controllerNumber=1 scan=3095	16.7585	Trypsin	B3	KEPASAKDDAPK	S{+298}	298	298.174	298.17	298.174
722	03313:2	1938	I.ADAAHDS{+315.107}AIVR.D	NA	S{+315}	721.34	2	1441.67	1440.67	1	-2.3	392	NRagged	354.71	71.57	71.57	3.38	5	>tr|Q63LZ4|Q63LZ4_BURPS Phenylacetaldehyde dehydrogenase OS=Burkholderia pseudomallei (strain K96243) OX=272560 GN=feaB PE=3 SV=1	3064	NS_368_NSco_20200117_BP_HILIC_B3.4949.4949.2	controllerType=0 controllerNumber=1 scan=4949	19.7279	Trypsin	B3	ADAAHDSAIVR	S{+315}	315	315.107	315.11	315.107
723	31041:3	59	R.AAS{+582.204}APEAAAAAPEAMQAAEQNDANAQAAR.A	NA	S{+582}	1117.83	3	3351.47	3349.47	2	-2	156	Specific	354.73	77.55	0	5.95	39	>tr|Q63QT2|Q63QT2_BURPS Outer membrane protein assembly factor BamE OS=Burkholderia pseudomallei (strain K96243) OX=272560 GN=omlA PE=3 SV=1	4791	NS_368_NSco_20200117_BP_HILIC_B1.29750.29750.3	controllerType=0 controllerNumber=1 scan=29750	71.2911	Trypsin	B1	AASAPEAAAAAPEAMQAAEQNDANAQAAR	S{+582}	582	582.204	582.2	582.204
724	18735:3	3	K.AAAASAAAQAS{+1903.669}APAAASTTK.A	NA	S{+1904}	1198.18	3	3592.53	3591.53	1	-0.9	190	Specific	354.75	175.35	0	8.35	160	>tr|Q63UW0|Q63UW0_BURPS Uncharacterized protein OS=Burkholderia pseudomallei (strain K96243) OX=272560 GN=BPSL1486 PE=4 SV=1	1930	NS_368_NSco_20200117_BP_HILIC_B3.18299.18299.3	controllerType=0 controllerNumber=1 scan=18299	49.2812	Trypsin	B3	AAAASAAAQASAPAAASTTK	S{+1904}	1904	1903.67	1903.67	1903.67
725	38596:3	54	R.AAEAASAGVAPPAS{+1802.648}GAQAPAPASAAAAASAPR.A	NA	S{+1803}	1497.67	3	4491	4489	2	-1.5	387	Specific	354.94	176.07	0	6.15	27	>tr|Q63US6|Q63US6_BURPS Protein HflK OS=Burkholderia pseudomallei (strain K96243) OX=272560 GN=BPSL1520 PE=3 SV=1	5406	20200122_Nsco_ZICHILIC_BP_B2.33791.33791.3	controllerType=0 controllerNumber=1 scan=33791	83.0961	Trypsin	B2	AAEAASAGVAPPASGAQAPAPASAAAAASAPR	S{+1803}	1803	1802.65	1802.65	1802.65
726	38596:3	54	R.AAEAASAGVAPPAS{+1802.648}GAQAPAPASAAAAASAPR.A	NA	S{+1803}	1497.67	3	4491	4489	2	-1.5	387	Specific	354.94	176.07	0	6.15	27	>tr|Q63US6|Q63US6_BURPS Protein HflK OS=Burkholderia pseudomallei (strain K96243) OX=272560 GN=BPSL1520 PE=3 SV=1	5406	20200122_Nsco_ZICHILIC_BP_B2.33791.33791.3	controllerType=0 controllerNumber=1 scan=33791	83.0961	Trypsin	B3	AAEAASAGVAPPASGAQAPAPASAAAAASAPR	S{+1803}	1803	1802.65	1802.65	1802.65
727	12279:3	95	K.SAQDVS{+575.273}AC[+57.021]IAK.T	NA	C[+57], S{+575}	575.948	3	1725.83	1724.83	1	-1.9	31	Specific	355.1	175.13	0	6.22	8	>tr|Q63LM6|Q63LM6_BURPS Putative exported protein OS=Burkholderia pseudomallei (strain K96243) OX=272560 GN=BPSS0987 PE=4 SV=1	1188	NS_368_NSco_20200117_BP_HILIC_B1.12996.12996.2	controllerType=0 controllerNumber=1 scan=12996	37.0691	Trypsin	B1	SAQDVSACIAK	,S{+575}	,+575	575.273	575.27	575.273
728	10818:2	4	K.AAAASAAAQAS{+568.213}APAAASTTK.A	NA	S{+568}	1128.54	2	2256.07	2256.07	0	0	190	Specific	355.2	184.7	1.2	6.79	106	>tr|Q63UW0|Q63UW0_BURPS Uncharacterized protein OS=Burkholderia pseudomallei (strain K96243) OX=272560 GN=BPSL1486 PE=4 SV=1	1930	20200122_Nsco_ZICHILIC_BP_B2.11174.11174.2	controllerType=0 controllerNumber=1 scan=11174	31.9767	Trypsin	B2	AAAASAAAQASAPAAASTTK	S{+568}	568	568.213	568.21	568.213
729	10818:2	4	K.AAAASAAAQAS{+568.213}APAAASTTK.A	NA	S{+568}	1128.54	2	2256.07	2256.07	0	0	190	Specific	355.2	184.7	1.2	6.79	106	>tr|Q63UW0|Q63UW0_BURPS Uncharacterized protein OS=Burkholderia pseudomallei (strain K96243) OX=272560 GN=BPSL1486 PE=4 SV=1	1930	20200122_Nsco_ZICHILIC_BP_B2.11174.11174.2	controllerType=0 controllerNumber=1 scan=11174	31.9767	Trypsin	B3	AAAASAAAQASAPAAASTTK	S{+568}	568	568.213	568.21	568.213
730	16609:4	748	G.AHAS{+652.244}PALAASPAHIADSGNAR.S	NA	S{+652}	660.065	4	2637.24	2637.24	0	0	103	NRagged	355.28	44.73	0	4.94	3	>tr|Q63VK5|Q63VK5_BURPS PINc domain-containing protein OS=Burkholderia pseudomallei (strain K96243) OX=272560 GN=BPSL1240 PE=4 SV=1	3273	20200122_Nsco_ZICHILIC_BP_B2.15904.15904.4	controllerType=0 controllerNumber=1 scan=15904	42.4549	Trypsin	B2	AHASPALAASPAHIADSGNAR	S{+652}	652	652.244	652.24	652.244
731	16609:4	748	G.AHAS{+652.244}PALAASPAHIADSGNAR.S	NA	S{+652}	660.065	4	2637.24	2637.24	0	0	103	NRagged	355.28	44.73	0	4.94	3	>tr|Q63VK5|Q63VK5_BURPS PINc domain-containing protein OS=Burkholderia pseudomallei (strain K96243) OX=272560 GN=BPSL1240 PE=4 SV=1	3273	20200122_Nsco_ZICHILIC_BP_B2.15904.15904.4	controllerType=0 controllerNumber=1 scan=15904	42.4549	Trypsin	B3	AHASPALAASPAHIADSGNAR	S{+652}	652	652.244	652.24	652.244
732	32136:5	91	K.DGAADRYFQDNS{+1259.672}ANIDK.L	NA	S{+1260}	632.71	5	3159.52	3159.52	0	0	394	Specific	355.32	136.73	0	6.32	13	>tr|Q63T40|Q63T40_BURPS Inosine-5'-monophosphate dehydrogenase OS=Burkholderia pseudomallei (strain K96243) OX=272560 GN=guaB PE=3 SV=1	5605	20200122_Nsco_ZICHILIC_BP_B2.28592.28592.3	controllerType=0 controllerNumber=1 scan=28592	71.8983	Trypsin	B2	DGAADRYFQDNSANIDK	S{+1260}	1260	1259.67	1259.67	1259.67
733	32136:5	91	K.DGAADRYFQDNS{+1259.672}ANIDK.L	NA	S{+1260}	632.71	5	3159.52	3159.52	0	0	394	Specific	355.32	136.73	0	6.32	13	>tr|Q63T40|Q63T40_BURPS Inosine-5'-monophosphate dehydrogenase OS=Burkholderia pseudomallei (strain K96243) OX=272560 GN=guaB PE=3 SV=1	5605	20200122_Nsco_ZICHILIC_BP_B2.28592.28592.3	controllerType=0 controllerNumber=1 scan=28592	71.8983	Trypsin	B3	DGAADRYFQDNSANIDK	S{+1260}	1260	1259.67	1259.67	1259.67
734	04044:3	372	C.RHPS{+334.113}SIHDDDR.-	NA	S{+334}	557.249	3	1669.73	1668.73	1	-2	86	NRagged	355.36	46.05	0	2.77	11	>tr|Q63J23|Q63J23_BURPS Muconolactone Delta-isomerase OS=Burkholderia pseudomallei (strain K96243) OX=272560 GN=catC PE=3 SV=1	3593	NS_368_NSco_20200117_BP_HILIC_B2.5468.5468.3	controllerType=0 controllerNumber=1 scan=5468	20.2963	Trypsin	B2	RHPSSIHDDDR	S{+334}	334	334.113	334.11	334.113
735	27987:5	105	K.KMIS{+1239.408}SYVGENKEFER.Q	NA	S{+1239}	612.065	5	3056.3	3056.3	0	0	73	Specific	355.62	30.74	1.15	5.57	16	>tr|Q63TL3|Q63TL3_BURPS Succinyl-CoA:3-ketoacid-coenzyme A transferase subunit A OS=Burkholderia pseudomallei (strain K96243) OX=272560 GN=scoA PE=4 SV=1	1321	NS_368_NSco_20200117_BP_HILIC_B3.26641.26641.3	controllerType=0 controllerNumber=1 scan=26641	68.7654	Trypsin	B3	KMISSYVGENKEFER	S{+1239}	1239	1239.41	1239.41	1239.41
736	24233:3	6	A.ASASTPAAGADAASS{+668.227}PKPAVEDIK.M	NA	S{+668}	960.784	3	2880.34	2880.34	0	0	26	NRagged	355.66	107.54	0	5.59	60	>tr|Q63W37|Q63W37_BURPS Ecotin OS=Burkholderia pseudomallei (strain K96243) OX=272560 GN=eco PE=4 SV=1	4875	20200122_Nsco_ZICHILIC_BP_B1.22170.22170.3	controllerType=0 controllerNumber=1 scan=22170	59.455	Trypsin	B1	ASASTPAAGADAASSPKPAVEDIK	S{+668}	668	668.227	668.23	668.227
737	52241:3	92	R.LQQPS{+1334.456}ADSAEVAAAASAPAVAAAPASR.A	NA	S{+1334}	1272.24	3	3814.71	3812.71	2	-1.8	72	Specific	355.69	164.42	0	7.17	18	>tr|Q63QC8|Q63QC8_BURPS Putative membrane protein OS=Burkholderia pseudomallei (strain K96243) OX=272560 GN=BPSL3095 PE=4 SV=1	2234	NS_368_NSco_20200117_BP_HILIC_B1.49079.49079.3	controllerType=0 controllerNumber=1 scan=49079	112.259	Trypsin	B1	LQQPSADSAEVAAAASAPAVAAAPASR	S{+1334}	1334	1334.46	1334.46	1334.46
738	01577:4	642	R.TELHPS{+384.170}TAHR.I	NA	S{+384}	384.193	4	1533.75	1532.75	1	-2.2	41	Specific	355.84	68.56	0	3.89	3	>tr|Q63SM5|Q63SM5_BURPS IclR regulatory protein OS=Burkholderia pseudomallei (strain K96243) OX=272560 GN=BPSL2295 PE=4 SV=1	629	NS_368_NSco_20200117_BP_HILIC_B2.3416.3416.3	controllerType=0 controllerNumber=1 scan=3416	16.7701	Trypsin	B2	TELHPSTAHR	S{+384}	384	384.17	384.17	384.17
739	29595:3	38	A.ASASTPAAGADAAS{+666.225}SPKPAVEDIK.M	NA	S{+666}	960.783	3	2880.33	2878.33	2	-2.3	26	NRagged	355.86	132.58	0	5.34	35	>tr|Q63W37|Q63W37_BURPS Ecotin OS=Burkholderia pseudomallei (strain K96243) OX=272560 GN=eco PE=4 SV=1	4875	NS_368_NSco_20200117_BP_HILIC_B1.28192.28192.3	controllerType=0 controllerNumber=1 scan=28192	67.4577	Trypsin	B1	ASASTPAAGADAASSPKPAVEDIK	S{+666}	666	666.225	666.23	666.225
740	40708:4	5	R.HGEIHS{+461.242}VIHAAGR.V	NA	S{+461}	462.247	4	1845.97	1844.97	1	-1.8	1052	Specific	355.89	208.92	0	7.18	46	>tr|Q63L36|Q63L36_BURPS Putative non-ribosomal peptide synthase/polyketide synthase OS=Burkholderia pseudomallei (strain K96243) OX=272560 GN=BPSS1172 PE=4 SV=1	2030	NS_368_NSco_20200117_BP_HILIC_B2.39045.39045.3	controllerType=0 controllerNumber=1 scan=39045	90.3869	Trypsin	B2	HGEIHSVIHAAGR	S{+461}	461	461.242	461.24	461.242
741	07331:2	21	K.PASAAKPAS{+1236.438}APQPQ.-	NA	S{+1236}	1279.57	2	2558.13	2557.13	1	-1.3	511	CRagged	356.01	190.69	0	7.67	55	>tr|Q63XU8|Q63XU8_BURPS C-terminal processing protease-3 OS=Burkholderia pseudomallei (strain K96243) OX=272560 GN=BPSL0442 PE=3 SV=1	2035	NS_368_NSco_20200117_BP_HILIC_B3.8232.8232.2	controllerType=0 controllerNumber=1 scan=8232	25.9573	Trypsin	B3	PASAAKPASAPQPQ	S{+1236}	1236	1236.44	1236.44	1236.44
742	29926:3	254	R.RQQLAPPAPAS{+568.209}APAAASDAGTASPGARP.-	NA	S{+568}	1051.52	3	3152.53	3152.53	0	0	730	CRagged	356.12	356.12	12.5	7.37	18	>tr|Q63Z30|Q63Z30_BURPS General secretory pathway protein D OS=Burkholderia pseudomallei (strain K96243) OX=272560 GN=gspD PE=3 SV=1	680	20200122_Nsco_ZICHILIC_BP_B2.26819.26819.3	controllerType=0 controllerNumber=1 scan=26819	68.049	Trypsin	B2	RQQLAPPAPASAPAAASDAGTASPGARP	S{+568}	568	568.209	568.21	568.209
743	29926:3	254	R.RQQLAPPAPAS{+568.209}APAAASDAGTASPGARP.-	NA	S{+568}	1051.52	3	3152.53	3152.53	0	0	730	CRagged	356.12	356.12	12.5	7.37	18	>tr|Q63Z30|Q63Z30_BURPS General secretory pathway protein D OS=Burkholderia pseudomallei (strain K96243) OX=272560 GN=gspD PE=3 SV=1	680	20200122_Nsco_ZICHILIC_BP_B2.26819.26819.3	controllerType=0 controllerNumber=1 scan=26819	68.049	Trypsin	B3	RQQLAPPAPASAPAAASDAGTASPGARP	S{+568}	568	568.209	568.21	568.209
744	39294:5	5	R.RAAVSALGVGGS{+597.232}NAHVILEQAPQR.D	NA	S{+597}	600.513	5	2998.54	2998.54	0	0	406	Specific	356.45	165.86	0	6.43	41	>tr|Q63L35|Q63L35_BURPS Putative non-ribosomal peptide/polyketide synthase protein OS=Burkholderia pseudomallei (strain K96243) OX=272560 GN=BPSS1173 PE=4 SV=1	4648	20200122_Nsco_ZICHILIC_BP_B2.34344.34344.4	controllerType=0 controllerNumber=1 scan=34344	84.2084	Trypsin	B2	RAAVSALGVGGSNAHVILEQAPQR	S{+597}	597	597.232	597.23	597.232
745	39294:5	5	R.RAAVSALGVGGS{+597.232}NAHVILEQAPQR.D	NA	S{+597}	600.513	5	2998.54	2998.54	0	0	406	Specific	356.45	165.86	0	6.43	41	>tr|Q63L35|Q63L35_BURPS Putative non-ribosomal peptide/polyketide synthase protein OS=Burkholderia pseudomallei (strain K96243) OX=272560 GN=BPSS1173 PE=4 SV=1	4648	20200122_Nsco_ZICHILIC_BP_B2.34344.34344.4	controllerType=0 controllerNumber=1 scan=34344	84.2084	Trypsin	B3	RAAVSALGVGGSNAHVILEQAPQR	S{+597}	597	597.232	597.23	597.232
746	72600:5	261	R.TRHPIGEVVYAHAWQKPFPS{+623.153}AD.-	NA	S{+623}	627.089	5	3131.42	3129.42	2	-2.1	184	CRagged	356.71	208.28	0	9.41	10	>tr|Q63QE2|Q63QE2_BURPS Putative oxidoreductase OS=Burkholderia pseudomallei (strain K96243) OX=272560 GN=BPSL3081 PE=4 SV=1	5642	NS_368_NSco_20200117_BP_HILIC_B3.65236.65236.4	controllerType=0 controllerNumber=1 scan=65236	148.815	Trypsin	B3	TRHPIGEVVYAHAWQKPFPSAD	S{+623}	623	623.153	623.15	623.153
747	30158:3	138	R.AAS{+584.201}APEAAAAAPEAMQAAEQNDANAQAAR.A	NA	S{+584}	1117.83	3	3351.47	3351.47	0	0	156	Specific	356.83	96.38	59.23	4.03	45	>tr|Q63QT2|Q63QT2_BURPS Outer membrane protein assembly factor BamE OS=Burkholderia pseudomallei (strain K96243) OX=272560 GN=omlA PE=3 SV=1	4791	20200122_Nsco_ZICHILIC_BP_B2.27020.27020.3	controllerType=0 controllerNumber=1 scan=27020	68.4851	Trypsin	B2	AASAPEAAAAAPEAMQAAEQNDANAQAAR	S{+584}	584	584.201	584.2	584.201
748	30158:3	138	R.AAS{+584.201}APEAAAAAPEAMQAAEQNDANAQAAR.A	NA	S{+584}	1117.83	3	3351.47	3351.47	0	0	156	Specific	356.83	96.38	59.23	4.03	45	>tr|Q63QT2|Q63QT2_BURPS Outer membrane protein assembly factor BamE OS=Burkholderia pseudomallei (strain K96243) OX=272560 GN=omlA PE=3 SV=1	4791	20200122_Nsco_ZICHILIC_BP_B2.27020.27020.3	controllerType=0 controllerNumber=1 scan=27020	68.4851	Trypsin	B3	AASAPEAAAAAPEAMQAAEQNDANAQAAR	S{+584}	584	584.201	584.2	584.201
749	83884:6	19	R.MRDIEC[+57.021]FDNEFFGIS{+1235.855}NHDAR.L	NA	C[+57], S{+1236}	618.993	6	3708.92	3708.92	0	0	65	Specific	356.94	151.54	1.6	6.4	24	>tr|Q63L36|Q63L36_BURPS Putative non-ribosomal peptide synthase/polyketide synthase OS=Burkholderia pseudomallei (strain K96243) OX=272560 GN=BPSS1172 PE=4 SV=1	2030	NS_368_NSco_20200117_BP_HILIC_B1.77800.77800.4	controllerType=0 controllerNumber=1 scan=77800	171.996	Trypsin	B1	MRDIECFDNEFFGISNHDAR	,S{+1236}	,+1236	1235.86	1235.86	1235.86
750	04089:2	11	K.KAATAAPADAAS{+947.381}Q.-	NA	S{+947}	1060.99	2	2120.97	2119.97	1	-1.6	80	CRagged	357.03	258.11	0	6.03	31	>tr|Q63TN8|Q63TN8_BURPS Putative exported protein OS=Burkholderia pseudomallei (strain K96243) OX=272560 GN=BPSL1929 PE=4 SV=1	3482	20200122_Nsco_ZICHILIC_BP_B1.5696.5696.2	controllerType=0 controllerNumber=1 scan=5696	21.8233	Trypsin	B1	KAATAAPADAASQ	S{+947}	947	947.381	947.38	947.381
751	70341:8	12	G.LMFGYAC[+57.021]DETPELMPLPIHLS{+1826.080}HR.L	NA	C[+57], S{+1826}	570.055	8	4553.39	4553.39	0	0	125	NRagged	357.04	21.78	0	4.84	55	>sp|Q63YH5|METK_BURPS S-adenosylmethionine synthase OS=Burkholderia pseudomallei (strain K96243) OX=272560 GN=metK PE=1 SV=1	448	NS_368_NSco_20200117_BP_HILIC_B3.63369.63369.4	controllerType=0 controllerNumber=1 scan=63369	145.079	Trypsin	B3	LMFGYACDETPELMPLPIHLSHR	,S{+1826}	,+1826	1826.08	1826.08	1826.08
752	47223:2	73	R.AAS{+570.195}APEAAAAAPEAMQAAEQNDANAQAAR.A	NA	S{+570}	1669.24	2	3337.47	3337.47	0	0	156	Specific	357.41	120.95	0.6	7.59	90	>tr|Q63QT2|Q63QT2_BURPS Outer membrane protein assembly factor BamE OS=Burkholderia pseudomallei (strain K96243) OX=272560 GN=omlA PE=3 SV=1	4791	NS_368_NSco_20200117_BP_HILIC_B3.43212.43212.2	controllerType=0 controllerNumber=1 scan=43212	104.199	Trypsin	B3	AASAPEAAAAAPEAMQAAEQNDANAQAAR	S{+570}	570	570.195	570.2	570.195
753	60268:2	33	R.YGVDS{+267.132}MPETAENVATDYR.V	NA	S{+267}	1143.01	2	2285.01	2285.01	0	0	158	Specific	357.42	53.81	30.17	4.07	39	>tr|H7C731|H7C731_BURPS Beta-ketoadipyl CoA thiolase OS=Burkholderia pseudomallei (strain K96243) OX=272560 GN=pcaF PE=3 SV=1	1580	NS_368_NSco_20200117_BP_HILIC_B3.54671.54671.2	controllerType=0 controllerNumber=1 scan=54671	127.684	Trypsin	B3	YGVDSMPETAENVATDYR	S{+267}	267	267.132	267.13	267.132
754	25595:4	28	K.PVALGHDEAS{+256.136}WAQNRR.A	NA	S{+256}	516.764	4	2064.04	2063.04	1	-1.6	148	Specific	357.43	267.57	0	8.31	56	>tr|Q63RA7|Q63RA7_BURPS Peptidoglycan-associated protein OS=Burkholderia pseudomallei (strain K96243) OX=272560 GN=pal PE=1 SV=1	4027	NS_368_NSco_20200117_BP_HILIC_B3.24452.24452.3	controllerType=0 controllerNumber=1 scan=24452	63.713	Trypsin	B3	PVALGHDEASWAQNRR	S{+256}	256	256.136	256.14	256.136
755	76792:5	25	N.HYS{+304.144}FGDVKGELIDQLGVRDK.E	NA	S{+304}	517.068	5	2581.31	2580.31	1	-1.3	104	NRagged	357.46	42.47	0	7.46	56	>tr|Q63T73|Q63T73_BURPS Putative hydroperoxide reductase OS=Burkholderia pseudomallei (strain K96243) OX=272560 GN=BPSL2096 PE=4 SV=1	3754	NS_368_NSco_20200117_BP_HILIC_B3.68882.68882.2	controllerType=0 controllerNumber=1 scan=68882	156.138	Trypsin	B3	HYSFGDVKGELIDQLGVRDK	S{+304}	304	304.144	304.14	304.144
756	37949:6	12	Y.GGAAPHGGGAFS{+831.455}GKDPSKVDR.S	NA	S{+831}	467.41	6	2799.42	2799.42	0	0	256	NRagged	357.78	142.1	2	6.95	55	>sp|Q63YH5|METK_BURPS S-adenosylmethionine synthase OS=Burkholderia pseudomallei (strain K96243) OX=272560 GN=metK PE=1 SV=1	448	NS_368_NSco_20200117_BP_HILIC_B3.35368.35368.6	controllerType=0 controllerNumber=1 scan=35368	87.7606	Trypsin	B3	GGAAPHGGGAFSGKDPSKVDR	S{+831}	831	831.455	831.46	831.455
757	47743:3	92	R.AAS{+668.225}APEAAAAAPEAMQAAEQNDANAQAAR.A	NA	S{+668}	1146.5	3	3437.5	3435.5	2	-2	156	Specific	357.92	102.29	0	7.03	67	>tr|Q63QT2|Q63QT2_BURPS Outer membrane protein assembly factor BamE OS=Burkholderia pseudomallei (strain K96243) OX=272560 GN=omlA PE=3 SV=1	4791	NS_368_NSco_20200117_BP_HILIC_B2.45149.45149.3	controllerType=0 controllerNumber=1 scan=45149	102.839	Trypsin	B2	AASAPEAAAAAPEAMQAAEQNDANAQAAR	S{+668}	668	668.225	668.23	668.225
758	04009:4	284	D.GADDDES{+255.101}DEHETPAARPAR.K	NA	S{+255}	574.748	4	2295.97	2293.97	2	-2.9	128	NRagged	357.96	147.12	0	4.83	7	>tr|Q63VT3|Q63VT3_BURPS Ribosomal silencing factor RsfS OS=Burkholderia pseudomallei (strain K96243) OX=272560 GN=rsfS PE=3 SV=1	777	20200122_Nsco_ZICHILIC_BP_B2.5606.5606.4	controllerType=0 controllerNumber=1 scan=5606	21.4921	Trypsin	B2	GADDDESDEHETPAARPAR	S{+255}	255	255.101	255.1	255.101
759	04009:4	284	D.GADDDES{+255.101}DEHETPAARPAR.K	NA	S{+255}	574.748	4	2295.97	2293.97	2	-2.9	128	NRagged	357.96	147.12	0	4.83	7	>tr|Q63VT3|Q63VT3_BURPS Ribosomal silencing factor RsfS OS=Burkholderia pseudomallei (strain K96243) OX=272560 GN=rsfS PE=3 SV=1	777	20200122_Nsco_ZICHILIC_BP_B2.5606.5606.4	controllerType=0 controllerNumber=1 scan=5606	21.4921	Trypsin	B3	GADDDESDEHETPAARPAR	S{+255}	255	255.101	255.1	255.101
760	42072:4	20	A.GAYQHAS{+1172.546}GTQR.V	NA	S{+1173}	587.781	4	2348.1	2348.1	0	0	339	NRagged	358.11	124.98	0	4.2	38	>tr|Q63JN8|Q63JN8_BURPS Putative porin related exported protein OS=Burkholderia pseudomallei (strain K96243) OX=272560 GN=BPSS1679 PE=4 SV=1	5430	NS_368_NSco_20200117_BP_HILIC_B1.39891.39891.2	controllerType=0 controllerNumber=1 scan=39891	92.9971	Trypsin	B1	GAYQHASGTQR	S{+1173}	1173	1172.55	1172.55	1172.55
761	42269:4	152	K.AASGAVPTVKPTDNS{+667.226}SGSFVFSRPGK.F	NA	S{+667}	808.889	4	3232.54	3231.54	1	-1	75	Specific	358.13	206.76	0	8.37	29	>tr|Q63RR8|Q63RR8_BURPS Outer-membrane lipoprotein carrier protein OS=Burkholderia pseudomallei (strain K96243) OX=272560 GN=lolA PE=3 SV=1	3506	NS_368_NSco_20200117_BP_HILIC_B2.40368.40368.4	controllerType=0 controllerNumber=1 scan=40368	92.9862	Trypsin	B2	AASGAVPTVKPTDNSSGSFVFSRPGK	S{+667}	667	667.226	667.23	667.226
762	44316:2	73	R.AAS{+569.196}APEAAAAAPEAMQAAEQNDANAQAAR.A	NA	S{+569}	1668.74	2	3336.47	3336.47	0	0	156	Specific	358.25	124.74	6.31	7.59	90	>tr|Q63QT2|Q63QT2_BURPS Outer membrane protein assembly factor BamE OS=Burkholderia pseudomallei (strain K96243) OX=272560 GN=omlA PE=3 SV=1	4791	NS_368_NSco_20200117_BP_HILIC_B3.40788.40788.2	controllerType=0 controllerNumber=1 scan=40788	99.245	Trypsin	B3	AASAPEAAAAAPEAMQAAEQNDANAQAAR	S{+569}	569	569.196	569.2	569.196
763	75228:4	218	S.PLAVEPS{+884.413}TGEVHLR.H	NA	S{+884}	598.062	4	2389.22	2389.22	0	0	26	NRagged	358.54	127.47	0	4.88	14	>sp|Q63S81|RL32_BURPS 50S ribosomal protein L32 OS=Burkholderia pseudomallei (strain K96243) OX=272560 GN=rpmF PE=3 SV=1	181	NS_368_NSco_20200117_BP_HILIC_B2.69625.69625.4	controllerType=0 controllerNumber=1 scan=69625	152.541	Trypsin	B2	PLAVEPSTGEVHLR	S{+884}	884	884.413	884.41	884.413
764	76626:4	158	A.PINQALAQSGPSAPS{+428.001}LDDVKEGYDIGRR.I	NA	S{+428}	846.38	4	3382.5	3382.5	0	0	428	NRagged	358.61	4.06	0	6.79	19	>tr|Q63L02|Q63L02_BURPS Putative membrane protein OS=Burkholderia pseudomallei (strain K96243) OX=272560 GN=BPSS1211 PE=4 SV=1	1969	NS_368_NSco_20200117_BP_HILIC_B3.68735.68735.4	controllerType=0 controllerNumber=1 scan=68735	155.83	Trypsin	B3	PINQALAQSGPSAPSLDDVKEGYDIGRR	S{+428}	428	428.001	428	428.001
765	03912:4	973	C.RHPS{+334.113}SIHDDDR.-	NA	S{+334}	418.189	4	1669.73	1668.73	1	-2	86	NRagged	358.88	92.91	0	5.15	9	>tr|Q63J23|Q63J23_BURPS Muconolactone Delta-isomerase OS=Burkholderia pseudomallei (strain K96243) OX=272560 GN=catC PE=3 SV=1	3593	NS_368_NSco_20200117_BP_HILIC_B3.5439.5439.4	controllerType=0 controllerNumber=1 scan=5439	20.5967	Trypsin	B3	RHPSSIHDDDR	S{+334}	334	334.113	334.11	334.113
766	18799:4	80	L.EGISDIRDESDKS{+241.180}GMR.V	NA	S{+241}	509.757	4	2036.01	2036.01	0	0	287	NRagged	358.92	70.09	37.5	4.91	11	>tr|Q63S00|Q63S00_BURPS DNA gyrase subunit A OS=Burkholderia pseudomallei (strain K96243) OX=272560 GN=gyrA PE=3 SV=1	4587	20200122_Nsco_ZICHILIC_BP_B1.17690.17690.4	controllerType=0 controllerNumber=1 scan=17690	48.3797	Trypsin	B1	EGISDIRDESDKSGMR	S{+241}	241	241.18	241.18	241.18
767	30488:4	427	R.HAHFVLDGS{+433.085}GAAK.L	NA	S{+433}	436.693	4	1743.75	1742.75	1	-1.9	286	Specific	359	203.11	0	5.27	5	>tr|Q63NC7|Q63NC7_BURPS Fumarate hydratase class I OS=Burkholderia pseudomallei (strain K96243) OX=272560 GN=BPSS0372 PE=3 SV=1	1735	NS_368_NSco_20200117_BP_HILIC_B2.29111.29111.3	controllerType=0 controllerNumber=1 scan=29111	68.1039	Trypsin	B2	HAHFVLDGSGAAK	S{+433}	433	433.085	433.08	433.085
768	70825:4	9	K.QVADARNGKLPEDAQQADGGAAANAAS{+569.191}GAAAQTQAQAPALPAAIYFETGK.S	NA	S{+569}	1356.4	4	5422.58	5421.58	1	-0.6	384	Specific	359.14	135.47	0	7.73	137	>tr|Q63XT7|Q63XT7_BURPS Cytochrome c oxidase subunit 2 OS=Burkholderia pseudomallei (strain K96243) OX=272560 GN=BPSL0453 PE=3 SV=1	4191	NS_368_NSco_20200117_BP_HILIC_B3.63772.63772.4	controllerType=0 controllerNumber=1 scan=63772	145.899	Trypsin	B3	QVADARNGKLPEDAQQADGGAAANAASGAAAQTQAQAPALPAAIYFETGK	S{+569}	569	569.191	569.19	569.191
769	43838:2	73	R.AAS{+584.205}APEAAAAAPEAMQAAEQNDANAQAAR.A	NA	S{+584}	1677.24	2	3353.47	3351.47	2	-2	156	Specific	359.15	67.6	9.27	7.73	90	>tr|Q63QT2|Q63QT2_BURPS Outer membrane protein assembly factor BamE OS=Burkholderia pseudomallei (strain K96243) OX=272560 GN=omlA PE=3 SV=1	4791	NS_368_NSco_20200117_BP_HILIC_B3.40402.40402.2	controllerType=0 controllerNumber=1 scan=40402	98.3977	Trypsin	B3	AASAPEAAAAAPEAMQAAEQNDANAQAAR	S{+584}	584	584.205	584.21	584.205
770	48262:5	1	R.GQVLAKPGS{+671.075}ITPHTHFTAEVYVLSK.D	NA	S{+671}	671.51	5	3353.52	3351.52	2	-2	292	Specific	359.41	42.34	0	6.25	113	>sp|Q63PZ6|EFTU_BURPS Elongation factor Tu OS=Burkholderia pseudomallei (strain K96243) OX=272560 GN=tuf1 PE=3 SV=1	486	20200122_Nsco_ZICHILIC_BP_B2.41457.41457.4	controllerType=0 controllerNumber=1 scan=41457	99.0194	Trypsin	B2	GQVLAKPGSITPHTHFTAEVYVLSK	S{+671}	671	671.075	671.08	671.075
771	41417:4	4	K.PAATATPAPAPAPAPTTS{+1026.461}SATPAPSAATPAPATATPSTAASAPAAK.K	NA	S{+1026}	1258.88	4	5032.5	5032.5	0	0	134	Specific	359.41	359.41	0	5.66	106	>tr|Q63UW0|Q63UW0_BURPS Uncharacterized protein OS=Burkholderia pseudomallei (strain K96243) OX=272560 GN=BPSL1486 PE=4 SV=1	1930	20200122_Nsco_ZICHILIC_BP_B2.36023.36023.4	controllerType=0 controllerNumber=1 scan=36023	87.733	Trypsin	B2	PAATATPAPAPAPAPTTSSATPAPSAATPAPATATPSTAASAPAAK	S{+1026}	1026	1026.46	1026.46	1026.46
772	48262:5	1	R.GQVLAKPGS{+671.075}ITPHTHFTAEVYVLSK.D	NA	S{+671}	671.51	5	3353.52	3351.52	2	-2	292	Specific	359.41	42.34	0	6.25	113	>sp|Q63PZ6|EFTU_BURPS Elongation factor Tu OS=Burkholderia pseudomallei (strain K96243) OX=272560 GN=tuf1 PE=3 SV=1	486	20200122_Nsco_ZICHILIC_BP_B2.41457.41457.4	controllerType=0 controllerNumber=1 scan=41457	99.0194	Trypsin	B3	GQVLAKPGSITPHTHFTAEVYVLSK	S{+671}	671	671.075	671.08	671.075
773	41417:4	4	K.PAATATPAPAPAPAPTTS{+1026.461}SATPAPSAATPAPATATPSTAASAPAAK.K	NA	S{+1026}	1258.88	4	5032.5	5032.5	0	0	134	Specific	359.41	359.41	0	5.66	106	>tr|Q63UW0|Q63UW0_BURPS Uncharacterized protein OS=Burkholderia pseudomallei (strain K96243) OX=272560 GN=BPSL1486 PE=4 SV=1	1930	20200122_Nsco_ZICHILIC_BP_B2.36023.36023.4	controllerType=0 controllerNumber=1 scan=36023	87.733	Trypsin	B3	PAATATPAPAPAPAPTTSSATPAPSAATPAPATATPSTAASAPAAK	S{+1026}	1026	1026.46	1026.46	1026.46
774	08504:2	4	K.AATPAS{+1236.440}AASGA.-	NA	S{+1236}	1055.94	2	2110.87	2110.87	0	0	221	CRagged	359.47	150.41	0	4.71	106	>tr|Q63UW0|Q63UW0_BURPS Uncharacterized protein OS=Burkholderia pseudomallei (strain K96243) OX=272560 GN=BPSL1486 PE=4 SV=1	1930	20200122_Nsco_ZICHILIC_BP_B2.9308.9308.2	controllerType=0 controllerNumber=1 scan=9308	28.2915	Trypsin	B2	AATPASAASGA	S{+1236}	1236	1236.44	1236.44	1236.44
775	08504:2	4	K.AATPAS{+1236.440}AASGA.-	NA	S{+1236}	1055.94	2	2110.87	2110.87	0	0	221	CRagged	359.47	150.41	0	4.71	106	>tr|Q63UW0|Q63UW0_BURPS Uncharacterized protein OS=Burkholderia pseudomallei (strain K96243) OX=272560 GN=BPSL1486 PE=4 SV=1	1930	20200122_Nsco_ZICHILIC_BP_B2.9308.9308.2	controllerType=0 controllerNumber=1 scan=9308	28.2915	Trypsin	B3	AATPASAASGA	S{+1236}	1236	1236.44	1236.44	1236.44
776	83451:4	453	R.VQGLNS{+739.315}GADDYMLKPFEPAELEAR.I	NA	S{+739}	848.655	4	3391.6	3389.6	2	-2	88	Specific	359.48	49.51	0	6.88	7	>tr|Q63PF0|Q63PF0_BURPS Putative two-component response regulator OS=Burkholderia pseudomallei (strain K96243) OX=272560 GN=BPSL3426 PE=4 SV=1	2105	NS_368_NSco_20200117_BP_HILIC_B3.74590.74590.4	controllerType=0 controllerNumber=1 scan=74590	167.457	Trypsin	B3	VQGLNSGADDYMLKPFEPAELEAR	S{+739}	739	739.315	739.32	739.315
777	09773:3	28	S.WGNHKGDS{+202.059}LQPK.Q	NA	S{+202}	523.587	3	1568.75	1568.75	0	0	372	NRagged	359.64	87.72	41.94	3.64	58	>tr|Q63XT7|Q63XT7_BURPS Cytochrome c oxidase subunit 2 OS=Burkholderia pseudomallei (strain K96243) OX=272560 GN=BPSL0453 PE=3 SV=1	4191	NS_368_NSco_20200117_BP_HILIC_B2.10306.10306.3	controllerType=0 controllerNumber=1 scan=10306	29.3268	Trypsin	B2	WGNHKGDSLQPK	S{+202}	202	202.059	202.06	202.059
778	26457:6	822	K.RVS{+1079.542}ADGEPPRWEVFTHGGR.K	NA	S{+1080}	539.607	6	3232.61	3232.61	0	0	134	Specific	359.89	188.17	0	6.75	2	>sp|Q63Q92|HIS6_BURPS Imidazole glycerol phosphate synthase subunit HisF OS=Burkholderia pseudomallei (strain K96243) OX=272560 GN=hisF PE=3 SV=2	381	20200122_Nsco_ZICHILIC_BP_B2.24026.24026.4	controllerType=0 controllerNumber=1 scan=24026	61.8877	Trypsin	B2	RVSADGEPPRWEVFTHGGR	S{+1080}	1080	1079.54	1079.54	1079.54
779	26457:6	822	K.RVS{+1079.542}ADGEPPRWEVFTHGGR.K	NA	S{+1080}	539.607	6	3232.61	3232.61	0	0	134	Specific	359.89	188.17	0	6.75	2	>sp|Q63Q92|HIS6_BURPS Imidazole glycerol phosphate synthase subunit HisF OS=Burkholderia pseudomallei (strain K96243) OX=272560 GN=hisF PE=3 SV=2	381	20200122_Nsco_ZICHILIC_BP_B2.24026.24026.4	controllerType=0 controllerNumber=1 scan=24026	61.8877	Trypsin	B3	RVSADGEPPRWEVFTHGGR	S{+1080}	1080	1079.54	1079.54	1079.54
780	68157:5	410	R.KFEAVTGWKPEIS{+1260.713}FEK.T	NA	S{+1261}	632.146	5	3156.7	3156.7	0	0	300	Specific	359.93	16.22	0	6.04	5	>tr|H7C736|H7C736_BURPS Putative GDP sugar epimerase/dehydratase protein OS=Burkholderia pseudomallei (strain K96243) OX=272560 GN=wcbK PE=4 SV=1	5166	NS_368_NSco_20200117_BP_HILIC_B2.63493.63493.3	controllerType=0 controllerNumber=1 scan=63493	140.612	Trypsin	B2	KFEAVTGWKPEISFEK	S{+1261}	1261	1260.71	1260.71	1260.71
781	43974:5	743	R.KAS{+462.235}DSDIHLEADIHAVK.N	NA	S{+462}	463.042	5	2311.18	2311.18	0	0	58	Specific	360.12	82.86	0.4	7.19	4	>tr|Q63NE2|Q63NE2_BURPS Putative exported protein OS=Burkholderia pseudomallei (strain K96243) OX=272560 GN=BPSS0357 PE=4 SV=1	550	NS_368_NSco_20200117_BP_HILIC_B2.41843.41843.4	controllerType=0 controllerNumber=1 scan=41843	96.0223	Trypsin	B2	KASDSDIHLEADIHAVK	S{+462}	462	462.235	462.24	462.235
782	76492:2	55	V.GLS{+428.206}HEQYGALTLGR.Q	NA	S{+428}	965.494	2	1929.98	1929.98	0	0	101	NRagged	360.15	29.08	29.08	2.88	19	>tr|Q63RW1|Q63RW1_BURPS Outer membrane porin protein OS=Burkholderia pseudomallei (strain K96243) OX=272560 GN=BPSL2559 PE=4 SV=1	531	NS_368_NSco_20200117_BP_HILIC_B1.71199.71199.2	controllerType=0 controllerNumber=1 scan=71199	158.627	Trypsin	B1	GLSHEQYGALTLGR	S{+428}	428	428.206	428.21	428.206
783	34573:3	292	K.AADAGGAKPGAAAS{+1134.422}GAPAPAPVAASAASAASGAAAQ.-	NA	S{+1134}	1332.95	3	3996.84	3994.84	2	-1.7	151	CRagged	360.24	221.89	0	5.89	9	>tr|Q63Q77|Q63Q77_BURPS Putative membrane protein OS=Burkholderia pseudomallei (strain K96243) OX=272560 GN=BPSL3148 PE=4 SV=1	2918	20200122_Nsco_ZICHILIC_BP_B1.30742.30742.3	controllerType=0 controllerNumber=1 scan=30742	79.2244	Trypsin	B1	AADAGGAKPGAAASGAPAPAPVAASAASAASGAAAQ	S{+1134}	1134	1134.42	1134.42	1134.42
784	03707:3	170	C.KLDS{+681.245}KPGQHGR.I	NA	S{+681}	635.308	3	1903.91	1903.91	0	0	33	NRagged	360.24	10.26	10.26	3.5	29	>sp|Q63Q36|RS4_BURPS 30S ribosomal protein S4 OS=Burkholderia pseudomallei (strain K96243) OX=272560 GN=rpsD PE=3 SV=1	4	20200122_Nsco_ZICHILIC_BP_B2.5367.5367.3	controllerType=0 controllerNumber=1 scan=5367	21.1019	Trypsin	B2	KLDSKPGQHGR	S{+681}	681	681.245	681.25	681.245
785	03707:3	170	C.KLDS{+681.245}KPGQHGR.I	NA	S{+681}	635.308	3	1903.91	1903.91	0	0	33	NRagged	360.24	10.26	10.26	3.5	29	>sp|Q63Q36|RS4_BURPS 30S ribosomal protein S4 OS=Burkholderia pseudomallei (strain K96243) OX=272560 GN=rpsD PE=3 SV=1	4	20200122_Nsco_ZICHILIC_BP_B2.5367.5367.3	controllerType=0 controllerNumber=1 scan=5367	21.1019	Trypsin	B3	KLDSKPGQHGR	S{+681}	681	681.245	681.25	681.245
786	54829:4	1030	K.RAS{+749.307}NLLEYASEDYPGPGAAAAK.H	NA	S{+749}	751.357	4	3002.41	3000.41	2	-2.2	583	Specific	360.33	148.14	0.7	7.99	4	>tr|Q63HU0|Q63HU0_BURPS Putative membrane protein OS=Burkholderia pseudomallei (strain K96243) OX=272560 GN=BPSS2330 PE=4 SV=1	5539	NS_368_NSco_20200117_BP_HILIC_B3.49965.49965.3	controllerType=0 controllerNumber=1 scan=49965	118.431	Trypsin	B3	RASNLLEYASEDYPGPGAAAAK	S{+749}	749	749.307	749.31	749.307
787	32781:2	8	T.PAAGADAASS{+1028.400}PKPAVEDIK.M	NA	S{+1028}	1412.17	2	2823.32	2823.32	0	0	31	NRagged	361	158.61	0.4	7.31	108	>tr|Q63W37|Q63W37_BURPS Ecotin OS=Burkholderia pseudomallei (strain K96243) OX=272560 GN=eco PE=4 SV=1	4875	NS_368_NSco_20200117_BP_HILIC_B3.30923.30923.2	controllerType=0 controllerNumber=1 scan=30923	78.294	Trypsin	B3	PAAGADAASSPKPAVEDIK	S{+1028}	1028	1028.4	1028.4	1028.4
788	87648:5	463	R.KNS{+1448.811}YGSC[+57.021]GDQALGELLAQLR.S	NA	C[+57], S{+1449}	726.583	5	3628.89	3628.89	0	0	437	Specific	361.13	153.49	0	7.41	8	>tr|Q63U96|Q63U96_BURPS Argininosuccinate lyase OS=Burkholderia pseudomallei (strain K96243) OX=272560 GN=argH PE=3 SV=1	827	NS_368_NSco_20200117_BP_HILIC_B3.78170.78170.3	controllerType=0 controllerNumber=1 scan=78170	174.042	Trypsin	B3	KNSYGSCGDQALGELLAQLR	,S{+1449}	,+1449	1448.81	1448.81	1448.81
789	15990:3	101	R.DTDRDNFMS{+810.286}SEDAK.A	NA	S{+810}	814.655	3	2441.95	2440.95	1	-1.4	191	Specific	361.25	257.74	0	7.77	20	>sp|Q63V41|CLPP_BURPS ATP-dependent Clp protease proteolytic subunit OS=Burkholderia pseudomallei (strain K96243) OX=272560 GN=clpP PE=3 SV=1	27	NS_368_NSco_20200117_BP_HILIC_B2.15841.15841.2	controllerType=0 controllerNumber=1 scan=15841	40.4131	Trypsin	B2	DTDRDNFMSSEDAK	S{+810}	810	810.286	810.29	810.286
790	03129:5	703	K.ERS{+959.625}GSTITGQVRR.I	NA	S{+960}	482.286	5	2407.4	2406.4	1	-1.4	123	Specific	361.29	241.67	0	6.52	4	>sp|Q63TI8|SYV_BURPS Valine--tRNA ligase OS=Burkholderia pseudomallei (strain K96243) OX=272560 GN=valS PE=3 SV=1	66	20200122_Nsco_ZICHILIC_BP_B2.4913.4913.3	controllerType=0 controllerNumber=1 scan=4913	20.3327	Trypsin	B2	ERSGSTITGQVRR	S{+960}	960	959.625	959.62	959.625
791	03129:5	703	K.ERS{+959.625}GSTITGQVRR.I	NA	S{+960}	482.286	5	2407.4	2406.4	1	-1.4	123	Specific	361.29	241.67	0	6.52	4	>sp|Q63TI8|SYV_BURPS Valine--tRNA ligase OS=Burkholderia pseudomallei (strain K96243) OX=272560 GN=valS PE=3 SV=1	66	20200122_Nsco_ZICHILIC_BP_B2.4913.4913.3	controllerType=0 controllerNumber=1 scan=4913	20.3327	Trypsin	B3	ERSGSTITGQVRR	S{+960}	960	959.625	959.62	959.625
792	20062:2	182	A.QASGAAAEAS{+1118.396}APAAAQNASK.A	NA	S{+1118}	1446.13	2	2891.25	2890.25	1	-1.2	25	NRagged	361.33	54.01	0	6.69	47	>tr|Q63RF5|Q63RF5_BURPS Putative lipoprotein OS=Burkholderia pseudomallei (strain K96243) OX=272560 GN=BPSL2717 PE=4 SV=1	5403	NS_368_NSco_20200117_BP_HILIC_B3.19392.19392.2	controllerType=0 controllerNumber=1 scan=19392	51.7949	Trypsin	B3	QASGAAAEASAPAAAQNASK	S{+1118}	1118	1118.4	1118.4	1118.4
793	73218:3	703	L.NAGADDYVVKPVS{+546.764}GPILR.A	NA	S{+547}	806.927	3	2418.77	2417.77	1	-1.4	102	NRagged	361.46	69.96	0	4.93	3	>tr|Q63TI3|Q63TI3_BURPS Putative two component system, response regulator OS=Burkholderia pseudomallei (strain K96243) OX=272560 GN=BPSL1985 PE=4 SV=1	4167	20200122_Nsco_ZICHILIC_BP_B1.66714.66714.6	controllerType=0 controllerNumber=1 scan=66714	173.175	Trypsin	B1	NAGADDYVVKPVSGPILR	S{+547}	547	546.764	546.76	546.764
794	25780:3	45	K.VAPPADNNAS{+568.214}QPQQFDPNR.A	NA	S{+568}	878.732	3	2634.18	2634.18	0	0	50	Specific	361.48	52.69	40.03	6.48	38	>tr|Q63Y07|Q63Y07_BURPS Putative membrane protein OS=Burkholderia pseudomallei (strain K96243) OX=272560 GN=BPSL0382 PE=4 SV=1	2876	NS_368_NSco_20200117_BP_HILIC_B2.24822.24822.3	controllerType=0 controllerNumber=1 scan=24822	59.069	Trypsin	B2	VAPPADNNASQPQQFDPNR	S{+568}	568	568.214	568.21	568.214
795	88552:5	22	L.DQGAGDQGLMFGYAC[+57.021]DETPELMPLPIHLS{+1814.826}HR.L	NA	C[+57], S{+1815}	1054.89	5	5270.41	5270.41	0	0	117	NRagged	361.48	37.03	0	3.63	41	>sp|Q63YH5|METK_BURPS S-adenosylmethionine synthase OS=Burkholderia pseudomallei (strain K96243) OX=272560 GN=metK PE=1 SV=1	448	20200122_Nsco_ZICHILIC_BP_B2.75701.75701.5	controllerType=0 controllerNumber=1 scan=75701	174.208	Trypsin	B2	DQGAGDQGLMFGYACDETPELMPLPIHLSHR	,S{+1815}	,+1815	1814.83	1814.83	1814.83
796	88552:5	22	L.DQGAGDQGLMFGYAC[+57.021]DETPELMPLPIHLS{+1814.826}HR.L	NA	C[+57], S{+1815}	1054.89	5	5270.41	5270.41	0	0	117	NRagged	361.48	37.03	0	3.63	41	>sp|Q63YH5|METK_BURPS S-adenosylmethionine synthase OS=Burkholderia pseudomallei (strain K96243) OX=272560 GN=metK PE=1 SV=1	448	20200122_Nsco_ZICHILIC_BP_B2.75701.75701.5	controllerType=0 controllerNumber=1 scan=75701	174.208	Trypsin	B3	DQGAGDQGLMFGYACDETPELMPLPIHLSHR	,S{+1815}	,+1815	1814.83	1814.83	1814.83
797	09013:3	1015	I.SQYHNWHDAS{+271.190}R.Y	NA	S{+271}	558.271	3	1672.8	1671.8	1	-2	104	NRagged	361.66	266.05	0	5.6	2	>tr|Q63R71|Q63R71_BURPS Putative capsule polysaccharide biosynthesis protein OS=Burkholderia pseudomallei (strain K96243) OX=272560 GN=wcbF PE=4 SV=1	4523	20200122_Nsco_ZICHILIC_BP_B2.9712.9712.3	controllerType=0 controllerNumber=1 scan=9712	29.0601	Trypsin	B2	SQYHNWHDASR	S{+271}	271	271.19	271.19	271.19
798	09013:3	1015	I.SQYHNWHDAS{+271.190}R.Y	NA	S{+271}	558.271	3	1672.8	1671.8	1	-2	104	NRagged	361.66	266.05	0	5.6	2	>tr|Q63R71|Q63R71_BURPS Putative capsule polysaccharide biosynthesis protein OS=Burkholderia pseudomallei (strain K96243) OX=272560 GN=wcbF PE=4 SV=1	4523	20200122_Nsco_ZICHILIC_BP_B2.9712.9712.3	controllerType=0 controllerNumber=1 scan=9712	29.0601	Trypsin	B3	SQYHNWHDASR	S{+271}	271	271.19	271.19	271.19
799	38497:4	5	K.TGTAKPAATATPAPAPAPAPTTSSATPAPS{+568.202}AATPAPATATPSTAASAPAAKK.S	NA	S{+568}	1290.9	4	5160.59	5160.59	0	0	129	Specific	361.7	78.09	0	5.78	80	>tr|Q63UW0|Q63UW0_BURPS Uncharacterized protein OS=Burkholderia pseudomallei (strain K96243) OX=272560 GN=BPSL1486 PE=4 SV=1	1930	NS_368_NSco_20200117_BP_HILIC_B1.36548.36548.4	controllerType=0 controllerNumber=1 scan=36548	85.7786	Trypsin	B1	TGTAKPAATATPAPAPAPAPTTSSATPAPSAATPAPATATPSTAASAPAAKK	S{+568}	568	568.202	568.2	568.202
800	86493:5	25	K.LNHYS{+471.230}FGDVKGELIDQLGVRDK.E	NA	S{+471}	595.711	5	2974.52	2974.52	0	0	102	Specific	361.76	4.98	4.98	7.48	56	>tr|Q63T73|Q63T73_BURPS Putative hydroperoxide reductase OS=Burkholderia pseudomallei (strain K96243) OX=272560 GN=BPSL2096 PE=4 SV=1	3754	NS_368_NSco_20200117_BP_HILIC_B3.77306.77306.5	controllerType=0 controllerNumber=1 scan=77306	172.805	Trypsin	B3	LNHYSFGDVKGELIDQLGVRDK	S{+471}	471	471.23	471.23	471.23
801	39406:3	43	K.AASGAVPTVKPTDNSSGS{+201.947}FVFSRPGK.F	NA	S{+202}	923.424	3	2768.26	2766.26	2	-2.4	75	Specific	361.78	119.51	4.8	8.08	80	>tr|Q63RR8|Q63RR8_BURPS Outer-membrane lipoprotein carrier protein OS=Burkholderia pseudomallei (strain K96243) OX=272560 GN=lolA PE=3 SV=1	3506	NS_368_NSco_20200117_BP_HILIC_B3.36614.36614.3	controllerType=0 controllerNumber=1 scan=36614	90.4229	Trypsin	B3	AASGAVPTVKPTDNSSGSFVFSRPGK	S{+202}	202	201.947	201.95	201.947
802	35544:5	147	K.VS{+472.729}REDQDAFSVESHRK.A	NA	S{+473}	473.534	5	2363.64	2362.64	1	-1.4	167	Specific	361.83	105.17	0	6.72	10	>tr|Q63X87|Q63X87_BURPS Putative 3-ketoacyl-CoA thiolase OS=Burkholderia pseudomallei (strain K96243) OX=272560 GN=BPSL0650 PE=3 SV=1	2558	NS_368_NSco_20200117_BP_HILIC_B1.33849.33849.4	controllerType=0 controllerNumber=1 scan=33849	80.0761	Trypsin	B1	VSREDQDAFSVESHRK	S{+473}	473	472.729	472.73	472.729
803	26000:3	377	Y.SS{+332.122}WLDQKEER.L	NA	S{+332}	537.583	3	1610.73	1609.73	1	-2.1	245	NRagged	361.84	109.59	0	2.69	6	>tr|Q63QF6|Q63QF6_BURPS Putative ABC transporter ATP-binding subunit OS=Burkholderia pseudomallei (strain K96243) OX=272560 GN=BPSL3067 PE=4 SV=1	3462	20200122_Nsco_ZICHILIC_BP_B1.23634.23634.3	controllerType=0 controllerNumber=1 scan=23634	62.9736	Trypsin	B1	SSWLDQKEER	S{+332}	332	332.122	332.12	332.122
804	15653:2	520	R.APAATATADGDAS{+568.213}SPASPPGAR.F	NA	S{+568}	1254.57	2	2508.13	2507.13	1	-1.3	156	Specific	361.89	251.74	0	7.67	4	>tr|Q63JM3|Q63JM3_BURPS Putative membrane protein OS=Burkholderia pseudomallei (strain K96243) OX=272560 GN=BPSS1694 PE=4 SV=1	4044	20200122_Nsco_ZICHILIC_BP_B2.15143.15143.2	controllerType=0 controllerNumber=1 scan=15143	40.7716	Trypsin	B2	APAATATADGDASSPASPPGAR	S{+568}	568	568.213	568.21	568.213
805	15653:2	520	R.APAATATADGDAS{+568.213}SPASPPGAR.F	NA	S{+568}	1254.57	2	2508.13	2507.13	1	-1.3	156	Specific	361.89	251.74	0	7.67	4	>tr|Q63JM3|Q63JM3_BURPS Putative membrane protein OS=Burkholderia pseudomallei (strain K96243) OX=272560 GN=BPSS1694 PE=4 SV=1	4044	20200122_Nsco_ZICHILIC_BP_B2.15143.15143.2	controllerType=0 controllerNumber=1 scan=15143	40.7716	Trypsin	B3	APAATATADGDASSPASPPGAR	S{+568}	568	568.213	568.21	568.213
806	56123:3	204	K.GDIVVNGKPIS{+251.117}DYFSR.E	NA	S{+251}	673.679	3	2019.02	2018.02	1	-1.7	26	Specific	362.13	108.84	0	7.19	17	>sp|Q63QW4|RS9_BURPS 30S ribosomal protein S9 OS=Burkholderia pseudomallei (strain K96243) OX=272560 GN=rpsI PE=3 SV=1	151	NS_368_NSco_20200117_BP_HILIC_B2.52469.52469.3	controllerType=0 controllerNumber=1 scan=52469	117.542	Trypsin	B2	GDIVVNGKPISDYFSR	S{+251}	251	251.117	251.12	251.117
807	10392:4	827	R.GGAVERDEYGNIS{+504.289}R.V	NA	S{+504}	507.759	4	2028.01	2027.01	1	-1.7	328	Specific	362.18	135.21	0	5.57	4	>tr|Q63US7|Q63US7_BURPS GTPase HflX OS=Burkholderia pseudomallei (strain K96243) OX=272560 GN=hflX PE=3 SV=1	3021	20200122_Nsco_ZICHILIC_BP_B2.10851.10851.3	controllerType=0 controllerNumber=1 scan=10851	31.3394	Trypsin	B2	GGAVERDEYGNISR	S{+504}	504	504.289	504.29	504.289
808	10392:4	827	R.GGAVERDEYGNIS{+504.289}R.V	NA	S{+504}	507.759	4	2028.01	2027.01	1	-1.7	328	Specific	362.18	135.21	0	5.57	4	>tr|Q63US7|Q63US7_BURPS GTPase HflX OS=Burkholderia pseudomallei (strain K96243) OX=272560 GN=hflX PE=3 SV=1	3021	20200122_Nsco_ZICHILIC_BP_B2.10851.10851.3	controllerType=0 controllerNumber=1 scan=10851	31.3394	Trypsin	B3	GGAVERDEYGNISR	S{+504}	504	504.289	504.29	504.289
809	88510:7	202	R.GLKGIGDEHGPAAIAALGS{+1795.492}AHSTVEELFLLK.Q	NA	S{+1795}	700.885	7	4900.15	4897.15	3	-2.1	300	Specific	362.25	28.24	0	6.72	14	>tr|Q63VM7|Q63VM7_BURPS NADH-quinone oxidoreductase OS=Burkholderia pseudomallei (strain K96243) OX=272560 GN=BPSL1217 PE=3 SV=1	2115	NS_368_NSco_20200117_BP_HILIC_B2.80957.80957.4	controllerType=0 controllerNumber=1 scan=80957	174.328	Trypsin	B2	GLKGIGDEHGPAAIAALGSAHSTVEELFLLK	S{+1795}	1795	1795.49	1795.49	1795.49
810	42752:5	40	K.KRGNASTSDFS{+1114.469}PTALK.D	NA	S{+1114}	559.874	5	2795.34	2794.34	1	-1.2	77	Specific	362.26	215.09	0	6.96	22	>tr|Q63S44|Q63S44_BURPS Microcin-processing peptidase OS=Burkholderia pseudomallei (strain K96243) OX=272560 GN=BPSL2478 PE=4 SV=1	788	NS_368_NSco_20200117_BP_HILIC_B1.40501.40501.3	controllerType=0 controllerNumber=1 scan=40501	94.2941	Trypsin	B1	KRGNASTSDFSPTALK	S{+1114}	1114	1114.47	1114.47	1114.47
811	83946:4	52	R.PVVENGQIVIRPINYLALS{+281.953}YDHR.I	NA	S{+282}	738.104	4	2949.39	2948.39	1	-1.1	375	Specific	362.31	54.66	18.41	7.55	34	>tr|Q63TQ8|Q63TQ8_BURPS Dihydrolipoyllysine-residue succinyltransferase component of 2-oxoglutarate dehydrogenase complex OS=Burkholderia pseudomallei (strain K96243) OX=272560 GN=sucB PE=3 SV=1	4661	NS_368_NSco_20200117_BP_HILIC_B3.75052.75052.4	controllerType=0 controllerNumber=1 scan=75052	168.383	Trypsin	B3	PVVENGQIVIRPINYLALSYDHR	S{+282}	282	281.953	281.95	281.953
812	46254:3	138	A.AS{+701.178}APEAAAAAPEAMQAAEQNDANAQAAR.A	NA	S{+701}	1133.81	3	3399.41	3397.41	2	-2	157	NRagged	362.35	18.47	0	4.58	45	>tr|Q63QT2|Q63QT2_BURPS Outer membrane protein assembly factor BamE OS=Burkholderia pseudomallei (strain K96243) OX=272560 GN=omlA PE=3 SV=1	4791	20200122_Nsco_ZICHILIC_BP_B2.39867.39867.3	controllerType=0 controllerNumber=1 scan=39867	95.712	Trypsin	B2	ASAPEAAAAAPEAMQAAEQNDANAQAAR	S{+701}	701	701.178	701.18	701.178
813	46254:3	138	A.AS{+701.178}APEAAAAAPEAMQAAEQNDANAQAAR.A	NA	S{+701}	1133.81	3	3399.41	3397.41	2	-2	157	NRagged	362.35	18.47	0	4.58	45	>tr|Q63QT2|Q63QT2_BURPS Outer membrane protein assembly factor BamE OS=Burkholderia pseudomallei (strain K96243) OX=272560 GN=omlA PE=3 SV=1	4791	20200122_Nsco_ZICHILIC_BP_B2.39867.39867.3	controllerType=0 controllerNumber=1 scan=39867	95.712	Trypsin	B3	ASAPEAAAAAPEAMQAAEQNDANAQAAR	S{+701}	701	701.178	701.18	701.178
814	89400:3	3	R.AVDGAFLMPVEDVFSIS{+1000.521}GR.G	NA	S{+1001}	1004.51	3	3011.52	3010.52	1	-1.1	208	Specific	362.43	55.1	3.96	6.48	110	>sp|Q63PZ6|EFTU_BURPS Elongation factor Tu OS=Burkholderia pseudomallei (strain K96243) OX=272560 GN=tuf1 PE=3 SV=1	486	NS_368_NSco_20200117_BP_HILIC_B2.81658.81658.2	controllerType=0 controllerNumber=1 scan=81658	175.391	Trypsin	B2	AVDGAFLMPVEDVFSISGR	S{+1001}	1001	1000.52	1000.52	1000.52
815	29582:5	22	I.VDTYGGAAPHGGGAFS{+304.181}GKDPSKVDR.S	NA	S{+304}	550.877	5	2750.36	2750.36	0	0	252	NRagged	362.54	75.57	10.37	5.63	41	>sp|Q63YH5|METK_BURPS S-adenosylmethionine synthase OS=Burkholderia pseudomallei (strain K96243) OX=272560 GN=metK PE=1 SV=1	448	20200122_Nsco_ZICHILIC_BP_B2.26539.26539.5	controllerType=0 controllerNumber=1 scan=26539	67.4135	Trypsin	B2	VDTYGGAAPHGGGAFSGKDPSKVDR	S{+304}	304	304.181	304.18	304.181
816	29582:5	22	I.VDTYGGAAPHGGGAFS{+304.181}GKDPSKVDR.S	NA	S{+304}	550.877	5	2750.36	2750.36	0	0	252	NRagged	362.54	75.57	10.37	5.63	41	>sp|Q63YH5|METK_BURPS S-adenosylmethionine synthase OS=Burkholderia pseudomallei (strain K96243) OX=272560 GN=metK PE=1 SV=1	448	20200122_Nsco_ZICHILIC_BP_B2.26539.26539.5	controllerType=0 controllerNumber=1 scan=26539	67.4135	Trypsin	B3	VDTYGGAAPHGGGAFSGKDPSKVDR	S{+304}	304	304.181	304.18	304.181
817	86884:4	145	I.GEVVYAHAWQKPFPS{+601.378}AD.-	NA	S{+601}	626.58	4	2503.3	2503.3	0	0	189	Non	362.59	88.97	1.24	4.7	5	>tr|Q63QE2|Q63QE2_BURPS Putative oxidoreductase OS=Burkholderia pseudomallei (strain K96243) OX=272560 GN=BPSL3081 PE=4 SV=1	5642	NS_368_NSco_20200117_BP_HILIC_B1.80206.80206.4	controllerType=0 controllerNumber=1 scan=80206	175.926	Trypsin	B1	GEVVYAHAWQKPFPSAD	S{+601}	601	601.378	601.38	601.378
818	18772:4	317	I.IDDASKS{+571.387}DEERYAAR.L	NA	S{+571}	575.303	4	2298.19	2297.19	1	-1.5	31	NRagged	362.74	88.04	0	4.88	6	>sp|Q63Q24|RS14_BURPS 30S ribosomal protein S14 OS=Burkholderia pseudomallei (strain K96243) OX=272560 GN=rpsN PE=3 SV=1	104	20200122_Nsco_ZICHILIC_BP_B2.17695.17695.3	controllerType=0 controllerNumber=1 scan=17695	46.6829	Trypsin	B2	IDDASKSDEERYAAR	S{+571}	571	571.387	571.39	571.387
819	18772:4	317	I.IDDASKS{+571.387}DEERYAAR.L	NA	S{+571}	575.303	4	2298.19	2297.19	1	-1.5	31	NRagged	362.74	88.04	0	4.88	6	>sp|Q63Q24|RS14_BURPS 30S ribosomal protein S14 OS=Burkholderia pseudomallei (strain K96243) OX=272560 GN=rpsN PE=3 SV=1	104	20200122_Nsco_ZICHILIC_BP_B2.17695.17695.3	controllerType=0 controllerNumber=1 scan=17695	46.6829	Trypsin	B3	IDDASKSDEERYAAR	S{+571}	571	571.387	571.39	571.387
820	56925:3	30	K.FGALYGFS{+967.446}NNNQFANNR.A	NA	S{+967}	968.118	3	2902.34	2901.34	1	-1.2	169	Specific	362.78	134.16	0	7.51	39	>tr|Q63RW1|Q63RW1_BURPS Outer membrane porin protein OS=Burkholderia pseudomallei (strain K96243) OX=272560 GN=BPSL2559 PE=4 SV=1	531	NS_368_NSco_20200117_BP_HILIC_B3.51741.51741.2	controllerType=0 controllerNumber=1 scan=51741	121.881	Trypsin	B3	FGALYGFSNNNQFANNR	S{+967}	967	967.446	967.45	967.446
821	13505:2	5	K.AAAASAAAQAS{+1803.650}APAAASTTK.A	NA	S{+1804}	1746.76	2	3492.51	3491.51	1	-1	190	Specific	362.88	115.55	0	6.86	80	>tr|Q63UW0|Q63UW0_BURPS Uncharacterized protein OS=Burkholderia pseudomallei (strain K96243) OX=272560 GN=BPSL1486 PE=4 SV=1	1930	NS_368_NSco_20200117_BP_HILIC_B1.14029.14029.2	controllerType=0 controllerNumber=1 scan=14029	39.0783	Trypsin	B1	AAAASAAAQASAPAAASTTK	S{+1804}	1804	1803.65	1803.65	1803.65
822	22964:2	308	R.PS{+404.164}C[+57.021]ANC[+57.021]GSQEMQEYAK.K	NA	C[+57]*2, S{+404}	1132.45	2	2263.9	2263.9	0	0	27	Specific	363.04	59.78	41.6	4.6	5	>tr|Q63XY3|Q63XY3_BURPS Putative ferredoxin OS=Burkholderia pseudomallei (strain K96243) OX=272560 GN=BPSL0406 PE=4 SV=1	5559	20200122_Nsco_ZICHILIC_BP_B2.21171.21171.2	controllerType=0 controllerNumber=1 scan=21171	55.1909	Trypsin	B2	PSCANCGSQEMQEYAK	*2,S{+404}	*2,+404	404.164	404.16	404.164
823	22964:2	308	R.PS{+404.164}C[+57.021]ANC[+57.021]GSQEMQEYAK.K	NA	C[+57]*2, S{+404}	1132.45	2	2263.9	2263.9	0	0	27	Specific	363.04	59.78	41.6	4.6	5	>tr|Q63XY3|Q63XY3_BURPS Putative ferredoxin OS=Burkholderia pseudomallei (strain K96243) OX=272560 GN=BPSL0406 PE=4 SV=1	5559	20200122_Nsco_ZICHILIC_BP_B2.21171.21171.2	controllerType=0 controllerNumber=1 scan=21171	55.1909	Trypsin	B3	PSCANCGSQEMQEYAK	*2,S{+404}	*2,+404	404.164	404.16	404.164
824	46442:3	8	K.PAATATPAPAPAPAPTTSSATPAPS{+568.200}AATPAPATATPSTAASAPAAK.K	NA	S{+568}	1525.42	3	4574.24	4574.24	0	0	134	Specific	363.26	363.26	0	7.39	100	>tr|Q63UW0|Q63UW0_BURPS Uncharacterized protein OS=Burkholderia pseudomallei (strain K96243) OX=272560 GN=BPSL1486 PE=4 SV=1	1930	NS_368_NSco_20200117_BP_HILIC_B2.44014.44014.3	controllerType=0 controllerNumber=1 scan=44014	100.534	Trypsin	B2	PAATATPAPAPAPAPTTSSATPAPSAATPAPATATPSTAASAPAAK	S{+568}	568	568.2	568.2	568.2
825	85830:3	62	K.FAEPAQPAANAAPAS{+568.207}GAAAASAPGASDAAANSQAAAAMAAIAALPK.A	NA	S{+568}	1534.07	3	4600.19	4600.19	0	0	161	Specific	363.28	363.28	28.51	6.98	13	>tr|Q63PM0|Q63PM0_BURPS Putative cytochrome OS=Burkholderia pseudomallei (strain K96243) OX=272560 GN=BPSL3354 PE=4 SV=1	2494	NS_368_NSco_20200117_BP_HILIC_B1.79309.79309.3	controllerType=0 controllerNumber=1 scan=79309	174.417	Trypsin	B1	FAEPAQPAANAAPASGAAAASAPGASDAAANSQAAAAMAAIAALPK	S{+568}	568	568.207	568.21	568.207
826	43604:5	429	R.EKLPS{+1250.521}GKPWINAPLTVK.V	NA	S{+1251}	626.527	5	3128.61	3128.61	0	0	15	Specific	363.3	101.51	0	6	6	>tr|Q63M93|Q63M93_BURPS Uncharacterized protein OS=Burkholderia pseudomallei (strain K96243) OX=272560 GN=BPSS0767 PE=4 SV=1	2239	20200122_Nsco_ZICHILIC_BP_B2.37741.37741.3	controllerType=0 controllerNumber=1 scan=37741	91.2389	Trypsin	B2	EKLPSGKPWINAPLTVK	S{+1251}	1251	1250.52	1250.52	1250.52
827	43604:5	429	R.EKLPS{+1250.521}GKPWINAPLTVK.V	NA	S{+1251}	626.527	5	3128.61	3128.61	0	0	15	Specific	363.3	101.51	0	6	6	>tr|Q63M93|Q63M93_BURPS Uncharacterized protein OS=Burkholderia pseudomallei (strain K96243) OX=272560 GN=BPSS0767 PE=4 SV=1	2239	20200122_Nsco_ZICHILIC_BP_B2.37741.37741.3	controllerType=0 controllerNumber=1 scan=37741	91.2389	Trypsin	B3	EKLPSGKPWINAPLTVK	S{+1251}	1251	1250.52	1250.52	1250.52
828	28107:4	132	K.RFHLS{+371.172}EAEK.K	NA	S{+371}	372.693	4	1487.75	1487.75	0	0	4	Specific	363.51	222.13	0	6.45	13	>tr|Q63JA5|Q63JA5_BURPS Putative non-ribosomal peptide synthase related protein OS=Burkholderia pseudomallei (strain K96243) OX=272560 GN=BPSS1813 PE=4 SV=1	3836	NS_368_NSco_20200117_BP_HILIC_B2.26829.26829.3	controllerType=0 controllerNumber=1 scan=26829	63.0671	Trypsin	B2	RFHLSEAEK	S{+371}	371	371.172	371.17	371.172
829	13169:4	391	R.ARKVPGGYS{+469.142}LSGSK.M	NA	S{+469}	469.985	4	1876.92	1875.92	1	-1.8	172	Specific	363.51	149.3	0	8.11	9	>tr|Q63RC5|Q63RC5_BURPS Putative glutaryl-CoA dehydrogenase OS=Burkholderia pseudomallei (strain K96243) OX=272560 GN=BPSL2747 PE=3 SV=1	4176	NS_368_NSco_20200117_BP_HILIC_B3.13178.13178.3	controllerType=0 controllerNumber=1 scan=13178	36.7717	Trypsin	B3	ARKVPGGYSLSGSK	S{+469}	469	469.142	469.14	469.142
830	17403:4	528	R.HAAGEIAS{+513.394}GNHDLSR.R	NA	S{+513}	513.038	4	2049.13	2048.13	1	-1.6	366	Specific	364.18	196.46	8.8	6.98	3	>tr|Q63PN5|Q63PN5_BURPS Putative methyl-accepting chemotaxis protein OS=Burkholderia pseudomallei (strain K96243) OX=272560 GN=BPSL3338 PE=4 SV=1	940	NS_368_NSco_20200117_BP_HILIC_B1.17467.17467.3	controllerType=0 controllerNumber=1 scan=17467	46.1127	Trypsin	B1	HAAGEIASGNHDLSR	S{+513}	513	513.394	513.39	513.394
831	15853:3	133	N.HDS{+223.193}GPDGFSAHYDAQER.K	NA	S{+223}	704.997	3	2112.98	2111.98	1	-1.6	229	NRagged	364.21	121.76	0	6.09	12	>tr|Q63P66|Q63P66_BURPS Uncharacterized protein OS=Burkholderia pseudomallei (strain K96243) OX=272560 GN=BPSS0080 PE=4 SV=1	3530	20200122_Nsco_ZICHILIC_BP_B2.15295.15295.3	controllerType=0 controllerNumber=1 scan=15295	41.0958	Trypsin	B2	HDSGPDGFSAHYDAQER	S{+223}	223	223.193	223.19	223.193
832	15853:3	133	N.HDS{+223.193}GPDGFSAHYDAQER.K	NA	S{+223}	704.997	3	2112.98	2111.98	1	-1.6	229	NRagged	364.21	121.76	0	6.09	12	>tr|Q63P66|Q63P66_BURPS Uncharacterized protein OS=Burkholderia pseudomallei (strain K96243) OX=272560 GN=BPSS0080 PE=4 SV=1	3530	20200122_Nsco_ZICHILIC_BP_B2.15295.15295.3	controllerType=0 controllerNumber=1 scan=15295	41.0958	Trypsin	B3	HDSGPDGFSAHYDAQER	S{+223}	223	223.193	223.19	223.193
833	48450:4	333	R.HRADAATPGGEDIELLS{+657.221}AR.E	NA	S{+657}	659.809	4	2636.21	2636.21	0	0	457	Specific	364.24	214.99	6.77	8.85	17	>tr|Q63JT2|Q63JT2_BURPS Probable non-ribosomal peptide synthetase OS=Burkholderia pseudomallei (strain K96243) OX=272560 GN=BPSS1632 PE=4 SV=1	4150	NS_368_NSco_20200117_BP_HILIC_B3.44217.44217.4	controllerType=0 controllerNumber=1 scan=44217	106.244	Trypsin	B3	HRADAATPGGEDIELLSAR	S{+657}	657	657.221	657.22	657.221
834	08362:4	853	K.HGAGPAWEAQDGS{+480.311}R.I	NA	S{+480}	480.745	4	1919.96	1918.96	1	-1.7	92	Specific	364.28	111.57	0	4.65	3	>tr|Q63ME2|Q63ME2_BURPS Putative exported protein OS=Burkholderia pseudomallei (strain K96243) OX=272560 GN=BPSS0715 PE=4 SV=1	3460	NS_368_NSco_20200117_BP_HILIC_B3.9122.9122.3	controllerType=0 controllerNumber=1 scan=9122	27.9005	Trypsin	B3	HGAGPAWEAQDGSR	S{+480}	480	480.311	480.31	480.311
835	86392:4	1016	M.PAGGYS{+1684.893}QFYDKVPSK.F	NA	S{+1685}	832.93	4	3328.7	3328.7	0	0	77	NRagged	364.56	30.91	0.91	4.85	6	>sp|Q63T02|DAPD_BURPS 2,3,4,5-tetrahydropyridine-2,6-dicarboxylate N-succinyltransferase OS=Burkholderia pseudomallei (strain K96243) OX=272560 GN=dapD PE=3 SV=1	410	NS_368_NSco_20200117_BP_HILIC_B3.77230.77230.4	controllerType=0 controllerNumber=1 scan=77230	172.696	Trypsin	B3	PAGGYSQFYDKVPSK	S{+1685}	1685	1684.89	1684.89	1684.89
836	35975:5	43	K.AASGAVPTVKPTDNSSGSFVFS{+1349.082}RPGK.F	NA	S{+1349}	783.484	5	3913.39	3913.39	0	0	75	Specific	364.71	196.2	0	7.88	80	>tr|Q63RR8|Q63RR8_BURPS Outer-membrane lipoprotein carrier protein OS=Burkholderia pseudomallei (strain K96243) OX=272560 GN=lolA PE=3 SV=1	3506	NS_368_NSco_20200117_BP_HILIC_B3.33670.33670.4	controllerType=0 controllerNumber=1 scan=33670	84.1706	Trypsin	B3	AASGAVPTVKPTDNSSGSFVFSRPGK	S{+1349}	1349	1349.08	1349.08	1349.08
837	48087:3	92	R.LQQPS{+1234.431}ADSAEVAAAASAPAVAAAPASR.A	NA	S{+1234}	1238.9	3	3714.69	3712.69	2	-1.8	72	Specific	365.15	215.19	0	7.47	18	>tr|Q63QC8|Q63QC8_BURPS Putative membrane protein OS=Burkholderia pseudomallei (strain K96243) OX=272560 GN=BPSL3095 PE=4 SV=1	2234	NS_368_NSco_20200117_BP_HILIC_B1.45342.45342.3	controllerType=0 controllerNumber=1 scan=45342	104.509	Trypsin	B1	LQQPSADSAEVAAAASAPAVAAAPASR	S{+1234}	1234	1234.43	1234.43	1234.43
838	66997:7	17	K.ERLGQAES{+1199.756}ENLMPHDLINSKPISSAIR.E	NA	S{+1200}	601.764	7	4206.3	4205.3	1	-0.8	483	Specific	365.21	95.44	0	7.92	44	>sp|Q63Q03|RPOB_BURPS DNA-directed RNA polymerase subunit beta OS=Burkholderia pseudomallei (strain K96243) OX=272560 GN=rpoB PE=3 SV=1	176	NS_368_NSco_20200117_BP_HILIC_B3.60527.60527.5	controllerType=0 controllerNumber=1 scan=60527	139.304	Trypsin	B3	ERLGQAESENLMPHDLINSKPISSAIR	S{+1200}	1200	1199.76	1199.76	1199.76
839	32107:3	862	A.APTDAAPLADAPAAAS{+568.205}ATPDARDGDASR.V	NA	S{+568}	1064.15	3	3190.44	3190.44	0	0	27	NRagged	365.38	105.02	2.4	7.12	5	>tr|Q63K21|Q63K21_BURPS Type III secretion system protein OS=Burkholderia pseudomallei (strain K96243) OX=272560 GN=bsaO PE=3 SV=1	5131	NS_368_NSco_20200117_BP_HILIC_B3.30360.30360.3	controllerType=0 controllerNumber=1 scan=30360	77.108	Trypsin	B3	APTDAAPLADAPAAASATPDARDGDASR	S{+568}	568	568.205	568.21	568.205
840	86273:4	174	L.IEAAVES{+249.243}YPHIPVVMHQDHGQSPAVC[+57.021]MAAIR.S	NA	C[+57], S{+249}	917.23	4	3665.9	3662.9	3	-2.7	66	NRagged	365.51	44.56	3.84	6.45	17	>tr|Q63WU3|Q63WU3_BURPS Fructose-1,6-bisphosphate aldolase OS=Burkholderia pseudomallei (strain K96243) OX=272560 GN=cbbA PE=3 SV=1	2798	NS_368_NSco_20200117_BP_HILIC_B3.77137.77137.4	controllerType=0 controllerNumber=1 scan=77137	172.531	Trypsin	B3	IEAAVESYPHIPVVMHQDHGQSPAVCMAAIR	,S{+249}	,+249	249.243	249.24	249.243
841	32672:3	25	Y.LAGAYQHAS{+678.195}GTQR.V	NA	S{+678}	680.295	3	2038.87	2037.87	1	-1.6	337	NRagged	365.57	146.21	0	5.86	44	>tr|Q63JN8|Q63JN8_BURPS Putative porin related exported protein OS=Burkholderia pseudomallei (strain K96243) OX=272560 GN=BPSS1679 PE=4 SV=1	5430	NS_368_NSco_20200117_BP_HILIC_B2.31332.31332.3	controllerType=0 controllerNumber=1 scan=31332	73.2729	Trypsin	B2	LAGAYQHASGTQR	S{+678}	678	678.195	678.2	678.195
842	55339:4	463	M.PGVVS{+902.320}VKPAR.S	NA	S{+902}	478.739	4	1911.94	1911.94	0	0	194	NRagged	365.67	95.15	13.12	3.64	6	>tr|Q63TI6|Q63TI6_BURPS Putative lipoprotein OS=Burkholderia pseudomallei (strain K96243) OX=272560 GN=BPSL1982 PE=4 SV=1	1431	NS_368_NSco_20200117_BP_HILIC_B1.51858.51858.4	controllerType=0 controllerNumber=1 scan=51858	118.065	Trypsin	B1	PGVVSVKPAR	S{+902}	902	902.32	902.32	902.32
843	19141:3	2	Q.IEEATS{+229.089}DYDREK.L	NA	S{+229}	562.588	3	1685.75	1684.75	1	-2	353	NRagged	365.87	63.42	0	5.38	146	>sp|Q9F712|CH601_BURPS 60 kDa chaperonin 1 OS=Burkholderia pseudomallei (strain K96243) OX=272560 GN=groL1 PE=3 SV=2	29	NS_368_NSco_20200117_BP_HILIC_B3.18615.18615.3	controllerType=0 controllerNumber=1 scan=18615	50.0252	Trypsin	B3	IEEATSDYDREK	S{+229}	229	229.089	229.09	229.089
844	43392:5	258	K.ERNPTVEIVGAQPEEGS{+623.277}RIPGIR.K	NA	S{+623}	626.726	5	3129.6	3127.6	2	-2.1	194	Specific	365.93	191.82	0	7.33	4	>tr|Q63S15|Q63S15_BURPS Cysteine synthase OS=Burkholderia pseudomallei (strain K96243) OX=272560 GN=cysM PE=3 SV=1	5212	20200122_Nsco_ZICHILIC_BP_B1.37900.37900.4	controllerType=0 controllerNumber=1 scan=37900	95.377	Trypsin	B1	ERNPTVEIVGAQPEEGSRIPGIR	S{+623}	623	623.277	623.28	623.277
845	41565:2	73	R.AAS{+569.194}APEAAAAAPEAMQAAEQNDANAQAAR.A	NA	S{+569}	1668.74	2	3336.46	3336.46	0	0	156	Specific	366.21	108.17	9.59	7.4	90	>tr|Q63QT2|Q63QT2_BURPS Outer membrane protein assembly factor BamE OS=Burkholderia pseudomallei (strain K96243) OX=272560 GN=omlA PE=3 SV=1	4791	NS_368_NSco_20200117_BP_HILIC_B3.38479.38479.2	controllerType=0 controllerNumber=1 scan=38479	94.4231	Trypsin	B3	AASAPEAAAAAPEAMQAAEQNDANAQAAR	S{+569}	569	569.194	569.19	569.194
846	21850:3	6	A.ASASTPAAGADAAS{+568.214}SPKPAVEDIK.M	NA	S{+568}	927.446	3	2780.32	2780.32	0	0	26	NRagged	366.57	200.98	40.2	5.01	60	>tr|Q63W37|Q63W37_BURPS Ecotin OS=Burkholderia pseudomallei (strain K96243) OX=272560 GN=eco PE=4 SV=1	4875	20200122_Nsco_ZICHILIC_BP_B1.20196.20196.3	controllerType=0 controllerNumber=1 scan=20196	54.6207	Trypsin	B1	ASASTPAAGADAASSPKPAVEDIK	S{+568}	568	568.214	568.21	568.214
847	41340:4	753	N.GHVVLGHIS{+583.315}GK.M	NA	S{+583}	422.742	4	1687.95	1686.95	1	-2	29	NRagged	366.76	78.88	0	4.95	8	>sp|Q63Q32|IF12_BURPS Translation initiation factor IF-1 2 OS=Burkholderia pseudomallei (strain K96243) OX=272560 GN=infA2 PE=3 SV=1	211	NS_368_NSco_20200117_BP_HILIC_B3.38297.38297.4	controllerType=0 controllerNumber=1 scan=38297	94.028	Trypsin	B3	GHVVLGHISGK	S{+583}	583	583.315	583.32	583.315
848	45161:4	177	K.ARIDESSVAS{+769.344}SLDQGEAGNDLAK.L	NA	S{+769}	776.872	4	3104.47	3102.47	2	-2.2	271	Specific	366.83	246.66	0	8.87	15	>tr|Q63L00|Q63L00_BURPS Uncharacterized protein OS=Burkholderia pseudomallei (strain K96243) OX=272560 GN=BPSS1213 PE=4 SV=1	5578	NS_368_NSco_20200117_BP_HILIC_B3.41493.41493.3	controllerType=0 controllerNumber=1 scan=41493	100.707	Trypsin	B3	ARIDESSVASSLDQGEAGNDLAK	S{+769}	769	769.344	769.34	769.344
849	34502:2	1403	R.AADPASGAGGAPVADAPQPAS{+568.212}APESAADR.A	NA	S{+568}	1572.21	2	3143.41	3143.41	0	0	148	Specific	366.88	170.59	9.6	6.52	4	>tr|Q63LR7|Q63LR7_BURPS Subfamily M23B unassigned peptidase OS=Burkholderia pseudomallei (strain K96243) OX=272560 GN=BPSS0945 PE=4 SV=1	3105	20200122_Nsco_ZICHILIC_BP_B2.30546.30546.2	controllerType=0 controllerNumber=1 scan=30546	76.0386	Trypsin	B2	AADPASGAGGAPVADAPQPASAPESAADR	S{+568}	568	568.212	568.21	568.212
850	34502:2	1403	R.AADPASGAGGAPVADAPQPAS{+568.212}APESAADR.A	NA	S{+568}	1572.21	2	3143.41	3143.41	0	0	148	Specific	366.88	170.59	9.6	6.52	4	>tr|Q63LR7|Q63LR7_BURPS Subfamily M23B unassigned peptidase OS=Burkholderia pseudomallei (strain K96243) OX=272560 GN=BPSS0945 PE=4 SV=1	3105	20200122_Nsco_ZICHILIC_BP_B2.30546.30546.2	controllerType=0 controllerNumber=1 scan=30546	76.0386	Trypsin	B3	AADPASGAGGAPVADAPQPASAPESAADR	S{+568}	568	568.212	568.21	568.212
851	26065:2	13	A.PPADNNAS{+838.331}QPQQFDPNR.A	NA	S{+838}	1368.1	2	2735.19	2734.19	1	-1.2	52	NRagged	366.95	147.12	0	7.81	112	>tr|Q63Y07|Q63Y07_BURPS Putative membrane protein OS=Burkholderia pseudomallei (strain K96243) OX=272560 GN=BPSL0382 PE=4 SV=1	2876	NS_368_NSco_20200117_BP_HILIC_B3.24862.24862.2	controllerType=0 controllerNumber=1 scan=24862	64.6539	Trypsin	B3	PPADNNASQPQQFDPNR	S{+838}	838	838.331	838.33	838.331
852	63365:8	702	R.RHPDLPAAPAMPAAPDS{+1979.171}PFEPPERYPVVER.F	NA	S{+1979}	662.359	8	5291.82	5288.82	3	-1.9	68	Specific	367.03	367.03	0	7.33	3	>tr|Q63UI6|Q63UI6_BURPS Uncharacterized protein OS=Burkholderia pseudomallei (strain K96243) OX=272560 GN=BPSL1614 PE=4 SV=1	1127	20200122_Nsco_ZICHILIC_BP_B2.53802.53802.5	controllerType=0 controllerNumber=1 scan=53802	123.956	Trypsin	B2	RHPDLPAAPAMPAAPDSPFEPPERYPVVER	S{+1979}	1979	1979.17	1979.17	1979.17
853	63365:8	702	R.RHPDLPAAPAMPAAPDS{+1979.171}PFEPPERYPVVER.F	NA	S{+1979}	662.359	8	5291.82	5288.82	3	-1.9	68	Specific	367.03	367.03	0	7.33	3	>tr|Q63UI6|Q63UI6_BURPS Uncharacterized protein OS=Burkholderia pseudomallei (strain K96243) OX=272560 GN=BPSL1614 PE=4 SV=1	1127	20200122_Nsco_ZICHILIC_BP_B2.53802.53802.5	controllerType=0 controllerNumber=1 scan=53802	123.956	Trypsin	B3	RHPDLPAAPAMPAAPDSPFEPPERYPVVER	S{+1979}	1979	1979.17	1979.17	1979.17
854	13106:5	414	K.AHAHKYPGQLS{+460.984}GGQQQR.V	NA	S{+461}	465.59	5	2323.92	2323.92	0	0	128	Specific	367.07	162.27	0	8.38	5	>tr|Q63QV3|Q63QV3_BURPS Glutamate/aspartate transport ATP-binding protein OS=Burkholderia pseudomallei (strain K96243) OX=272560 GN=gltL PE=4 SV=1	1385	NS_368_NSco_20200117_BP_HILIC_B3.13122.13122.4	controllerType=0 controllerNumber=1 scan=13122	36.6551	Trypsin	B3	AHAHKYPGQLSGGQQQR	S{+461}	461	460.984	460.98	460.984
855	00359:5	128	R.EGGGHGPYGS{+449.160}HGGSREPR.G	NA	S{+449}	449.599	5	2243.97	2242.97	1	-1.5	95	Specific	367.2	71.4	0	6.64	15	>tr|Q63TT1|Q63TT1_BURPS RNA-binding protein Hfq OS=Burkholderia pseudomallei (strain K96243) OX=272560 GN=hfq PE=3 SV=1	4973	20200122_Nsco_ZICHILIC_BP_B2.2495.2495.4	controllerType=0 controllerNumber=1 scan=2495	15.3626	Trypsin	B2	EGGGHGPYGSHGGSREPR	S{+449}	449	449.16	449.16	449.16
856	00359:5	128	R.EGGGHGPYGS{+449.160}HGGSREPR.G	NA	S{+449}	449.599	5	2243.97	2242.97	1	-1.5	95	Specific	367.2	71.4	0	6.64	15	>tr|Q63TT1|Q63TT1_BURPS RNA-binding protein Hfq OS=Burkholderia pseudomallei (strain K96243) OX=272560 GN=hfq PE=3 SV=1	4973	20200122_Nsco_ZICHILIC_BP_B2.2495.2495.4	controllerType=0 controllerNumber=1 scan=2495	15.3626	Trypsin	B3	EGGGHGPYGSHGGSREPR	S{+449}	449	449.16	449.16	449.16
857	38854:2	150	R.QQLAPPAPAS{+568.210}APAAASDAGTASPGARP.-	NA	S{+568}	1498.72	2	2996.43	2996.43	0	0	731	CRagged	367.47	183.7	10.1	7.48	14	>tr|Q63Z30|Q63Z30_BURPS General secretory pathway protein D OS=Burkholderia pseudomallei (strain K96243) OX=272560 GN=gspD PE=3 SV=1	680	NS_368_NSco_20200117_BP_HILIC_B1.36884.36884.2	controllerType=0 controllerNumber=1 scan=36884	86.4736	Trypsin	B1	QQLAPPAPASAPAAASDAGTASPGARP	S{+568}	568	568.21	568.21	568.21
858	22680:4	271	R.GNASSHTC[+57.021]VYHQWS{+708.476}FDSR.G	NA	C[+57], S{+708}	712.602	4	2847.39	2847.39	0	0	101	Specific	367.51	195.21	0	6.88	8	>tr|Q63J28|Q63J28_BURPS Putative aromatic oxygenase OS=Burkholderia pseudomallei (strain K96243) OX=272560 GN=BPSS1888 PE=4 SV=1	2457	20200122_Nsco_ZICHILIC_BP_B2.20943.20943.3	controllerType=0 controllerNumber=1 scan=20943	54.5589	Trypsin	B2	GNASSHTCVYHQWSFDSR	,S{+708}	,+708	708.476	708.48	708.476
859	22680:4	271	R.GNASSHTC[+57.021]VYHQWS{+708.476}FDSR.G	NA	C[+57], S{+708}	712.602	4	2847.39	2847.39	0	0	101	Specific	367.51	195.21	0	6.88	8	>tr|Q63J28|Q63J28_BURPS Putative aromatic oxygenase OS=Burkholderia pseudomallei (strain K96243) OX=272560 GN=BPSS1888 PE=4 SV=1	2457	20200122_Nsco_ZICHILIC_BP_B2.20943.20943.3	controllerType=0 controllerNumber=1 scan=20943	54.5589	Trypsin	B3	GNASSHTCVYHQWSFDSR	,S{+708}	,+708	708.476	708.48	708.476
860	85100:7	174	K.HLAHLEQQS{+1940.905}AAQATPQLDLFAAPPVVDEPEC[+57.021]NEPPAATPHPALER.L	NA	C[+57], S{+1941}	973.475	7	6808.28	6804.28	4	-2	812	Specific	367.57	367.57	0	6.46	10	>sp|Q63SR9|MUTS_BURPS DNA mismatch repair protein MutS OS=Burkholderia pseudomallei (strain K96243) OX=272560 GN=mutS PE=3 SV=1	315	NS_368_NSco_20200117_BP_HILIC_B1.78733.78733.5	controllerType=0 controllerNumber=1 scan=78733	173.545	Trypsin	B1	HLAHLEQQSAAQATPQLDLFAAPPVVDEPECNEPPAATPHPALER	,S{+1941}	,+1941	1940.9	1940.9	1940.9
861	88645:2	2	V.TNGGEEAS{+323.183}VVVAAVAAGK.G	NA	S{+323}	977.017	2	1953.03	1953.03	0	0	456	NRagged	367.63	7.5	7.5	5.85	146	>sp|Q9F712|CH601_BURPS 60 kDa chaperonin 1 OS=Burkholderia pseudomallei (strain K96243) OX=272560 GN=groL1 PE=3 SV=2	29	NS_368_NSco_20200117_BP_HILIC_B3.78975.78975.2	controllerType=0 controllerNumber=1 scan=78975	175.268	Trypsin	B3	TNGGEEASVVVAAVAAGK	S{+323}	323	323.183	323.18	323.183
862	44565:2	8	T.PAAGADAASS{+1055.382}PKPAVEDIK.M	NA	S{+1055}	1425.66	2	2850.31	2850.31	0	0	31	NRagged	367.65	218.11	3.69	7.78	108	>tr|Q63W37|Q63W37_BURPS Ecotin OS=Burkholderia pseudomallei (strain K96243) OX=272560 GN=eco PE=4 SV=1	4875	NS_368_NSco_20200117_BP_HILIC_B3.41004.41004.2	controllerType=0 controllerNumber=1 scan=41004	99.7046	Trypsin	B3	PAAGADAASSPKPAVEDIK	S{+1055}	1055	1055.38	1055.38	1055.38
863	43423:3	91	R.AAS{+589.252}APEAAAAAPEAMQAAEQNDANAQAAR.A	NA	S{+589}	1119.51	3	3356.52	3356.52	0	0	156	Specific	368.02	52.57	3.6	5.88	44	>tr|Q63QT2|Q63QT2_BURPS Outer membrane protein assembly factor BamE OS=Burkholderia pseudomallei (strain K96243) OX=272560 GN=omlA PE=3 SV=1	4791	20200122_Nsco_ZICHILIC_BP_B1.37926.37926.3	controllerType=0 controllerNumber=1 scan=37926	95.4492	Trypsin	B1	AASAPEAAAAAPEAMQAAEQNDANAQAAR	S{+589}	589	589.252	589.25	589.252
864	46860:2	91	R.AAS{+668.228}APEAAAAAPEAMQAAEQNDANAQAAR.A	NA	S{+668}	1718.75	2	3436.5	3435.5	1	-1	156	Specific	368.08	144.21	17.24	6.8	44	>tr|Q63QT2|Q63QT2_BURPS Outer membrane protein assembly factor BamE OS=Burkholderia pseudomallei (strain K96243) OX=272560 GN=omlA PE=3 SV=1	4791	20200122_Nsco_ZICHILIC_BP_B1.40718.40718.2	controllerType=0 controllerNumber=1 scan=40718	101.657	Trypsin	B1	AASAPEAAAAAPEAMQAAEQNDANAQAAR	S{+668}	668	668.228	668.23	668.228
865	36692:3	54	R.AAEAASAGVAPPASGAQAPAPASAAAAAS{+1136.421}APR.A	NA	S{+1136}	1274.93	3	3822.78	3822.78	0	0	387	Specific	368.18	368.18	9.68	5.86	27	>tr|Q63US6|Q63US6_BURPS Protein HflK OS=Burkholderia pseudomallei (strain K96243) OX=272560 GN=BPSL1520 PE=3 SV=1	5406	20200122_Nsco_ZICHILIC_BP_B2.32298.32298.3	controllerType=0 controllerNumber=1 scan=32298	79.7964	Trypsin	B2	AAEAASAGVAPPASGAQAPAPASAAAAASAPR	S{+1136}	1136	1136.42	1136.42	1136.42
866	36692:3	54	R.AAEAASAGVAPPASGAQAPAPASAAAAAS{+1136.421}APR.A	NA	S{+1136}	1274.93	3	3822.78	3822.78	0	0	387	Specific	368.18	368.18	9.68	5.86	27	>tr|Q63US6|Q63US6_BURPS Protein HflK OS=Burkholderia pseudomallei (strain K96243) OX=272560 GN=BPSL1520 PE=3 SV=1	5406	20200122_Nsco_ZICHILIC_BP_B2.32298.32298.3	controllerType=0 controllerNumber=1 scan=32298	79.7964	Trypsin	B3	AAEAASAGVAPPASGAQAPAPASAAAAASAPR	S{+1136}	1136	1136.42	1136.42	1136.42
867	47823:3	4	K.SLWSVGAGVDQS{+682.158}R.F	NA	S{+682}	681.951	3	2043.84	2043.84	0	0	49	Specific	368.34	145.69	14.96	6.45	105	>tr|Q63LY3|Q63LY3_BURPS Putative porin protein OS=Burkholderia pseudomallei (strain K96243) OX=272560 GN=BPSS0879 PE=4 SV=1	4071	NS_368_NSco_20200117_BP_HILIC_B2.45214.45214.2	controllerType=0 controllerNumber=1 scan=45214	102.962	Trypsin	B2	SLWSVGAGVDQSR	S{+682}	682	682.158	682.16	682.158
868	08278:2	3	K.AATPAS{+1236.440}AASGA.-	NA	S{+1236}	1055.94	2	2110.87	2110.87	0	0	221	CRagged	368.52	109.12	0	4.77	91	>tr|Q63UW0|Q63UW0_BURPS Uncharacterized protein OS=Burkholderia pseudomallei (strain K96243) OX=272560 GN=BPSL1486 PE=4 SV=1	1930	20200122_Nsco_ZICHILIC_BP_B1.9174.9174.2	controllerType=0 controllerNumber=1 scan=9174	28.6138	Trypsin	B1	AATPASAASGA	S{+1236}	1236	1236.44	1236.44	1236.44
869	05912:2	6	A.ASASTPAAGADAASS{+568.206}PK.P	NA	S{+568}	1014.46	2	2027.91	2027.91	0	0	26	NRagged	368.66	85.14	0	5.21	86	>tr|Q63W37|Q63W37_BURPS Ecotin OS=Burkholderia pseudomallei (strain K96243) OX=272560 GN=eco PE=4 SV=1	4875	20200122_Nsco_ZICHILIC_BP_B2.7148.7148.2	controllerType=0 controllerNumber=1 scan=7148	24.183	Trypsin	B2	ASASTPAAGADAASSPK	S{+568}	568	568.206	568.21	568.206
870	05912:2	6	A.ASASTPAAGADAASS{+568.206}PK.P	NA	S{+568}	1014.46	2	2027.91	2027.91	0	0	26	NRagged	368.66	85.14	0	5.21	86	>tr|Q63W37|Q63W37_BURPS Ecotin OS=Burkholderia pseudomallei (strain K96243) OX=272560 GN=eco PE=4 SV=1	4875	20200122_Nsco_ZICHILIC_BP_B2.7148.7148.2	controllerType=0 controllerNumber=1 scan=7148	24.183	Trypsin	B3	ASASTPAAGADAASSPK	S{+568}	568	568.206	568.21	568.206
871	10407:3	179	K.VDGVYS{+299.178}ADPKKDPSATR.Y	NA	S{+299}	702.698	3	2106.08	2105.08	1	-1.6	163	Specific	368.94	70.71	7.33	8.59	23	>sp|Q63T14|PYRH_BURPS Uridylate kinase OS=Burkholderia pseudomallei (strain K96243) OX=272560 GN=pyrH PE=3 SV=1	77	NS_368_NSco_20200117_BP_HILIC_B3.10879.10879.3	controllerType=0 controllerNumber=1 scan=10879	31.6272	Trypsin	B3	VDGVYSADPKKDPSATR	S{+299}	299	299.178	299.18	299.178
872	01173:4	1067	E.PAS{+555.312}AKDDAPK.G	NA	S{+555}	389.461	4	1554.82	1554.82	0	0	553	NRagged	369.04	84.14	84.14	4.76	4	>tr|Q63W25|Q63W25_BURPS Putative ABC transport system, ATP-binding protein OS=Burkholderia pseudomallei (strain K96243) OX=272560 GN=BPSL1068 PE=4 SV=1	1263	NS_368_NSco_20200117_BP_HILIC_B2.3109.3109.4	controllerType=0 controllerNumber=1 scan=3109	16.2867	Trypsin	B2	PASAKDDAPK	S{+555}	555	555.312	555.31	555.312
873	84583:4	52	E.NGQIVIRPINYLALS{+707.186}YDHR.I	NA	S{+707}	738.104	4	2949.4	2949.4	0	0	379	NRagged	369.05	24.78	1.2	5.85	34	>tr|Q63TQ8|Q63TQ8_BURPS Dihydrolipoyllysine-residue succinyltransferase component of 2-oxoglutarate dehydrogenase complex OS=Burkholderia pseudomallei (strain K96243) OX=272560 GN=sucB PE=3 SV=1	4661	NS_368_NSco_20200117_BP_HILIC_B3.75624.75624.4	controllerType=0 controllerNumber=1 scan=75624	169.512	Trypsin	B3	NGQIVIRPINYLALSYDHR	S{+707}	707	707.186	707.19	707.186
874	45703:5	122	K.STITS{+510.252}HGGQIHRVEDWGR.R	NA	S{+510}	510.257	5	2547.26	2546.26	1	-1.3	27	Specific	369.1	103.5	0	7.49	12	>sp|Q63UY6|RS6_BURPS 30S ribosomal protein S6 OS=Burkholderia pseudomallei (strain K96243) OX=272560 GN=rpsF PE=3 SV=1	156	NS_368_NSco_20200117_BP_HILIC_B2.43375.43375.4	controllerType=0 controllerNumber=1 scan=43375	99.2102	Trypsin	B2	STITSHGGQIHRVEDWGR	S{+510}	510	510.252	510.25	510.252
875	87542:4	22	M.PS{+590.068}LPGFNLGYLAYNVQHKPVDKLEVR.Q	NA	S{+590}	886.92	4	3544.66	3544.66	0	0	293	NRagged	369.1	28.16	0	6.52	47	>tr|Q63YD9|Q63YD9_BURPS Putative periplasmic dipeptide transport protein OS=Burkholderia pseudomallei (strain K96243) OX=272560 GN=dppA PE=4 SV=1	4583	NS_368_NSco_20200117_BP_HILIC_B3.78091.78091.3	controllerType=0 controllerNumber=1 scan=78091	173.937	Trypsin	B3	PSLPGFNLGYLAYNVQHKPVDKLEVR	S{+590}	590	590.068	590.07	590.068
876	07314:4	672	K.PGDRFS{+659.298}AEK.L	NA	S{+659}	417.204	4	1665.79	1665.79	0	0	299	Specific	369.17	97.35	4.43	3.75	5	>tr|Q63T20|Q63T20_BURPS Outer membrane protein assembly factor BamA OS=Burkholderia pseudomallei (strain K96243) OX=272560 GN=bamA PE=3 SV=1	4723	NS_368_NSco_20200117_BP_HILIC_B2.8185.8185.3	controllerType=0 controllerNumber=1 scan=8185	25.245	Trypsin	B2	PGDRFSAEK	S{+659}	659	659.298	659.3	659.298
877	60993:4	38	R.QAFVGLS{+647.212}HEQYGALTLGR.Q	NA	S{+647}	649.561	4	2595.22	2594.22	1	-1.3	97	Specific	369.23	127.86	0	7.12	29	>tr|Q63RW1|Q63RW1_BURPS Outer membrane porin protein OS=Burkholderia pseudomallei (strain K96243) OX=272560 GN=BPSL2559 PE=4 SV=1	531	NS_368_NSco_20200117_BP_HILIC_B2.57024.57024.3	controllerType=0 controllerNumber=1 scan=57024	127.285	Trypsin	B2	QAFVGLSHEQYGALTLGR	S{+647}	647	647.212	647.21	647.212
878	57618:3	290	K.TPAAPTPPAAPVPAS{+568.214}SAAPGTSASSAVAAPAAAGSGPAASAPAAPVR.H	NA	S{+568}	1514.42	3	4541.25	4541.25	0	0	218	Specific	369.27	258.14	10.6	6.25	9	>tr|Q63VC5|Q63VC5_BURPS Putative lipoprotein OS=Burkholderia pseudomallei (strain K96243) OX=272560 GN=BPSL1317 PE=4 SV=1	2962	20200122_Nsco_ZICHILIC_BP_B1.49864.49864.3	controllerType=0 controllerNumber=1 scan=49864	122.146	Trypsin	B1	TPAAPTPPAAPVPASSAAPGTSASSAVAAPAAAGSGPAASAPAAPVR	S{+568}	568	568.214	568.21	568.214
879	05666:2	113	K.KAATAAPADAAS{+668.228}Q.-	NA	S{+668}	920.913	2	1840.82	1840.82	0	0	80	CRagged	369.54	369.54	15.2	8.22	20	>tr|Q63TN8|Q63TN8_BURPS Putative exported protein OS=Burkholderia pseudomallei (strain K96243) OX=272560 GN=BPSL1929 PE=4 SV=1	3482	NS_368_NSco_20200117_BP_HILIC_B2.6797.6797.2	controllerType=0 controllerNumber=1 scan=6797	22.6917	Trypsin	B2	KAATAAPADAASQ	S{+668}	668	668.228	668.23	668.228
880	69181:4	46	R.HNAIVC[+57.021]NIGHFDS{+786.381}EIDVASTR.Q	NA	C[+57], S{+786}	786.629	4	3143.5	3141.5	2	-2.1	335	Specific	369.97	220.4	8.25	8.41	23	>sp|Q63PT2|SAHH_BURPS Adenosylhomocysteinase OS=Burkholderia pseudomallei (strain K96243) OX=272560 GN=ahcY PE=3 SV=1	293	NS_368_NSco_20200117_BP_HILIC_B2.64399.64399.4	controllerType=0 controllerNumber=1 scan=64399	142.403	Trypsin	B2	HNAIVCNIGHFDSEIDVASTR	,S{+786}	,+786	786.381	786.38	786.381
881	22836:3	56	K.NAPAGS{+645.264}ETAVAALK.S	NA	S{+645}	649.323	3	1945.95	1944.95	1	-1.7	123	Specific	370.11	56.2	0	5.72	20	>tr|Q63SM2|Q63SM2_BURPS Phasin-like protein OS=Burkholderia pseudomallei (strain K96243) OX=272560 GN=phaP PE=4 SV=1	4048	NS_368_NSco_20200117_BP_HILIC_B3.21912.21912.2	controllerType=0 controllerNumber=1 scan=21912	57.7816	Trypsin	B3	NAPAGSETAVAALK	S{+645}	645	645.264	645.26	645.264
882	59658:4	61	K.AGVEVITIGSS{+1482.682}ELGR.G	NA	S{+1483}	743.378	4	2970.49	2970.49	0	0	385	Specific	370.45	152.98	0	6.49	20	>sp|Q63U73|ARCA_BURPS Arginine deiminase OS=Burkholderia pseudomallei (strain K96243) OX=272560 GN=arcA PE=3 SV=1	418	NS_368_NSco_20200117_BP_HILIC_B2.55848.55848.2	controllerType=0 controllerNumber=1 scan=55848	124.911	Trypsin	B2	AGVEVITIGSSELGR	S{+1483}	1483	1482.68	1482.68	1482.68
883	17660:3	3	K.AAAASAAAQAS{+1904.662}APAAASTTK.A	NA	S{+1905}	1198.51	3	3593.52	3592.52	1	-0.9	190	Specific	370.6	122.64	0	7.51	160	>tr|Q63UW0|Q63UW0_BURPS Uncharacterized protein OS=Burkholderia pseudomallei (strain K96243) OX=272560 GN=BPSL1486 PE=4 SV=1	1930	NS_368_NSco_20200117_BP_HILIC_B3.17413.17413.3	controllerType=0 controllerNumber=1 scan=17413	47.2722	Trypsin	B3	AAAASAAAQASAPAAASTTK	S{+1905}	1905	1904.66	1904.66	1904.66
884	75916:5	25	N.HYS{+304.135}FGDVKGELIDQLGVRDK.E	NA	S{+304}	516.866	5	2580.3	2580.3	0	0	104	NRagged	370.64	33.89	1.31	6.86	56	>tr|Q63T73|Q63T73_BURPS Putative hydroperoxide reductase OS=Burkholderia pseudomallei (strain K96243) OX=272560 GN=BPSL2096 PE=4 SV=1	3754	NS_368_NSco_20200117_BP_HILIC_B3.68130.68130.5	controllerType=0 controllerNumber=1 scan=68130	154.616	Trypsin	B3	HYSFGDVKGELIDQLGVRDK	S{+304}	304	304.135	304.13	304.135
885	69804:4	12	T.PELMPLPIHLS{+815.269}HR.L	NA	S{+815}	589.784	4	2356.11	2355.11	1	-1.4	135	NRagged	370.8	76.31	0	5.81	55	>sp|Q63YH5|METK_BURPS S-adenosylmethionine synthase OS=Burkholderia pseudomallei (strain K96243) OX=272560 GN=metK PE=1 SV=1	448	NS_368_NSco_20200117_BP_HILIC_B3.62904.62904.4	controllerType=0 controllerNumber=1 scan=62904	144.1	Trypsin	B3	PELMPLPIHLSHR	S{+815}	815	815.269	815.27	815.269
886	14625:4	385	M.PGVVS{+901.304}VKPAR.S	NA	S{+901}	478.735	4	1911.92	1910.92	1	-1.8	194	NRagged	370.8	78.66	0	3	8	>tr|Q63TI6|Q63TI6_BURPS Putative lipoprotein OS=Burkholderia pseudomallei (strain K96243) OX=272560 GN=BPSL1982 PE=4 SV=1	1431	20200122_Nsco_ZICHILIC_BP_B2.14302.14302.4	controllerType=0 controllerNumber=1 scan=14302	38.7871	Trypsin	B2	PGVVSVKPAR	S{+901}	901	901.304	901.3	901.304
887	14625:4	385	M.PGVVS{+901.304}VKPAR.S	NA	S{+901}	478.735	4	1911.92	1910.92	1	-1.8	194	NRagged	370.8	78.66	0	3	8	>tr|Q63TI6|Q63TI6_BURPS Putative lipoprotein OS=Burkholderia pseudomallei (strain K96243) OX=272560 GN=BPSL1982 PE=4 SV=1	1431	20200122_Nsco_ZICHILIC_BP_B2.14302.14302.4	controllerType=0 controllerNumber=1 scan=14302	38.7871	Trypsin	B3	PGVVSVKPAR	S{+901}	901	901.304	901.3	901.304
888	21422:4	495	K.HSLIDQSLHS{+427.201}R.M	NA	S{+427}	430.973	4	1720.87	1719.87	1	-2	26	Specific	371.11	218.8	0	6.94	7	>tr|Q63R62|Q63R62_BURPS Glutamine amidotransferase type-2 domain-containing protein OS=Burkholderia pseudomallei (strain K96243) OX=272560 GN=BPSL2811 PE=4 SV=1	2969	NS_368_NSco_20200117_BP_HILIC_B3.20658.20658.4	controllerType=0 controllerNumber=1 scan=20658	54.8124	Trypsin	B3	HSLIDQSLHSR	S{+427}	427	427.201	427.2	427.201
889	87887:4	494	Y.PMASVES{+1938.991}AQLQMPANLSPGLHF.-	NA	S{+1939}	1067.04	4	4265.13	4264.13	1	-0.8	466	Non	371.22	287.01	0	8.04	7	>sp|Q63SD7|ASTD_BURPS N-succinylglutamate 5-semialdehyde dehydrogenase OS=Burkholderia pseudomallei (strain K96243) OX=272560 GN=astD PE=3 SV=1	46	NS_368_NSco_20200117_BP_HILIC_B3.78345.78345.4	controllerType=0 controllerNumber=1 scan=78345	174.251	Trypsin	B3	PMASVESAQLQMPANLSPGLHF	S{+1939}	1939	1938.99	1938.99	1938.99
890	86906:5	429	K.RAAQWLLSIQNADGGWGEDGDS{+794.580}YKLDYR.G	NA	S{+795}	796.823	5	3980.09	3979.09	1	-0.8	535	Specific	371.28	136.62	0	8.12	7	>tr|Q63HT1|Q63HT1_BURPS Squalene--hopene cyclase OS=Burkholderia pseudomallei (strain K96243) OX=272560 GN=shc PE=4 SV=1	2147	NS_368_NSco_20200117_BP_HILIC_B3.77618.77618.4	controllerType=0 controllerNumber=1 scan=77618	173.285	Trypsin	B3	RAAQWLLSIQNADGGWGEDGDSYKLDYR	S{+795}	795	794.58	794.58	794.58
891	78964:4	142	H.LHVFWQAS{+1998.916}GGVTEPGSSGSPIYSPEKR.V	NA	S{+1999}	1219.09	4	4873.34	4872.34	1	-0.7	178	NRagged	371.6	21.16	2.31	5.26	89	>sp|LYSC_LYSEN|(Common contaminant protein)	5756	NS_368_NSco_20200117_BP_HILIC_B3.70718.70718.4	controllerType=0 controllerNumber=1 scan=70718	159.851	Trypsin	B3	LHVFWQASGGVTEPGSSGSPIYSPEKR	S{+1999}	1999	1998.92	1998.92	1998.92
892	29221:4	75	K.LKLDPS{+512.105}WKPDEAR.A	NA	S{+512}	517.739	4	2067.93	2066.93	1	-1.6	197	Specific	372	65.38	0	5.37	13	>tr|Q63JA5|Q63JA5_BURPS Putative non-ribosomal peptide synthase related protein OS=Burkholderia pseudomallei (strain K96243) OX=272560 GN=BPSS1813 PE=4 SV=1	3836	20200122_Nsco_ZICHILIC_BP_B2.26241.26241.3	controllerType=0 controllerNumber=1 scan=26241	66.7525	Trypsin	B2	LKLDPSWKPDEAR	S{+512}	512	512.105	512.11	512.105
893	29221:4	75	K.LKLDPS{+512.105}WKPDEAR.A	NA	S{+512}	517.739	4	2067.93	2066.93	1	-1.6	197	Specific	372	65.38	0	5.37	13	>tr|Q63JA5|Q63JA5_BURPS Putative non-ribosomal peptide synthase related protein OS=Burkholderia pseudomallei (strain K96243) OX=272560 GN=BPSS1813 PE=4 SV=1	3836	20200122_Nsco_ZICHILIC_BP_B2.26241.26241.3	controllerType=0 controllerNumber=1 scan=26241	66.7525	Trypsin	B3	LKLDPSWKPDEAR	S{+512}	512	512.105	512.11	512.105
894	00482:6	128	R.VSANHAHS{+928.893}QDYEDGNGR.T	NA	S{+929}	465.287	6	2786.68	2785.68	1	-1.2	260	Specific	372.12	60.96	0	7.24	24	>tr|Q63JH4|Q63JH4_BURPS Putative outer membrane copper receptor OS=Burkholderia pseudomallei (strain K96243) OX=272560 GN=BPSS1742 PE=3 SV=1	590	NS_368_NSco_20200117_BP_HILIC_B3.2636.2636.4	controllerType=0 controllerNumber=1 scan=2636	15.7428	Trypsin	B3	VSANHAHSQDYEDGNGR	S{+929}	929	928.893	928.89	928.893
895	87022:4	542	H.PEQLVEHPC[+57.021]LS{+656.158}LPSEYWGDER.V	NA	C[+57], S{+656}	800.588	4	3199.33	3197.33	2	-2.1	182	NRagged	372.19	33.69	0	4.96	3	>tr|Q63YS1|Q63YS1_BURPS LysR family transcription regulatory protein OS=Burkholderia pseudomallei (strain K96243) OX=272560 GN=BPSL0117 PE=3 SV=1	2268	NS_368_NSco_20200117_BP_HILIC_B2.79851.79851.4	controllerType=0 controllerNumber=1 scan=79851	172.707	Trypsin	B2	PEQLVEHPCLSLPSEYWGDER	,S{+656}	,+656	656.158	656.16	656.158
896	49896:5	448	K.SFRDSEDS{+501.236}RYVGLTLPR.F	NA	S{+501}	500.854	5	2500.24	2499.24	1	-1.3	228	Specific	372.36	290.15	0	9.46	10	>tr|Q63QB7|Q63QB7_BURPS Uncharacterized protein OS=Burkholderia pseudomallei (strain K96243) OX=272560 GN=BPSL3106 PE=4 SV=1	1821	NS_368_NSco_20200117_BP_HILIC_B3.45521.45521.4	controllerType=0 controllerNumber=1 scan=45521	109.027	Trypsin	B3	SFRDSEDSRYVGLTLPR	S{+501}	501	501.236	501.24	501.236
897	70088:4	45	A.IGGMS{+502.156}ALIPIKNDPEANDR.A	NA	S{+502}	629.551	4	2515.18	2513.18	2	-2.7	326	NRagged	372.63	27.32	0	3.81	14	>tr|Q63SX9|Q63SX9_BURPS Malate synthase OS=Burkholderia pseudomallei (strain K96243) OX=272560 GN=aceB PE=3 SV=1	4351	NS_368_NSco_20200117_BP_HILIC_B1.65365.65365.4	controllerType=0 controllerNumber=1 scan=65365	146.767	Trypsin	B1	IGGMSALIPIKNDPEANDR	S{+502}	502	502.156	502.16	502.156
898	85133:5	237	L.PYAEDALAPHIS{+725.370}QETIQFHYGK.H	NA	S{+725}	649.325	5	3242.6	3240.6	2	-2.1	9	NRagged	372.72	180.31	0	5.53	5	>tr|Q63WL1|Q63WL1_BURPS Superoxide dismutase OS=Burkholderia pseudomallei (strain K96243) OX=272560 GN=sodB PE=3 SV=1	2481	NS_368_NSco_20200117_BP_HILIC_B1.78761.78761.5	controllerType=0 controllerNumber=1 scan=78761	173.59	Trypsin	B1	PYAEDALAPHISQETIQFHYGK	S{+725}	725	725.37	725.37	725.37
899	25210:4	120	N.LMS{+222.162}HNNDVAGRDAVNNER.W	NA	S{+222}	559.53	4	2235.1	2234.1	1	-1.5	215	NRagged	372.89	151.41	0	8.3	17	>tr|Q63L07|Q63L07_BURPS Putative iron transport receptor protein OS=Burkholderia pseudomallei (strain K96243) OX=272560 GN=BPSS1204 PE=3 SV=1	3968	NS_368_NSco_20200117_BP_HILIC_B3.24088.24088.4	controllerType=0 controllerNumber=1 scan=24088	62.8871	Trypsin	B3	LMSHNNDVAGRDAVNNER	S{+222}	222	222.162	222.16	222.162
900	71772:6	390	R.HAS{+567.515}SGAPYLIAEHC[+57.021]APHVHVINAGDGR.H	NA	C[+57], S{+568}	568.154	6	3403.88	3403.88	0	0	142	Specific	372.94	251.85	0.8	8.43	5	>sp|Q63RI2|PYRB_BURPS Aspartate carbamoyltransferase OS=Burkholderia pseudomallei (strain K96243) OX=272560 GN=pyrB PE=3 SV=1	200	NS_368_NSco_20200117_BP_HILIC_B2.66684.66684.5	controllerType=0 controllerNumber=1 scan=66684	146.908	Trypsin	B2	HASSGAPYLIAEHCAPHVHVINAGDGR	,S{+568}	,+568	567.515	567.51	567.515
901	31450:3	41	K.PVALGHDEAS{+256.062}WAQNR.R	NA	S{+256}	636.625	3	1907.86	1906.86	1	-1.8	148	Specific	373.03	14.37	0	5.39	38	>tr|Q63RA7|Q63RA7_BURPS Peptidoglycan-associated protein OS=Burkholderia pseudomallei (strain K96243) OX=272560 GN=pal PE=1 SV=1	4027	NS_368_NSco_20200117_BP_HILIC_B2.30129.30129.3	controllerType=0 controllerNumber=1 scan=30129	70.5593	Trypsin	B2	PVALGHDEASWAQNR	S{+256}	256	256.062	256.06	256.062
902	89898:5	255	K.RDS{+588.293}QFAQMIEAAIKYDKPVR.I	NA	S{+588}	592.11	5	2956.52	2954.52	2	-2.3	129	Specific	373.28	170.77	3.58	8.41	9	>sp|Q63UT3|ISPG_BURPS 4-hydroxy-3-methylbut-2-en-1-yl diphosphate synthase (flavodoxin) OS=Burkholderia pseudomallei (strain K96243) OX=272560 GN=ispG PE=3 SV=1	428	NS_368_NSco_20200117_BP_HILIC_B2.82082.82082.4	controllerType=0 controllerNumber=1 scan=82082	176.166	Trypsin	B2	RDSQFAQMIEAAIKYDKPVR	S{+588}	588	588.293	588.29	588.293
903	01742:4	660	R.EAES{+456.135}IRHEAGNR.E	NA	S{+456}	457.204	4	1825.8	1824.8	1	-1.8	2278	Specific	373.42	124.39	0	6.76	4	>tr|Q63JT0|Q63JT0_BURPS Probable non-ribosomal peptide synthetase OS=Burkholderia pseudomallei (strain K96243) OX=272560 GN=BPSS1634 PE=4 SV=1	4506	NS_368_NSco_20200117_BP_HILIC_B2.3542.3542.3	controllerType=0 controllerNumber=1 scan=3542	16.9666	Trypsin	B2	EAESIRHEAGNR	S{+456}	456	456.135	456.13	456.135
904	37284:3	28	K.AASGAVPTVKPTDNS{+668.231}SGSFVFSRPGK.F	NA	S{+668}	1078.52	3	3233.54	3232.54	1	-1	75	Specific	373.43	207.98	0	7.63	45	>tr|Q63RR8|Q63RR8_BURPS Outer-membrane lipoprotein carrier protein OS=Burkholderia pseudomallei (strain K96243) OX=272560 GN=lolA PE=3 SV=1	3506	20200122_Nsco_ZICHILIC_BP_B1.32953.32953.3	controllerType=0 controllerNumber=1 scan=32953	84.3517	Trypsin	B1	AASGAVPTVKPTDNSSGSFVFSRPGK	S{+668}	668	668.231	668.23	668.231
905	52135:3	4	K.PAATATPAPAPAPAPTTSSATPAPS{+668.223}AATPAPATATPSTAASAPAAK.K	NA	S{+668}	1558.76	3	4674.26	4674.26	0	0	134	Specific	373.46	373.46	0	6.44	106	>tr|Q63UW0|Q63UW0_BURPS Uncharacterized protein OS=Burkholderia pseudomallei (strain K96243) OX=272560 GN=BPSL1486 PE=4 SV=1	1930	20200122_Nsco_ZICHILIC_BP_B2.44630.44630.3	controllerType=0 controllerNumber=1 scan=44630	105.682	Trypsin	B2	PAATATPAPAPAPAPTTSSATPAPSAATPAPATATPSTAASAPAAK	S{+668}	668	668.223	668.22	668.223
906	52135:3	4	K.PAATATPAPAPAPAPTTSSATPAPS{+668.223}AATPAPATATPSTAASAPAAK.K	NA	S{+668}	1558.76	3	4674.26	4674.26	0	0	134	Specific	373.46	373.46	0	6.44	106	>tr|Q63UW0|Q63UW0_BURPS Uncharacterized protein OS=Burkholderia pseudomallei (strain K96243) OX=272560 GN=BPSL1486 PE=4 SV=1	1930	20200122_Nsco_ZICHILIC_BP_B2.44630.44630.3	controllerType=0 controllerNumber=1 scan=44630	105.682	Trypsin	B3	PAATATPAPAPAPAPTTSSATPAPSAATPAPATATPSTAASAPAAK	S{+668}	668	668.223	668.22	668.223
907	28488:3	45	A.PNVSVSVSTS{+854.280}HTTISGGGSR.G	NA	S{+854}	928.752	3	2784.24	2784.24	0	0	498	NRagged	373.64	28.46	0	4.89	15	>sp|K2C1_HUMAN|(Common contaminant protein)	5736	20200122_Nsco_ZICHILIC_BP_B1.25689.25689.3	controllerType=0 controllerNumber=1 scan=25689	67.8323	Trypsin	B1	PNVSVSVSTSHTTISGGGSR	S{+854}	854	854.28	854.28	854.28
908	24346:2	90	G.TGGAGAATGGANGS{+301.078}ANGPNDMTGANTANR.A	NA	S{+301}	1417.6	2	2834.19	2834.19	0	0	46	NRagged	373.66	10.82	10.82	4.68	18	>tr|Q63I26|Q63I26_BURPS Putative lipoprotein OS=Burkholderia pseudomallei (strain K96243) OX=272560 GN=BPSS2243 PE=4 SV=1	3039	NS_368_NSco_20200117_BP_HILIC_B1.23322.23322.2	controllerType=0 controllerNumber=1 scan=23322	57.2024	Trypsin	B1	TGGAGAATGGANGSANGPNDMTGANTANR	S{+301}	301	301.078	301.08	301.078
909	19587:4	144	R.AHHVC[+57.021]PYS{+468.257}NATR.N	NA	C[+57], S{+468}	470.982	4	1880.91	1880.91	0	0	118	Specific	373.83	138.95	1.25	4.91	11	>tr|Q63JD6|Q63JD6_BURPS Organic hydroperoxide resistance protein OS=Burkholderia pseudomallei (strain K96243) OX=272560 GN=ohr PE=4 SV=1	1737	NS_368_NSco_20200117_BP_HILIC_B1.19272.19272.3	controllerType=0 controllerNumber=1 scan=19272	49.563	Trypsin	B1	AHHVCPYSNATR	,S{+468}	,+468	468.257	468.26	468.257
910	09085:3	47	R.GGS{+1956.751}GGGGGGGDDGGYGGGGGGYGGGR.D	NA	S{+1957}	1306.18	3	3916.51	3915.51	1	-0.9	112	Specific	373.85	125	21.36	7.15	18	>tr|Q63XJ3|Q63XJ3_BURPS Single-stranded DNA-binding protein OS=Burkholderia pseudomallei (strain K96243) OX=272560 GN=ssb PE=3 SV=1	5313	NS_368_NSco_20200117_BP_HILIC_B2.9668.9668.3	controllerType=0 controllerNumber=1 scan=9668	27.9928	Trypsin	B2	GGSGGGGGGGDDGGYGGGGGGYGGGR	S{+1957}	1957	1956.75	1956.75	1956.75
911	22827:3	6	A.ASASTPAAGADAAS{+568.211}SPKPAVEDIK.M	NA	S{+568}	927.445	3	2780.32	2780.32	0	0	26	NRagged	374.16	208.39	40.73	4.44	86	>tr|Q63W37|Q63W37_BURPS Ecotin OS=Burkholderia pseudomallei (strain K96243) OX=272560 GN=eco PE=4 SV=1	4875	20200122_Nsco_ZICHILIC_BP_B2.21061.21061.3	controllerType=0 controllerNumber=1 scan=21061	54.89	Trypsin	B2	ASASTPAAGADAASSPKPAVEDIK	S{+568}	568	568.211	568.21	568.211
912	22827:3	6	A.ASASTPAAGADAAS{+568.211}SPKPAVEDIK.M	NA	S{+568}	927.445	3	2780.32	2780.32	0	0	26	NRagged	374.16	208.39	40.73	4.44	86	>tr|Q63W37|Q63W37_BURPS Ecotin OS=Burkholderia pseudomallei (strain K96243) OX=272560 GN=eco PE=4 SV=1	4875	20200122_Nsco_ZICHILIC_BP_B2.21061.21061.3	controllerType=0 controllerNumber=1 scan=21061	54.89	Trypsin	B3	ASASTPAAGADAASSPKPAVEDIK	S{+568}	568	568.211	568.21	568.211
913	19830:3	392	R.SPSSSAAATSTSPSAS{+568.214}AGTGDAALSEARK.-	NA	S{+568}	1065.16	3	3193.46	3191.46	2	-2.1	113	Specific	374.22	35.95	1.2	7.91	12	>tr|Q63MW4|Q63MW4_BURPS Uncharacterized protein OS=Burkholderia pseudomallei (strain K96243) OX=272560 GN=BPSS0534 PE=4 SV=1	5652	NS_368_NSco_20200117_BP_HILIC_B3.19188.19188.3	controllerType=0 controllerNumber=1 scan=19188	51.3566	Trypsin	B3	SPSSSAAATSTSPSASAGTGDAALSEARK	S{+568}	568	568.214	568.21	568.214
[truncated: 3,389 more rows]
