# Supplementary material for: Open Database Searching Enables the Identification and Comparison of Bacterial Glycoproteomes without Defining Glycan Compositions Prior to Searching
Source: Mol Cell Proteomics. 2020 Nov 25;19(9):1561–74. doi: 10.1074/mcp.TIR120.002100 (PMC8143609; doi:10.1074/mcp.TIR120.002100)
Supplement: Supplementary file 1 [file mmc1.zip › mmc1/160233_1_supp_538038_qb0k4h.xlsx]

## Sheet: Combined_Tryptic_modified_pepti
Query #:z	Protein Rank	Peptide < ProteinMetrics Confidential >	Glycans NHFAGNa	Modification Type(s)	Observed m/z	z	Observed (M+H)	Calc. mass (M+H)	Off-by-x error	Mass error (ppm)	Starting position	Cleavage	Score	Delta	Delta Mod	|Log Prob|	# of unique peptides	Protein Name	Protein DB number	Comment	Scan #	Scan Time	Enzyme	replicate	cleaned_peptides	cleaned_modifications	Site_modification	Exact_masses	Exact_masses_rounded2	Exact_masses_rounded3
69133:2	71	E.PGSSGS{+1161.043}PIYSPEK.R	NA	S{+1161}	1234.34	2	2467.67	2466.67	1	-1.4	191	NRagged	300.05	144.65	0	5.43	235	>sp|LYSC_LYSEN|(Common contaminant protein)	6035	Nsco_NS_434_20203020_B_diffuse_HILIC3.57433.57433.4	controllerType=0 controllerNumber=1 scan=57433	148.112	Trypsin	B3	PGSSGSPIYSPEK	S{+1161}	1161	1161.04	1161.04	1161.04
09296:4	1665	R.TQEEGRGAGLYS{+1919.800}TGTSAGK.F	NA	S{+1920}	948.429	4	3790.69	3789.69	1	-0.9	291	Specific	300.07	160.61	0	4.34	3	>WL85_RS22960 ref|WP_060190425.1|gi|982014885| hypothetical protein	4476	Nsco_NS_434_20203020_B_diffuse_HILIC1.10086.10086.4	controllerType=0 controllerNumber=1 scan=10086	32.1067	Trypsin	B1	TQEEGRGAGLYSTGTSAGK	S{+1920}	1920	1919.8	1919.8	1919.8
72967:3	8	M.PEDAAGAAAPAEAAS{+1001.414}APAQAASGAEPAAASASAALSTIYFETGK.S	NA	S{+1001}	1664.11	3	4990.32	4990.32	0	0	394	NRagged	300.08	50.1	0	5.35	220	>WL85_RS13170 ref|WP_059511914.1|gi|981294205| cytochrome-c oxidase	2559	Nsco_NS_434_20203020_B_diffuse_HILIC1.61018.61018.3	controllerType=0 controllerNumber=1 scan=61018	157.833	Trypsin	B1	PEDAAGAAAPAEAASAPAQAASGAEPAAASASAALSTIYFETGK	S{+1001}	1001	1001.41	1001.41	1001.41
39912:3	218	K.AADAGGAKPAAGASAAPAAPAPVAVPAS{+1134.430}AVSGSAAQ.-	NA	S{+1134}	1364.99	3	4092.94	4090.94	2	-1.6	151	CRagged	300.09	300.09	0	7.1	57	>WL85_RS04975 ref|WP_059467857.1|gi|981248147| outer membrane lipid asymmetry maintenance protein MlaD	967	Nsco_NS_434_20203020_B_diffuse_HILIC1.34642.34642.3	controllerType=0 controllerNumber=1 scan=34642	93.2174	Trypsin	B1	AADAGGAKPAAGASAAPAAPAPVAVPASAVSGSAAQ	S{+1134}	1134	1134.43	1134.43	1134.43
46557:4	2	K.QQQQQLAANTPKPAPS{+623.228}ATSSAAAKPPTANDANTGYFLQVGAYK.T	NA	S{+623}	1257.61	4	5027.43	5025.43	2	-1.3	188	Specific	300.12	56.09	0	6.93	233	>WL85_RS12820 ref|WP_059465879.1|gi|981246169| cell division protein	2489	Nsco_NS_434_20203020_B_diffuse_HILIC2.39520.39520.4	controllerType=0 controllerNumber=1 scan=39520	107.314	Trypsin	B2	QQQQQLAANTPKPAPSATSSAAAKPPTANDANTGYFLQVGAYK	S{+623}	623	623.228	623.23	623.228
51426:3	467	E.PQPTNGAETNAAKPAQAGLES{+217.048}LTAVGSR.L	NA	S{+217}	985.485	3	2954.44	2953.44	1	-1.1	4	NRagged	300.12	27.12	0.42	6.58	16	>WL85_RS26615 ref|WP_059464407.1|gi|981244697| XRE family transcriptional regulator	5191	Nsco_NS_434_20203020_B_diffuse_HILIC3.43435.43435.3	controllerType=0 controllerNumber=1 scan=43435	115.43	Trypsin	B3	PQPTNGAETNAAKPAQAGLESLTAVGSR	S{+217}	217	217.048	217.05	217.048
19152:5	201	T.GQTSPAAGHHAEPS{+1841.738}AAQSSKA.-	NA	S{+1842}	767.341	5	3832.68	3831.68	1	-0.9	348	Non	300.13	16.84	0	4.48	25	>WL85_RS01205 ref|WP_059465188.1|gi|981245478| phosphate acyltransferase	232	Nsco_NS_434_20203020_B_diffuse_HILIC3.17801.17801.5	controllerType=0 controllerNumber=1 scan=17801	50.5267	Trypsin	B3	GQTSPAAGHHAEPSAAQSSKA	S{+1842}	1842	1841.74	1841.74	1841.74
48899:4	39	R.QPASGPAVEWGGMMYGS{+581.216}QLMTPAERNEYHAR.M	NA	S{+581}	1002.2	4	4005.77	4002.77	3	-2.5	30	Specific	300.14	300.14	0	8.97	133	>WL85_RS12305 ref|WP_060189112.1|gi|982013572| hypothetical protein	2387	Nsco_NS_434_20203020_B_diffuse_HILIC3.41430.41430.2	controllerType=0 controllerNumber=1 scan=41430	110.608	Trypsin	B3	QPASGPAVEWGGMMYGSQLMTPAERNEYHAR	S{+581}	581	581.216	581.22	581.216
50311:4	5	V.YGDANKYPAIFEANKPMLS{+208.019}SPDR.I	NA	S{+208}	699.073	4	2793.27	2792.27	1	-1.2	121	NRagged	300.15	7.01	1.2	5.12	147	>WL85_RS26280 ref|WP_021162125.1|gi|544732403| hypothetical protein	5125	Nsco_NS_434_20203020_B_diffuse_HILIC2.42489.42489.4	controllerType=0 controllerNumber=1 scan=42489	114.732	Trypsin	B2	YGDANKYPAIFEANKPMLSSPDR	S{+208}	208	208.019	208.02	208.019
65209:4	89	L.SIEEQETQFS{+338.103}C[+57.021]EVMPLEPDHADSAETEALRR.A	NA	C[+57], S{+338}	986.435	4	3942.72	3942.72	0	0	105	NRagged	300.15	78.4	0	7.25	27	>WL85_RS26065 ref|WP_044843675.1|gi|766772267| DNA-binding protein	5084	Nsco_NS_434_20203020_B_diffuse_HILIC2.54308.54308.4	controllerType=0 controllerNumber=1 scan=54308	143.916	Trypsin	B2	SIEEQETQFSCEVMPLEPDHADSAETEALRR	,S{+338}	,+338	338.103	338.1	338.103
27322:5	1	K.LSKPAATTSATTSATTSTGTAATPTAATPAPAPAASAPEAAS{+891.398}K.P	NA	S{+891}	950.275	5	4747.34	4747.34	0	0	98	Specific	300.21	29.77	0	2.74	668	>WL85_RS26455 ref|WP_059464384.1|gi|981244674| competence protein ComE	5160	Nsco_NS_434_20203020_B_diffuse_HILIC2.24310.24310.5	controllerType=0 controllerNumber=1 scan=24310	67.7967	Trypsin	B2	LSKPAATTSATTSATTSTGTAATPTAATPAPAPAASAPEAASK	S{+891}	891	891.398	891.4	891.398
16053:3	50	P.KAAPADAAS{+568.217}SAAAVAGEPR.W	NA	S{+568}	760.37	3	2279.09	2279.09	0	0	518	NRagged	300.22	157.68	18.38	4.76	57	>WL85_RS03445 ref|WP_059468221.1|gi|981248511| uroporphyrinogen-III synthase	667	Nsco_NS_434_20203020_B_diffuse_HILIC2.15390.15390.3	controllerType=0 controllerNumber=1 scan=15390	45.0353	Trypsin	B2	KAAPADAASSAAAVAGEPR	S{+568}	568	568.217	568.22	568.217
20995:3	39	R.GQGMGMGMGPGYMHGRPGGPAS{+583.216}GAAGQ.-	NA	S{+583}	1020.43	3	3059.27	3057.27	2	-2.2	104	CRagged	300.26	64	5.43	7.21	133	>WL85_RS12305 ref|WP_060189112.1|gi|982013572| hypothetical protein	2387	Nsco_NS_434_20203020_B_diffuse_HILIC3.19324.19324.3	controllerType=0 controllerNumber=1 scan=19324	54.264	Trypsin	B3	GQGMGMGMGPGYMHGRPGGPASGAAGQ	S{+583}	583	583.216	583.22	583.216
17349:3	36	Q.GSGGTQVAVVDANGKVDNS{+198.085}SDAQR.I	NA	S{+198}	844.737	3	2532.2	2530.2	2	-2.7	348	NRagged	300.29	48.58	1.2	5.27	77	>WL85_RS07320 ref|WP_060188248.1|gi|982012605| hypothetical protein	1419	Nsco_NS_434_20203020_B_diffuse_HILIC2.16435.16435.3	controllerType=0 controllerNumber=1 scan=16435	47.7358	Trypsin	B2	GSGGTQVAVVDANGKVDNSSDAQR	S{+198}	198	198.085	198.09	198.085
68482:4	6	R.NGKMPEDAAGAAAPAEAASAPAQAAS{+1178.404}GAEPAAASASAALSTIYFETGK.S	NA	S{+1178}	1401.13	4	5601.51	5597.51	4	-2.4	390	Specific	300.31	300.31	0.87	6.66	261	>WL85_RS13170 ref|WP_059511914.1|gi|981294205| cytochrome-c oxidase	2559	Nsco_NS_434_20203020_B_diffuse_HILIC2.56807.56807.4	controllerType=0 controllerNumber=1 scan=56807	150.512	Trypsin	B2	NGKMPEDAAGAAAPAEAASAPAQAASGAEPAAASASAALSTIYFETGK	S{+1178}	1178	1178.4	1178.4	1178.4
72407:3	8	N.ATSQYESASS{+729.264}RPLGGTEQGAQALAPQATFADYK.V	NA	S{+729}	1378.3	3	4132.89	4130.89	2	-1.6	7	NRagged	300.34	2.6	0.33	6.86	204	>WL85_RS15465 ref|WP_059538682.1|gi|981322067| ribonucleotide-diphosphate reductase subunit alpha	3006	Nsco_NS_434_20203020_B_diffuse_HILIC3.60084.60084.3	controllerType=0 controllerNumber=1 scan=60084	154.918	Trypsin	B3	ATSQYESASSRPLGGTEQGAQALAPQATFADYK	S{+729}	729	729.264	729.26	729.264
57353:3	5	I.PVTS{+256.111}QNRIPLVQNGTVDIEC[+57.021]GSTTNNAER.Q	NA	C[+57], S{+256}	1142.89	3	3426.66	3426.66	0	0	87	NRagged	300.41	154.84	12.67	7.33	258	>WL85_RS15820 ref|WP_059465500.1|gi|981245790| ABC transporter	3077	Nsco_NS_434_20203020_B_diffuse_HILIC1.48739.48739.3	controllerType=0 controllerNumber=1 scan=48739	127.744	Trypsin	B1	PVTSQNRIPLVQNGTVDIECGSTTNNAER	,S{+256}	,+256	256.111	256.11	256.111
22872:3	31	R.GQGMGMGMGPGYMHGRPGGPAS{+582.211}GAAGQ.-	NA	S{+582}	1020.09	3	3058.27	3056.27	2	-2.2	104	CRagged	300.41	50.32	0	5.93	113	>WL85_RS12305 ref|WP_060189112.1|gi|982013572| hypothetical protein	2387	Nsco_NS_434_20203020_B_diffuse_HILIC2.20835.20835.3	controllerType=0 controllerNumber=1 scan=20835	58.9691	Trypsin	B2	GQGMGMGMGPGYMHGRPGGPASGAAGQ	S{+582}	582	582.211	582.21	582.211
29363:5	1	K.PAATTSATTS{+1622.613}ATTSTGTAATPTAATPAPAPAASAPEAASKPAK.S	NA	S{+1623}	1090.31	5	5447.53	5446.53	1	-0.6	101	Specific	300.41	300.41	0	7.6	695	>WL85_RS26455 ref|WP_059464384.1|gi|981244674| competence protein ComE	5160	Nsco_NS_434_20203020_B_diffuse_HILIC3.25817.25817.5	controllerType=0 controllerNumber=1 scan=25817	71.1221	Trypsin	B3	PAATTSATTSATTSTGTAATPTAATPAPAPAASAPEAASKPAK	S{+1623}	1623	1622.61	1622.61	1622.61
22891:3	39	R.GQGMGMGMGPGYMHGRPGGPAS{+582.213}GAAGQ.-	NA	S{+582}	1020.1	3	3058.27	3056.27	2	-2.2	104	CRagged	300.41	300.41	0	6.76	133	>WL85_RS12305 ref|WP_060189112.1|gi|982013572| hypothetical protein	2387	Nsco_NS_434_20203020_B_diffuse_HILIC3.20847.20847.3	controllerType=0 controllerNumber=1 scan=20847	58.2268	Trypsin	B3	GQGMGMGMGPGYMHGRPGGPASGAAGQ	S{+582}	582	582.213	582.21	582.213
71258:2	121	E.PGSSGSPIYS{+1153.553}PEK.R	NA	S{+1154}	1230.6	2	2460.18	2459.18	1	-1.4	191	NRagged	300.47	139.12	0	3.74	165	>sp|LYSC_LYSEN|(Common contaminant protein)	6035	Nsco_NS_434_20203020_B_diffuse_HILIC2.59000.59000.4	controllerType=0 controllerNumber=1 scan=59000	156.626	Trypsin	B2	PGSSGSPIYSPEK	S{+1154}	1154	1153.55	1153.55	1153.55
19897:8	812	R.IAS{+1438.734}GDMDHIIGRR.R	NA	S{+1439}	360.815	8	2879.47	2879.47	0	0	177	Specific	300.49	60.06	0	4.25	5	>WL85_RS20745 ref|WP_059466565.1|gi|981246855| peroxidase	4041	Nsco_NS_434_20203020_B_diffuse_HILIC3.18378.18378.4	controllerType=0 controllerNumber=1 scan=18378	51.9404	Trypsin	B3	IASGDMDHIIGRR	S{+1439}	1439	1438.73	1438.73	1438.73
73784:5	36	I.PTYLIPS{+1200.511}RNHYGIIGPIMPER.L	NA	S{+1201}	726.165	5	3626.8	3624.8	2	-1.9	281	NRagged	300.52	124.18	0	6.61	96	>WL85_RS00155 ref|WP_060190884.1|gi|982015344| arginine decarboxylase	31	Nsco_NS_434_20203020_B_diffuse_HILIC3.61170.61170.5	controllerType=0 controllerNumber=1 scan=61170	157.772	Trypsin	B3	PTYLIPSRNHYGIIGPIMPER	S{+1201}	1201	1200.51	1200.51	1200.51
53101:4	11	V.GNGTVAAAALPATPNAGAAPGTAS{+568.219}GTVVHGTAGTISPPPANATPGQVVVGGKVPDEATK.A	NA	S{+568}	1467.74	4	5867.95	5866.95	1	-0.6	41	NRagged	300.54	300.54	43.45	6.9	93	>WL85_RS06555 ref|WP_060188720.1|gi|982013161| cell envelope biogenesis protein OmpA	1277	Nsco_NS_434_20203020_B_diffuse_HILIC2.44707.44707.4	controllerType=0 controllerNumber=1 scan=44707	120.238	Trypsin	B2	GNGTVAAAALPATPNAGAAPGTASGTVVHGTAGTISPPPANATPGQVVVGGKVPDEATK	S{+568}	568	568.219	568.22	568.219
07162:3	453	R.PTPIS{+272.074}PKEVEK.I	NA	S{+272}	499.591	3	1496.76	1496.76	0	0	104	Specific	300.55	73.16	7.51	3.78	8	>WL85_RS07065 ref|WP_006400672.1|gi|493445302| transcription antitermination protein NusG	1379	Nsco_NS_434_20203020_B_diffuse_HILIC2.8178.8178.3	controllerType=0 controllerNumber=1 scan=8178	28.2683	Trypsin	B2	PTPISPKEVEK	S{+272}	272	272.074	272.07	272.074
03030:2	57	K.RQEINKIES{+588.671}R.F	NA	S{+589}	931.69	2	1862.37	1861.37	1	-1.8	456	Specific	300.6	300.6	0	7.19	44	>WL85_RS01160 ref|WP_060188079.1|gi|982012436| ribonuclease E	223	Nsco_NS_434_20203020_B_diffuse_HILIC3.4749.4749.4	controllerType=0 controllerNumber=1 scan=4749	21.1112	Trypsin	B3	RQEINKIESR	S{+589}	589	588.671	588.67	588.671
36917:3	71	T.WS{+229.081}AEDEDAFKQPIRDQYER.Q	NA	S{+229}	871.73	3	2613.18	2612.18	1	-1.3	469	NRagged	300.61	300.61	5.58	5.44	42	>WL85_RS14965 ref|WP_059464516.1|gi|981244806| methylcrotonoyl-CoA carboxylase	2909	Nsco_NS_434_20203020_B_diffuse_HILIC2.31637.31637.3	controllerType=0 controllerNumber=1 scan=31637	86.7775	Trypsin	B2	WSAEDEDAFKQPIRDQYER	S{+229}	229	229.081	229.08	229.081
07235:2	1	K.DKAASAAAAS{+1336.461}GA.-	NA	S{+1336}	1163.98	2	2326.95	2326.95	0	0	187	CRagged	300.62	140.45	25.92	5.91	668	>WL85_RS26455 ref|WP_059464384.1|gi|981244674| competence protein ComE	5160	Nsco_NS_434_20203020_B_diffuse_HILIC2.8239.8239.2	controllerType=0 controllerNumber=1 scan=8239	28.3963	Trypsin	B2	DKAASAAAASGA	S{+1336}	1336	1336.46	1336.46	1336.46
50367:3	41	Q.PSGEQLS{+1432.722}IYDAAMK.Y	NA	S{+1433}	981.821	3	2943.45	2942.45	1	-1.1	755	NRagged	300.66	93.4	0	2.02	72	>WL85_RS20155 ref|WP_059539893.1|gi|981323372| aconitate hydratase	3927	Nsco_NS_434_20203020_B_diffuse_HILIC1.43169.43169.3	controllerType=0 controllerNumber=1 scan=43169	114.455	Trypsin	B1	PSGEQLSIYDAAMK	S{+1433}	1433	1432.72	1432.72	1432.72
80451:6	184	A.HSMLGGAS{+237.139}ALVQDVPPFVIAAGNKAEPHGINVEGLRR.R	NA	S{+237}	675.364	6	4047.15	4045.15	2	-1.7	164	NRagged	300.69	300.69	0	8.3	18	>WL85_RS25680 ref|WP_059464260.1|gi|981244550| acyl-[acyl-carrier-protein]--UDP-N- acetylglucosamine O-acyltransferase	5008	Nsco_NS_434_20203020_B_diffuse_HILIC1.66850.66850.6	controllerType=0 controllerNumber=1 scan=66850	173.5	Trypsin	B1	HSMLGGASALVQDVPPFVIAAGNKAEPHGINVEGLRR	S{+237}	237	237.139	237.14	237.139
23964:3	43	L.VGAYQHAS{+761.375}GTQR.V	NA	S{+761}	679.338	3	2036	2036	0	0	340	NRagged	300.71	5.61	5.61	2.2	99	>WL85_RS19895 ref|WP_059595311.1|gi|981381904| porin	3875	Nsco_NS_434_20203020_B_diffuse_HILIC2.21727.21727.3	controllerType=0 controllerNumber=1 scan=21727	61.1061	Trypsin	B2	VGAYQHASGTQR	S{+761}	761	761.375	761.38	761.375
62805:3	196	V.TPEMAQGTPAPTQS{+1918.832}NELKPATN.-	NA	S{+1919}	1401.31	3	4201.92	4201.92	0	0	147	Non	300.72	128.48	0	5.72	47	>WL85_RS20145 ref|WP_059466431.1|gi|981246721| hypothetical protein	3925	Nsco_NS_434_20203020_B_diffuse_HILIC2.52425.52425.3	controllerType=0 controllerNumber=1 scan=52425	139.399	Trypsin	B2	TPEMAQGTPAPTQSNELKPATN	S{+1919}	1919	1918.83	1918.83	1918.83
54146:5	351	A.MLQIQHLLDRKPGQLS{+255.056}GGQR.Q	NA	S{+255}	507.266	5	2532.3	2530.3	2	-2.7	121	NRagged	300.74	120.25	120.25	5.51	9	>WL85_RS27230 ref|WP_059915443.1|gi|981721138| sugar ABC transporter ATP-binding protein	5306	Nsco_NS_434_20203020_B_diffuse_HILIC1.46150.46150.5	controllerType=0 controllerNumber=1 scan=46150	121.531	Trypsin	B1	MLQIQHLLDRKPGQLSGGQR	S{+255}	255	255.056	255.06	255.056
43885:4	828	N.AYAAGES{+823.481}YLPEGMREPR.W	NA	S{+823}	680.848	4	2720.37	2720.37	0	0	389	NRagged	300.75	6.05	6.05	4.09	7	>WL85_RS27200 ref|WP_059467032.1|gi|981247322| recombination factor protein RarA	5300	Nsco_NS_434_20203020_B_diffuse_HILIC3.37194.37194.4	controllerType=0 controllerNumber=1 scan=37194	99.9652	Trypsin	B3	AYAAGESYLPEGMREPR	S{+823}	823	823.481	823.48	823.481
11600:4	323	K.VDAS{+506.248}DNFNRK.F	NA	S{+506}	418.957	4	1672.81	1671.81	1	-2	157	Specific	300.79	19.15	8.09	4.16	12	>WL85_RS13765 ref|WP_060190626.1|gi|982015086| DNA helicase II	2675	Nsco_NS_434_20203020_B_diffuse_HILIC3.11750.11750.5	controllerType=0 controllerNumber=1 scan=11750	35.5103	Trypsin	B3	VDASDNFNRK	S{+506}	506	506.248	506.25	506.248
22724:4	191	R.GHGHASAAQVPAPAAGS{+1334.459}TDTPTGAASQPAVR.R	NA	S{+1334}	1044.47	4	4174.85	4172.85	2	-1.6	68	Specific	300.82	300.82	0	8.46	40	>WL85_RS15870 ref|WP_059465403.1|gi|981245693| hypothetical protein	3086	Nsco_NS_434_20203020_B_diffuse_HILIC2.20726.20726.4	controllerType=0 controllerNumber=1 scan=20726	58.6889	Trypsin	B2	GHGHASAAQVPAPAAGSTDTPTGAASQPAVR	S{+1334}	1334	1334.46	1334.46	1334.46
18006:3	50	P.KAAPADAAS{+595.213}SAAAVAGEPR.W	NA	S{+595}	769.701	3	2307.09	2306.09	1	-1.5	518	NRagged	300.83	164.52	0	6.77	57	>WL85_RS03445 ref|WP_059468221.1|gi|981248511| uroporphyrinogen-III synthase	667	Nsco_NS_434_20203020_B_diffuse_HILIC2.16931.16931.3	controllerType=0 controllerNumber=1 scan=16931	49.0142	Trypsin	B2	KAAPADAASSAAAVAGEPR	S{+595}	595	595.213	595.21	595.213
47221:4	68	R.ADDGSHAIS{+629.308}LAWHPDFR.M	NA	S{+629}	632.053	4	2525.19	2524.19	1	-1.3	610	Specific	300.83	173.38	2.14	4.47	40	>WL85_RS04815 ref|WP_060189210.1|gi|982013670| sugar-binding protein	936	Nsco_NS_434_20203020_B_diffuse_HILIC2.40048.40048.4	controllerType=0 controllerNumber=1 scan=40048	108.638	Trypsin	B2	ADDGSHAISLAWHPDFR	S{+629}	629	629.308	629.31	629.308
17138:4	389	K.APMS{+1056.547}GNNVSHANNK.T	NA	S{+1057}	625.058	4	2497.21	2497.21	0	0	11	Specific	300.84	3.43	3.43	1.62	11	>WL85_RS03845 ref|WP_004186391.1|gi|490290786| 50S ribosomal protein L28	745	Nsco_NS_434_20203020_B_diffuse_HILIC3.16247.16247.4	controllerType=0 controllerNumber=1 scan=16247	46.5617	Trypsin	B3	APMSGNNVSHANNK	S{+1057}	1057	1056.55	1056.55	1056.55
44402:3	352	A.QASDTAATLPAIS{+550.188}VNASAEHASYDGGHSR.A	NA	S{+550}	1145.85	3	3435.53	3434.53	1	-1	26	NRagged	300.9	28.71	5.05	6.48	15	>WL85_RS04620 ref|WP_060189652.1|gi|982014112| TonB-dependent receptor	899	Nsco_NS_434_20203020_B_diffuse_HILIC3.37579.37579.3	controllerType=0 controllerNumber=1 scan=37579	100.923	Trypsin	B3	QASDTAATLPAISVNASAEHASYDGGHSR	S{+550}	550	550.188	550.19	550.188
18224:4	243	R.HALDLS{+464.227}NPDRIR.S	NA	S{+464}	468.75	4	1871.98	1870.98	1	-1.8	39	Specific	300.91	177.9	0	5.23	28	>WL85_RS27670 ref|WP_059915424.1|gi|981721119| dTDP-4-dehydrorhamnose reductase	5393	Nsco_NS_434_20203020_B_diffuse_HILIC2.17113.17113.3	controllerType=0 controllerNumber=1 scan=17113	49.4646	Trypsin	B2	HALDLSNPDRIR	S{+464}	464	464.227	464.23	464.227
53176:5	10	T.AS{+1067.593}GIVIPDAAAEKPDQGEVLAIGPGK.R	NA	S{+1068}	715.393	5	3572.93	3570.93	2	-1.9	22	NRagged	300.91	5.25	5.25	6.03	62	>WL85_RS27745 ref|WP_004186661.1|gi|490291056| molecular chaperone GroES	5408	Nsco_NS_434_20203020_B_diffuse_HILIC3.44790.44790.5	controllerType=0 controllerNumber=1 scan=44790	118.606	Trypsin	B3	ASGIVIPDAAAEKPDQGEVLAIGPGK	S{+1068}	1068	1067.59	1067.59	1067.59
46249:4	270	Q.PIDLDERAEQQES{+918.450}R.V	NA	S{+918}	651.82	4	2604.26	2604.26	0	0	37	NRagged	300.92	191.03	9.86	3.72	32	>WL85_RS03545 ref|WP_044849219.1|gi|766787888| hypothetical protein	687	Nsco_NS_434_20203020_B_diffuse_HILIC1.39950.39950.4	controllerType=0 controllerNumber=1 scan=39950	106.746	Trypsin	B1	PIDLDERAEQQESR	S{+918}	918	918.45	918.45	918.45
40430:5	932	R.TPS{+850.031}MLIGDTWRGAESGATLAVHNPATGDELC[+57.021]RVPASGAADVDR.A	NA	C[+57], S{+850}	1055.24	5	5272.15	5272.15	0	0	18	Specific	301.03	1.61	1.61	7.02	3	>WL85_RS03965 ref|WP_059466010.1|gi|981246300| aldehyde dehydrogenase	768	Nsco_NS_434_20203020_B_diffuse_HILIC2.34361.34361.5	controllerType=0 controllerNumber=1 scan=34361	93.8282	Trypsin	B2	TPSMLIGDTWRGAESGATLAVHNPATGDELCRVPASGAADVDR	,S{+850}	,+850	850.031	850.03	850.031
11603:5	142	D.PHAPFHAQVS{+699.593}AER.A	NA	S{+700}	430.269	5	2147.32	2146.32	1	-1.6	106	NRagged	301.07	52.48	0	4.24	22	>WL85_RS26095 ref|WP_059464327.1|gi|981244617| glucose-6-phosphate isomerase	5088	Nsco_NS_434_20203020_B_diffuse_HILIC1.12019.12019.4	controllerType=0 controllerNumber=1 scan=12019	36.163	Trypsin	B1	PHAPFHAQVSAER	S{+700}	700	699.593	699.59	699.593
38390:3	3	K.VAPPPADNGAS{+668.217}QPQQFDPNRALQGK.T	NA	S{+668}	1091.51	3	3272.51	3271.51	1	-1	50	Specific	301.07	67.01	1.74	7.57	236	>WL85_RS12820 ref|WP_059465879.1|gi|981246169| cell division protein	2489	Nsco_NS_434_20203020_B_diffuse_HILIC3.32777.32777.3	controllerType=0 controllerNumber=1 scan=32777	88.8727	Trypsin	B3	VAPPPADNGASQPQQFDPNRALQGK	S{+668}	668	668.217	668.22	668.217
00958:3	488	R.MGAYAS{+697.690}HGGVDKR.R	NA	S{+698}	682.783	3	2046.33	2046.33	0	0	104	Specific	301.08	30.62	30.62	5.21	12	>WL85_RS25960 ref|WP_044843722.1|gi|766772391| carboxymuconolactone decarboxylase	5064	Nsco_NS_434_20203020_B_diffuse_HILIC2.3082.3082.2	controllerType=0 controllerNumber=1 scan=3082	17.5903	Trypsin	B2	MGAYASHGGVDKR	S{+698}	698	697.69	697.69	697.69
51949:3	9	K.KAS{+596.221}EAAAAASAAQAAAAASASAGPVSAAAVDQDANAQAAR.A	NA	S{+596}	1370.65	3	4109.94	4106.94	3	-2.5	143	Specific	301.08	0.93	0.93	4.61	240	>WL85_RS15720 ref|WP_059465377.1|gi|981245667| cell envelope protein SmpA	3057	Nsco_NS_434_20203020_B_diffuse_HILIC3.43822.43822.3	controllerType=0 controllerNumber=1 scan=43822	116.357	Trypsin	B3	KASEAAAAASAAQAAAAASASAGPVSAAAVDQDANAQAAR	S{+596}	596	596.221	596.22	596.221
53662:5	11	H.YS{+347.163}FGDVKGELIDQLGVRDK.E	NA	S{+347}	498.06	5	2486.27	2486.27	0	0	105	NRagged	301.2	8.09	8.09	4.04	190	>WL85_RS25965 ref|WP_009691824.1|gi|497377611| antioxidant, AhpC/Tsa family protein	5065	Nsco_NS_434_20203020_B_diffuse_HILIC3.45178.45178.5	controllerType=0 controllerNumber=1 scan=45178	119.465	Trypsin	B3	YSFGDVKGELIDQLGVRDK	S{+347}	347	347.163	347.16	347.163
67368:4	2	K.EIAQVGSISANSDSS{+884.479}IGDRIAEAMDK.V	NA	S{+884}	888.195	4	3549.76	3548.76	1	-0.9	143	Specific	301.24	172.52	0	7.73	252	>WL85_RS27740 ref|WP_059466950.1|gi|981247240| molecular chaperone GroEL	5407	Nsco_NS_434_20203020_B_diffuse_HILIC1.56600.56600.3	controllerType=0 controllerNumber=1 scan=56600	146.359	Trypsin	B1	EIAQVGSISANSDSSIGDRIAEAMDK	S{+884}	884	884.479	884.48	884.479
12858:3	1	K.AAAAAAASADAGAS{+1803.662}APAAASSTK.A	NA	S{+1804}	1222.2	3	3664.57	3663.57	1	-0.9	153	Specific	301.25	146.01	0	6.34	668	>WL85_RS26455 ref|WP_059464384.1|gi|981244674| competence protein ComE	5160	Nsco_NS_434_20203020_B_diffuse_HILIC2.12768.12768.3	controllerType=0 controllerNumber=1 scan=12768	38.3175	Trypsin	B2	AAAAAAASADAGASAPAAASSTK	S{+1804}	1804	1803.66	1803.66	1803.66
54070:5	24	N.HYS{+258.125}FGDVKGELIDQLGVRDK.E	NA	S{+258}	508.064	5	2536.29	2534.29	2	-2.6	104	NRagged	301.25	0.66	0	6.42	103	>WL85_RS25965 ref|WP_009691824.1|gi|497377611| antioxidant, AhpC/Tsa family protein	5065	Nsco_NS_434_20203020_B_diffuse_HILIC2.45466.45466.5	controllerType=0 controllerNumber=1 scan=45466	122.075	Trypsin	B2	HYSFGDVKGELIDQLGVRDK	S{+258}	258	258.125	258.12	258.125
60939:3	20	L.GGGAWGANS{+580.286}TVQNGLDSSGNGAEPAVSSINNGYK.F	NA	S{+580}	1273.26	3	3817.77	3816.77	1	-0.9	222	NRagged	301.25	23.97	0.8	5.16	336	>WL85_RS18580 ref|WP_059466175.1|gi|981246465| porin	3617	Nsco_NS_434_20203020_B_diffuse_HILIC3.51040.51040.3	controllerType=0 controllerNumber=1 scan=51040	133.389	Trypsin	B3	GGGAWGANSTVQNGLDSSGNGAEPAVSSINNGYK	S{+580}	580	580.286	580.29	580.286
54269:4	308	Q.IDFNAADYLS{+889.339}SHGRK.S	NA	S{+889}	646.547	4	2583.17	2583.17	0	0	186	NRagged	301.26	31.96	31.96	4.33	13	>WL85_RS22795 ref|WP_059467142.1|gi|981247432| arginine N-succinyltransferase	4443	Nsco_NS_434_20203020_B_diffuse_HILIC3.45676.45676.4	controllerType=0 controllerNumber=1 scan=45676	120.644	Trypsin	B3	IDFNAADYLSSHGRK	S{+889}	889	889.339	889.34	889.339
20215:3	405	N.GMS{+400.163}KEEWKGGAETNK.I	NA	S{+400}	684.651	3	2051.94	2051.94	0	0	236	NRagged	301.28	49.75	28.99	3.78	29	>WL85_RS20025 ref|WP_059466419.1|gi|981246709| aspartate-semialdehyde dehydrogenase	3901	Nsco_NS_434_20203020_B_diffuse_HILIC1.19125.19125.3	controllerType=0 controllerNumber=1 scan=19125	53.4183	Trypsin	B1	GMSKEEWKGGAETNK	S{+400}	400	400.163	400.16	400.163
47032:3	73	A.PTAGEHVQPSATS{+1457.721}APTPAPPEPK.V	NA	S{+1458}	1242.29	3	3724.85	3724.85	0	0	1119	NRagged	301.32	69.21	0	5.3	55	>WL85_RS21680 ref|WP_060189440.1|gi|982013900| hypothetical protein	4226	Nsco_NS_434_20203020_B_diffuse_HILIC1.40548.40548.3	controllerType=0 controllerNumber=1 scan=40548	108.202	Trypsin	B1	PTAGEHVQPSATSAPTPAPPEPK	S{+1458}	1458	1457.72	1457.72	1457.72
15140:4	808	Q.PDVS{+726.346}MAAADAARK.A	NA	S{+726}	508.254	4	2029.99	2028.99	1	-1.7	57	NRagged	301.33	58.42	0	3.39	4	>WL85_RS07245 ref|WP_060188243.1|gi|982012600| DNA-3-methyladenine glycosylase	1404	Nsco_NS_434_20203020_B_diffuse_HILIC1.15059.15059.3	controllerType=0 controllerNumber=1 scan=15059	43.409	Trypsin	B1	PDVSMAAADAARK	S{+726}	726	726.346	726.35	726.346
67348:5	202	E.PTSAVPS{+1835.666}LPDAETPASADVISTNPSPQVPDEYAK.V	NA	S{+1836}	1058.47	5	5288.34	5287.34	1	-0.6	19	NRagged	301.34	41.26	0	3.78	32	>WL85_RS07695 ref|WP_060190457.1|gi|982014917| hypothetical protein	1492	Nsco_NS_434_20203020_B_diffuse_HILIC2.55966.55966.5	controllerType=0 controllerNumber=1 scan=55966	148.255	Trypsin	B2	PTSAVPSLPDAETPASADVISTNPSPQVPDEYAK	S{+1836}	1836	1835.67	1835.67	1835.67
23655:2	252	A.QASAAGADAMAPAS{+1148.400}APMKK.D	NA	S{+1148}	1461.63	2	2922.26	2922.26	0	0	23	NRagged	301.37	52.31	0	6.09	52	>WL85_RS00335 ref|WP_059465114.1|gi|981245404| hypothetical protein	64	Nsco_NS_434_20203020_B_diffuse_HILIC2.21460.21460.2	controllerType=0 controllerNumber=1 scan=21460	60.4744	Trypsin	B2	QASAAGADAMAPASAPMKK	S{+1148}	1148	1148.4	1148.4	1148.4
38787:4	285	E.TS{+670.348}GIGVKPVSTEGTER.L	NA	S{+670}	572.803	4	2288.19	2288.19	0	0	195	NRagged	301.39	24.31	24.31	3.25	26	>WL85_RS02700 ref|WP_044845581.1|gi|766777766| isocitrate dehydrogenase	523	Nsco_NS_434_20203020_B_diffuse_HILIC1.33762.33762.4	controllerType=0 controllerNumber=1 scan=33762	90.9848	Trypsin	B1	TSGIGVKPVSTEGTER	S{+670}	670	670.348	670.35	670.348
41507:4	18	K.AS{+1831.736}EAAAAASAAQAAAAASASAGPVSAAAVDQDANAQAAR.A	NA	S{+1832}	1304.35	4	5214.36	5214.36	0	0	144	Specific	301.42	35.12	35.12	3	177	>WL85_RS15720 ref|WP_059465377.1|gi|981245667| cell envelope protein SmpA	3057	Nsco_NS_434_20203020_B_diffuse_HILIC1.35934.35934.4	controllerType=0 controllerNumber=1 scan=35934	96.4653	Trypsin	B1	ASEAAAAASAAQAAAAASASAGPVSAAAVDQDANAQAAR	S{+1832}	1832	1831.74	1831.74	1831.74
25151:6	514	K.GNYS{+1574.926}SWLDQKEER.L	NA	S{+1575}	532.117	6	3187.67	3186.67	1	-1.1	242	Specific	301.45	23.96	0	2.69	10	>WL85_RS06695 ref|WP_059465278.1|gi|981245568| energy-dependent translational throttle protein EttA	1305	Nsco_NS_434_20203020_B_diffuse_HILIC2.22650.22650.3	controllerType=0 controllerNumber=1 scan=22650	63.5509	Trypsin	B2	GNYSSWLDQKEER	S{+1575}	1575	1574.93	1574.93	1574.93
14312:7	2051	D.GAADTLTDALLGAGLGPRAS{+882.996}TGDAAGDRASLAASDDVR.N	NA	S{+883}	634.972	7	4438.76	4438.76	0	0	66	NRagged	301.46	4.53	0	3.72	2	>WL85_RS08240 ref|WP_060189786.1|gi|982014246| precorrin-3B synthase	1599	Nsco_NS_434_20203020_B_diffuse_HILIC1.14370.14370.3	controllerType=0 controllerNumber=1 scan=14370	41.7096	Trypsin	B1	GAADTLTDALLGAGLGPRASTGDAAGDRASLAASDDVR	S{+883}	883	882.996	883	882.996
25560:5	66	R.VRHPSEVLS{+454.127}VGQEVTAK.I	NA	S{+454}	459.031	5	2291.12	2290.12	1	-1.5	237	Specific	301.46	135.6	0	4.63	51	>WL85_RS26805 ref|WP_059467119.1|gi|981247409| 30S ribosomal protein S1	5228	Nsco_NS_434_20203020_B_diffuse_HILIC3.23001.23001.4	controllerType=0 controllerNumber=1 scan=23001	63.8107	Trypsin	B3	VRHPSEVLSVGQEVTAK	S{+454}	454	454.127	454.13	454.127
33149:4	2	G.SISANS{+1724.919}DSSIGDR.I	NA	S{+1725}	759.136	4	3033.52	3033.52	0	0	149	NRagged	301.47	38.14	0	2.48	247	>WL85_RS27740 ref|WP_059466950.1|gi|981247240| molecular chaperone GroEL	5407	Nsco_NS_434_20203020_B_diffuse_HILIC3.28721.28721.4	controllerType=0 controllerNumber=1 scan=28721	78.5361	Trypsin	B3	SISANSDSSIGDR	S{+1725}	1725	1724.92	1724.92	1724.92
02847:3	682	K.PHTDKVGS{+387.179}ITR.A	NA	S{+387}	533.282	3	1597.83	1597.83	0	0	93	Specific	301.48	3.1	3.1	4.96	12	>WL85_RS07060 ref|WP_006400671.1|gi|493445301| 50S ribosomal protein L11	1378	Nsco_NS_434_20203020_B_diffuse_HILIC3.4587.4587.3	controllerType=0 controllerNumber=1 scan=4587	20.8097	Trypsin	B3	PHTDKVGSITR	S{+387}	387	387.179	387.18	387.179
26012:4	69	K.GASAAQAAPKPNDNS{+666.232}SGTFVFSRPGK.F	NA	S{+666}	808.381	4	3230.5	3228.5	2	-2.1	66	Specific	301.52	123.67	0	5.84	126	>WL85_RS27205 ref|WP_059467031.1|gi|981247321| outer membrane lipoprotein carrier protein LolA	5301	Nsco_NS_434_20203020_B_diffuse_HILIC3.23348.23348.3	controllerType=0 controllerNumber=1 scan=23348	64.6671	Trypsin	B3	GASAAQAAPKPNDNSSGTFVFSRPGK	S{+666}	666	666.232	666.23	666.232
44440:3	352	A.QASDTAATLPAIS{+549.190}VNASAEHASYDGGHSR.A	NA	S{+549}	1145.85	3	3435.54	3433.54	2	-2	26	NRagged	301.53	24.61	0.17	6.76	15	>WL85_RS04620 ref|WP_060189652.1|gi|982014112| TonB-dependent receptor	899	Nsco_NS_434_20203020_B_diffuse_HILIC3.37606.37606.3	controllerType=0 controllerNumber=1 scan=37606	100.983	Trypsin	B3	QASDTAATLPAISVNASAEHASYDGGHSR	S{+549}	549	549.19	549.19	549.19
17026:2	5	K.DHGDS{+1164.982}FNTLESGR.A	NA	S{+1165}	1300.81	2	2600.61	2599.61	1	-1.3	181	Specific	301.55	177.31	0	4.98	258	>WL85_RS15820 ref|WP_059465500.1|gi|981245790| ABC transporter	3077	Nsco_NS_434_20203020_B_diffuse_HILIC1.16575.16575.4	controllerType=0 controllerNumber=1 scan=16575	47.1659	Trypsin	B1	DHGDSFNTLESGR	S{+1165}	1165	1164.98	1164.98	1164.98
20619:3	1	K.AAAAAAASADAGAS{+1960.661}APAAASSTK.A	NA	S{+1961}	1274.53	3	3821.57	3820.57	1	-0.9	153	Specific	301.56	219.12	0	6.84	695	>WL85_RS26455 ref|WP_059464384.1|gi|981244674| competence protein ComE	5160	Nsco_NS_434_20203020_B_diffuse_HILIC3.18969.18969.3	controllerType=0 controllerNumber=1 scan=18969	53.3536	Trypsin	B3	AAAAAAASADAGASAPAAASSTK	S{+1961}	1961	1960.66	1960.66	1960.66
21481:3	1179	I.ETSTDPS{+228.237}LDAGHSGPDYARR.N	NA	S{+228}	787.405	3	2360.2	2360.2	0	0	4	NRagged	301.56	69.11	0	4.23	4	>WL85_RS22315 ref|WP_059468555.1|gi|981248845| flagellar brake protein	4349	Nsco_NS_434_20203020_B_diffuse_HILIC3.19728.19728.3	controllerType=0 controllerNumber=1 scan=19728	55.2891	Trypsin	B3	ETSTDPSLDAGHSGPDYARR	S{+228}	228	228.237	228.24	228.237
20718:2	86	Y.DS{+810.375}DDTLQAK.L	NA	S{+810}	901.918	2	1802.83	1802.83	0	0	59	NRagged	301.57	12.4	12.4	1.17	63	>WL85_RS07885 ref|WP_059467444.1|gi|981247734| ABC transporter substrate-binding protein	1529	Nsco_NS_434_20203020_B_diffuse_HILIC1.19615.19615.2	controllerType=0 controllerNumber=1 scan=19615	54.7101	Trypsin	B1	DSDDTLQAK	S{+810}	810	810.375	810.38	810.375
11817:3	142	R.ATDPHAPFHAQVS{+868.386}AER.A	NA	S{+868}	868.412	3	2603.22	2602.22	1	-1.3	103	Specific	301.58	93.87	11.61	4.42	30	>WL85_RS26095 ref|WP_059464327.1|gi|981244617| glucose-6-phosphate isomerase	5088	Nsco_NS_434_20203020_B_diffuse_HILIC3.11915.11915.3	controllerType=0 controllerNumber=1 scan=11915	35.932	Trypsin	B3	ATDPHAPFHAQVSAER	S{+868}	868	868.386	868.39	868.386
62409:5	339	D.IGHS{+200.055}PFDVVAWHGNYAPYKYDLR.L	NA	S{+200}	582.082	5	2906.38	2905.38	1	-1.2	264	NRagged	301.59	77.22	0	5.17	16	>WL85_RS30630 ref|WP_060190825.1|gi|982015285| homogentisate 1,2-dioxygenase	5968	Nsco_NS_434_20203020_B_diffuse_HILIC3.52187.52187.5	controllerType=0 controllerNumber=1 scan=52187	136.056	Trypsin	B3	IGHSPFDVVAWHGNYAPYKYDLR	S{+200}	200	200.055	200.06	200.055
46485:8	348	R.GHQGQIDAAAS{+1696.650}YRELLEGSPINQSHR.D	NA	S{+1697}	567.387	8	4532.04	4531.04	1	-0.7	244	Specific	301.6	168.45	0.74	5.42	12	>WL85_RS21440 ref|WP_059467791.1|gi|981248081| histidine ammonia-lyase	4179	Nsco_NS_434_20203020_B_diffuse_HILIC3.39514.39514.5	controllerType=0 controllerNumber=1 scan=39514	106.126	Trypsin	B3	GHQGQIDAAASYRELLEGSPINQSHR	S{+1697}	1697	1696.65	1696.65	1696.65
23101:4	85	K.GASAAQAAPKPNDNS{+596.211}SGTFVFSRPGK.F	NA	S{+596}	790.376	4	3158.48	3158.48	0	0	66	Specific	301.65	163.83	1.2	7.23	95	>WL85_RS27205 ref|WP_059467031.1|gi|981247321| outer membrane lipoprotein carrier protein LolA	5301	Nsco_NS_434_20203020_B_diffuse_HILIC1.21602.21602.8	controllerType=0 controllerNumber=1 scan=21602	59.7447	Trypsin	B1	GASAAQAAPKPNDNSSGTFVFSRPGK	S{+596}	596	596.211	596.21	596.211
23810:3	38	R.GQGMGMGMGPGYMHGRPGGPAS{+611.214}GAAGQ.-	NA	S{+611}	1029.76	3	3087.27	3085.27	2	-2.2	104	CRagged	301.67	301.67	0	7.45	111	>WL85_RS12305 ref|WP_060189112.1|gi|982013572| hypothetical protein	2387	Nsco_NS_434_20203020_B_diffuse_HILIC1.22261.22261.3	controllerType=0 controllerNumber=1 scan=22261	61.3853	Trypsin	B1	GQGMGMGMGPGYMHGRPGGPASGAAGQ	S{+611}	611	611.214	611.21	611.214
36440:3	3	A.PPPADNGAS{+837.336}QPQQFDPNRALQGK.T	NA	S{+837}	1091.18	3	3271.53	3270.53	1	-1	52	NRagged	301.68	3.17	1.23	6.16	236	>WL85_RS12820 ref|WP_059465879.1|gi|981246169| cell division protein	2489	Nsco_NS_434_20203020_B_diffuse_HILIC3.31281.31281.3	controllerType=0 controllerNumber=1 scan=31281	85.11	Trypsin	B3	PPPADNGASQPQQFDPNRALQGK	S{+837}	837	837.336	837.34	837.336
05294:3	957	A.GYS{+200.260}DDENRADAR.K	NA	S{+200}	523.617	3	1568.84	1568.84	0	0	75	NRagged	301.71	166.04	45.19	4.44	13	>WL85_RS14960 ref|WP_059508234.1|gi|981290387| enoyl-CoA hydratase	2908	Nsco_NS_434_20203020_B_diffuse_HILIC1.6657.6657.3	controllerType=0 controllerNumber=1 scan=6657	25.2235	Trypsin	B1	GYSDDENRADAR	S{+200}	200	200.26	200.26	200.26
81164:5	35	K.AVPAGGGGGS{+1953.861}APTRELFDTLLLWNPR.V	NA	S{+1954}	922.256	5	4607.25	4606.25	1	-0.7	1285	Specific	301.75	26	0	5.22	69	>WL85_RS28390 ref|WP_060187912.1|gi|982012269| alpha-2-macroglobulin	5534	Nsco_NS_434_20203020_B_diffuse_HILIC1.67383.67383.4	controllerType=0 controllerNumber=1 scan=67383	174.419	Trypsin	B1	AVPAGGGGGSAPTRELFDTLLLWNPR	S{+1954}	1954	1953.86	1953.86	1953.86
74930:4	6	R.NGKMPEDAAGAAAPAEAAS{+1134.418}APAQAASGAEPAAASASAALSTIYFETGK.S	NA	S{+1134}	1389.89	4	5556.52	5553.52	3	-1.8	390	Specific	301.76	9.67	0	6.88	261	>WL85_RS13170 ref|WP_059511914.1|gi|981294205| cytochrome-c oxidase	2559	Nsco_NS_434_20203020_B_diffuse_HILIC2.61871.61871.4	controllerType=0 controllerNumber=1 scan=61871	164.735	Trypsin	B2	NGKMPEDAAGAAAPAEAASAPAQAASGAEPAAASASAALSTIYFETGK	S{+1134}	1134	1134.42	1134.42	1134.42
48158:3	553	V.PS{+1383.510}EVFANPK.S	NA	S{+1384}	791.345	3	2372.02	2372.02	0	0	238	NRagged	301.83	48.49	48.49	2.82	10	>WL85_RS03380 ref|WP_057925998.1|gi|952198777| amino acid transporter	654	Nsco_NS_434_20203020_B_diffuse_HILIC3.40840.40840.4	controllerType=0 controllerNumber=1 scan=40840	109.235	Trypsin	B3	PSEVFANPK	S{+1384}	1384	1383.51	1383.51	1383.51
28086:4	437	K.QLKQDVQDELES{+767.146}DPSIDSTR.I	NA	S{+767}	768.817	4	3072.25	3070.25	2	-2.2	6	Specific	301.85	130.28	0	6.85	13	>WL85_RS12070 ref|WP_059504984.1|gi|981286977| OsmY domain-containing protein	2340	Nsco_NS_434_20203020_B_diffuse_HILIC3.24884.24884.4	controllerType=0 controllerNumber=1 scan=24884	68.6455	Trypsin	B3	QLKQDVQDELESDPSIDSTR	S{+767}	767	767.146	767.15	767.146
77722:4	8	K.MPEDAAGAAAPAEAAS{+1154.396}APAQAASGAEPAAASASAALSTIYFETGK.S	NA	S{+1154}	1320.34	4	5278.34	5274.34	4	-2.5	393	Specific	301.88	13.52	0	5.01	220	>WL85_RS13170 ref|WP_059511914.1|gi|981294205| cytochrome-c oxidase	2559	Nsco_NS_434_20203020_B_diffuse_HILIC1.64712.64712.4	controllerType=0 controllerNumber=1 scan=64712	167.822	Trypsin	B1	MPEDAAGAAAPAEAASAPAQAASGAEPAAASASAALSTIYFETGK	S{+1154}	1154	1154.4	1154.4	1154.4
49814:3	18	K.KAS{+1161.427}EAAAAASAAQAAAAASASAGPVSAAAVDQDANAQAAR.A	NA	S{+1161}	1559.05	3	4675.14	4672.14	3	-2.2	143	Specific	301.89	9.63	0	6.14	177	>WL85_RS15720 ref|WP_059465377.1|gi|981245667| cell envelope protein SmpA	3057	Nsco_NS_434_20203020_B_diffuse_HILIC1.42724.42724.3	controllerType=0 controllerNumber=1 scan=42724	113.425	Trypsin	B1	KASEAAAAASAAQAAAAASASAGPVSAAAVDQDANAQAAR	S{+1161}	1161	1161.43	1161.43	1161.43
19377:4	122	R.RVTIS{+496.302}LPKDTVQK.E	NA	S{+496}	496.051	4	1981.18	1981.18	0	0	14	Specific	301.9	166.07	1.2	4.37	20	>WL85_RS26050 ref|WP_059464323.1|gi|981244613| trigger factor	5081	Nsco_NS_434_20203020_B_diffuse_HILIC2.18028.18028.3	controllerType=0 controllerNumber=1 scan=18028	51.7347	Trypsin	B2	RVTISLPKDTVQK	S{+496}	496	496.302	496.3	496.302
17081:3	537	A.PAGC[+57.021]PFS{+1222.470}GAR.A	NA	C[+57], S{+1222}	747.986	3	2241.94	2241.94	0	0	9	NRagged	301.9	20.32	18.72	3.86	15	>WL85_RS02430 ref|WP_059465662.1|gi|981245952| tryptophan 2,3-dioxygenase	470	Nsco_NS_434_20203020_B_diffuse_HILIC2.16224.16224.3	controllerType=0 controllerNumber=1 scan=16224	47.1879	Trypsin	B2	PAGCPFSGAR	,S{+1222}	,+1222	1222.47	1222.47	1222.47
53747:3	12	K.KASEAAAAAS{+596.200}AAQAAAAASASAGPVSAAAVDQDANAQAAR.A	NA	S{+596}	1369.64	3	4106.92	4106.92	0	0	143	Specific	301.96	71.81	33.24	3.9	220	>WL85_RS15720 ref|WP_059465377.1|gi|981245667| cell envelope protein SmpA	3057	Nsco_NS_434_20203020_B_diffuse_HILIC2.45207.45207.3	controllerType=0 controllerNumber=1 scan=45207	121.469	Trypsin	B2	KASEAAAAASAAQAAAAASASAGPVSAAAVDQDANAQAAR	S{+596}	596	596.2	596.2	596.2
37422:5	4	M.PYQYTGGVQYDPHGES{+243.054}GDDNSSYSSSSGR.L	NA	S{+243}	669.27	5	3342.32	3340.32	2	-2	360	NRagged	301.97	97.55	0	6.63	229	>WL85_RS17065 ref|WP_060188142.1|gi|982012499| peptidase	3322	Nsco_NS_434_20203020_B_diffuse_HILIC2.32034.32034.5	controllerType=0 controllerNumber=1 scan=32034	87.7918	Trypsin	B2	PYQYTGGVQYDPHGESGDDNSSYSSSSGR	S{+243}	243	243.054	243.05	243.054
68816:2	133	T.PASADVISTNPS{+512.694}PQVPDEYAK.V	NA	S{+513}	1350.88	2	2700.76	2698.76	2	-2.5	32	NRagged	302.02	65.51	0	5.88	49	>WL85_RS07695 ref|WP_060190457.1|gi|982014917| hypothetical protein	1492	Nsco_NS_434_20203020_B_diffuse_HILIC1.57697.57697.4	controllerType=0 controllerNumber=1 scan=57697	149.092	Trypsin	B1	PASADVISTNPSPQVPDEYAK	S{+513}	513	512.694	512.69	512.694
42020:4	166	Q.PDNPQAYNALGYS{+277.105}LADRNQRLPEASK.L	NA	S{+277}	792.639	4	3167.53	3165.53	2	-2.1	488	NRagged	302.04	161.69	15.2	7.38	25	>WL85_RS13410 ref|WP_059464483.1|gi|981244773| hypothetical protein	2606	Nsco_NS_434_20203020_B_diffuse_HILIC3.35735.35735.4	controllerType=0 controllerNumber=1 scan=35735	96.406	Trypsin	B3	PDNPQAYNALGYSLADRNQRLPEASK	S{+277}	277	277.105	277.11	277.105
28202:4	1	K.LSKPAATTSATTSATTSTGTAATPTAATPAPAPAAS{+1587.624}APEAASK.P	NA	S{+1588}	1361.9	4	5444.57	5443.57	1	-0.6	98	Specific	302.06	8.93	2.18	4	695	>WL85_RS26455 ref|WP_059464384.1|gi|981244674| competence protein ComE	5160	Nsco_NS_434_20203020_B_diffuse_HILIC3.24964.24964.4	controllerType=0 controllerNumber=1 scan=24964	68.8874	Trypsin	B3	LSKPAATTSATTSATTSTGTAATPTAATPAPAPAASAPEAASK	S{+1588}	1588	1587.62	1587.62	1587.62
36616:3	3	K.VAPPPADNGAS{+596.196}QPQQFDPNRALQGK.T	NA	S{+596}	1067.5	3	3200.49	3199.49	1	-1	50	Specific	302.09	9.93	1.18	6.05	236	>WL85_RS12820 ref|WP_059465879.1|gi|981246169| cell division protein	2489	Nsco_NS_434_20203020_B_diffuse_HILIC3.31411.31411.3	controllerType=0 controllerNumber=1 scan=31411	85.4287	Trypsin	B3	VAPPPADNGASQPQQFDPNRALQGK	S{+596}	596	596.196	596.2	596.196
44698:3	62	V.PTPAVTPAPGAPTAGEHVQPS{+552.244}ATSAPTPAPPEPK.V	NA	S{+552}	1260.97	3	3780.88	3778.88	2	-1.8	1108	NRagged	302.09	79.98	0	7.41	54	>WL85_RS21680 ref|WP_060189440.1|gi|982013900| hypothetical protein	4226	Nsco_NS_434_20203020_B_diffuse_HILIC3.37816.37816.3	controllerType=0 controllerNumber=1 scan=37816	101.53	Trypsin	B3	PTPAVTPAPGAPTAGEHVQPSATSAPTPAPPEPK	S{+552}	552	552.244	552.24	552.244
11903:4	233	K.DPAC[+57.021]PSAAQS{+987.393}ETRQ.-	NA	C[+57], S{+987}	627.02	4	2505.06	2505.06	0	0	307	CRagged	302.1	46.28	1.05	2.86	33	>WL85_RS06575 ref|WP_060188721.1|gi|982013163| phage tail protein	1281	Nsco_NS_434_20203020_B_diffuse_HILIC1.12262.12262.4	controllerType=0 controllerNumber=1 scan=12262	36.6227	Trypsin	B1	DPACPSAAQSETRQ	,S{+987}	,+987	987.393	987.39	987.393
52989:4	824	D.PEASSPS{+453.228}LDVLAADIARR.A	NA	S{+453}	581.059	4	2321.21	2321.21	0	0	411	NRagged	302.12	53.45	6.38	5.05	8	>WL85_RS02140 ref|WP_060188332.1|gi|982012689| peptidase M48	412	Nsco_NS_434_20203020_B_diffuse_HILIC1.45211.45211.4	controllerType=0 controllerNumber=1 scan=45211	119.323	Trypsin	B1	PEASSPSLDVLAADIARR	S{+453}	453	453.228	453.23	453.228
48952:3	13	F.PGEVS{+1780.799}VDGDYLVVNGDK.I	NA	S{+1781}	1182.22	3	3544.65	3543.65	1	-0.9	58	NRagged	302.12	110.57	7.54	3.65	186	>WL85_RS15665 ref|WP_010091320.1|gi|497777136| glyceraldehyde-3-phosphate dehydrogenase	3046	Nsco_NS_434_20203020_B_diffuse_HILIC2.41412.41412.3	controllerType=0 controllerNumber=1 scan=41412	112.04	Trypsin	B2	PGEVSVDGDYLVVNGDK	S{+1781}	1781	1780.8	1780.8	1780.8
71289:2	244	E.PAAADEYDSYAS{+294.690}GDAGDGPQWNLDEFGR.S	NA	S{+295}	1635.47	2	3269.93	3268.93	1	-1	96	NRagged	302.14	11.84	1.2	4.63	17	>WL85_RS13450 ref|WP_059511932.1|gi|981294223| RNA polymerase sigma-54 factor	2614	Nsco_NS_434_20203020_B_diffuse_HILIC3.59185.59185.2	controllerType=0 controllerNumber=1 scan=59185	152.56	Trypsin	B3	PAAADEYDSYASGDAGDGPQWNLDEFGR	S{+295}	295	294.69	294.69	294.69
10135:2	1	K.AAAAAAASADAGAS{+1138.862}APAAASSTK.A	NA	S{+1139}	1500.39	2	2999.77	2998.77	1	-1.1	153	Specific	302.21	42.34	0	6.03	695	>WL85_RS26455 ref|WP_059464384.1|gi|981244674| competence protein ComE	5160	Nsco_NS_434_20203020_B_diffuse_HILIC3.10530.10530.5	controllerType=0 controllerNumber=1 scan=10530	32.9347	Trypsin	B3	AAAAAAASADAGASAPAAASSTK	S{+1139}	1139	1138.86	1138.86	1138.86
30709:4	8	H.LQFGS{+681.277}PAVKGESADK.D	NA	S{+681}	554.523	4	2215.07	2215.07	0	0	6	NRagged	302.23	7.59	7.59	2.64	149	>WL85_RS06505 ref|WP_006477093.1|gi|493523014| hypothetical protein	1268	Nsco_NS_434_20203020_B_diffuse_HILIC2.26835.26835.4	controllerType=0 controllerNumber=1 scan=26835	74.4877	Trypsin	B2	LQFGSPAVKGESADK	S{+681}	681	681.277	681.28	681.277
24363:2	537	Q.PPGDDAPAGC[+57.021]PFS{+654.258}GAR.A	NA	C[+57], S{+654}	1113.48	2	2225.95	2225.95	0	0	3	NRagged	302.27	108.54	61.52	4.08	15	>WL85_RS02430 ref|WP_059465662.1|gi|981245952| tryptophan 2,3-dioxygenase	470	Nsco_NS_434_20203020_B_diffuse_HILIC2.22060.22060.2	controllerType=0 controllerNumber=1 scan=22060	61.9743	Trypsin	B2	PPGDDAPAGCPFSGAR	,S{+654}	,+654	654.258	654.26	654.258
51669:3	496	V.NWDVVEVES{+250.132}GDLNRGC[+57.021]DEGLYEK.L	NA	C[+57], S{+250}	979.114	3	2935.33	2933.33	2	-2.3	80	NRagged	302.29	50.68	5.07	4.71	12	>WL85_RS20195 ref|WP_059510125.1|gi|981292342| spermidine/putrescine ABC transporter substrate-binding protein	3934	Nsco_NS_434_20203020_B_diffuse_HILIC2.43572.43572.3	controllerType=0 controllerNumber=1 scan=43572	117.429	Trypsin	B2	NWDVVEVESGDLNRGCDEGLYEK	,S{+250}	,+250	250.132	250.13	250.132
37549:3	220	T.ATAGHLVTVDPS{+446.234}SSQPAAK.L	NA	S{+446}	762.065	3	2284.18	2283.18	1	-1.5	80	NRagged	302.29	2.37	0	4.17	18	>WL85_RS15155 ref|WP_059464551.1|gi|981244841| peptidase S1	2947	Nsco_NS_434_20203020_B_diffuse_HILIC3.32101.32101.3	controllerType=0 controllerNumber=1 scan=32101	87.1897	Trypsin	B3	ATAGHLVTVDPSSSQPAAK	S{+446}	446	446.234	446.23	446.234
13541:2	188	A.QTDASAPAAS{+1118.399}AASDAK.A	NA	S{+1118}	1291.04	2	2581.08	2580.08	1	-1.3	28	NRagged	302.36	81.98	0	5.12	32	>WL85_RS05585 ref|WP_059509331.1|gi|981291484| hypothetical protein	1089	Nsco_NS_434_20203020_B_diffuse_HILIC1.13723.13723.2	controllerType=0 controllerNumber=1 scan=13723	40.1072	Trypsin	B1	QTDASAPAASAASDAK	S{+1118}	1118	1118.4	1118.4	1118.4
22027:4	1663	Y.DVS{+288.137}DPHRPVLAGSVR.I	NA	S{+288}	474.252	4	1893.99	1892.99	1	-1.8	350	NRagged	302.36	5.65	0	5.2	4	>WL85_RS02460 ref|WP_060188374.1|gi|982012738| selenium-binding protein	476	Nsco_NS_434_20203020_B_diffuse_HILIC3.20188.20188.4	controllerType=0 controllerNumber=1 scan=20188	56.493	Trypsin	B3	DVSDPHRPVLAGSVR	S{+288}	288	288.137	288.14	288.137
24603:4	7	M.HLQFGS{+528.270}PAVKGESADK.D	NA	S{+528}	550.535	4	2199.12	2199.12	0	0	5	NRagged	302.41	5.11	5.11	3.54	169	>WL85_RS06505 ref|WP_006477093.1|gi|493523014| hypothetical protein	1268	Nsco_NS_434_20203020_B_diffuse_HILIC3.22293.22293.4	controllerType=0 controllerNumber=1 scan=22293	61.9258	Trypsin	B3	HLQFGSPAVKGESADK	S{+528}	528	528.27	528.27	528.27
67055:5	1611	R.HPGVVDGIHLNYLPGS{+854.372}YEPPTDAASPLTDDER.A	NA	S{+854}	858.207	5	4287.01	4287.01	0	0	190	Specific	302.46	131.85	0	5.32	3	>WL85_RS18375 ref|WP_059595480.1|gi|981382073| multidrug MFS transporter	3576	Nsco_NS_434_20203020_B_diffuse_HILIC1.56365.56365.4	controllerType=0 controllerNumber=1 scan=56365	145.816	Trypsin	B1	HPGVVDGIHLNYLPGSYEPPTDAASPLTDDER	S{+854}	854	854.372	854.37	854.372
53465:3	18	K.KASEAAAAASAAQAAAAASASAGPVS{+563.140}AAAVDQDANAQAAR.A	NA	S{+563}	1359.29	3	4075.86	4073.86	2	-1.6	143	Specific	302.47	81.67	0	4.54	177	>WL85_RS15720 ref|WP_059465377.1|gi|981245667| cell envelope protein SmpA	3057	Nsco_NS_434_20203020_B_diffuse_HILIC1.45591.45591.3	controllerType=0 controllerNumber=1 scan=45591	120.22	Trypsin	B1	KASEAAAAASAAQAAAAASASAGPVSAAAVDQDANAQAAR	S{+563}	563	563.14	563.14	563.14
77489:4	63	A.TADMVGSAMTHS{+1960.130}GPGGEMPK.V	NA	S{+1960}	981.252	4	3921.99	3920.99	1	-0.9	890	NRagged	302.5	180.02	0	6.42	34	>WL85_RS15335 ref|WP_059465318.1|gi|981245608| preprotein translocase subunit SecA	2981	Nsco_NS_434_20203020_B_diffuse_HILIC3.64060.64060.4	controllerType=0 controllerNumber=1 scan=64060	165.418	Trypsin	B3	TADMVGSAMTHSGPGGEMPK	S{+1960}	1960	1960.13	1960.13	1960.13
24131:4	40	Y.LVGAYQHAS{+648.290}GTQR.V	NA	S{+648}	509.755	4	2036	2036	0	0	339	NRagged	302.56	49.14	15.5	3.77	116	>WL85_RS19895 ref|WP_059595311.1|gi|981381904| porin	3875	Nsco_NS_434_20203020_B_diffuse_HILIC1.22521.22521.4	controllerType=0 controllerNumber=1 scan=22521	62.082	Trypsin	B1	LVGAYQHASGTQR	S{+648}	648	648.29	648.29	648.29
64260:3	20	S.TVQNGLDS{+1357.597}SGNGAEPAVSSINNGYK.F	NA	S{+1358}	1279.59	3	3836.77	3836.77	0	0	231	NRagged	302.56	6.45	0	5.58	336	>WL85_RS18580 ref|WP_059466175.1|gi|981246465| porin	3617	Nsco_NS_434_20203020_B_diffuse_HILIC3.53633.53633.3	controllerType=0 controllerNumber=1 scan=53633	139.333	Trypsin	B3	TVQNGLDSSGNGAEPAVSSINNGYK	S{+1358}	1358	1357.6	1357.6	1357.6
53418:4	199	F.DDGELNAS{+330.383}YNC[+57.021]LDRHVEAGNGER.V	NA	C[+57], S{+330}	731.63	4	2923.5	2921.5	2	-2.3	54	NRagged	302.58	137.93	0	4.83	36	>WL85_RS13910 ref|WP_060328727.1|gi|982164486| acetyl-coenzyme A synthetase	2703	Nsco_NS_434_20203020_B_diffuse_HILIC1.45551.45551.4	controllerType=0 controllerNumber=1 scan=45551	120.11	Trypsin	B1	DDGELNASYNCLDRHVEAGNGER	,S{+330}	,+330	330.383	330.38	330.383
31366:4	1229	R.RYGHSYVPLDEALS{+586.292}R.V	NA	S{+586}	588.05	4	2349.18	2349.18	0	0	90	Specific	302.62	219.17	0	5.69	4	>WL85_RS04920 ref|WP_006751804.1|gi|493803953| imidazoleglycerol-phosphate dehydratase	956	Nsco_NS_434_20203020_B_diffuse_HILIC1.27972.27972.3	controllerType=0 controllerNumber=1 scan=27972	76.2871	Trypsin	B1	RYGHSYVPLDEALSR	S{+586}	586	586.292	586.29	586.292
39296:3	17	M.PYQYTGGVQYDPHGESGDDNS{+248.332}SYSSSSGR.L	NA	S{+248}	1115.87	3	3345.6	3345.6	0	0	360	NRagged	302.63	24.39	1.2	6.15	173	>WL85_RS17065 ref|WP_060188142.1|gi|982012499| peptidase	3322	Nsco_NS_434_20203020_B_diffuse_HILIC1.34148.34148.3	controllerType=0 controllerNumber=1 scan=34148	92.0015	Trypsin	B1	PYQYTGGVQYDPHGESGDDNSSYSSSSGR	S{+248}	248	248.332	248.33	248.332
15996:8	89	K.KLEGISDIRDES{+1600.614}DK.S	NA	S{+1601}	401.685	8	3206.43	3205.43	1	-1	285	Specific	302.63	96.94	0	2.34	46	>WL85_RS26840 ref|WP_059467089.1|gi|981247379| DNA gyrase subunit A	5235	Nsco_NS_434_20203020_B_diffuse_HILIC3.15316.15316.4	controllerType=0 controllerNumber=1 scan=15316	44.2554	Trypsin	B3	KLEGISDIRDESDK	S{+1601}	1601	1600.61	1600.61	1600.61
62949:4	424	D.VYVIGVYQHASGNTLDSAGNVVQAHASINGLDPS{+372.058}STSNQVAAR.V	NA	S{+372}	1186.06	4	4741.22	4740.22	1	-0.7	336	NRagged	302.65	22.54	0.54	4.35	15	>WL85_RS15235 ref|WP_059465304.1|gi|981245594| porin	2961	Nsco_NS_434_20203020_B_diffuse_HILIC1.53179.53179.4	controllerType=0 controllerNumber=1 scan=53179	138.287	Trypsin	B1	VYVIGVYQHASGNTLDSAGNVVQAHASINGLDPSSTSNQVAAR	S{+372}	372	372.058	372.06	372.058
19238:3	35	D.PATAS{+872.383}RPWDK.D	NA	S{+872}	667.659	3	2000.96	2000.96	0	0	216	NRagged	302.65	83.97	23.71	2.9	73	>WL85_RS01230 ref|WP_059447964.1|gi|981227333| beta-ketoacyl-[acyl-carrier-protein] synthase II	237	Nsco_NS_434_20203020_B_diffuse_HILIC2.17916.17916.3	controllerType=0 controllerNumber=1 scan=17916	51.4799	Trypsin	B2	PATASRPWDK	S{+872}	872	872.383	872.38	872.383
61153:6	12	E.AIKGNNFS{+1967.890}HWC[+57.021]YKPFDELIQK.G	NA	C[+57], S{+1968}	761.535	6	4564.17	4563.17	1	-0.7	460	NRagged	302.67	36.42	0	4.75	123	>WL85_RS22165 ref|WP_059468579.1|gi|981248869| peptide ABC transporter substrate-binding protein	4319	Nsco_NS_434_20203020_B_diffuse_HILIC3.51208.51208.3	controllerType=0 controllerNumber=1 scan=51208	133.781	Trypsin	B3	AIKGNNFSHWCYKPFDELIQK	,S{+1968}	,+1968	1967.89	1967.89	1967.89
75895:3	103	V.DWS{+210.113}AIDDVIYGC[+57.021]ANQAGEDNRNVAR.M	NA	C[+57], S{+210}	1007.8	3	3021.37	3019.37	2	-2.2	45	NRagged	302.69	79.39	0	6.23	24	>WL85_RS06820 ref|WP_059510536.1|gi|981292797| beta-ketoadipyl CoA thiolase	1330	Nsco_NS_434_20203020_B_diffuse_HILIC3.62836.62836.3	controllerType=0 controllerNumber=1 scan=62836	162.114	Trypsin	B3	DWSAIDDVIYGCANQAGEDNRNVAR	,S{+210}	,+210	210.113	210.11	210.113
14390:4	142	D.PHAPFHAQVS{+900.320}AER.A	NA	S{+900}	587.766	4	2348.04	2347.04	1	-1.4	106	NRagged	302.7	38.73	0	2.55	30	>WL85_RS26095 ref|WP_059464327.1|gi|981244617| glucose-6-phosphate isomerase	5088	Nsco_NS_434_20203020_B_diffuse_HILIC3.14071.14071.3	controllerType=0 controllerNumber=1 scan=14071	41.1138	Trypsin	B3	PHAPFHAQVSAER	S{+900}	900	900.32	900.32	900.32
03938:4	611	M.SGAS{+333.011}KPPAKPASAPR.A	NA	S{+333}	439.705	4	1755.8	1754.8	1	-1.9	7	NRagged	302.71	40.64	0	2.97	13	>WL85_RS28920 ref|WP_059914870.1|gi|981720498| IclR family transcriptional regulator	5639	Nsco_NS_434_20203020_B_diffuse_HILIC1.5580.5580.3	controllerType=0 controllerNumber=1 scan=5580	23.2108	Trypsin	B1	SGASKPPAKPASAPR	S{+333}	333	333.011	333.01	333.011
70788:3	5	I.PFSYYDQNQQVVGYS{+1470.764}R.E	NA	S{+1471}	1141.23	3	3421.66	3421.66	0	0	47	NRagged	302.73	89.49	5.93	3.65	233	>WL85_RS15820 ref|WP_059465500.1|gi|981245790| ABC transporter	3077	Nsco_NS_434_20203020_B_diffuse_HILIC3.58775.58775.3	controllerType=0 controllerNumber=1 scan=58775	151.528	Trypsin	B3	PFSYYDQNQQVVGYSR	S{+1471}	1471	1470.76	1470.76	1470.76
74496:4	992	A.WVS{+916.458}PDTFHIVC[+57.021]GNAAAR.Y	NA	C[+57], S{+916}	705.348	4	2818.37	2817.37	1	-1.2	550	NRagged	302.85	5.67	0	2.62	3	>WL85_RS13295 ref|WP_060188775.1|gi|982013234| PTS N-acetyl-D-glucosamine transporter	2584	Nsco_NS_434_20203020_B_diffuse_HILIC3.61731.61731.5	controllerType=0 controllerNumber=1 scan=61731	159.201	Trypsin	B3	WVSPDTFHIVCGNAAAR	,S{+916}	,+916	916.458	916.46	916.458
64201:5	104	K.DGAADRYFQDNS{+708.384}ANIDKLVPEGIEGR.V	NA	S{+708}	712.556	5	3558.75	3558.75	0	0	394	Specific	302.94	143.51	0	6.2	41	>WL85_RS25765 ref|WP_059464274.1|gi|981244564| IMP dehydrogenase	5025	Nsco_NS_434_20203020_B_diffuse_HILIC3.53587.53587.4	controllerType=0 controllerNumber=1 scan=53587	139.248	Trypsin	B3	DGAADRYFQDNSANIDKLVPEGIEGR	S{+708}	708	708.384	708.38	708.384
41151:4	960	R.AFAYLPFEHDES{+808.477}GESQREAVR.L	NA	S{+808}	812.909	4	3248.61	3246.61	2	-2.1	128	Specific	302.95	88.48	0	7.23	4	>WL85_RS05960 ref|WP_059509992.1|gi|981292175| hypothetical protein	1163	Nsco_NS_434_20203020_B_diffuse_HILIC3.35044.35044.3	controllerType=0 controllerNumber=1 scan=35044	94.6334	Trypsin	B3	AFAYLPFEHDESGESQREAVR	S{+808}	808	808.477	808.48	808.477
37287:3	2	I.AQVGS{+1504.728}ISANSDSSIGDR.I	NA	S{+1505}	1057.18	3	3169.52	3168.52	1	-1.1	145	NRagged	302.96	25.87	1.38	5.15	247	>WL85_RS27740 ref|WP_059466950.1|gi|981247240| molecular chaperone GroEL	5407	Nsco_NS_434_20203020_B_diffuse_HILIC3.31911.31911.3	controllerType=0 controllerNumber=1 scan=31911	86.696	Trypsin	B3	AQVGSISANSDSSIGDR	S{+1505}	1505	1504.73	1504.73	1504.73
22578:5	1	K.PAATTSATTS{+1564.659}ATTSTGTAATPTAATPAPAPAASAPEAASKPAK.S	NA	S{+1565}	1078.72	5	5389.58	5388.58	1	-0.6	101	Specific	302.97	302.97	0	6.9	668	>WL85_RS26455 ref|WP_059464384.1|gi|981244674| competence protein ComE	5160	Nsco_NS_434_20203020_B_diffuse_HILIC2.20615.20615.5	controllerType=0 controllerNumber=1 scan=20615	58.4047	Trypsin	B2	PAATTSATTSATTSTGTAATPTAATPAPAPAASAPEAASKPAK	S{+1565}	1565	1564.66	1564.66	1564.66
46560:3	28	A.NGATSSAIGGIAS{+1773.854}QGR.V	NA	S{+1774}	1074.2	3	3220.58	3220.58	0	0	222	NRagged	302.98	38.52	0	4.17	180	>WL85_RS29265 ref|WP_059451674.1|gi|981231043| porin	5705	Nsco_NS_434_20203020_B_diffuse_HILIC1.40193.40193.3	controllerType=0 controllerNumber=1 scan=40193	107.345	Trypsin	B1	NGATSSAIGGIASQGR	S{+1774}	1774	1773.85	1773.85	1773.85
29798:5	413	K.GKQVTIIGYGS{+550.116}QGHAHALNLK.D	NA	S{+550}	549.268	5	2742.31	2742.31	0	0	16	Specific	302.99	67.4	0	5.04	12	>WL85_RS05890 ref|WP_006478252.1|gi|493524188| ketol-acid reductoisomerase	1149	Nsco_NS_434_20203020_B_diffuse_HILIC2.26195.26195.4	controllerType=0 controllerNumber=1 scan=26195	72.8605	Trypsin	B2	GKQVTIIGYGSQGHAHALNLK	S{+550}	550	550.116	550.12	550.116
16366:2	60	P.KAAPADAAS{+568.217}SAAAVAGEPR.W	NA	S{+568}	1140.05	2	2279.09	2279.09	0	0	518	NRagged	302.99	302.99	0.8	6.32	46	>WL85_RS03445 ref|WP_059468221.1|gi|981248511| uroporphyrinogen-III synthase	667	Nsco_NS_434_20203020_B_diffuse_HILIC3.15608.15608.5	controllerType=0 controllerNumber=1 scan=15608	44.9568	Trypsin	B3	KAAPADAASSAAAVAGEPR	S{+568}	568	568.217	568.22	568.217
30071:4	1	K.LSKPAATTSATTSATTSTGTAATPTAATPAPAPAAS{+1079.449}APEAASK.P	NA	S{+1079}	1234.85	4	4936.4	4935.4	1	-0.7	98	Specific	303.01	59.88	5.46	3.95	663	>WL85_RS26455 ref|WP_059464384.1|gi|981244674| competence protein ComE	5160	Nsco_NS_434_20203020_B_diffuse_HILIC1.26997.26997.4	controllerType=0 controllerNumber=1 scan=26997	73.7966	Trypsin	B1	LSKPAATTSATTSATTSTGTAATPTAATPAPAPAASAPEAASK	S{+1079}	1079	1079.45	1079.45	1079.45
16470:3	58	C.HPHPS{+268.185}MSEVMR.E	NA	S{+268}	526.266	3	1576.78	1575.78	1	-2.1	453	NRagged	303.04	99.81	0	3.35	32	>WL85_RS10140 ref|WP_059447178.1|gi|981226547| dihydrolipoamide dehydrogenase	1962	Nsco_NS_434_20203020_B_diffuse_HILIC2.15706.15706.3	controllerType=0 controllerNumber=1 scan=15706	45.8675	Trypsin	B2	HPHPSMSEVMR	S{+268}	268	268.185	268.19	268.185
73594:5	21	K.VFQYIQPQDAQALQAAS{+634.156}PSGASGAQAAAAPADAATVGAVPDASVQSTPLQPPAPISNSSSVHPGNPK.A	NA	S{+634}	1420.88	5	7100.36	7094.36	6	-2.8	195	Specific	303.15	303.15	0	5.59	140	>WL85_RS00415 ref|WP_059465105.1|gi|981245395| BON domain protein	79	Nsco_NS_434_20203020_B_diffuse_HILIC1.61499.61499.5	controllerType=0 controllerNumber=1 scan=61499	159.111	Trypsin	B1	VFQYIQPQDAQALQAASPSGASGAQAAAAPADAATVGAVPDASVQSTPLQPPAPISNSSSVHPGNPK	S{+634}	634	634.156	634.16	634.156
59728:3	16	T.VQNGLDSSGNGAEPAVSS{+1439.654}INNGYK.F	NA	S{+1440}	1273.26	3	3817.78	3817.78	0	0	232	NRagged	303.15	1.41	0	4.97	320	>WL85_RS18580 ref|WP_059466175.1|gi|981246465| porin	3617	Nsco_NS_434_20203020_B_diffuse_HILIC2.50079.50079.3	controllerType=0 controllerNumber=1 scan=50079	133.632	Trypsin	B2	VQNGLDSSGNGAEPAVSSINNGYK	S{+1440}	1440	1439.65	1439.65	1439.65
44847:4	1472	K.VKQEYVVQNAQGGS{+843.378}GGAVTASFDIK.G	NA	S{+843}	850.424	4	3398.67	3396.67	2	-2	132	Specific	303.15	107.81	0	7	3	>WL85_RS28970 ref|WP_059509043.1|gi|981291196| Hcp1 family type VI secretion system effector	5647	Nsco_NS_434_20203020_B_diffuse_HILIC3.37926.37926.3	controllerType=0 controllerNumber=1 scan=37926	101.835	Trypsin	B3	VKQEYVVQNAQGGSGGAVTASFDIK	S{+843}	843	843.378	843.38	843.378
62125:6	135	L.GFS{+1235.673}HPVVHQMPEGVKAETPTQTEIVIK.G	NA	S{+1236}	700.374	6	4197.21	4195.21	2	-1.6	107	NRagged	303.21	49.15	9.31	7.15	22	>WL85_RS06925 ref|WP_006758786.1|gi|493811082| 50S ribosomal protein L6	1351	Nsco_NS_434_20203020_B_diffuse_HILIC1.52564.52564.6	controllerType=0 controllerNumber=1 scan=52564	136.782	Trypsin	B1	GFSHPVVHQMPEGVKAETPTQTEIVIK	S{+1236}	1236	1235.67	1235.67	1235.67
57108:4	38	R.QPAS{+621.209}GPAVEWGGMMYGSQLMTPAERNEYHAR.M	NA	S{+621}	1012.2	4	4045.76	4042.76	3	-2.5	30	Specific	303.26	44.66	0	6.3	111	>WL85_RS12305 ref|WP_060189112.1|gi|982013572| hypothetical protein	2387	Nsco_NS_434_20203020_B_diffuse_HILIC1.48544.48544.4	controllerType=0 controllerNumber=1 scan=48544	127.273	Trypsin	B1	QPASGPAVEWGGMMYGSQLMTPAERNEYHAR	S{+621}	621	621.209	621.21	621.209
09663:4	467	S.SDEGPS{+633.328}SEEDGTDGRRDS.-	NA	S{+633}	633.025	4	2529.08	2529.08	0	0	49	Non	303.3	11.86	5.61	5.63	12	>WL85_RS15355 ref|WP_039317342.1|gi|746269461| hypothetical protein	2985	Nsco_NS_434_20203020_B_diffuse_HILIC2.10236.10236.4	controllerType=0 controllerNumber=1 scan=10236	32.6616	Trypsin	B2	SDEGPSSEEDGTDGRRDS	S{+633}	633	633.328	633.33	633.328
69870:5	289	Q.GLGAVVALDRHALDLS{+339.196}NPDRIR.S	NA	S{+339}	540.705	5	2699.5	2697.5	2	-2.5	29	NRagged	303.31	98.35	0	6.73	19	>WL85_RS27670 ref|WP_059915424.1|gi|981721119| dTDP-4-dehydrorhamnose reductase	5393	Nsco_NS_434_20203020_B_diffuse_HILIC1.58555.58555.5	controllerType=0 controllerNumber=1 scan=58555	151.332	Trypsin	B1	GLGAVVALDRHALDLSNPDRIR	S{+339}	339	339.196	339.2	339.196
06605:4	315	R.QAADTSSASSS{+1698.857}VQGQRR.T	NA	S{+1699}	859.428	4	3434.69	3434.69	0	0	550	Specific	303.31	47.22	0	5.78	12	>WL85_RS13890 ref|WP_060189729.1|gi|982014189| DNA mismatch repair protein	2700	Nsco_NS_434_20203020_B_diffuse_HILIC2.7691.7691.2	controllerType=0 controllerNumber=1 scan=7691	27.2439	Trypsin	B2	QAADTSSASSSVQGQRR	S{+1699}	1699	1698.86	1698.86	1698.86
58465:5	1351	Q.VSGFS{+874.432}PEEIEGQPHNVVRHPDMPK.E	NA	S{+874}	713.353	5	3562.74	3560.74	2	-1.9	40	NRagged	303.34	0.23	0.23	4.23	4	>WL85_RS25100 ref|WP_059594196.1|gi|981380762| aerotaxis receptor Aer	4895	Nsco_NS_434_20203020_B_diffuse_HILIC1.49677.49677.5	controllerType=0 controllerNumber=1 scan=49677	129.914	Trypsin	B1	VSGFSPEEIEGQPHNVVRHPDMPK	S{+874}	874	874.432	874.43	874.432
39341:5	159	M.GMVAS{+1314.861}DGPHYGDNVK.L	NA	S{+1315}	573.317	5	2862.56	2861.56	1	-1.2	111	NRagged	303.4	53.33	23.68	5.1	30	>WL85_RS16445 ref|WP_060188504.1|gi|982012892| hypothetical protein	3200	Nsco_NS_434_20203020_B_diffuse_HILIC3.33532.33532.4	controllerType=0 controllerNumber=1 scan=33532	90.769	Trypsin	B3	GMVASDGPHYGDNVK	S{+1315}	1315	1314.86	1314.86	1314.86
22026:3	85	A.AQAAPKPNDNS{+283.051}SGTFVFSRPGK.F	NA	S{+283}	854.069	3	2560.19	2559.19	1	-1.3	70	NRagged	303.49	10.26	0	4.98	95	>WL85_RS27205 ref|WP_059467031.1|gi|981247321| outer membrane lipoprotein carrier protein LolA	5301	Nsco_NS_434_20203020_B_diffuse_HILIC1.20768.20768.3	controllerType=0 controllerNumber=1 scan=20768	57.728	Trypsin	B1	AQAAPKPNDNSSGTFVFSRPGK	S{+283}	283	283.051	283.05	283.051
71008:2	22	V.APADAALHAS{+580.813}MR.D	NA	S{+581}	896.71	2	1792.41	1791.41	1	-1.9	599	NRagged	303.5	43.48	0	4.99	118	>WL85_RS20300 ref|WP_059450759.1|gi|981230128| RNA polymerase subunit sigma	3953	Nsco_NS_434_20203020_B_diffuse_HILIC2.58813.58813.5	controllerType=0 controllerNumber=1 scan=58813	156.108	Trypsin	B2	APADAALHASMR	S{+581}	581	580.813	580.81	580.813
30086:4	1827	K.SYDRDGLVLHC[+57.021]AS{+618.364}FTK.S	NA	C[+57], S{+618}	622.82	4	2488.26	2487.26	1	-1.3	300	Specific	303.51	217.78	0	5.96	3	>WL85_RS28490 ref|WP_059464677.1|gi|981244967| 2-aminoadipate aminotransferase	5553	Nsco_NS_434_20203020_B_diffuse_HILIC1.27009.27009.3	controllerType=0 controllerNumber=1 scan=27009	73.8274	Trypsin	B1	SYDRDGLVLHCASFTK	,S{+618}	,+618	618.364	618.36	618.364
66852:8	34	K.ERPVVENGQIVIRPINYLALS{+1767.660}YDHR.I	NA	S{+1768}	591.037	8	4721.24	4719.24	2	-1.4	373	Specific	303.58	175.91	0	6.25	88	>WL85_RS10145 ref|WP_059447177.1|gi|981226546| dihydrolipoamide succinyltransferase	1963	Nsco_NS_434_20203020_B_diffuse_HILIC2.55588.55588.5	controllerType=0 controllerNumber=1 scan=55588	147.208	Trypsin	B2	ERPVVENGQIVIRPINYLALSYDHR	S{+1768}	1768	1767.66	1767.66	1767.66
21937:4	1577	E.GC[+57.021]YHGHADS{+851.381}LLVK.A	NA	C[+57], S{+851}	578.026	4	2309.08	2308.08	1	-1.5	140	NRagged	303.61	84.51	0	2.92	4	>WL85_RS27275 ref|WP_059509679.1|gi|981291832| glutamate-1-semialdehyde aminotransferase	5315	Nsco_NS_434_20203020_B_diffuse_HILIC1.20691.20691.3	controllerType=0 controllerNumber=1 scan=20691	57.54	Trypsin	B1	GCYHGHADSLLVK	,S{+851}	,+851	851.381	851.38	851.381
72260:2	243	I.HVIPDYDNPGS{+736.358}YFVSDGGR.R	NA	S{+736}	1416.16	2	2831.31	2831.31	0	0	127	NRagged	303.62	3.52	3.52	1.98	21	>WL85_RS24040 ref|WP_060190467.1|gi|982014927| chromosome partitioning protein ParB	4685	Nsco_NS_434_20203020_B_diffuse_HILIC1.60452.60452.2	controllerType=0 controllerNumber=1 scan=60452	156.348	Trypsin	B1	HVIPDYDNPGSYFVSDGGR	S{+736}	736	736.358	736.36	736.358
24301:3	106	A.VYYPS{+240.122}ANAEARK.Y	NA	S{+240}	536.942	3	1608.81	1608.81	0	0	306	NRagged	303.62	20.04	11.92	3.77	56	>WL85_RS07885 ref|WP_059467444.1|gi|981247734| ABC transporter substrate-binding protein	1529	Nsco_NS_434_20203020_B_diffuse_HILIC3.22055.22055.4	controllerType=0 controllerNumber=1 scan=22055	61.2908	Trypsin	B3	VYYPSANAEARK	S{+240}	240	240.122	240.12	240.122
52187:2	596	S.AS{+214.092}PGGTHAANWLPAPR.A	NA	S{+214}	909.456	2	1817.91	1816.91	1	-1.8	435	NRagged	303.67	43.38	4.39	4.2	11	>WL85_RS24735 ref|WP_059467281.1|gi|981247571| hypothetical protein	4822	Nsco_NS_434_20203020_B_diffuse_HILIC3.44003.44003.3	controllerType=0 controllerNumber=1 scan=44003	116.728	Trypsin	B3	ASPGGTHAANWLPAPR	S{+214}	214	214.092	214.09	214.092
56989:4	24	L.TPTGGIVAATTSTGDGVGAGS{+1959.951}K.Q	NA	S{+1960}	966.982	4	3864.91	3864.91	0	0	370	NRagged	303.68	192.57	9.88	4.55	335	>WL85_RS18580 ref|WP_059466175.1|gi|981246465| porin	3617	Nsco_NS_434_20203020_B_diffuse_HILIC1.48441.48441.4	controllerType=0 controllerNumber=1 scan=48441	127.007	Trypsin	B1	TPTGGIVAATTSTGDGVGAGSK	S{+1960}	1960	1959.95	1959.95	1959.95
16507:2	144	M.SS{+995.369}EDAK.A	NA	S{+995}	816.33	2	1631.65	1631.65	0	0	199	NRagged	303.7	13.33	13.33	1.33	55	>WL85_RS26055 ref|WP_006496351.1|gi|493542488| ATP-dependent Clp protease proteolytic subunit	5082	Nsco_NS_434_20203020_B_diffuse_HILIC3.15710.15710.2	controllerType=0 controllerNumber=1 scan=15710	45.2263	Trypsin	B3	SSEDAK	S{+995}	995	995.369	995.37	995.369
47573:3	51	D.AFAALS{+1248.530}QNKAEAAQK.A	NA	S{+1249}	932.788	3	2796.35	2796.35	0	0	177	NRagged	303.74	3.8	3.8	2.08	59	>WL85_RS30775 ref|WP_059464829.1|gi|981245119| acetyl-CoA acetyltransferase	5996	Nsco_NS_434_20203020_B_diffuse_HILIC2.40337.40337.3	controllerType=0 controllerNumber=1 scan=40337	109.332	Trypsin	B2	AFAALSQNKAEAAQK	S{+1249}	1249	1248.53	1248.53	1248.53
11997:4	2112	S.HES{+273.116}LADVPRER.L	NA	S{+273}	396.451	4	1582.78	1581.78	1	-2.1	222	NRagged	303.75	159.16	15.75	2.67	2	>WL85_RS15590 ref|WP_059465358.1|gi|981245648| L-arabinose transporter ATP-binding protein	3031	Nsco_NS_434_20203020_B_diffuse_HILIC3.12045.12045.4	controllerType=0 controllerNumber=1 scan=12045	36.2367	Trypsin	B3	HESLADVPRER	S{+273}	273	273.116	273.12	273.116
21988:6	140	R.PS{+765.222}YVLGGRAMEIVHEPRDLER.Y	NA	S{+765}	532.751	6	3191.47	3189.47	2	-2.1	717	Specific	303.81	100.48	0	5.19	30	>WL85_RS23195 ref|WP_059465592.1|gi|981245882| carbamoyl phosphate synthase large subunit	4520	Nsco_NS_434_20203020_B_diffuse_HILIC1.20735.20735.3	controllerType=0 controllerNumber=1 scan=20735	57.6565	Trypsin	B1	PSYVLGGRAMEIVHEPRDLER	S{+765}	765	765.222	765.22	765.222
37172:4	197	K.ARKFDGVLSS{+618.216}MSMTPAR.Q	NA	S{+618}	618.793	4	2472.15	2472.15	0	0	83	Specific	303.81	159.92	0	5.28	23	>WL85_RS24975 ref|WP_059467240.1|gi|981247530| ABC transporter substrate-binding protein	4870	Nsco_NS_434_20203020_B_diffuse_HILIC1.32489.32489.3	controllerType=0 controllerNumber=1 scan=32489	87.7779	Trypsin	B1	ARKFDGVLSSMSMTPAR	S{+618}	618	618.216	618.22	618.216
73789:4	12	M.PS{+688.291}QPGFNLGYLAYNVEHKPVDKLEVR.Q	NA	S{+688}	915.715	4	3659.84	3658.84	1	-0.9	293	NRagged	303.84	50.9	0	7.48	123	>WL85_RS22165 ref|WP_059468579.1|gi|981248869| peptide ABC transporter substrate-binding protein	4319	Nsco_NS_434_20203020_B_diffuse_HILIC3.61174.61174.4	controllerType=0 controllerNumber=1 scan=61174	157.779	Trypsin	B3	PSQPGFNLGYLAYNVEHKPVDKLEVR	S{+688}	688	688.291	688.29	688.291
60725:2	28	Y.SQANLGDGTNANGATSSAIGGIAS{+516.291}QGR.V	NA	S{+516}	1496.74	2	2992.47	2991.47	1	-1.1	211	NRagged	303.85	26.8	0.19	6.44	180	>WL85_RS29265 ref|WP_059451674.1|gi|981231043| porin	5705	Nsco_NS_434_20203020_B_diffuse_HILIC1.51482.51482.2	controllerType=0 controllerNumber=1 scan=51482	134.263	Trypsin	B1	SQANLGDGTNANGATSSAIGGIASQGR	S{+516}	516	516.291	516.29	516.291
50078:4	433	D.LQS{+842.430}VIAMLRK.D	NA	S{+842}	501.288	4	2002.13	2001.13	1	-1.7	138	NRagged	303.85	32.15	32.15	4.54	10	>WL85_RS02545 ref|WP_014896235.1|gi|504709133| nucleotide-binding protein	493	Nsco_NS_434_20203020_B_diffuse_HILIC1.42937.42937.4	controllerType=0 controllerNumber=1 scan=42937	113.904	Trypsin	B1	LQSVIAMLRK	S{+842}	842	842.43	842.43	842.43
01849:2	317	K.LDS{+301.150}KPGQHGR.T	NA	S{+301}	698.364	2	1395.72	1395.72	0	0	34	Specific	303.87	122	71.02	2.48	25	>WL85_RS06875 ref|WP_012362893.1|gi|501331258| 30S ribosomal protein S4	1341	Nsco_NS_434_20203020_B_diffuse_HILIC1.3837.3837.2	controllerType=0 controllerNumber=1 scan=3837	19.5804	Trypsin	B1	LDSKPGQHGR	S{+301}	301	301.15	301.15	301.15
45736:5	50	R.RIDNADAMLAS{+645.354}PDQGYFVRENVK.L	NA	S{+645}	652.132	5	3256.63	3254.63	2	-2.1	560	Specific	303.87	116.32	0	6.76	57	>WL85_RS03445 ref|WP_059468221.1|gi|981248511| uroporphyrinogen-III synthase	667	Nsco_NS_434_20203020_B_diffuse_HILIC2.38852.38852.4	controllerType=0 controllerNumber=1 scan=38852	105.564	Trypsin	B2	RIDNADAMLASPDQGYFVRENVK	S{+645}	645	645.354	645.35	645.354
71666:5	13	R.NGKMPEDAAGAAAPAEAASAPAQAAS{+1274.397}GAEPAAASASAALSTIYFETGK.S	NA	S{+1274}	1139.51	5	5693.5	5693.5	0	0	390	Specific	303.88	193.41	21.49	4.08	213	>WL85_RS13170 ref|WP_059511914.1|gi|981294205| cytochrome-c oxidase	2559	Nsco_NS_434_20203020_B_diffuse_HILIC3.59489.59489.5	controllerType=0 controllerNumber=1 scan=59489	153.363	Trypsin	B3	NGKMPEDAAGAAAPAEAASAPAQAASGAEPAAASASAALSTIYFETGK	S{+1274}	1274	1274.4	1274.4	1274.4
15229:4	205	K.VNVHGGAC[+57.021]ALGHPIGAS{+1901.573}GAR.V	NA	C[+57], S{+1902}	951.638	4	3803.53	3802.53	1	-0.9	340	Specific	303.89	303.89	0	6.87	16	>WL85_RS10400 ref|WP_059509832.1|gi|981291986| acetyl-CoA acetyltransferase	2010	Nsco_NS_434_20203020_B_diffuse_HILIC1.15126.15126.4	controllerType=0 controllerNumber=1 scan=15126	43.5805	Trypsin	B1	VNVHGGACALGHPIGASGAR	,S{+1902}	,+1902	1901.57	1901.57	1901.57
16311:3	850	E.PEPS{+980.520}DVPDTAGR.S	NA	S{+981}	741.038	3	2221.1	2221.1	0	0	11	NRagged	303.94	82.85	3.72	1.86	3	>WL85_RS02095 ref|WP_060188339.1|gi|982012696| recombinase RecX	403	Nsco_NS_434_20203020_B_diffuse_HILIC2.15579.15579.3	controllerType=0 controllerNumber=1 scan=15579	45.5236	Trypsin	B2	PEPSDVPDTAGR	S{+981}	981	980.52	980.52	980.52
17561:3	70	L.HQGKPHAALLDS{+270.139}QSSTAGR.N	NA	S{+270}	744.383	3	2231.13	2231.13	0	0	25	NRagged	303.95	9.18	1.6	5	46	>WL85_RS06985 ref|WP_059468476.1|gi|981248766| 50S ribosomal protein L2	1363	Nsco_NS_434_20203020_B_diffuse_HILIC3.16555.16555.3	controllerType=0 controllerNumber=1 scan=16555	47.358	Trypsin	B3	HQGKPHAALLDSQSSTAGR	S{+270}	270	270.139	270.14	270.139
53556:5	24	H.YS{+392.186}FGDVKGELIDQLGVRDK.E	NA	S{+392}	507.065	5	2531.29	2531.29	0	0	105	NRagged	303.98	34.24	32.68	5.86	103	>WL85_RS25965 ref|WP_009691824.1|gi|497377611| antioxidant, AhpC/Tsa family protein	5065	Nsco_NS_434_20203020_B_diffuse_HILIC2.45067.45067.5	controllerType=0 controllerNumber=1 scan=45067	121.144	Trypsin	B2	YSFGDVKGELIDQLGVRDK	S{+392}	392	392.186	392.19	392.186
46171:5	430	K.AGKGDIIVNGKPIADYFS{+1344.614}R.E	NA	S{+1345}	674.345	5	3367.7	3365.7	2	-2	23	Specific	304.01	61.08	0	6.69	25	>WL85_RS15880 ref|WP_011883283.1|gi|500213105| 30S ribosomal protein S9	3088	Nsco_NS_434_20203020_B_diffuse_HILIC2.39209.39209.3	controllerType=0 controllerNumber=1 scan=39209	106.522	Trypsin	B2	AGKGDIIVNGKPIADYFSR	S{+1345}	1345	1344.61	1344.61	1344.61
34425:4	56	K.PELVHTLNGS{+802.414}GLAVGR.T	NA	S{+802}	606.331	4	2422.3	2422.3	0	0	379	Specific	304.03	139.48	1.33	5.34	40	>WL85_RS27190 ref|WP_059467034.1|gi|981247324| serine--tRNA ligase	5298	Nsco_NS_434_20203020_B_diffuse_HILIC3.29699.29699.4	controllerType=0 controllerNumber=1 scan=29699	81.0671	Trypsin	B3	PELVHTLNGSGLAVGR	S{+802}	802	802.414	802.41	802.414
24480:2	47	R.VRHPS{+1106.020}EVLSVGQEVTAK.I	NA	S{+1106}	1472.01	2	2943.02	2942.02	1	-1.1	237	Specific	304.04	304.04	0	7.87	62	>WL85_RS26805 ref|WP_059467119.1|gi|981247409| 30S ribosomal protein S1	5228	Nsco_NS_434_20203020_B_diffuse_HILIC2.22157.22157.6	controllerType=0 controllerNumber=1 scan=22157	62.2452	Trypsin	B2	VRHPSEVLSVGQEVTAK	S{+1106}	1106	1106.02	1106.02	1106.02
69767:5	21	A.PPYQPS{+1819.847}YVPPADPGNAAYADPADHRVIPPQGHATIGDR.L	NA	S{+1820}	1166.96	5	5830.79	5827.79	3	-1.7	301	NRagged	304.09	10.38	0	7.36	96	>WL85_RS17810 ref|WP_059468034.1|gi|981248324| acid phosphatase	3466	Nsco_NS_434_20203020_B_diffuse_HILIC3.57952.57952.5	controllerType=0 controllerNumber=1 scan=57952	149.387	Trypsin	B3	PPYQPSYVPPADPGNAAYADPADHRVIPPQGHATIGDR	S{+1820}	1820	1819.85	1819.85	1819.85
31100:4	278	N.AS{+225.078}FHLYPGAEHGFNC[+57.021]TDR.A	NA	C[+57], S{+225}	577.003	4	2304.99	2303.99	1	-1.5	190	NRagged	304.12	2.43	2.43	3.58	23	>WL85_RS00485 ref|WP_059465095.1|gi|981245385| carboxymethylenebutenolidase	93	Nsco_NS_434_20203020_B_diffuse_HILIC2.27129.27129.4	controllerType=0 controllerNumber=1 scan=27129	75.2543	Trypsin	B2	ASFHLYPGAEHGFNCTDR	,S{+225}	,+225	225.078	225.08	225.078
70874:4	289	D.GTKDGEYVETDPTC[+57.021]PQNVYGES{+1877.913}K.R	NA	C[+57], S{+1878}	1113.77	4	4452.04	4452.04	0	0	113	NRagged	304.14	24.34	3.91	4.15	19	>WL85_RS27670 ref|WP_059915424.1|gi|981721119| dTDP-4-dehydrorhamnose reductase	5393	Nsco_NS_434_20203020_B_diffuse_HILIC1.59346.59346.4	controllerType=0 controllerNumber=1 scan=59346	153.411	Trypsin	B1	GTKDGEYVETDPTCPQNVYGESK	,S{+1878}	,+1878	1877.91	1877.91	1877.91
67649:5	14	I.PASDIYENEGIVMVTPS{+1543.775}ATAPQLTEGKK.R	NA	S{+1544}	899.056	5	4491.25	4490.25	1	-0.7	109	NRagged	304.16	143.99	0	7.21	111	>WL85_RS17220 ref|WP_059447700.1|gi|981227069| leucine ABC transporter subunit substrate-binding protein LivK	3353	Nsco_NS_434_20203020_B_diffuse_HILIC2.56201.56201.5	controllerType=0 controllerNumber=1 scan=56201	148.905	Trypsin	B2	PASDIYENEGIVMVTPSATAPQLTEGKK	S{+1544}	1544	1543.78	1543.78	1543.78
72073:4	160	K.YNLTWS{+1048.554}VDGLINEYC[+57.021]QPC[+57.021]EAIRDGRK.Q	NA	C[+57]*2, S{+1049}	1052.51	4	4207.04	4206.04	1	-0.8	160	Specific	304.2	136.88	0	7.22	27	>WL85_RS08030 ref|WP_040144221.1|gi|749321112| saccharopine dehydrogenase	1558	Nsco_NS_434_20203020_B_diffuse_HILIC3.59811.59811.3	controllerType=0 controllerNumber=1 scan=59811	154.195	Trypsin	B3	YNLTWSVDGLINEYCQPCEAIRDGRK	*2,S{+1049}	*2,+1049	1048.55	1048.55	1048.55
13408:3	333	R.TLAVQS{+291.136}GDGSLDSSAR.A	NA	S{+291}	618.971	3	1854.9	1854.9	0	0	93	Specific	304.26	184.46	0	5.44	25	>WL85_RS00660 ref|WP_059465070.1|gi|981245360| flagellin	128	Nsco_NS_434_20203020_B_diffuse_HILIC1.13601.13601.3	controllerType=0 controllerNumber=1 scan=13601	39.8159	Trypsin	B1	TLAVQSGDGSLDSSAR	S{+291}	291	291.136	291.14	291.136
03072:3	30	R.GGSQVHS{+1797.816}QDAESQREALK.K	NA	S{+1798}	1242.25	3	3724.74	3724.74	0	0	145	Specific	304.27	55.86	0	6.11	91	>WL85_RS26445 ref|WP_059511194.1|gi|981293455| ATP-dependent chaperone ClpB	5158	Nsco_NS_434_20203020_B_diffuse_HILIC3.4782.4782.3	controllerType=0 controllerNumber=1 scan=4782	21.1969	Trypsin	B3	GGSQVHSQDAESQREALK	S{+1798}	1798	1797.82	1797.82	1797.82
02341:3	234	K.SKS{+1637.762}PALQDC[+57.021]PQRR.G	NA	C[+57], S{+1638}	1060.85	3	3180.54	3180.54	0	0	19	Specific	304.29	304.29	4.51	6.79	19	>WL85_RS07025 ref|WP_006400662.1|gi|493445292| 30S ribosomal protein S12	1371	Nsco_NS_434_20203020_B_diffuse_HILIC2.4171.4171.3	controllerType=0 controllerNumber=1 scan=4171	20.0873	Trypsin	B2	SKSPALQDCPQRR	,S{+1638}	,+1638	1637.76	1637.76	1637.76
39808:5	339	K.AEGFVPGGAS{+1855.080}LHNC[+57.021]MSGHGPDADTFEK.A	NA	C[+57], S{+1855}	929.464	5	4643.29	4643.29	0	0	360	Specific	304.3	14.4	4.8	5.82	16	>WL85_RS30630 ref|WP_060190825.1|gi|982015285| homogentisate 1,2-dioxygenase	5968	Nsco_NS_434_20203020_B_diffuse_HILIC3.33913.33913.3	controllerType=0 controllerNumber=1 scan=33913	91.6896	Trypsin	B3	AEGFVPGGASLHNCMSGHGPDADTFEK	,S{+1855}	,+1855	1855.08	1855.08	1855.08
29014:4	1	K.LSKPAATTSATTSATTSTGTAATPTAATPAPAPAASAPEAAS{+1588.624}K.P	NA	S{+1589}	1361.9	4	5444.57	5444.57	0	0	98	Specific	304.32	1.55	1.55	3.1	668	>WL85_RS26455 ref|WP_059464384.1|gi|981244674| competence protein ComE	5160	Nsco_NS_434_20203020_B_diffuse_HILIC2.25616.25616.4	controllerType=0 controllerNumber=1 scan=25616	71.3159	Trypsin	B2	LSKPAATTSATTSATTSTGTAATPTAATPAPAPAASAPEAASK	S{+1589}	1589	1588.62	1588.62	1588.62
52118:4	1440	I.C[+57.021]DANFPAES{+1022.470}VAEHTVVGR.A	NA	C[+57], S{+1022}	746.349	4	2982.37	2981.37	1	-1.1	29	NRagged	304.37	49.89	4	3.64	4	>WL85_RS25345 ref|WP_059467163.1|gi|981247453| ribose ABC transporter	4943	Nsco_NS_434_20203020_B_diffuse_HILIC2.43950.43950.4	controllerType=0 controllerNumber=1 scan=43950	118.391	Trypsin	B2	CDANFPAESVAEHTVVGR	,S{+1022}	,+1022	1022.47	1022.47	1022.47
42279:4	60	K.VHLTFGSYHDVDS{+736.393}NENAFR.M	NA	S{+736}	737.106	4	2945.4	2944.4	1	-1.1	571	Specific	304.39	120.48	1.2	4.27	59	>WL85_RS07015 ref|WP_059448623.1|gi|981227992| elongation factor G	1369	Nsco_NS_434_20203020_B_diffuse_HILIC2.35831.35831.4	controllerType=0 controllerNumber=1 scan=35831	97.5581	Trypsin	B2	VHLTFGSYHDVDSNENAFR	S{+736}	736	736.393	736.39	736.393
09293:4	240	R.YAYYPDS{+1174.637}KEQDK.V	NA	S{+1175}	671.333	4	2682.31	2681.31	1	-1.3	68	Specific	304.4	0.11	0.11	3.91	21	>WL85_RS06545 ref|WP_060188718.1|gi|982013159| hypothetical protein	1275	Nsco_NS_434_20203020_B_diffuse_HILIC3.9884.9884.4	controllerType=0 controllerNumber=1 scan=9884	31.4947	Trypsin	B3	YAYYPDSKEQDK	S{+1175}	1175	1174.64	1174.64	1174.64
16133:2	147	M.SS{+995.369}EDAK.A	NA	S{+995}	816.33	2	1631.65	1631.65	0	0	199	NRagged	304.43	1.75	1.75	1.16	55	>WL85_RS26055 ref|WP_006496351.1|gi|493542488| ATP-dependent Clp protease proteolytic subunit	5082	Nsco_NS_434_20203020_B_diffuse_HILIC2.15451.15451.2	controllerType=0 controllerNumber=1 scan=15451	45.1784	Trypsin	B2	SSEDAK	S{+995}	995	995.369	995.37	995.369
45139:3	13	I.SNAS{+678.339}C[+57.021]TTNC[+57.021]LAPLVKPLNDK.I	NA	C[+57]*2, S{+678}	961.146	3	2881.42	2881.42	0	0	151	NRagged	304.47	27.01	20.74	5.38	186	>WL85_RS15665 ref|WP_010091320.1|gi|497777136| glyceraldehyde-3-phosphate dehydrogenase	3046	Nsco_NS_434_20203020_B_diffuse_HILIC2.38331.38331.3	controllerType=0 controllerNumber=1 scan=38331	104.159	Trypsin	B2	SNASCTTNCLAPLVKPLNDK	*2,S{+678}	*2,+678	678.339	678.34	678.339
18487:3	1	K.AAAAAAASADAGAS{+1903.663}APAAASSTK.A	NA	S{+1904}	1255.53	3	3764.57	3763.57	1	-0.9	153	Specific	304.49	59.04	0	5.99	695	>WL85_RS26455 ref|WP_059464384.1|gi|981244674| competence protein ComE	5160	Nsco_NS_434_20203020_B_diffuse_HILIC3.17260.17260.3	controllerType=0 controllerNumber=1 scan=17260	49.1568	Trypsin	B3	AAAAAAASADAGASAPAAASSTK	S{+1904}	1904	1903.66	1903.66	1903.66
28204:5	821	V.AHTAGVS{+707.345}DRDAALALR.G	NA	S{+707}	467.246	5	2332.2	2331.2	1	-1.4	113	NRagged	304.55	10.68	1.95	5.14	5	>WL85_RS00950 ref|WP_059465151.1|gi|981245441| ribosome maturation factor RimM	183	Nsco_NS_434_20203020_B_diffuse_HILIC1.25595.25595.5	controllerType=0 controllerNumber=1 scan=25595	70.0893	Trypsin	B1	AHTAGVSDRDAALALR	S{+707}	707	707.345	707.35	707.345
18516:3	221	R.YQLQIS{+459.264}DSDGQNAR.I	NA	S{+459}	685.675	3	2055.01	2054.01	1	-1.6	176	Specific	304.55	14.56	2.8	4.63	27	>WL85_RS16405 ref|WP_059465491.1|gi|981245781| translocation protein TolB	3192	Nsco_NS_434_20203020_B_diffuse_HILIC3.17281.17281.3	controllerType=0 controllerNumber=1 scan=17281	49.2026	Trypsin	B3	YQLQISDSDGQNAR	S{+459}	459	459.264	459.26	459.264
20708:3	38	R.GQGMGMGMGPGYMHGRPGGPAS{+583.212}GAAGQ.-	NA	S{+583}	1020.43	3	3059.27	3057.27	2	-2.2	104	CRagged	304.56	69.81	0	6.16	111	>WL85_RS12305 ref|WP_060189112.1|gi|982013572| hypothetical protein	2387	Nsco_NS_434_20203020_B_diffuse_HILIC1.19606.19606.3	controllerType=0 controllerNumber=1 scan=19606	54.6905	Trypsin	B1	GQGMGMGMGPGYMHGRPGGPASGAAGQ	S{+583}	583	583.212	583.21	583.212
19726:3	297	S.PAATQQGSAVSS{+1308.456}AAERK.A	NA	S{+1308}	990.105	3	2968.3	2967.3	1	-1.1	35	NRagged	304.59	27.13	0	5.05	19	>WL85_RS09625 ref|WP_060188581.1|gi|982012989| hypothetical protein	1861	Nsco_NS_434_20203020_B_diffuse_HILIC2.18317.18317.3	controllerType=0 controllerNumber=1 scan=18317	52.5066	Trypsin	B2	PAATQQGSAVSSAAERK	S{+1308}	1308	1308.46	1308.46	1308.46
37812:3	14	M.PYQYTGGVQYDPHGES{+232.055}GDDNSSYSSSSGR.L	NA	S{+232}	1110.45	3	3329.32	3329.32	0	0	360	NRagged	304.65	40.14	0	6.26	191	>WL85_RS17065 ref|WP_060188142.1|gi|982012499| peptidase	3322	Nsco_NS_434_20203020_B_diffuse_HILIC3.32300.32300.3	controllerType=0 controllerNumber=1 scan=32300	87.6599	Trypsin	B3	PYQYTGGVQYDPHGESGDDNSSYSSSSGR	S{+232}	232	232.055	232.06	232.055
13417:3	1	K.AAAAAAASADAGAS{+1831.658}APAAASSTK.A	NA	S{+1832}	1231.53	3	3692.57	3691.57	1	-0.9	153	Specific	304.71	176.13	0	6.66	695	>WL85_RS26455 ref|WP_059464384.1|gi|981244674| competence protein ComE	5160	Nsco_NS_434_20203020_B_diffuse_HILIC3.13282.13282.3	controllerType=0 controllerNumber=1 scan=13282	39.1383	Trypsin	B3	AAAAAAASADAGASAPAAASSTK	S{+1832}	1832	1831.66	1831.66	1831.66
58703:5	15	H.YS{+347.167}FGDVKGELIDQLGVRDK.E	NA	S{+347}	498.061	5	2486.27	2486.27	0	0	105	NRagged	304.73	27.57	9.28	5.2	123	>WL85_RS25965 ref|WP_009691824.1|gi|497377611| antioxidant, AhpC/Tsa family protein	5065	Nsco_NS_434_20203020_B_diffuse_HILIC1.49882.49882.5	controllerType=0 controllerNumber=1 scan=49882	130.391	Trypsin	B1	YSFGDVKGELIDQLGVRDK	S{+347}	347	347.167	347.17	347.167
47953:3	16	I.SNAS{+678.337}C[+57.021]TTNC[+57.021]LAPLVKPLNDK.I	NA	C[+57]*2, S{+678}	961.145	3	2881.42	2881.42	0	0	151	NRagged	304.73	24.33	13.38	4.36	184	>WL85_RS15665 ref|WP_010091320.1|gi|497777136| glyceraldehyde-3-phosphate dehydrogenase	3046	Nsco_NS_434_20203020_B_diffuse_HILIC3.40677.40677.3	controllerType=0 controllerNumber=1 scan=40677	108.849	Trypsin	B3	SNASCTTNCLAPLVKPLNDK	*2,S{+678}	*2,+678	678.337	678.34	678.337
73399:5	206	Q.QDPDVIDAGVFHNDVIS{+1241.478}VGNRDTLFTHER.A	NA	S{+1241}	902.418	5	4508.06	4508.06	0	0	238	NRagged	304.75	0.14	0	5.81	20	>WL85_RS22785 ref|WP_060190727.1|gi|982015187| succinylarginine dihydrolase	4441	Nsco_NS_434_20203020_B_diffuse_HILIC1.61356.61356.5	controllerType=0 controllerNumber=1 scan=61356	158.717	Trypsin	B1	QDPDVIDAGVFHNDVISVGNRDTLFTHER	S{+1241}	1241	1241.48	1241.48	1241.48
49994:5	36	L.PEVKVPAS{+721.408}ATTWLNDRPEQR.V	NA	S{+721}	603.925	5	3015.6	3015.6	0	0	179	NRagged	304.76	38.81	1.6	5.23	77	>WL85_RS10145 ref|WP_059447177.1|gi|981226546| dihydrolipoamide succinyltransferase	1963	Nsco_NS_434_20203020_B_diffuse_HILIC1.42869.42869.5	controllerType=0 controllerNumber=1 scan=42869	113.734	Trypsin	B1	PEVKVPASATTWLNDRPEQR	S{+721}	721	721.408	721.41	721.408
42777:3	57	N.GTGHIRDTESS{+274.040}ALQVLR.I	NA	S{+274}	705.341	3	2114.01	2114.01	0	0	409	NRagged	304.81	106.47	1.71	5.77	44	>WL85_RS01160 ref|WP_060188079.1|gi|982012436| ribonuclease E	223	Nsco_NS_434_20203020_B_diffuse_HILIC3.36321.36321.3	controllerType=0 controllerNumber=1 scan=36321	97.7905	Trypsin	B3	GTGHIRDTESSALQVLR	S{+274}	274	274.04	274.04	274.04
22410:6	273	K.PAAAQPAQEKPVAS{+953.102}RPAVQVPTPR.A	NA	S{+953}	571.083	6	3421.46	3419.46	2	-2	532	Specific	304.82	113.82	0	4.65	16	>WL85_RS26545 ref|WP_060189994.1|gi|982014454| DNA polymerase III subunit gamma/tau	5177	Nsco_NS_434_20203020_B_diffuse_HILIC3.20482.20482.3	controllerType=0 controllerNumber=1 scan=20482	57.2928	Trypsin	B3	PAAAQPAQEKPVASRPAVQVPTPR	S{+953}	953	953.102	953.1	953.102
49634:4	38	R.QPAS{+684.240}GPAVEWGGMMYGSQLMTPAERNEYHAR.M	NA	S{+684}	1027.45	4	4106.79	4105.79	1	-0.8	30	Specific	304.83	77.94	77.94	4.4	111	>WL85_RS12305 ref|WP_060189112.1|gi|982013572| hypothetical protein	2387	Nsco_NS_434_20203020_B_diffuse_HILIC1.42592.42592.4	controllerType=0 controllerNumber=1 scan=42592	113.1	Trypsin	B1	QPASGPAVEWGGMMYGSQLMTPAERNEYHAR	S{+684}	684	684.24	684.24	684.24
59286:5	585	L.ISFHPEGS{+427.232}DHIDRTLSLIR.D	NA	S{+427}	524.88	5	2620.37	2620.37	0	0	88	NRagged	304.84	9.2	1.2	5.79	10	>WL85_RS06790 ref|WP_006482066.1|gi|493528037| ribulose-phosphate 3-epimerase	1324	Nsco_NS_434_20203020_B_diffuse_HILIC2.49715.49715.5	controllerType=0 controllerNumber=1 scan=49715	132.72	Trypsin	B2	ISFHPEGSDHIDRTLSLIR	S{+427}	427	427.232	427.23	427.232
74521:4	34	K.VFQYIQPQDAQALQAAS{+590.240}PSGASGAQAAAAPADAATVGAVPDASVQSTPLQPPAPISNSSSVHPGNPK.A	NA	S{+590}	1764.87	4	7056.45	7050.45	6	-2.9	195	Specific	304.84	304.84	0	6.49	116	>WL85_RS00415 ref|WP_059465105.1|gi|981245395| BON domain protein	79	Nsco_NS_434_20203020_B_diffuse_HILIC3.61745.61745.4	controllerType=0 controllerNumber=1 scan=61745	159.228	Trypsin	B3	VFQYIQPQDAQALQAASPSGASGAQAAAAPADAATVGAVPDASVQSTPLQPPAPISNSSSVHPGNPK	S{+590}	590	590.24	590.24	590.24
41953:3	166	Q.PDNPQAYNALGYS{+323.098}LADRNQRLPEASK.L	NA	S{+323}	1071.85	3	3213.53	3211.53	2	-2.1	488	NRagged	304.86	175.14	0	8.54	25	>WL85_RS13410 ref|WP_059464483.1|gi|981244773| hypothetical protein	2606	Nsco_NS_434_20203020_B_diffuse_HILIC3.35680.35680.3	controllerType=0 controllerNumber=1 scan=35680	96.2636	Trypsin	B3	PDNPQAYNALGYSLADRNQRLPEASK	S{+323}	323	323.098	323.1	323.098
21483:3	40	L.GADYS{+296.087}LSKR.T	NA	S{+296}	431.538	3	1292.6	1292.6	0	0	326	NRagged	304.87	71.45	71.45	1.66	116	>WL85_RS19895 ref|WP_059595311.1|gi|981381904| porin	3875	Nsco_NS_434_20203020_B_diffuse_HILIC1.20333.20333.4	controllerType=0 controllerNumber=1 scan=20333	56.5676	Trypsin	B1	GADYSLSKR	S{+296}	296	296.087	296.09	296.087
72794:4	14	I.PASDIYENEGIVMVTPS{+1542.787}ATAPQLTEGK.K	NA	S{+1543}	1091.05	4	4361.17	4361.17	0	0	109	NRagged	304.89	304.89	0	6.91	111	>WL85_RS17220 ref|WP_059447700.1|gi|981227069| leucine ABC transporter subunit substrate-binding protein LivK	3353	Nsco_NS_434_20203020_B_diffuse_HILIC2.60221.60221.4	controllerType=0 controllerNumber=1 scan=60221	160.067	Trypsin	B2	PASDIYENEGIVMVTPSATAPQLTEGK	S{+1543}	1543	1542.79	1542.79	1542.79
18674:3	1	K.AAAAAAASADAGAS{+1931.671}APAAASSTK.A	NA	S{+1932}	1264.86	3	3792.58	3791.58	1	-0.9	153	Specific	304.91	304.91	0	6.47	663	>WL85_RS26455 ref|WP_059464384.1|gi|981244674| competence protein ComE	5160	Nsco_NS_434_20203020_B_diffuse_HILIC1.17907.17907.3	controllerType=0 controllerNumber=1 scan=17907	50.4487	Trypsin	B1	AAAAAAASADAGASAPAAASSTK	S{+1932}	1932	1931.67	1931.67	1931.67
18675:3	1	K.AAAAAAASADAGAS{+1931.781}APAAASSTK.A	NA	S{+1932}	1264.9	3	3792.69	3791.69	1	-0.9	153	Specific	304.91	304.91	0	6.47	663	>WL85_RS26455 ref|WP_059464384.1|gi|981244674| competence protein ComE	5160	Nsco_NS_434_20203020_B_diffuse_HILIC1.17907.17907.3	controllerType=0 controllerNumber=1 scan=17907	50.4487	Trypsin	B1	AAAAAAASADAGASAPAAASSTK	S{+1932}	1932	1931.78	1931.78	1931.78
78272:4	210	N.PPGATPLAGAAQGAS{+922.260}AATAAAPQLAAAPQGGLYSDASPTNVQDAYNALK.T	NA	S{+922}	1372.64	4	5487.53	5485.53	2	-1.2	593	NRagged	304.91	4.11	0	3.87	27	>WL85_RS06565 ref|WP_059465255.1|gi|981245545| type VI secretion protein VasK	1279	Nsco_NS_434_20203020_B_diffuse_HILIC3.64689.64689.4	controllerType=0 controllerNumber=1 scan=64689	167.135	Trypsin	B3	PPGATPLAGAAQGASAATAAAPQLAAAPQGGLYSDASPTNVQDAYNALK	S{+922}	922	922.26	922.26	922.26
24776:3	10	L.NEVS{+269.179}VDDDANQSDEQPAAAAAPGK.S	NA	S{+269}	890.084	3	2668.24	2668.24	0	0	6	NRagged	304.94	6.31	6.31	4.51	139	>WL85_RS20300 ref|WP_059450759.1|gi|981230128| RNA polymerase subunit sigma	3953	Nsco_NS_434_20203020_B_diffuse_HILIC1.22999.22999.3	controllerType=0 controllerNumber=1 scan=22999	63.3376	Trypsin	B1	NEVSVDDDANQSDEQPAAAAAPGK	S{+269}	269	269.179	269.18	269.179
39937:3	17	M.PYQYTGGVQYDPHGES{+247.090}GDDNSSYSSSSGR.L	NA	S{+247}	1115.79	3	3345.36	3344.36	1	-1	360	NRagged	304.97	133.95	0	7.01	173	>WL85_RS17065 ref|WP_060188142.1|gi|982012499| peptidase	3322	Nsco_NS_434_20203020_B_diffuse_HILIC1.34665.34665.3	controllerType=0 controllerNumber=1 scan=34665	93.2772	Trypsin	B1	PYQYTGGVQYDPHGESGDDNSSYSSSSGR	S{+247}	247	247.09	247.09	247.09
39606:2	70	H.LTFGS{+331.116}YHDVDSNENAFR.M	NA	S{+331}	1152.5	2	2304	2303	1	-1.5	573	NRagged	304.97	10.22	4.06	3.67	60	>WL85_RS07015 ref|WP_059448623.1|gi|981227992| elongation factor G	1369	Nsco_NS_434_20203020_B_diffuse_HILIC1.34397.34397.2	controllerType=0 controllerNumber=1 scan=34397	92.5255	Trypsin	B1	LTFGSYHDVDSNENAFR	S{+331}	331	331.116	331.12	331.116
67885:6	15	K.DLDKLNHYS{+1365.713}FGDVKGELIDQLGVR.D	NA	S{+1366}	684.026	6	4099.12	4097.12	2	-1.6	98	Specific	305.12	13.45	0	6.3	123	>WL85_RS25965 ref|WP_009691824.1|gi|497377611| antioxidant, AhpC/Tsa family protein	5065	Nsco_NS_434_20203020_B_diffuse_HILIC1.57016.57016.5	controllerType=0 controllerNumber=1 scan=57016	147.372	Trypsin	B1	DLDKLNHYSFGDVKGELIDQLGVR	S{+1366}	1366	1365.71	1365.71	1365.71
65485:5	180	K.SDNNVIRDKDDPVVPPMPLGPS{+952.204}QGGTAAGNLFDLDK.M	NA	S{+952}	941.816	5	4705.05	4702.05	3	-2.1	694	Specific	305.12	129.94	0	6.99	30	>WL85_RS14130 ref|WP_059539331.1|gi|981322810| type II secretion system protein GspD	2747	Nsco_NS_434_20203020_B_diffuse_HILIC3.54570.54570.4	controllerType=0 controllerNumber=1 scan=54570	141.434	Trypsin	B3	SDNNVIRDKDDPVVPPMPLGPSQGGTAAGNLFDLDK	S{+952}	952	952.204	952.2	952.204
57915:3	9	K.AS{+1135.423}EAAAAASAAQAAAAASASAGPVSAAAVDQDANAQAAR.A	NA	S{+1135}	1506.69	3	4518.04	4518.04	0	0	144	Specific	305.16	53.88	6.75	4.66	240	>WL85_RS15720 ref|WP_059465377.1|gi|981245667| cell envelope protein SmpA	3057	Nsco_NS_434_20203020_B_diffuse_HILIC3.48609.48609.3	controllerType=0 controllerNumber=1 scan=48609	127.703	Trypsin	B3	ASEAAAAASAAQAAAAASASAGPVSAAAVDQDANAQAAR	S{+1135}	1135	1135.42	1135.42	1135.42
79921:3	13	M.PEDAAGAAAPAEAAS{+1382.501}APAQAASGAEPAAASASAALSTIYFETGK.S	NA	S{+1383}	1791.47	3	5372.41	5371.41	1	-0.6	394	NRagged	305.19	108.35	0	6.32	213	>WL85_RS13170 ref|WP_059511914.1|gi|981294205| cytochrome-c oxidase	2559	Nsco_NS_434_20203020_B_diffuse_HILIC3.65966.65966.3	controllerType=0 controllerNumber=1 scan=65966	170.609	Trypsin	B3	PEDAAGAAAPAEAASAPAQAASGAEPAAASASAALSTIYFETGK	S{+1383}	1383	1382.5	1382.5	1382.5
20167:3	321	R.GHGHASAAQVPAPAAGS{+1235.448}TDTPTGAASQPAVR.R	NA	S{+1235}	1359.28	3	4075.84	4073.84	2	-1.6	68	Specific	305.19	305.19	0	8.47	30	>WL85_RS15870 ref|WP_059465403.1|gi|981245693| hypothetical protein	3086	Nsco_NS_434_20203020_B_diffuse_HILIC3.18590.18590.3	controllerType=0 controllerNumber=1 scan=18590	52.4522	Trypsin	B3	GHGHASAAQVPAPAAGSTDTPTGAASQPAVR	S{+1235}	1235	1235.45	1235.45	1235.45
30646:4	822	L.SFGDATS{+469.160}DRDGGGGPSGAVR.T	NA	S{+469}	584.505	4	2335	2335	0	0	177	NRagged	305.2	20.11	1.2	4.04	5	>WL85_RS10090 ref|WP_059510805.1|gi|981293066| Flp pilus assembly protein CpaB	1952	Nsco_NS_434_20203020_B_diffuse_HILIC1.27424.27424.4	controllerType=0 controllerNumber=1 scan=27424	74.8744	Trypsin	B1	SFGDATSDRDGGGGPSGAVR	S{+469}	469	469.16	469.16	469.16
28832:4	69	K.GASAAQAAPKPNDNS{+669.221}SGTFVFSRPGK.F	NA	S{+669}	808.628	4	3231.49	3231.49	0	0	66	Specific	305.22	79.75	0	5.64	126	>WL85_RS27205 ref|WP_059467031.1|gi|981247321| outer membrane lipoprotein carrier protein LolA	5301	Nsco_NS_434_20203020_B_diffuse_HILIC3.25439.25439.4	controllerType=0 controllerNumber=1 scan=25439	70.0868	Trypsin	B3	GASAAQAAPKPNDNSSGTFVFSRPGK	S{+669}	669	669.221	669.22	669.221
36890:3	218	K.AADAGGAKPAAGAS{+1732.647}AAPAAPAPVAVPASAVSGSAAQ.-	NA	S{+1733}	1564.39	3	4691.16	4689.16	2	-1.4	151	CRagged	305.23	209.1	0	6.93	57	>WL85_RS04975 ref|WP_059467857.1|gi|981248147| outer membrane lipid asymmetry maintenance protein MlaD	967	Nsco_NS_434_20203020_B_diffuse_HILIC1.32274.32274.3	controllerType=0 controllerNumber=1 scan=32274	87.2035	Trypsin	B1	AADAGGAKPAAGASAAPAAPAPVAVPASAVSGSAAQ	S{+1733}	1733	1732.65	1732.65	1732.65
08259:2	312	V.HAS{+377.162}YQGSDESR.A	NA	S{+377}	807.347	2	1613.69	1613.69	0	0	116	NRagged	305.3	31.17	7.66	1.67	27	>WL85_RS02250 ref|WP_059915340.1|gi|981721035| carboxypeptidase regulator	434	Nsco_NS_434_20203020_B_diffuse_HILIC3.9007.9007.2	controllerType=0 controllerNumber=1 scan=9007	29.6931	Trypsin	B3	HASYQGSDESR	S{+377}	377	377.162	377.16	377.162
30530:4	1	K.LSKPAATTSATTSATTSTGTAATPTAATPAPAPAAS{+623.203}APEAASKPAK.S	NA	S{+623}	1194.59	4	4775.33	4775.33	0	0	98	Specific	305.33	305.33	16.22	4.68	695	>WL85_RS26455 ref|WP_059464384.1|gi|981244674| competence protein ComE	5160	Nsco_NS_434_20203020_B_diffuse_HILIC3.26685.26685.4	controllerType=0 controllerNumber=1 scan=26685	73.4011	Trypsin	B3	LSKPAATTSATTSATTSTGTAATPTAATPAPAPAASAPEAASKPAK	S{+623}	623	623.203	623.2	623.203
48037:4	283	V.HVVTVEDDFS{+383.203}GDRQTENFEK.M	NA	S{+383}	685.075	4	2737.28	2735.28	2	-2.5	602	NRagged	305.34	0.3	0.3	4.98	13	>WL85_RS21695 ref|WP_060189446.1|gi|982013906| ATP-dependent Lon protease	4229	Nsco_NS_434_20203020_B_diffuse_HILIC1.41329.41329.5	controllerType=0 controllerNumber=1 scan=41329	110.009	Trypsin	B1	HVVTVEDDFSGDRQTENFEK	S{+383}	383	383.203	383.2	383.203
47338:4	100	L.SDSDIAALSNDSC[+57.021]KAS{+354.288}DAESKIAAPNSAYSK.R	NA	C[+57], S{+354}	882.691	4	3527.74	3527.74	0	0	44	NRagged	305.35	16.9	0.52	5.67	34	>WL85_RS01615 ref|WP_059465789.1|gi|981246079| peptidase	309	Nsco_NS_434_20203020_B_diffuse_HILIC2.40145.40145.4	controllerType=0 controllerNumber=1 scan=40145	108.879	Trypsin	B2	SDSDIAALSNDSCKASDAESKIAAPNSAYSK	,S{+354}	,+354	354.288	354.29	354.288
39611:2	64	R.TKTEQALAS{+470.583}AHQVDTQLAQLDGK.L	NA	S{+471}	1463.43	2	2925.85	2923.85	2	-2.3	374	Specific	305.36	181.5	0	7.48	43	>WL85_RS03445 ref|WP_059468221.1|gi|981248511| uroporphyrinogen-III synthase	667	Nsco_NS_434_20203020_B_diffuse_HILIC1.34402.34402.2	controllerType=0 controllerNumber=1 scan=34402	92.54	Trypsin	B1	TKTEQALASAHQVDTQLAQLDGK	S{+471}	471	470.583	470.58	470.583
63731:4	2	K.EIAQVGSISANSDS{+1155.483}SIGDRIAEAMDK.V	NA	S{+1155}	955.946	4	3820.76	3819.76	1	-0.9	143	Specific	305.36	20.5	0	5.11	247	>WL85_RS27740 ref|WP_059466950.1|gi|981247240| molecular chaperone GroEL	5407	Nsco_NS_434_20203020_B_diffuse_HILIC3.53221.53221.4	controllerType=0 controllerNumber=1 scan=53221	138.406	Trypsin	B3	EIAQVGSISANSDSSIGDRIAEAMDK	S{+1155}	1155	1155.48	1155.48	1155.48
44690:5	2	K.PAPSATSS{+1929.920}AAAKPPTANDANTGYFLQVGAYKTEGDAEQQR.A	NA	S{+1930}	1203.78	5	6014.87	6010.87	4	-2.2	200	Specific	305.37	43.77	0	5.07	233	>WL85_RS12820 ref|WP_059465879.1|gi|981246169| cell division protein	2489	Nsco_NS_434_20203020_B_diffuse_HILIC2.37748.37748.5	controllerType=0 controllerNumber=1 scan=37748	102.367	Trypsin	B2	PAPSATSSAAAKPPTANDANTGYFLQVGAYKTEGDAEQQR	S{+1930}	1930	1929.92	1929.92	1929.92
11621:3	26	D.GDSAS{+1155.283}AANDDPDATR.L	NA	S{+1155}	873.634	3	2618.89	2617.89	1	-1.3	858	NRagged	305.38	6.98	0	4.21	79	>WL85_RS28390 ref|WP_060187912.1|gi|982012269| alpha-2-macroglobulin	5534	Nsco_NS_434_20203020_B_diffuse_HILIC2.11801.11801.3	controllerType=0 controllerNumber=1 scan=11801	36.094	Trypsin	B2	GDSASAANDDPDATR	S{+1155}	1155	1155.28	1155.28	1155.28
22887:3	145	G.MIC[+57.021]GTIS{+612.271}TTHR.H	NA	C[+57], S{+612}	630.3	3	1888.88	1888.88	0	0	560	NRagged	305.41	14.61	1.2	1.88	32	>WL85_RS15630 ref|WP_059465366.1|gi|981245656| malate dehydrogenase	3039	Nsco_NS_434_20203020_B_diffuse_HILIC2.20847.20847.3	controllerType=0 controllerNumber=1 scan=20847	58.9977	Trypsin	B2	MICGTISTTHR	,S{+612}	,+612	612.271	612.27	612.271
48472:3	19	N.ANGATSSAIGGIAS{+1687.834}QGR.V	NA	S{+1688}	1069.2	3	3205.6	3205.6	0	0	221	NRagged	305.48	29.5	12.11	4.82	180	>WL85_RS29265 ref|WP_059451674.1|gi|981231043| porin	5705	Nsco_NS_434_20203020_B_diffuse_HILIC3.41086.41086.3	controllerType=0 controllerNumber=1 scan=41086	109.847	Trypsin	B3	ANGATSSAIGGIASQGR	S{+1688}	1688	1687.83	1687.83	1687.83
58254:6	146	K.VGADFLKRYFPDAQVWLS{+1669.722}DPSWENHR.F	NA	S{+1670}	801.381	6	4803.25	4803.25	0	0	109	Specific	305.49	11.09	0	4.9	31	>WL85_RS18240 ref|WP_059467921.1|gi|981248211| aromatic amino acid aminotransferase	3549	Nsco_NS_434_20203020_B_diffuse_HILIC3.48873.48873.3	controllerType=0 controllerNumber=1 scan=48873	128.328	Trypsin	B3	VGADFLKRYFPDAQVWLSDPSWENHR	S{+1670}	1670	1669.72	1669.72	1669.72
27196:5	1	K.SVGHLEENGLTIGGS{+1940.571}STPPKGVKLSKPAATTSATTSATTSTGTAATPTAATPAPAPAASAPEAASKPAK.S	NA	S{+1941}	1669.38	5	8342.87	8337.87	5	-2	75	Specific	305.51	305.51	0	8.02	663	>WL85_RS26455 ref|WP_059464384.1|gi|981244674| competence protein ComE	5160	Nsco_NS_434_20203020_B_diffuse_HILIC1.24839.24839.5	controllerType=0 controllerNumber=1 scan=24839	68.0994	Trypsin	B1	SVGHLEENGLTIGGSSTPPKGVKLSKPAATTSATTSATTSTGTAATPTAATPAPAPAASAPEAASKPAK	S{+1941}	1941	1940.57	1940.57	1940.57
58004:3	5	I.PVTSQNRIPLVQNGTVDIEC[+57.021]GS{+256.120}TTNNAER.Q	NA	C[+57], S{+256}	1142.89	3	3426.67	3426.67	0	0	87	NRagged	305.59	140.55	1.2	5.27	233	>WL85_RS15820 ref|WP_059465500.1|gi|981245790| ABC transporter	3077	Nsco_NS_434_20203020_B_diffuse_HILIC3.48671.48671.3	controllerType=0 controllerNumber=1 scan=48671	127.854	Trypsin	B3	PVTSQNRIPLVQNGTVDIECGSTTNNAER	,S{+256}	,+256	256.12	256.12	256.12
11318:4	458	K.GHTVAAPFS{+1277.399}VHR.V	NA	S{+1277}	640.023	4	2557.07	2556.07	1	-1.3	129	Specific	305.6	305.6	0	5.68	11	>WL85_RS27245 ref|WP_059467024.1|gi|981247314| sugar ABC transporter substrate-binding protein	5309	Nsco_NS_434_20203020_B_diffuse_HILIC1.11798.11798.4	controllerType=0 controllerNumber=1 scan=11798	35.6714	Trypsin	B1	GHTVAAPFSVHR	S{+1277}	1277	1277.4	1277.4	1277.4
30464:5	1004	K.RVPVAFRDDFVPHS{+445.249}K.L	NA	S{+445}	444.045	5	2216.19	2215.19	1	-1.5	84	Specific	305.61	182.2	0	6.93	4	>WL85_RS12815 ref|WP_059465878.1|gi|981246168| thiol:disulfide interchange protein	2488	Nsco_NS_434_20203020_B_diffuse_HILIC1.27283.27283.4	controllerType=0 controllerNumber=1 scan=27283	74.5451	Trypsin	B1	RVPVAFRDDFVPHSK	S{+445}	445	445.249	445.25	445.249
73771:4	1130	D.PRPTPPEQPELEDC[+57.021]C[+57.021]NS{+1068.500}GC[+57.021]SPC[+57.021]VFDLYDEALAR.Y	NA	C[+57]*4, S{+1069}	1238.05	4	4949.17	4948.17	1	-0.7	14	NRagged	305.63	50.84	0	4.71	5	>WL85_RS14705 ref|WP_059914960.1|gi|981720611| oxidoreductase	2861	Nsco_NS_434_20203020_B_diffuse_HILIC3.61160.61160.4	controllerType=0 controllerNumber=1 scan=61160	157.746	Trypsin	B3	PRPTPPEQPELEDCCNSGCSPCVFDLYDEALAR	*4,S{+1069}	*4,+1069	1068.5	1068.5	1068.5
06573:3	23	K.PQASGHDEAS{+285.138}WAQNR.R	NA	S{+285}	646.963	3	1938.87	1938.87	0	0	147	Specific	305.68	113.01	6.29	3.83	170	>WL85_RS16400 ref|WP_059465490.1|gi|981245780| peptidoglycan-associated lipoprotein	3191	Nsco_NS_434_20203020_B_diffuse_HILIC3.7563.7563.3	controllerType=0 controllerNumber=1 scan=7563	26.7405	Trypsin	B3	PQASGHDEASWAQNR	S{+285}	285	285.138	285.14	285.138
06174:4	221	R.PGS{+338.173}DYAHSLK.L	NA	S{+338}	353.929	4	1412.69	1412.69	0	0	216	Specific	305.75	35.73	6.26	1.66	12	>WL85_RS12980 ref|WP_059465903.1|gi|981246193| lipoyl synthase	2521	Nsco_NS_434_20203020_B_diffuse_HILIC1.7369.7369.4	controllerType=0 controllerNumber=1 scan=7369	26.6736	Trypsin	B1	PGSDYAHSLK	S{+338}	338	338.173	338.17	338.173
48801:3	178	K.PGAIAS{+482.289}ETSSNLELFANTGAAAK.Q	NA	S{+482}	901.473	3	2702.4	2702.4	0	0	281	Specific	305.75	15.28	15.28	3.6	30	>WL85_RS13245 ref|WP_060188768.1|gi|982013227| ABC transporter substrate-binding protein	2574	Nsco_NS_434_20203020_B_diffuse_HILIC3.41352.41352.3	controllerType=0 controllerNumber=1 scan=41352	110.431	Trypsin	B3	PGAIASETSSNLELFANTGAAAK	S{+482}	482	482.289	482.29	482.289
22282:3	31	R.GQGMGMGMGPGYMHGRPGGPAS{+582.213}GAAGQ.-	NA	S{+582}	1020.1	3	3058.27	3056.27	2	-2.2	104	CRagged	305.79	61.82	13.43	7.29	113	>WL85_RS12305 ref|WP_060189112.1|gi|982013572| hypothetical protein	2387	Nsco_NS_434_20203020_B_diffuse_HILIC2.20395.20395.3	controllerType=0 controllerNumber=1 scan=20395	57.8361	Trypsin	B2	GQGMGMGMGPGYMHGRPGGPASGAAGQ	S{+582}	582	582.213	582.21	582.213
62307:4	17	L.FS{+488.247}PSTC[+57.021]PDLHDKFGAEFEK.A	NA	C[+57], S{+488}	676.068	4	2701.25	2700.25	1	-1.2	507	NRagged	305.83	3.6	3.6	4.42	187	>WL85_RS15465 ref|WP_059538682.1|gi|981322067| ribonucleotide-diphosphate reductase subunit alpha	3006	Nsco_NS_434_20203020_B_diffuse_HILIC2.52040.52040.5	controllerType=0 controllerNumber=1 scan=52040	138.474	Trypsin	B2	FSPSTCPDLHDKFGAEFEK	,S{+488}	,+488	488.247	488.25	488.247
12299:3	551	G.GS{+210.141}SDEGPSSEEDGTDGRRDS.-	NA	S{+210}	750.653	3	2249.94	2249.94	0	0	47	Non	305.9	68.14	8.76	4.42	11	>WL85_RS15355 ref|WP_039317342.1|gi|746269461| hypothetical protein	2985	Nsco_NS_434_20203020_B_diffuse_HILIC1.12563.12563.3	controllerType=0 controllerNumber=1 scan=12563	37.2929	Trypsin	B1	GSSDEGPSSEEDGTDGRRDS	S{+210}	210	210.141	210.14	210.141
53098:5	38	L.PEVKVPAS{+836.492}ATTWLNDRPEQR.V	NA	S{+836}	627.142	5	3131.68	3130.68	1	-1.1	179	NRagged	305.9	93.37	1.6	6.32	85	>WL85_RS10145 ref|WP_059447177.1|gi|981226546| dihydrolipoamide succinyltransferase	1963	Nsco_NS_434_20203020_B_diffuse_HILIC3.44730.44730.5	controllerType=0 controllerNumber=1 scan=44730	118.449	Trypsin	B3	PEVKVPASATTWLNDRPEQR	S{+836}	836	836.492	836.49	836.492
56331:4	39	R.QPASGPAVEWGGMMYGS{+709.456}QLMTPAERNEYHAR.M	NA	S{+709}	1034.26	4	4134.01	4131.01	3	-2.4	30	Specific	305.96	142.69	0	6.49	133	>WL85_RS12305 ref|WP_060189112.1|gi|982013572| hypothetical protein	2387	Nsco_NS_434_20203020_B_diffuse_HILIC3.47387.47387.4	controllerType=0 controllerNumber=1 scan=47387	124.753	Trypsin	B3	QPASGPAVEWGGMMYGSQLMTPAERNEYHAR	S{+709}	709	709.456	709.46	709.456
35780:4	494	I.YS{+708.375}YDGHDVHLAK.R	NA	S{+708}	529.263	4	2114.03	2113.03	1	-1.6	124	NRagged	306	13.48	0	4.79	9	>WL85_RS07615 ref|WP_059451787.1|gi|981231156| hypothetical protein	1477	Nsco_NS_434_20203020_B_diffuse_HILIC3.30778.30778.4	controllerType=0 controllerNumber=1 scan=30778	83.8468	Trypsin	B3	YSYDGHDVHLAK	S{+708}	708	708.375	708.38	708.375
56309:3	243	Q.QQAIHVIPDYDNPGS{+349.086}YFVSDGGRR.V	NA	S{+349}	1014.8	3	3042.38	3040.38	2	-2.2	123	NRagged	306.06	11.15	6.4	5.85	21	>WL85_RS24040 ref|WP_060190467.1|gi|982014927| chromosome partitioning protein ParB	4685	Nsco_NS_434_20203020_B_diffuse_HILIC1.47924.47924.3	controllerType=0 controllerNumber=1 scan=47924	125.765	Trypsin	B1	QQAIHVIPDYDNPGSYFVSDGGRR	S{+349}	349	349.086	349.09	349.086
67494:2	121	E.PGSSGSPIYS{+1014.441}PEKR.V	NA	S{+1014}	1239.09	2	2477.17	2476.17	1	-1.4	191	NRagged	306.11	69.83	0	3.75	165	>sp|LYSC_LYSEN|(Common contaminant protein)	6035	Nsco_NS_434_20203020_B_diffuse_HILIC2.56078.56078.4	controllerType=0 controllerNumber=1 scan=56078	148.574	Trypsin	B2	PGSSGSPIYSPEKR	S{+1014}	1014	1014.44	1014.44	1014.44
62737:4	5	I.PFSYYDQNQQVVGYS{+1463.744}R.E	NA	S{+1464}	854.416	4	3414.64	3414.64	0	0	47	NRagged	306.23	99.33	5.19	3.06	258	>WL85_RS15820 ref|WP_059465500.1|gi|981245790| ABC transporter	3077	Nsco_NS_434_20203020_B_diffuse_HILIC1.53018.53018.4	controllerType=0 controllerNumber=1 scan=53018	137.873	Trypsin	B1	PFSYYDQNQQVVGYSR	S{+1464}	1464	1463.74	1463.74	1463.74
46931:4	588	R.QAAEHRFYS{+795.222}VC[+57.021]VNSANVPLAAR.E	NA	C[+57], S{+795}	815.116	4	3257.44	3255.44	2	-2.1	32	Specific	306.25	109.05	0	6.54	8	>WL85_RS11065 ref|WP_060189033.1|gi|982013493| 2-deoxyribose-5-phosphate aldolase	2140	Nsco_NS_434_20203020_B_diffuse_HILIC1.40470.40470.3	controllerType=0 controllerNumber=1 scan=40470	108.005	Trypsin	B1	QAAEHRFYSVCVNSANVPLAAR	,S{+795}	,+795	795.222	795.22	795.222
43297:2	31	V.NPDEVQYLNAHGTSTPLGDKNES{+437.158}DAVK.A	NA	S{+437}	1669.77	2	3338.53	3336.53	2	-2	292	NRagged	306.25	18.86	14.27	7.28	82	>WL85_RS01230 ref|WP_059447964.1|gi|981227333| beta-ketoacyl-[acyl-carrier-protein] synthase II	237	Nsco_NS_434_20203020_B_diffuse_HILIC3.36742.36742.2	controllerType=0 controllerNumber=1 scan=36742	98.8296	Trypsin	B3	NPDEVQYLNAHGTSTPLGDKNESDAVK	S{+437}	437	437.158	437.16	437.158
39535:3	4	D.PHGESGDDNSSYSS{+1563.606}SSGR.L	NA	S{+1564}	1130.45	3	3389.33	3389.33	0	0	371	NRagged	306.27	62.67	0	5.63	229	>WL85_RS17065 ref|WP_060188142.1|gi|982012499| peptidase	3322	Nsco_NS_434_20203020_B_diffuse_HILIC2.33670.33670.3	controllerType=0 controllerNumber=1 scan=33670	91.9999	Trypsin	B2	PHGESGDDNSSYSSSSGR	S{+1564}	1564	1563.61	1563.61	1563.61
79564:4	277	F.GDAAS{+1088.066}QDIPGAVQYLKTHASR.V	NA	S{+1088}	819.547	4	3275.17	3273.17	2	-2.1	89	NRagged	306.3	12.53	0	6.44	15	>WL85_RS05605 ref|WP_059509337.1|gi|981291490| carboxymethylenebutenolidase	1093	Nsco_NS_434_20203020_B_diffuse_HILIC3.65697.65697.5	controllerType=0 controllerNumber=1 scan=65697	169.905	Trypsin	B3	GDAASQDIPGAVQYLKTHASR	S{+1088}	1088	1088.07	1088.07	1088.07
68804:4	133	L.PDAETPASADVIS{+1619.776}TNPSPQVPDEYAK.V	NA	S{+1620}	1080.77	4	4320.04	4319.04	1	-0.8	27	NRagged	306.34	15.34	0	4.26	49	>WL85_RS07695 ref|WP_060190457.1|gi|982014917| hypothetical protein	1492	Nsco_NS_434_20203020_B_diffuse_HILIC1.57690.57690.5	controllerType=0 controllerNumber=1 scan=57690	149.07	Trypsin	B1	PDAETPASADVISTNPSPQVPDEYAK	S{+1620}	1620	1619.78	1619.78	1619.78
49023:4	19	K.INNGS{+789.026}THWNQFGLQADYSLSK.R	NA	S{+789}	793.545	4	3171.16	3169.16	2	-2.1	303	Specific	306.35	102.14	0.7	4.39	180	>WL85_RS29265 ref|WP_059451674.1|gi|981231043| porin	5705	Nsco_NS_434_20203020_B_diffuse_HILIC3.41530.41530.3	controllerType=0 controllerNumber=1 scan=41530	110.876	Trypsin	B3	INNGSTHWNQFGLQADYSLSK	S{+789}	789	789.026	789.03	789.026
71822:5	12	M.PS{+720.253}QPGFNLGYLAYNVEHKPVDKLEVR.Q	NA	S{+720}	738.966	5	3690.8	3690.8	0	0	293	NRagged	306.38	143.63	0	7.55	123	>WL85_RS22165 ref|WP_059468579.1|gi|981248869| peptide ABC transporter substrate-binding protein	4319	Nsco_NS_434_20203020_B_diffuse_HILIC3.59612.59612.5	controllerType=0 controllerNumber=1 scan=59612	153.673	Trypsin	B3	PSQPGFNLGYLAYNVEHKPVDKLEVR	S{+720}	720	720.253	720.25	720.253
50659:3	9	K.AS{+1289.515}EAAAAASAAQAAAAASASAGPVSAAAVDQDANAQAAR.A	NA	S{+1290}	1559.05	3	4675.14	4672.14	3	-2.2	144	Specific	306.42	26.67	0	6.83	240	>WL85_RS15720 ref|WP_059465377.1|gi|981245667| cell envelope protein SmpA	3057	Nsco_NS_434_20203020_B_diffuse_HILIC3.42813.42813.3	controllerType=0 controllerNumber=1 scan=42813	113.965	Trypsin	B3	ASEAAAAASAAQAAAAASASAGPVSAAAVDQDANAQAAR	S{+1290}	1290	1289.52	1289.52	1289.52
72157:4	1130	K.PASADTLADDPRPTPPEQPELEDC[+57.021]C[+57.021]NSGC[+57.021]S{+381.173}PC[+57.021]VFDLYDEALAR.Y	NA	C[+57]*4, S{+381}	1305.82	4	5220.25	5217.25	3	-1.9	4	Specific	306.47	41.19	0	6.59	5	>WL85_RS14705 ref|WP_059914960.1|gi|981720611| oxidoreductase	2861	Nsco_NS_434_20203020_B_diffuse_HILIC3.59880.59880.4	controllerType=0 controllerNumber=1 scan=59880	154.392	Trypsin	B3	PASADTLADDPRPTPPEQPELEDCCNSGCSPCVFDLYDEALAR	*4,S{+381}	*4,+381	381.173	381.17	381.173
36391:3	10	N.QS{+1282.571}DEQPAAAAAPGK.S	NA	S{+1283}	875.077	3	2623.22	2623.22	0	0	16	NRagged	306.5	15.74	15.74	3.24	139	>WL85_RS20300 ref|WP_059450759.1|gi|981230128| RNA polymerase subunit sigma	3953	Nsco_NS_434_20203020_B_diffuse_HILIC1.31898.31898.3	controllerType=0 controllerNumber=1 scan=31898	86.2335	Trypsin	B1	QSDEQPAAAAAPGK	S{+1283}	1283	1282.57	1282.57	1282.57
51479:2	67	K.SAEGDASTAGDYGPAS{+223.098}VAQPMTEAANTAAPLR.A	NA	S{+223}	1651.26	2	3301.51	3300.51	1	-1	32	Specific	306.51	21.22	3.6	5.83	40	>WL85_RS26355 ref|WP_060189974.1|gi|982014434| phosphate starvation-inducible protein PhoH	5140	Nsco_NS_434_20203020_B_diffuse_HILIC1.44044.44044.2	controllerType=0 controllerNumber=1 scan=44044	116.535	Trypsin	B1	SAEGDASTAGDYGPASVAQPMTEAANTAAPLR	S{+223}	223	223.098	223.1	223.098
50648:3	107	T.PEMAQGTPAPTQS{+1488.626}NELKPATN.-	NA	S{+1489}	1224.56	3	3671.67	3670.67	1	-0.9	148	Non	306.51	125.18	0	5.93	82	>WL85_RS20145 ref|WP_059466431.1|gi|981246721| hypothetical protein	3925	Nsco_NS_434_20203020_B_diffuse_HILIC3.42803.42803.3	controllerType=0 controllerNumber=1 scan=42803	113.938	Trypsin	B3	PEMAQGTPAPTQSNELKPATN	S{+1489}	1489	1488.63	1488.63	1488.63
17876:3	1	K.AAAAAAASADAGAS{+1337.459}APAAASSTK.A	NA	S{+1337}	1066.79	3	3198.37	3197.37	1	-1	153	Specific	306.53	68.08	0	6.07	668	>WL85_RS26455 ref|WP_059464384.1|gi|981244674| competence protein ComE	5160	Nsco_NS_434_20203020_B_diffuse_HILIC2.16838.16838.3	controllerType=0 controllerNumber=1 scan=16838	48.7838	Trypsin	B2	AAAAAAASADAGASAPAAASSTK	S{+1337}	1337	1337.46	1337.46	1337.46
71655:4	13	M.PEDAAGAAAPAEAAS{+1681.677}APAQAASGAEPAAASASAALSTIYFETGK.S	NA	S{+1682}	1418.65	4	5671.58	5670.58	1	-0.6	394	NRagged	306.53	136.55	0	4.91	213	>WL85_RS13170 ref|WP_059511914.1|gi|981294205| cytochrome-c oxidase	2559	Nsco_NS_434_20203020_B_diffuse_HILIC3.59482.59482.4	controllerType=0 controllerNumber=1 scan=59482	153.349	Trypsin	B3	PEDAAGAAAPAEAASAPAQAASGAEPAAASASAALSTIYFETGK	S{+1682}	1682	1681.68	1681.68	1681.68
39455:3	17	Y.TGGVQYDPHGES{+753.307}GDDNSSYSSSSGR.L	NA	S{+753}	1100.78	3	3300.34	3299.34	1	-1	364	NRagged	306.54	3.61	0	6.33	173	>WL85_RS17065 ref|WP_060188142.1|gi|982012499| peptidase	3322	Nsco_NS_434_20203020_B_diffuse_HILIC1.34272.34272.3	controllerType=0 controllerNumber=1 scan=34272	92.2422	Trypsin	B1	TGGVQYDPHGESGDDNSSYSSSSGR	S{+753}	753	753.307	753.31	753.307
51543:4	572	V.LLELS{+1314.639}DNESETHAR.A	NA	S{+1315}	732.859	4	2928.42	2928.42	0	0	285	NRagged	306.54	6.26	3.2	1.42	10	>WL85_RS13820 ref|WP_060190631.1|gi|982015091| hydroxyacid dehydrogenase	2686	Nsco_NS_434_20203020_B_diffuse_HILIC2.43473.43473.4	controllerType=0 controllerNumber=1 scan=43473	117.177	Trypsin	B2	LLELSDNESETHAR	S{+1315}	1315	1314.64	1314.64	1314.64
57140:4	39	R.QPAS{+668.244}GPAVEWGGMMYGSQLMTPAERNEYHAR.M	NA	S{+668}	1023.45	4	4090.79	4089.79	1	-0.8	30	Specific	306.55	88.1	88.1	5.63	133	>WL85_RS12305 ref|WP_060189112.1|gi|982013572| hypothetical protein	2387	Nsco_NS_434_20203020_B_diffuse_HILIC3.48010.48010.4	controllerType=0 controllerNumber=1 scan=48010	126.266	Trypsin	B3	QPASGPAVEWGGMMYGSQLMTPAERNEYHAR	S{+668}	668	668.244	668.24	668.244
82511:9	15	K.LNHYS{+1993.696}FGDVKGELIDQLGVRDK.E	NA	S{+1994}	500.783	9	4498.99	4496.99	2	-1.5	102	Specific	306.56	306.56	0	7.01	123	>WL85_RS25965 ref|WP_009691824.1|gi|497377611| antioxidant, AhpC/Tsa family protein	5065	Nsco_NS_434_20203020_B_diffuse_HILIC1.68430.68430.5	controllerType=0 controllerNumber=1 scan=68430	177.284	Trypsin	B1	LNHYSFGDVKGELIDQLGVRDK	S{+1994}	1994	1993.7	1993.7	1993.7
36949:4	8	M.HLQFGS{+543.213}PAVKGESADK.D	NA	S{+543}	554.521	4	2215.06	2214.06	1	-1.5	5	NRagged	306.56	8.49	0	5.1	149	>WL85_RS06505 ref|WP_006477093.1|gi|493523014| hypothetical protein	1268	Nsco_NS_434_20203020_B_diffuse_HILIC2.31658.31658.4	controllerType=0 controllerNumber=1 scan=31658	86.8312	Trypsin	B2	HLQFGSPAVKGESADK	S{+543}	543	543.213	543.21	543.213
40227:3	971	Q.STVTTPGDSQS{+1153.577}VGYR.L	NA	S{+1154}	903.443	3	2708.32	2708.32	0	0	132	NRagged	306.61	9.28	0	4.55	8	>WL85_RS24125 ref|WP_059467381.1|gi|981247671| ABC transporter	4701	Nsco_NS_434_20203020_B_diffuse_HILIC3.34260.34260.3	controllerType=0 controllerNumber=1 scan=34260	92.6222	Trypsin	B3	STVTTPGDSQSVGYR	S{+1154}	1154	1153.58	1153.58	1153.58
15634:4	150	K.HGGANEVAYEIQS{+511.310}R.Y	NA	S{+511}	511.265	4	2042.04	2042.04	0	0	237	Specific	306.67	113.89	0.76	4.31	23	>WL85_RS24680 ref|WP_059508457.1|gi|981290610| 2-methylcitrate synthase	4811	Nsco_NS_434_20203020_B_diffuse_HILIC2.15071.15071.4	controllerType=0 controllerNumber=1 scan=15071	44.2585	Trypsin	B2	HGGANEVAYEIQSR	S{+511}	511	511.31	511.31	511.31
75368:2	34	V.PDASVQSTPLQPPAPIS{+705.293}NSSSVHPGNPK.A	NA	S{+705}	1757.86	2	3514.7	3514.7	0	0	234	NRagged	306.68	23.86	0	5.03	116	>WL85_RS00415 ref|WP_059465105.1|gi|981245395| BON domain protein	79	Nsco_NS_434_20203020_B_diffuse_HILIC3.62426.62426.4	controllerType=0 controllerNumber=1 scan=62426	160.992	Trypsin	B3	PDASVQSTPLQPPAPISNSSSVHPGNPK	S{+705}	705	705.293	705.29	705.293
76766:2	28	L.PSSS{+636.177}INQTAATVGLR.H	NA	S{+636}	1069.99	2	2138.97	2137.97	1	-1.6	356	NRagged	306.73	118.02	0	5.35	180	>WL85_RS29265 ref|WP_059451674.1|gi|981231043| porin	5705	Nsco_NS_434_20203020_B_diffuse_HILIC1.63949.63949.3	controllerType=0 controllerNumber=1 scan=63949	165.71	Trypsin	B1	PSSSINQTAATVGLR	S{+636}	636	636.177	636.18	636.177
05621:2	23	K.PQAS{+352.131}GHDEASWAQNR.R	NA	S{+352}	1003.94	2	2006.87	2005.87	1	-1.7	147	Specific	306.74	140.27	0	6.25	170	>WL85_RS16400 ref|WP_059465490.1|gi|981245780| peptidoglycan-associated lipoprotein	3191	Nsco_NS_434_20203020_B_diffuse_HILIC3.6797.6797.2	controllerType=0 controllerNumber=1 scan=6797	25.1797	Trypsin	B3	PQASGHDEASWAQNR	S{+352}	352	352.131	352.13	352.131
23350:2	252	A.QASAAGADAMAPAS{+957.348}APMKK.D	NA	S{+957}	1366.11	2	2731.21	2731.21	0	0	23	NRagged	306.78	55.78	0	5.23	89	>WL85_RS00335 ref|WP_059465114.1|gi|981245404| hypothetical protein	64	Nsco_NS_434_20203020_B_diffuse_HILIC1.21843.21843.2	controllerType=0 controllerNumber=1 scan=21843	60.3437	Trypsin	B1	QASAAGADAMAPASAPMKK	S{+957}	957	957.348	957.35	957.348
60656:2	7	I.PFSYYDQNQQVVGYS{+306.198}R.E	NA	S{+306}	1129.05	2	2257.1	2257.1	0	0	47	NRagged	306.82	179.54	14.45	6.33	210	>WL85_RS15820 ref|WP_059465500.1|gi|981245790| ABC transporter	3077	Nsco_NS_434_20203020_B_diffuse_HILIC2.50769.50769.3	controllerType=0 controllerNumber=1 scan=50769	135.335	Trypsin	B2	PFSYYDQNQQVVGYSR	S{+306}	306	306.198	306.2	306.198
56321:4	39	R.QPAS{+612.200}GPAVEWGGMMYGSQLMTPAERNEYHAR.M	NA	S{+612}	1009.19	4	4033.75	4033.75	0	0	30	Specific	306.82	78.02	25.38	4.57	133	>WL85_RS12305 ref|WP_060189112.1|gi|982013572| hypothetical protein	2387	Nsco_NS_434_20203020_B_diffuse_HILIC3.47382.47382.4	controllerType=0 controllerNumber=1 scan=47382	124.735	Trypsin	B3	QPASGPAVEWGGMMYGSQLMTPAERNEYHAR	S{+612}	612	612.2	612.2	612.2
58762:3	20	K.KAILESVYQGAGQAAS{+568.220}APMPPTQWSYDK.N	NA	S{+568}	1188.23	3	3562.69	3562.69	0	0	328	Specific	306.84	306.84	70.3	5.85	119	>WL85_RS22165 ref|WP_059468579.1|gi|981248869| peptide ABC transporter substrate-binding protein	4319	Nsco_NS_434_20203020_B_diffuse_HILIC2.49298.49298.3	controllerType=0 controllerNumber=1 scan=49298	131.636	Trypsin	B2	KAILESVYQGAGQAASAPMPPTQWSYDK	S{+568}	568	568.22	568.22	568.22
74524:4	34	K.VFQYIQPQDAQALQAASPSGAS{+594.240}GAQAAAAPADAATVGAVPDASVQSTPLQPPAPISNSSSVHPGNPK.A	NA	S{+594}	1764.87	4	7056.45	7054.45	2	-1	195	Specific	306.87	306.87	0	6.65	116	>WL85_RS00415 ref|WP_059465105.1|gi|981245395| BON domain protein	79	Nsco_NS_434_20203020_B_diffuse_HILIC3.61747.61747.4	controllerType=0 controllerNumber=1 scan=61747	159.233	Trypsin	B3	VFQYIQPQDAQALQAASPSGASGAQAAAAPADAATVGAVPDASVQSTPLQPPAPISNSSSVHPGNPK	S{+594}	594	594.24	594.24	594.24
58246:3	1594	A.ADTGAAAPGSTPVTATS{+566.222}TPAAPAAAVAQSAAEAAQPSGAAVPAK.A	NA	S{+566}	1467.05	3	4399.14	4396.14	3	-2.3	32	NRagged	306.95	0.85	0	5.48	6	>WL85_RS21890 ref|WP_059468624.1|gi|981248914| peptidase M48	4264	Nsco_NS_434_20203020_B_diffuse_HILIC3.48865.48865.3	controllerType=0 controllerNumber=1 scan=48865	128.303	Trypsin	B3	ADTGAAAPGSTPVTATSTPAAPAAAVAQSAAEAAQPSGAAVPAK	S{+566}	566	566.222	566.22	566.222
02210:3	181	Y.AEATHPHS{+392.054}AQQPK.A	NA	S{+392}	598.919	3	1794.74	1793.74	1	-1.9	126	NRagged	306.96	37.27	0	4.13	48	>WL85_RS15875 ref|WP_009687896.1|gi|497373683| 50S ribosomal protein L13	3087	Nsco_NS_434_20203020_B_diffuse_HILIC1.4141.4141.3	controllerType=0 controllerNumber=1 scan=4141	20.2054	Trypsin	B1	AEATHPHSAQQPK	S{+392}	392	392.054	392.05	392.054
72173:5	39	A.PPYQPS{+1897.859}YVPPADPGNAAYADPADHRVIPPQGHATIGDRLSEK.N	NA	S{+1898}	1274.22	5	6367.05	6363.05	4	-2.1	301	NRagged	306.97	125.54	0	7.49	62	>WL85_RS17810 ref|WP_059468034.1|gi|981248324| acid phosphatase	3466	Nsco_NS_434_20203020_B_diffuse_HILIC2.59736.59736.5	controllerType=0 controllerNumber=1 scan=59736	158.675	Trypsin	B2	PPYQPSYVPPADPGNAAYADPADHRVIPPQGHATIGDRLSEK	S{+1898}	1898	1897.86	1897.86	1897.86
02433:3	488	G.AYAS{+218.039}HGGVDKR.R	NA	S{+218}	460.211	3	1378.62	1378.62	0	0	106	NRagged	306.98	10.4	9.49	2.7	12	>WL85_RS25960 ref|WP_044843722.1|gi|766772391| carboxymuconolactone decarboxylase	5064	Nsco_NS_434_20203020_B_diffuse_HILIC2.4240.4240.3	controllerType=0 controllerNumber=1 scan=4240	20.2571	Trypsin	B2	AYASHGGVDKR	S{+218}	218	218.039	218.04	218.039
37452:4	18	A.KKAS{+1703.650}EAAAAASAAQAAAAASASAGPVSAAAVDQDANAQAAR.A	NA	S{+1704}	1336.37	4	5342.46	5342.46	0	0	142	NRagged	306.99	3.67	0	5.94	177	>WL85_RS15720 ref|WP_059465377.1|gi|981245667| cell envelope protein SmpA	3057	Nsco_NS_434_20203020_B_diffuse_HILIC1.32695.32695.4	controllerType=0 controllerNumber=1 scan=32695	88.2658	Trypsin	B1	KKASEAAAAASAAQAAAAASASAGPVSAAAVDQDANAQAAR	S{+1704}	1704	1703.65	1703.65	1703.65
21852:3	140	Y.MYS{+350.230}TYEEEC[+57.021]EAQPTTNKK.I	NA	C[+57], S{+350}	853.729	3	2559.17	2559.17	0	0	545	NRagged	307.09	61.7	0	5.45	30	>WL85_RS23195 ref|WP_059465592.1|gi|981245882| carbamoyl phosphate synthase large subunit	4520	Nsco_NS_434_20203020_B_diffuse_HILIC1.20625.20625.3	controllerType=0 controllerNumber=1 scan=20625	57.3578	Trypsin	B1	MYSTYEEECEAQPTTNKK	,S{+350}	,+350	350.23	350.23	350.23
37205:3	2	A.PPPADNGAS{+766.300}QPQQFDPNRALQGK.T	NA	S{+766}	1067.5	3	3200.49	3199.49	1	-1	52	NRagged	307.09	15.64	1.39	6.47	233	>WL85_RS12820 ref|WP_059465879.1|gi|981246169| cell division protein	2489	Nsco_NS_434_20203020_B_diffuse_HILIC2.31860.31860.3	controllerType=0 controllerNumber=1 scan=31860	87.3473	Trypsin	B2	PPPADNGASQPQQFDPNRALQGK	S{+766}	766	766.3	766.3	766.3
13288:1	1	S.ADAGAS{+273.064}APAAASSTK.A	NA	S{+273}	1548.68	1	1548.68	1548.68	0	0	161	NRagged	307.09	18.17	0	4.85	695	>WL85_RS26455 ref|WP_059464384.1|gi|981244674| competence protein ComE	5160	Nsco_NS_434_20203020_B_diffuse_HILIC3.13162.13162.2	controllerType=0 controllerNumber=1 scan=13162	38.8505	Trypsin	B3	ADAGASAPAAASSTK	S{+273}	273	273.064	273.06	273.064
33548:3	1	T.PTAATPAPAPAASAPEAAS{+1738.580}K.P	NA	S{+1739}	1172.84	3	3516.49	3515.49	1	-1	121	NRagged	307.12	159.02	0	6.02	668	>WL85_RS26455 ref|WP_059464384.1|gi|981244674| competence protein ComE	5160	Nsco_NS_434_20203020_B_diffuse_HILIC2.29031.29031.4	controllerType=0 controllerNumber=1 scan=29031	79.9603	Trypsin	B2	PTAATPAPAPAASAPEAASK	S{+1739}	1739	1738.58	1738.58	1738.58
65047:4	69	V.TAGDIELAHDC[+57.021]EVINPNHVIAHLS{+721.267}K.G	NA	C[+57], S{+721}	869.664	4	3475.63	3474.63	1	-1	108	NRagged	307.15	39.53	12.25	4.3	42	>WL85_RS06870 ref|WP_006477176.1|gi|493523099| DNA-directed RNA polymerase subunit alpha	1340	Nsco_NS_434_20203020_B_diffuse_HILIC1.54769.54769.4	controllerType=0 controllerNumber=1 scan=54769	141.918	Trypsin	B1	TAGDIELAHDCEVINPNHVIAHLSK	,S{+721}	,+721	721.267	721.27	721.267
30534:4	300	H.GS{+352.177}MANAMPQALGAQGAHPGR.Q	NA	S{+352}	569.278	4	2274.09	2274.09	0	0	408	NRagged	307.15	28.98	12.47	4.9	16	>WL85_RS30015 ref|WP_059465021.1|gi|981245311| pyruvate dehydrogenase	5850	Nsco_NS_434_20203020_B_diffuse_HILIC2.26722.26722.5	controllerType=0 controllerNumber=1 scan=26722	74.2106	Trypsin	B2	GSMANAMPQALGAQGAHPGR	S{+352}	352	352.177	352.18	352.177
02397:2	219	K.VYAEATHPHS{+1541.795}AQQPK.A	NA	S{+1542}	1603.81	2	3206.61	3205.61	1	-1	124	Specific	307.15	307.15	0	7.04	31	>WL85_RS15875 ref|WP_009687896.1|gi|497373683| 50S ribosomal protein L13	3087	Nsco_NS_434_20203020_B_diffuse_HILIC3.4209.4209.2	controllerType=0 controllerNumber=1 scan=4209	19.9783	Trypsin	B3	VYAEATHPHSAQQPK	S{+1542}	1542	1541.8	1541.8	1541.8
25267:3	279	Y.SS{+348.110}WLDQKEER.L	NA	S{+348}	542.579	3	1625.72	1625.72	0	0	245	NRagged	307.15	270.15	13.68	3.69	13	>WL85_RS06695 ref|WP_059465278.1|gi|981245568| energy-dependent translational throttle protein EttA	1305	Nsco_NS_434_20203020_B_diffuse_HILIC3.22791.22791.3	controllerType=0 controllerNumber=1 scan=22791	63.2426	Trypsin	B3	SSWLDQKEER	S{+348}	348	348.11	348.11	348.11
32144:5	585	K.AGANLIS{+484.384}FHPEGSDHIDR.T	NA	S{+484}	485.069	5	2421.31	2420.31	1	-1.4	83	Specific	307.24	24.71	5.27	5.29	10	>WL85_RS06790 ref|WP_006482066.1|gi|493528037| ribulose-phosphate 3-epimerase	1324	Nsco_NS_434_20203020_B_diffuse_HILIC2.27957.27957.5	controllerType=0 controllerNumber=1 scan=27957	77.317	Trypsin	B2	AGANLISFHPEGSDHIDR	S{+484}	484	484.384	484.38	484.384
18916:3	522	Y.KEPVLVS{+323.152}GTDGVGTK.L	NA	S{+323}	603.993	3	1809.96	1809.96	0	0	62	NRagged	307.26	75.31	1.13	3.6	17	>WL85_RS16245 ref|WP_059916427.1|gi|981722122| phosphoribosylaminoimidazole synthetase	3161	Nsco_NS_434_20203020_B_diffuse_HILIC2.17666.17666.3	controllerType=0 controllerNumber=1 scan=17666	50.8681	Trypsin	B2	KEPVLVSGTDGVGTK	S{+323}	323	323.152	323.15	323.152
25506:4	1	S.KPAATTSATTSATTSTGTAATPTAATPAPAPAAS{+668.248}APEAASKPAK.S	NA	S{+668}	1156.07	4	4621.26	4620.26	1	-0.7	100	NRagged	307.26	122.9	122.67	5.88	695	>WL85_RS26455 ref|WP_059464384.1|gi|981244674| competence protein ComE	5160	Nsco_NS_434_20203020_B_diffuse_HILIC3.22960.22960.4	controllerType=0 controllerNumber=1 scan=22960	63.7041	Trypsin	B3	KPAATTSATTSATTSTGTAATPTAATPAPAPAASAPEAASKPAK	S{+668}	668	668.248	668.25	668.248
65321:6	81	D.VYAPGQQPPNGAAAMVRPS{+1909.912}WKPGAK.T	NA	S{+1910}	749.047	6	4489.25	4488.25	1	-0.7	65	NRagged	307.27	23.69	0	5.19	46	>WL85_RS28340 ref|WP_059464820.1|gi|981245110| hypothetical protein	5524	Nsco_NS_434_20203020_B_diffuse_HILIC2.54395.54395.6	controllerType=0 controllerNumber=1 scan=54395	144.129	Trypsin	B2	VYAPGQQPPNGAAAMVRPSWKPGAK	S{+1910}	1910	1909.91	1909.91	1909.91
72609:4	18	K.VFQYIQPQDAQALQAASPSGASGAQAAAAPADAATVGAVPDASVQSTPLQPPAPISNS{+568.245}SSVHPGNPK.A	NA	S{+568}	1757.87	4	7028.45	7028.45	0	0	195	Specific	307.29	307.29	2.94	6.31	148	>WL85_RS00415 ref|WP_059465105.1|gi|981245395| BON domain protein	79	Nsco_NS_434_20203020_B_diffuse_HILIC2.60080.60080.4	controllerType=0 controllerNumber=1 scan=60080	159.663	Trypsin	B2	VFQYIQPQDAQALQAASPSGASGAQAAAAPADAATVGAVPDASVQSTPLQPPAPISNSSSVHPGNPK	S{+568}	568	568.245	568.25	568.245
73871:5	786	L.PDHAVPFHADGEES{+959.488}FASVDEAVQEGVHIGK.T	NA	S{+959}	827.799	5	4134.96	4133.96	1	-0.8	48	NRagged	307.3	93.14	0	5.41	8	>WL85_RS27120 ref|WP_059467043.1|gi|981247333| hypothetical protein	5285	Nsco_NS_434_20203020_B_diffuse_HILIC3.61241.61241.6	controllerType=0 controllerNumber=1 scan=61241	157.927	Trypsin	B3	PDHAVPFHADGEESFASVDEAVQEGVHIGK	S{+959}	959	959.488	959.49	959.488
36430:4	288	F.PDSPYITGHS{+771.432}RPGTK.K	NA	S{+771}	597.066	4	2385.24	2384.24	1	-1.4	254	NRagged	307.37	118.45	0	5.83	13	>WL85_RS26710 ref|WP_044848889.1|gi|766786766| competence protein ComL	5210	Nsco_NS_434_20203020_B_diffuse_HILIC3.31273.31273.4	controllerType=0 controllerNumber=1 scan=31273	85.0999	Trypsin	B3	PDSPYITGHSRPGTK	S{+771}	771	771.432	771.43	771.432
25880:3	1	T.PTAATPAPAPAAS{+791.724}APEAASKPAK.S	NA	S{+792}	955.612	3	2864.82	2864.82	0	0	121	NRagged	307.4	12.37	0	4.9	663	>WL85_RS26455 ref|WP_059464384.1|gi|981244674| competence protein ComE	5160	Nsco_NS_434_20203020_B_diffuse_HILIC1.23842.23842.6	controllerType=0 controllerNumber=1 scan=23842	65.5197	Trypsin	B1	PTAATPAPAPAASAPEAASKPAK	S{+792}	792	791.724	791.72	791.724
69641:4	8	K.QVADARNGKMPEDAAGAAAPAEAAS{+1232.444}APAQAASGAEPAAASASAALSTIYFETGK.S	NA	S{+1232}	1574.97	4	6296.88	6291.88	5	-2.7	384	Specific	307.41	307.41	0	6	220	>WL85_RS13170 ref|WP_059511914.1|gi|981294205| cytochrome-c oxidase	2559	Nsco_NS_434_20203020_B_diffuse_HILIC1.58372.58372.4	controllerType=0 controllerNumber=1 scan=58372	150.844	Trypsin	B1	QVADARNGKMPEDAAGAAAPAEAASAPAQAASGAEPAAASASAALSTIYFETGK	S{+1232}	1232	1232.44	1232.44	1232.44
54724:3	12	K.KASEAAAAASAAQAAAAAS{+596.186}ASAGPVSAAAVDQDANAQAAR.A	NA	S{+596}	1369.64	3	4106.9	4106.9	0	0	143	Specific	307.43	82.16	0	4.91	220	>WL85_RS15720 ref|WP_059465377.1|gi|981245667| cell envelope protein SmpA	3057	Nsco_NS_434_20203020_B_diffuse_HILIC2.45999.45999.3	controllerType=0 controllerNumber=1 scan=45999	123.354	Trypsin	B2	KASEAAAAASAAQAAAAASASAGPVSAAAVDQDANAQAAR	S{+596}	596	596.186	596.19	596.186
19333:3	424	L.HDHES{+276.156}LTEDEIK.A	NA	S{+276}	576.944	3	1728.82	1728.82	0	0	239	NRagged	307.46	10.41	10.41	1.3	19	>WL85_RS02680 ref|WP_059465625.1|gi|981245915| elongation factor G	519	Nsco_NS_434_20203020_B_diffuse_HILIC3.17939.17939.3	controllerType=0 controllerNumber=1 scan=17939	50.8858	Trypsin	B3	HDHESLTEDEIK	S{+276}	276	276.156	276.16	276.156
11280:2	1	K.AAAAAAASADAGAS{+536.065}APAAASSTK.A	NA	S{+536}	1198.49	2	2395.97	2395.97	0	0	153	Specific	307.48	71.36	0	6.17	668	>WL85_RS26455 ref|WP_059464384.1|gi|981244674| competence protein ComE	5160	Nsco_NS_434_20203020_B_diffuse_HILIC2.11529.11529.3	controllerType=0 controllerNumber=1 scan=11529	35.4642	Trypsin	B2	AAAAAAASADAGASAPAAASSTK	S{+536}	536	536.065	536.07	536.065
36780:4	2251	K.RDVDGLLPDYRPS{+590.292}VGK.M	NA	S{+590}	595.314	4	2378.24	2377.24	1	-1.4	191	Specific	307.49	199.22	0	5.25	1	>WL85_RS25035 ref|WP_060190569.1|gi|982015029| oxidoreductase	4882	Nsco_NS_434_20203020_B_diffuse_HILIC1.32199.32199.3	controllerType=0 controllerNumber=1 scan=32199	87.003	Trypsin	B1	RDVDGLLPDYRPSVGK	S{+590}	590	590.292	590.29	590.292
32807:4	1	K.LSKPAATTSATTSATTSTGTAATPTAATPAPAPAAS{+467.129}APEAASKPAK.S	NA	S{+467}	1155.82	4	4620.26	4619.26	1	-0.7	98	Specific	307.5	18.2	5.59	5.09	668	>WL85_RS26455 ref|WP_059464384.1|gi|981244674| competence protein ComE	5160	Nsco_NS_434_20203020_B_diffuse_HILIC2.28487.28487.4	controllerType=0 controllerNumber=1 scan=28487	78.567	Trypsin	B2	LSKPAATTSATTSATTSTGTAATPTAATPAPAPAASAPEAASKPAK	S{+467}	467	467.129	467.13	467.129
08704:4	468	M.LES{+756.349}DGHIHTR.I	NA	S{+756}	481.237	4	1921.92	1920.92	1	-1.7	183	NRagged	307.55	20.82	0	3.74	13	>WL85_RS06850 ref|WP_059468471.1|gi|981248761| delta-aminolevulinic acid dehydratase	1336	Nsco_NS_434_20203020_B_diffuse_HILIC3.9361.9361.3	controllerType=0 controllerNumber=1 scan=9361	30.4154	Trypsin	B3	LESDGHIHTR	S{+756}	756	756.349	756.35	756.349
62028:4	1217	K.PLAS{+1872.745}DAQYPQNIQAAEQR.I	NA	S{+1873}	969.187	4	3873.73	3872.73	1	-0.9	47	Specific	307.6	137.85	0	4.73	5	>WL85_RS29255 ref|WP_059468447.1|gi|981248737| hypothetical protein	5703	Nsco_NS_434_20203020_B_diffuse_HILIC1.52484.52484.4	controllerType=0 controllerNumber=1 scan=52484	136.569	Trypsin	B1	PLASDAQYPQNIQAAEQR	S{+1873}	1873	1872.74	1872.74	1872.74
05390:3	29	K.PQAS{+355.131}GHDEASWAQNR.R	NA	S{+355}	670.294	3	2008.87	2008.87	0	0	147	Specific	307.6	69.4	2.63	3.73	134	>WL85_RS16400 ref|WP_059465490.1|gi|981245780| peptidoglycan-associated lipoprotein	3191	Nsco_NS_434_20203020_B_diffuse_HILIC2.6679.6679.3	controllerType=0 controllerNumber=1 scan=6679	25.1578	Trypsin	B2	PQASGHDEASWAQNR	S{+355}	355	355.131	355.13	355.131
55921:4	219	V.LMGS{+223.178}SEGGMDIEEVAEKHPELIHK.V	NA	S{+223}	716.117	4	2861.45	2859.45	2	-2.3	123	NRagged	307.61	74.45	0.8	5.16	20	>WL85_RS02105 ref|WP_059465713.1|gi|981246003| succinate--CoA ligase subunit beta	405	Nsco_NS_434_20203020_B_diffuse_HILIC1.47617.47617.4	controllerType=0 controllerNumber=1 scan=47617	124.998	Trypsin	B1	LMGSSEGGMDIEEVAEKHPELIHK	S{+223}	223	223.178	223.18	223.178
30616:6	496	R.QQS{+1802.929}VRPVVDGVMRPNR.S	NA	S{+1803}	607.658	6	3640.91	3640.91	0	0	710	Specific	307.72	307.72	2.67	5.43	7	>WL85_RS12835 ref|WP_059465882.1|gi|981246172| methionine synthase	2492	Nsco_NS_434_20203020_B_diffuse_HILIC1.27399.27399.3	controllerType=0 controllerNumber=1 scan=27399	74.8116	Trypsin	B1	QQSVRPVVDGVMRPNR	S{+1803}	1803	1802.93	1802.93	1802.93
16630:3	17	Y.GSTGYKDNNDADSTQLTAS{+338.219}R.V	NA	S{+338}	813.726	3	2439.16	2439.16	0	0	263	NRagged	307.74	36.58	14.95	3.67	173	>WL85_RS17065 ref|WP_060188142.1|gi|982012499| peptidase	3322	Nsco_NS_434_20203020_B_diffuse_HILIC1.16275.16275.3	controllerType=0 controllerNumber=1 scan=16275	46.4042	Trypsin	B1	GSTGYKDNNDADSTQLTASR	S{+338}	338	338.219	338.22	338.219
60677:5	39	K.NVDWAWYS{+1597.762}GAWQYALEHRDTGTVPDFQYHHQPFNYFANYAPGTEAR.R	NA	S{+1598}	1416.45	5	7078.23	7074.23	4	-1.9	343	Specific	307.74	16.19	0	6.99	62	>WL85_RS17810 ref|WP_059468034.1|gi|981248324| acid phosphatase	3466	Nsco_NS_434_20203020_B_diffuse_HILIC2.50782.50782.5	controllerType=0 controllerNumber=1 scan=50782	135.369	Trypsin	B2	NVDWAWYSGAWQYALEHRDTGTVPDFQYHHQPFNYFANYAPGTEAR	S{+1598}	1598	1597.76	1597.76	1597.76
46720:3	223	D.PAS{+901.339}DDAEPQGAFEHVMPDEKK.D	NA	S{+901}	1067.8	3	3201.37	3199.37	2	-2.1	47	NRagged	307.81	42.29	0	5.97	20	>WL85_RS13410 ref|WP_059464483.1|gi|981244773| hypothetical protein	2606	Nsco_NS_434_20203020_B_diffuse_HILIC1.40307.40307.3	controllerType=0 controllerNumber=1 scan=40307	107.604	Trypsin	B1	PASDDAEPQGAFEHVMPDEKK	S{+901}	901	901.339	901.34	901.339
52083:5	15	K.PGSITPHTHFTAEVYVLS{+1222.652}K.D	NA	S{+1223}	662.352	5	3307.73	3306.73	1	-1	298	Specific	307.81	95.01	1.79	5.84	150	>WL85_RS07010 ref|WP_034209732.1|gi|736066354| elongation factor Tu	1368	Nsco_NS_434_20203020_B_diffuse_HILIC2.43924.43924.5	controllerType=0 controllerNumber=1 scan=43924	118.332	Trypsin	B2	PGSITPHTHFTAEVYVLSK	S{+1223}	1223	1222.65	1222.65	1222.65
53614:5	913	L.DNALRDFRLS{+223.168}GAELPEDQKPR.F	NA	S{+223}	531.287	5	2652.41	2650.41	2	-2.5	136	NRagged	307.82	55.01	0	6.93	7	>WL85_RS07550 ref|WP_060188268.1|gi|982012625| oligopeptidase A	1465	Nsco_NS_434_20203020_B_diffuse_HILIC1.45709.45709.5	controllerType=0 controllerNumber=1 scan=45709	120.49	Trypsin	B1	DNALRDFRLSGAELPEDQKPR	S{+223}	223	223.168	223.17	223.168
16736:1	1	S.ADAGASAPAAAS{+287.063}STK.A	NA	S{+287}	1562.68	1	1562.68	1562.68	0	0	161	NRagged	307.84	2.87	0	4.85	695	>WL85_RS26455 ref|WP_059464384.1|gi|981244674| competence protein ComE	5160	Nsco_NS_434_20203020_B_diffuse_HILIC3.15895.15895.2	controllerType=0 controllerNumber=1 scan=15895	45.7116	Trypsin	B3	ADAGASAPAAASSTK	S{+287}	287	287.063	287.06	287.063
48145:3	28	K.LGAAYS{+255.170}QANLGDGTNANGATSSAIGGIASQGR.V	NA	S{+255}	1069.2	3	3205.6	3205.6	0	0	206	Specific	307.85	8.87	8.87	5.58	144	>WL85_RS29265 ref|WP_059451674.1|gi|981231043| porin	5705	Nsco_NS_434_20203020_B_diffuse_HILIC2.40771.40771.3	controllerType=0 controllerNumber=1 scan=40771	110.428	Trypsin	B2	LGAAYSQANLGDGTNANGATSSAIGGIASQGR	S{+255}	255	255.17	255.17	255.17
78442:3	8	M.PEDAAGAAAPAEAAS{+1312.482}APAQAASGAEPAAASASAALSTIYFETGK.S	NA	S{+1312}	1767.8	3	5301.39	5301.39	0	0	394	NRagged	307.97	92.74	0	5.15	220	>WL85_RS13170 ref|WP_059511914.1|gi|981294205| cytochrome-c oxidase	2559	Nsco_NS_434_20203020_B_diffuse_HILIC1.65281.65281.3	controllerType=0 controllerNumber=1 scan=65281	169.409	Trypsin	B1	PEDAAGAAAPAEAASAPAQAASGAEPAAASASAALSTIYFETGK	S{+1312}	1312	1312.48	1312.48	1312.48
27727:5	1	K.PAATTSATTSATTSTGTAATPTAATPAPAPAAS{+610.176}APEAASKPAK.S	NA	S{+610}	887.825	5	4435.1	4434.1	1	-0.8	101	Specific	308	69.79	9.74	3.22	668	>WL85_RS26455 ref|WP_059464384.1|gi|981244674| competence protein ComE	5160	Nsco_NS_434_20203020_B_diffuse_HILIC2.24607.24607.5	controllerType=0 controllerNumber=1 scan=24607	68.6292	Trypsin	B2	PAATTSATTSATTSTGTAATPTAATPAPAPAASAPEAASKPAK	S{+610}	610	610.176	610.18	610.176
49331:4	3	K.PAPS{+1913.885}ATSSAAAKPPTANDANTGYFLQVGAYKTEGDAEQQR.A	NA	S{+1914}	1499.47	4	5994.84	5994.84	0	0	200	Specific	308.02	67.53	4.8	5.46	236	>WL85_RS12820 ref|WP_059465879.1|gi|981246169| cell division protein	2489	Nsco_NS_434_20203020_B_diffuse_HILIC3.41770.41770.4	controllerType=0 controllerNumber=1 scan=41770	111.469	Trypsin	B3	PAPSATSSAAAKPPTANDANTGYFLQVGAYKTEGDAEQQR	S{+1914}	1914	1913.88	1913.88	1913.88
19243:4	131	L.EGISDIRDES{+240.184}DKSGMR.V	NA	S{+240}	509.759	4	2036.01	2035.01	1	-1.6	287	NRagged	308.04	128.97	0	4.48	39	>WL85_RS26840 ref|WP_059467089.1|gi|981247379| DNA gyrase subunit A	5235	Nsco_NS_434_20203020_B_diffuse_HILIC1.18330.18330.4	controllerType=0 controllerNumber=1 scan=18330	51.5021	Trypsin	B1	EGISDIRDESDKSGMR	S{+240}	240	240.184	240.18	240.184
71494:4	6	A.PAEAASAPAQAASGAEPAAAS{+1752.786}ASAALSTIYFETGK.S	NA	S{+1753}	1247.85	4	4988.36	4988.36	0	0	403	NRagged	308.08	8.36	0	3.56	261	>WL85_RS13170 ref|WP_059511914.1|gi|981294205| cytochrome-c oxidase	2559	Nsco_NS_434_20203020_B_diffuse_HILIC2.59180.59180.4	controllerType=0 controllerNumber=1 scan=59180	157.124	Trypsin	B2	PAEAASAPAQAASGAEPAAASASAALSTIYFETGK	S{+1753}	1753	1752.79	1752.79	1752.79
68747:2	606	V.PPQASAVPAGGS{+750.876}EAR.V	NA	S{+751}	1073.29	2	2145.58	2145.58	0	0	53	NRagged	308.08	131.38	6.78	5.51	11	>WL85_RS15470 ref|WP_059538677.1|gi|981322062| ribonucleotide-diphosphate reductase subunit beta	3007	Nsco_NS_434_20203020_B_diffuse_HILIC3.57120.57120.4	controllerType=0 controllerNumber=1 scan=57120	147.358	Trypsin	B3	PPQASAVPAGGSEAR	S{+751}	751	750.876	750.88	750.876
36892:3	71	T.WS{+229.083}AEDEDAFKQPIRDQYER.Q	NA	S{+229}	871.731	3	2613.18	2612.18	1	-1.3	469	NRagged	308.13	308.13	3.74	5.53	42	>WL85_RS14965 ref|WP_059464516.1|gi|981244806| methylcrotonoyl-CoA carboxylase	2909	Nsco_NS_434_20203020_B_diffuse_HILIC2.31617.31617.3	controllerType=0 controllerNumber=1 scan=31617	86.7336	Trypsin	B2	WSAEDEDAFKQPIRDQYER	S{+229}	229	229.083	229.08	229.083
19017:3	36	Q.GSGGTQVAVVDANGKVDNS{+200.083}SDAQR.I	NA	S{+200}	844.736	3	2532.19	2532.19	0	0	348	NRagged	308.25	15.62	1.2	4.74	77	>WL85_RS07320 ref|WP_060188248.1|gi|982012605| hypothetical protein	1419	Nsco_NS_434_20203020_B_diffuse_HILIC2.17742.17742.3	controllerType=0 controllerNumber=1 scan=17742	51.068	Trypsin	B2	GSGGTQVAVVDANGKVDNSSDAQR	S{+200}	200	200.083	200.08	200.083
50748:3	9	K.KASEAAAAAS{+1163.429}AAQAAAAASASAGPVSAAAVDQDANAQAAR.A	NA	S{+1163}	1559.05	3	4675.15	4674.15	1	-0.7	143	Specific	308.25	308.25	0	8.41	240	>WL85_RS15720 ref|WP_059465377.1|gi|981245667| cell envelope protein SmpA	3057	Nsco_NS_434_20203020_B_diffuse_HILIC3.42885.42885.3	controllerType=0 controllerNumber=1 scan=42885	114.123	Trypsin	B3	KASEAAAAASAAQAAAAASASAGPVSAAAVDQDANAQAAR	S{+1163}	1163	1163.43	1163.43	1163.43
24730:4	410	I.GAGSHLYPNAS{+381.233}VYHGC[+57.021]K.I	NA	C[+57], S{+381}	550.523	4	2199.07	2199.07	0	0	155	NRagged	308.3	114.85	7.63	4.86	17	>WL85_RS25670 ref|WP_060189903.1|gi|982014363| UDP-3-O-(3-hydroxymyristoyl)glucosamine N-acyltransferase	5006	Nsco_NS_434_20203020_B_diffuse_HILIC1.22967.22967.4	controllerType=0 controllerNumber=1 scan=22967	63.2527	Trypsin	B1	GAGSHLYPNASVYHGCK	,S{+381}	,+381	381.233	381.23	381.233
37972:4	922	V.VEAARPGDHVLVMS{+202.083}NGGFGGVHQK.L	NA	S{+202}	667.085	4	2665.32	2664.32	1	-1.3	429	NRagged	308.3	102.32	16.29	4.05	8	>WL85_RS15530 ref|WP_060188394.1|gi|982012764| UDP-N-acetylmuramate:L-alanyl-gamma-D-glutamyl- meso-diaminopimelate ligase	3019	Nsco_NS_434_20203020_B_diffuse_HILIC3.32428.32428.4	controllerType=0 controllerNumber=1 scan=32428	87.9954	Trypsin	B3	VEAARPGDHVLVMSNGGFGGVHQK	S{+202}	202	202.083	202.08	202.083
21294:6	47	R.ASEIS{+1929.124}QDRVEDARNVLK.E	NA	S{+1929}	644.193	6	3860.12	3859.12	1	-0.9	489	Specific	308.32	198.11	0	7.28	62	>WL85_RS26805 ref|WP_059467119.1|gi|981247409| 30S ribosomal protein S1	5228	Nsco_NS_434_20203020_B_diffuse_HILIC2.19579.19579.4	controllerType=0 controllerNumber=1 scan=19579	55.7452	Trypsin	B2	ASEISQDRVEDARNVLK	S{+1929}	1929	1929.12	1929.12	1929.12
44999:5	9	K.TAS{+1106.064}GIVIPDAAAEKPDQGEVLAIGPGKRDDK.G	NA	S{+1106}	846.346	5	4227.7	4224.7	3	-2.4	21	Specific	308.39	308.39	0	9.26	64	>WL85_RS27745 ref|WP_004186661.1|gi|490291056| molecular chaperone GroES	5408	Nsco_NS_434_20203020_B_diffuse_HILIC2.38167.38167.2	controllerType=0 controllerNumber=1 scan=38167	103.67	Trypsin	B2	TASGIVIPDAAAEKPDQGEVLAIGPGKRDDK	S{+1106}	1106	1106.06	1106.06	1106.06
50709:4	332	F.DDGELNAS{+345.133}YNC[+57.021]LDRHVEAGNGER.V	NA	C[+57], S{+345}	735.318	4	2938.25	2936.25	2	-2.3	54	NRagged	308.4	25.09	0	4.46	15	>WL85_RS13910 ref|WP_060328727.1|gi|982164486| acetyl-coenzyme A synthetase	2703	Nsco_NS_434_20203020_B_diffuse_HILIC2.42802.42802.4	controllerType=0 controllerNumber=1 scan=42802	115.495	Trypsin	B2	DDGELNASYNCLDRHVEAGNGER	,S{+345}	,+345	345.133	345.13	345.133
74362:5	6	R.NGKMPEDAAGAAAPAEAASAPAQAAS{+1797.675}GAEPAAASASAALSTIYFETGK.S	NA	S{+1798}	1244.36	5	6217.78	6216.78	1	-0.5	390	Specific	308.51	45.27	11.91	3.23	261	>WL85_RS13170 ref|WP_059511914.1|gi|981294205| cytochrome-c oxidase	2559	Nsco_NS_434_20203020_B_diffuse_HILIC2.61417.61417.5	controllerType=0 controllerNumber=1 scan=61417	163.49	Trypsin	B2	NGKMPEDAAGAAAPAEAASAPAQAASGAEPAAASASAALSTIYFETGK	S{+1798}	1798	1797.67	1797.67	1797.67
40260:2	12	A.GPVS{+675.285}AAAVDQDANAQAAR.A	NA	S{+675}	1194.56	2	2388.12	2387.12	1	-1.4	165	NRagged	308.52	2.04	2.04	3.83	220	>WL85_RS15720 ref|WP_059465377.1|gi|981245667| cell envelope protein SmpA	3057	Nsco_NS_434_20203020_B_diffuse_HILIC2.34225.34225.2	controllerType=0 controllerNumber=1 scan=34225	93.4649	Trypsin	B2	GPVSAAAVDQDANAQAAR	S{+675}	675	675.285	675.28	675.285
29219:5	1	K.PAATTSATTS{+951.427}ATTSTGTAATPTAATPAPAPAASAPEAASKPAK.S	NA	S{+951}	956.075	5	4776.35	4775.35	1	-0.7	101	Specific	308.54	308.54	0	7.61	695	>WL85_RS26455 ref|WP_059464384.1|gi|981244674| competence protein ComE	5160	Nsco_NS_434_20203020_B_diffuse_HILIC3.25718.25718.5	controllerType=0 controllerNumber=1 scan=25718	70.8613	Trypsin	B3	PAATTSATTSATTSTGTAATPTAATPAPAPAASAPEAASKPAK	S{+951}	951	951.427	951.43	951.427
65273:4	115	V.TAGDIELAHDC[+57.021]EVINPNHVIAHLS{+721.267}K.G	NA	C[+57], S{+721}	869.664	4	3475.63	3474.63	1	-1	108	NRagged	308.54	39.68	9.39	4.8	36	>WL85_RS06870 ref|WP_006477176.1|gi|493523099| DNA-directed RNA polymerase subunit alpha	1340	Nsco_NS_434_20203020_B_diffuse_HILIC3.54412.54412.4	controllerType=0 controllerNumber=1 scan=54412	141.074	Trypsin	B3	TAGDIELAHDCEVINPNHVIAHLSK	,S{+721}	,+721	721.267	721.27	721.267
33691:4	182	G.KSVQYIVLDDAS{+600.215}DTSR.A	NA	S{+600}	600.035	4	2397.12	2397.12	0	0	59	NRagged	308.6	125.22	0	4.46	20	>WL85_RS14000 ref|WP_060189219.1|gi|982013679| branched-chain amino acid ABC transporter substrate-binding protein	2721	Nsco_NS_434_20203020_B_diffuse_HILIC1.29760.29760.3	controllerType=0 controllerNumber=1 scan=29760	80.7235	Trypsin	B1	KSVQYIVLDDASDTSR	S{+600}	600	600.215	600.22	600.215
26216:3	169	I.HDGLRDHVS{+295.164}GEALTR.Y	NA	S{+295}	653.336	3	1957.99	1957.99	0	0	326	NRagged	308.6	81.54	45.33	3.62	23	>WL85_RS18240 ref|WP_059467921.1|gi|981248211| aromatic amino acid aminotransferase	3549	Nsco_NS_434_20203020_B_diffuse_HILIC2.23460.23460.3	controllerType=0 controllerNumber=1 scan=23460	65.6665	Trypsin	B2	HDGLRDHVSGEALTR	S{+295}	295	295.164	295.16	295.164
33139:5	1	K.LSKPAATTSATTSATTSTGTAATPTAATPAPAPAAS{+802.267}APEAASK.P	NA	S{+802}	932.648	5	4659.21	4658.21	1	-0.7	98	Specific	308.61	14.77	12.24	2.94	668	>WL85_RS26455 ref|WP_059464384.1|gi|981244674| competence protein ComE	5160	Nsco_NS_434_20203020_B_diffuse_HILIC2.28729.28729.5	controllerType=0 controllerNumber=1 scan=28729	79.1739	Trypsin	B2	LSKPAATTSATTSATTSTGTAATPTAATPAPAPAASAPEAASK	S{+802}	802	802.267	802.27	802.267
38452:7	50	R.RIDNADAMLAS{+1980.208}PDQGYFVRENVK.L	NA	S{+1980}	656.79	7	4591.49	4589.49	2	-1.5	560	Specific	308.65	136.74	0	6.74	57	>WL85_RS03445 ref|WP_059468221.1|gi|981248511| uroporphyrinogen-III synthase	667	Nsco_NS_434_20203020_B_diffuse_HILIC2.32832.32832.4	controllerType=0 controllerNumber=1 scan=32832	89.7989	Trypsin	B2	RIDNADAMLASPDQGYFVRENVK	S{+1980}	1980	1980.21	1980.21	1980.21
79285:4	294	F.HS{+389.195}QQC[+57.021]AEHPTLNPC[+57.021]MFEYVYLARPDSC[+57.021]LDGVPVYNVR.L	NA	C[+57]*3, S{+389}	1203.81	4	4812.21	4812.21	0	0	240	NRagged	308.66	0.35	0.35	3.02	15	>WL85_RS19970 ref|WP_060188929.1|gi|982013389| amidophosphoribosyltransferase	3890	Nsco_NS_434_20203020_B_diffuse_HILIC1.65938.65938.4	controllerType=0 controllerNumber=1 scan=65938	171.24	Trypsin	B1	HSQQCAEHPTLNPCMFEYVYLARPDSCLDGVPVYNVR	*3,S{+389}	*3,+389	389.195	389.19	389.195
58325:3	16	T.VQNGLDSS{+1503.666}GNGAEPAVSSINNGYK.F	NA	S{+1504}	1294.93	3	3882.79	3881.79	1	-0.9	232	NRagged	308.71	15.35	0	3.69	320	>WL85_RS18580 ref|WP_059466175.1|gi|981246465| porin	3617	Nsco_NS_434_20203020_B_diffuse_HILIC2.48935.48935.3	controllerType=0 controllerNumber=1 scan=48935	130.701	Trypsin	B2	VQNGLDSSGNGAEPAVSSINNGYK	S{+1504}	1504	1503.67	1503.67	1503.67
36802:4	377	K.RVPAWHFDIAS{+581.367}GTQR.L	NA	S{+581}	581.32	4	2322.26	2322.26	0	0	204	Specific	308.72	308.72	3.2	6	8	>WL85_RS07295 ref|WP_060188245.1|gi|982012602| DNA mismatch repair protein MutS	1414	Nsco_NS_434_20203020_B_diffuse_HILIC2.31543.31543.3	controllerType=0 controllerNumber=1 scan=31543	86.5462	Trypsin	B2	RVPAWHFDIASGTQR	S{+581}	581	581.367	581.37	581.367
11249:3	26	L.ADS{+242.114}RNQGDALVHSTK.K	NA	S{+242}	614.639	3	1841.9	1840.9	1	-1.8	534	NRagged	308.76	65.29	0.78	4.93	86	>WL85_RS16200 ref|WP_059465455.1|gi|981245745| molecular chaperone DnaK	3152	Nsco_NS_434_20203020_B_diffuse_HILIC3.11450.11450.3	controllerType=0 controllerNumber=1 scan=11450	34.8794	Trypsin	B3	ADSRNQGDALVHSTK	S{+242}	242	242.114	242.11	242.114
45700:3	1204	R.ETQLTAATTS{+982.436}DAVSTLETK.G	NA	S{+982}	983.811	3	2949.42	2949.42	0	0	64	Specific	308.79	145.14	0	4.72	4	>WL85_RS14095 ref|WP_044845216.1|gi|766776790| transcriptional regulator	2740	Nsco_NS_434_20203020_B_diffuse_HILIC1.39518.39518.3	controllerType=0 controllerNumber=1 scan=39518	105.632	Trypsin	B1	ETQLTAATTSDAVSTLETK	S{+982}	982	982.436	982.44	982.436
49871:4	492	L.GHIDRLLAEANS{+323.189}DK.A	NA	S{+323}	466.251	4	1861.98	1861.98	0	0	45	NRagged	308.8	78.32	6.64	5.37	12	>WL85_RS10335 ref|WP_027784253.1|gi|654269098| hypothetical protein	1998	Nsco_NS_434_20203020_B_diffuse_HILIC3.42188.42188.4	controllerType=0 controllerNumber=1 scan=42188	112.47	Trypsin	B3	GHIDRLLAEANSDK	S{+323}	323	323.189	323.19	323.189
82251:4	270	R.AIS{+1221.808}AAHGDGVTDMINEALEVAYAGQPEEADEDDPSR.G	NA	S{+1222}	1242.12	4	4965.47	4965.47	0	0	143	Specific	308.83	226.53	1.12	7.19	11	>WL85_RS26640 ref|WP_044848985.1|gi|766787157| ribosome biogenesis GTPase Der	5196	Nsco_NS_434_20203020_B_diffuse_HILIC3.67764.67764.4	controllerType=0 controllerNumber=1 scan=67764	174.396	Trypsin	B3	AISAAHGDGVTDMINEALEVAYAGQPEEADEDDPSR	S{+1222}	1222	1221.81	1221.81	1221.81
22522:4	296	M.TGPEAHPLS{+733.153}RPPEVEGEAANR.A	NA	S{+733}	738.066	4	2949.24	2947.24	2	-2.3	207	NRagged	308.84	81.78	0	6.49	12	>WL85_RS10430 ref|WP_059539114.1|gi|981322592| phenylhydantoinase	2016	Nsco_NS_434_20203020_B_diffuse_HILIC2.20571.20571.4	controllerType=0 controllerNumber=1 scan=20571	58.2926	Trypsin	B2	TGPEAHPLSRPPEVEGEAANR	S{+733}	733	733.153	733.15	733.153
05937:3	80	K.ADAGKPAASTVAAAS{+1703.646}AASGAK.V	NA	S{+1704}	1159.52	3	3476.56	3476.56	0	0	361	Specific	308.87	132.71	0	6.44	48	>WL85_RS24740 ref|WP_060190539.1|gi|982014999| AsmA family protein	4823	Nsco_NS_434_20203020_B_diffuse_HILIC2.7116.7116.3	controllerType=0 controllerNumber=1 scan=7116	26.091	Trypsin	B2	ADAGKPAASTVAAASAASGAK	S{+1704}	1704	1703.65	1703.65	1703.65
57690:3	276	V.PS{+1679.830}LQDPEELKK.R	NA	S{+1680}	988.843	3	2964.51	2963.51	1	-1.1	181	NRagged	308.94	36.4	4.13	4.73	27	>WL85_RS30590 ref|WP_034182833.1|gi|736008924| peroxidase	5960	Nsco_NS_434_20203020_B_diffuse_HILIC1.48997.48997.3	controllerType=0 controllerNumber=1 scan=48997	128.317	Trypsin	B1	PSLQDPEELKK	S{+1680}	1680	1679.83	1679.83	1679.83
50547:5	38	L.PEVKVPAS{+735.418}ATTWLNDRPEQR.V	NA	S{+735}	607.127	5	3031.61	3029.61	2	-2.2	179	NRagged	308.94	9.97	0	4.92	85	>WL85_RS10145 ref|WP_059447177.1|gi|981226546| dihydrolipoamide succinyltransferase	1963	Nsco_NS_434_20203020_B_diffuse_HILIC3.42725.42725.5	controllerType=0 controllerNumber=1 scan=42725	113.789	Trypsin	B3	PEVKVPASATTWLNDRPEQR	S{+735}	735	735.418	735.42	735.418
17806:3	254	A.LGHDEDS{+266.271}WAQNR.R	NA	S{+266}	565.305	3	1693.9	1693.9	0	0	145	NRagged	309.04	30.01	30.01	2.34	30	>WL85_RS17950 ref|WP_059468012.1|gi|981248302| peptidoglycan-associated lipoprotein	3492	Nsco_NS_434_20203020_B_diffuse_HILIC3.16750.16750.3	controllerType=0 controllerNumber=1 scan=16750	47.8319	Trypsin	B3	LGHDEDSWAQNR	S{+266}	266	266.271	266.27	266.271
40715:2	300	K.ALDQVAS{+1135.425}TVNQQINAAK.A	NA	S{+1135}	1454.18	2	2907.36	2906.36	1	-1.2	57	Specific	309.08	227.19	0	6.28	40	>WL85_RS23575 ref|WP_059508712.1|gi|981290865| hypothetical protein	4596	Nsco_NS_434_20203020_B_diffuse_HILIC1.35327.35327.2	controllerType=0 controllerNumber=1 scan=35327	94.9736	Trypsin	B1	ALDQVASTVNQQINAAK	S{+1135}	1135	1135.42	1135.42	1135.42
58914:4	79	E.EQETQFSC[+57.021]EVMPLEPDHADS{+527.279}AETEALRR.A	NA	C[+57], S{+527}	951.69	4	3803.74	3802.74	1	-0.9	108	NRagged	309.15	0.09	0	5.27	32	>WL85_RS26065 ref|WP_044843675.1|gi|766772267| DNA-binding protein	5084	Nsco_NS_434_20203020_B_diffuse_HILIC3.49441.49441.4	controllerType=0 controllerNumber=1 scan=49441	129.673	Trypsin	B3	EQETQFSCEVMPLEPDHADSAETEALRR	,S{+527}	,+527	527.279	527.28	527.279
30998:3	14	M.PYQYTGGVQYDPHGES{+232.054}GDDNSSYSSSSGR.L	NA	S{+232}	1110.45	3	3329.32	3329.32	0	0	360	NRagged	309.17	47.39	0	6.37	191	>WL85_RS17065 ref|WP_060188142.1|gi|982012499| peptidase	3322	Nsco_NS_434_20203020_B_diffuse_HILIC3.27046.27046.3	controllerType=0 controllerNumber=1 scan=27046	74.2805	Trypsin	B3	PYQYTGGVQYDPHGESGDDNSSYSSSSGR	S{+232}	232	232.054	232.05	232.054
83135:2	71	E.PGSSGSPIYS{+1139.548}PEK.R	NA	S{+1140}	1223.59	2	2446.18	2445.18	1	-1.4	191	NRagged	309.19	133.4	0	2.46	235	>sp|LYSC_LYSEN|(Common contaminant protein)	6035	Nsco_NS_434_20203020_B_diffuse_HILIC3.68438.68438.4	controllerType=0 controllerNumber=1 scan=68438	176.059	Trypsin	B3	PGSSGSPIYSPEK	S{+1140}	1140	1139.55	1139.55	1139.55
67334:4	121	S.TVATEISGYNGATGTSHLHVFWQASGGVTEPGSSGSPIYS{+365.176}PEKR.V	NA	S{+365}	1222.84	4	4888.35	4885.35	3	-2.1	161	NRagged	309.2	309.2	2.1	6.49	165	>sp|LYSC_LYSEN|(Common contaminant protein)	6035	Nsco_NS_434_20203020_B_diffuse_HILIC2.55957.55957.4	controllerType=0 controllerNumber=1 scan=55957	148.229	Trypsin	B2	TVATEISGYNGATGTSHLHVFWQASGGVTEPGSSGSPIYSPEKR	S{+365}	365	365.176	365.18	365.176
55119:4	31	R.QPAS{+612.209}GPAVEWGGMMYGSQLMTPAERNEYHAR.M	NA	S{+612}	1009.45	4	4034.76	4033.76	1	-0.8	30	Specific	309.21	64.37	40.99	5.03	113	>WL85_RS12305 ref|WP_060189112.1|gi|982013572| hypothetical protein	2387	Nsco_NS_434_20203020_B_diffuse_HILIC2.46311.46311.4	controllerType=0 controllerNumber=1 scan=46311	124.105	Trypsin	B2	QPASGPAVEWGGMMYGSQLMTPAERNEYHAR	S{+612}	612	612.209	612.21	612.209
11259:3	1563	K.QEIHALS{+258.107}MK.T	NA	S{+258}	438.891	3	1314.66	1314.66	0	0	61	Specific	309.22	309.22	12.98	2.4	3	>WL85_RS04945 ref|WP_006477131.1|gi|493523053| BolA family transcriptional regulator	961	Nsco_NS_434_20203020_B_diffuse_HILIC2.11517.11517.3	controllerType=0 controllerNumber=1 scan=11517	35.4395	Trypsin	B2	QEIHALSMK	S{+258}	258	258.107	258.11	258.107
17074:3	1062	T.PVLLVC[+57.021]QNGQQS{+427.156}QK.A	NA	C[+57], S{+427}	676.334	3	2026.99	2025.99	1	-1.7	90	NRagged	309.24	64.81	64.81	4.78	3	>WL85_RS13125 ref|WP_059464439.1|gi|981244729| sulfurtransferase	2550	Nsco_NS_434_20203020_B_diffuse_HILIC3.16199.16199.3	controllerType=0 controllerNumber=1 scan=16199	46.4298	Trypsin	B3	PVLLVCQNGQQSQK	,S{+427}	,+427	427.156	427.16	427.156
60442:3	567	R.NAADRFVLGVADMPQEAGAGGDDAES{+590.358}DQTLK.E	NA	S{+590}	1247.27	3	3739.81	3738.81	1	-0.9	368	Specific	309.25	136	1.59	8.09	5	>WL85_RS13050 ref|WP_059465914.1|gi|981246204| Fis family transcriptional regulator	2535	Nsco_NS_434_20203020_B_diffuse_HILIC2.50614.50614.3	controllerType=0 controllerNumber=1 scan=50614	134.963	Trypsin	B2	NAADRFVLGVADMPQEAGAGGDDAESDQTLK	S{+590}	590	590.358	590.36	590.358
40042:4	35	A.AYGHFGREEPEFS{+201.073}WEATDK.A	NA	S{+201}	615.524	4	2459.07	2457.07	2	-2.7	360	NRagged	309.25	55.16	0	3.49	74	>WL85_RS21985 ref|WP_059468609.1|gi|981248899| S-adenosylmethionine synthetase	4283	Nsco_NS_434_20203020_B_diffuse_HILIC3.34117.34117.4	controllerType=0 controllerNumber=1 scan=34117	92.2252	Trypsin	B3	AYGHFGREEPEFSWEATDK	S{+201}	201	201.073	201.07	201.073
55669:4	39	R.QPAS{+612.206}GPAVEWGGMMYGSQLMTPAERNEYHAR.M	NA	S{+612}	1009.19	4	4033.76	4033.76	0	0	30	Specific	309.25	96.11	38.6	4.55	133	>WL85_RS12305 ref|WP_060189112.1|gi|982013572| hypothetical protein	2387	Nsco_NS_434_20203020_B_diffuse_HILIC3.46867.46867.4	controllerType=0 controllerNumber=1 scan=46867	123.42	Trypsin	B3	QPASGPAVEWGGMMYGSQLMTPAERNEYHAR	S{+612}	612	612.206	612.21	612.206
34037:3	47	A.ADSGDASSPAS{+1811.541}PAGAR.F	NA	S{+1812}	1076.73	3	3228.18	3228.18	0	0	196	NRagged	309.29	26.12	0	4.17	37	>WL85_RS19980 ref|WP_059542280.1|gi|981325831| sporulation protein	3892	Nsco_NS_434_20203020_B_diffuse_HILIC1.30040.30040.3	controllerType=0 controllerNumber=1 scan=30040	81.3913	Trypsin	B1	ADSGDASSPASPAGAR	S{+1812}	1812	1811.54	1811.54	1811.54
08924:3	160	H.AIRELADGS{+407.068}DR.A	NA	S{+407}	537.232	3	1609.68	1609.68	0	0	103	NRagged	309.35	309.35	12.42	4.63	27	>WL85_RS08030 ref|WP_040144221.1|gi|749321112| saccharopine dehydrogenase	1558	Nsco_NS_434_20203020_B_diffuse_HILIC3.9540.9540.3	controllerType=0 controllerNumber=1 scan=9540	30.7041	Trypsin	B3	AIRELADGSDR	S{+407}	407	407.068	407.07	407.068
70627:4	93	A.PAAASAAS{+1603.699}GAAPALTPQQAQQALSVLQNPR.E	NA	S{+1604}	1123.56	4	4491.22	4489.22	2	-1.5	24	NRagged	309.36	2.02	2.02	3.39	44	>WL85_RS20280 ref|WP_059542240.1|gi|981325791| mechanosensitive ion channel protein	3950	Nsco_NS_434_20203020_B_diffuse_HILIC3.58634.58634.4	controllerType=0 controllerNumber=1 scan=58634	151.155	Trypsin	B3	PAAASAASGAAPALTPQQAQQALSVLQNPR	S{+1604}	1604	1603.7	1603.7	1603.7
73220:2	21	V.PDASVQSTPLQPPAPIS{+714.834}NSSSVHPGNPK.A	NA	S{+715}	1762.63	2	3524.25	3524.25	0	0	234	NRagged	309.43	82.22	0	5.39	140	>WL85_RS00415 ref|WP_059465105.1|gi|981245395| BON domain protein	79	Nsco_NS_434_20203020_B_diffuse_HILIC1.61212.61212.2	controllerType=0 controllerNumber=1 scan=61212	158.31	Trypsin	B1	PDASVQSTPLQPPAPISNSSSVHPGNPK	S{+715}	715	714.834	714.83	714.834
67362:3	18	I.PASDIYENEGIVMVTPS{+1274.460}ATAPQLTEGKK.R	NA	S{+1274}	1408.32	3	4222.94	4220.94	2	-1.6	109	NRagged	309.43	162.7	0	8.15	117	>WL85_RS17220 ref|WP_059447700.1|gi|981227069| leucine ABC transporter subunit substrate-binding protein LivK	3353	Nsco_NS_434_20203020_B_diffuse_HILIC3.56044.56044.3	controllerType=0 controllerNumber=1 scan=56044	144.856	Trypsin	B3	PASDIYENEGIVMVTPSATAPQLTEGKK	S{+1274}	1274	1274.46	1274.46	1274.46
46174:3	363	K.PIADYFS{+399.214}R.E	NA	S{+399}	456.571	3	1367.7	1367.7	0	0	34	Specific	309.44	50.9	50.9	1.66	39	>WL85_RS15880 ref|WP_011883283.1|gi|500213105| 30S ribosomal protein S9	3088	Nsco_NS_434_20203020_B_diffuse_HILIC1.39893.39893.3	controllerType=0 controllerNumber=1 scan=39893	106.603	Trypsin	B1	PIADYFSR	S{+399}	399	399.214	399.21	399.214
51605:5	986	V.ENLPC[+57.021]HTFPTDDGGVDMKC[+57.021]PTEIAIS{+683.324}DRR.E	NA	C[+57]*2, S{+683}	803.973	5	4015.84	4014.84	1	-0.8	311	NRagged	309.44	13.89	13.89	5.47	7	>WL85_RS28975 ref|WP_059509044.1|gi|981291197| EvpB family type VI secretion protein	5648	Nsco_NS_434_20203020_B_diffuse_HILIC2.43525.43525.5	controllerType=0 controllerNumber=1 scan=43525	117.322	Trypsin	B2	ENLPCHTFPTDDGGVDMKCPTEIAISDRR	*2,S{+683}	*2,+683	683.324	683.32	683.324
42645:2	218	K.AADAGGAKPAAGAS{+568.224}AAPAAPAPVAVPASAVSGSAAQ.-	NA	S{+568}	1763.37	2	3525.74	3524.74	1	-1	151	CRagged	309.46	44.61	1.4	6.28	57	>WL85_RS04975 ref|WP_059467857.1|gi|981248147| outer membrane lipid asymmetry maintenance protein MlaD	967	Nsco_NS_434_20203020_B_diffuse_HILIC1.36807.36807.2	controllerType=0 controllerNumber=1 scan=36807	98.5979	Trypsin	B1	AADAGGAKPAAGASAAPAAPAPVAVPASAVSGSAAQ	S{+568}	568	568.224	568.22	568.224
63385:8	969	R.DVALAS{+1371.653}GIRPQGLPIHELWLRVTIDRDLNVVDAEASSEWVPYPGHC[+57.021]QSAPPAYR.A	NA	C[+57], S{+1372}	925.344	8	7395.7	7393.7	2	-0.9	42	Specific	309.46	57.79	0	6.23	9	>WL85_RS02100 ref|WP_059447791.1|gi|981227160| hypothetical protein	404	Nsco_NS_434_20203020_B_diffuse_HILIC1.53496.53496.4	controllerType=0 controllerNumber=1 scan=53496	139.02	Trypsin	B1	DVALASGIRPQGLPIHELWLRVTIDRDLNVVDAEASSEWVPYPGHCQSAPPAYR	,S{+1372}	,+1372	1371.65	1371.65	1371.65
45057:3	73	V.PTPAVTPAPGAPTAGEHVQPS{+469.226}ATSAPTPAPPEPK.V	NA	S{+469}	1232.96	3	3696.86	3695.86	1	-0.9	1108	NRagged	309.62	17.17	2.4	5.58	55	>WL85_RS21680 ref|WP_060189440.1|gi|982013900| hypothetical protein	4226	Nsco_NS_434_20203020_B_diffuse_HILIC1.38901.38901.3	controllerType=0 controllerNumber=1 scan=38901	103.965	Trypsin	B1	PTPAVTPAPGAPTAGEHVQPSATSAPTPAPPEPK	S{+469}	469	469.226	469.23	469.226
51634:3	496	V.NWDVVEVES{+251.134}GDLNRGC[+57.021]DEGLYEK.L	NA	C[+57], S{+251}	978.781	3	2934.33	2934.33	0	0	80	NRagged	309.62	99.77	16.8	3.9	12	>WL85_RS20195 ref|WP_059510125.1|gi|981292342| spermidine/putrescine ABC transporter substrate-binding protein	3934	Nsco_NS_434_20203020_B_diffuse_HILIC2.43547.43547.3	controllerType=0 controllerNumber=1 scan=43547	117.365	Trypsin	B2	NWDVVEVESGDLNRGCDEGLYEK	,S{+251}	,+251	251.134	251.13	251.134
68436:4	71	A.TGTSHLHVFWQASGGVTEPGSSGSPIYS{+1515.727}PEKR.V	NA	S{+1516}	1218.84	4	4872.36	4872.36	0	0	173	NRagged	309.63	11.89	0	4.49	235	>sp|LYSC_LYSEN|(Common contaminant protein)	6035	Nsco_NS_434_20203020_B_diffuse_HILIC3.56880.56880.4	controllerType=0 controllerNumber=1 scan=56880	146.803	Trypsin	B3	TGTSHLHVFWQASGGVTEPGSSGSPIYSPEKR	S{+1516}	1516	1515.73	1515.73	1515.73
76972:3	101	E.PTSAVPS{+1842.813}LPDAETPASADVISTNPSPQVPDEYAK.V	NA	S{+1843}	1765.83	3	5295.49	5294.49	1	-0.6	19	NRagged	309.63	24.66	0	5.16	34	>WL85_RS07695 ref|WP_060190457.1|gi|982014917| hypothetical protein	1492	Nsco_NS_434_20203020_B_diffuse_HILIC3.63667.63667.3	controllerType=0 controllerNumber=1 scan=63667	164.342	Trypsin	B3	PTSAVPSLPDAETPASADVISTNPSPQVPDEYAK	S{+1843}	1843	1842.81	1842.81	1842.81
32951:3	297	A.NDANYPNS{+1146.523}LQNAQK.K	NA	S{+1147}	908.424	3	2723.26	2723.26	0	0	89	NRagged	309.66	9.37	2.63	3.86	19	>WL85_RS09625 ref|WP_060188581.1|gi|982012989| hypothetical protein	1861	Nsco_NS_434_20203020_B_diffuse_HILIC2.28591.28591.3	controllerType=0 controllerNumber=1 scan=28591	78.8171	Trypsin	B2	NDANYPNSLQNAQK	S{+1147}	1147	1146.52	1146.52	1146.52
70795:3	39	R.QPAS{+678.207}GPAVEWGGMMYGSQLMTPAERNEYHAR.M	NA	S{+678}	1367.92	3	4101.76	4099.76	2	-1.6	30	Specific	309.66	89.29	0.4	8.19	133	>WL85_RS12305 ref|WP_060189112.1|gi|982013572| hypothetical protein	2387	Nsco_NS_434_20203020_B_diffuse_HILIC3.58782.58782.3	controllerType=0 controllerNumber=1 scan=58782	151.556	Trypsin	B3	QPASGPAVEWGGMMYGSQLMTPAERNEYHAR	S{+678}	678	678.207	678.21	678.207
31942:3	4	Y.TGGVQYDPHGES{+784.305}GDDNSSYSSSSGR.L	NA	S{+784}	1110.78	3	3330.33	3330.33	0	0	364	NRagged	309.67	2.6	0	5.44	229	>WL85_RS17065 ref|WP_060188142.1|gi|982012499| peptidase	3322	Nsco_NS_434_20203020_B_diffuse_HILIC2.27798.27798.3	controllerType=0 controllerNumber=1 scan=27798	76.9731	Trypsin	B2	TGGVQYDPHGESGDDNSSYSSSSGR	S{+784}	784	784.305	784.3	784.305
59542:3	4	V.QGVAGVNDDDLQPDDPEVQYHDVKPGDTLS{+604.256}AIAK.E	NA	S{+604}	1405.33	3	4213.98	4210.98	3	-2.4	85	NRagged	309.69	79.55	0	7.06	171	>WL85_RS26280 ref|WP_021162125.1|gi|544732403| hypothetical protein	5125	Nsco_NS_434_20203020_B_diffuse_HILIC3.49946.49946.3	controllerType=0 controllerNumber=1 scan=49946	130.86	Trypsin	B3	QGVAGVNDDDLQPDDPEVQYHDVKPGDTLSAIAK	S{+604}	604	604.256	604.26	604.256
43757:5	4	K.PAPSATSS{+1904.896}AAAKPPTANDANTGYFLQVGAYKTEGDAEQQR.A	NA	S{+1905}	1197.98	5	5985.85	5985.85	0	0	200	Specific	309.71	75.65	0	4.65	199	>WL85_RS12820 ref|WP_059465879.1|gi|981246169| cell division protein	2489	Nsco_NS_434_20203020_B_diffuse_HILIC1.37719.37719.2	controllerType=0 controllerNumber=1 scan=37719	100.858	Trypsin	B1	PAPSATSSAAAKPPTANDANTGYFLQVGAYKTEGDAEQQR	S{+1905}	1905	1904.9	1904.9	1904.9
27185:4	69	A.AQAAPKPNDNS{+285.116}SGTFVFSRPGK.F	NA	S{+285}	641.57	4	2563.26	2561.26	2	-2.6	70	NRagged	309.71	23.79	0.8	3.81	126	>WL85_RS27205 ref|WP_059467031.1|gi|981247321| outer membrane lipoprotein carrier protein LolA	5301	Nsco_NS_434_20203020_B_diffuse_HILIC3.24240.24240.4	controllerType=0 controllerNumber=1 scan=24240	66.9317	Trypsin	B3	AQAAPKPNDNSSGTFVFSRPGK	S{+285}	285	285.116	285.12	285.116
53136:4	432	K.PS{+525.055}VVKPFADVKDQIAVDLK.Q	NA	S{+525}	649.31	4	2594.22	2594.22	0	0	377	Specific	309.73	84.21	5.64	6.57	16	>WL85_RS26080 ref|WP_060189942.1|gi|982014402| peptidylprolyl isomerase	5085	Nsco_NS_434_20203020_B_diffuse_HILIC2.44738.44738.4	controllerType=0 controllerNumber=1 scan=44738	120.324	Trypsin	B2	PSVVKPFADVKDQIAVDLK	S{+525}	525	525.055	525.05	525.055
60230:4	376	L.YEPDAMAELGIDYHAIGRPHVDPQS{+322.117}SPRG.-	NA	S{+322}	876.16	4	3501.62	3500.62	1	-1	438	Non	309.76	30.18	26.42	5.74	9	>WL85_RS26785 ref|WP_059467096.1|gi|981247386| UDP-glucose 6-dehydrogenase	5224	Nsco_NS_434_20203020_B_diffuse_HILIC1.51102.51102.4	controllerType=0 controllerNumber=1 scan=51102	133.371	Trypsin	B1	YEPDAMAELGIDYHAIGRPHVDPQSSPRG	S{+322}	322	322.117	322.12	322.117
43777:3	495	E.DEDEDGDAPS{+1795.923}GR.T	NA	S{+1796}	1020.47	3	3059.4	3058.4	1	-1.1	168	NRagged	309.81	28.91	0	4.43	10	>WL85_RS07305 ref|WP_059464165.1|gi|981244455| peptidylprolyl isomerase	1416	Nsco_NS_434_20203020_B_diffuse_HILIC2.37007.37007.3	controllerType=0 controllerNumber=1 scan=37007	100.484	Trypsin	B2	DEDEDGDAPSGR	S{+1796}	1796	1795.92	1795.92	1795.92
51390:3	41	K.EYGITREEQDAFAALS{+626.310}QNK.A	NA	S{+626}	932.789	3	2796.35	2796.35	0	0	167	Specific	309.84	116.71	62.82	3.54	69	>WL85_RS30775 ref|WP_059464829.1|gi|981245119| acetyl-CoA acetyltransferase	5996	Nsco_NS_434_20203020_B_diffuse_HILIC3.43405.43405.3	controllerType=0 controllerNumber=1 scan=43405	115.363	Trypsin	B3	EYGITREEQDAFAALSQNK	S{+626}	626	626.31	626.31	626.31
82013:5	330	A.AFAQFAS{+1743.931}DLDEATRK.Q	NA	S{+1744}	683.556	5	3413.75	3413.75	0	0	405	NRagged	309.86	5	0	3.59	16	>WL85_RS13930 ref|WP_006756467.1|gi|493808742| ATP synthase subunit alpha	2707	Nsco_NS_434_20203020_B_diffuse_HILIC3.67571.67571.5	controllerType=0 controllerNumber=1 scan=67571	174.075	Trypsin	B3	AFAQFASDLDEATRK	S{+1744}	1744	1743.93	1743.93	1743.93
67215:5	814	L.LDGDQLREGLNQDLGFS{+360.202}DADRHENIR.R	NA	S{+360}	669.531	5	3343.63	3343.63	0	0	51	NRagged	309.87	16.21	0	5.44	4	>WL85_RS16370 ref|WP_059465486.1|gi|981245776| adenylyl-sulfate kinase	3186	Nsco_NS_434_20203020_B_diffuse_HILIC3.55929.55929.5	controllerType=0 controllerNumber=1 scan=55929	144.585	Trypsin	B3	LDGDQLREGLNQDLGFSDADRHENIR	S{+360}	360	360.202	360.2	360.202
39403:4	1636	D.VIVS{+701.380}DDGLQHYR.L	NA	S{+701}	526.529	4	2103.09	2103.09	0	0	155	NRagged	309.9	10.99	5.18	3.5	3	>WL85_RS02600 ref|WP_059511842.1|gi|981294117| tetraacyldisaccharide 4'-kinase	504	Nsco_NS_434_20203020_B_diffuse_HILIC2.33573.33573.4	controllerType=0 controllerNumber=1 scan=33573	91.7142	Trypsin	B2	VIVSDDGLQHYR	S{+701}	701	701.38	701.38	701.38
31923:2	252	A.QASAAGADAMAPAS{+1318.434}APMKK.D	NA	S{+1318}	1547.15	2	3093.3	3092.3	1	-1.1	23	NRagged	309.92	57.66	0	5.52	89	>WL85_RS00335 ref|WP_059465114.1|gi|981245404| hypothetical protein	64	Nsco_NS_434_20203020_B_diffuse_HILIC1.28397.28397.2	controllerType=0 controllerNumber=1 scan=28397	77.2813	Trypsin	B1	QASAAGADAMAPASAPMKK	S{+1318}	1318	1318.43	1318.43	1318.43
70319:2	8	A.EPAAASASAALS{+851.303}TIYFETGK.S	NA	S{+851}	1418.65	2	2836.29	2836.29	0	0	418	NRagged	309.95	14.67	0	4.9	220	>WL85_RS13170 ref|WP_059511914.1|gi|981294205| cytochrome-c oxidase	2559	Nsco_NS_434_20203020_B_diffuse_HILIC1.58908.58908.4	controllerType=0 controllerNumber=1 scan=58908	152.3	Trypsin	B1	EPAAASASAALSTIYFETGK	S{+851}	851	851.303	851.3	851.303
43050:3	2	K.PC[+57.021]TTNKEIAQVGS{+518.225}ISANSDSSIGDR.I	NA	C[+57], S{+518}	1042.49	3	3125.46	3125.46	0	0	137	Specific	309.96	13.87	0	5.31	247	>WL85_RS27740 ref|WP_059466950.1|gi|981247240| molecular chaperone GroEL	5407	Nsco_NS_434_20203020_B_diffuse_HILIC3.36541.36541.3	controllerType=0 controllerNumber=1 scan=36541	98.3592	Trypsin	B3	PCTTNKEIAQVGSISANSDSSIGDR	,S{+518}	,+518	518.225	518.23	518.225
44761:2	18	G.PVS{+733.308}AAAVDQDANAQAAR.A	NA	S{+733}	1194.56	2	2388.12	2388.12	0	0	166	NRagged	309.97	52.33	0.39	4.85	177	>WL85_RS15720 ref|WP_059465377.1|gi|981245667| cell envelope protein SmpA	3057	Nsco_NS_434_20203020_B_diffuse_HILIC1.38563.38563.2	controllerType=0 controllerNumber=1 scan=38563	102.985	Trypsin	B1	PVSAAAVDQDANAQAAR	S{+733}	733	733.308	733.31	733.308
23058:3	40	L.VGAYQHAS{+761.377}GTQR.V	NA	S{+761}	679.338	3	2036	2036	0	0	340	NRagged	309.99	27.96	27.96	2	116	>WL85_RS19895 ref|WP_059595311.1|gi|981381904| porin	3875	Nsco_NS_434_20203020_B_diffuse_HILIC1.21559.21559.3	controllerType=0 controllerNumber=1 scan=21559	59.6562	Trypsin	B1	VGAYQHASGTQR	S{+761}	761	761.377	761.38	761.377
53828:4	2	A.GDGTTTATVLAQS{+612.234}IVREGMK.Y	NA	S{+612}	662.826	4	2648.28	2647.28	1	-1.3	86	NRagged	310	28.35	0.21	6.04	247	>WL85_RS27740 ref|WP_059466950.1|gi|981247240| molecular chaperone GroEL	5407	Nsco_NS_434_20203020_B_diffuse_HILIC3.45323.45323.4	controllerType=0 controllerNumber=1 scan=45323	119.791	Trypsin	B3	GDGTTTATVLAQSIVREGMK	S{+612}	612	612.234	612.23	612.234
37630:4	629	A.PHSSS{+508.231}DLTPSPTIQLDVDRERR.F	NA	S{+508}	754.379	4	3014.5	3014.5	0	0	8	NRagged	310.03	60.18	0.4	6.48	7	>WL85_RS02485 ref|WP_059450059.1|gi|981229428| heme biosynthesis protein HemY	481	Nsco_NS_434_20203020_B_diffuse_HILIC3.32157.32157.4	controllerType=0 controllerNumber=1 scan=32157	87.3271	Trypsin	B3	PHSSSDLTPSPTIQLDVDRERR	S{+508}	508	508.231	508.23	508.231
24631:4	69	K.GASAAQAAPKPNDNS{+594.213}SGTFVFSRPGK.F	NA	S{+594}	790.376	4	3158.48	3156.48	2	-2.1	66	Specific	310.07	146.74	0	7.74	126	>WL85_RS27205 ref|WP_059467031.1|gi|981247321| outer membrane lipoprotein carrier protein LolA	5301	Nsco_NS_434_20203020_B_diffuse_HILIC3.22316.22316.4	controllerType=0 controllerNumber=1 scan=22316	61.9827	Trypsin	B3	GASAAQAAPKPNDNSSGTFVFSRPGK	S{+594}	594	594.213	594.21	594.213
14730:3	403	Q.AETAVGSDPAATS{+341.010}GAGRPTEQPSRPR.S	NA	S{+341}	969.761	3	2907.27	2907.27	0	0	72	NRagged	310.18	55.34	10.5	5.75	8	>WL85_RS16635 ref|WP_060188207.1|gi|982012564| hypothetical protein	3236	Nsco_NS_434_20203020_B_diffuse_HILIC2.14350.14350.3	controllerType=0 controllerNumber=1 scan=14350	42.43	Trypsin	B2	AETAVGSDPAATSGAGRPTEQPSRPR	S{+341}	341	341.01	341.01	341.01
73531:4	136	A.FDQVYC[+57.021]SSNEFS{+310.070}QLDRELNDEYGRVR.K	NA	C[+57], S{+310}	884.885	4	3536.52	3536.52	0	0	32	NRagged	310.24	32.25	0	7.26	42	>WL85_RS14315 ref|WP_059509167.1|gi|981291320| hypothetical protein	2783	Nsco_NS_434_20203020_B_diffuse_HILIC3.60966.60966.4	controllerType=0 controllerNumber=1 scan=60966	157.232	Trypsin	B3	FDQVYCSSNEFSQLDRELNDEYGRVR	,S{+310}	,+310	310.07	310.07	310.07
37957:3	836	K.GNTYS{+1887.931}HYTAEHC[+57.021]GALAC[+57.021]TLELGK.V	NA	C[+57]*2, S{+1888}	1481.7	3	4443.08	4441.08	2	-1.5	212	Specific	310.31	310.31	0	7.15	12	>WL85_RS22780 ref|WP_059467139.1|gi|981247429| succinylglutamate desuccinylase	4440	Nsco_NS_434_20203020_B_diffuse_HILIC3.32418.32418.3	controllerType=0 controllerNumber=1 scan=32418	87.9706	Trypsin	B3	GNTYSHYTAEHCGALACTLELGK	*2,S{+1888}	*2,+1888	1887.93	1887.93	1887.93
46458:4	270	Q.PIDLDERAEQQES{+883.445}R.V	NA	S{+883}	643.319	4	2570.25	2569.25	1	-1.3	37	NRagged	310.32	147.47	2.89	3.84	32	>WL85_RS03545 ref|WP_044849219.1|gi|766787888| hypothetical protein	687	Nsco_NS_434_20203020_B_diffuse_HILIC1.40109.40109.4	controllerType=0 controllerNumber=1 scan=40109	107.129	Trypsin	B1	PIDLDERAEQQESR	S{+883}	883	883.445	883.45	883.445
32805:3	4	A.PPPADNGAS{+736.099}QPQQFDPNRALQGK.T	NA	S{+736}	1057.77	3	3171.29	3169.29	2	-2.1	52	NRagged	310.33	16.94	0	6.07	199	>WL85_RS12820 ref|WP_059465879.1|gi|981246169| cell division protein	2489	Nsco_NS_434_20203020_B_diffuse_HILIC1.29100.29100.3	controllerType=0 controllerNumber=1 scan=29100	79.0051	Trypsin	B1	PPPADNGASQPQQFDPNRALQGK	S{+736}	736	736.099	736.1	736.099
55879:3	1503	V.PVYPPQPADES{+1481.588}R.A	NA	S{+1482}	946.42	3	2837.25	2837.25	0	0	77	NRagged	310.33	134.36	20.58	4.01	3	>WL85_RS16610 ref|WP_060188214.1|gi|982012571| sialidase	3231	Nsco_NS_434_20203020_B_diffuse_HILIC3.47030.47030.3	controllerType=0 controllerNumber=1 scan=47030	123.844	Trypsin	B3	PVYPPQPADESR	S{+1482}	1482	1481.59	1481.59	1481.59
59535:4	98	R.DHGRPSMFFPSATQTAPAAAGGAS{+583.218}GTGATTTAGEVPAAAAGAAPSTTAPAAQAQLVK.F	NA	S{+583}	1451.95	4	5804.78	5804.78	0	0	26	Specific	310.35	35.59	35.59	3.61	44	>WL85_RS21520 ref|WP_059508375.1|gi|981290528| membrane protein insertase YidC	4194	Nsco_NS_434_20203020_B_diffuse_HILIC3.49939.49939.4	controllerType=0 controllerNumber=1 scan=49939	130.842	Trypsin	B3	DHGRPSMFFPSATQTAPAAAGGASGTGATTTAGEVPAAAAGAAPSTTAPAAQAQLVK	S{+583}	583	583.218	583.22	583.218
53989:4	79	K.SKVNNDLS{+900.361}NAEQVLDEDHFGLEK.V	NA	S{+900}	876.656	4	3503.6	3501.6	2	-1.9	309	Specific	310.37	92.14	0	7.23	32	>WL85_RS26065 ref|WP_044843675.1|gi|766772267| DNA-binding protein	5084	Nsco_NS_434_20203020_B_diffuse_HILIC3.45455.45455.3	controllerType=0 controllerNumber=1 scan=45455	120.126	Trypsin	B3	SKVNNDLSNAEQVLDEDHFGLEK	S{+900}	900	900.361	900.36	900.361
30586:4	605	N.PSDLHPPHWQLS{+261.082}ER.A	NA	S{+261}	490.735	4	1959.92	1959.92	0	0	3	NRagged	310.42	7.54	5.3	2.69	10	>WL85_RS06320 ref|WP_059468191.1|gi|981248481| 2-aminoadipate aminotransferase	1235	Nsco_NS_434_20203020_B_diffuse_HILIC1.27373.27373.4	controllerType=0 controllerNumber=1 scan=27373	74.7558	Trypsin	B1	PSDLHPPHWQLSER	S{+261}	261	261.082	261.08	261.082
62512:5	52	K.EQHVSVPVS{+836.588}AFDEDKFESGHAFDGSSIAGWK.G	NA	S{+837}	841.034	5	4201.14	4200.14	1	-0.8	31	Specific	310.43	56.88	0	8.08	76	>WL85_RS07590 ref|WP_040144590.1|gi|749321481| glutamine synthetase	1472	Nsco_NS_434_20203020_B_diffuse_HILIC3.52260.52260.4	controllerType=0 controllerNumber=1 scan=52260	136.225	Trypsin	B3	EQHVSVPVSAFDEDKFESGHAFDGSSIAGWK	S{+837}	837	836.588	836.59	836.588
17088:3	265	S.PAAGHHAEPSAAQS{+808.332}SKA.-	NA	S{+808}	809.375	3	2426.11	2425.11	1	-1.4	352	Non	310.45	118.59	1.2	4.35	21	>WL85_RS01205 ref|WP_059465188.1|gi|981245478| phosphate acyltransferase	232	Nsco_NS_434_20203020_B_diffuse_HILIC1.16625.16625.3	controllerType=0 controllerNumber=1 scan=16625	47.2945	Trypsin	B1	PAAGHHAEPSAAQSSKA	S{+808}	808	808.332	808.33	808.332
52043:4	41	Q.DAFAALS{+1108.498}QNKAEAAQK.A	NA	S{+1108}	693.591	4	2771.34	2771.34	0	0	176	NRagged	310.45	6.42	0.62	4.09	69	>WL85_RS30775 ref|WP_059464829.1|gi|981245119| acetyl-CoA acetyltransferase	5996	Nsco_NS_434_20203020_B_diffuse_HILIC3.43892.43892.4	controllerType=0 controllerNumber=1 scan=43892	116.505	Trypsin	B3	DAFAALSQNKAEAAQK	S{+1108}	1108	1108.5	1108.5	1108.5
46685:4	360	R.SLLWDKQPIDLDERAEQQES{+911.500}R.V	NA	S{+911}	868.198	4	3469.77	3467.77	2	-1.9	30	Specific	310.46	228.5	0	8.28	26	>WL85_RS03545 ref|WP_044849219.1|gi|766787888| hypothetical protein	687	Nsco_NS_434_20203020_B_diffuse_HILIC3.39675.39675.4	controllerType=0 controllerNumber=1 scan=39675	106.52	Trypsin	B3	SLLWDKQPIDLDERAEQQESR	S{+911}	911	911.5	911.5	911.5
74108:4	18	Q.PQDAQALQAAS{+967.440}PSGASGAQAAAAPADAATVGAVPDASVQSTPLQPPAPISNSSSVHPGNPK.A	NA	S{+967}	1664.32	4	6654.25	6649.25	5	-2.5	201	NRagged	310.47	310.47	0	6.82	148	>WL85_RS00415 ref|WP_059465105.1|gi|981245395| BON domain protein	79	Nsco_NS_434_20203020_B_diffuse_HILIC2.61212.61212.4	controllerType=0 controllerNumber=1 scan=61212	162.902	Trypsin	B2	PQDAQALQAASPSGASGAQAAAAPADAATVGAVPDASVQSTPLQPPAPISNSSSVHPGNPK	S{+967}	967	967.44	967.44	967.44
26192:4	85	K.GASAAQAAPKPNDNS{+597.201}SGTFVFSRPGK.F	NA	S{+597}	790.623	4	3159.47	3159.47	0	0	66	Specific	310.49	108.58	0	5.41	95	>WL85_RS27205 ref|WP_059467031.1|gi|981247321| outer membrane lipoprotein carrier protein LolA	5301	Nsco_NS_434_20203020_B_diffuse_HILIC1.24078.24078.4	controllerType=0 controllerNumber=1 scan=24078	66.083	Trypsin	B1	GASAAQAAPKPNDNSSGTFVFSRPGK	S{+597}	597	597.201	597.2	597.201
21415:2	86	Y.DS{+824.348}DDTLQAK.L	NA	S{+824}	908.904	2	1816.8	1816.8	0	0	59	NRagged	310.51	52.17	47.12	1.3	55	>WL85_RS07885 ref|WP_059467444.1|gi|981247734| ABC transporter substrate-binding protein	1529	Nsco_NS_434_20203020_B_diffuse_HILIC2.19680.19680.2	controllerType=0 controllerNumber=1 scan=19680	55.9778	Trypsin	B2	DSDDTLQAK	S{+824}	824	824.348	824.35	824.348
64336:5	26	V.AVGAAIQGQVLS{+1970.951}GDRK.D	NA	S{+1971}	709.17	5	3541.82	3540.82	1	-0.9	373	NRagged	310.53	17.99	0	3.87	86	>WL85_RS16200 ref|WP_059465455.1|gi|981245745| molecular chaperone DnaK	3152	Nsco_NS_434_20203020_B_diffuse_HILIC3.53692.53692.5	controllerType=0 controllerNumber=1 scan=53692	139.47	Trypsin	B3	AVGAAIQGQVLSGDRK	S{+1971}	1971	1970.95	1970.95	1970.95
54287:5	8	S.PLLYQHAS{+596.246}GGTTFDEVTVHFSRADGEGK.R	NA	S{+596}	724.546	5	3618.7	3615.7	3	-2.8	70	NRagged	310.54	40.98	0	5.67	149	>WL85_RS06505 ref|WP_006477093.1|gi|493523014| hypothetical protein	1268	Nsco_NS_434_20203020_B_diffuse_HILIC2.45632.45632.4	controllerType=0 controllerNumber=1 scan=45632	122.474	Trypsin	B2	PLLYQHASGGTTFDEVTVHFSRADGEGK	S{+596}	596	596.246	596.25	596.246
03499:4	2179	R.EIRDS{+381.078}LKQR.-	NA	S{+381}	382.436	4	1526.72	1525.72	1	-2.2	135	Specific	310.54	142.19	0	2.75	1	>WL85_RS25910 ref|WP_006752022.1|gi|493804176| large-conductance mechanosensitive channel	5054	Nsco_NS_434_20203020_B_diffuse_HILIC2.5145.5145.4	controllerType=0 controllerNumber=1 scan=5145	22.0804	Trypsin	B2	EIRDSLKQR	S{+381}	381	381.078	381.08	381.078
53894:3	625	K.PENEAAAVAAAAS{+851.371}ATEPINAPVIGDASK.T	NA	S{+851}	1163.24	3	3487.69	3486.69	1	-1	633	Specific	310.55	129.51	1.6	5.61	14	>WL85_RS21835 ref|WP_060189458.1|gi|982013918| penicillin-binding protein 2	4253	Nsco_NS_434_20203020_B_diffuse_HILIC2.45318.45318.3	controllerType=0 controllerNumber=1 scan=45318	121.743	Trypsin	B2	PENEAAAVAAAASATEPINAPVIGDASK	S{+851}	851	851.371	851.37	851.371
74199:4	18	Q.PQDAQALQAAS{+1399.619}PSGASGAQAAAAPADAATVGAVPDASVQSTPLQPPAPISNSSSVHPGNPK.A	NA	S{+1400}	1771.61	4	7083.43	7081.43	2	-0.9	201	NRagged	310.56	310.56	0	6.42	148	>WL85_RS00415 ref|WP_059465105.1|gi|981245395| BON domain protein	79	Nsco_NS_434_20203020_B_diffuse_HILIC2.61280.61280.4	controllerType=0 controllerNumber=1 scan=61280	163.116	Trypsin	B2	PQDAQALQAASPSGASGAQAAAAPADAATVGAVPDASVQSTPLQPPAPISNSSSVHPGNPK	S{+1400}	1400	1399.62	1399.62	1399.62
30372:4	1	K.LSKPAATTSATTSATTSTGTAATPTAATPAPAPAASAPEAAS{+1364.468}KPAK.S	NA	S{+1364}	1380.15	4	5517.6	5516.6	1	-0.6	98	Specific	310.58	5.15	5.15	3.51	663	>WL85_RS26455 ref|WP_059464384.1|gi|981244674| competence protein ComE	5160	Nsco_NS_434_20203020_B_diffuse_HILIC1.27214.27214.4	controllerType=0 controllerNumber=1 scan=27214	74.3515	Trypsin	B1	LSKPAATTSATTSATTSTGTAATPTAATPAPAPAASAPEAASKPAK	S{+1364}	1364	1364.47	1364.47	1364.47
42784:3	508	S.PS{+1946.761}EEEAFDEAK.A	NA	S{+1947}	1067.1	3	3199.3	3198.3	1	-1	51	NRagged	310.58	43.78	0	2.53	9	>WL85_RS12560 ref|WP_059450680.1|gi|981230049| hypothetical protein	2437	Nsco_NS_434_20203020_B_diffuse_HILIC3.36328.36328.3	controllerType=0 controllerNumber=1 scan=36328	97.8123	Trypsin	B3	PSEEEAFDEAK	S{+1947}	1947	1946.76	1946.76	1946.76
68220:4	22	R.AMALLGVNDSQMEAVS{+1929.947}LGK.E	NA	S{+1930}	966.985	4	3864.92	3863.92	1	-0.9	126	Specific	310.59	222.41	0.49	4.08	141	>WL85_RS16400 ref|WP_059465490.1|gi|981245780| peptidoglycan-associated lipoprotein	3191	Nsco_NS_434_20203020_B_diffuse_HILIC1.57263.57263.4	controllerType=0 controllerNumber=1 scan=57263	147.993	Trypsin	B1	AMALLGVNDSQMEAVSLGK	S{+1930}	1930	1929.95	1929.95	1929.95
02943:3	59	K.GS{+1387.763}AEEQRKHEDFVNR.M	NA	S{+1388}	1064.21	3	3190.62	3189.62	1	-1.1	601	Specific	310.59	310.59	0	7.45	47	>WL85_RS08525 ref|WP_059449648.1|gi|981229017| serine protein kinase PrkA	1656	Nsco_NS_434_20203020_B_diffuse_HILIC1.4757.4757.3	controllerType=0 controllerNumber=1 scan=4757	21.4988	Trypsin	B1	GSAEEQRKHEDFVNR	S{+1388}	1388	1387.76	1387.76	1387.76
67527:2	18	V.PDASVQSTPLQPPAPIS{+782.342}NSSSVHPGNPK.A	NA	S{+782}	1796.38	2	3591.75	3591.75	0	0	234	NRagged	310.61	68.36	0	6.37	148	>WL85_RS00415 ref|WP_059465105.1|gi|981245395| BON domain protein	79	Nsco_NS_434_20203020_B_diffuse_HILIC2.56100.56100.4	controllerType=0 controllerNumber=1 scan=56100	148.642	Trypsin	B2	PDASVQSTPLQPPAPISNSSSVHPGNPK	S{+782}	782	782.342	782.34	782.342
44113:3	915	F.VLQAGDSSHYQS{+245.022}TVPHSWVNTAK.I	NA	S{+245}	920.419	3	2759.24	2757.24	2	-2.4	157	NRagged	310.63	24.69	0	5.76	6	>WL85_RS24565 ref|WP_059448921.1|gi|981228290| DNA-binding protein	4788	Nsco_NS_434_20203020_B_diffuse_HILIC2.37264.37264.3	controllerType=0 controllerNumber=1 scan=37264	101.137	Trypsin	B2	VLQAGDSSHYQSTVPHSWVNTAK	S{+245}	245	245.022	245.02	245.022
19993:3	35	R.KAVPAGGGGGS{+1049.455}APTR.E	NA	S{+1049}	778.385	3	2333.14	2332.14	1	-1.4	1284	Specific	310.66	19.37	0	5.18	69	>WL85_RS28390 ref|WP_060187912.1|gi|982012269| alpha-2-macroglobulin	5534	Nsco_NS_434_20203020_B_diffuse_HILIC1.18934.18934.3	controllerType=0 controllerNumber=1 scan=18934	52.9643	Trypsin	B1	KAVPAGGGGGSAPTR	S{+1049}	1049	1049.45	1049.45	1049.45
32626:8	401	K.NLYLS{+1702.780}HYTAMRLHGLTEQSPTTIYTTDERSNTYQDER.A	NA	S{+1703}	764.489	8	6108.86	6107.86	1	-0.5	94	Specific	310.68	310.68	0	7.17	11	>WL85_RS07710 ref|WP_060190451.1|gi|982014911| hypothetical protein	1495	Nsco_NS_434_20203020_B_diffuse_HILIC3.28318.28318.4	controllerType=0 controllerNumber=1 scan=28318	77.5066	Trypsin	B3	NLYLSHYTAMRLHGLTEQSPTTIYTTDERSNTYQDER	S{+1703}	1703	1702.78	1702.78	1702.78
82640:5	8	R.QHAGEEAAAAGGES{+871.501}STGINVVDNGVTRPLDLNALR.A	NA	S{+872}	873.652	5	4364.23	4361.23	3	-2.3	139	Specific	310.72	45.71	0	6.72	204	>WL85_RS15465 ref|WP_059538682.1|gi|981322067| ribonucleotide-diphosphate reductase subunit alpha	3006	Nsco_NS_434_20203020_B_diffuse_HILIC3.68052.68052.4	controllerType=0 controllerNumber=1 scan=68052	175.009	Trypsin	B3	QHAGEEAAAAGGESSTGINVVDNGVTRPLDLNALR	S{+872}	872	871.501	871.5	871.501
71717:6	7	D.SGIDMPS{+1736.373}QPGFNLGYLAYNVEHKPVDKLEVR.Q	NA	S{+1736}	869.194	6	5210.13	5210.13	0	0	288	NRagged	310.76	66.75	1.6	5.9	145	>WL85_RS22165 ref|WP_059468579.1|gi|981248869| peptide ABC transporter substrate-binding protein	4319	Nsco_NS_434_20203020_B_diffuse_HILIC1.60017.60017.4	controllerType=0 controllerNumber=1 scan=60017	155.217	Trypsin	B1	SGIDMPSQPGFNLGYLAYNVEHKPVDKLEVR	S{+1736}	1736	1736.37	1736.37	1736.37
35293:3	41	V.TAES{+291.059}LAGLKPAFSK.D	NA	S{+291}	571.286	3	1711.84	1710.84	1	-2	225	NRagged	310.76	58.14	9.4	3.71	69	>WL85_RS30775 ref|WP_059464829.1|gi|981245119| acetyl-CoA acetyltransferase	5996	Nsco_NS_434_20203020_B_diffuse_HILIC3.30390.30390.3	controllerType=0 controllerNumber=1 scan=30390	82.8435	Trypsin	B3	TAESLAGLKPAFSK	S{+291}	291	291.059	291.06	291.059
23991:3	85	K.GASAAQAAPKPNDNSSGTFVFS{+596.211}RPGK.F	NA	S{+596}	1053.5	3	3158.48	3158.48	0	0	66	Specific	310.78	178.9	1.35	6.39	95	>WL85_RS27205 ref|WP_059467031.1|gi|981247321| outer membrane lipoprotein carrier protein LolA	5301	Nsco_NS_434_20203020_B_diffuse_HILIC1.22409.22409.3	controllerType=0 controllerNumber=1 scan=22409	61.7734	Trypsin	B1	GASAAQAAPKPNDNSSGTFVFSRPGK	S{+596}	596	596.211	596.21	596.211
73154:4	673	R.ENYVLPEHRDLAFADLELPLPGGS{+953.429}SK.M	NA	S{+953}	956.477	4	3822.89	3820.89	2	-1.8	35	Specific	310.79	310.79	0	8.48	5	>WL85_RS27450 ref|WP_059466988.1|gi|981247278| protein-L-isoaspartate O-methyltransferase	5349	Nsco_NS_434_20203020_B_diffuse_HILIC2.60493.60493.4	controllerType=0 controllerNumber=1 scan=60493	160.824	Trypsin	B2	ENYVLPEHRDLAFADLELPLPGGSSK	S{+953}	953	953.429	953.43	953.429
53973:6	8	L.LYQHAS{+1403.881}GGTTFDEVTVHFSRADGEGK.R	NA	S{+1404}	703.206	6	4214.2	4213.2	1	-0.8	72	NRagged	310.86	83.26	0	6.54	149	>WL85_RS06505 ref|WP_006477093.1|gi|493523014| hypothetical protein	1268	Nsco_NS_434_20203020_B_diffuse_HILIC2.45386.45386.6	controllerType=0 controllerNumber=1 scan=45386	121.883	Trypsin	B2	LYQHASGGTTFDEVTVHFSRADGEGK	S{+1404}	1404	1403.88	1403.88	1403.88
74105:4	21	K.VFQYIQPQDAQALQAASPSGAS{+589.213}GAQAAAAPADAATVGAVPDASVQSTPLQPPAPISNSSSVHPGNPK.A	NA	S{+589}	1764.61	4	7055.42	7049.42	6	-2.9	195	Specific	310.87	310.87	5.1	5.88	140	>WL85_RS00415 ref|WP_059465105.1|gi|981245395| BON domain protein	79	Nsco_NS_434_20203020_B_diffuse_HILIC1.61874.61874.4	controllerType=0 controllerNumber=1 scan=61874	160.087	Trypsin	B1	VFQYIQPQDAQALQAASPSGASGAQAAAAPADAATVGAVPDASVQSTPLQPPAPISNSSSVHPGNPK	S{+589}	589	589.213	589.21	589.213
77955:4	6	K.MPEDAAGAAAPAEAAS{+1270.405}APAQAASGAEPAAASASAALSTIYFETGK.S	NA	S{+1270}	1349.34	4	5394.35	5390.35	4	-2.5	393	Specific	310.89	9.26	0	5.72	261	>WL85_RS13170 ref|WP_059511914.1|gi|981294205| cytochrome-c oxidase	2559	Nsco_NS_434_20203020_B_diffuse_HILIC2.64235.64235.4	controllerType=0 controllerNumber=1 scan=64235	171.66	Trypsin	B2	MPEDAAGAAAPAEAASAPAQAASGAEPAAASASAALSTIYFETGK	S{+1270}	1270	1270.4	1270.4	1270.4
68140:6	39	I.ADIDAGRLPAVAFYKPQGNLNMHAGYADVES{+1035.766}GDR.H	NA	S{+1036}	777.09	6	4657.51	4654.51	3	-2.2	408	NRagged	310.9	310.9	0	8.13	62	>WL85_RS17810 ref|WP_059468034.1|gi|981248324| acid phosphatase	3466	Nsco_NS_434_20203020_B_diffuse_HILIC2.56552.56552.5	controllerType=0 controllerNumber=1 scan=56552	149.826	Trypsin	B2	ADIDAGRLPAVAFYKPQGNLNMHAGYADVESGDR	S{+1036}	1036	1035.77	1035.77	1035.77
22141:3	1850	R.KVVDLPAPSPAS{+568.216}GASASGR.A	NA	S{+568}	779.057	3	2335.16	2335.16	0	0	478	Specific	310.91	310.91	50.78	5.03	1	>WL85_RS28395 ref|WP_060187914.1|gi|982012271| penicillin-binding protein 1C	5535	Nsco_NS_434_20203020_B_diffuse_HILIC1.20862.20862.3	controllerType=0 controllerNumber=1 scan=20862	57.9689	Trypsin	B1	KVVDLPAPSPASGASASGR	S{+568}	568	568.216	568.22	568.216
00975:4	546	V.EAAAAS{+227.167}RDKKPIK.T	NA	S{+227}	403.745	4	1611.96	1611.96	0	0	20	NRagged	310.91	131.72	20.58	5.81	13	>WL85_RS06980 ref|WP_004199273.1|gi|490303956| 30S ribosomal protein S19	1362	Nsco_NS_434_20203020_B_diffuse_HILIC2.3097.3097.4	controllerType=0 controllerNumber=1 scan=3097	17.6361	Trypsin	B2	EAAAASRDKKPIK	S{+227}	227	227.167	227.17	227.167
73641:5	143	Q.DPDVIDAGVFHNDVIS{+1364.679}VGNRDTLFTHER.A	NA	S{+1365}	902.047	5	4506.2	4503.2	3	-2.2	239	NRagged	311.03	28.74	0	7.44	17	>WL85_RS22785 ref|WP_060190727.1|gi|982015187| succinylarginine dihydrolase	4441	Nsco_NS_434_20203020_B_diffuse_HILIC2.60858.60858.5	controllerType=0 controllerNumber=1 scan=60858	161.867	Trypsin	B2	DPDVIDAGVFHNDVISVGNRDTLFTHER	S{+1365}	1365	1364.68	1364.68	1364.68
77390:2	121	E.PGSSGS{+1145.048}PIYSPEK.R	NA	S{+1145}	1226.34	2	2451.68	2450.68	1	-1.4	191	NRagged	311.04	155.42	0	4.29	165	>sp|LYSC_LYSEN|(Common contaminant protein)	6035	Nsco_NS_434_20203020_B_diffuse_HILIC2.63817.63817.4	controllerType=0 controllerNumber=1 scan=63817	170.44	Trypsin	B2	PGSSGSPIYSPEK	S{+1145}	1145	1145.05	1145.05	1145.05
46473:4	270	Q.PIDLDERAEQQES{+898.397}R.V	NA	S{+898}	647.057	4	2585.21	2584.21	1	-1.3	37	NRagged	311.08	162.6	0	3.07	32	>WL85_RS03545 ref|WP_044849219.1|gi|766787888| hypothetical protein	687	Nsco_NS_434_20203020_B_diffuse_HILIC1.40121.40121.4	controllerType=0 controllerNumber=1 scan=40121	107.152	Trypsin	B1	PIDLDERAEQQESR	S{+898}	898	898.397	898.4	898.397
06486:2	251	K.ATKVDGVYS{+243.126}ADPK.K	NA	S{+243}	797.412	2	1593.82	1593.82	0	0	160	Specific	311.08	203.38	116.42	4.31	28	>WL85_RS25630 ref|WP_011885142.1|gi|500214981| UMP kinase	4998	Nsco_NS_434_20203020_B_diffuse_HILIC3.7485.7485.3	controllerType=0 controllerNumber=1 scan=7485	26.6018	Trypsin	B3	ATKVDGVYSADPK	S{+243}	243	243.126	243.13	243.126
81067:3	300	K.AGIASAAS{+1315.428}AVPPLSASGLASAAQAQIDAAASAVVAHAASEAGAK.M	NA	S{+1315}	1726.15	3	5176.43	5173.43	3	-1.9	74	Specific	311.14	105.05	0	4.82	40	>WL85_RS23575 ref|WP_059508712.1|gi|981290865| hypothetical protein	4596	Nsco_NS_434_20203020_B_diffuse_HILIC1.67312.67312.3	controllerType=0 controllerNumber=1 scan=67312	174.268	Trypsin	B1	AGIASAASAVPPLSASGLASAAQAQIDAAASAVVAHAASEAGAK	S{+1315}	1315	1315.43	1315.43	1315.43
23953:2	252	A.QASAAGADAMAPAS{+1146.395}APMKK.D	NA	S{+1146}	1461.13	2	2921.26	2920.26	1	-1.1	23	NRagged	311.21	44.44	0	5.28	89	>WL85_RS00335 ref|WP_059465114.1|gi|981245404| hypothetical protein	64	Nsco_NS_434_20203020_B_diffuse_HILIC1.22379.22379.2	controllerType=0 controllerNumber=1 scan=22379	61.7045	Trypsin	B1	QASAAGADAMAPASAPMKK	S{+1146}	1146	1146.39	1146.39	1146.39
39479:3	4	M.PYQYTGGVQYDPHGESGDDNSS{+277.061}YSSSSGR.L	NA	S{+277}	1125.78	3	3375.33	3374.33	1	-1	360	NRagged	311.21	44.61	0.86	6.68	229	>WL85_RS17065 ref|WP_060188142.1|gi|982012499| peptidase	3322	Nsco_NS_434_20203020_B_diffuse_HILIC2.33630.33630.3	controllerType=0 controllerNumber=1 scan=33630	91.8733	Trypsin	B2	PYQYTGGVQYDPHGESGDDNSSYSSSSGR	S{+277}	277	277.061	277.06	277.061
11237:5	19	A.DS{+582.355}RNQGDALVHSTKK.A	NA	S{+582}	448.446	5	2238.2	2238.2	0	0	535	NRagged	311.23	27.96	0	5.47	101	>WL85_RS16200 ref|WP_059465455.1|gi|981245745| molecular chaperone DnaK	3152	Nsco_NS_434_20203020_B_diffuse_HILIC2.11500.11500.5	controllerType=0 controllerNumber=1 scan=11500	35.4038	Trypsin	B2	DSRNQGDALVHSTKK	S{+582}	582	582.355	582.36	582.355
62764:2	172	D.PTC[+57.021]PQNVYGES{+753.844}KR.A	NA	C[+57], S{+754}	1145.79	2	2290.57	2289.57	1	-1.5	124	NRagged	311.25	72.62	0.79	5.6	27	>WL85_RS27670 ref|WP_059915424.1|gi|981721119| dTDP-4-dehydrorhamnose reductase	5393	Nsco_NS_434_20203020_B_diffuse_HILIC3.52459.52459.4	controllerType=0 controllerNumber=1 scan=52459	136.694	Trypsin	B3	PTCPQNVYGESKR	,S{+754}	,+754	753.844	753.84	753.844
17932:2	188	A.PAASAAS{+1720.634}DAK.A	NA	S{+1721}	1305.04	2	2609.08	2609.08	0	0	34	NRagged	311.3	12.3	12.3	3.8	32	>WL85_RS05585 ref|WP_059509331.1|gi|981291484| hypothetical protein	1089	Nsco_NS_434_20203020_B_diffuse_HILIC1.17284.17284.2	controllerType=0 controllerNumber=1 scan=17284	48.9251	Trypsin	B1	PAASAASDAK	S{+1721}	1721	1720.63	1720.63	1720.63
73389:4	18	Q.PQDAQALQAAS{+1414.644}PSGASGAQAAAAPADAATVGAVPDASVQSTPLQPPAPISNSSSVHPGNPK.A	NA	S{+1415}	1776.12	4	7101.45	7096.45	5	-2.4	201	NRagged	311.32	311.32	0	6.82	148	>WL85_RS00415 ref|WP_059465105.1|gi|981245395| BON domain protein	79	Nsco_NS_434_20203020_B_diffuse_HILIC2.60673.60673.4	controllerType=0 controllerNumber=1 scan=60673	161.356	Trypsin	B2	PQDAQALQAASPSGASGAQAAAAPADAATVGAVPDASVQSTPLQPPAPISNSSSVHPGNPK	S{+1415}	1415	1414.64	1414.64	1414.64
73983:4	17	W.SPSDAQYHWVYNWDGHNEYWS{+734.243}GR.V	NA	S{+734}	897.867	4	3588.45	3588.45	0	0	448	NRagged	311.34	8.1	0.58	3.58	173	>WL85_RS17065 ref|WP_060188142.1|gi|982012499| peptidase	3322	Nsco_NS_434_20203020_B_diffuse_HILIC1.61786.61786.4	controllerType=0 controllerNumber=1 scan=61786	159.863	Trypsin	B1	SPSDAQYHWVYNWDGHNEYWSGR	S{+734}	734	734.243	734.24	734.243
12872:2	3	R.TQIEEATS{+990.403}DYDREK.L	NA	S{+990}	1338.59	2	2676.17	2675.17	1	-1.3	351	Specific	311.35	100.31	0	5.61	199	>WL85_RS27740 ref|WP_059466950.1|gi|981247240| molecular chaperone GroEL	5407	Nsco_NS_434_20203020_B_diffuse_HILIC2.12788.12788.2	controllerType=0 controllerNumber=1 scan=12788	38.3784	Trypsin	B2	TQIEEATSDYDREK	S{+990}	990	990.403	990.4	990.403
04733:5	706	R.YLES{+748.413}LHDKK.-	NA	S{+748}	377.208	5	1882.01	1881.01	1	-1.8	312	Specific	311.37	5.05	0	1.96	9	>WL85_RS27215 ref|WP_059467029.1|gi|981247319| thioredoxin reductase	5303	Nsco_NS_434_20203020_B_diffuse_HILIC1.6220.6220.4	controllerType=0 controllerNumber=1 scan=6220	24.4022	Trypsin	B1	YLESLHDKK	S{+748}	748	748.413	748.41	748.413
77088:4	13	M.PEDAAGAAAPAEAAS{+1610.577}APAQAASGAEPAAASASAALSTIYFETGK.S	NA	S{+1611}	1400.88	4	5600.48	5599.48	1	-0.6	394	NRagged	311.39	108.9	0.82	4.63	213	>WL85_RS13170 ref|WP_059511914.1|gi|981294205| cytochrome-c oxidase	2559	Nsco_NS_434_20203020_B_diffuse_HILIC3.63748.63748.4	controllerType=0 controllerNumber=1 scan=63748	164.561	Trypsin	B3	PEDAAGAAAPAEAASAPAQAASGAEPAAASASAALSTIYFETGK	S{+1611}	1611	1610.58	1610.58	1610.58
31229:5	276	R.YNRLTDLGIS{+1266.521}QKEIEK.N	NA	S{+1267}	635.515	5	3173.54	3173.54	0	0	67	Specific	311.39	160.23	0	5.16	26	>WL85_RS04840 ref|WP_059449800.1|gi|981229169| cytochrome C	940	Nsco_NS_434_20203020_B_diffuse_HILIC3.27223.27223.3	controllerType=0 controllerNumber=1 scan=27223	74.7455	Trypsin	B3	YNRLTDLGISQKEIEK	S{+1267}	1267	1266.52	1266.52	1266.52
43898:4	439	N.PAIEIVGAQPEEGS{+370.027}RIPGIRK.W	NA	S{+370}	648.071	4	2589.26	2587.26	2	-2.6	197	NRagged	311.42	36.9	0	6.22	7	>WL85_RS26765 ref|WP_059467100.1|gi|981247390| cysteine synthase	5220	Nsco_NS_434_20203020_B_diffuse_HILIC1.37834.37834.4	controllerType=0 controllerNumber=1 scan=37834	101.122	Trypsin	B1	PAIEIVGAQPEEGSRIPGIRK	S{+370}	370	370.027	370.03	370.027
09425:3	1	E.KAAAAAAAS{+1831.647}ADAGASAPAAASSTK.A	NA	S{+1832}	1273.89	3	3819.65	3819.65	0	0	152	NRagged	311.46	135.98	0	5.64	663	>WL85_RS26455 ref|WP_059464384.1|gi|981244674| competence protein ComE	5160	Nsco_NS_434_20203020_B_diffuse_HILIC1.10182.10182.3	controllerType=0 controllerNumber=1 scan=10182	32.3063	Trypsin	B1	KAAAAAAASADAGASAPAAASSTK	S{+1832}	1832	1831.65	1831.65	1831.65
16536:3	50	V.AVVDANGKVDNS{+882.289}SDAQR.I	NA	S{+882}	877.048	3	2629.13	2628.13	1	-1.3	355	NRagged	311.46	4.51	0	5.91	70	>WL85_RS07320 ref|WP_060188248.1|gi|982012605| hypothetical protein	1419	Nsco_NS_434_20203020_B_diffuse_HILIC3.15734.15734.3	controllerType=0 controllerNumber=1 scan=15734	45.2903	Trypsin	B3	AVVDANGKVDNSSDAQR	S{+882}	882	882.289	882.29	882.289
22146:4	1532	E.GC[+57.021]YHGHADS{+274.060}LLVK.A	NA	C[+57], S{+274}	433.695	4	1731.76	1730.76	1	-1.9	140	NRagged	311.52	46.84	0	3.87	3	>WL85_RS27275 ref|WP_059509679.1|gi|981291832| glutamate-1-semialdehyde aminotransferase	5315	Nsco_NS_434_20203020_B_diffuse_HILIC2.20293.20293.4	controllerType=0 controllerNumber=1 scan=20293	57.5641	Trypsin	B2	GCYHGHADSLLVK	,S{+274}	,+274	274.06	274.06	274.06
49854:4	28	A.AAALPATPNAGAAPGTAS{+568.201}GTVVHGTAGTISPPPANATPGQVVVGGKVPDEATK.A	NA	S{+568}	1342.68	4	5367.7	5367.7	0	0	47	NRagged	311.52	311.52	15.77	7.33	66	>WL85_RS06555 ref|WP_060188720.1|gi|982013161| cell envelope biogenesis protein OmpA	1277	Nsco_NS_434_20203020_B_diffuse_HILIC3.42173.42173.4	controllerType=0 controllerNumber=1 scan=42173	112.43	Trypsin	B3	AAALPATPNAGAAPGTASGTVVHGTAGTISPPPANATPGQVVVGGKVPDEATK	S{+568}	568	568.201	568.2	568.201
35978:4	7	H.LQFGS{+633.274}PAVKGESADK.D	NA	S{+633}	542.522	4	2167.07	2167.07	0	0	6	NRagged	311.53	13.3	13.3	3.61	169	>WL85_RS06505 ref|WP_006477093.1|gi|493523014| hypothetical protein	1268	Nsco_NS_434_20203020_B_diffuse_HILIC3.30932.30932.4	controllerType=0 controllerNumber=1 scan=30932	84.2615	Trypsin	B3	LQFGSPAVKGESADK	S{+633}	633	633.274	633.27	633.274
32737:4	1	K.LSKPAATTSATTSATTSTGTAATPTAATPAPAPAAS{+763.303}APEAASK.P	NA	S{+763}	1155.82	4	4620.25	4619.25	1	-0.7	98	Specific	311.54	19.01	11.37	4.37	695	>WL85_RS26455 ref|WP_059464384.1|gi|981244674| competence protein ComE	5160	Nsco_NS_434_20203020_B_diffuse_HILIC3.28397.28397.4	controllerType=0 controllerNumber=1 scan=28397	77.715	Trypsin	B3	LSKPAATTSATTSATTSTGTAATPTAATPAPAPAASAPEAASK	S{+763}	763	763.303	763.3	763.303
28281:5	1	K.LSKPAATTSATTSATTSTGTAATPTAATPAPAPAAS{+1269.260}APEAASKPAK.S	NA	S{+1269}	1085.08	5	5421.39	5421.39	0	0	98	Specific	311.58	17.95	7.96	4.03	663	>WL85_RS26455 ref|WP_059464384.1|gi|981244674| competence protein ComE	5160	Nsco_NS_434_20203020_B_diffuse_HILIC1.25653.25653.5	controllerType=0 controllerNumber=1 scan=25653	70.2225	Trypsin	B1	LSKPAATTSATTSATTSTGTAATPTAATPAPAPAASAPEAASKPAK	S{+1269}	1269	1269.26	1269.26	1269.26
48949:4	10	K.TAS{+356.154}GIVIPDAAAEKPDQGEVLAIGPGKR.D	NA	S{+356}	780.166	4	3117.64	3116.64	1	-1.1	21	Specific	311.63	175.68	0	8.24	62	>WL85_RS27745 ref|WP_004186661.1|gi|490291056| molecular chaperone GroES	5408	Nsco_NS_434_20203020_B_diffuse_HILIC3.41476.41476.4	controllerType=0 controllerNumber=1 scan=41476	110.735	Trypsin	B3	TASGIVIPDAAAEKPDQGEVLAIGPGKR	S{+356}	356	356.154	356.15	356.154
75371:4	34	K.VFQYIQPQDAQALQAAS{+621.241}PSGASGAQAAAAPADAATVGAVPDASVQSTPLQPPAPISNSSSVHPGNPK.A	NA	S{+621}	1772.62	4	7087.45	7081.45	6	-2.8	195	Specific	311.65	311.65	0	6.5	116	>WL85_RS00415 ref|WP_059465105.1|gi|981245395| BON domain protein	79	Nsco_NS_434_20203020_B_diffuse_HILIC3.62429.62429.4	controllerType=0 controllerNumber=1 scan=62429	161.004	Trypsin	B3	VFQYIQPQDAQALQAASPSGASGAQAAAAPADAATVGAVPDASVQSTPLQPPAPISNSSSVHPGNPK	S{+621}	621	621.241	621.24	621.241
25375:4	86	A.VYYPS{+778.404}ANAEARK.Y	NA	S{+778}	537.529	4	2147.09	2147.09	0	0	306	NRagged	311.67	25.11	22.25	3.3	55	>WL85_RS07885 ref|WP_059467444.1|gi|981247734| ABC transporter substrate-binding protein	1529	Nsco_NS_434_20203020_B_diffuse_HILIC2.22819.22819.4	controllerType=0 controllerNumber=1 scan=22819	64.0124	Trypsin	B2	VYYPSANAEARK	S{+778}	778	778.404	778.4	778.404
23360:3	48	L.VGAYQHAS{+761.374}GTQR.V	NA	S{+761}	679.337	3	2036	2036	0	0	340	NRagged	311.67	4	4	2.09	108	>WL85_RS19895 ref|WP_059595311.1|gi|981381904| porin	3875	Nsco_NS_434_20203020_B_diffuse_HILIC3.21208.21208.3	controllerType=0 controllerNumber=1 scan=21208	59.1524	Trypsin	B3	VGAYQHASGTQR	S{+761}	761	761.374	761.37	761.374
39284:3	272	Q.NSAGDAAS{+996.438}DVFGER.L	NA	S{+996}	798.355	3	2393.05	2392.05	1	-1.4	1076	NRagged	311.67	38.06	0	2.31	22	>WL85_RS08305 ref|WP_060189800.1|gi|982014260| cobalamin biosynthesis protein CobN	1612	Nsco_NS_434_20203020_B_diffuse_HILIC3.33483.33483.3	controllerType=0 controllerNumber=1 scan=33483	90.644	Trypsin	B3	NSAGDAASDVFGER	S{+996}	996	996.438	996.44	996.438
55198:4	179	M.GS{+488.294}SEGGMDIEEVAEKHPELIHK.V	NA	S{+488}	720.865	4	2880.44	2880.44	0	0	125	NRagged	311.77	2.39	0.8	4.56	23	>WL85_RS02105 ref|WP_059465713.1|gi|981246003| succinate--CoA ligase subunit beta	405	Nsco_NS_434_20203020_B_diffuse_HILIC2.46380.46380.4	controllerType=0 controllerNumber=1 scan=46380	124.283	Trypsin	B2	GSSEGGMDIEEVAEKHPELIHK	S{+488}	488	488.294	488.29	488.294
34822:4	215	L.YGDERPNS{+241.112}MGLDLSNEHR.L	NA	S{+241}	583.517	4	2331.05	2331.05	0	0	602	NRagged	311.82	15.71	0	3.45	18	>WL85_RS00895 ref|WP_059594335.1|gi|981380928| trifunctional transcriptional regulator/proline dehydrogenase/L-glutamate gamma-semialdehyde dehydrogenase	173	Nsco_NS_434_20203020_B_diffuse_HILIC2.30042.30042.4	controllerType=0 controllerNumber=1 scan=30042	82.5872	Trypsin	B2	YGDERPNSMGLDLSNEHR	S{+241}	241	241.112	241.11	241.112
43291:4	632	Q.VVQWADVS{+213.090}HLDTASDDDGYRK.V	NA	S{+213}	648.554	4	2591.2	2590.2	1	-1.3	198	NRagged	311.83	19.79	0	5.85	12	>WL85_RS15905 ref|WP_059511008.1|gi|981293269| phosphoglycerate mutase	3093	Nsco_NS_434_20203020_B_diffuse_HILIC1.37339.37339.4	controllerType=0 controllerNumber=1 scan=37339	99.8883	Trypsin	B1	VVQWADVSHLDTASDDDGYRK	S{+213}	213	213.09	213.09	213.09
63911:4	63	L.AQSGLHFIGTGVS{+511.229}GGEEGALRGPSIMPGGQR.D	NA	S{+511}	884.691	4	3535.74	3534.74	1	-0.9	116	NRagged	311.87	34.76	1.41	7.33	38	>WL85_RS20260 ref|WP_059450767.1|gi|981230136| phosphogluconate dehydrogenase (NADP(+)-dependent, decarboxylating)	3946	Nsco_NS_434_20203020_B_diffuse_HILIC2.53286.53286.4	controllerType=0 controllerNumber=1 scan=53286	141.453	Trypsin	B2	AQSGLHFIGTGVSGGEEGALRGPSIMPGGQR	S{+511}	511	511.229	511.23	511.229
25327:3	332	L.PS{+526.293}SDAQTGSIATAANGR.A	NA	S{+526}	710.691	3	2130.06	2130.06	0	0	17	NRagged	311.96	90.58	0.8	5.1	18	>WL85_RS03455 ref|WP_059468223.1|gi|981248513| phosphoenolpyruvate carboxylase	669	Nsco_NS_434_20203020_B_diffuse_HILIC3.22836.22836.3	controllerType=0 controllerNumber=1 scan=22836	63.3619	Trypsin	B3	PSSDAQTGSIATAANGR	S{+526}	526	526.293	526.29	526.293
30582:3	1347	R.AAPGDVAHAAAAAPAS{+567.220}ALDR.V	NA	S{+567}	791.049	3	2371.13	2370.13	1	-1.4	168	Specific	312.01	71.39	0	6.31	3	>WL85_RS29890 ref|WP_060189342.1|gi|982013802| hypothetical protein	5826	Nsco_NS_434_20203020_B_diffuse_HILIC3.26718.26718.3	controllerType=0 controllerNumber=1 scan=26718	73.4763	Trypsin	B3	AAPGDVAHAAAAAPASALDR	S{+567}	567	567.22	567.22	567.22
65107:5	793	R.ERTGAS{+883.267}LPGIVPSNTYAC[+57.021]RDGSIVIGGNSDPIFK.R	NA	C[+57], S{+883}	887.615	5	4434.05	4432.05	2	-1.5	229	Specific	312.03	128.03	2.58	7.17	6	>WL85_RS26560 ref|WP_059538119.1|gi|981321439| CoA-transferase	5180	Nsco_NS_434_20203020_B_diffuse_HILIC1.54815.54815.4	controllerType=0 controllerNumber=1 scan=54815	142.028	Trypsin	B1	ERTGASLPGIVPSNTYACRDGSIVIGGNSDPIFK	,S{+883}	,+883	883.267	883.27	883.267
42911:3	229	K.AADAGGAKPAAGASAAPAAPAPVAVPAS{+1261.446}AVSGSAAQ.-	NA	S{+1261}	1407.32	3	4219.96	4217.96	2	-1.6	151	CRagged	312.03	312.03	0	7.73	64	>WL85_RS04975 ref|WP_059467857.1|gi|981248147| outer membrane lipid asymmetry maintenance protein MlaD	967	Nsco_NS_434_20203020_B_diffuse_HILIC2.36329.36329.3	controllerType=0 controllerNumber=1 scan=36329	98.7684	Trypsin	B2	AADAGGAKPAAGASAAPAAPAPVAVPASAVSGSAAQ	S{+1261}	1261	1261.45	1261.45	1261.45
79063:4	230	T.PNSLAMLDPVS{+1791.851}QGK.T	NA	S{+1792}	813.155	4	3249.6	3248.6	1	-1	98	NRagged	312.04	1.14	0	2.12	19	>WL85_RS14000 ref|WP_060189219.1|gi|982013679| branched-chain amino acid ABC transporter substrate-binding protein	2721	Nsco_NS_434_20203020_B_diffuse_HILIC2.65091.65091.4	controllerType=0 controllerNumber=1 scan=65091	173.823	Trypsin	B2	PNSLAMLDPVSQGK	S{+1792}	1792	1791.85	1791.85	1791.85
17461:3	1	K.AAAAAAASADAGAS{+1832.646}APAAASSTK.A	NA	S{+1833}	1231.86	3	3693.56	3692.56	1	-0.9	153	Specific	312.09	98.17	0	5.88	695	>WL85_RS26455 ref|WP_059464384.1|gi|981244674| competence protein ComE	5160	Nsco_NS_434_20203020_B_diffuse_HILIC3.16490.16490.3	controllerType=0 controllerNumber=1 scan=16490	47.1945	Trypsin	B3	AAAAAAASADAGASAPAAASSTK	S{+1833}	1833	1832.65	1832.65	1832.65
57133:4	25	R.RGAPGLPGLS{+806.406}GYGSLPVSPSGYGNR.S	NA	S{+806}	806.416	4	3222.64	3222.64	0	0	474	Specific	312.16	201.92	4.17	6.5	57	>WL85_RS10205 ref|WP_060188513.1|gi|982012902| pseudouridine synthase	1975	Nsco_NS_434_20203020_B_diffuse_HILIC2.47913.47913.3	controllerType=0 controllerNumber=1 scan=47913	128.155	Trypsin	B2	RGAPGLPGLSGYGSLPVSPSGYGNR	S{+806}	806	806.406	806.41	806.406
27210:5	1	K.LSKPAATTSATTSATTSTGTAATPTAATPAPAPAAS{+596.224}APEAASKPAK.S	NA	S{+596}	950.477	5	4748.35	4748.35	0	0	98	Specific	312.19	312.19	11.97	6.34	663	>WL85_RS26455 ref|WP_059464384.1|gi|981244674| competence protein ComE	5160	Nsco_NS_434_20203020_B_diffuse_HILIC1.24847.24847.5	controllerType=0 controllerNumber=1 scan=24847	68.1263	Trypsin	B1	LSKPAATTSATTSATTSTGTAATPTAATPAPAPAASAPEAASKPAK	S{+596}	596	596.224	596.22	596.224
58031:3	419	A.NEEPS{+1526.844}EGADEPPKTDGDGSK.G	NA	S{+1527}	1196.24	3	3586.72	3585.72	1	-0.9	143	NRagged	312.19	39.47	0	6.41	22	>WL85_RS04830 ref|WP_059449799.1|gi|981229168| stringent starvation protein B	938	Nsco_NS_434_20203020_B_diffuse_HILIC2.48690.48690.6	controllerType=0 controllerNumber=1 scan=48690	130.111	Trypsin	B2	NEEPSEGADEPPKTDGDGSK	S{+1527}	1527	1526.84	1526.84	1526.84
19743:4	1665	R.AEADYDHERDQWIS{+631.278}R.Y	NA	S{+631}	631.284	4	2522.11	2522.11	0	0	30	Specific	312.21	115.37	10.04	4.08	2	>WL85_RS05175 ref|WP_060189243.1|gi|982013703| ATP-dependent protease	1007	Nsco_NS_434_20203020_B_diffuse_HILIC3.18260.18260.3	controllerType=0 controllerNumber=1 scan=18260	51.5828	Trypsin	B3	AEADYDHERDQWISR	S{+631}	631	631.278	631.28	631.278
43464:4	219	G.SS{+545.295}EGGMDIEEVAEKHPELIHK.V	NA	S{+545}	720.86	4	2880.42	2880.42	0	0	126	NRagged	312.4	0.26	0.26	5.34	20	>WL85_RS02105 ref|WP_059465713.1|gi|981246003| succinate--CoA ligase subunit beta	405	Nsco_NS_434_20203020_B_diffuse_HILIC1.37482.37482.4	controllerType=0 controllerNumber=1 scan=37482	100.251	Trypsin	B1	SSEGGMDIEEVAEKHPELIHK	S{+545}	545	545.295	545.29	545.295
46916:6	136	C.SS{+1978.346}NEFSQLDRELNDEYGR.V	NA	S{+1978}	690.724	6	4139.31	4137.31	2	-1.6	38	NRagged	312.45	36.31	0	5.51	42	>WL85_RS14315 ref|WP_059509167.1|gi|981291320| hypothetical protein	2783	Nsco_NS_434_20203020_B_diffuse_HILIC3.39848.39848.3	controllerType=0 controllerNumber=1 scan=39848	106.892	Trypsin	B3	SSNEFSQLDRELNDEYGR	S{+1978}	1978	1978.35	1978.35	1978.35
54335:4	72	Q.PVSAVS{+643.245}HGYAQPQHVSTADYGALDTPAVWR.N	NA	S{+643}	956.954	4	3824.8	3823.8	1	-0.9	337	NRagged	312.47	196.11	4.66	5.7	81	>WL85_RS15315 ref|WP_011883181.1|gi|500213002| cell division protein FtsZ	2977	Nsco_NS_434_20203020_B_diffuse_HILIC3.45729.45729.4	controllerType=0 controllerNumber=1 scan=45729	120.762	Trypsin	B3	PVSAVSHGYAQPQHVSTADYGALDTPAVWR	S{+643}	643	643.245	643.25	643.245
80807:3	345	T.PNSLAMLDPVS{+981.462}QGK.T	NA	S{+981}	813.408	3	2438.21	2438.21	0	0	98	NRagged	312.49	105.29	7.51	1.69	18	>WL85_RS14000 ref|WP_060189219.1|gi|982013679| branched-chain amino acid ABC transporter substrate-binding protein	2721	Nsco_NS_434_20203020_B_diffuse_HILIC3.66644.66644.4	controllerType=0 controllerNumber=1 scan=66644	172.465	Trypsin	B3	PNSLAMLDPVSQGK	S{+981}	981	981.462	981.46	981.462
19253:2	14	Y.KDNNDADS{+830.316}TQLTASR.V	NA	S{+830}	1233.54	2	2466.07	2466.07	0	0	268	NRagged	312.51	18.06	0.8	2.18	191	>WL85_RS17065 ref|WP_060188142.1|gi|982012499| peptidase	3322	Nsco_NS_434_20203020_B_diffuse_HILIC3.17876.17876.2	controllerType=0 controllerNumber=1 scan=17876	50.7226	Trypsin	B3	KDNNDADSTQLTASR	S{+830}	830	830.316	830.32	830.316
56884:3	24	Q.HAS{+1279.628}GNTLTPTGGIVAATTSTGDGVGAGSK.Q	NA	S{+1280}	1288.97	3	3864.91	3864.91	0	0	363	NRagged	312.53	19.14	2.4	4.17	335	>WL85_RS18580 ref|WP_059466175.1|gi|981246465| porin	3617	Nsco_NS_434_20203020_B_diffuse_HILIC1.48356.48356.3	controllerType=0 controllerNumber=1 scan=48356	126.802	Trypsin	B1	HASGNTLTPTGGIVAATTSTGDGVGAGSK	S{+1280}	1280	1279.63	1279.63	1279.63
17953:3	37	R.ANKLDRIEIDS{+857.196}PNAR.F	NA	S{+857}	857.373	3	2570.1	2569.1	1	-1.3	277	Specific	312.54	223.95	18.53	7.64	63	>WL85_RS00265 ref|WP_059465126.1|gi|981245416| indolepyruvate ferredoxin oxidoreductase	50	Nsco_NS_434_20203020_B_diffuse_HILIC3.16854.16854.3	controllerType=0 controllerNumber=1 scan=16854	48.0963	Trypsin	B3	ANKLDRIEIDSPNAR	S{+857}	857	857.196	857.2	857.196
17936:4	321	R.GHGHASAAQVPAPAAGS{+1164.431}TDTPTGAASQPAVR.R	NA	S{+1164}	1001.46	4	4002.82	4002.82	0	0	68	Specific	312.58	223.99	0	7.73	30	>WL85_RS15870 ref|WP_059465403.1|gi|981245693| hypothetical protein	3086	Nsco_NS_434_20203020_B_diffuse_HILIC3.16842.16842.4	controllerType=0 controllerNumber=1 scan=16842	48.0628	Trypsin	B3	GHGHASAAQVPAPAAGSTDTPTGAASQPAVR	S{+1164}	1164	1164.43	1164.43	1164.43
80210:3	780	Q.GTAGAGVQTQAPAAGAGAGAGMQGGAGANAS{+672.338}GNAVGGATDSAGAAADGAK.D	NA	S{+672}	1567.4	3	4700.19	4699.19	1	-0.7	31	NRagged	312.6	10.33	0.24	3.83	24	>WL85_RS01065 ref|WP_060188070.1|gi|982012427| hypothetical protein	206	Nsco_NS_434_20203020_B_diffuse_HILIC2.66023.66023.3	controllerType=0 controllerNumber=1 scan=66023	176.051	Trypsin	B2	GTAGAGVQTQAPAAGAGAGAGMQGGAGANASGNAVGGATDSAGAAADGAK	S{+672}	672	672.338	672.34	672.338
49487:3	103	K.KGGDLGFKAPGALPADVVDAAS{+1087.370}K.L	NA	S{+1087}	1091.52	3	3272.54	3271.54	1	-1	242	Specific	312.62	229.63	0.44	6.5	28	>WL85_RS01840 ref|WP_059465751.1|gi|981246041| molecular chaperone SurA	354	Nsco_NS_434_20203020_B_diffuse_HILIC2.41819.41819.3	controllerType=0 controllerNumber=1 scan=41819	113.054	Trypsin	B2	KGGDLGFKAPGALPADVVDAASK	S{+1087}	1087	1087.37	1087.37	1087.37
63949:4	99	N.LTWS{+271.289}VDGLINEYC[+57.021]QPC[+57.021]EAIRDGRK.Q	NA	C[+57]*2, S{+271}	788.672	4	3151.67	3151.67	0	0	162	NRagged	312.64	312.64	312.64	7.51	27	>WL85_RS08030 ref|WP_040144221.1|gi|749321112| saccharopine dehydrogenase	1558	Nsco_NS_434_20203020_B_diffuse_HILIC1.53920.53920.4	controllerType=0 controllerNumber=1 scan=53920	139.95	Trypsin	B1	LTWSVDGLINEYCQPCEAIRDGRK	*2,S{+271}	*2,+271	271.289	271.29	271.289
29719:2	38	K.EHKPLPADAGEFS{+954.814}LAR.L	NA	S{+955}	1347.36	2	2693.71	2692.71	1	-1.2	431	Specific	312.71	167.79	0	6.7	59	>WL85_RS20115 ref|WP_059466429.1|gi|981246719| fumarate reductase	3919	Nsco_NS_434_20203020_B_diffuse_HILIC2.26133.26133.4	controllerType=0 controllerNumber=1 scan=26133	72.6965	Trypsin	B2	EHKPLPADAGEFSLAR	S{+955}	955	954.814	954.81	954.814
41480:3	2	I.AQVGSIS{+1394.640}ANSDSSIGDR.I	NA	S{+1395}	1020.15	3	3058.43	3058.43	0	0	145	NRagged	312.73	20.51	0	4.1	252	>WL85_RS27740 ref|WP_059466950.1|gi|981247240| molecular chaperone GroEL	5407	Nsco_NS_434_20203020_B_diffuse_HILIC1.35910.35910.3	controllerType=0 controllerNumber=1 scan=35910	96.3977	Trypsin	B1	AQVGSISANSDSSIGDR	S{+1395}	1395	1394.64	1394.64	1394.64
58937:3	16	N.NASLGGGAWGANSTVQNGLDSS{+261.081}GNGAEPAVSSINNGYK.F	NA	S{+261}	1294.93	3	3882.76	3882.76	0	0	218	NRagged	312.9	15.55	0	3.74	320	>WL85_RS18580 ref|WP_059466175.1|gi|981246465| porin	3617	Nsco_NS_434_20203020_B_diffuse_HILIC2.49449.49449.3	controllerType=0 controllerNumber=1 scan=49449	132.043	Trypsin	B2	NASLGGGAWGANSTVQNGLDSSGNGAEPAVSSINNGYK	S{+261}	261	261.081	261.08	261.081
17777:6	552	D.AGGYS{+1889.922}HVAVIHHETTTGR.L	NA	S{+1890}	631.316	6	3782.86	3782.86	0	0	125	NRagged	312.9	18.33	8.03	4.55	14	>WL85_RS19315 ref|WP_060188893.1|gi|982013353| 2-aminoethylphosphonate aminotransferase	3761	Nsco_NS_434_20203020_B_diffuse_HILIC3.16725.16725.3	controllerType=0 controllerNumber=1 scan=16725	47.7666	Trypsin	B3	AGGYSHVAVIHHETTTGR	S{+1890}	1890	1889.92	1889.92	1889.92
77584:4	8	M.PEDAAGAAAPAEAAS{+1305.441}APAQAASGAEPAAASASAALSTIYFETGK.S	NA	S{+1305}	1324.34	4	5294.35	5294.35	0	0	394	NRagged	312.91	13	0	4.71	220	>WL85_RS13170 ref|WP_059511914.1|gi|981294205| cytochrome-c oxidase	2559	Nsco_NS_434_20203020_B_diffuse_HILIC1.64620.64620.4	controllerType=0 controllerNumber=1 scan=64620	167.567	Trypsin	B1	PEDAAGAAAPAEAASAPAQAASGAEPAAASASAALSTIYFETGK	S{+1305}	1305	1305.44	1305.44	1305.44
52680:4	803	M.PGYFLS{+246.075}RQDDAHEIRAEVGAPNLK.V	NA	S{+246}	733.114	4	2929.43	2929.43	0	0	151	NRagged	312.93	84.06	10.86	4.73	6	>WL85_RS16685 ref|WP_060188198.1|gi|982012555| hydroxypyruvate isomerase	3246	Nsco_NS_434_20203020_B_diffuse_HILIC3.44396.44396.4	controllerType=0 controllerNumber=1 scan=44396	117.649	Trypsin	B3	PGYFLSRQDDAHEIRAEVGAPNLK	S{+246}	246	246.075	246.07	246.075
68486:4	6	M.PEDAAGAAAPAEAAS{+1612.604}APAQAASGAEPAAASASAALSTIYFETGK.S	NA	S{+1613}	1401.13	4	5601.51	5601.51	0	0	394	NRagged	312.95	22.76	0	3.88	261	>WL85_RS13170 ref|WP_059511914.1|gi|981294205| cytochrome-c oxidase	2559	Nsco_NS_434_20203020_B_diffuse_HILIC2.56809.56809.4	controllerType=0 controllerNumber=1 scan=56809	150.523	Trypsin	B2	PEDAAGAAAPAEAASAPAQAASGAEPAAASASAALSTIYFETGK	S{+1613}	1613	1612.6	1612.6	1612.6
41869:3	177	Q.C[+57.021]QQDS{+442.151}WSGEHPQTVLLPLSHPAK.L	NA	C[+57], S{+442}	1020.14	3	3058.42	3057.42	1	-1.1	571	NRagged	312.98	26.48	22.78	5.7	24	>WL85_RS13885 ref|WP_060189731.1|gi|982014191| hypothetical protein	2699	Nsco_NS_434_20203020_B_diffuse_HILIC3.35613.35613.3	controllerType=0 controllerNumber=1 scan=35613	96.0785	Trypsin	B3	CQQDSWSGEHPQTVLLPLSHPAK	,S{+442}	,+442	442.151	442.15	442.151
54168:5	24	K.LNHYS{+659.303}FGDVKGELIDQLGVRDK.E	NA	S{+659}	633.725	5	3164.6	3162.6	2	-2.1	102	Specific	313.01	108.3	0	7.56	103	>WL85_RS25965 ref|WP_009691824.1|gi|497377611| antioxidant, AhpC/Tsa family protein	5065	Nsco_NS_434_20203020_B_diffuse_HILIC2.45536.45536.4	controllerType=0 controllerNumber=1 scan=45536	122.234	Trypsin	B2	LNHYSFGDVKGELIDQLGVRDK	S{+659}	659	659.303	659.3	659.303
64844:3	177	E.GEAPDFS{+1888.786}AQEPVGAC[+57.021]PK.C	NA	C[+57], S{+1889}	1217.2	3	3649.58	3648.58	1	-0.9	717	NRagged	313.03	16.75	0	5.06	26	>WL85_RS21745 ref|WP_059468647.1|gi|981248937| DNA topoisomerase III	4236	Nsco_NS_434_20203020_B_diffuse_HILIC2.54013.54013.3	controllerType=0 controllerNumber=1 scan=54013	143.197	Trypsin	B2	GEAPDFSAQEPVGACPK	,S{+1889}	,+1889	1888.79	1888.79	1888.79
40713:3	259	K.PNAGTS{+271.122}AC[+57.021]TGQC[+57.021]ESIWPPYK.A	NA	C[+57]*2, S{+271}	832.372	3	2495.1	2495.1	0	0	49	Specific	313.03	79.15	13.26	4.07	44	>WL85_RS18350 ref|WP_059468071.1|gi|981248361| hypothetical protein	3571	Nsco_NS_434_20203020_B_diffuse_HILIC3.34667.34667.3	controllerType=0 controllerNumber=1 scan=34667	93.6474	Trypsin	B3	PNAGTSACTGQCESIWPPYK	*2,S{+271}	*2,+271	271.122	271.12	271.122
56880:3	9	K.KASEAAAAAS{+596.210}AAQAAAAASASAGPVSAAAVDQDANAQAAR.A	NA	S{+596}	1369.98	3	4107.93	4106.93	1	-0.8	143	Specific	313.07	167.52	9.4	5.66	240	>WL85_RS15720 ref|WP_059465377.1|gi|981245667| cell envelope protein SmpA	3057	Nsco_NS_434_20203020_B_diffuse_HILIC3.47798.47798.3	controllerType=0 controllerNumber=1 scan=47798	125.756	Trypsin	B3	KASEAAAAASAAQAAAAASASAGPVSAAAVDQDANAQAAR	S{+596}	596	596.21	596.21	596.21
36197:3	2	K.VAPPPADNGAS{+595.198}QPQQFDPNRALQGK.T	NA	S{+595}	1067.5	3	3200.49	3198.49	2	-2.1	50	Specific	313.13	27.48	0	7.22	233	>WL85_RS12820 ref|WP_059465879.1|gi|981246169| cell division protein	2489	Nsco_NS_434_20203020_B_diffuse_HILIC2.31106.31106.3	controllerType=0 controllerNumber=1 scan=31106	85.4085	Trypsin	B2	VAPPPADNGASQPQQFDPNRALQGK	S{+595}	595	595.198	595.2	595.198
19110:4	87	K.ADAGKPAASTVAAASAAS{+1804.659}GAKVEAVAK.E	NA	S{+1805}	1044.49	4	4174.92	4174.92	0	0	361	Specific	313.14	110.41	6.85	4.66	45	>WL85_RS24740 ref|WP_060190539.1|gi|982014999| AsmA family protein	4823	Nsco_NS_434_20203020_B_diffuse_HILIC3.17765.17765.4	controllerType=0 controllerNumber=1 scan=17765	50.4333	Trypsin	B3	ADAGKPAASTVAAASAASGAKVEAVAK	S{+1805}	1805	1804.66	1804.66	1804.66
48387:3	256	K.PAAVWPVS{+256.097}DKLDIDDVR.W	NA	S{+256}	718.033	3	2152.08	2152.08	0	0	108	Specific	313.15	313.15	9.88	6.84	18	>WL85_RS06545 ref|WP_060188718.1|gi|982013159| hypothetical protein	1275	Nsco_NS_434_20203020_B_diffuse_HILIC1.41599.41599.4	controllerType=0 controllerNumber=1 scan=41599	110.674	Trypsin	B1	PAAVWPVSDKLDIDDVR	S{+256}	256	256.097	256.1	256.097
67620:4	18	Q.PQDAQALQAAS{+1500.724}PSGASGAQAAAAPADAATVGAVPDASVQSTPLQPPAPISNSSSVHPGNPK.A	NA	S{+1501}	1796.89	4	7184.53	7182.53	2	-0.9	201	NRagged	313.15	313.15	0	6.42	148	>WL85_RS00415 ref|WP_059465105.1|gi|981245395| BON domain protein	79	Nsco_NS_434_20203020_B_diffuse_HILIC2.56177.56177.4	controllerType=0 controllerNumber=1 scan=56177	148.838	Trypsin	B2	PQDAQALQAASPSGASGAQAAAAPADAATVGAVPDASVQSTPLQPPAPISNSSSVHPGNPK	S{+1501}	1501	1500.72	1500.72	1500.72
68892:6	186	K.QNLTTLHNRVNELGVS{+877.213}EPILQQQGSDRIVVELPGVQDTAK.A	NA	S{+877}	879.929	6	5274.53	5273.53	1	-0.6	240	Specific	313.17	189.37	0	7.69	27	>WL85_RS16055 ref|WP_059465430.1|gi|981245720| preprotein translocase subunit SecD	3123	Nsco_NS_434_20203020_B_diffuse_HILIC1.57751.57751.5	controllerType=0 controllerNumber=1 scan=57751	149.233	Trypsin	B1	QNLTTLHNRVNELGVSEPILQQQGSDRIVVELPGVQDTAK	S{+877}	877	877.213	877.21	877.213
74338:5	189	G.ALVMVDDS{+1119.499}HAVGFIGAHGR.G	NA	S{+1119}	615.102	5	3071.48	3071.48	0	0	205	NRagged	313.17	10.51	0	4.55	19	>WL85_RS24010 ref|WP_059467398.1|gi|981247688| glycine C-acetyltransferase	4679	Nsco_NS_434_20203020_B_diffuse_HILIC3.61604.61604.5	controllerType=0 controllerNumber=1 scan=61604	158.874	Trypsin	B3	ALVMVDDSHAVGFIGAHGR	S{+1119}	1119	1119.5	1119.5	1119.5
63535:5	36	K.ERPVVENGQIVIRPINYLALS{+758.144}YDHR.I	NA	S{+758}	742.752	5	3709.73	3709.73	0	0	373	Specific	313.18	196.8	14.59	6.66	77	>WL85_RS10145 ref|WP_059447177.1|gi|981226546| dihydrolipoamide succinyltransferase	1963	Nsco_NS_434_20203020_B_diffuse_HILIC1.53608.53608.4	controllerType=0 controllerNumber=1 scan=53608	139.267	Trypsin	B1	ERPVVENGQIVIRPINYLALSYDHR	S{+758}	758	758.144	758.14	758.144
39402:5	62	K.SFRDSEDS{+494.292}RYVGLTLPR.F	NA	S{+494}	499.465	5	2493.3	2492.3	1	-1.3	228	Specific	313.19	313.19	0	7.75	49	>WL85_RS06500 ref|WP_006757139.1|gi|493809415| type VI secretion protein EvpB	1267	Nsco_NS_434_20203020_B_diffuse_HILIC2.33572.33572.4	controllerType=0 controllerNumber=1 scan=33572	91.712	Trypsin	B2	SFRDSEDSRYVGLTLPR	S{+494}	494	494.292	494.29	494.292
11037:3	2186	K.QEIHALS{+258.155}MK.T	NA	S{+258}	438.907	3	1314.71	1314.71	0	0	61	Specific	313.28	10.14	10.14	1.27	3	>WL85_RS04945 ref|WP_006477131.1|gi|493523053| BolA family transcriptional regulator	961	Nsco_NS_434_20203020_B_diffuse_HILIC1.11549.11549.3	controllerType=0 controllerNumber=1 scan=11549	35.1071	Trypsin	B1	QEIHALSMK	S{+258}	258	258.155	258.15	258.155
19693:3	50	A.PADAAS{+1126.234}SAAAVAGEPR.W	NA	S{+1126}	856.652	3	2567.94	2566.94	1	-1.3	521	NRagged	313.3	24.97	0	5.06	57	>WL85_RS03445 ref|WP_059468221.1|gi|981248511| uroporphyrinogen-III synthase	667	Nsco_NS_434_20203020_B_diffuse_HILIC2.18292.18292.3	controllerType=0 controllerNumber=1 scan=18292	52.4416	Trypsin	B2	PADAASSAAAVAGEPR	S{+1126}	1126	1126.23	1126.23	1126.23
20012:4	281	M.SDSLDKNGASLS{+219.062}AADRAQK.Q	NA	S{+219}	539.01	4	2153.02	2153.02	0	0	67	NRagged	313.33	69.97	0	4.84	18	>WL85_RS25665 ref|WP_040144479.1|gi|749321370| outer membrane protein OmpH	5005	Nsco_NS_434_20203020_B_diffuse_HILIC1.18949.18949.4	controllerType=0 controllerNumber=1 scan=18949	53.0066	Trypsin	B1	SDSLDKNGASLSAADRAQK	S{+219}	219	219.062	219.06	219.062
69655:3	15	E.AFTVVAAKPGFNNHEENGQS{+739.246}AFETVTEASFPGK.W	NA	S{+739}	1407.64	3	4220.91	4220.91	0	0	10	NRagged	313.34	18.91	0	3.77	123	>WL85_RS25965 ref|WP_009691824.1|gi|497377611| antioxidant, AhpC/Tsa family protein	5065	Nsco_NS_434_20203020_B_diffuse_HILIC1.58383.58383.3	controllerType=0 controllerNumber=1 scan=58383	150.88	Trypsin	B1	AFTVVAAKPGFNNHEENGQSAFETVTEASFPGK	S{+739}	739	739.246	739.25	739.246
28837:6	443	S.PQAFEGLNVAHRPVWRVSANLAVS{+1762.567}DHNVPTTDRSHGIADPVSK.L	NA	S{+1763}	1069.33	6	6410.94	6407.94	3	-1.6	38	NRagged	313.38	8.83	0	7.41	9	>WL85_RS20050 ref|WP_059466422.1|gi|981246712| isopropylmalate isomerase	3906	Nsco_NS_434_20203020_B_diffuse_HILIC2.25482.25482.6	controllerType=0 controllerNumber=1 scan=25482	70.9617	Trypsin	B2	PQAFEGLNVAHRPVWRVSANLAVSDHNVPTTDRSHGIADPVSK	S{+1763}	1763	1762.57	1762.57	1762.57
47542:4	34	D.AFAALS{+1248.530}QNKAEAAQK.A	NA	S{+1249}	699.842	4	2796.35	2796.35	0	0	177	NRagged	313.39	40.93	32.87	3.2	71	>WL85_RS30775 ref|WP_059464829.1|gi|981245119| acetyl-CoA acetyltransferase	5996	Nsco_NS_434_20203020_B_diffuse_HILIC1.40947.40947.4	controllerType=0 controllerNumber=1 scan=40947	109.126	Trypsin	B1	AFAALSQNKAEAAQK	S{+1249}	1249	1248.53	1248.53	1248.53
37561:4	75	I.LS{+805.424}TKSPNLTYQPER.L	NA	S{+805}	610.575	4	2439.28	2439.28	0	0	373	NRagged	313.39	18.48	6	3.99	29	>WL85_RS21155 ref|WP_059503747.1|gi|981285740| argininosuccinate synthase	4123	Nsco_NS_434_20203020_B_diffuse_HILIC1.32784.32784.4	controllerType=0 controllerNumber=1 scan=32784	88.4869	Trypsin	B1	LSTKSPNLTYQPER	S{+805}	805	805.424	805.42	805.424
15849:4	114	D.IRDES{+858.487}DK.S	NA	S{+858}	430.984	4	1720.91	1720.91	0	0	292	NRagged	313.51	57.95	57.95	3.89	32	>WL85_RS26840 ref|WP_059467089.1|gi|981247379| DNA gyrase subunit A	5235	Nsco_NS_434_20203020_B_diffuse_HILIC2.15240.15240.4	controllerType=0 controllerNumber=1 scan=15240	44.6674	Trypsin	B2	IRDESDK	S{+858}	858	858.487	858.49	858.487
15850:4	114	D.IRDES{+859.433}DK.S	NA	S{+859}	431.22	4	1721.86	1721.86	0	0	292	NRagged	313.51	57.95	57.95	3.89	32	>WL85_RS26840 ref|WP_059467089.1|gi|981247379| DNA gyrase subunit A	5235	Nsco_NS_434_20203020_B_diffuse_HILIC2.15240.15240.4	controllerType=0 controllerNumber=1 scan=15240	44.6674	Trypsin	B2	IRDESDK	S{+859}	859	859.433	859.43	859.433
14994:3	652	R.GS{+629.246}DC[+57.021]YGKGGDDVTLR.M	NA	C[+57], S{+629}	743.656	3	2228.95	2228.95	0	0	75	Specific	313.52	27.98	27.98	4.07	8	>WL85_RS15410 ref|WP_059510971.1|gi|981293232| GTPase Obg	2995	Nsco_NS_434_20203020_B_diffuse_HILIC1.14941.14941.3	controllerType=0 controllerNumber=1 scan=14941	43.1105	Trypsin	B1	GSDCYGKGGDDVTLR	,S{+629}	,+629	629.246	629.25	629.246
50696:2	18	A.SAGPVS{+467.674}AAAVDQDANAQAAR.A	NA	S{+468}	1169.79	2	2338.58	2337.58	1	-1.4	163	NRagged	313.54	16.59	0	5.45	177	>WL85_RS15720 ref|WP_059465377.1|gi|981245667| cell envelope protein SmpA	3057	Nsco_NS_434_20203020_B_diffuse_HILIC1.43423.43423.2	controllerType=0 controllerNumber=1 scan=43423	115.055	Trypsin	B1	SAGPVSAAAVDQDANAQAAR	S{+468}	468	467.674	467.67	467.674
36235:2	252	A.QASAAGADAMAPAS{+1148.401}APMK.K	NA	S{+1148}	1397.59	2	2794.17	2794.17	0	0	23	NRagged	313.55	81.85	0	4.88	89	>WL85_RS00335 ref|WP_059465114.1|gi|981245404| hypothetical protein	64	Nsco_NS_434_20203020_B_diffuse_HILIC1.31773.31773.2	controllerType=0 controllerNumber=1 scan=31773	85.9141	Trypsin	B1	QASAAGADAMAPASAPMK	S{+1148}	1148	1148.4	1148.4	1148.4
38248:2	12	T.DVTGS{+201.074}IELPK.D	NA	S{+201}	630.327	2	1259.65	1259.65	0	0	339	NRagged	313.56	92.77	6.84	2.24	130	>WL85_RS07010 ref|WP_034209732.1|gi|736066354| elongation factor Tu	1368	Nsco_NS_434_20203020_B_diffuse_HILIC1.33334.33334.2	controllerType=0 controllerNumber=1 scan=33334	89.8362	Trypsin	B1	DVTGSIELPK	S{+201}	201	201.074	201.07	201.074
57886:5	30	M.LKPALS{+352.735}RGELHC[+57.021]IGATTLDEYRK.Y	NA	C[+57], S{+353}	597.431	5	2983.13	2981.13	2	-2.3	299	NRagged	313.56	8	2.77	6.46	91	>WL85_RS26445 ref|WP_059511194.1|gi|981293455| ATP-dependent chaperone ClpB	5158	Nsco_NS_434_20203020_B_diffuse_HILIC3.48589.48589.6	controllerType=0 controllerNumber=1 scan=48589	127.655	Trypsin	B3	LKPALSRGELHCIGATTLDEYRK	,S{+353}	,+353	352.735	352.74	352.735
29001:4	1	K.PAATTSATTS{+1125.361}ATTSTGTAATPTAATPAPAPAASAPEAASKPAK.S	NA	S{+1125}	1238.08	4	4949.28	4949.28	0	0	101	Specific	313.57	313.57	0	7.2	695	>WL85_RS26455 ref|WP_059464384.1|gi|981244674| competence protein ComE	5160	Nsco_NS_434_20203020_B_diffuse_HILIC3.25563.25563.4	controllerType=0 controllerNumber=1 scan=25563	70.4359	Trypsin	B3	PAATTSATTSATTSTGTAATPTAATPAPAPAASAPEAASKPAK	S{+1125}	1125	1125.36	1125.36	1125.36
24649:4	410	I.GAGS{+351.266}HLYPNASVYHGC[+57.021]K.I	NA	C[+57], S{+351}	543.282	4	2170.11	2169.11	1	-1.5	155	NRagged	313.7	84.66	4.76	5.37	17	>WL85_RS25670 ref|WP_060189903.1|gi|982014363| UDP-3-O-(3-hydroxymyristoyl)glucosamine N-acyltransferase	5006	Nsco_NS_434_20203020_B_diffuse_HILIC1.22907.22907.4	controllerType=0 controllerNumber=1 scan=22907	63.0982	Trypsin	B1	GAGSHLYPNASVYHGCK	,S{+351}	,+351	351.266	351.27	351.266
73444:5	21	A.PPYQPS{+1816.840}YVPPADPGNAAYADPADHRVIPPQGHATIGDR.L	NA	S{+1817}	1166.56	5	5828.78	5824.78	4	-2.3	301	NRagged	313.75	119.7	0	7.13	96	>WL85_RS17810 ref|WP_059468034.1|gi|981248324| acid phosphatase	3466	Nsco_NS_434_20203020_B_diffuse_HILIC3.60903.60903.5	controllerType=0 controllerNumber=1 scan=60903	157.065	Trypsin	B3	PPYQPSYVPPADPGNAAYADPADHRVIPPQGHATIGDR	S{+1817}	1817	1816.84	1816.84	1816.84
62116:4	893	V.NC[+57.021]GGAS{+349.286}SQC[+57.021]PPEWLQEHVVPALHEC[+57.021]IAK.I	NA	C[+57]*3, S{+349}	881.691	4	3523.74	3523.74	0	0	232	NRagged	313.75	2.28	2.28	5.98	5	>WL85_RS22725 ref|WP_059467128.1|gi|981247418| IclR family transcriptional regulator	4429	Nsco_NS_434_20203020_B_diffuse_HILIC3.51961.51961.4	controllerType=0 controllerNumber=1 scan=51961	135.539	Trypsin	B3	NCGGASSQCPPEWLQEHVVPALHECIAK	*3,S{+349}	*3,+349	349.286	349.29	349.286
32867:3	847	R.QIDRHAS{+973.438}INDAPDGFQAR.R	NA	S{+973}	996.142	3	2986.41	2984.41	2	-2.2	22	Specific	313.79	80.97	0	6.63	6	>WL85_RS05670 ref|WP_059510010.1|gi|981292195| helix-turn-helix transcriptional regulator	1106	Nsco_NS_434_20203020_B_diffuse_HILIC3.28503.28503.3	controllerType=0 controllerNumber=1 scan=28503	77.966	Trypsin	B3	QIDRHASINDAPDGFQAR	S{+973}	973	973.438	973.44	973.438
05310:3	22	K.EKPQASGHDEAS{+1925.862}WAQNR.R	NA	S{+1926}	1279.92	3	3837.74	3836.74	1	-0.9	145	Specific	313.82	214.27	11.48	6.06	141	>WL85_RS16400 ref|WP_059465490.1|gi|981245780| peptidoglycan-associated lipoprotein	3191	Nsco_NS_434_20203020_B_diffuse_HILIC1.6670.6670.3	controllerType=0 controllerNumber=1 scan=6670	25.2358	Trypsin	B1	EKPQASGHDEASWAQNR	S{+1926}	1926	1925.86	1925.86	1925.86
34694:4	7	H.LQFGS{+680.274}PAVKGESADK.D	NA	S{+680}	554.272	4	2214.07	2214.07	0	0	6	NRagged	313.82	5.8	5.8	3.61	169	>WL85_RS06505 ref|WP_006477093.1|gi|493523014| hypothetical protein	1268	Nsco_NS_434_20203020_B_diffuse_HILIC3.29928.29928.4	controllerType=0 controllerNumber=1 scan=29928	81.6661	Trypsin	B3	LQFGSPAVKGESADK	S{+680}	680	680.274	680.27	680.274
58125:3	146	V.WLSDPS{+991.472}WENHR.F	NA	S{+991}	806.712	3	2418.12	2418.12	0	0	124	NRagged	313.82	14.52	2.07	1.48	31	>WL85_RS18240 ref|WP_059467921.1|gi|981248211| aromatic amino acid aminotransferase	3549	Nsco_NS_434_20203020_B_diffuse_HILIC3.48765.48765.3	controllerType=0 controllerNumber=1 scan=48765	128.054	Trypsin	B3	WLSDPSWENHR	S{+991}	991	991.472	991.47	991.472
25719:3	1	T.PTAATPAPAPAAS{+1101.265}APEAASKPAK.S	NA	S{+1101}	1059.13	3	3175.36	3174.36	1	-1.1	121	NRagged	313.87	6.94	0	4.02	695	>WL85_RS26455 ref|WP_059464384.1|gi|981244674| competence protein ComE	5160	Nsco_NS_434_20203020_B_diffuse_HILIC3.23127.23127.3	controllerType=0 controllerNumber=1 scan=23127	64.1328	Trypsin	B3	PTAATPAPAPAASAPEAASKPAK	S{+1101}	1101	1101.27	1101.27	1101.27
80903:7	21	K.PQGNLNMHAGYADVES{+1860.991}GDRHIANVIER.I	NA	S{+1861}	690.35	7	4826.41	4824.41	2	-1.4	423	Specific	313.88	33.41	17.46	6.91	96	>WL85_RS17810 ref|WP_059468034.1|gi|981248324| acid phosphatase	3466	Nsco_NS_434_20203020_B_diffuse_HILIC3.66718.66718.7	controllerType=0 controllerNumber=1 scan=66718	172.61	Trypsin	B3	PQGNLNMHAGYADVESGDRHIANVIER	S{+1861}	1861	1860.99	1860.99	1860.99
36364:3	4	A.PPPADNGAS{+865.333}QPQQFDPNRALQGK.T	NA	S{+865}	1100.51	3	3299.52	3298.52	1	-1	52	NRagged	313.9	23.07	0	5.97	199	>WL85_RS12820 ref|WP_059465879.1|gi|981246169| cell division protein	2489	Nsco_NS_434_20203020_B_diffuse_HILIC1.31877.31877.3	controllerType=0 controllerNumber=1 scan=31877	86.1723	Trypsin	B1	PPPADNGASQPQQFDPNRALQGK	S{+865}	865	865.333	865.33	865.333
16317:3	36	V.VDANGKVDNS{+1036.390}SDAQR.I	NA	S{+1036}	871.713	3	2613.13	2612.13	1	-1.3	357	NRagged	313.9	4.44	0	3.65	77	>WL85_RS07320 ref|WP_060188248.1|gi|982012605| hypothetical protein	1419	Nsco_NS_434_20203020_B_diffuse_HILIC2.15585.15585.3	controllerType=0 controllerNumber=1 scan=15585	45.5448	Trypsin	B2	VDANGKVDNSSDAQR	S{+1036}	1036	1036.39	1036.39	1036.39
19264:3	50	P.KAAPADAAS{+595.210}SAAAVAGEPR.W	NA	S{+595}	769.701	3	2307.09	2306.09	1	-1.5	518	NRagged	313.9	167.52	0	6.77	57	>WL85_RS03445 ref|WP_059468221.1|gi|981248511| uroporphyrinogen-III synthase	667	Nsco_NS_434_20203020_B_diffuse_HILIC2.17939.17939.3	controllerType=0 controllerNumber=1 scan=17939	51.5383	Trypsin	B2	KAAPADAASSAAAVAGEPR	S{+595}	595	595.21	595.21	595.21
73494:5	18	K.VFQYIQPQDAQALQAAS{+657.170}PSGASGAQAAAAPADAATVGAVPDASVQSTPLQPPAPISNSSSVHPGNPK.A	NA	S{+657}	1425.48	5	7123.38	7117.38	6	-2.8	195	Specific	313.94	313.94	0	4.74	148	>WL85_RS00415 ref|WP_059465105.1|gi|981245395| BON domain protein	79	Nsco_NS_434_20203020_B_diffuse_HILIC2.60752.60752.5	controllerType=0 controllerNumber=1 scan=60752	161.578	Trypsin	B2	VFQYIQPQDAQALQAASPSGASGAQAAAAPADAATVGAVPDASVQSTPLQPPAPISNSSSVHPGNPK	S{+657}	657	657.17	657.17	657.17
67951:4	172	H.LHVFWQAS{+1999.931}GGVTEPGSSGSPIYSPEKR.V	NA	S{+2000}	1219.09	4	4873.35	4873.35	0	0	178	NRagged	313.95	19.32	0.57	4.7	141	>sp|LYSC_LYSEN|(Common contaminant protein)	6035	Nsco_NS_434_20203020_B_diffuse_HILIC1.57066.57066.4	controllerType=0 controllerNumber=1 scan=57066	147.492	Trypsin	B1	LHVFWQASGGVTEPGSSGSPIYSPEKR	S{+2000}	2000	1999.93	1999.93	1999.93
17818:4	1221	M.VNS{+600.361}LHDQGIAR.L	NA	S{+600}	453.254	4	1809.99	1809.99	0	0	178	NRagged	313.98	24.61	14.62	3.86	3	>WL85_RS21475 ref|WP_060190715.1|gi|982015175| glutamine amidotransferase	4186	Nsco_NS_434_20203020_B_diffuse_HILIC2.16794.16794.4	controllerType=0 controllerNumber=1 scan=16794	48.6691	Trypsin	B2	VNSLHDQGIAR	S{+600}	600	600.361	600.36	600.361
81070:5	841	A.AQASFEPVHVQDAAFRPVSIPS{+1479.767}YNGAR.K	NA	S{+1480}	880.051	5	4396.23	4394.23	2	-1.5	77	NRagged	313.99	11.7	0	5.1	4	>WL85_RS13345 ref|WP_059464476.1|gi|981244766| glycosyl transferase	2594	Nsco_NS_434_20203020_B_diffuse_HILIC1.67316.67316.5	controllerType=0 controllerNumber=1 scan=67316	174.275	Trypsin	B1	AQASFEPVHVQDAAFRPVSIPSYNGAR	S{+1480}	1480	1479.77	1479.77	1479.77
09170:3	47	W.GHS{+291.088}GHVTLAR.G	NA	S{+291}	442.55	3	1325.64	1325.64	0	0	579	NRagged	313.99	84.15	18.1	2.14	46	>WL85_RS26355 ref|WP_060189974.1|gi|982014434| phosphate starvation-inducible protein PhoH	5140	Nsco_NS_434_20203020_B_diffuse_HILIC3.9790.9790.3	controllerType=0 controllerNumber=1 scan=9790	31.3068	Trypsin	B3	GHSGHVTLAR	S{+291}	291	291.088	291.09	291.088
26055:6	44	K.GGAVMS{+1135.183}HVQISHAPTDIHATR.I	NA	S{+1135}	554.552	6	3322.28	3320.28	2	-2	789	Specific	314.02	55.41	0	6.35	51	>WL85_RS00265 ref|WP_059465126.1|gi|981245416| indolepyruvate ferredoxin oxidoreductase	50	Nsco_NS_434_20203020_B_diffuse_HILIC2.23339.23339.4	controllerType=0 controllerNumber=1 scan=23339	65.3942	Trypsin	B2	GGAVMSHVQISHAPTDIHATR	S{+1135}	1135	1135.18	1135.18	1135.18
69406:4	6	M.PEDAAGAAAPAEAAS{+1396.568}APAQAASGAEPAAASASAALSTIYFETGK.S	NA	S{+1397}	1347.12	4	5385.47	5385.47	0	0	394	NRagged	314.04	138.17	0	4.58	261	>WL85_RS13170 ref|WP_059511914.1|gi|981294205| cytochrome-c oxidase	2559	Nsco_NS_434_20203020_B_diffuse_HILIC2.57535.57535.4	controllerType=0 controllerNumber=1 scan=57535	152.56	Trypsin	B2	PEDAAGAAAPAEAASAPAQAASGAEPAAASASAALSTIYFETGK	S{+1397}	1397	1396.57	1396.57	1396.57
26344:2	20	R.GGTKVEPGLAEKWDVS{+795.696}SDGK.V	NA	S{+796}	1429.37	2	2857.73	2855.73	2	-2.3	77	Specific	314.04	138.84	0	7.57	119	>WL85_RS22165 ref|WP_059468579.1|gi|981248869| peptide ABC transporter substrate-binding protein	4319	Nsco_NS_434_20203020_B_diffuse_HILIC2.23558.23558.4	controllerType=0 controllerNumber=1 scan=23558	65.8697	Trypsin	B2	GGTKVEPGLAEKWDVSSDGK	S{+796}	796	795.696	795.7	795.696
73893:4	18	I.PASDIYENEGIVMVTPS{+1558.788}ATAPQLTEGK.K	NA	S{+1559}	1095.05	4	4377.17	4377.17	0	0	109	NRagged	314.06	152.43	0	6.35	117	>WL85_RS17220 ref|WP_059447700.1|gi|981227069| leucine ABC transporter subunit substrate-binding protein LivK	3353	Nsco_NS_434_20203020_B_diffuse_HILIC3.61257.61257.4	controllerType=0 controllerNumber=1 scan=61257	157.967	Trypsin	B3	PASDIYENEGIVMVTPSATAPQLTEGK	S{+1559}	1559	1558.79	1558.79	1558.79
34278:3	96	N.GVS{+388.163}IAYTDKDGNAQTLDADR.L	NA	S{+388}	833.394	3	2498.17	2498.17	0	0	257	NRagged	314.08	23.68	1.3	4.22	27	>WL85_RS10140 ref|WP_059447178.1|gi|981226547| dihydrolipoamide dehydrogenase	1962	Nsco_NS_434_20203020_B_diffuse_HILIC3.29581.29581.3	controllerType=0 controllerNumber=1 scan=29581	80.7824	Trypsin	B3	GVSIAYTDKDGNAQTLDADR	S{+388}	388	388.163	388.16	388.163
76875:3	136	V.NLQC[+57.021]AIDATQS{+1278.523}R.L	NA	C[+57], S{+1279}	885.732	3	2655.18	2655.18	0	0	94	NRagged	314.1	72.15	7.27	2.39	42	>WL85_RS14315 ref|WP_059509167.1|gi|981291320| hypothetical protein	2783	Nsco_NS_434_20203020_B_diffuse_HILIC3.63588.63588.3	controllerType=0 controllerNumber=1 scan=63588	164.121	Trypsin	B3	NLQCAIDATQSR	,S{+1279}	,+1279	1278.52	1278.52	1278.52
46092:3	218	K.AADAGGAKPAAGAS{+695.222}AAPAAPAPVAVPASAVSGSAAQ.-	NA	S{+695}	1218.58	3	3653.73	3651.73	2	-1.8	151	CRagged	314.17	126.14	1.37	6.15	57	>WL85_RS04975 ref|WP_059467857.1|gi|981248147| outer membrane lipid asymmetry maintenance protein MlaD	967	Nsco_NS_434_20203020_B_diffuse_HILIC1.39826.39826.3	controllerType=0 controllerNumber=1 scan=39826	106.443	Trypsin	B1	AADAGGAKPAAGASAAPAAPAPVAVPASAVSGSAAQ	S{+695}	695	695.222	695.22	695.222
57556:5	30	D.PAIVAAAELS{+1277.589}HR.Y	NA	S{+1278}	503.462	5	2513.28	2512.28	1	-1.3	368	NRagged	314.17	42.7	13.15	4.25	91	>WL85_RS26445 ref|WP_059511194.1|gi|981293455| ATP-dependent chaperone ClpB	5158	Nsco_NS_434_20203020_B_diffuse_HILIC3.48346.48346.5	controllerType=0 controllerNumber=1 scan=48346	127.097	Trypsin	B3	PAIVAAAELSHR	S{+1278}	1278	1277.59	1277.59	1277.59
37093:4	1353	Q.GNTSVPTVS{+1098.517}NHR.E	NA	S{+1099}	592.543	4	2367.15	2367.15	0	0	184	NRagged	314.17	9.41	0	1.88	3	>WL85_RS20910 ref|WP_059916182.1|gi|981721877| hypothetical protein	4074	Nsco_NS_434_20203020_B_diffuse_HILIC3.31761.31761.4	controllerType=0 controllerNumber=1 scan=31761	86.3384	Trypsin	B3	GNTSVPTVSNHR	S{+1099}	1099	1098.52	1098.52	1098.52
46456:6	42	K.AVSKGDAVQLIGFGS{+1035.914}FGSGKR.A	NA	S{+1036}	520.677	6	3119.03	3117.03	2	-2.2	35	Specific	314.18	22.21	0	6.48	70	>WL85_RS14115 ref|WP_006401505.1|gi|493446149| DNA-binding protein HU-alpha	2744	Nsco_NS_434_20203020_B_diffuse_HILIC3.39497.39497.4	controllerType=0 controllerNumber=1 scan=39497	106.083	Trypsin	B3	AVSKGDAVQLIGFGSFGSGKR	S{+1036}	1036	1035.91	1035.91	1035.91
24692:4	1	K.LSKPAATTSATTSATTSTGTAATPTAATPAPAPAASAPEAAS{+1518.651}K.P	NA	S{+1519}	1344.4	4	5374.6	5374.6	0	0	98	Specific	314.19	29.36	3.8	3.38	663	>WL85_RS26455 ref|WP_059464384.1|gi|981244674| competence protein ComE	5160	Nsco_NS_434_20203020_B_diffuse_HILIC1.22939.22939.4	controllerType=0 controllerNumber=1 scan=22939	63.1896	Trypsin	B1	LSKPAATTSATTSATTSTGTAATPTAATPAPAPAASAPEAASK	S{+1519}	1519	1518.65	1518.65	1518.65
55226:3	18	K.KASEAAAAAS{+595.204}AAQAAAAASASAGPVSAAAVDQDANAQAAR.A	NA	S{+595}	1369.65	3	4106.92	4105.92	1	-0.8	143	Specific	314.21	134.51	1.01	4.61	177	>WL85_RS15720 ref|WP_059465377.1|gi|981245667| cell envelope protein SmpA	3057	Nsco_NS_434_20203020_B_diffuse_HILIC1.47071.47071.3	controllerType=0 controllerNumber=1 scan=47071	123.65	Trypsin	B1	KASEAAAAASAAQAAAAASASAGPVSAAAVDQDANAQAAR	S{+595}	595	595.204	595.2	595.204
73766:2	1077	V.PAAPAAAS{+1746.238}AVVAPGAMR.G	NA	S{+1746}	1628.03	2	3255.04	3254.04	1	-1	242	NRagged	314.22	59.85	0	5.19	5	>WL85_RS23360 ref|WP_060190361.1|gi|982014821| hypothetical protein	4553	Nsco_NS_434_20203020_B_diffuse_HILIC1.61625.61625.3	controllerType=0 controllerNumber=1 scan=61625	159.441	Trypsin	B1	PAAPAAASAVVAPGAMR	S{+1746}	1746	1746.24	1746.24	1746.24
43787:3	242	K.AADAGGAKPAAGASAAPAAPAPVAVPAS{+1337.464}AVSGSAAQ.-	NA	S{+1337}	1432	3	4293.98	4293.98	0	0	151	CRagged	314.25	130.99	0	4.98	56	>WL85_RS04975 ref|WP_059467857.1|gi|981248147| outer membrane lipid asymmetry maintenance protein MlaD	967	Nsco_NS_434_20203020_B_diffuse_HILIC3.37125.37125.3	controllerType=0 controllerNumber=1 scan=37125	99.7763	Trypsin	B3	AADAGGAKPAAGASAAPAAPAPVAVPASAVSGSAAQ	S{+1337}	1337	1337.46	1337.46	1337.46
24158:2	1047	D.SRTETDDVADTAS{+497.111}LESR.Q	NA	S{+497}	1175.49	2	2349.96	2349.96	0	0	6	NRagged	314.26	47.56	0	5.84	7	>WL85_RS18930 ref|WP_059595408.1|gi|981382001| polyphosphate kinase	3686	Nsco_NS_434_20203020_B_diffuse_HILIC2.21886.21886.2	controllerType=0 controllerNumber=1 scan=21886	61.5069	Trypsin	B2	SRTETDDVADTASLESR	S{+497}	497	497.111	497.11	497.111
12298:3	2	Q.IEEATS{+226.094}DYDREK.L	NA	S{+226}	561.589	3	1682.75	1681.75	1	-2	353	NRagged	314.26	37.2	0	4.05	247	>WL85_RS27740 ref|WP_059466950.1|gi|981247240| molecular chaperone GroEL	5407	Nsco_NS_434_20203020_B_diffuse_HILIC3.12278.12278.3	controllerType=0 controllerNumber=1 scan=12278	36.7426	Trypsin	B3	IEEATSDYDREK	S{+226}	226	226.094	226.09	226.094
38673:4	436	L.SGHTQNS{+272.142}ITDIAKLER.E	NA	S{+272}	511.269	4	2042.06	2042.06	0	0	170	NRagged	314.28	12.02	3.6	5.79	9	>WL85_RS07505 ref|WP_059464196.1|gi|981244486| IclR family transcriptional regulator	1456	Nsco_NS_434_20203020_B_diffuse_HILIC2.33001.33001.4	controllerType=0 controllerNumber=1 scan=33001	90.2349	Trypsin	B2	SGHTQNSITDIAKLER	S{+272}	272	272.142	272.14	272.142
43441:4	1076	I.PVIVYPAPVQGAGS{+572.188}AEK.L	NA	S{+572}	564.78	4	2256.1	2255.1	1	-1.5	178	NRagged	314.28	98.69	0	5	4	>WL85_RS02605 ref|WP_059465637.1|gi|981245927| exodeoxyribonuclease VII large subunit	505	Nsco_NS_434_20203020_B_diffuse_HILIC3.36861.36861.4	controllerType=0 controllerNumber=1 scan=36861	99.1354	Trypsin	B3	PVIVYPAPVQGAGSAEK	S{+572}	572	572.188	572.19	572.188
11682:3	26	A.QDGDSAS{+925.206}AANDDPDATR.L	NA	S{+925}	877.637	3	2630.9	2630.9	0	0	856	NRagged	314.29	16.65	3.6	4.67	79	>WL85_RS28390 ref|WP_060187912.1|gi|982012269| alpha-2-macroglobulin	5534	Nsco_NS_434_20203020_B_diffuse_HILIC2.11854.11854.3	controllerType=0 controllerNumber=1 scan=11854	36.2302	Trypsin	B2	QDGDSASAANDDPDATR	S{+925}	925	925.206	925.21	925.206
18037:3	37	K.LDRIEIDS{+411.100}PNAR.F	NA	S{+411}	603.949	3	1809.83	1809.83	0	0	280	Specific	314.36	136.01	5.03	3.98	63	>WL85_RS00265 ref|WP_059465126.1|gi|981245416| indolepyruvate ferredoxin oxidoreductase	50	Nsco_NS_434_20203020_B_diffuse_HILIC3.16918.16918.3	controllerType=0 controllerNumber=1 scan=16918	48.2679	Trypsin	B3	LDRIEIDSPNAR	S{+411}	411	411.1	411.1	411.1
55168:3	5	V.YGDANKYPAIFEANKPMLS{+673.244}SPDRIYPGQK.L	NA	S{+673}	1316.29	3	3946.87	3943.87	3	-2.6	121	NRagged	314.38	24.41	0	5.72	147	>WL85_RS26280 ref|WP_021162125.1|gi|544732403| hypothetical protein	5125	Nsco_NS_434_20203020_B_diffuse_HILIC2.46352.46352.3	controllerType=0 controllerNumber=1 scan=46352	124.218	Trypsin	B2	YGDANKYPAIFEANKPMLSSPDRIYPGQK	S{+673}	673	673.244	673.24	673.244
81607:3	1448	E.APAADAS{+1229.173}TEPAEPVLPAATTISSAPPAIVDRR.I	NA	S{+1229}	1458.28	3	4372.81	4371.81	1	-0.8	136	NRagged	314.38	45.17	0	5.7	6	>WL85_RS25590 ref|WP_059464252.1|gi|981244542| cell division protein FtsZ	4990	Nsco_NS_434_20203020_B_diffuse_HILIC3.67244.67244.3	controllerType=0 controllerNumber=1 scan=67244	173.565	Trypsin	B3	APAADASTEPAEPVLPAATTISSAPPAIVDRR	S{+1229}	1229	1229.17	1229.17	1229.17
31182:4	241	E.ANDMS{+867.464}AQHNGGLSGDEQR.V	NA	S{+867}	689.573	4	2755.27	2754.27	1	-1.2	90	NRagged	314.39	1.12	0	2.69	17	>WL85_RS00750 ref|WP_059465055.1|gi|981245345| hypothetical protein	144	Nsco_NS_434_20203020_B_diffuse_HILIC2.27200.27200.4	controllerType=0 controllerNumber=1 scan=27200	75.4278	Trypsin	B2	ANDMSAQHNGGLSGDEQR	S{+867}	867	867.464	867.46	867.464
48567:3	51	D.AFAALS{+1251.524}QNKAEAAQK.A	NA	S{+1252}	934.119	3	2800.34	2799.34	1	-1.2	177	NRagged	314.4	4.81	4.81	3.99	59	>WL85_RS30775 ref|WP_059464829.1|gi|981245119| acetyl-CoA acetyltransferase	5996	Nsco_NS_434_20203020_B_diffuse_HILIC2.41112.41112.3	controllerType=0 controllerNumber=1 scan=41112	111.256	Trypsin	B2	AFAALSQNKAEAAQK	S{+1252}	1252	1251.52	1251.52	1251.52
38717:3	17	Q.YTGGVQYDPHGES{+634.237}GDDNSSYSSSSGR.L	NA	S{+634}	1115.11	3	3343.33	3343.33	0	0	363	NRagged	314.41	3.98	0	6.08	173	>WL85_RS17065 ref|WP_060188142.1|gi|982012499| peptidase	3322	Nsco_NS_434_20203020_B_diffuse_HILIC1.33705.33705.3	controllerType=0 controllerNumber=1 scan=33705	90.8236	Trypsin	B1	YTGGVQYDPHGESGDDNSSYSSSSGR	S{+634}	634	634.237	634.24	634.237
47812:4	360	A.PSVAPAGAFALTS{+1836.819}ER.V	NA	S{+1837}	828.403	4	3310.59	3310.59	0	0	87	NRagged	314.41	3.29	0	3.73	19	>WL85_RS26570 ref|WP_059464400.1|gi|981244690| protein-L-isoaspartate O-methyltransferase	5182	Nsco_NS_434_20203020_B_diffuse_HILIC2.40519.40519.3	controllerType=0 controllerNumber=1 scan=40519	109.777	Trypsin	B2	PSVAPAGAFALTSER	S{+1837}	1837	1836.82	1836.82	1836.82
58807:3	20	K.KAILESVYQGAGQAAS{+568.217}APMPPTQWSYDK.N	NA	S{+568}	1188.23	3	3562.68	3562.68	0	0	328	Specific	314.47	314.47	68.77	5.52	119	>WL85_RS22165 ref|WP_059468579.1|gi|981248869| peptide ABC transporter substrate-binding protein	4319	Nsco_NS_434_20203020_B_diffuse_HILIC2.49338.49338.3	controllerType=0 controllerNumber=1 scan=49338	131.749	Trypsin	B2	KAILESVYQGAGQAASAPMPPTQWSYDK	S{+568}	568	568.217	568.22	568.217
09832:4	885	Q.AIAIES{+676.327}HAER.Q	NA	S{+676}	444.231	4	1773.9	1772.9	1	-1.9	275	NRagged	314.48	44.42	0	4.7	6	>WL85_RS08235 ref|WP_060189879.1|gi|982014339| precorrin-6Y C5,15-methyltransferase	1598	Nsco_NS_434_20203020_B_diffuse_HILIC2.10371.10371.4	controllerType=0 controllerNumber=1 scan=10371	32.9799	Trypsin	B2	AIAIESHAER	S{+676}	676	676.327	676.33	676.327
82067:4	270	I.NEALEVAYAGQPEEADEDDPS{+1336.631}RGIK.I	NA	S{+1337}	1010.97	4	4040.87	4039.87	1	-0.8	157	NRagged	314.49	13.39	0	4.88	11	>WL85_RS26640 ref|WP_044848985.1|gi|766787157| ribosome biogenesis GTPase Der	5196	Nsco_NS_434_20203020_B_diffuse_HILIC3.67610.67610.4	controllerType=0 controllerNumber=1 scan=67610	174.133	Trypsin	B3	NEALEVAYAGQPEEADEDDPSRGIK	S{+1337}	1337	1336.63	1336.63	1336.63
40329:3	146	R.VGGLS{+802.420}VVC[+57.021]EDAAAAER.V	NA	C[+57], S{+802}	802.736	3	2406.19	2406.19	0	0	255	Specific	314.51	74.67	26.32	3.29	31	>WL85_RS18240 ref|WP_059467921.1|gi|981248211| aromatic amino acid aminotransferase	3549	Nsco_NS_434_20203020_B_diffuse_HILIC3.34331.34331.3	controllerType=0 controllerNumber=1 scan=34331	92.7965	Trypsin	B3	VGGLSVVCEDAAAAER	,S{+802}	,+802	802.42	802.42	802.42
71398:3	95	V.DWS{+259.108}AIDDVIYGC[+57.021]ANQAGEDNRNVAR.M	NA	C[+57], S{+259}	1024.13	3	3070.37	3068.37	2	-2.2	45	NRagged	314.53	18.3	4.31	6.75	23	>WL85_RS06820 ref|WP_059510536.1|gi|981292797| beta-ketoadipyl CoA thiolase	1330	Nsco_NS_434_20203020_B_diffuse_HILIC2.59103.59103.3	controllerType=0 controllerNumber=1 scan=59103	156.904	Trypsin	B2	DWSAIDDVIYGCANQAGEDNRNVAR	,S{+259}	,+259	259.108	259.11	259.108
70039:4	28	L.PSS{+1500.962}SINQTAATVGLR.H	NA	S{+1501}	751.695	4	3003.76	3002.76	1	-1.1	356	NRagged	314.55	172.88	0	4.99	144	>WL85_RS29265 ref|WP_059451674.1|gi|981231043| porin	5705	Nsco_NS_434_20203020_B_diffuse_HILIC2.58019.58019.4	controllerType=0 controllerNumber=1 scan=58019	153.927	Trypsin	B2	PSSSINQTAATVGLR	S{+1501}	1501	1500.96	1500.96	1500.96
02793:3	25	H.SQDAES{+663.187}QREALK.K	NA	S{+663}	675.622	3	2024.85	2024.85	0	0	151	NRagged	314.56	16	0.98	3.56	88	>WL85_RS26445 ref|WP_059511194.1|gi|981293455| ATP-dependent chaperone ClpB	5158	Nsco_NS_434_20203020_B_diffuse_HILIC1.4638.4638.3	controllerType=0 controllerNumber=1 scan=4638	21.2285	Trypsin	B1	SQDAESQREALK	S{+663}	663	663.187	663.19	663.187
16797:3	17	S.YGSTGYKDNNDADS{+204.058}TQLTASR.V	NA	S{+204}	824.026	3	2470.06	2468.06	2	-2.7	262	NRagged	314.61	6.14	0	5.14	173	>WL85_RS17065 ref|WP_060188142.1|gi|982012499| peptidase	3322	Nsco_NS_434_20203020_B_diffuse_HILIC1.16401.16401.3	controllerType=0 controllerNumber=1 scan=16401	46.7057	Trypsin	B1	YGSTGYKDNNDADSTQLTASR	S{+204}	204	204.058	204.06	204.058
45830:4	71	K.PVVGDNGS{+231.143}GMHVHQSIWK.D	NA	S{+231}	545.529	4	2179.09	2179.09	0	0	262	Specific	314.63	190.52	8	5.88	55	>WL85_RS07590 ref|WP_040144590.1|gi|749321481| glutamine synthetase	1472	Nsco_NS_434_20203020_B_diffuse_HILIC1.39626.39626.5	controllerType=0 controllerNumber=1 scan=39626	105.925	Trypsin	B1	PVVGDNGSGMHVHQSIWK	S{+231}	231	231.143	231.14	231.143
31032:5	278	L.FHYAENDHGIPLDAVEQVKAAFAGRQNAS{+884.200}FHLYPGAEHGFNC[+57.021]TDR.A	NA	C[+57], S{+884}	1189.72	5	5944.56	5941.56	3	-1.7	163	NRagged	314.65	0.24	0	7.08	23	>WL85_RS00485 ref|WP_059465095.1|gi|981245385| carboxymethylenebutenolidase	93	Nsco_NS_434_20203020_B_diffuse_HILIC2.27078.27078.5	controllerType=0 controllerNumber=1 scan=27078	75.1119	Trypsin	B2	FHYAENDHGIPLDAVEQVKAAFAGRQNASFHLYPGAEHGFNCTDR	,S{+884}	,+884	884.2	884.2	884.2
70595:3	92	Y.GASS{+1500.576}IQILEGLEAVR.K	NA	S{+1501}	1015.48	3	3044.42	3043.42	1	-1.1	15	NRagged	314.65	10.97	0	4.87	44	>WL85_RS21490 ref|WP_060189414.1|gi|982013874| DNA gyrase subunit B	4188	Nsco_NS_434_20203020_B_diffuse_HILIC3.58610.58610.3	controllerType=0 controllerNumber=1 scan=58610	151.079	Trypsin	B3	GASSIQILEGLEAVR	S{+1501}	1501	1500.58	1500.58	1500.58
19611:5	32	K.MEIDS{+662.630}KPEEMDK.L	NA	S{+663}	423.86	5	2115.27	2114.27	1	-1.6	403	Specific	314.73	2.06	0	4.55	72	>WL85_RS26445 ref|WP_059511194.1|gi|981293455| ATP-dependent chaperone ClpB	5158	Nsco_NS_434_20203020_B_diffuse_HILIC2.18230.18230.4	controllerType=0 controllerNumber=1 scan=18230	52.2858	Trypsin	B2	MEIDSKPEEMDK	S{+663}	663	662.63	662.63	662.63
17533:4	73	R.QDSNS{+506.393}LERDALER.S	NA	S{+506}	510.786	4	2040.12	2039.12	1	-1.6	823	Specific	314.74	96.33	0	4.94	55	>WL85_RS21680 ref|WP_060189440.1|gi|982013900| hypothetical protein	4226	Nsco_NS_434_20203020_B_diffuse_HILIC1.16962.16962.3	controllerType=0 controllerNumber=1 scan=16962	48.0667	Trypsin	B1	QDSNSLERDALER	S{+506}	506	506.393	506.39	506.393
44479:3	229	K.AADAGGAKPAAGAS{+1337.457}AAPAAPAPVAVPASAVSGSAAQ.-	NA	S{+1337}	1432.33	3	4294.97	4293.97	1	-0.8	151	CRagged	314.77	75.3	0	6.51	64	>WL85_RS04975 ref|WP_059467857.1|gi|981248147| outer membrane lipid asymmetry maintenance protein MlaD	967	Nsco_NS_434_20203020_B_diffuse_HILIC2.37566.37566.3	controllerType=0 controllerNumber=1 scan=37566	101.908	Trypsin	B2	AADAGGAKPAAGASAAPAAPAPVAVPASAVSGSAAQ	S{+1337}	1337	1337.46	1337.46	1337.46
48666:3	209	K.PGAIASETSS{+479.171}NLELFANTGAAAK.Q	NA	S{+479}	900.433	3	2699.29	2699.29	0	0	281	Specific	314.78	47.2	1.2	3.21	31	>WL85_RS13245 ref|WP_060188768.1|gi|982013227| ABC transporter substrate-binding protein	2574	Nsco_NS_434_20203020_B_diffuse_HILIC1.41814.41814.3	controllerType=0 controllerNumber=1 scan=41814	111.135	Trypsin	B1	PGAIASETSSNLELFANTGAAAK	S{+479}	479	479.171	479.17	479.171
19435:4	1009	R.VGPNEVS{+730.430}EDEEAAARDEARR.I	NA	S{+730}	733.369	4	2930.45	2930.45	0	0	279	Specific	314.78	18.07	0	6.43	6	>WL85_RS19875 ref|WP_059450830.1|gi|981230199| formate dehydrogenase	3871	Nsco_NS_434_20203020_B_diffuse_HILIC3.18008.18008.3	controllerType=0 controllerNumber=1 scan=18008	51.0412	Trypsin	B3	VGPNEVSEDEEAAARDEARR	S{+730}	730	730.43	730.43	730.43
62447:6	32	D.PAIVAAAELS{+1832.890}HR.Y	NA	S{+1833}	512.269	6	3068.58	3067.58	1	-1.1	368	NRagged	314.8	14.2	0	3.75	72	>WL85_RS26445 ref|WP_059511194.1|gi|981293455| ATP-dependent chaperone ClpB	5158	Nsco_NS_434_20203020_B_diffuse_HILIC2.52156.52156.6	controllerType=0 controllerNumber=1 scan=52156	138.77	Trypsin	B2	PAIVAAAELSHR	S{+1833}	1833	1832.89	1832.89	1832.89
51488:3	12	K.AS{+1318.521}EAAAAASAAQAAAAASASAGPVSAAAVDQDANAQAAR.A	NA	S{+1319}	1568.72	3	4704.14	4701.14	3	-2.1	144	Specific	314.82	26.14	0	6.13	220	>WL85_RS15720 ref|WP_059465377.1|gi|981245667| cell envelope protein SmpA	3057	Nsco_NS_434_20203020_B_diffuse_HILIC2.43426.43426.3	controllerType=0 controllerNumber=1 scan=43426	117.079	Trypsin	B2	ASEAAAAASAAQAAAAASASAGPVSAAAVDQDANAQAAR	S{+1319}	1319	1318.52	1318.52	1318.52
17149:3	1	K.AAAAAAASADAGAS{+1903.674}APAAASSTK.A	NA	S{+1904}	1255.53	3	3764.58	3763.58	1	-0.9	153	Specific	314.84	189.39	0	6.25	663	>WL85_RS26455 ref|WP_059464384.1|gi|981244674| competence protein ComE	5160	Nsco_NS_434_20203020_B_diffuse_HILIC1.16667.16667.3	controllerType=0 controllerNumber=1 scan=16667	47.3809	Trypsin	B1	AAAAAAASADAGASAPAAASSTK	S{+1904}	1904	1903.67	1903.67	1903.67
48804:3	41	D.AFAALS{+1267.530}QNKAEAAQK.A	NA	S{+1268}	939.454	3	2816.35	2815.35	1	-1.2	177	NRagged	314.84	25.7	12.11	6.18	69	>WL85_RS30775 ref|WP_059464829.1|gi|981245119| acetyl-CoA acetyltransferase	5996	Nsco_NS_434_20203020_B_diffuse_HILIC3.41355.41355.3	controllerType=0 controllerNumber=1 scan=41355	110.435	Trypsin	B3	AFAALSQNKAEAAQK	S{+1268}	1268	1267.53	1267.53	1267.53
20579:3	165	Q.PAPVVHS{+403.144}GAPAAAASSNAR.D	NA	S{+403}	712.017	3	2134.04	2134.04	0	0	75	NRagged	314.85	136.44	2.13	5.51	30	>WL85_RS17140 ref|WP_059466817.1|gi|981247107| purine-nucleoside phosphorylase	3337	Nsco_NS_434_20203020_B_diffuse_HILIC3.18936.18936.4	controllerType=0 controllerNumber=1 scan=18936	53.2816	Trypsin	B3	PAPVVHSGAPAAAASSNAR	S{+403}	403	403.144	403.14	403.144
12183:3	1	K.AAAAAAASADAGAS{+1759.626}APAAASSTK.A	NA	S{+1760}	1207.52	3	3620.54	3619.54	1	-0.9	153	Specific	314.86	93.97	0	5.31	663	>WL85_RS26455 ref|WP_059464384.1|gi|981244674| competence protein ComE	5160	Nsco_NS_434_20203020_B_diffuse_HILIC1.12474.12474.3	controllerType=0 controllerNumber=1 scan=12474	37.1132	Trypsin	B1	AAAAAAASADAGASAPAAASSTK	S{+1760}	1760	1759.63	1759.63	1759.63
63301:4	4	D.ANKYPAIFEANKPMLSS{+545.224}PDRIYPGQK.L	NA	S{+545}	870.94	4	3480.74	3480.74	0	0	124	NRagged	314.9	18.84	5.15	5.34	171	>WL85_RS26280 ref|WP_021162125.1|gi|544732403| hypothetical protein	5125	Nsco_NS_434_20203020_B_diffuse_HILIC3.52884.52884.4	controllerType=0 controllerNumber=1 scan=52884	137.658	Trypsin	B3	ANKYPAIFEANKPMLSSPDRIYPGQK	S{+545}	545	545.224	545.22	545.224
67370:2	18	Q.PPAPIS{+1906.422}NSSSVHPGNPK.A	NA	S{+1906}	1797.15	2	3593.28	3592.28	1	-0.9	245	NRagged	314.93	11.37	0	5.35	148	>WL85_RS00415 ref|WP_059465105.1|gi|981245395| BON domain protein	79	Nsco_NS_434_20203020_B_diffuse_HILIC2.55982.55982.4	controllerType=0 controllerNumber=1 scan=55982	148.293	Trypsin	B2	PPAPISNSSSVHPGNPK	S{+1906}	1906	1906.42	1906.42	1906.42
28246:4	52	K.GASAAQAAPKPNDNS{+667.221}SGTFVFSRPGK.F	NA	S{+667}	808.628	4	3231.49	3229.49	2	-2.1	66	Specific	314.95	147.32	0	7.1	136	>WL85_RS27205 ref|WP_059467031.1|gi|981247321| outer membrane lipoprotein carrier protein LolA	5301	Nsco_NS_434_20203020_B_diffuse_HILIC2.25010.25010.4	controllerType=0 controllerNumber=1 scan=25010	69.7389	Trypsin	B2	GASAAQAAPKPNDNSSGTFVFSRPGK	S{+667}	667	667.221	667.22	667.221
37610:4	178	K.FDNLYGC[+57.021]RES{+215.133}LVDGIKR.A	NA	C[+57], S{+215}	565.042	4	2257.15	2257.15	0	0	231	Specific	314.96	33.3	15.34	4.82	28	>WL85_RS00505 ref|WP_059465092.1|gi|981245382| adenosylhomocysteinase	97	Nsco_NS_434_20203020_B_diffuse_HILIC2.32171.32171.4	controllerType=0 controllerNumber=1 scan=32171	88.1487	Trypsin	B2	FDNLYGCRESLVDGIKR	,S{+215}	,+215	215.133	215.13	215.133
33922:5	149	R.LAALQEQHQQLAREIELKEGHS{+1689.499}DIDDITLHR.L	NA	S{+1689}	1060.68	5	5299.36	5296.36	3	-1.9	16	Specific	314.98	8.58	0	8.14	36	>WL85_RS26700 ref|WP_006755091.1|gi|493807311| hypothetical protein	5208	Nsco_NS_434_20203020_B_diffuse_HILIC3.29297.29297.5	controllerType=0 controllerNumber=1 scan=29297	80.0376	Trypsin	B3	LAALQEQHQQLAREIELKEGHSDIDDITLHR	S{+1689}	1689	1689.5	1689.5	1689.5
57576:6	634	Q.LEVVRENKLES{+1721.830}C[+57.021]YLRPIIWVGSEK.L	NA	C[+57], S{+1722}	774.071	6	4639.39	4639.39	0	0	86	NRagged	315.04	5.9	0	5.8	11	>WL85_RS02170 ref|WP_059447778.1|gi|981227147| branched chain amino acid aminotransferase	418	Nsco_NS_434_20203020_B_diffuse_HILIC3.48360.48360.3	controllerType=0 controllerNumber=1 scan=48360	127.123	Trypsin	B3	LEVVRENKLESCYLRPIIWVGSEK	,S{+1722}	,+1722	1721.83	1721.83	1721.83
26583:5	876	R.KDSIS{+500.291}QFQAAGRDDLVEK.E	NA	S{+500}	502.267	5	2507.3	2507.3	0	0	61	Specific	315.05	195.27	0.36	6.09	8	>WL85_RS20315 ref|WP_059466454.1|gi|981246744| glutamyl-tRNA amidotransferase	3955	Nsco_NS_434_20203020_B_diffuse_HILIC1.24381.24381.5	controllerType=0 controllerNumber=1 scan=24381	66.8281	Trypsin	B1	KDSISQFQAAGRDDLVEK	S{+500}	500	500.291	500.29	500.291
13779:3	863	E.HLS{+255.052}ADNLEHVR.K	NA	S{+255}	516.24	3	1546.71	1545.71	1	-2.2	256	NRagged	315.08	137.45	0	2.38	6	>WL85_RS22005 ref|WP_060189468.1|gi|982013928| L-glyceraldehyde 3-phosphate reductase	4287	Nsco_NS_434_20203020_B_diffuse_HILIC2.13608.13608.3	controllerType=0 controllerNumber=1 scan=13608	40.5178	Trypsin	B2	HLSADNLEHVR	S{+255}	255	255.052	255.05	255.052
25419:4	1	K.LSKPAATTSATTSATTSTGTAATPTAATPAPAPAASAPEAAS{+974.393}KPAK.S	NA	S{+974}	1282.64	4	5127.52	5126.52	1	-0.7	98	Specific	315.12	0.34	0.34	4.71	668	>WL85_RS26455 ref|WP_059464384.1|gi|981244674| competence protein ComE	5160	Nsco_NS_434_20203020_B_diffuse_HILIC2.22850.22850.4	controllerType=0 controllerNumber=1 scan=22850	64.1057	Trypsin	B2	LSKPAATTSATTSATTSTGTAATPTAATPAPAPAASAPEAASKPAK	S{+974}	974	974.393	974.39	974.393
28720:4	1	K.LSKPAATTSATTSATTSTGTAATPTAATPAPAPAASAPEAAS{+1659.645}K.P	NA	S{+1660}	1379.65	4	5515.59	5515.59	0	0	98	Specific	315.14	0.63	0.63	3.73	668	>WL85_RS26455 ref|WP_059464384.1|gi|981244674| competence protein ComE	5160	Nsco_NS_434_20203020_B_diffuse_HILIC2.25386.25386.4	controllerType=0 controllerNumber=1 scan=25386	70.7035	Trypsin	B2	LSKPAATTSATTSATTSTGTAATPTAATPAPAPAASAPEAASK	S{+1660}	1660	1659.64	1659.64	1659.64
43943:3	995	F.VLQAGDSSHYQS{+248.030}TVPHSWVNTAK.I	NA	S{+248}	920.755	3	2760.25	2760.25	0	0	157	NRagged	315.17	9.55	0	3.69	3	>WL85_RS24565 ref|WP_059448921.1|gi|981228290| DNA-binding protein	4788	Nsco_NS_434_20203020_B_diffuse_HILIC1.37868.37868.3	controllerType=0 controllerNumber=1 scan=37868	101.204	Trypsin	B1	VLQAGDSSHYQSTVPHSWVNTAK	S{+248}	248	248.03	248.03	248.03
77164:3	6	M.PEDAAGAAAPAEAAS{+1367.496}APAQAASGAEPAAASASAALSTIYFETGK.S	NA	S{+1367}	1786.14	3	5356.4	5356.4	0	0	394	NRagged	315.19	28.41	0	5.57	261	>WL85_RS13170 ref|WP_059511914.1|gi|981294205| cytochrome-c oxidase	2559	Nsco_NS_434_20203020_B_diffuse_HILIC2.63639.63639.3	controllerType=0 controllerNumber=1 scan=63639	169.892	Trypsin	B2	PEDAAGAAAPAEAASAPAQAASGAEPAAASASAALSTIYFETGK	S{+1367}	1367	1367.5	1367.5	1367.5
19105:6	870	R.DFAS{+821.877}YLDRHDNHR.R	NA	S{+822}	412.277	6	2468.62	2467.62	1	-1.4	238	Specific	315.25	48.94	0	3.77	6	>WL85_RS04230 ref|WP_060189577.1|gi|982014037| leucyl aminopeptidase	821	Nsco_NS_434_20203020_B_diffuse_HILIC1.18220.18220.4	controllerType=0 controllerNumber=1 scan=18220	51.2481	Trypsin	B1	DFASYLDRHDNHR	S{+822}	822	821.877	821.88	821.877
06240:3	22	K.PQASGHDEAS{+285.135}WAQNR.R	NA	S{+285}	646.962	3	1938.87	1938.87	0	0	147	Specific	315.29	147.64	8.09	4.04	141	>WL85_RS16400 ref|WP_059465490.1|gi|981245780| peptidoglycan-associated lipoprotein	3191	Nsco_NS_434_20203020_B_diffuse_HILIC1.7426.7426.3	controllerType=0 controllerNumber=1 scan=7426	26.7923	Trypsin	B1	PQASGHDEASWAQNR	S{+285}	285	285.135	285.13	285.135
27931:5	1	K.PAATTSATTS{+923.445}ATTSTGTAATPTAATPAPAPAASAPEAASKPAK.S	NA	S{+923}	950.679	5	4749.36	4747.36	2	-1.4	101	Specific	315.29	315.29	0	6.24	695	>WL85_RS26455 ref|WP_059464384.1|gi|981244674| competence protein ComE	5160	Nsco_NS_434_20203020_B_diffuse_HILIC3.24781.24781.5	controllerType=0 controllerNumber=1 scan=24781	68.369	Trypsin	B3	PAATTSATTSATTSTGTAATPTAATPAPAPAASAPEAASKPAK	S{+923}	923	923.445	923.45	923.445
23700:2	252	A.QASAAGADAMAPAS{+1147.392}APMKK.D	NA	S{+1147}	1461.63	2	2922.25	2921.25	1	-1.1	23	NRagged	315.35	64.86	0	6.48	52	>WL85_RS00335 ref|WP_059465114.1|gi|981245404| hypothetical protein	64	Nsco_NS_434_20203020_B_diffuse_HILIC2.21497.21497.2	controllerType=0 controllerNumber=1 scan=21497	60.5801	Trypsin	B2	QASAAGADAMAPASAPMKK	S{+1147}	1147	1147.39	1147.39	1147.39
45681:3	315	A.TLPAISVNASAEHAS{+627.252}YDGGHSR.A	NA	S{+627}	956.445	3	2867.32	2867.32	0	0	33	NRagged	315.37	5.78	0	3.93	18	>WL85_RS04620 ref|WP_060189652.1|gi|982014112| TonB-dependent receptor	899	Nsco_NS_434_20203020_B_diffuse_HILIC1.39503.39503.3	controllerType=0 controllerNumber=1 scan=39503	105.594	Trypsin	B1	TLPAISVNASAEHASYDGGHSR	S{+627}	627	627.252	627.25	627.252
17974:4	156	K.KGEADGMIC[+57.021]GTIS{+670.331}TTHR.H	NA	C[+57], S{+670}	627.053	4	2505.19	2504.19	1	-1.3	554	Specific	315.39	83.18	0.81	6.05	25	>WL85_RS15630 ref|WP_059465366.1|gi|981245656| malate dehydrogenase	3039	Nsco_NS_434_20203020_B_diffuse_HILIC3.16869.16869.3	controllerType=0 controllerNumber=1 scan=16869	48.1299	Trypsin	B3	KGEADGMICGTISTTHR	,S{+670}	,+670	670.331	670.33	670.331
12574:3	472	A.PAGAAATARPPAGDGS{+321.024}DSENSTR.-	NA	S{+321}	826.345	3	2477.02	2477.02	0	0	716	NRagged	315.49	99.62	0	5.99	14	>WL85_RS06835 ref|WP_060188382.1|gi|982012749| cytochrome C biogenesis protein ResB	1333	Nsco_NS_434_20203020_B_diffuse_HILIC2.12540.12540.3	controllerType=0 controllerNumber=1 scan=12540	37.8525	Trypsin	B2	PAGAAATARPPAGDGSDSENSTR	S{+321}	321	321.024	321.02	321.024
64243:3	65	E.EQETQFSC[+57.021]EVMPLEPDHADS{+528.278}AETEALRR.A	NA	C[+57], S{+528}	1268.58	3	3803.74	3803.74	0	0	108	NRagged	315.52	11.48	1.2	5.08	42	>WL85_RS26065 ref|WP_044843675.1|gi|766772267| DNA-binding protein	5084	Nsco_NS_434_20203020_B_diffuse_HILIC1.54158.54158.3	controllerType=0 controllerNumber=1 scan=54158	140.485	Trypsin	B1	EQETQFSCEVMPLEPDHADSAETEALRR	,S{+528}	,+528	528.278	528.28	528.278
07869:2	1	K.AASAAAAS{+1336.456}GA.-	NA	S{+1336}	1042.41	2	2083.82	2083.82	0	0	189	CRagged	315.52	87.94	87.94	4.59	668	>WL85_RS26455 ref|WP_059464384.1|gi|981244674| competence protein ComE	5160	Nsco_NS_434_20203020_B_diffuse_HILIC2.8771.8771.2	controllerType=0 controllerNumber=1 scan=8771	29.4655	Trypsin	B2	AASAAAASGA	S{+1336}	1336	1336.46	1336.46	1336.46
33058:3	762	V.GGATQAVGS{+1167.420}AAGSAK.D	NA	S{+1167}	800.686	3	2400.04	2400.04	0	0	92	NRagged	315.54	24	0	3.86	5	>WL85_RS05635 ref|WP_059509348.1|gi|981291501| hypothetical protein	1099	Nsco_NS_434_20203020_B_diffuse_HILIC2.28670.28670.3	controllerType=0 controllerNumber=1 scan=28670	79.0137	Trypsin	B2	GGATQAVGSAAGSAK	S{+1167}	1167	1167.42	1167.42	1167.42
35765:4	6	L.HMHLQFGS{+259.225}PAVKGESADK.D	NA	S{+259}	550.299	4	2198.17	2198.17	0	0	3	NRagged	315.55	9.18	0	4.87	177	>WL85_RS06505 ref|WP_006477093.1|gi|493523014| hypothetical protein	1268	Nsco_NS_434_20203020_B_diffuse_HILIC1.31395.31395.4	controllerType=0 controllerNumber=1 scan=31395	84.9542	Trypsin	B1	HMHLQFGSPAVKGESADK	S{+259}	259	259.225	259.23	259.225
73482:5	313	R.VVNRIEHGEGRQEDLDLLNS{+791.405}VAENIMGR.T	NA	S{+791}	792.005	5	3956	3955	1	-0.8	365	Specific	315.55	222.05	0	8.95	14	>WL85_RS05795 ref|WP_006756904.1|gi|493809179| NADH dehydrogenase	1131	Nsco_NS_434_20203020_B_diffuse_HILIC2.60746.60746.5	controllerType=0 controllerNumber=1 scan=60746	161.56	Trypsin	B2	VVNRIEHGEGRQEDLDLLNSVAENIMGR	S{+791}	791	791.405	791.4	791.405
73483:5	313	R.VVNRIEHGEGRQEDLDLLNS{+789.507}VAENIMGR.T	NA	S{+790}	792.025	5	3956.1	3953.1	3	-2.5	365	Specific	315.55	123.57	0	8.01	14	>WL85_RS05795 ref|WP_006756904.1|gi|493809179| NADH dehydrogenase	1131	Nsco_NS_434_20203020_B_diffuse_HILIC2.60746.60746.5	controllerType=0 controllerNumber=1 scan=60746	161.56	Trypsin	B2	VVNRIEHGEGRQEDLDLLNSVAENIMGR	S{+790}	790	789.507	789.51	789.507
71791:5	20	M.PS{+720.255}QPGFNLGYLAYNVEHKPVDKLEVR.Q	NA	S{+720}	738.966	5	3690.8	3690.8	0	0	293	NRagged	315.57	97.45	14.51	6.63	119	>WL85_RS22165 ref|WP_059468579.1|gi|981248869| peptide ABC transporter substrate-binding protein	4319	Nsco_NS_434_20203020_B_diffuse_HILIC2.59421.59421.5	controllerType=0 controllerNumber=1 scan=59421	157.809	Trypsin	B2	PSQPGFNLGYLAYNVEHKPVDKLEVR	S{+720}	720	720.255	720.25	720.255
49947:5	34	K.TAAAKPSLPEVKVPAS{+499.307}ATTWLNDRPEQR.V	NA	S{+499}	707.99	5	3535.92	3532.92	3	-2.8	171	Specific	315.58	140.1	0	8.01	88	>WL85_RS10145 ref|WP_059447177.1|gi|981226546| dihydrolipoamide succinyltransferase	1963	Nsco_NS_434_20203020_B_diffuse_HILIC2.42187.42187.5	controllerType=0 controllerNumber=1 scan=42187	113.988	Trypsin	B2	TAAAKPSLPEVKVPASATTWLNDRPEQR	S{+499}	499	499.307	499.31	499.307
07330:3	423	V.YSADPKKDPS{+716.138}ATR.Y	NA	S{+716}	718.29	3	2152.86	2151.86	1	-1.6	167	NRagged	315.59	126.81	0	5.52	16	>WL85_RS25630 ref|WP_011885142.1|gi|500214981| UMP kinase	4998	Nsco_NS_434_20203020_B_diffuse_HILIC1.8393.8393.3	controllerType=0 controllerNumber=1 scan=8393	28.6863	Trypsin	B1	YSADPKKDPSATR	S{+716}	716	716.138	716.14	716.138
29268:3	686	R.LNEHPQMPFAASAPS{+1232.374}QK.Y	NA	S{+1232}	1029.43	3	3086.27	3085.27	1	-1.1	43	Specific	315.59	229.67	0	6.74	16	>WL85_RS26870 ref|WP_059467085.1|gi|981247375| hypothetical protein	5240	Nsco_NS_434_20203020_B_diffuse_HILIC3.25748.25748.5	controllerType=0 controllerNumber=1 scan=25748	70.9481	Trypsin	B3	LNEHPQMPFAASAPSQK	S{+1232}	1232	1232.37	1232.37	1232.37
73773:4	68	R.RQEGVS{+1288.533}IWVVPSSAITASDPAEKAELFEPAGDK.I	NA	S{+1289}	1194.33	4	4774.29	4773.29	1	-0.7	45	Specific	315.61	112.8	0.76	7.98	36	>WL85_RS00215 ref|WP_006752453.1|gi|493804618| phenylacetate-CoA oxygenase subunit PaaB	40	Nsco_NS_434_20203020_B_diffuse_HILIC3.61161.61161.3	controllerType=0 controllerNumber=1 scan=61161	157.746	Trypsin	B3	RQEGVSIWVVPSSAITASDPAEKAELFEPAGDK	S{+1289}	1289	1288.53	1288.53	1288.53
67526:3	1138	L.PGSYEPPTDAAS{+555.583}PLTDDER.A	NA	S{+556}	858.832	3	2574.48	2573.48	1	-1.3	203	NRagged	315.62	24.69	0	5.15	4	>WL85_RS18375 ref|WP_059595480.1|gi|981382073| multidrug MFS transporter	3576	Nsco_NS_434_20203020_B_diffuse_HILIC3.56169.56169.4	controllerType=0 controllerNumber=1 scan=56169	145.153	Trypsin	B3	PGSYEPPTDAASPLTDDER	S{+556}	556	555.583	555.58	555.583
43021:3	229	K.AADAGGAKPAAGASAAPAAPAPVAVPAS{+1235.449}AVSGSAAQ.-	NA	S{+1235}	1398.66	3	4193.96	4191.96	2	-1.6	151	CRagged	315.67	160.44	0	7.21	64	>WL85_RS04975 ref|WP_059467857.1|gi|981248147| outer membrane lipid asymmetry maintenance protein MlaD	967	Nsco_NS_434_20203020_B_diffuse_HILIC2.36416.36416.3	controllerType=0 controllerNumber=1 scan=36416	99.0082	Trypsin	B2	AADAGGAKPAAGASAAPAAPAPVAVPASAVSGSAAQ	S{+1235}	1235	1235.45	1235.45	1235.45
55155:3	26	V.AVGAAIQGQVLS{+357.082}GDRK.D	NA	S{+357}	642.989	3	1926.95	1926.95	0	0	373	NRagged	315.68	84.15	10.48	5.01	86	>WL85_RS16200 ref|WP_059465455.1|gi|981245745| molecular chaperone DnaK	3152	Nsco_NS_434_20203020_B_diffuse_HILIC3.46445.46445.4	controllerType=0 controllerNumber=1 scan=46445	122.418	Trypsin	B3	AVGAAIQGQVLSGDRK	S{+357}	357	357.082	357.08	357.082
13881:4	661	D.ERES{+630.284}VNVEDRR.G	NA	S{+630}	505.498	4	2018.97	2018.97	0	0	6	NRagged	315.7	315.7	63.74	4.39	15	>WL85_RS14765 ref|WP_060190936.1|gi|982015396| metalloprotease	2873	Nsco_NS_434_20203020_B_diffuse_HILIC1.14008.14008.4	controllerType=0 controllerNumber=1 scan=14008	40.8236	Trypsin	B1	ERESVNVEDRR	S{+630}	630	630.284	630.28	630.284
73363:4	202	K.GPEPTSAVPS{+1543.584}LPDAETPASADVISTNPSPQVPDEYAK.V	NA	S{+1544}	1320.6	4	5279.38	5278.38	1	-0.6	16	Specific	315.75	34.07	0	5.65	32	>WL85_RS07695 ref|WP_060190457.1|gi|982014917| hypothetical protein	1492	Nsco_NS_434_20203020_B_diffuse_HILIC2.60653.60653.4	controllerType=0 controllerNumber=1 scan=60653	161.297	Trypsin	B2	GPEPTSAVPSLPDAETPASADVISTNPSPQVPDEYAK	S{+1544}	1544	1543.58	1543.58	1543.58
43985:4	39	I.TGANNDSS{+310.145}KWEAKPNDPALETEYLK.R	NA	S{+310}	772.872	4	3088.47	3088.47	0	0	200	NRagged	315.76	62.5	0	6.28	85	>WL85_RS10260 ref|WP_059467652.1|gi|981247942| NlpB/DapX lipoprotein domain protein	1985	Nsco_NS_434_20203020_B_diffuse_HILIC1.37907.37907.4	controllerType=0 controllerNumber=1 scan=37907	101.31	Trypsin	B1	TGANNDSSKWEAKPNDPALETEYLK	S{+310}	310	310.145	310.14	310.145
34313:3	45	T.TGNVQPNVYS{+300.096}GHEVDHEIIER.S	NA	S{+300}	898.753	3	2694.24	2693.24	1	-1.2	285	NRagged	315.77	41.36	9.01	3.66	53	>WL85_RS27620 ref|WP_060190092.1|gi|982014552| phytanoyl-CoA dioxygenase	5383	Nsco_NS_434_20203020_B_diffuse_HILIC1.30274.30274.3	controllerType=0 controllerNumber=1 scan=30274	82.0093	Trypsin	B1	TGNVQPNVYSGHEVDHEIIER	S{+300}	300	300.096	300.1	300.096
52892:4	536	A.C[+57.021]VASC[+57.021]PSGS{+305.299}IYKREEDGIVLIDQDK.C	NA	C[+57]*2, S{+305}	786.92	4	3144.66	3144.66	0	0	191	NRagged	315.79	52.46	0	7.55	7	>WL85_RS11125 ref|WP_060189039.1|gi|982013499| nitrate reductase	2152	Nsco_NS_434_20203020_B_diffuse_HILIC1.45138.45138.5	controllerType=0 controllerNumber=1 scan=45138	119.161	Trypsin	B1	CVASCPSGSIYKREEDGIVLIDQDK	*2,S{+305}	*2,+305	305.299	305.3	305.299
07009:7	309	K.RAGYTAVIS{+1867.440}HR.S	NA	S{+1867}	443.594	7	3099.11	3098.11	1	-1.1	356	Specific	315.79	147.7	0	3.25	13	>WL85_RS07385 ref|WP_027784848.1|gi|654269693| enolase	1432	Nsco_NS_434_20203020_B_diffuse_HILIC2.8049.8049.3	controllerType=0 controllerNumber=1 scan=8049	27.9723	Trypsin	B2	RAGYTAVISHR	S{+1867}	1867	1867.44	1867.44	1867.44
24952:3	22	L.NEVS{+269.179}VDDDANQSDEQPAAAAAPGK.S	NA	S{+269}	890.084	3	2668.24	2668.24	0	0	6	NRagged	315.81	8.04	8.04	4.97	118	>WL85_RS20300 ref|WP_059450759.1|gi|981230128| RNA polymerase subunit sigma	3953	Nsco_NS_434_20203020_B_diffuse_HILIC2.22512.22512.3	controllerType=0 controllerNumber=1 scan=22512	63.1725	Trypsin	B2	NEVSVDDDANQSDEQPAAAAAPGK	S{+269}	269	269.179	269.18	269.179
14686:4	1	K.AAAAAAASADAGAS{+1274.393}APAAASSTK.A	NA	S{+1274}	784.331	4	3134.3	3134.3	0	0	153	Specific	315.83	128.58	35.82	2.93	668	>WL85_RS26455 ref|WP_059464384.1|gi|981244674| competence protein ComE	5160	Nsco_NS_434_20203020_B_diffuse_HILIC2.14314.14314.4	controllerType=0 controllerNumber=1 scan=14314	42.3285	Trypsin	B2	AAAAAAASADAGASAPAAASSTK	S{+1274}	1274	1274.39	1274.39	1274.39
48259:4	732	I.YSS{+1293.569}QVGATLAGHPVK.V	NA	S{+1294}	703.097	4	2809.36	2808.36	1	-1.2	21	NRagged	315.83	43.06	0	4.43	18	>WL85_RS05450 ref|WP_059509285.1|gi|981291438| hypothetical protein	1062	Nsco_NS_434_20203020_B_diffuse_HILIC2.40869.40869.4	controllerType=0 controllerNumber=1 scan=40869	110.689	Trypsin	B2	YSSQVGATLAGHPVK	S{+1294}	1294	1293.57	1293.57	1293.57
57297:5	15	N.HYS{+224.130}FGDVKGELIDQLGVRDK.E	NA	S{+224}	501.265	5	2502.3	2500.3	2	-2.7	104	NRagged	315.85	12.16	0	5.58	123	>WL85_RS25965 ref|WP_009691824.1|gi|497377611| antioxidant, AhpC/Tsa family protein	5065	Nsco_NS_434_20203020_B_diffuse_HILIC1.48697.48697.5	controllerType=0 controllerNumber=1 scan=48697	127.643	Trypsin	B1	HYSFGDVKGELIDQLGVRDK	S{+224}	224	224.13	224.13	224.13
18532:4	475	K.RAAFDTS{+521.108}INVDGRR.L	NA	S{+521}	525.736	4	2099.92	2098.92	1	-1.6	10	Specific	315.86	231.25	0	4.43	9	>WL85_RS10410 ref|WP_060188790.1|gi|982013249| Zn-dependent hydrolase	2012	Nsco_NS_434_20203020_B_diffuse_HILIC1.17795.17795.3	controllerType=0 controllerNumber=1 scan=17795	50.1663	Trypsin	B1	RAAFDTSINVDGRR	S{+521}	521	521.108	521.11	521.108
47024:3	83	V.PHEFS{+445.234}QPALDEAAALPDK.V	NA	S{+445}	794.398	3	2381.18	2381.18	0	0	222	NRagged	315.86	98.38	22.29	3.64	37	>WL85_RS08875 ref|WP_060189869.1|gi|982014329| ribonuclease R	1723	Nsco_NS_434_20203020_B_diffuse_HILIC3.39939.39939.3	controllerType=0 controllerNumber=1 scan=39939	107.115	Trypsin	B3	PHEFSQPALDEAAALPDK	S{+445}	445	445.234	445.23	445.234
25716:4	52	K.GASAAQAAPKPNDNS{+568.202}SGTFVFSRPGK.F	NA	S{+568}	783.623	4	3131.47	3130.47	1	-1.1	66	Specific	315.87	95.4	0	6.61	136	>WL85_RS27205 ref|WP_059467031.1|gi|981247321| outer membrane lipoprotein carrier protein LolA	5301	Nsco_NS_434_20203020_B_diffuse_HILIC2.23089.23089.4	controllerType=0 controllerNumber=1 scan=23089	64.7141	Trypsin	B2	GASAAQAAPKPNDNSSGTFVFSRPGK	S{+568}	568	568.202	568.2	568.202
75931:4	14	S.PSDAQYHWVYNWDGHNEYWS{+803.312}GR.V	NA	S{+803}	893.876	4	3572.48	3570.48	2	-1.9	449	NRagged	315.89	65.33	0	4.29	191	>WL85_RS17065 ref|WP_060188142.1|gi|982012499| peptidase	3322	Nsco_NS_434_20203020_B_diffuse_HILIC3.62862.62862.4	controllerType=0 controllerNumber=1 scan=62862	162.174	Trypsin	B3	PSDAQYHWVYNWDGHNEYWSGR	S{+803}	803	803.312	803.31	803.312
24757:3	10	L.NEVS{+223.174}VDDDANQSDEQPAAAAAPGK.S	NA	S{+223}	874.749	3	2622.23	2622.23	0	0	6	NRagged	315.91	28.21	28.21	4.68	139	>WL85_RS20300 ref|WP_059450759.1|gi|981230128| RNA polymerase subunit sigma	3953	Nsco_NS_434_20203020_B_diffuse_HILIC1.22985.22985.3	controllerType=0 controllerNumber=1 scan=22985	63.2947	Trypsin	B1	NEVSVDDDANQSDEQPAAAAAPGK	S{+223}	223	223.174	223.17	223.174
62968:3	378	I.PALESS{+739.075}HAIAYGVK.L	NA	S{+739}	727.951	3	2181.84	2181.84	0	0	350	NRagged	315.92	97.56	0	4.83	9	>WL85_RS20005 ref|WP_060188931.1|gi|982013391| tryptophan synthase subunit beta	3897	Nsco_NS_434_20203020_B_diffuse_HILIC2.52546.52546.4	controllerType=0 controllerNumber=1 scan=52546	139.678	Trypsin	B2	PALESSHAIAYGVK	S{+739}	739	739.075	739.08	739.075
25683:2	276	A.AATEAPAAAAS{+1706.607}SPK.A	NA	S{+1707}	1475.62	2	2950.24	2949.24	1	-1.1	30	NRagged	315.97	1.39	0	4.67	38	>WL85_RS30720 ref|WP_059468523.1|gi|981248813| phospholipid-binding protein	5986	Nsco_NS_434_20203020_B_diffuse_HILIC2.23065.23065.2	controllerType=0 controllerNumber=1 scan=23065	64.6395	Trypsin	B2	AATEAPAAAASSPK	S{+1707}	1707	1706.61	1706.61	1706.61
52819:4	27	M.PHDLINS{+1357.501}KPISSAIR.E	NA	S{+1358}	752.11	4	3005.42	3005.42	0	0	495	NRagged	315.98	112.79	2.92	4.54	57	>WL85_RS07040 ref|WP_059468479.1|gi|981248769| DNA-directed RNA polymerase subunit beta	1374	Nsco_NS_434_20203020_B_diffuse_HILIC2.44481.44481.4	controllerType=0 controllerNumber=1 scan=44481	119.684	Trypsin	B2	PHDLINSKPISSAIR	S{+1358}	1358	1357.5	1357.5	1357.5
55803:4	31	R.QPASGPAVEWGGMMYGS{+664.242}QLMTPAERNEYHAR.M	NA	S{+664}	1022.95	4	4088.79	4085.79	3	-2.5	30	Specific	315.99	315.99	0	8.94	113	>WL85_RS12305 ref|WP_060189112.1|gi|982013572| hypothetical protein	2387	Nsco_NS_434_20203020_B_diffuse_HILIC2.46877.46877.4	controllerType=0 controllerNumber=1 scan=46877	125.511	Trypsin	B2	QPASGPAVEWGGMMYGSQLMTPAERNEYHAR	S{+664}	664	664.242	664.24	664.242
25055:3	544	I.GAGS{+372.340}HLYPNASVYHGC[+57.021]K.I	NA	C[+57], S{+372}	730.731	3	2190.18	2190.18	0	0	155	NRagged	316	24.03	8.8	4.97	10	>WL85_RS25670 ref|WP_060189903.1|gi|982014363| UDP-3-O-(3-hydroxymyristoyl)glucosamine N-acyltransferase	5006	Nsco_NS_434_20203020_B_diffuse_HILIC2.22583.22583.3	controllerType=0 controllerNumber=1 scan=22583	63.3569	Trypsin	B2	GAGSHLYPNASVYHGCK	,S{+372}	,+372	372.34	372.34	372.34
55948:4	80	R.MHGEHLPFS{+919.456}ANTPYINTIPVEAQAK.I	NA	S{+919}	921.962	4	3684.83	3684.83	0	0	55	Specific	316.02	81.26	2.4	6.73	42	>WL85_RS07530 ref|WP_059464200.1|gi|981244490| pyruvate dehydrogenase	1461	Nsco_NS_434_20203020_B_diffuse_HILIC1.47643.47643.6	controllerType=0 controllerNumber=1 scan=47643	125.058	Trypsin	B1	MHGEHLPFSANTPYINTIPVEAQAK	S{+919}	919	919.456	919.46	919.456
50477:2	12	A.SAGPVS{+467.664}AAAVDQDANAQAAR.A	NA	S{+468}	1169.79	2	2338.57	2337.57	1	-1.4	163	NRagged	316.1	19.7	0	4.46	220	>WL85_RS15720 ref|WP_059465377.1|gi|981245667| cell envelope protein SmpA	3057	Nsco_NS_434_20203020_B_diffuse_HILIC2.42623.42623.2	controllerType=0 controllerNumber=1 scan=42623	115.06	Trypsin	B2	SAGPVSAAAVDQDANAQAAR	S{+468}	468	467.664	467.66	467.664
09515:3	892	K.PSLS{+297.058}LSEQDGHDGTTR.-	NA	S{+297}	666.287	3	1996.85	1996.85	0	0	138	Specific	316.13	124.34	4.47	4.29	9	>WL85_RS26460 ref|WP_059538103.1|gi|981321422| MerR family transcriptional regulator	5161	Nsco_NS_434_20203020_B_diffuse_HILIC2.10109.10109.3	controllerType=0 controllerNumber=1 scan=10109	32.3873	Trypsin	B2	PSLSLSEQDGHDGTTR	S{+297}	297	297.058	297.06	297.058
35448:4	35	R.VSDC[+57.021]NGDEIAS{+266.321}GKTDAQGLLK.I	NA	C[+57], S{+266}	612.344	4	2446.36	2444.36	2	-2.7	585	Specific	316.15	28.09	0	5.11	69	>WL85_RS28390 ref|WP_060187912.1|gi|982012269| alpha-2-macroglobulin	5534	Nsco_NS_434_20203020_B_diffuse_HILIC1.31160.31160.4	controllerType=0 controllerNumber=1 scan=31160	84.3468	Trypsin	B1	VSDCNGDEIASGKTDAQGLLK	,S{+266}	,+266	266.321	266.32	266.321
06827:3	35	D.GAFEPKHEC[+57.021]S{+230.215}QSER.F	NA	C[+57], S{+230}	631.321	3	1891.95	1891.95	0	0	608	NRagged	316.15	74.45	0	4.55	69	>WL85_RS28390 ref|WP_060187912.1|gi|982012269| alpha-2-macroglobulin	5534	Nsco_NS_434_20203020_B_diffuse_HILIC1.7976.7976.3	controllerType=0 controllerNumber=1 scan=7976	27.8393	Trypsin	B1	GAFEPKHECSQSER	,S{+230}	,+230	230.215	230.22	230.215
53214:4	2098	I.DAGGGS{+1149.673}QNYPDDYEVIRK.L	NA	S{+1150}	784.4	4	3134.58	3133.58	1	-1.1	199	NRagged	316.17	19.72	14.5	5.13	4	>WL85_RS01515 ref|WP_060309863.1|gi|982144217| amidohydrolase	290	Nsco_NS_434_20203020_B_diffuse_HILIC2.44797.44797.4	controllerType=0 controllerNumber=1 scan=44797	120.458	Trypsin	B2	DAGGGSQNYPDDYEVIRK	S{+1150}	1150	1149.67	1149.67	1149.67
37305:4	595	K.GVHEVSAGTPPPPS{+1068.361}ETGC[+57.021]GQC[+57.021]APIPPEPQPR.T	NA	C[+57]*2, S{+1068}	1069.72	4	4275.86	4274.86	1	-0.8	122	Specific	316.18	99.53	0	4.88	21	>WL85_RS13095 ref|WP_059451516.1|gi|981230885| PTS fructose transporter subunit IIA	2544	Nsco_NS_434_20203020_B_diffuse_HILIC1.32594.32594.3	controllerType=0 controllerNumber=1 scan=32594	88.0007	Trypsin	B1	GVHEVSAGTPPPPSETGCGQCAPIPPEPQPR	*2,S{+1068}	*2,+1068	1068.36	1068.36	1068.36
45586:2	554	N.GRFS{+317.091}DVFNYSR.E	NA	S{+317}	832.871	2	1664.74	1664.74	0	0	212	NRagged	316.2	88.2	88.2	2.42	16	>WL85_RS03395 ref|WP_059468308.1|gi|981248598| porin	657	Nsco_NS_434_20203020_B_diffuse_HILIC1.39421.39421.2	controllerType=0 controllerNumber=1 scan=39421	105.374	Trypsin	B1	GRFSDVFNYSR	S{+317}	317	317.091	317.09	317.091
48350:4	396	T.DGHFGS{+214.271}GQYVAPTVFGDC[+57.021]RDDMK.I	NA	C[+57], S{+214}	694.099	4	2773.37	2773.37	0	0	359	NRagged	316.25	44.34	34.36	6.11	18	>WL85_RS16900 ref|WP_059466865.1|gi|981247155| betaine-aldehyde dehydrogenase	3289	Nsco_NS_434_20203020_B_diffuse_HILIC3.40990.40990.4	controllerType=0 controllerNumber=1 scan=40990	109.622	Trypsin	B3	DGHFGSGQYVAPTVFGDCRDDMK	,S{+214}	,+214	214.271	214.27	214.271
08625:3	312	R.YTVHAS{+796.268}YQGSDESR.A	NA	S{+796}	799.662	3	2396.97	2395.97	1	-1.4	113	Specific	316.3	161.59	0	5.66	27	>WL85_RS02250 ref|WP_059915340.1|gi|981721035| carboxypeptidase regulator	434	Nsco_NS_434_20203020_B_diffuse_HILIC3.9295.9295.3	controllerType=0 controllerNumber=1 scan=9295	30.2927	Trypsin	B3	YTVHASYQGSDESR	S{+796}	796	796.268	796.27	796.268
78527:3	8	M.PEDAAGAAAPAEAAS{+1311.495}APAQAASGAEPAAASASAALSTIYFETGK.S	NA	S{+1311}	1767.8	3	5301.4	5300.4	1	-0.6	394	NRagged	316.35	67.65	0	5.65	220	>WL85_RS13170 ref|WP_059511914.1|gi|981294205| cytochrome-c oxidase	2559	Nsco_NS_434_20203020_B_diffuse_HILIC1.65345.65345.3	controllerType=0 controllerNumber=1 scan=65345	169.582	Trypsin	B1	PEDAAGAAAPAEAASAPAQAASGAEPAAASASAALSTIYFETGK	S{+1311}	1311	1311.49	1311.49	1311.49
63085:6	336	M.AHTLPPLPYAEDALAPTIS{+644.014}KETIEYHYGK.H	NA	S{+644}	645.949	6	3870.66	3869.66	1	-0.9	2	NRagged	316.39	37.84	0	6.95	8	>WL85_RS02610 ref|WP_044848579.1|gi|766786044| superoxide dismutase	506	Nsco_NS_434_20203020_B_diffuse_HILIC1.53283.53283.5	controllerType=0 controllerNumber=1 scan=53283	138.542	Trypsin	B1	AHTLPPLPYAEDALAPTISKETIEYHYGK	S{+644}	644	644.014	644.01	644.014
11604:3	186	P.GENHGAAS{+245.181}LAR.T	NA	S{+245}	443.243	3	1327.72	1327.72	0	0	76	NRagged	316.39	139.62	139.62	4.75	21	>WL85_RS24605 ref|WP_040138862.1|gi|749314785| ATPase	4796	Nsco_NS_434_20203020_B_diffuse_HILIC3.11752.11752.4	controllerType=0 controllerNumber=1 scan=11752	35.5155	Trypsin	B3	GENHGAASLAR	S{+245}	245	245.181	245.18	245.181
03944:3	611	T.MS{+201.970}GASKPPAKPASAPR.A	NA	S{+202}	585.937	3	1755.8	1754.8	1	-1.9	6	NRagged	316.46	56.28	1.78	3.09	13	>WL85_RS28920 ref|WP_059914870.1|gi|981720498| IclR family transcriptional regulator	5639	Nsco_NS_434_20203020_B_diffuse_HILIC1.5584.5584.3	controllerType=0 controllerNumber=1 scan=5584	23.2148	Trypsin	B1	MSGASKPPAKPASAPR	S{+202}	202	201.97	201.97	201.97
11422:3	153	P.GENHGAAS{+245.181}LAR.T	NA	S{+245}	443.243	3	1327.71	1327.71	0	0	76	NRagged	316.46	175.53	15.46	5.46	26	>WL85_RS24605 ref|WP_040138862.1|gi|749314785| ATPase	4796	Nsco_NS_434_20203020_B_diffuse_HILIC2.11652.11652.4	controllerType=0 controllerNumber=1 scan=11652	35.7348	Trypsin	B2	GENHGAASLAR	S{+245}	245	245.181	245.18	245.181
28453:3	22	N.QS{+1300.581}DEQPAAAAAPGK.S	NA	S{+1301}	881.08	3	2641.23	2641.23	0	0	16	NRagged	316.52	27.09	24.86	4.07	118	>WL85_RS20300 ref|WP_059450759.1|gi|981230128| RNA polymerase subunit sigma	3953	Nsco_NS_434_20203020_B_diffuse_HILIC2.25173.25173.3	controllerType=0 controllerNumber=1 scan=25173	70.1302	Trypsin	B2	QSDEQPAAAAAPGK	S{+1301}	1301	1300.58	1300.58	1300.58
19208:3	800	K.KYKEPVLVS{+884.146}GTDGVGTK.L	NA	S{+884}	888.377	3	2663.12	2662.12	1	-1.3	60	Specific	316.56	130.86	0	6.61	11	>WL85_RS16245 ref|WP_059916427.1|gi|981722122| phosphoribosylaminoimidazole synthetase	3161	Nsco_NS_434_20203020_B_diffuse_HILIC3.17841.17841.3	controllerType=0 controllerNumber=1 scan=17841	50.6195	Trypsin	B3	KYKEPVLVSGTDGVGTK	S{+884}	884	884.146	884.15	884.146
18592:7	892	E.AERLFGPNVS{+1562.439}KPSR.V	NA	S{+1562}	446.762	7	3121.29	3120.29	1	-1.1	50	NRagged	316.57	20.23	0	2.65	6	>WL85_RS13955 ref|WP_059465985.1|gi|981246275| ATP synthase subunit I	2712	Nsco_NS_434_20203020_B_diffuse_HILIC1.17843.17843.4	controllerType=0 controllerNumber=1 scan=17843	50.2886	Trypsin	B1	AERLFGPNVSKPSR	S{+1562}	1562	1562.44	1562.44	1562.44
26470:4	1	K.LSKPAATTSATTSATTSTGTAATPTAATPAPAPAAS{+1164.421}APEAASKPAK.S	NA	S{+1164}	1329.89	4	5316.55	5316.55	0	0	98	Specific	316.58	45.16	23.05	3.69	663	>WL85_RS26455 ref|WP_059464384.1|gi|981244674| competence protein ComE	5160	Nsco_NS_434_20203020_B_diffuse_HILIC1.24295.24295.4	controllerType=0 controllerNumber=1 scan=24295	66.6342	Trypsin	B1	LSKPAATTSATTSATTSTGTAATPTAATPAPAPAASAPEAASKPAK	S{+1164}	1164	1164.42	1164.42	1164.42
30532:5	91	R.PGAEVTS{+386.211}KVDFADIRR.T	NA	S{+386}	430.234	5	2147.14	2147.14	0	0	55	Specific	316.62	38.45	0.4	5.5	30	>WL85_RS20435 ref|WP_059466512.1|gi|981246802| hypothetical protein	3979	Nsco_NS_434_20203020_B_diffuse_HILIC1.27331.27331.5	controllerType=0 controllerNumber=1 scan=27331	74.662	Trypsin	B1	PGAEVTSKVDFADIRR	S{+386}	386	386.211	386.21	386.211
24529:4	1979	K.HANVGDNITPFS{+613.336}SASDSK.G	NA	S{+613}	615.804	4	2460.19	2460.19	0	0	216	Specific	316.63	149.9	1.2	3.76	2	>WL85_RS00340 ref|WP_059465113.1|gi|981245403| efflux transporter periplasmic adaptor subunit	65	Nsco_NS_434_20203020_B_diffuse_HILIC2.22190.22190.4	controllerType=0 controllerNumber=1 scan=22190	62.3211	Trypsin	B2	HANVGDNITPFSSASDSK	S{+613}	613	613.336	613.34	613.336
36908:4	188	L.PEEDFNS{+315.092}YATHRGDHLTAQR.A	NA	S{+315}	666.046	4	2661.16	2659.16	2	-2.5	665	NRagged	316.66	90.54	0	5.3	29	>WL85_RS24685 ref|WP_060190526.1|gi|982014986| Fe/S-dependent 2-methylisocitrate dehydratase AcnD	4812	Nsco_NS_434_20203020_B_diffuse_HILIC2.31630.31630.4	controllerType=0 controllerNumber=1 scan=31630	86.7669	Trypsin	B2	PEEDFNSYATHRGDHLTAQR	S{+315}	315	315.092	315.09	315.092
15191:3	1	K.AAAAAAASADAGAS{+1831.651}APAAASSTK.A	NA	S{+1832}	1231.53	3	3692.56	3691.56	1	-0.9	153	Specific	316.69	191.32	0	6.25	663	>WL85_RS26455 ref|WP_059464384.1|gi|981244674| competence protein ComE	5160	Nsco_NS_434_20203020_B_diffuse_HILIC1.15093.15093.3	controllerType=0 controllerNumber=1 scan=15093	43.4933	Trypsin	B1	AAAAAAASADAGASAPAAASSTK	S{+1832}	1832	1831.65	1831.65	1831.65
66791:4	12	N.FS{+286.099}HWC[+57.021]YKPFDELIQK.G	NA	C[+57], S{+286}	572.02	4	2285.06	2284.06	1	-1.5	466	NRagged	316.7	316.7	0	5.63	123	>WL85_RS22165 ref|WP_059468579.1|gi|981248869| peptide ABC transporter substrate-binding protein	4319	Nsco_NS_434_20203020_B_diffuse_HILIC3.55600.55600.4	controllerType=0 controllerNumber=1 scan=55600	143.847	Trypsin	B3	FSHWCYKPFDELIQK	,S{+286}	,+286	286.099	286.1	286.099
63001:3	20	A.SLGGGAWGANSTVQNGLDS{+400.168}SGNGAEPAVSSINNGYK.F	NA	S{+400}	1279.59	3	3836.77	3836.77	0	0	220	NRagged	316.7	24.88	0	4.1	336	>WL85_RS18580 ref|WP_059466175.1|gi|981246465| porin	3617	Nsco_NS_434_20203020_B_diffuse_HILIC3.52642.52642.3	controllerType=0 controllerNumber=1 scan=52642	137.092	Trypsin	B3	SLGGGAWGANSTVQNGLDSSGNGAEPAVSSINNGYK	S{+400}	400	400.168	400.17	400.168
40156:3	237	K.PNAGTS{+271.122}AC[+57.021]TGQC[+57.021]ESIWPPYK.A	NA	C[+57]*2, S{+271}	832.372	3	2495.1	2495.1	0	0	49	Specific	316.73	68.88	10.12	3.83	56	>WL85_RS18350 ref|WP_059468071.1|gi|981248361| hypothetical protein	3571	Nsco_NS_434_20203020_B_diffuse_HILIC1.34846.34846.3	controllerType=0 controllerNumber=1 scan=34846	93.6986	Trypsin	B1	PNAGTSACTGQCESIWPPYK	*2,S{+271}	*2,+271	271.122	271.12	271.122
18128:4	139	K.EGHS{+476.221}DIDDITLHR.L	NA	S{+476}	496.989	4	1984.93	1983.93	1	-1.7	34	Specific	316.77	146.86	0	4.12	46	>WL85_RS26700 ref|WP_006755091.1|gi|493807311| hypothetical protein	5208	Nsco_NS_434_20203020_B_diffuse_HILIC1.17441.17441.3	controllerType=0 controllerNumber=1 scan=17441	49.2673	Trypsin	B1	EGHSDIDDITLHR	S{+476}	476	476.221	476.22	476.221
71809:2	114	E.PNYDGNETQPS{+693.344}VLPSR.I	NA	S{+693}	1234.1	2	2467.18	2467.18	0	0	147	NRagged	316.8	72.14	0	3.39	32	>WL85_RS26840 ref|WP_059467089.1|gi|981247379| DNA gyrase subunit A	5235	Nsco_NS_434_20203020_B_diffuse_HILIC2.59435.59435.4	controllerType=0 controllerNumber=1 scan=59435	157.844	Trypsin	B2	PNYDGNETQPSVLPSR	S{+693}	693	693.344	693.34	693.344
63116:5	35	R.HLGSDQTYKLPLTWSADHS{+852.520}ADTQFTLPPAAK.L	NA	S{+853}	850.647	5	4249.21	4249.21	0	0	713	Specific	316.81	152.43	0	6.06	69	>WL85_RS28390 ref|WP_060187912.1|gi|982012269| alpha-2-macroglobulin	5534	Nsco_NS_434_20203020_B_diffuse_HILIC1.53307.53307.4	controllerType=0 controllerNumber=1 scan=53307	138.587	Trypsin	B1	HLGSDQTYKLPLTWSADHSADTQFTLPPAAK	S{+853}	853	852.52	852.52	852.52
47625:4	62	F.PLREASIQVS{+725.244}EIPGKPGSYR.S	NA	S{+725}	728.111	4	2909.42	2909.42	0	0	447	NRagged	316.84	103.36	0	6.04	49	>WL85_RS06500 ref|WP_006757139.1|gi|493809415| type VI secretion protein EvpB	1267	Nsco_NS_434_20203020_B_diffuse_HILIC2.40378.40378.3	controllerType=0 controllerNumber=1 scan=40378	109.431	Trypsin	B2	PLREASIQVSEIPGKPGSYR	S{+725}	725	725.244	725.24	725.244
52401:3	72	Q.PVSAVSHGYAQPQHVS{+646.225}TADYGALDTPAVWR.N	NA	S{+646}	1276.6	3	3827.77	3826.77	1	-0.9	337	NRagged	316.84	177.17	0	4.65	81	>WL85_RS15315 ref|WP_011883181.1|gi|500213002| cell division protein FtsZ	2977	Nsco_NS_434_20203020_B_diffuse_HILIC3.44173.44173.3	controllerType=0 controllerNumber=1 scan=44173	117.131	Trypsin	B3	PVSAVSHGYAQPQHVSTADYGALDTPAVWR	S{+646}	646	646.225	646.23	646.225
61963:4	63	L.AQS{+483.185}GLHFIGTGVSGGEEGALRGPSIMPGGQR.D	NA	S{+483}	877.68	4	3507.7	3506.7	1	-1	116	NRagged	316.89	29.41	0	5.97	38	>WL85_RS20260 ref|WP_059450767.1|gi|981230136| phosphogluconate dehydrogenase (NADP(+)-dependent, decarboxylating)	3946	Nsco_NS_434_20203020_B_diffuse_HILIC2.51777.51777.4	controllerType=0 controllerNumber=1 scan=51777	137.819	Trypsin	B2	AQSGLHFIGTGVSGGEEGALRGPSIMPGGQR	S{+483}	483	483.185	483.19	483.185
10766:3	140	T.GNAGGS{+792.321}HNLALR.S	NA	S{+792}	653.98	3	1959.92	1958.92	1	-1.7	345	NRagged	316.89	8.93	0	4.79	30	>WL85_RS01005 ref|WP_059465159.1|gi|981245449| metalloprotease PmbA	194	Nsco_NS_434_20203020_B_diffuse_HILIC3.11022.11022.3	controllerType=0 controllerNumber=1 scan=11022	33.9186	Trypsin	B3	GNAGGSHNLALR	S{+792}	792	792.321	792.32	792.321
09052:4	263	A.PMS{+994.433}GNNVSHANNK.T	NA	S{+994}	592.02	4	2365.06	2364.06	1	-1.4	12	NRagged	316.9	44.05	0	2.58	16	>WL85_RS03845 ref|WP_004186391.1|gi|490290786| 50S ribosomal protein L28	745	Nsco_NS_434_20203020_B_diffuse_HILIC2.9759.9759.2	controllerType=0 controllerNumber=1 scan=9759	31.5332	Trypsin	B2	PMSGNNVSHANNK	S{+994}	994	994.433	994.43	994.433
06333:3	23	K.PQAS{+255.138}GHDEASWAQNR.R	NA	S{+255}	637.297	3	1909.87	1908.87	1	-1.8	147	Specific	316.9	198.74	0	7.04	170	>WL85_RS16400 ref|WP_059465490.1|gi|981245780| peptidoglycan-associated lipoprotein	3191	Nsco_NS_434_20203020_B_diffuse_HILIC3.7376.7376.2	controllerType=0 controllerNumber=1 scan=7376	26.3632	Trypsin	B3	PQASGHDEASWAQNR	S{+255}	255	255.138	255.14	255.138
06322:3	29	K.PQAS{+257.128}GHDEASWAQNR.R	NA	S{+257}	637.96	3	1911.86	1910.86	1	-1.8	147	Specific	316.96	231.27	0	4.16	134	>WL85_RS16400 ref|WP_059465490.1|gi|981245780| peptidoglycan-associated lipoprotein	3191	Nsco_NS_434_20203020_B_diffuse_HILIC2.7435.7435.3	controllerType=0 controllerNumber=1 scan=7435	26.7467	Trypsin	B2	PQASGHDEASWAQNR	S{+257}	257	257.128	257.13	257.128
40829:5	62	K.SFRDSEDS{+502.160}RYVGLTLPR.F	NA	S{+502}	501.039	5	2501.16	2500.16	1	-1.3	228	Specific	317.03	232.71	0	7.58	49	>WL85_RS06500 ref|WP_006757139.1|gi|493809415| type VI secretion protein EvpB	1267	Nsco_NS_434_20203020_B_diffuse_HILIC2.34692.34692.4	controllerType=0 controllerNumber=1 scan=34692	94.6581	Trypsin	B2	SFRDSEDSRYVGLTLPR	S{+502}	502	502.16	502.16	502.16
46269:3	430	K.PIADYFS{+399.214}R.E	NA	S{+399}	456.571	3	1367.7	1367.7	0	0	34	Specific	317.12	111.71	111.71	1.29	25	>WL85_RS15880 ref|WP_011883283.1|gi|500213105| 30S ribosomal protein S9	3088	Nsco_NS_434_20203020_B_diffuse_HILIC2.39286.39286.3	controllerType=0 controllerNumber=1 scan=39286	106.71	Trypsin	B2	PIADYFSR	S{+399}	399	399.214	399.21	399.214
25856:3	1598	R.DSRPGANDLS{+995.301}VDLNRDPR.L	NA	S{+995}	998.432	3	2993.28	2992.28	1	-1.1	360	Specific	317.13	180	0	6.75	2	>WL85_RS14660 ref|WP_059468398.1|gi|981248688| aspartate carbamoyltransferase	2852	Nsco_NS_434_20203020_B_diffuse_HILIC3.23237.23237.3	controllerType=0 controllerNumber=1 scan=23237	64.3787	Trypsin	B3	DSRPGANDLSVDLNRDPR	S{+995}	995	995.301	995.3	995.301
35860:3	43	R.VNATTTQDAQAS{+1098.020}IGSYGYAGTK.S	NA	S{+1098}	1101.69	3	3303.07	3302.07	1	-1	352	Specific	317.21	115.83	0	5.84	99	>WL85_RS19895 ref|WP_059595311.1|gi|981381904| porin	3875	Nsco_NS_434_20203020_B_diffuse_HILIC2.30854.30854.5	controllerType=0 controllerNumber=1 scan=30854	84.758	Trypsin	B2	VNATTTQDAQASIGSYGYAGTK	S{+1098}	1098	1098.02	1098.02	1098.02
61605:4	2	I.AQVGSISANSDSS{+1477.641}IGDRIAEAMDK.V	NA	S{+1478}	975.704	4	3899.79	3899.79	0	0	145	NRagged	317.22	2.92	0	3.8	252	>WL85_RS27740 ref|WP_059466950.1|gi|981247240| molecular chaperone GroEL	5407	Nsco_NS_434_20203020_B_diffuse_HILIC1.52157.52157.4	controllerType=0 controllerNumber=1 scan=52157	135.809	Trypsin	B1	AQVGSISANSDSSIGDRIAEAMDK	S{+1478}	1478	1477.64	1477.64	1477.64
29377:4	1	K.LSKPAATTSATTSATTSTGTAATPTAATPAPAPAASAPEAAS{+1560.630}K.P	NA	S{+1561}	1355.15	4	5417.58	5416.58	1	-0.6	98	Specific	317.22	8.74	3.8	4	695	>WL85_RS26455 ref|WP_059464384.1|gi|981244674| competence protein ComE	5160	Nsco_NS_434_20203020_B_diffuse_HILIC3.25825.25825.4	controllerType=0 controllerNumber=1 scan=25825	71.1412	Trypsin	B3	LSKPAATTSATTSATTSTGTAATPTAATPAPAPAASAPEAASK	S{+1561}	1561	1560.63	1560.63	1560.63
41728:4	43	Q.PNVYS{+1138.565}GHEVDHEIIER.S	NA	S{+1139}	758.874	4	3032.47	3032.47	0	0	290	NRagged	317.22	40.64	1.6	3.04	57	>WL85_RS27620 ref|WP_060190092.1|gi|982014552| phytanoyl-CoA dioxygenase	5383	Nsco_NS_434_20203020_B_diffuse_HILIC3.35505.35505.2	controllerType=0 controllerNumber=1 scan=35505	95.8183	Trypsin	B3	PNVYSGHEVDHEIIER	S{+1139}	1139	1138.57	1138.57	1138.57
48387:5	19	K.LAPPQVS{+1576.719}AEVLRK.M	NA	S{+1577}	597.916	5	2985.55	2984.55	1	-1.1	110	Specific	317.23	68.81	7.39	4.07	101	>WL85_RS16200 ref|WP_059465455.1|gi|981245745| molecular chaperone DnaK	3152	Nsco_NS_434_20203020_B_diffuse_HILIC2.40970.40970.5	controllerType=0 controllerNumber=1 scan=40970	110.933	Trypsin	B2	LAPPQVSAEVLRK	S{+1577}	1577	1576.72	1576.72	1576.72
37941:4	26	R.VSDC[+57.021]NGDEIAS{+418.187}GKTDAQGLLK.I	NA	C[+57], S{+418}	650.311	4	2598.22	2596.22	2	-2.6	585	Specific	317.24	8.76	0	4.8	79	>WL85_RS28390 ref|WP_060187912.1|gi|982012269| alpha-2-macroglobulin	5534	Nsco_NS_434_20203020_B_diffuse_HILIC2.32442.32442.4	controllerType=0 controllerNumber=1 scan=32442	88.8315	Trypsin	B2	VSDCNGDEIASGKTDAQGLLK	,S{+418}	,+418	418.187	418.19	418.187
74085:4	18	Q.PQDAQALQAAS{+1372.605}PSGASGAQAAAAPADAATVGAVPDASVQSTPLQPPAPISNSSSVHPGNPK.A	NA	S{+1373}	1764.86	4	7056.41	7054.41	2	-1	201	NRagged	317.25	317.25	0	6.42	148	>WL85_RS00415 ref|WP_059465105.1|gi|981245395| BON domain protein	79	Nsco_NS_434_20203020_B_diffuse_HILIC2.61191.61191.4	controllerType=0 controllerNumber=1 scan=61191	162.835	Trypsin	B2	PQDAQALQAASPSGASGAQAAAAPADAATVGAVPDASVQSTPLQPPAPISNSSSVHPGNPK	S{+1373}	1373	1372.61	1372.61	1372.61
74086:4	18	Q.PQDAQALQAAS{+1373.610}PSGASGAQAAAAPADAATVGAVPDASVQSTPLQPPAPISNSSSVHPGNPK.A	NA	S{+1374}	1765.11	4	7057.42	7055.42	2	-1	201	NRagged	317.25	317.25	0	6.42	148	>WL85_RS00415 ref|WP_059465105.1|gi|981245395| BON domain protein	79	Nsco_NS_434_20203020_B_diffuse_HILIC2.61191.61191.4	controllerType=0 controllerNumber=1 scan=61191	162.835	Trypsin	B2	PQDAQALQAASPSGASGAQAAAAPADAATVGAVPDASVQSTPLQPPAPISNSSSVHPGNPK	S{+1374}	1374	1373.61	1373.61	1373.61
24798:4	52	K.GASAAQAAPKPNDNS{+668.232}SGTFVFSRPGK.F	NA	S{+668}	808.381	4	3230.5	3230.5	0	0	66	Specific	317.25	151.92	0	6.65	136	>WL85_RS27205 ref|WP_059467031.1|gi|981247321| outer membrane lipoprotein carrier protein LolA	5301	Nsco_NS_434_20203020_B_diffuse_HILIC2.22396.22396.4	controllerType=0 controllerNumber=1 scan=22396	62.9033	Trypsin	B2	GASAAQAAPKPNDNSSGTFVFSRPGK	S{+668}	668	668.232	668.23	668.232
55757:5	26	R.RDVNPDEAVAVGAAIQGQVLS{+1704.546}GDRK.D	NA	S{+1705}	855.183	5	4271.88	4269.88	2	-1.6	364	Specific	317.31	317.31	0	8.28	86	>WL85_RS16200 ref|WP_059465455.1|gi|981245745| molecular chaperone DnaK	3152	Nsco_NS_434_20203020_B_diffuse_HILIC3.46938.46938.3	controllerType=0 controllerNumber=1 scan=46938	123.609	Trypsin	B3	RDVNPDEAVAVGAAIQGQVLSGDRK	S{+1705}	1705	1704.55	1704.55	1704.55
16711:2	7	K.DHGDS{+1142.474}FNTLESGR.A	NA	S{+1142}	1289.55	2	2578.1	2577.1	1	-1.3	181	Specific	317.35	231.5	1.2	6.05	210	>WL85_RS15820 ref|WP_059465500.1|gi|981245790| ABC transporter	3077	Nsco_NS_434_20203020_B_diffuse_HILIC2.15938.15938.2	controllerType=0 controllerNumber=1 scan=15938	46.4871	Trypsin	B2	DHGDSFNTLESGR	S{+1142}	1142	1142.47	1142.47	1142.47
41578:4	242	K.AADAGGAKPAAGASAAPAAPAPVAVPAS{+1277.409}AVSGSAAQ.-	NA	S{+1277}	1059.74	4	4235.92	4233.92	2	-1.6	151	CRagged	317.41	58.8	1.2	6.79	56	>WL85_RS04975 ref|WP_059467857.1|gi|981248147| outer membrane lipid asymmetry maintenance protein MlaD	967	Nsco_NS_434_20203020_B_diffuse_HILIC3.35375.35375.4	controllerType=0 controllerNumber=1 scan=35375	95.4929	Trypsin	B3	AADAGGAKPAAGASAAPAAPAPVAVPASAVSGSAAQ	S{+1277}	1277	1277.41	1277.41	1277.41
10303:3	300	K.KLQQWS{+1006.429}QQNASGAKPASGE.-	NA	S{+1006}	1008.48	3	3023.42	3021.42	2	-2.2	124	CRagged	317.43	192.74	0	6.45	40	>WL85_RS23575 ref|WP_059508712.1|gi|981290865| hypothetical protein	4596	Nsco_NS_434_20203020_B_diffuse_HILIC1.10882.10882.3	controllerType=0 controllerNumber=1 scan=10882	33.7062	Trypsin	B1	KLQQWSQQNASGAKPASGE	S{+1006}	1006	1006.43	1006.43	1006.43
65142:4	69	V.VTAGDIELAHDC[+57.021]EVINPNHVIAHLS{+621.202}K.G	NA	C[+57], S{+621}	869.665	4	3475.64	3473.64	2	-1.9	107	NRagged	317.46	26.13	0	5.09	42	>WL85_RS06870 ref|WP_006477176.1|gi|493523099| DNA-directed RNA polymerase subunit alpha	1340	Nsco_NS_434_20203020_B_diffuse_HILIC1.54842.54842.4	controllerType=0 controllerNumber=1 scan=54842	142.093	Trypsin	B1	VTAGDIELAHDCEVINPNHVIAHLSK	,S{+621}	,+621	621.202	621.2	621.202
12165:3	190	K.DPAC[+57.021]PS{+971.392}AAQSETRQ.-	NA	C[+57], S{+971}	830.357	3	2489.06	2489.06	0	0	307	CRagged	317.49	7.96	3.2	4.69	31	>WL85_RS06575 ref|WP_060188721.1|gi|982013163| phage tail protein	1281	Nsco_NS_434_20203020_B_diffuse_HILIC2.12221.12221.3	controllerType=0 controllerNumber=1 scan=12221	37.0704	Trypsin	B2	DPACPSAAQSETRQ	,S{+971}	,+971	971.392	971.39	971.392
08683:3	659	T.FTYAGRKDEAS{+301.095}AK.F	NA	S{+301}	582.277	3	1744.82	1744.82	0	0	253	NRagged	317.49	70.09	4.12	3.7	8	>WL85_RS05065 ref|WP_060189214.1|gi|982013674| glycerol-3-phosphate ABC transporter substrate-binding protein	985	Nsco_NS_434_20203020_B_diffuse_HILIC2.9421.9421.3	controllerType=0 controllerNumber=1 scan=9421	30.7807	Trypsin	B2	FTYAGRKDEASAK	S{+301}	301	301.095	301.1	301.095
14484:3	1	K.AAAAAAASADAGAS{+1831.647}APAAASSTK.A	NA	S{+1832}	1231.52	3	3692.56	3691.56	1	-0.9	153	Specific	317.5	192.17	0	6.86	695	>WL85_RS26455 ref|WP_059464384.1|gi|981244674| competence protein ComE	5160	Nsco_NS_434_20203020_B_diffuse_HILIC3.14151.14151.3	controllerType=0 controllerNumber=1 scan=14151	41.3191	Trypsin	B3	AAAAAAASADAGASAPAAASSTK	S{+1832}	1832	1831.65	1831.65	1831.65
61236:3	12	K.KAILESVYQGAGQAAS{+596.208}APMPPTQWSYDK.N	NA	S{+596}	1198.23	3	3592.67	3590.67	2	-1.9	328	Specific	317.55	213.13	0	8.06	123	>WL85_RS22165 ref|WP_059468579.1|gi|981248869| peptide ABC transporter substrate-binding protein	4319	Nsco_NS_434_20203020_B_diffuse_HILIC3.51272.51272.3	controllerType=0 controllerNumber=1 scan=51272	133.925	Trypsin	B3	KAILESVYQGAGQAASAPMPPTQWSYDK	S{+596}	596	596.208	596.21	596.208
49648:5	1460	R.QRIPDAQVS{+612.342}AAVQEIGLDETRR.T	NA	S{+612}	614.132	5	3066.63	3064.63	2	-2.2	79	Specific	317.56	144.53	1.2	7.58	2	>WL85_RS30345 ref|WP_060190755.1|gi|982015215| hypothetical protein	5914	Nsco_NS_434_20203020_B_diffuse_HILIC2.41943.41943.4	controllerType=0 controllerNumber=1 scan=41943	113.365	Trypsin	B2	QRIPDAQVSAAVQEIGLDETRR	S{+612}	612	612.342	612.34	612.342
78765:1	121	E.PGSSGSPIYS{+266.117}PEK.R	NA	S{+266}	1572.75	1	1572.75	1571.75	1	-2.1	191	NRagged	317.59	233.08	2.47	4	165	>sp|LYSC_LYSEN|(Common contaminant protein)	6035	Nsco_NS_434_20203020_B_diffuse_HILIC2.64859.64859.3	controllerType=0 controllerNumber=1 scan=64859	173.318	Trypsin	B2	PGSSGSPIYSPEK	S{+266}	266	266.117	266.12	266.117
40293:3	146	R.VGGLS{+802.427}VVC[+57.021]EDAAAAER.V	NA	C[+57], S{+802}	802.739	3	2406.2	2406.2	0	0	255	Specific	317.6	81.87	30.84	2.92	31	>WL85_RS18240 ref|WP_059467921.1|gi|981248211| aromatic amino acid aminotransferase	3549	Nsco_NS_434_20203020_B_diffuse_HILIC3.34303.34303.2	controllerType=0 controllerNumber=1 scan=34303	92.7254	Trypsin	B3	VGGLSVVCEDAAAAER	,S{+802}	,+802	802.427	802.43	802.427
17328:3	1	K.AAAAAAASADAGAS{+1930.665}APAAASSTK.A	NA	S{+1931}	1264.53	3	3791.57	3790.57	1	-0.9	153	Specific	317.61	317.61	0	6.6	663	>WL85_RS26455 ref|WP_059464384.1|gi|981244674| competence protein ComE	5160	Nsco_NS_434_20203020_B_diffuse_HILIC1.16801.16801.3	controllerType=0 controllerNumber=1 scan=16801	47.6885	Trypsin	B1	AAAAAAASADAGASAPAAASSTK	S{+1931}	1931	1930.66	1930.66	1930.66
39831:3	858	V.VGTDGPSS{+1394.632}SANQFAVR.A	NA	S{+1395}	996.471	3	2987.4	2987.4	0	0	362	NRagged	317.61	28.01	0	4.22	14	>WL85_RS28630 ref|WP_059509004.1|gi|981291157| hypothetical protein	5581	Nsco_NS_434_20203020_B_diffuse_HILIC1.34581.34581.3	controllerType=0 controllerNumber=1 scan=34581	93.0533	Trypsin	B1	VGTDGPSSSANQFAVR	S{+1395}	1395	1394.63	1394.63	1394.63
77831:4	53	V.PSEVTLGEPYDRS{+1271.545}WLHVGLALDR.A	NA	S{+1272}	971.724	4	3883.88	3881.88	2	-1.7	291	NRagged	317.61	151.78	1.2	7.37	67	>WL85_RS10260 ref|WP_059467652.1|gi|981247942| NlpB/DapX lipoprotein domain protein	1985	Nsco_NS_434_20203020_B_diffuse_HILIC3.64338.64338.4	controllerType=0 controllerNumber=1 scan=64338	166.197	Trypsin	B3	PSEVTLGEPYDRSWLHVGLALDR	S{+1272}	1272	1271.55	1271.55	1271.55
18967:5	571	T.GQTSPAAGHHAEPS{+1842.745}AAQSSKA.-	NA	S{+1843}	767.542	5	3833.68	3832.68	1	-0.9	348	Non	317.62	33.2	0	4.3	8	>WL85_RS01205 ref|WP_059465188.1|gi|981245478| phosphate acyltransferase	232	Nsco_NS_434_20203020_B_diffuse_HILIC2.17704.17704.5	controllerType=0 controllerNumber=1 scan=17704	50.9641	Trypsin	B2	GQTSPAAGHHAEPSAAQSSKA	S{+1843}	1843	1842.74	1842.74	1842.74
46492:4	138	V.PETAQDDVS{+1326.615}APAPAPAAAGRKPAR.K	NA	S{+1327}	918.709	4	3671.82	3670.82	1	-0.9	21	NRagged	317.65	127.14	4.75	7	20	>WL85_RS06750 ref|WP_059914994.1|gi|981720656| uracil-DNA glycosylase	1316	Nsco_NS_434_20203020_B_diffuse_HILIC3.39519.39519.4	controllerType=0 controllerNumber=1 scan=39519	106.135	Trypsin	B3	PETAQDDVSAPAPAPAAAGRKPAR	S{+1327}	1327	1326.62	1326.62	1326.62
34633:3	69	A.DVAQPPEAADVRVEPS{+325.849}HVDAVPETHGAPK.E	NA	S{+326}	1115.45	3	3344.34	3344.34	0	0	97	NRagged	317.66	24.04	0	6.67	49	>WL85_RS23405 ref|WP_059465555.1|gi|981245845| branched-chain alpha-keto acid dehydrogenase subunit E2	4562	Nsco_NS_434_20203020_B_diffuse_HILIC2.29878.29878.3	controllerType=0 controllerNumber=1 scan=29878	82.1382	Trypsin	B2	DVAQPPEAADVRVEPSHVDAVPETHGAPK	S{+326}	326	325.849	325.85	325.849
08294:2	312	T.VHAS{+295.106}YQGSDESR.A	NA	S{+295}	816.353	2	1631.7	1630.7	1	-2.1	115	NRagged	317.66	54.66	0	5.1	27	>WL85_RS02250 ref|WP_059915340.1|gi|981721035| carboxypeptidase regulator	434	Nsco_NS_434_20203020_B_diffuse_HILIC3.9034.9034.2	controllerType=0 controllerNumber=1 scan=9034	29.7449	Trypsin	B3	VHASYQGSDESR	S{+295}	295	295.106	295.11	295.106
37339:3	212	R.ELLEGSPINQS{+837.085}HRDC[+57.021]DKVQDPYSLR.C	NA	C[+57], S{+837}	1265.84	3	3795.51	3793.51	2	-1.8	257	Specific	317.67	84.09	0	8.28	16	>WL85_RS21440 ref|WP_059467791.1|gi|981248081| histidine ammonia-lyase	4179	Nsco_NS_434_20203020_B_diffuse_HILIC1.32624.32624.3	controllerType=0 controllerNumber=1 scan=32624	88.0685	Trypsin	B1	ELLEGSPINQSHRDCDKVQDPYSLR	,S{+837}	,+837	837.085	837.09	837.085
04177:4	32	L.TGQDS{+470.313}GRGTFTHR.H	NA	S{+470}	473.252	4	1889.99	1889.99	0	0	623	NRagged	317.73	81.7	24.03	3.78	65	>WL85_RS10150 ref|WP_059467635.1|gi|981247925| 2-oxoglutarate dehydrogenase subunit E1	1964	Nsco_NS_434_20203020_B_diffuse_HILIC3.5668.5668.3	controllerType=0 controllerNumber=1 scan=5668	22.9943	Trypsin	B3	TGQDSGRGTFTHR	S{+470}	470	470.313	470.31	470.313
48403:3	147	V.QLVETTS{+227.114}GAYYGNGYQDVQNRVPK.I	NA	S{+227}	972.478	3	2915.42	2914.42	1	-1.2	286	NRagged	317.74	86.13	1.2	4.85	27	>WL85_RS26370 ref|WP_059464368.1|gi|981244658| hypothetical protein	5143	Nsco_NS_434_20203020_B_diffuse_HILIC1.41609.41609.3	controllerType=0 controllerNumber=1 scan=41609	110.69	Trypsin	B1	QLVETTSGAYYGNGYQDVQNRVPK	S{+227}	227	227.114	227.11	227.114
17178:3	89	L.EGIS{+240.192}DIRDESDK.S	NA	S{+240}	535.28	3	1603.83	1603.83	0	0	287	NRagged	317.79	67.55	0	2.46	46	>WL85_RS26840 ref|WP_059467089.1|gi|981247379| DNA gyrase subunit A	5235	Nsco_NS_434_20203020_B_diffuse_HILIC3.16278.16278.3	controllerType=0 controllerNumber=1 scan=16278	46.6338	Trypsin	B3	EGISDIRDESDK	S{+240}	240	240.192	240.19	240.192
11586:4	886	K.HELHVTDVTNAS{+490.154}R.T	NA	S{+490}	493.228	4	1969.89	1968.89	1	-1.7	176	Specific	317.82	187.96	0	4.12	11	>WL85_RS01955 ref|WP_060188354.1|gi|982012711| glycerol kinase	376	Nsco_NS_434_20203020_B_diffuse_HILIC2.11771.11771.3	controllerType=0 controllerNumber=1 scan=11771	36.0249	Trypsin	B2	HELHVTDVTNASR	S{+490}	490	490.154	490.15	490.154
39594:3	700	T.SASLLIQENADPS{+237.940}VQRDLER.Y	NA	S{+238}	827.7	3	2481.09	2479.09	2	-2.7	46	NRagged	317.84	133.95	0	6.85	3	>WL85_RS29985 ref|WP_059541044.1|gi|981324523| hypothetical protein	5844	Nsco_NS_434_20203020_B_diffuse_HILIC2.33708.33708.3	controllerType=0 controllerNumber=1 scan=33708	92.1037	Trypsin	B2	SASLLIQENADPSVQRDLER	S{+238}	238	237.94	237.94	237.94
64349:4	71	A.TGTS{+1672.828}HLHVFWQASGGVTEPGSSGSPIYSPEKR.V	NA	S{+1673}	1258.12	4	5029.46	5029.46	0	0	173	NRagged	317.88	40.87	0	4.79	235	>sp|LYSC_LYSEN|(Common contaminant protein)	6035	Nsco_NS_434_20203020_B_diffuse_HILIC3.53701.53701.4	controllerType=0 controllerNumber=1 scan=53701	139.485	Trypsin	B3	TGTSHLHVFWQASGGVTEPGSSGSPIYSPEKR	S{+1673}	1673	1672.83	1672.83	1672.83
36217:3	99	M.PS{+431.206}TNVFDRQDAEYRER.V	NA	S{+431}	805.384	3	2414.14	2414.14	0	0	611	NRagged	317.91	107.56	0.8	3.89	24	>WL85_RS15660 ref|WP_059538645.1|gi|981322030| transketolase	3045	Nsco_NS_434_20203020_B_diffuse_HILIC3.31106.31106.3	controllerType=0 controllerNumber=1 scan=31106	84.6807	Trypsin	B3	PSTNVFDRQDAEYRER	S{+431}	431	431.206	431.21	431.206
74666:5	30	N.TEVVVATGYTDRIGS{+1537.779}DKYNDR.L	NA	S{+1538}	780.592	5	3898.93	3896.93	2	-1.7	128	NRagged	317.92	53	0	5.69	97	>WL85_RS26845 ref|WP_040126893.1|gi|749302727| membrane protein	5236	Nsco_NS_434_20203020_B_diffuse_HILIC1.62302.62302.5	controllerType=0 controllerNumber=1 scan=62302	161.246	Trypsin	B1	TEVVVATGYTDRIGSDKYNDR	S{+1538}	1538	1537.78	1537.78	1537.78
74596:4	774	A.PEQQEAEPGLS{+1221.600}SNEEPMSLFTTVRPNLVQSIR.A	NA	S{+1222}	1202.1	4	4805.37	4805.37	0	0	40	NRagged	317.97	5.91	0.8	5.88	5	>WL85_RS15640 ref|WP_059452036.1|gi|981231405| barnase inhibitor	3041	Nsco_NS_434_20203020_B_diffuse_HILIC3.61802.61802.4	controllerType=0 controllerNumber=1 scan=61802	159.383	Trypsin	B3	PEQQEAEPGLSSNEEPMSLFTTVRPNLVQSIR	S{+1222}	1222	1221.6	1221.6	1221.6
23477:2	252	A.QASAAGADAMAPAS{+1146.408}APMKK.D	NA	S{+1146}	1461.14	2	2921.27	2920.27	1	-1.1	23	NRagged	317.98	44.8	0	5.57	89	>WL85_RS00335 ref|WP_059465114.1|gi|981245404| hypothetical protein	64	Nsco_NS_434_20203020_B_diffuse_HILIC1.21949.21949.2	controllerType=0 controllerNumber=1 scan=21949	60.6108	Trypsin	B1	QASAAGADAMAPASAPMKK	S{+1146}	1146	1146.41	1146.41	1146.41
08637:4	303	D.DEGRIVS{+228.186}EDTRK.F	NA	S{+228}	408.979	4	1632.89	1632.89	0	0	154	NRagged	318.01	75.36	0.35	5.21	17	>WL85_RS24060 ref|WP_059467389.1|gi|981247679| NADPH-dependent FMN reductase	4689	Nsco_NS_434_20203020_B_diffuse_HILIC1.9499.9499.4	controllerType=0 controllerNumber=1 scan=9499	30.7954	Trypsin	B1	DEGRIVSEDTRK	S{+228}	228	228.186	228.19	228.186
61484:4	165	K.PGLASPYYPNDIQS{+1857.954}AEAR.V	NA	S{+1858}	952.729	4	3807.89	3806.89	1	-0.9	45	Specific	318.03	112.65	0	5.5	30	>WL85_RS17140 ref|WP_059466817.1|gi|981247107| purine-nucleoside phosphorylase	3337	Nsco_NS_434_20203020_B_diffuse_HILIC3.51473.51473.4	controllerType=0 controllerNumber=1 scan=51473	134.413	Trypsin	B3	PGLASPYYPNDIQSAEAR	S{+1858}	1858	1857.95	1857.95	1857.95
52035:3	12	K.KASEAAAAASAAQAAAAASAS{+568.216}AGPVSAAAVDQDANAQAAR.A	NA	S{+568}	1360.32	3	4078.93	4078.93	0	0	143	Specific	318.05	225.72	1.2	7.05	220	>WL85_RS15720 ref|WP_059465377.1|gi|981245667| cell envelope protein SmpA	3057	Nsco_NS_434_20203020_B_diffuse_HILIC2.43880.43880.3	controllerType=0 controllerNumber=1 scan=43880	118.218	Trypsin	B2	KASEAAAAASAAQAAAAASASAGPVSAAAVDQDANAQAAR	S{+568}	568	568.216	568.22	568.216
81464:3	331	G.AAPAAAPQAS{+1995.096}APAPAAAAPAPAAAPAPAK.A	NA	S{+1995}	1471.8	3	4413.39	4412.39	1	-0.8	199	NRagged	318.07	13.48	0	5.98	17	>WL85_RS07525 ref|WP_060188265.1|gi|982012622| dihydrolipoamide acetyltransferase	1460	Nsco_NS_434_20203020_B_diffuse_HILIC1.67595.67595.3	controllerType=0 controllerNumber=1 scan=67595	174.96	Trypsin	B1	AAPAAAPQASAPAPAAAAPAPAAAPAPAK	S{+1995}	1995	1995.1	1995.1	1995.1
42951:3	26	N.PDEVQYLNAHGTS{+470.181}TPLGDKNESDAVK.A	NA	S{+470}	1085.84	3	3255.51	3255.51	0	0	293	NRagged	318.09	30.48	0	5.06	100	>WL85_RS01230 ref|WP_059447964.1|gi|981227333| beta-ketoacyl-[acyl-carrier-protein] synthase II	237	Nsco_NS_434_20203020_B_diffuse_HILIC1.37062.37062.3	controllerType=0 controllerNumber=1 scan=37062	99.2002	Trypsin	B1	PDEVQYLNAHGTSTPLGDKNESDAVK	S{+470}	470	470.181	470.18	470.181
74307:4	116	S.PTWSGIESEHVS{+525.237}YNAGYVNVHELVPWR.T	NA	S{+525}	914.191	4	3653.74	3651.74	2	-1.8	1016	NRagged	318.09	28.1	0	4.79	29	>WL85_RS11120 ref|WP_059541255.1|gi|981324734| nitrate reductase	2151	Nsco_NS_434_20203020_B_diffuse_HILIC3.61576.61576.4	controllerType=0 controllerNumber=1 scan=61576	158.792	Trypsin	B3	PTWSGIESEHVSYNAGYVNVHELVPWR	S{+525}	525	525.237	525.24	525.237
81369:6	132	Y.PVLYS{+737.258}GPGGLVAHEC[+57.021]ILDLRPLKETSGISVDDVAK.R	NA	C[+57], S{+737}	741.375	6	4443.21	4443.21	0	0	816	NRagged	318.12	136.57	0.85	5.4	29	>WL85_RS00765 ref|WP_060191011.1|gi|982015471| glycine dehydrogenase (aminomethyl-transferring)	147	Nsco_NS_434_20203020_B_diffuse_HILIC3.67067.67067.6	controllerType=0 controllerNumber=1 scan=67067	173.269	Trypsin	B3	PVLYSGPGGLVAHECILDLRPLKETSGISVDDVAK	,S{+737}	,+737	737.258	737.26	737.258
06477:2	251	K.ATKVDGVYS{+243.126}ADPK.K	NA	S{+243}	797.412	2	1593.82	1593.82	0	0	160	Specific	318.12	237.67	102.12	4.4	28	>WL85_RS25630 ref|WP_011885142.1|gi|500214981| UMP kinase	4998	Nsco_NS_434_20203020_B_diffuse_HILIC3.7479.7479.3	controllerType=0 controllerNumber=1 scan=7479	26.582	Trypsin	B3	ATKVDGVYSADPK	S{+243}	243	243.126	243.13	243.126
63093:4	5	I.PFSYYDQNQQVVGYS{+1463.744}R.E	NA	S{+1464}	854.416	4	3414.64	3414.64	0	0	47	NRagged	318.13	105.08	7.29	4.04	258	>WL85_RS15820 ref|WP_059465500.1|gi|981245790| ABC transporter	3077	Nsco_NS_434_20203020_B_diffuse_HILIC1.53289.53289.4	controllerType=0 controllerNumber=1 scan=53289	138.553	Trypsin	B1	PFSYYDQNQQVVGYSR	S{+1464}	1464	1463.74	1463.74	1463.74
11624:3	375	D.PS{+328.143}PDGKGEIDIC[+57.021]R.G	NA	C[+57], S{+328}	591.282	3	1771.83	1771.83	0	0	397	NRagged	318.13	66.98	66.98	2.63	14	>WL85_RS15430 ref|WP_059510974.1|gi|981293235| proline--tRNA ligase	2999	Nsco_NS_434_20203020_B_diffuse_HILIC1.12032.12032.3	controllerType=0 controllerNumber=1 scan=12032	36.1794	Trypsin	B1	PSPDGKGEIDICR	,S{+328}	,+328	328.143	328.14	328.143
77292:4	190	R.SAFDQVYC[+57.021]S{+1040.436}SNEFSQLDRELNDEYGR.V	NA	C[+57], S{+1040}	1043.95	4	4172.78	4169.78	3	-2.4	30	Specific	318.17	134.21	0	7.8	42	>WL85_RS14315 ref|WP_059509167.1|gi|981291320| hypothetical protein	2783	Nsco_NS_434_20203020_B_diffuse_HILIC1.64375.64375.3	controllerType=0 controllerNumber=1 scan=64375	166.863	Trypsin	B1	SAFDQVYCSSNEFSQLDRELNDEYGR	,S{+1040}	,+1040	1040.44	1040.44	1040.44
39265:3	4	Y.TGGVQYDPHGESGDDNSSYSS{+779.317}SSGR.L	NA	S{+779}	1109.79	3	3327.35	3325.35	2	-2	364	NRagged	318.21	12.71	1.2	6.1	229	>WL85_RS17065 ref|WP_060188142.1|gi|982012499| peptidase	3322	Nsco_NS_434_20203020_B_diffuse_HILIC2.33470.33470.3	controllerType=0 controllerNumber=1 scan=33470	91.431	Trypsin	B2	TGGVQYDPHGESGDDNSSYSSSSGR	S{+779}	779	779.317	779.32	779.317
53404:4	89	K.VNNDLS{+198.124}NAEQVLDEDHFGLEK.V	NA	S{+198}	647.315	4	2586.24	2584.24	2	-2.6	311	Specific	318.24	40.86	25.22	4.4	27	>WL85_RS26065 ref|WP_044843675.1|gi|766772267| DNA-binding protein	5084	Nsco_NS_434_20203020_B_diffuse_HILIC2.44938.44938.4	controllerType=0 controllerNumber=1 scan=44938	120.806	Trypsin	B2	VNNDLSNAEQVLDEDHFGLEK	S{+198}	198	198.124	198.12	198.124
32492:4	217	E.TSGIGVKPVS{+765.408}TEGTER.L	NA	S{+765}	596.818	4	2384.25	2383.25	1	-1.4	195	NRagged	318.24	13.16	0	5.06	29	>WL85_RS02700 ref|WP_044845581.1|gi|766777766| isocitrate dehydrogenase	523	Nsco_NS_434_20203020_B_diffuse_HILIC2.28237.28237.4	controllerType=0 controllerNumber=1 scan=28237	77.9506	Trypsin	B2	TSGIGVKPVSTEGTER	S{+765}	765	765.408	765.41	765.408
50572:3	34	D.AFAALS{+1220.432}QNKAEAAQK.A	NA	S{+1220}	923.755	3	2769.25	2768.25	1	-1.2	177	NRagged	318.28	3.74	0	3.32	71	>WL85_RS30775 ref|WP_059464829.1|gi|981245119| acetyl-CoA acetyltransferase	5996	Nsco_NS_434_20203020_B_diffuse_HILIC1.43326.43326.3	controllerType=0 controllerNumber=1 scan=43326	114.828	Trypsin	B1	AFAALSQNKAEAAQK	S{+1220}	1220	1220.43	1220.43	1220.43
78646:3	8	M.PEDAAGAAAPAEAAS{+1366.482}APAQAASGAEPAAASASAALSTIYFETGK.S	NA	S{+1366}	1785.8	3	5355.39	5355.39	0	0	394	NRagged	318.33	22.88	0	5.11	220	>WL85_RS13170 ref|WP_059511914.1|gi|981294205| cytochrome-c oxidase	2559	Nsco_NS_434_20203020_B_diffuse_HILIC1.65439.65439.3	controllerType=0 controllerNumber=1 scan=65439	169.84	Trypsin	B1	PEDAAGAAAPAEAASAPAQAASGAEPAAASASAALSTIYFETGK	S{+1366}	1366	1366.48	1366.48	1366.48
12638:4	1	K.AAAAAAASADAGAS{+1856.568}APAAASSTK.A	NA	S{+1857}	930.125	4	3717.48	3716.48	1	-0.9	153	Specific	318.44	31.52	0	5.66	668	>WL85_RS26455 ref|WP_059464384.1|gi|981244674| competence protein ComE	5160	Nsco_NS_434_20203020_B_diffuse_HILIC2.12585.12585.4	controllerType=0 controllerNumber=1 scan=12585	37.9444	Trypsin	B2	AAAAAAASADAGASAPAAASSTK	S{+1857}	1857	1856.57	1856.57	1856.57
19701:2	1	K.AAAAAAASADAGAS{+1335.458}APAAASSTK.A	NA	S{+1335}	1598.69	2	3196.37	3195.37	1	-1	153	Specific	318.52	167.11	0	6.84	695	>WL85_RS26455 ref|WP_059464384.1|gi|981244674| competence protein ComE	5160	Nsco_NS_434_20203020_B_diffuse_HILIC3.18229.18229.2	controllerType=0 controllerNumber=1 scan=18229	51.5078	Trypsin	B3	AAAAAAASADAGASAPAAASSTK	S{+1335}	1335	1335.46	1335.46	1335.46
17396:3	1	K.AAAAAAASADAGAS{+1337.466}APAAASSTK.A	NA	S{+1337}	1066.46	3	3197.38	3197.38	0	0	153	Specific	318.54	50.68	0	5.69	668	>WL85_RS26455 ref|WP_059464384.1|gi|981244674| competence protein ComE	5160	Nsco_NS_434_20203020_B_diffuse_HILIC2.16476.16476.3	controllerType=0 controllerNumber=1 scan=16476	47.8485	Trypsin	B2	AAAAAAASADAGASAPAAASSTK	S{+1337}	1337	1337.47	1337.47	1337.47
55811:5	187	L.GEDGEFVPC[+57.021]VHS{+1071.714}VGHPLEAGQK.D	NA	C[+57], S{+1072}	685.167	5	3421.81	3420.81	1	-1	178	NRagged	318.63	39.25	0	5.58	20	>WL85_RS17770 ref|WP_060188802.1|gi|982013261| phosphoenolpyruvate carboxykinase	3458	Nsco_NS_434_20203020_B_diffuse_HILIC2.46886.46886.5	controllerType=0 controllerNumber=1 scan=46886	125.546	Trypsin	B2	GEDGEFVPCVHSVGHPLEAGQK	,S{+1072}	,+1072	1071.71	1071.71	1071.71
24521:3	1	T.PTAATPAPAPAASAPEAAS{+1876.818}KPAK.S	NA	S{+1877}	1317.64	3	3950.92	3949.92	1	-0.8	121	NRagged	318.63	66.01	0	6.18	695	>WL85_RS26455 ref|WP_059464384.1|gi|981244674| competence protein ComE	5160	Nsco_NS_434_20203020_B_diffuse_HILIC3.22227.22227.3	controllerType=0 controllerNumber=1 scan=22227	61.736	Trypsin	B3	PTAATPAPAPAASAPEAASKPAK	S{+1877}	1877	1876.82	1876.82	1876.82
54680:5	366	A.MLQIQHLLDRKPGQLS{+259.045}GGQR.Q	NA	S{+259}	507.864	5	2535.29	2534.29	1	-1.3	121	NRagged	318.64	58.17	1.2	6.66	13	>WL85_RS27230 ref|WP_059915443.1|gi|981721138| sugar ABC transporter ATP-binding protein	5306	Nsco_NS_434_20203020_B_diffuse_HILIC2.45968.45968.5	controllerType=0 controllerNumber=1 scan=45968	123.27	Trypsin	B2	MLQIQHLLDRKPGQLSGGQR	S{+259}	259	259.045	259.05	259.045
37476:3	100	K.AATLSDS{+1262.347}DIAALSNDSC[+57.021]KASDAESK.I	NA	C[+57], S{+1262}	1263.84	3	3789.49	3789.49	0	0	40	Specific	318.73	137.64	0	7.08	34	>WL85_RS01615 ref|WP_059465789.1|gi|981246079| peptidase	309	Nsco_NS_434_20203020_B_diffuse_HILIC2.32074.32074.3	controllerType=0 controllerNumber=1 scan=32074	87.8936	Trypsin	B2	AATLSDSDIAALSNDSCKASDAESK	,S{+1262}	,+1262	1262.35	1262.35	1262.35
33022:2	183	K.C[+57.021]EIYIVEGDS{+284.465}AGGSAK.Q	NA	C[+57], S{+284}	971.115	2	1941.22	1940.22	1	-1.7	442	Specific	318.74	76.82	0	5.62	29	>WL85_RS21490 ref|WP_060189414.1|gi|982013874| DNA gyrase subunit B	4188	Nsco_NS_434_20203020_B_diffuse_HILIC1.29260.29260.3	controllerType=0 controllerNumber=1 scan=29260	79.3972	Trypsin	B1	CEIYIVEGDSAGGSAK	,S{+284}	,+284	284.465	284.46	284.465
54660:5	33	S.SLDPHSS{+880.430}FLDKTDYDELQEQTK.G	NA	S{+880}	696.133	5	3476.64	3476.64	0	0	76	NRagged	318.76	3.36	0	3.65	60	>WL85_RS13115 ref|WP_059464438.1|gi|981244728| peptidase S41	2548	Nsco_NS_434_20203020_B_diffuse_HILIC3.46011.46011.2	controllerType=0 controllerNumber=1 scan=46011	121.409	Trypsin	B3	SLDPHSSFLDKTDYDELQEQTK	S{+880}	880	880.43	880.43	880.43
46796:4	214	R.RIEFYGLGNS{+759.386}NIVAQDAHYK.F	NA	S{+759}	764.89	4	3056.54	3054.54	2	-2.2	470	Specific	318.78	142.37	0	4.88	22	>WL85_RS27260 ref|WP_059467021.1|gi|981247311| RpiR family transcriptional regulator	5312	Nsco_NS_434_20203020_B_diffuse_HILIC3.39756.39756.4	controllerType=0 controllerNumber=1 scan=39756	106.682	Trypsin	B3	RIEFYGLGNSNIVAQDAHYK	S{+759}	759	759.386	759.39	759.386
41739:3	169	Q.PQTPAPATATPASAPS{+1255.389}AEQR.A	NA	S{+1255}	1068.79	3	3204.36	3204.36	0	0	25	NRagged	318.81	15.88	0	3.07	76	>WL85_RS08015 ref|WP_059467468.1|gi|981247758| hypothetical protein	1555	Nsco_NS_434_20203020_B_diffuse_HILIC1.36108.36108.3	controllerType=0 controllerNumber=1 scan=36108	96.8838	Trypsin	B1	PQTPAPATATPASAPSAEQR	S{+1255}	1255	1255.39	1255.39	1255.39
46058:3	468	I.GYGS{+537.323}QGHAHALNLK.D	NA	S{+537}	664.024	3	1990.06	1990.06	0	0	23	NRagged	318.82	16.07	5.42	3.56	10	>WL85_RS05890 ref|WP_006478252.1|gi|493524188| ketol-acid reductoisomerase	1149	Nsco_NS_434_20203020_B_diffuse_HILIC1.39800.39800.3	controllerType=0 controllerNumber=1 scan=39800	106.381	Trypsin	B1	GYGSQGHAHALNLK	S{+537}	537	537.323	537.32	537.323
11549:2	142	D.PHAPFHAQVS{+383.101}AER.A	NA	S{+383}	915.416	2	1829.82	1829.82	0	0	106	NRagged	318.85	39.44	9.81	2.78	22	>WL85_RS26095 ref|WP_059464327.1|gi|981244617| glucose-6-phosphate isomerase	5088	Nsco_NS_434_20203020_B_diffuse_HILIC1.11982.11982.2	controllerType=0 controllerNumber=1 scan=11982	36.0811	Trypsin	B1	PHAPFHAQVSAER	S{+383}	383	383.101	383.1	383.101
19262:4	321	R.GHGHASAAQVPAPAAGS{+1234.446}TDTPTGAASQPAVR.R	NA	S{+1234}	1019.46	4	4074.83	4072.83	2	-1.6	68	Specific	318.86	318.86	0	8.61	30	>WL85_RS15870 ref|WP_059465403.1|gi|981245693| hypothetical protein	3086	Nsco_NS_434_20203020_B_diffuse_HILIC3.17883.17883.4	controllerType=0 controllerNumber=1 scan=17883	50.7353	Trypsin	B3	GHGHASAAQVPAPAAGSTDTPTGAASQPAVR	S{+1234}	1234	1234.45	1234.45	1234.45
79229:3	1077	K.MTTPVVPTPPAAPVPLS{+1150.458}GPGVAPASGASAVPAAPAAASAVVAPGAMR.G	NA	S{+1150}	1780.23	3	5338.68	5335.68	3	-1.9	212	Specific	318.87	43.6	0	5.45	5	>WL85_RS23360 ref|WP_060190361.1|gi|982014821| hypothetical protein	4553	Nsco_NS_434_20203020_B_diffuse_HILIC1.65898.65898.3	controllerType=0 controllerNumber=1 scan=65898	171.123	Trypsin	B1	MTTPVVPTPPAAPVPLSGPGVAPASGASAVPAAPAAASAVVAPGAMR	S{+1150}	1150	1150.46	1150.46	1150.46
77629:2	8	A.EPAAASASAALS{+665.187}TIYFETGK.S	NA	S{+665}	1325.59	2	2650.17	2650.17	0	0	418	NRagged	318.96	19.11	0	4.95	220	>WL85_RS13170 ref|WP_059511914.1|gi|981294205| cytochrome-c oxidase	2559	Nsco_NS_434_20203020_B_diffuse_HILIC1.64653.64653.4	controllerType=0 controllerNumber=1 scan=64653	167.657	Trypsin	B1	EPAAASASAALSTIYFETGK	S{+665}	665	665.187	665.19	665.187
35324:4	564	I.YMGSVHSHEAS{+811.424}PLK.S	NA	S{+811}	589.296	4	2354.16	2354.16	0	0	135	NRagged	318.98	93.92	0	4.76	10	>WL85_RS14895 ref|WP_060328728.1|gi|982164487| 3-hydroxybutyrate dehydrogenase	2896	Nsco_NS_434_20203020_B_diffuse_HILIC3.30414.30414.4	controllerType=0 controllerNumber=1 scan=30414	82.9105	Trypsin	B3	YMGSVHSHEASPLK	S{+811}	811	811.424	811.42	811.424
37410:2	508	R.VSGVSFPGERADDAS{+362.082}ASVKEDVYTR.S	NA	S{+362}	1503.68	2	3006.35	3004.35	2	-2.2	82	Specific	319.01	151.86	0	8.64	5	>WL85_RS02095 ref|WP_060188339.1|gi|982012696| recombinase RecX	403	Nsco_NS_434_20203020_B_diffuse_HILIC1.32668.32668.4	controllerType=0 controllerNumber=1 scan=32668	88.194	Trypsin	B1	VSGVSFPGERADDASASVKEDVYTR	S{+362}	362	362.082	362.08	362.082
50547:3	173	K.AEGDLMGMVAS{+326.163}DGPHYGDNVK.L	NA	S{+326}	831.042	3	2491.11	2489.11	2	-2.7	105	Specific	319.04	67.94	3.33	4.14	35	>WL85_RS16445 ref|WP_060188504.1|gi|982012892| hypothetical protein	3200	Nsco_NS_434_20203020_B_diffuse_HILIC2.42679.42679.3	controllerType=0 controllerNumber=1 scan=42679	115.213	Trypsin	B2	AEGDLMGMVASDGPHYGDNVK	S{+326}	326	326.163	326.16	326.163
33045:3	1548	Q.PNIPDSSS{+356.139}RPDSREPNWER.A	NA	S{+356}	865.734	3	2595.19	2595.19	0	0	5	NRagged	319.05	140.65	17.02	2.83	5	>WL85_RS01180 ref|WP_059465184.1|gi|981245474| peptidase S49	227	Nsco_NS_434_20203020_B_diffuse_HILIC1.29275.29275.3	controllerType=0 controllerNumber=1 scan=29275	79.4387	Trypsin	B1	PNIPDSSSRPDSREPNWER	S{+356}	356	356.139	356.14	356.139
77926:4	489	V.IDSGTEAVIGRIPEGVAS{+967.503}DAQDAIR.A	NA	S{+968}	877.705	4	3507.8	3507.8	0	0	25	NRagged	319.11	8.54	3.95	6.29	11	>WL85_RS07865 ref|WP_059467441.1|gi|981247731| aldehyde dehydrogenase	1525	Nsco_NS_434_20203020_B_diffuse_HILIC1.64870.64870.4	controllerType=0 controllerNumber=1 scan=64870	168.269	Trypsin	B1	IDSGTEAVIGRIPEGVASDAQDAIR	S{+968}	968	967.503	967.5	967.503
62516:4	5	I.PFSYYDQNQQVVGYS{+1463.742}R.E	NA	S{+1464}	854.415	4	3414.64	3414.64	0	0	47	NRagged	319.12	67.79	7.74	4.21	258	>WL85_RS15820 ref|WP_059465500.1|gi|981245790| ABC transporter	3077	Nsco_NS_434_20203020_B_diffuse_HILIC1.52849.52849.4	controllerType=0 controllerNumber=1 scan=52849	137.449	Trypsin	B1	PFSYYDQNQQVVGYSR	S{+1464}	1464	1463.74	1463.74	1463.74
76696:6	231	F.TEGFHVPEGEAYAAVEHPKGEFGIYLVS{+257.157}DGANKPYR.L	NA	S{+257}	699.85	6	4194.06	4192.06	2	-1.6	340	NRagged	319.13	15.83	0.32	7.39	17	>WL85_RS05805 ref|WP_059468107.1|gi|981248397| NADH dehydrogenase	1133	Nsco_NS_434_20203020_B_diffuse_HILIC3.63444.63444.6	controllerType=0 controllerNumber=1 scan=63444	163.738	Trypsin	B3	TEGFHVPEGEAYAAVEHPKGEFGIYLVSDGANKPYR	S{+257}	257	257.157	257.16	257.157
42484:4	218	K.AADAGGAKPAAGASAAPAAPAPVAVPASAVS{+612.184}GSAAQ.-	NA	S{+612}	892.93	4	3568.7	3568.7	0	0	151	CRagged	319.14	136.36	9.01	3.32	57	>WL85_RS04975 ref|WP_059467857.1|gi|981248147| outer membrane lipid asymmetry maintenance protein MlaD	967	Nsco_NS_434_20203020_B_diffuse_HILIC1.36684.36684.4	controllerType=0 controllerNumber=1 scan=36684	98.2927	Trypsin	B1	AADAGGAKPAAGASAAPAAPAPVAVPASAVSGSAAQ	S{+612}	612	612.184	612.18	612.184
39995:6	1589	R.IDAVFFC[+57.021]PHVS{+1131.359}EDHC[+57.021]DC[+57.021]R.K	NA	C[+57]*3, S{+1131}	566.721	6	3395.29	3395.29	0	0	89	Specific	319.14	57.58	16.68	4.86	3	>WL85_RS01875 ref|WP_059465747.1|gi|981246037| D,D-heptose 1,7-bisphosphate phosphatase	361	Nsco_NS_434_20203020_B_diffuse_HILIC2.34019.34019.4	controllerType=0 controllerNumber=1 scan=34019	92.9013	Trypsin	B2	IDAVFFCPHVSEDHCDCR	*3,S{+1131}	*3,+1131	1131.36	1131.36	1131.36
21557:4	191	R.GHGHASAAQVPAPAAGS{+1262.440}TDTPTGAASQPAVR.R	NA	S{+1262}	1026.46	4	4102.83	4100.83	2	-1.6	68	Specific	319.15	319.15	0	8.46	40	>WL85_RS15870 ref|WP_059465403.1|gi|981245693| hypothetical protein	3086	Nsco_NS_434_20203020_B_diffuse_HILIC2.19819.19819.4	controllerType=0 controllerNumber=1 scan=19819	56.326	Trypsin	B2	GHGHASAAQVPAPAAGSTDTPTGAASQPAVR	S{+1262}	1262	1262.44	1262.44	1262.44
17682:3	50	Q.GSGGTQVAVVDANGKVDNS{+200.084}SDAQR.I	NA	S{+200}	844.737	3	2532.2	2532.2	0	0	348	NRagged	319.17	61.64	0	4.57	70	>WL85_RS07320 ref|WP_060188248.1|gi|982012605| hypothetical protein	1419	Nsco_NS_434_20203020_B_diffuse_HILIC3.16645.16645.3	controllerType=0 controllerNumber=1 scan=16645	47.5756	Trypsin	B3	GSGGTQVAVVDANGKVDNSSDAQR	S{+200}	200	200.084	200.08	200.084
28738:4	1	K.LSKPAATTSATTSATTSTGTAATPTAATPAPAPAAS{+624.210}APEAASKPAK.S	NA	S{+624}	1194.84	4	4776.34	4776.34	0	0	98	Specific	319.19	217.54	31.65	4.48	695	>WL85_RS26455 ref|WP_059464384.1|gi|981244674| competence protein ComE	5160	Nsco_NS_434_20203020_B_diffuse_HILIC3.25367.25367.4	controllerType=0 controllerNumber=1 scan=25367	69.8963	Trypsin	B3	LSKPAATTSATTSATTSTGTAATPTAATPAPAPAASAPEAASKPAK	S{+624}	624	624.21	624.21	624.21
48894:5	12	K.KASEAAAAAS{+1174.379}AAQAAAAASASAGPVSAAAVDQDANAQAAR.A	NA	S{+1174}	937.825	5	4685.1	4685.1	0	0	143	Specific	319.21	71.7	0	3.86	220	>WL85_RS15720 ref|WP_059465377.1|gi|981245667| cell envelope protein SmpA	3057	Nsco_NS_434_20203020_B_diffuse_HILIC2.41367.41367.5	controllerType=0 controllerNumber=1 scan=41367	111.932	Trypsin	B2	KASEAAAAASAAQAAAAASASAGPVSAAAVDQDANAQAAR	S{+1174}	1174	1174.38	1174.38	1174.38
46212:4	198	V.PETAQDDVS{+1324.620}APAPAPAAAGRKPAR.K	NA	S{+1325}	918.46	4	3670.82	3668.82	2	-1.8	21	NRagged	319.23	81.52	0	6.45	19	>WL85_RS06750 ref|WP_059914994.1|gi|981720656| uracil-DNA glycosylase	1316	Nsco_NS_434_20203020_B_diffuse_HILIC1.39920.39920.2	controllerType=0 controllerNumber=1 scan=39920	106.674	Trypsin	B1	PETAQDDVSAPAPAPAAAGRKPAR	S{+1325}	1325	1324.62	1324.62	1324.62
57928:4	47	K.AKDS{+1465.714}AEQQEAIRGLQSDTSAAATGTTNLGALLK.A	NA	S{+1466}	1196.36	4	4782.41	4782.41	0	0	530	Specific	319.23	166.72	0	7.99	62	>WL85_RS26805 ref|WP_059467119.1|gi|981247409| 30S ribosomal protein S1	5228	Nsco_NS_434_20203020_B_diffuse_HILIC2.48603.48603.3	controllerType=0 controllerNumber=1 scan=48603	129.9	Trypsin	B2	AKDSAEQQEAIRGLQSDTSAAATGTTNLGALLK	S{+1466}	1466	1465.71	1465.71	1465.71
77942:5	85	R.VYSGLMDMMNDDELRGVIGHEMGHVALGHS{+851.464}K.K	NA	S{+851}	851.413	5	4253.04	4250.04	3	-2.4	115	Specific	319.25	118.67	0	6.85	59	>WL85_RS01615 ref|WP_059465789.1|gi|981246079| peptidase	309	Nsco_NS_434_20203020_B_diffuse_HILIC3.64433.64433.5	controllerType=0 controllerNumber=1 scan=64433	166.456	Trypsin	B3	VYSGLMDMMNDDELRGVIGHEMGHVALGHSK	S{+851}	851	851.464	851.46	851.464
63801:5	410	A.PAATASVVEPQDAAAAPADPLDTLREQDGGEPEAPAAGNVAMHTSAAPHEHGPSAS{+1344.709}GASGPAR.T	NA	S{+1345}	1477.71	5	7384.54	7378.54	6	-2.7	444	NRagged	319.37	319.37	0	7.34	6	>WL85_RS27145 ref|WP_059467039.1|gi|981247329| chloride channel protein	5290	Nsco_NS_434_20203020_B_diffuse_HILIC2.53203.53203.5	controllerType=0 controllerNumber=1 scan=53203	141.262	Trypsin	B2	PAATASVVEPQDAAAAPADPLDTLREQDGGEPEAPAAGNVAMHTSAAPHEHGPSASGASGPAR	S{+1345}	1345	1344.71	1344.71	1344.71
82608:1	172	E.PGSS{+266.457}GSPIYSPEK.R	NA	S{+266}	1573.09	1	1573.09	1572.09	1	-2.1	191	NRagged	319.4	217.84	0	4.91	141	>sp|LYSC_LYSEN|(Common contaminant protein)	6035	Nsco_NS_434_20203020_B_diffuse_HILIC1.68513.68513.3	controllerType=0 controllerNumber=1 scan=68513	177.531	Trypsin	B1	PGSSGSPIYSPEK	S{+266}	266	266.457	266.46	266.457
60251:2	20	S.GNGAEPAVS{+978.770}SINNGYK.F	NA	S{+979}	1278.77	2	2556.53	2556.53	0	0	240	NRagged	319.41	78.84	0	5.52	336	>WL85_RS18580 ref|WP_059466175.1|gi|981246465| porin	3617	Nsco_NS_434_20203020_B_diffuse_HILIC3.50501.50501.3	controllerType=0 controllerNumber=1 scan=50501	132.199	Trypsin	B3	GNGAEPAVSSINNGYK	S{+979}	979	978.77	978.77	978.77
28796:4	134	G.PAAS{+1228.556}QQSGRTEPAPPAADLPAGGQK.E	NA	S{+1229}	908.446	4	3630.76	3630.76	0	0	25	NRagged	319.45	30.65	3.6	5.84	19	>WL85_RS08515 ref|WP_059467551.1|gi|981247841| SpoVR family protein	1654	Nsco_NS_434_20203020_B_diffuse_HILIC2.25445.25445.4	controllerType=0 controllerNumber=1 scan=25445	70.8734	Trypsin	B2	PAASQQSGRTEPAPPAADLPAGGQK	S{+1229}	1229	1228.56	1228.56	1228.56
22255:3	43	L.VGAYQHAS{+841.369}GTQR.V	NA	S{+841}	706.003	3	2115.99	2115.99	0	0	340	NRagged	319.49	95.47	49.2	2.01	99	>WL85_RS19895 ref|WP_059595311.1|gi|981381904| porin	3875	Nsco_NS_434_20203020_B_diffuse_HILIC2.20376.20376.3	controllerType=0 controllerNumber=1 scan=20376	57.7831	Trypsin	B2	VGAYQHASGTQR	S{+841}	841	841.369	841.37	841.369
82120:5	124	R.HNAIVC[+57.021]NIGHFDS{+1566.296}EIDVASTR.Q	NA	C[+57], S{+1566}	785.488	5	3923.41	3921.41	2	-1.7	334	Specific	319.51	187.18	0	6.45	33	>WL85_RS00505 ref|WP_059465092.1|gi|981245382| adenosylhomocysteinase	97	Nsco_NS_434_20203020_B_diffuse_HILIC1.68108.68108.3	controllerType=0 controllerNumber=1 scan=68108	176.375	Trypsin	B1	HNAIVCNIGHFDSEIDVASTR	,S{+1566}	,+1566	1566.3	1566.3	1566.3
45988:5	52	M.PKPVVGDNGS{+546.244}GMHVHQSIWK.D	NA	S{+546}	545.074	5	2721.34	2719.34	2	-2.5	260	NRagged	319.51	49.76	5.6	5.97	76	>WL85_RS07590 ref|WP_040144590.1|gi|749321481| glutamine synthetase	1472	Nsco_NS_434_20203020_B_diffuse_HILIC3.39114.39114.5	controllerType=0 controllerNumber=1 scan=39114	105.105	Trypsin	B3	PKPVVGDNGSGMHVHQSIWK	S{+546}	546	546.244	546.24	546.244
14686:2	689	R.DGSGGAQAS{+568.225}SEIPGTQAR.L	NA	S{+568}	1129.51	2	2258.01	2257.01	1	-1.5	150	Specific	319.55	220.06	0	6.77	8	>WL85_RS10090 ref|WP_059510805.1|gi|981293066| Flp pilus assembly protein CpaB	1952	Nsco_NS_434_20203020_B_diffuse_HILIC3.14316.14316.2	controllerType=0 controllerNumber=1 scan=14316	41.7346	Trypsin	B3	DGSGGAQASSEIPGTQAR	S{+568}	568	568.225	568.23	568.225
48681:4	31	M.MYGS{+1851.781}QLMTPAERNEYHAR.M	NA	S{+1852}	1002.45	4	4006.77	4005.77	1	-0.8	43	NRagged	319.56	13.1	13.1	3.04	113	>WL85_RS12305 ref|WP_060189112.1|gi|982013572| hypothetical protein	2387	Nsco_NS_434_20203020_B_diffuse_HILIC2.41202.41202.4	controllerType=0 controllerNumber=1 scan=41202	111.48	Trypsin	B2	MYGSQLMTPAERNEYHAR	S{+1852}	1852	1851.78	1851.78	1851.78
67388:6	145	K.RLHGMYVMPDGSFNFDEIS{+1217.642}VK.-	NA	S{+1218}	611.139	6	3661.8	3659.8	2	-1.8	500	Specific	319.57	233.1	0	6.32	41	>WL85_RS19080 ref|WP_059510248.1|gi|981292508| glutathione ABC transporter substrate-binding protein	3714	Nsco_NS_434_20203020_B_diffuse_HILIC1.56616.56616.4	controllerType=0 controllerNumber=1 scan=56616	146.404	Trypsin	B1	RLHGMYVMPDGSFNFDEISVK	S{+1218}	1218	1217.64	1217.64	1217.64
44568:3	186	V.SEPILQQQGS{+924.452}DR.I	NA	S{+924}	761.712	3	2283.12	2282.12	1	-1.5	255	NRagged	319.57	29.37	0	4	27	>WL85_RS16055 ref|WP_059465430.1|gi|981245720| preprotein translocase subunit SecD	3123	Nsco_NS_434_20203020_B_diffuse_HILIC1.38367.38367.4	controllerType=0 controllerNumber=1 scan=38367	102.503	Trypsin	B1	SEPILQQQGSDR	S{+924}	924	924.452	924.45	924.452
51109:2	9	S.ASAGPVS{+397.141}AAAVDQDANAQAAR.A	NA	S{+397}	1170.05	2	2339.08	2338.08	1	-1.4	162	NRagged	319.57	32.72	0	4.7	240	>WL85_RS15720 ref|WP_059465377.1|gi|981245667| cell envelope protein SmpA	3057	Nsco_NS_434_20203020_B_diffuse_HILIC3.43177.43177.4	controllerType=0 controllerNumber=1 scan=43177	114.811	Trypsin	B3	ASAGPVSAAAVDQDANAQAAR	S{+397}	397	397.141	397.14	397.141
67574:4	13	K.QVADARNGKMPEDAAGAAAPAEAAS{+1131.405}APAQAASGAEPAAASASAALSTIYFETGK.S	NA	S{+1131}	1549.72	4	6195.84	6190.84	5	-2.7	384	Specific	319.58	319.58	0	6.86	213	>WL85_RS13170 ref|WP_059511914.1|gi|981294205| cytochrome-c oxidase	2559	Nsco_NS_434_20203020_B_diffuse_HILIC3.56206.56206.4	controllerType=0 controllerNumber=1 scan=56206	145.238	Trypsin	B3	QVADARNGKMPEDAAGAAAPAEAASAPAQAASGAEPAAASASAALSTIYFETGK	S{+1131}	1131	1131.4	1131.4	1131.4
36582:4	8	M.HLQFGS{+1263.568}PAVKGESADK.D	NA	S{+1264}	734.36	4	2934.42	2934.42	0	0	5	NRagged	319.63	9.5	0	5.79	149	>WL85_RS06505 ref|WP_006477093.1|gi|493523014| hypothetical protein	1268	Nsco_NS_434_20203020_B_diffuse_HILIC2.31377.31377.3	controllerType=0 controllerNumber=1 scan=31377	86.1174	Trypsin	B2	HLQFGSPAVKGESADK	S{+1264}	1264	1263.57	1263.57	1263.57
29825:4	1	K.LSKPAATTSATTSATTSTGTAATPTAATPAPAPAASAPEAAS{+1587.624}K.P	NA	S{+1588}	1361.65	4	5443.57	5443.57	0	0	98	Specific	319.65	14.57	13.14	2.95	695	>WL85_RS26455 ref|WP_059464384.1|gi|981244674| competence protein ComE	5160	Nsco_NS_434_20203020_B_diffuse_HILIC3.26171.26171.4	controllerType=0 controllerNumber=1 scan=26171	72.0134	Trypsin	B3	LSKPAATTSATTSATTSTGTAATPTAATPAPAPAASAPEAASK	S{+1588}	1588	1587.62	1587.62	1587.62
44955:4	398	N.ANGLLIS{+708.281}NDRDELSALGR.S	NA	S{+708}	656.577	4	2623.28	2622.28	1	-1.3	15	NRagged	319.67	41.04	5.13	5.81	14	>WL85_RS27610 ref|WP_060190088.1|gi|982014548| phosphoglycerate mutase	5381	Nsco_NS_434_20203020_B_diffuse_HILIC3.38005.38005.4	controllerType=0 controllerNumber=1 scan=38005	102.052	Trypsin	B3	ANGLLISNDRDELSALGR	S{+708}	708	708.281	708.28	708.281
25809:2	289	A.QASAAGADAMAPAS{+1218.419}APMKK.D	NA	S{+1218}	1497.14	2	2993.28	2992.28	1	-1.1	23	NRagged	319.73	71.96	0	6.39	59	>WL85_RS00335 ref|WP_059465114.1|gi|981245404| hypothetical protein	64	Nsco_NS_434_20203020_B_diffuse_HILIC3.23203.23203.2	controllerType=0 controllerNumber=1 scan=23203	64.2932	Trypsin	B3	QASAAGADAMAPASAPMKK	S{+1218}	1218	1218.42	1218.42	1218.42
17241:3	1	K.AAAAAAASADAGAS{+1831.654}APAAASSTK.A	NA	S{+1832}	1231.53	3	3692.56	3691.56	1	-0.9	153	Specific	319.78	76.66	0	6.13	668	>WL85_RS26455 ref|WP_059464384.1|gi|981244674| competence protein ComE	5160	Nsco_NS_434_20203020_B_diffuse_HILIC2.16353.16353.3	controllerType=0 controllerNumber=1 scan=16353	47.5275	Trypsin	B2	AAAAAAASADAGASAPAAASSTK	S{+1832}	1832	1831.65	1831.65	1831.65
62045:3	12	K.KAILESVYQGAGQAAS{+596.726}APMPPTQWSYDK.N	NA	S{+597}	1197.74	3	3591.19	3591.19	0	0	328	Specific	319.84	122.54	1.19	5.68	123	>WL85_RS22165 ref|WP_059468579.1|gi|981248869| peptide ABC transporter substrate-binding protein	4319	Nsco_NS_434_20203020_B_diffuse_HILIC3.51899.51899.3	controllerType=0 controllerNumber=1 scan=51899	135.4	Trypsin	B3	KAILESVYQGAGQAASAPMPPTQWSYDK	S{+597}	597	596.726	596.73	596.726
06391:4	296	R.PGS{+338.174}DYAHSLK.L	NA	S{+338}	353.929	4	1412.69	1412.69	0	0	216	Specific	319.86	38.23	17.18	1.82	9	>WL85_RS12980 ref|WP_059465903.1|gi|981246193| lipoyl synthase	2521	Nsco_NS_434_20203020_B_diffuse_HILIC3.7424.7424.4	controllerType=0 controllerNumber=1 scan=7424	26.4624	Trypsin	B3	PGSDYAHSLK	S{+338}	338	338.174	338.17	338.174
57676:4	276	V.VIVPS{+1384.596}LQDPEELKK.R	NA	S{+1385}	745.631	4	2979.5	2979.5	0	0	178	NRagged	319.89	16.87	0.47	3.99	27	>WL85_RS30590 ref|WP_034182833.1|gi|736008924| peroxidase	5960	Nsco_NS_434_20203020_B_diffuse_HILIC1.48987.48987.4	controllerType=0 controllerNumber=1 scan=48987	128.302	Trypsin	B1	VIVPSLQDPEELKK	S{+1385}	1385	1384.6	1384.6	1384.6
60907:3	7	K.KAILES{+596.212}VYQGAGQAASAPMPPTQWSYDK.N	NA	S{+596}	1197.56	3	3590.68	3590.68	0	0	328	Specific	319.91	319.91	0.8	7.84	145	>WL85_RS22165 ref|WP_059468579.1|gi|981248869| peptide ABC transporter substrate-binding protein	4319	Nsco_NS_434_20203020_B_diffuse_HILIC1.51621.51621.3	controllerType=0 controllerNumber=1 scan=51621	134.599	Trypsin	B1	KAILESVYQGAGQAASAPMPPTQWSYDK	S{+596}	596	596.212	596.21	596.212
83159:2	737	K.SKVGDEAVEGGAS{+566.213}AGMQGGASASGAAQ.-	NA	S{+566}	1459.64	2	2918.27	2916.27	2	-2.3	110	CRagged	319.91	90	0	6.25	24	>WL85_RS01065 ref|WP_060188070.1|gi|982012427| hypothetical protein	206	Nsco_NS_434_20203020_B_diffuse_HILIC3.68458.68458.2	controllerType=0 controllerNumber=1 scan=68458	176.107	Trypsin	B3	SKVGDEAVEGGASAGMQGGASASGAAQ	S{+566}	566	566.213	566.21	566.213
52414:4	928	E.TMLDEC[+57.021]S{+511.433}AIAAHNGYRPDSAAVER.M	NA	C[+57], S{+511}	787.415	4	3146.64	3145.64	1	-1.1	219	NRagged	320.03	11.64	11.64	3.91	3	>WL85_RS14600 ref|WP_059468387.1|gi|981248677| 2-dehydropantoate 2-reductase	2840	Nsco_NS_434_20203020_B_diffuse_HILIC3.44184.44184.4	controllerType=0 controllerNumber=1 scan=44184	117.159	Trypsin	B3	TMLDECSAIAAHNGYRPDSAAVER	,S{+511}	,+511	511.433	511.43	511.433
36904:4	741	R.DQMHS{+668.213}LRQYDGISGFPR.R	NA	S{+668}	670.046	4	2677.16	2675.16	2	-2.5	87	Specific	320.08	124.56	0	6.32	10	>WL85_RS20380 ref|WP_059539921.1|gi|981323400| 1-deoxy-D-xylulose-5-phosphate synthase	3968	Nsco_NS_434_20203020_B_diffuse_HILIC1.32286.32286.3	controllerType=0 controllerNumber=1 scan=32286	87.2352	Trypsin	B1	DQMHSLRQYDGISGFPR	S{+668}	668	668.213	668.21	668.213
08628:5	1322	R.ASC[+57.021]DVS{+1105.547}GKPFDPTRK.L	NA	C[+57], S{+1106}	555.077	5	2771.35	2770.35	1	-1.2	573	Specific	320.08	23.69	0	5.1	3	>WL85_RS19880 ref|WP_060188924.1|gi|982013384| formate dehydrogenase	3872	Nsco_NS_434_20203020_B_diffuse_HILIC1.9491.9491.3	controllerType=0 controllerNumber=1 scan=9491	30.7788	Trypsin	B1	ASCDVSGKPFDPTRK	,S{+1106}	,+1106	1105.55	1105.55	1105.55
06252:2	22	K.PQAS{+285.140}GHDEASWAQNR.R	NA	S{+285}	969.942	2	1938.88	1938.88	0	0	147	Specific	320.22	132.41	0.3	2.88	141	>WL85_RS16400 ref|WP_059465490.1|gi|981245780| peptidoglycan-associated lipoprotein	3191	Nsco_NS_434_20203020_B_diffuse_HILIC1.7437.7437.2	controllerType=0 controllerNumber=1 scan=7437	26.8029	Trypsin	B1	PQASGHDEASWAQNR	S{+285}	285	285.14	285.14	285.14
40007:4	50	R.TKTEQALAS{+1148.329}AHQVDTQLAQLDGKLADAQSAQQALQQQYQDLSR.N	NA	S{+1148}	1462.93	4	5848.69	5844.69	4	-2.3	374	Specific	320.22	320.22	0	8.64	57	>WL85_RS03445 ref|WP_059468221.1|gi|981248511| uroporphyrinogen-III synthase	667	Nsco_NS_434_20203020_B_diffuse_HILIC2.34028.34028.4	controllerType=0 controllerNumber=1 scan=34028	92.924	Trypsin	B2	TKTEQALASAHQVDTQLAQLDGKLADAQSAQQALQQQYQDLSR	S{+1148}	1148	1148.33	1148.33	1148.33
27290:4	346	S.GQIEQGPHAAS{+512.263}ALSNDERTR.G	NA	S{+512}	663.081	4	2649.3	2649.3	0	0	52	NRagged	320.24	30.43	4.8	4.16	13	>WL85_RS03785 ref|WP_059468276.1|gi|981248566| CDP-6-deoxy-delta-3,4-glucoseen reductase	733	Nsco_NS_434_20203020_B_diffuse_HILIC1.24905.24905.4	controllerType=0 controllerNumber=1 scan=24905	68.2853	Trypsin	B1	GQIEQGPHAASALSNDERTR	S{+512}	512	512.263	512.26	512.263
55645:5	666	A.C[+57.021]VASC[+57.021]PSGS{+1246.471}IYKREEDGIVLIDQDK.C	NA	C[+57]*2, S{+1246}	818.172	5	4086.83	4085.83	1	-0.8	191	NRagged	320.24	46.04	0	6.55	6	>WL85_RS11125 ref|WP_060189039.1|gi|982013499| nitrate reductase	2152	Nsco_NS_434_20203020_B_diffuse_HILIC2.46755.46755.5	controllerType=0 controllerNumber=1 scan=46755	125.212	Trypsin	B2	CVASCPSGSIYKREEDGIVLIDQDK	*2,S{+1246}	*2,+1246	1246.47	1246.47	1246.47
50797:3	27	M.PHDLINS{+1356.508}KPISSAIR.E	NA	S{+1357}	1002.48	3	3005.43	3004.43	1	-1.1	495	NRagged	320.3	102.26	0	5.48	78	>WL85_RS07040 ref|WP_059468479.1|gi|981248769| DNA-directed RNA polymerase subunit beta	1374	Nsco_NS_434_20203020_B_diffuse_HILIC3.42925.42925.3	controllerType=0 controllerNumber=1 scan=42925	114.212	Trypsin	B3	PHDLINSKPISSAIR	S{+1357}	1357	1356.51	1356.51	1356.51
35561:4	850	H.VLVMS{+589.275}NGGFGGVHQK.L	NA	S{+589}	530.772	4	2120.06	2119.06	1	-1.6	438	NRagged	320.31	18.44	0	4.58	9	>WL85_RS15530 ref|WP_060188394.1|gi|982012764| UDP-N-acetylmuramate:L-alanyl-gamma-D-glutamyl- meso-diaminopimelate ligase	3019	Nsco_NS_434_20203020_B_diffuse_HILIC1.31245.31245.5	controllerType=0 controllerNumber=1 scan=31245	84.5552	Trypsin	B1	VLVMSNGGFGGVHQK	S{+589}	589	589.275	589.27	589.275
14801:8	582	K.ERGFRLQEHS{+1774.680}LAMYGSC[+57.021]TTENC[+57.021]PHR.K	NA	C[+57]*2, S{+1775}	602.262	8	4811.04	4811.04	0	0	116	Specific	320.32	17.7	0	6.01	9	>WL85_RS15715 ref|WP_006753314.1|gi|493805489| transcriptional repressor	3056	Nsco_NS_434_20203020_B_diffuse_HILIC2.14408.14408.4	controllerType=0 controllerNumber=1 scan=14408	42.5712	Trypsin	B2	ERGFRLQEHSLAMYGSCTTENCPHR	*2,S{+1775}	*2,+1775	1774.68	1774.68	1774.68
03589:4	762	K.KAS{+452.128}IELDRK.V	NA	S{+452}	378.941	4	1512.74	1511.74	1	-2.2	85	Specific	320.35	144.13	0	2.61	9	>WL85_RS10305 ref|WP_004192938.1|gi|490297495| 50S ribosomal protein L20	1993	Nsco_NS_434_20203020_B_diffuse_HILIC3.5195.5195.3	controllerType=0 controllerNumber=1 scan=5195	22.0471	Trypsin	B3	KASIELDRK	S{+452}	452	452.128	452.13	452.128
56746:3	5	I.PVTS{+255.112}QNRIPLVQNGTVDIEC[+57.021]GSTTNNAER.Q	NA	C[+57], S{+255}	1142.89	3	3426.66	3425.66	1	-1	87	NRagged	320.4	205.55	2.26	8.24	258	>WL85_RS15820 ref|WP_059465500.1|gi|981245790| ABC transporter	3077	Nsco_NS_434_20203020_B_diffuse_HILIC1.48255.48255.3	controllerType=0 controllerNumber=1 scan=48255	126.576	Trypsin	B1	PVTSQNRIPLVQNGTVDIECGSTTNNAER	,S{+255}	,+255	255.112	255.11	255.112
76783:2	12	I.TGAAQMDGAILVC[+57.021]S{+356.172}AADGPMPQTR.E	NA	C[+57], S{+356}	1388.15	2	2775.29	2774.29	1	-1.2	94	NRagged	320.4	12.32	9.6	4.42	130	>WL85_RS07010 ref|WP_034209732.1|gi|736066354| elongation factor Tu	1368	Nsco_NS_434_20203020_B_diffuse_HILIC1.63963.63963.2	controllerType=0 controllerNumber=1 scan=63963	165.752	Trypsin	B1	TGAAQMDGAILVCSAADGPMPQTR	,S{+356}	,+356	356.172	356.17	356.172
76436:4	24	A.PADAALHAS{+1576.653}MRDVVK.D	NA	S{+1577}	790.374	4	3158.47	3157.47	1	-1.1	600	NRagged	320.53	181.93	0	6.99	111	>WL85_RS20300 ref|WP_059450759.1|gi|981230128| RNA polymerase subunit sigma	3953	Nsco_NS_434_20203020_B_diffuse_HILIC3.63243.63243.4	controllerType=0 controllerNumber=1 scan=63243	163.221	Trypsin	B3	PADAALHASMRDVVK	S{+1577}	1577	1576.65	1576.65	1576.65
40184:3	14	M.PYQYTGGVQYDPHGES{+250.053}GDDNSSYSSSSGR.L	NA	S{+250}	1116.45	3	3347.32	3347.32	0	0	360	NRagged	320.58	10.73	0	6.01	191	>WL85_RS17065 ref|WP_060188142.1|gi|982012499| peptidase	3322	Nsco_NS_434_20203020_B_diffuse_HILIC3.34224.34224.3	controllerType=0 controllerNumber=1 scan=34224	92.5344	Trypsin	B3	PYQYTGGVQYDPHGESGDDNSSYSSSSGR	S{+250}	250	250.053	250.05	250.053
47079:5	11	K.LNHYS{+623.333}FGDVKGELIDQLGVRDK.E	NA	S{+623}	626.531	5	3128.63	3126.63	2	-2.1	102	Specific	320.66	172.23	0	6.99	190	>WL85_RS25965 ref|WP_009691824.1|gi|497377611| antioxidant, AhpC/Tsa family protein	5065	Nsco_NS_434_20203020_B_diffuse_HILIC3.39985.39985.4	controllerType=0 controllerNumber=1 scan=39985	107.251	Trypsin	B3	LNHYSFGDVKGELIDQLGVRDK	S{+623}	623	623.333	623.33	623.333
29415:5	2325	V.PIAS{+1008.548}ATLHHR.T	NA	S{+1009}	423.238	5	2112.16	2111.16	1	-1.6	24	NRagged	320.68	8.13	0	3.36	1	>WL85_RS26320 ref|WP_006486250.1|gi|493532269| primosomal replication protein N	5133	Nsco_NS_434_20203020_B_diffuse_HILIC1.26506.26506.5	controllerType=0 controllerNumber=1 scan=26506	72.4759	Trypsin	B1	PIASATLHHR	S{+1009}	1009	1008.55	1008.55	1008.55
22038:3	52	K.GASAAQAAPKPNDNS{+568.216}SGTFVFSRPGK.F	NA	S{+568}	1044.17	3	3130.49	3130.49	0	0	66	Specific	320.69	320.69	1.2	6.99	136	>WL85_RS27205 ref|WP_059467031.1|gi|981247321| outer membrane lipoprotein carrier protein LolA	5301	Nsco_NS_434_20203020_B_diffuse_HILIC2.20212.20212.4	controllerType=0 controllerNumber=1 scan=20212	57.3457	Trypsin	B2	GASAAQAAPKPNDNSSGTFVFSRPGK	S{+568}	568	568.216	568.22	568.216
51465:5	2	Q.VGSISANSDSS{+1378.754}IGDRIAEAMDK.V	NA	S{+1379}	721.368	5	3602.81	3601.81	1	-0.9	147	NRagged	320.69	34.24	4.99	5.91	247	>WL85_RS27740 ref|WP_059466950.1|gi|981247240| molecular chaperone GroEL	5407	Nsco_NS_434_20203020_B_diffuse_HILIC3.43467.43467.5	controllerType=0 controllerNumber=1 scan=43467	115.518	Trypsin	B3	VGSISANSDSSIGDRIAEAMDK	S{+1379}	1379	1378.75	1378.75	1378.75
70421:2	22	V.APADAALHAS{+1077.442}MR.D	NA	S{+1077}	1144.52	2	2288.04	2288.04	0	0	599	NRagged	320.78	3.04	2.89	2.67	118	>WL85_RS20300 ref|WP_059450759.1|gi|981230128| RNA polymerase subunit sigma	3953	Nsco_NS_434_20203020_B_diffuse_HILIC2.58336.58336.4	controllerType=0 controllerNumber=1 scan=58336	154.81	Trypsin	B2	APADAALHASMR	S{+1077}	1077	1077.44	1077.44	1077.44
74621:2	606	V.PPQASAVPAGGS{+741.382}EAR.V	NA	S{+741}	1069.05	2	2137.08	2136.08	1	-1.6	53	NRagged	320.8	122.64	2.53	5.86	11	>WL85_RS15470 ref|WP_059538677.1|gi|981322062| ribonucleotide-diphosphate reductase subunit beta	3007	Nsco_NS_434_20203020_B_diffuse_HILIC3.61823.61823.4	controllerType=0 controllerNumber=1 scan=61823	159.439	Trypsin	B3	PPQASAVPAGGSEAR	S{+741}	741	741.382	741.38	741.382
13491:6	306	K.RMGHAGALIS{+903.351}GGADTAEAK.L	NA	S{+903}	453.715	6	2717.25	2716.25	1	-1.2	249	Specific	320.83	165.72	0	5.29	18	>WL85_RS02110 ref|WP_010090788.1|gi|497776604| succinate--CoA ligase subunit alpha	406	Nsco_NS_434_20203020_B_diffuse_HILIC1.13680.13680.4	controllerType=0 controllerNumber=1 scan=13680	40.0145	Trypsin	B1	RMGHAGALISGGADTAEAK	S{+903}	903	903.351	903.35	903.351
30252:2	1	T.AATPTAATPAPAPAAS{+404.576}APEAASKPAK.S	NA	S{+405}	1361.9	2	2722.8	2720.8	2	-2.5	118	NRagged	320.85	6.66	0	6.43	663	>WL85_RS26455 ref|WP_059464384.1|gi|981244674| competence protein ComE	5160	Nsco_NS_434_20203020_B_diffuse_HILIC1.27126.27126.4	controllerType=0 controllerNumber=1 scan=27126	74.1491	Trypsin	B1	AATPTAATPAPAPAASAPEAASKPAK	S{+405}	405	404.576	404.58	404.576
14484:3	1	K.AAAAAAASADAGAS{+1831.648}APAAASSTK.A	NA	S{+1832}	1231.52	3	3692.56	3691.56	1	-0.9	153	Specific	320.95	179.27	0	6.77	668	>WL85_RS26455 ref|WP_059464384.1|gi|981244674| competence protein ComE	5160	Nsco_NS_434_20203020_B_diffuse_HILIC2.14166.14166.3	controllerType=0 controllerNumber=1 scan=14166	41.9304	Trypsin	B2	AAAAAAASADAGASAPAAASSTK	S{+1832}	1832	1831.65	1831.65	1831.65
31245:4	649	I.YMGSVHSHEAS{+752.412}PLK.S	NA	S{+752}	574.543	4	2295.15	2295.15	0	0	135	NRagged	320.97	58.97	0	4.77	9	>WL85_RS14895 ref|WP_060328728.1|gi|982164487| 3-hydroxybutyrate dehydrogenase	2896	Nsco_NS_434_20203020_B_diffuse_HILIC2.27248.27248.4	controllerType=0 controllerNumber=1 scan=27248	75.5524	Trypsin	B2	YMGSVHSHEASPLK	S{+752}	752	752.412	752.41	752.412
43311:5	27	E.SENLMPHDLINS{+797.383}KPISSAIR.E	NA	S{+797}	604.714	5	3019.54	3019.54	0	0	490	NRagged	321.01	43.35	0.27	5.1	78	>WL85_RS07040 ref|WP_059468479.1|gi|981248769| DNA-directed RNA polymerase subunit beta	1374	Nsco_NS_434_20203020_B_diffuse_HILIC3.36756.36756.5	controllerType=0 controllerNumber=1 scan=36756	98.867	Trypsin	B3	SENLMPHDLINSKPISSAIR	S{+797}	797	797.383	797.38	797.383
70813:4	134	S.LS{+345.874}HGLIVQQAGGPAASAGIQPGDVILAVNGRPVTSPEQLR.D	NA	S{+346}	1081.01	4	4321.03	4320.03	1	-0.8	427	NRagged	321.07	3.88	3.88	5.66	35	>WL85_RS02245 ref|WP_059511810.1|gi|981294080| peptidase	433	Nsco_NS_434_20203020_B_diffuse_HILIC1.59297.59297.4	controllerType=0 controllerNumber=1 scan=59297	153.286	Trypsin	B1	LSHGLIVQQAGGPAASAGIQPGDVILAVNGRPVTSPEQLR	S{+346}	346	345.874	345.87	345.874
29385:4	640	H.VVLGHIS{+778.401}GK.M	NA	S{+778}	422.744	4	1687.95	1687.95	0	0	31	NRagged	321.08	38.39	38.39	2.72	11	>WL85_RS06895 ref|WP_004521905.1|gi|490656915| translation initiation factor IF-1	1345	Nsco_NS_434_20203020_B_diffuse_HILIC3.25831.25831.4	controllerType=0 controllerNumber=1 scan=25831	71.1563	Trypsin	B3	VVLGHISGK	S{+778}	778	778.401	778.4	778.401
20536:4	49	K.AVPAGGGGGS{+1951.852}APTR.E	NA	S{+1952}	777.616	4	3107.44	3106.44	1	-1.1	1285	Specific	321.09	22	0	2.12	54	>WL85_RS28390 ref|WP_060187912.1|gi|982012269| alpha-2-macroglobulin	5534	Nsco_NS_434_20203020_B_diffuse_HILIC3.18901.18901.2	controllerType=0 controllerNumber=1 scan=18901	53.214	Trypsin	B3	AVPAGGGGGSAPTR	S{+1952}	1952	1951.85	1951.85	1951.85
55777:7	768	R.SIKPS{+542.949}HVDC[+57.021]FYVRQPEALGLGHAVLC[+57.021]AEK.L	NA	C[+57]*2, S{+543}	547.664	7	3827.61	3824.61	3	-2.6	92	Specific	321.1	98.12	0	7.13	5	>WL85_RS13755 ref|WP_059467689.1|gi|981247979| UTP--glucose-1-phosphate uridylyltransferase	2673	Nsco_NS_434_20203020_B_diffuse_HILIC3.46954.46954.6	controllerType=0 controllerNumber=1 scan=46954	123.652	Trypsin	B3	SIKPSHVDCFYVRQPEALGLGHAVLCAEK	*2,S{+543}	*2,+543	542.949	542.95	542.949
13145:3	1	K.AAAAAAASADAGAS{+1832.652}APAAASSTK.A	NA	S{+1833}	1231.86	3	3693.56	3692.56	1	-0.9	153	Specific	321.13	226.99	0	6.92	668	>WL85_RS26455 ref|WP_059464384.1|gi|981244674| competence protein ComE	5160	Nsco_NS_434_20203020_B_diffuse_HILIC2.13105.13105.3	controllerType=0 controllerNumber=1 scan=13105	39.2294	Trypsin	B2	AAAAAAASADAGASAPAAASSTK	S{+1833}	1833	1832.65	1832.65	1832.65
39211:3	218	K.AADAGGAKPAAGAS{+1163.425}AAPAAPAPVAVPASAVSGSAAQ.-	NA	S{+1163}	1374.65	3	4121.94	4119.94	2	-1.6	151	CRagged	321.14	117.17	0	6.15	57	>WL85_RS04975 ref|WP_059467857.1|gi|981248147| outer membrane lipid asymmetry maintenance protein MlaD	967	Nsco_NS_434_20203020_B_diffuse_HILIC1.34082.34082.3	controllerType=0 controllerNumber=1 scan=34082	91.8296	Trypsin	B1	AADAGGAKPAAGASAAPAAPAPVAVPASAVSGSAAQ	S{+1163}	1163	1163.42	1163.42	1163.42
39481:4	787	N.PS{+245.086}DLHPPHWQLSER.A	NA	S{+245}	486.736	4	1943.92	1943.92	0	0	3	NRagged	321.15	12.14	2.6	2.4	8	>WL85_RS06320 ref|WP_059468191.1|gi|981248481| 2-aminoadipate aminotransferase	1235	Nsco_NS_434_20203020_B_diffuse_HILIC3.33638.33638.4	controllerType=0 controllerNumber=1 scan=33638	91.0432	Trypsin	B3	PSDLHPPHWQLSER	S{+245}	245	245.086	245.09	245.086
30321:4	290	D.DRVIGDPAHFAS{+262.161}SPRK.I	NA	S{+262}	504.524	4	2015.08	2015.08	0	0	300	NRagged	321.18	75.93	2	6.42	12	>WL85_RS05900 ref|WP_060190248.1|gi|982014708| acetolactate synthase 3 catalytic subunit	1151	Nsco_NS_434_20203020_B_diffuse_HILIC3.26531.26531.4	controllerType=0 controllerNumber=1 scan=26531	73.021	Trypsin	B3	DRVIGDPAHFASSPRK	S{+262}	262	262.161	262.16	262.161
25465:2	159	A.AATEAPAAAAS{+1707.604}SPK.A	NA	S{+1708}	1475.62	2	2950.24	2950.24	0	0	30	NRagged	321.19	5.52	0	3.8	48	>WL85_RS30720 ref|WP_059468523.1|gi|981248813| phospholipid-binding protein	5986	Nsco_NS_434_20203020_B_diffuse_HILIC1.23530.23530.2	controllerType=0 controllerNumber=1 scan=23530	64.7057	Trypsin	B1	AATEAPAAAASSPK	S{+1708}	1708	1707.6	1707.6	1707.6
41600:3	242	K.AADAGGAKPAAGASAAPAAPAPVAVPAS{+1234.446}AVSGSAAQ.-	NA	S{+1234}	1398.32	3	4192.96	4190.96	2	-1.6	151	CRagged	321.2	321.2	0	8.07	56	>WL85_RS04975 ref|WP_059467857.1|gi|981248147| outer membrane lipid asymmetry maintenance protein MlaD	967	Nsco_NS_434_20203020_B_diffuse_HILIC3.35394.35394.3	controllerType=0 controllerNumber=1 scan=35394	95.5353	Trypsin	B3	AADAGGAKPAAGASAAPAAPAPVAVPASAVSGSAAQ	S{+1234}	1234	1234.45	1234.45	1234.45
24295:3	52	K.GASAAQAAPKPNDNS{+567.205}SGTFVFSRPGK.F	NA	S{+567}	1044.5	3	3131.47	3129.47	2	-2.1	66	Specific	321.24	99.76	0	5.35	136	>WL85_RS27205 ref|WP_059467031.1|gi|981247321| outer membrane lipoprotein carrier protein LolA	5301	Nsco_NS_434_20203020_B_diffuse_HILIC2.22008.22008.3	controllerType=0 controllerNumber=1 scan=22008	61.8396	Trypsin	B2	GASAAQAAPKPNDNSSGTFVFSRPGK	S{+567}	567	567.205	567.21	567.205
48817:3	41	D.AFAALS{+1267.550}QNKAEAAQK.A	NA	S{+1268}	939.127	3	2815.37	2815.37	0	0	177	NRagged	321.24	50.54	0	4.33	69	>WL85_RS30775 ref|WP_059464829.1|gi|981245119| acetyl-CoA acetyltransferase	5996	Nsco_NS_434_20203020_B_diffuse_HILIC3.41366.41366.3	controllerType=0 controllerNumber=1 scan=41366	110.453	Trypsin	B3	AFAALSQNKAEAAQK	S{+1268}	1268	1267.55	1267.55	1267.55
38274:3	68	T.WS{+243.088}AEDEDAFKQPIRDQYER.Q	NA	S{+243}	876.066	3	2626.18	2626.18	0	0	469	NRagged	321.3	321.3	6.71	4.89	37	>WL85_RS14965 ref|WP_059464516.1|gi|981244806| methylcrotonoyl-CoA carboxylase	2909	Nsco_NS_434_20203020_B_diffuse_HILIC1.33352.33352.3	controllerType=0 controllerNumber=1 scan=33352	89.8746	Trypsin	B1	WSAEDEDAFKQPIRDQYER	S{+243}	243	243.088	243.09	243.088
39792:3	508	S.PS{+1979.925}EEEAFDEAK.A	NA	S{+1980}	1078.16	3	3232.46	3231.46	1	-1	51	NRagged	321.3	74.67	7	3.66	9	>WL85_RS12560 ref|WP_059450680.1|gi|981230049| hypothetical protein	2437	Nsco_NS_434_20203020_B_diffuse_HILIC3.33900.33900.3	controllerType=0 controllerNumber=1 scan=33900	91.6701	Trypsin	B3	PSEEEAFDEAK	S{+1980}	1980	1979.92	1979.92	1979.92
50377:4	1445	I.ELRIPS{+337.206}GKPGKEGADALK.T	NA	S{+337}	551.568	4	2203.25	2203.25	0	0	80	NRagged	321.36	37.47	5.82	5.18	4	>WL85_RS15750 ref|WP_059465383.1|gi|981245673| DNA polymerase III subunit delta	3063	Nsco_NS_434_20203020_B_diffuse_HILIC1.43178.43178.4	controllerType=0 controllerNumber=1 scan=43178	114.473	Trypsin	B1	ELRIPSGKPGKEGADALK	S{+337}	337	337.206	337.21	337.206
72771:4	313	R.VVNRIEHGEGRQEDLDLLNS{+1407.778}VAENIMGR.T	NA	S{+1408}	1144.35	4	4574.37	4571.37	3	-2.2	365	Specific	321.38	321.38	0	9.07	14	>WL85_RS05795 ref|WP_006756904.1|gi|493809179| NADH dehydrogenase	1131	Nsco_NS_434_20203020_B_diffuse_HILIC2.60203.60203.5	controllerType=0 controllerNumber=1 scan=60203	160.027	Trypsin	B2	VVNRIEHGEGRQEDLDLLNSVAENIMGR	S{+1408}	1408	1407.78	1407.78	1407.78
22764:4	155	K.PAAAQPAQEKPVAS{+287.822}RPAVQVPTPR.A	NA	S{+288}	689.8	4	2756.18	2754.18	2	-2.4	532	Specific	321.42	181.94	0	7.36	26	>WL85_RS26545 ref|WP_060189994.1|gi|982014454| DNA polymerase III subunit gamma/tau	5177	Nsco_NS_434_20203020_B_diffuse_HILIC2.20756.20756.3	controllerType=0 controllerNumber=1 scan=20756	58.7656	Trypsin	B2	PAAAQPAQEKPVASRPAVQVPTPR	S{+288}	288	287.822	287.82	287.822
69512:10	108	K.SGYNILIVSDRKTDADHVAIPALLATS{+1756.015}AIHTHLVQQGLR.T	NA	S{+1756}	596.236	10	5953.29	5950.29	3	-1.7	636	Specific	321.44	18.94	0	6.35	16	>WL85_RS05030 ref|WP_059467850.1|gi|981248140| glutamate synthase subunit alpha	978	Nsco_NS_434_20203020_B_diffuse_HILIC2.57615.57615.5	controllerType=0 controllerNumber=1 scan=57615	152.793	Trypsin	B2	SGYNILIVSDRKTDADHVAIPALLATSAIHTHLVQQGLR	S{+1756}	1756	1756.02	1756.02	1756.02
52267:3	564	A.IENGGS{+1079.461}VYFDHGALR.T	NA	S{+1079}	905.756	3	2715.25	2714.25	1	-1.2	72	NRagged	321.46	11.4	11.4	2.77	13	>WL85_RS04610 ref|WP_059466158.1|gi|981246448| calmodulin-binding protein	897	Nsco_NS_434_20203020_B_diffuse_HILIC2.44066.44066.3	controllerType=0 controllerNumber=1 scan=44066	118.674	Trypsin	B2	IENGGSVYFDHGALR	S{+1079}	1079	1079.46	1079.46	1079.46
26065:4	337	S.PAANDANYPNS{+876.391}LQNAQKK.A	NA	S{+876}	705.842	4	2820.35	2820.35	0	0	86	NRagged	321.46	33.75	14.69	3.99	24	>WL85_RS09625 ref|WP_060188581.1|gi|982012989| hypothetical protein	1861	Nsco_NS_434_20203020_B_diffuse_HILIC3.23390.23390.4	controllerType=0 controllerNumber=1 scan=23390	64.7944	Trypsin	B3	PAANDANYPNSLQNAQKK	S{+876}	876	876.391	876.39	876.391
35670:4	6	M.LHMHLQFGS{+209.003}PAVKGESADK.D	NA	S{+209}	566.514	4	2263.04	2261.04	2	-3	2	NRagged	321.47	10.45	0	2.76	177	>WL85_RS06505 ref|WP_006477093.1|gi|493523014| hypothetical protein	1268	Nsco_NS_434_20203020_B_diffuse_HILIC1.31327.31327.4	controllerType=0 controllerNumber=1 scan=31327	84.7821	Trypsin	B1	LHMHLQFGSPAVKGESADK	S{+209}	209	209.003	209	209.003
52813:6	1552	K.GDHQLVVNGAFPIPDDLRAS{+1147.622}AK.V	NA	S{+1148}	579.144	6	3469.83	3467.83	2	-1.9	23	Specific	321.5	321.5	0	6.88	2	>WL85_RS26285 ref|WP_059464358.1|gi|981244648| 2-hydroxy-3-oxopropionate reductase	5126	Nsco_NS_434_20203020_B_diffuse_HILIC1.45070.45070.4	controllerType=0 controllerNumber=1 scan=45070	118.992	Trypsin	B1	GDHQLVVNGAFPIPDDLRASAK	S{+1148}	1148	1147.62	1147.62	1147.62
39671:3	17	M.PYQYTGGVQYDPHGES{+252.056}GDDNSSYSSSSGR.L	NA	S{+252}	1117.11	3	3349.32	3349.32	0	0	360	NRagged	321.57	174.47	0	7.03	173	>WL85_RS17065 ref|WP_060188142.1|gi|982012499| peptidase	3322	Nsco_NS_434_20203020_B_diffuse_HILIC1.34451.34451.3	controllerType=0 controllerNumber=1 scan=34451	92.6774	Trypsin	B1	PYQYTGGVQYDPHGESGDDNSSYSSSSGR	S{+252}	252	252.056	252.06	252.056
20143:4	321	R.GHGHASAAQVPAPAAGS{+1234.448}TDTPTGAASQPAVR.R	NA	S{+1234}	1019.46	4	4074.84	4072.84	2	-1.6	68	Specific	321.61	321.61	0	8.61	30	>WL85_RS15870 ref|WP_059465403.1|gi|981245693| hypothetical protein	3086	Nsco_NS_434_20203020_B_diffuse_HILIC3.18572.18572.4	controllerType=0 controllerNumber=1 scan=18572	52.4065	Trypsin	B3	GHGHASAAQVPAPAAGSTDTPTGAASQPAVR	S{+1234}	1234	1234.45	1234.45	1234.45
41168:4	661	Q.GQGYVVPES{+1350.652}FTHGTSEQR.V	NA	S{+1351}	833.4	4	3330.58	3329.58	1	-1	251	NRagged	321.74	13.81	1.6	2.81	15	>WL85_RS14765 ref|WP_060190936.1|gi|982015396| metalloprotease	2873	Nsco_NS_434_20203020_B_diffuse_HILIC1.35677.35677.4	controllerType=0 controllerNumber=1 scan=35677	95.8333	Trypsin	B1	GQGYVVPESFTHGTSEQR	S{+1351}	1351	1350.65	1350.65	1350.65
73700:6	572	V.LQGLRDAGVDAHPFDPAERPLS{+212.157}ALKDEGFVR.A	NA	S{+212}	598.989	6	3588.9	3588.9	0	0	34	NRagged	321.77	13.03	10.51	7.28	7	>WL85_RS15300 ref|WP_059451896.1|gi|981231265| D-alanine--D-alanine ligase	2974	Nsco_NS_434_20203020_B_diffuse_HILIC3.61099.61099.6	controllerType=0 controllerNumber=1 scan=61099	157.578	Trypsin	B3	LQGLRDAGVDAHPFDPAERPLSALKDEGFVR	S{+212}	212	212.157	212.16	212.157
34572:4	93	T.TGNVQPNVYS{+299.096}GHEVDHEIIER.S	NA	S{+299}	674.317	4	2694.24	2692.24	2	-2.5	285	NRagged	321.78	9.35	2.85	5.94	43	>WL85_RS27620 ref|WP_060190092.1|gi|982014552| phytanoyl-CoA dioxygenase	5383	Nsco_NS_434_20203020_B_diffuse_HILIC2.29824.29824.4	controllerType=0 controllerNumber=1 scan=29824	82.0207	Trypsin	B2	TGNVQPNVYSGHEVDHEIIER	S{+299}	299	299.096	299.1	299.096
44072:4	347	R.TRS{+332.075}FVEHALEHFGAQAAR.E	NA	S{+332}	590.779	4	2360.1	2359.1	1	-1.4	286	Specific	321.91	15.63	0.91	4.94	10	>WL85_RS30660 ref|WP_060190835.1|gi|982015295| LysR family transcriptional regulator	5974	Nsco_NS_434_20203020_B_diffuse_HILIC3.37328.37328.3	controllerType=0 controllerNumber=1 scan=37328	100.282	Trypsin	B3	TRSFVEHALEHFGAQAAR	S{+332}	332	332.075	332.07	332.075
45131:3	9	H.TVIS{+365.140}NASC[+57.021]TTNC[+57.021]LAPLVKPLNDK.I	NA	C[+57]*2, S{+365}	961.48	3	2882.42	2881.42	1	-1.2	148	NRagged	321.95	6.87	6.87	4.42	203	>WL85_RS15665 ref|WP_010091320.1|gi|497777136| glyceraldehyde-3-phosphate dehydrogenase	3046	Nsco_NS_434_20203020_B_diffuse_HILIC1.38988.38988.3	controllerType=0 controllerNumber=1 scan=38988	104.196	Trypsin	B1	TVISNASCTTNCLAPLVKPLNDK	*2,S{+365}	*2,+365	365.14	365.14	365.14
79801:3	780	T.QAPAAGAGAGAGMQGGAGANAS{+1411.700}GNAVGGATDSAGAAADGAK.D	NA	S{+1412}	1566.07	3	4696.19	4696.19	0	0	40	NRagged	322	31.4	0	2.82	24	>WL85_RS01065 ref|WP_060188070.1|gi|982012427| hypothetical protein	206	Nsco_NS_434_20203020_B_diffuse_HILIC2.65683.65683.3	controllerType=0 controllerNumber=1 scan=65683	175.153	Trypsin	B2	QAPAAGAGAGAGMQGGAGANASGNAVGGATDSAGAAADGAK	S{+1412}	1412	1411.7	1411.7	1411.7
16496:4	125	V.HGGAC[+57.021]ALGHPIGAS{+310.177}GAR.V	NA	C[+57], S{+310}	475.744	4	1899.95	1898.95	1	-1.8	343	NRagged	322.02	137.28	0	6.56	21	>WL85_RS10400 ref|WP_059509832.1|gi|981291986| acetyl-CoA acetyltransferase	2010	Nsco_NS_434_20203020_B_diffuse_HILIC2.15728.15728.4	controllerType=0 controllerNumber=1 scan=15728	45.9211	Trypsin	B2	HGGACALGHPIGASGAR	,S{+310}	,+310	310.177	310.18	310.177
55095:3	9	I.SNAS{+625.313}C[+57.021]TTNC[+57.021]LAPLVKPLNDK.I	NA	C[+57]*2, S{+625}	943.471	3	2828.4	2828.4	0	0	151	NRagged	322.04	12.37	11.27	4.95	203	>WL85_RS15665 ref|WP_010091320.1|gi|497777136| glyceraldehyde-3-phosphate dehydrogenase	3046	Nsco_NS_434_20203020_B_diffuse_HILIC1.46959.46959.3	controllerType=0 controllerNumber=1 scan=46959	123.374	Trypsin	B1	SNASCTTNCLAPLVKPLNDK	*2,S{+625}	*2,+625	625.313	625.31	625.313
60735:8	196	R.YSDVIPRPYVVVDGAPPAVLRYNDTDDELRYVES{+1720.589}LPADAQNNSTGNAPPVAARPDASR.A	NA	S{+1721}	998.215	8	7978.67	7974.67	4	-1.7	157	Specific	322.07	47.06	0	5.11	26	>WL85_RS13300 ref|WP_060188776.1|gi|982013235| beta-N-acetylhexosaminidase	2585	Nsco_NS_434_20203020_B_diffuse_HILIC1.51489.51489.4	controllerType=0 controllerNumber=1 scan=51489	134.278	Trypsin	B1	YSDVIPRPYVVVDGAPPAVLRYNDTDDELRYVESLPADAQNNSTGNAPPVAARPDASR	S{+1721}	1721	1720.59	1720.59	1720.59
36384:3	2	A.PPPADNGAS{+840.330}QPQQFDPNRALQGK.T	NA	S{+840}	1091.85	3	3273.52	3273.52	0	0	52	NRagged	322.07	20.5	0	6.09	233	>WL85_RS12820 ref|WP_059465879.1|gi|981246169| cell division protein	2489	Nsco_NS_434_20203020_B_diffuse_HILIC2.31239.31239.3	controllerType=0 controllerNumber=1 scan=31239	85.763	Trypsin	B2	PPPADNGASQPQQFDPNRALQGK	S{+840}	840	840.33	840.33	840.33
49295:3	127	R.ITS{+354.249}VGMFEHVGRK.N	NA	S{+354}	606.01	3	1816.02	1815.02	1	-1.8	238	Specific	322.08	95.81	0	5.87	23	>WL85_RS02475 ref|WP_059465655.1|gi|981245945| cyclopropane-fatty-acyl-phospholipid synthase	479	Nsco_NS_434_20203020_B_diffuse_HILIC3.41741.41741.4	controllerType=0 controllerNumber=1 scan=41741	111.399	Trypsin	B3	ITSVGMFEHVGRK	S{+354}	354	354.249	354.25	354.249
64433:4	210	Y.PHIPVVMHQDHGQS{+377.211}PAVC[+57.021]MAAIR.S	NA	C[+57], S{+377}	732.87	4	2928.46	2928.46	0	0	74	NRagged	322.13	23.99	0	3.25	24	>WL85_RS02195 ref|WP_059465700.1|gi|981245990| fructose-1,6-bisphosphate aldolase	423	Nsco_NS_434_20203020_B_diffuse_HILIC1.54297.54297.5	controllerType=0 controllerNumber=1 scan=54297	140.825	Trypsin	B1	PHIPVVMHQDHGQSPAVCMAAIR	,S{+377}	,+377	377.211	377.21	377.211
76162:4	23	K.LDELAS{+239.129}KIEGMNTEVVVATGYTDRIGSDK.Y	NA	S{+239}	838.426	4	3350.68	3350.68	0	0	116	Specific	322.14	48.98	26.22	6.14	125	>WL85_RS26845 ref|WP_040126893.1|gi|749302727| membrane protein	5236	Nsco_NS_434_20203020_B_diffuse_HILIC2.62832.62832.4	controllerType=0 controllerNumber=1 scan=62832	167.532	Trypsin	B2	LDELASKIEGMNTEVVVATGYTDRIGSDK	S{+239}	239	239.129	239.13	239.129
42762:5	2	K.QQQQQLAANTPKPAPS{+596.232}ATSSAAAKPPTANDANTGYFLQVGAYKTEGDAEQQR.A	NA	S{+596}	1203.58	5	6013.88	6012.88	1	-0.6	188	Specific	322.15	322.15	0	7.58	233	>WL85_RS12820 ref|WP_059465879.1|gi|981246169| cell division protein	2489	Nsco_NS_434_20203020_B_diffuse_HILIC2.36210.36210.5	controllerType=0 controllerNumber=1 scan=36210	98.4398	Trypsin	B2	QQQQQLAANTPKPAPSATSSAAAKPPTANDANTGYFLQVGAYKTEGDAEQQR	S{+596}	596	596.232	596.23	596.232
11476:4	142	P.HAPFHAQVS{+445.291}AER.A	NA	S{+445}	449.746	4	1795.96	1794.96	1	-1.9	107	NRagged	322.24	128.1	0	3.64	22	>WL85_RS26095 ref|WP_059464327.1|gi|981244617| glucose-6-phosphate isomerase	5088	Nsco_NS_434_20203020_B_diffuse_HILIC1.11927.11927.4	controllerType=0 controllerNumber=1 scan=11927	35.9644	Trypsin	B1	HAPFHAQVSAER	S{+445}	445	445.291	445.29	445.291
11477:4	142	P.HAPFHAQVS{+449.218}AER.A	NA	S{+449}	450.728	4	1799.89	1798.89	1	-1.9	107	NRagged	322.24	128.1	0	4.69	22	>WL85_RS26095 ref|WP_059464327.1|gi|981244617| glucose-6-phosphate isomerase	5088	Nsco_NS_434_20203020_B_diffuse_HILIC1.11927.11927.4	controllerType=0 controllerNumber=1 scan=11927	35.9644	Trypsin	B1	HAPFHAQVSAER	S{+449}	449	449.218	449.22	449.218
71080:5	761	L.PGAFTPTC[+57.021]S{+664.329}AQHVPGYVEHAEQLR.S	NA	C[+57], S{+664}	664.124	5	3316.59	3316.59	0	0	48	NRagged	322.25	123.71	1.03	4.98	7	>WL85_RS15320 ref|WP_059465316.1|gi|981245606| peroxiredoxin	2978	Nsco_NS_434_20203020_B_diffuse_HILIC1.59520.59520.5	controllerType=0 controllerNumber=1 scan=59520	153.88	Trypsin	B1	PGAFTPTCSAQHVPGYVEHAEQLR	,S{+664}	,+664	664.329	664.33	664.329
06550:2	269	K.PSAAYSEAS{+472.268}IK.V	NA	S{+472}	798.419	2	1595.83	1595.83	0	0	6	Specific	322.25	172.95	29.72	3.99	14	>WL85_RS06365 ref|WP_059468198.1|gi|981248488| DNA topoisomerase IV subunit B	1244	Nsco_NS_434_20203020_B_diffuse_HILIC3.7540.7540.2	controllerType=0 controllerNumber=1 scan=7540	26.703	Trypsin	B3	PSAAYSEASIK	S{+472}	472	472.268	472.27	472.268
02544:6	530	Y.AS{+1850.882}HGGVDKR.R	NA	S{+1851}	463.733	6	2777.36	2777.36	0	0	108	NRagged	322.27	99.12	99.12	1.82	12	>WL85_RS25960 ref|WP_044843722.1|gi|766772391| carboxymuconolactone decarboxylase	5064	Nsco_NS_434_20203020_B_diffuse_HILIC3.4337.4337.3	controllerType=0 controllerNumber=1 scan=4337	20.2568	Trypsin	B3	ASHGGVDKR	S{+1851}	1851	1850.88	1850.88	1850.88
36193:3	872	W.GEDGDS{+428.131}YKLNYR.G	NA	S{+428}	615.928	3	1845.77	1844.77	1	-1.8	551	NRagged	322.29	45.91	0	3.78	7	>WL85_RS24105 ref|WP_059467383.1|gi|981247673| squalene--hopene cyclase	4698	Nsco_NS_434_20203020_B_diffuse_HILIC1.31737.31737.3	controllerType=0 controllerNumber=1 scan=31737	85.8083	Trypsin	B1	GEDGDSYKLNYR	S{+428}	428	428.131	428.13	428.131
36194:3	872	W.GEDGDS{+429.135}YKLNYR.G	NA	S{+429}	616.263	3	1846.77	1845.77	1	-1.8	551	NRagged	322.29	44.71	0	3.2	7	>WL85_RS24105 ref|WP_059467383.1|gi|981247673| squalene--hopene cyclase	4698	Nsco_NS_434_20203020_B_diffuse_HILIC1.31737.31737.3	controllerType=0 controllerNumber=1 scan=31737	85.8083	Trypsin	B1	GEDGDSYKLNYR	S{+429}	429	429.135	429.13	429.135
38249:3	15	Q.QAAAQQAAEAQQEAS{+911.371}GAQSAQDEAR.A	NA	S{+911}	1142.84	3	3426.51	3426.51	0	0	189	NRagged	322.29	12.78	0	5.61	78	>WL85_RS10190 ref|WP_059537220.1|gi|981320506| translation initiation factor IF-2	1972	Nsco_NS_434_20203020_B_diffuse_HILIC3.32654.32654.3	controllerType=0 controllerNumber=1 scan=32654	88.5649	Trypsin	B3	QAAAQQAAEAQQEASGAQSAQDEAR	S{+911}	911	911.371	911.37	911.371
66959:4	3	E.IAQVGS{+1231.573}ISANSDSSIGDRIAEAMDK.V	NA	S{+1232}	942.457	4	3766.81	3766.81	0	0	144	NRagged	322.34	16.26	0	5.61	199	>WL85_RS27740 ref|WP_059466950.1|gi|981247240| molecular chaperone GroEL	5407	Nsco_NS_434_20203020_B_diffuse_HILIC2.55667.55667.4	controllerType=0 controllerNumber=1 scan=55667	147.414	Trypsin	B2	IAQVGSISANSDSSIGDRIAEAMDK	S{+1232}	1232	1231.57	1231.57	1231.57
06482:2	308	D.TS{+368.136}SASSSVQGQRR.T	NA	S{+368}	859.908	2	1718.81	1718.81	0	0	554	NRagged	322.41	29.94	9.01	1.53	13	>WL85_RS13890 ref|WP_060189729.1|gi|982014189| DNA mismatch repair protein	2700	Nsco_NS_434_20203020_B_diffuse_HILIC1.7658.7658.2	controllerType=0 controllerNumber=1 scan=7658	27.2052	Trypsin	B1	TSSASSSVQGQRR	S{+368}	368	368.136	368.14	368.136
66412:5	38	K.ERPVVENGQIVIRPINYLALS{+737.219}YDHR.I	NA	S{+737}	738.967	5	3690.8	3688.8	2	-1.8	373	Specific	322.5	35.59	0	7.12	85	>WL85_RS10145 ref|WP_059447177.1|gi|981226546| dihydrolipoamide succinyltransferase	1963	Nsco_NS_434_20203020_B_diffuse_HILIC3.55295.55295.4	controllerType=0 controllerNumber=1 scan=55295	143.131	Trypsin	B3	ERPVVENGQIVIRPINYLALSYDHR	S{+737}	737	737.219	737.22	737.219
60071:5	5	K.DTGVIALGHRES{+842.312}SIPFSYYDQNQQVVGYSR.E	NA	S{+842}	847.196	5	4231.95	4228.95	3	-2.4	33	Specific	322.59	204.65	0	6.8	258	>WL85_RS15820 ref|WP_059465500.1|gi|981245790| ABC transporter	3077	Nsco_NS_434_20203020_B_diffuse_HILIC1.50979.50979.4	controllerType=0 controllerNumber=1 scan=50979	133.086	Trypsin	B1	DTGVIALGHRESSIPFSYYDQNQQVVGYSR	S{+842}	842	842.312	842.31	842.312
10848:3	1	K.AAAAAAASADAGAS{+1805.666}APAAASSTK.A	NA	S{+1806}	1222.86	3	3666.57	3665.57	1	-0.9	153	Specific	322.62	192.91	0	6.77	668	>WL85_RS26455 ref|WP_059464384.1|gi|981244674| competence protein ComE	5160	Nsco_NS_434_20203020_B_diffuse_HILIC2.11169.11169.3	controllerType=0 controllerNumber=1 scan=11169	34.6006	Trypsin	B2	AAAAAAASADAGASAPAAASSTK	S{+1806}	1806	1805.67	1805.67	1805.67
46965:3	972	K.ASPPYAADKPIVVVSPPATAAAPAS{+596.213}PASAAR.-	NA	S{+596}	1166.92	3	3498.76	3497.76	1	-1	291	Specific	322.65	31.54	3.6	6	10	>WL85_RS06100 ref|WP_060190267.1|gi|982014727| photosystem reaction center subunit H	1191	Nsco_NS_434_20203020_B_diffuse_HILIC1.40496.40496.3	controllerType=0 controllerNumber=1 scan=40496	108.073	Trypsin	B1	ASPPYAADKPIVVVSPPATAAAPASPASAAR	S{+596}	596	596.213	596.21	596.213
22686:3	52	K.GASAAQAAPKPNDNSSGTFVFS{+200.741}RPGK.F	NA	S{+201}	921.675	3	2763.01	2763.01	0	0	66	Specific	322.65	137.94	5.36	6.25	136	>WL85_RS27205 ref|WP_059467031.1|gi|981247321| outer membrane lipoprotein carrier protein LolA	5301	Nsco_NS_434_20203020_B_diffuse_HILIC2.20693.20693.3	controllerType=0 controllerNumber=1 scan=20693	58.5962	Trypsin	B2	GASAAQAAPKPNDNSSGTFVFSRPGK	S{+201}	201	200.741	200.74	200.741
75314:4	34	K.VFQYIQPQDAQALQAAS{+589.213}PSGASGAQAAAAPADAATVGAVPDASVQSTPLQPPAPISNSSSVHPGNPK.A	NA	S{+589}	1764.61	4	7055.42	7049.42	6	-2.9	195	Specific	322.66	322.66	0	6.53	116	>WL85_RS00415 ref|WP_059465105.1|gi|981245395| BON domain protein	79	Nsco_NS_434_20203020_B_diffuse_HILIC3.62383.62383.4	controllerType=0 controllerNumber=1 scan=62383	160.873	Trypsin	B3	VFQYIQPQDAQALQAASPSGASGAQAAAAPADAATVGAVPDASVQSTPLQPPAPISNSSSVHPGNPK	S{+589}	589	589.213	589.21	589.213
57009:6	86	A.KDTQLNVYNWS{+1955.967}DYIAK.D	NA	S{+1956}	653.328	6	3914.93	3913.93	1	-0.9	24	NRagged	322.67	194.46	0	3.84	63	>WL85_RS07885 ref|WP_059467444.1|gi|981247734| ABC transporter substrate-binding protein	1529	Nsco_NS_434_20203020_B_diffuse_HILIC1.48454.48454.3	controllerType=0 controllerNumber=1 scan=48454	127.031	Trypsin	B1	KDTQLNVYNWSDYIAK	S{+1956}	1956	1955.97	1955.97	1955.97
30288:5	241	R.AAAC[+57.021]C[+57.021]VLVS{+1138.280}SLAAC[+57.021]IVQPQRPARQAPPPPPRPNPQVVANDRLQEVQGR.I	NA	C[+57]*3, S{+1138}	1277.41	5	6383.01	6378.01	5	-2.6	7	Specific	322.7	27.31	0	7.86	17	>WL85_RS00750 ref|WP_059465055.1|gi|981245345| hypothetical protein	144	Nsco_NS_434_20203020_B_diffuse_HILIC2.26542.26542.5	controllerType=0 controllerNumber=1 scan=26542	73.7456	Trypsin	B2	AAACCVLVSSLAACIVQPQRPARQAPPPPPRPNPQVVANDRLQEVQGR	*3,S{+1138}	*3,+1138	1138.28	1138.28	1138.28
13769:4	1250	I.PEPC[+57.021]AHC[+57.021]HGS{+872.352}GK.V	NA	C[+57]*2, S{+872}	552.982	4	2208.9	2208.9	0	0	201	NRagged	322.71	49.44	1.84	4.52	8	>WL85_RS16205 ref|WP_059465456.1|gi|981245746| molecular chaperone DnaJ	3153	Nsco_NS_434_20203020_B_diffuse_HILIC2.13600.13600.4	controllerType=0 controllerNumber=1 scan=13600	40.5041	Trypsin	B2	PEPCAHCHGSGK	*2,S{+872}	*2,+872	872.352	872.35	872.352
60707:3	150	Q.DAVVVLDHTPFYAES{+321.148}GGQVGDQGVLANAATR.F	NA	S{+321}	1160.24	3	3478.7	3478.7	0	0	487	NRagged	322.71	2.93	1.48	4.37	42	>WL85_RS13600 ref|WP_059467717.1|gi|981248007| alanine--tRNA ligase	2642	Nsco_NS_434_20203020_B_diffuse_HILIC3.50851.50851.3	controllerType=0 controllerNumber=1 scan=50851	132.959	Trypsin	B3	DAVVVLDHTPFYAESGGQVGDQGVLANAATR	S{+321}	321	321.148	321.15	321.148
02516:3	530	G.AYAS{+201.044}HGGVDKR.R	NA	S{+201}	454.88	3	1362.62	1361.62	1	-2.5	106	NRagged	322.72	21.99	0	2.39	12	>WL85_RS25960 ref|WP_044843722.1|gi|766772391| carboxymuconolactone decarboxylase	5064	Nsco_NS_434_20203020_B_diffuse_HILIC3.4313.4313.3	controllerType=0 controllerNumber=1 scan=4313	20.1939	Trypsin	B3	AYASHGGVDKR	S{+201}	201	201.044	201.04	201.044
40657:3	54	R.DDDTSDVQAGVAHDEPPAS{+568.216}DVAVAAAPATK.D	NA	S{+568}	1163.53	3	3488.56	3488.56	0	0	112	Specific	322.76	322.76	82.44	5.52	35	>WL85_RS19980 ref|WP_059542280.1|gi|981325831| sporulation protein	3892	Nsco_NS_434_20203020_B_diffuse_HILIC2.34540.34540.3	controllerType=0 controllerNumber=1 scan=34540	94.2414	Trypsin	B2	DDDTSDVQAGVAHDEPPASDVAVAAAPATK	S{+568}	568	568.216	568.22	568.216
08125:4	1619	R.SGDALRHYS{+464.294}QMK.R	NA	S{+464}	464.996	4	1856.96	1856.96	0	0	117	Specific	322.76	60.88	47.63	2.93	4	>WL85_RS22755 ref|WP_059467134.1|gi|981247424| NAD-dependent dehydratase	4435	Nsco_NS_434_20203020_B_diffuse_HILIC3.8890.8890.3	controllerType=0 controllerNumber=1 scan=8890	29.4405	Trypsin	B3	SGDALRHYSQMK	S{+464}	464	464.294	464.29	464.294
49932:3	12	K.KASEAAAAASAAQAAAAAS{+973.397}ASAGPVSAAAVDQDANAQAAR.A	NA	S{+973}	1496.38	3	4487.11	4484.11	3	-2.2	143	Specific	322.85	175.33	0	7.4	220	>WL85_RS15720 ref|WP_059465377.1|gi|981245667| cell envelope protein SmpA	3057	Nsco_NS_434_20203020_B_diffuse_HILIC2.42176.42176.3	controllerType=0 controllerNumber=1 scan=42176	113.96	Trypsin	B2	KASEAAAAASAAQAAAAASASAGPVSAAAVDQDANAQAAR	S{+973}	973	973.397	973.4	973.397
13270:3	1	K.AAAAAAASADAGAS{+1236.450}APAAASSTK.A	NA	S{+1236}	1033.12	3	3097.36	3096.36	1	-1.1	153	Specific	322.88	21.66	0	5.38	695	>WL85_RS26455 ref|WP_059464384.1|gi|981244674| competence protein ComE	5160	Nsco_NS_434_20203020_B_diffuse_HILIC3.13145.13145.3	controllerType=0 controllerNumber=1 scan=13145	38.8079	Trypsin	B3	AAAAAAASADAGASAPAAASSTK	S{+1236}	1236	1236.45	1236.45	1236.45
42609:4	229	K.AADAGGAKPAAGASAAPAAPAPVAVPASAVS{+612.190}GSAAQ.-	NA	S{+612}	892.931	4	3568.7	3568.7	0	0	151	CRagged	322.89	88.46	4.72	3.16	64	>WL85_RS04975 ref|WP_059467857.1|gi|981248147| outer membrane lipid asymmetry maintenance protein MlaD	967	Nsco_NS_434_20203020_B_diffuse_HILIC2.36093.36093.4	controllerType=0 controllerNumber=1 scan=36093	98.1829	Trypsin	B2	AADAGGAKPAAGASAAPAAPAPVAVPASAVSGSAAQ	S{+612}	612	612.19	612.19	612.19
77486:4	192	N.PPGATPLAGAAQGAS{+922.257}AATAAAPQLAAAPQGGLYSDASPTNVQDAYNALK.T	NA	S{+922}	1372.39	4	5486.53	5485.53	1	-0.6	593	NRagged	322.9	27.74	0	3.65	22	>WL85_RS06565 ref|WP_059465255.1|gi|981245545| type VI secretion protein VasK	1279	Nsco_NS_434_20203020_B_diffuse_HILIC1.64536.64536.4	controllerType=0 controllerNumber=1 scan=64536	167.327	Trypsin	B1	PPGATPLAGAAQGASAATAAAPQLAAAPQGGLYSDASPTNVQDAYNALK	S{+922}	922	922.257	922.26	922.257
41914:4	213	Q.PDNPQAYNALGYS{+243.089}LADRNQRLPEASK.L	NA	S{+243}	783.635	4	3131.52	3131.52	0	0	488	NRagged	323.01	156.67	5.54	6.01	17	>WL85_RS13410 ref|WP_059464483.1|gi|981244773| hypothetical protein	2606	Nsco_NS_434_20203020_B_diffuse_HILIC2.35534.35534.4	controllerType=0 controllerNumber=1 scan=35534	96.8023	Trypsin	B2	PDNPQAYNALGYSLADRNQRLPEASK	S{+243}	243	243.089	243.09	243.089
39680:3	316	T.ESQVHRELAS{+200.110}GLSC[+57.021]PVGFK.N	NA	C[+57], S{+200}	767.725	3	2301.16	2301.16	0	0	169	NRagged	323.13	113.63	0	4.51	12	>WL85_RS16140 ref|WP_059465445.1|gi|981245735| phospho-2-dehydro-3-deoxyheptonate aldolase	3140	Nsco_NS_434_20203020_B_diffuse_HILIC2.33768.33768.3	controllerType=0 controllerNumber=1 scan=33768	92.2576	Trypsin	B2	ESQVHRELASGLSCPVGFK	,S{+200}	,+200	200.11	200.11	200.11
26331:5	1	K.SVGHLEENGLTIGGS{+1839.548}STPPKGVKLSKPAATTSATTSATTSTGTAATPTAATPAPAPAASAPEAASKPAK.S	NA	S{+1840}	1649.38	5	8242.85	8236.85	6	-2.4	75	Specific	323.2	323.2	0	7.97	663	>WL85_RS26455 ref|WP_059464384.1|gi|981244674| competence protein ComE	5160	Nsco_NS_434_20203020_B_diffuse_HILIC1.24184.24184.5	controllerType=0 controllerNumber=1 scan=24184	66.3693	Trypsin	B1	SVGHLEENGLTIGGSSTPPKGVKLSKPAATTSATTSATTSTGTAATPTAATPAPAPAASAPEAASKPAK	S{+1840}	1840	1839.55	1839.55	1839.55
13391:4	295	D.PTREEPWS{+386.299}R.I	NA	S{+386}	386.973	4	1544.87	1543.87	1	-2.2	66	NRagged	323.25	62.44	0	1.83	20	>WL85_RS06490 ref|WP_060188715.1|gi|982013156| hypothetical protein	1265	Nsco_NS_434_20203020_B_diffuse_HILIC2.13282.13282.2	controllerType=0 controllerNumber=1 scan=13282	39.7214	Trypsin	B2	PTREEPWSR	S{+386}	386	386.299	386.3	386.299
44100:2	1952	Q.NVTNSTQIGS{+906.224}NSSVQQASAQPSSGGAK.S	NA	S{+906}	1757.24	2	3513.47	3511.47	2	-1.9	40	NRagged	323.26	49.81	0	5.92	6	>WL85_RS07135 ref|WP_059510883.1|gi|981293144| peptidase P60	1384	Nsco_NS_434_20203020_B_diffuse_HILIC1.38007.38007.2	controllerType=0 controllerNumber=1 scan=38007	101.583	Trypsin	B1	NVTNSTQIGSNSSVQQASAQPSSGGAK	S{+906}	906	906.224	906.22	906.224
11532:4	2148	R.EGRHTAPS{+647.992}NEAFDQQLR.S	NA	S{+648}	651.986	4	2604.92	2603.92	1	-1.3	149	Specific	323.26	138.83	0	6.06	2	>WL85_RS20265 ref|WP_059916112.1|gi|981721807| SAM-dependent methyltransferase	3947	Nsco_NS_434_20203020_B_diffuse_HILIC1.11966.11966.3	controllerType=0 controllerNumber=1 scan=11966	36.0384	Trypsin	B1	EGRHTAPSNEAFDQQLR	S{+648}	648	647.992	647.99	647.992
40364:3	4	Y.TGGVQYDPHGES{+753.308}GDDNSSYSSSSGR.L	NA	S{+753}	1100.45	3	3299.34	3299.34	0	0	364	NRagged	323.27	13.38	0	5.44	229	>WL85_RS17065 ref|WP_060188142.1|gi|982012499| peptidase	3322	Nsco_NS_434_20203020_B_diffuse_HILIC2.34306.34306.3	controllerType=0 controllerNumber=1 scan=34306	93.6847	Trypsin	B2	TGGVQYDPHGESGDDNSSYSSSSGR	S{+753}	753	753.308	753.31	753.308
66181:5	16	L.FS{+1157.534}PSTC[+57.021]PDLHDKFGAEFEK.A	NA	C[+57], S{+1158}	675.113	5	3371.54	3369.54	2	-2	507	NRagged	323.38	18.6	0	4.43	163	>WL85_RS15465 ref|WP_059538682.1|gi|981322067| ribonucleotide-diphosphate reductase subunit alpha	3006	Nsco_NS_434_20203020_B_diffuse_HILIC1.55667.55667.5	controllerType=0 controllerNumber=1 scan=55667	144.079	Trypsin	B1	FSPSTCPDLHDKFGAEFEK	,S{+1158}	,+1158	1157.53	1157.53	1157.53
06939:3	25	K.GDGES{+243.126}QGGEGAEAQPAAEAQPAR.A	NA	S{+243}	809.367	3	2426.09	2426.09	0	0	59	Specific	323.38	32.23	32.23	2.92	57	>WL85_RS10205 ref|WP_060188513.1|gi|982012902| pseudouridine synthase	1975	Nsco_NS_434_20203020_B_diffuse_HILIC2.7982.7982.3	controllerType=0 controllerNumber=1 scan=7982	27.8287	Trypsin	B2	GDGESQGGEGAEAQPAAEAQPAR	S{+243}	243	243.126	243.13	243.126
76998:3	649	V.PS{+1760.798}PAPFHTFEQPPHVE.-	NA	S{+1761}	1193.56	3	3578.66	3577.66	1	-0.9	520	Non	323.41	143.36	0	5.46	19	>WL85_RS13175 ref|WP_059451501.1|gi|981230870| cytochrome oxidase subunit I	2560	Nsco_NS_434_20203020_B_diffuse_HILIC1.64140.64140.3	controllerType=0 controllerNumber=1 scan=64140	166.22	Trypsin	B1	PSPAPFHTFEQPPHVE	S{+1761}	1761	1760.8	1760.8	1760.8
68972:4	93	A.PAAASAASGAAPALTPQQAQQALS{+1507.554}VLQNPR.E	NA	S{+1508}	1099.02	4	4393.08	4393.08	0	0	24	NRagged	323.45	10.39	0	3.96	44	>WL85_RS20280 ref|WP_059542240.1|gi|981325791| mechanosensitive ion channel protein	3950	Nsco_NS_434_20203020_B_diffuse_HILIC3.57304.57304.4	controllerType=0 controllerNumber=1 scan=57304	147.812	Trypsin	B3	PAAASAASGAAPALTPQQAQQALSVLQNPR	S{+1508}	1508	1507.55	1507.55	1507.55
72858:3	682	K.IGEYFSALS{+1105.493}NEANLR.G	NA	S{+1105}	930.78	3	2790.33	2789.33	1	-1.2	36	Specific	323.51	21.58	0.87	3.14	6	>WL85_RS21660 ref|WP_060189432.1|gi|982013892| transcriptional regulator	4222	Nsco_NS_434_20203020_B_diffuse_HILIC1.60929.60929.3	controllerType=0 controllerNumber=1 scan=60929	157.588	Trypsin	B1	IGEYFSALSNEANLR	S{+1105}	1105	1105.49	1105.49	1105.49
64993:3	9	K.ASEAAAAASAAQAAAAAS{+595.092}ASAGPVSAAAVDQDANAQAAR.A	NA	S{+595}	1326.91	3	3978.71	3977.71	1	-0.8	144	Specific	323.6	20.44	0	5	240	>WL85_RS15720 ref|WP_059465377.1|gi|981245667| cell envelope protein SmpA	3057	Nsco_NS_434_20203020_B_diffuse_HILIC3.54200.54200.3	controllerType=0 controllerNumber=1 scan=54200	140.613	Trypsin	B3	ASEAAAAASAAQAAAAASASAGPVSAAAVDQDANAQAAR	S{+595}	595	595.092	595.09	595.092
37461:3	3	K.VAPPPADNGAS{+666.221}QPQQFDPNRALQGK.T	NA	S{+666}	1091.18	3	3271.52	3269.52	2	-2.1	50	Specific	323.68	3.46	0	7.49	236	>WL85_RS12820 ref|WP_059465879.1|gi|981246169| cell division protein	2489	Nsco_NS_434_20203020_B_diffuse_HILIC3.32039.32039.3	controllerType=0 controllerNumber=1 scan=32039	87.03	Trypsin	B3	VAPPPADNGASQPQQFDPNRALQGK	S{+666}	666	666.221	666.22	666.221
70476:3	70	Q.PDNSS{+811.318}YGASSIQILEGLEAVR.K	NA	S{+811}	1006.48	3	3017.42	3017.42	0	0	9	NRagged	323.69	0.79	0.79	4.97	48	>WL85_RS21490 ref|WP_060189414.1|gi|982013874| DNA gyrase subunit B	4188	Nsco_NS_434_20203020_B_diffuse_HILIC2.58382.58382.3	controllerType=0 controllerNumber=1 scan=58382	154.939	Trypsin	B2	PDNSSYGASSIQILEGLEAVR	S{+811}	811	811.318	811.32	811.318
41244:3	2073	R.QAAVVQAQLDRLPAS{+567.221}YADAR.R	NA	S{+567}	904.787	3	2712.35	2710.35	2	-2.5	271	Specific	323.73	221.84	0	6.22	4	>WL85_RS21325 ref|WP_059541051.1|gi|981324530| cation acetate symporter	4157	Nsco_NS_434_20203020_B_diffuse_HILIC3.35120.35120.3	controllerType=0 controllerNumber=1 scan=35120	94.85	Trypsin	B3	QAAVVQAQLDRLPASYADAR	S{+567}	567	567.221	567.22	567.221
45729:4	12	A.KKAS{+1166.449}EAAAAASAAQAAAAASASAGPVSAAAVDQDANAQAAR.A	NA	S{+1166}	1202.07	4	4805.26	4805.26	0	0	142	NRagged	323.77	8.79	0	6.13	220	>WL85_RS15720 ref|WP_059465377.1|gi|981245667| cell envelope protein SmpA	3057	Nsco_NS_434_20203020_B_diffuse_HILIC2.38846.38846.4	controllerType=0 controllerNumber=1 scan=38846	105.552	Trypsin	B2	KKASEAAAAASAAQAAAAASASAGPVSAAAVDQDANAQAAR	S{+1166}	1166	1166.45	1166.45	1166.45
21208:3	7	M.HLQFGS{+526.221}PAVKGESADK.D	NA	S{+526}	733.029	3	2197.07	2197.07	0	0	5	NRagged	323.83	34.89	1.2	5.79	169	>WL85_RS06505 ref|WP_006477093.1|gi|493523014| hypothetical protein	1268	Nsco_NS_434_20203020_B_diffuse_HILIC3.19496.19496.3	controllerType=0 controllerNumber=1 scan=19496	54.696	Trypsin	B3	HLQFGSPAVKGESADK	S{+526}	526	526.221	526.22	526.221
55251:4	5	Y.PAIFEANKPMLS{+320.097}SPDRIYPGQK.L	NA	S{+320}	696.098	4	2781.37	2779.37	2	-2.4	128	NRagged	323.86	77.36	0.8	5.77	147	>WL85_RS26280 ref|WP_021162125.1|gi|544732403| hypothetical protein	5125	Nsco_NS_434_20203020_B_diffuse_HILIC2.46427.46427.4	controllerType=0 controllerNumber=1 scan=46427	124.389	Trypsin	B2	PAIFEANKPMLSSPDRIYPGQK	S{+320}	320	320.097	320.1	320.097
54924:4	2	I.AQVGSISANSDSS{+239.117}IGDRIAEAMDKVGK.E	NA	S{+239}	737.119	4	2945.45	2945.45	0	0	145	NRagged	323.86	13.39	1.2	5.46	247	>WL85_RS27740 ref|WP_059466950.1|gi|981247240| molecular chaperone GroEL	5407	Nsco_NS_434_20203020_B_diffuse_HILIC3.46256.46256.4	controllerType=0 controllerNumber=1 scan=46256	121.992	Trypsin	B3	AQVGSISANSDSSIGDRIAEAMDKVGK	S{+239}	239	239.117	239.12	239.117
69115:2	28	T.SANYAGLQFGGTYS{+246.134}FSNNTNFGNNR.A	NA	S{+246}	1474.67	2	2948.34	2947.34	1	-1.1	167	NRagged	323.87	53.01	0	4.79	180	>WL85_RS29265 ref|WP_059451674.1|gi|981231043| porin	5705	Nsco_NS_434_20203020_B_diffuse_HILIC1.57930.57930.2	controllerType=0 controllerNumber=1 scan=57930	149.685	Trypsin	B1	SANYAGLQFGGTYSFSNNTNFGNNR	S{+246}	246	246.134	246.13	246.134
10480:3	1	K.AAAAAAASADAGAS{+1803.656}APAAASSTK.A	NA	S{+1804}	1222.19	3	3664.57	3663.57	1	-0.9	153	Specific	323.89	165.38	0	6.04	663	>WL85_RS26455 ref|WP_059464384.1|gi|981244674| competence protein ComE	5160	Nsco_NS_434_20203020_B_diffuse_HILIC1.11030.11030.3	controllerType=0 controllerNumber=1 scan=11030	33.9955	Trypsin	B1	AAAAAAASADAGASAPAAASSTK	S{+1804}	1804	1803.66	1803.66	1803.66
57723:4	251	K.QNLTTLHNRVNELGVS{+985.387}EPILQQQGSDR.I	NA	S{+985}	1009.49	4	4034.95	4031.95	3	-2.5	240	Specific	323.93	103.41	0	7.69	17	>WL85_RS16055 ref|WP_059465430.1|gi|981245720| preprotein translocase subunit SecD	3123	Nsco_NS_434_20203020_B_diffuse_HILIC2.48433.48433.3	controllerType=0 controllerNumber=1 scan=48433	129.473	Trypsin	B2	QNLTTLHNRVNELGVSEPILQQQGSDR	S{+985}	985	985.387	985.39	985.387
50388:5	173	M.GMVAS{+1547.924}DGPHYGDNVK.L	NA	S{+1548}	619.93	5	3095.62	3094.62	1	-1.1	111	NRagged	323.94	29.78	0	4.28	35	>WL85_RS16445 ref|WP_060188504.1|gi|982012892| hypothetical protein	3200	Nsco_NS_434_20203020_B_diffuse_HILIC2.42551.42551.4	controllerType=0 controllerNumber=1 scan=42551	114.891	Trypsin	B2	GMVASDGPHYGDNVK	S{+1548}	1548	1547.92	1547.92	1547.92
23527:4	43	Y.LVGAYQHAS{+463.318}GTQR.V	NA	S{+463}	463.762	4	1852.03	1851.03	1	-1.8	339	NRagged	323.95	48.61	0	4.7	99	>WL85_RS19895 ref|WP_059595311.1|gi|981381904| porin	3875	Nsco_NS_434_20203020_B_diffuse_HILIC2.21335.21335.4	controllerType=0 controllerNumber=1 scan=21335	60.1851	Trypsin	B2	LVGAYQHASGTQR	S{+463}	463	463.318	463.32	463.318
47863:3	725	A.QAPAYGS{+264.072}IVAAGANAC[+57.021]VLHYPAGNAAAR.D	NA	C[+57], S{+264}	1003.15	3	3007.43	3005.43	2	-2.2	234	NRagged	324.02	9.02	0	4.7	6	>WL85_RS15950 ref|WP_059595885.1|gi|981382478| Xaa-Pro aminopeptidase	3102	Nsco_NS_434_20203020_B_diffuse_HILIC3.40603.40603.3	controllerType=0 controllerNumber=1 scan=40603	108.693	Trypsin	B3	QAPAYGSIVAAGANACVLHYPAGNAAAR	,S{+264}	,+264	264.072	264.07	264.072
07112:4	423	K.VDGVYS{+300.184}ADPKKDPSATR.Y	NA	S{+300}	527.277	4	2106.09	2106.09	0	0	163	Specific	324.05	58.16	22.44	6.19	16	>WL85_RS25630 ref|WP_011885142.1|gi|500214981| UMP kinase	4998	Nsco_NS_434_20203020_B_diffuse_HILIC1.8210.8210.4	controllerType=0 controllerNumber=1 scan=8210	28.3487	Trypsin	B1	VDGVYSADPKKDPSATR	S{+300}	300	300.184	300.18	300.184
10081:3	231	H.AS{+264.126}SGTTGKPTVVGYTAR.D	NA	S{+264}	639.667	3	1916.99	1916.99	0	0	96	NRagged	324.09	32.74	9.46	5.38	24	>WL85_RS28255 ref|WP_060187892.1|gi|982012249| phenylacetate--CoA ligase	5508	Nsco_NS_434_20203020_B_diffuse_HILIC2.10550.10550.3	controllerType=0 controllerNumber=1 scan=10550	33.3583	Trypsin	B2	ASSGTTGKPTVVGYTAR	S{+264}	264	264.126	264.13	264.126
26498:2	341	K.GQIVSGQIEQGPHAAS{+449.608}ALSNDERTR.G	NA	S{+450}	1536.96	2	3072.91	3070.91	2	-2.2	47	Specific	324.09	324.09	0	9.03	12	>WL85_RS03785 ref|WP_059468276.1|gi|981248566| CDP-6-deoxy-delta-3,4-glucoseen reductase	733	Nsco_NS_434_20203020_B_diffuse_HILIC3.23703.23703.4	controllerType=0 controllerNumber=1 scan=23703	65.5226	Trypsin	B3	GQIVSGQIEQGPHAASALSNDERTR	S{+450}	450	449.608	449.61	449.608
37565:4	3	K.VAPPPADNGAS{+1660.672}QPQQFDPNRALQGK.T	NA	S{+1661}	1067	4	4264.97	4263.97	1	-0.8	50	Specific	324.11	13.38	1.18	5.93	236	>WL85_RS12820 ref|WP_059465879.1|gi|981246169| cell division protein	2489	Nsco_NS_434_20203020_B_diffuse_HILIC3.32110.32110.3	controllerType=0 controllerNumber=1 scan=32110	87.214	Trypsin	B3	VAPPPADNGASQPQQFDPNRALQGK	S{+1661}	1661	1660.67	1660.67	1660.67
51004:5	363	R.FSGGTSGLSIGHC[+57.021]S{+804.408}PEAAAGGAIGLVRDGDRIR.I	NA	C[+57], S{+804}	810.21	5	4047.02	4046.02	1	-0.8	521	Specific	324.15	125.95	0.38	8.65	13	>WL85_RS19240 ref|WP_059466284.1|gi|981246574| dihydroxy-acid dehydratase	3746	Nsco_NS_434_20203020_B_diffuse_HILIC3.43096.43096.4	controllerType=0 controllerNumber=1 scan=43096	114.62	Trypsin	B3	FSGGTSGLSIGHCSPEAAAGGAIGLVRDGDRIR	,S{+804}	,+804	804.408	804.41	804.408
30994:4	1	K.LSKPAATTSATTSATTSTGTAATPTAATPAPAPAASAPEAAS{+1363.452}KPAK.S	NA	S{+1363}	1379.65	4	5515.58	5515.58	0	0	98	Specific	324.19	4.73	4.73	3.74	663	>WL85_RS26455 ref|WP_059464384.1|gi|981244674| competence protein ComE	5160	Nsco_NS_434_20203020_B_diffuse_HILIC1.27683.27683.4	controllerType=0 controllerNumber=1 scan=27683	75.5259	Trypsin	B1	LSKPAATTSATTSATTSTGTAATPTAATPAPAPAASAPEAASKPAK	S{+1363}	1363	1363.45	1363.45	1363.45
73948:2	34	Q.PPAPIS{+1829.377}NSSSVHPGNPK.A	NA	S{+1829}	1758.62	2	3516.24	3515.24	1	-1	245	NRagged	324.2	24.34	0	5.47	116	>WL85_RS00415 ref|WP_059465105.1|gi|981245395| BON domain protein	79	Nsco_NS_434_20203020_B_diffuse_HILIC3.61304.61304.2	controllerType=0 controllerNumber=1 scan=61304	158.097	Trypsin	B3	PPAPISNSSSVHPGNPK	S{+1829}	1829	1829.38	1829.38	1829.38
53209:5	2	Q.VGSIS{+1568.829}ANSDSSIGDRIAEAMDK.V	NA	S{+1569}	759.183	5	3791.88	3791.88	0	0	147	NRagged	324.23	62.46	0	5.7	247	>WL85_RS27740 ref|WP_059466950.1|gi|981247240| molecular chaperone GroEL	5407	Nsco_NS_434_20203020_B_diffuse_HILIC3.44815.44815.5	controllerType=0 controllerNumber=1 scan=44815	118.662	Trypsin	B3	VGSISANSDSSIGDRIAEAMDK	S{+1569}	1569	1568.83	1568.83	1568.83
46988:4	28	Q.FGLQADYS{+1184.489}LSKR.T	NA	S{+1184}	643.058	4	2569.21	2569.21	0	0	313	NRagged	324.3	44.14	0	3.3	144	>WL85_RS29265 ref|WP_059451674.1|gi|981231043| porin	5705	Nsco_NS_434_20203020_B_diffuse_HILIC2.39852.39852.4	controllerType=0 controllerNumber=1 scan=39852	108.134	Trypsin	B2	FGLQADYSLSKR	S{+1184}	1184	1184.49	1184.49	1184.49
46983:3	126	Y.PEEPS{+1070.644}TDEEK.A	NA	S{+1071}	744.385	3	2231.14	2231.14	0	0	112	NRagged	324.36	20.23	0.8	3.86	36	>WL85_RS02705 ref|WP_059465621.1|gi|981245911| isocitrate dehydrogenase	524	Nsco_NS_434_20203020_B_diffuse_HILIC3.39907.39907.4	controllerType=0 controllerNumber=1 scan=39907	107.04	Trypsin	B3	PEEPSTDEEK	S{+1071}	1071	1070.64	1070.64	1070.64
23913:3	86	A.VYYPS{+241.142}ANAEARK.Y	NA	S{+241}	537.282	3	1609.83	1609.83	0	0	306	NRagged	324.37	25.42	0	2.9	63	>WL85_RS07885 ref|WP_059467444.1|gi|981247734| ABC transporter substrate-binding protein	1529	Nsco_NS_434_20203020_B_diffuse_HILIC1.22347.22347.3	controllerType=0 controllerNumber=1 scan=22347	61.6244	Trypsin	B1	VYYPSANAEARK	S{+241}	241	241.142	241.14	241.142
64469:4	495	I.EES{+1033.519}DEPMVYLHGGYDGTFPK.I	NA	S{+1034}	827.383	4	3306.51	3304.51	2	-2	24	NRagged	324.39	7.68	0	5.33	10	>WL85_RS07305 ref|WP_059464165.1|gi|981244455| peptidylprolyl isomerase	1416	Nsco_NS_434_20203020_B_diffuse_HILIC2.53723.53723.4	controllerType=0 controllerNumber=1 scan=53723	142.499	Trypsin	B2	EESDEPMVYLHGGYDGTFPK	S{+1034}	1034	1033.52	1033.52	1033.52
52973:4	618	V.NVAAEFPDAS{+992.436}HPAR.E	NA	S{+992}	619.543	4	2475.15	2474.15	1	-1.4	124	NRagged	324.39	48.39	0	4.53	5	>WL85_RS06610 ref|WP_060188723.1|gi|982013165| TetR family transcriptional regulator	1288	Nsco_NS_434_20203020_B_diffuse_HILIC3.44628.44628.4	controllerType=0 controllerNumber=1 scan=44628	118.183	Trypsin	B3	NVAAEFPDASHPAR	S{+992}	992	992.436	992.44	992.436
58114:4	104	Q.DNS{+1005.437}ANIDKLVPEGIEGR.V	NA	S{+1005}	708.846	4	2832.36	2832.36	0	0	403	NRagged	324.42	36.96	36.96	3.99	41	>WL85_RS25765 ref|WP_059464274.1|gi|981244564| IMP dehydrogenase	5025	Nsco_NS_434_20203020_B_diffuse_HILIC3.48759.48759.4	controllerType=0 controllerNumber=1 scan=48759	128.045	Trypsin	B3	DNSANIDKLVPEGIEGR	S{+1005}	1005	1005.44	1005.44	1005.44
69729:3	57	A.ASPAPAAAS{+1262.445}AASGAAPALTPQQAQQALSVLQNPR.E	NA	S{+1262}	1492.71	3	4476.13	4474.13	2	-1.5	20	NRagged	324.44	92.13	0	6.55	60	>WL85_RS20280 ref|WP_059542240.1|gi|981325791| mechanosensitive ion channel protein	3950	Nsco_NS_434_20203020_B_diffuse_HILIC2.57776.57776.3	controllerType=0 controllerNumber=1 scan=57776	153.249	Trypsin	B2	ASPAPAAASAASGAAPALTPQQAQQALSVLQNPR	S{+1262}	1262	1262.44	1262.44	1262.44
53287:5	1423	K.KGGDFDLNDFRAQIS{+514.396}QMK.N	NA	S{+514}	518.086	5	2586.4	2584.4	2	-2.6	329	Specific	324.55	135.02	0	5.47	4	>WL85_RS15445 ref|WP_059465333.1|gi|981245623| signal recognition particle	3002	Nsco_NS_434_20203020_B_diffuse_HILIC3.44876.44876.4	controllerType=0 controllerNumber=1 scan=44876	118.811	Trypsin	B3	KGGDFDLNDFRAQISQMK	S{+514}	514	514.396	514.4	514.396
43463:5	662	I.ELAPDVKPSC[+57.021]SHSS{+427.243}LTTLDEDGKEVK.I	NA	C[+57], S{+427}	654.73	5	3269.62	3269.62	0	0	220	NRagged	324.6	4.95	0	4.55	6	>WL85_RS11260 ref|WP_059541307.1|gi|981324786| peroxidase	2178	Nsco_NS_434_20203020_B_diffuse_HILIC3.36879.36879.5	controllerType=0 controllerNumber=1 scan=36879	99.1804	Trypsin	B3	ELAPDVKPSCSHSSLTTLDEDGKEVK	,S{+427}	,+427	427.243	427.24	427.243
49887:6	34	K.TAAAKPSLPEVKVPAS{+620.299}ATTWLNDRPEQR.V	NA	S{+620}	609.991	6	3654.91	3653.91	1	-0.9	171	Specific	324.64	86.51	0	7.4	88	>WL85_RS10145 ref|WP_059447177.1|gi|981226546| dihydrolipoamide succinyltransferase	1963	Nsco_NS_434_20203020_B_diffuse_HILIC2.42135.42135.5	controllerType=0 controllerNumber=1 scan=42135	113.85	Trypsin	B2	TAAAKPSLPEVKVPASATTWLNDRPEQR	S{+620}	620	620.299	620.3	620.299
11192:4	691	N.GRGS{+415.138}DC[+57.021]YGKGGDDVTLR.M	NA	C[+57], S{+415}	557.747	4	2227.97	2227.97	0	0	73	NRagged	324.67	67.4	3.96	6.35	8	>WL85_RS15410 ref|WP_059510971.1|gi|981293232| GTPase Obg	2995	Nsco_NS_434_20203020_B_diffuse_HILIC3.11404.11404.4	controllerType=0 controllerNumber=1 scan=11404	34.7409	Trypsin	B3	GRGSDCYGKGGDDVTLR	,S{+415}	,+415	415.138	415.14	415.138
76616:6	653	R.AREAGAQQVFVAS{+1743.630}DAQSVLDAAREHGFEAVLTR.A	NA	S{+1744}	875.239	6	5246.4	5243.4	3	-1.9	41	Specific	324.7	43.84	0	6.86	5	>WL85_RS02590 ref|WP_059540139.1|gi|981323618| 3-deoxy-manno-octulosonate cytidylyltransferase	502	Nsco_NS_434_20203020_B_diffuse_HILIC1.63840.63840.6	controllerType=0 controllerNumber=1 scan=63840	165.419	Trypsin	B1	AREAGAQQVFVASDAQSVLDAAREHGFEAVLTR	S{+1744}	1744	1743.63	1743.63	1743.63
70346:3	28	L.PS{+1961.924}SSINQTAATVGLR.H	NA	S{+1962}	1155.25	3	3463.72	3463.72	0	0	356	NRagged	324.7	89.27	1.01	4.36	144	>WL85_RS29265 ref|WP_059451674.1|gi|981231043| porin	5705	Nsco_NS_434_20203020_B_diffuse_HILIC2.58276.58276.3	controllerType=0 controllerNumber=1 scan=58276	154.638	Trypsin	B2	PSSSINQTAATVGLR	S{+1962}	1962	1961.92	1961.92	1961.92
73021:5	7	M.PS{+735.257}QPGFNLGYLAYNVEHKPVDKLEVR.Q	NA	S{+735}	742.367	5	3707.8	3705.8	2	-1.8	293	NRagged	324.75	140.31	0	7.87	145	>WL85_RS22165 ref|WP_059468579.1|gi|981248869| peptide ABC transporter substrate-binding protein	4319	Nsco_NS_434_20203020_B_diffuse_HILIC1.61065.61065.5	controllerType=0 controllerNumber=1 scan=61065	157.947	Trypsin	B1	PSQPGFNLGYLAYNVEHKPVDKLEVR	S{+735}	735	735.257	735.26	735.257
62642:5	388	I.PALES{+1469.675}SHAIAYGVK.L	NA	S{+1470}	583.494	5	2913.44	2912.44	1	-1.2	350	NRagged	324.75	65.69	0	3.82	9	>WL85_RS20005 ref|WP_060188931.1|gi|982013391| tryptophan synthase subunit beta	3897	Nsco_NS_434_20203020_B_diffuse_HILIC1.52945.52945.5	controllerType=0 controllerNumber=1 scan=52945	137.689	Trypsin	B1	PALESSHAIAYGVK	S{+1470}	1470	1469.67	1469.67	1469.67
71053:2	121	E.PGSSGS{+1154.541}PIYSPEK.R	NA	S{+1155}	1231.09	2	2461.17	2460.17	1	-1.4	191	NRagged	324.75	154.72	0	4.29	165	>sp|LYSC_LYSEN|(Common contaminant protein)	6035	Nsco_NS_434_20203020_B_diffuse_HILIC2.58845.58845.4	controllerType=0 controllerNumber=1 scan=58845	156.195	Trypsin	B2	PGSSGSPIYSPEK	S{+1155}	1155	1154.54	1154.54	1154.54
39619:4	1	K.LSKPAATTSATTSATTSTGTAATPTAATPAPAPAAS{+568.214}APEAASKPAK.S	NA	S{+568}	1181.09	4	4721.34	4720.34	1	-0.7	98	Specific	324.78	135.38	79.63	6.98	695	>WL85_RS26455 ref|WP_059464384.1|gi|981244674| competence protein ComE	5160	Nsco_NS_434_20203020_B_diffuse_HILIC3.33753.33753.4	controllerType=0 controllerNumber=1 scan=33753	91.3602	Trypsin	B3	LSKPAATTSATTSATTSTGTAATPTAATPAPAPAASAPEAASKPAK	S{+568}	568	568.214	568.21	568.214
48729:3	41	A.ALS{+630.293}QNKAEAAQK.A	NA	S{+630}	630.327	3	1888.97	1888.97	0	0	180	NRagged	324.78	140.06	36.78	3.92	69	>WL85_RS30775 ref|WP_059464829.1|gi|981245119| acetyl-CoA acetyltransferase	5996	Nsco_NS_434_20203020_B_diffuse_HILIC3.41289.41289.3	controllerType=0 controllerNumber=1 scan=41289	110.299	Trypsin	B3	ALSQNKAEAAQK	S{+630}	630	630.293	630.29	630.293
41165:4	1553	V.SSGALEPC[+57.021]STGS{+1430.812}YAVR.V	NA	C[+57], S{+1431}	768.897	4	3072.57	3072.57	0	0	43	NRagged	324.83	71.52	0	3.96	2	>WL85_RS07820 ref|WP_059510680.1|gi|981292941| hypothetical protein	1516	Nsco_NS_434_20203020_B_diffuse_HILIC1.35676.35676.4	controllerType=0 controllerNumber=1 scan=35676	95.8319	Trypsin	B1	SSGALEPCSTGSYAVR	,S{+1431}	,+1431	1430.81	1430.81	1430.81
30821:4	1479	R.SVRIDRDALGS{+555.642}NVLR.M	NA	S{+556}	557.399	4	2226.57	2226.57	0	0	47	Specific	324.84	231.25	2	7.1	4	>WL85_RS06480 ref|WP_059465239.1|gi|981245529| type VI secretion protein	1263	Nsco_NS_434_20203020_B_diffuse_HILIC3.26917.26917.3	controllerType=0 controllerNumber=1 scan=26917	73.9789	Trypsin	B3	SVRIDRDALGSNVLR	S{+556}	556	555.642	555.64	555.642
54459:4	19	V.AVGAAIQGQVLS{+997.340}GDRK.D	NA	S{+997}	642.808	4	2568.21	2567.21	1	-1.3	373	NRagged	324.86	43.48	0	4.19	101	>WL85_RS16200 ref|WP_059465455.1|gi|981245745| molecular chaperone DnaK	3152	Nsco_NS_434_20203020_B_diffuse_HILIC2.45778.45778.4	controllerType=0 controllerNumber=1 scan=45778	122.83	Trypsin	B2	AVGAAIQGQVLSGDRK	S{+997}	997	997.34	997.34	997.34
58475:4	353	V.VIVPS{+1402.610}LQDPEELKK.R	NA	S{+1403}	750.134	4	2997.52	2997.52	0	0	178	NRagged	324.88	7.88	0	4.46	22	>WL85_RS30590 ref|WP_034182833.1|gi|736008924| peroxidase	5960	Nsco_NS_434_20203020_B_diffuse_HILIC2.49056.49056.4	controllerType=0 controllerNumber=1 scan=49056	131.02	Trypsin	B2	VIVPSLQDPEELKK	S{+1403}	1403	1402.61	1402.61	1402.61
27519:5	1	K.PAATTSATTSATTSTGTAATPTAATPAPAPAAS{+621.137}APEAASKPAK.S	NA	S{+621}	890.017	5	4446.06	4445.06	1	-0.8	101	Specific	324.92	324.92	27.62	4.31	663	>WL85_RS26455 ref|WP_059464384.1|gi|981244674| competence protein ComE	5160	Nsco_NS_434_20203020_B_diffuse_HILIC1.25086.25086.5	controllerType=0 controllerNumber=1 scan=25086	68.6913	Trypsin	B1	PAATTSATTSATTSTGTAATPTAATPAPAPAASAPEAASKPAK	S{+621}	621	621.137	621.14	621.137
73827:5	21	K.VFQYIQPQDAQALQAASPSGASGAQAAAAPADAATVGAVPDASVQSTPLQPPAPISNSS{+611.190}SVHPGNPK.A	NA	S{+611}	1415.09	5	7071.4	7071.4	0	0	195	Specific	324.95	324.95	1.2	5.72	140	>WL85_RS00415 ref|WP_059465105.1|gi|981245395| BON domain protein	79	Nsco_NS_434_20203020_B_diffuse_HILIC1.61666.61666.5	controllerType=0 controllerNumber=1 scan=61666	159.555	Trypsin	B1	VFQYIQPQDAQALQAASPSGASGAQAAAAPADAATVGAVPDASVQSTPLQPPAPISNSSSVHPGNPK	S{+611}	611	611.19	611.19	611.19
39253:4	434	R.KIIHIDIDPS{+518.179}SISK.R	NA	S{+518}	522.023	4	2085.07	2084.07	1	-1.6	315	Specific	324.96	100.09	0	3.26	9	>WL85_RS05900 ref|WP_060190248.1|gi|982014708| acetolactate synthase 3 catalytic subunit	1151	Nsco_NS_434_20203020_B_diffuse_HILIC1.34117.34117.3	controllerType=0 controllerNumber=1 scan=34117	91.9261	Trypsin	B1	KIIHIDIDPSSISK	S{+518}	518	518.179	518.18	518.179
48756:3	41	D.AFAALS{+1267.540}QNKAEAAQK.A	NA	S{+1268}	939.457	3	2816.36	2815.36	1	-1.2	177	NRagged	324.97	15.48	9.46	5.93	69	>WL85_RS30775 ref|WP_059464829.1|gi|981245119| acetyl-CoA acetyltransferase	5996	Nsco_NS_434_20203020_B_diffuse_HILIC3.41313.41313.3	controllerType=0 controllerNumber=1 scan=41313	110.346	Trypsin	B3	AFAALSQNKAEAAQK	S{+1268}	1268	1267.54	1267.54	1267.54
69745:4	325	K.QGEHS{+738.318}EHMGYLLAEMQSLAR.Q	NA	S{+738}	757.1	4	3025.38	3025.38	0	0	241	Specific	324.98	143.38	11.12	6.14	15	>WL85_RS00220 ref|WP_059508624.1|gi|981290777| phenylacetic acid degradation protein	41	Nsco_NS_434_20203020_B_diffuse_HILIC2.57790.57790.3	controllerType=0 controllerNumber=1 scan=57790	153.29	Trypsin	B2	QGEHSEHMGYLLAEMQSLAR	S{+738}	738	738.318	738.32	738.318
73413:4	21	K.VFQYIQPQDAQALQAAS{+702.175}PSGASGAQAAAAPADAATVGAVPDASVQSTPLQPPAPISNSSSVHPGNPK.A	NA	S{+702}	1792.85	4	7168.38	7162.38	6	-2.8	195	Specific	325.04	325.04	0	6	140	>WL85_RS00415 ref|WP_059465105.1|gi|981245395| BON domain protein	79	Nsco_NS_434_20203020_B_diffuse_HILIC1.61366.61366.4	controllerType=0 controllerNumber=1 scan=61366	158.75	Trypsin	B1	VFQYIQPQDAQALQAASPSGASGAQAAAAPADAATVGAVPDASVQSTPLQPPAPISNSSSVHPGNPK	S{+702}	702	702.175	702.17	702.175
61259:4	115	V.VTAGDIELAHDC[+57.021]EVINPNHVIAHLS{+453.175}K.G	NA	C[+57], S{+453}	827.658	4	3307.61	3305.61	2	-2	107	NRagged	325.04	41.75	23.54	5.25	36	>WL85_RS06870 ref|WP_006477176.1|gi|493523099| DNA-directed RNA polymerase subunit alpha	1340	Nsco_NS_434_20203020_B_diffuse_HILIC3.51288.51288.4	controllerType=0 controllerNumber=1 scan=51288	133.964	Trypsin	B3	VTAGDIELAHDCEVINPNHVIAHLSK	,S{+453}	,+453	453.175	453.18	453.175
72729:4	6	M.PEDAAGAAAPAEAAS{+1567.621}APAQAASGAEPAAASASAALSTIYFETGK.S	NA	S{+1568}	1390.14	4	5557.53	5556.53	1	-0.6	394	NRagged	325.1	100.45	0	4.16	261	>WL85_RS13170 ref|WP_059511914.1|gi|981294205| cytochrome-c oxidase	2559	Nsco_NS_434_20203020_B_diffuse_HILIC2.60172.60172.4	controllerType=0 controllerNumber=1 scan=60172	159.939	Trypsin	B2	PEDAAGAAAPAEAASAPAQAASGAEPAAASASAALSTIYFETGK	S{+1568}	1568	1567.62	1567.62	1567.62
75845:3	190	F.DQVYC[+57.021]SSNEFS{+305.419}QLDRELNDEYGR.V	NA	C[+57], S{+305}	1044.22	3	3130.63	3129.63	1	-1.1	33	NRagged	325.11	113.27	0	6.27	42	>WL85_RS14315 ref|WP_059509167.1|gi|981291320| hypothetical protein	2783	Nsco_NS_434_20203020_B_diffuse_HILIC1.63228.63228.3	controllerType=0 controllerNumber=1 scan=63228	163.753	Trypsin	B1	DQVYCSSNEFSQLDRELNDEYGR	,S{+305}	,+305	305.419	305.42	305.419
16846:4	120	V.VQVRDEGKDGETTTWQS{+247.118}SGR.G	NA	S{+247}	621.8	4	2484.18	2483.18	1	-1.4	56	NRagged	325.11	145.56	1.2	5.36	39	>WL85_RS13570 ref|WP_059467722.1|gi|981248012| hypothetical protein	2636	Nsco_NS_434_20203020_B_diffuse_HILIC2.16047.16047.4	controllerType=0 controllerNumber=1 scan=16047	46.7506	Trypsin	B2	VQVRDEGKDGETTTWQSSGR	S{+247}	247	247.118	247.12	247.118
48372:4	46	A.PAAGPS{+1440.573}KTPALDTYTTNLTQR.A	NA	S{+1441}	912.183	4	3645.71	3643.71	2	-1.8	179	NRagged	325.12	33.23	0	6.56	52	>WL85_RS06525 ref|WP_059914982.1|gi|981720642| ClpV1 family T6SS ATPase	1272	Nsco_NS_434_20203020_B_diffuse_HILIC2.40958.40958.4	controllerType=0 controllerNumber=1 scan=40958	110.901	Trypsin	B2	PAAGPSKTPALDTYTTNLTQR	S{+1441}	1441	1440.57	1440.57	1440.57
04432:3	397	R.VS{+632.112}HNWVEHAGK.K	NA	S{+632}	632.917	3	1896.73	1895.73	1	-1.8	148	Specific	325.13	216.89	1.3	5.55	14	>WL85_RS07710 ref|WP_060190451.1|gi|982014911| hypothetical protein	1495	Nsco_NS_434_20203020_B_diffuse_HILIC1.5997.5997.2	controllerType=0 controllerNumber=1 scan=5997	23.9622	Trypsin	B1	VSHNWVEHAGK	S{+632}	632	632.112	632.11	632.112
75514:4	34	K.VFQYIQPQDAQALQAAS{+616.185}PSGASGAQAAAAPADAATVGAVPDASVQSTPLQPPAPISNSSSVHPGNPK.A	NA	S{+616}	1771.35	4	7082.39	7076.39	6	-2.8	195	Specific	325.14	325.14	0	6.53	116	>WL85_RS00415 ref|WP_059465105.1|gi|981245395| BON domain protein	79	Nsco_NS_434_20203020_B_diffuse_HILIC3.62545.62545.4	controllerType=0 controllerNumber=1 scan=62545	161.345	Trypsin	B3	VFQYIQPQDAQALQAASPSGASGAQAAAAPADAATVGAVPDASVQSTPLQPPAPISNSSSVHPGNPK	S{+616}	616	616.185	616.18	616.185
32856:3	759	V.GGATQAVGSAAGS{+1166.423}AK.D	NA	S{+1166}	800.687	3	2400.05	2399.05	1	-1.4	92	NRagged	325.15	27.17	0	4.7	6	>WL85_RS05635 ref|WP_059509348.1|gi|981291501| hypothetical protein	1099	Nsco_NS_434_20203020_B_diffuse_HILIC1.29147.29147.3	controllerType=0 controllerNumber=1 scan=29147	79.1153	Trypsin	B1	GGATQAVGSAAGSAK	S{+1166}	1166	1166.42	1166.42	1166.42
27242:4	85	K.GAS{+696.229}AAQAAPKPNDNSSGTFVFSRPGK.F	NA	S{+696}	815.38	4	3258.5	3258.5	0	0	66	Specific	325.21	67.02	37.55	4.02	95	>WL85_RS27205 ref|WP_059467031.1|gi|981247321| outer membrane lipoprotein carrier protein LolA	5301	Nsco_NS_434_20203020_B_diffuse_HILIC1.24871.24871.4	controllerType=0 controllerNumber=1 scan=24871	68.1936	Trypsin	B1	GASAAQAAPKPNDNSSGTFVFSRPGK	S{+696}	696	696.229	696.23	696.229
73838:4	18	Q.PQDAQALQAAS{+1414.646}PSGASGAQAAAAPADAATVGAVPDASVQSTPLQPPAPISNSSSVHPGNPK.A	NA	S{+1415}	1776.12	4	7101.45	7096.45	5	-2.4	201	NRagged	325.21	325.21	0	6.93	148	>WL85_RS00415 ref|WP_059465105.1|gi|981245395| BON domain protein	79	Nsco_NS_434_20203020_B_diffuse_HILIC2.61011.61011.4	controllerType=0 controllerNumber=1 scan=61011	162.314	Trypsin	B2	PQDAQALQAASPSGASGAQAAAAPADAATVGAVPDASVQSTPLQPPAPISNSSSVHPGNPK	S{+1415}	1415	1414.65	1414.65	1414.65
20160:2	188	A.QTDASAPAAS{+1218.416}AASDAK.A	NA	S{+1218}	1341.05	2	2681.1	2680.1	1	-1.3	28	NRagged	325.27	82.03	0	5.17	32	>WL85_RS05585 ref|WP_059509331.1|gi|981291484| hypothetical protein	1089	Nsco_NS_434_20203020_B_diffuse_HILIC1.19074.19074.2	controllerType=0 controllerNumber=1 scan=19074	53.2943	Trypsin	B1	QTDASAPAASAASDAK	S{+1218}	1218	1218.42	1218.42	1218.42
37739:4	14	M.PYQYTGGVQYDPHGES{+199.178}GDDNSSYSSSSGR.L	NA	S{+199}	825.617	4	3299.45	3296.45	3	-3.1	360	NRagged	325.39	110.17	6	3.97	191	>WL85_RS17065 ref|WP_060188142.1|gi|982012499| peptidase	3322	Nsco_NS_434_20203020_B_diffuse_HILIC3.32246.32246.4	controllerType=0 controllerNumber=1 scan=32246	87.5474	Trypsin	B3	PYQYTGGVQYDPHGESGDDNSSYSSSSGR	S{+199}	199	199.178	199.18	199.178
44106:3	158	V.AASVHQIDPS{+275.116}LISR.N	NA	S{+275}	590.313	3	1768.92	1768.92	0	0	56	NRagged	325.41	61.39	0	4.19	21	>WL85_RS16230 ref|WP_060188423.1|gi|982012796| poly(A) polymerase	3158	Nsco_NS_434_20203020_B_diffuse_HILIC1.38012.38012.4	controllerType=0 controllerNumber=1 scan=38012	101.591	Trypsin	B1	AASVHQIDPSLISR	S{+275}	275	275.116	275.12	275.116
76235:2	6	E.PAAASASAALS{+936.831}TIYFETGK.S	NA	S{+937}	1397.39	2	2793.78	2792.78	1	-1.2	419	NRagged	325.41	74	0	6.08	261	>WL85_RS13170 ref|WP_059511914.1|gi|981294205| cytochrome-c oxidase	2559	Nsco_NS_434_20203020_B_diffuse_HILIC2.62889.62889.4	controllerType=0 controllerNumber=1 scan=62889	167.701	Trypsin	B2	PAAASASAALSTIYFETGK	S{+937}	937	936.831	936.83	936.831
27328:2	252	A.QASAAGADAMAPAS{+1218.418}APMKK.D	NA	S{+1218}	1497.14	2	2993.28	2992.28	1	-1.1	23	NRagged	325.42	62.25	0	5.57	89	>WL85_RS00335 ref|WP_059465114.1|gi|981245404| hypothetical protein	64	Nsco_NS_434_20203020_B_diffuse_HILIC1.24933.24933.2	controllerType=0 controllerNumber=1 scan=24933	68.3344	Trypsin	B1	QASAAGADAMAPASAPMKK	S{+1218}	1218	1218.42	1218.42	1218.42
71886:4	18	I.PASDIYENEGIVMVTPS{+1544.782}ATAPQLTEGK.K	NA	S{+1545}	1091.8	4	4364.16	4363.16	1	-0.8	109	NRagged	325.42	149.47	0	6.95	117	>WL85_RS17220 ref|WP_059447700.1|gi|981227069| leucine ABC transporter subunit substrate-binding protein LivK	3353	Nsco_NS_434_20203020_B_diffuse_HILIC3.59664.59664.4	controllerType=0 controllerNumber=1 scan=59664	153.798	Trypsin	B3	PASDIYENEGIVMVTPSATAPQLTEGK	S{+1545}	1545	1544.78	1544.78	1544.78
48825:2	41	K.EYGITREEQDAFAALS{+413.065}QNKAEAAQK.A	NA	S{+413}	1592.21	2	3183.41	3181.41	2	-2.1	167	Specific	325.42	187.06	0	8.95	69	>WL85_RS30775 ref|WP_059464829.1|gi|981245119| acetyl-CoA acetyltransferase	5996	Nsco_NS_434_20203020_B_diffuse_HILIC3.41373.41373.2	controllerType=0 controllerNumber=1 scan=41373	110.471	Trypsin	B3	EYGITREEQDAFAALSQNKAEAAQK	S{+413}	413	413.065	413.06	413.065
23547:2	252	A.QASAAGADAMAPAS{+754.271}APMKK.D	NA	S{+754}	1265.07	2	2529.13	2528.13	1	-1.3	23	NRagged	325.45	58.16	0	5.57	89	>WL85_RS00335 ref|WP_059465114.1|gi|981245404| hypothetical protein	64	Nsco_NS_434_20203020_B_diffuse_HILIC1.22016.22016.2	controllerType=0 controllerNumber=1 scan=22016	60.7754	Trypsin	B1	QASAAGADAMAPASAPMKK	S{+754}	754	754.271	754.27	754.271
40020:4	122	M.GMVAS{+758.344}DGPHYGDNVK.L	NA	S{+758}	577.265	4	2306.04	2305.04	1	-1.5	111	NRagged	325.46	23.12	0	3.22	40	>WL85_RS16445 ref|WP_060188504.1|gi|982012892| hypothetical protein	3200	Nsco_NS_434_20203020_B_diffuse_HILIC1.34733.34733.4	controllerType=0 controllerNumber=1 scan=34733	93.4542	Trypsin	B1	GMVASDGPHYGDNVK	S{+758}	758	758.344	758.34	758.344
21676:2	159	A.AATEAPAAAAS{+1634.577}SPK.A	NA	S{+1635}	1439.61	2	2878.21	2877.21	1	-1.2	30	NRagged	325.48	0.71	0	4.07	48	>WL85_RS30720 ref|WP_059468523.1|gi|981248813| phospholipid-binding protein	5986	Nsco_NS_434_20203020_B_diffuse_HILIC1.20492.20492.2	controllerType=0 controllerNumber=1 scan=20492	57.0041	Trypsin	B1	AATEAPAAAASSPK	S{+1635}	1635	1634.58	1634.58	1634.58
67911:4	729	E.VTS{+603.309}PQAFEGLNVAHRPVWR.V	NA	S{+603}	692.618	4	2767.45	2767.45	0	0	35	NRagged	325.49	32.86	11.16	4.6	9	>WL85_RS20050 ref|WP_059466422.1|gi|981246712| isopropylmalate isomerase	3906	Nsco_NS_434_20203020_B_diffuse_HILIC1.57038.57038.4	controllerType=0 controllerNumber=1 scan=57038	147.42	Trypsin	B1	VTSPQAFEGLNVAHRPVWR	S{+603}	603	603.309	603.31	603.309
80873:2	71	E.PGSSGS{+1146.058}PIYSPEK.R	NA	S{+1146}	1226.85	2	2452.69	2451.69	1	-1.4	191	NRagged	325.55	146.82	0	5.45	235	>sp|LYSC_LYSEN|(Common contaminant protein)	6035	Nsco_NS_434_20203020_B_diffuse_HILIC3.66695.66695.4	controllerType=0 controllerNumber=1 scan=66695	172.561	Trypsin	B3	PGSSGSPIYSPEK	S{+1146}	1146	1146.06	1146.06	1146.06
11870:3	142	D.PHAPFHAQVS{+385.036}AER.A	NA	S{+385}	611.258	3	1831.76	1831.76	0	0	106	NRagged	325.55	32.62	5.15	4.4	30	>WL85_RS26095 ref|WP_059464327.1|gi|981244617| glucose-6-phosphate isomerase	5088	Nsco_NS_434_20203020_B_diffuse_HILIC3.11953.11953.3	controllerType=0 controllerNumber=1 scan=11953	36.0179	Trypsin	B3	PHAPFHAQVSAER	S{+385}	385	385.036	385.04	385.036
46922:4	1974	N.PS{+1077.553}GIQIVDVTDEVARK.L	NA	S{+1078}	701.877	4	2804.49	2804.49	0	0	45	NRagged	325.64	0.67	0.31	3.64	2	>WL85_RS16290 ref|WP_060188428.1|gi|982012802| capsular biosynthesis protein	3170	Nsco_NS_434_20203020_B_diffuse_HILIC1.40465.40465.4	controllerType=0 controllerNumber=1 scan=40465	107.996	Trypsin	B1	PSGIQIVDVTDEVARK	S{+1078}	1078	1077.55	1077.55	1077.55
78218:2	121	E.PGSSGS{+1155.543}PIYSPEK.R	NA	S{+1156}	1231.09	2	2461.18	2461.18	0	0	191	NRagged	325.72	102.8	0	2.56	165	>sp|LYSC_LYSEN|(Common contaminant protein)	6035	Nsco_NS_434_20203020_B_diffuse_HILIC2.64439.64439.4	controllerType=0 controllerNumber=1 scan=64439	172.261	Trypsin	B2	PGSSGSPIYSPEK	S{+1156}	1156	1155.54	1155.54	1155.54
43295:4	632	R.AQVVQWADVS{+875.372}HLDTASDDDGYRK.V	NA	S{+875}	863.899	4	3452.57	3451.57	1	-1	196	Specific	325.73	147.88	0	5.96	12	>WL85_RS15905 ref|WP_059511008.1|gi|981293269| phosphoglycerate mutase	3093	Nsco_NS_434_20203020_B_diffuse_HILIC1.37342.37342.3	controllerType=0 controllerNumber=1 scan=37342	99.8922	Trypsin	B1	AQVVQWADVSHLDTASDDDGYRK	S{+875}	875	875.372	875.37	875.372
42430:4	838	V.LVC[+57.021]HALNAS{+369.197}HHVAGIYADDPR.S	NA	C[+57], S{+369}	672.587	4	2687.33	2685.33	2	-2.5	48	NRagged	325.77	35.98	0.57	3.89	7	>WL85_RS21905 ref|WP_059468622.1|gi|981248912| homoserine O-acetyltransferase	4267	Nsco_NS_434_20203020_B_diffuse_HILIC3.36053.36053.4	controllerType=0 controllerNumber=1 scan=36053	97.1404	Trypsin	B3	LVCHALNASHHVAGIYADDPR	,S{+369}	,+369	369.197	369.2	369.197
61184:6	1057	R.TVDAANDGDHDIDLERNGS{+1602.743}VLTLTFENGSK.I	NA	S{+1603}	802.048	6	4807.25	4806.25	1	-0.7	20	Specific	325.83	93.9	0	4.5	4	>WL85_RS05110 ref|WP_059467835.1|gi|981248125| iron donor protein CyaY	994	Nsco_NS_434_20203020_B_diffuse_HILIC1.51830.51830.4	controllerType=0 controllerNumber=1 scan=51830	135.079	Trypsin	B1	TVDAANDGDHDIDLERNGSVLTLTFENGSK	S{+1603}	1603	1602.74	1602.74	1602.74
52967:5	9	K.TAS{+966.539}GIVIPDAAAEKPDQGEVLAIGPGK.R	NA	S{+967}	715.391	5	3572.93	3570.93	2	-1.9	21	Specific	325.87	23.16	0	6.38	64	>WL85_RS27745 ref|WP_004186661.1|gi|490291056| molecular chaperone GroES	5408	Nsco_NS_434_20203020_B_diffuse_HILIC2.44605.44605.5	controllerType=0 controllerNumber=1 scan=44605	120.004	Trypsin	B2	TASGIVIPDAAAEKPDQGEVLAIGPGK	S{+967}	967	966.539	966.54	966.539
56806:4	597	I.TSYNNFYEFGTDKS{+225.111}DPAQNAGTLRPRPWR.V	NA	S{+225}	904.686	4	3615.72	3613.72	2	-1.9	87	NRagged	325.87	40.86	3.6	5.74	8	>WL85_RS05125 ref|WP_059467833.1|gi|981248123| mononuclear molybdenum enzyme YedY	997	Nsco_NS_434_20203020_B_diffuse_HILIC3.47742.47742.4	controllerType=0 controllerNumber=1 scan=47742	125.617	Trypsin	B3	TSYNNFYEFGTDKSDPAQNAGTLRPRPWR	S{+225}	225	225.111	225.11	225.111
53985:4	24	N.HYS{+241.182}FGDVKGELIDQLGVRDK.E	NA	S{+241}	630.093	4	2517.35	2517.35	0	0	104	NRagged	325.93	16.05	16.05	4.64	103	>WL85_RS25965 ref|WP_009691824.1|gi|497377611| antioxidant, AhpC/Tsa family protein	5065	Nsco_NS_434_20203020_B_diffuse_HILIC2.45393.45393.4	controllerType=0 controllerNumber=1 scan=45393	121.899	Trypsin	B2	HYSFGDVKGELIDQLGVRDK	S{+241}	241	241.182	241.18	241.182
10264:5	20	A.DSRNQGDALVHS{+582.354}TKK.A	NA	S{+582}	448.446	5	2238.2	2238.2	0	0	535	NRagged	325.94	59.03	0	5.94	104	>WL85_RS16200 ref|WP_059465455.1|gi|981245745| molecular chaperone DnaK	3152	Nsco_NS_434_20203020_B_diffuse_HILIC1.10850.10850.5	controllerType=0 controllerNumber=1 scan=10850	33.6426	Trypsin	B1	DSRNQGDALVHSTKK	S{+582}	582	582.354	582.35	582.354
14162:2	1	K.AASAAAAS{+1362.451}GA.-	NA	S{+1362}	1055.41	2	2109.81	2109.81	0	0	189	CRagged	326.07	85.45	85.45	4.6	695	>WL85_RS26455 ref|WP_059464384.1|gi|981244674| competence protein ComE	5160	Nsco_NS_434_20203020_B_diffuse_HILIC3.13898.13898.2	controllerType=0 controllerNumber=1 scan=13898	40.6677	Trypsin	B3	AASAAAASGA	S{+1362}	1362	1362.45	1362.45	1362.45
64670:6	43	R.GVGPNKDHVLLDLS{+1219.505}HIGAETIMK.R	NA	S{+1220}	611.473	6	3663.8	3663.8	0	0	307	Specific	326.08	80.26	0	5.81	50	>WL85_RS20115 ref|WP_059466429.1|gi|981246719| fumarate reductase	3919	Nsco_NS_434_20203020_B_diffuse_HILIC1.54480.54480.6	controllerType=0 controllerNumber=1 scan=54480	141.245	Trypsin	B1	GVGPNKDHVLLDLSHIGAETIMK	S{+1220}	1220	1219.51	1219.51	1219.51
71244:2	19	T.SANYAGLQFGGTYS{+249.137}FSNNTNFGNNR.A	NA	S{+249}	1475.67	2	2950.34	2950.34	0	0	167	NRagged	326.08	36.17	0	4.38	180	>WL85_RS29265 ref|WP_059451674.1|gi|981231043| porin	5705	Nsco_NS_434_20203020_B_diffuse_HILIC3.59142.59142.2	controllerType=0 controllerNumber=1 scan=59142	152.455	Trypsin	B3	SANYAGLQFGGTYSFSNNTNFGNNR	S{+249}	249	249.137	249.14	249.137
76570:5	538	K.PVDLVDVDS{+1608.906}PDYGMAMLHQTVSNGSTQK.M	NA	S{+1609}	924.068	5	4616.31	4613.31	3	-2.2	55	Specific	326.08	33.92	0	6.57	8	>WL85_RS01395 ref|WP_059465213.1|gi|981245503| hypothetical protein	266	Nsco_NS_434_20203020_B_diffuse_HILIC3.63348.63348.5	controllerType=0 controllerNumber=1 scan=63348	163.492	Trypsin	B3	PVDLVDVDSPDYGMAMLHQTVSNGSTQK	S{+1609}	1609	1608.91	1608.91	1608.91
54599:2	24	T.GDGVGAGS{+744.367}K.Q	NA	S{+744}	746.369	2	1491.73	1491.73	0	0	383	NRagged	326.09	228.45	228.45	4.09	335	>WL85_RS18580 ref|WP_059466175.1|gi|981246465| porin	3617	Nsco_NS_434_20203020_B_diffuse_HILIC1.46521.46521.4	controllerType=0 controllerNumber=1 scan=46521	122.366	Trypsin	B1	GDGVGAGSK	S{+744}	744	744.367	744.37	744.367
64469:4	93	L.AQS{+512.228}GLHFIGTGVSGGEEGALRGPSIMPGGQR.D	NA	S{+512}	884.69	4	3535.74	3535.74	0	0	116	NRagged	326.09	46.87	4.88	4.97	31	>WL85_RS20260 ref|WP_059450767.1|gi|981230136| phosphogluconate dehydrogenase (NADP(+)-dependent, decarboxylating)	3946	Nsco_NS_434_20203020_B_diffuse_HILIC1.54322.54322.4	controllerType=0 controllerNumber=1 scan=54322	140.878	Trypsin	B1	AQSGLHFIGTGVSGGEEGALRGPSIMPGGQR	S{+512}	512	512.228	512.23	512.228
66626:5	71	L.PC[+57.021]VYLVDS{+1109.560}GGANLPNQDDVFPDRDHFGR.I	NA	C[+57], S{+1110}	855.209	5	4272.01	4270.01	2	-1.6	138	NRagged	326.11	2.31	2.31	5.18	42	>WL85_RS14965 ref|WP_059464516.1|gi|981244806| methylcrotonoyl-CoA carboxylase	2909	Nsco_NS_434_20203020_B_diffuse_HILIC2.55415.55415.5	controllerType=0 controllerNumber=1 scan=55415	146.786	Trypsin	B2	PCVYLVDSGGANLPNQDDVFPDRDHFGR	,S{+1110}	,+1110	1109.56	1109.56	1109.56
60531:3	5	I.PFSYYDQNQQVVGYS{+1493.742}R.E	NA	S{+1494}	1149.22	3	3445.64	3444.64	1	-1	47	NRagged	326.22	69.92	0	5.28	233	>WL85_RS15820 ref|WP_059465500.1|gi|981245790| ABC transporter	3077	Nsco_NS_434_20203020_B_diffuse_HILIC3.50714.50714.3	controllerType=0 controllerNumber=1 scan=50714	132.658	Trypsin	B3	PFSYYDQNQQVVGYSR	S{+1494}	1494	1493.74	1493.74	1493.74
26246:4	1	K.LSKPAATTSATTSATTSTGTAATPTAATPAPAPAAS{+951.442}APEAASK.P	NA	S{+951}	1202.6	4	4807.39	4807.39	0	0	98	Specific	326.23	49.55	5.46	6.12	695	>WL85_RS26455 ref|WP_059464384.1|gi|981244674| competence protein ComE	5160	Nsco_NS_434_20203020_B_diffuse_HILIC3.23526.23526.4	controllerType=0 controllerNumber=1 scan=23526	65.1161	Trypsin	B3	LSKPAATTSATTSATTSTGTAATPTAATPAPAPAASAPEAASK	S{+951}	951	951.442	951.44	951.442
11460:3	153	H.GAELPGENHGAAS{+321.016}LAR.T	NA	S{+321}	624.601	3	1871.79	1870.79	1	-1.8	71	NRagged	326.28	85.77	0	6.41	26	>WL85_RS24605 ref|WP_040138862.1|gi|749314785| ATPase	4796	Nsco_NS_434_20203020_B_diffuse_HILIC2.11680.11680.3	controllerType=0 controllerNumber=1 scan=11680	35.8027	Trypsin	B2	GAELPGENHGAASLAR	S{+321}	321	321.016	321.02	321.016
47916:3	763	S.PPYAADKPIVVVS{+753.274}PPATAAAPASPASAAR.-	NA	S{+753}	1166.59	3	3497.75	3496.75	1	-1	293	NRagged	326.3	6.24	0	6.51	12	>WL85_RS06100 ref|WP_060190267.1|gi|982014727| photosystem reaction center subunit H	1191	Nsco_NS_434_20203020_B_diffuse_HILIC2.40602.40602.3	controllerType=0 controllerNumber=1 scan=40602	109.987	Trypsin	B2	PPYAADKPIVVVSPPATAAAPASPASAAR	S{+753}	753	753.274	753.27	753.274
69779:4	14	I.PASDIYENEGIVMVTPS{+1530.792}ATAPQLTEGK.K	NA	S{+1531}	1088.3	4	4350.17	4349.17	1	-0.8	109	NRagged	326.36	15.84	0	4.52	111	>WL85_RS17220 ref|WP_059447700.1|gi|981227069| leucine ABC transporter subunit substrate-binding protein LivK	3353	Nsco_NS_434_20203020_B_diffuse_HILIC2.57818.57818.3	controllerType=0 controllerNumber=1 scan=57818	153.372	Trypsin	B2	PASDIYENEGIVMVTPSATAPQLTEGK	S{+1531}	1531	1530.79	1530.79	1530.79
61483:4	165	K.PGLASPYYPNDIQS{+1839.950}AEAR.V	NA	S{+1840}	947.978	4	3788.89	3788.89	0	0	45	Specific	326.4	91.58	4.51	5.2	30	>WL85_RS17140 ref|WP_059466817.1|gi|981247107| purine-nucleoside phosphorylase	3337	Nsco_NS_434_20203020_B_diffuse_HILIC3.51472.51472.4	controllerType=0 controllerNumber=1 scan=51472	134.411	Trypsin	B3	PGLASPYYPNDIQSAEAR	S{+1840}	1840	1839.95	1839.95	1839.95
54746:3	5	I.PVTS{+210.114}QNRIPLVQNGTVDIEC[+57.021]GSTTNNAER.Q	NA	C[+57], S{+210}	1127.56	3	3380.66	3380.66	0	0	87	NRagged	326.43	125.81	7.3	7.11	258	>WL85_RS15820 ref|WP_059465500.1|gi|981245790| ABC transporter	3077	Nsco_NS_434_20203020_B_diffuse_HILIC1.46651.46651.3	controllerType=0 controllerNumber=1 scan=46651	122.66	Trypsin	B1	PVTSQNRIPLVQNGTVDIECGSTTNNAER	,S{+210}	,+210	210.114	210.11	210.114
18867:5	571	G.TGQTSPAAGHHAEPS{+1755.682}AAQSSKA.-	NA	S{+1756}	770.539	5	3848.67	3846.67	2	-1.7	347	Non	326.43	5.46	0	6.33	8	>WL85_RS01205 ref|WP_059465188.1|gi|981245478| phosphate acyltransferase	232	Nsco_NS_434_20203020_B_diffuse_HILIC2.17630.17630.5	controllerType=0 controllerNumber=1 scan=17630	50.7992	Trypsin	B2	TGQTSPAAGHHAEPSAAQSSKA	S{+1756}	1756	1755.68	1755.68	1755.68
21769:4	1516	K.GVHPDDEIARLPEGS{+578.271}R.V	NA	S{+578}	582.541	4	2327.14	2326.14	1	-1.4	186	Specific	326.44	55.85	0	7.23	2	>WL85_RS13975 ref|WP_059465982.1|gi|981246272| 16S rRNA (guanine(527)-N(7))-methyltransferase RsmG	2716	Nsco_NS_434_20203020_B_diffuse_HILIC2.19995.19995.3	controllerType=0 controllerNumber=1 scan=19995	56.7692	Trypsin	B2	GVHPDDEIARLPEGSR	S{+578}	578	578.271	578.27	578.271
19121:4	29	M.DDGHHTVDPVLS{+856.506}NYK.S	NA	S{+857}	639.33	4	2554.3	2553.3	1	-1.3	521	NRagged	326.45	150.78	0	5.46	69	>WL85_RS10150 ref|WP_059467635.1|gi|981247925| 2-oxoglutarate dehydrogenase subunit E1	1964	Nsco_NS_434_20203020_B_diffuse_HILIC1.18230.18230.3	controllerType=0 controllerNumber=1 scan=18230	51.267	Trypsin	B1	DDGHHTVDPVLSNYK	S{+857}	857	856.506	856.51	856.506
66595:4	19	S.GLS{+298.111}DAEIDQMIKDAEANAAEDHK.L	NA	S{+298}	693.317	4	2770.25	2769.25	1	-1.2	507	NRagged	326.45	28.77	10.33	6.76	101	>WL85_RS16200 ref|WP_059465455.1|gi|981245745| molecular chaperone DnaK	3152	Nsco_NS_434_20203020_B_diffuse_HILIC2.55394.55394.4	controllerType=0 controllerNumber=1 scan=55394	146.723	Trypsin	B2	GLSDAEIDQMIKDAEANAAEDHK	S{+298}	298	298.111	298.11	298.111
47139:4	19	Q.FGLQADYS{+1182.483}LSKR.T	NA	S{+1182}	642.807	4	2568.21	2567.21	1	-1.3	313	NRagged	326.46	1.83	0	2.54	180	>WL85_RS29265 ref|WP_059451674.1|gi|981231043| porin	5705	Nsco_NS_434_20203020_B_diffuse_HILIC3.40032.40032.4	controllerType=0 controllerNumber=1 scan=40032	107.359	Trypsin	B3	FGLQADYSLSKR	S{+1182}	1182	1182.48	1182.48	1182.48
10903:3	833	K.PGQC[+57.021]AQS{+339.192}HYFK.S	NA	C[+57], S{+339}	554.934	3	1662.79	1661.79	1	-2	161	Specific	326.47	85.86	0	5.78	7	>WL85_RS16740 ref|WP_059466896.1|gi|981247186| sarcosine oxidase subunit gamma	3257	Nsco_NS_434_20203020_B_diffuse_HILIC2.11219.11219.3	controllerType=0 controllerNumber=1 scan=11219	34.708	Trypsin	B2	PGQCAQSHYFK	,S{+339}	,+339	339.192	339.19	339.192
66145:3	104	D.NS{+1178.513}ANIDKLVPEGIEGR.V	NA	S{+1179}	964.142	3	2890.41	2890.41	0	0	404	NRagged	326.55	15.3	15.3	4.1	41	>WL85_RS25765 ref|WP_059464274.1|gi|981244564| IMP dehydrogenase	5025	Nsco_NS_434_20203020_B_diffuse_HILIC3.55087.55087.3	controllerType=0 controllerNumber=1 scan=55087	142.671	Trypsin	B3	NSANIDKLVPEGIEGR	S{+1179}	1179	1178.51	1178.51	1178.51
28362:5	35	A.PHGGGAFS{+1141.530}GKDPSKVDR.S	NA	S{+1142}	571.682	5	2854.38	2853.38	1	-1.2	260	NRagged	326.59	92.65	0	5.71	74	>WL85_RS21985 ref|WP_059468609.1|gi|981248899| S-adenosylmethionine synthetase	4283	Nsco_NS_434_20203020_B_diffuse_HILIC3.25091.25091.5	controllerType=0 controllerNumber=1 scan=25091	69.2008	Trypsin	B3	PHGGGAFSGKDPSKVDR	S{+1142}	1142	1141.53	1141.53	1141.53
10681:3	408	T.DS{+214.037}IEHKLDR.G	NA	S{+214}	442.874	3	1326.61	1326.61	0	0	5	NRagged	326.62	235.91	3.69	2.87	13	>WL85_RS20690 ref|WP_059466555.1|gi|981246845| hypothetical protein	4030	Nsco_NS_434_20203020_B_diffuse_HILIC1.11208.11208.3	controllerType=0 controllerNumber=1 scan=11208	34.3288	Trypsin	B1	DSIEHKLDR	S{+214}	214	214.037	214.04	214.037
65373:4	165	K.PGLAS{+1828.959}PYYPNDIQSAEAR.V	NA	S{+1829}	945.23	4	3777.9	3777.9	0	0	45	Specific	326.63	57.72	0	5.04	30	>WL85_RS17140 ref|WP_059466817.1|gi|981247107| purine-nucleoside phosphorylase	3337	Nsco_NS_434_20203020_B_diffuse_HILIC3.54492.54492.4	controllerType=0 controllerNumber=1 scan=54492	141.273	Trypsin	B3	PGLASPYYPNDIQSAEAR	S{+1829}	1829	1828.96	1828.96	1828.96
43130:3	398	S.NANANGLLIS{+437.171}NDRDELSALGR.S	NA	S{+437}	884.104	3	2650.3	2650.3	0	0	12	NRagged	326.69	18.89	10.06	3.2	14	>WL85_RS27610 ref|WP_060190088.1|gi|982014548| phosphoglycerate mutase	5381	Nsco_NS_434_20203020_B_diffuse_HILIC3.36601.36601.3	controllerType=0 controllerNumber=1 scan=36601	98.505	Trypsin	B3	NANANGLLISNDRDELSALGR	S{+437}	437	437.171	437.17	437.171
35502:4	941	R.YRFEHVGYS{+638.229}FDPQER.T	NA	S{+638}	643.035	4	2569.12	2568.12	1	-1.3	480	Specific	326.71	225	0	7.41	4	>WL85_RS14275 ref|WP_059465998.1|gi|981246288| ATP-binding protein	2775	Nsco_NS_434_20203020_B_diffuse_HILIC3.30556.30556.3	controllerType=0 controllerNumber=1 scan=30556	83.2533	Trypsin	B3	YRFEHVGYSFDPQER	S{+638}	638	638.229	638.23	638.229
24300:4	48	Y.LVGAYQHAS{+648.292}GTQR.V	NA	S{+648}	509.755	4	2036	2036	0	0	339	NRagged	326.72	25.52	17.69	4.11	108	>WL85_RS19895 ref|WP_059595311.1|gi|981381904| porin	3875	Nsco_NS_434_20203020_B_diffuse_HILIC3.22054.22054.4	controllerType=0 controllerNumber=1 scan=22054	61.2887	Trypsin	B3	LVGAYQHASGTQR	S{+648}	648	648.292	648.29	648.292
75100:4	102	V.PSSAITAS{+1180.626}DPAEKAELFEPAGDK.I	NA	S{+1181}	878.946	4	3512.76	3511.76	1	-1	55	NRagged	326.74	176.06	0	6.39	33	>WL85_RS00215 ref|WP_006752453.1|gi|493804618| phenylacetate-CoA oxygenase subunit PaaB	40	Nsco_NS_434_20203020_B_diffuse_HILIC1.62653.62653.4	controllerType=0 controllerNumber=1 scan=62653	162.188	Trypsin	B1	PSSAITASDPAEKAELFEPAGDK	S{+1181}	1181	1180.63	1180.63	1180.63
16980:3	537	Q.PPGDDAPAGC[+57.021]PFS{+670.258}GAR.A	NA	C[+57], S{+670}	747.988	3	2241.95	2241.95	0	0	3	NRagged	326.75	31.63	23.43	4.96	15	>WL85_RS02430 ref|WP_059465662.1|gi|981245952| tryptophan 2,3-dioxygenase	470	Nsco_NS_434_20203020_B_diffuse_HILIC2.16145.16145.3	controllerType=0 controllerNumber=1 scan=16145	46.9953	Trypsin	B2	PPGDDAPAGCPFSGAR	,S{+670}	,+670	670.258	670.26	670.258
42103:2	228	K.ALDQVAS{+568.217}TVNQQINAAK.A	NA	S{+568}	1170.08	2	2339.15	2339.15	0	0	57	Specific	326.75	220.99	0.8	6.44	46	>WL85_RS23575 ref|WP_059508712.1|gi|981290865| hypothetical protein	4596	Nsco_NS_434_20203020_B_diffuse_HILIC3.35802.35802.2	controllerType=0 controllerNumber=1 scan=35802	96.579	Trypsin	B3	ALDQVASTVNQQINAAK	S{+568}	568	568.217	568.22	568.217
39232:3	330	T.SASLLIQENADPS{+237.939}VQRDLER.Y	NA	S{+238}	827.7	3	2481.09	2479.09	2	-2.7	46	NRagged	326.81	149.47	0	5.83	13	>WL85_RS29985 ref|WP_059541044.1|gi|981324523| hypothetical protein	5844	Nsco_NS_434_20203020_B_diffuse_HILIC1.34101.34101.3	controllerType=0 controllerNumber=1 scan=34101	91.8843	Trypsin	B1	SASLLIQENADPSVQRDLER	S{+238}	238	237.939	237.94	237.939
10116:2	328	A.PATTASTAS{+932.572}VAPASGVK.T	NA	S{+933}	1225.19	2	2449.37	2448.37	1	-1.4	194	NRagged	326.83	42.47	0	5.1	48	>WL85_RS15475 ref|WP_059451920.1|gi|981231289| histone H1	3008	Nsco_NS_434_20203020_B_diffuse_HILIC1.10736.10736.2	controllerType=0 controllerNumber=1 scan=10736	33.4217	Trypsin	B1	PATTASTASVAPASGVK	S{+933}	933	932.572	932.57	932.572
52402:3	72	Q.PVSAVSHGYAQPQHVS{+711.240}TADYGALDTPAVWR.N	NA	S{+711}	1298.27	3	3892.79	3891.79	1	-0.9	337	NRagged	326.91	62.02	0	6.86	81	>WL85_RS15315 ref|WP_011883181.1|gi|500213002| cell division protein FtsZ	2977	Nsco_NS_434_20203020_B_diffuse_HILIC3.44174.44174.3	controllerType=0 controllerNumber=1 scan=44174	117.133	Trypsin	B3	PVSAVSHGYAQPQHVSTADYGALDTPAVWR	S{+711}	711	711.24	711.24	711.24
26422:3	118	Y.MYS{+381.139}TYEEEC[+57.021]EAQPTTNKK.I	NA	C[+57], S{+381}	864.699	3	2592.08	2590.08	2	-2.6	545	NRagged	326.91	1.71	0.8	5.42	25	>WL85_RS23195 ref|WP_059465592.1|gi|981245882| carbamoyl phosphate synthase large subunit	4520	Nsco_NS_434_20203020_B_diffuse_HILIC3.23654.23654.3	controllerType=0 controllerNumber=1 scan=23654	65.3896	Trypsin	B3	MYSTYEEECEAQPTTNKK	,S{+381}	,+381	381.139	381.14	381.139
05683:4	239	A.VVAFVVLKRS{+1695.499}RPEGEEAAALAK.A	NA	S{+1695}	1009.72	4	4035.84	4035.84	0	0	549	NRagged	326.92	31	3.6	3.84	35	>WL85_RS13910 ref|WP_060328727.1|gi|982164486| acetyl-coenzyme A synthetase	2703	Nsco_NS_434_20203020_B_diffuse_HILIC3.6851.6851.4	controllerType=0 controllerNumber=1 scan=6851	25.2931	Trypsin	B3	VVAFVVLKRSRPEGEEAAALAK	S{+1695}	1695	1695.5	1695.5	1695.5
75633:4	34	Q.PQDAQALQAAS{+1360.656}PSGASGAQAAAAPADAATVGAVPDASVQSTPLQPPAPISNSSSVHPGNPK.A	NA	S{+1361}	1762.62	4	7047.46	7042.46	5	-2.4	201	NRagged	326.96	326.96	0	6.63	116	>WL85_RS00415 ref|WP_059465105.1|gi|981245395| BON domain protein	79	Nsco_NS_434_20203020_B_diffuse_HILIC3.62638.62638.4	controllerType=0 controllerNumber=1 scan=62638	161.601	Trypsin	B3	PQDAQALQAASPSGASGAQAAAAPADAATVGAVPDASVQSTPLQPPAPISNSSSVHPGNPK	S{+1361}	1361	1360.66	1360.66	1360.66
44601:3	229	K.AADAGGAKPAAGASAAPAAPAPVAVPAS{+1266.449}AVSGSAAQ.-	NA	S{+1266}	1408.33	3	4222.96	4222.96	0	0	151	CRagged	327	149.33	1.2	6.39	64	>WL85_RS04975 ref|WP_059467857.1|gi|981248147| outer membrane lipid asymmetry maintenance protein MlaD	967	Nsco_NS_434_20203020_B_diffuse_HILIC2.37670.37670.3	controllerType=0 controllerNumber=1 scan=37670	102.178	Trypsin	B2	AADAGGAKPAAGASAAPAAPAPVAVPASAVSGSAAQ	S{+1266}	1266	1266.45	1266.45	1266.45
45290:3	229	K.AADAGGAKPAAGAS{+666.245}AAPAAPAPVAVPASAVSGSAAQ.-	NA	S{+666}	1208.92	3	3624.76	3622.76	2	-1.9	151	CRagged	327.02	134.22	0	7.05	64	>WL85_RS04975 ref|WP_059467857.1|gi|981248147| outer membrane lipid asymmetry maintenance protein MlaD	967	Nsco_NS_434_20203020_B_diffuse_HILIC2.38478.38478.3	controllerType=0 controllerNumber=1 scan=38478	104.58	Trypsin	B2	AADAGGAKPAAGASAAPAAPAPVAVPASAVSGSAAQ	S{+666}	666	666.245	666.25	666.245
21804:9	159	G.MMRKAS{+1894.511}DSDIHLEADIHAVK.N	NA	S{+1895}	463.522	9	4163.64	4161.64	2	-1.6	55	NRagged	327.02	24.38	0	6.15	30	>WL85_RS16445 ref|WP_060188504.1|gi|982012892| hypothetical protein	3200	Nsco_NS_434_20203020_B_diffuse_HILIC3.20007.20007.4	controllerType=0 controllerNumber=1 scan=20007	56.021	Trypsin	B3	MMRKASDSDIHLEADIHAVK	S{+1895}	1895	1894.51	1894.51	1894.51
18471:7	627	I.PVMHAQS{+1517.586}IRDAGQAER.L	NA	S{+1518}	470.072	7	3284.46	3283.46	1	-1	296	NRagged	327.04	35.69	0	5.25	12	>WL85_RS16985 ref|WP_059466848.1|gi|981247138| N-methylproline demethylase	3306	Nsco_NS_434_20203020_B_diffuse_HILIC3.17246.17246.4	controllerType=0 controllerNumber=1 scan=17246	49.1204	Trypsin	B3	PVMHAQSIRDAGQAER	S{+1518}	1518	1517.59	1517.59	1517.59
81863:1	172	E.PGSSGSPIYS{+265.771}PEK.R	NA	S{+266}	1572.4	1	1572.4	1571.4	1	-2.1	191	NRagged	327.09	226.71	0	4.96	141	>sp|LYSC_LYSEN|(Common contaminant protein)	6035	Nsco_NS_434_20203020_B_diffuse_HILIC1.67909.67909.3	controllerType=0 controllerNumber=1 scan=67909	175.848	Trypsin	B1	PGSSGSPIYSPEK	S{+266}	266	265.771	265.77	265.771
72672:3	597	D.PS{+1007.402}GHAIMYVLGTTYNLSK.R	NA	S{+1007}	987.137	3	2959.4	2959.4	0	0	299	NRagged	327.12	127.05	29.44	3.31	11	>WL85_RS28365 ref|WP_059464699.1|gi|981244989| porin	5529	Nsco_NS_434_20203020_B_diffuse_HILIC1.60790.60790.3	controllerType=0 controllerNumber=1 scan=60790	157.246	Trypsin	B1	PSGHAIMYVLGTTYNLSK	S{+1007}	1007	1007.4	1007.4	1007.4
79956:5	810	A.IEAWELDPDAPS{+1828.952}KPPR.G	NA	S{+1829}	730.78	5	3649.87	3649.87	0	0	58	NRagged	327.17	0.15	0	4.43	15	>WL85_RS03565 ref|WP_059468241.1|gi|981248531| cobyrinic acid a,c-diamide synthase	691	Nsco_NS_434_20203020_B_diffuse_HILIC3.65990.65990.5	controllerType=0 controllerNumber=1 scan=65990	170.671	Trypsin	B3	IEAWELDPDAPSKPPR	S{+1829}	1829	1828.95	1828.95	1828.95
[truncated: 13,686 more rows]
