# Supplementary material for: Open Database Searching Enables the Identification and Comparison of Bacterial Glycoproteomes without Defining Glycan Compositions Prior to Searching
Source: Mol Cell Proteomics. 2020 Nov 25;19(9):1561–74. doi: 10.1074/mcp.TIR120.002100 (PMC8143609; doi:10.1074/mcp.TIR120.002100)
Supplement: Supplementary file 1 [file mmc1.zip › mmc1/160233_1_supp_538039_qb0k4h.xlsx]

## Sheet: Combined_Tryptic_modified_pepti
Query #:z	Protein Rank	Peptide < ProteinMetrics Confidential >	Glycans NHFAGNa	Modification Type(s)	Observed m/z	z	Observed (M+H)	Calc. mass (M+H)	Off-by-x error	Mass error (ppm)	Starting position	Cleavage	Score	Delta	Delta Mod	|Log Prob|	# of unique peptides	Protein Name	Protein DB number	Comment	Scan #	Scan Time	Enzyme	replicate	cleaned_peptides	cleaned_modifications	Site_modification	Exact_masses	Exact_masses_rounded2	Exact_masses_rounded3
08675:4	1	C.PFHHAAGS{+693.226}GTSNK.D	NA	S{+693}	501.968	4	2004.85	2003.85	1	-1.7	8	NRagged	300.02	181.05	0	6.3	807	>tr|A2WCI5|A2WCI5_9BURK Catalase-peroxidase OS=Burkholderia dolosa AU0158 OX=350701 GN=katG PE=3 SV=1	4495	Nsco_NS_434_20203020_B_dolsa_HILIC3.10794.10794.4	controllerType=0 controllerNumber=1 scan=10794	40.5596	Trypsin	B3	PFHHAAGSGTSNK	S{+693}	693	693.226	693.23	693.226
13576:3	1	C.PFHHAAGS{+803.247}GTSNK.D	NA	S{+803}	705.628	3	2114.87	2113.87	1	-1.6	8	NRagged	300.02	15.68	3.01	5.34	807	>tr|A2WCI5|A2WCI5_9BURK Catalase-peroxidase OS=Burkholderia dolosa AU0158 OX=350701 GN=katG PE=3 SV=1	4495	Nsco_NS_434_20203020_B_dolsa_HILIC3.15021.15021.3	controllerType=0 controllerNumber=1 scan=15021	51.5211	Trypsin	B3	PFHHAAGSGTSNK	S{+803}	803	803.247	803.25	803.247
53694:5	442	A.PHPS{+1626.749}PLSAHR.G	NA	S{+1627}	545.872	5	2725.33	2725.33	0	0	259	NRagged	300.04	14.29	5.3	1.56	11	>tr|A2WD03|A2WD03_9BURK Uracil-DNA glycosylase OS=Burkholderia dolosa AU0158 OX=350701 GN=ung PE=3 SV=1	4461	Nsco_NS_434_20203020_B_dolsa_HILIC1.51790.51790.5	controllerType=0 controllerNumber=1 scan=51790	132.533	Trypsin	B1	PHPSPLSAHR	S{+1627}	1627	1626.75	1626.75	1626.75
43834:5	111	A.PHAPS{+809.236}APAAQPERVEPSFGDAFHR.D	NA	S{+809}	676.903	5	3380.48	3380.48	0	0	258	NRagged	300.11	30.72	0	6.33	21	>tr|A2WD40|A2WD40_9BURK ImpA_N domain-containing protein OS=Burkholderia dolosa AU0158 OX=350701 GN=AK34_2658 PE=4 SV=1	2373	Nsco_NS_434_20203020_B_dolsa_HILIC2.39879.39879.5	controllerType=0 controllerNumber=1 scan=39879	114.386	Trypsin	B2	PHAPSAPAAQPERVEPSFGDAFHR	S{+809}	809	809.236	809.24	809.236
57658:6	2	F.TAEVYVLS{+1685.791}KDEGGR.H	NA	S{+1686}	535.766	6	3209.56	3209.56	0	0	308	NRagged	300.14	16.38	0	2.62	514	>tr|A0A0D5J071|A0A0D5J071_9BURK Elongation factor Tu OS=Burkholderia dolosa AU0158 OX=350701 GN=tuf PE=3 SV=1	3777	Nsco_NS_434_20203020_B_dolsa_HILIC1.55082.55082.3	controllerType=0 controllerNumber=1 scan=55082	139.062	Trypsin	B1	TAEVYVLSKDEGGR	S{+1686}	1686	1685.79	1685.79	1685.79
41618:5	1832	K.FEGC[+57.021]YHGHADS{+338.248}LLVK.A	NA	C[+57], S{+338}	415.218	5	2072.06	2071.06	1	-1.6	138	Specific	300.14	128.54	0.61	5.14	4	>tr|A2WBZ8|A2WBZ8_9BURK Glutamate-1-semialdehyde 2,1-aminomutase OS=Burkholderia dolosa AU0158 OX=350701 GN=hemL PE=3 SV=1	3882	Nsco_NS_434_20203020_B_dolsa_HILIC2.37926.37926.5	controllerType=0 controllerNumber=1 scan=37926	109.296	Trypsin	B2	FEGCYHGHADSLLVK	,S{+338}	,+338	338.248	338.25	338.248
33665:4	206	K.PS{+985.490}ANDPNYPQDLQNAEK.K	NA	S{+985}	722.345	4	2886.36	2886.36	0	0	79	Specific	300.16	157.51	8.09	4.2	42	>tr|A0A0D5IW51|A0A0D5IW51_9BURK Uncharacterized protein OS=Burkholderia dolosa AU0158 OX=350701 GN=AK34_5343 PE=4 SV=1	757	Nsco_NS_434_20203020_B_dolsa_HILIC2.31467.31467.2	controllerType=0 controllerNumber=1 scan=31467	94.1185	Trypsin	B2	PSANDPNYPQDLQNAEK	S{+985}	985	985.49	985.49	985.49
08062:3	1	C.PFHHAAGS{+671.214}GTSNK.D	NA	S{+671}	661.618	3	1982.84	1981.84	1	-1.7	8	NRagged	300.17	27.9	5.16	5.19	934	>tr|A2WCI5|A2WCI5_9BURK Catalase-peroxidase OS=Burkholderia dolosa AU0158 OX=350701 GN=katG PE=3 SV=1	4495	Nsco_NS_434_20203020_B_dolsa_HILIC2.10235.10235.3	controllerType=0 controllerNumber=1 scan=10235	39.0237	Trypsin	B2	PFHHAAGSGTSNK	S{+671}	671	671.214	671.21	671.214
38039:4	118	A.PADAQQLPGS{+1150.490}GTVDVNAK.E	NA	S{+1150}	730.35	4	2918.38	2918.38	0	0	49	NRagged	300.21	41.94	1.6	3.28	48	>tr|A2WD83|A2WD83_9BURK Sec-independent protein translocase protein TatA OS=Burkholderia dolosa AU0158 OX=350701 GN=tatA PE=3 SV=1	4207	Nsco_NS_434_20203020_B_dolsa_HILIC2.35045.35045.4	controllerType=0 controllerNumber=1 scan=35045	102.574	Trypsin	B2	PADAQQLPGSGTVDVNAK	S{+1150}	1150	1150.49	1150.49	1150.49
08797:2	1	C.PFHHAAGS{+711.260}GTSNK.D	NA	S{+711}	1011.45	2	2021.88	2021.88	0	0	8	NRagged	300.23	76.43	4	3.71	807	>tr|A2WCI5|A2WCI5_9BURK Catalase-peroxidase OS=Burkholderia dolosa AU0158 OX=350701 GN=katG PE=3 SV=1	4495	Nsco_NS_434_20203020_B_dolsa_HILIC3.10898.10898.2	controllerType=0 controllerNumber=1 scan=10898	40.8551	Trypsin	B3	PFHHAAGSGTSNK	S{+711}	711	711.26	711.26	711.26
67881:3	30	T.TDNATSQYESASS{+398.135}RPLGGAEHGAQALAPQATFADYK.V	NA	S{+398}	1371.29	3	4111.87	4108.87	3	-2.4	4	NRagged	300.26	8.98	0	5.83	112	>tr|A0A0D5J1S2|A0A0D5J1S2_9BURK Ribonucleoside-diphosphate reductase OS=Burkholderia dolosa AU0158 OX=350701 GN=AK34_2548 PE=3 SV=1	5021	Nsco_NS_434_20203020_B_dolsa_HILIC2.59069.59069.3	controllerType=0 controllerNumber=1 scan=59069	155.635	Trypsin	B2	TDNATSQYESASSRPLGGAEHGAQALAPQATFADYK	S{+398}	398	398.135	398.13	398.135
53127:3	21	T.SQYESASS{+889.345}RPLGGAEHGAQALAPQATFADYK.V	NA	S{+889}	1366.96	3	4098.87	4097.87	1	-0.8	9	NRagged	300.3	9.16	1.2	4.2	179	>tr|A0A0D5J1S2|A0A0D5J1S2_9BURK Ribonucleoside-diphosphate reductase OS=Burkholderia dolosa AU0158 OX=350701 GN=AK34_2548 PE=3 SV=1	5021	Nsco_NS_434_20203020_B_dolsa_HILIC1.51326.51326.3	controllerType=0 controllerNumber=1 scan=51326	131.65	Trypsin	B1	SQYESASSRPLGGAEHGAQALAPQATFADYK	S{+889}	889	889.345	889.35	889.345
21171:2	1041	I.PTPAS{+245.067}DKR.I	NA	S{+245}	558.769	2	1116.53	1116.53	0	0	139	NRagged	300.3	157.6	24.03	3.26	6	>tr|A0A0D5ISD2|A0A0D5ISD2_9BURK Succinate-semialdehyde dehydrogenase OS=Burkholderia dolosa AU0158 OX=350701 GN=gabD PE=3 SV=1	1095	Nsco_NS_434_20203020_B_dolsa_HILIC2.21565.21565.3	controllerType=0 controllerNumber=1 scan=21565	68.4598	Trypsin	B2	PTPASDKR	S{+245}	245	245.067	245.07	245.067
64798:5	27	V.PVSAFDEDKFENGHAFDGS{+864.588}SIAGWK.G	NA	S{+865}	715.971	5	3575.83	3575.83	0	0	37	NRagged	300.31	117.04	0	6.63	154	>tr|A2W8Y7|A2W8Y7_9BURK Glutamine synthetase OS=Burkholderia dolosa AU0158 OX=350701 GN=glnA PE=3 SV=1	2944	Nsco_NS_434_20203020_B_dolsa_HILIC1.61168.61168.5	controllerType=0 controllerNumber=1 scan=61168	151.821	Trypsin	B1	PVSAFDEDKFENGHAFDGSSIAGWK	S{+865}	865	864.588	864.59	864.588
47622:3	326	S.FGGSTMYGSDQTVS{+1343.536}GYTR.S	NA	S{+1344}	1086.79	3	3258.37	3257.37	1	-1	50	NRagged	300.32	25.05	2.4	5.38	82	>tr|A0A0D5J334|A0A0D5J334_9BURK Uncharacterized protein OS=Burkholderia dolosa AU0158 OX=350701 GN=AK34_704 PE=4 SV=1	5588	Nsco_NS_434_20203020_B_dolsa_HILIC2.42907.42907.3	controllerType=0 controllerNumber=1 scan=42907	121.272	Trypsin	B2	FGGSTMYGSDQTVSGYTR	S{+1344}	1344	1343.54	1343.54	1343.54
34509:2	235	R.LNEHPQMPFAASAPS{+667.220}QK.Y	NA	S{+667}	1261.06	2	2521.12	2520.12	1	-1.3	43	Specific	300.33	300.33	0	7.35	71	>tr|A2WBT2|A2WBT2_9BURK Uncharacterized protein OS=Burkholderia dolosa AU0158 OX=350701 GN=AK34_2140 PE=4 SV=1	4084	Nsco_NS_434_20203020_B_dolsa_HILIC3.31930.31930.2	controllerType=0 controllerNumber=1 scan=31930	95.5868	Trypsin	B3	LNEHPQMPFAASAPSQK	S{+667}	667	667.22	667.22	667.22
35710:4	27	G.GAAPHGGGAFS{+224.081}GKDPSKVDR.S	NA	S{+224}	534.763	4	2136.03	2135.03	1	-1.6	257	NRagged	300.34	10.8	0	5.48	102	>tr|A0A0D5J686|A0A0D5J686_9BURK S-adenosylmethionine synthase OS=Burkholderia dolosa AU0158 OX=350701 GN=metK PE=3 SV=1	5576	Nsco_NS_434_20203020_B_dolsa_HILIC2.33163.33163.4	controllerType=0 controllerNumber=1 scan=33163	98.2023	Trypsin	B2	GAAPHGGGAFSGKDPSKVDR	S{+224}	224	224.081	224.08	224.081
13588:6	40	E.PS{+1349.477}HKQPEPAVEADHHPDK.C	NA	S{+1349}	562.413	6	3369.44	3368.44	1	-1	82	NRagged	300.37	30.32	0.89	5.48	98	>tr|A0A0D5IRW1|A0A0D5IRW1_9BURK Uncharacterized protein OS=Burkholderia dolosa AU0158 OX=350701 GN=AK34_4658 PE=4 SV=1	1482	Nsco_NS_434_20203020_B_dolsa_HILIC1.17016.17016.3	controllerType=0 controllerNumber=1 scan=17016	57.4118	Trypsin	B1	PSHKQPEPAVEADHHPDK	S{+1349}	1349	1349.48	1349.48	1349.48
35217:8	807	K.AARPGDHVLVMS{+1487.861}NGGFGGVHQK.L	NA	S{+1488}	466.38	8	3723.99	3721.99	2	-1.8	431	Specific	300.38	133.75	19.89	3.36	13	>tr|A0A0D5J094|A0A0D5J094_9BURK UDP-N-acetylmuramate--L-alanyl-gamma-D-glutamyl-meso-2,6-diaminoheptandioate ligase OS=Burkholderia dolosa AU0158 OX=350701 GN=mpl PE=3 SV=1	628	Nsco_NS_434_20203020_B_dolsa_HILIC1.35814.35814.2	controllerType=0 controllerNumber=1 scan=35814	97.8741	Trypsin	B1	AARPGDHVLVMSNGGFGGVHQK	S{+1488}	1488	1487.86	1487.86	1487.86
78752:3	357	A.PAPAAAPAPAPQAGS{+1159.613}YAGAADIEC[+57.021]DMLVLGAGPGGYSAAFR.A	NA	C[+57], S{+1160}	1683.16	3	5047.47	5046.47	1	-0.7	101	NRagged	300.4	4.1	0	5.71	12	>tr|A0A0D5J1Q6|A0A0D5J1Q6_9BURK Dihydrolipoyl dehydrogenase OS=Burkholderia dolosa AU0158 OX=350701 GN=lpdA PE=3 SV=1	391	Nsco_NS_434_20203020_B_dolsa_HILIC2.67824.67824.3	controllerType=0 controllerNumber=1 scan=67824	174.569	Trypsin	B2	PAPAAAPAPAPQAGSYAGAADIECDMLVLGAGPGGYSAAFR	,S{+1160}	,+1160	1159.61	1159.61	1159.61
38048:4	725	R.EGIATQRVDS{+732.262}ADATAIREAVK.G	NA	S{+732}	734.109	4	2933.41	2933.41	0	0	43	Specific	300.42	182.96	1.2	6.37	8	>tr|A0A0D5J235|A0A0D5J235_9BURK Ketopantoate reductase PanE/ApbA family protein OS=Burkholderia dolosa AU0158 OX=350701 GN=AK34_1386 PE=4 SV=1	1679	Nsco_NS_434_20203020_B_dolsa_HILIC1.38125.38125.3	controllerType=0 controllerNumber=1 scan=38125	102.688	Trypsin	B1	EGIATQRVDSADATAIREAVK	S{+732}	732	732.262	732.26	732.262
36018:4	223	D.PSDNNKPTNHAWLEGEVS{+254.108}PSASSK.A	NA	S{+254}	702.833	4	2808.31	2806.31	2	-2.4	69	NRagged	300.45	170.46	2.08	4.82	60	>tr|A0A0D5IVL8|A0A0D5IVL8_9BURK Uncharacterized protein OS=Burkholderia dolosa AU0158 OX=350701 GN=AK34_5593 PE=4 SV=1	931	Nsco_NS_434_20203020_B_dolsa_HILIC2.33427.33427.4	controllerType=0 controllerNumber=1 scan=33427	98.8449	Trypsin	B2	PSDNNKPTNHAWLEGEVSPSASSK	S{+254}	254	254.108	254.11	254.108
54255:5	1001	R.LS{+552.214}WETGRDGHVVQALEPYR.L	NA	S{+552}	554.27	5	2767.32	2765.32	2	-2.4	99	Specific	300.45	27.05	8.01	4.55	8	>tr|A0A0D5IXS8|A0A0D5IXS8_9BURK Uncharacterized protein OS=Burkholderia dolosa AU0158 OX=350701 GN=AK34_5235 PE=4 SV=1	705	Nsco_NS_434_20203020_B_dolsa_HILIC3.47953.47953.4	controllerType=0 controllerNumber=1 scan=47953	132.838	Trypsin	B3	LSWETGRDGHVVQALEPYR	S{+552}	552	552.214	552.21	552.214
49982:2	317	F.PAS{+503.743}DPPAVGGGSR.I	NA	S{+504}	836.663	2	1672.32	1671.32	1	-2	45	NRagged	300.47	163.26	0	6.14	18	>tr|A2WEX3|A2WEX3_9BURK Uncharacterized protein OS=Burkholderia dolosa AU0158 OX=350701 GN=AK34_4019 PE=4 SV=1	3081	Nsco_NS_434_20203020_B_dolsa_HILIC2.44916.44916.2	controllerType=0 controllerNumber=1 scan=44916	125.942	Trypsin	B2	PASDPPAVGGGSR	S{+504}	504	503.743	503.74	503.743
62068:4	34	R.SHGRPSMFFPS{+692.219}ATQTAPAAAGGASGTGATPTAGNVPAAAPGAAPTTTAPAAQAQLVK.F	NA	S{+692}	1478.46	4	5910.82	5906.82	4	-2.3	26	Specific	300.48	300.48	0	6.91	79	>tr|A2W6E8|A2W6E8_9BURK Membrane protein insertase YidC OS=Burkholderia dolosa AU0158 OX=350701 GN=yidC PE=3 SV=1	3870	Nsco_NS_434_20203020_B_dolsa_HILIC3.53981.53981.4	controllerType=0 controllerNumber=1 scan=53981	145.836	Trypsin	B3	SHGRPSMFFPSATQTAPAAAGGASGTGATPTAGNVPAAAPGAAPTTTAPAAQAQLVK	S{+692}	692	692.219	692.22	692.219
18688:2	45	A.PAADTS{+1675.595}AAASAPAKK.D	NA	S{+1676}	1517.16	2	3033.31	3032.31	1	-1.1	27	NRagged	300.5	118.4	0	6.01	252	>tr|A0A0D5J5Q7|A0A0D5J5Q7_9BURK Uncharacterized protein OS=Burkholderia dolosa AU0158 OX=350701 GN=AK34_2850 PE=4 SV=1	1986	Nsco_NS_434_20203020_B_dolsa_HILIC2.19642.19642.2	controllerType=0 controllerNumber=1 scan=19642	63.3862	Trypsin	B2	PAADTSAAASAPAKK	S{+1676}	1676	1675.6	1675.6	1675.6
32182:3	317	K.PS{+931.458}ANDPNYPQDLQNAEK.K	NA	S{+931}	945.113	3	2833.32	2832.32	1	-1.2	79	Specific	300.51	12.06	0	5.75	32	>tr|A0A0D5IW51|A0A0D5IW51_9BURK Uncharacterized protein OS=Burkholderia dolosa AU0158 OX=350701 GN=AK34_5343 PE=4 SV=1	757	Nsco_NS_434_20203020_B_dolsa_HILIC3.30027.30027.3	controllerType=0 controllerNumber=1 scan=30027	90.8754	Trypsin	B3	PSANDPNYPQDLQNAEK	S{+931}	931	931.458	931.46	931.458
33799:4	1109	R.FKMPPAHPFDS{+500.228}DK.A	NA	S{+500}	505.244	4	2017.95	2016.95	1	-1.7	80	Specific	300.53	54.93	54.93	4.18	6	>tr|A0A0D5IY97|A0A0D5IY97_9BURK 2-hydroxychromene-2-carboxylate isomerase OS=Burkholderia dolosa AU0158 OX=350701 GN=AK34_2336 PE=3 SV=1	5282	Nsco_NS_434_20203020_B_dolsa_HILIC2.31577.31577.3	controllerType=0 controllerNumber=1 scan=31577	94.3897	Trypsin	B2	FKMPPAHPFDSDK	S{+500}	500	500.228	500.23	500.228
44186:3	1251	R.RTGSVSNAPGAFS{+594.208}ASGVYPIAER.V	NA	S{+594}	964.125	3	2890.36	2888.36	2	-2.3	229	Specific	300.58	126.27	0	5.54	9	>tr|A0A0D5J0X0|A0A0D5J0X0_9BURK Diguanylate cyclase domain protein OS=Burkholderia dolosa AU0158 OX=350701 GN=AK34_755 PE=4 SV=1	99	Nsco_NS_434_20203020_B_dolsa_HILIC3.39757.39757.3	controllerType=0 controllerNumber=1 scan=39757	114.423	Trypsin	B3	RTGSVSNAPGAFSASGVYPIAER	S{+594}	594	594.208	594.21	594.208
57584:3	27	M.PKPVVGDNGS{+552.228}GMHVHQSIWK.D	NA	S{+552}	909.113	3	2725.32	2725.32	0	0	260	NRagged	300.6	6.9	6.9	3.78	154	>tr|A2W8Y7|A2W8Y7_9BURK Glutamine synthetase OS=Burkholderia dolosa AU0158 OX=350701 GN=glnA PE=3 SV=1	2944	Nsco_NS_434_20203020_B_dolsa_HILIC1.55023.55023.3	controllerType=0 controllerNumber=1 scan=55023	138.95	Trypsin	B1	PKPVVGDNGSGMHVHQSIWK	S{+552}	552	552.228	552.23	552.228
03802:5	544	K.PHTDKVGS{+752.656}ITR.A	NA	S{+753}	393.468	5	1963.31	1963.31	0	0	93	Specific	300.6	65.57	0	4.65	20	>tr|A2WDH0|A2WDH0_9BURK 50S ribosomal protein L11 OS=Burkholderia dolosa AU0158 OX=350701 GN=rplK PE=3 SV=1	4450	Nsco_NS_434_20203020_B_dolsa_HILIC2.6364.6364.5	controllerType=0 controllerNumber=1 scan=6364	29.3845	Trypsin	B2	PHTDKVGSITR	S{+753}	753	752.656	752.66	752.656
38441:5	304	R.QIDPNVIGEEHYS{+499.197}ITRR.V	NA	S{+499}	506.451	5	2528.23	2526.23	2	-2.7	342	Specific	300.62	300.62	0	6.98	23	>tr|A0A0D5J4W2|A0A0D5J4W2_9BURK ATP synthase subunit beta OS=Burkholderia dolosa AU0158 OX=350701 GN=atpD PE=3 SV=1	281	Nsco_NS_434_20203020_B_dolsa_HILIC3.35079.35079.4	controllerType=0 controllerNumber=1 scan=35079	103.039	Trypsin	B3	QIDPNVIGEEHYSITRR	S{+499}	499	499.197	499.2	499.197
42164:3	46	Q.DS{+299.227}AHWHQVGVQADYALSK.R	NA	S{+299}	771.068	3	2311.19	2311.19	0	0	301	NRagged	300.68	300.68	7.66	5.41	75	>tr|A2WFL9|A2WFL9_9BURK Gram-negative porin family protein OS=Burkholderia dolosa AU0158 OX=350701 GN=AK34_3734 PE=4 SV=1	4133	Nsco_NS_434_20203020_B_dolsa_HILIC1.41547.41547.3	controllerType=0 controllerNumber=1 scan=41547	109.923	Trypsin	B1	DSAHWHQVGVQADYALSK	S{+299}	299	299.227	299.23	299.227
05377:4	180	R.EGRPS{+474.224}EHETLTSR.L	NA	S{+474}	493.993	4	1972.95	1972.95	0	0	83	Specific	300.71	126.43	0	4.15	34	>tr|A0A0D5IYQ5|A0A0D5IYQ5_9BURK Polyribonucleotide nucleotidyltransferase OS=Burkholderia dolosa AU0158 OX=350701 GN=pnp PE=3 SV=1	1177	Nsco_NS_434_20203020_B_dolsa_HILIC1.8383.8383.3	controllerType=0 controllerNumber=1 scan=8383	35.4277	Trypsin	B1	EGRPSEHETLTSR	S{+474}	474	474.224	474.22	474.224
12533:3	1	E.TQC[+57.021]PFHHAAGS{+551.140}GTSNK.D	NA	C[+57], S{+551}	751.305	3	2251.9	2250.9	1	-1.5	5	NRagged	300.74	22.8	2.4	5.58	934	>tr|A2WCI5|A2WCI5_9BURK Catalase-peroxidase OS=Burkholderia dolosa AU0158 OX=350701 GN=katG PE=3 SV=1	4495	Nsco_NS_434_20203020_B_dolsa_HILIC2.14099.14099.3	controllerType=0 controllerNumber=1 scan=14099	48.9862	Trypsin	B2	TQCPFHHAAGSGTSNK	,S{+551}	,+551	551.14	551.14	551.14
37512:4	6	K.PLATGHDEAS{+258.123}WAQNRRADLVYQQ.-	NA	S{+258}	721.855	4	2884.4	2884.4	0	0	146	CRagged	300.8	152.1	17.52	5.91	380	>tr|A0A0D5IZU7|A0A0D5IZU7_9BURK Peptidoglycan-associated protein OS=Burkholderia dolosa AU0158 OX=350701 GN=pal PE=3 SV=1	723	Nsco_NS_434_20203020_B_dolsa_HILIC1.37700.37700.4	controllerType=0 controllerNumber=1 scan=37700	101.867	Trypsin	B1	PLATGHDEASWAQNRRADLVYQQ	S{+258}	258	258.123	258.12	258.123
08068:3	185	R.PS{+382.198}EHETLTSR.L	NA	S{+382}	513.591	3	1538.76	1538.76	0	0	86	Specific	300.8	79.32	51.91	2.1	33	>tr|A0A0D5IYQ5|A0A0D5IYQ5_9BURK Polyribonucleotide nucleotidyltransferase OS=Burkholderia dolosa AU0158 OX=350701 GN=pnp PE=3 SV=1	1177	Nsco_NS_434_20203020_B_dolsa_HILIC2.10242.10242.3	controllerType=0 controllerNumber=1 scan=10242	39.039	Trypsin	B2	PSEHETLTSR	S{+382}	382	382.198	382.2	382.198
61423:5	1	R.HSALS{+587.381}DPMDPDFDYAEAFKK.L	NA	S{+587}	575.087	5	2871.4	2871.4	0	0	35	Specific	300.81	208.43	6.97	6.12	846	>tr|A2WCI5|A2WCI5_9BURK Catalase-peroxidase OS=Burkholderia dolosa AU0158 OX=350701 GN=katG PE=3 SV=1	4495	Nsco_NS_434_20203020_B_dolsa_HILIC1.58155.58155.4	controllerType=0 controllerNumber=1 scan=58155	145.237	Trypsin	B1	HSALSDPMDPDFDYAEAFKK	S{+587}	587	587.381	587.38	587.381
28831:3	125	A.DWDEAKNGGANDPGVQS{+311.117}VRR.I	NA	S{+311}	828.051	3	2482.14	2482.14	0	0	187	NRagged	300.87	26.05	26.05	4.6	64	>tr|A2W8H7|A2W8H7_9BURK Transaldolase OS=Burkholderia dolosa AU0158 OX=350701 GN=tal PE=3 SV=1	3933	Nsco_NS_434_20203020_B_dolsa_HILIC1.30142.30142.3	controllerType=0 controllerNumber=1 scan=30142	85.2193	Trypsin	B1	DWDEAKNGGANDPGVQSVRR	S{+311}	311	311.117	311.12	311.117
27774:2	814	N.ADHAQEAQAC[+57.021]ADDAS{+225.079}EIASR.G	NA	C[+57], S{+225}	1170.99	2	2340.98	2340.98	0	0	321	NRagged	300.87	11.65	11.65	4.19	10	>tr|A0A0D5ITL6|A0A0D5ITL6_9BURK Methyl-accepting chemotaxis (MCP) signaling domain protein OS=Burkholderia dolosa AU0158 OX=350701 GN=AK34_3818 PE=4 SV=1	1227	Nsco_NS_434_20203020_B_dolsa_HILIC2.26838.26838.2	controllerType=0 controllerNumber=1 scan=26838	82.3682	Trypsin	B2	ADHAQEAQACADDASEIASR	,S{+225}	,+225	225.079	225.08	225.079
04570:5	1	M.SNETQC[+57.021]PFHHAAGS{+633.027}GTSNK.D	NA	C[+57], S{+633}	533.587	5	2663.91	2662.91	1	-1.3	2	NRagged	300.87	32.77	0.93	5.89	807	>tr|A2WCI5|A2WCI5_9BURK Catalase-peroxidase OS=Burkholderia dolosa AU0158 OX=350701 GN=katG PE=3 SV=1	4495	Nsco_NS_434_20203020_B_dolsa_HILIC3.6998.6998.4	controllerType=0 controllerNumber=1 scan=6998	30.8008	Trypsin	B3	SNETQCPFHHAAGSGTSNK	,S{+633}	,+633	633.027	633.03	633.027
44001:4	7	K.QQQQQQQAANAS{+568.211}KPTSSATAAAAAKPPSANDANTGYFLQVGAYK.T	NA	S{+568}	1263.11	4	5049.4	5047.4	2	-1.3	176	Specific	300.87	136.37	1.7	7.11	285	>tr|A0A0D5IXZ2|A0A0D5IXZ2_9BURK Sporulation related domain protein OS=Burkholderia dolosa AU0158 OX=350701 GN=AK34_187 PE=4 SV=1	2026	Nsco_NS_434_20203020_B_dolsa_HILIC3.39611.39611.4	controllerType=0 controllerNumber=1 scan=39611	114.122	Trypsin	B3	QQQQQQQAANASKPTSSATAAAAAKPPSANDANTGYFLQVGAYK	S{+568}	568	568.211	568.21	568.211
64262:4	437	K.PGIHPDYREVVFQDMS{+275.135}NGFK.F	NA	S{+275}	653.817	4	2612.25	2611.25	1	-1.3	3	Specific	300.9	69.2	23.33	5.25	22	>tr|A2W9S9|A2W9S9_9BURK 50S ribosomal protein L31 type B OS=Burkholderia dolosa AU0158 OX=350701 GN=rpmE PE=3 SV=1	2149	Nsco_NS_434_20203020_B_dolsa_HILIC1.60730.60730.4	controllerType=0 controllerNumber=1 scan=60730	150.903	Trypsin	B1	PGIHPDYREVVFQDMSNGFK	S{+275}	275	275.135	275.13	275.135
24123:3	766	Q.EAQAC[+57.021]ADDAS{+764.307}EIASR.G	NA	C[+57], S{+764}	787.001	3	2358.99	2357.99	1	-1.4	326	NRagged	300.9	15.83	0	4.02	7	>tr|A0A0D5ITL6|A0A0D5ITL6_9BURK Methyl-accepting chemotaxis (MCP) signaling domain protein OS=Burkholderia dolosa AU0158 OX=350701 GN=AK34_3818 PE=4 SV=1	1227	Nsco_NS_434_20203020_B_dolsa_HILIC3.23753.23753.3	controllerType=0 controllerNumber=1 scan=23753	74.4754	Trypsin	B3	EAQACADDASEIASR	,S{+764}	,+764	764.307	764.31	764.307
70080:2	258	L.PLQSAYVAS{+1053.491}K.H	NA	S{+1053}	1059.04	2	2117.07	2117.07	0	0	157	NRagged	300.93	14.32	11.45	4.37	21	>tr|A2WJB6|A2WJB6_9BURK Short chain dehydrogenase family protein OS=Burkholderia dolosa AU0158 OX=350701 GN=AK34_5219 PE=3 SV=1	3284	Nsco_NS_434_20203020_B_dolsa_HILIC1.65382.65382.3	controllerType=0 controllerNumber=1 scan=65382	160.181	Trypsin	B1	PLQSAYVASK	S{+1053}	1053	1053.49	1053.49	1053.49
69928:4	2196	Q.GGGVFVNVAS{+255.103}TAGVRPRPGLVWYNSTK.G	NA	S{+255}	762.402	4	3046.59	3044.59	2	-2.2	133	NRagged	300.93	107.34	107.34	6.71	1	>tr|A2W8A2|A2W8A2_9BURK Short chain dehydrogenase family protein OS=Burkholderia dolosa AU0158 OX=350701 GN=AK34_665 PE=4 SV=1	3279	Nsco_NS_434_20203020_B_dolsa_HILIC2.60655.60655.4	controllerType=0 controllerNumber=1 scan=60655	158.976	Trypsin	B2	GGGVFVNVASTAGVRPRPGLVWYNSTK	S{+255}	255	255.103	255.1	255.103
02621:3	149	E.PAPDS{+452.262}ASHSASR.S	NA	S{+452}	545.942	3	1635.81	1634.81	1	-2.1	499	NRagged	300.94	39.05	0	3.3	24	>tr|A0A0D5IZ61|A0A0D5IZ61_9BURK Poly(A) polymerase I OS=Burkholderia dolosa AU0158 OX=350701 GN=pcnB PE=3 SV=1	41	Nsco_NS_434_20203020_B_dolsa_HILIC2.5256.5256.3	controllerType=0 controllerNumber=1 scan=5256	26.7563	Trypsin	B2	PAPDSASHSASR	S{+452}	452	452.262	452.26	452.262
70927:3	54	Q.PSLS{+1226.638}GGTIEENAWVDTPVDSDGDGTK.D	NA	S{+1227}	1291.95	3	3873.84	3873.84	0	0	90	NRagged	300.95	121.29	6.16	5.91	70	>tr|A0A0D5IU12|A0A0D5IU12_9BURK Xaa-Pro dipeptidyl-peptidase OS=Burkholderia dolosa AU0158 OX=350701 GN=AK34_3439 PE=3 SV=1	4921	Nsco_NS_434_20203020_B_dolsa_HILIC3.61021.61021.3	controllerType=0 controllerNumber=1 scan=61021	161.39	Trypsin	B3	PSLSGGTIEENAWVDTPVDSDGDGTK	S{+1227}	1227	1226.64	1226.64	1226.64
29554:4	139	D.PVVVS{+300.143}RDEHPRDTSLDALAK.L	NA	S{+300}	627.082	4	2505.31	2505.31	0	0	217	NRagged	301.01	301.01	14.83	7	27	>tr|A2WCZ0|A2WCZ0_9BURK 3-oxoadipyl-CoA thiolase OS=Burkholderia dolosa AU0158 OX=350701 GN=pcaF PE=3 SV=1	3833	Nsco_NS_434_20203020_B_dolsa_HILIC1.30715.30715.4	controllerType=0 controllerNumber=1 scan=30715	86.3316	Trypsin	B1	PVVVSRDEHPRDTSLDALAK	S{+300}	300	300.143	300.14	300.143
44489:4	7	I.PTFRPYNTS{+336.157}DAEFRR.Q	NA	S{+336}	549.271	4	2194.06	2193.06	1	-1.5	76	NRagged	301.06	59.25	0	3.8	185	>tr|A0A0D5IVW6|A0A0D5IVW6_9BURK Fibronectin type III domain protein OS=Burkholderia dolosa AU0158 OX=350701 GN=AK34_3547 PE=3 SV=1	5283	Nsco_NS_434_20203020_B_dolsa_HILIC1.43572.43572.2	controllerType=0 controllerNumber=1 scan=43572	114.4	Trypsin	B1	PTFRPYNTSDAEFRR	S{+336}	336	336.157	336.16	336.157
34838:3	49	R.DDDADVQAGVAHDEPPAS{+568.212}DAAIAAAPK.E	NA	S{+568}	1062.48	3	3185.41	3185.41	0	0	112	Specific	301.09	301.09	123.27	5.27	65	>tr|A0A0D5IV12|A0A0D5IV12_9BURK Sporulation related domain protein OS=Burkholderia dolosa AU0158 OX=350701 GN=AK34_4465 PE=4 SV=1	5589	Nsco_NS_434_20203020_B_dolsa_HILIC3.32197.32197.3	controllerType=0 controllerNumber=1 scan=32197	96.2677	Trypsin	B3	DDDADVQAGVAHDEPPASDAAIAAAPK	S{+568}	568	568.212	568.21	568.212
32365:3	11	F.SGKDPS{+302.130}KVDR.S	NA	S{+302}	464.238	3	1390.7	1390.7	0	0	267	NRagged	301.12	19.81	19.81	2.99	155	>tr|A0A0D5J686|A0A0D5J686_9BURK S-adenosylmethionine synthase OS=Burkholderia dolosa AU0158 OX=350701 GN=metK PE=3 SV=1	5576	Nsco_NS_434_20203020_B_dolsa_HILIC1.33427.33427.6	controllerType=0 controllerNumber=1 scan=33427	92.7632	Trypsin	B1	SGKDPSKVDR	S{+302}	302	302.13	302.13	302.13
17139:6	8	K.PLATGHDEAS{+1296.790}WAQNR.R	NA	S{+1297}	492.601	6	2950.57	2949.57	1	-1.1	146	Specific	301.13	122.24	0	3.87	287	>tr|A0A0D5IZU7|A0A0D5IZU7_9BURK Peptidoglycan-associated protein OS=Burkholderia dolosa AU0158 OX=350701 GN=pal PE=3 SV=1	723	Nsco_NS_434_20203020_B_dolsa_HILIC3.18131.18131.2	controllerType=0 controllerNumber=1 scan=18131	59.6124	Trypsin	B3	PLATGHDEASWAQNR	S{+1297}	1297	1296.79	1296.79	1296.79
66792:8	586	R.VSGAKRDDLQS{+1856.133}VIAMLR.K	NA	S{+1856}	465.4	8	3716.15	3715.15	1	-0.9	130	Specific	301.13	150.09	0	7.22	11	>tr|A2W7Y3|A2W7Y3_9BURK UPF0234 protein AK34_528 OS=Burkholderia dolosa AU0158 OX=350701 GN=AK34_528 PE=3 SV=1	4743	Nsco_NS_434_20203020_B_dolsa_HILIC3.57631.57631.4	controllerType=0 controllerNumber=1 scan=57631	153.722	Trypsin	B3	VSGAKRDDLQSVIAMLR	S{+1856}	1856	1856.13	1856.13	1856.13
00468:2	37	K.KAAKAAPAEAAS{+567.215}Q.-	NA	S{+567}	891.438	2	1781.87	1780.87	1	-1.9	79	CRagged	301.17	301.17	0	7.23	32	>tr|A0A0D5J249|A0A0D5J249_9BURK Uncharacterized protein OS=Burkholderia dolosa AU0158 OX=350701 GN=AK34_1681 PE=4 SV=1	1020	Nsco_NS_434_20203020_B_dolsa_HILIC2.3559.3559.2	controllerType=0 controllerNumber=1 scan=3559	21.7033	Trypsin	B2	KAAKAAPAEAASQ	S{+567}	567	567.215	567.22	567.215
36777:3	49	R.DDDADVQAGVAHDEPPAS{+667.232}DAAIAAAPK.E	NA	S{+667}	1096.15	3	3286.43	3284.43	2	-2	112	Specific	301.17	109.12	0	7.07	65	>tr|A0A0D5IV12|A0A0D5IV12_9BURK Sporulation related domain protein OS=Burkholderia dolosa AU0158 OX=350701 GN=AK34_4465 PE=4 SV=1	5589	Nsco_NS_434_20203020_B_dolsa_HILIC3.33736.33736.3	controllerType=0 controllerNumber=1 scan=33736	99.8408	Trypsin	B3	DDDADVQAGVAHDEPPASDAAIAAAPK	S{+667}	667	667.232	667.23	667.232
49322:2	670	S.PPAAAAAPAS{+678.237}SASAAR.-	NA	S{+678}	1022.98	2	2044.94	2044.94	0	0	306	NRagged	301.18	71.95	2	4.97	14	>tr|A0A0D5IYA3|A0A0D5IYA3_9BURK PRC-barrel domain protein OS=Burkholderia dolosa AU0158 OX=350701 GN=AK34_802 PE=4 SV=1	1591	Nsco_NS_434_20203020_B_dolsa_HILIC1.48183.48183.2	controllerType=0 controllerNumber=1 scan=48183	125.299	Trypsin	B1	PPAAAAAPASSASAAR	S{+678}	678	678.237	678.24	678.237
05161:3	469	N.GPQDFS{+323.123}TRR.V	NA	S{+323}	462.889	3	1386.65	1386.65	0	0	629	NRagged	301.19	212.17	45.63	2.69	12	>tr|A0A0D5J086|A0A0D5J086_9BURK Chitobiase OS=Burkholderia dolosa AU0158 OX=350701 GN=chb PE=4 SV=1	1477	Nsco_NS_434_20203020_B_dolsa_HILIC2.7612.7612.3	controllerType=0 controllerNumber=1 scan=7612	32.5375	Trypsin	B2	GPQDFSTRR	S{+323}	323	323.123	323.12	323.123
77802:2	119	V.PDASVQATPLQPPAPISNS{+763.841}SNVHPGNPK.A	NA	S{+764}	1792.64	2	3584.27	3584.27	0	0	235	NRagged	301.2	52.49	0	6.33	50	>tr|A2W5X0|A2W5X0_9BURK BON domain protein OS=Burkholderia dolosa AU0158 OX=350701 GN=AK34_2863 PE=4 SV=1	3718	Nsco_NS_434_20203020_B_dolsa_HILIC1.71743.71743.2	controllerType=0 controllerNumber=1 scan=71743	173.524	Trypsin	B1	PDASVQATPLQPPAPISNSSNVHPGNPK	S{+764}	764	763.841	763.84	763.841
46375:5	258	K.GPALS{+979.546}AVGTGHLRDVDAPR.E	NA	S{+980}	574.515	5	2868.55	2868.55	0	0	44	Specific	301.29	41.94	8	5.83	21	>tr|A2WJE3|A2WJE3_9BURK Encapsulating for peroxidase family protein OS=Burkholderia dolosa AU0158 OX=350701 GN=AK34_5245 PE=4 SV=1	4347	Nsco_NS_434_20203020_B_dolsa_HILIC3.41506.41506.5	controllerType=0 controllerNumber=1 scan=41506	118.548	Trypsin	B3	GPALSAVGTGHLRDVDAPR	S{+980}	980	979.546	979.55	979.546
32048:3	588	A.PIS{+1165.495}DTSTQGANGNTSAPPPAAGTGTGTDADSGMQK.H	NA	S{+1165}	1476.32	3	4426.96	4425.96	1	-0.8	44	NRagged	301.3	5.54	5.25	6.78	19	>tr|A0A0D5IXD1|A0A0D5IXD1_9BURK Uncharacterized protein OS=Burkholderia dolosa AU0158 OX=350701 GN=AK34_5174 PE=4 SV=1	580	Nsco_NS_434_20203020_B_dolsa_HILIC1.33180.33180.3	controllerType=0 controllerNumber=1 scan=33180	92.2528	Trypsin	B1	PISDTSTQGANGNTSAPPPAAGTGTGTDADSGMQK	S{+1165}	1165	1165.49	1165.49	1165.49
19131:4	772	T.IS{+427.250}AEHGIGQLK.I	NA	S{+427}	395.977	4	1580.89	1579.89	1	-2.1	427	NRagged	301.31	3.23	0	4.18	6	>tr|A0A0D5IZS1|A0A0D5IZS1_9BURK FAD binding domain protein OS=Burkholderia dolosa AU0158 OX=350701 GN=AK34_1719 PE=4 SV=1	1043	Nsco_NS_434_20203020_B_dolsa_HILIC3.19755.19755.4	controllerType=0 controllerNumber=1 scan=19755	63.9991	Trypsin	B3	ISAEHGIGQLK	S{+427}	427	427.25	427.25	427.25
35532:4	61	R.HGYFVADRVDS{+764.189}KPGKPVFNR.I	NA	S{+764}	764.6	4	3055.38	3053.38	2	-2.2	538	Specific	301.33	301.33	0	8.47	60	>tr|A2WAW7|A2WAW7_9BURK Glutamine--tRNA ligase OS=Burkholderia dolosa AU0158 OX=350701 GN=glnS PE=3 SV=1	2923	Nsco_NS_434_20203020_B_dolsa_HILIC1.36070.36070.4	controllerType=0 controllerNumber=1 scan=36070	98.4015	Trypsin	B1	HGYFVADRVDSKPGKPVFNR	S{+764}	764	764.189	764.19	764.189
72043:3	577	K.RAAIAAAAS{+596.209}ELLPALTQPAAPPATDAQR.V	NA	S{+596}	1113.57	3	3338.7	3338.7	0	0	550	Specific	301.33	216.35	6.84	7.38	10	>tr|A0A0D5IS36|A0A0D5IS36_9BURK MMPL family protein OS=Burkholderia dolosa AU0158 OX=350701 GN=AK34_4980 PE=4 SV=1	5382	Nsco_NS_434_20203020_B_dolsa_HILIC3.61946.61946.3	controllerType=0 controllerNumber=1 scan=61946	163.566	Trypsin	B3	RAAIAAAASELLPALTQPAAPPATDAQR	S{+596}	596	596.209	596.21	596.209
10488:3	45	A.PAADTS{+1503.559}AAASAPAKK.D	NA	S{+1504}	954.428	3	2861.27	2860.27	1	-1.2	27	NRagged	301.35	79.74	0	6.18	252	>tr|A0A0D5J5Q7|A0A0D5J5Q7_9BURK Uncharacterized protein OS=Burkholderia dolosa AU0158 OX=350701 GN=AK34_2850 PE=4 SV=1	1986	Nsco_NS_434_20203020_B_dolsa_HILIC2.12399.12399.3	controllerType=0 controllerNumber=1 scan=12399	44.6714	Trypsin	B2	PAADTSAAASAPAKK	S{+1504}	1504	1503.56	1503.56	1503.56
27793:3	640	T.TALHGS{+385.179}TEDEQFFDGKK.V	NA	S{+385}	766.029	3	2296.07	2295.07	1	-1.5	417	NRagged	301.38	20.18	0	5.41	8	>tr|A0A0D5J1Q5|A0A0D5J1Q5_9BURK Isocitrate lyase OS=Burkholderia dolosa AU0158 OX=350701 GN=aceA PE=4 SV=1	1969	Nsco_NS_434_20203020_B_dolsa_HILIC1.29252.29252.3	controllerType=0 controllerNumber=1 scan=29252	83.4346	Trypsin	B1	TALHGSTEDEQFFDGKK	S{+385}	385	385.179	385.18	385.179
73005:3	66	L.TVFRDQEFS{+297.149}ADMAAGDDLESAAR.A	NA	S{+297}	934.095	3	2800.27	2799.27	1	-1.2	327	NRagged	301.43	14.69	3.63	4.72	39	>tr|A0A0D5J3Y5|A0A0D5J3Y5_9BURK Aminopeptidase N OS=Burkholderia dolosa AU0158 OX=350701 GN=pepN PE=4 SV=1	189	Nsco_NS_434_20203020_B_dolsa_HILIC1.67856.67856.3	controllerType=0 controllerNumber=1 scan=67856	165.454	Trypsin	B1	TVFRDQEFSADMAAGDDLESAAR	S{+297}	297	297.149	297.15	297.149
13592:3	6	K.PLATGHDEAS{+257.082}WAQNRR.A	NA	S{+257}	689.325	3	2065.96	2065.96	0	0	146	Specific	301.44	301.44	16.36	5.27	380	>tr|A0A0D5IZU7|A0A0D5IZU7_9BURK Peptidoglycan-associated protein OS=Burkholderia dolosa AU0158 OX=350701 GN=pal PE=3 SV=1	723	Nsco_NS_434_20203020_B_dolsa_HILIC1.17020.17020.3	controllerType=0 controllerNumber=1 scan=17020	57.4154	Trypsin	B1	PLATGHDEASWAQNRR	S{+257}	257	257.082	257.08	257.082
13593:3	6	K.PLATGHDEAS{+257.139}WAQNRR.A	NA	S{+257}	689.344	3	2066.02	2066.02	0	0	146	Specific	301.44	301.44	16.36	5.8	380	>tr|A0A0D5IZU7|A0A0D5IZU7_9BURK Peptidoglycan-associated protein OS=Burkholderia dolosa AU0158 OX=350701 GN=pal PE=3 SV=1	723	Nsco_NS_434_20203020_B_dolsa_HILIC1.17020.17020.3	controllerType=0 controllerNumber=1 scan=17020	57.4154	Trypsin	B1	PLATGHDEASWAQNRR	S{+257}	257	257.139	257.14	257.139
29867:4	134	H.PVDSS{+636.245}EPEELHDAHALVQK.F	NA	S{+636}	685.572	4	2739.27	2737.27	2	-2.5	8	NRagged	301.45	56.78	0.4	4.65	41	>tr|A2WHQ3|A2WHQ3_9BURK Sensory box protein OS=Burkholderia dolosa AU0158 OX=350701 GN=AK34_4770 PE=4 SV=1	2801	Nsco_NS_434_20203020_B_dolsa_HILIC1.30984.30984.4	controllerType=0 controllerNumber=1 scan=30984	86.8728	Trypsin	B1	PVDSSEPEELHDAHALVQK	S{+636}	636	636.245	636.25	636.245
11734:2	44	A.PAADTS{+1576.571}AAASAPAKK.D	NA	S{+1577}	1467.65	2	2934.28	2933.28	1	-1.1	27	NRagged	301.46	110.73	0	6.09	288	>tr|A0A0D5J5Q7|A0A0D5J5Q7_9BURK Uncharacterized protein OS=Burkholderia dolosa AU0158 OX=350701 GN=AK34_2850 PE=4 SV=1	1986	Nsco_NS_434_20203020_B_dolsa_HILIC1.15094.15094.2	controllerType=0 controllerNumber=1 scan=15094	52.6316	Trypsin	B1	PAADTSAAASAPAKK	S{+1577}	1577	1576.57	1576.57	1576.57
38131:4	67	A.IS{+1081.389}PFPGAATGAGGEIRDEGATGR.G	NA	S{+1081}	818.372	4	3270.47	3268.47	2	-2.1	320	NRagged	301.46	14.37	0	6.41	42	>tr|A0A0D5J5A8|A0A0D5J5A8_9BURK Phosphoribosylformylglycinamidine synthase OS=Burkholderia dolosa AU0158 OX=350701 GN=purL PE=3 SV=1	1532	Nsco_NS_434_20203020_B_dolsa_HILIC3.34836.34836.4	controllerType=0 controllerNumber=1 scan=34836	102.449	Trypsin	B3	ISPFPGAATGAGGEIRDEGATGR	S{+1081}	1081	1081.39	1081.39	1081.39
14059:4	313	Q.PIEHADDDDGNGYDRPS{+241.128}K.S	NA	S{+241}	561.502	4	2242.99	2241.99	1	-1.5	9	NRagged	301.49	301.49	0	7.31	17	>tr|A0A0D5J2H2|A0A0D5J2H2_9BURK UPF0307 protein AK34_2095 OS=Burkholderia dolosa AU0158 OX=350701 GN=AK34_2095 PE=3 SV=1	1529	Nsco_NS_434_20203020_B_dolsa_HILIC1.17427.17427.4	controllerType=0 controllerNumber=1 scan=17427	58.286	Trypsin	B1	PIEHADDDDGNGYDRPSK	S{+241}	241	241.128	241.13	241.128
49716:3	173	A.PGTAVKPVEQAPPSNAAPAAAAS{+1598.724}R.A	NA	S{+1599}	1286.64	3	3857.91	3856.91	1	-0.9	371	NRagged	301.5	50.61	0	6.66	43	>tr|A2WA81|A2WA81_9BURK Efflux transporter, RND family, MFP subunit OS=Burkholderia dolosa AU0158 OX=350701 GN=AK34_1473 PE=3 SV=1	3899	Nsco_NS_434_20203020_B_dolsa_HILIC3.44231.44231.3	controllerType=0 controllerNumber=1 scan=44231	124.775	Trypsin	B3	PGTAVKPVEQAPPSNAAPAAAASR	S{+1599}	1599	1598.72	1598.72	1598.72
42196:3	95	K.AADAGGSKPAAGAPAAPAAPAPVAVPAS{+1191.422}AVSGSAAQ.-	NA	S{+1191}	1392.65	3	4175.95	4173.95	2	-1.6	149	CRagged	301.56	143.58	0	6.45	119	>tr|A0A0D5J0Z1|A0A0D5J0Z1_9BURK Outer membrane lipid asymmetry maintenance protein MlaD OS=Burkholderia dolosa AU0158 OX=350701 GN=mlaD PE=4 SV=1	1870	Nsco_NS_434_20203020_B_dolsa_HILIC2.38405.38405.3	controllerType=0 controllerNumber=1 scan=38405	110.525	Trypsin	B2	AADAGGSKPAAGAPAAPAAPAPVAVPASAVSGSAAQ	S{+1191}	1191	1191.42	1191.42	1191.42
32525:3	434	W.PES{+818.374}ESEAEAHKP.-	NA	S{+818}	710.325	3	2128.96	2128.96	0	0	142	Non	301.57	40.07	15.2	2.8	23	>tr|A0A0D5J3K9|A0A0D5J3K9_9BURK CBS domain protein OS=Burkholderia dolosa AU0158 OX=350701 GN=AK34_1714 PE=4 SV=1	95	Nsco_NS_434_20203020_B_dolsa_HILIC2.30574.30574.3	controllerType=0 controllerNumber=1 scan=30574	91.9549	Trypsin	B2	PESESEAEAHKP	S{+818}	818	818.374	818.37	818.374
61193:4	929	T.TGPQNQKFEAALS{+584.246}EYC[+57.021]GGRPVR.A	NA	C[+57], S{+584}	763.617	4	3051.45	3049.45	2	-2.2	35	NRagged	301.57	66.95	0	5.91	7	>tr|A0A0D5J2E6|A0A0D5J2E6_9BURK Beta-eliminating lyase family protein OS=Burkholderia dolosa AU0158 OX=350701 GN=AK34_1265 PE=3 SV=1	2017	Nsco_NS_434_20203020_B_dolsa_HILIC2.53885.53885.4	controllerType=0 controllerNumber=1 scan=53885	144.788	Trypsin	B2	TGPQNQKFEAALSEYCGGRPVR	,S{+584}	,+584	584.246	584.25	584.246
46457:4	7	K.QQQQQQQAANASKPTSS{+575.179}ATAAAAAKPPSANDANTGYFLQVGAYKTEGDAEQQR.A	NA	S{+575}	1518.71	4	6071.81	6068.81	3	-1.7	176	Specific	301.58	301.58	0	7.97	285	>tr|A0A0D5IXZ2|A0A0D5IXZ2_9BURK Sporulation related domain protein OS=Burkholderia dolosa AU0158 OX=350701 GN=AK34_187 PE=4 SV=1	2026	Nsco_NS_434_20203020_B_dolsa_HILIC3.41568.41568.4	controllerType=0 controllerNumber=1 scan=41568	118.658	Trypsin	B3	QQQQQQQAANASKPTSSATAAAAAKPPSANDANTGYFLQVGAYKTEGDAEQQR	S{+575}	575	575.179	575.18	575.179
07408:3	44	A.PAADTS{+1529.479}AAASAPAKK.D	NA	S{+1529}	963.068	3	2887.19	2886.19	1	-1.2	27	NRagged	301.61	72.18	0	6.59	288	>tr|A0A0D5J5Q7|A0A0D5J5Q7_9BURK Uncharacterized protein OS=Burkholderia dolosa AU0158 OX=350701 GN=AK34_2850 PE=4 SV=1	1986	Nsco_NS_434_20203020_B_dolsa_HILIC1.10663.10663.3	controllerType=0 controllerNumber=1 scan=10663	41.4154	Trypsin	B1	PAADTSAAASAPAKK	S{+1529}	1529	1529.48	1529.48	1529.48
40650:3	20	K.VAAGNVQGVAS{+266.152}VNDDNLQPDDPEVRYHDVK.S	NA	S{+266}	1163.24	3	3487.7	3487.7	0	0	79	Specific	301.61	35.8	11.47	7.25	86	>tr|A2W9N9|A2W9N9_9BURK LysM domain protein OS=Burkholderia dolosa AU0158 OX=350701 GN=AK34_1244 PE=4 SV=1	3054	Nsco_NS_434_20203020_B_dolsa_HILIC2.37155.37155.3	controllerType=0 controllerNumber=1 scan=37155	107.612	Trypsin	B2	VAAGNVQGVASVNDDNLQPDDPEVRYHDVK	S{+266}	266	266.152	266.15	266.152
36727:4	21	V.YLLGAYQHAS{+469.242}GQQR.G	NA	S{+469}	516.265	4	2062.04	2061.04	1	-1.6	342	NRagged	301.61	3.89	3.89	4.02	140	>tr|A2WDW5|A2WDW5_9BURK Gram-negative porin family protein OS=Burkholderia dolosa AU0158 OX=350701 GN=AK34_4448 PE=4 SV=1	3971	Nsco_NS_434_20203020_B_dolsa_HILIC3.33699.33699.4	controllerType=0 controllerNumber=1 scan=33699	99.7608	Trypsin	B3	YLLGAYQHASGQQR	S{+469}	469	469.242	469.24	469.242
22815:3	830	Q.EAQAC[+57.021]ADDAS{+765.307}EIASR.G	NA	C[+57], S{+765}	787.001	3	2358.99	2358.99	0	0	326	NRagged	301.62	18.73	13.69	5	6	>tr|A0A0D5ITL6|A0A0D5ITL6_9BURK Methyl-accepting chemotaxis (MCP) signaling domain protein OS=Burkholderia dolosa AU0158 OX=350701 GN=AK34_3818 PE=4 SV=1	1227	Nsco_NS_434_20203020_B_dolsa_HILIC1.25115.25115.3	controllerType=0 controllerNumber=1 scan=25115	74.9865	Trypsin	B1	EAQACADDASEIASR	,S{+765}	,+765	765.307	765.31	765.307
32677:3	102	R.MSGEC[+57.021]APNVS{+203.083}VSVSTSHTTISGGGSR.G	NA	C[+57], S{+203}	923.422	3	2768.25	2768.25	0	0	492	Specific	301.62	301.62	33.02	4.61	29	>sp|K2C1_HUMAN|(Common contaminant protein)	5618	Nsco_NS_434_20203020_B_dolsa_HILIC2.30690.30690.3	controllerType=0 controllerNumber=1 scan=30690	92.2133	Trypsin	B2	MSGECAPNVSVSVSTSHTTISGGGSR	,S{+203}	,+203	203.083	203.08	203.083
62736:5	48	L.PEVKVPAS{+650.379}ATTWLNDRPEQR.V	NA	S{+650}	589.719	5	2944.57	2944.57	0	0	179	NRagged	301.63	42.88	0	6.56	86	>tr|A0A0D5J3P4|A0A0D5J3P4_9BURK Dihydrolipoyllysine-residue succinyltransferase component of 2-oxoglutarate dehydrogenase complex OS=Burkholderia dolosa AU0158 OX=350701 GN=sucB PE=3 SV=1	513	Nsco_NS_434_20203020_B_dolsa_HILIC1.59261.59261.5	controllerType=0 controllerNumber=1 scan=59261	147.48	Trypsin	B1	PEVKVPASATTWLNDRPEQR	S{+650}	650	650.379	650.38	650.379
30579:4	255	Y.DAAHVEAS{+788.346}C[+57.021]AVLR.A	NA	C[+57], S{+788}	547.512	4	2187.03	2187.03	0	0	263	NRagged	301.66	7.35	7.35	4.18	20	>tr|A2WH08|A2WH08_9BURK Phospho-2-dehydro-3-deoxyheptonate aldolase OS=Burkholderia dolosa AU0158 OX=350701 GN=AK34_5039 PE=3 SV=1	4654	Nsco_NS_434_20203020_B_dolsa_HILIC2.29024.29024.4	controllerType=0 controllerNumber=1 scan=29024	88.0943	Trypsin	B2	DAAHVEASCAVLR	,S{+788}	,+788	788.346	788.35	788.346
63736:4	338	A.MLDLLDAVRDES{+200.994}GKEAAVR.L	NA	S{+201}	573.273	4	2290.07	2289.07	1	-1.5	312	NRagged	301.68	4.02	0	6.57	19	>tr|A2W8F8|A2W8F8_9BURK DNA topoisomerase 4 subunit A OS=Burkholderia dolosa AU0158 OX=350701 GN=parC PE=3 SV=1	2416	Nsco_NS_434_20203020_B_dolsa_HILIC3.55274.55274.4	controllerType=0 controllerNumber=1 scan=55274	148.618	Trypsin	B3	MLDLLDAVRDESGKEAAVR	S{+201}	201	200.994	200.99	200.994
67997:4	42	V.YGDASKYPVIFEANKPMLS{+255.110}SPDRIYPGQK.L	NA	S{+255}	882.444	4	3526.76	3526.76	0	0	121	NRagged	301.7	18.91	1.2	5.1	52	>tr|A2W9N9|A2W9N9_9BURK LysM domain protein OS=Burkholderia dolosa AU0158 OX=350701 GN=AK34_1244 PE=4 SV=1	3054	Nsco_NS_434_20203020_B_dolsa_HILIC1.63724.63724.4	controllerType=0 controllerNumber=1 scan=63724	156.776	Trypsin	B1	YGDASKYPVIFEANKPMLSSPDRIYPGQK	S{+255}	255	255.11	255.11	255.11
26009:3	6	A.PPSADNGAS{+765.310}QPQQFDPNR.A	NA	S{+765}	898.066	3	2692.18	2691.18	1	-1.2	52	NRagged	301.7	41.03	0	4.17	241	>tr|A0A0D5IXZ2|A0A0D5IXZ2_9BURK Sporulation related domain protein OS=Burkholderia dolosa AU0158 OX=350701 GN=AK34_187 PE=4 SV=1	2026	Nsco_NS_434_20203020_B_dolsa_HILIC2.25487.25487.3	controllerType=0 controllerNumber=1 scan=25487	78.7708	Trypsin	B2	PPSADNGASQPQQFDPNR	S{+765}	765	765.31	765.31	765.31
02807:3	177	M.SSHPS{+467.123}STSR.A	NA	S{+467}	471.525	3	1412.56	1412.56	0	0	233	NRagged	301.71	117.97	3.6	2.58	29	>tr|A2W7F6|A2W7F6_9BURK Peptidase M48 OS=Burkholderia dolosa AU0158 OX=350701 GN=AK34_336 PE=3 SV=1	4711	Nsco_NS_434_20203020_B_dolsa_HILIC3.5333.5333.3	controllerType=0 controllerNumber=1 scan=5333	26.8157	Trypsin	B3	SSHPSSTSR	S{+467}	467	467.123	467.12	467.123
67466:6	263	K.DYQFGLS{+1319.674}TMRDHWSAGLDDIRK.T	NA	S{+1320}	656.324	6	3932.91	3930.91	2	-1.7	358	Specific	301.73	62.2	0	5.98	17	>tr|A0A0D5IT58|A0A0D5IT58_9BURK Patatin-like phospholipase family protein OS=Burkholderia dolosa AU0158 OX=350701 GN=AK34_4946 PE=4 SV=1	1146	Nsco_NS_434_20203020_B_dolsa_HILIC2.58733.58733.4	controllerType=0 controllerNumber=1 scan=58733	154.964	Trypsin	B2	DYQFGLSTMRDHWSAGLDDIRK	S{+1320}	1320	1319.67	1319.67	1319.67
60576:5	71	T.PSAEDIGS{+1137.426}DKQAEQGAAPAAEAADAALAEAQAK.V	NA	S{+1137}	859.391	5	4292.92	4289.92	3	-2.3	11	NRagged	301.73	166.2	0	5.13	42	>tr|A2WCG2|A2WCG2_9BURK Protein GrpE OS=Burkholderia dolosa AU0158 OX=350701 GN=grpE PE=3 SV=1	4535	Nsco_NS_434_20203020_B_dolsa_HILIC3.52818.52818.5	controllerType=0 controllerNumber=1 scan=52818	143.307	Trypsin	B3	PSAEDIGSDKQAEQGAAPAAEAADAALAEAQAK	S{+1137}	1137	1137.43	1137.43	1137.43
60111:2	1013	E.PSEGADEPPKSDGDGS{+1918.721}K.G	NA	S{+1919}	1796.23	2	3591.45	3591.45	0	0	146	NRagged	301.76	99.84	0	6.2	9	>tr|A0A0D5J6I8|A0A0D5J6I8_9BURK Stringent starvation B family protein OS=Burkholderia dolosa AU0158 OX=350701 GN=AK34_2701 PE=4 SV=1	1321	Nsco_NS_434_20203020_B_dolsa_HILIC3.52450.52450.2	controllerType=0 controllerNumber=1 scan=52450	142.48	Trypsin	B3	PSEGADEPPKSDGDGSK	S{+1919}	1919	1918.72	1918.72	1918.72
70786:4	116	R.HYEIVFIVHPDQS{+1282.281}EQVPAMIER.Y	NA	S{+1282}	980.654	4	3919.59	3919.59	0	0	3	Specific	301.77	35.74	32.29	6.34	43	>tr|A0A0D5J6B5|A0A0D5J6B5_9BURK 30S ribosomal protein S6 OS=Burkholderia dolosa AU0158 OX=350701 GN=rpsF PE=3 SV=1	1924	Nsco_NS_434_20203020_B_dolsa_HILIC1.65931.65931.4	controllerType=0 controllerNumber=1 scan=65931	161.232	Trypsin	B1	HYEIVFIVHPDQSEQVPAMIER	S{+1282}	1282	1282.28	1282.28	1282.28
81182:4	217	D.GS{+399.189}LIKFDGNAAVLLNNKLEPIGTR.I	NA	S{+399}	735.658	4	2939.61	2939.61	0	0	74	NRagged	301.79	31.88	31.88	7.39	47	>tr|A0A0D5J1Z5|A0A0D5J1Z5_9BURK 50S ribosomal protein L14 OS=Burkholderia dolosa AU0158 OX=350701 GN=rplN PE=3 SV=1	1702	Nsco_NS_434_20203020_B_dolsa_HILIC1.74448.74448.4	controllerType=0 controllerNumber=1 scan=74448	177.932	Trypsin	B1	GSLIKFDGNAAVLLNNKLEPIGTR	S{+399}	399	399.189	399.19	399.189
68553:4	1237	R.VQSALDQLGLGHLAERFPHQLS{+1024.193}GGQQQR.V	NA	S{+1024}	1024.95	4	4096.79	4094.79	2	-1.6	120	Specific	301.79	301.79	2.04	8.39	3	>tr|A2WEM6|A2WEM6_9BURK ABC transporter ATP-binding protein OS=Burkholderia dolosa AU0158 OX=350701 GN=AK34_4131 PE=3 SV=1	4358	Nsco_NS_434_20203020_B_dolsa_HILIC3.58991.58991.4	controllerType=0 controllerNumber=1 scan=58991	156.727	Trypsin	B3	VQSALDQLGLGHLAERFPHQLSGGQQQR	S{+1024}	1024	1024.19	1024.19	1024.19
48242:3	280	S.SFGGSTMYGSDQTVS{+1255.498}GYTR.S	NA	S{+1255}	1086.13	3	3256.36	3256.36	0	0	49	NRagged	301.8	1.24	1.24	5.38	102	>tr|A0A0D5J334|A0A0D5J334_9BURK Uncharacterized protein OS=Burkholderia dolosa AU0158 OX=350701 GN=AK34_704 PE=4 SV=1	5588	Nsco_NS_434_20203020_B_dolsa_HILIC1.46821.46821.3	controllerType=0 controllerNumber=1 scan=46821	121.248	Trypsin	B1	SFGGSTMYGSDQTVSGYTR	S{+1255}	1255	1255.5	1255.5	1255.5
23856:2	158	K.PAGEGGPQQS{+449.228}R.I	NA	S{+449}	767.377	2	1533.75	1532.75	1	-2.2	21	Specific	301.82	66.68	4.62	3.7	54	>tr|A2WD35|A2WD35_9BURK Uncharacterized protein OS=Burkholderia dolosa AU0158 OX=350701 GN=AK34_2653 PE=4 SV=1	4569	Nsco_NS_434_20203020_B_dolsa_HILIC1.25927.25927.2	controllerType=0 controllerNumber=1 scan=25927	76.486	Trypsin	B1	PAGEGGPQQSR	S{+449}	449	449.228	449.23	449.228
43551:4	95	K.AADAGGSKPAAGAPAAPAAPAPVAVPAS{+1306.404}AVSGSAAQ.-	NA	S{+1306}	1073.49	4	4290.93	4288.93	2	-1.6	149	CRagged	301.82	26.25	9.25	2.92	119	>tr|A0A0D5J0Z1|A0A0D5J0Z1_9BURK Outer membrane lipid asymmetry maintenance protein MlaD OS=Burkholderia dolosa AU0158 OX=350701 GN=mlaD PE=4 SV=1	1870	Nsco_NS_434_20203020_B_dolsa_HILIC2.39653.39653.4	controllerType=0 controllerNumber=1 scan=39653	113.755	Trypsin	B2	AADAGGSKPAAGAPAAPAAPAPVAVPASAVSGSAAQ	S{+1306}	1306	1306.4	1306.4	1306.4
34745:8	513	R.KSHQLAIVC[+57.021]S{+1792.955}IQPASR.D	NA	C[+57], S{+1793}	449.496	8	3588.92	3587.92	1	-0.9	257	Specific	301.83	164.71	0	3.77	11	>tr|A2WC64|A2WC64_9BURK Glycosyl transferases group 1 family protein OS=Burkholderia dolosa AU0158 OX=350701 GN=AK34_2295 PE=4 SV=1	4240	Nsco_NS_434_20203020_B_dolsa_HILIC1.35426.35426.2	controllerType=0 controllerNumber=1 scan=35426	97.0524	Trypsin	B1	KSHQLAIVCSIQPASR	,S{+1793}	,+1793	1792.95	1792.95	1792.95
76233:4	392	V.GGTNSATALS{+1610.840}MNQVAAEKK.K	NA	S{+1611}	873.2	4	3489.78	3488.78	1	-1	101	NRagged	301.84	44.3	0	4.81	27	>tr|A2W684|A2W684_9BURK Extracellular ligand-binding receptor OS=Burkholderia dolosa AU0158 OX=350701 GN=AK34_3001 PE=4 SV=1	2599	Nsco_NS_434_20203020_B_dolsa_HILIC1.70428.70428.4	controllerType=0 controllerNumber=1 scan=70428	170.826	Trypsin	B1	GGTNSATALSMNQVAAEKK	S{+1611}	1611	1610.84	1610.84	1610.84
04396:3	1	E.TQC[+57.021]PFHHAAGS{+386.134}GTSNK.D	NA	C[+57], S{+386}	696.303	3	2086.89	2085.89	1	-1.6	5	NRagged	301.85	39.98	0	5.48	807	>tr|A2WCI5|A2WCI5_9BURK Catalase-peroxidase OS=Burkholderia dolosa AU0158 OX=350701 GN=katG PE=3 SV=1	4495	Nsco_NS_434_20203020_B_dolsa_HILIC3.6843.6843.3	controllerType=0 controllerNumber=1 scan=6843	30.36	Trypsin	B3	TQCPFHHAAGSGTSNK	,S{+386}	,+386	386.134	386.13	386.134
75082:5	108	P.HIPVVMHQDHGQS{+1209.626}PAVC[+57.021]MAAIR.S	NA	C[+57], S{+1210}	733.57	5	3663.82	3663.82	0	0	75	NRagged	301.86	28.27	8.73	4.98	47	>tr|A0A0D5J5B6|A0A0D5J5B6_9BURK Fructose-1,6-bisphosphate aldolase OS=Burkholderia dolosa AU0158 OX=350701 GN=fba PE=3 SV=1	605	Nsco_NS_434_20203020_B_dolsa_HILIC3.64347.64347.5	controllerType=0 controllerNumber=1 scan=64347	169.077	Trypsin	B3	HIPVVMHQDHGQSPAVCMAAIR	,S{+1210}	,+1210	1209.63	1209.63	1209.63
15900:3	1	C.PFHHAAGS{+779.243}GTSNK.D	NA	S{+779}	697.627	3	2090.87	2089.87	1	-1.6	8	NRagged	301.91	79.87	0	3.72	934	>tr|A2WCI5|A2WCI5_9BURK Catalase-peroxidase OS=Burkholderia dolosa AU0158 OX=350701 GN=katG PE=3 SV=1	4495	Nsco_NS_434_20203020_B_dolsa_HILIC2.17223.17223.3	controllerType=0 controllerNumber=1 scan=17223	57.1101	Trypsin	B2	PFHHAAGSGTSNK	S{+779}	779	779.243	779.24	779.243
06538:3	162	K.QLAHDVNRPGS{+858.185}AHYR.Q	NA	S{+858}	860.688	3	2580.05	2579.05	1	-1.3	83	Specific	301.92	217.2	0	6.87	48	>tr|A2WDS2|A2WDS2_9BURK Pseudomonalisin OS=Burkholderia dolosa AU0158 OX=350701 GN=pcp PE=4 SV=1	4032	Nsco_NS_434_20203020_B_dolsa_HILIC1.9800.9800.3	controllerType=0 controllerNumber=1 scan=9800	39.2576	Trypsin	B1	QLAHDVNRPGSAHYR	S{+858}	858	858.185	858.18	858.185
14853:3	45	A.PAADTS{+1531.552}AAASAPAKK.D	NA	S{+1532}	963.759	3	2889.26	2888.26	1	-1.2	27	NRagged	301.92	56.44	0	6.06	252	>tr|A0A0D5J5Q7|A0A0D5J5Q7_9BURK Uncharacterized protein OS=Burkholderia dolosa AU0158 OX=350701 GN=AK34_2850 PE=4 SV=1	1986	Nsco_NS_434_20203020_B_dolsa_HILIC2.16193.16193.3	controllerType=0 controllerNumber=1 scan=16193	54.3652	Trypsin	B2	PAADTSAAASAPAKK	S{+1532}	1532	1531.55	1531.55	1531.55
57011:5	423	V.SVPS{+480.256}RPHELKFPFNNR.N	NA	S{+480}	482.06	5	2406.27	2405.27	1	-1.4	152	NRagged	301.94	58.54	0	6.21	17	>tr|A0A0D5J1G0|A0A0D5J1G0_9BURK Cytochrome c family protein OS=Burkholderia dolosa AU0158 OX=350701 GN=AK34_419 PE=4 SV=1	980	Nsco_NS_434_20203020_B_dolsa_HILIC2.50651.50651.5	controllerType=0 controllerNumber=1 scan=50651	137.956	Trypsin	B2	SVPSRPHELKFPFNNR	S{+480}	480	480.256	480.26	480.256
06276:3	1	C.PFHHAAGS{+918.361}GTSNK.D	NA	S{+918}	744	3	2229.98	2228.98	1	-1.5	8	NRagged	301.96	1.95	0	3.84	934	>tr|A2WCI5|A2WCI5_9BURK Catalase-peroxidase OS=Burkholderia dolosa AU0158 OX=350701 GN=katG PE=3 SV=1	4495	Nsco_NS_434_20203020_B_dolsa_HILIC2.8537.8537.3	controllerType=0 controllerNumber=1 scan=8537	34.6622	Trypsin	B2	PFHHAAGSGTSNK	S{+918}	918	918.361	918.36	918.361
31472:6	852	R.GIAS{+1600.579}LPGREDEFRR.G	NA	S{+1601}	534.908	6	3204.41	3203.41	1	-1	72	Specific	301.97	155.82	0	5.3	7	>tr|A2WGD7|A2WGD7_9BURK Hydroxypyruvate isomerase OS=Burkholderia dolosa AU0158 OX=350701 GN=AK34_3419 PE=3 SV=1	4001	Nsco_NS_434_20203020_B_dolsa_HILIC2.29726.29726.3	controllerType=0 controllerNumber=1 scan=29726	89.8852	Trypsin	B2	GIASLPGREDEFRR	S{+1601}	1601	1600.58	1600.58	1600.58
65181:5	17	H.YS{+376.167}FGDVKGELIDQLGVRDK.E	NA	S{+376}	504.261	5	2517.27	2515.27	2	-2.7	105	NRagged	301.98	36.91	14.68	6.76	143	>tr|A2W9I4|A2W9I4_9BURK Peroxiredoxin OS=Burkholderia dolosa AU0158 OX=350701 GN=AK34_1181 PE=4 SV=1	3764	Nsco_NS_434_20203020_B_dolsa_HILIC1.61493.61493.5	controllerType=0 controllerNumber=1 scan=61493	152.475	Trypsin	B1	YSFGDVKGELIDQLGVRDK	S{+376}	376	376.167	376.17	376.167
04500:3	1	C.PFHHAAGS{+800.175}GTSNK.D	NA	S{+800}	704.604	3	2111.8	2110.8	1	-1.6	8	NRagged	301.98	91.11	0	5.61	934	>tr|A2WCI5|A2WCI5_9BURK Catalase-peroxidase OS=Burkholderia dolosa AU0158 OX=350701 GN=katG PE=3 SV=1	4495	Nsco_NS_434_20203020_B_dolsa_HILIC2.6969.6969.3	controllerType=0 controllerNumber=1 scan=6969	30.7233	Trypsin	B2	PFHHAAGSGTSNK	S{+800}	800	800.175	800.17	800.175
36109:3	5	A.PPSADNGAS{+766.299}QPQQFDPNRALQGK.T	NA	S{+766}	1064.16	3	3190.47	3189.47	1	-1.1	52	NRagged	302	18	0	7.12	284	>tr|A0A0D5IXZ2|A0A0D5IXZ2_9BURK Sporulation related domain protein OS=Burkholderia dolosa AU0158 OX=350701 GN=AK34_187 PE=4 SV=1	2026	Nsco_NS_434_20203020_B_dolsa_HILIC1.36574.36574.3	controllerType=0 controllerNumber=1 scan=36574	99.5488	Trypsin	B1	PPSADNGASQPQQFDPNRALQGK	S{+766}	766	766.299	766.3	766.299
49134:5	65	K.GVSGVTAHTGAFSVYPS{+935.523}TDRDGK.I	NA	S{+936}	650.134	5	3246.64	3244.64	2	-2.1	92	Specific	302.03	78.78	0	7	74	>tr|A2W866|A2W866_9BURK Uncharacterized protein OS=Burkholderia dolosa AU0158 OX=350701 GN=AK34_620 PE=4 SV=1	2232	Nsco_NS_434_20203020_B_dolsa_HILIC2.44239.44239.5	controllerType=0 controllerNumber=1 scan=44239	124.497	Trypsin	B2	GVSGVTAHTGAFSVYPSTDRDGK	S{+936}	936	935.523	935.52	935.523
04970:3	100	Y.AEATHPHS{+290.130}AQQPK.A	NA	S{+290}	564.611	3	1691.82	1691.82	0	0	126	NRagged	302.04	53.57	3.77	3.88	45	>tr|A0A0D5J656|A0A0D5J656_9BURK 50S ribosomal protein L13 OS=Burkholderia dolosa AU0158 OX=350701 GN=rplM PE=3 SV=1	1553	Nsco_NS_434_20203020_B_dolsa_HILIC2.7447.7447.3	controllerType=0 controllerNumber=1 scan=7447	32.0929	Trypsin	B2	AEATHPHSAQQPK	S{+290}	290	290.13	290.13	290.13
08757:3	41	S.APAADTS{+954.338}AAASAPAKK.D	NA	S{+954}	795.034	3	2383.09	2382.09	1	-1.4	26	NRagged	302.05	22.36	0	5.92	261	>tr|A0A0D5J5Q7|A0A0D5J5Q7_9BURK Uncharacterized protein OS=Burkholderia dolosa AU0158 OX=350701 GN=AK34_2850 PE=4 SV=1	1986	Nsco_NS_434_20203020_B_dolsa_HILIC3.10861.10861.3	controllerType=0 controllerNumber=1 scan=10861	40.7393	Trypsin	B3	APAADTSAAASAPAKK	S{+954}	954	954.338	954.34	954.338
70945:3	22	T.SQTATGLDVS{+1900.804}NNPIVGAYATAK.A	NA	S{+1901}	1360.97	3	4080.91	4078.91	2	-1.6	228	NRagged	302.07	6.87	0	6.09	152	>tr|A2WDW5|A2WDW5_9BURK Gram-negative porin family protein OS=Burkholderia dolosa AU0158 OX=350701 GN=AK34_4448 PE=4 SV=1	3971	Nsco_NS_434_20203020_B_dolsa_HILIC1.66054.66054.3	controllerType=0 controllerNumber=1 scan=66054	161.483	Trypsin	B1	SQTATGLDVSNNPIVGAYATAK	S{+1901}	1901	1900.8	1900.8	1900.8
23308:8	39	S.IVQPRS{+1920.906}ATASTSGGLTAERC[+57.021]EHGDMVFTK.E	NA	C[+57], S{+1921}	629.308	8	5027.41	5027.41	0	0	35	NRagged	302.16	30.7	0	6.37	80	>tr|A2WD45|A2WD45_9BURK Hemolysin-coregulated protein OS=Burkholderia dolosa AU0158 OX=350701 GN=AK34_2663 PE=4 SV=1	2956	Nsco_NS_434_20203020_B_dolsa_HILIC1.25492.25492.4	controllerType=0 controllerNumber=1 scan=25492	75.7093	Trypsin	B1	IVQPRSATASTSGGLTAERCEHGDMVFTK	,S{+1921}	,+1921	1920.91	1920.91	1920.91
10523:3	373	T.FTYAGRKDEAS{+301.092}AK.F	NA	S{+301}	582.277	3	1744.82	1744.82	0	0	253	NRagged	302.16	78.84	16.06	4.73	16	>tr|A2WDB8|A2WDB8_9BURK ABC-type sugar transport system periplasmic component OS=Burkholderia dolosa AU0158 OX=350701 GN=AK34_2749 PE=4 SV=1	3415	Nsco_NS_434_20203020_B_dolsa_HILIC1.13403.13403.3	controllerType=0 controllerNumber=1 scan=13403	47.2815	Trypsin	B1	FTYAGRKDEASAK	S{+301}	301	301.092	301.09	301.092
10524:3	373	T.FTYAGRKDEAS{+301.175}AK.F	NA	S{+301}	582.304	3	1744.9	1744.9	0	0	253	NRagged	302.16	38.96	16.06	5.12	16	>tr|A2WDB8|A2WDB8_9BURK ABC-type sugar transport system periplasmic component OS=Burkholderia dolosa AU0158 OX=350701 GN=AK34_2749 PE=4 SV=1	3415	Nsco_NS_434_20203020_B_dolsa_HILIC1.13403.13403.3	controllerType=0 controllerNumber=1 scan=13403	47.2815	Trypsin	B1	FTYAGRKDEASAK	S{+301}	301	301.175	301.18	301.175
71671:5	19	E.YGGDSPFVPVS{+1983.822}AK.T	NA	S{+1984}	662.502	5	3308.48	3307.48	1	-1	604	NRagged	302.19	98.7	0	4.13	84	>tr|A0A0D5J590|A0A0D5J590_9BURK Translation initiation factor IF-2 OS=Burkholderia dolosa AU0158 OX=350701 GN=infB PE=3 SV=1	253	Nsco_NS_434_20203020_B_dolsa_HILIC1.66759.66759.5	controllerType=0 controllerNumber=1 scan=66759	163.064	Trypsin	B1	YGGDSPFVPVSAK	S{+1984}	1984	1983.82	1983.82	1983.82
39117:4	409	V.GTS{+1240.456}GLSAGDIHVK.T	NA	S{+1240}	621.282	4	2482.1	2482.1	0	0	80	NRagged	302.19	139.95	7.54	3.25	39	>tr|A0A0D5IYQ6|A0A0D5IYQ6_9BURK BON domain protein OS=Burkholderia dolosa AU0158 OX=350701 GN=AK34_5220 PE=4 SV=1	1151	Nsco_NS_434_20203020_B_dolsa_HILIC2.35920.35920.4	controllerType=0 controllerNumber=1 scan=35920	104.661	Trypsin	B2	GTSGLSAGDIHVK	S{+1240}	1240	1240.46	1240.46	1240.46
50416:4	162	Y.TLEEHEVNDGFVLTC[+57.021]QC[+57.021]HPVS{+278.093}DK.V	NA	C[+57]*2, S{+278}	748.833	4	2992.31	2992.31	0	0	332	NRagged	302.21	127.2	5.69	4.91	45	>tr|A2W5U1|A2W5U1_9BURK 2Fe-2S iron-sulfur cluster binding domain protein OS=Burkholderia dolosa AU0158 OX=350701 GN=AK34_2829 PE=4 SV=1	4196	Nsco_NS_434_20203020_B_dolsa_HILIC2.45272.45272.4	controllerType=0 controllerNumber=1 scan=45272	126.709	Trypsin	B2	TLEEHEVNDGFVLTCQCHPVSDK	*2,S{+278}	*2,+278	278.093	278.09	278.093
03973:4	1	C.PFHHAAGS{+918.359}GTSNK.D	NA	S{+918}	558.251	4	2229.98	2228.98	1	-1.5	8	NRagged	302.24	13.48	0	4.49	846	>tr|A2WCI5|A2WCI5_9BURK Catalase-peroxidase OS=Burkholderia dolosa AU0158 OX=350701 GN=katG PE=3 SV=1	4495	Nsco_NS_434_20203020_B_dolsa_HILIC1.6938.6938.4	controllerType=0 controllerNumber=1 scan=6938	32.0356	Trypsin	B1	PFHHAAGSGTSNK	S{+918}	918	918.359	918.36	918.359
17343:3	240	Q.VMVDC[+57.021]S{+205.210}HANSNK.S	NA	C[+57], S{+205}	522.939	3	1566.8	1566.8	0	0	283	NRagged	302.25	33.94	3.2	4.04	18	>tr|A2WH08|A2WH08_9BURK Phospho-2-dehydro-3-deoxyheptonate aldolase OS=Burkholderia dolosa AU0158 OX=350701 GN=AK34_5039 PE=3 SV=1	4654	Nsco_NS_434_20203020_B_dolsa_HILIC1.20419.20419.4	controllerType=0 controllerNumber=1 scan=20419	65.1739	Trypsin	B1	VMVDCSHANSNK	,S{+205}	,+205	205.21	205.21	205.21
35801:4	403	M.SAQHNGGLS{+1327.602}ADEQR.V	NA	S{+1328}	700.324	4	2798.27	2797.27	1	-1.2	92	NRagged	302.29	33.06	0	3.57	16	>tr|A0A0D5J477|A0A0D5J477_9BURK Uncharacterized protein OS=Burkholderia dolosa AU0158 OX=350701 GN=AK34_2939 PE=4 SV=1	149	Nsco_NS_434_20203020_B_dolsa_HILIC2.33236.33236.4	controllerType=0 controllerNumber=1 scan=33236	98.3761	Trypsin	B2	SAQHNGGLSADEQR	S{+1328}	1328	1327.6	1327.6	1327.6
12238:3	1	E.TQC[+57.021]PFHHAAGSGTS{+357.118}NK.D	NA	C[+57], S{+357}	686.298	3	2056.88	2056.88	0	0	5	NRagged	302.29	52.9	4.64	3.86	807	>tr|A2WCI5|A2WCI5_9BURK Catalase-peroxidase OS=Burkholderia dolosa AU0158 OX=350701 GN=katG PE=3 SV=1	4495	Nsco_NS_434_20203020_B_dolsa_HILIC3.13677.13677.3	controllerType=0 controllerNumber=1 scan=13677	47.7692	Trypsin	B3	TQCPFHHAAGSGTSNK	,S{+357}	,+357	357.118	357.12	357.118
30986:4	384	P.GHYFMMGDNRDNS{+292.176}ADSR.Y	NA	S{+292}	567	4	2264.98	2264.98	0	0	250	NRagged	302.31	47.57	3.6	6.47	18	>tr|A0A0D5IXK7|A0A0D5IXK7_9BURK Signal peptidase I OS=Burkholderia dolosa AU0158 OX=350701 GN=lepB PE=3 SV=1	850	Nsco_NS_434_20203020_B_dolsa_HILIC1.32206.32206.4	controllerType=0 controllerNumber=1 scan=32206	89.9605	Trypsin	B1	GHYFMMGDNRDNSADSR	S{+292}	292	292.176	292.18	292.176
25393:3	29	L.NEVS{+496.253}VDDDANQSDEQPAAAAAPGK.S	NA	S{+496}	965.776	3	2895.31	2895.31	0	0	6	NRagged	302.35	1.29	1.29	6.01	100	>tr|A0A0D5IRQ8|A0A0D5IRQ8_9BURK RNA polymerase sigma factor RpoD OS=Burkholderia dolosa AU0158 OX=350701 GN=rpoD PE=3 SV=1	5457	Nsco_NS_434_20203020_B_dolsa_HILIC1.27199.27199.3	controllerType=0 controllerNumber=1 scan=27199	79.0604	Trypsin	B1	NEVSVDDDANQSDEQPAAAAAPGK	S{+496}	496	496.253	496.25	496.253
26039:3	1	K.PAS{+561.264}GANDVFEGRDR.A	NA	S{+561}	684.659	3	2051.96	2051.96	0	0	657	Specific	302.36	115.27	24.36	4.95	846	>tr|A2WCI5|A2WCI5_9BURK Catalase-peroxidase OS=Burkholderia dolosa AU0158 OX=350701 GN=katG PE=3 SV=1	4495	Nsco_NS_434_20203020_B_dolsa_HILIC1.27799.27799.3	controllerType=0 controllerNumber=1 scan=27799	80.3846	Trypsin	B1	PASGANDVFEGRDR	S{+561}	561	561.264	561.26	561.264
36928:4	666	V.LDVHTLS{+208.098}HATDRQDLK.M	NA	S{+208}	515.269	4	2058.05	2057.05	1	-1.6	373	NRagged	302.36	26.29	2.01	6.08	10	>tr|A2W854|A2W854_9BURK Sulfate adenylyltransferase subunit 1 OS=Burkholderia dolosa AU0158 OX=350701 GN=cysN PE=3 SV=1	3498	Nsco_NS_434_20203020_B_dolsa_HILIC2.34157.34157.4	controllerType=0 controllerNumber=1 scan=34157	100.545	Trypsin	B2	LDVHTLSHATDRQDLK	S{+208}	208	208.098	208.1	208.098
22722:3	7	K.VAPPSADNGAS{+568.212}QPQQFDPNR.A	NA	S{+568}	888.735	3	2664.19	2664.19	0	0	50	Specific	302.38	302.38	68.21	4.58	285	>tr|A0A0D5IXZ2|A0A0D5IXZ2_9BURK Sporulation related domain protein OS=Burkholderia dolosa AU0158 OX=350701 GN=AK34_187 PE=4 SV=1	2026	Nsco_NS_434_20203020_B_dolsa_HILIC3.22662.22662.3	controllerType=0 controllerNumber=1 scan=22662	71.5443	Trypsin	B3	VAPPSADNGASQPQQFDPNR	S{+568}	568	568.212	568.21	568.212
18894:4	280	R.DANGPFPS{+497.582}REHLR.K	NA	S{+498}	499.336	4	1994.32	1993.32	1	-1.7	530	Specific	302.38	154.42	0	6.07	26	>tr|A0A0D5J483|A0A0D5J483_9BURK S1 RNA binding domain protein OS=Burkholderia dolosa AU0158 OX=350701 GN=AK34_1326 PE=4 SV=1	1626	Nsco_NS_434_20203020_B_dolsa_HILIC3.19575.19575.3	controllerType=0 controllerNumber=1 scan=19575	63.4992	Trypsin	B3	DANGPFPSREHLR	S{+498}	498	497.582	497.58	497.582
35805:4	198	K.IS{+272.188}MEQIVTPSEAVRR.V	NA	S{+272}	497.78	4	1988.1	1988.1	0	0	127	Specific	302.39	46.53	17	4.23	29	>tr|A0A0D5J514|A0A0D5J514_9BURK D-alanyl-D-alanine carboxypeptidase family protein OS=Burkholderia dolosa AU0158 OX=350701 GN=AK34_215 PE=3 SV=1	1058	Nsco_NS_434_20203020_B_dolsa_HILIC1.36314.36314.2	controllerType=0 controllerNumber=1 scan=36314	98.9651	Trypsin	B1	ISMEQIVTPSEAVRR	S{+272}	272	272.188	272.19	272.188
59289:6	890	W.QHAS{+1195.572}IAAWNDEAHVRENR.A	NA	S{+1196}	551.102	6	3301.58	3299.58	2	-2	286	NRagged	302.41	105.14	0	3.4	6	>tr|A0A0D5IZ64|A0A0D5IZ64_9BURK Succinyldiaminopimelate transaminase OS=Burkholderia dolosa AU0158 OX=350701 GN=dapC PE=4 SV=1	1565	Nsco_NS_434_20203020_B_dolsa_HILIC1.56478.56478.2	controllerType=0 controllerNumber=1 scan=56478	141.966	Trypsin	B1	QHASIAAWNDEAHVRENR	S{+1196}	1196	1195.57	1195.57	1195.57
60596:4	32	K.PALPEVKVPAS{+341.191}ATTWLNDRPEQR.V	NA	S{+341}	730.144	4	2917.55	2916.55	1	-1.2	176	Specific	302.44	135.24	0.4	7.62	104	>tr|A0A0D5J3P4|A0A0D5J3P4_9BURK Dihydrolipoyllysine-residue succinyltransferase component of 2-oxoglutarate dehydrogenase complex OS=Burkholderia dolosa AU0158 OX=350701 GN=sucB PE=3 SV=1	513	Nsco_NS_434_20203020_B_dolsa_HILIC2.53449.53449.4	controllerType=0 controllerNumber=1 scan=53449	143.919	Trypsin	B2	PALPEVKVPASATTWLNDRPEQR	S{+341}	341	341.191	341.19	341.191
44455:4	496	V.LDEPSVVS{+265.029}IRQEGGPNGKK.T	NA	S{+265}	569.778	4	2276.09	2275.09	1	-1.5	33	NRagged	302.47	105.95	1.57	5.36	8	>tr|A2W6I4|A2W6I4_9BURK Actin-like ATPase OS=Burkholderia dolosa AU0158 OX=350701 GN=AK34_3138 PE=4 SV=1	4135	Nsco_NS_434_20203020_B_dolsa_HILIC2.40355.40355.4	controllerType=0 controllerNumber=1 scan=40355	115.548	Trypsin	B2	LDEPSVVSIRQEGGPNGKK	S{+265}	265	265.029	265.03	265.029
49825:4	167	K.GVSGVTAHTGAFS{+936.519}VYPSTDRDGK.I	NA	S{+937}	812.414	4	3246.64	3245.64	1	-1	92	Specific	302.48	26.63	2.82	6.36	44	>tr|A2W866|A2W866_9BURK Uncharacterized protein OS=Burkholderia dolosa AU0158 OX=350701 GN=AK34_620 PE=4 SV=1	2232	Nsco_NS_434_20203020_B_dolsa_HILIC1.48578.48578.4	controllerType=0 controllerNumber=1 scan=48578	126.069	Trypsin	B1	GVSGVTAHTGAFSVYPSTDRDGK	S{+937}	937	936.519	936.52	936.519
13657:3	6	L.ATGHDEAS{+208.116}WAQNRR.A	NA	S{+208}	603.291	3	1807.86	1806.86	1	-1.9	148	NRagged	302.51	302.51	2.34	5.55	380	>tr|A0A0D5IZU7|A0A0D5IZU7_9BURK Peptidoglycan-associated protein OS=Burkholderia dolosa AU0158 OX=350701 GN=pal PE=3 SV=1	723	Nsco_NS_434_20203020_B_dolsa_HILIC1.17079.17079.3	controllerType=0 controllerNumber=1 scan=17079	57.5273	Trypsin	B1	ATGHDEASWAQNRR	S{+208}	208	208.116	208.12	208.116
18126:3	662	Q.DQHELDVYQS{+472.178}K.V	NA	S{+472}	612.275	3	1834.81	1833.81	1	-1.8	14	NRagged	302.53	50.79	0	3.44	12	>tr|A2WI59|A2WI59_9BURK DUF1330 domain-containing protein OS=Burkholderia dolosa AU0158 OX=350701 GN=AK34_5366 PE=4 SV=1	4186	Nsco_NS_434_20203020_B_dolsa_HILIC2.19142.19142.3	controllerType=0 controllerNumber=1 scan=19142	62.0623	Trypsin	B2	DQHELDVYQSK	S{+472}	472	472.178	472.18	472.178
29849:3	727	P.GFAPDGGES{+211.190}QREFYHR.V	NA	S{+211}	688.68	3	2064.03	2064.03	0	0	120	NRagged	302.57	99.94	10.87	6.13	5	>tr|A2WCM0|A2WCM0_9BURK Fructose-2,6-bisphosphatase OS=Burkholderia dolosa AU0158 OX=350701 GN=AK34_2464 PE=4 SV=1	4321	Nsco_NS_434_20203020_B_dolsa_HILIC2.28482.28482.3	controllerType=0 controllerNumber=1 scan=28482	86.6904	Trypsin	B2	GFAPDGGESQREFYHR	S{+211}	211	211.19	211.19	211.19
52058:2	1	H.GAGPASNVGPEPEGAALEQQGLGWQS{+285.103}TYGTGK.G	NA	S{+285}	1700.79	2	3400.58	3399.58	1	-1	266	NRagged	302.64	49.36	1.2	7.27	807	>tr|A2WCI5|A2WCI5_9BURK Catalase-peroxidase OS=Burkholderia dolosa AU0158 OX=350701 GN=katG PE=3 SV=1	4495	Nsco_NS_434_20203020_B_dolsa_HILIC3.46108.46108.2	controllerType=0 controllerNumber=1 scan=46108	128.817	Trypsin	B3	GAGPASNVGPEPEGAALEQQGLGWQSTYGTGK	S{+285}	285	285.103	285.1	285.103
14602:8	176	K.RAWPNAS{+1524.769}AYHATK.W	NA	S{+1525}	375.695	8	2998.51	2997.51	1	-1.1	155	Specific	302.64	65.18	5.23	4.15	60	>tr|A0A0D5IX78|A0A0D5IX78_9BURK Short chain dehydrogenase family protein OS=Burkholderia dolosa AU0158 OX=350701 GN=AK34_5234 PE=3 SV=1	1860	Nsco_NS_434_20203020_B_dolsa_HILIC3.16010.16010.4	controllerType=0 controllerNumber=1 scan=16010	54.104	Trypsin	B3	RAWPNASAYHATK	S{+1525}	1525	1524.77	1524.77	1524.77
43474:3	25	T.WS{+247.085}ADEEDAFKQPIRDQYER.Q	NA	S{+247}	877.398	3	2630.18	2630.18	0	0	469	NRagged	302.71	302.71	5.61	5.19	122	>tr|A2WGG5|A2WGG5_9BURK Acetyl-CoA carboxylase OS=Burkholderia dolosa AU0158 OX=350701 GN=AK34_3383 PE=4 SV=1	2851	Nsco_NS_434_20203020_B_dolsa_HILIC1.42681.42681.3	controllerType=0 controllerNumber=1 scan=42681	112.416	Trypsin	B1	WSADEEDAFKQPIRDQYER	S{+247}	247	247.085	247.09	247.085
09121:3	1	C.PFHHAAGS{+803.312}GTSNK.D	NA	S{+803}	705.65	3	2114.94	2113.94	1	-1.6	8	NRagged	302.78	24.58	0	3.75	807	>tr|A2WCI5|A2WCI5_9BURK Catalase-peroxidase OS=Burkholderia dolosa AU0158 OX=350701 GN=katG PE=3 SV=1	4495	Nsco_NS_434_20203020_B_dolsa_HILIC3.11139.11139.3	controllerType=0 controllerNumber=1 scan=11139	41.3985	Trypsin	B3	PFHHAAGSGTSNK	S{+803}	803	803.312	803.31	803.312
08080:3	44	A.PAADTS{+1503.559}AAASAPAKK.D	NA	S{+1504}	954.428	3	2861.27	2860.27	1	-1.2	27	NRagged	302.79	89.2	0	6.61	288	>tr|A0A0D5J5Q7|A0A0D5J5Q7_9BURK Uncharacterized protein OS=Burkholderia dolosa AU0158 OX=350701 GN=AK34_2850 PE=4 SV=1	1986	Nsco_NS_434_20203020_B_dolsa_HILIC1.11216.11216.3	controllerType=0 controllerNumber=1 scan=11216	42.576	Trypsin	B1	PAADTSAAASAPAKK	S{+1504}	1504	1503.56	1503.56	1503.56
35952:4	1938	R.DALAEVLDRENGKGS{+657.297}DASK.V	NA	S{+657}	658.823	4	2632.27	2632.27	0	0	289	Specific	302.79	136.92	3.6	4.78	3	>tr|A0A0D5J5S5|A0A0D5J5S5_9BURK Bacterial regulatory helix-turn-helix, lysR family protein OS=Burkholderia dolosa AU0158 OX=350701 GN=AK34_2845 PE=3 SV=1	5406	Nsco_NS_434_20203020_B_dolsa_HILIC1.36439.36439.4	controllerType=0 controllerNumber=1 scan=36439	99.258	Trypsin	B1	DALAEVLDRENGKGSDASK	S{+657}	657	657.297	657.3	657.297
10853:3	96	Y.TVHAS{+257.036}YQGSDETR.A	NA	S{+257}	569.902	3	1707.69	1707.69	0	0	115	NRagged	302.79	91.83	23.41	3.96	72	>tr|A0A0D5J5P9|A0A0D5J5P9_9BURK Carboxypeptidase regulatory-like domain protein OS=Burkholderia dolosa AU0158 OX=350701 GN=AK34_475 PE=4 SV=1	1018	Nsco_NS_434_20203020_B_dolsa_HILIC3.12528.12528.3	controllerType=0 controllerNumber=1 scan=12528	44.9016	Trypsin	B3	TVHASYQGSDETR	S{+257}	257	257.036	257.04	257.036
58953:4	53	L.PDGTALVAGGYGGGSS{+911.433}AELYHPDTK.T	NA	S{+911}	833.898	4	3332.57	3331.57	1	-1	468	NRagged	302.82	105.74	0	4.92	57	>tr|A0A0D5IVR9|A0A0D5IVR9_9BURK Kelch motif family protein OS=Burkholderia dolosa AU0158 OX=350701 GN=AK34_5714 PE=4 SV=1	856	Nsco_NS_434_20203020_B_dolsa_HILIC2.52161.52161.2	controllerType=0 controllerNumber=1 scan=52161	141.159	Trypsin	B2	PDGTALVAGGYGGGSSAELYHPDTK	S{+911}	911	911.433	911.43	911.433
74407:4	53	L.PDGTVLVAGGYNGSS{+780.390}YLSSAELYHPDTK.A	NA	S{+780}	920.948	4	3680.77	3678.77	2	-1.8	420	NRagged	302.84	114.68	0	6.59	57	>tr|A0A0D5IVR9|A0A0D5IVR9_9BURK Kelch motif family protein OS=Burkholderia dolosa AU0158 OX=350701 GN=AK34_5714 PE=4 SV=1	856	Nsco_NS_434_20203020_B_dolsa_HILIC2.64398.64398.4	controllerType=0 controllerNumber=1 scan=64398	167.456	Trypsin	B2	PDGTVLVAGGYNGSSYLSSAELYHPDTK	S{+780}	780	780.39	780.39	780.39
30199:5	1	R.TEWKPAS{+342.111}GANDVFEGRDR.A	NA	S{+342}	476.62	5	2379.07	2377.07	2	-2.8	653	Specific	302.86	30.98	0	6.53	846	>tr|A2WCI5|A2WCI5_9BURK Catalase-peroxidase OS=Burkholderia dolosa AU0158 OX=350701 GN=katG PE=3 SV=1	4495	Nsco_NS_434_20203020_B_dolsa_HILIC1.31279.31279.5	controllerType=0 controllerNumber=1 scan=31279	87.4803	Trypsin	B1	TEWKPASGANDVFEGRDR	S{+342}	342	342.111	342.11	342.111
26739:4	116	I.TS{+578.219}HGGQIHRVEDWGR.R	NA	S{+578}	579.271	4	2314.06	2313.06	1	-1.5	30	NRagged	302.87	95.37	0	5.39	43	>tr|A0A0D5J6B5|A0A0D5J6B5_9BURK 30S ribosomal protein S6 OS=Burkholderia dolosa AU0158 OX=350701 GN=rpsF PE=3 SV=1	1924	Nsco_NS_434_20203020_B_dolsa_HILIC1.28364.28364.3	controllerType=0 controllerNumber=1 scan=28364	81.5833	Trypsin	B1	TSHGGQIHRVEDWGR	S{+578}	578	578.219	578.22	578.219
31155:2	268	N.RYQLQIS{+300.108}DSDGQNAR.I	NA	S{+300}	1025.98	2	2050.95	2050.95	0	0	176	NRagged	302.9	40.38	4	1.6	26	>tr|A2WCD9|A2WCD9_9BURK Tol-Pal system protein TolB OS=Burkholderia dolosa AU0158 OX=350701 GN=tolB PE=3 SV=1	4047	Nsco_NS_434_20203020_B_dolsa_HILIC2.29478.29478.2	controllerType=0 controllerNumber=1 scan=29478	89.262	Trypsin	B2	RYQLQISDSDGQNAR	S{+300}	300	300.108	300.11	300.108
33116:4	873	M.GAEMNLHLGYPS{+213.995}GQSKPAGQANER.N	NA	S{+214}	682.804	4	2728.19	2726.19	2	-2.5	60	NRagged	302.93	69.5	0	7.21	6	>tr|A2WGK0|A2WGK0_9BURK Mutator family transposase OS=Burkholderia dolosa AU0158 OX=350701 GN=AK34_3346 PE=3 SV=1	2224	Nsco_NS_434_20203020_B_dolsa_HILIC1.34103.34103.4	controllerType=0 controllerNumber=1 scan=34103	94.3012	Trypsin	B1	GAEMNLHLGYPSGQSKPAGQANER	S{+214}	214	213.995	214	213.995
29664:3	49	A.PPAVANADAAADS{+795.302}GDASSSASAGAR.F	NA	S{+795}	995.436	3	2984.29	2982.29	2	-2.2	187	NRagged	302.93	114.75	0	6.44	65	>tr|A0A0D5IV12|A0A0D5IV12_9BURK Sporulation related domain protein OS=Burkholderia dolosa AU0158 OX=350701 GN=AK34_4465 PE=4 SV=1	5589	Nsco_NS_434_20203020_B_dolsa_HILIC3.28050.28050.3	controllerType=0 controllerNumber=1 scan=28050	85.8472	Trypsin	B3	PPAVANADAAADSGDASSSASAGAR	S{+795}	795	795.302	795.3	795.302
17960:3	45	A.PAADTS{+1603.575}AAASAPAKK.D	NA	S{+1604}	987.767	3	2961.29	2960.29	1	-1.1	27	NRagged	302.98	138.22	0	6.28	252	>tr|A0A0D5J5Q7|A0A0D5J5Q7_9BURK Uncharacterized protein OS=Burkholderia dolosa AU0158 OX=350701 GN=AK34_2850 PE=4 SV=1	1986	Nsco_NS_434_20203020_B_dolsa_HILIC2.18991.18991.3	controllerType=0 controllerNumber=1 scan=18991	61.6669	Trypsin	B2	PAADTSAAASAPAKK	S{+1604}	1604	1603.58	1603.58	1603.58
71283:7	2	K.PAS{+1673.012}VVGNLTLHGVTKPLTLK.I	NA	S{+1673}	532.038	7	3718.22	3718.22	0	0	118	Specific	303	23.99	0	4.86	307	>tr|A2WCJ5|A2WCJ5_9BURK YceI-like domain protein OS=Burkholderia dolosa AU0158 OX=350701 GN=AK34_2436 PE=3 SV=1	4318	Nsco_NS_434_20203020_B_dolsa_HILIC3.61325.61325.6	controllerType=0 controllerNumber=1 scan=61325	162.101	Trypsin	B3	PASVVGNLTLHGVTKPLTLK	S{+1673}	1673	1673.01	1673.01	1673.01
07033:2	877	A.QGQGES{+887.398}QR.-	NA	S{+887}	888.909	2	1776.81	1776.81	0	0	258	NRagged	303.01	118.83	118.83	1.75	19	>tr|A0A0D5ISF7|A0A0D5ISF7_9BURK Enoyl-CoA hydratase/isomerase family protein OS=Burkholderia dolosa AU0158 OX=350701 GN=AK34_3566 PE=3 SV=1	4862	Nsco_NS_434_20203020_B_dolsa_HILIC1.10340.10340.2	controllerType=0 controllerNumber=1 scan=10340	40.6587	Trypsin	B1	QGQGESQR	S{+887}	887	887.398	887.4	887.398
39025:8	22	H.SIVQPRS{+1827.737}ATASTSGGLTAERC[+57.021]EHGDMVFTK.E	NA	C[+57], S{+1828}	628.665	8	5022.27	5021.27	1	-0.7	34	NRagged	303.01	45.97	0	5.43	144	>tr|A2WD45|A2WD45_9BURK Hemolysin-coregulated protein OS=Burkholderia dolosa AU0158 OX=350701 GN=AK34_2663 PE=4 SV=1	2956	Nsco_NS_434_20203020_B_dolsa_HILIC2.35856.35856.4	controllerType=0 controllerNumber=1 scan=35856	104.535	Trypsin	B2	SIVQPRSATASTSGGLTAERCEHGDMVFTK	,S{+1828}	,+1828	1827.74	1827.74	1827.74
72734:3	19	R.SINAS{+815.346}GEGGWTSQTATGLDVSNNPIVGAYATAK.A	NA	S{+815}	1351.98	3	4053.91	4052.91	1	-0.8	217	Specific	303.06	0.33	0.33	4.09	146	>tr|A2WDW5|A2WDW5_9BURK Gram-negative porin family protein OS=Burkholderia dolosa AU0158 OX=350701 GN=AK34_4448 PE=4 SV=1	3971	Nsco_NS_434_20203020_B_dolsa_HILIC2.63051.63051.3	controllerType=0 controllerNumber=1 scan=63051	164.387	Trypsin	B2	SINASGEGGWTSQTATGLDVSNNPIVGAYATAK	S{+815}	815	815.346	815.35	815.346
22128:5	3	K.PSKPATTTTS{+935.381}ANTSGTTSAGTGSTSTAATAGTSATAPAASAPEAATKPAK.S	NA	S{+935}	1080.92	5	5400.56	5400.56	0	0	98	Specific	303.08	303.08	0	7.56	577	>tr|A0A0D5J0G4|A0A0D5J0G4_9BURK Helix-hairpin-helix motif family protein OS=Burkholderia dolosa AU0158 OX=350701 GN=AK34_1279 PE=4 SV=1	1241	Nsco_NS_434_20203020_B_dolsa_HILIC1.24553.24553.5	controllerType=0 controllerNumber=1 scan=24553	73.8697	Trypsin	B1	PSKPATTTTSANTSGTTSAGTGSTSTAATAGTSATAPAASAPEAATKPAK	S{+935}	935	935.381	935.38	935.381
80137:2	1177	L.PSTSSAIS{+1253.558}VIDDPYAK.G	NA	S{+1254}	1453.19	2	2905.38	2904.38	1	-1.2	111	NRagged	303.1	144.64	0	4.82	7	>tr|A2WE85|A2WE85_9BURK DUF4397 domain-containing protein OS=Burkholderia dolosa AU0158 OX=350701 GN=AK34_4300 PE=4 SV=1	2474	Nsco_NS_434_20203020_B_dolsa_HILIC1.73651.73651.2	controllerType=0 controllerNumber=1 scan=73651	176.226	Trypsin	B1	PSTSSAISVIDDPYAK	S{+1254}	1254	1253.56	1253.56	1253.56
64918:3	162	D.PDGQGEWDLDS{+1274.432}QSIVGSAGGQVGR.L	NA	S{+1274}	1230.52	3	3689.55	3689.55	0	0	288	NRagged	303.17	24.11	1.6	6.16	48	>tr|A2WDS2|A2WDS2_9BURK Pseudomonalisin OS=Burkholderia dolosa AU0158 OX=350701 GN=pcp PE=4 SV=1	4032	Nsco_NS_434_20203020_B_dolsa_HILIC1.61263.61263.3	controllerType=0 controllerNumber=1 scan=61263	152.001	Trypsin	B1	PDGQGEWDLDSQSIVGSAGGQVGR	S{+1274}	1274	1274.43	1274.43	1274.43
22748:4	67	Q.INIGIS{+578.288}DKDR.K	NA	S{+578}	427.981	4	1708.9	1708.9	0	0	10	NRagged	303.21	7.92	7.92	2.49	74	>tr|A2WCI4|A2WCI4_9BURK DNA-binding ferritin-like protein OS=Burkholderia dolosa AU0158 OX=350701 GN=AK34_2423 PE=3 SV=1	2745	Nsco_NS_434_20203020_B_dolsa_HILIC2.22815.22815.4	controllerType=0 controllerNumber=1 scan=22815	71.69	Trypsin	B2	INIGISDKDR	S{+578}	578	578.288	578.29	578.288
20976:3	271	Y.DS{+824.347}DDTLQAK.L	NA	S{+824}	606.272	3	1816.8	1816.8	0	0	59	NRagged	303.22	22.66	8.1	2.02	21	>tr|A2W9Z4|A2W9Z4_9BURK Putrescine-binding periplasmic protein OS=Burkholderia dolosa AU0158 OX=350701 GN=AK34_1357 PE=3 SV=1	2707	Nsco_NS_434_20203020_B_dolsa_HILIC1.23588.23588.3	controllerType=0 controllerNumber=1 scan=23588	71.8466	Trypsin	B1	DSDDTLQAK	S{+824}	824	824.347	824.35	824.347
69009:6	90	K.HDAAGAC[+57.021]LLS{+993.664}ALGELRPSR.I	NA	C[+57], S{+994}	498.954	6	2988.69	2987.69	1	-1.1	378	Specific	303.24	65	11.12	6.07	29	>tr|A2W706|A2W706_9BURK Indolepyruvate ferredoxin oxidoreductase OS=Burkholderia dolosa AU0158 OX=350701 GN=AK34_166 PE=4 SV=1	3326	Nsco_NS_434_20203020_B_dolsa_HILIC3.59396.59396.6	controllerType=0 controllerNumber=1 scan=59396	157.615	Trypsin	B3	HDAAGACLLSALGELRPSR	,S{+994}	,+994	993.664	993.66	993.664
74307:3	608	Y.C[+57.021]QDNELS{+1000.402}WLDWEAAR.S	NA	C[+57], S{+1000}	965.08	3	2893.22	2893.22	0	0	545	NRagged	303.25	13.68	10.66	3.74	9	>tr|A0A0D5IXN4|A0A0D5IXN4_9BURK Glycogen debranching enzyme GlgX OS=Burkholderia dolosa AU0158 OX=350701 GN=glgX PE=3 SV=1	81	Nsco_NS_434_20203020_B_dolsa_HILIC1.68874.68874.3	controllerType=0 controllerNumber=1 scan=68874	167.545	Trypsin	B1	CQDNELSWLDWEAAR	,S{+1000}	,+1000	1000.4	1000.4	1000.4
06568:3	1	C.PFHHAAGS{+914.245}GTSNK.D	NA	S{+914}	742.628	3	2225.87	2224.87	1	-1.5	8	NRagged	303.31	114.79	0	5.27	934	>tr|A2WCI5|A2WCI5_9BURK Catalase-peroxidase OS=Burkholderia dolosa AU0158 OX=350701 GN=katG PE=3 SV=1	4495	Nsco_NS_434_20203020_B_dolsa_HILIC2.8796.8796.3	controllerType=0 controllerNumber=1 scan=8796	35.2825	Trypsin	B2	PFHHAAGSGTSNK	S{+914}	914	914.245	914.25	914.245
59882:4	147	S.PAVMAAQGS{+1883.878}QLTNK.Y	NA	S{+1884}	825.908	4	3300.61	3299.61	1	-1	42	NRagged	303.31	71.75	0	3.8	38	>tr|A0A0D5J1Q4|A0A0D5J1Q4_9BURK Serine hydroxymethyltransferase OS=Burkholderia dolosa AU0158 OX=350701 GN=glyA PE=3 SV=1	849	Nsco_NS_434_20203020_B_dolsa_HILIC2.52896.52896.4	controllerType=0 controllerNumber=1 scan=52896	142.748	Trypsin	B2	PAVMAAQGSQLTNK	S{+1884}	1884	1883.88	1883.88	1883.88
00796:3	4	K.GSGAKPAS{+631.129}APKPASAAH.-	NA	S{+631}	712.977	3	2136.92	2135.92	1	-1.6	498	CRagged	303.31	303.31	0	7.35	267	>tr|A0A0D5J2T6|A0A0D5J2T6_9BURK PDZ domain-containing protein OS=Burkholderia dolosa AU0158 OX=350701 GN=AK34_245 PE=3 SV=1	877	Nsco_NS_434_20203020_B_dolsa_HILIC3.3741.3741.3	controllerType=0 controllerNumber=1 scan=3741	22.8528	Trypsin	B3	GSGAKPASAPKPASAAH	S{+631}	631	631.129	631.13	631.129
36938:3	6	A.PPSADNGAS{+864.323}QPQQFDPNRALQGK.T	NA	S{+864}	1097.17	3	3289.49	3287.49	2	-2	52	NRagged	303.32	22.01	0	6.8	241	>tr|A0A0D5IXZ2|A0A0D5IXZ2_9BURK Sporulation related domain protein OS=Burkholderia dolosa AU0158 OX=350701 GN=AK34_187 PE=4 SV=1	2026	Nsco_NS_434_20203020_B_dolsa_HILIC2.34164.34164.3	controllerType=0 controllerNumber=1 scan=34164	100.557	Trypsin	B2	PPSADNGASQPQQFDPNRALQGK	S{+864}	864	864.323	864.32	864.323
14485:4	58	Q.INIGIS{+583.225}DKDRK.K	NA	S{+583}	461.49	4	1842.94	1841.94	1	-1.8	10	NRagged	303.33	1.67	0	4.33	88	>tr|A2WCI4|A2WCI4_9BURK DNA-binding ferritin-like protein OS=Burkholderia dolosa AU0158 OX=350701 GN=AK34_2423 PE=3 SV=1	2745	Nsco_NS_434_20203020_B_dolsa_HILIC1.17785.17785.4	controllerType=0 controllerNumber=1 scan=17785	59.0258	Trypsin	B1	INIGISDKDRK	S{+583}	583	583.225	583.23	583.225
14486:4	58	Q.INIGIS{+583.284}DKDRK.K	NA	S{+583}	461.504	4	1843	1842	1	-1.8	10	NRagged	303.33	1.67	0	4.58	88	>tr|A2WCI4|A2WCI4_9BURK DNA-binding ferritin-like protein OS=Burkholderia dolosa AU0158 OX=350701 GN=AK34_2423 PE=3 SV=1	2745	Nsco_NS_434_20203020_B_dolsa_HILIC1.17785.17785.4	controllerType=0 controllerNumber=1 scan=17785	59.0258	Trypsin	B1	INIGISDKDRK	S{+583}	583	583.284	583.28	583.284
12194:3	1	C.PFHHAAGS{+747.272}GTSNK.D	NA	S{+747}	686.97	3	2058.9	2057.9	1	-1.6	8	NRagged	303.33	71.42	0	4.38	807	>tr|A2WCI5|A2WCI5_9BURK Catalase-peroxidase OS=Burkholderia dolosa AU0158 OX=350701 GN=katG PE=3 SV=1	4495	Nsco_NS_434_20203020_B_dolsa_HILIC3.13636.13636.3	controllerType=0 controllerNumber=1 scan=13636	47.6507	Trypsin	B3	PFHHAAGSGTSNK	S{+747}	747	747.272	747.27	747.272
68426:4	11	R.ATFIVDPDNTIQHVS{+837.405}VNNLNVGR.S	NA	S{+837}	841.181	4	3361.7	3360.7	1	-1	131	Specific	303.37	106.58	0	6.55	166	>tr|A2W9I4|A2W9I4_9BURK Peroxiredoxin OS=Burkholderia dolosa AU0158 OX=350701 GN=AK34_1181 PE=4 SV=1	3764	Nsco_NS_434_20203020_B_dolsa_HILIC3.58893.58893.3	controllerType=0 controllerNumber=1 scan=58893	156.53	Trypsin	B3	ATFIVDPDNTIQHVSVNNLNVGR	S{+837}	837	837.405	837.4	837.405
02525:3	180	R.PS{+324.157}EHETLTSR.L	NA	S{+324}	494.244	3	1480.72	1480.72	0	0	86	Specific	303.38	143.27	46.69	2.25	34	>tr|A0A0D5IYQ5|A0A0D5IYQ5_9BURK Polyribonucleotide nucleotidyltransferase OS=Burkholderia dolosa AU0158 OX=350701 GN=pnp PE=3 SV=1	1177	Nsco_NS_434_20203020_B_dolsa_HILIC1.5521.5521.3	controllerType=0 controllerNumber=1 scan=5521	28.9718	Trypsin	B1	PSEHETLTSR	S{+324}	324	324.157	324.16	324.157
31096:4	363	S.DDDAQS{+423.178}QRAFDHVMPDEKK.D	NA	S{+423}	664.55	4	2655.18	2655.18	0	0	50	NRagged	303.46	3.17	3.17	4.53	16	>tr|A2W7C6|A2W7C6_9BURK Tetratricopeptide repeat family protein OS=Burkholderia dolosa AU0158 OX=350701 GN=AK34_305 PE=4 SV=1	3477	Nsco_NS_434_20203020_B_dolsa_HILIC3.29173.29173.4	controllerType=0 controllerNumber=1 scan=29173	88.7442	Trypsin	B3	DDDAQSQRAFDHVMPDEKK	S{+423}	423	423.178	423.18	423.178
64672:7	14	K.LNHYS{+972.812}FGDVKGELIDQLGVRDK.E	NA	S{+973}	497.736	7	3478.11	3476.11	2	-1.9	102	Specific	303.52	62.69	0	7.1	157	>tr|A2W9I4|A2W9I4_9BURK Peroxiredoxin OS=Burkholderia dolosa AU0158 OX=350701 GN=AK34_1181 PE=4 SV=1	3764	Nsco_NS_434_20203020_B_dolsa_HILIC2.56560.56560.5	controllerType=0 controllerNumber=1 scan=56560	150.392	Trypsin	B2	LNHYSFGDVKGELIDQLGVRDK	S{+973}	973	972.812	972.81	972.812
09526:3	1	C.PFHHAAGS{+907.265}GTSNK.D	NA	S{+907}	740.301	3	2218.89	2217.89	1	-1.5	8	NRagged	303.54	5.4	0	4.98	934	>tr|A2WCI5|A2WCI5_9BURK Catalase-peroxidase OS=Burkholderia dolosa AU0158 OX=350701 GN=katG PE=3 SV=1	4495	Nsco_NS_434_20203020_B_dolsa_HILIC2.11612.11612.3	controllerType=0 controllerNumber=1 scan=11612	42.7453	Trypsin	B2	PFHHAAGSGTSNK	S{+907}	907	907.265	907.26	907.265
10022:3	5	K.AAAAAAASADAGAS{+1803.653}APAAASSTK.A	NA	S{+1804}	1222.19	3	3664.56	3663.56	1	-0.9	157	Specific	303.57	182.64	0	7.18	372	>tr|A0A0D5J0G4|A0A0D5J0G4_9BURK Helix-hairpin-helix motif family protein OS=Burkholderia dolosa AU0158 OX=350701 GN=AK34_1279 PE=4 SV=1	1241	Nsco_NS_434_20203020_B_dolsa_HILIC3.11860.11860.3	controllerType=0 controllerNumber=1 scan=11860	43.2015	Trypsin	B3	AAAAAAASADAGASAPAAASSTK	S{+1804}	1804	1803.65	1803.65	1803.65
04013:4	1	C.PFHHAAGS{+928.275}GTSNK.D	NA	S{+928}	560.48	4	2238.9	2238.9	0	0	8	NRagged	303.65	40.12	0	5.56	846	>tr|A2WCI5|A2WCI5_9BURK Catalase-peroxidase OS=Burkholderia dolosa AU0158 OX=350701 GN=katG PE=3 SV=1	4495	Nsco_NS_434_20203020_B_dolsa_HILIC1.6972.6972.4	controllerType=0 controllerNumber=1 scan=6972	32.1064	Trypsin	B1	PFHHAAGSGTSNK	S{+928}	928	928.275	928.27	928.275
43671:4	212	E.IHPNDVS{+1157.498}DDFVR.E	NA	S{+1157}	643.549	4	2571.17	2571.17	0	0	31	NRagged	303.66	34.47	16.05	2.35	24	>tr|A2W9C9|A2W9C9_9BURK GMP synthase [glutamine-hydrolyzing] OS=Burkholderia dolosa AU0158 OX=350701 GN=guaA PE=3 SV=1	2314	Nsco_NS_434_20203020_B_dolsa_HILIC1.42865.42865.4	controllerType=0 controllerNumber=1 scan=42865	112.835	Trypsin	B1	IHPNDVSDDFVR	S{+1157}	1157	1157.5	1157.5	1157.5
78154:5	2253	T.LSS{+1735.824}AIAALLPQRPDLESAVR.D	NA	S{+1736}	769.408	5	3843.01	3843.01	0	0	218	NRagged	303.69	16.31	0	4.15	2	>tr|A2W981|A2W981_9BURK Hydroxymethylpyrimidine kinase/phosphomethylpyrimidine kinase OS=Burkholderia dolosa AU0158 OX=350701 GN=thiD PE=4 SV=1	3245	Nsco_NS_434_20203020_B_dolsa_HILIC3.66785.66785.5	controllerType=0 controllerNumber=1 scan=66785	174.35	Trypsin	B3	LSSAIAALLPQRPDLESAVR	S{+1736}	1736	1735.82	1735.82	1735.82
53641:3	1	K.THGAGPAS{+1028.021}NVGPEPEGAALEQQGLGWQSTYGTGK.G	NA	S{+1028}	1461.21	3	4381.6	4380.6	1	-0.8	264	Specific	303.7	303.7	0	8.43	846	>tr|A2WCI5|A2WCI5_9BURK Catalase-peroxidase OS=Burkholderia dolosa AU0158 OX=350701 GN=katG PE=3 SV=1	4495	Nsco_NS_434_20203020_B_dolsa_HILIC1.51746.51746.3	controllerType=0 controllerNumber=1 scan=51746	132.444	Trypsin	B1	THGAGPASNVGPEPEGAALEQQGLGWQSTYGTGK	S{+1028}	1028	1028.02	1028.02	1028.02
02658:3	1	C.PFHHAAGS{+820.292}GTSNK.D	NA	S{+820}	710.977	3	2130.92	2130.92	0	0	8	NRagged	303.73	95.44	5.2	3	846	>tr|A2WCI5|A2WCI5_9BURK Catalase-peroxidase OS=Burkholderia dolosa AU0158 OX=350701 GN=katG PE=3 SV=1	4495	Nsco_NS_434_20203020_B_dolsa_HILIC1.5650.5650.3	controllerType=0 controllerNumber=1 scan=5650	29.261	Trypsin	B1	PFHHAAGSGTSNK	S{+820}	820	820.292	820.29	820.292
50014:3	280	F.GGS{+1489.595}TMYGSDQTVSGYTR.S	NA	S{+1490}	1086.12	3	3256.36	3256.36	0	0	51	NRagged	303.75	15.67	12.26	5.38	102	>tr|A0A0D5J334|A0A0D5J334_9BURK Uncharacterized protein OS=Burkholderia dolosa AU0158 OX=350701 GN=AK34_704 PE=4 SV=1	5588	Nsco_NS_434_20203020_B_dolsa_HILIC1.48728.48728.3	controllerType=0 controllerNumber=1 scan=48728	126.377	Trypsin	B1	GGSTMYGSDQTVSGYTR	S{+1490}	1490	1489.6	1489.6	1489.6
31049:3	61	T.PPSAGLPGTSS{+530.237}ASSDSLRPNSAK.T	NA	S{+530}	905.78	3	2715.33	2714.33	1	-1.2	6	NRagged	303.77	57.74	0	6.66	49	>tr|A2WBU3|A2WBU3_9BURK Peptidase C26 family protein OS=Burkholderia dolosa AU0158 OX=350701 GN=AK34_2151 PE=4 SV=1	2567	Nsco_NS_434_20203020_B_dolsa_HILIC3.29136.29136.3	controllerType=0 controllerNumber=1 scan=29136	88.6538	Trypsin	B3	PPSAGLPGTSSASSDSLRPNSAK	S{+530}	530	530.237	530.24	530.237
52265:3	1	E.PEGAALEQQGLGWQS{+1207.539}TYGTGK.G	NA	S{+1208}	1129.2	3	3385.58	3385.58	0	0	277	NRagged	303.78	128.16	0	6.24	846	>tr|A2WCI5|A2WCI5_9BURK Catalase-peroxidase OS=Burkholderia dolosa AU0158 OX=350701 GN=katG PE=3 SV=1	4495	Nsco_NS_434_20203020_B_dolsa_HILIC1.50561.50561.3	controllerType=0 controllerNumber=1 scan=50561	130.087	Trypsin	B1	PEGAALEQQGLGWQSTYGTGK	S{+1208}	1208	1207.54	1207.54	1207.54
71175:2	38	D.AHDVHMS{+393.649}DLLAGR.A	NA	S{+394}	908.176	2	1815.34	1815.34	0	0	1130	NRagged	303.8	37.45	3.87	5.37	76	>tr|A0A0D5J5A8|A0A0D5J5A8_9BURK Phosphoribosylformylglycinamidine synthase OS=Burkholderia dolosa AU0158 OX=350701 GN=purL PE=3 SV=1	1532	Nsco_NS_434_20203020_B_dolsa_HILIC1.66257.66257.4	controllerType=0 controllerNumber=1 scan=66257	161.859	Trypsin	B1	AHDVHMSDLLAGR	S{+394}	394	393.649	393.65	393.649
72378:5	195	G.FMS{+1572.739}TASC[+57.021]NSAITYIDGDKGELLYR.G	NA	C[+57], S{+1573}	857.807	5	4285	4285	0	0	51	NRagged	303.8	19.01	0	6.01	24	>tr|A2WDT7|A2WDT7_9BURK Citrate synthase OS=Burkholderia dolosa AU0158 OX=350701 GN=gltA PE=3 SV=1	4568	Nsco_NS_434_20203020_B_dolsa_HILIC1.67345.67345.5	controllerType=0 controllerNumber=1 scan=67345	164.408	Trypsin	B1	FMSTASCNSAITYIDGDKGELLYR	,S{+1573}	,+1573	1572.74	1572.74	1572.74
53179:3	1	K.THGAGPAS{+1770.796}NVGPEPEGAALEQQGLGWQSTYGTGK.G	NA	S{+1771}	1709.46	3	5126.38	5123.38	3	-2	264	Specific	303.9	303.9	0	7.54	934	>tr|A2WCI5|A2WCI5_9BURK Catalase-peroxidase OS=Burkholderia dolosa AU0158 OX=350701 GN=katG PE=3 SV=1	4495	Nsco_NS_434_20203020_B_dolsa_HILIC2.47563.47563.3	controllerType=0 controllerNumber=1 scan=47563	131.447	Trypsin	B2	THGAGPASNVGPEPEGAALEQQGLGWQSTYGTGK	S{+1771}	1771	1770.8	1770.8	1770.8
01828:5	4	K.AAAAAAAKGS{+1542.577}GAKPASAPKPASAAH.-	NA	S{+1543}	735.349	5	3672.72	3672.72	0	0	490	CRagged	303.91	54.4	9.19	4.12	265	>tr|A0A0D5J2T6|A0A0D5J2T6_9BURK PDZ domain-containing protein OS=Burkholderia dolosa AU0158 OX=350701 GN=AK34_245 PE=3 SV=1	877	Nsco_NS_434_20203020_B_dolsa_HILIC1.4964.4964.5	controllerType=0 controllerNumber=1 scan=4964	27.7492	Trypsin	B1	AAAAAAAKGSGAKPASAPKPASAAH	S{+1543}	1543	1542.58	1542.58	1542.58
43162:3	126	K.AADAGGSKPAAGAPAAPAAPAPVAVPAS{+1334.453}AVSGSAAQ.-	NA	S{+1334}	1440.33	3	4318.98	4316.98	2	-1.6	149	CRagged	303.94	303.94	0	7.34	107	>tr|A0A0D5J0Z1|A0A0D5J0Z1_9BURK Outer membrane lipid asymmetry maintenance protein MlaD OS=Burkholderia dolosa AU0158 OX=350701 GN=mlaD PE=4 SV=1	1870	Nsco_NS_434_20203020_B_dolsa_HILIC3.38967.38967.3	controllerType=0 controllerNumber=1 scan=38967	112.624	Trypsin	B3	AADAGGSKPAAGAPAAPAAPAPVAVPASAVSGSAAQ	S{+1334}	1334	1334.45	1334.45	1334.45
30880:4	317	K.PS{+918.443}ANDPNYPQDLQNAEK.K	NA	S{+918}	705.583	4	2819.31	2819.31	0	0	79	Specific	303.98	145.89	7.7	4.8	32	>tr|A0A0D5IW51|A0A0D5IW51_9BURK Uncharacterized protein OS=Burkholderia dolosa AU0158 OX=350701 GN=AK34_5343 PE=4 SV=1	757	Nsco_NS_434_20203020_B_dolsa_HILIC3.28991.28991.4	controllerType=0 controllerNumber=1 scan=28991	88.2265	Trypsin	B3	PSANDPNYPQDLQNAEK	S{+918}	918	918.443	918.44	918.443
40560:4	95	K.AADAGGSKPAAGAPAAPAAPAPVAVPASAVS{+1202.361}GSAAQ.-	NA	S{+1202}	1046.98	4	4184.89	4184.89	0	0	149	CRagged	303.99	119.42	5.51	2.77	119	>tr|A0A0D5J0Z1|A0A0D5J0Z1_9BURK Outer membrane lipid asymmetry maintenance protein MlaD OS=Burkholderia dolosa AU0158 OX=350701 GN=mlaD PE=4 SV=1	1870	Nsco_NS_434_20203020_B_dolsa_HILIC2.37080.37080.4	controllerType=0 controllerNumber=1 scan=37080	107.414	Trypsin	B2	AADAGGSKPAAGAPAAPAAPAPVAVPASAVSGSAAQ	S{+1202}	1202	1202.36	1202.36	1202.36
17480:4	335	D.HLS{+245.048}AENLEHVRK.L	NA	S{+245}	420.459	4	1678.81	1677.81	1	-2	256	NRagged	304	15.32	1.31	4.24	17	>tr|A2W6N7|A2W6N7_9BURK Aldo/keto reductase family protein OS=Burkholderia dolosa AU0158 OX=350701 GN=AK34_34 PE=4 SV=1	4570	Nsco_NS_434_20203020_B_dolsa_HILIC2.18581.18581.4	controllerType=0 controllerNumber=1 scan=18581	60.5932	Trypsin	B2	HLSAENLEHVRK	S{+245}	245	245.048	245.05	245.048
39175:5	279	I.VTADPHVMHS{+237.544}LRNEYR.A	NA	S{+238}	433.303	5	2162.49	2162.49	0	0	481	NRagged	304.01	13	13	5.43	17	>tr|A2WG88|A2WG88_9BURK 4Fe-4S dicluster domain protein OS=Burkholderia dolosa AU0158 OX=350701 GN=AK34_3472 PE=4 SV=1	3893	Nsco_NS_434_20203020_B_dolsa_HILIC2.35964.35964.5	controllerType=0 controllerNumber=1 scan=35964	104.754	Trypsin	B2	VTADPHVMHSLRNEYR	S{+238}	238	237.544	237.54	237.544
36297:3	7	A.PPSADNGAS{+767.296}QPQQFDPNRALQGK.T	NA	S{+767}	1064.16	3	3190.47	3190.47	0	0	52	NRagged	304.04	34.2	0	6.4	285	>tr|A0A0D5IXZ2|A0A0D5IXZ2_9BURK Sporulation related domain protein OS=Burkholderia dolosa AU0158 OX=350701 GN=AK34_187 PE=4 SV=1	2026	Nsco_NS_434_20203020_B_dolsa_HILIC3.33365.33365.3	controllerType=0 controllerNumber=1 scan=33365	99.0042	Trypsin	B3	PPSADNGASQPQQFDPNRALQGK	S{+767}	767	767.296	767.3	767.296
70589:4	196	K.LES{+855.444}C[+57.021]YLRPIIWVGSEK.L	NA	C[+57], S{+855}	702.12	4	2805.46	2805.46	0	0	94	Specific	304.05	76.82	29.2	3.91	26	>tr|A2W7R6|A2W7R6_9BURK Branched-chain-amino-acid aminotransferase OS=Burkholderia dolosa AU0158 OX=350701 GN=ilvE PE=3 SV=1	3085	Nsco_NS_434_20203020_B_dolsa_HILIC1.65780.65780.4	controllerType=0 controllerNumber=1 scan=65780	160.961	Trypsin	B1	LESCYLRPIIWVGSEK	,S{+855}	,+855	855.444	855.44	855.444
58676:3	23	E.HTVIS{+201.064}NASC[+57.021]TTNC[+57.021]LAPLVKPLNDK.I	NA	C[+57]*2, S{+201}	952.141	3	2854.41	2854.41	0	0	147	NRagged	304.07	16.7	16.7	6.15	220	>tr|A2WCR0|A2WCR0_9BURK Glyceraldehyde-3-phosphate dehydrogenase OS=Burkholderia dolosa AU0158 OX=350701 GN=gap PE=3 SV=1	2415	Nsco_NS_434_20203020_B_dolsa_HILIC1.55956.55956.3	controllerType=0 controllerNumber=1 scan=55956	140.9	Trypsin	B1	HTVISNASCTTNCLAPLVKPLNDK	*2,S{+201}	*2,+201	201.064	201.06	201.064
55384:4	157	N.PEDYPDS{+1276.509}EDTRQQDLEISTGTGFK.A	NA	S{+1277}	1001.94	4	4004.73	4004.73	0	0	108	NRagged	304.1	120.66	2.4	5.9	43	>tr|A0A0D5J0C4|A0A0D5J0C4_9BURK Uncharacterized protein OS=Burkholderia dolosa AU0158 OX=350701 GN=AK34_2019 PE=4 SV=1	184	Nsco_NS_434_20203020_B_dolsa_HILIC1.53225.53225.4	controllerType=0 controllerNumber=1 scan=53225	135.354	Trypsin	B1	PEDYPDSEDTRQQDLEISTGTGFK	S{+1277}	1277	1276.51	1276.51	1276.51
04954:3	56	G.GS{+289.089}GGGDEGGYGGGYGGGGRGEQAER.G	NA	S{+289}	845.344	3	2534.02	2533.02	1	-1.3	116	NRagged	304.16	29.71	0	7.29	52	>tr|A2W7E7|A2W7E7_9BURK Single-stranded DNA-binding protein OS=Burkholderia dolosa AU0158 OX=350701 GN=ssb PE=3 SV=1	2874	Nsco_NS_434_20203020_B_dolsa_HILIC1.7980.7980.3	controllerType=0 controllerNumber=1 scan=7980	34.5088	Trypsin	B1	GSGGGDEGGYGGGYGGGGRGEQAER	S{+289}	289	289.089	289.09	289.089
48357:3	42	A.GASALAQGQS{+1461.535}QEAVASAADAQSQSLASR.V	NA	S{+1462}	1374.61	3	4121.82	4121.82	0	0	35	NRagged	304.16	7.26	0	5.84	93	>tr|A0A0D5IU12|A0A0D5IU12_9BURK Xaa-Pro dipeptidyl-peptidase OS=Burkholderia dolosa AU0158 OX=350701 GN=AK34_3439 PE=3 SV=1	4921	Nsco_NS_434_20203020_B_dolsa_HILIC2.43631.43631.3	controllerType=0 controllerNumber=1 scan=43631	123.125	Trypsin	B2	GASALAQGQSQEAVASAADAQSQSLASR	S{+1462}	1462	1461.54	1461.54	1461.54
77331:3	87	Y.GAS{+1473.561}SIQILEGLEAVR.K	NA	S{+1474}	1006.47	3	3017.41	3016.41	1	-1.1	15	NRagged	304.17	0.1	0	4.78	52	>tr|A0A0D5J5Y8|A0A0D5J5Y8_9BURK DNA gyrase subunit B OS=Burkholderia dolosa AU0158 OX=350701 GN=gyrB PE=3 SV=1	4882	Nsco_NS_434_20203020_B_dolsa_HILIC2.66720.66720.3	controllerType=0 controllerNumber=1 scan=66720	172.824	Trypsin	B2	GASSIQILEGLEAVR	S{+1474}	1474	1473.56	1473.56	1473.56
71082:7	117	A.PRGAGRQGEDGGDLS{+1756.095}PGEWMAAEPSLHQQLHDALR.L	NA	S{+1756}	786.274	7	5497.87	5494.87	3	-1.8	94	NRagged	304.2	5.13	0	7.8	26	>tr|A2WJ87|A2WJ87_9BURK RNA polymerase sigma-54 factor OS=Burkholderia dolosa AU0158 OX=350701 GN=rpoN PE=3 SV=1	3616	Nsco_NS_434_20203020_B_dolsa_HILIC1.66161.66161.4	controllerType=0 controllerNumber=1 scan=66161	161.661	Trypsin	B1	PRGAGRQGEDGGDLSPGEWMAAEPSLHQQLHDALR	S{+1756}	1756	1756.1	1756.1	1756.1
53712:5	879	S.SEPAHGFEVHHQVVELS{+397.190}GLC[+57.021]GHC[+57.021]K.T	NA	C[+57]*2, S{+397}	623.295	5	3112.45	3111.45	1	-1.1	124	NRagged	304.24	22.56	0	5.5	6	>tr|A0A0D5J5Z5|A0A0D5J5Z5_9BURK Ferric uptake regulation protein OS=Burkholderia dolosa AU0158 OX=350701 GN=fur PE=3 SV=1	5587	Nsco_NS_434_20203020_B_dolsa_HILIC1.51804.51804.5	controllerType=0 controllerNumber=1 scan=51804	132.564	Trypsin	B1	SEPAHGFEVHHQVVELSGLCGHCK	*2,S{+397}	*2,+397	397.19	397.19	397.19
38180:2	251	Y.HGWTYDC[+57.021]GS{+467.099}GR.C	NA	C[+57], S{+467}	881.814	2	1762.62	1762.62	0	0	96	NRagged	304.27	10.16	10.16	4.27	22	>tr|A0A0D5IYF2|A0A0D5IYF2_9BURK Rieske [2Fe-2S] domain protein OS=Burkholderia dolosa AU0158 OX=350701 GN=AK34_5310 PE=4 SV=1	455	Nsco_NS_434_20203020_B_dolsa_HILIC1.38230.38230.2	controllerType=0 controllerNumber=1 scan=38230	102.9	Trypsin	B1	HGWTYDCGSGR	,S{+467}	,+467	467.099	467.1	467.099
00771:2	4	K.GSGAKPAS{+1135.429}APKPASAAH.-	NA	S{+1135}	1321.11	2	2641.22	2640.22	1	-1.3	498	CRagged	304.31	66.34	0	6.7	265	>tr|A0A0D5J2T6|A0A0D5J2T6_9BURK PDZ domain-containing protein OS=Burkholderia dolosa AU0158 OX=350701 GN=AK34_245 PE=3 SV=1	877	Nsco_NS_434_20203020_B_dolsa_HILIC1.4144.4144.2	controllerType=0 controllerNumber=1 scan=4144	25.0311	Trypsin	B1	GSGAKPASAPKPASAAH	S{+1135}	1135	1135.43	1135.43	1135.43
67483:5	454	R.ILKGEKPGAIAS{+728.500}ETSSNLELFVNTGAAAK.Q	NA	S{+728}	730.219	5	3647.07	3645.07	2	-1.8	275	Specific	304.31	126.42	0	7.52	15	>tr|A0A0D5J436|A0A0D5J436_9BURK ABC transporter substrate binding family protein OS=Burkholderia dolosa AU0158 OX=350701 GN=AK34_272 PE=4 SV=1	66	Nsco_NS_434_20203020_B_dolsa_HILIC1.63311.63311.4	controllerType=0 controllerNumber=1 scan=63311	155.938	Trypsin	B1	ILKGEKPGAIASETSSNLELFVNTGAAAK	S{+728}	728	728.5	728.5	728.5
56648:3	620	W.QSWMLDHRVPS{+286.132}GAGNC[+57.021]DTSALDK.N	NA	C[+57], S{+286}	944.434	3	2831.29	2831.29	0	0	179	NRagged	304.32	62.95	4.8	4.37	16	>tr|A2WD06|A2WD06_9BURK Thiol:disulfide interchange protein OS=Burkholderia dolosa AU0158 OX=350701 GN=AK34_2622 PE=3 SV=1	3716	Nsco_NS_434_20203020_B_dolsa_HILIC3.49791.49791.3	controllerType=0 controllerNumber=1 scan=49791	136.685	Trypsin	B3	QSWMLDHRVPSGAGNCDTSALDK	,S{+286}	,+286	286.132	286.13	286.132
24930:4	18	R.IGS{+508.218}DKYNDRLSLR.R	NA	S{+508}	512.013	4	2045.03	2045.03	0	0	140	Specific	304.4	47.43	13.9	4.66	141	>tr|A2WBS8|A2WBS8_9BURK OmpA family protein OS=Burkholderia dolosa AU0158 OX=350701 GN=AK34_2136 PE=4 SV=1	3216	Nsco_NS_434_20203020_B_dolsa_HILIC2.24612.24612.3	controllerType=0 controllerNumber=1 scan=24612	76.4775	Trypsin	B2	IGSDKYNDRLSLR	S{+508}	508	508.218	508.22	508.218
04254:4	1	C.PFHHAAGS{+984.296}GTSNK.D	NA	S{+984}	574.735	4	2295.92	2294.92	1	-1.5	8	NRagged	304.42	69.58	0	5.44	934	>tr|A2WCI5|A2WCI5_9BURK Catalase-peroxidase OS=Burkholderia dolosa AU0158 OX=350701 GN=katG PE=3 SV=1	4495	Nsco_NS_434_20203020_B_dolsa_HILIC2.6754.6754.4	controllerType=0 controllerNumber=1 scan=6754	30.2288	Trypsin	B2	PFHHAAGSGTSNK	S{+984}	984	984.296	984.3	984.296
49625:3	280	S.SFGGSTMYGSDQTVS{+1256.488}GYTR.S	NA	S{+1256}	1086.46	3	3257.35	3257.35	0	0	49	NRagged	304.45	11.5	0	5.38	102	>tr|A0A0D5J334|A0A0D5J334_9BURK Uncharacterized protein OS=Burkholderia dolosa AU0158 OX=350701 GN=AK34_704 PE=4 SV=1	5588	Nsco_NS_434_20203020_B_dolsa_HILIC1.48414.48414.3	controllerType=0 controllerNumber=1 scan=48414	125.737	Trypsin	B1	SFGGSTMYGSDQTVSGYTR	S{+1256}	1256	1256.49	1256.49	1256.49
75850:4	117	L.PDGTVLVAGGYNGSSLS{+914.457}SAELYHPDTK.T	NA	S{+914}	913.199	4	3649.77	3649.77	0	0	470	NRagged	304.45	66.25	0	4.72	36	>tr|A0A0D5IX49|A0A0D5IX49_9BURK Kelch motif family protein OS=Burkholderia dolosa AU0158 OX=350701 GN=AK34_5711 PE=4 SV=1	1660	Nsco_NS_434_20203020_B_dolsa_HILIC3.64936.64936.4	controllerType=0 controllerNumber=1 scan=64936	170.594	Trypsin	B3	PDGTVLVAGGYNGSSLSSAELYHPDTK	S{+914}	914	914.457	914.46	914.457
64557:6	425	R.FTLDGVDYPLDRNENGNLLHGGAS{+606.426}GFHR.E	NA	S{+606}	614.322	6	3680.9	3677.9	3	-2.7	101	Specific	304.45	87.91	0	6.8	12	>tr|A2WJ10|A2WJ10_9BURK Aldose 1-epimerase OS=Burkholderia dolosa AU0158 OX=350701 GN=AK34_5074 PE=3 SV=1	3354	Nsco_NS_434_20203020_B_dolsa_HILIC3.55919.55919.5	controllerType=0 controllerNumber=1 scan=55919	150.032	Trypsin	B3	FTLDGVDYPLDRNENGNLLHGGASGFHR	S{+606}	606	606.426	606.43	606.426
32283:5	534	V.KLENGHVVLGHIS{+1059.989}GK.M	NA	S{+1060}	530.583	5	2648.89	2647.89	1	-1.3	25	NRagged	304.46	62.33	0	4.3	21	>tr|A0A0D5J020|A0A0D5J020_9BURK Translation initiation factor IF-1 OS=Burkholderia dolosa AU0158 OX=350701 GN=infA PE=3 SV=1	4824	Nsco_NS_434_20203020_B_dolsa_HILIC3.30107.30107.3	controllerType=0 controllerNumber=1 scan=30107	91.063	Trypsin	B3	KLENGHVVLGHISGK	S{+1060}	1060	1059.99	1059.99	1059.99
35374:4	35	A.VAPRDDDADVQAGVAHDEPPAS{+665.236}DAAIAAAPK.E	NA	S{+665}	927.93	4	3708.7	3705.7	3	-2.7	108	NRagged	304.47	107.36	0	6.62	69	>tr|A0A0D5IV12|A0A0D5IV12_9BURK Sporulation related domain protein OS=Burkholderia dolosa AU0158 OX=350701 GN=AK34_4465 PE=4 SV=1	5589	Nsco_NS_434_20203020_B_dolsa_HILIC2.32899.32899.4	controllerType=0 controllerNumber=1 scan=32899	97.5697	Trypsin	B2	VAPRDDDADVQAGVAHDEPPASDAAIAAAPK	S{+665}	665	665.236	665.24	665.236
27681:4	586	I.STRFDFKGS{+240.152}DAR.I	NA	S{+240}	407.712	4	1627.83	1626.83	1	-2.1	27	NRagged	304.47	117.8	0	4.04	11	>tr|A2W7Y3|A2W7Y3_9BURK UPF0234 protein AK34_528 OS=Burkholderia dolosa AU0158 OX=350701 GN=AK34_528 PE=3 SV=1	4743	Nsco_NS_434_20203020_B_dolsa_HILIC3.26500.26500.4	controllerType=0 controllerNumber=1 scan=26500	81.7319	Trypsin	B3	STRFDFKGSDAR	S{+240}	240	240.152	240.15	240.152
58923:4	33	R.EALTGANNDSS{+1008.272}KWEPKPNDPGLETEYLK.R	NA	S{+1008}	1029.44	4	4114.76	4111.76	3	-2.4	197	Specific	304.51	47.04	0	6.46	107	>tr|A2WAP2|A2WAP2_9BURK NlpB/DapX lipofamily protein OS=Burkholderia dolosa AU0158 OX=350701 GN=AK34_1684 PE=4 SV=1	4154	Nsco_NS_434_20203020_B_dolsa_HILIC2.52139.52139.3	controllerType=0 controllerNumber=1 scan=52139	141.115	Trypsin	B2	EALTGANNDSSKWEPKPNDPGLETEYLK	S{+1008}	1008	1008.27	1008.27	1008.27
55212:5	61	R.RRGFTPES{+1260.186}IQLFC[+57.021]ER.I	NA	C[+57], S{+1260}	632.234	5	3157.14	3156.14	1	-1.1	312	Specific	304.52	144.31	0	6.84	60	>tr|A2WAW7|A2WAW7_9BURK Glutamine--tRNA ligase OS=Burkholderia dolosa AU0158 OX=350701 GN=glnS PE=3 SV=1	2923	Nsco_NS_434_20203020_B_dolsa_HILIC1.53079.53079.3	controllerType=0 controllerNumber=1 scan=53079	135.046	Trypsin	B1	RRGFTPESIQLFCER	,S{+1260}	,+1260	1260.19	1260.19	1260.19
24238:5	5	T.TS{+1760.823}ANTSGTTSAGTGSTSTAATAGTSATAPAASAPEAATKPAK.S	NA	S{+1761}	1089.92	5	5445.59	5442.59	3	-1.8	106	NRagged	304.6	304.6	0	6.82	372	>tr|A0A0D5J0G4|A0A0D5J0G4_9BURK Helix-hairpin-helix motif family protein OS=Burkholderia dolosa AU0158 OX=350701 GN=AK34_1279 PE=4 SV=1	1241	Nsco_NS_434_20203020_B_dolsa_HILIC3.23857.23857.5	controllerType=0 controllerNumber=1 scan=23857	74.7344	Trypsin	B3	TSANTSGTTSAGTGSTSTAATAGTSATAPAASAPEAATKPAK	S{+1761}	1761	1760.82	1760.82	1760.82
37675:5	81	P.PVS{+281.178}LREPKPPRYDAK.S	NA	S{+281}	407.837	5	2035.15	2034.15	1	-1.6	273	NRagged	304.65	304.65	0	7.25	56	>tr|A2WGG5|A2WGG5_9BURK Acetyl-CoA carboxylase OS=Burkholderia dolosa AU0158 OX=350701 GN=AK34_3383 PE=4 SV=1	2851	Nsco_NS_434_20203020_B_dolsa_HILIC2.34747.34747.5	controllerType=0 controllerNumber=1 scan=34747	101.871	Trypsin	B2	PVSLREPKPPRYDAK	S{+281}	281	281.178	281.18	281.178
71644:3	22	S.INAS{+929.386}GEGGWTSQTATGLDVSNNPIVGAYATAK.A	NA	S{+929}	1360.64	3	4079.92	4079.92	0	0	218	NRagged	304.7	27.14	27.14	6.44	152	>tr|A2WDW5|A2WDW5_9BURK Gram-negative porin family protein OS=Burkholderia dolosa AU0158 OX=350701 GN=AK34_4448 PE=4 SV=1	3971	Nsco_NS_434_20203020_B_dolsa_HILIC1.66735.66735.3	controllerType=0 controllerNumber=1 scan=66735	163.012	Trypsin	B1	INASGEGGWTSQTATGLDVSNNPIVGAYATAK	S{+929}	929	929.386	929.39	929.386
65763:5	17	H.YS{+363.183}FGDVKGELIDQLGVRDK.E	NA	S{+363}	501.264	5	2502.29	2502.29	0	0	105	NRagged	304.74	0.12	0.12	6.37	143	>tr|A2W9I4|A2W9I4_9BURK Peroxiredoxin OS=Burkholderia dolosa AU0158 OX=350701 GN=AK34_1181 PE=4 SV=1	3764	Nsco_NS_434_20203020_B_dolsa_HILIC1.61953.61953.5	controllerType=0 controllerNumber=1 scan=61953	153.333	Trypsin	B1	YSFGDVKGELIDQLGVRDK	S{+363}	363	363.183	363.18	363.183
15719:3	6	K.PLATGHDEAS{+1307.508}WAQNR.R	NA	S{+1308}	987.767	3	2961.29	2960.29	1	-1.1	146	Specific	304.78	1.42	0	5.82	380	>tr|A0A0D5IZU7|A0A0D5IZU7_9BURK Peptidoglycan-associated protein OS=Burkholderia dolosa AU0158 OX=350701 GN=pal PE=3 SV=1	723	Nsco_NS_434_20203020_B_dolsa_HILIC1.18952.18952.3	controllerType=0 controllerNumber=1 scan=18952	61.7937	Trypsin	B1	PLATGHDEASWAQNR	S{+1308}	1308	1307.51	1307.51	1307.51
72744:5	26	A.TGTSHLHVFWQASGGVTEPGS{+1687.811}SGSPIYSPEKR.V	NA	S{+1688}	1009.89	5	5045.44	5044.44	1	-0.7	173	NRagged	304.78	14.87	0	5.92	284	>sp|LYSC_LYSEN|(Common contaminant protein)	5638	Nsco_NS_434_20203020_B_dolsa_HILIC1.67648.67648.5	controllerType=0 controllerNumber=1 scan=67648	165.027	Trypsin	B1	TGTSHLHVFWQASGGVTEPGSSGSPIYSPEKR	S{+1688}	1688	1687.81	1687.81	1687.81
21598:3	8	K.PLATGHDEAS{+285.135}WAQNR.R	NA	S{+285}	646.643	3	1937.91	1937.91	0	0	146	Specific	304.78	124.92	4.71	3.95	306	>tr|A0A0D5IZU7|A0A0D5IZU7_9BURK Peptidoglycan-associated protein OS=Burkholderia dolosa AU0158 OX=350701 GN=pal PE=3 SV=1	723	Nsco_NS_434_20203020_B_dolsa_HILIC2.21906.21906.3	controllerType=0 controllerNumber=1 scan=21906	69.2766	Trypsin	B2	PLATGHDEASWAQNR	S{+285}	285	285.135	285.13	285.135
21036:3	303	N.HGES{+467.251}LEELK.K	NA	S{+467}	503.595	3	1508.77	1508.77	0	0	292	NRagged	304.78	55.96	55.96	2.13	13	>tr|A2W5U6|A2W5U6_9BURK 4-hydroxyphenylpyruvate dioxygenase OS=Burkholderia dolosa AU0158 OX=350701 GN=hppD PE=4 SV=1	2312	Nsco_NS_434_20203020_B_dolsa_HILIC3.21243.21243.3	controllerType=0 controllerNumber=1 scan=21243	67.7884	Trypsin	B3	HGESLEELK	S{+467}	467	467.251	467.25	467.251
30507:6	455	K.AKDDS{+1439.794}DRLALLPK.L	NA	S{+1440}	481.105	6	2881.6	2881.6	0	0	177	Specific	304.81	112.29	0.39	5.81	17	>tr|A0A0D5IWX1|A0A0D5IWX1_9BURK 5-methyltetrahydropteroyltriglutamate--homocysteine methyltransferase OS=Burkholderia dolosa AU0158 OX=350701 GN=metE PE=3 SV=1	5060	Nsco_NS_434_20203020_B_dolsa_HILIC1.31558.31558.3	controllerType=0 controllerNumber=1 scan=31558	88.0569	Trypsin	B1	AKDDSDRLALLPK	S{+1440}	1440	1439.79	1439.79	1439.79
21299:4	3	K.PSKPATTTTSANTS{+905.390}GTTSAGTGSTSTAATAGTSATAPAASAPEAATKPAK.S	NA	S{+905}	1344.4	4	5374.57	5370.57	4	-2.5	98	Specific	304.85	304.85	0	6.88	577	>tr|A0A0D5J0G4|A0A0D5J0G4_9BURK Helix-hairpin-helix motif family protein OS=Burkholderia dolosa AU0158 OX=350701 GN=AK34_1279 PE=4 SV=1	1241	Nsco_NS_434_20203020_B_dolsa_HILIC1.23869.23869.2	controllerType=0 controllerNumber=1 scan=23869	72.4414	Trypsin	B1	PSKPATTTTSANTSGTTSAGTGSTSTAATAGTSATAPAASAPEAATKPAK	S{+905}	905	905.39	905.39	905.39
12495:3	1	E.TQC[+57.021]PFHHAAGS{+401.124}GTSNK.D	NA	C[+57], S{+401}	701.3	3	2101.88	2100.88	1	-1.6	5	NRagged	304.87	34.21	0	5.58	934	>tr|A2WCI5|A2WCI5_9BURK Catalase-peroxidase OS=Burkholderia dolosa AU0158 OX=350701 GN=katG PE=3 SV=1	4495	Nsco_NS_434_20203020_B_dolsa_HILIC2.14072.14072.3	controllerType=0 controllerNumber=1 scan=14072	48.9426	Trypsin	B2	TQCPFHHAAGSGTSNK	,S{+401}	,+401	401.124	401.12	401.124
27464:3	608	Q.EHS{+269.134}LAMYGSC[+57.021]TTENC[+57.021]PHR.K	NA	C[+57]*2, S{+269}	807.011	3	2419.02	2419.02	0	0	123	NRagged	304.89	5.98	5.98	5.01	12	>tr|A2WCQ3|A2WCQ3_9BURK Ferric uptake regulation protein OS=Burkholderia dolosa AU0158 OX=350701 GN=fur PE=3 SV=1	3467	Nsco_NS_434_20203020_B_dolsa_HILIC2.26602.26602.3	controllerType=0 controllerNumber=1 scan=26602	81.7383	Trypsin	B2	EHSLAMYGSCTTENCPHR	*2,S{+269}	*2,+269	269.134	269.13	269.134
53378:3	68	N.GYAPAHHVS{+461.227}TADYGALDTPAVWR.N	NA	S{+461}	972.807	3	2916.41	2916.41	0	0	345	NRagged	304.9	16.32	0	4.13	50	>tr|A0A0D5J054|A0A0D5J054_9BURK Cell division protein FtsZ OS=Burkholderia dolosa AU0158 OX=350701 GN=ftsZ PE=3 SV=1	5483	Nsco_NS_434_20203020_B_dolsa_HILIC3.47248.47248.2	controllerType=0 controllerNumber=1 scan=47248	131.311	Trypsin	B3	GYAPAHHVSTADYGALDTPAVWR	S{+461}	461	461.227	461.23	461.227
34282:3	7	A.PPSADNGAS{+738.306}QPQQFDPNRALQGK.T	NA	S{+738}	1054.83	3	3162.48	3161.48	1	-1.1	52	NRagged	304.91	39.89	0	6.93	285	>tr|A0A0D5IXZ2|A0A0D5IXZ2_9BURK Sporulation related domain protein OS=Burkholderia dolosa AU0158 OX=350701 GN=AK34_187 PE=4 SV=1	2026	Nsco_NS_434_20203020_B_dolsa_HILIC3.31733.31733.3	controllerType=0 controllerNumber=1 scan=31733	95.0847	Trypsin	B3	PPSADNGASQPQQFDPNRALQGK	S{+738}	738	738.306	738.31	738.306
55402:3	27	K.PVVGDNGS{+777.375}GMHVHQSIWK.D	NA	S{+777}	909.113	3	2725.32	2725.32	0	0	262	Specific	304.91	1.19	1.19	3.2	120	>tr|A2W8Y7|A2W8Y7_9BURK Glutamine synthetase OS=Burkholderia dolosa AU0158 OX=350701 GN=glnA PE=3 SV=1	2944	Nsco_NS_434_20203020_B_dolsa_HILIC3.48837.48837.3	controllerType=0 controllerNumber=1 scan=48837	134.703	Trypsin	B3	PVVGDNGSGMHVHQSIWK	S{+777}	777	777.375	777.38	777.375
62585:6	55	T.GDDMREGLS{+1195.620}C[+57.021]VLSVKVPEPK.F	NA	C[+57], S{+1196}	569.46	6	3411.72	3411.72	0	0	336	NRagged	304.93	9.52	0	6.18	65	>tr|A0A0D5J5Y8|A0A0D5J5Y8_9BURK DNA gyrase subunit B OS=Burkholderia dolosa AU0158 OX=350701 GN=gyrB PE=3 SV=1	4882	Nsco_NS_434_20203020_B_dolsa_HILIC1.59084.59084.5	controllerType=0 controllerNumber=1 scan=59084	147.042	Trypsin	B1	GDDMREGLSCVLSVKVPEPK	,S{+1196}	,+1196	1195.62	1195.62	1195.62
71661:3	513	K.RAAIAAAAS{+568.208}ELLPALTQPAAPPATDAQR.V	NA	S{+568}	1104.57	3	3311.7	3310.7	1	-1	550	Specific	304.97	148.65	33.97	7.97	17	>tr|A0A0D5IS36|A0A0D5IS36_9BURK MMPL family protein OS=Burkholderia dolosa AU0158 OX=350701 GN=AK34_4980 PE=4 SV=1	5382	Nsco_NS_434_20203020_B_dolsa_HILIC2.62150.62150.3	controllerType=0 controllerNumber=1 scan=62150	162.351	Trypsin	B2	RAAIAAAASELLPALTQPAAPPATDAQR	S{+568}	568	568.208	568.21	568.208
57010:3	404	Q.LGAEGSGHILS{+357.434}LDR.H	NA	S{+357}	594.733	3	1782.18	1782.18	0	0	327	NRagged	304.98	43.7	0.64	5.56	17	>tr|A2WB42|A2WB42_9BURK Phosphoglucosamine mutase OS=Burkholderia dolosa AU0158 OX=350701 GN=glmM PE=3 SV=1	3447	Nsco_NS_434_20203020_B_dolsa_HILIC1.54557.54557.4	controllerType=0 controllerNumber=1 scan=54557	138.034	Trypsin	B1	LGAEGSGHILSLDR	S{+357}	357	357.434	357.43	357.434
72703:5	439	E.SMS{+397.228}EKPLGVEIAQFHC[+57.021]ELAQDALQRK.D	NA	C[+57], S{+397}	677.35	5	3382.72	3382.72	0	0	169	NRagged	304.98	8.11	8.11	5.36	8	>tr|A2WBR7|A2WBR7_9BURK Lipopolysaccharide assembly protein B OS=Burkholderia dolosa AU0158 OX=350701 GN=lapB PE=3 SV=1	3849	Nsco_NS_434_20203020_B_dolsa_HILIC1.67618.67618.5	controllerType=0 controllerNumber=1 scan=67618	164.975	Trypsin	B1	SMSEKPLGVEIAQFHCELAQDALQRK	,S{+397}	,+397	397.228	397.23	397.228
43558:3	25	G.TWS{+209.963}ADEEDAFKQPIRDQYER.Q	NA	S{+210}	899.373	3	2696.11	2694.11	2	-2.5	468	NRagged	304.99	8.25	0	7.3	122	>tr|A2WGG5|A2WGG5_9BURK Acetyl-CoA carboxylase OS=Burkholderia dolosa AU0158 OX=350701 GN=AK34_3383 PE=4 SV=1	2851	Nsco_NS_434_20203020_B_dolsa_HILIC1.42760.42760.3	controllerType=0 controllerNumber=1 scan=42760	112.605	Trypsin	B1	TWSADEEDAFKQPIRDQYER	S{+210}	210	209.963	209.96	209.963
16147:4	40	I.SEPEPS{+702.337}HKQPEPAVEADHHPDK.C	NA	S{+702}	791.624	4	3163.47	3163.47	0	0	78	NRagged	305.08	1.31	0	5.05	98	>tr|A0A0D5IRW1|A0A0D5IRW1_9BURK Uncharacterized protein OS=Burkholderia dolosa AU0158 OX=350701 GN=AK34_4658 PE=4 SV=1	1482	Nsco_NS_434_20203020_B_dolsa_HILIC1.19392.19392.4	controllerType=0 controllerNumber=1 scan=19392	62.9121	Trypsin	B1	SEPEPSHKQPEPAVEADHHPDK	S{+702}	702	702.337	702.34	702.337
14686:2	44	A.PAADTS{+1603.572}AAASAPAKK.D	NA	S{+1604}	1481.15	2	2961.28	2960.28	1	-1.1	27	NRagged	305.11	132.94	0	6.51	288	>tr|A0A0D5J5Q7|A0A0D5J5Q7_9BURK Uncharacterized protein OS=Burkholderia dolosa AU0158 OX=350701 GN=AK34_2850 PE=4 SV=1	1986	Nsco_NS_434_20203020_B_dolsa_HILIC1.17981.17981.2	controllerType=0 controllerNumber=1 scan=17981	59.5216	Trypsin	B1	PAADTSAAASAPAKK	S{+1604}	1604	1603.57	1603.57	1603.57
05083:3	56	G.GS{+304.101}GGGDEGGYGGGYGGGGRGEQAER.G	NA	S{+304}	850.015	3	2548.03	2548.03	0	0	116	NRagged	305.11	0.88	0.88	5.36	52	>tr|A2W7E7|A2W7E7_9BURK Single-stranded DNA-binding protein OS=Burkholderia dolosa AU0158 OX=350701 GN=ssb PE=3 SV=1	2874	Nsco_NS_434_20203020_B_dolsa_HILIC1.8116.8116.3	controllerType=0 controllerNumber=1 scan=8116	34.8289	Trypsin	B1	GSGGGDEGGYGGGYGGGGRGEQAER	S{+304}	304	304.101	304.1	304.101
49537:4	32	M.GMNIIS{+257.100}AKDHGDSFNTLESGR.A	NA	S{+257}	627.546	4	2507.16	2506.16	1	-1.3	173	NRagged	305.11	75.09	2.64	5.64	81	>tr|A0A0D5J5Q9|A0A0D5J5Q9_9BURK Bacterial extracellular solute-binding s, 3 family protein OS=Burkholderia dolosa AU0158 OX=350701 GN=AK34_2479 PE=4 SV=1	1250	Nsco_NS_434_20203020_B_dolsa_HILIC3.44086.44086.4	controllerType=0 controllerNumber=1 scan=44086	124.444	Trypsin	B3	GMNIISAKDHGDSFNTLESGR	S{+257}	257	257.1	257.1	257.1
06907:4	2102	-.MLHMHTHS{+410.357}TR.V	NA	S{+410}	416.242	4	1661.94	1660.94	1	-2	1	NRagged	305.12	22.13	0	3.34	2	>tr|A2WGU6|A2WGU6_9BURK Uncharacterized protein OS=Burkholderia dolosa AU0158 OX=350701 GN=AK34_3226 PE=4 SV=1	3656	Nsco_NS_434_20203020_B_dolsa_HILIC2.9080.9080.3	controllerType=0 controllerNumber=1 scan=9080	35.934	Trypsin	B2	MLHMHTHSTR	S{+410}	410	410.357	410.36	410.357
36909:3	7	A.PPS{+865.327}ADNGASQPQQFDPNRALQGK.T	NA	S{+865}	1097.17	3	3289.5	3288.5	1	-1	52	NRagged	305.15	42.91	0	7.13	285	>tr|A0A0D5IXZ2|A0A0D5IXZ2_9BURK Sporulation related domain protein OS=Burkholderia dolosa AU0158 OX=350701 GN=AK34_187 PE=4 SV=1	2026	Nsco_NS_434_20203020_B_dolsa_HILIC3.33836.33836.3	controllerType=0 controllerNumber=1 scan=33836	100.055	Trypsin	B3	PPSADNGASQPQQFDPNRALQGK	S{+865}	865	865.327	865.33	865.327
76484:5	3	R.GQVLAKPGS{+664.270}ITPHTHFTAEVYVLSK.D	NA	S{+664}	669.949	5	3345.72	3344.72	1	-1	292	Specific	305.18	37.68	0	6.84	347	>tr|A0A0D5J071|A0A0D5J071_9BURK Elongation factor Tu OS=Burkholderia dolosa AU0158 OX=350701 GN=tuf PE=3 SV=1	3777	Nsco_NS_434_20203020_B_dolsa_HILIC3.65465.65465.4	controllerType=0 controllerNumber=1 scan=65465	171.845	Trypsin	B3	GQVLAKPGSITPHTHFTAEVYVLSK	S{+664}	664	664.27	664.27	664.27
07852:6	277	K.ATKVDGVYS{+733.324}ADPKK.D	NA	S{+733}	369.691	6	2213.11	2212.11	1	-1.5	160	Specific	305.19	52.38	0	3.95	25	>tr|A0A0D5IY56|A0A0D5IY56_9BURK Uridylate kinase OS=Burkholderia dolosa AU0158 OX=350701 GN=pyrH PE=3 SV=1	1152	Nsco_NS_434_20203020_B_dolsa_HILIC2.10031.10031.4	controllerType=0 controllerNumber=1 scan=10031	38.51	Trypsin	B2	ATKVDGVYSADPKK	S{+733}	733	733.324	733.32	733.324
77298:4	26	A.TGTS{+1544.711}HLHVFWQASGGVTEPGSSGSPIYSPEKR.V	NA	S{+1545}	1226.09	4	4901.34	4901.34	0	0	173	NRagged	305.2	8.47	0	4.65	284	>sp|LYSC_LYSEN|(Common contaminant protein)	5638	Nsco_NS_434_20203020_B_dolsa_HILIC1.71289.71289.4	controllerType=0 controllerNumber=1 scan=71289	172.546	Trypsin	B1	TGTSHLHVFWQASGGVTEPGSSGSPIYSPEKR	S{+1545}	1545	1544.71	1544.71	1544.71
35074:5	27	I.VDTYGGAAPHGGGAFS{+240.147}GKDPSKVDR.S	NA	S{+240}	538.07	5	2686.32	2686.32	0	0	252	NRagged	305.21	6.72	4.28	5.23	102	>tr|A0A0D5J686|A0A0D5J686_9BURK S-adenosylmethionine synthase OS=Burkholderia dolosa AU0158 OX=350701 GN=metK PE=3 SV=1	5576	Nsco_NS_434_20203020_B_dolsa_HILIC2.32662.32662.5	controllerType=0 controllerNumber=1 scan=32662	97.0022	Trypsin	B2	VDTYGGAAPHGGGAFSGKDPSKVDR	S{+240}	240	240.147	240.15	240.147
38698:4	355	L.LWDKQPIDLDERAAQQES{+763.197}R.V	NA	S{+763}	766.591	4	3063.34	3061.34	2	-2.2	32	NRagged	305.22	208.72	208.72	6.53	30	>tr|A2W883|A2W883_9BURK Uncharacterized protein OS=Burkholderia dolosa AU0158 OX=350701 GN=AK34_641 PE=4 SV=1	4744	Nsco_NS_434_20203020_B_dolsa_HILIC3.35289.35289.4	controllerType=0 controllerNumber=1 scan=35289	103.589	Trypsin	B3	LWDKQPIDLDERAAQQESR	S{+763}	763	763.197	763.2	763.197
38289:4	61	E.AIVNS{+213.025}IHHQAIRDLGR.D	NA	S{+213}	504.262	4	2014.02	2013.02	1	-1.7	319	NRagged	305.24	88.78	17.73	5.2	49	>tr|A2WBU3|A2WBU3_9BURK Peptidase C26 family protein OS=Burkholderia dolosa AU0158 OX=350701 GN=AK34_2151 PE=4 SV=1	2567	Nsco_NS_434_20203020_B_dolsa_HILIC3.34962.34962.4	controllerType=0 controllerNumber=1 scan=34962	102.747	Trypsin	B3	AIVNSIHHQAIRDLGR	S{+213}	213	213.025	213.03	213.025
66205:5	1440	K.PEVS{+1850.948}DPYYPQALQTTQAR.V	NA	S{+1851}	783.796	5	3914.95	3914.95	0	0	49	Specific	305.25	135.03	0	4.53	2	>tr|A2WI31|A2WI31_9BURK Uncharacterized protein OS=Burkholderia dolosa AU0158 OX=350701 GN=AK34_5338 PE=4 SV=1	3512	Nsco_NS_434_20203020_B_dolsa_HILIC3.57201.57201.5	controllerType=0 controllerNumber=1 scan=57201	152.84	Trypsin	B3	PEVSDPYYPQALQTTQAR	S{+1851}	1851	1850.95	1850.95	1850.95
32674:2	49	A.PPAVANADAAADS{+850.351}GDASSSASAGAR.F	NA	S{+850}	1520.17	2	3039.34	3037.34	2	-2.2	187	NRagged	305.31	153.72	0	7.54	65	>tr|A0A0D5IV12|A0A0D5IV12_9BURK Sporulation related domain protein OS=Burkholderia dolosa AU0158 OX=350701 GN=AK34_4465 PE=4 SV=1	5589	Nsco_NS_434_20203020_B_dolsa_HILIC3.30439.30439.2	controllerType=0 controllerNumber=1 scan=30439	91.9245	Trypsin	B3	PPAVANADAAADSGDASSSASAGAR	S{+850}	850	850.351	850.35	850.351
20716:4	305	R.HAHFVLDGS{+440.216}GPAK.L	NA	S{+440}	444.98	4	1776.9	1775.9	1	-1.9	282	Specific	305.32	187.54	0	4.8	32	>tr|A2W8V8|A2W8V8_9BURK Fumarate hydratase class I OS=Burkholderia dolosa AU0158 OX=350701 GN=AK34_922 PE=3 SV=1	2153	Nsco_NS_434_20203020_B_dolsa_HILIC3.20980.20980.3	controllerType=0 controllerNumber=1 scan=20980	67.1258	Trypsin	B3	HAHFVLDGSGPAK	S{+440}	440	440.216	440.22	440.216
57188:3	648	Q.TYGAGESFSVPGNS{+1128.454}R.F	NA	S{+1128}	886.724	3	2658.16	2657.16	1	-1.3	76	NRagged	305.4	72.17	12.75	3.86	15	>tr|A2WFA4|A2WFA4_9BURK Pyrimidine/purine nucleoside phosphorylase OS=Burkholderia dolosa AU0158 OX=350701 GN=ppnP PE=3 SV=1	2	Nsco_NS_434_20203020_B_dolsa_HILIC2.50786.50786.3	controllerType=0 controllerNumber=1 scan=50786	138.245	Trypsin	B2	TYGAGESFSVPGNSR	S{+1128}	1128	1128.45	1128.45	1128.45
39225:3	22	K.FGNPAIKGES{+267.163}ADKDHSGWIEVK.S	NA	S{+267}	884.787	3	2652.35	2652.35	0	0	8	Specific	305.41	207.2	0	7.97	144	>tr|A2WD45|A2WD45_9BURK Hemolysin-coregulated protein OS=Burkholderia dolosa AU0158 OX=350701 GN=AK34_2663 PE=4 SV=1	2956	Nsco_NS_434_20203020_B_dolsa_HILIC2.36003.36003.3	controllerType=0 controllerNumber=1 scan=36003	104.836	Trypsin	B2	FGNPAIKGESADKDHSGWIEVK	S{+267}	267	267.163	267.16	267.163
62782:5	10	M.MEQLS{+1235.880}TEPVTDRDGNETRQESFNSIYMMADSGAR.G	NA	S{+1236}	1021.52	5	5103.59	5101.59	2	-1.3	703	NRagged	305.44	47.95	0	5.53	139	>tr|A0A0D5J0M8|A0A0D5J0M8_9BURK DNA-directed RNA polymerase subunit beta' OS=Burkholderia dolosa AU0158 OX=350701 GN=rpoC PE=3 SV=1	1735	Nsco_NS_434_20203020_B_dolsa_HILIC2.55105.55105.4	controllerType=0 controllerNumber=1 scan=55105	147.379	Trypsin	B2	MEQLSTEPVTDRDGNETRQESFNSIYMMADSGAR	S{+1236}	1236	1235.88	1235.88	1235.88
34989:2	49	K.DRS{+264.161}VIAKPTNEEEVALYK.S	NA	S{+264}	1164.62	2	2328.24	2326.24	2	-2.9	155	Specific	305.44	175.94	1.2	6.83	67	>tr|A0A0D5J125|A0A0D5J125_9BURK Adenosylhomocysteinase OS=Burkholderia dolosa AU0158 OX=350701 GN=ahcY PE=3 SV=1	59	Nsco_NS_434_20203020_B_dolsa_HILIC2.32589.32589.2	controllerType=0 controllerNumber=1 scan=32589	96.8298	Trypsin	B2	DRSVIAKPTNEEEVALYK	S{+264}	264	264.161	264.16	264.161
38396:3	126	K.AADAGGSKPAAGAPAAPAAPAPVAVPAS{+1134.421}AVSGSAAQ.-	NA	S{+1134}	1373.65	3	4118.95	4116.95	2	-1.6	149	CRagged	305.45	305.45	0	7.41	107	>tr|A0A0D5J0Z1|A0A0D5J0Z1_9BURK Outer membrane lipid asymmetry maintenance protein MlaD OS=Burkholderia dolosa AU0158 OX=350701 GN=mlaD PE=4 SV=1	1870	Nsco_NS_434_20203020_B_dolsa_HILIC3.35038.35038.3	controllerType=0 controllerNumber=1 scan=35038	102.911	Trypsin	B3	AADAGGSKPAAGAPAAPAAPAPVAVPASAVSGSAAQ	S{+1134}	1134	1134.42	1134.42	1134.42
36834:3	361	C.PYKGDC[+57.021]AYYS{+862.291}IPAGGER.A	NA	C[+57], S{+862}	923.057	3	2767.16	2766.16	1	-1.2	79	NRagged	305.48	59.16	11.21	6.82	16	>tr|A2WE79|A2WE79_9BURK NTP_transf_9 domain-containing protein OS=Burkholderia dolosa AU0158 OX=350701 GN=AK34_4308 PE=4 SV=1	2870	Nsco_NS_434_20203020_B_dolsa_HILIC1.37171.37171.3	controllerType=0 controllerNumber=1 scan=37171	100.796	Trypsin	B1	PYKGDCAYYSIPAGGER	,S{+862}	,+862	862.291	862.29	862.291
16017:3	8	L.ATGHDEAS{+211.143}WAQNRR.A	NA	S{+211}	604.3	3	1810.88	1809.88	1	-1.9	148	NRagged	305.48	94.53	17.43	4.7	306	>tr|A0A0D5IZU7|A0A0D5IZU7_9BURK Peptidoglycan-associated protein OS=Burkholderia dolosa AU0158 OX=350701 GN=pal PE=3 SV=1	723	Nsco_NS_434_20203020_B_dolsa_HILIC2.17328.17328.3	controllerType=0 controllerNumber=1 scan=17328	57.3697	Trypsin	B2	ATGHDEASWAQNRR	S{+211}	211	211.143	211.14	211.143
78021:2	295	K.GEFGIYLVS{+212.090}DGANKPYR.L	NA	S{+212}	1050.02	2	2099.03	2098.03	1	-1.6	359	Specific	305.48	71.89	14.36	4.82	15	>tr|A2W8Q7|A2W8Q7_9BURK NADH-quinone oxidoreductase subunit D OS=Burkholderia dolosa AU0158 OX=350701 GN=nuoD PE=3 SV=1	3681	Nsco_NS_434_20203020_B_dolsa_HILIC2.67288.67288.4	controllerType=0 controllerNumber=1 scan=67288	173.987	Trypsin	B2	GEFGIYLVSDGANKPYR	S{+212}	212	212.09	212.09	212.09
59582:6	1033	G.PLAAPFDVPFLDGEREHS{+863.322}IAGDDDAAPLAAYYFNYRK.T	NA	S{+863}	830.057	6	4975.3	4975.3	0	0	340	NRagged	305.48	84.8	0	6.53	6	>tr|A2W8S2|A2W8S2_9BURK Acyl-CoA dehydrogenase OS=Burkholderia dolosa AU0158 OX=350701 GN=AK34_878 PE=3 SV=1	2866	Nsco_NS_434_20203020_B_dolsa_HILIC2.52668.52668.3	controllerType=0 controllerNumber=1 scan=52668	142.24	Trypsin	B2	PLAAPFDVPFLDGEREHSIAGDDDAAPLAAYYFNYRK	S{+863}	863	863.322	863.32	863.322
35216:3	579	P.DFVSYAQS{+209.226}YGAHGHR.V	NA	S{+209}	635.336	3	1903.99	1903.99	0	0	485	NRagged	305.49	19.83	19.83	3.5	8	>tr|A2WI13|A2WI13_9BURK Thiamine pyrophosphate enzyme, central domain protein OS=Burkholderia dolosa AU0158 OX=350701 GN=AK34_4629 PE=3 SV=1	2844	Nsco_NS_434_20203020_B_dolsa_HILIC2.32769.32769.3	controllerType=0 controllerNumber=1 scan=32769	97.255	Trypsin	B2	DFVSYAQSYGAHGHR	S{+209}	209	209.226	209.23	209.226
48621:3	760	D.PYPGC[+57.021]S{+1704.600}AAEGVFR.V	NA	C[+57], S{+1705}	1039.09	3	3115.25	3115.25	0	0	184	NRagged	305.5	95.37	11.27	4.79	8	>tr|A2WD33|A2WD33_9BURK Aminopeptidase OS=Burkholderia dolosa AU0158 OX=350701 GN=AK34_2651 PE=3 SV=1	3748	Nsco_NS_434_20203020_B_dolsa_HILIC2.43847.43847.3	controllerType=0 controllerNumber=1 scan=43847	123.617	Trypsin	B2	PYPGCSAAEGVFR	,S{+1705}	,+1705	1704.6	1704.6	1704.6
40758:3	1211	S.FAS{+275.684}IKDELR.G	NA	S{+276}	452.429	3	1355.27	1354.27	1	-2.5	270	NRagged	305.5	114.02	0	4.63	4	>tr|A2WJK3|A2WJK3_9BURK AraC-type DNA-binding domain-containing protein OS=Burkholderia dolosa AU0158 OX=350701 GN=AK34_5314 PE=4 SV=1	3239	Nsco_NS_434_20203020_B_dolsa_HILIC2.37243.37243.4	controllerType=0 controllerNumber=1 scan=37243	107.791	Trypsin	B2	FASIKDELR	S{+276}	276	275.684	275.68	275.684
39706:4	87	K.C[+57.021]EIYIVEGDS{+1407.588}AGGSAK.Q	NA	C[+57], S{+1408}	766.592	4	3063.35	3063.35	0	0	442	Specific	305.53	54.7	12.62	4.9	52	>tr|A0A0D5J5Y8|A0A0D5J5Y8_9BURK DNA gyrase subunit B OS=Burkholderia dolosa AU0158 OX=350701 GN=gyrB PE=3 SV=1	4882	Nsco_NS_434_20203020_B_dolsa_HILIC2.36404.36404.4	controllerType=0 controllerNumber=1 scan=36404	105.796	Trypsin	B2	CEIYIVEGDSAGGSAK	,S{+1408}	,+1408	1407.59	1407.59	1407.59
80240:2	399	L.IDNWLLVS{+642.213}AGALR.D	NA	S{+642}	1035.51	2	2070.01	2070.01	0	0	853	NRagged	305.71	25.03	4.38	3.76	17	>tr|A2WHJ4|A2WHJ4_9BURK 5-oxoprolinase OS=Burkholderia dolosa AU0158 OX=350701 GN=AK34_4836 PE=4 SV=1	3491	Nsco_NS_434_20203020_B_dolsa_HILIC1.73727.73727.2	controllerType=0 controllerNumber=1 scan=73727	176.384	Trypsin	B1	IDNWLLVSAGALR	S{+642}	642	642.213	642.21	642.213
27348:3	274	V.DANGQVDNS{+1083.538}ADAQR.I	NA	S{+1084}	848.73	3	2544.17	2544.17	0	0	358	NRagged	305.73	53.17	0	4.58	25	>tr|A2W939|A2W939_9BURK NlpB/DapX lipofamily protein OS=Burkholderia dolosa AU0158 OX=350701 GN=AK34_1013 PE=4 SV=1	4030	Nsco_NS_434_20203020_B_dolsa_HILIC2.26508.26508.3	controllerType=0 controllerNumber=1 scan=26508	81.4847	Trypsin	B2	DANGQVDNSADAQR	S{+1084}	1084	1083.54	1083.54	1083.54
03808:3	345	N.GPQDFS{+323.124}TRR.V	NA	S{+323}	462.889	3	1386.65	1386.65	0	0	629	NRagged	305.74	51.44	0.8	1.85	21	>tr|A0A0D5J086|A0A0D5J086_9BURK Chitobiase OS=Burkholderia dolosa AU0158 OX=350701 GN=chb PE=4 SV=1	1477	Nsco_NS_434_20203020_B_dolsa_HILIC1.6793.6793.3	controllerType=0 controllerNumber=1 scan=6793	31.7573	Trypsin	B1	GPQDFSTRR	S{+323}	323	323.124	323.12	323.124
57552:3	911	W.QSWMLDHRVPS{+299.233}GAGNC[+57.021]DTSALDK.N	NA	C[+57], S{+299}	948.801	3	2844.39	2844.39	0	0	179	NRagged	305.75	71.13	4.8	5.38	11	>tr|A2WD06|A2WD06_9BURK Thiol:disulfide interchange protein OS=Burkholderia dolosa AU0158 OX=350701 GN=AK34_2622 PE=3 SV=1	3716	Nsco_NS_434_20203020_B_dolsa_HILIC2.51066.51066.3	controllerType=0 controllerNumber=1 scan=51066	138.847	Trypsin	B2	QSWMLDHRVPSGAGNCDTSALDK	,S{+299}	,+299	299.233	299.23	299.233
35225:5	1279	K.ARES{+1575.080}DATADGADAVVRPAYWDK.A	NA	S{+1575}	788.646	5	3939.2	3939.2	0	0	70	Specific	305.76	198.41	2.4	7.38	5	>tr|A2W952|A2W952_9BURK 3-methyladenine DNA glycosylase/8-oxoguanine DNA glycosylase OS=Burkholderia dolosa AU0158 OX=350701 GN=AK34_1027 PE=4 SV=1	3480	Nsco_NS_434_20203020_B_dolsa_HILIC3.32502.32502.3	controllerType=0 controllerNumber=1 scan=32502	96.9871	Trypsin	B3	ARESDATADGADAVVRPAYWDK	S{+1575}	1575	1575.08	1575.08	1575.08
53918:2	1	H.GAGPASNVGPEPEGAALEQQGLGWQS{+286.097}TYGTGK.G	NA	S{+286}	1701.29	2	3401.57	3400.57	1	-1	266	NRagged	305.77	37.6	1.2	7.03	846	>tr|A2WCI5|A2WCI5_9BURK Catalase-peroxidase OS=Burkholderia dolosa AU0158 OX=350701 GN=katG PE=3 SV=1	4495	Nsco_NS_434_20203020_B_dolsa_HILIC1.51974.51974.2	controllerType=0 controllerNumber=1 scan=51974	132.892	Trypsin	B1	GAGPASNVGPEPEGAALEQQGLGWQSTYGTGK	S{+286}	286	286.097	286.1	286.097
14290:3	45	A.PAADTS{+1603.567}AAASAPAKK.D	NA	S{+1604}	987.765	3	2961.28	2960.28	1	-1.1	27	NRagged	305.77	57.78	0	6.06	252	>tr|A0A0D5J5Q7|A0A0D5J5Q7_9BURK Uncharacterized protein OS=Burkholderia dolosa AU0158 OX=350701 GN=AK34_2850 PE=4 SV=1	1986	Nsco_NS_434_20203020_B_dolsa_HILIC2.15652.15652.3	controllerType=0 controllerNumber=1 scan=15652	52.9353	Trypsin	B2	PAADTSAAASAPAKK	S{+1604}	1604	1603.57	1603.57	1603.57
75821:2	2	A.QMDGAILVC[+57.021]S{+670.055}AADGPMPQTR.E	NA	C[+57], S{+670}	1395.52	2	2790.03	2788.03	2	-2.4	98	NRagged	305.78	14.31	0	4.65	514	>tr|A0A0D5J071|A0A0D5J071_9BURK Elongation factor Tu OS=Burkholderia dolosa AU0158 OX=350701 GN=tuf PE=3 SV=1	3777	Nsco_NS_434_20203020_B_dolsa_HILIC1.70101.70101.2	controllerType=0 controllerNumber=1 scan=70101	170.187	Trypsin	B1	QMDGAILVCSAADGPMPQTR	,S{+670}	,+670	670.055	670.05	670.055
13420:6	115	R.YHHFGEGEYAQS{+1707.616}ER.A	NA	S{+1708}	570.564	6	3418.35	3417.35	1	-1	421	Specific	305.84	188.72	0	6.14	66	>tr|A0A0D5IY62|A0A0D5IY62_9BURK AhpC/TSA family protein OS=Burkholderia dolosa AU0158 OX=350701 GN=AK34_5308 PE=4 SV=1	71	Nsco_NS_434_20203020_B_dolsa_HILIC1.16866.16866.3	controllerType=0 controllerNumber=1 scan=16866	57.0794	Trypsin	B1	YHHFGEGEYAQSER	S{+1708}	1708	1707.62	1707.62	1707.62
36320:3	318	F.DAINS{+303.160}DMTITEQRK.H	NA	S{+303}	642.32	3	1924.94	1924.94	0	0	91	NRagged	305.87	16.7	16.7	2.95	18	>tr|A0A0D5IZS4|A0A0D5IZS4_9BURK Lysine-arginine-ornithine-binding periplasmic family protein OS=Burkholderia dolosa AU0158 OX=350701 GN=AK34_1960 PE=3 SV=1	448	Nsco_NS_434_20203020_B_dolsa_HILIC3.33387.33387.3	controllerType=0 controllerNumber=1 scan=33387	99.06	Trypsin	B3	DAINSDMTITEQRK	S{+303}	303	303.16	303.16	303.16
57399:4	2	T.PHTHFTAEVYVLS{+262.147}KDEGGR.H	NA	S{+262}	602.057	4	2405.2	2405.2	0	0	303	NRagged	305.98	35.78	0	4.32	514	>tr|A0A0D5J071|A0A0D5J071_9BURK Elongation factor Tu OS=Burkholderia dolosa AU0158 OX=350701 GN=tuf PE=3 SV=1	3777	Nsco_NS_434_20203020_B_dolsa_HILIC1.54876.54876.4	controllerType=0 controllerNumber=1 scan=54876	138.661	Trypsin	B1	PHTHFTAEVYVLSKDEGGR	S{+262}	262	262.147	262.15	262.147
77521:2	997	I.PKDELSS{+1295.621}PIK.G	NA	S{+1296}	1205.62	2	2410.24	2409.24	1	-1.4	95	NRagged	305.98	25.28	0	4.4	9	>tr|A2W7G0|A2W7G0_9BURK CHRD domain protein OS=Burkholderia dolosa AU0158 OX=350701 GN=AK34_341 PE=4 SV=1	2896	Nsco_NS_434_20203020_B_dolsa_HILIC3.66282.66282.2	controllerType=0 controllerNumber=1 scan=66282	173.716	Trypsin	B3	PKDELSSPIK	S{+1296}	1296	1295.62	1295.62	1295.62
51719:4	33	L.TGANNDSS{+314.151}KWEPKPNDPGLETEYLK.R	NA	S{+314}	777.124	4	3105.47	3104.47	1	-1.1	200	NRagged	306.05	16.34	1.03	5.24	107	>tr|A2WAP2|A2WAP2_9BURK NlpB/DapX lipofamily protein OS=Burkholderia dolosa AU0158 OX=350701 GN=AK34_1684 PE=4 SV=1	4154	Nsco_NS_434_20203020_B_dolsa_HILIC2.46315.46315.4	controllerType=0 controllerNumber=1 scan=46315	128.991	Trypsin	B2	TGANNDSSKWEPKPNDPGLETEYLK	S{+314}	314	314.151	314.15	314.151
23610:4	53	M.STERNDAPAAS{+542.177}NFIR.N	NA	S{+542}	548.751	4	2191.98	2190.98	1	-1.5	2	NRagged	306.05	126.36	0	4.67	46	>tr|A2WAW7|A2WAW7_9BURK Glutamine--tRNA ligase OS=Burkholderia dolosa AU0158 OX=350701 GN=glnS PE=3 SV=1	2923	Nsco_NS_434_20203020_B_dolsa_HILIC3.23347.23347.3	controllerType=0 controllerNumber=1 scan=23347	73.4075	Trypsin	B3	STERNDAPAASNFIR	S{+542}	542	542.177	542.18	542.177
60134:4	140	R.DLGNS{+404.244}VIVVEHDEDMIR.T	NA	S{+404}	587.301	4	2346.18	2345.18	1	-1.4	548	Specific	306.06	22.62	0	4.17	32	>tr|A2W7E5|A2W7E5_9BURK UvrABC system protein A OS=Burkholderia dolosa AU0158 OX=350701 GN=uvrA PE=3 SV=1	2987	Nsco_NS_434_20203020_B_dolsa_HILIC2.53089.53089.4	controllerType=0 controllerNumber=1 scan=53089	143.125	Trypsin	B2	DLGNSVIVVEHDEDMIR	S{+404}	404	404.244	404.24	404.244
49882:2	519	S.PYIDNC[+57.021]GFEQS{+253.098}HDIVR.W	NA	C[+57], S{+253}	1101.99	2	2202.98	2202.98	0	0	213	NRagged	306.07	99.93	1.19	5.63	22	>tr|A2WFW3|A2WFW3_9BURK Esterase PHB depolymerase family protein OS=Burkholderia dolosa AU0158 OX=350701 GN=AK34_3615 PE=4 SV=1	3329	Nsco_NS_434_20203020_B_dolsa_HILIC2.44830.44830.4	controllerType=0 controllerNumber=1 scan=44830	125.767	Trypsin	B2	PYIDNCGFEQSHDIVR	,S{+253}	,+253	253.098	253.1	253.098
76935:5	30	M.PS{+760.283}QPGFNLGYLAYNVEHKPVDKLEVR.Q	NA	S{+760}	746.972	5	3730.83	3730.83	0	0	293	NRagged	306.1	111.36	0	5.46	76	>tr|A2W6R4|A2W6R4_9BURK ABC-type dipeptide transport system periplasmic component OS=Burkholderia dolosa AU0158 OX=350701 GN=AK34_66 PE=4 SV=1	2484	Nsco_NS_434_20203020_B_dolsa_HILIC1.70987.70987.5	controllerType=0 controllerNumber=1 scan=70987	171.942	Trypsin	B1	PSQPGFNLGYLAYNVEHKPVDKLEVR	S{+760}	760	760.283	760.28	760.283
10299:3	1147	A.NRPAGTLS{+256.058}YGHQR.R	NA	S{+256}	571.604	3	1712.8	1712.8	0	0	150	NRagged	306.15	5.48	5.18	5.13	6	>tr|A2WG35|A2WG35_9BURK ABC transporter ATP-binding protein OS=Burkholderia dolosa AU0158 OX=350701 GN=AK34_3531 PE=4 SV=1	4155	Nsco_NS_434_20203020_B_dolsa_HILIC1.13207.13207.3	controllerType=0 controllerNumber=1 scan=13207	46.8859	Trypsin	B1	NRPAGTLSYGHQR	S{+256}	256	256.058	256.06	256.058
61065:6	1727	I.ELRIPS{+1437.709}GKPGKEGADALK.A	NA	S{+1438}	551.465	6	3303.75	3303.75	0	0	80	NRagged	306.16	19.87	0.86	4.02	4	>tr|A2WCP6|A2WCP6_9BURK DNA polymerase III OS=Burkholderia dolosa AU0158 OX=350701 GN=holA PE=4 SV=1	2611	Nsco_NS_434_20203020_B_dolsa_HILIC2.53795.53795.4	controllerType=0 controllerNumber=1 scan=53795	144.606	Trypsin	B2	ELRIPSGKPGKEGADALK	S{+1438}	1438	1437.71	1437.71	1437.71
53975:3	16	R.VYRNGIQVDETGPSRTEFVDTGLS{+266.147}PDTEYR.Y	NA	S{+266}	1223.6	3	3668.77	3667.77	1	-0.9	336	Specific	306.17	306.17	1.11	9.51	176	>tr|A2WG26|A2WG26_9BURK Chitin binding domain protein OS=Burkholderia dolosa AU0158 OX=350701 GN=AK34_3546 PE=4 SV=1	2776	Nsco_NS_434_20203020_B_dolsa_HILIC2.48210.48210.3	controllerType=0 controllerNumber=1 scan=48210	132.825	Trypsin	B2	VYRNGIQVDETGPSRTEFVDTGLSPDTEYR	S{+266}	266	266.147	266.15	266.147
26478:2	37	K.KLNEVSVDDDANQS{+504.648}DEQPAAAAAPGK.S	NA	S{+505}	1573.95	2	3146.89	3144.89	2	-2.1	4	Specific	306.21	80.46	0	7.37	89	>tr|A0A0D5IRQ8|A0A0D5IRQ8_9BURK RNA polymerase sigma factor RpoD OS=Burkholderia dolosa AU0158 OX=350701 GN=rpoD PE=3 SV=1	5457	Nsco_NS_434_20203020_B_dolsa_HILIC3.25558.25558.4	controllerType=0 controllerNumber=1 scan=25558	79.3352	Trypsin	B3	KLNEVSVDDDANQSDEQPAAAAAPGK	S{+505}	505	504.648	504.65	504.648
57625:3	73	D.AFAALS{+1221.416}QNKAEAAQK.A	NA	S{+1221}	924.083	3	2770.23	2769.23	1	-1.2	177	NRagged	306.28	41.01	0	4.23	51	>tr|A2W9X2|A2W9X2_9BURK Acetyl-CoA C-acyltransferase family protein OS=Burkholderia dolosa AU0158 OX=350701 GN=AK34_1335 PE=3 SV=1	2262	Nsco_NS_434_20203020_B_dolsa_HILIC2.51119.51119.3	controllerType=0 controllerNumber=1 scan=51119	138.95	Trypsin	B2	AFAALSQNKAEAAQK	S{+1221}	1221	1221.42	1221.42	1221.42
29860:4	1	E.WKPAS{+287.098}GANDVFEGRDR.A	NA	S{+287}	523.998	4	2092.97	2091.97	1	-1.6	655	NRagged	306.29	18.47	18.47	5.37	846	>tr|A2WCI5|A2WCI5_9BURK Catalase-peroxidase OS=Burkholderia dolosa AU0158 OX=350701 GN=katG PE=3 SV=1	4495	Nsco_NS_434_20203020_B_dolsa_HILIC1.30976.30976.4	controllerType=0 controllerNumber=1 scan=30976	86.8602	Trypsin	B1	WKPASGANDVFEGRDR	S{+287}	287	287.098	287.1	287.098
70294:2	55	E.PGSSGS{+1155.042}PIYSPEK.R	NA	S{+1155}	1231.34	2	2461.67	2460.67	1	-1.4	191	NRagged	306.33	103.31	0	5.19	197	>sp|LYSC_LYSEN|(Common contaminant protein)	5638	Nsco_NS_434_20203020_B_dolsa_HILIC2.60925.60925.2	controllerType=0 controllerNumber=1 scan=60925	159.519	Trypsin	B2	PGSSGSPIYSPEK	S{+1155}	1155	1155.04	1155.04	1155.04
11800:4	269	K.VDGVYS{+328.176}ADPKKDPSATR.Y	NA	S{+328}	534.275	4	2134.08	2134.08	0	0	163	Specific	306.38	52.7	11.34	6.88	19	>tr|A0A0D5IY56|A0A0D5IY56_9BURK Uridylate kinase OS=Burkholderia dolosa AU0158 OX=350701 GN=pyrH PE=3 SV=1	1152	Nsco_NS_434_20203020_B_dolsa_HILIC3.13291.13291.4	controllerType=0 controllerNumber=1 scan=13291	46.8145	Trypsin	B3	VDGVYSADPKKDPSATR	S{+328}	328	328.176	328.18	328.176
04292:4	1096	K.KHVS{+403.198}EYYAPK.N	NA	S{+403}	407.212	4	1625.82	1624.82	1	-2.1	29	Specific	306.39	87.48	0	2.68	5	>tr|A2WD77|A2WD77_9BURK Cytochrome b OS=Burkholderia dolosa AU0158 OX=350701 GN=AK34_2704 PE=3 SV=1	3479	Nsco_NS_434_20203020_B_dolsa_HILIC1.7212.7212.3	controllerType=0 controllerNumber=1 scan=7212	32.5665	Trypsin	B1	KHVSEYYAPK	S{+403}	403	403.198	403.2	403.198
11802:3	603	V.HIGHS{+285.136}TGGGEVAR.Y	NA	S{+285}	521.595	3	1562.77	1562.77	0	0	93	NRagged	306.39	99.77	0	2.62	13	>tr|A0A0D5IWY1|A0A0D5IWY1_9BURK Non-heme chloroperoxidase OS=Burkholderia dolosa AU0158 OX=350701 GN=cpo PE=4 SV=1	1405	Nsco_NS_434_20203020_B_dolsa_HILIC2.13514.13514.3	controllerType=0 controllerNumber=1 scan=13514	47.5544	Trypsin	B2	HIGHSTGGGEVAR	S{+285}	285	285.136	285.14	285.136
11675:2	57	Y.GSGGGSYGS{+1128.412}GGGGGGGR.G	NA	S{+1128}	1206.48	2	2411.95	2411.95	0	0	532	NRagged	306.4	0.31	0.31	5.42	35	>sp|K2C1_HUMAN|(Common contaminant protein)	5618	Nsco_NS_434_20203020_B_dolsa_HILIC3.13190.13190.2	controllerType=0 controllerNumber=1 scan=13190	46.5846	Trypsin	B3	GSGGGSYGSGGGGGGGR	S{+1128}	1128	1128.41	1128.41	1128.41
45568:3	167	K.TEQALAS{+243.120}THQVDTQLAQLDGK.L	NA	S{+243}	833.089	3	2497.25	2497.25	0	0	376	Specific	306.42	61.77	0	4.24	41	>tr|A2W899|A2W899_9BURK Uroporphyrinogen-III synthase HemD family protein OS=Burkholderia dolosa AU0158 OX=350701 GN=AK34_661 PE=4 SV=1	3817	Nsco_NS_434_20203020_B_dolsa_HILIC3.40879.40879.3	controllerType=0 controllerNumber=1 scan=40879	117.084	Trypsin	B3	TEQALASTHQVDTQLAQLDGK	S{+243}	243	243.12	243.12	243.12
66447:4	365	K.NLSEDFQKLEDKVALQNAS{+854.364}SDAR.L	NA	S{+854}	859.415	4	3434.64	3432.64	2	-2	163	Specific	306.43	56.83	0	5.87	9	>tr|A2W9H6|A2W9H6_9BURK Phage shock protein A (IM30) OS=Burkholderia dolosa AU0158 OX=350701 GN=AK34_1172 PE=4 SV=1	4429	Nsco_NS_434_20203020_B_dolsa_HILIC1.62492.62492.4	controllerType=0 controllerNumber=1 scan=62492	154.355	Trypsin	B1	NLSEDFQKLEDKVALQNASSDAR	S{+854}	854	854.364	854.36	854.364
25587:3	27	R.SASIRIPHVS{+702.194}NPK.G	NA	S{+702}	703.667	3	2108.98	2107.98	1	-1.6	343	Specific	306.44	306.44	0	5.76	120	>tr|A2W8Y7|A2W8Y7_9BURK Glutamine synthetase OS=Burkholderia dolosa AU0158 OX=350701 GN=glnA PE=3 SV=1	2944	Nsco_NS_434_20203020_B_dolsa_HILIC3.24881.24881.4	controllerType=0 controllerNumber=1 scan=24881	77.5105	Trypsin	B3	SASIRIPHVSNPK	S{+702}	702	702.194	702.19	702.194
59936:4	195	F.DDGELNAS{+359.143}YNC[+57.021]LDRHVEAGNGER.V	NA	C[+57], S{+359}	738.821	4	2952.26	2950.26	2	-2.3	77	NRagged	306.44	67.3	0.55	5.41	33	>tr|A0A0D5IW47|A0A0D5IW47_9BURK Acetyl-coenzyme A synthetase OS=Burkholderia dolosa AU0158 OX=350701 GN=acs PE=3 SV=1	1452	Nsco_NS_434_20203020_B_dolsa_HILIC3.52319.52319.4	controllerType=0 controllerNumber=1 scan=52319	142.192	Trypsin	B3	DDGELNASYNCLDRHVEAGNGER	,S{+359}	,+359	359.143	359.14	359.143
69106:6	76	K.RMGHAGALIS{+1477.972}GGADTAEAKLEIMEAC[+57.021]GIK.V	NA	C[+57], S{+1478}	740.079	6	4435.44	4435.44	0	0	249	Specific	306.45	118.94	1.6	5.77	59	>tr|A2W7Q2|A2W7Q2_9BURK Succinate--CoA ligase [ADP-forming] subunit alpha OS=Burkholderia dolosa AU0158 OX=350701 GN=sucD PE=3 SV=1	3002	Nsco_NS_434_20203020_B_dolsa_HILIC3.59483.59483.2	controllerType=0 controllerNumber=1 scan=59483	157.818	Trypsin	B3	RMGHAGALISGGADTAEAKLEIMEACGIK	,S{+1478}	,+1478	1477.97	1477.97	1477.97
41083:8	1701	R.KLEIGHTWLGES{+1722.902}AQR.T	NA	S{+1723}	431.983	8	3448.81	3447.81	1	-1	98	Specific	306.45	61.5	0	3.01	3	>tr|A0A0D5IQS3|A0A0D5IQS3_9BURK Acetyltransferase family protein OS=Burkholderia dolosa AU0158 OX=350701 GN=AK34_3624 PE=4 SV=1	1774	Nsco_NS_434_20203020_B_dolsa_HILIC3.37229.37229.2	controllerType=0 controllerNumber=1 scan=37229	108.171	Trypsin	B3	KLEIGHTWLGESAQR	S{+1723}	1723	1722.9	1722.9	1722.9
43234:3	79	K.AADAGGSKPAAGAPAAPAAPAPVAVPAS{+1194.411}AVSGSAAQ.-	NA	S{+1194}	1393.65	3	4178.94	4176.94	2	-1.6	149	CRagged	306.46	195.83	0	8.13	138	>tr|A0A0D5J0Z1|A0A0D5J0Z1_9BURK Outer membrane lipid asymmetry maintenance protein MlaD OS=Burkholderia dolosa AU0158 OX=350701 GN=mlaD PE=4 SV=1	1870	Nsco_NS_434_20203020_B_dolsa_HILIC1.42477.42477.3	controllerType=0 controllerNumber=1 scan=42477	111.968	Trypsin	B1	AADAGGSKPAAGAPAAPAAPAPVAVPASAVSGSAAQ	S{+1194}	1194	1194.41	1194.41	1194.41
75330:3	1156	V.LTDEQFFQGS{+1185.540}VR.S	NA	S{+1186}	871.75	3	2613.24	2612.24	1	-1.3	93	NRagged	306.48	123.22	0	4.15	4	>tr|A2WD01|A2WD01_9BURK Indole-3-glycerol phosphate synthase OS=Burkholderia dolosa AU0158 OX=350701 GN=trpC PE=3 SV=1	3494	Nsco_NS_434_20203020_B_dolsa_HILIC1.69712.69712.3	controllerType=0 controllerNumber=1 scan=69712	169.329	Trypsin	B1	LTDEQFFQGSVR	S{+1186}	1186	1185.54	1185.54	1185.54
14316:3	1455	K.PSAYNGS{+216.116}DKLQPPR.V	NA	S{+216}	582.967	3	1746.89	1745.89	1	-1.9	20	Specific	306.49	171.9	11.06	5.66	6	>tr|A0A0D5J602|A0A0D5J602_9BURK Methyltransferase domain protein OS=Burkholderia dolosa AU0158 OX=350701 GN=AK34_766 PE=4 SV=1	765	Nsco_NS_434_20203020_B_dolsa_HILIC2.15676.15676.3	controllerType=0 controllerNumber=1 scan=15676	52.9958	Trypsin	B2	PSAYNGSDKLQPPR	S{+216}	216	216.116	216.12	216.116
69538:5	715	A.PYLVVMDWGHDERDYAAGHS{+305.102}ER.A	NA	S{+305}	582.461	5	2908.28	2908.28	0	0	112	NRagged	306.5	306.5	16.75	6.62	4	>tr|A2WAU3|A2WAU3_9BURK Sugar phosphate isomerases/epimerase OS=Burkholderia dolosa AU0158 OX=350701 GN=AK34_1743 PE=4 SV=1	3492	Nsco_NS_434_20203020_B_dolsa_HILIC1.64942.64942.5	controllerType=0 controllerNumber=1 scan=64942	159.284	Trypsin	B1	PYLVVMDWGHDERDYAAGHSER	S{+305}	305	305.102	305.1	305.102
52515:2	1	E.PEGAALEQQGLGWQS{+1281.552}TYGTGK.G	NA	S{+1282}	1730.8	2	3460.6	3459.6	1	-1	277	NRagged	306.56	162.9	0	7.4	807	>tr|A2WCI5|A2WCI5_9BURK Catalase-peroxidase OS=Burkholderia dolosa AU0158 OX=350701 GN=katG PE=3 SV=1	4495	Nsco_NS_434_20203020_B_dolsa_HILIC3.46529.46529.2	controllerType=0 controllerNumber=1 scan=46529	129.716	Trypsin	B3	PEGAALEQQGLGWQSTYGTGK	S{+1282}	1282	1281.55	1281.55	1281.55
76184:4	660	R.QHDIYIGEWSADYIDPHS{+1225.735}NAQGFAWNPDNSDK.S	NA	S{+1226}	1229.84	4	4916.35	4916.35	0	0	416	Specific	306.59	226.26	4.04	4.54	8	>tr|A2WFC9|A2WFC9_9BURK ABC-type dipeptide transport system periplasmic component OS=Burkholderia dolosa AU0158 OX=350701 GN=AK34_3842 PE=4 SV=1	4268	Nsco_NS_434_20203020_B_dolsa_HILIC2.65797.65797.4	controllerType=0 controllerNumber=1 scan=65797	170.613	Trypsin	B2	QHDIYIGEWSADYIDPHSNAQGFAWNPDNSDK	S{+1226}	1226	1225.73	1225.73	1225.73
74995:5	275	Q.TPDPSRPEPQPDS{+1267.316}PPEPAPGTDPPVPLPPDVPRPDMPPREPGYDTPIA.R	NA	S{+1267}	1272.36	5	6357.77	6352.77	5	-2.6	6	Non	306.59	113.89	0	5.34	33	>tr|A0A0D5IRX0|A0A0D5IRX0_9BURK Uncharacterized protein OS=Burkholderia dolosa AU0158 OX=350701 GN=AK34_4879 PE=4 SV=1	1569	Nsco_NS_434_20203020_B_dolsa_HILIC3.64279.64279.4	controllerType=0 controllerNumber=1 scan=64279	168.875	Trypsin	B3	TPDPSRPEPQPDSPPEPAPGTDPPVPLPPDVPRPDMPPREPGYDTPIA	S{+1267}	1267	1267.32	1267.32	1267.32
11984:4	7	K.AAAAAAAS{+1857.565}ADAGASAPAAASSTK.A	NA	S{+1858}	930.124	4	3717.47	3717.47	0	0	157	Specific	306.66	143.05	45.66	6.06	287	>tr|A0A0D5J0G4|A0A0D5J0G4_9BURK Helix-hairpin-helix motif family protein OS=Burkholderia dolosa AU0158 OX=350701 GN=AK34_1279 PE=4 SV=1	1241	Nsco_NS_434_20203020_B_dolsa_HILIC2.13663.13663.4	controllerType=0 controllerNumber=1 scan=13663	47.9465	Trypsin	B2	AAAAAAASADAGASAPAAASSTK	S{+1858}	1858	1857.57	1857.57	1857.57
59876:6	206	E.PRS{+202.060}PDDLPGHDWIALAPHQHAAAWR.L	NA	S{+202}	503.749	6	3017.46	3016.46	1	-1.1	180	NRagged	306.68	225.65	1.76	7.14	18	>tr|A2WCB0|A2WCB0_9BURK Bacterial regulatory helix-turn-helix, lysR family protein OS=Burkholderia dolosa AU0158 OX=350701 GN=AK34_2346 PE=3 SV=1	2301	Nsco_NS_434_20203020_B_dolsa_HILIC1.56967.56967.6	controllerType=0 controllerNumber=1 scan=56967	142.971	Trypsin	B1	PRSPDDLPGHDWIALAPHQHAAAWR	S{+202}	202	202.06	202.06	202.06
14404:2	41	A.PAADTS{+1603.574}AAASAPAKK.D	NA	S{+1604}	1481.15	2	2961.29	2960.29	1	-1.1	27	NRagged	306.69	109.31	0	6.4	261	>tr|A0A0D5J5Q7|A0A0D5J5Q7_9BURK Uncharacterized protein OS=Burkholderia dolosa AU0158 OX=350701 GN=AK34_2850 PE=4 SV=1	1986	Nsco_NS_434_20203020_B_dolsa_HILIC3.15822.15822.2	controllerType=0 controllerNumber=1 scan=15822	53.5983	Trypsin	B3	PAADTSAAASAPAKK	S{+1604}	1604	1603.57	1603.57	1603.57
31877:4	1	K.PAS{+525.268}GANDVFEGRDR.A	NA	S{+525}	504.997	4	2016.97	2015.97	1	-1.7	657	Specific	306.7	22.19	22.19	4.16	934	>tr|A2WCI5|A2WCI5_9BURK Catalase-peroxidase OS=Burkholderia dolosa AU0158 OX=350701 GN=katG PE=3 SV=1	4495	Nsco_NS_434_20203020_B_dolsa_HILIC2.30044.30044.4	controllerType=0 controllerNumber=1 scan=30044	90.5686	Trypsin	B2	PASGANDVFEGRDR	S{+525}	525	525.268	525.27	525.268
08136:2	750	A.PQWDAQGQGES{+322.127}QR.-	NA	S{+322}	905.401	2	1809.79	1808.79	1	-1.9	253	NRagged	306.73	22.47	22.47	4.04	21	>tr|A0A0D5ISF7|A0A0D5ISF7_9BURK Enoyl-CoA hydratase/isomerase family protein OS=Burkholderia dolosa AU0158 OX=350701 GN=AK34_3566 PE=3 SV=1	4862	Nsco_NS_434_20203020_B_dolsa_HILIC3.10361.10361.2	controllerType=0 controllerNumber=1 scan=10361	39.433	Trypsin	B3	PQWDAQGQGESQR	S{+322}	322	322.127	322.13	322.127
76883:3	258	A.PLPLQS{+1757.825}AYVASK.H	NA	S{+1758}	1011.18	3	3031.54	3031.54	0	0	155	NRagged	306.74	64.7	0	4.13	21	>tr|A2WJB6|A2WJB6_9BURK Short chain dehydrogenase family protein OS=Burkholderia dolosa AU0158 OX=350701 GN=AK34_5219 PE=3 SV=1	3284	Nsco_NS_434_20203020_B_dolsa_HILIC1.70950.70950.3	controllerType=0 controllerNumber=1 scan=70950	171.856	Trypsin	B1	PLPLQSAYVASK	S{+1758}	1758	1757.83	1757.83	1757.83
71970:5	55	S.TVATEIS{+522.265}GYNGATGTSHLHVFWQASGGVTEPGSSGSPIYSPEKR.V	NA	S{+522}	1009.69	5	5044.44	5042.44	2	-1.3	161	NRagged	306.78	306.78	0.05	5.26	197	>sp|LYSC_LYSEN|(Common contaminant protein)	5638	Nsco_NS_434_20203020_B_dolsa_HILIC2.62417.62417.5	controllerType=0 controllerNumber=1 scan=62417	162.958	Trypsin	B2	TVATEISGYNGATGTSHLHVFWQASGGVTEPGSSGSPIYSPEKR	S{+522}	522	522.265	522.26	522.265
70072:5	27	V.PVSAFDEDKFENGHAFDGS{+707.326}SIAGWK.G	NA	S{+707}	684.518	5	3418.56	3418.56	0	0	37	NRagged	306.79	6.22	0	4.76	154	>tr|A2W8Y7|A2W8Y7_9BURK Glutamine synthetase OS=Burkholderia dolosa AU0158 OX=350701 GN=glnA PE=3 SV=1	2944	Nsco_NS_434_20203020_B_dolsa_HILIC1.65376.65376.5	controllerType=0 controllerNumber=1 scan=65376	160.174	Trypsin	B1	PVSAFDEDKFENGHAFDGSSIAGWK	S{+707}	707	707.326	707.33	707.326
46697:5	203	E.PPADPNRDPENDPLSPPS{+832.355}PGHHPDNPQQPDGPPSKDPI.-	NA	S{+832}	972.45	5	4858.22	4858.22	0	0	11	Non	306.81	56.95	0	6.1	27	>tr|A0A0D5IVD9|A0A0D5IVD9_9BURK Uncharacterized protein OS=Burkholderia dolosa AU0158 OX=350701 GN=AK34_3681 PE=4 SV=1	103	Nsco_NS_434_20203020_B_dolsa_HILIC1.45467.45467.5	controllerType=0 controllerNumber=1 scan=45467	118.48	Trypsin	B1	PPADPNRDPENDPLSPPSPGHHPDNPQQPDGPPSKDPI	S{+832}	832	832.355	832.36	832.355
79786:2	46	V.LDAGITYQS{+917.453}NVQPALGQAGK.S	NA	S{+917}	1474.76	2	2948.5	2948.5	0	0	30	NRagged	306.82	4.47	4.47	5.95	75	>tr|A2WFL9|A2WFL9_9BURK Gram-negative porin family protein OS=Burkholderia dolosa AU0158 OX=350701 GN=AK34_3734 PE=4 SV=1	4133	Nsco_NS_434_20203020_B_dolsa_HILIC1.73377.73377.2	controllerType=0 controllerNumber=1 scan=73377	175.704	Trypsin	B1	LDAGITYQSNVQPALGQAGK	S{+917}	917	917.453	917.45	917.453
74757:5	181	L.AEALC[+57.021]IEAGKPINDS{+1090.412}KGEVTR.L	NA	C[+57], S{+1090}	670.917	5	3350.56	3348.56	2	-2	84	NRagged	306.82	16.09	0	4.68	19	>tr|A2WI14|A2WI14_9BURK Aldehyde dehydrogenase family protein OS=Burkholderia dolosa AU0158 OX=350701 GN=AK34_4628 PE=3 SV=1	3904	Nsco_NS_434_20203020_B_dolsa_HILIC2.64657.64657.5	controllerType=0 controllerNumber=1 scan=64657	168.005	Trypsin	B2	AEALCIEAGKPINDSKGEVTR	,S{+1090}	,+1090	1090.41	1090.41	1090.41
74758:5	181	L.AEALC[+57.021]IEAGKPINDS{+1091.538}KGEVTR.L	NA	C[+57], S{+1092}	670.942	5	3350.68	3349.68	1	-1	84	NRagged	306.82	16.09	0	4.83	19	>tr|A2WI14|A2WI14_9BURK Aldehyde dehydrogenase family protein OS=Burkholderia dolosa AU0158 OX=350701 GN=AK34_4628 PE=3 SV=1	3904	Nsco_NS_434_20203020_B_dolsa_HILIC2.64657.64657.5	controllerType=0 controllerNumber=1 scan=64657	168.005	Trypsin	B2	AEALCIEAGKPINDSKGEVTR	,S{+1092}	,+1092	1091.54	1091.54	1091.54
05799:3	410	M.LES{+276.151}DGHIHTR.I	NA	S{+276}	480.914	3	1440.73	1440.73	0	0	183	NRagged	306.84	121.71	14.75	2.55	20	>tr|A2WDD3|A2WDD3_9BURK Delta-aminolevulinic acid dehydratase OS=Burkholderia dolosa AU0158 OX=350701 GN=AK34_2766 PE=3 SV=1	2623	Nsco_NS_434_20203020_B_dolsa_HILIC2.8141.8141.3	controllerType=0 controllerNumber=1 scan=8141	33.7713	Trypsin	B2	LESDGHIHTR	S{+276}	276	276.151	276.15	276.151
66554:3	113	D.PIAS{+1840.617}GTAEPQGDDGK.F	NA	S{+1841}	1095.1	3	3283.29	3283.29	0	0	160	NRagged	306.84	31.78	0	4.79	30	>tr|A0A0D5IW02|A0A0D5IW02_9BURK HintN domain-containing protein OS=Burkholderia dolosa AU0158 OX=350701 GN=AK34_3542 PE=4 SV=1	5064	Nsco_NS_434_20203020_B_dolsa_HILIC3.57462.57462.3	controllerType=0 controllerNumber=1 scan=57462	153.385	Trypsin	B3	PIASGTAEPQGDDGK	S{+1841}	1841	1840.62	1840.62	1840.62
36883:4	866	H.VVLGHIS{+778.399}GK.M	NA	S{+778}	422.743	4	1687.95	1687.95	0	0	31	NRagged	306.88	12.84	12.84	3.39	11	>tr|A0A0D5J020|A0A0D5J020_9BURK Translation initiation factor IF-1 OS=Burkholderia dolosa AU0158 OX=350701 GN=infA PE=3 SV=1	4824	Nsco_NS_434_20203020_B_dolsa_HILIC2.34123.34123.4	controllerType=0 controllerNumber=1 scan=34123	100.47	Trypsin	B2	VVLGHISGK	S{+778}	778	778.399	778.4	778.399
62584:4	36	R.PS{+1121.438}MFFPSATQTAPAAAGGASGTGATPTAGNVPAAAPGAAPTTTAPAAQAQLVK.F	NA	S{+1121}	1475.46	4	5898.83	5898.83	0	0	30	Specific	306.89	306.89	0	6.21	71	>tr|A2W6E8|A2W6E8_9BURK Membrane protein insertase YidC OS=Burkholderia dolosa AU0158 OX=350701 GN=yidC PE=3 SV=1	3870	Nsco_NS_434_20203020_B_dolsa_HILIC2.54948.54948.4	controllerType=0 controllerNumber=1 scan=54948	147.05	Trypsin	B2	PSMFFPSATQTAPAAAGGASGTGATPTAGNVPAAAPGAAPTTTAPAAQAQLVK	S{+1121}	1121	1121.44	1121.44	1121.44
46687:4	771	I.ADGEVVAYRLDS{+260.141}KYPEQDYQDGR.H	NA	S{+260}	734.85	4	2936.38	2934.38	2	-2.3	47	NRagged	306.94	141.37	0	6.74	6	>tr|A0A0D5J4V0|A0A0D5J4V0_9BURK Bacterial SH3 domain protein OS=Burkholderia dolosa AU0158 OX=350701 GN=AK34_1858 PE=4 SV=1	5177	Nsco_NS_434_20203020_B_dolsa_HILIC2.42149.42149.4	controllerType=0 controllerNumber=1 scan=42149	119.594	Trypsin	B2	ADGEVVAYRLDSKYPEQDYQDGR	S{+260}	260	260.141	260.14	260.141
60375:4	98	G.LSC[+57.021]VLS{+1405.617}VKVPEPK.F	NA	C[+57], S{+1406}	716.116	4	2861.44	2861.44	0	0	343	NRagged	306.97	16.09	0.92	3.03	41	>tr|A0A0D5J5Y8|A0A0D5J5Y8_9BURK DNA gyrase subunit B OS=Burkholderia dolosa AU0158 OX=350701 GN=gyrB PE=3 SV=1	4882	Nsco_NS_434_20203020_B_dolsa_HILIC3.52655.52655.4	controllerType=0 controllerNumber=1 scan=52655	142.94	Trypsin	B3	LSCVLSVKVPEPK	,S{+1406}	,+1406	1405.62	1405.62	1405.62
23591:4	1757	D.EKLPS{+513.255}WTDRR.M	NA	S{+513}	450.989	4	1800.94	1800.94	0	0	77	NRagged	307	41.04	31.74	3.4	6	>tr|A0A0D5J180|A0A0D5J180_9BURK Uncharacterized protein OS=Burkholderia dolosa AU0158 OX=350701 GN=AK34_1679 PE=4 SV=1	1865	Nsco_NS_434_20203020_B_dolsa_HILIC1.25705.25705.4	controllerType=0 controllerNumber=1 scan=25705	76.0987	Trypsin	B1	EKLPSWTDRR	S{+513}	513	513.255	513.25	513.255
53465:3	157	F.SQNPEDYPDS{+933.367}EDTRQQDLEISTGTGFK.A	NA	S{+933}	1331.58	3	3992.72	3990.72	2	-1.7	105	NRagged	307.02	17.36	0	5.85	43	>tr|A0A0D5J0C4|A0A0D5J0C4_9BURK Uncharacterized protein OS=Burkholderia dolosa AU0158 OX=350701 GN=AK34_2019 PE=4 SV=1	184	Nsco_NS_434_20203020_B_dolsa_HILIC1.51603.51603.3	controllerType=0 controllerNumber=1 scan=51603	132.186	Trypsin	B1	SQNPEDYPDSEDTRQQDLEISTGTGFK	S{+933}	933	933.367	933.37	933.367
11348:3	7	A.ATAGTSATAPAAS{+568.213}APEAATKPAK.S	NA	S{+568}	870.428	3	2609.27	2609.27	0	0	125	NRagged	307.02	126.88	1.21	6.25	287	>tr|A0A0D5J0G4|A0A0D5J0G4_9BURK Helix-hairpin-helix motif family protein OS=Burkholderia dolosa AU0158 OX=350701 GN=AK34_1279 PE=4 SV=1	1241	Nsco_NS_434_20203020_B_dolsa_HILIC2.13108.13108.3	controllerType=0 controllerNumber=1 scan=13108	46.502	Trypsin	B2	ATAGTSATAPAASAPEAATKPAK	S{+568}	568	568.213	568.21	568.213
33890:5	1040	K.KRPFYNIVATDS{+1046.548}R.N	NA	S{+1047}	523.483	5	2613.39	2613.39	0	0	13	Specific	307.02	86.67	0	5.04	16	>tr|A2WBP8|A2WBP8_9BURK 30S ribosomal protein S16 OS=Burkholderia dolosa AU0158 OX=350701 GN=rpsP PE=3 SV=1	2162	Nsco_NS_434_20203020_B_dolsa_HILIC2.31648.31648.3	controllerType=0 controllerNumber=1 scan=31648	94.5429	Trypsin	B2	KRPFYNIVATDSR	S{+1047}	1047	1046.55	1046.55	1046.55
51815:5	1	K.THGAGPAS{+1420.586}NVGPEPEGAALEQQGLGWQSTYGTGKGADAITSGLEVTWTTTPTR.W	NA	S{+1421}	1348.03	5	6736.14	6731.14	5	-2.5	264	Specific	307.06	307.06	0	7.91	807	>tr|A2WCI5|A2WCI5_9BURK Catalase-peroxidase OS=Burkholderia dolosa AU0158 OX=350701 GN=katG PE=3 SV=1	4495	Nsco_NS_434_20203020_B_dolsa_HILIC3.45899.45899.5	controllerType=0 controllerNumber=1 scan=45899	128.433	Trypsin	B3	THGAGPASNVGPEPEGAALEQQGLGWQSTYGTGKGADAITSGLEVTWTTTPTR	S{+1421}	1421	1420.59	1420.59	1420.59
14759:4	1593	K.HLDDVSS{+424.240}SLRR.L	NA	S{+424}	428.232	4	1709.91	1708.91	1	-2	134	Specific	307.07	181.11	0	4.86	4	>tr|A0A0D5J5E8|A0A0D5J5E8_9BURK Periplasmic binding family protein OS=Burkholderia dolosa AU0158 OX=350701 GN=AK34_630 PE=4 SV=1	295	Nsco_NS_434_20203020_B_dolsa_HILIC3.16162.16162.3	controllerType=0 controllerNumber=1 scan=16162	54.5208	Trypsin	B3	HLDDVSSSLRR	S{+424}	424	424.24	424.24	424.24
04213:3	1	C.PFHHAAGS{+816.177}GTSNK.D	NA	S{+816}	709.938	3	2127.8	2126.8	1	-1.6	8	NRagged	307.1	55.49	0	5.76	807	>tr|A2WCI5|A2WCI5_9BURK Catalase-peroxidase OS=Burkholderia dolosa AU0158 OX=350701 GN=katG PE=3 SV=1	4495	Nsco_NS_434_20203020_B_dolsa_HILIC3.6668.6668.3	controllerType=0 controllerNumber=1 scan=6668	29.8966	Trypsin	B3	PFHHAAGSGTSNK	S{+816}	816	816.177	816.18	816.177
19126:3	6	K.PLATGHDEAS{+265.115}WAQNR.R	NA	S{+265}	640.302	3	1918.89	1917.89	1	-1.7	146	Specific	307.12	49.19	0	4.32	380	>tr|A0A0D5IZU7|A0A0D5IZU7_9BURK Peptidoglycan-associated protein OS=Burkholderia dolosa AU0158 OX=350701 GN=pal PE=3 SV=1	723	Nsco_NS_434_20203020_B_dolsa_HILIC1.21946.21946.3	controllerType=0 controllerNumber=1 scan=21946	68.4114	Trypsin	B1	PLATGHDEASWAQNR	S{+265}	265	265.115	265.12	265.115
25131:8	236	N.AKPGVAAQPGTQPAS{+1878.845}AAAAAAAAPGKPAAASDKPVAAPAKPAAAQPGAQR.-	NA	S{+1879}	792.66	8	6334.23	6331.23	3	-1.6	316	NRagged	307.13	15.08	0	5.87	42	>tr|A0A0D5J3Q8|A0A0D5J3Q8_9BURK Rod shape-determining protein MreC OS=Burkholderia dolosa AU0158 OX=350701 GN=mreC PE=4 SV=1	4963	Nsco_NS_434_20203020_B_dolsa_HILIC1.27003.27003.8	controllerType=0 controllerNumber=1 scan=27003	78.6932	Trypsin	B1	AKPGVAAQPGTQPASAAAAAAAAPGKPAAASDKPVAAPAKPAAAQPGAQR	S{+1879}	1879	1878.85	1878.85	1878.85
39680:3	79	K.AADAGGS{+1163.426}KPAAGAPAAPAAPAPVAVPASAVSGSAAQ.-	NA	S{+1163}	1383.32	3	4147.95	4145.95	2	-1.6	149	CRagged	307.17	223.9	0	8.22	138	>tr|A0A0D5J0Z1|A0A0D5J0Z1_9BURK Outer membrane lipid asymmetry maintenance protein MlaD OS=Burkholderia dolosa AU0158 OX=350701 GN=mlaD PE=4 SV=1	1870	Nsco_NS_434_20203020_B_dolsa_HILIC1.39509.39509.3	controllerType=0 controllerNumber=1 scan=39509	105.745	Trypsin	B1	AADAGGSKPAAGAPAAPAAPAPVAVPASAVSGSAAQ	S{+1163}	1163	1163.43	1163.43	1163.43
00988:4	334	G.AGDDSAASSSS{+1232.254}SSSSHSTTGAK.I	NA	S{+1232}	805.277	4	3218.09	3217.09	1	-1	43	NRagged	307.18	74.71	0	6.56	35	>tr|A0A0D5IYQ6|A0A0D5IYQ6_9BURK BON domain protein OS=Burkholderia dolosa AU0158 OX=350701 GN=AK34_5220 PE=4 SV=1	1151	Nsco_NS_434_20203020_B_dolsa_HILIC1.4327.4327.4	controllerType=0 controllerNumber=1 scan=4327	25.6448	Trypsin	B1	AGDDSAASSSSSSSSHSTTGAK	S{+1232}	1232	1232.25	1232.25	1232.25
39031:4	79	K.AADAGGSKPAAGAPAAPAAPAPVAVPASAVS{+1136.429}GSAAQ.-	NA	S{+1136}	1030.49	4	4118.96	4118.96	0	0	149	CRagged	307.2	148.82	5.26	5.12	138	>tr|A0A0D5J0Z1|A0A0D5J0Z1_9BURK Outer membrane lipid asymmetry maintenance protein MlaD OS=Burkholderia dolosa AU0158 OX=350701 GN=mlaD PE=4 SV=1	1870	Nsco_NS_434_20203020_B_dolsa_HILIC1.38981.38981.6	controllerType=0 controllerNumber=1 scan=38981	104.567	Trypsin	B1	AADAGGSKPAAGAPAAPAAPAPVAVPASAVSGSAAQ	S{+1136}	1136	1136.43	1136.43	1136.43
26094:3	1205	K.AIDAPIPAS{+667.230}ADTAGKGNGGAR.-	NA	S{+667}	860.072	3	2578.2	2577.2	1	-1.3	93	Specific	307.2	178.84	0.22	6.62	4	>tr|A2WCY2|A2WCY2_9BURK Cell division protein FtsL OS=Burkholderia dolosa AU0158 OX=350701 GN=ftsL PE=3 SV=1	3066	Nsco_NS_434_20203020_B_dolsa_HILIC2.25548.25548.3	controllerType=0 controllerNumber=1 scan=25548	78.9346	Trypsin	B2	AIDAPIPASADTAGKGNGGAR	S{+667}	667	667.23	667.23	667.23
34434:2	65	K.GVSGVTAHTGAFS{+362.154}VYPSTDRDGK.I	NA	S{+362}	1337.14	2	2673.27	2671.27	2	-2.5	92	Specific	307.24	221.53	0	8.44	73	>tr|A2W866|A2W866_9BURK Uncharacterized protein OS=Burkholderia dolosa AU0158 OX=350701 GN=AK34_620 PE=4 SV=1	2232	Nsco_NS_434_20203020_B_dolsa_HILIC3.31860.31860.2	controllerType=0 controllerNumber=1 scan=31860	95.4048	Trypsin	B3	GVSGVTAHTGAFSVYPSTDRDGK	S{+362}	362	362.154	362.15	362.154
39266:4	22	N.PAIKGES{+414.055}ADKDHSGWIEVK.S	NA	S{+414}	621.532	4	2483.11	2481.11	2	-2.7	11	NRagged	307.25	123.89	11.91	5.44	144	>tr|A2WD45|A2WD45_9BURK Hemolysin-coregulated protein OS=Burkholderia dolosa AU0158 OX=350701 GN=AK34_2663 PE=4 SV=1	2956	Nsco_NS_434_20203020_B_dolsa_HILIC2.36040.36040.4	controllerType=0 controllerNumber=1 scan=36040	104.927	Trypsin	B2	PAIKGESADKDHSGWIEVK	S{+414}	414	414.055	414.06	414.055
39198:4	22	N.PAIKGES{+412.129}ADKDHSGWIEVK.S	NA	S{+412}	621.05	4	2481.18	2479.18	2	-2.7	11	NRagged	307.27	78.01	0	5.4	144	>tr|A2WD45|A2WD45_9BURK Hemolysin-coregulated protein OS=Burkholderia dolosa AU0158 OX=350701 GN=AK34_2663 PE=4 SV=1	2956	Nsco_NS_434_20203020_B_dolsa_HILIC2.35978.35978.4	controllerType=0 controllerNumber=1 scan=35978	104.782	Trypsin	B2	PAIKGESADKDHSGWIEVK	S{+412}	412	412.129	412.13	412.129
16227:3	41	A.PAADTSAAAS{+1631.571}APAKK.D	NA	S{+1632}	996.766	3	2988.28	2988.28	0	0	27	NRagged	307.33	92.01	0	5.83	261	>tr|A0A0D5J5Q7|A0A0D5J5Q7_9BURK Uncharacterized protein OS=Burkholderia dolosa AU0158 OX=350701 GN=AK34_2850 PE=4 SV=1	1986	Nsco_NS_434_20203020_B_dolsa_HILIC3.17355.17355.3	controllerType=0 controllerNumber=1 scan=17355	57.672	Trypsin	B3	PAADTSAAASAPAKK	S{+1632}	1632	1631.57	1631.57	1631.57
59500:2	6	Q.VNVDPLNDPNS{+416.183}PLAK.R	NA	S{+416}	1005.01	2	2009.01	2009.01	0	0	47	NRagged	307.36	21.48	21.48	4.04	380	>tr|A0A0D5IZU7|A0A0D5IZU7_9BURK Peptidoglycan-associated protein OS=Burkholderia dolosa AU0158 OX=350701 GN=pal PE=3 SV=1	723	Nsco_NS_434_20203020_B_dolsa_HILIC1.56654.56654.4	controllerType=0 controllerNumber=1 scan=56654	142.333	Trypsin	B1	VNVDPLNDPNSPLAK	S{+416}	416	416.183	416.18	416.183
16130:3	1	C.PFHHAAGS{+811.282}GTSNK.D	NA	S{+811}	707.973	3	2121.91	2121.91	0	0	8	NRagged	307.36	126.09	2.46	4.46	807	>tr|A2WCI5|A2WCI5_9BURK Catalase-peroxidase OS=Burkholderia dolosa AU0158 OX=350701 GN=katG PE=3 SV=1	4495	Nsco_NS_434_20203020_B_dolsa_HILIC3.17270.17270.3	controllerType=0 controllerNumber=1 scan=17270	57.4445	Trypsin	B3	PFHHAAGSGTSNK	S{+811}	811	811.282	811.28	811.282
02810:4	678	R.HLDSAGS{+401.509}EHVR.Q	NA	S{+402}	403.028	4	1609.09	1609.09	0	0	311	Specific	307.39	157.89	2.5	3.71	12	>tr|A2WGG6|A2WGG6_9BURK Uncharacterized protein OS=Burkholderia dolosa AU0158 OX=350701 GN=AK34_3382 PE=3 SV=1	3618	Nsco_NS_434_20203020_B_dolsa_HILIC2.5410.5410.4	controllerType=0 controllerNumber=1 scan=5410	27.0843	Trypsin	B2	HLDSAGSEHVR	S{+402}	402	401.509	401.51	401.509
74568:4	25	R.AQEIAAENRLPC[+57.021]VYLVDS{+264.157}GGANLPNQDDVFPDRDHFGR.I	NA	C[+57], S{+264}	1131.55	4	4523.18	4520.18	3	-2.2	128	Specific	307.4	159.23	0	9	122	>tr|A2WGG5|A2WGG5_9BURK Acetyl-CoA carboxylase OS=Burkholderia dolosa AU0158 OX=350701 GN=AK34_3383 PE=4 SV=1	2851	Nsco_NS_434_20203020_B_dolsa_HILIC1.69084.69084.4	controllerType=0 controllerNumber=1 scan=69084	167.94	Trypsin	B1	AQEIAAENRLPCVYLVDSGGANLPNQDDVFPDRDHFGR	,S{+264}	,+264	264.157	264.16	264.157
19611:4	1454	T.IS{+460.183}AEHGIGQLK.I	NA	S{+460}	403.961	4	1612.82	1612.82	0	0	427	NRagged	307.4	16.25	16.25	1.45	3	>tr|A0A0D5IZS1|A0A0D5IZS1_9BURK FAD binding domain protein OS=Burkholderia dolosa AU0158 OX=350701 GN=AK34_1719 PE=4 SV=1	1043	Nsco_NS_434_20203020_B_dolsa_HILIC1.22351.22351.4	controllerType=0 controllerNumber=1 scan=22351	69.2068	Trypsin	B1	ISAEHGIGQLK	S{+460}	460	460.183	460.18	460.183
35666:3	1	E.WKPAS{+228.136}GANDVFEGR.D	NA	S{+228}	587.965	3	1761.88	1761.88	0	0	655	NRagged	307.4	26.29	26.29	2.83	807	>tr|A2WCI5|A2WCI5_9BURK Catalase-peroxidase OS=Burkholderia dolosa AU0158 OX=350701 GN=katG PE=3 SV=1	4495	Nsco_NS_434_20203020_B_dolsa_HILIC3.32850.32850.3	controllerType=0 controllerNumber=1 scan=32850	97.8015	Trypsin	B3	WKPASGANDVFEGR	S{+228}	228	228.136	228.14	228.136
60843:4	742	A.VAGEGEDS{+1243.519}GTFEDDADTQEQDAQRDETSAALDSADDGANEEPSEGADEPPKSDGDGSK.G	NA	S{+1244}	1790.98	4	7160.91	7157.91	3	-1.4	105	NRagged	307.41	0.7	0	6.27	5	>tr|A0A0D5J6I8|A0A0D5J6I8_9BURK Stringent starvation B family protein OS=Burkholderia dolosa AU0158 OX=350701 GN=AK34_2701 PE=4 SV=1	1321	Nsco_NS_434_20203020_B_dolsa_HILIC1.57709.57709.4	controllerType=0 controllerNumber=1 scan=57709	144.366	Trypsin	B1	VAGEGEDSGTFEDDADTQEQDAQRDETSAALDSADDGANEEPSEGADEPPKSDGDGSK	S{+1244}	1244	1243.52	1243.52	1243.52
55675:3	334	Q.PVVIES{+1240.379}ASVVSK.-	NA	S{+1240}	819.364	3	2456.08	2455.08	1	-1.4	180	NRagged	307.45	33.14	0	4.48	22	>tr|A2W949|A2W949_9BURK Peptidyl-prolyl cis-trans isomerase OS=Burkholderia dolosa AU0158 OX=350701 GN=AK34_1024 PE=3 SV=1	4465	Nsco_NS_434_20203020_B_dolsa_HILIC3.49044.49044.4	controllerType=0 controllerNumber=1 scan=49044	135.139	Trypsin	B3	PVVIESASVVSK	S{+1240}	1240	1240.38	1240.38	1240.38
60509:5	1	A.LS{+798.544}DPMDPDFDYAEAFKK.L	NA	S{+799}	558.494	5	2788.44	2787.44	1	-1.2	38	NRagged	307.48	20.58	0	5.55	934	>tr|A2WCI5|A2WCI5_9BURK Catalase-peroxidase OS=Burkholderia dolosa AU0158 OX=350701 GN=katG PE=3 SV=1	4495	Nsco_NS_434_20203020_B_dolsa_HILIC2.53382.53382.3	controllerType=0 controllerNumber=1 scan=53382	143.757	Trypsin	B2	LSDPMDPDFDYAEAFKK	S{+799}	799	798.544	798.54	798.544
36766:3	208	G.SYSQGSS{+1686.834}FQPGSSSNYAGGSSYANEAQR.V	NA	S{+1687}	1521.36	3	4562.05	4561.05	1	-0.7	169	NRagged	307.49	10.67	0	4.81	24	>tr|A2W7H6|A2W7H6_9BURK Tim44-like domain protein OS=Burkholderia dolosa AU0158 OX=350701 GN=AK34_358 PE=4 SV=1	4055	Nsco_NS_434_20203020_B_dolsa_HILIC1.37121.37121.3	controllerType=0 controllerNumber=1 scan=37121	100.705	Trypsin	B1	SYSQGSSFQPGSSSNYAGGSSYANEAQR	S{+1687}	1687	1686.83	1686.83	1686.83
18882:5	981	V.PRPANS{+243.126}AAHHIVGDTAK.E	NA	S{+243}	397.813	5	1985.04	1985.04	0	0	1303	NRagged	307.5	14.43	9.1	5.62	12	>tr|A0A0D5IXB7|A0A0D5IXB7_9BURK RHS repeat-associated core domain protein OS=Burkholderia dolosa AU0158 OX=350701 GN=AK34_5373 PE=4 SV=1	1249	Nsco_NS_434_20203020_B_dolsa_HILIC1.21735.21735.5	controllerType=0 controllerNumber=1 scan=21735	67.939	Trypsin	B1	PRPANSAAHHIVGDTAK	S{+243}	243	243.126	243.13	243.126
77406:3	219	K.HLVFPSTSEVYGMC[+57.021]S{+265.162}DEQFDPDASALTYGPINKPR.W	NA	C[+57], S{+265}	1399.33	3	4195.98	4193.98	2	-1.6	114	Specific	307.5	95.32	2.46	6.81	13	>tr|A0A0D5J262|A0A0D5J262_9BURK 3-beta hydroxysteroid dehydrogenase/isomerase family protein OS=Burkholderia dolosa AU0158 OX=350701 GN=AK34_1262 PE=4 SV=1	222	Nsco_NS_434_20203020_B_dolsa_HILIC3.66186.66186.3	controllerType=0 controllerNumber=1 scan=66186	173.531	Trypsin	B3	HLVFPSTSEVYGMCSDEQFDPDASALTYGPINKPR	,S{+265}	,+265	265.162	265.16	265.162
42182:3	106	K.IES{+1325.556}AIGGQGPEVK.I	NA	S{+1326}	870.75	3	2610.24	2610.24	0	0	54	Specific	307.56	43.19	0.35	4.44	26	>tr|A0A0D5J1E8|A0A0D5J1E8_9BURK Uncharacterized protein OS=Burkholderia dolosa AU0158 OX=350701 GN=AK34_1915 PE=4 SV=1	796	Nsco_NS_434_20203020_B_dolsa_HILIC1.41564.41564.3	controllerType=0 controllerNumber=1 scan=41564	109.954	Trypsin	B1	IESAIGGQGPEVK	S{+1326}	1326	1325.56	1325.56	1325.56
72708:7	5	M.TWSVSWDDGS{+1625.651}DKNGRPYDWEFVRR.Y	NA	S{+1626}	655.864	7	4585.01	4584.01	1	-0.7	301	NRagged	307.56	24.21	0	5.52	204	>tr|A0A0D5IVW6|A0A0D5IVW6_9BURK Fibronectin type III domain protein OS=Burkholderia dolosa AU0158 OX=350701 GN=AK34_3547 PE=3 SV=1	5283	Nsco_NS_434_20203020_B_dolsa_HILIC2.63031.63031.5	controllerType=0 controllerNumber=1 scan=63031	164.34	Trypsin	B2	TWSVSWDDGSDKNGRPYDWEFVRR	S{+1626}	1626	1625.65	1625.65	1625.65
15606:4	477	T.QGS{+636.447}PEMHWR.V	NA	S{+636}	441.743	4	1763.95	1763.95	0	0	81	NRagged	307.58	53.81	14.54	2.91	19	>tr|A2WCV2|A2WCV2_9BURK Hypoxanthine-guanine phosphoribosyltransferase OS=Burkholderia dolosa AU0158 OX=350701 GN=AK34_2553 PE=4 SV=1	2321	Nsco_NS_434_20203020_B_dolsa_HILIC1.18837.18837.4	controllerType=0 controllerNumber=1 scan=18837	61.4871	Trypsin	B1	QGSPEMHWR	S{+636}	636	636.447	636.45	636.447
46624:4	99	K.DVIGQGES{+239.010}VDPTSVKVDAAEYGK.Y	NA	S{+239}	652.047	4	2605.17	2603.17	2	-2.6	1162	Specific	307.58	0.98	0	5.24	55	>tr|A0A0D5ITM7|A0A0D5ITM7_9BURK Uncharacterized protein OS=Burkholderia dolosa AU0158 OX=350701 GN=AK34_3213 PE=4 SV=1	1547	Nsco_NS_434_20203020_B_dolsa_HILIC2.42101.42101.4	controllerType=0 controllerNumber=1 scan=42101	119.497	Trypsin	B2	DVIGQGESVDPTSVKVDAAEYGK	S{+239}	239	239.01	239.01	239.01
34445:8	450	R.VKHIMVAGHYGC[+57.021]S{+1932.738}GVNAALHNR.R	NA	C[+57], S{+1933}	541.623	8	4325.93	4323.93	2	-1.6	94	Specific	307.63	3.97	0	4.84	11	>tr|A2W716|A2W716_9BURK Carbonic anhydrase OS=Burkholderia dolosa AU0158 OX=350701 GN=AK34_180 PE=4 SV=1	2222	Nsco_NS_434_20203020_B_dolsa_HILIC2.32097.32097.4	controllerType=0 controllerNumber=1 scan=32097	95.5528	Trypsin	B2	VKHIMVAGHYGCSGVNAALHNR	,S{+1933}	,+1933	1932.74	1932.74	1932.74
25334:4	238	D.VSPQSMTSEHAPS{+301.093}SPYRGPR.L	NA	S{+301}	618.786	4	2472.12	2472.12	0	0	218	NRagged	307.65	3.26	0	4.09	18	>tr|A0A0D5IUD5|A0A0D5IUD5_9BURK Uncharacterized protein OS=Burkholderia dolosa AU0158 OX=350701 GN=AK34_3621 PE=4 SV=1	5135	Nsco_NS_434_20203020_B_dolsa_HILIC3.24688.24688.4	controllerType=0 controllerNumber=1 scan=24688	77.0046	Trypsin	B3	VSPQSMTSEHAPSSPYRGPR	S{+301}	301	301.093	301.09	301.093
49156:7	2268	L.AHALHS{+1523.209}QIAMHR.D	NA	S{+1523}	414.566	7	2895.92	2894.92	1	-1.2	26	NRagged	307.67	15.23	0	1.68	2	>tr|A2WDP6|A2WDP6_9BURK tRNA N6-adenosine threonylcarbamoyltransferase OS=Burkholderia dolosa AU0158 OX=350701 GN=tsaD PE=3 SV=1	3666	Nsco_NS_434_20203020_B_dolsa_HILIC3.43769.43769.2	controllerType=0 controllerNumber=1 scan=43769	123.736	Trypsin	B3	AHALHSQIAMHR	S{+1523}	1523	1523.21	1523.21	1523.21
34334:3	157	N.PEDYPDS{+1276.513}EDTR.Q	NA	S{+1277}	867.354	3	2600.05	2600.05	0	0	108	NRagged	307.68	144.24	2.4	4.85	43	>tr|A0A0D5J0C4|A0A0D5J0C4_9BURK Uncharacterized protein OS=Burkholderia dolosa AU0158 OX=350701 GN=AK34_2019 PE=4 SV=1	184	Nsco_NS_434_20203020_B_dolsa_HILIC1.35079.35079.3	controllerType=0 controllerNumber=1 scan=35079	96.2827	Trypsin	B1	PEDYPDSEDTR	S{+1277}	1277	1276.51	1276.51	1276.51
03168:3	100	H.PHS{+869.278}AQQPK.A	NA	S{+869}	587.919	3	1761.74	1761.74	0	0	131	NRagged	307.7	51.01	51.01	2.93	45	>tr|A0A0D5J656|A0A0D5J656_9BURK 50S ribosomal protein L13 OS=Burkholderia dolosa AU0158 OX=350701 GN=rplM PE=3 SV=1	1553	Nsco_NS_434_20203020_B_dolsa_HILIC2.5720.5720.3	controllerType=0 controllerNumber=1 scan=5720	27.7461	Trypsin	B2	PHSAQQPK	S{+869}	869	869.278	869.28	869.278
01266:3	4	K.GSGAKPAS{+664.131}APKPASAAH.-	NA	S{+664}	723.977	3	2169.92	2168.92	1	-1.5	498	CRagged	307.71	195.5	0	6.79	278	>tr|A0A0D5J2T6|A0A0D5J2T6_9BURK PDZ domain-containing protein OS=Burkholderia dolosa AU0158 OX=350701 GN=AK34_245 PE=3 SV=1	877	Nsco_NS_434_20203020_B_dolsa_HILIC2.4203.4203.3	controllerType=0 controllerNumber=1 scan=4203	23.9077	Trypsin	B2	GSGAKPASAPKPASAAH	S{+664}	664	664.131	664.13	664.131
29634:4	49	A.PPAVANADAAADS{+805.246}GDASSSASAGAR.F	NA	S{+805}	748.815	4	2992.24	2992.24	0	0	187	NRagged	307.71	98.87	0	4.22	65	>tr|A0A0D5IV12|A0A0D5IV12_9BURK Sporulation related domain protein OS=Burkholderia dolosa AU0158 OX=350701 GN=AK34_4465 PE=4 SV=1	5589	Nsco_NS_434_20203020_B_dolsa_HILIC3.28028.28028.4	controllerType=0 controllerNumber=1 scan=28028	85.7866	Trypsin	B3	PPAVANADAAADSGDASSSASAGAR	S{+805}	805	805.246	805.25	805.246
73743:4	64	E.ISGYNGATGTSHLHVFWQASGGVTEPGSSGSPIYS{+913.396}PEKR.V	NA	S{+913}	1234.59	4	4935.33	4932.33	3	-2	166	NRagged	307.72	307.72	1.04	6.37	168	>sp|LYSC_LYSEN|(Common contaminant protein)	5638	Nsco_NS_434_20203020_B_dolsa_HILIC3.63282.63282.4	controllerType=0 controllerNumber=1 scan=63282	166.588	Trypsin	B3	ISGYNGATGTSHLHVFWQASGGVTEPGSSGSPIYSPEKR	S{+913}	913	913.396	913.4	913.396
79733:6	267	R.GHHADIGGTTPGSMPPDS{+827.467}THIDEEGVLIDNWLLVSAGALR.D	NA	S{+827}	828.253	6	4964.48	4963.48	1	-0.7	826	Specific	307.77	111.07	0	6.25	19	>tr|A2WHJ4|A2WHJ4_9BURK 5-oxoprolinase OS=Burkholderia dolosa AU0158 OX=350701 GN=AK34_4836 PE=4 SV=1	3491	Nsco_NS_434_20203020_B_dolsa_HILIC2.68623.68623.5	controllerType=0 controllerNumber=1 scan=68623	175.72	Trypsin	B2	GHHADIGGTTPGSMPPDSTHIDEEGVLIDNWLLVSAGALR	S{+827}	827	827.467	827.47	827.467
56240:6	762	D.PHVVAVVVHS{+1445.613}PHPR.A	NA	S{+1446}	497.086	6	2977.48	2976.48	1	-1.1	57	NRagged	307.78	75.91	0	5.31	17	>tr|A2WAH9|A2WAH9_9BURK Enoyl-CoA hydratase/carnithine racemase OS=Burkholderia dolosa AU0158 OX=350701 GN=AK34_1606 PE=4 SV=1	3403	Nsco_NS_434_20203020_B_dolsa_HILIC2.50063.50063.6	controllerType=0 controllerNumber=1 scan=50063	136.754	Trypsin	B2	PHVVAVVVHSPHPR	S{+1446}	1446	1445.61	1445.61	1445.61
74747:3	18	V.PDAS{+783.840}VQATPLQPPAPISNSSNVHPGNPK.A	NA	S{+784}	1202.09	3	3604.27	3604.27	0	0	235	NRagged	307.78	66.38	34.75	5.6	137	>tr|A2W5X0|A2W5X0_9BURK BON domain protein OS=Burkholderia dolosa AU0158 OX=350701 GN=AK34_2863 PE=4 SV=1	3718	Nsco_NS_434_20203020_B_dolsa_HILIC3.64075.64075.6	controllerType=0 controllerNumber=1 scan=64075	168.367	Trypsin	B3	PDASVQATPLQPPAPISNSSNVHPGNPK	S{+784}	784	783.84	783.84	783.84
30637:4	151	R.GHYQLTHPS{+563.243}NFVAGR.V	NA	S{+563}	562.525	4	2247.08	2247.08	0	0	63	Specific	307.81	198.72	4.4	5.96	26	>tr|A0A0D5J5F9|A0A0D5J5F9_9BURK Ribonuclease R OS=Burkholderia dolosa AU0158 OX=350701 GN=rnr PE=3 SV=1	746	Nsco_NS_434_20203020_B_dolsa_HILIC2.29068.29068.4	controllerType=0 controllerNumber=1 scan=29068	88.2082	Trypsin	B2	GHYQLTHPSNFVAGR	S{+563}	563	563.243	563.24	563.243
44319:3	783	R.RTGSVSNAPGAFSAS{+568.212}GVYPIAER.V	NA	S{+568}	954.793	3	2862.36	2862.36	0	0	229	Specific	307.82	307.82	34.45	6.65	13	>tr|A0A0D5J0X0|A0A0D5J0X0_9BURK Diguanylate cyclase domain protein OS=Burkholderia dolosa AU0158 OX=350701 GN=AK34_755 PE=4 SV=1	99	Nsco_NS_434_20203020_B_dolsa_HILIC1.43426.43426.3	controllerType=0 controllerNumber=1 scan=43426	114.062	Trypsin	B1	RTGSVSNAPGAFSASGVYPIAER	S{+568}	568	568.212	568.21	568.212
12213:3	1	C.PFHHAAGS{+773.163}GTSNK.D	NA	S{+773}	695.6	3	2084.79	2083.79	1	-1.6	8	NRagged	307.85	72.6	0	5.97	807	>tr|A2WCI5|A2WCI5_9BURK Catalase-peroxidase OS=Burkholderia dolosa AU0158 OX=350701 GN=katG PE=3 SV=1	4495	Nsco_NS_434_20203020_B_dolsa_HILIC3.13652.13652.3	controllerType=0 controllerNumber=1 scan=13652	47.7035	Trypsin	B3	PFHHAAGSGTSNK	S{+773}	773	773.163	773.16	773.163
13575:3	1	C.PFHHAAGS{+803.241}GTSNK.D	NA	S{+803}	705.626	3	2114.86	2113.86	1	-1.6	8	NRagged	307.86	5.22	1.53	5.41	807	>tr|A2WCI5|A2WCI5_9BURK Catalase-peroxidase OS=Burkholderia dolosa AU0158 OX=350701 GN=katG PE=3 SV=1	4495	Nsco_NS_434_20203020_B_dolsa_HILIC3.15019.15019.3	controllerType=0 controllerNumber=1 scan=15019	51.5175	Trypsin	B3	PFHHAAGSGTSNK	S{+803}	803	803.241	803.24	803.241
01952:4	667	Y.PS{+480.151}RKPTDKPQEK.R	NA	S{+480}	473.486	4	1890.92	1890.92	0	0	6	NRagged	307.88	39.14	5.59	4.05	11	>tr|A2W7K7|A2W7K7_9BURK CBS domain protein OS=Burkholderia dolosa AU0158 OX=350701 GN=AK34_391 PE=4 SV=1	2194	Nsco_NS_434_20203020_B_dolsa_HILIC3.4639.4639.4	controllerType=0 controllerNumber=1 scan=4639	25.2609	Trypsin	B3	PSRKPTDKPQEK	S{+480}	480	480.151	480.15	480.151
68593:6	791	R.VAFDRHGADKFEIVS{+1464.929}FVQSFHGR.T	NA	S{+1465}	686.883	6	4116.26	4114.26	2	-1.6	120	Specific	307.89	1.14	0	7.2	5	>tr|A2WBC7|A2WBC7_9BURK Acetylornithine aminotransferase OS=Burkholderia dolosa AU0158 OX=350701 GN=astC PE=3 SV=1	4182	Nsco_NS_434_20203020_B_dolsa_HILIC2.59598.59598.6	controllerType=0 controllerNumber=1 scan=59598	156.693	Trypsin	B2	VAFDRHGADKFEIVSFVQSFHGR	S{+1465}	1465	1464.93	1464.93	1464.93
72543:3	81	L.PDGTVLVAGGYNGSS{+786.146}YLSSAELYHPDTK.A	NA	S{+786}	1228.85	3	3684.53	3684.53	0	0	420	NRagged	307.9	10.12	0	5.99	47	>tr|A0A0D5IVR9|A0A0D5IVR9_9BURK Kelch motif family protein OS=Burkholderia dolosa AU0158 OX=350701 GN=AK34_5714 PE=4 SV=1	856	Nsco_NS_434_20203020_B_dolsa_HILIC3.62354.62354.3	controllerType=0 controllerNumber=1 scan=62354	164.449	Trypsin	B3	PDGTVLVAGGYNGSSYLSSAELYHPDTK	S{+786}	786	786.146	786.15	786.146
40403:5	137	K.DGRIDVAS{+397.283}LAEPARPAAPQR.A	NA	S{+397}	498.284	5	2487.39	2487.39	0	0	594	Specific	307.93	10.77	10.77	6.47	44	>tr|A0A0D5ITM7|A0A0D5ITM7_9BURK Uncharacterized protein OS=Burkholderia dolosa AU0158 OX=350701 GN=AK34_3213 PE=4 SV=1	1547	Nsco_NS_434_20203020_B_dolsa_HILIC1.40102.40102.5	controllerType=0 controllerNumber=1 scan=40102	106.957	Trypsin	B1	DGRIDVASLAEPARPAAPQR	S{+397}	397	397.283	397.28	397.283
22245:3	1235	N.GRGS{+416.110}DC[+57.021]YGRGGDDITLR.M	NA	C[+57], S{+416}	757.992	3	2271.96	2270.96	1	-1.5	73	NRagged	307.97	123.09	16.16	4.63	7	>tr|A2WCV8|A2WCV8_9BURK GTPase Obg OS=Burkholderia dolosa AU0158 OX=350701 GN=cgtA PE=3 SV=1	4143	Nsco_NS_434_20203020_B_dolsa_HILIC1.24641.24641.3	controllerType=0 controllerNumber=1 scan=24641	74.0338	Trypsin	B1	GRGSDCYGRGGDDITLR	,S{+416}	,+416	416.11	416.11	416.11
60884:5	452	I.PVNS{+1925.942}DNYEMLQDAHAAVAR.I	NA	S{+1926}	806.59	5	4028.92	4026.92	2	-1.7	748	NRagged	308.03	72.4	0	5.74	11	>tr|A2W7H2|A2W7H2_9BURK 4Fe-4S dicluster domain protein OS=Burkholderia dolosa AU0158 OX=350701 GN=AK34_354 PE=4 SV=1	3874	Nsco_NS_434_20203020_B_dolsa_HILIC1.57739.57739.5	controllerType=0 controllerNumber=1 scan=57739	144.423	Trypsin	B1	PVNSDNYEMLQDAHAAVAR	S{+1926}	1926	1925.94	1925.94	1925.94
04332:4	106	A.EATHPHS{+360.165}AQQPK.A	NA	S{+360}	423.709	4	1691.81	1690.81	1	-2	127	NRagged	308.04	5.2	0	3.96	49	>tr|A0A0D5J656|A0A0D5J656_9BURK 50S ribosomal protein L13 OS=Burkholderia dolosa AU0158 OX=350701 GN=rplM PE=3 SV=1	1553	Nsco_NS_434_20203020_B_dolsa_HILIC3.6781.6781.4	controllerType=0 controllerNumber=1 scan=6781	30.194	Trypsin	B3	EATHPHSAQQPK	S{+360}	360	360.165	360.17	360.165
14625:3	44	A.PAADTS{+1604.574}AAASAPAKK.D	NA	S{+1605}	988.1	3	2962.29	2961.29	1	-1.1	27	NRagged	308.08	99.2	0	6.61	288	>tr|A0A0D5J5Q7|A0A0D5J5Q7_9BURK Uncharacterized protein OS=Burkholderia dolosa AU0158 OX=350701 GN=AK34_2850 PE=4 SV=1	1986	Nsco_NS_434_20203020_B_dolsa_HILIC1.17913.17913.3	controllerType=0 controllerNumber=1 scan=17913	59.3303	Trypsin	B1	PAADTSAAASAPAKK	S{+1605}	1605	1604.57	1604.57	1604.57
61116:3	1097	C.PLLPS{+405.726}THHLINAR.T	NA	S{+406}	625.86	3	1875.56	1874.56	1	-1.8	207	NRagged	308.08	34.24	0	5.65	3	>tr|A2WCB1|A2WCB1_9BURK D-isomer specific 2-hydroxyacid dehydrogenase, NAD binding domain protein OS=Burkholderia dolosa AU0158 OX=350701 GN=AK34_2347 PE=3 SV=1	2828	Nsco_NS_434_20203020_B_dolsa_HILIC1.57911.57911.4	controllerType=0 controllerNumber=1 scan=57911	144.768	Trypsin	B1	PLLPSTHHLINAR	S{+406}	406	405.726	405.73	405.726
26366:4	353	R.PAGAVYHNMS{+268.074}EDDVRR.I	NA	S{+268}	521.984	4	2084.91	2084.91	0	0	340	Specific	308.08	135.75	3.27	6.31	17	>tr|A2W7G8|A2W7G8_9BURK N-acyl-D-aspartate/D-glutamate deacylase OS=Burkholderia dolosa AU0158 OX=350701 GN=AK34_349 PE=4 SV=1	2936	Nsco_NS_434_20203020_B_dolsa_HILIC2.25755.25755.4	controllerType=0 controllerNumber=1 scan=25755	79.4798	Trypsin	B2	PAGAVYHNMSEDDVRR	S{+268}	268	268.074	268.07	268.074
48996:7	523	R.DHHLS{+1241.036}VHAYVLLPR.Q	NA	S{+1241}	414.997	7	2898.93	2897.93	1	-1.2	46	Specific	308.09	198.84	7.67	6.35	11	>tr|A2WDB3|A2WDB3_9BURK Transposase IS200 like family protein OS=Burkholderia dolosa AU0158 OX=350701 GN=AK34_2743 PE=4 SV=1	3364	Nsco_NS_434_20203020_B_dolsa_HILIC3.43637.43637.4	controllerType=0 controllerNumber=1 scan=43637	123.473	Trypsin	B3	DHHLSVHAYVLLPR	S{+1241}	1241	1241.04	1241.04	1241.04
58585:5	1488	R.HVWFAS{+607.293}GDRLNALDPDDGTTVR.T	NA	S{+607}	611.1	5	3051.47	3049.47	2	-2.2	30	Specific	308.1	165.24	9.95	6.03	5	>tr|A2W9C5|A2W9C5_9BURK Glutamine cyclotransferase family protein OS=Burkholderia dolosa AU0158 OX=350701 GN=AK34_1111 PE=4 SV=1	3351	Nsco_NS_434_20203020_B_dolsa_HILIC3.51286.51286.4	controllerType=0 controllerNumber=1 scan=51286	139.938	Trypsin	B3	HVWFASGDRLNALDPDDGTTVR	S{+607}	607	607.293	607.29	607.293
19603:4	298	H.PLAS{+421.136}AHPGYQR.T	NA	S{+421}	405.194	4	1617.75	1617.75	0	0	314	NRagged	308.12	35.83	35.83	1.63	18	>tr|A2W817|A2W817_9BURK Isoleucine--tRNA ligase OS=Burkholderia dolosa AU0158 OX=350701 GN=ileS PE=3 SV=1	3489	Nsco_NS_434_20203020_B_dolsa_HILIC3.20103.20103.4	controllerType=0 controllerNumber=1 scan=20103	64.8989	Trypsin	B3	PLASAHPGYQR	S{+421}	421	421.136	421.14	421.136
73398:5	519	M.PAGGYSQFYDKVPS{+1699.893}K.F	NA	S{+1700}	669.746	5	3344.7	3343.7	1	-1	77	NRagged	308.12	127.15	0	6.16	11	>tr|A2W992|A2W992_9BURK 2,3,4,5-tetrahydropyridine-2,6-dicarboxylate N-succinyltransferase OS=Burkholderia dolosa AU0158 OX=350701 GN=dapD PE=3 SV=1	3813	Nsco_NS_434_20203020_B_dolsa_HILIC3.63011.63011.5	controllerType=0 controllerNumber=1 scan=63011	165.957	Trypsin	B3	PAGGYSQFYDKVPSK	S{+1700}	1700	1699.89	1699.89	1699.89
27295:3	931	M.PPS{+986.295}APAAAPGATAR.A	NA	S{+986}	740.988	3	2220.95	2220.95	0	0	2	NRagged	308.14	82.2	30.22	2.85	32	>tr|A0A0D5J5V0|A0A0D5J5V0_9BURK Protein-methionine-sulfoxide reductase heme-binding subunit MsrQ OS=Burkholderia dolosa AU0158 OX=350701 GN=msrQ PE=3 SV=1	5233	Nsco_NS_434_20203020_B_dolsa_HILIC3.26188.26188.3	controllerType=0 controllerNumber=1 scan=26188	80.9232	Trypsin	B3	PPSAPAAAPGATAR	S{+986}	986	986.295	986.29	986.295
57956:3	138	T.SGGQPAVSAINNGYSTAQS{+1761.750}QQR.L	NA	S{+1762}	1328.61	3	3983.81	3982.81	1	-0.8	235	NRagged	308.16	16.05	0	5.84	69	>tr|A0A0D5IUX5|A0A0D5IUX5_9BURK Gram-negative porin family protein OS=Burkholderia dolosa AU0158 OX=350701 GN=AK34_4113 PE=4 SV=1	1133	Nsco_NS_434_20203020_B_dolsa_HILIC2.51368.51368.3	controllerType=0 controllerNumber=1 scan=51368	139.459	Trypsin	B2	SGGQPAVSAINNGYSTAQSQQR	S{+1762}	1762	1761.75	1761.75	1761.75
61275:4	177	D.PDGQGEWDLDS{+1293.372}QSIVGSAGGQVGR.L	NA	S{+1293}	928.128	4	3709.49	3708.49	1	-0.9	288	NRagged	308.18	52.2	0	5.96	50	>tr|A2WDS2|A2WDS2_9BURK Pseudomonalisin OS=Burkholderia dolosa AU0158 OX=350701 GN=pcp PE=4 SV=1	4032	Nsco_NS_434_20203020_B_dolsa_HILIC2.53947.53947.4	controllerType=0 controllerNumber=1 scan=53947	144.918	Trypsin	B2	PDGQGEWDLDSQSIVGSAGGQVGR	S{+1293}	1293	1293.37	1293.37	1293.37
68318:3	134	E.GEAPDFS{+1857.758}AQEPVGTC[+57.021]PK.C	NA	C[+57], S{+1858}	1216.86	3	3648.56	3647.56	1	-0.9	717	NRagged	308.18	37.95	0	5.72	35	>tr|A2W6H1|A2W6H1_9BURK DNA topoisomerase III OS=Burkholderia dolosa AU0158 OX=350701 GN=topB PE=4 SV=1	4281	Nsco_NS_434_20203020_B_dolsa_HILIC3.58813.58813.3	controllerType=0 controllerNumber=1 scan=58813	156.37	Trypsin	B3	GEAPDFSAQEPVGTCPK	,S{+1858}	,+1858	1857.76	1857.76	1857.76
34016:3	7	A.PPSADNGAS{+766.317}QPQQFDPNRALQGK.T	NA	S{+766}	1064.17	3	3190.49	3189.49	1	-1.1	52	NRagged	308.2	65.3	0	7.42	285	>tr|A0A0D5IXZ2|A0A0D5IXZ2_9BURK Sporulation related domain protein OS=Burkholderia dolosa AU0158 OX=350701 GN=AK34_187 PE=4 SV=1	2026	Nsco_NS_434_20203020_B_dolsa_HILIC3.31524.31524.3	controllerType=0 controllerNumber=1 scan=31524	94.6091	Trypsin	B3	PPSADNGASQPQQFDPNRALQGK	S{+766}	766	766.317	766.32	766.317
58233:4	91	L.PDGTALVAGGYGGGS{+942.442}SAELYHPDTK.T	NA	S{+942}	841.65	4	3363.58	3362.58	1	-1	468	NRagged	308.24	72.53	0	6.86	45	>tr|A0A0D5IVR9|A0A0D5IVR9_9BURK Kelch motif family protein OS=Burkholderia dolosa AU0158 OX=350701 GN=AK34_5714 PE=4 SV=1	856	Nsco_NS_434_20203020_B_dolsa_HILIC1.55583.55583.4	controllerType=0 controllerNumber=1 scan=55583	140.158	Trypsin	B1	PDGTALVAGGYGGGSSAELYHPDTK	S{+942}	942	942.442	942.44	942.442
12882:3	44	A.PAADTS{+1603.571}AAASAPAKK.D	NA	S{+1604}	987.766	3	2961.28	2960.28	1	-1.1	27	NRagged	308.29	139.86	0	6.62	288	>tr|A0A0D5J5Q7|A0A0D5J5Q7_9BURK Uncharacterized protein OS=Burkholderia dolosa AU0158 OX=350701 GN=AK34_2850 PE=4 SV=1	1986	Nsco_NS_434_20203020_B_dolsa_HILIC1.16314.16314.3	controllerType=0 controllerNumber=1 scan=16314	55.6178	Trypsin	B1	PAADTSAAASAPAKK	S{+1604}	1604	1603.57	1603.57	1603.57
54333:4	111	Q.PVNAVS{+644.242}HNGYAPAHHVSTADYGALDTPAVWR.N	NA	S{+644}	980.212	4	3917.82	3917.82	0	0	337	NRagged	308.3	135.17	8.98	4.56	62	>tr|A0A0D5J054|A0A0D5J054_9BURK Cell division protein FtsZ OS=Burkholderia dolosa AU0158 OX=350701 GN=ftsZ PE=3 SV=1	5483	Nsco_NS_434_20203020_B_dolsa_HILIC1.52310.52310.4	controllerType=0 controllerNumber=1 scan=52310	133.549	Trypsin	B1	PVNAVSHNGYAPAHHVSTADYGALDTPAVWR	S{+644}	644	644.242	644.24	644.242
70104:3	186	H.PDQS{+1438.817}EQVPAMIER.Y	NA	S{+1439}	980.516	3	2939.53	2938.53	1	-1.1	12	NRagged	308.36	39.19	0	3.7	29	>tr|A0A0D5J6B5|A0A0D5J6B5_9BURK 30S ribosomal protein S6 OS=Burkholderia dolosa AU0158 OX=350701 GN=rpsF PE=3 SV=1	1924	Nsco_NS_434_20203020_B_dolsa_HILIC2.60785.60785.3	controllerType=0 controllerNumber=1 scan=60785	159.238	Trypsin	B2	PDQSEQVPAMIER	S{+1439}	1439	1438.82	1438.82	1438.82
38057:5	11	Y.GGAAPHGGGAFS{+930.539}GKDPSKVDR.S	NA	S{+931}	580.507	5	2898.51	2898.51	0	0	256	NRagged	308.39	48.9	7.11	7.28	155	>tr|A0A0D5J686|A0A0D5J686_9BURK S-adenosylmethionine synthase OS=Burkholderia dolosa AU0158 OX=350701 GN=metK PE=3 SV=1	5576	Nsco_NS_434_20203020_B_dolsa_HILIC1.38133.38133.5	controllerType=0 controllerNumber=1 scan=38133	102.703	Trypsin	B1	GGAAPHGGGAFSGKDPSKVDR	S{+931}	931	930.539	930.54	930.539
58953:5	1504	M.VIGS{+1235.557}GQITHNLR.A	NA	S{+1236}	506.862	5	2530.28	2530.28	0	0	158	NRagged	308.42	100.54	16.52	4.1	4	>tr|A2WD23|A2WD23_9BURK Catalytic LigB subunit of aromatic ring-opening dioxygenase family protein OS=Burkholderia dolosa AU0158 OX=350701 GN=AK34_2640 PE=4 SV=1	2947	Nsco_NS_434_20203020_B_dolsa_HILIC3.51575.51575.5	controllerType=0 controllerNumber=1 scan=51575	140.589	Trypsin	B3	VIGSGQITHNLR	S{+1236}	1236	1235.56	1235.56	1235.56
34218:3	67	K.GNATQINIGIS{+666.340}DK.D	NA	S{+666}	666.35	3	1997.04	1997.04	0	0	5	Specific	308.44	150.38	18.33	3.98	74	>tr|A2WCI4|A2WCI4_9BURK DNA-binding ferritin-like protein OS=Burkholderia dolosa AU0158 OX=350701 GN=AK34_2423 PE=3 SV=1	2745	Nsco_NS_434_20203020_B_dolsa_HILIC2.31903.31903.3	controllerType=0 controllerNumber=1 scan=31903	95.0979	Trypsin	B2	GNATQINIGISDK	S{+666}	666	666.34	666.34	666.34
06066:3	1933	A.GSAS{+232.094}PSRQEPDPER.M	NA	S{+232}	582.604	3	1745.8	1744.8	1	-1.9	60	NRagged	308.44	227.38	0	4.66	3	>tr|A2WJ05|A2WJ05_9BURK His Kinase A domain protein OS=Burkholderia dolosa AU0158 OX=350701 GN=AK34_5067 PE=4 SV=1	2867	Nsco_NS_434_20203020_B_dolsa_HILIC2.8365.8365.3	controllerType=0 controllerNumber=1 scan=8365	34.2707	Trypsin	B2	GSASPSRQEPDPER	S{+232}	232	232.094	232.09	232.094
20538:5	3	K.GVKPSKPATTTTSANTSGTTS{+623.200}AGTGSTSTAATAGTSATAPAASAPEAATKPAK.S	NA	S{+623}	1075.32	5	5372.57	5372.57	0	0	95	Specific	308.46	308.46	0	7.8	577	>tr|A0A0D5J0G4|A0A0D5J0G4_9BURK Helix-hairpin-helix motif family protein OS=Burkholderia dolosa AU0158 OX=350701 GN=AK34_1279 PE=4 SV=1	1241	Nsco_NS_434_20203020_B_dolsa_HILIC1.23198.23198.5	controllerType=0 controllerNumber=1 scan=23198	71.0437	Trypsin	B1	GVKPSKPATTTTSANTSGTTSAGTGSTSTAATAGTSATAPAASAPEAATKPAK	S{+623}	623	623.2	623.2	623.2
41511:4	120	R.FPETSGIGVKPVS{+393.125}TEGTER.L	NA	S{+393}	596.789	4	2384.13	2384.13	0	0	192	Specific	308.46	5.05	0	5.29	44	>tr|A2W808|A2W808_9BURK Isocitrate dehydrogenase [NADP] OS=Burkholderia dolosa AU0158 OX=350701 GN=icd PE=4 SV=1	3947	Nsco_NS_434_20203020_B_dolsa_HILIC3.37563.37563.4	controllerType=0 controllerNumber=1 scan=37563	108.94	Trypsin	B3	FPETSGIGVKPVSTEGTER	S{+393}	393	393.125	393.12	393.125
60056:3	53	L.PDGTALVAGGYGGGSS{+939.450}AELYHPDTK.T	NA	S{+939}	1120.53	3	3359.59	3359.59	0	0	468	NRagged	308.47	22.27	0	5.84	57	>tr|A0A0D5IVR9|A0A0D5IVR9_9BURK Kelch motif family protein OS=Burkholderia dolosa AU0158 OX=350701 GN=AK34_5714 PE=4 SV=1	856	Nsco_NS_434_20203020_B_dolsa_HILIC2.53030.53030.3	controllerType=0 controllerNumber=1 scan=53030	143.006	Trypsin	B2	PDGTALVAGGYGGGSSAELYHPDTK	S{+939}	939	939.45	939.45	939.45
48599:4	412	Q.PDNPQAYNALGYS{+228.090}LADRNQRLPEASK.L	NA	S{+228}	780.385	4	3118.52	3116.52	2	-2.2	489	NRagged	308.51	168.8	0	8.18	13	>tr|A2W7C6|A2W7C6_9BURK Tetratricopeptide repeat family protein OS=Burkholderia dolosa AU0158 OX=350701 GN=AK34_305 PE=4 SV=1	3477	Nsco_NS_434_20203020_B_dolsa_HILIC2.43828.43828.4	controllerType=0 controllerNumber=1 scan=43828	123.575	Trypsin	B2	PDNPQAYNALGYSLADRNQRLPEASK	S{+228}	228	228.09	228.09	228.09
14796:4	8	L.ATGHDEAS{+210.141}WAQNRR.A	NA	S{+210}	452.976	4	1808.88	1808.88	0	0	148	NRagged	308.51	308.51	17.55	5.88	287	>tr|A0A0D5IZU7|A0A0D5IZU7_9BURK Peptidoglycan-associated protein OS=Burkholderia dolosa AU0158 OX=350701 GN=pal PE=3 SV=1	723	Nsco_NS_434_20203020_B_dolsa_HILIC3.16199.16199.4	controllerType=0 controllerNumber=1 scan=16199	54.6335	Trypsin	B3	ATGHDEASWAQNRR	S{+210}	210	210.141	210.14	210.141
48888:3	280	S.SFGGSTMYGSDQTVS{+1255.506}GYTR.S	NA	S{+1256}	1086.13	3	3256.37	3256.37	0	0	49	NRagged	308.52	13.36	3.6	5.38	102	>tr|A0A0D5J334|A0A0D5J334_9BURK Uncharacterized protein OS=Burkholderia dolosa AU0158 OX=350701 GN=AK34_704 PE=4 SV=1	5588	Nsco_NS_434_20203020_B_dolsa_HILIC1.47781.47781.3	controllerType=0 controllerNumber=1 scan=47781	124.337	Trypsin	B1	SFGGSTMYGSDQTVSGYTR	S{+1256}	1256	1255.51	1255.51	1255.51
43175:4	25	T.WS{+263.077}ADEEDAFKQPIRDQYER.Q	NA	S{+263}	662.298	4	2646.17	2646.17	0	0	469	NRagged	308.53	308.53	308.53	6.77	122	>tr|A2WGG5|A2WGG5_9BURK Acetyl-CoA carboxylase OS=Burkholderia dolosa AU0158 OX=350701 GN=AK34_3383 PE=4 SV=1	2851	Nsco_NS_434_20203020_B_dolsa_HILIC1.42427.42427.4	controllerType=0 controllerNumber=1 scan=42427	111.852	Trypsin	B1	WSADEEDAFKQPIRDQYER	S{+263}	263	263.077	263.08	263.077
77696:5	613	L.PPLPS{+1708.643}DLKPVWER.W	NA	S{+1709}	649.503	5	3243.49	3242.49	1	-1	262	NRagged	308.53	6.28	0	4.92	9	>tr|A0A0D5IXU4|A0A0D5IXU4_9BURK PHP domain protein OS=Burkholderia dolosa AU0158 OX=350701 GN=AK34_1007 PE=4 SV=1	5404	Nsco_NS_434_20203020_B_dolsa_HILIC3.66432.66432.5	controllerType=0 controllerNumber=1 scan=66432	173.968	Trypsin	B3	PPLPSDLKPVWER	S{+1709}	1709	1708.64	1708.64	1708.64
38568:3	22	Y.LLGAYQHAS{+680.318}GQQR.G	NA	S{+680}	704.022	3	2110.05	2109.05	1	-1.6	343	NRagged	308.61	16.59	16.59	4.48	152	>tr|A2WDW5|A2WDW5_9BURK Gram-negative porin family protein OS=Burkholderia dolosa AU0158 OX=350701 GN=AK34_4448 PE=4 SV=1	3971	Nsco_NS_434_20203020_B_dolsa_HILIC1.38554.38554.3	controllerType=0 controllerNumber=1 scan=38554	103.565	Trypsin	B1	LLGAYQHASGQQR	S{+680}	680	680.318	680.32	680.318
68515:7	81	R.ERAASAAS{+1801.258}HDAGAGTGADSVVVEPVPTPHVPAVELPGDTAAAMRDTDAPAEPGAAQR.V	NA	S{+1801}	1046.14	7	7316.92	7315.92	1	-0.5	51	Specific	308.61	308.61	0	8.59	39	>tr|A0A0D5J5W8|A0A0D5J5W8_9BURK Uncharacterized protein OS=Burkholderia dolosa AU0158 OX=350701 GN=AK34_615 PE=4 SV=1	326	Nsco_NS_434_20203020_B_dolsa_HILIC1.64144.64144.5	controllerType=0 controllerNumber=1 scan=64144	157.703	Trypsin	B1	ERAASAASHDAGAGTGADSVVVEPVPTPHVPAVELPGDTAAAMRDTDAPAEPGAAQR	S{+1801}	1801	1801.26	1801.26	1801.26
47463:4	189	V.SS{+1351.678}AVVDGKESEEGEK.F	NA	S{+1352}	726.605	4	2903.4	2902.4	1	-1.2	194	NRagged	308.65	13.15	1.1	4.14	33	>tr|A0A0D5J483|A0A0D5J483_9BURK S1 RNA binding domain protein OS=Burkholderia dolosa AU0158 OX=350701 GN=AK34_1326 PE=4 SV=1	1626	Nsco_NS_434_20203020_B_dolsa_HILIC1.46170.46170.4	controllerType=0 controllerNumber=1 scan=46170	120.005	Trypsin	B1	SSAVVDGKESEEGEK	S{+1352}	1352	1351.68	1351.68	1351.68
37996:4	285	K.RHYVLPFDS{+429.215}R.E	NA	S{+429}	430.728	4	1719.89	1718.89	1	-2	722	Specific	308.67	203.87	0	3.91	21	>tr|A2WFT5|A2WFT5_9BURK Aerobic-type carbon monoxide dehydrogenase OS=Burkholderia dolosa AU0158 OX=350701 GN=AK34_3660 PE=4 SV=1	2783	Nsco_NS_434_20203020_B_dolsa_HILIC2.35009.35009.3	controllerType=0 controllerNumber=1 scan=35009	102.505	Trypsin	B2	RHYVLPFDSR	S{+429}	429	429.215	429.21	429.215
01110:4	4	K.GSGAKPAS{+1676.489}APKPASAAH.-	NA	S{+1676}	796.324	4	3182.28	3181.28	1	-1.1	498	CRagged	308.79	209.3	0	7.27	265	>tr|A0A0D5J2T6|A0A0D5J2T6_9BURK PDZ domain-containing protein OS=Burkholderia dolosa AU0158 OX=350701 GN=AK34_245 PE=3 SV=1	877	Nsco_NS_434_20203020_B_dolsa_HILIC1.4418.4418.4	controllerType=0 controllerNumber=1 scan=4418	25.9601	Trypsin	B1	GSGAKPASAPKPASAAH	S{+1676}	1676	1676.49	1676.49	1676.49
08038:6	330	E.HHAEVGDALDES{+1779.831}K.F	NA	S{+1780}	532.253	6	3188.48	3187.48	1	-1.1	4	NRagged	308.79	163.49	29.3	4.13	10	>tr|A0A0D5J5K0|A0A0D5J5K0_9BURK UvrABC system protein B OS=Burkholderia dolosa AU0158 OX=350701 GN=uvrB PE=3 SV=1	1996	Nsco_NS_434_20203020_B_dolsa_HILIC1.11181.11181.3	controllerType=0 controllerNumber=1 scan=11181	42.5004	Trypsin	B1	HHAEVGDALDESK	S{+1780}	1780	1779.83	1779.83	1779.83
38168:4	9	Y.AVGEC[+57.021]S{+1187.523}C[+57.021]VSVHGANR.L	NA	C[+57]*2, S{+1188}	698.314	4	2790.23	2790.23	0	0	388	NRagged	308.83	34.34	2.4	4.06	196	>tr|A2WDT4|A2WDT4_9BURK Succinate dehydrogenase flavoprotein subunit OS=Burkholderia dolosa AU0158 OX=350701 GN=sdhA PE=3 SV=1	4676	Nsco_NS_434_20203020_B_dolsa_HILIC1.38221.38221.4	controllerType=0 controllerNumber=1 scan=38221	102.884	Trypsin	B1	AVGECSCVSVHGANR	*2,S{+1188}	*2,+1188	1187.52	1187.52	1187.52
12133:3	44	A.PAADTSAAAS{+1575.578}APAKK.D	NA	S{+1576}	978.435	3	2933.29	2932.29	1	-1.1	27	NRagged	308.83	61.32	0	6.59	288	>tr|A0A0D5J5Q7|A0A0D5J5Q7_9BURK Uncharacterized protein OS=Burkholderia dolosa AU0158 OX=350701 GN=AK34_2850 PE=4 SV=1	1986	Nsco_NS_434_20203020_B_dolsa_HILIC1.15536.15536.3	controllerType=0 controllerNumber=1 scan=15536	53.7115	Trypsin	B1	PAADTSAAASAPAKK	S{+1576}	1576	1575.58	1575.58	1575.58
09540:2	7	K.DKAASAAAAS{+1364.455}GA.-	NA	S{+1364}	1177.97	2	2354.94	2354.94	0	0	191	CRagged	308.83	151.04	151.04	6.16	287	>tr|A0A0D5J0G4|A0A0D5J0G4_9BURK Helix-hairpin-helix motif family protein OS=Burkholderia dolosa AU0158 OX=350701 GN=AK34_1279 PE=4 SV=1	1241	Nsco_NS_434_20203020_B_dolsa_HILIC2.11621.11621.2	controllerType=0 controllerNumber=1 scan=11621	42.769	Trypsin	B2	DKAASAAAASGA	S{+1364}	1364	1364.45	1364.45	1364.45
69140:3	34	I.PFSYYDQNQQVVGYS{+1463.740}R.D	NA	S{+1464}	1138.88	3	3414.64	3414.64	0	0	47	NRagged	308.84	41.04	5.74	3	87	>tr|A0A0D5J5Q9|A0A0D5J5Q9_9BURK Bacterial extracellular solute-binding s, 3 family protein OS=Burkholderia dolosa AU0158 OX=350701 GN=AK34_2479 PE=4 SV=1	1250	Nsco_NS_434_20203020_B_dolsa_HILIC2.60047.60047.3	controllerType=0 controllerNumber=1 scan=60047	157.706	Trypsin	B2	PFSYYDQNQQVVGYSR	S{+1464}	1464	1463.74	1463.74	1463.74
41297:3	79	K.AADAGGSKPAAGAPAAPAAPAPVAVPAS{+1164.420}AVSGSAAQ.-	NA	S{+1164}	1383.65	3	4148.95	4146.95	2	-1.6	149	CRagged	308.85	308.85	0	8.36	138	>tr|A0A0D5J0Z1|A0A0D5J0Z1_9BURK Outer membrane lipid asymmetry maintenance protein MlaD OS=Burkholderia dolosa AU0158 OX=350701 GN=mlaD PE=4 SV=1	1870	Nsco_NS_434_20203020_B_dolsa_HILIC1.40830.40830.3	controllerType=0 controllerNumber=1 scan=40830	108.413	Trypsin	B1	AADAGGSKPAAGAPAAPAAPAPVAVPASAVSGSAAQ	S{+1164}	1164	1164.42	1164.42	1164.42
30489:4	927	L.VEGKNS{+370.168}APGHYVIER.A	NA	S{+370}	507.51	4	2027.02	2026.02	1	-1.7	238	NRagged	308.85	1.4	0	4.89	5	>tr|A2W6Q6|A2W6Q6_9BURK Flavodoxin reductase OS=Burkholderia dolosa AU0158 OX=350701 GN=AK34_58 PE=4 SV=1	2303	Nsco_NS_434_20203020_B_dolsa_HILIC3.28672.28672.4	controllerType=0 controllerNumber=1 scan=28672	87.4773	Trypsin	B3	VEGKNSAPGHYVIER	S{+370}	370	370.168	370.17	370.168
07232:3	1	E.TQC[+57.021]PFHHAAGS{+341.116}GTSNK.D	NA	C[+57], S{+341}	681.297	3	2041.88	2040.88	1	-1.6	5	NRagged	308.88	14.06	0	4.16	934	>tr|A2WCI5|A2WCI5_9BURK Catalase-peroxidase OS=Burkholderia dolosa AU0158 OX=350701 GN=katG PE=3 SV=1	4495	Nsco_NS_434_20203020_B_dolsa_HILIC2.9361.9361.3	controllerType=0 controllerNumber=1 scan=9361	36.5623	Trypsin	B2	TQCPFHHAAGSGTSNK	,S{+341}	,+341	341.116	341.12	341.116
01331:3	4	K.GSGAKPAS{+636.232}APKPASAAH.-	NA	S{+636}	714.678	3	2142.02	2141.02	1	-1.6	498	CRagged	308.9	308.9	0	7.44	265	>tr|A0A0D5J2T6|A0A0D5J2T6_9BURK PDZ domain-containing protein OS=Burkholderia dolosa AU0158 OX=350701 GN=AK34_245 PE=3 SV=1	877	Nsco_NS_434_20203020_B_dolsa_HILIC1.4572.4572.3	controllerType=0 controllerNumber=1 scan=4572	26.4626	Trypsin	B1	GSGAKPASAPKPASAAH	S{+636}	636	636.232	636.23	636.232
22132:3	262	L.DS{+395.209}IPDDQARK.V	NA	S{+395}	513.928	3	1539.77	1539.77	0	0	48	NRagged	308.9	43.36	42.58	2.31	30	>tr|A0A0D5IWE2|A0A0D5IWE2_9BURK Uncharacterized protein OS=Burkholderia dolosa AU0158 OX=350701 GN=AK34_5668 PE=4 SV=1	638	Nsco_NS_434_20203020_B_dolsa_HILIC1.24557.24557.6	controllerType=0 controllerNumber=1 scan=24557	73.8737	Trypsin	B1	DSIPDDQARK	S{+395}	395	395.209	395.21	395.209
64421:5	456	K.DKRGYLNLC[+57.021]ELLS{+1137.567}K.A	NA	C[+57], S{+1138}	570.3	5	2847.47	2846.47	1	-1.2	90	Specific	308.9	13.59	1.21	5.44	16	>tr|A2W8J6|A2W8J6_9BURK DNA polymerase III subunit alpha OS=Burkholderia dolosa AU0158 OX=350701 GN=dnaE PE=4 SV=1	4577	Nsco_NS_434_20203020_B_dolsa_HILIC1.60863.60863.3	controllerType=0 controllerNumber=1 scan=60863	151.164	Trypsin	B1	DKRGYLNLCELLSK	,S{+1138}	,+1138	1137.57	1137.57	1137.57
03112:3	66	H.SQDAES{+628.167}QREALK.K	NA	S{+628}	664.283	3	1990.83	1989.83	1	-1.7	151	NRagged	308.96	60.94	4.74	4.57	44	>tr|A2W9R9|A2W9R9_9BURK Chaperone protein ClpB OS=Burkholderia dolosa AU0158 OX=350701 GN=clpB PE=3 SV=1	4205	Nsco_NS_434_20203020_B_dolsa_HILIC3.5659.5659.3	controllerType=0 controllerNumber=1 scan=5659	27.662	Trypsin	B3	SQDAESQREALK	S{+628}	628	628.167	628.17	628.167
35771:4	1385	K.RAQQPLRPNQLS{+627.225}YWK.N	NA	S{+627}	629.067	4	2513.24	2512.24	1	-1.3	274	Specific	309	309	0	5.44	9	>tr|A0A0D5IUL8|A0A0D5IUL8_9BURK Formate dehydrogenase-N alpha subunit OS=Burkholderia dolosa AU0158 OX=350701 GN=fdnG PE=3 SV=1	5182	Nsco_NS_434_20203020_B_dolsa_HILIC3.32930.32930.3	controllerType=0 controllerNumber=1 scan=32930	97.9704	Trypsin	B3	RAQQPLRPNQLSYWK	S{+627}	627	627.225	627.23	627.225
10065:2	637	R.QSSSFTPPAS{+568.213}ASGK.A	NA	S{+568}	960.434	2	1919.86	1919.86	0	0	225	Specific	309.01	309.01	30.27	2.54	9	>tr|A0A0D5IUZ6|A0A0D5IUZ6_9BURK Uncharacterized protein OS=Burkholderia dolosa AU0158 OX=350701 GN=AK34_4269 PE=4 SV=1	170	Nsco_NS_434_20203020_B_dolsa_HILIC2.12035.12035.2	controllerType=0 controllerNumber=1 scan=12035	43.7933	Trypsin	B2	QSSSFTPPASASGK	S{+568}	568	568.213	568.21	568.213
12002:3	96	R.YTVHAS{+809.240}YQGSDETR.A	NA	S{+809}	808.658	3	2423.96	2422.96	1	-1.4	114	Specific	309.08	133.06	0	6.4	72	>tr|A0A0D5J5P9|A0A0D5J5P9_9BURK Carboxypeptidase regulatory-like domain protein OS=Burkholderia dolosa AU0158 OX=350701 GN=AK34_475 PE=4 SV=1	1018	Nsco_NS_434_20203020_B_dolsa_HILIC3.13462.13462.3	controllerType=0 controllerNumber=1 scan=13462	47.2008	Trypsin	B3	YTVHASYQGSDETR	S{+809}	809	809.24	809.24	809.24
77583:6	102	T.GGSGYPVVIRPSFTLGGS{+892.464}GGGIAYNREEFEEIC[+57.021]KR.G	NA	C[+57], S{+892}	776.226	6	4652.32	4652.32	0	0	167	NRagged	309.12	17.05	0	6.28	32	>tr|A0A0D5J627|A0A0D5J627_9BURK Carbamoyl-phosphate synthase large chain OS=Burkholderia dolosa AU0158 OX=350701 GN=carB PE=3 SV=1	1157	Nsco_NS_434_20203020_B_dolsa_HILIC1.71545.71545.6	controllerType=0 controllerNumber=1 scan=71545	173.08	Trypsin	B1	GGSGYPVVIRPSFTLGGSGGGIAYNREEFEEICKR	,S{+892}	,+892	892.464	892.46	892.464
22237:3	56	Q.PADAATPS{+1416.523}DAAADAKPK.K	NA	S{+1417}	1005.44	3	3014.31	3013.31	1	-1.1	445	NRagged	309.13	86.08	10.97	6.3	51	>tr|A0A0D5J0P4|A0A0D5J0P4_9BURK NYN domain protein OS=Burkholderia dolosa AU0158 OX=350701 GN=AK34_1955 PE=4 SV=1	529	Nsco_NS_434_20203020_B_dolsa_HILIC3.22239.22239.3	controllerType=0 controllerNumber=1 scan=22239	70.3619	Trypsin	B3	PADAATPSDAAADAKPK	S{+1417}	1417	1416.52	1416.52	1416.52
07199:4	541	K.PAAARPS{+215.128}REEAEDAVR.V	NA	S{+215}	485.754	4	1940	1940	0	0	10	Specific	309.17	8.06	8.06	5.72	12	>tr|A0A0D5IRP9|A0A0D5IRP9_9BURK GTP cyclohydrolase 1 OS=Burkholderia dolosa AU0158 OX=350701 GN=folE PE=3 SV=1	1817	Nsco_NS_434_20203020_B_dolsa_HILIC3.9409.9409.4	controllerType=0 controllerNumber=1 scan=9409	36.8756	Trypsin	B3	PAAARPSREEAEDAVR	S{+215}	215	215.128	215.13	215.128
57765:4	294	L.STATEHVDYEGFEIHVVPGHAPGS{+297.146}DTR.Y	NA	S{+297}	802.629	4	3207.5	3205.5	2	-2.1	5	NRagged	309.18	45.94	2.4	5.02	16	>tr|A2WBX2|A2WBX2_9BURK Uncharacterized protein OS=Burkholderia dolosa AU0158 OX=350701 GN=AK34_2188 PE=4 SV=1	3841	Nsco_NS_434_20203020_B_dolsa_HILIC1.55171.55171.4	controllerType=0 controllerNumber=1 scan=55171	139.272	Trypsin	B1	STATEHVDYEGFEIHVVPGHAPGSDTR	S{+297}	297	297.146	297.15	297.146
67097:5	446	L.PLPAHIDS{+1670.876}HK.V	NA	S{+1671}	557.901	5	2785.48	2785.48	0	0	99	NRagged	309.2	67.67	21.67	3.93	16	>tr|A0A0D5J5V7|A0A0D5J5V7_9BURK Bifunctional protein FolD OS=Burkholderia dolosa AU0158 OX=350701 GN=folD PE=3 SV=1	2095	Nsco_NS_434_20203020_B_dolsa_HILIC2.58461.58461.5	controllerType=0 controllerNumber=1 scan=58461	154.359	Trypsin	B2	PLPAHIDSHK	S{+1671}	1671	1670.88	1670.88	1670.88
10556:5	563	V.HIDRES{+521.325}GEHETFR.R	NA	S{+521}	427.82	5	2135.07	2134.07	1	-1.6	48	NRagged	309.24	32.75	0	6.27	10	>tr|A2WAN0|A2WAN0_9BURK Transcription termination/antitermination protein NusA OS=Burkholderia dolosa AU0158 OX=350701 GN=nusA PE=3 SV=1	4669	Nsco_NS_434_20203020_B_dolsa_HILIC1.13430.13430.4	controllerType=0 controllerNumber=1 scan=13430	47.337	Trypsin	B1	HIDRESGEHETFR	S{+521}	521	521.325	521.33	521.325
21827:3	511	K.HEYDES{+295.267}IGEMK.H	NA	S{+295}	544.95	3	1632.83	1632.83	0	0	43	Specific	309.24	28.82	13.2	2.57	7	>tr|A2W8V7|A2W8V7_9BURK Bacterioferritin OS=Burkholderia dolosa AU0158 OX=350701 GN=bfr PE=3 SV=1	3001	Nsco_NS_434_20203020_B_dolsa_HILIC3.21875.21875.3	controllerType=0 controllerNumber=1 scan=21875	69.3885	Trypsin	B3	HEYDESIGEMK	S{+295}	295	295.267	295.27	295.267
59829:5	13	K.GNNFS{+617.370}HWC[+57.021]YKPFDDLVQK.G	NA	C[+57], S{+617}	575.687	5	2874.4	2872.4	2	-2.3	463	Specific	309.36	85.03	0	5.91	131	>tr|A2W6R4|A2W6R4_9BURK ABC-type dipeptide transport system periplasmic component OS=Burkholderia dolosa AU0158 OX=350701 GN=AK34_66 PE=4 SV=1	2484	Nsco_NS_434_20203020_B_dolsa_HILIC2.52854.52854.4	controllerType=0 controllerNumber=1 scan=52854	142.664	Trypsin	B2	GNNFSHWCYKPFDDLVQK	,S{+617}	,+617	617.37	617.37	617.37
47546:3	79	K.AADAGGSKPAAGAPAAPAAPAPVAVPAS{+596.208}AVSGSAAQ.-	NA	S{+596}	1193.58	3	3578.74	3578.74	0	0	149	CRagged	309.39	194.6	12.95	5.44	138	>tr|A0A0D5J0Z1|A0A0D5J0Z1_9BURK Outer membrane lipid asymmetry maintenance protein MlaD OS=Burkholderia dolosa AU0158 OX=350701 GN=mlaD PE=4 SV=1	1870	Nsco_NS_434_20203020_B_dolsa_HILIC1.46238.46238.3	controllerType=0 controllerNumber=1 scan=46238	120.139	Trypsin	B1	AADAGGSKPAAGAPAAPAAPAPVAVPASAVSGSAAQ	S{+596}	596	596.208	596.21	596.208
12019:2	45	A.PAADTS{+1503.558}AAASAPAKK.D	NA	S{+1504}	1431.14	2	2861.27	2860.27	1	-1.2	27	NRagged	309.39	84.52	0	6.35	252	>tr|A0A0D5J5Q7|A0A0D5J5Q7_9BURK Uncharacterized protein OS=Burkholderia dolosa AU0158 OX=350701 GN=AK34_2850 PE=4 SV=1	1986	Nsco_NS_434_20203020_B_dolsa_HILIC2.13693.13693.2	controllerType=0 controllerNumber=1 scan=13693	48.0297	Trypsin	B2	PAADTSAAASAPAKK	S{+1504}	1504	1503.56	1503.56	1503.56
16814:3	45	A.PAADTS{+1630.563}AAASAPAKK.D	NA	S{+1631}	996.763	3	2988.28	2987.28	1	-1.1	27	NRagged	309.41	139.01	0	6.28	252	>tr|A0A0D5J5Q7|A0A0D5J5Q7_9BURK Uncharacterized protein OS=Burkholderia dolosa AU0158 OX=350701 GN=AK34_2850 PE=4 SV=1	1986	Nsco_NS_434_20203020_B_dolsa_HILIC2.18024.18024.3	controllerType=0 controllerNumber=1 scan=18024	59.217	Trypsin	B2	PAADTSAAASAPAKK	S{+1631}	1631	1630.56	1630.56	1630.56
07721:3	1	E.TQC[+57.021]PFHHAAGS{+387.115}GTSNK.D	NA	C[+57], S{+387}	696.297	3	2086.88	2086.88	0	0	5	NRagged	309.41	15.59	0	3.75	807	>tr|A2WCI5|A2WCI5_9BURK Catalase-peroxidase OS=Burkholderia dolosa AU0158 OX=350701 GN=katG PE=3 SV=1	4495	Nsco_NS_434_20203020_B_dolsa_HILIC3.9965.9965.3	controllerType=0 controllerNumber=1 scan=9965	38.3027	Trypsin	B3	TQCPFHHAAGSGTSNK	,S{+387}	,+387	387.115	387.12	387.115
44500:3	79	K.AADAGGSKPAAGAPAAPAAPAPVAVPAS{+568.213}AVSGSAAQ.-	NA	S{+568}	1184.59	3	3551.74	3550.74	1	-0.9	149	CRagged	309.42	174.18	16.47	6.64	138	>tr|A0A0D5J0Z1|A0A0D5J0Z1_9BURK Outer membrane lipid asymmetry maintenance protein MlaD OS=Burkholderia dolosa AU0158 OX=350701 GN=mlaD PE=4 SV=1	1870	Nsco_NS_434_20203020_B_dolsa_HILIC1.43582.43582.3	controllerType=0 controllerNumber=1 scan=43582	114.42	Trypsin	B1	AADAGGSKPAAGAPAAPAAPAPVAVPASAVSGSAAQ	S{+568}	568	568.213	568.21	568.213
42026:4	6	K.QQQQQQQAANASKPTS{+568.213}SATAAAAAKPPSANDANTGYFLQVGAYKTEGDAEQQR.A	NA	S{+568}	1516.22	4	6061.84	6061.84	0	0	176	Specific	309.44	309.44	15.26	5.97	241	>tr|A0A0D5IXZ2|A0A0D5IXZ2_9BURK Sporulation related domain protein OS=Burkholderia dolosa AU0158 OX=350701 GN=AK34_187 PE=4 SV=1	2026	Nsco_NS_434_20203020_B_dolsa_HILIC2.38258.38258.4	controllerType=0 controllerNumber=1 scan=38258	110.139	Trypsin	B2	QQQQQQQAANASKPTSSATAAAAAKPPSANDANTGYFLQVGAYKTEGDAEQQR	S{+568}	568	568.213	568.21	568.213
64210:3	569	K.KAQADRIPVIAFDS{+266.160}GVDSDIPVTTATTNNK.A	NA	S{+266}	1137.93	3	3411.78	3410.78	1	-1	105	Specific	309.44	309.44	0	9.09	9	>tr|A2WG45|A2WG45_9BURK ABC-type sugar transport system periplasmic component OS=Burkholderia dolosa AU0158 OX=350701 GN=AK34_3519 PE=4 SV=1	3180	Nsco_NS_434_20203020_B_dolsa_HILIC3.55646.55646.3	controllerType=0 controllerNumber=1 scan=55646	149.415	Trypsin	B3	KAQADRIPVIAFDSGVDSDIPVTTATTNNK	S{+266}	266	266.16	266.16	266.16
61890:5	3	K.PGSITPHTHFTAEVYVLS{+623.362}KDEGGR.H	NA	S{+623}	645.337	5	3222.66	3221.66	1	-1	298	Specific	309.46	98.77	1.58	5.91	347	>tr|A0A0D5J071|A0A0D5J071_9BURK Elongation factor Tu OS=Burkholderia dolosa AU0158 OX=350701 GN=tuf PE=3 SV=1	3777	Nsco_NS_434_20203020_B_dolsa_HILIC3.53853.53853.5	controllerType=0 controllerNumber=1 scan=53853	145.591	Trypsin	B3	PGSITPHTHFTAEVYVLSKDEGGR	S{+623}	623	623.362	623.36	623.362
38432:4	126	K.AADAGGSKPAAGAPAAPAAPAPVAVPAS{+1178.389}AVSGSAAQ.-	NA	S{+1178}	1041.48	4	4162.92	4160.92	2	-1.6	149	CRagged	309.48	24.07	0	5.96	107	>tr|A0A0D5J0Z1|A0A0D5J0Z1_9BURK Outer membrane lipid asymmetry maintenance protein MlaD OS=Burkholderia dolosa AU0158 OX=350701 GN=mlaD PE=4 SV=1	1870	Nsco_NS_434_20203020_B_dolsa_HILIC3.35070.35070.4	controllerType=0 controllerNumber=1 scan=35070	103.009	Trypsin	B3	AADAGGSKPAAGAPAAPAAPAPVAVPASAVSGSAAQ	S{+1178}	1178	1178.39	1178.39	1178.39
50809:2	446	S.YFNTSGNGSS{+1430.648}NQIAAR.V	NA	S{+1431}	1559.22	2	3117.43	3117.43	0	0	364	NRagged	309.5	64.87	0	6.12	24	>tr|A2WGS4|A2WGS4_9BURK Gram-negative porin family protein OS=Burkholderia dolosa AU0158 OX=350701 GN=AK34_3251 PE=4 SV=1	3246	Nsco_NS_434_20203020_B_dolsa_HILIC1.49343.49343.2	controllerType=0 controllerNumber=1 scan=49343	127.546	Trypsin	B1	YFNTSGNGSSNQIAAR	S{+1431}	1431	1430.65	1430.65	1430.65
53623:4	28	K.PVVGDNGS{+243.239}GMHVHQSIWK.D	NA	S{+243}	548.553	4	2191.19	2191.19	0	0	262	Specific	309.63	189.55	0.59	5.17	123	>tr|A2W8Y7|A2W8Y7_9BURK Glutamine synthetase OS=Burkholderia dolosa AU0158 OX=350701 GN=glnA PE=3 SV=1	2944	Nsco_NS_434_20203020_B_dolsa_HILIC2.47946.47946.5	controllerType=0 controllerNumber=1 scan=47946	132.293	Trypsin	B2	PVVGDNGSGMHVHQSIWK	S{+243}	243	243.239	243.24	243.239
57090:5	404	G.AEGS{+1091.539}GHILSLDR.H	NA	S{+1092}	470.042	5	2346.18	2346.18	0	0	329	NRagged	309.65	0.37	0	4.49	17	>tr|A2WB42|A2WB42_9BURK Phosphoglucosamine mutase OS=Burkholderia dolosa AU0158 OX=350701 GN=glmM PE=3 SV=1	3447	Nsco_NS_434_20203020_B_dolsa_HILIC1.54621.54621.5	controllerType=0 controllerNumber=1 scan=54621	138.147	Trypsin	B1	AEGSGHILSLDR	S{+1092}	1092	1091.54	1091.54	1091.54
02359:3	66	K.KEQDEAS{+825.471}QK.R	NA	S{+825}	629.997	3	1887.98	1887.98	0	0	431	Specific	309.65	228.42	82.93	4.01	44	>tr|A2W9R9|A2W9R9_9BURK Chaperone protein ClpB OS=Burkholderia dolosa AU0158 OX=350701 GN=clpB PE=3 SV=1	4205	Nsco_NS_434_20203020_B_dolsa_HILIC3.4964.4964.3	controllerType=0 controllerNumber=1 scan=4964	26.0449	Trypsin	B3	KEQDEASQK	S{+825}	825	825.471	825.47	825.471
44900:5	38	H.WHQVGVQADYALS{+1376.166}KR.T	NA	S{+1376}	627.821	5	3135.07	3134.07	1	-1.1	305	NRagged	309.67	6.72	6.72	4.13	123	>tr|A2WFL9|A2WFL9_9BURK Gram-negative porin family protein OS=Burkholderia dolosa AU0158 OX=350701 GN=AK34_3734 PE=4 SV=1	4133	Nsco_NS_434_20203020_B_dolsa_HILIC3.40346.40346.4	controllerType=0 controllerNumber=1 scan=40346	115.826	Trypsin	B3	WHQVGVQADYALSKR	S{+1376}	1376	1376.17	1376.17	1376.17
62446:5	71	E.PAATSHAS{+282.094}TPAANAGDTDDAEAVAAPPASTAGASSSPFPAALSDDDRPHFAVTR.E	NA	S{+282}	1095.51	5	5473.51	5470.51	3	-1.8	291	NRagged	309.68	309.68	3.6	6.19	49	>tr|A0A0D5J6V9|A0A0D5J6V9_9BURK Family finger-like domain protein OS=Burkholderia dolosa AU0158 OX=350701 GN=AK34_2542 PE=4 SV=1	1762	Nsco_NS_434_20203020_B_dolsa_HILIC1.58967.58967.5	controllerType=0 controllerNumber=1 scan=58967	146.828	Trypsin	B1	PAATSHASTPAANAGDTDDAEAVAAPPASTAGASSSPFPAALSDDDRPHFAVTR	S{+282}	282	282.094	282.09	282.094
45971:3	123	L.EAYQHAS{+228.369}GNTLSK.L	NA	S{+228}	545.685	3	1635.04	1634.04	1	-2.1	353	NRagged	309.68	26.23	0	4.02	87	>tr|A0A0D5IUX5|A0A0D5IUX5_9BURK Gram-negative porin family protein OS=Burkholderia dolosa AU0158 OX=350701 GN=AK34_4113 PE=4 SV=1	1133	Nsco_NS_434_20203020_B_dolsa_HILIC1.44808.44808.2	controllerType=0 controllerNumber=1 scan=44808	116.979	Trypsin	B1	EAYQHASGNTLSK	S{+228}	228	228.369	228.37	228.369
77996:5	3	I.ASIHTGS{+265.146}AKLDEHLQTPDFFDAAKYPQATYK.G	NA	S{+265}	744.174	5	3716.84	3715.84	1	-0.9	78	NRagged	309.72	68.76	0	7.59	279	>tr|A2WCJ5|A2WCJ5_9BURK YceI-like domain protein OS=Burkholderia dolosa AU0158 OX=350701 GN=AK34_2436 PE=3 SV=1	4318	Nsco_NS_434_20203020_B_dolsa_HILIC2.67271.67271.6	controllerType=0 controllerNumber=1 scan=67271	173.968	Trypsin	B2	ASIHTGSAKLDEHLQTPDFFDAAKYPQATYK	S{+265}	265	265.146	265.15	265.146
58487:3	49	H.NAIVC[+57.021]NIGHFDS{+289.058}EIDVASTR.Q	NA	C[+57], S{+289}	836.376	3	2507.11	2507.11	0	0	335	NRagged	309.72	1.17	1.17	3.55	67	>tr|A0A0D5J125|A0A0D5J125_9BURK Adenosylhomocysteinase OS=Burkholderia dolosa AU0158 OX=350701 GN=ahcY PE=3 SV=1	59	Nsco_NS_434_20203020_B_dolsa_HILIC2.51794.51794.3	controllerType=0 controllerNumber=1 scan=51794	140.385	Trypsin	B2	NAIVCNIGHFDSEIDVASTR	,S{+289}	,+289	289.058	289.06	289.058
51881:3	1	E.PEGAALEQQGLGWQS{+1266.508}TYGTGK.G	NA	S{+1267}	1149.52	3	3446.55	3444.55	2	-1.9	277	NRagged	309.72	127.18	0	6.79	807	>tr|A2WCI5|A2WCI5_9BURK Catalase-peroxidase OS=Burkholderia dolosa AU0158 OX=350701 GN=katG PE=3 SV=1	4495	Nsco_NS_434_20203020_B_dolsa_HILIC3.45961.45961.3	controllerType=0 controllerNumber=1 scan=45961	128.56	Trypsin	B3	PEGAALEQQGLGWQSTYGTGK	S{+1267}	1267	1266.51	1266.51	1266.51
15149:3	903	W.AELS{+329.158}HAAR.A	NA	S{+329}	395.207	3	1183.61	1183.61	0	0	108	NRagged	309.73	42.18	42.18	1.37	8	>tr|A0A0D5IVZ6|A0A0D5IVZ6_9BURK OsmC-like family protein OS=Burkholderia dolosa AU0158 OX=350701 GN=AK34_5126 PE=4 SV=1	1194	Nsco_NS_434_20203020_B_dolsa_HILIC2.16541.16541.3	controllerType=0 controllerNumber=1 scan=16541	55.3639	Trypsin	B2	AELSHAAR	S{+329}	329	329.158	329.16	329.158
72746:3	577	K.RAAIAAAAS{+595.202}ELLPALTQPAAPPATDAQR.V	NA	S{+595}	1113.24	3	3337.69	3337.69	0	0	550	Specific	309.75	208.6	44.7	7.42	10	>tr|A0A0D5IS36|A0A0D5IS36_9BURK MMPL family protein OS=Burkholderia dolosa AU0158 OX=350701 GN=AK34_4980 PE=4 SV=1	5382	Nsco_NS_434_20203020_B_dolsa_HILIC3.62506.62506.3	controllerType=0 controllerNumber=1 scan=62506	164.789	Trypsin	B3	RAAIAAAASELLPALTQPAAPPATDAQR	S{+595}	595	595.202	595.2	595.202
38751:4	95	K.AADAGGSKPAAGAPAAPAAPAPVAVPAS{+1177.383}AVSGSAAQ.-	NA	S{+1177}	1041.23	4	4161.91	4159.91	2	-1.6	149	CRagged	309.77	32.01	0	5.46	119	>tr|A0A0D5J0Z1|A0A0D5J0Z1_9BURK Outer membrane lipid asymmetry maintenance protein MlaD OS=Burkholderia dolosa AU0158 OX=350701 GN=mlaD PE=4 SV=1	1870	Nsco_NS_434_20203020_B_dolsa_HILIC2.35632.35632.4	controllerType=0 controllerNumber=1 scan=35632	103.982	Trypsin	B2	AADAGGSKPAAGAPAAPAAPAPVAVPASAVSGSAAQ	S{+1177}	1177	1177.38	1177.38	1177.38
73713:5	82	L.PDGTVLVAGGYDGNRLSS{+942.445}AELYHPDTK.T	NA	S{+942}	755.771	5	3774.82	3774.82	0	0	423	NRagged	309.78	176.17	0	5.99	41	>tr|A0A0D5IX49|A0A0D5IX49_9BURK Kelch motif family protein OS=Burkholderia dolosa AU0158 OX=350701 GN=AK34_5711 PE=4 SV=1	1660	Nsco_NS_434_20203020_B_dolsa_HILIC1.68425.68425.5	controllerType=0 controllerNumber=1 scan=68425	166.624	Trypsin	B1	PDGTVLVAGGYDGNRLSSAELYHPDTK	S{+942}	942	942.445	942.45	942.445
73771:3	513	K.RAAIAAAAS{+596.205}ELLPALTQPAAPPATDAQR.V	NA	S{+596}	1113.57	3	3338.7	3338.7	0	0	550	Specific	309.81	224.49	23.17	7.75	17	>tr|A0A0D5IS36|A0A0D5IS36_9BURK MMPL family protein OS=Burkholderia dolosa AU0158 OX=350701 GN=AK34_4980 PE=4 SV=1	5382	Nsco_NS_434_20203020_B_dolsa_HILIC2.63909.63909.3	controllerType=0 controllerNumber=1 scan=63909	166.344	Trypsin	B2	RAAIAAAASELLPALTQPAAPPATDAQR	S{+596}	596	596.205	596.21	596.205
52941:4	170	D.NAC[+57.021]S{+1667.733}ANASPYIDNC[+57.021]GFEQSHDIVR.W	NA	C[+57]*2, S{+1668}	1099.48	4	4394.91	4392.91	2	-1.5	205	NRagged	309.82	52.06	0	5.32	50	>tr|A2WFW3|A2WFW3_9BURK Esterase PHB depolymerase family protein OS=Burkholderia dolosa AU0158 OX=350701 GN=AK34_3615 PE=4 SV=1	3329	Nsco_NS_434_20203020_B_dolsa_HILIC1.51175.51175.4	controllerType=0 controllerNumber=1 scan=51175	131.374	Trypsin	B1	NACSANASPYIDNCGFEQSHDIVR	*2,S{+1668}	*2,+1668	1667.73	1667.73	1667.73
82364:4	2	R.GQVLAKPGS{+1057.390}ITPHTHFTAEVYVLSKDEGGR.H	NA	S{+1057}	1064.27	4	4254.05	4252.05	2	-1.6	292	Specific	309.84	194.98	0.74	8.31	514	>tr|A0A0D5J071|A0A0D5J071_9BURK Elongation factor Tu OS=Burkholderia dolosa AU0158 OX=350701 GN=tuf PE=3 SV=1	3777	Nsco_NS_434_20203020_B_dolsa_HILIC1.75598.75598.4	controllerType=0 controllerNumber=1 scan=75598	181.096	Trypsin	B1	GQVLAKPGSITPHTHFTAEVYVLSKDEGGR	S{+1057}	1057	1057.39	1057.39	1057.39
70157:4	37	I.PFSYYDQNQQVVGYS{+1666.890}R.D	NA	S{+1667}	905.203	4	3617.79	3617.79	0	0	47	NRagged	309.89	99.09	1.1	3.68	82	>tr|A0A0D5J5Q9|A0A0D5J5Q9_9BURK Bacterial extracellular solute-binding s, 3 family protein OS=Burkholderia dolosa AU0158 OX=350701 GN=AK34_2479 PE=4 SV=1	1250	Nsco_NS_434_20203020_B_dolsa_HILIC1.65441.65441.4	controllerType=0 controllerNumber=1 scan=65441	160.302	Trypsin	B1	PFSYYDQNQQVVGYSR	S{+1667}	1667	1666.89	1666.89	1666.89
34761:4	255	N.LDNPAHDREVGS{+225.075}ADATQDTTRIDDVR.I	NA	S{+225}	773.862	4	3092.43	3092.43	0	0	4	NRagged	309.89	25.1	2	4.38	20	>tr|A2WH08|A2WH08_9BURK Phospho-2-dehydro-3-deoxyheptonate aldolase OS=Burkholderia dolosa AU0158 OX=350701 GN=AK34_5039 PE=3 SV=1	4654	Nsco_NS_434_20203020_B_dolsa_HILIC2.32392.32392.4	controllerType=0 controllerNumber=1 scan=32392	96.3209	Trypsin	B2	LDNPAHDREVGSADATQDTTRIDDVR	S{+225}	225	225.075	225.07	225.075
47697:4	18	Q.GMNTEVVVATGYTDRIGS{+256.140}DKYNDR.L	NA	S{+256}	730.105	4	2917.4	2917.4	0	0	125	NRagged	309.9	8.42	6.85	5.08	141	>tr|A2WBS8|A2WBS8_9BURK OmpA family protein OS=Burkholderia dolosa AU0158 OX=350701 GN=AK34_2136 PE=4 SV=1	3216	Nsco_NS_434_20203020_B_dolsa_HILIC2.42991.42991.4	controllerType=0 controllerNumber=1 scan=42991	121.51	Trypsin	B2	GMNTEVVVATGYTDRIGSDKYNDR	S{+256}	256	256.14	256.14	256.14
54207:7	206	R.TRS{+1077.123}FVEHALEHFGAHAAR.E	NA	S{+1077}	445.598	7	3113.14	3113.14	0	0	286	Specific	309.91	25.99	0	3.8	18	>tr|A2WCB0|A2WCB0_9BURK Bacterial regulatory helix-turn-helix, lysR family protein OS=Burkholderia dolosa AU0158 OX=350701 GN=AK34_2346 PE=3 SV=1	2301	Nsco_NS_434_20203020_B_dolsa_HILIC1.52214.52214.2	controllerType=0 controllerNumber=1 scan=52214	133.385	Trypsin	B1	TRSFVEHALEHFGAHAAR	S{+1077}	1077	1077.12	1077.12	1077.12
57085:5	9	K.AEHTVISNAS{+566.261}C[+57.021]TTNC[+57.021]LAPLVKPLNDK.I	NA	C[+57]*2, S{+566}	685.143	5	3421.68	3419.68	2	-2	145	Specific	309.91	216.62	3.6	5.99	242	>tr|A2WCR0|A2WCR0_9BURK Glyceraldehyde-3-phosphate dehydrogenase OS=Burkholderia dolosa AU0158 OX=350701 GN=gap PE=3 SV=1	2415	Nsco_NS_434_20203020_B_dolsa_HILIC2.50709.50709.4	controllerType=0 controllerNumber=1 scan=50709	138.092	Trypsin	B2	AEHTVISNASCTTNCLAPLVKPLNDK	*2,S{+566}	*2,+566	566.261	566.26	566.261
05031:3	1	C.PFHHAAGS{+831.291}GTSNK.D	NA	S{+831}	714.976	3	2142.91	2141.91	1	-1.6	8	NRagged	309.91	65.51	0	5.02	807	>tr|A2WCI5|A2WCI5_9BURK Catalase-peroxidase OS=Burkholderia dolosa AU0158 OX=350701 GN=katG PE=3 SV=1	4495	Nsco_NS_434_20203020_B_dolsa_HILIC3.7397.7397.3	controllerType=0 controllerNumber=1 scan=7397	31.7575	Trypsin	B3	PFHHAAGSGTSNK	S{+831}	831	831.291	831.29	831.291
00554:3	4	K.GSGAKPAS{+608.240}APKPASAAH.-	NA	S{+608}	705.347	3	2114.03	2113.03	1	-1.6	498	CRagged	309.94	13.72	0	6.06	267	>tr|A0A0D5J2T6|A0A0D5J2T6_9BURK PDZ domain-containing protein OS=Burkholderia dolosa AU0158 OX=350701 GN=AK34_245 PE=3 SV=1	877	Nsco_NS_434_20203020_B_dolsa_HILIC3.3550.3550.3	controllerType=0 controllerNumber=1 scan=3550	22.2275	Trypsin	B3	GSGAKPASAPKPASAAH	S{+608}	608	608.24	608.24	608.24
53466:4	1	E.PEGAALEQQGLGWQS{+1196.506}TYGTGK.G	NA	S{+1197}	844.894	4	3376.55	3374.55	2	-2	277	NRagged	309.97	56.6	0.8	3.7	934	>tr|A2WCI5|A2WCI5_9BURK Catalase-peroxidase OS=Burkholderia dolosa AU0158 OX=350701 GN=katG PE=3 SV=1	4495	Nsco_NS_434_20203020_B_dolsa_HILIC2.47824.47824.4	controllerType=0 controllerNumber=1 scan=47824	132.035	Trypsin	B2	PEGAALEQQGLGWQSTYGTGK	S{+1197}	1197	1196.51	1196.51	1196.51
06181:3	93	G.GS{+289.083}GGGDEGGYGGGYGGGGRGEQAER.G	NA	S{+289}	845.342	3	2534.01	2533.01	1	-1.3	116	NRagged	309.98	18.52	0	6.82	37	>tr|A2W7E7|A2W7E7_9BURK Single-stranded DNA-binding protein OS=Burkholderia dolosa AU0158 OX=350701 GN=ssb PE=3 SV=1	2874	Nsco_NS_434_20203020_B_dolsa_HILIC3.8404.8404.3	controllerType=0 controllerNumber=1 scan=8404	34.1033	Trypsin	B3	GSGGGDEGGYGGGYGGGGRGEQAER	S{+289}	289	289.083	289.08	289.083
32938:6	530	R.KFTDNVEFS{+1724.833}PEDGSR.S	NA	S{+1725}	576.443	6	3453.62	3452.62	1	-1	131	Specific	310.02	160.08	0	4.58	13	>tr|A2W8P5|A2W8P5_9BURK 2-isopropylmalate synthase OS=Burkholderia dolosa AU0158 OX=350701 GN=leuA PE=3 SV=1	2328	Nsco_NS_434_20203020_B_dolsa_HILIC1.33953.33953.3	controllerType=0 controllerNumber=1 scan=33953	93.958	Trypsin	B1	KFTDNVEFSPEDGSR	S{+1725}	1725	1724.83	1724.83	1724.83
13086:3	3	K.AAAAAAASADAGAS{+1858.640}APAAASSTK.A	NA	S{+1859}	1240.52	3	3719.55	3718.55	1	-0.9	157	Specific	310.07	169.32	0	7.63	577	>tr|A0A0D5J0G4|A0A0D5J0G4_9BURK Helix-hairpin-helix motif family protein OS=Burkholderia dolosa AU0158 OX=350701 GN=AK34_1279 PE=4 SV=1	1241	Nsco_NS_434_20203020_B_dolsa_HILIC1.16527.16527.3	controllerType=0 controllerNumber=1 scan=16527	56.179	Trypsin	B1	AAAAAAASADAGASAPAAASSTK	S{+1859}	1859	1858.64	1858.64	1858.64
36424:5	562	L.DVHTLS{+339.195}HATDRQDLK.M	NA	S{+339}	416.019	5	2076.07	2075.07	1	-1.6	374	NRagged	310.07	87.33	0	5.49	11	>tr|A2W854|A2W854_9BURK Sulfate adenylyltransferase subunit 1 OS=Burkholderia dolosa AU0158 OX=350701 GN=cysN PE=3 SV=1	3498	Nsco_NS_434_20203020_B_dolsa_HILIC1.36820.36820.5	controllerType=0 controllerNumber=1 scan=36820	100.01	Trypsin	B1	DVHTLSHATDRQDLK	S{+339}	339	339.195	339.19	339.195
70106:4	258	R.KS{+1071.575}DFHGGAIINMGSEASDAPLPLQSAYVASK.H	NA	S{+1072}	1059.04	4	4233.13	4233.13	0	0	136	Specific	310.08	106.48	0	6.88	21	>tr|A2WJB6|A2WJB6_9BURK Short chain dehydrogenase family protein OS=Burkholderia dolosa AU0158 OX=350701 GN=AK34_5219 PE=3 SV=1	3284	Nsco_NS_434_20203020_B_dolsa_HILIC1.65401.65401.4	controllerType=0 controllerNumber=1 scan=65401	160.216	Trypsin	B1	KSDFHGGAIINMGSEASDAPLPLQSAYVASK	S{+1072}	1072	1071.58	1071.58	1071.58
60333:5	345	L.PADAQNS{+1709.763}STGNAPPVAARPDPSR.A	NA	S{+1710}	798.379	5	3987.86	3985.86	2	-1.7	200	NRagged	310.09	97.83	0	6.39	21	>tr|A0A0D5J086|A0A0D5J086_9BURK Chitobiase OS=Burkholderia dolosa AU0158 OX=350701 GN=chb PE=4 SV=1	1477	Nsco_NS_434_20203020_B_dolsa_HILIC1.57320.57320.5	controllerType=0 controllerNumber=1 scan=57320	143.615	Trypsin	B1	PADAQNSSTGNAPPVAARPDPSR	S{+1710}	1710	1709.76	1709.76	1709.76
56398:4	235	F.DDGELNAS{+347.128}YNC[+57.021]LDRHVEAGNGER.V	NA	C[+57], S{+347}	735.317	4	2938.25	2938.25	0	0	77	NRagged	310.1	68.34	4.15	6.11	34	>tr|A0A0D5IW47|A0A0D5IW47_9BURK Acetyl-coenzyme A synthetase OS=Burkholderia dolosa AU0158 OX=350701 GN=acs PE=3 SV=1	1452	Nsco_NS_434_20203020_B_dolsa_HILIC1.54081.54081.4	controllerType=0 controllerNumber=1 scan=54081	137.125	Trypsin	B1	DDGELNASYNCLDRHVEAGNGER	,S{+347}	,+347	347.128	347.13	347.128
57717:5	28	M.PKPVVGDNGS{+580.221}GMHVHQSIWK.D	NA	S{+580}	551.469	5	2753.32	2753.32	0	0	260	NRagged	310.1	8.13	0	3.75	123	>tr|A2W8Y7|A2W8Y7_9BURK Glutamine synthetase OS=Burkholderia dolosa AU0158 OX=350701 GN=glnA PE=3 SV=1	2944	Nsco_NS_434_20203020_B_dolsa_HILIC2.51193.51193.5	controllerType=0 controllerNumber=1 scan=51193	139.102	Trypsin	B2	PKPVVGDNGSGMHVHQSIWK	S{+580}	580	580.221	580.22	580.221
72001:3	2	E.VYVLS{+374.693}KDEGGR.H	NA	S{+375}	533.45	3	1598.34	1597.34	1	-2.1	311	NRagged	310.12	47.41	0	4.29	514	>tr|A0A0D5J071|A0A0D5J071_9BURK Elongation factor Tu OS=Burkholderia dolosa AU0158 OX=350701 GN=tuf PE=3 SV=1	3777	Nsco_NS_434_20203020_B_dolsa_HILIC1.67034.67034.3	controllerType=0 controllerNumber=1 scan=67034	163.716	Trypsin	B1	VYVLSKDEGGR	S{+375}	375	374.693	374.69	374.693
36211:4	116	K.TTITS{+722.326}HGGQIHRVEDWGR.R	NA	S{+722}	693.842	4	2772.35	2772.35	0	0	27	Specific	310.12	11.28	0	4.87	43	>tr|A0A0D5J6B5|A0A0D5J6B5_9BURK 30S ribosomal protein S6 OS=Burkholderia dolosa AU0158 OX=350701 GN=rpsF PE=3 SV=1	1924	Nsco_NS_434_20203020_B_dolsa_HILIC1.36656.36656.4	controllerType=0 controllerNumber=1 scan=36656	99.7159	Trypsin	B1	TTITSHGGQIHRVEDWGR	S{+722}	722	722.326	722.33	722.326
56967:8	3	G.TIKFDGDKPAS{+1759.993}VVGNLTLHGVTK.P	NA	S{+1760}	520.67	8	4158.31	4157.31	1	-0.8	110	NRagged	310.14	0	0	3.95	279	>tr|A2WCJ5|A2WCJ5_9BURK YceI-like domain protein OS=Burkholderia dolosa AU0158 OX=350701 GN=AK34_2436 PE=3 SV=1	4318	Nsco_NS_434_20203020_B_dolsa_HILIC2.50613.50613.2	controllerType=0 controllerNumber=1 scan=50613	137.863	Trypsin	B2	TIKFDGDKPASVVGNLTLHGVTK	S{+1760}	1760	1759.99	1759.99	1759.99
74159:4	8	S.YS{+1122.430}VKDEYQPLLQQHAQYLK.S	NA	S{+1122}	869.664	4	3475.63	3473.63	2	-1.9	71	NRagged	310.14	13.56	0	6.25	287	>tr|A0A0D5IZU7|A0A0D5IZU7_9BURK Peptidoglycan-associated protein OS=Burkholderia dolosa AU0158 OX=350701 GN=pal PE=3 SV=1	723	Nsco_NS_434_20203020_B_dolsa_HILIC3.63597.63597.4	controllerType=0 controllerNumber=1 scan=63597	167.291	Trypsin	B3	YSVKDEYQPLLQQHAQYLK	S{+1122}	1122	1122.43	1122.43	1122.43
74273:3	608	Y.C[+57.021]QDNELS{+1000.398}WLDWEAAR.S	NA	C[+57], S{+1000}	965.078	3	2893.22	2893.22	0	0	545	NRagged	310.19	25.17	12.49	5.14	9	>tr|A0A0D5IXN4|A0A0D5IXN4_9BURK Glycogen debranching enzyme GlgX OS=Burkholderia dolosa AU0158 OX=350701 GN=glgX PE=3 SV=1	81	Nsco_NS_434_20203020_B_dolsa_HILIC1.68851.68851.3	controllerType=0 controllerNumber=1 scan=68851	167.509	Trypsin	B1	CQDNELSWLDWEAAR	,S{+1000}	,+1000	1000.4	1000.4	1000.4
33176:3	35	A.PPAVANADAAADS{+854.357}GDASSSASAGAR.F	NA	S{+854}	1014.45	3	3041.35	3041.35	0	0	187	NRagged	310.2	61.39	0	5.78	69	>tr|A0A0D5IV12|A0A0D5IV12_9BURK Sporulation related domain protein OS=Burkholderia dolosa AU0158 OX=350701 GN=AK34_4465 PE=4 SV=1	5589	Nsco_NS_434_20203020_B_dolsa_HILIC2.31081.31081.3	controllerType=0 controllerNumber=1 scan=31081	93.2159	Trypsin	B2	PPAVANADAAADSGDASSSASAGAR	S{+854}	854	854.357	854.36	854.357
65529:4	20	Y.PVIFEANKPMLS{+1072.446}SPDRIYPGQK.L	NA	S{+1072}	891.194	4	3561.75	3559.75	2	-1.9	128	NRagged	310.23	22.64	0	5.59	86	>tr|A2W9N9|A2W9N9_9BURK LysM domain protein OS=Burkholderia dolosa AU0158 OX=350701 GN=AK34_1244 PE=4 SV=1	3054	Nsco_NS_434_20203020_B_dolsa_HILIC2.57241.57241.4	controllerType=0 controllerNumber=1 scan=57241	151.793	Trypsin	B2	PVIFEANKPMLSSPDRIYPGQK	S{+1072}	1072	1072.45	1072.45	1072.45
14190:7	164	K.GEMLDMAS{+1564.136}DGRGR.T	NA	S{+1564}	423.685	7	2959.75	2958.75	1	-1.1	425	Specific	310.24	10.33	0	3.73	23	>tr|A2WAM3|A2WAM3_9BURK GTP-binding protein TypA/BipA OS=Burkholderia dolosa AU0158 OX=350701 GN=typA PE=4 SV=1	3187	Nsco_NS_434_20203020_B_dolsa_HILIC1.17535.17535.2	controllerType=0 controllerNumber=1 scan=17535	58.5291	Trypsin	B1	GEMLDMASDGRGR	S{+1564}	1564	1564.14	1564.14	1564.14
23199:5	5	K.GVKPSKPATTTTSANTSGTTSAGTGSTSTAATAGTSATAPAAS{+596.196}APEAATKPAK.S	NA	S{+596}	1069.92	5	5345.56	5345.56	0	0	95	Specific	310.26	105.68	42.71	4.37	372	>tr|A0A0D5J0G4|A0A0D5J0G4_9BURK Helix-hairpin-helix motif family protein OS=Burkholderia dolosa AU0158 OX=350701 GN=AK34_1279 PE=4 SV=1	1241	Nsco_NS_434_20203020_B_dolsa_HILIC3.23039.23039.5	controllerType=0 controllerNumber=1 scan=23039	72.6145	Trypsin	B3	GVKPSKPATTTTSANTSGTTSAGTGSTSTAATAGTSATAPAASAPEAATKPAK	S{+596}	596	596.196	596.2	596.196
72385:5	76	Y.PSS{+1436.592}PWAPHPEYGPPNDYLILKGEHK.F	NA	S{+1437}	854.404	5	4267.99	4265.99	2	-1.6	66	NRagged	310.27	13.11	9.35	5.25	47	>tr|A0A0D5IUQ9|A0A0D5IUQ9_9BURK FAD dependent oxidoreductase family protein OS=Burkholderia dolosa AU0158 OX=350701 GN=AK34_3868 PE=4 SV=1	5024	Nsco_NS_434_20203020_B_dolsa_HILIC1.67352.67352.5	controllerType=0 controllerNumber=1 scan=67352	164.422	Trypsin	B1	PSSPWAPHPEYGPPNDYLILKGEHK	S{+1437}	1437	1436.59	1436.59	1436.59
08647:3	325	E.PRPS{+381.119}GDDNAGPAASQQR.G	NA	S{+381}	702.315	3	2104.93	2104.93	0	0	15	NRagged	310.34	68.92	19.55	5.98	21	>tr|A2WA88|A2WA88_9BURK SpoVR like family protein OS=Burkholderia dolosa AU0158 OX=350701 GN=AK34_1480 PE=4 SV=1	4787	Nsco_NS_434_20203020_B_dolsa_HILIC3.10775.10775.3	controllerType=0 controllerNumber=1 scan=10775	40.4986	Trypsin	B3	PRPSGDDNAGPAASQQR	S{+381}	381	381.119	381.12	381.119
46412:4	90	V.VVS{+244.136}DEPQKYDGHHALFPK.G	NA	S{+244}	578.797	4	2312.16	2311.16	1	-1.5	568	NRagged	310.38	123.02	1.16	6.65	29	>tr|A2W706|A2W706_9BURK Indolepyruvate ferredoxin oxidoreductase OS=Burkholderia dolosa AU0158 OX=350701 GN=AK34_166 PE=4 SV=1	3326	Nsco_NS_434_20203020_B_dolsa_HILIC3.41533.41533.6	controllerType=0 controllerNumber=1 scan=41533	118.584	Trypsin	B3	VVSDEPQKYDGHHALFPK	S{+244}	244	244.136	244.14	244.136
72076:4	63	V.TAGDIELAHDC[+57.021]EVINPNHVIAHLS{+721.260}K.G	NA	C[+57], S{+721}	869.663	4	3475.63	3474.63	1	-1	108	NRagged	310.39	32.02	7.78	5.03	52	>tr|A2WDD7|A2WDD7_9BURK DNA-directed RNA polymerase subunit alpha OS=Burkholderia dolosa AU0158 OX=350701 GN=rpoA PE=3 SV=1	2788	Nsco_NS_434_20203020_B_dolsa_HILIC2.62505.62505.4	controllerType=0 controllerNumber=1 scan=62505	163.156	Trypsin	B2	TAGDIELAHDCEVINPNHVIAHLSK	,S{+721}	,+721	721.26	721.26	721.26
10874:2	44	A.PAADTSAAAS{+1210.447}APAKK.D	NA	S{+1210}	1284.58	2	2568.16	2567.16	1	-1.3	27	NRagged	310.42	104.18	0	6.09	288	>tr|A0A0D5J5Q7|A0A0D5J5Q7_9BURK Uncharacterized protein OS=Burkholderia dolosa AU0158 OX=350701 GN=AK34_2850 PE=4 SV=1	1986	Nsco_NS_434_20203020_B_dolsa_HILIC1.13796.13796.2	controllerType=0 controllerNumber=1 scan=13796	48.3203	Trypsin	B1	PAADTSAAASAPAKK	S{+1210}	1210	1210.45	1210.45	1210.45
33959:4	11	I.VDTYGGAAPHGGGAFS{+239.156}GKDPSKVDR.S	NA	S{+239}	672.588	4	2687.33	2685.33	2	-2.5	252	NRagged	310.48	21.63	2.84	6.34	155	>tr|A0A0D5J686|A0A0D5J686_9BURK S-adenosylmethionine synthase OS=Burkholderia dolosa AU0158 OX=350701 GN=metK PE=3 SV=1	5576	Nsco_NS_434_20203020_B_dolsa_HILIC1.34766.34766.4	controllerType=0 controllerNumber=1 scan=34766	95.6005	Trypsin	B1	VDTYGGAAPHGGGAFSGKDPSKVDR	S{+239}	239	239.156	239.16	239.156
14958:2	45	A.PAADTS{+1474.555}AAASAPAK.K	NA	S{+1475}	1352.59	2	2704.17	2703.17	1	-1.2	27	NRagged	310.51	95.24	0	5.53	252	>tr|A0A0D5J5Q7|A0A0D5J5Q7_9BURK Uncharacterized protein OS=Burkholderia dolosa AU0158 OX=350701 GN=AK34_2850 PE=4 SV=1	1986	Nsco_NS_434_20203020_B_dolsa_HILIC2.16306.16306.2	controllerType=0 controllerNumber=1 scan=16306	54.6489	Trypsin	B2	PAADTSAAASAPAK	S{+1475}	1475	1474.56	1474.56	1474.56
56937:3	164	T.SGGQPAVS{+1758.778}AINNGYSTAQSQQR.L	NA	S{+1759}	1327.28	3	3979.84	3979.84	0	0	235	NRagged	310.58	74.95	0	6.05	68	>tr|A0A0D5IUX5|A0A0D5IUX5_9BURK Gram-negative porin family protein OS=Burkholderia dolosa AU0158 OX=350701 GN=AK34_4113 PE=4 SV=1	1133	Nsco_NS_434_20203020_B_dolsa_HILIC3.50005.50005.3	controllerType=0 controllerNumber=1 scan=50005	137.119	Trypsin	B3	SGGQPAVSAINNGYSTAQSQQR	S{+1759}	1759	1758.78	1758.78	1758.78
21344:3	510	N.GMS{+400.163}KEEWKGGAETNK.I	NA	S{+400}	684.651	3	2051.94	2051.94	0	0	236	NRagged	310.61	15.69	0.11	3.68	24	>tr|A0A0D5IQJ6|A0A0D5IQJ6_9BURK Aspartate-semialdehyde dehydrogenase OS=Burkholderia dolosa AU0158 OX=350701 GN=asd PE=3 SV=1	7	Nsco_NS_434_20203020_B_dolsa_HILIC1.23907.23907.3	controllerType=0 controllerNumber=1 scan=23907	72.5241	Trypsin	B1	GMSKEEWKGGAETNK	S{+400}	400	400.163	400.16	400.163
75568:4	393	S.PYS{+1474.673}MPLPAYC[+57.021]ANEYR.S	NA	C[+57], S{+1475}	827.377	4	3306.49	3306.49	0	0	102	NRagged	310.63	65.04	0	2.96	14	>tr|A2WD78|A2WD78_9BURK Ubiquinol-cytochrome c reductase iron-sulfur subunit OS=Burkholderia dolosa AU0158 OX=350701 GN=petA PE=4 SV=1	4645	Nsco_NS_434_20203020_B_dolsa_HILIC2.65290.65290.5	controllerType=0 controllerNumber=1 scan=65290	169.428	Trypsin	B2	PYSMPLPAYCANEYR	,S{+1475}	,+1475	1474.67	1474.67	1474.67
74397:5	253	A.PIVLDAFVPVGS{+1500.626}GAHEPVIDAR.D	NA	S{+1501}	753.174	5	3761.84	3759.84	2	-1.8	428	NRagged	310.65	106.76	1.4	4.59	19	>tr|A0A0D5IXK2|A0A0D5IXK2_9BURK FtsK/SpoIIIE family protein OS=Burkholderia dolosa AU0158 OX=350701 GN=AK34_784 PE=3 SV=1	1891	Nsco_NS_434_20203020_B_dolsa_HILIC3.63786.63786.5	controllerType=0 controllerNumber=1 scan=63786	167.745	Trypsin	B3	PIVLDAFVPVGSGAHEPVIDAR	S{+1501}	1501	1500.63	1500.63	1500.63
61847:5	1401	N.GKPS{+1656.749}WGKPTQIPIPR.S	NA	S{+1657}	664.745	5	3319.7	3318.7	1	-1	481	NRagged	310.68	5.31	0	3.73	5	>tr|A0A0D5ISK2|A0A0D5ISK2_9BURK SMP-30/Gluconolaconase/LRE-like region family protein OS=Burkholderia dolosa AU0158 OX=350701 GN=AK34_3379 PE=4 SV=1	1694	Nsco_NS_434_20203020_B_dolsa_HILIC3.53820.53820.5	controllerType=0 controllerNumber=1 scan=53820	145.522	Trypsin	B3	GKPSWGKPTQIPIPR	S{+1657}	1657	1656.75	1656.75	1656.75
52642:2	266	V.SGGDTNVIGSTVS{+570.240}GR.T	NA	S{+570}	988.967	2	1976.93	1976.93	0	0	2472	NRagged	310.79	27.47	0	5.38	13	>tr|A0A0D5IUL7|A0A0D5IUL7_9BURK Haemagg_act domain-containing protein OS=Burkholderia dolosa AU0158 OX=350701 GN=AK34_4390 PE=4 SV=1	1117	Nsco_NS_434_20203020_B_dolsa_HILIC1.50919.50919.2	controllerType=0 controllerNumber=1 scan=50919	130.863	Trypsin	B1	SGGDTNVIGSTVSGR	S{+570}	570	570.24	570.24	570.24
40543:4	604	V.VNTS{+1017.536}DKDHVGLDQR.A	NA	S{+1018}	651.334	4	2602.31	2601.31	1	-1.3	355	NRagged	310.79	4.15	0	6.09	14	>tr|A2W848|A2W848_9BURK ABC-type branched-chain amino acid transport systems periplasmic component OS=Burkholderia dolosa AU0158 OX=350701 GN=AK34_602 PE=4 SV=1	2926	Nsco_NS_434_20203020_B_dolsa_HILIC1.40219.40219.4	controllerType=0 controllerNumber=1 scan=40219	107.165	Trypsin	B1	VNTSDKDHVGLDQR	S{+1018}	1018	1017.54	1017.54	1017.54
18371:3	821	Q.DQHELDVYQS{+472.176}K.V	NA	S{+472}	612.275	3	1834.81	1833.81	1	-1.8	14	NRagged	310.79	47.56	6.8	5.05	6	>tr|A2WI59|A2WI59_9BURK DUF1330 domain-containing protein OS=Burkholderia dolosa AU0158 OX=350701 GN=AK34_5366 PE=4 SV=1	4186	Nsco_NS_434_20203020_B_dolsa_HILIC3.19154.19154.3	controllerType=0 controllerNumber=1 scan=19154	62.3716	Trypsin	B3	DQHELDVYQSK	S{+472}	472	472.176	472.18	472.176
20498:3	79	N.ATQINIGIS{+268.991}DKDRK.K	NA	S{+269}	610.287	3	1828.85	1827.85	1	-1.8	7	NRagged	310.84	23.72	6.26	6.41	77	>tr|A2WCI4|A2WCI4_9BURK DNA-binding ferritin-like protein OS=Burkholderia dolosa AU0158 OX=350701 GN=AK34_2423 PE=3 SV=1	2745	Nsco_NS_434_20203020_B_dolsa_HILIC3.20815.20815.3	controllerType=0 controllerNumber=1 scan=20815	66.7115	Trypsin	B3	ATQINIGISDKDRK	S{+269}	269	268.991	268.99	268.991
40825:3	182	R.DASKGEPVPLSPGATPTAAAQAAS{+568.214}SAAAR.E	NA	S{+568}	1073.52	3	3218.56	3218.56	0	0	833	Specific	310.85	310.85	19.76	6.52	34	>tr|A0A0D5ITM7|A0A0D5ITM7_9BURK Uncharacterized protein OS=Burkholderia dolosa AU0158 OX=350701 GN=AK34_3213 PE=4 SV=1	1547	Nsco_NS_434_20203020_B_dolsa_HILIC3.37018.37018.3	controllerType=0 controllerNumber=1 scan=37018	107.626	Trypsin	B3	DASKGEPVPLSPGATPTAAAQAASSAAAR	S{+568}	568	568.214	568.21	568.214
30863:5	1	E.WKPAS{+1196.627}GANDVFEGRDR.A	NA	S{+1197}	601.306	5	3002.5	3001.5	1	-1.1	655	NRagged	310.93	13.62	0	5.63	807	>tr|A2WCI5|A2WCI5_9BURK Catalase-peroxidase OS=Burkholderia dolosa AU0158 OX=350701 GN=katG PE=3 SV=1	4495	Nsco_NS_434_20203020_B_dolsa_HILIC3.28975.28975.3	controllerType=0 controllerNumber=1 scan=28975	88.1929	Trypsin	B3	WKPASGANDVFEGRDR	S{+1197}	1197	1196.63	1196.63	1196.63
17077:2	1	C.PFHHAAGS{+806.161}GTSNK.D	NA	S{+806}	1059.4	2	2117.78	2116.78	1	-1.6	8	NRagged	310.94	122.48	0	5.45	934	>tr|A2WCI5|A2WCI5_9BURK Catalase-peroxidase OS=Burkholderia dolosa AU0158 OX=350701 GN=katG PE=3 SV=1	4495	Nsco_NS_434_20203020_B_dolsa_HILIC2.18233.18233.2	controllerType=0 controllerNumber=1 scan=18233	59.734	Trypsin	B2	PFHHAAGSGTSNK	S{+806}	806	806.161	806.16	806.161
14638:3	44	A.PAADTS{+1604.573}AAASAPAKK.D	NA	S{+1605}	987.766	3	2961.28	2961.28	0	0	27	NRagged	310.96	99.45	0	6.26	288	>tr|A0A0D5J5Q7|A0A0D5J5Q7_9BURK Uncharacterized protein OS=Burkholderia dolosa AU0158 OX=350701 GN=AK34_2850 PE=4 SV=1	1986	Nsco_NS_434_20203020_B_dolsa_HILIC1.17927.17927.3	controllerType=0 controllerNumber=1 scan=17927	59.3621	Trypsin	B1	PAADTSAAASAPAKK	S{+1605}	1605	1604.57	1604.57	1604.57
34315:4	1333	F.NHPIGGHDPS{+204.148}AHAEMAALR.M	NA	S{+204}	547.279	4	2186.09	2185.09	1	-1.5	35	NRagged	310.97	64.61	0.03	4.85	5	>tr|A0A0D5J065|A0A0D5J065_9BURK tRNA-specific adenosine deaminase OS=Burkholderia dolosa AU0158 OX=350701 GN=tadA PE=3 SV=1	5389	Nsco_NS_434_20203020_B_dolsa_HILIC3.31757.31757.4	controllerType=0 controllerNumber=1 scan=31757	95.1404	Trypsin	B3	NHPIGGHDPSAHAEMAALR	S{+204}	204	204.148	204.15	204.148
09360:4	1531	K.KGS{+1570.554}ASGPC[+57.021]GAFPGK.Q	NA	C[+57], S{+1571}	723.803	4	2892.19	2891.19	1	-1.2	75	Specific	310.99	216.91	0	6.29	4	>tr|A2W6R2|A2W6R2_9BURK High-potential iron-sulfur protein OS=Burkholderia dolosa AU0158 OX=350701 GN=hip PE=3 SV=1	2489	Nsco_NS_434_20203020_B_dolsa_HILIC2.11471.11471.2	controllerType=0 controllerNumber=1 scan=11471	42.3666	Trypsin	B2	KGSASGPCGAFPGK	,S{+1571}	,+1571	1570.55	1570.55	1570.55
63946:4	510	T.PVQAVAS{+999.443}APVQWC[+57.021]IEDDGVGDVQQR.M	NA	C[+57], S{+999}	932.192	4	3725.75	3723.75	2	-1.8	67	NRagged	311	48.59	0	4.53	21	>tr|A0A0D5IS65|A0A0D5IS65_9BURK CBS domain protein OS=Burkholderia dolosa AU0158 OX=350701 GN=AK34_4021 PE=4 SV=1	611	Nsco_NS_434_20203020_B_dolsa_HILIC2.55996.55996.4	controllerType=0 controllerNumber=1 scan=55996	149.175	Trypsin	B2	PVQAVASAPVQWCIEDDGVGDVQQR	,S{+999}	,+999	999.443	999.44	999.443
30970:3	67	A.TQINIGIS{+411.214}DKDR.K	NA	S{+411}	590.984	3	1770.94	1770.94	0	0	8	NRagged	311.02	2.17	2.17	3.07	74	>tr|A2WCI4|A2WCI4_9BURK DNA-binding ferritin-like protein OS=Burkholderia dolosa AU0158 OX=350701 GN=AK34_2423 PE=3 SV=1	2745	Nsco_NS_434_20203020_B_dolsa_HILIC2.29330.29330.3	controllerType=0 controllerNumber=1 scan=29330	88.8818	Trypsin	B2	TQINIGISDKDR	S{+411}	411	411.214	411.21	411.214
67848:5	17	K.LNHYS{+626.225}FGDVKGELIDQLGVRDK.E	NA	S{+626}	627.11	5	3131.52	3129.52	2	-2.1	102	Specific	311.05	155.87	16.24	7.25	143	>tr|A2W9I4|A2W9I4_9BURK Peroxiredoxin OS=Burkholderia dolosa AU0158 OX=350701 GN=AK34_1181 PE=4 SV=1	3764	Nsco_NS_434_20203020_B_dolsa_HILIC1.63599.63599.5	controllerType=0 controllerNumber=1 scan=63599	156.524	Trypsin	B1	LNHYSFGDVKGELIDQLGVRDK	S{+626}	626	626.225	626.23	626.225
71941:4	256	D.TAGAAASAEAASAPAQAASGAAEQPAAASASAAAAVS{+1925.781}TIYFETGK.S	NA	S{+1926}	1480.93	4	5920.71	5920.71	0	0	389	NRagged	311.05	101.01	0	5.43	32	>tr|A0A0D5IZ04|A0A0D5IZ04_9BURK Cytochrome c oxidase subunit 2 OS=Burkholderia dolosa AU0158 OX=350701 GN=coxB PE=3 SV=1	398	Nsco_NS_434_20203020_B_dolsa_HILIC1.66985.66985.4	controllerType=0 controllerNumber=1 scan=66985	163.603	Trypsin	B1	TAGAAASAEAASAPAQAASGAAEQPAAASASAAAAVSTIYFETGK	S{+1926}	1926	1925.78	1925.78	1925.78
17957:4	8	K.PLATGHDEAS{+257.138}WAQNR.R	NA	S{+257}	478.234	4	1909.92	1909.92	0	0	146	Specific	311.09	9.54	8.16	3.22	287	>tr|A0A0D5IZU7|A0A0D5IZU7_9BURK Peptidoglycan-associated protein OS=Burkholderia dolosa AU0158 OX=350701 GN=pal PE=3 SV=1	723	Nsco_NS_434_20203020_B_dolsa_HILIC3.18838.18838.4	controllerType=0 controllerNumber=1 scan=18838	61.5755	Trypsin	B3	PLATGHDEASWAQNR	S{+257}	257	257.138	257.14	257.138
34558:5	1278	K.VIALS{+912.427}VDSVDSHK.G	NA	S{+912}	457.238	5	2282.16	2282.16	0	0	66	Specific	311.14	102.14	4.8	3.8	4	>tr|A2WCC4|A2WCC4_9BURK Peroxiredoxin OS=Burkholderia dolosa AU0158 OX=350701 GN=AK34_2360 PE=4 SV=1	3954	Nsco_NS_434_20203020_B_dolsa_HILIC1.35281.35281.5	controllerType=0 controllerNumber=1 scan=35281	96.7467	Trypsin	B1	VIALSVDSVDSHK	S{+912}	912	912.427	912.43	912.427
63426:9	123	Y.HFS{+1952.753}HNGKRIETETDDDSIGGHFLHLLHGK.A	NA	S{+1953}	584.603	9	5253.37	5250.37	3	-1.9	154	NRagged	311.15	34.23	0	6.88	22	>tr|A0A0D5IVG8|A0A0D5IVG8_9BURK Citrate synthase OS=Burkholderia dolosa AU0158 OX=350701 GN=AK34_3199 PE=3 SV=1	80	Nsco_NS_434_20203020_B_dolsa_HILIC3.55024.55024.4	controllerType=0 controllerNumber=1 scan=55024	148.079	Trypsin	B3	HFSHNGKRIETETDDDSIGGHFLHLLHGK	S{+1953}	1953	1952.75	1952.75	1952.75
78450:4	784	L.PHAPS{+1153.454}AVPHRDGETPPLALDAAGLNR.I	NA	S{+1153}	954.462	4	3814.82	3812.82	2	-1.8	129	NRagged	311.19	5.49	0	7.04	7	>tr|A2W697|A2W697_9BURK Flavin oxidoreductase / NADH oxidase family protein OS=Burkholderia dolosa AU0158 OX=350701 GN=AK34_3014 PE=4 SV=1	2903	Nsco_NS_434_20203020_B_dolsa_HILIC1.72298.72298.5	controllerType=0 controllerNumber=1 scan=72298	174.33	Trypsin	B1	PHAPSAVPHRDGETPPLALDAAGLNR	S{+1153}	1153	1153.45	1153.45	1153.45
80464:5	677	T.PAVLIHGFGGDLNNWLFNHAELAAHRPVWALDLPGHGES{+582.088}GK.A	NA	S{+582}	1000.67	5	4999.33	4995.33	4	-2.7	134	NRagged	311.22	108.54	0	5.77	9	>tr|A0A0D5J4C5|A0A0D5J4C5_9BURK Thioesterase domain protein OS=Burkholderia dolosa AU0158 OX=350701 GN=AK34_1287 PE=4 SV=1	418	Nsco_NS_434_20203020_B_dolsa_HILIC2.69197.69197.5	controllerType=0 controllerNumber=1 scan=69197	176.919	Trypsin	B2	PAVLIHGFGGDLNNWLFNHAELAAHRPVWALDLPGHGESGK	S{+582}	582	582.088	582.09	582.088
39697:5	22	N.PAIKGES{+399.286}ADKDHSGWIEVK.S	NA	S{+399}	494.073	5	2466.34	2466.34	0	0	11	NRagged	311.23	29.03	3.6	4.86	144	>tr|A2WD45|A2WD45_9BURK Hemolysin-coregulated protein OS=Burkholderia dolosa AU0158 OX=350701 GN=AK34_2663 PE=4 SV=1	2956	Nsco_NS_434_20203020_B_dolsa_HILIC2.36399.36399.5	controllerType=0 controllerNumber=1 scan=36399	105.784	Trypsin	B2	PAIKGESADKDHSGWIEVK	S{+399}	399	399.286	399.29	399.286
61369:4	52	A.VGAAIQGQVLS{+1498.537}GDRK.D	NA	S{+1499}	750.348	4	2998.37	2997.37	1	-1.1	374	NRagged	311.23	125.35	0	4.67	56	>tr|A2WCG0|A2WCG0_9BURK Chaperone protein DnaK OS=Burkholderia dolosa AU0158 OX=350701 GN=dnaK PE=2 SV=1	3660	Nsco_NS_434_20203020_B_dolsa_HILIC2.54025.54025.5	controllerType=0 controllerNumber=1 scan=54025	145.112	Trypsin	B2	VGAAIQGQVLSGDRK	S{+1499}	1499	1498.54	1498.54	1498.54
12742:3	808	K.VPGGYS{+325.128}LSGAK.M	NA	S{+325}	454.23	3	1360.68	1360.68	0	0	157	Specific	311.23	31.04	8.58	1.35	11	>tr|A2WCC3|A2WCC3_9BURK Acyl-CoA dehydrogenase OS=Burkholderia dolosa AU0158 OX=350701 GN=AK34_2359 PE=3 SV=1	2795	Nsco_NS_434_20203020_B_dolsa_HILIC2.14268.14268.3	controllerType=0 controllerNumber=1 scan=14268	49.3772	Trypsin	B2	VPGGYSLSGAK	S{+325}	325	325.128	325.13	325.128
36234:4	213	D.PSDNNKPTNHAWLEGEVS{+1153.504}PSASSK.A	NA	S{+1154}	927.682	4	3707.7	3705.7	2	-1.8	69	NRagged	311.25	74.21	0	7.13	72	>tr|A0A0D5IVL8|A0A0D5IVL8_9BURK Uncharacterized protein OS=Burkholderia dolosa AU0158 OX=350701 GN=AK34_5593 PE=4 SV=1	931	Nsco_NS_434_20203020_B_dolsa_HILIC1.36675.36675.4	controllerType=0 controllerNumber=1 scan=36675	99.7585	Trypsin	B1	PSDNNKPTNHAWLEGEVSPSASSK	S{+1154}	1154	1153.5	1153.5	1153.5
15207:3	6	K.PLATGHDEAS{+352.127}WAQNR.R	NA	S{+352}	669.306	3	2005.9	2004.9	1	-1.7	146	Specific	311.29	201.41	8.31	5.76	380	>tr|A0A0D5IZU7|A0A0D5IZU7_9BURK Peptidoglycan-associated protein OS=Burkholderia dolosa AU0158 OX=350701 GN=pal PE=3 SV=1	723	Nsco_NS_434_20203020_B_dolsa_HILIC1.18452.18452.3	controllerType=0 controllerNumber=1 scan=18452	60.5948	Trypsin	B1	PLATGHDEASWAQNR	S{+352}	352	352.127	352.13	352.127
31966:4	1	K.PAS{+641.253}GANDVFEGRDR.A	NA	S{+641}	533.993	4	2132.95	2131.95	1	-1.6	657	Specific	311.29	34.93	16.41	5.48	934	>tr|A2WCI5|A2WCI5_9BURK Catalase-peroxidase OS=Burkholderia dolosa AU0158 OX=350701 GN=katG PE=3 SV=1	4495	Nsco_NS_434_20203020_B_dolsa_HILIC2.30115.30115.4	controllerType=0 controllerNumber=1 scan=30115	90.7269	Trypsin	B2	PASGANDVFEGRDR	S{+641}	641	641.253	641.25	641.253
01224:4	4	K.GSGAKPASAPKPAS{+568.214}AAH.-	NA	S{+568}	519.005	4	2073	2073	0	0	498	CRagged	311.29	138.42	138.42	3.08	278	>tr|A0A0D5J2T6|A0A0D5J2T6_9BURK PDZ domain-containing protein OS=Burkholderia dolosa AU0158 OX=350701 GN=AK34_245 PE=3 SV=1	877	Nsco_NS_434_20203020_B_dolsa_HILIC2.4174.4174.4	controllerType=0 controllerNumber=1 scan=4174	23.8246	Trypsin	B2	GSGAKPASAPKPASAAH	S{+568}	568	568.214	568.21	568.214
04215:3	48	R.KRNNVVLS{+543.071}R.R	NA	S{+543}	543.913	3	1629.72	1628.72	1	-2.1	171	Specific	311.36	311.36	0	5.13	71	>tr|A0A0D5J3H3|A0A0D5J3H3_9BURK 30S ribosomal protein S1 OS=Burkholderia dolosa AU0158 OX=350701 GN=rpsA PE=3 SV=1	5444	Nsco_NS_434_20203020_B_dolsa_HILIC3.6669.6669.2	controllerType=0 controllerNumber=1 scan=6669	29.8975	Trypsin	B3	KRNNVVLSR	S{+543}	543	543.071	543.07	543.071
57547:4	164	Q.PAVSAINNGYS{+1893.755}TAQSQQR.L	NA	S{+1894}	947.426	4	3786.68	3785.68	1	-0.9	239	NRagged	311.38	170.37	0	6.33	68	>tr|A0A0D5IUX5|A0A0D5IUX5_9BURK Gram-negative porin family protein OS=Burkholderia dolosa AU0158 OX=350701 GN=AK34_4113 PE=4 SV=1	1133	Nsco_NS_434_20203020_B_dolsa_HILIC3.50485.50485.4	controllerType=0 controllerNumber=1 scan=50485	138.135	Trypsin	B3	PAVSAINNGYSTAQSQQR	S{+1894}	1894	1893.76	1893.76	1893.76
43505:3	25	T.WS{+245.080}ADEEDAFKQPIRDQYER.Q	NA	S{+245}	877.063	3	2629.18	2628.18	1	-1.3	469	NRagged	311.42	311.42	0.24	5.76	122	>tr|A2WGG5|A2WGG5_9BURK Acetyl-CoA carboxylase OS=Burkholderia dolosa AU0158 OX=350701 GN=AK34_3383 PE=4 SV=1	2851	Nsco_NS_434_20203020_B_dolsa_HILIC1.42713.42713.3	controllerType=0 controllerNumber=1 scan=42713	112.495	Trypsin	B1	WSADEEDAFKQPIRDQYER	S{+245}	245	245.08	245.08	245.08
21862:4	3	K.GVKPSKPATTTTSANTSGTTSAGTGSTSTAATAGTSATAPAAS{+695.218}APEAATKPAK.S	NA	S{+695}	1361.9	4	5444.58	5444.58	0	0	95	Specific	311.44	63.09	43.12	4.5	577	>tr|A0A0D5J0G4|A0A0D5J0G4_9BURK Helix-hairpin-helix motif family protein OS=Burkholderia dolosa AU0158 OX=350701 GN=AK34_1279 PE=4 SV=1	1241	Nsco_NS_434_20203020_B_dolsa_HILIC1.24330.24330.4	controllerType=0 controllerNumber=1 scan=24330	73.4316	Trypsin	B1	GVKPSKPATTTTSANTSGTTSAGTGSTSTAATAGTSATAPAASAPEAATKPAK	S{+695}	695	695.218	695.22	695.218
19372:3	41	A.PAADTSAAAS{+1631.565}APAKK.D	NA	S{+1632}	997.097	3	2989.28	2988.28	1	-1.1	27	NRagged	311.45	80.9	0	6.57	261	>tr|A0A0D5J5Q7|A0A0D5J5Q7_9BURK Uncharacterized protein OS=Burkholderia dolosa AU0158 OX=350701 GN=AK34_2850 PE=4 SV=1	1986	Nsco_NS_434_20203020_B_dolsa_HILIC3.19929.19929.3	controllerType=0 controllerNumber=1 scan=19929	64.4321	Trypsin	B3	PAADTSAAASAPAKK	S{+1632}	1632	1631.57	1631.57	1631.57
01400:3	4	K.GSGAKPAS{+1235.438}APKPASAAH.-	NA	S{+1235}	914.413	3	2741.23	2740.23	1	-1.2	498	CRagged	311.46	311.46	0	7.58	267	>tr|A0A0D5J2T6|A0A0D5J2T6_9BURK PDZ domain-containing protein OS=Burkholderia dolosa AU0158 OX=350701 GN=AK34_245 PE=3 SV=1	877	Nsco_NS_434_20203020_B_dolsa_HILIC3.4207.4207.3	controllerType=0 controllerNumber=1 scan=4207	24.0822	Trypsin	B3	GSGAKPASAPKPASAAH	S{+1235}	1235	1235.44	1235.44	1235.44
02892:6	2369	R.SHHENAS{+1337.610}VVASAK.L	NA	S{+1338}	446.551	6	2674.27	2674.27	0	0	457	Specific	311.51	181.1	0	3.38	3	>tr|A0A0D5IXP5|A0A0D5IXP5_9BURK Uncharacterized protein OS=Burkholderia dolosa AU0158 OX=350701 GN=AK34_5544 PE=3 SV=1	1519	Nsco_NS_434_20203020_B_dolsa_HILIC2.5468.5468.4	controllerType=0 controllerNumber=1 scan=5468	27.209	Trypsin	B2	SHHENASVVASAK	S{+1338}	1338	1337.61	1337.61	1337.61
48854:3	45	V.QLIGFGS{+855.482}FGSGKR.A	NA	S{+855}	737.075	3	2209.21	2209.21	0	0	43	NRagged	311.62	4.37	4.37	5.48	64	>tr|A2W6A2|A2W6A2_9BURK Bacterial DNA-binding family protein OS=Burkholderia dolosa AU0158 OX=350701 GN=AK34_3020 PE=3 SV=1	3039	Nsco_NS_434_20203020_B_dolsa_HILIC3.43524.43524.3	controllerType=0 controllerNumber=1 scan=43524	123.232	Trypsin	B3	QLIGFGSFGSGKR	S{+855}	855	855.482	855.48	855.482
18728:3	45	A.PAADTS{+1719.559}AAASAPAKK.D	NA	S{+1720}	1026.43	3	3077.27	3076.27	1	-1.1	27	NRagged	311.68	78.71	0	6.18	252	>tr|A0A0D5J5Q7|A0A0D5J5Q7_9BURK Uncharacterized protein OS=Burkholderia dolosa AU0158 OX=350701 GN=AK34_2850 PE=4 SV=1	1986	Nsco_NS_434_20203020_B_dolsa_HILIC2.19672.19672.3	controllerType=0 controllerNumber=1 scan=19672	63.476	Trypsin	B2	PAADTSAAASAPAKK	S{+1720}	1720	1719.56	1719.56	1719.56
27192:3	29	V.DDDANQS{+770.419}DEQPAAAAAPGK.S	NA	S{+770}	881.079	3	2641.22	2641.22	0	0	11	NRagged	311.69	4.23	4.23	5.38	100	>tr|A0A0D5IRQ8|A0A0D5IRQ8_9BURK RNA polymerase sigma factor RpoD OS=Burkholderia dolosa AU0158 OX=350701 GN=rpoD PE=3 SV=1	5457	Nsco_NS_434_20203020_B_dolsa_HILIC1.28754.28754.3	controllerType=0 controllerNumber=1 scan=28754	82.4032	Trypsin	B1	DDDANQSDEQPAAAAAPGK	S{+770}	770	770.419	770.42	770.419
03915:3	112	G.ANDPGVQS{+227.000}VRR.I	NA	S{+227}	476.214	3	1426.63	1425.63	1	-2.4	196	NRagged	311.69	41.59	41.59	4.8	48	>tr|A2W8H7|A2W8H7_9BURK Transaldolase OS=Burkholderia dolosa AU0158 OX=350701 GN=tal PE=3 SV=1	3933	Nsco_NS_434_20203020_B_dolsa_HILIC2.6464.6464.3	controllerType=0 controllerNumber=1 scan=6464	29.6051	Trypsin	B2	ANDPGVQSVRR	S{+227}	227	227	227	227
00953:3	4	K.GSGAKPAS{+1569.578}APKPASAAH.-	NA	S{+1570}	1025.79	3	3075.36	3074.36	1	-1.1	498	CRagged	311.71	84.3	0	6.63	265	>tr|A0A0D5J2T6|A0A0D5J2T6_9BURK PDZ domain-containing protein OS=Burkholderia dolosa AU0158 OX=350701 GN=AK34_245 PE=3 SV=1	877	Nsco_NS_434_20203020_B_dolsa_HILIC1.4301.4301.3	controllerType=0 controllerNumber=1 scan=4301	25.5565	Trypsin	B1	GSGAKPASAPKPASAAH	S{+1570}	1570	1569.58	1569.58	1569.58
64130:7	371	K.TLAKPKPLHPDYC[+57.021]GFS{+1362.765}VPDRYVFGC[+57.021]GMDAK.G	NA	C[+57]*2, S{+1363}	685.064	7	4789.41	4789.41	0	0	138	Specific	311.71	159.39	0.38	7.81	15	>tr|A2WCV2|A2WCV2_9BURK Hypoxanthine-guanine phosphoribosyltransferase OS=Burkholderia dolosa AU0158 OX=350701 GN=AK34_2553 PE=4 SV=1	2321	Nsco_NS_434_20203020_B_dolsa_HILIC3.55584.55584.5	controllerType=0 controllerNumber=1 scan=55584	149.278	Trypsin	B3	TLAKPKPLHPDYCGFSVPDRYVFGCGMDAK	*2,S{+1363}	*2,+1363	1362.77	1362.77	1362.77
58332:3	91	V.AGGYGGGS{+650.513}SAELYHPDTK.T	NA	S{+651}	806.442	3	2417.31	2417.31	0	0	475	NRagged	311.72	93.9	0	5.01	45	>tr|A0A0D5IVR9|A0A0D5IVR9_9BURK Kelch motif family protein OS=Burkholderia dolosa AU0158 OX=350701 GN=AK34_5714 PE=4 SV=1	856	Nsco_NS_434_20203020_B_dolsa_HILIC1.55672.55672.3	controllerType=0 controllerNumber=1 scan=55672	140.353	Trypsin	B1	AGGYGGGSSAELYHPDTK	S{+651}	651	650.513	650.51	650.513
64327:4	1267	E.ELIRLEAAGYDPS{+583.310}RGDDGEYPADIQAAEAR.A	NA	S{+583}	958.719	4	3831.86	3831.86	0	0	35	NRagged	311.75	0.37	0.37	4.7	5	>tr|A0A0D5IV89|A0A0D5IV89_9BURK Uncharacterized protein OS=Burkholderia dolosa AU0158 OX=350701 GN=AK34_3417 PE=4 SV=1	5564	Nsco_NS_434_20203020_B_dolsa_HILIC1.60783.60783.4	controllerType=0 controllerNumber=1 scan=60783	151.017	Trypsin	B1	ELIRLEAAGYDPSRGDDGEYPADIQAAEAR	S{+583}	583	583.31	583.31	583.31
80576:4	185	A.PETS{+1651.845}YAALDEMVGHAEAILQK.L	NA	S{+1652}	982.495	4	3926.96	3924.96	2	-1.7	296	NRagged	311.78	29.43	1.08	6.24	26	>tr|A0A0D5IZR9|A0A0D5IZR9_9BURK Serine--tRNA ligase OS=Burkholderia dolosa AU0158 OX=350701 GN=serS PE=3 SV=1	9	Nsco_NS_434_20203020_B_dolsa_HILIC1.73980.73980.2	controllerType=0 controllerNumber=1 scan=73980	176.924	Trypsin	B1	PETSYAALDEMVGHAEAILQK	S{+1652}	1652	1651.85	1651.85	1651.85
31830:3	1	K.PAS{+593.253}GANDVFEGRDR.A	NA	S{+593}	695.322	3	2083.95	2083.95	0	0	657	Specific	311.83	109.08	16.93	3.77	934	>tr|A2WCI5|A2WCI5_9BURK Catalase-peroxidase OS=Burkholderia dolosa AU0158 OX=350701 GN=katG PE=3 SV=1	4495	Nsco_NS_434_20203020_B_dolsa_HILIC2.30004.30004.3	controllerType=0 controllerNumber=1 scan=30004	90.4645	Trypsin	B2	PASGANDVFEGRDR	S{+593}	593	593.253	593.25	593.253
31112:4	194	K.PS{+886.454}ANDPNYPQDLQNAEK.K	NA	S{+886}	697.836	4	2788.32	2787.32	1	-1.2	79	Specific	311.84	150.98	28.23	6.19	53	>tr|A0A0D5IW51|A0A0D5IW51_9BURK Uncharacterized protein OS=Burkholderia dolosa AU0158 OX=350701 GN=AK34_5343 PE=4 SV=1	757	Nsco_NS_434_20203020_B_dolsa_HILIC1.32368.32368.4	controllerType=0 controllerNumber=1 scan=32368	90.4173	Trypsin	B1	PSANDPNYPQDLQNAEK	S{+886}	886	886.454	886.45	886.454
76132:5	269	A.PIVLDAFVPVGS{+1500.638}GAHEPVIDAR.D	NA	S{+1501}	752.976	5	3760.85	3759.85	1	-0.9	428	NRagged	311.86	87.72	0.43	4.65	18	>tr|A0A0D5IXK2|A0A0D5IXK2_9BURK FtsK/SpoIIIE family protein OS=Burkholderia dolosa AU0158 OX=350701 GN=AK34_784 PE=3 SV=1	1891	Nsco_NS_434_20203020_B_dolsa_HILIC2.65757.65757.5	controllerType=0 controllerNumber=1 scan=65757	170.534	Trypsin	B2	PIVLDAFVPVGSGAHEPVIDAR	S{+1501}	1501	1500.64	1500.64	1500.64
74159:3	13	K.ADSNIDMPS{+550.086}QPGFNLGYLAYNVEHKPVDKLEVR.Q	NA	S{+550}	1423.65	3	4268.92	4266.92	2	-1.6	286	Specific	311.87	32.98	0	6.66	131	>tr|A2W6R4|A2W6R4_9BURK ABC-type dipeptide transport system periplasmic component OS=Burkholderia dolosa AU0158 OX=350701 GN=AK34_66 PE=4 SV=1	2484	Nsco_NS_434_20203020_B_dolsa_HILIC2.64213.64213.3	controllerType=0 controllerNumber=1 scan=64213	167.013	Trypsin	B2	ADSNIDMPSQPGFNLGYLAYNVEHKPVDKLEVR	S{+550}	550	550.086	550.09	550.086
78630:3	436	L.PTELLNPYSVVS{+1885.645}GATPVRK.T	NA	S{+1886}	1305.92	3	3915.76	3913.76	2	-1.7	180	NRagged	311.89	90.49	0	6.61	14	>tr|A0A0D5J289|A0A0D5J289_9BURK Methionine--tRNA ligase OS=Burkholderia dolosa AU0158 OX=350701 GN=metG PE=3 SV=1	1357	Nsco_NS_434_20203020_B_dolsa_HILIC3.67151.67151.3	controllerType=0 controllerNumber=1 scan=67151	174.767	Trypsin	B3	PTELLNPYSVVSGATPVRK	S{+1886}	1886	1885.64	1885.64	1885.64
76439:4	87	Y.GASS{+1475.596}IQILEGLEAVR.K	NA	S{+1476}	755.367	4	3018.44	3018.44	0	0	15	NRagged	311.93	65.21	0	2.84	52	>tr|A0A0D5J5Y8|A0A0D5J5Y8_9BURK DNA gyrase subunit B OS=Burkholderia dolosa AU0158 OX=350701 GN=gyrB PE=3 SV=1	4882	Nsco_NS_434_20203020_B_dolsa_HILIC2.66001.66001.2	controllerType=0 controllerNumber=1 scan=66001	171.066	Trypsin	B2	GASSIQILEGLEAVR	S{+1476}	1476	1475.6	1475.6	1475.6
55352:3	164	S.GGQPAVSAINNGYSTAQS{+1862.792}QQR.L	NA	S{+1863}	1332.94	3	3996.82	3996.82	0	0	236	NRagged	311.95	0.82	0.82	5.48	68	>tr|A0A0D5IUX5|A0A0D5IUX5_9BURK Gram-negative porin family protein OS=Burkholderia dolosa AU0158 OX=350701 GN=AK34_4113 PE=4 SV=1	1133	Nsco_NS_434_20203020_B_dolsa_HILIC3.48797.48797.3	controllerType=0 controllerNumber=1 scan=48797	134.605	Trypsin	B3	GGQPAVSAINNGYSTAQSQQR	S{+1863}	1863	1862.79	1862.79	1862.79
41649:3	79	K.AADAGGSKPAAGAPAAPAAPAPVAVPAS{+1233.435}AVSGSAAQ.-	NA	S{+1233}	1406.66	3	4217.96	4215.96	2	-1.6	149	CRagged	311.96	311.96	0	8.36	138	>tr|A0A0D5J0Z1|A0A0D5J0Z1_9BURK Outer membrane lipid asymmetry maintenance protein MlaD OS=Burkholderia dolosa AU0158 OX=350701 GN=mlaD PE=4 SV=1	1870	Nsco_NS_434_20203020_B_dolsa_HILIC1.41124.41124.3	controllerType=0 controllerNumber=1 scan=41124	109.087	Trypsin	B1	AADAGGSKPAAGAPAAPAAPAPVAVPASAVSGSAAQ	S{+1233}	1233	1233.43	1233.43	1233.43
44638:5	660	R.NRELAQIAHPAWVAHAES{+1929.816}GTQTTSAQQ.-	NA	S{+1930}	967.653	5	4834.23	4832.23	2	-1.4	70	CRagged	311.97	311.97	0	8.31	9	>tr|A2WB72|A2WB72_9BURK Uncharacterized protein OS=Burkholderia dolosa AU0158 OX=350701 GN=AK34_1902 PE=4 SV=1	2131	Nsco_NS_434_20203020_B_dolsa_HILIC1.43691.43691.3	controllerType=0 controllerNumber=1 scan=43691	114.645	Trypsin	B1	NRELAQIAHPAWVAHAESGTQTTSAQQ	S{+1930}	1930	1929.82	1929.82	1929.82
43473:3	86	Q.PAAAAEAPPAS{+1938.786}AASATPATR.A	NA	S{+1939}	1240.23	3	3718.69	3717.69	1	-0.9	1804	NRagged	311.98	53.91	0	5.07	48	>tr|A0A0D5IRJ2|A0A0D5IRJ2_9BURK MG2 domain protein OS=Burkholderia dolosa AU0158 OX=350701 GN=AK34_3866 PE=4 SV=1	1593	Nsco_NS_434_20203020_B_dolsa_HILIC2.39576.39576.3	controllerType=0 controllerNumber=1 scan=39576	113.535	Trypsin	B2	PAAAAEAPPASAASATPATR	S{+1939}	1939	1938.79	1938.79	1938.79
52172:3	1	L.EQQGLGWQS{+790.541}TYGTGK.G	NA	S{+791}	810.775	3	2430.31	2430.31	0	0	283	NRagged	312	62.31	0	4.99	807	>tr|A2WCI5|A2WCI5_9BURK Catalase-peroxidase OS=Burkholderia dolosa AU0158 OX=350701 GN=katG PE=3 SV=1	4495	Nsco_NS_434_20203020_B_dolsa_HILIC3.46214.46214.3	controllerType=0 controllerNumber=1 scan=46214	129.032	Trypsin	B3	EQQGLGWQSTYGTGK	S{+791}	791	790.541	790.54	790.541
62038:6	1107	R.NIVS{+535.288}NVLQAGAWHQPAHDKYPDVK.Q	NA	S{+535}	537.949	6	3222.66	3222.66	0	0	228	Specific	312.02	145.05	16.66	6.36	5	>tr|A0A0D5J6N5|A0A0D5J6N5_9BURK AMP-binding enzyme family protein OS=Burkholderia dolosa AU0158 OX=350701 GN=AK34_2595 PE=4 SV=1	887	Nsco_NS_434_20203020_B_dolsa_HILIC1.58641.58641.5	controllerType=0 controllerNumber=1 scan=58641	146.18	Trypsin	B1	NIVSNVLQAGAWHQPAHDKYPDVK	S{+535}	535	535.288	535.29	535.288
04502:4	278	Y.HES{+576.267}GHAVIAK.L	NA	S{+576}	406.961	4	1624.82	1624.82	0	0	416	NRagged	312.03	110.36	35.12	2.93	23	>tr|A0A0D5J1I7|A0A0D5J1I7_9BURK ATP-dependent zinc metalloprotease FtsH OS=Burkholderia dolosa AU0158 OX=350701 GN=hflB PE=3 SV=1	11	Nsco_NS_434_20203020_B_dolsa_HILIC1.7426.7426.4	controllerType=0 controllerNumber=1 scan=7426	33.0216	Trypsin	B1	HESGHAVIAK	S{+576}	576	576.267	576.27	576.267
06349:3	1	E.TQC[+57.021]PFHHAAGS{+244.071}GTSNK.D	NA	C[+57], S{+244}	648.615	3	1943.83	1943.83	0	0	5	NRagged	312.05	58.24	0	4.05	807	>tr|A2WCI5|A2WCI5_9BURK Catalase-peroxidase OS=Burkholderia dolosa AU0158 OX=350701 GN=katG PE=3 SV=1	4495	Nsco_NS_434_20203020_B_dolsa_HILIC3.8605.8605.3	controllerType=0 controllerNumber=1 scan=8605	34.751	Trypsin	B3	TQCPFHHAAGSGTSNK	,S{+244}	,+244	244.071	244.07	244.071
66676:6	756	R.HGADKFEIVS{+1031.548}FVQSFHGR.T	NA	S{+1032}	516.269	6	3092.58	3092.58	0	0	125	Specific	312.06	19.7	0	5.76	7	>tr|A2WBC7|A2WBC7_9BURK Acetylornithine aminotransferase OS=Burkholderia dolosa AU0158 OX=350701 GN=astC PE=3 SV=1	4182	Nsco_NS_434_20203020_B_dolsa_HILIC3.57547.57547.6	controllerType=0 controllerNumber=1 scan=57547	153.567	Trypsin	B3	HGADKFEIVSFVQSFHGR	S{+1032}	1032	1031.55	1031.55	1031.55
15124:3	903	W.AELS{+328.154}HAAR.A	NA	S{+328}	394.872	3	1182.6	1182.6	0	0	108	NRagged	312.07	41.09	41.09	2.09	8	>tr|A0A0D5IVZ6|A0A0D5IVZ6_9BURK OsmC-like family protein OS=Burkholderia dolosa AU0158 OX=350701 GN=AK34_5126 PE=4 SV=1	1194	Nsco_NS_434_20203020_B_dolsa_HILIC2.16512.16512.3	controllerType=0 controllerNumber=1 scan=16512	55.2766	Trypsin	B2	AELSHAAR	S{+328}	328	328.154	328.15	328.154
34253:4	1066	R.VHC[+57.021]S{+668.239}HVGHPLLGDPVYGR.A	NA	C[+57], S{+668}	668.063	4	2669.23	2668.23	1	-1.3	295	Specific	312.07	227.48	0	6.49	8	>tr|A2W9W9|A2W9W9_9BURK Pseudouridine synthase OS=Burkholderia dolosa AU0158 OX=350701 GN=AK34_1331 PE=3 SV=1	3746	Nsco_NS_434_20203020_B_dolsa_HILIC3.31711.31711.4	controllerType=0 controllerNumber=1 scan=31711	95.033	Trypsin	B3	VHCSHVGHPLLGDPVYGR	,S{+668}	,+668	668.239	668.24	668.239
73171:4	13	R.TIGQTLEVDGPITSNDRLVANPSDALANGDAVVVSTPTARPAS{+696.211}GTAGAK.S	NA	S{+696}	1369.17	4	5473.66	5471.66	2	-1.2	360	Specific	312.11	112.5	16.92	6.03	240	>tr|A2WEQ1|A2WEQ1_9BURK Efflux transporter, RND family, MFP subunit OS=Burkholderia dolosa AU0158 OX=350701 GN=AK34_4099 PE=3 SV=1	3362	Nsco_NS_434_20203020_B_dolsa_HILIC1.67998.67998.4	controllerType=0 controllerNumber=1 scan=67998	165.749	Trypsin	B1	TIGQTLEVDGPITSNDRLVANPSDALANGDAVVVSTPTARPASGTAGAK	S{+696}	696	696.211	696.21	696.211
53947:3	24	N.PSDALANGDAVVVS{+1063.447}TPTARPASGTAGAKS.-	NA	S{+1063}	1244.94	3	3732.8	3731.8	1	-0.9	381	Non	312.17	20	0	5.99	112	>tr|A2WEQ1|A2WEQ1_9BURK Efflux transporter, RND family, MFP subunit OS=Burkholderia dolosa AU0158 OX=350701 GN=AK34_4099 PE=3 SV=1	3362	Nsco_NS_434_20203020_B_dolsa_HILIC2.48184.48184.3	controllerType=0 controllerNumber=1 scan=48184	132.769	Trypsin	B2	PSDALANGDAVVVSTPTARPASGTAGAKS	S{+1063}	1063	1063.45	1063.45	1063.45
44717:2	79	K.AADAGGSKPAAGAPAAPAAPAPVAVPAS{+568.216}AVSGSAAQ.-	NA	S{+568}	1776.38	2	3551.74	3550.74	1	-0.9	149	CRagged	312.18	158.57	7.2	8	138	>tr|A0A0D5J0Z1|A0A0D5J0Z1_9BURK Outer membrane lipid asymmetry maintenance protein MlaD OS=Burkholderia dolosa AU0158 OX=350701 GN=mlaD PE=4 SV=1	1870	Nsco_NS_434_20203020_B_dolsa_HILIC1.43750.43750.2	controllerType=0 controllerNumber=1 scan=43750	114.768	Trypsin	B1	AADAGGSKPAAGAPAAPAAPAPVAVPASAVSGSAAQ	S{+568}	568	568.216	568.22	568.216
73450:4	433	D.GS{+399.032}LIKFDGNAAVLLNNKLEPIGTR.I	NA	S{+399}	735.868	4	2940.45	2939.45	1	-1.1	74	NRagged	312.18	15.04	15.04	7.2	22	>tr|A0A0D5J1Z5|A0A0D5J1Z5_9BURK 50S ribosomal protein L14 OS=Burkholderia dolosa AU0158 OX=350701 GN=rplN PE=3 SV=1	1702	Nsco_NS_434_20203020_B_dolsa_HILIC2.63649.63649.4	controllerType=0 controllerNumber=1 scan=63649	165.754	Trypsin	B2	GSLIKFDGNAAVLLNNKLEPIGTR	S{+399}	399	399.032	399.03	399.032
22077:3	342	H.LS{+363.118}AENLEHVRK.L	NA	S{+363}	553.613	3	1658.82	1658.82	0	0	257	NRagged	312.21	15.01	15.01	2.49	14	>tr|A2W6N7|A2W6N7_9BURK Aldo/keto reductase family protein OS=Burkholderia dolosa AU0158 OX=350701 GN=AK34_34 PE=4 SV=1	4570	Nsco_NS_434_20203020_B_dolsa_HILIC3.22114.22114.3	controllerType=0 controllerNumber=1 scan=22114	70.0396	Trypsin	B3	LSAENLEHVRK	S{+363}	363	363.118	363.12	363.118
55350:4	192	F.DDGELNAS{+330.115}YNC[+57.021]LDRHVEAGNGER.V	NA	C[+57], S{+330}	731.564	4	2923.23	2921.23	2	-2.3	77	NRagged	312.22	110.22	0	5.03	33	>tr|A0A0D5IW47|A0A0D5IW47_9BURK Acetyl-coenzyme A synthetase OS=Burkholderia dolosa AU0158 OX=350701 GN=acs PE=3 SV=1	1452	Nsco_NS_434_20203020_B_dolsa_HILIC2.49368.49368.4	controllerType=0 controllerNumber=1 scan=49368	135.299	Trypsin	B2	DDGELNASYNCLDRHVEAGNGER	,S{+330}	,+330	330.115	330.12	330.115
61001:5	971	L.SS{+886.506}MSMTPARQEQIAFSSK.L	NA	S{+887}	575.295	5	2872.45	2872.45	0	0	91	NRagged	312.24	33.5	2.72	5.52	16	>tr|A2WGS1|A2WGS1_9BURK Lysine-arginine-ornithine-binding periplasmic family protein OS=Burkholderia dolosa AU0158 OX=350701 GN=AK34_3254 PE=4 SV=1	2201	Nsco_NS_434_20203020_B_dolsa_HILIC1.57827.57827.5	controllerType=0 controllerNumber=1 scan=57827	144.608	Trypsin	B1	SSMSMTPARQEQIAFSSK	S{+887}	887	886.506	886.51	886.506
42513:6	552	V.PPTVNPVALS{+1922.880}HGR.D	NA	S{+1923}	545.442	6	3267.62	3267.62	0	0	25	NRagged	312.3	75.25	0	4.86	17	>tr|A2WGJ0|A2WGJ0_9BURK Carboxypeptidase C (Cathepsin A) OS=Burkholderia dolosa AU0158 OX=350701 GN=AK34_3356 PE=4 SV=1	3975	Nsco_NS_434_20203020_B_dolsa_HILIC1.41844.41844.6	controllerType=0 controllerNumber=1 scan=41844	110.537	Trypsin	B1	PPTVNPVALSHGR	S{+1923}	1923	1922.88	1922.88	1922.88
44458:4	327	K.EEAEALYHS{+215.009}KYEELQVTVGR.H	NA	S{+215}	642.296	4	2566.16	2566.16	0	0	371	Specific	312.3	99.49	0	5.13	11	>sp|K22E_HUMAN|(Common contaminant protein)	5617	Nsco_NS_434_20203020_B_dolsa_HILIC2.40357.40357.4	controllerType=0 controllerNumber=1 scan=40357	115.551	Trypsin	B2	EEAEALYHSKYEELQVTVGR	S{+215}	215	215.009	215.01	215.009
25866:3	29	L.NEVS{+269.177}VDDDANQSDEQPAAAAAPGK.S	NA	S{+269}	890.084	3	2668.24	2668.24	0	0	6	NRagged	312.33	0.27	0.27	6.01	100	>tr|A0A0D5IRQ8|A0A0D5IRQ8_9BURK RNA polymerase sigma factor RpoD OS=Burkholderia dolosa AU0158 OX=350701 GN=rpoD PE=3 SV=1	5457	Nsco_NS_434_20203020_B_dolsa_HILIC1.27639.27639.3	controllerType=0 controllerNumber=1 scan=27639	80.0271	Trypsin	B1	NEVSVDDDANQSDEQPAAAAAPGK	S{+269}	269	269.177	269.18	269.177
73274:4	23	T.FADLFS{+215.078}KPVAENGFAKKPEDLNAEYK.T	NA	S{+215}	786.894	4	3144.56	3143.56	1	-1.1	394	NRagged	312.37	52.94	12.36	5.98	101	>tr|A2WDS6|A2WDS6_9BURK Aconitate hydratase OS=Burkholderia dolosa AU0158 OX=350701 GN=acnA PE=3 SV=1	2574	Nsco_NS_434_20203020_B_dolsa_HILIC3.62914.62914.5	controllerType=0 controllerNumber=1 scan=62914	165.726	Trypsin	B3	FADLFSKPVAENGFAKKPEDLNAEYK	S{+215}	215	215.078	215.08	215.078
57773:3	164	S.GGQPAVS{+1818.798}AINNGYSTAQSQQR.L	NA	S{+1819}	1318.28	3	3952.82	3952.82	0	0	236	NRagged	312.42	10.5	0.02	5.48	68	>tr|A0A0D5IUX5|A0A0D5IUX5_9BURK Gram-negative porin family protein OS=Burkholderia dolosa AU0158 OX=350701 GN=AK34_4113 PE=4 SV=1	1133	Nsco_NS_434_20203020_B_dolsa_HILIC3.50665.50665.3	controllerType=0 controllerNumber=1 scan=50665	138.591	Trypsin	B3	GGQPAVSAINNGYSTAQSQQR	S{+1819}	1819	1818.8	1818.8	1818.8
74508:2	26	E.PGSSGS{+1147.034}PIYSPEK.R	NA	S{+1147}	1227.34	2	2453.67	2452.67	1	-1.4	191	NRagged	312.46	96.28	0	6.13	284	>sp|LYSC_LYSEN|(Common contaminant protein)	5638	Nsco_NS_434_20203020_B_dolsa_HILIC1.69034.69034.2	controllerType=0 controllerNumber=1 scan=69034	167.848	Trypsin	B1	PGSSGSPIYSPEK	S{+1147}	1147	1147.03	1147.03	1147.03
60177:3	9	S.NAS{+728.340}C[+57.021]TTNC[+57.021]LAPLVKPLNDK.I	NA	C[+57]*2, S{+728}	948.802	3	2844.39	2844.39	0	0	152	NRagged	312.5	4.42	1.6	5.42	211	>tr|A2WCR0|A2WCR0_9BURK Glyceraldehyde-3-phosphate dehydrogenase OS=Burkholderia dolosa AU0158 OX=350701 GN=gap PE=3 SV=1	2415	Nsco_NS_434_20203020_B_dolsa_HILIC3.52502.52502.3	controllerType=0 controllerNumber=1 scan=52502	142.596	Trypsin	B3	NASCTTNCLAPLVKPLNDK	*2,S{+728}	*2,+728	728.34	728.34	728.34
16272:2	44	A.PAADTSAAAS{+1703.592}APAKK.D	NA	S{+1704}	1531.16	2	3061.3	3060.3	1	-1.1	27	NRagged	312.51	113.57	0	6.09	288	>tr|A0A0D5J5Q7|A0A0D5J5Q7_9BURK Uncharacterized protein OS=Burkholderia dolosa AU0158 OX=350701 GN=AK34_2850 PE=4 SV=1	1986	Nsco_NS_434_20203020_B_dolsa_HILIC1.19508.19508.2	controllerType=0 controllerNumber=1 scan=19508	63.1847	Trypsin	B1	PAADTSAAASAPAKK	S{+1704}	1704	1703.59	1703.59	1703.59
31415:4	1	K.PAS{+605.254}GANDVFEGRDR.A	NA	S{+605}	524.994	4	2096.95	2095.95	1	-1.6	657	Specific	312.52	62.26	62.26	4.58	934	>tr|A2WCI5|A2WCI5_9BURK Catalase-peroxidase OS=Burkholderia dolosa AU0158 OX=350701 GN=katG PE=3 SV=1	4495	Nsco_NS_434_20203020_B_dolsa_HILIC2.29680.29680.4	controllerType=0 controllerNumber=1 scan=29680	89.7604	Trypsin	B2	PASGANDVFEGRDR	S{+605}	605	605.254	605.25	605.254
59518:3	185	A.PPASTAGASSSPFPAALS{+338.140}DDDRPHFAVTR.E	NA	S{+338}	1088.52	3	3263.55	3263.55	0	0	316	NRagged	312.52	134.14	0	7.27	30	>tr|A0A0D5J6V9|A0A0D5J6V9_9BURK Family finger-like domain protein OS=Burkholderia dolosa AU0158 OX=350701 GN=AK34_2542 PE=4 SV=1	1762	Nsco_NS_434_20203020_B_dolsa_HILIC3.51995.51995.5	controllerType=0 controllerNumber=1 scan=51995	141.491	Trypsin	B3	PPASTAGASSSPFPAALSDDDRPHFAVTR	S{+338}	338	338.14	338.14	338.14
77372:3	55	Y.GAS{+1488.564}SIQILEGLEAVR.K	NA	S{+1489}	1011.48	3	3032.41	3031.41	1	-1.1	15	NRagged	312.54	18.47	2	5.34	65	>tr|A0A0D5J5Y8|A0A0D5J5Y8_9BURK DNA gyrase subunit B OS=Burkholderia dolosa AU0158 OX=350701 GN=gyrB PE=3 SV=1	4882	Nsco_NS_434_20203020_B_dolsa_HILIC1.71361.71361.3	controllerType=0 controllerNumber=1 scan=71361	172.701	Trypsin	B1	GASSIQILEGLEAVR	S{+1489}	1489	1488.56	1488.56	1488.56
09685:3	1	E.TQC[+57.021]PFHHAAGS{+386.091}GTSNK.D	NA	C[+57], S{+386}	695.955	3	2085.85	2085.85	0	0	5	NRagged	312.56	38.18	2.73	3.87	807	>tr|A2WCI5|A2WCI5_9BURK Catalase-peroxidase OS=Burkholderia dolosa AU0158 OX=350701 GN=katG PE=3 SV=1	4495	Nsco_NS_434_20203020_B_dolsa_HILIC3.11592.11592.3	controllerType=0 controllerNumber=1 scan=11592	42.5512	Trypsin	B3	TQCPFHHAAGSGTSNK	,S{+386}	,+386	386.091	386.09	386.091
66128:6	42	Y.PVIFEANKPMLSS{+1863.889}PDRIYPGQK.L	NA	S{+1864}	726.372	6	4353.2	4351.2	2	-1.5	128	NRagged	312.57	15.78	0	4.69	52	>tr|A2W9N9|A2W9N9_9BURK LysM domain protein OS=Burkholderia dolosa AU0158 OX=350701 GN=AK34_1244 PE=4 SV=1	3054	Nsco_NS_434_20203020_B_dolsa_HILIC1.62249.62249.3	controllerType=0 controllerNumber=1 scan=62249	153.882	Trypsin	B1	PVIFEANKPMLSSPDRIYPGQK	S{+1864}	1864	1863.89	1863.89	1863.89
52378:3	13	R.LVANPS{+567.197}DALANGDAVVVSTPTARPASGTAGAKS.-	NA	S{+567}	1212.6	3	3635.78	3632.78	3	-2.8	377	CRagged	312.59	185.54	0	8.85	240	>tr|A2WEQ1|A2WEQ1_9BURK Efflux transporter, RND family, MFP subunit OS=Burkholderia dolosa AU0158 OX=350701 GN=AK34_4099 PE=3 SV=1	3362	Nsco_NS_434_20203020_B_dolsa_HILIC1.50660.50660.3	controllerType=0 controllerNumber=1 scan=50660	130.277	Trypsin	B1	LVANPSDALANGDAVVVSTPTARPASGTAGAKS	S{+567}	567	567.197	567.2	567.197
19252:6	379	T.EPPYS{+1930.958}SPLNDEHRR.G	NA	S{+1931}	605.466	6	3627.76	3627.76	0	0	79	NRagged	312.62	2.74	0	2.61	17	>tr|A2WJJ6|A2WJJ6_9BURK Methionine-R-sulfoxide reductase MsrB OS=Burkholderia dolosa AU0158 OX=350701 GN=msrB PE=4 SV=1	4057	Nsco_NS_434_20203020_B_dolsa_HILIC1.22056.22056.2	controllerType=0 controllerNumber=1 scan=22056	68.6321	Trypsin	B1	EPPYSSPLNDEHRR	S{+1931}	1931	1930.96	1930.96	1930.96
79141:2	186	L.IDNWLLVS{+640.214}AGALR.D	NA	S{+640}	1035.01	2	2069.01	2068.01	1	-1.6	853	NRagged	312.62	22.02	13.77	3.79	22	>tr|A2WHJ4|A2WHJ4_9BURK 5-oxoprolinase OS=Burkholderia dolosa AU0158 OX=350701 GN=AK34_4836 PE=4 SV=1	3491	Nsco_NS_434_20203020_B_dolsa_HILIC3.67558.67558.4	controllerType=0 controllerNumber=1 scan=67558	175.412	Trypsin	B3	IDNWLLVSAGALR	S{+640}	640	640.214	640.21	640.214
09622:3	1	C.PFHHAAGS{+700.249}GTSNK.D	NA	S{+700}	670.962	3	2010.87	2010.87	0	0	8	NRagged	312.63	68.81	5.89	2.95	846	>tr|A2WCI5|A2WCI5_9BURK Catalase-peroxidase OS=Burkholderia dolosa AU0158 OX=350701 GN=katG PE=3 SV=1	4495	Nsco_NS_434_20203020_B_dolsa_HILIC1.12604.12604.3	controllerType=0 controllerNumber=1 scan=12604	45.6582	Trypsin	B1	PFHHAAGSGTSNK	S{+700}	700	700.249	700.25	700.249
09559:3	2183	T.HYPS{+201.159}ELSGGQQQR.V	NA	S{+201}	563.292	3	1687.86	1687.86	0	0	143	NRagged	312.65	71.95	2.15	2.22	1	>tr|A2W5W0|A2W5W0_9BURK ABC transporter family protein OS=Burkholderia dolosa AU0158 OX=350701 GN=AK34_2852 PE=4 SV=1	3713	Nsco_NS_434_20203020_B_dolsa_HILIC1.12536.12536.3	controllerType=0 controllerNumber=1 scan=12536	45.4995	Trypsin	B1	HYPSELSGGQQQR	S{+201}	201	201.159	201.16	201.159
68450:5	2	R.GQVLAKPGS{+664.171}ITPHTHFTAEVYVLSK.D	NA	S{+664}	670.129	5	3346.62	3344.62	2	-2	292	Specific	312.65	22.42	0	5.33	380	>tr|A0A0D5J071|A0A0D5J071_9BURK Elongation factor Tu OS=Burkholderia dolosa AU0158 OX=350701 GN=tuf PE=3 SV=1	3777	Nsco_NS_434_20203020_B_dolsa_HILIC2.59493.59493.4	controllerType=0 controllerNumber=1 scan=59493	156.501	Trypsin	B2	GQVLAKPGSITPHTHFTAEVYVLSK	S{+664}	664	664.171	664.17	664.171
44768:4	258	E.GPKGPALS{+541.232}AVGTGHLRDVDAPR.E	NA	S{+541}	678.855	4	2712.4	2712.4	0	0	41	NRagged	312.65	8.43	0	5.03	21	>tr|A2WJE3|A2WJE3_9BURK Encapsulating for peroxidase family protein OS=Burkholderia dolosa AU0158 OX=350701 GN=AK34_5245 PE=4 SV=1	4347	Nsco_NS_434_20203020_B_dolsa_HILIC3.40234.40234.2	controllerType=0 controllerNumber=1 scan=40234	115.573	Trypsin	B3	GPKGPALSAVGTGHLRDVDAPR	S{+541}	541	541.232	541.23	541.232
26812:5	5	K.GVKPSKPATTTTSANTSGTTSAGTGSTSTAATAGTSATAPAAS{+752.219}APEAATKPAK.S	NA	S{+752}	1101.32	5	5502.59	5501.59	1	-0.6	95	Specific	312.66	312.66	11.36	5.01	372	>tr|A0A0D5J0G4|A0A0D5J0G4_9BURK Helix-hairpin-helix motif family protein OS=Burkholderia dolosa AU0158 OX=350701 GN=AK34_1279 PE=4 SV=1	1241	Nsco_NS_434_20203020_B_dolsa_HILIC3.25816.25816.5	controllerType=0 controllerNumber=1 scan=25816	79.9815	Trypsin	B3	GVKPSKPATTTTSANTSGTTSAGTGSTSTAATAGTSATAPAASAPEAATKPAK	S{+752}	752	752.219	752.22	752.219
11098:2	96	T.VHASYQGS{+295.102}DETR.A	NA	S{+295}	823.359	2	1645.71	1644.71	1	-2	116	NRagged	312.72	42.48	7.49	2.96	72	>tr|A0A0D5J5P9|A0A0D5J5P9_9BURK Carboxypeptidase regulatory-like domain protein OS=Burkholderia dolosa AU0158 OX=350701 GN=AK34_475 PE=4 SV=1	1018	Nsco_NS_434_20203020_B_dolsa_HILIC3.12733.12733.2	controllerType=0 controllerNumber=1 scan=12733	45.3916	Trypsin	B3	VHASYQGSDETR	S{+295}	295	295.102	295.1	295.102
62807:4	1437	K.RHGEETS{+720.403}ELMYTWITQGK.A	NA	S{+720}	722.863	4	2888.43	2886.43	2	-2.3	284	Specific	312.73	164.49	0	5.45	6	>tr|A2WCS6|A2WCS6_9BURK L-arabinose-binding periplasmic protein OS=Burkholderia dolosa AU0158 OX=350701 GN=AK34_2524 PE=3 SV=1	4108	Nsco_NS_434_20203020_B_dolsa_HILIC2.55125.55125.3	controllerType=0 controllerNumber=1 scan=55125	147.421	Trypsin	B2	RHGEETSELMYTWITQGK	S{+720}	720	720.403	720.4	720.403
75894:5	66	K.VFQYIKPQDVQALQAATPANGAS{+633.205}GAQAGAAPADAATVGAVPDASVQATPLQPPAPISNSSNVHPGNPK.A	NA	S{+633}	1447.11	5	7231.54	7230.54	1	-0.5	195	Specific	312.78	312.78	0	6.57	73	>tr|A2W5X0|A2W5X0_9BURK BON domain protein OS=Burkholderia dolosa AU0158 OX=350701 GN=AK34_2863 PE=4 SV=1	3718	Nsco_NS_434_20203020_B_dolsa_HILIC2.65553.65553.5	controllerType=0 controllerNumber=1 scan=65553	170.053	Trypsin	B2	VFQYIKPQDVQALQAATPANGASGAQAGAAPADAATVGAVPDASVQATPLQPPAPISNSSNVHPGNPK	S{+633}	633	633.205	633.21	633.205
10745:6	186	T.TITS{+1458.649}HGGQIHR.V	NA	S{+1459}	445.22	6	2666.28	2665.28	1	-1.3	28	NRagged	312.81	22.41	0	1.75	29	>tr|A0A0D5J6B5|A0A0D5J6B5_9BURK 30S ribosomal protein S6 OS=Burkholderia dolosa AU0158 OX=350701 GN=rpsF PE=3 SV=1	1924	Nsco_NS_434_20203020_B_dolsa_HILIC2.12610.12610.3	controllerType=0 controllerNumber=1 scan=12610	45.2826	Trypsin	B2	TITSHGGQIHR	S{+1459}	1459	1458.65	1458.65	1458.65
62093:4	31	K.ERLGQAESENLMPHDLINS{+752.420}K.P	NA	S{+752}	759.141	4	3033.54	3033.54	0	0	483	Specific	312.83	312.83	65.06	6.88	74	>tr|A0A0D5J379|A0A0D5J379_9BURK DNA-directed RNA polymerase subunit beta OS=Burkholderia dolosa AU0158 OX=350701 GN=rpoB PE=3 SV=1	2018	Nsco_NS_434_20203020_B_dolsa_HILIC1.58683.58683.4	controllerType=0 controllerNumber=1 scan=58683	146.272	Trypsin	B1	ERLGQAESENLMPHDLINSK	S{+752}	752	752.42	752.42	752.42
72128:4	27	V.PVSAFDEDKFENGHAFDGS{+708.308}SIAGWK.G	NA	S{+708}	855.642	4	3419.55	3419.55	0	0	37	NRagged	312.84	64.47	1.2	4.49	154	>tr|A2W8Y7|A2W8Y7_9BURK Glutamine synthetase OS=Burkholderia dolosa AU0158 OX=350701 GN=glnA PE=3 SV=1	2944	Nsco_NS_434_20203020_B_dolsa_HILIC1.67135.67135.4	controllerType=0 controllerNumber=1 scan=67135	163.921	Trypsin	B1	PVSAFDEDKFENGHAFDGSSIAGWK	S{+708}	708	708.308	708.31	708.308
28518:4	51	R.KFS{+452.125}AQVKFDPAK.A	NA	S{+452}	455.475	4	1818.88	1817.88	1	-1.8	52	Specific	312.88	19.27	0	3.89	67	>tr|A2WCJ6|A2WCJ6_9BURK YceI-like domain protein OS=Burkholderia dolosa AU0158 OX=350701 GN=AK34_2437 PE=3 SV=1	2781	Nsco_NS_434_20203020_B_dolsa_HILIC2.27419.27419.3	controllerType=0 controllerNumber=1 scan=27419	83.8706	Trypsin	B2	KFSAQVKFDPAK	S{+452}	452	452.125	452.12	452.125
75337:5	55	E.IS{+852.423}GYNGATGTSHLHVFWQASGGVTEPGSSGSPIYSPEKR.V	NA	S{+852}	975.677	5	4874.36	4871.36	3	-2.1	166	NRagged	312.88	15.37	5.97	4.53	197	>sp|LYSC_LYSEN|(Common contaminant protein)	5638	Nsco_NS_434_20203020_B_dolsa_HILIC2.65114.65114.5	controllerType=0 controllerNumber=1 scan=65114	169.006	Trypsin	B2	ISGYNGATGTSHLHVFWQASGGVTEPGSSGSPIYSPEKR	S{+852}	852	852.423	852.42	852.423
54811:3	201	D.AFAALS{+1252.524}QNKAEAAQK.A	NA	S{+1253}	934.452	3	2801.34	2800.34	1	-1.2	177	NRagged	312.96	35.56	15.65	5.1	31	>tr|A2W9X2|A2W9X2_9BURK Acetyl-CoA C-acyltransferase family protein OS=Burkholderia dolosa AU0158 OX=350701 GN=AK34_1335 PE=3 SV=1	2262	Nsco_NS_434_20203020_B_dolsa_HILIC1.52729.52729.3	controllerType=0 controllerNumber=1 scan=52729	134.339	Trypsin	B1	AFAALSQNKAEAAQK	S{+1253}	1253	1252.52	1252.52	1252.52
74836:4	117	L.PDGTVLVAGGYNGSS{+941.447}LSSAELYHPDTK.T	NA	S{+941}	920.446	4	3678.76	3676.76	2	-1.8	470	NRagged	312.96	119.02	0	6.35	36	>tr|A0A0D5IX49|A0A0D5IX49_9BURK Kelch motif family protein OS=Burkholderia dolosa AU0158 OX=350701 GN=AK34_5711 PE=4 SV=1	1660	Nsco_NS_434_20203020_B_dolsa_HILIC3.64147.64147.4	controllerType=0 controllerNumber=1 scan=64147	168.547	Trypsin	B3	PDGTVLVAGGYNGSSLSSAELYHPDTK	S{+941}	941	941.447	941.45	941.447
49908:3	13	N.PSDALANGDAVVVS{+1065.441}TPTARPASGTAGAKS.-	NA	S{+1065}	1245.94	3	3735.79	3733.79	2	-1.8	381	Non	312.99	48.99	0	7.33	240	>tr|A2WEQ1|A2WEQ1_9BURK Efflux transporter, RND family, MFP subunit OS=Burkholderia dolosa AU0158 OX=350701 GN=AK34_4099 PE=3 SV=1	3362	Nsco_NS_434_20203020_B_dolsa_HILIC1.48648.48648.3	controllerType=0 controllerNumber=1 scan=48648	126.224	Trypsin	B1	PSDALANGDAVVVSTPTARPASGTAGAKS	S{+1065}	1065	1065.44	1065.44	1065.44
71579:5	3	R.GQVLAKPGS{+667.246}ITPHTHFTAEVYVLSK.D	NA	S{+667}	670.744	5	3349.69	3347.69	2	-2	292	Specific	313.07	21.81	0	6.92	347	>tr|A0A0D5J071|A0A0D5J071_9BURK Elongation factor Tu OS=Burkholderia dolosa AU0158 OX=350701 GN=tuf PE=3 SV=1	3777	Nsco_NS_434_20203020_B_dolsa_HILIC3.61588.61588.4	controllerType=0 controllerNumber=1 scan=61588	162.719	Trypsin	B3	GQVLAKPGSITPHTHFTAEVYVLSK	S{+667}	667	667.246	667.25	667.246
65652:3	178	Q.PGETDALS{+1822.913}AAQQQFR.N	NA	S{+1823}	1147.9	3	3441.7	3441.7	0	0	126	NRagged	313.09	66.32	0	5.2	27	>tr|A0A0D5J7B9|A0A0D5J7B9_9BURK Cell division coordinator CpoB OS=Burkholderia dolosa AU0158 OX=350701 GN=ygbF PE=3 SV=1	544	Nsco_NS_434_20203020_B_dolsa_HILIC3.56782.56782.3	controllerType=0 controllerNumber=1 scan=56782	151.916	Trypsin	B3	PGETDALSAAQQQFR	S{+1823}	1823	1822.91	1822.91	1822.91
44918:5	14	R.RKFDVVIVGAGGS{+1083.513}GLR.A	NA	S{+1084}	543.696	5	2714.45	2714.45	0	0	11	Specific	313.1	129.88	0	6.12	124	>tr|A2WDT4|A2WDT4_9BURK Succinate dehydrogenase flavoprotein subunit OS=Burkholderia dolosa AU0158 OX=350701 GN=sdhA PE=3 SV=1	4676	Nsco_NS_434_20203020_B_dolsa_HILIC3.40361.40361.3	controllerType=0 controllerNumber=1 scan=40361	115.859	Trypsin	B3	RKFDVVIVGAGGSGLR	S{+1084}	1084	1083.51	1083.51	1083.51
66274:5	1102	R.YRGGLYDPDS{+668.292}GHLHPLNYTLGLAR.A	NA	S{+668}	671.535	5	3353.65	3353.65	0	0	175	Specific	313.12	79.51	0	6.37	5	>tr|A2W6V5|A2W6V5_9BURK FAD dependent oxidoreductase family protein OS=Burkholderia dolosa AU0158 OX=350701 GN=AK34_108 PE=4 SV=1	4254	Nsco_NS_434_20203020_B_dolsa_HILIC1.62368.62368.5	controllerType=0 controllerNumber=1 scan=62368	154.118	Trypsin	B1	YRGGLYDPDSGHLHPLNYTLGLAR	S{+668}	668	668.292	668.29	668.292
55225:5	876	D.VRPAS{+766.427}EFAAGHLPSAR.Q	NA	S{+766}	487.268	5	2432.31	2432.31	0	0	54	NRagged	313.12	6.52	3.7	4.56	7	>tr|A2W775|A2W775_9BURK Rhodanese-like OS=Burkholderia dolosa AU0158 OX=350701 GN=AK34_247 PE=4 SV=1	3826	Nsco_NS_434_20203020_B_dolsa_HILIC2.49260.49260.5	controllerType=0 controllerNumber=1 scan=49260	135.058	Trypsin	B2	VRPASEFAAGHLPSAR	S{+766}	766	766.427	766.43	766.427
27430:5	102	K.KGEADGMIC[+57.021]GTIS{+1265.895}TTHR.H	NA	C[+57], S{+1266}	620.956	5	3100.75	3099.75	1	-1.1	554	Specific	313.12	205.4	0	7	37	>tr|A0A0D5J000|A0A0D5J000_9BURK Malic enzyme, NAD binding domain protein OS=Burkholderia dolosa AU0158 OX=350701 GN=AK34_2514 PE=4 SV=1	1226	Nsco_NS_434_20203020_B_dolsa_HILIC3.26297.26297.3	controllerType=0 controllerNumber=1 scan=26297	81.2133	Trypsin	B3	KGEADGMICGTISTTHR	,S{+1266}	,+1266	1265.89	1265.89	1265.89
61811:4	86	Y.TS{+1597.623}PAVMAAQGSQLTNK.Y	NA	S{+1598}	801.364	4	3202.43	3201.43	1	-1	40	NRagged	313.17	95.11	0	3.29	65	>tr|A0A0D5J1Q4|A0A0D5J1Q4_9BURK Serine hydroxymethyltransferase OS=Burkholderia dolosa AU0158 OX=350701 GN=glyA PE=3 SV=1	849	Nsco_NS_434_20203020_B_dolsa_HILIC1.58461.58461.4	controllerType=0 controllerNumber=1 scan=58461	145.817	Trypsin	B1	TSPAVMAAQGSQLTNK	S{+1598}	1598	1597.62	1597.62	1597.62
62798:4	46	R.QAFVGLS{+1750.680}SQYGTVTLGK.Q	NA	S{+1751}	877.657	4	3507.61	3506.61	1	-1	102	Specific	313.25	125.63	0	5.98	75	>tr|A2WFL9|A2WFL9_9BURK Gram-negative porin family protein OS=Burkholderia dolosa AU0158 OX=350701 GN=AK34_3734 PE=4 SV=1	4133	Nsco_NS_434_20203020_B_dolsa_HILIC1.59340.59340.4	controllerType=0 controllerNumber=1 scan=59340	147.706	Trypsin	B1	QAFVGLSSQYGTVTLGK	S{+1751}	1751	1750.68	1750.68	1750.68
40356:5	1520	K.LS{+980.453}RPWDWAK.G	NA	S{+980}	428.818	5	2140.06	2139.06	1	-1.6	124	Specific	313.25	82.4	0	1.86	11	>tr|A2WF78|A2WF78_9BURK 2-keto-4-pentenoate hydratase/2-oxohepta-3-ene-1,7-dioic acid hydratase OS=Burkholderia dolosa AU0158 OX=350701 GN=AK34_3901 PE=4 SV=1	4483	Nsco_NS_434_20203020_B_dolsa_HILIC1.40063.40063.3	controllerType=0 controllerNumber=1 scan=40063	106.88	Trypsin	B1	LSRPWDWAK	S{+980}	980	980.453	980.45	980.453
33120:3	194	K.PS{+886.450}ANDPNYPQDLQNAEK.K	NA	S{+886}	929.777	3	2787.32	2787.32	0	0	79	Specific	313.26	168.42	55.3	5.5	53	>tr|A0A0D5IW51|A0A0D5IW51_9BURK Uncharacterized protein OS=Burkholderia dolosa AU0158 OX=350701 GN=AK34_5343 PE=4 SV=1	757	Nsco_NS_434_20203020_B_dolsa_HILIC1.34106.34106.3	controllerType=0 controllerNumber=1 scan=34106	94.3048	Trypsin	B1	PSANDPNYPQDLQNAEK	S{+886}	886	886.45	886.45	886.45
21076:2	7	R.ARNEDAAS{+865.816}AMIDVSGRK.I	NA	S{+866}	1329.35	2	2657.7	2656.7	1	-1.3	12	Specific	313.27	62.25	0	7.69	185	>tr|A0A0D5IVW6|A0A0D5IVW6_9BURK Fibronectin type III domain protein OS=Burkholderia dolosa AU0158 OX=350701 GN=AK34_3547 PE=3 SV=1	5283	Nsco_NS_434_20203020_B_dolsa_HILIC1.23676.23676.2	controllerType=0 controllerNumber=1 scan=23676	72.0287	Trypsin	B1	ARNEDAASAMIDVSGRK	S{+866}	866	865.816	865.82	865.816
04286:4	544	K.PHTDKVGS{+403.726}ITR.A	NA	S{+404}	404.6	4	1615.38	1614.38	1	-2.1	93	Specific	313.27	32	0	4.02	20	>tr|A2WDH0|A2WDH0_9BURK 50S ribosomal protein L11 OS=Burkholderia dolosa AU0158 OX=350701 GN=rplK PE=3 SV=1	4450	Nsco_NS_434_20203020_B_dolsa_HILIC2.6781.6781.3	controllerType=0 controllerNumber=1 scan=6781	30.2837	Trypsin	B2	PHTDKVGSITR	S{+404}	404	403.726	403.73	403.726
43925:4	7	I.PTFRPYNTS{+337.175}DAEFRR.Q	NA	S{+337}	549.525	4	2195.08	2194.08	1	-1.5	76	NRagged	313.3	313.3	0	6.28	185	>tr|A0A0D5IVW6|A0A0D5IVW6_9BURK Fibronectin type III domain protein OS=Burkholderia dolosa AU0158 OX=350701 GN=AK34_3547 PE=3 SV=1	5283	Nsco_NS_434_20203020_B_dolsa_HILIC1.43070.43070.4	controllerType=0 controllerNumber=1 scan=43070	113.252	Trypsin	B1	PTFRPYNTSDAEFRR	S{+337}	337	337.175	337.18	337.175
32540:3	129	K.GESAAQAAPKPTDNSS{+1232.255}GTFVFSRPGK.F	NA	S{+1232}	1280.85	3	3840.54	3839.54	1	-0.9	66	Specific	313.31	187.29	0	7.74	46	>tr|A0A0D5J3E9|A0A0D5J3E9_9BURK Outer-membrane lipoprotein carrier protein OS=Burkholderia dolosa AU0158 OX=350701 GN=lolA PE=3 SV=1	1385	Nsco_NS_434_20203020_B_dolsa_HILIC2.30586.30586.5	controllerType=0 controllerNumber=1 scan=30586	91.9831	Trypsin	B2	GESAAQAAPKPTDNSSGTFVFSRPGK	S{+1232}	1232	1232.26	1232.26	1232.26
04971:4	56	R.GGSGGS{+567.552}GGGDEGGYGGGYGGGGRGEQAER.G	NA	S{+568}	768.15	4	3069.58	3069.58	0	0	112	Specific	313.32	129.76	0.58	6.01	52	>tr|A2W7E7|A2W7E7_9BURK Single-stranded DNA-binding protein OS=Burkholderia dolosa AU0158 OX=350701 GN=ssb PE=3 SV=1	2874	Nsco_NS_434_20203020_B_dolsa_HILIC1.7994.7994.3	controllerType=0 controllerNumber=1 scan=7994	34.5417	Trypsin	B1	GGSGGSGGGDEGGYGGGYGGGGRGEQAER	S{+568}	568	567.552	567.55	567.552
07101:3	237	E.PRPSGDDNAGPAAS{+348.074}QQR.G	NA	S{+348}	691.633	3	2072.88	2071.88	1	-1.6	15	NRagged	313.34	125.6	3.03	5.38	19	>tr|A2WA88|A2WA88_9BURK SpoVR like family protein OS=Burkholderia dolosa AU0158 OX=350701 GN=AK34_1480 PE=4 SV=1	4787	Nsco_NS_434_20203020_B_dolsa_HILIC1.10398.10398.3	controllerType=0 controllerNumber=1 scan=10398	40.7869	Trypsin	B1	PRPSGDDNAGPAASQQR	S{+348}	348	348.074	348.07	348.074
53573:4	1	E.QQGLGWQS{+1509.824}TYGTGK.G	NA	S{+1510}	756.144	4	3021.55	3020.55	1	-1.1	284	NRagged	313.46	139.96	2	3.93	934	>tr|A2WCI5|A2WCI5_9BURK Catalase-peroxidase OS=Burkholderia dolosa AU0158 OX=350701 GN=katG PE=3 SV=1	4495	Nsco_NS_434_20203020_B_dolsa_HILIC2.47907.47907.4	controllerType=0 controllerNumber=1 scan=47907	132.218	Trypsin	B2	QQGLGWQSTYGTGK	S{+1510}	1510	1509.82	1509.82	1509.82
28181:5	2035	R.ES{+945.114}IDRYFAEHR.A	NA	S{+945}	474.564	5	2368.79	2367.79	1	-1.4	203	Specific	313.48	129.63	0	3.7	2	>tr|A0A0D5IZU0|A0A0D5IZU0_9BURK Bacterial regulatory helix-turn-helix, lysR family protein OS=Burkholderia dolosa AU0158 OX=350701 GN=AK34_2505 PE=3 SV=1	647	Nsco_NS_434_20203020_B_dolsa_HILIC2.27152.27152.3	controllerType=0 controllerNumber=1 scan=27152	83.1836	Trypsin	B2	ESIDRYFAEHR	S{+945}	945	945.114	945.11	945.114
65861:3	162	D.PDGQGEWDLDS{+1269.449}QSIVGSAGGQVGR.L	NA	S{+1269}	1229.53	3	3686.57	3684.57	2	-1.8	288	NRagged	313.5	10.37	0	6.39	48	>tr|A2WDS2|A2WDS2_9BURK Pseudomonalisin OS=Burkholderia dolosa AU0158 OX=350701 GN=pcp PE=4 SV=1	4032	Nsco_NS_434_20203020_B_dolsa_HILIC1.62027.62027.3	controllerType=0 controllerNumber=1 scan=62027	153.462	Trypsin	B1	PDGQGEWDLDSQSIVGSAGGQVGR	S{+1269}	1269	1269.45	1269.45	1269.45
16413:3	1	C.PFHHAAGS{+806.162}GTSNK.D	NA	S{+806}	706.6	3	2117.79	2116.79	1	-1.6	8	NRagged	313.54	42.01	0	5.56	807	>tr|A2WCI5|A2WCI5_9BURK Catalase-peroxidase OS=Burkholderia dolosa AU0158 OX=350701 GN=katG PE=3 SV=1	4495	Nsco_NS_434_20203020_B_dolsa_HILIC3.17496.17496.3	controllerType=0 controllerNumber=1 scan=17496	58.0393	Trypsin	B3	PFHHAAGSGTSNK	S{+806}	806	806.162	806.16	806.162
08572:5	8	R.HGHVFSPES{+815.019}R.A	NA	S{+815}	394.52	5	1968.57	1967.57	1	-1.7	11	Specific	313.56	93.98	0	3.6	287	>tr|A2WG26|A2WG26_9BURK Chitin binding domain protein OS=Burkholderia dolosa AU0158 OX=350701 GN=AK34_3546 PE=4 SV=1	2776	Nsco_NS_434_20203020_B_dolsa_HILIC1.11690.11690.3	controllerType=0 controllerNumber=1 scan=11690	43.6441	Trypsin	B1	HGHVFSPESR	S{+815}	815	815.019	815.02	815.019
23796:4	18	K.LDRIEIDS{+1396.552}PNAR.F	NA	S{+1397}	699.827	4	2796.29	2795.29	1	-1.2	280	Specific	313.56	313.56	0	5.63	140	>tr|A2W5U7|A2W5U7_9BURK Indolepyruvate ferredoxin oxidoreductase OS=Burkholderia dolosa AU0158 OX=350701 GN=AK34_2836 PE=4 SV=1	3230	Nsco_NS_434_20203020_B_dolsa_HILIC1.25874.25874.2	controllerType=0 controllerNumber=1 scan=25874	76.3749	Trypsin	B1	LDRIEIDSPNAR	S{+1397}	1397	1396.55	1396.55	1396.55
55108:3	368	K.AGKGDILVNGKPIADYFS{+1010.430}R.E	NA	S{+1010}	1011.51	3	3032.51	3031.51	1	-1.1	23	Specific	313.6	118.44	0.96	7.06	21	>tr|A2WCM5|A2WCM5_9BURK 30S ribosomal protein S9 OS=Burkholderia dolosa AU0158 OX=350701 GN=rpsI PE=3 SV=1	4354	Nsco_NS_434_20203020_B_dolsa_HILIC3.48606.48606.2	controllerType=0 controllerNumber=1 scan=48606	134.201	Trypsin	B3	AGKGDILVNGKPIADYFSR	S{+1010}	1010	1010.43	1010.43	1010.43
02829:3	1	C.PFHHAAGS{+746.248}GTSNK.D	NA	S{+746}	686.629	3	2057.87	2056.87	1	-1.6	8	NRagged	313.63	14.4	0	4.38	846	>tr|A2WCI5|A2WCI5_9BURK Catalase-peroxidase OS=Burkholderia dolosa AU0158 OX=350701 GN=katG PE=3 SV=1	4495	Nsco_NS_434_20203020_B_dolsa_HILIC1.5794.5794.3	controllerType=0 controllerNumber=1 scan=5794	29.5171	Trypsin	B1	PFHHAAGSGTSNK	S{+746}	746	746.248	746.25	746.248
38502:2	401	Q.PGSSSNYAGGSS{+390.143}YANEAQR.V	NA	S{+390}	1146.99	2	2292.96	2292.96	0	0	178	NRagged	313.63	88.74	0	5.56	13	>tr|A2W7H6|A2W7H6_9BURK Tim44-like domain protein OS=Burkholderia dolosa AU0158 OX=350701 GN=AK34_358 PE=4 SV=1	4055	Nsco_NS_434_20203020_B_dolsa_HILIC2.35416.35416.4	controllerType=0 controllerNumber=1 scan=35416	103.429	Trypsin	B2	PGSSSNYAGGSSYANEAQR	S{+390}	390	390.143	390.14	390.143
36331:5	849	R.VHC[+57.021]S{+497.224}HVGHPLLGDPVYGR.A	NA	C[+57], S{+497}	500.249	5	2497.22	2497.22	0	0	295	Specific	313.65	158.78	1.4	6.07	6	>tr|A2W9W9|A2W9W9_9BURK Pseudouridine synthase OS=Burkholderia dolosa AU0158 OX=350701 GN=AK34_1331 PE=3 SV=1	3746	Nsco_NS_434_20203020_B_dolsa_HILIC2.33682.33682.4	controllerType=0 controllerNumber=1 scan=33682	99.4387	Trypsin	B2	VHCSHVGHPLLGDPVYGR	,S{+497}	,+497	497.224	497.22	497.224
01538:3	4	K.GSGAKPAS{+1235.439}APKPASAAH.-	NA	S{+1235}	914.413	3	2741.23	2740.23	1	-1.2	498	CRagged	313.66	118.4	0	6.59	267	>tr|A0A0D5J2T6|A0A0D5J2T6_9BURK PDZ domain-containing protein OS=Burkholderia dolosa AU0158 OX=350701 GN=AK34_245 PE=3 SV=1	877	Nsco_NS_434_20203020_B_dolsa_HILIC3.4325.4325.3	controllerType=0 controllerNumber=1 scan=4325	24.4716	Trypsin	B3	GSGAKPASAPKPASAAH	S{+1235}	1235	1235.44	1235.44	1235.44
32234:12	440	R.TIDFS{+1731.860}KLDEQPGDLDPIPVFSFLGRVEQHPQQLPC[+57.021]WVTHTNER.T	NA	C[+57], S{+1732}	565.785	12	6778.34	6778.34	0	0	209	Specific	313.74	40.91	0	4.92	24	>tr|A2W677|A2W677_9BURK tRNA uridine 5-carboxymethylaminomethyl modification enzyme MnmG OS=Burkholderia dolosa AU0158 OX=350701 GN=gidA PE=3 SV=1	4485	Nsco_NS_434_20203020_B_dolsa_HILIC1.33324.33324.4	controllerType=0 controllerNumber=1 scan=33324	92.5727	Trypsin	B1	TIDFSKLDEQPGDLDPIPVFSFLGRVEQHPQQLPCWVTHTNER	,S{+1732}	,+1732	1731.86	1731.86	1731.86
51719:3	1	E.PEGAALEQQGLGWQS{+1269.515}TYGTGK.G	NA	S{+1270}	1149.86	3	3447.56	3447.56	0	0	277	NRagged	313.76	134.17	0	6.25	807	>tr|A2WCI5|A2WCI5_9BURK Catalase-peroxidase OS=Burkholderia dolosa AU0158 OX=350701 GN=katG PE=3 SV=1	4495	Nsco_NS_434_20203020_B_dolsa_HILIC3.45817.45817.3	controllerType=0 controllerNumber=1 scan=45817	128.294	Trypsin	B3	PEGAALEQQGLGWQSTYGTGK	S{+1270}	1270	1269.52	1269.52	1269.52
61117:5	425	T.LDGVDYPLDRNENGNLLHGGAS{+245.116}GFHR.E	NA	S{+245}	614.9	5	3070.47	3068.47	2	-2.2	103	NRagged	313.76	20.24	0	6.99	12	>tr|A2WJ10|A2WJ10_9BURK Aldose 1-epimerase OS=Burkholderia dolosa AU0158 OX=350701 GN=AK34_5074 PE=3 SV=1	3354	Nsco_NS_434_20203020_B_dolsa_HILIC3.53256.53256.5	controllerType=0 controllerNumber=1 scan=53256	144.315	Trypsin	B3	LDGVDYPLDRNENGNLLHGGASGFHR	S{+245}	245	245.116	245.12	245.116
51756:4	28	K.TAS{+1070.607}GIVIPDAAAEKPDQGEVLAVGPGKRDDK.G	NA	S{+1071}	1044.81	4	4176.23	4175.23	1	-0.8	21	Specific	313.78	31.58	0	7.02	51	>tr|A0A0D5J6R1|A0A0D5J6R1_9BURK 10 kDa chaperonin OS=Burkholderia dolosa AU0158 OX=350701 GN=groS PE=3 SV=1	1780	Nsco_NS_434_20203020_B_dolsa_HILIC1.50127.50127.4	controllerType=0 controllerNumber=1 scan=50127	129.261	Trypsin	B1	TASGIVIPDAAAEKPDQGEVLAVGPGKRDDK	S{+1071}	1071	1070.61	1070.61	1070.61
72823:4	13	R.TIGQTLEVDGPITSNDRLVANPSDALANGDAVVVS{+596.203}TPTARPASGTAGAKS.-	NA	S{+596}	1365.43	4	5458.68	5458.68	0	0	360	CRagged	313.79	313.79	0	8.79	240	>tr|A2WEQ1|A2WEQ1_9BURK Efflux transporter, RND family, MFP subunit OS=Burkholderia dolosa AU0158 OX=350701 GN=AK34_4099 PE=3 SV=1	3362	Nsco_NS_434_20203020_B_dolsa_HILIC1.67713.67713.4	controllerType=0 controllerNumber=1 scan=67713	165.161	Trypsin	B1	TIGQTLEVDGPITSNDRLVANPSDALANGDAVVVSTPTARPASGTAGAKS	S{+596}	596	596.203	596.2	596.203
35758:4	65	S.GVTAHTGAFSVYPS{+242.118}TDRDGK.I	NA	S{+242}	577.783	4	2308.11	2308.11	0	0	95	NRagged	313.8	76.25	0.33	5.06	73	>tr|A2W866|A2W866_9BURK Uncharacterized protein OS=Burkholderia dolosa AU0158 OX=350701 GN=AK34_620 PE=4 SV=1	2232	Nsco_NS_434_20203020_B_dolsa_HILIC3.32920.32920.4	controllerType=0 controllerNumber=1 scan=32920	97.9509	Trypsin	B3	GVTAHTGAFSVYPSTDRDGK	S{+242}	242	242.118	242.12	242.118
45605:3	79	K.AADAGGSKPAAGAPAAPAAPAPVAVPAS{+1339.465}AVSGSAAQ.-	NA	S{+1339}	1442	3	4323.99	4321.99	2	-1.6	149	CRagged	313.83	225.61	0	8.22	138	>tr|A0A0D5J0Z1|A0A0D5J0Z1_9BURK Outer membrane lipid asymmetry maintenance protein MlaD OS=Burkholderia dolosa AU0158 OX=350701 GN=mlaD PE=4 SV=1	1870	Nsco_NS_434_20203020_B_dolsa_HILIC1.44471.44471.3	controllerType=0 controllerNumber=1 scan=44471	116.231	Trypsin	B1	AADAGGSKPAAGAPAAPAAPAPVAVPASAVSGSAAQ	S{+1339}	1339	1339.46	1339.46	1339.46
50323:3	158	R.VIVDNAAQFAPGTAVKPVEQAPPSNAAPAAAAS{+668.231}R.A	NA	S{+668}	1319.32	3	3955.95	3954.95	1	-0.8	361	Specific	313.85	313.85	6.96	7.69	49	>tr|A2WA81|A2WA81_9BURK Efflux transporter, RND family, MFP subunit OS=Burkholderia dolosa AU0158 OX=350701 GN=AK34_1473 PE=3 SV=1	3899	Nsco_NS_434_20203020_B_dolsa_HILIC2.45191.45191.3	controllerType=0 controllerNumber=1 scan=45191	126.514	Trypsin	B2	VIVDNAAQFAPGTAVKPVEQAPPSNAAPAAAASR	S{+668}	668	668.231	668.23	668.231
12767:3	44	A.PAADTS{+1603.571}AAASAPAKK.D	NA	S{+1604}	987.766	3	2961.28	2960.28	1	-1.1	27	NRagged	313.87	122.33	0	6.62	288	>tr|A0A0D5J5Q7|A0A0D5J5Q7_9BURK Uncharacterized protein OS=Burkholderia dolosa AU0158 OX=350701 GN=AK34_2850 PE=4 SV=1	1986	Nsco_NS_434_20203020_B_dolsa_HILIC1.16214.16214.3	controllerType=0 controllerNumber=1 scan=16214	55.4102	Trypsin	B1	PAADTSAAASAPAKK	S{+1604}	1604	1603.57	1603.57	1603.57
33102:3	26	V.SVDDDANQS{+868.467}DEQPAAAAAPGK.S	NA	S{+868}	975.796	3	2925.37	2925.37	0	0	9	NRagged	313.91	66.75	29.45	5.75	112	>tr|A0A0D5IRQ8|A0A0D5IRQ8_9BURK RNA polymerase sigma factor RpoD OS=Burkholderia dolosa AU0158 OX=350701 GN=rpoD PE=3 SV=1	5457	Nsco_NS_434_20203020_B_dolsa_HILIC2.31012.31012.3	controllerType=0 controllerNumber=1 scan=31012	92.9924	Trypsin	B2	SVDDDANQSDEQPAAAAAPGK	S{+868}	868	868.467	868.47	868.467
61788:7	262	K.RS{+1091.788}QGAFPIDALRPWASQGTAPPVRR.A	NA	S{+1092}	547.614	7	3827.25	3826.25	1	-0.9	471	Specific	313.92	148.09	0	7.17	14	>tr|A0A0D5J3P0|A0A0D5J3P0_9BURK PAS fold family protein OS=Burkholderia dolosa AU0158 OX=350701 GN=AK34_1813 PE=3 SV=1	1005	Nsco_NS_434_20203020_B_dolsa_HILIC2.54337.54337.5	controllerType=0 controllerNumber=1 scan=54337	145.761	Trypsin	B2	RSQGAFPIDALRPWASQGTAPPVRR	S{+1092}	1092	1091.79	1091.79	1091.79
31328:3	194	K.PS{+936.448}ANDPNYPQDLQNAEK.K	NA	S{+936}	946.443	3	2837.32	2837.32	0	0	79	Specific	313.93	131.98	5.09	5.01	53	>tr|A0A0D5IW51|A0A0D5IW51_9BURK Uncharacterized protein OS=Burkholderia dolosa AU0158 OX=350701 GN=AK34_5343 PE=4 SV=1	757	Nsco_NS_434_20203020_B_dolsa_HILIC1.32577.32577.3	controllerType=0 controllerNumber=1 scan=32577	90.8802	Trypsin	B1	PSANDPNYPQDLQNAEK	S{+936}	936	936.448	936.45	936.448
40153:5	46	V.GVQADYALS{+1287.557}KR.T	NA	S{+1288}	499.846	5	2495.2	2495.2	0	0	309	NRagged	314.01	24.15	12.72	2.02	75	>tr|A2WFL9|A2WFL9_9BURK Gram-negative porin family protein OS=Burkholderia dolosa AU0158 OX=350701 GN=AK34_3734 PE=4 SV=1	4133	Nsco_NS_434_20203020_B_dolsa_HILIC1.39908.39908.5	controllerType=0 controllerNumber=1 scan=39908	106.588	Trypsin	B1	GVQADYALSKR	S{+1288}	1288	1287.56	1287.56	1287.56
24088:4	6	E.DAAS{+470.319}AMIDVSGRK.I	NA	S{+470}	448.75	4	1791.98	1790.98	1	-1.9	16	NRagged	314.02	2.53	0	5.47	188	>tr|A0A0D5IVW6|A0A0D5IVW6_9BURK Fibronectin type III domain protein OS=Burkholderia dolosa AU0158 OX=350701 GN=AK34_3547 PE=3 SV=1	5283	Nsco_NS_434_20203020_B_dolsa_HILIC3.23725.23725.4	controllerType=0 controllerNumber=1 scan=23725	74.4208	Trypsin	B3	DAASAMIDVSGRK	S{+470}	470	470.319	470.32	470.319
66316:5	20	V.YGDAS{+228.259}KYPVIFEANKPMLSSPDRIYPGQK.L	NA	S{+228}	700.987	5	3500.9	3499.9	1	-1	121	NRagged	314.03	54.86	0.64	8.2	86	>tr|A2W9N9|A2W9N9_9BURK LysM domain protein OS=Burkholderia dolosa AU0158 OX=350701 GN=AK34_1244 PE=4 SV=1	3054	Nsco_NS_434_20203020_B_dolsa_HILIC2.57864.57864.5	controllerType=0 controllerNumber=1 scan=57864	153.13	Trypsin	B2	YGDASKYPVIFEANKPMLSSPDRIYPGQK	S{+228}	228	228.259	228.26	228.259
68227:5	759	K.INHAYPHS{+670.338}LRGELLLVSDEASAATH.-	NA	S{+670}	675.147	5	3371.71	3371.71	0	0	433	CRagged	314.06	116.74	0	6.67	8	>tr|A2W7L0|A2W7L0_9BURK tRNA-2-methylthio-N(6)-dimethylallyladenosine synthase OS=Burkholderia dolosa AU0158 OX=350701 GN=miaB PE=3 SV=1	2479	Nsco_NS_434_20203020_B_dolsa_HILIC2.59332.59332.4	controllerType=0 controllerNumber=1 scan=59332	156.178	Trypsin	B2	INHAYPHSLRGELLLVSDEASAATH	S{+670}	670	670.338	670.34	670.338
13760:6	171	R.YHHFGEGEYAQS{+1734.669}ER.A	NA	S{+1735}	575.073	6	3445.4	3444.4	1	-1	421	Specific	314.06	141.2	0	5.94	33	>tr|A0A0D5IY62|A0A0D5IY62_9BURK AhpC/TSA family protein OS=Burkholderia dolosa AU0158 OX=350701 GN=AK34_5308 PE=4 SV=1	71	Nsco_NS_434_20203020_B_dolsa_HILIC3.15211.15211.3	controllerType=0 controllerNumber=1 scan=15211	52.0623	Trypsin	B3	YHHFGEGEYAQSER	S{+1735}	1735	1734.67	1734.67	1734.67
74761:3	25	L.PC[+57.021]VYLVDS{+1288.543}GGANLPNQDDVFPDRDHFGR.I	NA	C[+57], S{+1289}	1484.67	3	4452	4449	3	-2.3	138	NRagged	314.1	9.68	0	6.97	122	>tr|A2WGG5|A2WGG5_9BURK Acetyl-CoA carboxylase OS=Burkholderia dolosa AU0158 OX=350701 GN=AK34_3383 PE=4 SV=1	2851	Nsco_NS_434_20203020_B_dolsa_HILIC1.69254.69254.3	controllerType=0 controllerNumber=1 scan=69254	168.296	Trypsin	B1	PCVYLVDSGGANLPNQDDVFPDRDHFGR	,S{+1289}	,+1289	1288.54	1288.54	1288.54
79561:5	179	K.AVEHINTEIS{+1888.924}EAIMGLDASEQAFLDK.T	NA	S{+1889}	944.866	5	4720.3	4720.3	0	0	67	Specific	314.12	58.97	0	6.07	21	>tr|A2W926|A2W926_9BURK Enolase OS=Burkholderia dolosa AU0158 OX=350701 GN=eno PE=3 SV=1	4257	Nsco_NS_434_20203020_B_dolsa_HILIC1.73196.73196.3	controllerType=0 controllerNumber=1 scan=73196	175.41	Trypsin	B1	AVEHINTEISEAIMGLDASEQAFLDK	S{+1889}	1889	1888.92	1888.92	1888.92
51730:4	160	D.PRPGNHYGS{+1196.367}TRGDYVVPDVIVR.Q	NA	S{+1196}	913.913	4	3652.63	3650.63	2	-1.8	258	NRagged	314.12	77.92	0	7.16	29	>tr|A2WJ87|A2WJ87_9BURK RNA polymerase sigma-54 factor OS=Burkholderia dolosa AU0158 OX=350701 GN=rpoN PE=3 SV=1	3616	Nsco_NS_434_20203020_B_dolsa_HILIC2.46322.46322.3	controllerType=0 controllerNumber=1 scan=46322	129.004	Trypsin	B2	PRPGNHYGSTRGDYVVPDVIVR	S{+1196}	1196	1196.37	1196.37	1196.37
80878:7	8	R.SQFEAEPFHKVES{+784.882}LLQPYWEHEDGLWPPAPTTHEIVLPER.V	NA	S{+785}	790.464	7	5527.2	5524.2	3	-1.8	133	Specific	314.14	152.24	0	8	287	>tr|A2WG26|A2WG26_9BURK Chitin binding domain protein OS=Burkholderia dolosa AU0158 OX=350701 GN=AK34_3546 PE=4 SV=1	2776	Nsco_NS_434_20203020_B_dolsa_HILIC1.74211.74211.6	controllerType=0 controllerNumber=1 scan=74211	177.429	Trypsin	B1	SQFEAEPFHKVESLLQPYWEHEDGLWPPAPTTHEIVLPER	S{+785}	785	784.882	784.88	784.882
60786:4	322	V.VIVPS{+1386.610}LQDPEELKK.R	NA	S{+1387}	746.134	4	2981.51	2981.51	0	0	178	NRagged	314.15	38.11	0.34	5.25	25	>tr|A2WCC4|A2WCC4_9BURK Peroxiredoxin OS=Burkholderia dolosa AU0158 OX=350701 GN=AK34_2360 PE=4 SV=1	3954	Nsco_NS_434_20203020_B_dolsa_HILIC3.52992.52992.4	controllerType=0 controllerNumber=1 scan=52992	143.695	Trypsin	B3	VIVPSLQDPEELKK	S{+1387}	1387	1386.61	1386.61	1386.61
12194:3	1	C.PFHHAAGS{+831.252}GTSNK.D	NA	S{+831}	714.963	3	2142.88	2141.88	1	-1.6	8	NRagged	314.16	6	0	4.98	934	>tr|A2WCI5|A2WCI5_9BURK Catalase-peroxidase OS=Burkholderia dolosa AU0158 OX=350701 GN=katG PE=3 SV=1	4495	Nsco_NS_434_20203020_B_dolsa_HILIC2.13833.13833.3	controllerType=0 controllerNumber=1 scan=13833	48.3681	Trypsin	B2	PFHHAAGSGTSNK	S{+831}	831	831.252	831.25	831.252
02683:4	4	K.GSGAKPAS{+1263.436}APKPASAAH.-	NA	S{+1263}	693.061	4	2769.22	2768.22	1	-1.2	498	CRagged	314.16	314.16	0	6.96	278	>tr|A0A0D5J2T6|A0A0D5J2T6_9BURK PDZ domain-containing protein OS=Burkholderia dolosa AU0158 OX=350701 GN=AK34_245 PE=3 SV=1	877	Nsco_NS_434_20203020_B_dolsa_HILIC2.5304.5304.4	controllerType=0 controllerNumber=1 scan=5304	26.8495	Trypsin	B2	GSGAKPASAPKPASAAH	S{+1263}	1263	1263.44	1263.44	1263.44
73654:4	82	L.PDGTVLVAGGYDGNRLSS{+939.447}AELYHPDTK.T	NA	S{+939}	944.212	4	3773.83	3771.83	2	-1.8	423	NRagged	314.17	189.72	0	6.94	41	>tr|A0A0D5IX49|A0A0D5IX49_9BURK Kelch motif family protein OS=Burkholderia dolosa AU0158 OX=350701 GN=AK34_5711 PE=4 SV=1	1660	Nsco_NS_434_20203020_B_dolsa_HILIC1.68379.68379.4	controllerType=0 controllerNumber=1 scan=68379	166.521	Trypsin	B1	PDGTVLVAGGYDGNRLSSAELYHPDTK	S{+939}	939	939.447	939.45	939.447
31813:6	335	K.PGGGSLKQDHLS{+339.210}AENLEHVR.K	NA	S{+339}	415.055	6	2485.29	2483.29	2	-2.7	247	Specific	314.18	47.17	15.94	5.24	17	>tr|A2W6N7|A2W6N7_9BURK Aldo/keto reductase family protein OS=Burkholderia dolosa AU0158 OX=350701 GN=AK34_34 PE=4 SV=1	4570	Nsco_NS_434_20203020_B_dolsa_HILIC2.29994.29994.6	controllerType=0 controllerNumber=1 scan=29994	90.4481	Trypsin	B2	PGGGSLKQDHLSAENLEHVR	S{+339}	339	339.21	339.21	339.21
38071:4	9	F.YAVGEC[+57.021]S{+1025.666}C[+57.021]VSVHGANR.L	NA	C[+57]*2, S{+1026}	698.866	4	2792.44	2791.44	1	-1.2	387	NRagged	314.2	9.61	2.4	4.03	196	>tr|A2WDT4|A2WDT4_9BURK Succinate dehydrogenase flavoprotein subunit OS=Burkholderia dolosa AU0158 OX=350701 GN=sdhA PE=3 SV=1	4676	Nsco_NS_434_20203020_B_dolsa_HILIC1.38143.38143.4	controllerType=0 controllerNumber=1 scan=38143	102.722	Trypsin	B1	YAVGECSCVSVHGANR	*2,S{+1026}	*2,+1026	1025.67	1025.67	1025.67
07871:2	199	Y.YQGAANS{+380.071}HNSDSTK.K	NA	S{+380}	930.362	2	1859.72	1859.72	0	0	910	NRagged	314.21	12.01	12.01	4.62	21	>tr|A0A0D5IZJ8|A0A0D5IZJ8_9BURK Bacterial SH3 domain protein OS=Burkholderia dolosa AU0158 OX=350701 GN=AK34_2931 PE=4 SV=1	5420	Nsco_NS_434_20203020_B_dolsa_HILIC2.10050.10050.2	controllerType=0 controllerNumber=1 scan=10050	38.5596	Trypsin	B2	YQGAANSHNSDSTK	S{+380}	380	380.071	380.07	380.071
07872:2	199	Y.YQGAANS{+380.133}HNSDSTK.K	NA	S{+380}	930.393	2	1859.78	1859.78	0	0	910	NRagged	314.21	12.01	12.01	3.04	21	>tr|A0A0D5IZJ8|A0A0D5IZJ8_9BURK Bacterial SH3 domain protein OS=Burkholderia dolosa AU0158 OX=350701 GN=AK34_2931 PE=4 SV=1	5420	Nsco_NS_434_20203020_B_dolsa_HILIC2.10050.10050.2	controllerType=0 controllerNumber=1 scan=10050	38.5596	Trypsin	B2	YQGAANSHNSDSTK	S{+380}	380	380.133	380.13	380.133
27415:3	159	S.ADGDSTLEDS{+1097.080}ADIEPDRTER.L	NA	S{+1097}	1097.02	3	3289.04	3289.04	0	0	80	NRagged	314.26	18.49	0	6.47	21	>tr|A0A0D5IYY9|A0A0D5IYY9_9BURK Putative chemotaxis protein histidine kinase OS=Burkholderia dolosa AU0158 OX=350701 GN=AK34_5238 PE=4 SV=1	1305	Nsco_NS_434_20203020_B_dolsa_HILIC1.28926.28926.3	controllerType=0 controllerNumber=1 scan=28926	82.7544	Trypsin	B1	ADGDSTLEDSADIEPDRTER	S{+1097}	1097	1097.08	1097.08	1097.08
31582:4	206	K.PS{+918.444}ANDPNYPQDLQNAEK.K	NA	S{+918}	705.583	4	2819.31	2819.31	0	0	79	Specific	314.27	117.86	14.61	3.24	42	>tr|A0A0D5IW51|A0A0D5IW51_9BURK Uncharacterized protein OS=Burkholderia dolosa AU0158 OX=350701 GN=AK34_5343 PE=4 SV=1	757	Nsco_NS_434_20203020_B_dolsa_HILIC2.29812.29812.4	controllerType=0 controllerNumber=1 scan=29812	90.0578	Trypsin	B2	PSANDPNYPQDLQNAEK	S{+918}	918	918.444	918.44	918.444
69339:3	42	Q.PSLSGGTIEENAWVDTPVDS{+1238.649}DGDGTK.D	NA	S{+1239}	1296.29	3	3886.85	3885.85	1	-0.9	90	NRagged	314.32	141.99	0	6.74	93	>tr|A0A0D5IU12|A0A0D5IU12_9BURK Xaa-Pro dipeptidyl-peptidase OS=Burkholderia dolosa AU0158 OX=350701 GN=AK34_3439 PE=3 SV=1	4921	Nsco_NS_434_20203020_B_dolsa_HILIC2.60197.60197.3	controllerType=0 controllerNumber=1 scan=60197	158.012	Trypsin	B2	PSLSGGTIEENAWVDTPVDSDGDGTK	S{+1239}	1239	1238.65	1238.65	1238.65
69562:5	129	M.EAVDGEYQTYKSES{+256.075}GAYVREHFFNTPELK.A	NA	S{+256}	731.538	5	3653.66	3650.66	3	-2.8	324	NRagged	314.34	49.51	0	6.01	49	>tr|A2W8Z9|A2W8Z9_9BURK Pyruvate dehydrogenase E1 component OS=Burkholderia dolosa AU0158 OX=350701 GN=aceE PE=4 SV=1	2371	Nsco_NS_434_20203020_B_dolsa_HILIC1.64965.64965.5	controllerType=0 controllerNumber=1 scan=64965	159.34	Trypsin	B1	EAVDGEYQTYKSESGAYVREHFFNTPELK	S{+256}	256	256.075	256.07	256.075
39597:7	38	K.VETHNHPTAIS{+690.212}PFPGAATGAGGEIRDEGATGR.G	NA	S{+690}	553.256	7	3866.75	3863.75	3	-2.6	311	Specific	314.35	55.36	0	5.57	76	>tr|A0A0D5J5A8|A0A0D5J5A8_9BURK Phosphoribosylformylglycinamidine synthase OS=Burkholderia dolosa AU0158 OX=350701 GN=purL PE=3 SV=1	1532	Nsco_NS_434_20203020_B_dolsa_HILIC1.39437.39437.3	controllerType=0 controllerNumber=1 scan=39437	105.585	Trypsin	B1	VETHNHPTAISPFPGAATGAGGEIRDEGATGR	S{+690}	690	690.212	690.21	690.212
40967:3	79	K.AADAGGSKPAAGAPAAPAAPAPVAVPAS{+1162.415}AVSGSAAQ.-	NA	S{+1162}	1382.99	3	4146.94	4144.94	2	-1.6	149	CRagged	314.38	314.38	0	8.36	138	>tr|A0A0D5J0Z1|A0A0D5J0Z1_9BURK Outer membrane lipid asymmetry maintenance protein MlaD OS=Burkholderia dolosa AU0158 OX=350701 GN=mlaD PE=4 SV=1	1870	Nsco_NS_434_20203020_B_dolsa_HILIC1.40564.40564.3	controllerType=0 controllerNumber=1 scan=40564	107.869	Trypsin	B1	AADAGGSKPAAGAPAAPAAPAPVAVPASAVSGSAAQ	S{+1162}	1162	1162.41	1162.41	1162.41
10282:3	1	C.PFHHAAGSGTS{+850.453}NK.D	NA	S{+850}	721.03	3	2161.08	2161.08	0	0	8	NRagged	314.38	40.22	40.22	3.75	807	>tr|A2WCI5|A2WCI5_9BURK Catalase-peroxidase OS=Burkholderia dolosa AU0158 OX=350701 GN=katG PE=3 SV=1	4495	Nsco_NS_434_20203020_B_dolsa_HILIC3.12070.12070.3	controllerType=0 controllerNumber=1 scan=12070	43.771	Trypsin	B3	PFHHAAGSGTSNK	S{+850}	850	850.453	850.45	850.453
13802:6	40	E.PEPS{+927.412}HKQPEPAVEADHHPDK.C	NA	S{+927}	529.919	6	3174.48	3172.48	2	-2.1	80	NRagged	314.43	23	17.54	5.3	98	>tr|A0A0D5IRW1|A0A0D5IRW1_9BURK Uncharacterized protein OS=Burkholderia dolosa AU0158 OX=350701 GN=AK34_4658 PE=4 SV=1	1482	Nsco_NS_434_20203020_B_dolsa_HILIC1.17211.17211.6	controllerType=0 controllerNumber=1 scan=17211	57.8111	Trypsin	B1	PEPSHKQPEPAVEADHHPDK	S{+927}	927	927.412	927.41	927.412
80178:2	80	N.PNTES{+787.335}FAALFEESLTR.Q	NA	S{+787}	1300.11	2	2599.22	2599.22	0	0	9	NRagged	314.44	27.24	0	5.77	55	>tr|A0A0D5J3H3|A0A0D5J3H3_9BURK 30S ribosomal protein S1 OS=Burkholderia dolosa AU0158 OX=350701 GN=rpsA PE=3 SV=1	5444	Nsco_NS_434_20203020_B_dolsa_HILIC1.73680.73680.2	controllerType=0 controllerNumber=1 scan=73680	176.287	Trypsin	B1	PNTESFAALFEESLTR	S{+787}	787	787.335	787.34	787.335
39670:5	337	I.VDYRDANGPFPS{+224.124}REHLR.K	NA	S{+224}	451.831	5	2255.12	2253.12	2	-3	526	NRagged	314.45	22.78	0	6.19	20	>tr|A0A0D5J483|A0A0D5J483_9BURK S1 RNA binding domain protein OS=Burkholderia dolosa AU0158 OX=350701 GN=AK34_1326 PE=4 SV=1	1626	Nsco_NS_434_20203020_B_dolsa_HILIC2.36376.36376.5	controllerType=0 controllerNumber=1 scan=36376	105.733	Trypsin	B2	VDYRDANGPFPSREHLR	S{+224}	224	224.124	224.12	224.124
38433:3	19	Y.QHAS{+429.369}GQQR.G	NA	S{+429}	447.609	3	1340.81	1340.81	0	0	348	NRagged	314.46	104.02	104.02	2.8	146	>tr|A2WDW5|A2WDW5_9BURK Gram-negative porin family protein OS=Burkholderia dolosa AU0158 OX=350701 GN=AK34_4448 PE=4 SV=1	3971	Nsco_NS_434_20203020_B_dolsa_HILIC2.35358.35358.3	controllerType=0 controllerNumber=1 scan=35358	103.276	Trypsin	B2	QHASGQQR	S{+429}	429	429.369	429.37	429.369
35202:3	315	L.PDISVS{+612.318}QMKK.G	NA	S{+612}	582.312	3	1744.92	1744.92	0	0	452	NRagged	314.46	28.29	11.69	3.17	19	>tr|A2WB33|A2WB33_9BURK Exopolyphosphatase OS=Burkholderia dolosa AU0158 OX=350701 GN=AK34_1860 PE=4 SV=1	4667	Nsco_NS_434_20203020_B_dolsa_HILIC2.32757.32757.3	controllerType=0 controllerNumber=1 scan=32757	97.2225	Trypsin	B2	PDISVSQMKK	S{+612}	612	612.318	612.32	612.318
21093:2	7	R.ARNEDAAS{+865.311}AMIDVSGRK.I	NA	S{+865}	1329.1	2	2657.19	2656.19	1	-1.3	12	Specific	314.47	58.48	0	7.53	185	>tr|A0A0D5IVW6|A0A0D5IVW6_9BURK Fibronectin type III domain protein OS=Burkholderia dolosa AU0158 OX=350701 GN=AK34_3547 PE=3 SV=1	5283	Nsco_NS_434_20203020_B_dolsa_HILIC1.23693.23693.2	controllerType=0 controllerNumber=1 scan=23693	72.0657	Trypsin	B1	ARNEDAASAMIDVSGRK	S{+865}	865	865.311	865.31	865.311
15525:4	6	K.PLATGHDEAS{+979.698}WAQNRR.A	NA	S{+980}	698.15	4	2789.58	2788.58	1	-1.2	146	Specific	314.5	172.47	0	7.75	380	>tr|A0A0D5IZU7|A0A0D5IZU7_9BURK Peptidoglycan-associated protein OS=Burkholderia dolosa AU0158 OX=350701 GN=pal PE=3 SV=1	723	Nsco_NS_434_20203020_B_dolsa_HILIC1.18755.18755.3	controllerType=0 controllerNumber=1 scan=18755	61.2829	Trypsin	B1	PLATGHDEASWAQNRR	S{+980}	980	979.698	979.7	979.698
58077:8	2	R.GQVLAKPGS{+1888.741}ITPHTHFTAEVYVLSKDEGGR.H	NA	S{+1889}	636.557	8	5085.4	5083.4	2	-1.3	292	Specific	314.51	32.07	0	4.35	514	>tr|A0A0D5J071|A0A0D5J071_9BURK Elongation factor Tu OS=Burkholderia dolosa AU0158 OX=350701 GN=tuf PE=3 SV=1	3777	Nsco_NS_434_20203020_B_dolsa_HILIC1.55425.55425.4	controllerType=0 controllerNumber=1 scan=55425	139.784	Trypsin	B1	GQVLAKPGSITPHTHFTAEVYVLSKDEGGR	S{+1889}	1889	1888.74	1888.74	1888.74
61927:4	86	S.PAVMAAQGS{+1884.911}QLTNK.Y	NA	S{+1885}	826.166	4	3301.64	3300.64	1	-1	42	NRagged	314.57	21.39	0	4.97	65	>tr|A0A0D5J1Q4|A0A0D5J1Q4_9BURK Serine hydroxymethyltransferase OS=Burkholderia dolosa AU0158 OX=350701 GN=glyA PE=3 SV=1	849	Nsco_NS_434_20203020_B_dolsa_HILIC1.58556.58556.4	controllerType=0 controllerNumber=1 scan=58556	146.006	Trypsin	B1	PAVMAAQGSQLTNK	S{+1885}	1885	1884.91	1884.91	1884.91
74956:5	81	L.VDS{+1668.836}GGANLPNQDDVFPDRDHFGR.I	NA	S{+1669}	840.604	5	4198.99	4196.99	2	-1.6	143	NRagged	314.58	7.48	0	4.93	56	>tr|A2WGG5|A2WGG5_9BURK Acetyl-CoA carboxylase OS=Burkholderia dolosa AU0158 OX=350701 GN=AK34_3383 PE=4 SV=1	2851	Nsco_NS_434_20203020_B_dolsa_HILIC2.64815.64815.5	controllerType=0 controllerNumber=1 scan=64815	168.327	Trypsin	B2	VDSGGANLPNQDDVFPDRDHFGR	S{+1669}	1669	1668.84	1668.84	1668.84
21406:4	419	R.HLADKLPVS{+375.095}R.W	NA	S{+375}	378.694	4	1511.75	1510.75	1	-2.2	329	Specific	314.58	132.76	0	3.07	15	>tr|A2WCN5|A2WCN5_9BURK Adenylosuccinate lyase OS=Burkholderia dolosa AU0158 OX=350701 GN=purB PE=3 SV=1	3960	Nsco_NS_434_20203020_B_dolsa_HILIC2.21748.21748.3	controllerType=0 controllerNumber=1 scan=21748	68.9043	Trypsin	B2	HLADKLPVSR	S{+375}	375	375.095	375.1	375.095
37856:3	15	L.PADAGEFS{+585.328}LAR.L	NA	S{+585}	573.967	3	1719.89	1718.89	1	-2	436	NRagged	314.59	93.87	0	4.47	111	>tr|A2WDT4|A2WDT4_9BURK Succinate dehydrogenase flavoprotein subunit OS=Burkholderia dolosa AU0158 OX=350701 GN=sdhA PE=3 SV=1	4676	Nsco_NS_434_20203020_B_dolsa_HILIC2.34896.34896.3	controllerType=0 controllerNumber=1 scan=34896	102.241	Trypsin	B2	PADAGEFSLAR	S{+585}	585	585.328	585.33	585.328
50191:3	24	R.LVANPSDALANGDAVVVSTPTARPAS{+668.226}GTAGAK.S	NA	S{+668}	1216.26	3	3646.78	3646.78	0	0	377	Specific	314.6	163.87	43.05	5.71	112	>tr|A2WEQ1|A2WEQ1_9BURK Efflux transporter, RND family, MFP subunit OS=Burkholderia dolosa AU0158 OX=350701 GN=AK34_4099 PE=3 SV=1	3362	Nsco_NS_434_20203020_B_dolsa_HILIC3.44621.44621.3	controllerType=0 controllerNumber=1 scan=44621	125.703	Trypsin	B3	LVANPSDALANGDAVVVSTPTARPASGTAGAK	S{+668}	668	668.226	668.23	668.226
11543:3	1019	K.PSAYNGS{+216.116}DKLQPPR.V	NA	S{+216}	582.967	3	1746.89	1745.89	1	-1.9	20	Specific	314.61	176.95	0	6.33	7	>tr|A0A0D5J602|A0A0D5J602_9BURK Methyltransferase domain protein OS=Burkholderia dolosa AU0158 OX=350701 GN=AK34_766 PE=4 SV=1	765	Nsco_NS_434_20203020_B_dolsa_HILIC1.14866.14866.3	controllerType=0 controllerNumber=1 scan=14866	51.9945	Trypsin	B1	PSAYNGSDKLQPPR	S{+216}	216	216.116	216.12	216.116
73157:3	305	E.SEIVVYPDAGHAFFADYRPS{+223.036}YVKGDAEDGWK.R	NA	S{+223}	1239.23	3	3715.67	3712.67	3	-2.7	249	NRagged	314.62	107.87	0	7.62	12	>tr|A2WDN9|A2WDN9_9BURK Dienelactone hydrolase OS=Burkholderia dolosa AU0158 OX=350701 GN=AK34_4545 PE=4 SV=1	4336	Nsco_NS_434_20203020_B_dolsa_HILIC1.67986.67986.3	controllerType=0 controllerNumber=1 scan=67986	165.724	Trypsin	B1	SEIVVYPDAGHAFFADYRPSYVKGDAEDGWK	S{+223}	223	223.036	223.04	223.036
75011:3	395	K.RAAIAAAAS{+595.210}ELLPALTQPAAPPATDAQR.V	NA	S{+595}	1113.57	3	3338.7	3337.7	1	-1	550	Specific	314.64	50.73	1.25	7.03	19	>tr|A0A0D5IS36|A0A0D5IS36_9BURK MMPL family protein OS=Burkholderia dolosa AU0158 OX=350701 GN=AK34_4980 PE=4 SV=1	5382	Nsco_NS_434_20203020_B_dolsa_HILIC1.69455.69455.3	controllerType=0 controllerNumber=1 scan=69455	168.758	Trypsin	B1	RAAIAAAASELLPALTQPAAPPATDAQR	S{+595}	595	595.21	595.21	595.21
09191:3	509	R.YARPPAAAAAGS{+670.133}SGAR.G	NA	S{+670}	715.634	3	2144.89	2143.89	1	-1.6	137	Specific	314.65	99.25	0	5.98	14	>tr|A0A0D5J1X4|A0A0D5J1X4_9BURK Uncharacterized protein OS=Burkholderia dolosa AU0158 OX=350701 GN=AK34_650 PE=4 SV=1	5268	Nsco_NS_434_20203020_B_dolsa_HILIC3.11196.11196.3	controllerType=0 controllerNumber=1 scan=11196	41.5472	Trypsin	B3	YARPPAAAAAGSSGAR	S{+670}	670	670.133	670.13	670.133
09629:3	1101	H.PSAAGAS{+410.093}HSPLYAK.L	NA	S{+410}	589.599	3	1766.78	1766.78	0	0	6	NRagged	314.72	154.83	1.21	3.85	6	>tr|A0A0D5J128|A0A0D5J128_9BURK Uncharacterized protein OS=Burkholderia dolosa AU0158 OX=350701 GN=AK34_1851 PE=4 SV=1	5099	Nsco_NS_434_20203020_B_dolsa_HILIC3.11548.11548.3	controllerType=0 controllerNumber=1 scan=11548	42.4364	Trypsin	B3	PSAAGASHSPLYAK	S{+410}	410	410.093	410.09	410.093
09630:3	1101	H.PSAAGAS{+410.153}HSPLYAK.L	NA	S{+410}	589.619	3	1766.84	1766.84	0	0	6	NRagged	314.72	154.83	1.21	4.22	6	>tr|A0A0D5J128|A0A0D5J128_9BURK Uncharacterized protein OS=Burkholderia dolosa AU0158 OX=350701 GN=AK34_1851 PE=4 SV=1	5099	Nsco_NS_434_20203020_B_dolsa_HILIC3.11548.11548.3	controllerType=0 controllerNumber=1 scan=11548	42.4364	Trypsin	B3	PSAAGASHSPLYAK	S{+410}	410	410.153	410.15	410.153
35245:4	213	D.PSDNNKPTNHAWLEGEVS{+254.106}PSASSK.A	NA	S{+254}	702.832	4	2808.31	2806.31	2	-2.4	69	NRagged	314.73	131.55	1.07	5.46	72	>tr|A0A0D5IVL8|A0A0D5IVL8_9BURK Uncharacterized protein OS=Burkholderia dolosa AU0158 OX=350701 GN=AK34_5593 PE=4 SV=1	931	Nsco_NS_434_20203020_B_dolsa_HILIC1.35839.35839.4	controllerType=0 controllerNumber=1 scan=35839	97.9356	Trypsin	B1	PSDNNKPTNHAWLEGEVSPSASSK	S{+254}	254	254.106	254.11	254.106
65510:3	217	E.TETDDDS{+239.126}IGGHFLHLLHGK.A	NA	S{+239}	778.384	3	2333.14	2331.14	2	-2.9	164	NRagged	314.78	126.47	2.19	4.09	18	>tr|A0A0D5IVG8|A0A0D5IVG8_9BURK Citrate synthase OS=Burkholderia dolosa AU0158 OX=350701 GN=AK34_3199 PE=3 SV=1	80	Nsco_NS_434_20203020_B_dolsa_HILIC2.57229.57229.3	controllerType=0 controllerNumber=1 scan=57229	151.772	Trypsin	B2	TETDDDSIGGHFLHLLHGK	S{+239}	239	239.126	239.13	239.126
67527:2	432	A.PLPLQS{+833.314}AYVASK.H	NA	S{+833}	1054.02	2	2107.03	2107.03	0	0	155	NRagged	314.8	5.73	3.28	4.34	10	>tr|A2WJB6|A2WJB6_9BURK Short chain dehydrogenase family protein OS=Burkholderia dolosa AU0158 OX=350701 GN=AK34_5219 PE=3 SV=1	3284	Nsco_NS_434_20203020_B_dolsa_HILIC3.58217.58217.3	controllerType=0 controllerNumber=1 scan=58217	155.069	Trypsin	B3	PLPLQSAYVASK	S{+833}	833	833.314	833.31	833.314
67780:5	671	K.HDAHFPAPIPPLGS{+612.215}SDAPDLLHR.F	NA	S{+612}	615.297	5	3072.46	3072.46	0	0	3	Specific	314.83	64.25	0	5.58	11	>tr|A0A0D5IW45|A0A0D5IW45_9BURK Sensory box protein OS=Burkholderia dolosa AU0158 OX=350701 GN=AK34_5239 PE=4 SV=1	5428	Nsco_NS_434_20203020_B_dolsa_HILIC1.63548.63548.5	controllerType=0 controllerNumber=1 scan=63548	156.415	Trypsin	B1	HDAHFPAPIPPLGSSDAPDLLHR	S{+612}	612	612.215	612.22	612.215
55913:3	648	Y.GAGESFS{+1407.631}VPGNSR.F	NA	S{+1408}	891.412	3	2672.22	2672.22	0	0	78	NRagged	314.84	1.45	1.45	2.19	15	>tr|A2WFA4|A2WFA4_9BURK Pyrimidine/purine nucleoside phosphorylase OS=Burkholderia dolosa AU0158 OX=350701 GN=ppnP PE=3 SV=1	2	Nsco_NS_434_20203020_B_dolsa_HILIC2.49812.49812.3	controllerType=0 controllerNumber=1 scan=49812	136.275	Trypsin	B2	GAGESFSVPGNSR	S{+1408}	1408	1407.63	1407.63	1407.63
24604:4	78	K.HHLS{+1305.656}MAESLER.K	NA	S{+1306}	654.827	4	2616.29	2615.29	1	-1.3	186	Specific	314.88	164.23	6.8	3.67	38	>tr|A0A0D5IW26|A0A0D5IW26_9BURK DUF4142 domain-containing protein OS=Burkholderia dolosa AU0158 OX=350701 GN=AK34_5215 PE=4 SV=1	551	Nsco_NS_434_20203020_B_dolsa_HILIC2.24356.24356.4	controllerType=0 controllerNumber=1 scan=24356	75.769	Trypsin	B2	HHLSMAESLER	S{+1306}	1306	1305.66	1305.66	1305.66
35983:3	6	K.VAPPSADNGAS{+668.230}QPQQFDPNRALQGK.T	NA	S{+668}	1087.84	3	3261.51	3261.51	0	0	50	Specific	314.9	33.46	0	6.59	241	>tr|A0A0D5IXZ2|A0A0D5IXZ2_9BURK Sporulation related domain protein OS=Burkholderia dolosa AU0158 OX=350701 GN=AK34_187 PE=4 SV=1	2026	Nsco_NS_434_20203020_B_dolsa_HILIC2.33398.33398.3	controllerType=0 controllerNumber=1 scan=33398	98.7759	Trypsin	B2	VAPPSADNGASQPQQFDPNRALQGK	S{+668}	668	668.23	668.23	668.23
53807:4	28	M.PKPVVGDNGS{+376.049}GMHVHQSIWK.D	NA	S{+376}	638.542	4	2551.15	2549.15	2	-2.6	260	NRagged	314.9	39.22	0	4.75	123	>tr|A2W8Y7|A2W8Y7_9BURK Glutamine synthetase OS=Burkholderia dolosa AU0158 OX=350701 GN=glnA PE=3 SV=1	2944	Nsco_NS_434_20203020_B_dolsa_HILIC2.48077.48077.4	controllerType=0 controllerNumber=1 scan=48077	132.552	Trypsin	B2	PKPVVGDNGSGMHVHQSIWK	S{+376}	376	376.049	376.05	376.049
60170:3	164	V.TSGGQPAVSAINNGYS{+1629.728}TAQSQQR.L	NA	S{+1630}	1318.62	3	3953.84	3951.84	2	-1.7	234	NRagged	314.91	8.1	0	4.47	68	>tr|A0A0D5IUX5|A0A0D5IUX5_9BURK Gram-negative porin family protein OS=Burkholderia dolosa AU0158 OX=350701 GN=AK34_4113 PE=4 SV=1	1133	Nsco_NS_434_20203020_B_dolsa_HILIC3.52496.52496.3	controllerType=0 controllerNumber=1 scan=52496	142.584	Trypsin	B3	TSGGQPAVSAINNGYSTAQSQQR	S{+1630}	1630	1629.73	1629.73	1629.73
64897:5	30	K.GNNFS{+1499.879}HWC[+57.021]YKPFDDLVQK.G	NA	C[+57], S{+1500}	752.188	5	3756.91	3754.91	2	-1.8	463	Specific	314.97	95.73	0	6.52	76	>tr|A2W6R4|A2W6R4_9BURK ABC-type dipeptide transport system periplasmic component OS=Burkholderia dolosa AU0158 OX=350701 GN=AK34_66 PE=4 SV=1	2484	Nsco_NS_434_20203020_B_dolsa_HILIC1.61246.61246.5	controllerType=0 controllerNumber=1 scan=61246	151.971	Trypsin	B1	GNNFSHWCYKPFDDLVQK	,S{+1500}	,+1500	1499.88	1499.88	1499.88
55259:3	329	P.ATVPASGTIAAAPGAAAAS{+1135.419}APAVAGAPSAGLPATTVR.M	NA	S{+1135}	1427.04	3	4279.1	4278.1	1	-0.8	30	NRagged	314.99	166.1	0	7.16	23	>tr|A0A0D5IZR5|A0A0D5IZR5_9BURK Cyclic di-GMP-binding protein OS=Burkholderia dolosa AU0158 OX=350701 GN=AK34_1798 PE=3 SV=1	5572	Nsco_NS_434_20203020_B_dolsa_HILIC3.48720.48720.3	controllerType=0 controllerNumber=1 scan=48720	134.429	Trypsin	B3	ATVPASGTIAAAPGAAAASAPAVAGAPSAGLPATTVR	S{+1135}	1135	1135.42	1135.42	1135.42
53166:3	24	R.LVANPS{+668.213}DALANGDAVVVSTPTARPASGTAGAKS.-	NA	S{+668}	1245.6	3	3734.8	3733.8	1	-0.9	377	CRagged	315.05	11.19	0.77	5.34	112	>tr|A2WEQ1|A2WEQ1_9BURK Efflux transporter, RND family, MFP subunit OS=Burkholderia dolosa AU0158 OX=350701 GN=AK34_4099 PE=3 SV=1	3362	Nsco_NS_434_20203020_B_dolsa_HILIC3.47073.47073.3	controllerType=0 controllerNumber=1 scan=47073	130.928	Trypsin	B3	LVANPSDALANGDAVVVSTPTARPASGTAGAKS	S{+668}	668	668.213	668.21	668.213
52362:4	88	K.RVSLTVLSDS{+621.180}PDHFYK.P	NA	S{+621}	622.04	4	2485.14	2485.14	0	0	34	Specific	315.06	165.17	0	5.09	25	>tr|A2WAQ5|A2WAQ5_9BURK Pyridine nucleotide-disulfide oxidoreductase family protein OS=Burkholderia dolosa AU0158 OX=350701 GN=AK34_1700 PE=4 SV=1	2744	Nsco_NS_434_20203020_B_dolsa_HILIC2.46840.46840.4	controllerType=0 controllerNumber=1 scan=46840	130.049	Trypsin	B2	RVSLTVLSDSPDHFYK	S{+621}	621	621.18	621.18	621.18
32434:4	356	K.AKDDS{+475.240}DRLALLPK.L	NA	S{+475}	480.266	4	1918.04	1917.04	1	-1.8	177	Specific	315.07	162.7	0	7.25	15	>tr|A0A0D5IWX1|A0A0D5IWX1_9BURK 5-methyltetrahydropteroyltriglutamate--homocysteine methyltransferase OS=Burkholderia dolosa AU0158 OX=350701 GN=metE PE=3 SV=1	5060	Nsco_NS_434_20203020_B_dolsa_HILIC2.30508.30508.3	controllerType=0 controllerNumber=1 scan=30508	91.7776	Trypsin	B2	AKDDSDRLALLPK	S{+475}	475	475.24	475.24	475.24
33762:4	26	T.ASTS{+257.115}GGLTAERC[+57.021]EHGDMVFTK.E	NA	C[+57], S{+257}	628.79	4	2512.14	2511.14	1	-1.3	43	NRagged	315.09	33.9	5.7	5.3	127	>tr|A2WD45|A2WD45_9BURK Hemolysin-coregulated protein OS=Burkholderia dolosa AU0158 OX=350701 GN=AK34_2663 PE=4 SV=1	2956	Nsco_NS_434_20203020_B_dolsa_HILIC3.31319.31319.4	controllerType=0 controllerNumber=1 scan=31319	94.1233	Trypsin	B3	ASTSGGLTAERCEHGDMVFTK	,S{+257}	,+257	257.115	257.12	257.115
17487:3	56	Q.PADAATPS{+1392.493}DAAADAKPK.K	NA	S{+1392}	997.098	3	2989.28	2989.28	0	0	445	NRagged	315.11	31.41	0	5.57	51	>tr|A0A0D5J0P4|A0A0D5J0P4_9BURK NYN domain protein OS=Burkholderia dolosa AU0158 OX=350701 GN=AK34_1955 PE=4 SV=1	529	Nsco_NS_434_20203020_B_dolsa_HILIC3.18440.18440.3	controllerType=0 controllerNumber=1 scan=18440	60.4646	Trypsin	B3	PADAATPSDAAADAKPK	S{+1392}	1392	1392.49	1392.49	1392.49
46326:3	79	K.AADAGGSKPAAGAPAAPAAPAPVAVPAS{+1290.425}AVSGSAAQ.-	NA	S{+1290}	1425.66	3	4274.95	4272.95	2	-1.6	149	CRagged	315.12	205.98	0	8.11	138	>tr|A0A0D5J0Z1|A0A0D5J0Z1_9BURK Outer membrane lipid asymmetry maintenance protein MlaD OS=Burkholderia dolosa AU0158 OX=350701 GN=mlaD PE=4 SV=1	1870	Nsco_NS_434_20203020_B_dolsa_HILIC1.45137.45137.3	controllerType=0 controllerNumber=1 scan=45137	117.733	Trypsin	B1	AADAGGSKPAAGAPAAPAAPAPVAVPASAVSGSAAQ	S{+1290}	1290	1290.42	1290.42	1290.42
47362:3	227	V.LTC[+57.021]QC[+57.021]HPVS{+898.523}DK.V	NA	C[+57]*2, S{+899}	748.38	3	2243.13	2243.13	0	0	344	NRagged	315.15	6.58	6.58	4.34	28	>tr|A2W5U1|A2W5U1_9BURK 2Fe-2S iron-sulfur cluster binding domain protein OS=Burkholderia dolosa AU0158 OX=350701 GN=AK34_2829 PE=4 SV=1	4196	Nsco_NS_434_20203020_B_dolsa_HILIC3.42380.42380.4	controllerType=0 controllerNumber=1 scan=42380	120.663	Trypsin	B3	LTCQCHPVSDK	*2,S{+899}	*2,+899	898.523	898.52	898.523
62679:5	151	V.PHQFS{+447.361}QAALDEAAALPDKVR.L	NA	S{+447}	523.101	5	2611.48	2611.48	0	0	222	NRagged	315.19	55.77	19.23	4.89	26	>tr|A0A0D5J5F9|A0A0D5J5F9_9BURK Ribonuclease R OS=Burkholderia dolosa AU0158 OX=350701 GN=rnr PE=3 SV=1	746	Nsco_NS_434_20203020_B_dolsa_HILIC2.55022.55022.5	controllerType=0 controllerNumber=1 scan=55022	147.204	Trypsin	B2	PHQFSQAALDEAAALPDKVR	S{+447}	447	447.361	447.36	447.361
36206:4	1571	A.IGAHPS{+225.125}FHDPENFGRK.E	NA	S{+225}	509.257	4	2034.01	2034.01	0	0	54	NRagged	315.2	44	0	4.74	4	>tr|A2W6R9|A2W6R9_9BURK 5-oxoprolinase subunit A OS=Burkholderia dolosa AU0158 OX=350701 GN=pxpA PE=3 SV=1	4641	Nsco_NS_434_20203020_B_dolsa_HILIC2.33585.33585.4	controllerType=0 controllerNumber=1 scan=33585	99.2161	Trypsin	B2	IGAHPSFHDPENFGRK	S{+225}	225	225.125	225.12	225.125
56397:4	109	Q.PVNAVS{+642.233}HNGYAPAHHVSTADYGALDTPAVWR.N	NA	S{+642}	980.459	4	3918.82	3915.82	3	-2.6	337	NRagged	315.22	82.01	8.12	5.31	47	>tr|A0A0D5J054|A0A0D5J054_9BURK Cell division protein FtsZ OS=Burkholderia dolosa AU0158 OX=350701 GN=ftsZ PE=3 SV=1	5483	Nsco_NS_434_20203020_B_dolsa_HILIC2.50181.50181.4	controllerType=0 controllerNumber=1 scan=50181	136.991	Trypsin	B2	PVNAVSHNGYAPAHHVSTADYGALDTPAVWR	S{+642}	642	642.233	642.23	642.233
03420:5	171	K.RSIQVAHEQS{+356.506}ER.V	NA	S{+357}	360.254	5	1797.24	1796.24	1	-1.9	825	Specific	315.22	141.48	0	5.76	21	>tr|A0A0D5J0K1|A0A0D5J0K1_9BURK Chromosome partition protein Smc OS=Burkholderia dolosa AU0158 OX=350701 GN=smc PE=3 SV=1	5454	Nsco_NS_434_20203020_B_dolsa_HILIC2.6027.6027.4	controllerType=0 controllerNumber=1 scan=6027	28.616	Trypsin	B2	RSIQVAHEQSER	S{+357}	357	356.506	356.51	356.506
67298:4	928	S.HLVMLS{+1284.573}VGYGTNDPRQPLSLQQAR.N	NA	S{+1285}	991.999	4	3964.97	3964.97	0	0	122	NRagged	315.28	36.99	10	6.47	9	>tr|A0A0D5IYK8|A0A0D5IYK8_9BURK Alpha/beta hydrolase family protein OS=Burkholderia dolosa AU0158 OX=350701 GN=AK34_598 PE=4 SV=1	5332	Nsco_NS_434_20203020_B_dolsa_HILIC3.58032.58032.4	controllerType=0 controllerNumber=1 scan=58032	154.639	Trypsin	B3	HLVMLSVGYGTNDPRQPLSLQQAR	S{+1285}	1285	1284.57	1284.57	1284.57
36309:4	98	K.C[+57.021]EIYIVEGDS{+1253.587}AGGSAK.Q	NA	C[+57], S{+1254}	728.342	4	2910.35	2909.35	1	-1.2	442	Specific	315.29	75.58	0	4.22	41	>tr|A0A0D5J5Y8|A0A0D5J5Y8_9BURK DNA gyrase subunit B OS=Burkholderia dolosa AU0158 OX=350701 GN=gyrB PE=3 SV=1	4882	Nsco_NS_434_20203020_B_dolsa_HILIC3.33376.33376.4	controllerType=0 controllerNumber=1 scan=33376	99.028	Trypsin	B3	CEIYIVEGDSAGGSAK	,S{+1254}	,+1254	1253.59	1253.59	1253.59
33754:4	950	D.DSALEEIDHS{+399.160}ARER.V	NA	S{+399}	507.737	4	2027.93	2026.93	1	-1.7	58	NRagged	315.39	1.66	0	6.12	5	>tr|A0A0D5J625|A0A0D5J625_9BURK Sensory box protein OS=Burkholderia dolosa AU0158 OX=350701 GN=AK34_2329 PE=4 SV=1	2046	Nsco_NS_434_20203020_B_dolsa_HILIC1.34606.34606.4	controllerType=0 controllerNumber=1 scan=34606	95.243	Trypsin	B1	DSALEEIDHSARER	S{+399}	399	399.16	399.16	399.16
23396:5	1	R.TEWKPAS{+1379.624}GANDVFEGRDR.A	NA	S{+1380}	684.123	5	3416.59	3414.59	2	-2	653	Specific	315.43	7.5	0	6.59	846	>tr|A2WCI5|A2WCI5_9BURK Catalase-peroxidase OS=Burkholderia dolosa AU0158 OX=350701 GN=katG PE=3 SV=1	4495	Nsco_NS_434_20203020_B_dolsa_HILIC1.25562.25562.3	controllerType=0 controllerNumber=1 scan=25562	75.8483	Trypsin	B1	TEWKPASGANDVFEGRDR	S{+1380}	1380	1379.62	1379.62	1379.62
53200:4	9	K.AEHTVISNAS{+1037.358}C[+57.021]TTNC[+57.021]LAPLVKPLNDK.I	NA	C[+57]*2, S{+1037}	973.451	4	3890.78	3890.78	0	0	145	Specific	315.43	33.23	0	6.09	242	>tr|A2WCR0|A2WCR0_9BURK Glyceraldehyde-3-phosphate dehydrogenase OS=Burkholderia dolosa AU0158 OX=350701 GN=gap PE=3 SV=1	2415	Nsco_NS_434_20203020_B_dolsa_HILIC2.47580.47580.4	controllerType=0 controllerNumber=1 scan=47580	131.485	Trypsin	B2	AEHTVISNASCTTNCLAPLVKPLNDK	*2,S{+1037}	*2,+1037	1037.36	1037.36	1037.36
12096:3	1349	R.PAGTLS{+525.202}YGHQR.R	NA	S{+525}	571.604	3	1712.8	1711.8	1	-2	152	Specific	315.43	16.9	0	5.11	2	>tr|A2WG35|A2WG35_9BURK ABC transporter ATP-binding protein OS=Burkholderia dolosa AU0158 OX=350701 GN=AK34_3531 PE=4 SV=1	4155	Nsco_NS_434_20203020_B_dolsa_HILIC3.13544.13544.3	controllerType=0 controllerNumber=1 scan=13544	47.3982	Trypsin	B3	PAGTLSYGHQR	S{+525}	525	525.202	525.2	525.202
23321:3	5	E.DAAS{+471.104}AMIDVSGRK.I	NA	S{+471}	598.259	3	1792.76	1791.76	1	-1.9	16	NRagged	315.45	21.91	0	5.71	204	>tr|A0A0D5IVW6|A0A0D5IVW6_9BURK Fibronectin type III domain protein OS=Burkholderia dolosa AU0158 OX=350701 GN=AK34_3547 PE=3 SV=1	5283	Nsco_NS_434_20203020_B_dolsa_HILIC2.23269.23269.3	controllerType=0 controllerNumber=1 scan=23269	72.7675	Trypsin	B2	DAASAMIDVSGRK	S{+471}	471	471.104	471.1	471.104
72045:5	7	T.WSVSWDDGS{+418.187}DKNGRPYDWEFVRR.Y	NA	S{+418}	655.905	5	3275.49	3275.49	0	0	302	NRagged	315.48	21.24	13.09	5.09	185	>tr|A0A0D5IVW6|A0A0D5IVW6_9BURK Fibronectin type III domain protein OS=Burkholderia dolosa AU0158 OX=350701 GN=AK34_3547 PE=3 SV=1	5283	Nsco_NS_434_20203020_B_dolsa_HILIC1.67071.67071.5	controllerType=0 controllerNumber=1 scan=67071	163.791	Trypsin	B1	WSVSWDDGSDKNGRPYDWEFVRR	S{+418}	418	418.187	418.19	418.187
19601:3	6	K.PLATGHDEAS{+257.054}WAQNR.R	NA	S{+257}	637.615	3	1910.83	1909.83	1	-1.8	146	Specific	315.52	157.73	3.63	5.18	380	>tr|A0A0D5IZU7|A0A0D5IZU7_9BURK Peptidoglycan-associated protein OS=Burkholderia dolosa AU0158 OX=350701 GN=pal PE=3 SV=1	723	Nsco_NS_434_20203020_B_dolsa_HILIC1.22342.22342.3	controllerType=0 controllerNumber=1 scan=22342	69.185	Trypsin	B1	PLATGHDEASWAQNR	S{+257}	257	257.054	257.05	257.054
16093:4	1454	H.GTIS{+269.181}AEHGIGQLK.I	NA	S{+269}	395.977	4	1580.89	1579.89	1	-2.1	425	NRagged	315.53	6.31	0	4.73	3	>tr|A0A0D5IZS1|A0A0D5IZS1_9BURK FAD binding domain protein OS=Burkholderia dolosa AU0158 OX=350701 GN=AK34_1719 PE=4 SV=1	1043	Nsco_NS_434_20203020_B_dolsa_HILIC1.19345.19345.4	controllerType=0 controllerNumber=1 scan=19345	62.8118	Trypsin	B1	GTISAEHGIGQLK	S{+269}	269	269.181	269.18	269.181
29201:3	1	K.PAS{+576.257}GANDVFEGRDR.A	NA	S{+576}	689.657	3	2066.96	2066.96	0	0	657	Specific	315.57	85.96	64.22	3.58	934	>tr|A2WCI5|A2WCI5_9BURK Catalase-peroxidase OS=Burkholderia dolosa AU0158 OX=350701 GN=katG PE=3 SV=1	4495	Nsco_NS_434_20203020_B_dolsa_HILIC2.27967.27967.3	controllerType=0 controllerNumber=1 scan=27967	85.3379	Trypsin	B2	PASGANDVFEGRDR	S{+576}	576	576.257	576.26	576.257
67614:6	290	F.LAFGLAQS{+1622.845}EAHAAHFR.A	NA	S{+1623}	559.127	6	3349.73	3348.73	1	-1	467	NRagged	315.57	3.11	3.11	4.92	21	>tr|A0A0D5J0P6|A0A0D5J0P6_9BURK Glutamate--cysteine ligase OS=Burkholderia dolosa AU0158 OX=350701 GN=gshA PE=3 SV=1	5301	Nsco_NS_434_20203020_B_dolsa_HILIC3.58284.58284.5	controllerType=0 controllerNumber=1 scan=58284	155.227	Trypsin	B3	LAFGLAQSEAHAAHFR	S{+1623}	1623	1622.85	1622.85	1622.85
58155:3	3	K.PGSITPHTHFTAEVYVLS{+595.243}K.D	NA	S{+595}	894.113	3	2680.32	2679.32	1	-1.3	298	Specific	315.59	177.18	4.25	5.83	347	>tr|A0A0D5J071|A0A0D5J071_9BURK Elongation factor Tu OS=Burkholderia dolosa AU0158 OX=350701 GN=tuf PE=3 SV=1	3777	Nsco_NS_434_20203020_B_dolsa_HILIC3.50963.50963.3	controllerType=0 controllerNumber=1 scan=50963	139.251	Trypsin	B3	PGSITPHTHFTAEVYVLSK	S{+595}	595	595.243	595.24	595.243
49515:3	13	R.LVANPSDALANGDAVVVSTPTARPAS{+568.201}GTAGAK.S	NA	S{+568}	1182.92	3	3546.76	3546.76	0	0	377	Specific	315.6	178.3	38.44	5.49	240	>tr|A2WEQ1|A2WEQ1_9BURK Efflux transporter, RND family, MFP subunit OS=Burkholderia dolosa AU0158 OX=350701 GN=AK34_4099 PE=3 SV=1	3362	Nsco_NS_434_20203020_B_dolsa_HILIC1.48329.48329.3	controllerType=0 controllerNumber=1 scan=48329	125.569	Trypsin	B1	LVANPSDALANGDAVVVSTPTARPASGTAGAK	S{+568}	568	568.201	568.2	568.201
60229:5	16	R.ALGIFGDSVTTDHISPAGS{+692.222}IKEDSPAGK.W	NA	S{+692}	693.328	5	3462.61	3462.61	0	0	670	Specific	315.63	125.81	0	6.01	114	>tr|A2WDS6|A2WDS6_9BURK Aconitate hydratase OS=Burkholderia dolosa AU0158 OX=350701 GN=acnA PE=3 SV=1	2574	Nsco_NS_434_20203020_B_dolsa_HILIC1.57235.57235.8	controllerType=0 controllerNumber=1 scan=57235	143.458	Trypsin	B1	ALGIFGDSVTTDHISPAGSIKEDSPAGK	S{+692}	692	692.222	692.22	692.222
07381:3	1	C.PFHHAAGS{+719.240}GTSNK.D	NA	S{+719}	677.626	3	2030.86	2029.86	1	-1.7	8	NRagged	315.64	57.13	0	4.07	934	>tr|A2WCI5|A2WCI5_9BURK Catalase-peroxidase OS=Burkholderia dolosa AU0158 OX=350701 GN=katG PE=3 SV=1	4495	Nsco_NS_434_20203020_B_dolsa_HILIC2.9570.9570.3	controllerType=0 controllerNumber=1 scan=9570	37.2766	Trypsin	B2	PFHHAAGSGTSNK	S{+719}	719	719.24	719.24	719.24
06152:3	93	G.GS{+290.086}GGGDEGGYGGGYGGGGRGEQAER.G	NA	S{+290}	845.343	3	2534.02	2534.02	0	0	116	NRagged	315.64	13.45	13.45	6.45	37	>tr|A2W7E7|A2W7E7_9BURK Single-stranded DNA-binding protein OS=Burkholderia dolosa AU0158 OX=350701 GN=ssb PE=3 SV=1	2874	Nsco_NS_434_20203020_B_dolsa_HILIC3.8382.8382.3	controllerType=0 controllerNumber=1 scan=8382	34.0441	Trypsin	B3	GSGGGDEGGYGGGYGGGGRGEQAER	S{+290}	290	290.086	290.09	290.086
34650:4	22	K.YHQVSLGADYS{+1567.706}LSK.R	NA	S{+1568}	784.876	4	3136.48	3135.48	1	-1.1	324	Specific	315.7	99.59	0	4.36	152	>tr|A2WDW5|A2WDW5_9BURK Gram-negative porin family protein OS=Burkholderia dolosa AU0158 OX=350701 GN=AK34_4448 PE=4 SV=1	3971	Nsco_NS_434_20203020_B_dolsa_HILIC1.35356.35356.4	controllerType=0 controllerNumber=1 scan=35356	96.9076	Trypsin	B1	YHQVSLGADYSLSK	S{+1568}	1568	1567.71	1567.71	1567.71
17168:3	45	A.PAADTS{+1603.577}AAASAPAKK.D	NA	S{+1604}	987.768	3	2961.29	2960.29	1	-1.1	27	NRagged	315.7	54.73	0	6.06	252	>tr|A0A0D5J5Q7|A0A0D5J5Q7_9BURK Uncharacterized protein OS=Burkholderia dolosa AU0158 OX=350701 GN=AK34_2850 PE=4 SV=1	1986	Nsco_NS_434_20203020_B_dolsa_HILIC2.18314.18314.3	controllerType=0 controllerNumber=1 scan=18314	59.9413	Trypsin	B2	PAADTSAAASAPAKK	S{+1604}	1604	1603.58	1603.58	1603.58
04848:1	7	K.DKAASAAAAS{+209.016}G.A	NA	S{+209}	1128.46	1	1128.46	1128.46	0	0	191	CRagged	315.72	207.75	207.75	5.13	287	>tr|A0A0D5J0G4|A0A0D5J0G4_9BURK Helix-hairpin-helix motif family protein OS=Burkholderia dolosa AU0158 OX=350701 GN=AK34_1279 PE=4 SV=1	1241	Nsco_NS_434_20203020_B_dolsa_HILIC2.7336.7336.2	controllerType=0 controllerNumber=1 scan=7336	31.8086	Trypsin	B2	DKAASAAAASG	S{+209}	209	209.016	209.02	209.016
43539:3	361	C.PYKGDC[+57.021]AYYS{+876.305}IPAGGER.A	NA	C[+57], S{+876}	927.728	3	2781.17	2780.17	1	-1.2	79	NRagged	315.73	47.57	14.77	6.82	16	>tr|A2WE79|A2WE79_9BURK NTP_transf_9 domain-containing protein OS=Burkholderia dolosa AU0158 OX=350701 GN=AK34_4308 PE=4 SV=1	2870	Nsco_NS_434_20203020_B_dolsa_HILIC1.42744.42744.3	controllerType=0 controllerNumber=1 scan=42744	112.57	Trypsin	B1	PYKGDCAYYSIPAGGER	,S{+876}	,+876	876.305	876.3	876.305
37112:2	187	L.PGS{+889.383}GTVDVNAK.E	NA	S{+889}	967.961	2	1934.92	1933.92	1	-1.7	56	NRagged	315.75	162.48	0	5.74	56	>tr|A2WD83|A2WD83_9BURK Sec-independent protein translocase protein TatA OS=Burkholderia dolosa AU0158 OX=350701 GN=tatA PE=3 SV=1	4207	Nsco_NS_434_20203020_B_dolsa_HILIC1.37389.37389.3	controllerType=0 controllerNumber=1 scan=37389	101.229	Trypsin	B1	PGSGTVDVNAK	S{+889}	889	889.383	889.38	889.383
59374:4	140	L.YGS{+248.076}SAEPAAHEAIEGLEHFDK.V	NA	S{+248}	627.783	4	2508.11	2506.11	2	-2.7	675	NRagged	315.75	33.26	0	4.08	32	>tr|A2W7E5|A2W7E5_9BURK UvrABC system protein A OS=Burkholderia dolosa AU0158 OX=350701 GN=uvrA PE=3 SV=1	2987	Nsco_NS_434_20203020_B_dolsa_HILIC2.52497.52497.4	controllerType=0 controllerNumber=1 scan=52497	141.878	Trypsin	B2	YGSSAEPAAHEAIEGLEHFDK	S{+248}	248	248.076	248.08	248.076
71090:5	64	K.RMGHAGALIS{+739.337}GGADTAEAKLEIMEAC[+57.021]GIK.V	NA	C[+57], S{+739}	740.166	5	3696.8	3696.8	0	0	249	Specific	315.79	70.55	0	7.5	59	>tr|A2W7Q2|A2W7Q2_9BURK Succinate--CoA ligase [ADP-forming] subunit alpha OS=Burkholderia dolosa AU0158 OX=350701 GN=sucD PE=3 SV=1	3002	Nsco_NS_434_20203020_B_dolsa_HILIC2.61632.61632.4	controllerType=0 controllerNumber=1 scan=61632	161.066	Trypsin	B2	RMGHAGALISGGADTAEAKLEIMEACGIK	,S{+739}	,+739	739.337	739.34	739.337
73158:6	2	Q.VLAKPGS{+825.233}ITPHTHFTAEVYVLSKDEGGR.H	NA	S{+825}	639.975	6	3834.81	3834.81	0	0	294	NRagged	315.84	10.49	0	6.71	380	>tr|A0A0D5J071|A0A0D5J071_9BURK Elongation factor Tu OS=Burkholderia dolosa AU0158 OX=350701 GN=tuf PE=3 SV=1	3777	Nsco_NS_434_20203020_B_dolsa_HILIC2.63409.63409.5	controllerType=0 controllerNumber=1 scan=63409	165.212	Trypsin	B2	VLAKPGSITPHTHFTAEVYVLSKDEGGR	S{+825}	825	825.233	825.23	825.233
01810:4	4	K.GSGAKPAS{+1191.414}APKPASAAH.-	NA	S{+1191}	675.056	4	2697.2	2696.2	1	-1.2	498	CRagged	315.87	315.87	0	6.96	278	>tr|A0A0D5J2T6|A0A0D5J2T6_9BURK PDZ domain-containing protein OS=Burkholderia dolosa AU0158 OX=350701 GN=AK34_245 PE=3 SV=1	877	Nsco_NS_434_20203020_B_dolsa_HILIC2.4610.4610.4	controllerType=0 controllerNumber=1 scan=4610	25.0303	Trypsin	B2	GSGAKPASAPKPASAAH	S{+1191}	1191	1191.41	1191.41	1191.41
66977:4	168	K.PVALS{+1085.504}SDDVPAELIETERR.V	NA	S{+1086}	796.402	4	3182.59	3182.59	0	0	185	Specific	315.9	134.57	0.8	4.7	27	>tr|A0A0D5J0G3|A0A0D5J0G3_9BURK Elongation factor Ts OS=Burkholderia dolosa AU0158 OX=350701 GN=tsf PE=3 SV=1	1530	Nsco_NS_434_20203020_B_dolsa_HILIC2.58370.58370.4	controllerType=0 controllerNumber=1 scan=58370	154.169	Trypsin	B2	PVALSSDDVPAELIETERR	S{+1086}	1086	1085.5	1085.5	1085.5
07747:3	277	K.VDGVYS{+300.106}ADPKK.D	NA	S{+300}	493.575	3	1478.71	1478.71	0	0	163	Specific	315.9	110.32	25.3	2.25	25	>tr|A0A0D5IY56|A0A0D5IY56_9BURK Uridylate kinase OS=Burkholderia dolosa AU0158 OX=350701 GN=pyrH PE=3 SV=1	1152	Nsco_NS_434_20203020_B_dolsa_HILIC2.9923.9923.3	controllerType=0 controllerNumber=1 scan=9923	38.2095	Trypsin	B2	VDGVYSADPKK	S{+300}	300	300.106	300.11	300.106
31000:3	307	K.GNYSS{+825.336}WLDQKEER.L	NA	S{+825}	813.03	3	2437.08	2437.08	0	0	242	Specific	315.95	113.99	9.31	3.77	13	>tr|A0A0D5J6C7|A0A0D5J6C7_9BURK Heme ABC exporter, ATP-binding protein CcmA OS=Burkholderia dolosa AU0158 OX=350701 GN=ccmA PE=4 SV=1	2092	Nsco_NS_434_20203020_B_dolsa_HILIC2.29351.29351.2	controllerType=0 controllerNumber=1 scan=29351	88.9273	Trypsin	B2	GNYSSWLDQKEER	S{+825}	825	825.336	825.34	825.336
35893:4	1512	R.DRES{+515.265}HVIAELTQR.A	NA	S{+515}	518.272	4	2070.07	2069.07	1	-1.6	64	Specific	315.98	229.11	3.08	5.59	3	>tr|A0A0D5J4Z7|A0A0D5J4Z7_9BURK Shikimate kinase OS=Burkholderia dolosa AU0158 OX=350701 GN=aroK PE=3 SV=1	1535	Nsco_NS_434_20203020_B_dolsa_HILIC2.33319.33319.3	controllerType=0 controllerNumber=1 scan=33319	98.5811	Trypsin	B2	DRESHVIAELTQR	S{+515}	515	515.265	515.26	515.265
33784:3	300	N.PEDYPDS{+1275.508}EDTR.Q	NA	S{+1276}	867.019	3	2599.04	2599.04	0	0	108	NRagged	315.98	115.48	0	4.33	29	>tr|A0A0D5J0C4|A0A0D5J0C4_9BURK Uncharacterized protein OS=Burkholderia dolosa AU0158 OX=350701 GN=AK34_2019 PE=4 SV=1	184	Nsco_NS_434_20203020_B_dolsa_HILIC3.31334.31334.3	controllerType=0 controllerNumber=1 scan=31334	94.1487	Trypsin	B3	PEDYPDSEDTR	S{+1276}	1276	1275.51	1275.51	1275.51
42072:5	878	A.PAAHDAS{+1580.793}PPRESR.V	NA	S{+1581}	595.101	5	2971.48	2971.48	0	0	42	NRagged	315.99	7.34	2.55	5.5	6	>tr|A2WDM6|A2WDM6_9BURK Esterase, PHB depolymerase family protein OS=Burkholderia dolosa AU0158 OX=350701 GN=AK34_4557 PE=4 SV=1	4799	Nsco_NS_434_20203020_B_dolsa_HILIC1.41465.41465.5	controllerType=0 controllerNumber=1 scan=41465	109.749	Trypsin	B1	PAAHDASPPRESR	S{+1581}	1581	1580.79	1580.79	1580.79
26661:4	22	K.SWDHS{+407.189}IVQPR.S	NA	S{+407}	408.956	4	1632.8	1631.8	1	-2.1	30	Specific	316	129.93	0	2.68	144	>tr|A2WD45|A2WD45_9BURK Hemolysin-coregulated protein OS=Burkholderia dolosa AU0158 OX=350701 GN=AK34_2663 PE=4 SV=1	2956	Nsco_NS_434_20203020_B_dolsa_HILIC2.25986.25986.3	controllerType=0 controllerNumber=1 scan=25986	80.1067	Trypsin	B2	SWDHSIVQPR	S{+407}	407	407.189	407.19	407.189
37041:2	118	L.PGS{+890.377}GTVDVNAK.E	NA	S{+890}	967.958	2	1934.91	1934.91	0	0	56	NRagged	316.02	95.01	14.92	4.39	48	>tr|A2WD83|A2WD83_9BURK Sec-independent protein translocase protein TatA OS=Burkholderia dolosa AU0158 OX=350701 GN=tatA PE=3 SV=1	4207	Nsco_NS_434_20203020_B_dolsa_HILIC2.34245.34245.3	controllerType=0 controllerNumber=1 scan=34245	100.743	Trypsin	B2	PGSGTVDVNAK	S{+890}	890	890.377	890.38	890.377
23357:2	44	A.PAADTS{+1676.596}AAASAPAK.K	NA	S{+1677}	1453.61	2	2906.21	2905.21	1	-1.2	27	NRagged	316.05	134.26	0	6.1	288	>tr|A0A0D5J5Q7|A0A0D5J5Q7_9BURK Uncharacterized protein OS=Burkholderia dolosa AU0158 OX=350701 GN=AK34_2850 PE=4 SV=1	1986	Nsco_NS_434_20203020_B_dolsa_HILIC1.25530.25530.2	controllerType=0 controllerNumber=1 scan=25530	75.7735	Trypsin	B1	PAADTSAAASAPAK	S{+1677}	1677	1676.6	1676.6	1676.6
56321:5	28	K.PVVGDNGS{+793.370}GMHVHQSIWK.D	NA	S{+793}	549.07	5	2741.32	2741.32	0	0	262	Specific	316.14	28.24	1.81	3.73	123	>tr|A2W8Y7|A2W8Y7_9BURK Glutamine synthetase OS=Burkholderia dolosa AU0158 OX=350701 GN=glnA PE=3 SV=1	2944	Nsco_NS_434_20203020_B_dolsa_HILIC2.50122.50122.5	controllerType=0 controllerNumber=1 scan=50122	136.872	Trypsin	B2	PVVGDNGSGMHVHQSIWK	S{+793}	793	793.37	793.37	793.37
40559:3	126	K.AADAGGSKPAAGAPAAPAAPAPVAVPAS{+1238.441}AVSGSAAQ.-	NA	S{+1238}	1407.66	3	4220.97	4220.97	0	0	149	CRagged	316.14	168.73	1.2	6.68	107	>tr|A0A0D5J0Z1|A0A0D5J0Z1_9BURK Outer membrane lipid asymmetry maintenance protein MlaD OS=Burkholderia dolosa AU0158 OX=350701 GN=mlaD PE=4 SV=1	1870	Nsco_NS_434_20203020_B_dolsa_HILIC3.36783.36783.3	controllerType=0 controllerNumber=1 scan=36783	107.05	Trypsin	B3	AADAGGSKPAAGAPAAPAAPAPVAVPASAVSGSAAQ	S{+1238}	1238	1238.44	1238.44	1238.44
07225:4	1	E.TQC[+57.021]PFHHAAGS{+430.173}GTSNK.D	NA	C[+57], S{+430}	533.239	4	2129.93	2129.93	0	0	5	NRagged	316.19	41.07	8.83	3.6	807	>tr|A2WCI5|A2WCI5_9BURK Catalase-peroxidase OS=Burkholderia dolosa AU0158 OX=350701 GN=katG PE=3 SV=1	4495	Nsco_NS_434_20203020_B_dolsa_HILIC3.9438.9438.4	controllerType=0 controllerNumber=1 scan=9438	36.9529	Trypsin	B3	TQCPFHHAAGSGTSNK	,S{+430}	,+430	430.173	430.17	430.173
33273:4	194	K.PS{+985.487}ANDPNYPQDLQNAEK.K	NA	S{+985}	722.344	4	2886.35	2886.35	0	0	79	Specific	316.23	152.1	8.92	4.13	53	>tr|A0A0D5IW51|A0A0D5IW51_9BURK Uncharacterized protein OS=Burkholderia dolosa AU0158 OX=350701 GN=AK34_5343 PE=4 SV=1	757	Nsco_NS_434_20203020_B_dolsa_HILIC1.34228.34228.4	controllerType=0 controllerNumber=1 scan=34228	94.5585	Trypsin	B1	PSANDPNYPQDLQNAEK	S{+985}	985	985.487	985.49	985.487
48476:2	611	Q.DVASATS{+372.136}FAALER.A	NA	S{+372}	855.406	2	1709.81	1709.81	0	0	35	NRagged	316.25	6.85	0	3.73	9	>tr|A2WFY8|A2WFY8_9BURK Beta-lactamase (Fragment) OS=Burkholderia dolosa AU0158 OX=350701 GN=AK34_3586 PE=3 SV=1	2846	Nsco_NS_434_20203020_B_dolsa_HILIC3.43233.43233.2	controllerType=0 controllerNumber=1 scan=43233	122.593	Trypsin	B3	DVASATSFAALER	S{+372}	372	372.136	372.14	372.136
35320:4	35	Q.AVAPRDDDADVQAGVAHDEPPAS{+596.210}DAAIAAAPK.E	NA	S{+596}	928.182	4	3709.71	3707.71	2	-1.8	107	NRagged	316.3	148.59	38.01	4.74	69	>tr|A0A0D5IV12|A0A0D5IV12_9BURK Sporulation related domain protein OS=Burkholderia dolosa AU0158 OX=350701 GN=AK34_4465 PE=4 SV=1	5589	Nsco_NS_434_20203020_B_dolsa_HILIC2.32851.32851.4	controllerType=0 controllerNumber=1 scan=32851	97.4544	Trypsin	B2	AVAPRDDDADVQAGVAHDEPPASDAAIAAAPK	S{+596}	596	596.21	596.21	596.21
29354:3	16	I.EEATS{+737.432}DYDREK.L	NA	S{+737}	694.008	3	2080.01	2080.01	0	0	354	NRagged	316.3	3.22	1.2	4.79	139	>tr|A2WC83|A2WC83_9BURK 60 kDa chaperonin OS=Burkholderia dolosa AU0158 OX=350701 GN=groL PE=3 SV=1	4759	Nsco_NS_434_20203020_B_dolsa_HILIC3.27822.27822.3	controllerType=0 controllerNumber=1 scan=27822	85.24	Trypsin	B3	EEATSDYDREK	S{+737}	737	737.432	737.43	737.432
32725:5	77	R.GKS{+234.807}GHDFDVAYVAAAGPEAHRK.T	NA	S{+235}	504.793	5	2519.93	2517.93	2	-2.7	135	Specific	316.31	26.92	0	6.06	41	>tr|A0A0D5IW26|A0A0D5IW26_9BURK DUF4142 domain-containing protein OS=Burkholderia dolosa AU0158 OX=350701 GN=AK34_5215 PE=4 SV=1	551	Nsco_NS_434_20203020_B_dolsa_HILIC1.33764.33764.2	controllerType=0 controllerNumber=1 scan=33764	93.5474	Trypsin	B1	GKSGHDFDVAYVAAAGPEAHRK	S{+235}	235	234.807	234.81	234.807
70187:4	34	R.QQQAAFS{+1779.877}NTIFVIGTR.L	NA	S{+1780}	890.958	4	3560.81	3560.81	0	0	116	Specific	316.31	117.26	4	4.78	87	>tr|A0A0D5J5Q9|A0A0D5J5Q9_9BURK Bacterial extracellular solute-binding s, 3 family protein OS=Burkholderia dolosa AU0158 OX=350701 GN=AK34_2479 PE=4 SV=1	1250	Nsco_NS_434_20203020_B_dolsa_HILIC2.60846.60846.4	controllerType=0 controllerNumber=1 scan=60846	159.358	Trypsin	B2	QQQAAFSNTIFVIGTR	S{+1780}	1780	1779.88	1779.88	1779.88
56484:5	27	M.PKPVVGDNGS{+577.234}GMHVHQSIWK.D	NA	S{+577}	551.272	5	2752.33	2750.33	2	-2.4	260	NRagged	316.32	58.74	3.49	5.61	154	>tr|A2W8Y7|A2W8Y7_9BURK Glutamine synthetase OS=Burkholderia dolosa AU0158 OX=350701 GN=glnA PE=3 SV=1	2944	Nsco_NS_434_20203020_B_dolsa_HILIC1.54140.54140.5	controllerType=0 controllerNumber=1 scan=54140	137.216	Trypsin	B1	PKPVVGDNGSGMHVHQSIWK	S{+577}	577	577.234	577.23	577.234
24874:5	3	K.GVKPSKPATTTTSANTSGTTSAGTGSTSTAATAGTSATAPAAS{+679.186}APEAATKPAK.S	NA	S{+679}	1086.52	5	5428.55	5428.55	0	0	95	Specific	316.35	138.97	23.7	4.06	577	>tr|A0A0D5J0G4|A0A0D5J0G4_9BURK Helix-hairpin-helix motif family protein OS=Burkholderia dolosa AU0158 OX=350701 GN=AK34_1279 PE=4 SV=1	1241	Nsco_NS_434_20203020_B_dolsa_HILIC1.26791.26791.5	controllerType=0 controllerNumber=1 scan=26791	78.2812	Trypsin	B1	GVKPSKPATTTTSANTSGTTSAGTGSTSTAATAGTSATAPAASAPEAATKPAK	S{+679}	679	679.186	679.19	679.186
76579:4	43	E.PVAAPAPAPVAAAS{+1867.969}GGFIGWLK.G	NA	S{+1868}	980.281	4	3918.1	3916.1	2	-1.7	553	NRagged	316.35	115.71	0	5.97	61	>tr|A0A0D5J022|A0A0D5J022_9BURK Ribonuclease E OS=Burkholderia dolosa AU0158 OX=350701 GN=rne PE=3 SV=1	1508	Nsco_NS_434_20203020_B_dolsa_HILIC3.65536.65536.4	controllerType=0 controllerNumber=1 scan=65536	172.015	Trypsin	B3	PVAAPAPAPVAAASGGFIGWLK	S{+1868}	1868	1867.97	1867.97	1867.97
68905:3	179	K.VGATLTVPALDANGS{+1164.418}ALAPASAGVAASGGAALAQHGASAPR.A	NA	S{+1164}	1588.44	3	4763.3	4761.3	2	-1.4	102	Specific	316.36	129.74	0	6.72	44	>tr|A0A0D5ISU6|A0A0D5ISU6_9BURK Putative fimV C-domain protein OS=Burkholderia dolosa AU0158 OX=350701 GN=AK34_4473 PE=4 SV=1	446	Nsco_NS_434_20203020_B_dolsa_HILIC2.59846.59846.3	controllerType=0 controllerNumber=1 scan=59846	157.237	Trypsin	B2	VGATLTVPALDANGSALAPASAGVAASGGAALAQHGASAPR	S{+1164}	1164	1164.42	1164.42	1164.42
55814:4	538	I.GYGS{+1198.333}QGHAHALNLK.D	NA	S{+1198}	663.772	4	2652.07	2651.07	1	-1.3	23	NRagged	316.39	48.17	0	5.32	10	>tr|A2W8P2|A2W8P2_9BURK Ketol-acid reductoisomerase (NADP(+)) OS=Burkholderia dolosa AU0158 OX=350701 GN=ilvC PE=3 SV=1	10	Nsco_NS_434_20203020_B_dolsa_HILIC2.49738.49738.3	controllerType=0 controllerNumber=1 scan=49738	136.132	Trypsin	B2	GYGSQGHAHALNLK	S{+1198}	1198	1198.33	1198.33	1198.33
12958:2	41	A.PAADTSAAAS{+1504.551}APAKK.D	NA	S{+1505}	1431.14	2	2861.26	2861.26	0	0	27	NRagged	316.39	63.62	0	6.07	261	>tr|A0A0D5J5Q7|A0A0D5J5Q7_9BURK Uncharacterized protein OS=Burkholderia dolosa AU0158 OX=350701 GN=AK34_2850 PE=4 SV=1	1986	Nsco_NS_434_20203020_B_dolsa_HILIC3.14303.14303.2	controllerType=0 controllerNumber=1 scan=14303	49.3575	Trypsin	B3	PAADTSAAASAPAKK	S{+1505}	1505	1504.55	1504.55	1504.55
51965:3	1	E.PEGAALEQQGLGWQS{+1205.524}TYGTGK.G	NA	S{+1206}	1128.53	3	3383.57	3383.57	0	0	277	NRagged	316.4	85.09	0	5.85	934	>tr|A2WCI5|A2WCI5_9BURK Catalase-peroxidase OS=Burkholderia dolosa AU0158 OX=350701 GN=katG PE=3 SV=1	4495	Nsco_NS_434_20203020_B_dolsa_HILIC2.46522.46522.3	controllerType=0 controllerNumber=1 scan=46522	129.428	Trypsin	B2	PEGAALEQQGLGWQSTYGTGK	S{+1206}	1206	1205.52	1205.52	1205.52
43312:5	148	I.GVKPVS{+1885.853}TEGTER.L	NA	S{+1886}	629.908	5	3145.51	3145.51	0	0	199	NRagged	316.42	92.98	0	2.22	50	>tr|A2W808|A2W808_9BURK Isocitrate dehydrogenase [NADP] OS=Burkholderia dolosa AU0158 OX=350701 GN=icd PE=4 SV=1	3947	Nsco_NS_434_20203020_B_dolsa_HILIC1.42544.42544.2	controllerType=0 controllerNumber=1 scan=42544	112.101	Trypsin	B1	GVKPVSTEGTER	S{+1886}	1886	1885.85	1885.85	1885.85
36197:5	27	Y.GGAAPHGGGAFS{+703.374}GKDPSKVDR.S	NA	S{+703}	535.074	5	2671.34	2671.34	0	0	256	NRagged	316.46	7.12	0	6.55	102	>tr|A0A0D5J686|A0A0D5J686_9BURK S-adenosylmethionine synthase OS=Burkholderia dolosa AU0158 OX=350701 GN=metK PE=3 SV=1	5576	Nsco_NS_434_20203020_B_dolsa_HILIC2.33578.33578.5	controllerType=0 controllerNumber=1 scan=33578	99.2022	Trypsin	B2	GGAAPHGGGAFSGKDPSKVDR	S{+703}	703	703.374	703.37	703.374
20351:3	1033	D.YRYAVAEHDC[+57.021]YS{+515.182}K.F	NA	C[+57], S{+515}	726.311	3	2176.92	2176.92	0	0	76	NRagged	316.5	24.98	24.98	5.79	5	>tr|A2W9W5|A2W9W5_9BURK Lipoprotein OS=Burkholderia dolosa AU0158 OX=350701 GN=AK34_1327 PE=4 SV=1	2699	Nsco_NS_434_20203020_B_dolsa_HILIC1.23040.23040.3	controllerType=0 controllerNumber=1 scan=23040	70.7425	Trypsin	B1	YRYAVAEHDCYSK	,S{+515}	,+515	515.182	515.18	515.182
10198:3	1	C.PFHHAAGS{+854.246}GTSNK.D	NA	S{+854}	722.628	3	2165.87	2164.87	1	-1.5	8	NRagged	316.53	143.76	0	6.24	846	>tr|A2WCI5|A2WCI5_9BURK Catalase-peroxidase OS=Burkholderia dolosa AU0158 OX=350701 GN=katG PE=3 SV=1	4495	Nsco_NS_434_20203020_B_dolsa_HILIC1.13127.13127.3	controllerType=0 controllerNumber=1 scan=13127	46.7432	Trypsin	B1	PFHHAAGSGTSNK	S{+854}	854	854.246	854.25	854.246
19098:4	131	N.YGAPRDDAPGTSAPSS{+974.411}DSR.S	NA	S{+974}	721.071	4	2881.26	2881.26	0	0	138	NRagged	316.53	120.42	0	4.66	38	>tr|A2WAK3|A2WAK3_9BURK RNA-binding protein Hfq OS=Burkholderia dolosa AU0158 OX=350701 GN=hfq PE=3 SV=1	2372	Nsco_NS_434_20203020_B_dolsa_HILIC1.21925.21925.4	controllerType=0 controllerNumber=1 scan=21925	68.378	Trypsin	B1	YGAPRDDAPGTSAPSSDSR	S{+974}	974	974.411	974.41	974.411
44346:4	5	K.QQQQQQQAANASKPTSSATAAAAAKPPS{+668.251}ANDANTGYFLQVGAYKTEGDAEQQR.A	NA	S{+668}	1541.23	4	6161.88	6161.88	0	0	176	Specific	316.54	316.54	2.07	6.31	284	>tr|A0A0D5IXZ2|A0A0D5IXZ2_9BURK Sporulation related domain protein OS=Burkholderia dolosa AU0158 OX=350701 GN=AK34_187 PE=4 SV=1	2026	Nsco_NS_434_20203020_B_dolsa_HILIC1.43445.43445.4	controllerType=0 controllerNumber=1 scan=43445	114.122	Trypsin	B1	QQQQQQQAANASKPTSSATAAAAAKPPSANDANTGYFLQVGAYKTEGDAEQQR	S{+668}	668	668.251	668.25	668.251
59137:4	734	R.RDAAPAAAGSSS{+667.227}VLPDAGLFPPHATPVPAR.E	NA	S{+667}	891.689	4	3563.73	3563.73	0	0	109	Specific	316.54	53.02	0	6.89	17	>tr|A2WA48|A2WA48_9BURK Sensor protein OS=Burkholderia dolosa AU0158 OX=350701 GN=AK34_1419 PE=4 SV=1	4415	Nsco_NS_434_20203020_B_dolsa_HILIC2.52303.52303.4	controllerType=0 controllerNumber=1 scan=52303	141.454	Trypsin	B2	RDAAPAAAGSSSVLPDAGLFPPHATPVPAR	S{+667}	667	667.227	667.23	667.227
05388:3	1	C.PFHHAAGS{+645.222}GTSNK.D	NA	S{+645}	652.62	3	1955.85	1955.85	0	0	8	NRagged	316.55	231.35	4.96	4.66	934	>tr|A2WCI5|A2WCI5_9BURK Catalase-peroxidase OS=Burkholderia dolosa AU0158 OX=350701 GN=katG PE=3 SV=1	4495	Nsco_NS_434_20203020_B_dolsa_HILIC2.7803.7803.3	controllerType=0 controllerNumber=1 scan=7803	32.9623	Trypsin	B2	PFHHAAGSGTSNK	S{+645}	645	645.222	645.22	645.222
59671:3	1057	I.EVAAYPEYHPQS{+442.338}R.S	NA	S{+442}	664.027	3	1990.07	1989.07	1	-1.7	132	NRagged	316.57	113.35	0	5.19	5	>tr|A2W5Y4|A2W5Y4_9BURK Methylenetetrahydrofolate reductase OS=Burkholderia dolosa AU0158 OX=350701 GN=metF PE=3 SV=1	3020	Nsco_NS_434_20203020_B_dolsa_HILIC2.52738.52738.4	controllerType=0 controllerNumber=1 scan=52738	142.409	Trypsin	B2	EVAAYPEYHPQSR	S{+442}	442	442.338	442.34	442.338
04829:3	1	C.PFHHAAGS{+816.178}GTSNK.D	NA	S{+816}	709.939	3	2127.8	2126.8	1	-1.6	8	NRagged	316.59	87.97	0	5.61	934	>tr|A2WCI5|A2WCI5_9BURK Catalase-peroxidase OS=Burkholderia dolosa AU0158 OX=350701 GN=katG PE=3 SV=1	4495	Nsco_NS_434_20203020_B_dolsa_HILIC2.7316.7316.3	controllerType=0 controllerNumber=1 scan=7316	31.7452	Trypsin	B2	PFHHAAGSGTSNK	S{+816}	816	816.178	816.18	816.178
03426:3	260	K.LDS{+269.066}KPGQHGR.T	NA	S{+269}	455.55	3	1364.64	1363.64	1	-2.5	34	Specific	316.6	67.88	0	2.17	34	>tr|A2WDD8|A2WDD8_9BURK 30S ribosomal protein S4 OS=Burkholderia dolosa AU0158 OX=350701 GN=rpsD PE=3 SV=1	3386	Nsco_NS_434_20203020_B_dolsa_HILIC2.6031.6031.3	controllerType=0 controllerNumber=1 scan=6031	28.6244	Trypsin	B2	LDSKPGQHGR	S{+269}	269	269.066	269.07	269.066
61545:7	260	R.AHGGPS{+1734.728}VEVIQAGESYSDAYAHALNVQQER.G	NA	S{+1735}	703.754	7	4920.24	4918.24	2	-1.4	113	Specific	316.6	29.04	0	4.95	23	>tr|A2W7H1|A2W7H1_9BURK L-threonine dehydratase OS=Burkholderia dolosa AU0158 OX=350701 GN=ilvA PE=3 SV=1	2292	Nsco_NS_434_20203020_B_dolsa_HILIC3.53588.53588.5	controllerType=0 controllerNumber=1 scan=53588	145.017	Trypsin	B3	AHGGPSVEVIQAGESYSDAYAHALNVQQER	S{+1735}	1735	1734.73	1734.73	1734.73
64317:4	1267	R.LEAAGYDPS{+1093.618}RGDDGEYPADIQAAEAR.A	NA	S{+1094}	958.468	4	3830.85	3830.85	0	0	39	Specific	316.64	54.5	49.31	4.8	5	>tr|A0A0D5IV89|A0A0D5IV89_9BURK Uncharacterized protein OS=Burkholderia dolosa AU0158 OX=350701 GN=AK34_3417 PE=4 SV=1	5564	Nsco_NS_434_20203020_B_dolsa_HILIC1.60774.60774.4	controllerType=0 controllerNumber=1 scan=60774	150.995	Trypsin	B1	LEAAGYDPSRGDDGEYPADIQAAEAR	S{+1094}	1094	1093.62	1093.62	1093.62
57243:5	75	R.ERDAHASAS{+586.290}ASPWAALPDWR.L	NA	S{+586}	556.872	5	2780.33	2780.33	0	0	475	Specific	316.77	316.77	0	5.86	30	>tr|A2WGG3|A2WGG3_9BURK Acetyl/propionyl-CoA carboxylase OS=Burkholderia dolosa AU0158 OX=350701 GN=AK34_3385 PE=4 SV=1	2510	Nsco_NS_434_20203020_B_dolsa_HILIC2.50827.50827.4	controllerType=0 controllerNumber=1 scan=50827	138.326	Trypsin	B2	ERDAHASASASPWAALPDWR	S{+586}	586	586.29	586.29	586.29
43525:2	534	F.FANS{+216.071}GAEANEAALK.L	NA	S{+216}	805.377	2	1609.75	1608.75	1	-2.1	102	NRagged	316.78	38.85	11.24	4.7	8	>tr|A2WBC7|A2WBC7_9BURK Acetylornithine aminotransferase OS=Burkholderia dolosa AU0158 OX=350701 GN=astC PE=3 SV=1	4182	Nsco_NS_434_20203020_B_dolsa_HILIC1.42730.42730.2	controllerType=0 controllerNumber=1 scan=42730	112.538	Trypsin	B1	FANSGAEANEAALK	S{+216}	216	216.071	216.07	216.071
34143:3	178	R.LNEHPQMPFAAS{+684.232}APSQK.Y	NA	S{+684}	846.716	3	2538.13	2537.13	1	-1.3	43	Specific	316.79	107.85	0	4.67	69	>tr|A2WBT2|A2WBT2_9BURK Uncharacterized protein OS=Burkholderia dolosa AU0158 OX=350701 GN=AK34_2140 PE=4 SV=1	4084	Nsco_NS_434_20203020_B_dolsa_HILIC2.31844.31844.3	controllerType=0 controllerNumber=1 scan=31844	94.9699	Trypsin	B2	LNEHPQMPFAASAPSQK	S{+684}	684	684.232	684.23	684.232
67410:2	652	D.PSGLNDS{+344.149}QGYMTAVAAR.A	NA	S{+344}	1041.99	2	2082.97	2081.97	1	-1.6	311	NRagged	316.79	95.65	0	6.14	8	>tr|A2WJ76|A2WJ76_9BURK Phosphatidylserine decarboxylase OS=Burkholderia dolosa AU0158 OX=350701 GN=AK34_5169 PE=3 SV=1	3445	Nsco_NS_434_20203020_B_dolsa_HILIC3.58125.58125.2	controllerType=0 controllerNumber=1 scan=58125	154.866	Trypsin	B3	PSGLNDSQGYMTAVAAR	S{+344}	344	344.149	344.15	344.149
75676:5	421	R.RDQYSDFGGANS{+759.349}YYVGYGIDLTDRWK.V	NA	S{+759}	761.955	5	3805.75	3805.75	0	0	402	Specific	316.82	110.18	0	5.72	15	>tr|A0A0D5J134|A0A0D5J134_9BURK TonB dependent receptor family protein OS=Burkholderia dolosa AU0158 OX=350701 GN=AK34_624 PE=3 SV=1	4922	Nsco_NS_434_20203020_B_dolsa_HILIC1.69991.69991.4	controllerType=0 controllerNumber=1 scan=69991	169.922	Trypsin	B1	RDQYSDFGGANSYYVGYGIDLTDRWK	S{+759}	759	759.349	759.35	759.349
49763:4	205	L.TGS{+922.527}AVAVADKYSADAAER.I	NA	S{+923}	676.854	4	2704.39	2704.39	0	0	39	NRagged	316.85	4.46	4.46	3.14	30	>tr|A2WEH4|A2WEH4_9BURK Gamma-glutamyltransferase OS=Burkholderia dolosa AU0158 OX=350701 GN=ggt PE=4 SV=1	4578	Nsco_NS_434_20203020_B_dolsa_HILIC2.44735.44735.4	controllerType=0 controllerNumber=1 scan=44735	125.567	Trypsin	B2	TGSAVAVADKYSADAAER	S{+923}	923	922.527	922.53	922.527
60875:3	147	R.RQEDHIELIAS{+266.162}ENYTSPAVMAAQGSQLTNK.Y	NA	S{+266}	1189.93	3	3567.77	3567.77	0	0	26	Specific	316.86	225.06	0.8	7.82	38	>tr|A0A0D5J1Q4|A0A0D5J1Q4_9BURK Serine hydroxymethyltransferase OS=Burkholderia dolosa AU0158 OX=350701 GN=glyA PE=3 SV=1	849	Nsco_NS_434_20203020_B_dolsa_HILIC2.53651.53651.3	controllerType=0 controllerNumber=1 scan=53651	144.304	Trypsin	B2	RQEDHIELIASENYTSPAVMAAQGSQLTNK	S{+266}	266	266.162	266.16	266.162
06863:5	569	R.AVS{+796.365}ADHKLEVK.L	NA	S{+796}	399.611	5	1994.03	1993.03	1	-1.7	19	Specific	316.86	46.32	0	3.43	13	>tr|A2WDM8|A2WDM8_9BURK OsmC-like protein OS=Burkholderia dolosa AU0158 OX=350701 GN=AK34_4555 PE=4 SV=1	4760	Nsco_NS_434_20203020_B_dolsa_HILIC2.9043.9043.3	controllerType=0 controllerNumber=1 scan=9043	35.8399	Trypsin	B2	AVSADHKLEVK	S{+796}	796	796.365	796.37	796.365
66946:3	120	D.PIAS{+1839.615}GTAEPQGDDGK.F	NA	S{+1840}	1095.1	3	3283.29	3282.29	1	-1	160	NRagged	316.93	15	0	4.78	27	>tr|A0A0D5IW02|A0A0D5IW02_9BURK HintN domain-containing protein OS=Burkholderia dolosa AU0158 OX=350701 GN=AK34_3542 PE=4 SV=1	5064	Nsco_NS_434_20203020_B_dolsa_HILIC2.58348.58348.3	controllerType=0 controllerNumber=1 scan=58348	154.124	Trypsin	B2	PIASGTAEPQGDDGK	S{+1840}	1840	1839.62	1839.62	1839.62
40075:4	127	K.RLGIASVAVYS{+611.127}DADAHAK.H	NA	S{+611}	614.779	4	2456.09	2455.09	1	-1.4	23	Specific	316.94	217.19	0	7.25	21	>tr|A2WGG3|A2WGG3_9BURK Acetyl/propionyl-CoA carboxylase OS=Burkholderia dolosa AU0158 OX=350701 GN=AK34_3385 PE=4 SV=1	2510	Nsco_NS_434_20203020_B_dolsa_HILIC3.36378.36378.3	controllerType=0 controllerNumber=1 scan=36378	106.014	Trypsin	B3	RLGIASVAVYSDADAHAK	S{+611}	611	611.127	611.13	611.127
75701:4	53	L.PDGTVLVTGGNGGSYLS{+635.342}SAELYHTDTK.T	NA	S{+635}	844.919	4	3376.65	3374.65	2	-2	326	NRagged	316.95	40.07	0	6.72	57	>tr|A0A0D5IVR9|A0A0D5IVR9_9BURK Kelch motif family protein OS=Burkholderia dolosa AU0158 OX=350701 GN=AK34_5714 PE=4 SV=1	856	Nsco_NS_434_20203020_B_dolsa_HILIC2.65400.65400.4	controllerType=0 controllerNumber=1 scan=65400	169.685	Trypsin	B2	PDGTVLVTGGNGGSYLSSAELYHTDTK	S{+635}	635	635.342	635.34	635.342
02591:3	4	K.GSGAKPAS{+623.203}APKPASAAH.-	NA	S{+623}	710.335	3	2128.99	2127.99	1	-1.6	498	CRagged	316.96	208.53	0	6.88	278	>tr|A0A0D5J2T6|A0A0D5J2T6_9BURK PDZ domain-containing protein OS=Burkholderia dolosa AU0158 OX=350701 GN=AK34_245 PE=3 SV=1	877	Nsco_NS_434_20203020_B_dolsa_HILIC2.5232.5232.3	controllerType=0 controllerNumber=1 scan=5232	26.6924	Trypsin	B2	GSGAKPASAPKPASAAH	S{+623}	623	623.203	623.2	623.203
61876:3	162	D.PDGQGEWDLDS{+1257.480}QSIVGSAGGQVGR.L	NA	S{+1257}	1225.2	3	3673.6	3672.6	1	-0.9	288	NRagged	316.99	30.47	0	6.51	48	>tr|A2WDS2|A2WDS2_9BURK Pseudomonalisin OS=Burkholderia dolosa AU0158 OX=350701 GN=pcp PE=4 SV=1	4032	Nsco_NS_434_20203020_B_dolsa_HILIC1.58512.58512.3	controllerType=0 controllerNumber=1 scan=58512	145.914	Trypsin	B1	PDGQGEWDLDSQSIVGSAGGQVGR	S{+1257}	1257	1257.48	1257.48	1257.48
06153:3	584	K.LS{+479.261}RGELER.V	NA	S{+479}	480.267	3	1438.79	1438.79	0	0	128	Specific	317.01	125.83	125.83	3.68	11	>tr|A0A0D5J0V3|A0A0D5J0V3_9BURK Glutamate dehydrogenase OS=Burkholderia dolosa AU0158 OX=350701 GN=AK34_2480 PE=3 SV=1	1658	Nsco_NS_434_20203020_B_dolsa_HILIC2.8436.8436.2	controllerType=0 controllerNumber=1 scan=8436	34.4284	Trypsin	B2	LSRGELER	S{+479}	479	479.261	479.26	479.261
65145:5	14	Q.VGAIS{+1566.824}ANSDSSIGDRIAEAMDK.V	NA	S{+1567}	755.983	5	3775.88	3773.88	2	-1.8	147	NRagged	317.02	19.41	0.77	6.09	162	>tr|A2WC83|A2WC83_9BURK 60 kDa chaperonin OS=Burkholderia dolosa AU0158 OX=350701 GN=groL PE=3 SV=1	4759	Nsco_NS_434_20203020_B_dolsa_HILIC1.61464.61464.5	controllerType=0 controllerNumber=1 scan=61464	152.422	Trypsin	B1	VGAISANSDSSIGDRIAEAMDK	S{+1567}	1567	1566.82	1566.82	1566.82
11935:4	828	R.PAQLS{+280.024}DDEIRER.M	NA	S{+280}	428.188	4	1709.73	1708.73	1	-2	130	Specific	317.02	73.06	0	5.56	5	>tr|A0A0D5J226|A0A0D5J226_9BURK [2Fe-2S] binding domain protein OS=Burkholderia dolosa AU0158 OX=350701 GN=AK34_154 PE=4 SV=1	1209	Nsco_NS_434_20203020_B_dolsa_HILIC1.15316.15316.4	controllerType=0 controllerNumber=1 scan=15316	53.159	Trypsin	B1	PAQLSDDEIRER	S{+280}	280	280.024	280.02	280.024
29626:4	166	Y.HLHHILVDS{+835.346}EQQAK.E	NA	S{+835}	623.558	4	2491.21	2490.21	1	-1.3	134	NRagged	317.03	7.65	7.65	5.51	32	>tr|A2W9K8|A2W9K8_9BURK Peptidylprolyl isomerase OS=Burkholderia dolosa AU0158 OX=350701 GN=AK34_1212 PE=4 SV=1	2695	Nsco_NS_434_20203020_B_dolsa_HILIC1.30766.30766.4	controllerType=0 controllerNumber=1 scan=30766	86.4164	Trypsin	B1	HLHHILVDSEQQAK	S{+835}	835	835.346	835.35	835.346
38008:3	5	A.PPSADNGAS{+837.320}QPQQFDPNRALQGK.T	NA	S{+837}	1088.17	3	3262.49	3260.49	2	-2.1	52	NRagged	317.04	7.39	0	7.23	284	>tr|A0A0D5IXZ2|A0A0D5IXZ2_9BURK Sporulation related domain protein OS=Burkholderia dolosa AU0158 OX=350701 GN=AK34_187 PE=4 SV=1	2026	Nsco_NS_434_20203020_B_dolsa_HILIC1.38095.38095.3	controllerType=0 controllerNumber=1 scan=38095	102.63	Trypsin	B1	PPSADNGASQPQQFDPNRALQGK	S{+837}	837	837.32	837.32	837.32
75861:7	1052	A.AHFHGPAPVGQNAGVQVPIPKDELS{+1823.887}SPIKGSK.V	NA	S{+1824}	727.952	7	5089.62	5086.62	3	-2	76	NRagged	317.16	1.4	0	7.74	5	>tr|A2W7G0|A2W7G0_9BURK CHRD domain protein OS=Burkholderia dolosa AU0158 OX=350701 GN=AK34_341 PE=4 SV=1	2896	Nsco_NS_434_20203020_B_dolsa_HILIC1.70140.70140.7	controllerType=0 controllerNumber=1 scan=70140	170.279	Trypsin	B1	AHFHGPAPVGQNAGVQVPIPKDELSSPIKGSK	S{+1824}	1824	1823.89	1823.89	1823.89
75178:4	55	A.TGTS{+1534.719}HLHVFWQASGGVTEPGSSGSPIYSPEKR.V	NA	S{+1535}	1223.59	4	4891.35	4891.35	0	0	173	NRagged	317.19	37.6	0	4.08	197	>sp|LYSC_LYSEN|(Common contaminant protein)	5638	Nsco_NS_434_20203020_B_dolsa_HILIC2.64984.64984.4	controllerType=0 controllerNumber=1 scan=64984	168.696	Trypsin	B2	TGTSHLHVFWQASGGVTEPGSSGSPIYSPEKR	S{+1535}	1535	1534.72	1534.72	1534.72
55295:4	27	K.PVVGDNGS{+777.375}GMHVHQSIWK.D	NA	S{+777}	682.087	4	2725.32	2725.32	0	0	262	Specific	317.19	56.74	0.26	5.07	120	>tr|A2W8Y7|A2W8Y7_9BURK Glutamine synthetase OS=Burkholderia dolosa AU0158 OX=350701 GN=glnA PE=3 SV=1	2944	Nsco_NS_434_20203020_B_dolsa_HILIC3.48748.48748.4	controllerType=0 controllerNumber=1 scan=48748	134.49	Trypsin	B3	PVVGDNGSGMHVHQSIWK	S{+777}	777	777.375	777.38	777.375
47926:3	424	S.FGGSTMYGS{+1343.519}DQTVSGYTR.S	NA	S{+1344}	1086.46	3	3257.35	3257.35	0	0	50	NRagged	317.23	2.19	0	5.05	66	>tr|A0A0D5J334|A0A0D5J334_9BURK Uncharacterized protein OS=Burkholderia dolosa AU0158 OX=350701 GN=AK34_704 PE=4 SV=1	5588	Nsco_NS_434_20203020_B_dolsa_HILIC3.42812.42812.3	controllerType=0 controllerNumber=1 scan=42812	121.625	Trypsin	B3	FGGSTMYGSDQTVSGYTR	S{+1344}	1344	1343.52	1343.52	1343.52
74511:5	25	V.DS{+1856.918}GGANLPNQDDVFPDRDHFGR.I	NA	S{+1857}	858.407	5	4288	4286	2	-1.6	144	NRagged	317.25	11.87	0	4.33	122	>tr|A2WGG5|A2WGG5_9BURK Acetyl-CoA carboxylase OS=Burkholderia dolosa AU0158 OX=350701 GN=AK34_3383 PE=4 SV=1	2851	Nsco_NS_434_20203020_B_dolsa_HILIC1.69037.69037.5	controllerType=0 controllerNumber=1 scan=69037	167.856	Trypsin	B1	DSGGANLPNQDDVFPDRDHFGR	S{+1857}	1857	1856.92	1856.92	1856.92
34274:6	2189	K.KPFFS{+1550.935}LEER.L	NA	S{+1551}	451.596	6	2704.54	2703.54	1	-1.2	42	Specific	317.25	29.23	0	2.01	2	>tr|A2W7B8|A2W7B8_9BURK Phosphopantetheine adenylyltransferase OS=Burkholderia dolosa AU0158 OX=350701 GN=coaD PE=3 SV=1	2802	Nsco_NS_434_20203020_B_dolsa_HILIC2.31950.31950.3	controllerType=0 controllerNumber=1 scan=31950	95.2056	Trypsin	B2	KPFFSLEER	S{+1551}	1551	1550.93	1550.93	1550.93
03397:4	352	Y.QGAANSHNS{+541.159}DSTKK.L	NA	S{+541}	497.464	4	1986.84	1985.84	1	-1.7	911	NRagged	317.27	6.67	0	4.98	18	>tr|A0A0D5IZJ8|A0A0D5IZJ8_9BURK Bacterial SH3 domain protein OS=Burkholderia dolosa AU0158 OX=350701 GN=AK34_2931 PE=4 SV=1	5420	Nsco_NS_434_20203020_B_dolsa_HILIC1.6426.6426.4	controllerType=0 controllerNumber=1 scan=6426	31.0788	Trypsin	B1	QGAANSHNSDSTKK	S{+541}	541	541.159	541.16	541.159
08233:4	110	R.TAS{+250.238}ANLEDPNKPR.G	NA	S{+250}	416.743	4	1663.95	1662.95	1	-2	607	Specific	317.29	46.59	0	5.3	32	>tr|A2WD41|A2WD41_9BURK ATPase with chaperone activity ATP-binding subunit OS=Burkholderia dolosa AU0158 OX=350701 GN=clpV PE=3 SV=1	4064	Nsco_NS_434_20203020_B_dolsa_HILIC2.10399.10399.4	controllerType=0 controllerNumber=1 scan=10399	39.4119	Trypsin	B2	TASANLEDPNKPR	S{+250}	250	250.238	250.24	250.238
11897:4	148	Y.TVHAS{+1447.564}YQGSDETR.A	NA	S{+1448}	725.56	4	2899.22	2898.22	1	-1.2	115	NRagged	317.31	174.34	0	4.68	54	>tr|A0A0D5J5P9|A0A0D5J5P9_9BURK Carboxypeptidase regulatory-like domain protein OS=Burkholderia dolosa AU0158 OX=350701 GN=AK34_475 PE=4 SV=1	1018	Nsco_NS_434_20203020_B_dolsa_HILIC2.13592.13592.4	controllerType=0 controllerNumber=1 scan=13592	47.772	Trypsin	B2	TVHASYQGSDETR	S{+1448}	1448	1447.56	1447.56	1447.56
62510:3	249	R.EPAGASPGNGASQPRPS{+568.198}SLQQLLALK.N	NA	S{+568}	1048.53	3	3143.56	3142.56	1	-1.1	245	Specific	317.32	113.54	1.2	6.17	41	>tr|A0A0D5ISU6|A0A0D5ISU6_9BURK Putative fimV C-domain protein OS=Burkholderia dolosa AU0158 OX=350701 GN=AK34_4473 PE=4 SV=1	446	Nsco_NS_434_20203020_B_dolsa_HILIC3.54312.54312.3	controllerType=0 controllerNumber=1 scan=54312	146.519	Trypsin	B3	EPAGASPGNGASQPRPSSLQQLLALK	S{+568}	568	568.198	568.2	568.198
36720:5	598	K.RS{+501.252}EEHIQSGMIAYGALQK.I	NA	S{+501}	505.059	5	2521.26	2519.26	2	-2.7	315	Specific	317.33	216.24	0	6.16	11	>tr|A0A0D5J6E8|A0A0D5J6E8_9BURK Cytochrome d ubiquinol oxidase subunit 1 OS=Burkholderia dolosa AU0158 OX=350701 GN=cydA PE=3 SV=1	298	Nsco_NS_434_20203020_B_dolsa_HILIC2.33992.33992.4	controllerType=0 controllerNumber=1 scan=33992	100.16	Trypsin	B2	RSEEHIQSGMIAYGALQK	S{+501}	501	501.252	501.25	501.252
26926:4	18	K.PWFC[+57.021]S{+972.384}GC[+57.021]PHNTSTNVPEGSR.A	NA	C[+57]*2, S{+972}	816.846	4	3264.36	3262.36	2	-2.1	458	Specific	317.39	4.17	0	6.41	140	>tr|A2W5U7|A2W5U7_9BURK Indolepyruvate ferredoxin oxidoreductase OS=Burkholderia dolosa AU0158 OX=350701 GN=AK34_2836 PE=4 SV=1	3230	Nsco_NS_434_20203020_B_dolsa_HILIC1.28515.28515.3	controllerType=0 controllerNumber=1 scan=28515	81.9164	Trypsin	B1	PWFCSGCPHNTSTNVPEGSR	*2,S{+972}	*2,+972	972.384	972.38	972.384
67883:2	848	V.NVTVIS{+211.583}LDQAPEGYK.K	NA	S{+212}	923.717	2	1846.43	1845.43	1	-1.8	364	NRagged	317.46	92.73	0	6.13	5	>tr|A0A0D5IS89|A0A0D5IS89_9BURK Formaldehyde dehydrogenase, glutathione-independent OS=Burkholderia dolosa AU0158 OX=350701 GN=fdhA PE=3 SV=1	1502	Nsco_NS_434_20203020_B_dolsa_HILIC1.63628.63628.2	controllerType=0 controllerNumber=1 scan=63628	156.577	Trypsin	B1	NVTVISLDQAPEGYK	S{+212}	212	211.583	211.58	211.583
58340:4	1374	V.IEAS{+495.313}DVRPAVKEQIESLGAK.F	NA	S{+495}	659.624	4	2635.47	2635.47	0	0	190	NRagged	317.47	14.38	14.38	5.88	3	>tr|A2WCK6|A2WCK6_9BURK Alanine dehydrogenase/PNT OS=Burkholderia dolosa AU0158 OX=350701 GN=AK34_2450 PE=4 SV=1	2198	Nsco_NS_434_20203020_B_dolsa_HILIC3.51101.51101.4	controllerType=0 controllerNumber=1 scan=51101	139.544	Trypsin	B3	IEASDVRPAVKEQIESLGAK	S{+495}	495	495.313	495.31	495.313
30276:3	189	H.AAITNAVYYPSANAES{+237.028}RK.Y	NA	S{+237}	722.005	3	2164	2163	1	-1.6	300	NRagged	317.5	34.13	0	6.4	39	>tr|A2W9Z4|A2W9Z4_9BURK Putrescine-binding periplasmic protein OS=Burkholderia dolosa AU0158 OX=350701 GN=AK34_1357 PE=3 SV=1	2707	Nsco_NS_434_20203020_B_dolsa_HILIC3.28519.28519.3	controllerType=0 controllerNumber=1 scan=28519	87.1085	Trypsin	B3	AAITNAVYYPSANAESRK	S{+237}	237	237.028	237.03	237.028
62890:4	76	A.GALIS{+566.320}GGADTAEAKLEIMEAC[+57.021]GIK.V	NA	C[+57], S{+566}	743.637	4	2971.53	2971.53	0	0	254	NRagged	317.54	2.37	2.37	4.42	59	>tr|A2W7Q2|A2W7Q2_9BURK Succinate--CoA ligase [ADP-forming] subunit alpha OS=Burkholderia dolosa AU0158 OX=350701 GN=sucD PE=3 SV=1	3002	Nsco_NS_434_20203020_B_dolsa_HILIC3.54629.54629.4	controllerType=0 controllerNumber=1 scan=54629	147.268	Trypsin	B3	GALISGGADTAEAKLEIMEACGIK	,S{+566}	,+566	566.32	566.32	566.32
32670:5	48	R.VRHPSEVLS{+436.527}VGQEVTAK.I	NA	S{+437}	455.511	5	2273.52	2272.52	1	-1.5	237	Specific	317.58	207.35	2.17	7.31	71	>tr|A0A0D5J3H3|A0A0D5J3H3_9BURK 30S ribosomal protein S1 OS=Burkholderia dolosa AU0158 OX=350701 GN=rpsA PE=3 SV=1	5444	Nsco_NS_434_20203020_B_dolsa_HILIC3.30435.30435.4	controllerType=0 controllerNumber=1 scan=30435	91.9187	Trypsin	B3	VRHPSEVLSVGQEVTAK	S{+437}	437	436.527	436.53	436.527
22537:2	2299	V.PSNADDES{+448.196}DDDDTE.-	NA	S{+448}	986.856	2	1972.7	1972.7	0	0	579	Non	317.62	77.79	0	4.3	2	>tr|A0A0D5J696|A0A0D5J696_9BURK Uncharacterized protein OS=Burkholderia dolosa AU0158 OX=350701 GN=AK34_444 PE=4 SV=1	2100	Nsco_NS_434_20203020_B_dolsa_HILIC3.22502.22502.2	controllerType=0 controllerNumber=1 scan=22502	71.0667	Trypsin	B3	PSNADDESDDDDTE	S{+448}	448	448.196	448.2	448.196
68319:3	18	C.SVQSNC[+57.021]LS{+1602.666}VEPLETEFGTKR.Q	NA	C[+57], S{+1603}	1295.93	3	3885.78	3883.78	2	-1.7	671	NRagged	317.63	9.85	0	6.85	140	>tr|A2W5U7|A2W5U7_9BURK Indolepyruvate ferredoxin oxidoreductase OS=Burkholderia dolosa AU0158 OX=350701 GN=AK34_2836 PE=4 SV=1	3230	Nsco_NS_434_20203020_B_dolsa_HILIC1.63987.63987.3	controllerType=0 controllerNumber=1 scan=63987	157.371	Trypsin	B1	SVQSNCLSVEPLETEFGTKR	,S{+1603}	,+1603	1602.67	1602.67	1602.67
00734:3	4	K.GSGAKPAS{+608.239}APKPASAAH.-	NA	S{+608}	705.347	3	2114.03	2113.03	1	-1.6	498	CRagged	317.64	317.64	0	7.44	265	>tr|A0A0D5J2T6|A0A0D5J2T6_9BURK PDZ domain-containing protein OS=Burkholderia dolosa AU0158 OX=350701 GN=AK34_245 PE=3 SV=1	877	Nsco_NS_434_20203020_B_dolsa_HILIC1.4111.4111.3	controllerType=0 controllerNumber=1 scan=4111	24.9145	Trypsin	B1	GSGAKPASAPKPASAAH	S{+608}	608	608.239	608.24	608.239
40204:3	20	A.AGNVQGVAS{+226.114}VNDDNLQPDDPEVRYHDVK.S	NA	S{+226}	1094.19	3	3280.55	3277.55	3	-3.1	81	NRagged	317.74	25.9	0	6.35	86	>tr|A2W9N9|A2W9N9_9BURK LysM domain protein OS=Burkholderia dolosa AU0158 OX=350701 GN=AK34_1244 PE=4 SV=1	3054	Nsco_NS_434_20203020_B_dolsa_HILIC2.36792.36792.3	controllerType=0 controllerNumber=1 scan=36792	106.7	Trypsin	B2	AGNVQGVASVNDDNLQPDDPEVRYHDVK	S{+226}	226	226.114	226.11	226.114
51975:4	1658	V.YLTYS{+711.441}DRIVSGSPK.N	NA	S{+711}	575.071	4	2297.26	2297.26	0	0	123	NRagged	317.77	1.43	1.2	3.91	5	>tr|A0A0D5J1R9|A0A0D5J1R9_9BURK CreA family protein OS=Burkholderia dolosa AU0158 OX=350701 GN=AK34_2077 PE=4 SV=1	2063	Nsco_NS_434_20203020_B_dolsa_HILIC1.50306.50306.4	controllerType=0 controllerNumber=1 scan=50306	129.577	Trypsin	B1	YLTYSDRIVSGSPK	S{+711}	711	711.441	711.44	711.441
25245:4	407	K.KPVC[+57.021]YS{+546.133}HC[+57.021]LPSGLK.E	NA	C[+57]*2, S{+546}	548.993	4	2192.95	2191.95	1	-1.5	172	Specific	317.79	82.17	0	6.19	11	>tr|A2WG91|A2WG91_9BURK PvdM OS=Burkholderia dolosa AU0158 OX=350701 GN=AK34_3469 PE=4 SV=1	3836	Nsco_NS_434_20203020_B_dolsa_HILIC3.24615.24615.4	controllerType=0 controllerNumber=1 scan=24615	76.8213	Trypsin	B3	KPVCYSHCLPSGLK	*2,S{+546}	*2,+546	546.133	546.13	546.133
65663:6	319	Y.PLS{+776.281}EVRPEHALQLDRDGKTPLPVLPK.I	NA	S{+776}	614.49	6	3681.91	3681.91	0	0	83	NRagged	317.81	21.57	1.93	6.99	11	>tr|A2WF42|A2WF42_9BURK Acid phosphatase, Burkholderia-type family protein OS=Burkholderia dolosa AU0158 OX=350701 GN=acpA PE=4 SV=1	2400	Nsco_NS_434_20203020_B_dolsa_HILIC3.56792.56792.5	controllerType=0 controllerNumber=1 scan=56792	151.943	Trypsin	B3	PLSEVRPEHALQLDRDGKTPLPVLPK	S{+776}	776	776.281	776.28	776.281
68239:4	149	N.TLDASGNVVQAHASINGLDPSSTS{+1786.843}NQVAAR.V	NA	S{+1787}	1192.58	4	4767.32	4767.32	0	0	349	NRagged	317.82	29.99	0	2.78	83	>tr|A0A0D5J5A2|A0A0D5J5A2_9BURK Gram-negative porin family protein OS=Burkholderia dolosa AU0158 OX=350701 GN=AK34_2594 PE=4 SV=1	82	Nsco_NS_434_20203020_B_dolsa_HILIC1.63923.63923.4	controllerType=0 controllerNumber=1 scan=63923	157.25	Trypsin	B1	TLDASGNVVQAHASINGLDPSSTSNQVAAR	S{+1787}	1787	1786.84	1786.84	1786.84
35424:3	7	A.PPSADNGAS{+765.299}QPQQFDPNRALQGK.T	NA	S{+765}	1064.16	3	3190.47	3188.47	2	-2.1	52	NRagged	317.83	29.73	0	7.01	285	>tr|A0A0D5IXZ2|A0A0D5IXZ2_9BURK Sporulation related domain protein OS=Burkholderia dolosa AU0158 OX=350701 GN=AK34_187 PE=4 SV=1	2026	Nsco_NS_434_20203020_B_dolsa_HILIC3.32652.32652.3	controllerType=0 controllerNumber=1 scan=32652	97.3306	Trypsin	B3	PPSADNGASQPQQFDPNRALQGK	S{+765}	765	765.299	765.3	765.299
41799:3	79	K.AADAGGSKPAAGAPAAPAAPAPVAVPAS{+1163.429}AVSGSAAQ.-	NA	S{+1163}	1382.99	3	4146.96	4145.96	1	-0.8	149	CRagged	317.85	181.22	0.24	8.1	138	>tr|A0A0D5J0Z1|A0A0D5J0Z1_9BURK Outer membrane lipid asymmetry maintenance protein MlaD OS=Burkholderia dolosa AU0158 OX=350701 GN=mlaD PE=4 SV=1	1870	Nsco_NS_434_20203020_B_dolsa_HILIC1.41247.41247.3	controllerType=0 controllerNumber=1 scan=41247	109.347	Trypsin	B1	AADAGGSKPAAGAPAAPAAPAPVAVPASAVSGSAAQ	S{+1163}	1163	1163.43	1163.43	1163.43
24311:3	12	M.DDGHHTVDPVLS{+216.149}NYK.S	NA	S{+216}	638.652	3	1913.94	1912.94	1	-1.8	521	NRagged	317.85	162.94	0	6.11	116	>tr|A2WAM2|A2WAM2_9BURK 2-oxoglutarate dehydrogenase complex OS=Burkholderia dolosa AU0158 OX=350701 GN=sucA PE=4 SV=1	3205	Nsco_NS_434_20203020_B_dolsa_HILIC2.24134.24134.3	controllerType=0 controllerNumber=1 scan=24134	75.1181	Trypsin	B2	DDGHHTVDPVLSNYK	S{+216}	216	216.149	216.15	216.149
43825:4	7	K.QQQQQQQAANASKPTS{+596.218}SATAAAAAKPPSANDANTGYFLQVGAYK.T	NA	S{+596}	1269.86	4	5076.41	5075.41	1	-0.7	176	Specific	317.85	175.11	9.51	6.15	285	>tr|A0A0D5IXZ2|A0A0D5IXZ2_9BURK Sporulation related domain protein OS=Burkholderia dolosa AU0158 OX=350701 GN=AK34_187 PE=4 SV=1	2026	Nsco_NS_434_20203020_B_dolsa_HILIC3.39477.39477.4	controllerType=0 controllerNumber=1 scan=39477	113.817	Trypsin	B3	QQQQQQQAANASKPTSSATAAAAAKPPSANDANTGYFLQVGAYK	S{+596}	596	596.218	596.22	596.218
31556:4	10	R.GGTKVEPGLAEKWDVS{+742.318}SDGK.V	NA	S{+742}	701.842	4	2804.35	2802.35	2	-2.4	77	Specific	317.85	317.85	0.73	8.55	145	>tr|A2W6R4|A2W6R4_9BURK ABC-type dipeptide transport system periplasmic component OS=Burkholderia dolosa AU0158 OX=350701 GN=AK34_66 PE=4 SV=1	2484	Nsco_NS_434_20203020_B_dolsa_HILIC3.29535.29535.3	controllerType=0 controllerNumber=1 scan=29535	89.6216	Trypsin	B3	GGTKVEPGLAEKWDVSSDGK	S{+742}	742	742.318	742.32	742.318
31930:2	1	R.TEWKPAS{+465.554}GANDVFEGRDR.A	NA	S{+466}	1251.76	2	2502.52	2500.52	2	-2.7	653	Specific	317.95	114.09	0	4.81	934	>tr|A2WCI5|A2WCI5_9BURK Catalase-peroxidase OS=Burkholderia dolosa AU0158 OX=350701 GN=katG PE=3 SV=1	4495	Nsco_NS_434_20203020_B_dolsa_HILIC2.30085.30085.2	controllerType=0 controllerNumber=1 scan=30085	90.6554	Trypsin	B2	TEWKPASGANDVFEGRDR	S{+466}	466	465.554	465.55	465.554
34256:3	65	V.TAHTGAFS{+238.044}VYPSTDRDGK.I	NA	S{+238}	716.987	3	2148.95	2147.95	1	-1.6	97	NRagged	317.95	34.18	0	6.43	73	>tr|A2W866|A2W866_9BURK Uncharacterized protein OS=Burkholderia dolosa AU0158 OX=350701 GN=AK34_620 PE=4 SV=1	2232	Nsco_NS_434_20203020_B_dolsa_HILIC3.31713.31713.3	controllerType=0 controllerNumber=1 scan=31713	95.0358	Trypsin	B3	TAHTGAFSVYPSTDRDGK	S{+238}	238	238.044	238.04	238.044
48962:3	95	K.AADAGGSKPAAGAPAAPAAPAPVAVPAS{+694.225}AVSGSAAQ.-	NA	S{+694}	1226.92	3	3678.75	3676.75	2	-1.8	149	CRagged	317.96	136.27	0	6.3	119	>tr|A0A0D5J0Z1|A0A0D5J0Z1_9BURK Outer membrane lipid asymmetry maintenance protein MlaD OS=Burkholderia dolosa AU0158 OX=350701 GN=mlaD PE=4 SV=1	1870	Nsco_NS_434_20203020_B_dolsa_HILIC2.44111.44111.3	controllerType=0 controllerNumber=1 scan=44111	124.228	Trypsin	B2	AADAGGSKPAAGAPAAPAAPAPVAVPASAVSGSAAQ	S{+694}	694	694.225	694.23	694.225
56012:4	84	K.PAEDAESATAPAADAVADTAAEPASEPASAQAGS{+690.347}QTLVIDRPLR.S	NA	S{+690}	1245.61	4	4979.43	4979.43	0	0	112	Specific	318	17.92	0	6.09	34	>tr|A0A0D5IZX9|A0A0D5IZX9_9BURK Probable septum site-determining protein MinC OS=Burkholderia dolosa AU0158 OX=350701 GN=minC PE=3 SV=1	5339	Nsco_NS_434_20203020_B_dolsa_HILIC1.53780.53780.4	controllerType=0 controllerNumber=1 scan=53780	136.538	Trypsin	B1	PAEDAESATAPAADAVADTAAEPASEPASAQAGSQTLVIDRPLR	S{+690}	690	690.347	690.35	690.347
49310:8	28	T.AS{+1918.916}GIVIPDAAAEKPDQGEVLAVGPGKRDDK.G	NA	S{+1919}	616.318	8	4923.49	4922.49	1	-0.7	22	NRagged	318.03	6.77	0.85	6.86	51	>tr|A0A0D5J6R1|A0A0D5J6R1_9BURK 10 kDa chaperonin OS=Burkholderia dolosa AU0158 OX=350701 GN=groS PE=3 SV=1	1780	Nsco_NS_434_20203020_B_dolsa_HILIC1.48172.48172.4	controllerType=0 controllerNumber=1 scan=48172	125.276	Trypsin	B1	ASGIVIPDAAAEKPDQGEVLAVGPGKRDDK	S{+1919}	1919	1918.92	1918.92	1918.92
72476:4	235	R.RIHALAGS{+797.238}APQPGTVAYALEQLK.T	NA	S{+797}	798.393	4	3190.55	3188.55	2	-2.1	174	Specific	318.03	83.26	0	6.98	17	>tr|A2W897|A2W897_9BURK Phosphoenolpyruvate carboxylase OS=Burkholderia dolosa AU0158 OX=350701 GN=ppc PE=3 SV=1	2305	Nsco_NS_434_20203020_B_dolsa_HILIC2.62833.62833.4	controllerType=0 controllerNumber=1 scan=62833	163.903	Trypsin	B2	RIHALAGSAPQPGTVAYALEQLK	S{+797}	797	797.238	797.24	797.238
70207:5	258	R.KS{+801.424}DFHGGAIINMGSEASDAPLPLQSAYVASK.H	NA	S{+801}	794.002	5	3965.98	3962.98	3	-2.5	136	Specific	318.04	111.61	0	7.12	21	>tr|A2WJB6|A2WJB6_9BURK Short chain dehydrogenase family protein OS=Burkholderia dolosa AU0158 OX=350701 GN=AK34_5219 PE=3 SV=1	3284	Nsco_NS_434_20203020_B_dolsa_HILIC1.65478.65478.4	controllerType=0 controllerNumber=1 scan=65478	160.37	Trypsin	B1	KSDFHGGAIINMGSEASDAPLPLQSAYVASK	S{+801}	801	801.424	801.42	801.424
01841:4	443	A.DADDS{+785.332}ADEDADDSTSKK.T	NA	S{+785}	643.262	4	2570.03	2570.03	0	0	275	NRagged	318.08	15.45	9.59	5.89	8	>tr|A0A0D5IX66|A0A0D5IX66_9BURK Non-homologous end joining protein Ku OS=Burkholderia dolosa AU0158 OX=350701 GN=ku PE=3 SV=1	185	Nsco_NS_434_20203020_B_dolsa_HILIC1.4976.4976.4	controllerType=0 controllerNumber=1 scan=4976	27.7822	Trypsin	B1	DADDSADEDADDSTSKK	S{+785}	785	785.332	785.33	785.332
45398:5	1098	K.NAEQAFWHS{+531.402}DDFDDGIKK.L	NA	S{+531}	531.875	5	2655.35	2654.35	1	-1.3	51	Specific	318.08	40.06	0	6.82	5	>tr|A0A0D5J3L0|A0A0D5J3L0_9BURK MotA/TolQ/ExbB proton channel family protein OS=Burkholderia dolosa AU0158 OX=350701 GN=AK34_917 PE=3 SV=1	5323	Nsco_NS_434_20203020_B_dolsa_HILIC1.44298.44298.4	controllerType=0 controllerNumber=1 scan=44298	115.882	Trypsin	B1	NAEQAFWHSDDFDDGIKK	S{+531}	531	531.402	531.4	531.402
17313:3	5	K.AAAAAAASADAGAS{+1931.661}APAAASSTK.A	NA	S{+1932}	1264.86	3	3792.57	3791.57	1	-0.9	157	Specific	318.13	318.13	0	7.74	372	>tr|A0A0D5J0G4|A0A0D5J0G4_9BURK Helix-hairpin-helix motif family protein OS=Burkholderia dolosa AU0158 OX=350701 GN=AK34_1279 PE=4 SV=1	1241	Nsco_NS_434_20203020_B_dolsa_HILIC3.18287.18287.3	controllerType=0 controllerNumber=1 scan=18287	60.0183	Trypsin	B3	AAAAAAASADAGASAPAAASSTK	S{+1932}	1932	1931.66	1931.66	1931.66
18772:5	40	E.PEPS{+998.499}HKQPEPAVEADHHPDK.C	NA	S{+998}	649.718	5	3244.56	3243.56	1	-1	80	NRagged	318.14	98.19	10.7	6.08	98	>tr|A0A0D5IRW1|A0A0D5IRW1_9BURK Uncharacterized protein OS=Burkholderia dolosa AU0158 OX=350701 GN=AK34_4658 PE=4 SV=1	1482	Nsco_NS_434_20203020_B_dolsa_HILIC1.21641.21641.5	controllerType=0 controllerNumber=1 scan=21641	67.7483	Trypsin	B1	PEPSHKQPEPAVEADHHPDK	S{+998}	998	998.499	998.5	998.499
33429:5	77	R.GKS{+337.218}GHDFDVAYVAAAGPEAHRK.T	NA	S{+337}	524.875	5	2620.34	2620.34	0	0	135	Specific	318.16	24.3	8.27	7.23	41	>tr|A0A0D5IW26|A0A0D5IW26_9BURK DUF4142 domain-containing protein OS=Burkholderia dolosa AU0158 OX=350701 GN=AK34_5215 PE=4 SV=1	551	Nsco_NS_434_20203020_B_dolsa_HILIC1.34348.34348.4	controllerType=0 controllerNumber=1 scan=34348	94.7634	Trypsin	B1	GKSGHDFDVAYVAAAGPEAHRK	S{+337}	337	337.218	337.22	337.218
48262:2	14	N.GQS{+510.172}AFETVTETSFPGK.W	NA	S{+510}	1098.49	2	2195.97	2195.97	0	0	27	NRagged	318.18	43.69	43.69	2.89	157	>tr|A2W9I4|A2W9I4_9BURK Peroxiredoxin OS=Burkholderia dolosa AU0158 OX=350701 GN=AK34_1181 PE=4 SV=1	3764	Nsco_NS_434_20203020_B_dolsa_HILIC2.43557.43557.2	controllerType=0 controllerNumber=1 scan=43557	122.954	Trypsin	B2	GQSAFETVTETSFPGK	S{+510}	510	510.172	510.17	510.172
38576:3	38	Q.DS{+293.182}AHWHQVGVQADYALSKR.T	NA	S{+293}	821.087	3	2461.24	2461.24	0	0	301	NRagged	318.18	22.03	6.09	5.19	123	>tr|A2WFL9|A2WFL9_9BURK Gram-negative porin family protein OS=Burkholderia dolosa AU0158 OX=350701 GN=AK34_3734 PE=4 SV=1	4133	Nsco_NS_434_20203020_B_dolsa_HILIC3.35191.35191.3	controllerType=0 controllerNumber=1 scan=35191	103.329	Trypsin	B3	DSAHWHQVGVQADYALSKR	S{+293}	293	293.182	293.18	293.182
26489:3	140	D.HHNES{+471.297}TDFIIDR.L	NA	S{+471}	652.335	3	1954.99	1954.99	0	0	59	NRagged	318.18	22.84	0.8	2.46	50	>tr|A2W8H7|A2W8H7_9BURK Transaldolase OS=Burkholderia dolosa AU0158 OX=350701 GN=tal PE=3 SV=1	3933	Nsco_NS_434_20203020_B_dolsa_HILIC3.25564.25564.3	controllerType=0 controllerNumber=1 scan=25564	79.3443	Trypsin	B3	HHNESTDFIIDR	S{+471}	471	471.297	471.3	471.297
49788:3	24	R.LVANPS{+666.229}DALANGDAVVVSTPTARPASGTAGAKS.-	NA	S{+666}	1245.61	3	3734.81	3731.81	3	-2.7	377	CRagged	318.21	163.8	2.4	7.73	112	>tr|A2WEQ1|A2WEQ1_9BURK Efflux transporter, RND family, MFP subunit OS=Burkholderia dolosa AU0158 OX=350701 GN=AK34_4099 PE=3 SV=1	3362	Nsco_NS_434_20203020_B_dolsa_HILIC3.44294.44294.3	controllerType=0 controllerNumber=1 scan=44294	124.951	Trypsin	B3	LVANPSDALANGDAVVVSTPTARPASGTAGAKS	S{+666}	666	666.229	666.23	666.229
01412:3	427	G.AGDDSAASSS{+1209.290}SSSSSHSTTGAK.I	NA	S{+1209}	1065.38	3	3194.12	3194.12	0	0	43	NRagged	318.21	135.21	0	6.63	35	>tr|A0A0D5IYQ6|A0A0D5IYQ6_9BURK BON domain protein OS=Burkholderia dolosa AU0158 OX=350701 GN=AK34_5220 PE=4 SV=1	1151	Nsco_NS_434_20203020_B_dolsa_HILIC3.4220.4220.3	controllerType=0 controllerNumber=1 scan=4220	24.1328	Trypsin	B3	AGDDSAASSSSSSSSHSTTGAK	S{+1209}	1209	1209.29	1209.29	1209.29
57928:3	9	E.HTVIS{+201.065}NASC[+57.021]TTNC[+57.021]LAPLVKPLNDK.I	NA	C[+57]*2, S{+201}	952.141	3	2854.41	2854.41	0	0	147	NRagged	318.23	28.63	16.7	5.91	242	>tr|A2WCR0|A2WCR0_9BURK Glyceraldehyde-3-phosphate dehydrogenase OS=Burkholderia dolosa AU0158 OX=350701 GN=gap PE=3 SV=1	2415	Nsco_NS_434_20203020_B_dolsa_HILIC2.51349.51349.3	controllerType=0 controllerNumber=1 scan=51349	139.427	Trypsin	B2	HTVISNASCTTNCLAPLVKPLNDK	*2,S{+201}	*2,+201	201.065	201.06	201.065
65563:4	20	V.YGDASKYPVIFEANKPMLS{+258.082}SPDRIYPGQK.L	NA	S{+258}	883.187	4	3529.73	3529.73	0	0	121	NRagged	318.23	25.59	1.2	5.31	86	>tr|A2W9N9|A2W9N9_9BURK LysM domain protein OS=Burkholderia dolosa AU0158 OX=350701 GN=AK34_1244 PE=4 SV=1	3054	Nsco_NS_434_20203020_B_dolsa_HILIC2.57271.57271.4	controllerType=0 controllerNumber=1 scan=57271	151.857	Trypsin	B2	YGDASKYPVIFEANKPMLSSPDRIYPGQK	S{+258}	258	258.082	258.08	258.082
58451:4	588	K.DDEGALRAAIES{+443.238}FKK.S	NA	S{+443}	524.027	4	2093.09	2093.09	0	0	495	Specific	318.26	213.68	24.39	5.94	12	>tr|A2W667|A2W667_9BURK ATP synthase subunit alpha OS=Burkholderia dolosa AU0158 OX=350701 GN=atpA PE=3 SV=1	3701	Nsco_NS_434_20203020_B_dolsa_HILIC3.51192.51192.4	controllerType=0 controllerNumber=1 scan=51192	139.741	Trypsin	B3	DDEGALRAAIESFKK	S{+443}	443	443.238	443.24	443.238
03491:4	100	Y.AEATHPHS{+814.419}AQQPK.A	NA	S{+814}	555.032	4	2217.11	2216.11	1	-1.5	126	NRagged	318.28	35.82	8.13	3.82	45	>tr|A0A0D5J656|A0A0D5J656_9BURK 50S ribosomal protein L13 OS=Burkholderia dolosa AU0158 OX=350701 GN=rplM PE=3 SV=1	1553	Nsco_NS_434_20203020_B_dolsa_HILIC2.6084.6084.4	controllerType=0 controllerNumber=1 scan=6084	28.7374	Trypsin	B2	AEATHPHSAQQPK	S{+814}	814	814.419	814.42	814.419
68574:4	947	G.PQS{+904.547}DNPLAYHYYDR.T	NA	S{+905}	661.838	4	2644.33	2643.33	1	-1.3	15	NRagged	318.29	34.2	7.35	4.74	8	>tr|A0A0D5IX81|A0A0D5IX81_9BURK Xylose isomerase OS=Burkholderia dolosa AU0158 OX=350701 GN=xylA PE=3 SV=1	191	Nsco_NS_434_20203020_B_dolsa_HILIC2.59584.59584.5	controllerType=0 controllerNumber=1 scan=59584	156.667	Trypsin	B2	PQSDNPLAYHYYDR	S{+905}	905	904.547	904.55	904.547
60670:3	1239	H.PQLPDC[+57.021]PGHAS{+1085.615}FVR.D	NA	C[+57], S{+1086}	889.464	3	2666.38	2666.38	0	0	291	NRagged	318.41	121.68	37.63	5.38	4	>tr|A2W9X9|A2W9X9_9BURK Cystathionine beta-lyase OS=Burkholderia dolosa AU0158 OX=350701 GN=metC PE=3 SV=1	4364	Nsco_NS_434_20203020_B_dolsa_HILIC3.52898.52898.3	controllerType=0 controllerNumber=1 scan=52898	143.479	Trypsin	B3	PQLPDCPGHASFVR	,S{+1086}	,+1086	1085.62	1085.62	1085.62
50846:4	270	F.PASDPPAVGGGS{+1411.083}R.I	NA	S{+1411}	645.67	4	2579.66	2578.66	1	-1.3	45	NRagged	318.43	154.7	0	5.56	23	>tr|A2WEX3|A2WEX3_9BURK Uncharacterized protein OS=Burkholderia dolosa AU0158 OX=350701 GN=AK34_4019 PE=4 SV=1	3081	Nsco_NS_434_20203020_B_dolsa_HILIC1.49376.49376.6	controllerType=0 controllerNumber=1 scan=49376	127.613	Trypsin	B1	PASDPPAVGGGSR	S{+1411}	1411	1411.08	1411.08	1411.08
12396:3	1	E.TQC[+57.021]PFHHAAGSGTS{+345.082}NK.D	NA	C[+57], S{+345}	682.619	3	2045.84	2044.84	1	-1.6	5	NRagged	318.44	53.09	9.07	5.76	807	>tr|A2WCI5|A2WCI5_9BURK Catalase-peroxidase OS=Burkholderia dolosa AU0158 OX=350701 GN=katG PE=3 SV=1	4495	Nsco_NS_434_20203020_B_dolsa_HILIC3.13816.13816.3	controllerType=0 controllerNumber=1 scan=13816	48.1022	Trypsin	B3	TQCPFHHAAGSGTSNK	,S{+345}	,+345	345.082	345.08	345.082
62544:3	249	R.EPAGASPGNGASQPRPS{+568.193}SLQQLLALK.N	NA	S{+568}	1048.52	3	3143.56	3142.56	1	-1.1	245	Specific	318.46	162.51	1.2	7.78	41	>tr|A0A0D5ISU6|A0A0D5ISU6_9BURK Putative fimV C-domain protein OS=Burkholderia dolosa AU0158 OX=350701 GN=AK34_4473 PE=4 SV=1	446	Nsco_NS_434_20203020_B_dolsa_HILIC3.54341.54341.3	controllerType=0 controllerNumber=1 scan=54341	146.589	Trypsin	B3	EPAGASPGNGASQPRPSSLQQLLALK	S{+568}	568	568.193	568.19	568.193
31532:3	206	K.PS{+1000.454}ANDPNYPQDLQNAEK.K	NA	S{+1000}	967.779	3	2901.32	2901.32	0	0	79	Specific	318.49	89.69	7.5	5.44	42	>tr|A0A0D5IW51|A0A0D5IW51_9BURK Uncharacterized protein OS=Burkholderia dolosa AU0158 OX=350701 GN=AK34_5343 PE=4 SV=1	757	Nsco_NS_434_20203020_B_dolsa_HILIC2.29772.29772.3	controllerType=0 controllerNumber=1 scan=29772	89.9747	Trypsin	B2	PSANDPNYPQDLQNAEK	S{+1000}	1000	1000.45	1000.45	1000.45
65852:3	938	V.DAANDGDHDIDLERNGS{+201.099}VLTLTFENGSK.I	NA	S{+201}	1068.84	3	3204.49	3204.49	0	0	22	NRagged	318.53	116.92	3.37	4.06	15	>tr|A2WDC5|A2WDC5_9BURK Iron-sulfur cluster assembly protein CyaY OS=Burkholderia dolosa AU0158 OX=350701 GN=cyaY PE=3 SV=1	3430	Nsco_NS_434_20203020_B_dolsa_HILIC1.62019.62019.3	controllerType=0 controllerNumber=1 scan=62019	153.449	Trypsin	B1	DAANDGDHDIDLERNGSVLTLTFENGSK	S{+201}	201	201.099	201.1	201.099
47726:5	320	K.ASGNNVQAQIGSS{+836.481}TSYFNTSGNGSSNQIAAR.V	NA	S{+836}	786.188	5	3926.91	3924.91	2	-1.7	349	Specific	318.54	154.7	0	4.77	36	>tr|A2WGS4|A2WGS4_9BURK Gram-negative porin family protein OS=Burkholderia dolosa AU0158 OX=350701 GN=AK34_3251 PE=4 SV=1	3246	Nsco_NS_434_20203020_B_dolsa_HILIC2.43023.43023.2	controllerType=0 controllerNumber=1 scan=43023	121.598	Trypsin	B2	ASGNNVQAQIGSSTSYFNTSGNGSSNQIAAR	S{+836}	836	836.481	836.48	836.481
01242:3	4	K.GSGAKPAS{+1227.337}APKPASAAH.-	NA	S{+1227}	911.713	3	2733.12	2732.12	1	-1.2	498	CRagged	318.57	318.57	0	7.71	267	>tr|A0A0D5J2T6|A0A0D5J2T6_9BURK PDZ domain-containing protein OS=Burkholderia dolosa AU0158 OX=350701 GN=AK34_245 PE=3 SV=1	877	Nsco_NS_434_20203020_B_dolsa_HILIC3.4077.4077.3	controllerType=0 controllerNumber=1 scan=4077	23.7075	Trypsin	B3	GSGAKPASAPKPASAAH	S{+1227}	1227	1227.34	1227.34	1227.34
79505:4	217	D.GS{+399.354}LIKFDGNAAVLLNNKLEPIGTR.I	NA	S{+399}	735.699	4	2939.77	2939.77	0	0	74	NRagged	318.6	33	33	7.39	47	>tr|A0A0D5J1Z5|A0A0D5J1Z5_9BURK 50S ribosomal protein L14 OS=Burkholderia dolosa AU0158 OX=350701 GN=rplN PE=3 SV=1	1702	Nsco_NS_434_20203020_B_dolsa_HILIC1.73152.73152.4	controllerType=0 controllerNumber=1 scan=73152	175.35	Trypsin	B1	GSLIKFDGNAAVLLNNKLEPIGTR	S{+399}	399	399.354	399.35	399.354
53884:3	1	E.PEGAALEQQGLGWQS{+1215.541}TYGTGK.G	NA	S{+1216}	1131.87	3	3393.59	3393.59	0	0	277	NRagged	318.6	80.43	0.8	6.05	807	>tr|A2WCI5|A2WCI5_9BURK Catalase-peroxidase OS=Burkholderia dolosa AU0158 OX=350701 GN=katG PE=3 SV=1	4495	Nsco_NS_434_20203020_B_dolsa_HILIC3.47663.47663.3	controllerType=0 controllerNumber=1 scan=47663	132.256	Trypsin	B3	PEGAALEQQGLGWQSTYGTGK	S{+1216}	1216	1215.54	1215.54	1215.54
41099:3	792	A.VVADDAES{+213.070}QRGELLTVTNR.D	NA	S{+213}	763.047	3	2287.13	2286.13	1	-1.5	47	NRagged	318.61	45.98	2.86	5.22	7	>tr|A2WC66|A2WC66_9BURK Mannose-1-phosphate guanylyltransferase/mannose-6-phosphate isomerase OS=Burkholderia dolosa AU0158 OX=350701 GN=AK34_2297 PE=3 SV=1	4142	Nsco_NS_434_20203020_B_dolsa_HILIC3.37242.37242.3	controllerType=0 controllerNumber=1 scan=37242	108.204	Trypsin	B3	VVADDAESQRGELLTVTNR	S{+213}	213	213.07	213.07	213.07
10179:3	252	K.VDGVYS{+328.175}ADPKKDPSATR.Y	NA	S{+328}	712.031	3	2134.08	2134.08	0	0	163	Specific	318.62	31.84	14.55	5.49	22	>tr|A0A0D5IY56|A0A0D5IY56_9BURK Uridylate kinase OS=Burkholderia dolosa AU0158 OX=350701 GN=pyrH PE=3 SV=1	1152	Nsco_NS_434_20203020_B_dolsa_HILIC1.13109.13109.3	controllerType=0 controllerNumber=1 scan=13109	46.7104	Trypsin	B1	VDGVYSADPKKDPSATR	S{+328}	328	328.175	328.18	328.175
33218:5	35	Y.GGAAPHGGGAFS{+832.472}GKDPSKVDR.S	NA	S{+832}	560.894	5	2800.44	2800.44	0	0	256	NRagged	318.62	122.09	0	7.08	95	>tr|A0A0D5J686|A0A0D5J686_9BURK S-adenosylmethionine synthase OS=Burkholderia dolosa AU0158 OX=350701 GN=metK PE=3 SV=1	5576	Nsco_NS_434_20203020_B_dolsa_HILIC3.30873.30873.4	controllerType=0 controllerNumber=1 scan=30873	92.994	Trypsin	B3	GGAAPHGGGAFSGKDPSKVDR	S{+832}	832	832.472	832.47	832.472
33872:3	213	K.PTNHAWLEGEVS{+307.127}PSASSK.A	NA	S{+307}	735.35	3	2204.04	2204.04	0	0	75	Specific	318.63	65.8	0	2.6	72	>tr|A0A0D5IVL8|A0A0D5IVL8_9BURK Uncharacterized protein OS=Burkholderia dolosa AU0158 OX=350701 GN=AK34_5593 PE=4 SV=1	931	Nsco_NS_434_20203020_B_dolsa_HILIC1.34695.34695.3	controllerType=0 controllerNumber=1 scan=34695	95.4329	Trypsin	B1	PTNHAWLEGEVSPSASSK	S{+307}	307	307.127	307.13	307.127
18895:3	333	H.GAELPGES{+223.123}HGATSLAR.T	NA	S{+223}	592.636	3	1775.89	1775.89	0	0	71	NRagged	318.63	25.09	25.09	2.32	24	>tr|A2WGY4|A2WGY4_9BURK Putative chromosome partitioning protein, ATP-binding subunit OS=Burkholderia dolosa AU0158 OX=350701 GN=AK34_3182 PE=4 SV=1	4012	Nsco_NS_434_20203020_B_dolsa_HILIC3.19576.19576.3	controllerType=0 controllerNumber=1 scan=19576	63.501	Trypsin	B3	GAELPGESHGATSLAR	S{+223}	223	223.123	223.12	223.123
19717:4	1584	I.DS{+523.258}HQHFWR.Y	NA	S{+523}	409.695	4	1635.76	1635.76	0	0	7	NRagged	318.68	55.99	1.52	1.25	3	>tr|A2WG44|A2WG44_9BURK Amidohydrolase family protein OS=Burkholderia dolosa AU0158 OX=350701 GN=AK34_3520 PE=4 SV=1	3434	Nsco_NS_434_20203020_B_dolsa_HILIC3.20190.20190.3	controllerType=0 controllerNumber=1 scan=20190	65.1227	Trypsin	B3	DSHQHFWR	S{+523}	523	523.258	523.26	523.258
07054:3	3	K.AAAAAAASADAGAS{+1732.616}APAAASSTK.A	NA	S{+1733}	1198.18	3	3592.53	3592.53	0	0	157	Specific	318.7	191.87	0	7.34	577	>tr|A0A0D5J0G4|A0A0D5J0G4_9BURK Helix-hairpin-helix motif family protein OS=Burkholderia dolosa AU0158 OX=350701 GN=AK34_1279 PE=4 SV=1	1241	Nsco_NS_434_20203020_B_dolsa_HILIC1.10358.10358.3	controllerType=0 controllerNumber=1 scan=10358	40.6931	Trypsin	B1	AAAAAAASADAGASAPAAASSTK	S{+1733}	1733	1732.62	1732.62	1732.62
54098:4	95	V.HGS{+1256.637}VITYDGQRDFYTAR.G	NA	S{+1257}	811.401	4	3242.58	3242.58	0	0	157	NRagged	318.71	61.1	61.1	4.26	73	>tr|A2W7D5|A2W7D5_9BURK Lipopolysaccharide export system protein LptA OS=Burkholderia dolosa AU0158 OX=350701 GN=lptA PE=3 SV=1	2675	Nsco_NS_434_20203020_B_dolsa_HILIC1.52125.52125.4	controllerType=0 controllerNumber=1 scan=52125	133.217	Trypsin	B1	HGSVITYDGQRDFYTAR	S{+1257}	1257	1256.64	1256.64	1256.64
59598:3	68	T.GANNDSS{+396.204}KWEPKPNDPGLETEYLK.R	NA	S{+396}	1029.16	3	3085.48	3085.48	0	0	201	NRagged	318.74	42.3	0.4	5.23	73	>tr|A2WAP2|A2WAP2_9BURK NlpB/DapX lipofamily protein OS=Burkholderia dolosa AU0158 OX=350701 GN=AK34_1684 PE=4 SV=1	4154	Nsco_NS_434_20203020_B_dolsa_HILIC1.56734.56734.3	controllerType=0 controllerNumber=1 scan=56734	142.492	Trypsin	B1	GANNDSSKWEPKPNDPGLETEYLK	S{+396}	396	396.204	396.2	396.204
12057:4	681	K.AS{+356.276}HVHVAGFR.S	NA	S{+356}	360.217	4	1437.85	1436.85	1	-2.3	135	Specific	318.74	158.76	0	3.91	7	>tr|A2WFY6|A2WFY6_9BURK SIS domain protein OS=Burkholderia dolosa AU0158 OX=350701 GN=AK34_3590 PE=4 SV=1	3939	Nsco_NS_434_20203020_B_dolsa_HILIC3.13508.13508.3	controllerType=0 controllerNumber=1 scan=13508	47.3142	Trypsin	B3	ASHVHVAGFR	S{+356}	356	356.276	356.28	356.276
56768:3	682	Q.TYGAGESFS{+1111.532}VPGNSR.F	NA	S{+1112}	880.75	3	2640.23	2640.23	0	0	76	NRagged	318.74	63.69	0	3.88	17	>tr|A2WFA4|A2WFA4_9BURK Pyrimidine/purine nucleoside phosphorylase OS=Burkholderia dolosa AU0158 OX=350701 GN=ppnP PE=3 SV=1	2	Nsco_NS_434_20203020_B_dolsa_HILIC3.49884.49884.3	controllerType=0 controllerNumber=1 scan=49884	136.882	Trypsin	B3	TYGAGESFSVPGNSR	S{+1112}	1112	1111.53	1111.53	1111.53
03893:2	5	K.DKAASAAAAS{+1265.439}GA.-	NA	S{+1265}	1128.47	2	2255.92	2255.92	0	0	191	CRagged	318.75	142.46	30.95	5.81	372	>tr|A0A0D5J0G4|A0A0D5J0G4_9BURK Helix-hairpin-helix motif family protein OS=Burkholderia dolosa AU0158 OX=350701 GN=AK34_1279 PE=4 SV=1	1241	Nsco_NS_434_20203020_B_dolsa_HILIC3.6348.6348.2	controllerType=0 controllerNumber=1 scan=6348	29.1222	Trypsin	B3	DKAASAAAASGA	S{+1265}	1265	1265.44	1265.44	1265.44
07333:3	1	C.PFHHAAGS{+901.433}GTSNK.D	NA	S{+901}	738.357	3	2213.06	2212.06	1	-1.5	8	NRagged	318.76	91.64	0	4.88	846	>tr|A2WCI5|A2WCI5_9BURK Catalase-peroxidase OS=Burkholderia dolosa AU0158 OX=350701 GN=katG PE=3 SV=1	4495	Nsco_NS_434_20203020_B_dolsa_HILIC1.10605.10605.3	controllerType=0 controllerNumber=1 scan=10605	41.2911	Trypsin	B1	PFHHAAGSGTSNK	S{+901}	901	901.433	901.43	901.433
45850:4	148	E.TSGIGVKPVS{+798.441}TEGTER.L	NA	S{+798}	604.827	4	2416.29	2416.29	0	0	195	NRagged	318.78	19.23	0	5.38	50	>tr|A2W808|A2W808_9BURK Isocitrate dehydrogenase [NADP] OS=Burkholderia dolosa AU0158 OX=350701 GN=icd PE=4 SV=1	3947	Nsco_NS_434_20203020_B_dolsa_HILIC1.44700.44700.4	controllerType=0 controllerNumber=1 scan=44700	116.743	Trypsin	B1	TSGIGVKPVSTEGTER	S{+798}	798	798.441	798.44	798.441
73529:4	151	R.SAFDQVYC[+57.021]SS{+1200.678}NEFSQLDRELNDQYGR.L	NA	C[+57], S{+1201}	1083.77	4	4332.04	4329.04	3	-2.3	31	Specific	318.8	100.82	0	7.22	39	>tr|A2WFX2|A2WFX2_9BURK LprI domain-containing protein OS=Burkholderia dolosa AU0158 OX=350701 GN=AK34_3605 PE=4 SV=1	4434	Nsco_NS_434_20203020_B_dolsa_HILIC3.63105.63105.3	controllerType=0 controllerNumber=1 scan=63105	166.142	Trypsin	B3	SAFDQVYCSSNEFSQLDRELNDQYGR	,S{+1201}	,+1201	1200.68	1200.68	1200.68
37060:3	35	R.DDDADVQAGVAHDEPPAS{+595.208}DAAIAAAPK.E	NA	S{+595}	1072.14	3	3214.41	3212.41	2	-2.1	112	Specific	318.81	181.2	0	8.1	69	>tr|A0A0D5IV12|A0A0D5IV12_9BURK Sporulation related domain protein OS=Burkholderia dolosa AU0158 OX=350701 GN=AK34_4465 PE=4 SV=1	5589	Nsco_NS_434_20203020_B_dolsa_HILIC2.34259.34259.3	controllerType=0 controllerNumber=1 scan=34259	100.787	Trypsin	B2	DDDADVQAGVAHDEPPASDAAIAAAPK	S{+595}	595	595.208	595.21	595.208
77507:3	17	V.GDKLEAFTVVAAKPGFNNHEENGQS{+296.122}AFETVTETSFPGK.W	NA	S{+296}	1450.69	3	4350.07	4350.07	0	0	5	NRagged	318.83	124.15	2.92	7.7	143	>tr|A2W9I4|A2W9I4_9BURK Peroxiredoxin OS=Burkholderia dolosa AU0158 OX=350701 GN=AK34_1181 PE=4 SV=1	3764	Nsco_NS_434_20203020_B_dolsa_HILIC1.71478.71478.3	controllerType=0 controllerNumber=1 scan=71478	172.945	Trypsin	B1	GDKLEAFTVVAAKPGFNNHEENGQSAFETVTETSFPGK	S{+296}	296	296.122	296.12	296.122
56236:3	23	K.TNAHLTQYDTAHGKFPGDVS{+265.174}VDGDYLVVNGDK.I	NA	S{+265}	1234.61	3	3701.8	3698.8	3	-2.7	43	Specific	318.83	318.83	0	9.07	220	>tr|A2WCR0|A2WCR0_9BURK Glyceraldehyde-3-phosphate dehydrogenase OS=Burkholderia dolosa AU0158 OX=350701 GN=gap PE=3 SV=1	2415	Nsco_NS_434_20203020_B_dolsa_HILIC1.53960.53960.3	controllerType=0 controllerNumber=1 scan=53960	136.91	Trypsin	B1	TNAHLTQYDTAHGKFPGDVSVDGDYLVVNGDK	S{+265}	265	265.174	265.17	265.174
55926:5	13	G.LTMLLPHGYEGQGPEHS{+271.118}STRIER.F	NA	S{+271}	576.688	5	2879.41	2879.41	0	0	727	NRagged	318.84	16.2	1.2	5.37	114	>tr|A2WAM2|A2WAM2_9BURK 2-oxoglutarate dehydrogenase complex OS=Burkholderia dolosa AU0158 OX=350701 GN=sucA PE=4 SV=1	3205	Nsco_NS_434_20203020_B_dolsa_HILIC3.49246.49246.5	controllerType=0 controllerNumber=1 scan=49246	135.555	Trypsin	B3	LTMLLPHGYEGQGPEHSSTRIER	S{+271}	271	271.118	271.12	271.118
09843:2	41	A.PAADTS{+1313.509}AAASAPAKK.D	NA	S{+1314}	1336.11	2	2671.22	2670.22	1	-1.3	27	NRagged	318.85	126.56	0	6.81	261	>tr|A0A0D5J5Q7|A0A0D5J5Q7_9BURK Uncharacterized protein OS=Burkholderia dolosa AU0158 OX=350701 GN=AK34_2850 PE=4 SV=1	1986	Nsco_NS_434_20203020_B_dolsa_HILIC3.11716.11716.2	controllerType=0 controllerNumber=1 scan=11716	42.8499	Trypsin	B3	PAADTSAAASAPAKK	S{+1314}	1314	1313.51	1313.51	1313.51
41425:6	122	S.STDASTSEEHPSNDPS{+560.180}SATNGQSAPRPPVDAADSASEHRADHDDELEWDPDAAAPAAR.A	NA	S{+560}	1096.14	6	6571.78	6568.78	3	-1.5	541	NRagged	318.86	318.86	0	5.59	65	>tr|A0A0D5ISU6|A0A0D5ISU6_9BURK Putative fimV C-domain protein OS=Burkholderia dolosa AU0158 OX=350701 GN=AK34_4473 PE=4 SV=1	446	Nsco_NS_434_20203020_B_dolsa_HILIC1.40937.40937.6	controllerType=0 controllerNumber=1 scan=40937	108.633	Trypsin	B1	STDASTSEEHPSNDPSSATNGQSAPRPPVDAADSASEHRADHDDELEWDPDAAAPAAR	S{+560}	560	560.18	560.18	560.18
43496:4	388	S.YS{+272.109}MANAPHEEGPIELHIR.H	NA	S{+272}	584.782	4	2336.11	2336.11	0	0	150	NRagged	318.86	318.86	20.62	5.78	11	>tr|A2W836|A2W836_9BURK 2Fe-2S iron-sulfur cluster binding domain protein OS=Burkholderia dolosa AU0158 OX=350701 GN=AK34_589 PE=4 SV=1	2354	Nsco_NS_434_20203020_B_dolsa_HILIC1.42704.42704.4	controllerType=0 controllerNumber=1 scan=42704	112.472	Trypsin	B1	YSMANAPHEEGPIELHIR	S{+272}	272	272.109	272.11	272.109
65451:5	28	V.PVSAFDEDKFENGHAFDGS{+864.427}SIAGWK.G	NA	S{+864}	715.939	5	3575.66	3575.66	0	0	37	NRagged	318.86	76.33	1.2	5.04	123	>tr|A2W8Y7|A2W8Y7_9BURK Glutamine synthetase OS=Burkholderia dolosa AU0158 OX=350701 GN=glnA PE=3 SV=1	2944	Nsco_NS_434_20203020_B_dolsa_HILIC2.57182.57182.5	controllerType=0 controllerNumber=1 scan=57182	151.671	Trypsin	B2	PVSAFDEDKFENGHAFDGSSIAGWK	S{+864}	864	864.427	864.43	864.427
03932:4	89	L.AS{+928.457}SQDHKR.L	NA	S{+928}	464.985	4	1856.92	1856.92	0	0	208	NRagged	318.88	68.63	2.77	3.49	53	>tr|A2W8L1|A2W8L1_9BURK Phosphoribosylamine--glycine ligase OS=Burkholderia dolosa AU0158 OX=350701 GN=purD PE=3 SV=1	2865	Nsco_NS_434_20203020_B_dolsa_HILIC1.6906.6906.2	controllerType=0 controllerNumber=1 scan=6906	31.9801	Trypsin	B1	ASSQDHKR	S{+928}	928	928.457	928.46	928.457
53190:4	9	I.SNAS{+678.336}C[+57.021]TTNC[+57.021]LAPLVKPLNDK.I	NA	C[+57]*2, S{+678}	721.111	4	2881.42	2881.42	0	0	151	NRagged	318.88	1.55	1.55	4.06	242	>tr|A2WCR0|A2WCR0_9BURK Glyceraldehyde-3-phosphate dehydrogenase OS=Burkholderia dolosa AU0158 OX=350701 GN=gap PE=3 SV=1	2415	Nsco_NS_434_20203020_B_dolsa_HILIC2.47572.47572.4	controllerType=0 controllerNumber=1 scan=47572	131.468	Trypsin	B2	SNASCTTNCLAPLVKPLNDK	*2,S{+678}	*2,+678	678.336	678.34	678.336
41700:3	95	K.AADAGGSKPAAGAPAAPAAPAPVAVPAS{+1162.416}AVSGSAAQ.-	NA	S{+1162}	1382.99	3	4146.94	4144.94	2	-1.6	149	CRagged	318.88	318.88	0	6.97	119	>tr|A0A0D5J0Z1|A0A0D5J0Z1_9BURK Outer membrane lipid asymmetry maintenance protein MlaD OS=Burkholderia dolosa AU0158 OX=350701 GN=mlaD PE=4 SV=1	1870	Nsco_NS_434_20203020_B_dolsa_HILIC2.37994.37994.3	controllerType=0 controllerNumber=1 scan=37994	109.46	Trypsin	B2	AADAGGSKPAAGAPAAPAAPAPVAVPASAVSGSAAQ	S{+1162}	1162	1162.42	1162.42	1162.42
16612:3	5	K.AAAAAAASADAGAS{+1889.640}APAAASSTK.A	NA	S{+1890}	1250.85	3	3750.55	3749.55	1	-0.9	157	Specific	318.93	86.44	0	6.61	372	>tr|A0A0D5J0G4|A0A0D5J0G4_9BURK Helix-hairpin-helix motif family protein OS=Burkholderia dolosa AU0158 OX=350701 GN=AK34_1279 PE=4 SV=1	1241	Nsco_NS_434_20203020_B_dolsa_HILIC3.17660.17660.3	controllerType=0 controllerNumber=1 scan=17660	58.432	Trypsin	B3	AAAAAAASADAGASAPAAASSTK	S{+1890}	1890	1889.64	1889.64	1889.64
07935:3	1	E.TQC[+57.021]PFHHAAGSGTS{+341.116}NK.D	NA	C[+57], S{+341}	681.297	3	2041.88	2040.88	1	-1.6	5	NRagged	318.99	39.07	4.54	4.25	934	>tr|A2WCI5|A2WCI5_9BURK Catalase-peroxidase OS=Burkholderia dolosa AU0158 OX=350701 GN=katG PE=3 SV=1	4495	Nsco_NS_434_20203020_B_dolsa_HILIC2.10112.10112.3	controllerType=0 controllerNumber=1 scan=10112	38.7248	Trypsin	B2	TQCPFHHAAGSGTSNK	,S{+341}	,+341	341.116	341.12	341.116
39096:3	6	A.PPSADNGAS{+865.313}QPQQFDPNRALQGK.T	NA	S{+865}	1097.5	3	3290.48	3288.48	2	-2	52	NRagged	318.99	48.07	0	7	241	>tr|A0A0D5IXZ2|A0A0D5IXZ2_9BURK Sporulation related domain protein OS=Burkholderia dolosa AU0158 OX=350701 GN=AK34_187 PE=4 SV=1	2026	Nsco_NS_434_20203020_B_dolsa_HILIC2.35903.35903.3	controllerType=0 controllerNumber=1 scan=35903	104.629	Trypsin	B2	PPSADNGASQPQQFDPNRALQGK	S{+865}	865	865.313	865.31	865.313
46809:4	774	R.NLYEPDAMS{+906.348}EQGIEYHPIGRPGSR.Q	NA	S{+906}	906.912	4	3624.63	3622.63	2	-1.9	432	Specific	318.99	165.62	0	7.49	9	>tr|A2WDJ7|A2WDJ7_9BURK UDP-glucose 6-dehydrogenase OS=Burkholderia dolosa AU0158 OX=350701 GN=AK34_4590 PE=3 SV=1	4337	Nsco_NS_434_20203020_B_dolsa_HILIC3.41904.41904.4	controllerType=0 controllerNumber=1 scan=41904	119.507	Trypsin	B3	NLYEPDAMSEQGIEYHPIGRPGSR	S{+906}	906	906.348	906.35	906.348
09707:4	1	C.PFHHAAGS{+1080.269}GTSNK.D	NA	S{+1080}	598.479	4	2390.89	2390.89	0	0	8	NRagged	319.07	51.07	0	5.56	846	>tr|A2WCI5|A2WCI5_9BURK Catalase-peroxidase OS=Burkholderia dolosa AU0158 OX=350701 GN=katG PE=3 SV=1	4495	Nsco_NS_434_20203020_B_dolsa_HILIC1.12684.12684.4	controllerType=0 controllerNumber=1 scan=12684	45.8605	Trypsin	B1	PFHHAAGSGTSNK	S{+1080}	1080	1080.27	1080.27	1080.27
69909:5	10	K.AMMEQLS{+1011.667}TEPVTDRDGNETRQESFNSIYMMADSGAR.G	NA	S{+1012}	1017.1	5	5081.45	5079.45	2	-1.3	701	Specific	319.08	135.31	0	7.15	139	>tr|A0A0D5J0M8|A0A0D5J0M8_9BURK DNA-directed RNA polymerase subunit beta' OS=Burkholderia dolosa AU0158 OX=350701 GN=rpoC PE=3 SV=1	1735	Nsco_NS_434_20203020_B_dolsa_HILIC2.60638.60638.4	controllerType=0 controllerNumber=1 scan=60638	158.938	Trypsin	B2	AMMEQLSTEPVTDRDGNETRQESFNSIYMMADSGAR	S{+1012}	1012	1011.67	1011.67	1011.67
28354:3	25	W.FC[+57.021]S{+459.216}GC[+57.021]PHNTSTNVPEGSR.A	NA	C[+57]*2, S{+459}	823.025	3	2467.06	2466.06	1	-1.4	460	NRagged	319.12	0.06	0.06	4.14	109	>tr|A2W5U7|A2W5U7_9BURK Indolepyruvate ferredoxin oxidoreductase OS=Burkholderia dolosa AU0158 OX=350701 GN=AK34_2836 PE=4 SV=1	3230	Nsco_NS_434_20203020_B_dolsa_HILIC2.27295.27295.3	controllerType=0 controllerNumber=1 scan=27295	83.5564	Trypsin	B2	FCSGCPHNTSTNVPEGSR	*2,S{+459}	*2,+459	459.216	459.22	459.216
69037:4	37	I.PFSYYDQNQQVVGYS{+1710.929}R.D	NA	S{+1711}	916.212	4	3661.83	3661.83	0	0	47	NRagged	319.34	103.9	27.06	4.97	82	>tr|A0A0D5J5Q9|A0A0D5J5Q9_9BURK Bacterial extracellular solute-binding s, 3 family protein OS=Burkholderia dolosa AU0158 OX=350701 GN=AK34_2479 PE=4 SV=1	1250	Nsco_NS_434_20203020_B_dolsa_HILIC1.64555.64555.4	controllerType=0 controllerNumber=1 scan=64555	158.545	Trypsin	B1	PFSYYDQNQQVVGYSR	S{+1711}	1711	1710.93	1710.93	1710.93
31672:3	136	L.PGS{+1540.660}GTVDVNAK.E	NA	S{+1541}	862.736	3	2586.19	2585.19	1	-1.3	56	NRagged	319.34	38.31	0	4.63	47	>tr|A2WD83|A2WD83_9BURK Sec-independent protein translocase protein TatA OS=Burkholderia dolosa AU0158 OX=350701 GN=tatA PE=3 SV=1	4207	Nsco_NS_434_20203020_B_dolsa_HILIC3.29630.29630.3	controllerType=0 controllerNumber=1 scan=29630	89.8562	Trypsin	B3	PGSGTVDVNAK	S{+1541}	1541	1540.66	1540.66	1540.66
16327:3	318	K.PS{+273.144}VSVTAPEAGRK.L	NA	S{+273}	524.621	3	1571.85	1571.85	0	0	17	Specific	319.35	58.4	8.33	6.32	18	>tr|A0A0D5ITP6|A0A0D5ITP6_9BURK AAA domain family protein OS=Burkholderia dolosa AU0158 OX=350701 GN=AK34_4578 PE=4 SV=1	5044	Nsco_NS_434_20203020_B_dolsa_HILIC1.19559.19559.5	controllerType=0 controllerNumber=1 scan=19559	63.314	Trypsin	B1	PSVSVTAPEAGRK	S{+273}	273	273.144	273.14	273.144
31393:5	188	K.PAS{+989.439}QC[+57.021]EPIAYPKPDGK.L	NA	C[+57], S{+989}	550.264	5	2747.29	2747.29	0	0	439	Specific	319.36	64.87	12.48	3.93	39	>tr|A0A0D5IZC7|A0A0D5IZC7_9BURK Electron transfer flavoprotein-ubiquinone oxidoreductase OS=Burkholderia dolosa AU0158 OX=350701 GN=AK34_5293 PE=4 SV=1	4822	Nsco_NS_434_20203020_B_dolsa_HILIC1.32637.32637.5	controllerType=0 controllerNumber=1 scan=32637	91.0121	Trypsin	B1	PASQCEPIAYPKPDGK	,S{+989}	,+989	989.439	989.44	989.439
15308:3	6	K.PLATGHDEAS{+356.126}WAQNR.R	NA	S{+356}	670.306	3	2008.9	2008.9	0	0	146	Specific	319.37	170.35	2.37	4.62	380	>tr|A0A0D5IZU7|A0A0D5IZU7_9BURK Peptidoglycan-associated protein OS=Burkholderia dolosa AU0158 OX=350701 GN=pal PE=3 SV=1	723	Nsco_NS_434_20203020_B_dolsa_HILIC1.18537.18537.3	controllerType=0 controllerNumber=1 scan=18537	60.7722	Trypsin	B1	PLATGHDEASWAQNR	S{+356}	356	356.126	356.13	356.126
70180:4	37	I.PFSYYDQNQQVVGYS{+1677.807}R.D	NA	S{+1678}	907.932	4	3628.7	3628.7	0	0	47	NRagged	319.37	88.06	0	4.04	82	>tr|A0A0D5J5Q9|A0A0D5J5Q9_9BURK Bacterial extracellular solute-binding s, 3 family protein OS=Burkholderia dolosa AU0158 OX=350701 GN=AK34_2479 PE=4 SV=1	1250	Nsco_NS_434_20203020_B_dolsa_HILIC1.65459.65459.4	controllerType=0 controllerNumber=1 scan=65459	160.34	Trypsin	B1	PFSYYDQNQQVVGYSR	S{+1678}	1678	1677.81	1677.81	1677.81
56960:3	28	M.PKPVVGDNGS{+552.228}GMHVHQSIWK.D	NA	S{+552}	909.113	3	2725.32	2725.32	0	0	260	NRagged	319.38	44.35	13.28	3.83	123	>tr|A2W8Y7|A2W8Y7_9BURK Glutamine synthetase OS=Burkholderia dolosa AU0158 OX=350701 GN=glnA PE=3 SV=1	2944	Nsco_NS_434_20203020_B_dolsa_HILIC2.50607.50607.3	controllerType=0 controllerNumber=1 scan=50607	137.844	Trypsin	B2	PKPVVGDNGSGMHVHQSIWK	S{+552}	552	552.228	552.23	552.228
77680:3	117	V.PSSAITAS{+1248.614}DPNEKAELFEPAGDK.I	NA	S{+1249}	1208.59	3	3623.75	3622.75	1	-0.9	55	NRagged	319.39	152.46	0	7.62	36	>tr|A0A0D5J2J2|A0A0D5J2J2_9BURK Phenylacetic acid degradation B OS=Burkholderia dolosa AU0158 OX=350701 GN=AK34_2826 PE=4 SV=1	4900	Nsco_NS_434_20203020_B_dolsa_HILIC2.66994.66994.3	controllerType=0 controllerNumber=1 scan=66994	173.464	Trypsin	B2	PSSAITASDPNEKAELFEPAGDK	S{+1249}	1249	1248.61	1248.61	1248.61
63176:3	76	N.TQENPATPSAEDIGS{+399.120}DKQAEQGAAPAAEAADAALAEAQAK.V	NA	S{+399}	1432.65	3	4295.95	4292.95	3	-2.3	4	NRagged	319.4	3.72	0	6.43	41	>tr|A2WCG2|A2WCG2_9BURK Protein GrpE OS=Burkholderia dolosa AU0158 OX=350701 GN=grpE PE=3 SV=1	4535	Nsco_NS_434_20203020_B_dolsa_HILIC2.55403.55403.3	controllerType=0 controllerNumber=1 scan=55403	148.014	Trypsin	B2	TQENPATPSAEDIGSDKQAEQGAAPAAEAADAALAEAQAK	S{+399}	399	399.12	399.12	399.12
75986:4	25	R.LPC[+57.021]VYLVDS{+922.443}GGANLPNQDDVFPDRDHFGR.I	NA	C[+57], S{+922}	1050	4	4196.98	4195.98	1	-0.8	137	Specific	319.43	27.37	1.11	6.21	122	>tr|A2WGG5|A2WGG5_9BURK Acetyl-CoA carboxylase OS=Burkholderia dolosa AU0158 OX=350701 GN=AK34_3383 PE=4 SV=1	2851	Nsco_NS_434_20203020_B_dolsa_HILIC1.70235.70235.4	controllerType=0 controllerNumber=1 scan=70235	170.463	Trypsin	B1	LPCVYLVDSGGANLPNQDDVFPDRDHFGR	,S{+922}	,+922	922.443	922.44	922.443
44105:5	470	E.PPADPNRDPENDPLSPPS{+819.381}PGHHPDNPQQPDGPPSKDPI.-	NA	S{+819}	969.855	5	4845.25	4845.25	0	0	11	Non	319.47	52.93	6	5.67	15	>tr|A0A0D5IVD9|A0A0D5IVD9_9BURK Uncharacterized protein OS=Burkholderia dolosa AU0158 OX=350701 GN=AK34_3681 PE=4 SV=1	103	Nsco_NS_434_20203020_B_dolsa_HILIC3.39695.39695.5	controllerType=0 controllerNumber=1 scan=39695	114.284	Trypsin	B3	PPADPNRDPENDPLSPPSPGHHPDNPQQPDGPPSKDPI	S{+819}	819	819.381	819.38	819.381
05854:3	1	C.PFHHAAGS{+746.250}GTSNK.D	NA	S{+746}	686.63	3	2057.87	2056.87	1	-1.6	8	NRagged	319.5	36.38	0	5.56	807	>tr|A2WCI5|A2WCI5_9BURK Catalase-peroxidase OS=Burkholderia dolosa AU0158 OX=350701 GN=katG PE=3 SV=1	4495	Nsco_NS_434_20203020_B_dolsa_HILIC3.8059.8059.3	controllerType=0 controllerNumber=1 scan=8059	33.2197	Trypsin	B3	PFHHAAGSGTSNK	S{+746}	746	746.25	746.25	746.25
38608:3	333	V.VTGS{+239.254}HNPPDYNGFK.M	NA	S{+239}	591.66	3	1772.97	1771.97	1	-1.9	106	NRagged	319.55	32.07	12.3	5.76	12	>tr|A2WC45|A2WC45_9BURK Phosphoglucomutase/phosphomannomutase, alpha/beta/alpha domain III family protein OS=Burkholderia dolosa AU0158 OX=350701 GN=AK34_2275 PE=4 SV=1	4715	Nsco_NS_434_20203020_B_dolsa_HILIC1.38595.38595.4	controllerType=0 controllerNumber=1 scan=38595	103.661	Trypsin	B1	VTGSHNPPDYNGFK	S{+239}	239	239.254	239.25	239.254
45892:3	622	S.PPYAADKPIVVVS{+1295.500}PPAAAAAPASSASAAR.-	NA	S{+1296}	1333.65	3	3998.95	3998.95	0	0	293	NRagged	319.57	1.18	0	6.22	16	>tr|A0A0D5IYA3|A0A0D5IYA3_9BURK PRC-barrel domain protein OS=Burkholderia dolosa AU0158 OX=350701 GN=AK34_802 PE=4 SV=1	1591	Nsco_NS_434_20203020_B_dolsa_HILIC2.41489.41489.3	controllerType=0 controllerNumber=1 scan=41489	118.106	Trypsin	B2	PPYAADKPIVVVSPPAAAAAPASSASAAR	S{+1296}	1296	1295.5	1295.5	1295.5
09800:3	5	K.AAAAAAASADAGAS{+1731.627}APAAASSTK.A	NA	S{+1732}	1198.18	3	3592.54	3591.54	1	-0.9	157	Specific	319.61	84.75	0	5.65	372	>tr|A0A0D5J0G4|A0A0D5J0G4_9BURK Helix-hairpin-helix motif family protein OS=Burkholderia dolosa AU0158 OX=350701 GN=AK34_1279 PE=4 SV=1	1241	Nsco_NS_434_20203020_B_dolsa_HILIC3.11680.11680.3	controllerType=0 controllerNumber=1 scan=11680	42.7738	Trypsin	B3	AAAAAAASADAGASAPAAASSTK	S{+1732}	1732	1731.63	1731.63	1731.63
79741:5	636	R.NKDDIINS{+1537.886}IFAQFEQQIER.R	NA	S{+1538}	770.214	5	3847.04	3846.04	1	-0.9	51	Specific	319.65	129.27	1.77	6.22	7	>tr|A2W8N3|A2W8N3_9BURK Bacterial regulatory s, tetR family protein OS=Burkholderia dolosa AU0158 OX=350701 GN=AK34_837 PE=4 SV=1	4498	Nsco_NS_434_20203020_B_dolsa_HILIC2.68629.68629.3	controllerType=0 controllerNumber=1 scan=68629	175.728	Trypsin	B2	NKDDIINSIFAQFEQQIER	S{+1538}	1538	1537.89	1537.89	1537.89
48265:3	41	K.TAS{+262.012}GIVIPDAAAEKPDQGEVLAVGPGKRDDK.G	NA	S{+262}	1123.22	3	3367.63	3366.63	1	-1	21	Specific	319.67	319.67	8.67	8.56	37	>tr|A0A0D5J6R1|A0A0D5J6R1_9BURK 10 kDa chaperonin OS=Burkholderia dolosa AU0158 OX=350701 GN=groS PE=3 SV=1	1780	Nsco_NS_434_20203020_B_dolsa_HILIC2.43561.43561.3	controllerType=0 controllerNumber=1 scan=43561	122.963	Trypsin	B2	TASGIVIPDAAAEKPDQGEVLAVGPGKRDDK	S{+262}	262	262.012	262.01	262.012
29678:5	950	K.REVGDDSALEEIDHS{+1268.585}AR.E	NA	S{+1269}	634.5	5	3168.47	3167.47	1	-1.1	53	Specific	319.68	112.31	0	6.08	5	>tr|A0A0D5J625|A0A0D5J625_9BURK Sensory box protein OS=Burkholderia dolosa AU0158 OX=350701 GN=AK34_2329 PE=4 SV=1	2046	Nsco_NS_434_20203020_B_dolsa_HILIC1.30811.30811.5	controllerType=0 controllerNumber=1 scan=30811	86.5067	Trypsin	B1	REVGDDSALEEIDHSAR	S{+1269}	1269	1268.59	1268.59	1268.59
54774:3	195	W.FDDGELNAS{+217.069}YNC[+57.021]LDRHVEAGNGER.V	NA	C[+57], S{+217}	986.423	3	2957.25	2955.25	2	-2.3	76	NRagged	319.68	14.2	6.25	6.89	33	>tr|A0A0D5IW47|A0A0D5IW47_9BURK Acetyl-coenzyme A synthetase OS=Burkholderia dolosa AU0158 OX=350701 GN=acs PE=3 SV=1	1452	Nsco_NS_434_20203020_B_dolsa_HILIC3.48340.48340.3	controllerType=0 controllerNumber=1 scan=48340	133.627	Trypsin	B3	FDDGELNASYNCLDRHVEAGNGER	,S{+217}	,+217	217.069	217.07	217.069
72249:2	26	E.PGSSGS{+1163.035}PIYSPEK.R	NA	S{+1163}	1235.34	2	2469.67	2468.67	1	-1.4	191	NRagged	319.71	152.79	0	5.21	284	>sp|LYSC_LYSEN|(Common contaminant protein)	5638	Nsco_NS_434_20203020_B_dolsa_HILIC1.67231.67231.2	controllerType=0 controllerNumber=1 scan=67231	164.147	Trypsin	B1	PGSSGSPIYSPEK	S{+1163}	1163	1163.04	1163.04	1163.04
63418:4	36	R.SHGRPSMFFPS{+690.233}ATQTAPAAAGGASGTGATPTAGNVPAAAPGAAPTTTAPAAQAQLVK.F	NA	S{+690}	1478.21	4	5909.84	5904.84	5	-2.8	26	Specific	319.71	319.71	0	6.8	71	>tr|A2W6E8|A2W6E8_9BURK Membrane protein insertase YidC OS=Burkholderia dolosa AU0158 OX=350701 GN=yidC PE=3 SV=1	3870	Nsco_NS_434_20203020_B_dolsa_HILIC2.55588.55588.4	controllerType=0 controllerNumber=1 scan=55588	148.39	Trypsin	B2	SHGRPSMFFPSATQTAPAAAGGASGTGATPTAGNVPAAAPGAAPTTTAPAAQAQLVK	S{+690}	690	690.233	690.23	690.233
55450:5	712	L.IVERAPNLEVDGEMHGDAALS{+240.183}EAVRK.A	NA	S{+240}	610.326	5	3047.6	3046.6	1	-1.1	654	NRagged	319.71	20.07	1.13	6.23	9	>tr|A0A0D5IZW5|A0A0D5IZW5_9BURK Malic enzyme, NAD binding domain protein OS=Burkholderia dolosa AU0158 OX=350701 GN=AK34_2837 PE=3 SV=1	596	Nsco_NS_434_20203020_B_dolsa_HILIC2.49451.49451.5	controllerType=0 controllerNumber=1 scan=49451	135.485	Trypsin	B2	IVERAPNLEVDGEMHGDAALSEAVRK	S{+240}	240	240.183	240.18	240.183
19289:3	99	H.VAHMS{+210.209}EGDFYGSEK.S	NA	S{+210}	589.631	3	1766.88	1766.88	0	0	174	NRagged	319.73	46.85	22.71	5.36	33	>tr|A2W809|A2W809_9BURK Isocitrate dehydrogenase [NADP] OS=Burkholderia dolosa AU0158 OX=350701 GN=AK34_558 PE=3 SV=1	4533	Nsco_NS_434_20203020_B_dolsa_HILIC3.19869.19869.3	controllerType=0 controllerNumber=1 scan=19869	64.283	Trypsin	B3	VAHMSEGDFYGSEK	S{+210}	210	210.209	210.21	210.209
40276:3	5	K.VAPPSADNGAS{+696.203}QPQQFDPNRALQGK.T	NA	S{+696}	1097.5	3	3290.48	3289.48	1	-1	50	Specific	319.74	17.66	0.51	7.36	284	>tr|A0A0D5IXZ2|A0A0D5IXZ2_9BURK Sporulation related domain protein OS=Burkholderia dolosa AU0158 OX=350701 GN=AK34_187 PE=4 SV=1	2026	Nsco_NS_434_20203020_B_dolsa_HILIC1.40002.40002.3	controllerType=0 controllerNumber=1 scan=40002	106.764	Trypsin	B1	VAPPSADNGASQPQQFDPNRALQGK	S{+696}	696	696.203	696.2	696.203
63822:4	15	V.YGDASKYPVIFEANKPMLS{+243.102}SPDRIYPGQK.L	NA	S{+243}	879.442	4	3514.75	3514.75	0	0	121	NRagged	319.74	64.96	1.2	6.08	86	>tr|A2W9N9|A2W9N9_9BURK LysM domain protein OS=Burkholderia dolosa AU0158 OX=350701 GN=AK34_1244 PE=4 SV=1	3054	Nsco_NS_434_20203020_B_dolsa_HILIC3.55342.55342.4	controllerType=0 controllerNumber=1 scan=55342	148.763	Trypsin	B3	YGDASKYPVIFEANKPMLSSPDRIYPGQK	S{+243}	243	243.102	243.1	243.102
78268:5	8	T.GPS{+1275.613}RTEFVDTGLSPDTEYRYFVAAVDTR.G	NA	S{+1276}	885.832	5	4425.13	4425.13	0	0	347	NRagged	319.76	40.35	0.4	6.04	287	>tr|A2WG26|A2WG26_9BURK Chitin binding domain protein OS=Burkholderia dolosa AU0158 OX=350701 GN=AK34_3546 PE=4 SV=1	2776	Nsco_NS_434_20203020_B_dolsa_HILIC1.72160.72160.5	controllerType=0 controllerNumber=1 scan=72160	174.184	Trypsin	B1	GPSRTEFVDTGLSPDTEYRYFVAAVDTR	S{+1276}	1276	1275.61	1275.61	1275.61
71727:7	439	R.IESMS{+1529.977}EKPLGVEIAQFHC[+57.021]ELAQDALQRK.D	NA	C[+57], S{+1530}	680.663	7	4758.6	4757.6	1	-0.7	167	Specific	319.77	10.32	1.86	5.6	8	>tr|A2WBR7|A2WBR7_9BURK Lipopolysaccharide assembly protein B OS=Burkholderia dolosa AU0158 OX=350701 GN=lapB PE=3 SV=1	3849	Nsco_NS_434_20203020_B_dolsa_HILIC1.66808.66808.5	controllerType=0 controllerNumber=1 scan=66808	163.181	Trypsin	B1	IESMSEKPLGVEIAQFHCELAQDALQRK	,S{+1530}	,+1530	1529.98	1529.98	1529.98
63049:4	238	K.PGIHPDYREVVFQDMS{+274.131}NGFK.F	NA	S{+274}	653.316	4	2610.24	2610.24	0	0	3	Specific	319.8	166.31	16.65	5.34	53	>tr|A2W9S9|A2W9S9_9BURK 50S ribosomal protein L31 type B OS=Burkholderia dolosa AU0158 OX=350701 GN=rpmE PE=3 SV=1	2149	Nsco_NS_434_20203020_B_dolsa_HILIC2.55316.55316.4	controllerType=0 controllerNumber=1 scan=55316	147.854	Trypsin	B2	PGIHPDYREVVFQDMSNGFK	S{+274}	274	274.131	274.13	274.131
62330:5	32	L.PEVKVPAS{+650.377}ATTWLNDRPEQR.V	NA	S{+650}	589.719	5	2944.57	2944.57	0	0	179	NRagged	319.81	13.32	0.66	5.71	104	>tr|A0A0D5J3P4|A0A0D5J3P4_9BURK Dihydrolipoyllysine-residue succinyltransferase component of 2-oxoglutarate dehydrogenase complex OS=Burkholderia dolosa AU0158 OX=350701 GN=sucB PE=3 SV=1	513	Nsco_NS_434_20203020_B_dolsa_HILIC2.54746.54746.5	controllerType=0 controllerNumber=1 scan=54746	146.622	Trypsin	B2	PEVKVPASATTWLNDRPEQR	S{+650}	650	650.377	650.38	650.377
57208:5	646	V.SVPS{+481.188}RPHELKFPFNNR.N	NA	S{+481}	482.046	5	2406.2	2406.2	0	0	152	NRagged	319.82	78.56	36.06	6.63	14	>tr|A0A0D5J1G0|A0A0D5J1G0_9BURK Cytochrome c family protein OS=Burkholderia dolosa AU0158 OX=350701 GN=AK34_419 PE=4 SV=1	980	Nsco_NS_434_20203020_B_dolsa_HILIC1.54723.54723.5	controllerType=0 controllerNumber=1 scan=54723	138.365	Trypsin	B1	SVPSRPHELKFPFNNR	S{+481}	481	481.188	481.19	481.188
57209:5	646	V.SVPS{+481.252}RPHELKFPFNNR.N	NA	S{+481}	482.059	5	2406.27	2406.27	0	0	152	NRagged	319.82	78.56	36.06	6.63	14	>tr|A0A0D5J1G0|A0A0D5J1G0_9BURK Cytochrome c family protein OS=Burkholderia dolosa AU0158 OX=350701 GN=AK34_419 PE=4 SV=1	980	Nsco_NS_434_20203020_B_dolsa_HILIC1.54723.54723.5	controllerType=0 controllerNumber=1 scan=54723	138.365	Trypsin	B1	SVPSRPHELKFPFNNR	S{+481}	481	481.252	481.25	481.252
55617:3	138	T.SGGQPAVSAINNGYSTAQS{+1796.791}QQR.L	NA	S{+1797}	1339.95	3	4017.85	4017.85	0	0	235	NRagged	319.82	61.51	0	5.75	69	>tr|A0A0D5IUX5|A0A0D5IUX5_9BURK Gram-negative porin family protein OS=Burkholderia dolosa AU0158 OX=350701 GN=AK34_4113 PE=4 SV=1	1133	Nsco_NS_434_20203020_B_dolsa_HILIC2.49578.49578.3	controllerType=0 controllerNumber=1 scan=49578	135.776	Trypsin	B2	SGGQPAVSAINNGYSTAQSQQR	S{+1797}	1797	1796.79	1796.79	1796.79
55799:2	648	S.SEWQTYGAGES{+695.315}FSVPGNSR.F	NA	S{+695}	1377.62	2	2754.23	2754.23	0	0	72	NRagged	319.82	5	0	3.75	15	>tr|A2WFA4|A2WFA4_9BURK Pyrimidine/purine nucleoside phosphorylase OS=Burkholderia dolosa AU0158 OX=350701 GN=ppnP PE=3 SV=1	2	Nsco_NS_434_20203020_B_dolsa_HILIC2.49726.49726.2	controllerType=0 controllerNumber=1 scan=49726	136.112	Trypsin	B2	SEWQTYGAGESFSVPGNSR	S{+695}	695	695.315	695.32	695.315
11342:2	96	V.HASYQGS{+377.159}DETR.A	NA	S{+377}	814.353	2	1627.7	1627.7	0	0	117	NRagged	319.82	15.41	15.41	2.28	72	>tr|A0A0D5J5P9|A0A0D5J5P9_9BURK Carboxypeptidase regulatory-like domain protein OS=Burkholderia dolosa AU0158 OX=350701 GN=AK34_475 PE=4 SV=1	1018	Nsco_NS_434_20203020_B_dolsa_HILIC3.12926.12926.2	controllerType=0 controllerNumber=1 scan=12926	45.9034	Trypsin	B3	HASYQGSDETR	S{+377}	377	377.159	377.16	377.159
19133:3	1108	K.AIDAPIPAS{+568.213}ADTAGKGNGGAR.-	NA	S{+568}	826.734	3	2478.19	2478.19	0	0	93	Specific	319.86	208.11	75.79	5.87	4	>tr|A2WCY2|A2WCY2_9BURK Cell division protein FtsL OS=Burkholderia dolosa AU0158 OX=350701 GN=ftsL PE=3 SV=1	3066	Nsco_NS_434_20203020_B_dolsa_HILIC1.21951.21951.3	controllerType=0 controllerNumber=1 scan=21951	68.4202	Trypsin	B1	AIDAPIPASADTAGKGNGGAR	S{+568}	568	568.213	568.21	568.213
45463:4	390	K.DLNAIGHDGYRLTGDQSNYPQNAAQKPAATNAAPAAPAS{+667.225}AQ.-	NA	S{+667}	1201.56	4	4803.21	4803.21	0	0	60	CRagged	319.89	40.47	40.47	5.14	35	>tr|A0A0D5IWF2|A0A0D5IWF2_9BURK Uncharacterized protein OS=Burkholderia dolosa AU0158 OX=350701 GN=AK34_5388 PE=4 SV=1	386	Nsco_NS_434_20203020_B_dolsa_HILIC1.44350.44350.4	controllerType=0 controllerNumber=1 scan=44350	115.977	Trypsin	B1	DLNAIGHDGYRLTGDQSNYPQNAAQKPAATNAAPAAPASAQ	S{+667}	667	667.225	667.23	667.225
03804:4	1	C.PFHHAAGS{+973.379}GTSNK.D	NA	S{+973}	572.006	4	2285	2284	1	-1.5	8	NRagged	319.98	51.91	0	5.94	846	>tr|A2WCI5|A2WCI5_9BURK Catalase-peroxidase OS=Burkholderia dolosa AU0158 OX=350701 GN=katG PE=3 SV=1	4495	Nsco_NS_434_20203020_B_dolsa_HILIC1.6791.6791.4	controllerType=0 controllerNumber=1 scan=6791	31.7548	Trypsin	B1	PFHHAAGSGTSNK	S{+973}	973	973.379	973.38	973.379
40150:4	300	D.DRVIGDPAHFAS{+258.099}RPR.K	NA	S{+258}	489.002	4	1952.99	1951.99	1	-1.7	300	NRagged	320	134.76	0	6.2	17	>tr|A2W8P0|A2W8P0_9BURK Acetolactate synthase OS=Burkholderia dolosa AU0158 OX=350701 GN=ilvB PE=3 SV=1	2602	Nsco_NS_434_20203020_B_dolsa_HILIC2.36751.36751.4	controllerType=0 controllerNumber=1 scan=36751	106.616	Trypsin	B2	DRVIGDPAHFASRPR	S{+258}	258	258.099	258.1	258.099
05301:9	269	T.ASGIS{+1790.628}AAPTAATSATASRAFAADPHDTSAHDGDR.A	NA	S{+1791}	561.577	9	5046.13	5045.13	1	-0.7	380	NRagged	320.09	9.91	0	4.76	18	>tr|A0A0D5IXK2|A0A0D5IXK2_9BURK FtsK/SpoIIIE family protein OS=Burkholderia dolosa AU0158 OX=350701 GN=AK34_784 PE=3 SV=1	1891	Nsco_NS_434_20203020_B_dolsa_HILIC2.7725.7725.3	controllerType=0 controllerNumber=1 scan=7725	32.8014	Trypsin	B2	ASGISAAPTAATSATASRAFAADPHDTSAHDGDR	S{+1791}	1791	1790.63	1790.63	1790.63
51984:3	235	F.DDGELNAS{+333.134}YNC[+57.021]LDRHVEAGNGER.V	NA	C[+57], S{+333}	975.755	3	2925.25	2924.25	1	-1.1	77	NRagged	320.18	87.79	0.46	5.24	34	>tr|A0A0D5IW47|A0A0D5IW47_9BURK Acetyl-coenzyme A synthetase OS=Burkholderia dolosa AU0158 OX=350701 GN=acs PE=3 SV=1	1452	Nsco_NS_434_20203020_B_dolsa_HILIC1.50312.50312.3	controllerType=0 controllerNumber=1 scan=50312	129.586	Trypsin	B1	DDGELNASYNCLDRHVEAGNGER	,S{+333}	,+333	333.134	333.13	333.134
50411:3	82	S.PAGITS{+1520.656}VTTADGR.F	NA	S{+1521}	922.771	3	2766.3	2766.3	0	0	1300	NRagged	320.2	31.84	0	3.26	46	>tr|A0A0D5J5A8|A0A0D5J5A8_9BURK Phosphoribosylformylglycinamidine synthase OS=Burkholderia dolosa AU0158 OX=350701 GN=purL PE=3 SV=1	1532	Nsco_NS_434_20203020_B_dolsa_HILIC2.45266.45266.3	controllerType=0 controllerNumber=1 scan=45266	126.695	Trypsin	B2	PAGITSVTTADGR	S{+1521}	1521	1520.66	1520.66	1520.66
67345:5	483	R.SS{+1238.576}HPAHQQIAAALAWLR.Q	NA	S{+1239}	619.918	5	3095.56	3095.56	0	0	6	Specific	320.21	150.67	16.11	5.79	12	>tr|A0A0D5J6C3|A0A0D5J6C3_9BURK UDP-N-acetylmuramoyl-L-alanyl-D-glutamate--2,6-diaminopimelate ligase OS=Burkholderia dolosa AU0158 OX=350701 GN=murE PE=3 SV=1	4	Nsco_NS_434_20203020_B_dolsa_HILIC2.58641.58641.5	controllerType=0 controllerNumber=1 scan=58641	154.763	Trypsin	B2	SSHPAHQQIAAALAWLR	S{+1239}	1239	1238.58	1238.58	1238.58
55690:4	575	I.HVVPGHAPGS{+1267.590}DTR.Y	NA	S{+1268}	650.319	4	2598.26	2597.26	1	-1.3	19	NRagged	320.21	27.79	0	3.77	9	>tr|A2WBX2|A2WBX2_9BURK Uncharacterized protein OS=Burkholderia dolosa AU0158 OX=350701 GN=AK34_2188 PE=4 SV=1	3841	Nsco_NS_434_20203020_B_dolsa_HILIC3.49056.49056.5	controllerType=0 controllerNumber=1 scan=49056	135.158	Trypsin	B3	HVVPGHAPGSDTR	S{+1268}	1268	1267.59	1267.59	1267.59
60911:3	115	N.TYAPNEYGFYS{+550.189}NVNPNVDHPR.W	NA	S{+550}	1002.1	3	3004.3	3004.3	0	0	267	NRagged	320.23	2.77	0	5.85	43	>tr|A0A0D5J3H0|A0A0D5J3H0_9BURK Protein-methionine-sulfoxide reductase catalytic subunit MsrP OS=Burkholderia dolosa AU0158 OX=350701 GN=msrP PE=3 SV=1	1854	Nsco_NS_434_20203020_B_dolsa_HILIC3.53086.53086.3	controllerType=0 controllerNumber=1 scan=53086	143.905	Trypsin	B3	TYAPNEYGFYSNVNPNVDHPR	S{+550}	550	550.189	550.19	550.189
26166:4	450	C.TTGDYKPYS{+260.194}YYRPDGR.F	NA	S{+260}	550.528	4	2199.09	2199.09	0	0	49	NRagged	320.29	61.66	1.2	6.13	17	>tr|A2W662|A2W662_9BURK ABC-type amino acid transport/signal transduction systems periplasmic component OS=Burkholderia dolosa AU0158 OX=350701 GN=AK34_2978 PE=3 SV=1	3193	Nsco_NS_434_20203020_B_dolsa_HILIC1.27914.27914.4	controllerType=0 controllerNumber=1 scan=27914	80.6551	Trypsin	B1	TTGDYKPYSYYRPDGR	S{+260}	260	260.194	260.19	260.194
12138:4	1	C.PFHHAAGS{+747.270}GTSNK.D	NA	S{+747}	515.479	4	2058.89	2057.89	1	-1.6	8	NRagged	320.32	92.63	1.7	4.22	807	>tr|A2WCI5|A2WCI5_9BURK Catalase-peroxidase OS=Burkholderia dolosa AU0158 OX=350701 GN=katG PE=3 SV=1	4495	Nsco_NS_434_20203020_B_dolsa_HILIC3.13588.13588.4	controllerType=0 controllerNumber=1 scan=13588	47.5179	Trypsin	B3	PFHHAAGSGTSNK	S{+747}	747	747.27	747.27	747.27
42088:3	1	K.PAS{+572.344}GANDVFEGRDR.A	NA	S{+572}	688.352	3	2063.04	2063.04	0	0	657	Specific	320.33	55.62	13.56	4.09	846	>tr|A2WCI5|A2WCI5_9BURK Catalase-peroxidase OS=Burkholderia dolosa AU0158 OX=350701 GN=katG PE=3 SV=1	4495	Nsco_NS_434_20203020_B_dolsa_HILIC1.41475.41475.3	controllerType=0 controllerNumber=1 scan=41475	109.765	Trypsin	B1	PASGANDVFEGRDR	S{+572}	572	572.344	572.34	572.344
12437:5	732	K.GRQDGAHVHS{+1277.551}TVFSPDGR.Y	NA	S{+1278}	641.1	5	3201.47	3200.47	1	-1	177	Specific	320.36	179.29	0	6.36	11	>tr|A0A0D5J4G4|A0A0D5J4G4_9BURK Lactonase, 7-bladed beta-propeller family protein OS=Burkholderia dolosa AU0158 OX=350701 GN=AK34_783 PE=4 SV=1	1168	Nsco_NS_434_20203020_B_dolsa_HILIC1.15887.15887.5	controllerType=0 controllerNumber=1 scan=15887	54.6696	Trypsin	B1	GRQDGAHVHSTVFSPDGR	S{+1278}	1278	1277.55	1277.55	1277.55
02912:3	106	Y.AEATHPHS{+393.053}AQQPK.A	NA	S{+393}	598.918	3	1794.74	1794.74	0	0	126	NRagged	320.37	51.08	1.53	5.39	49	>tr|A0A0D5J656|A0A0D5J656_9BURK 50S ribosomal protein L13 OS=Burkholderia dolosa AU0158 OX=350701 GN=rplM PE=3 SV=1	1553	Nsco_NS_434_20203020_B_dolsa_HILIC3.5434.5434.3	controllerType=0 controllerNumber=1 scan=5434	27.0438	Trypsin	B3	AEATHPHSAQQPK	S{+393}	393	393.053	393.05	393.053
35317:4	18	K.PLGKQKLDELAS{+408.174}K.I	NA	S{+408}	459.756	4	1836	1835	1	-1.8	110	Specific	320.39	221.8	0	7.59	141	>tr|A2WBS8|A2WBS8_9BURK OmpA family protein OS=Burkholderia dolosa AU0158 OX=350701 GN=AK34_2136 PE=4 SV=1	3216	Nsco_NS_434_20203020_B_dolsa_HILIC2.32849.32849.4	controllerType=0 controllerNumber=1 scan=32849	97.4456	Trypsin	B2	PLGKQKLDELASK	S{+408}	408	408.174	408.17	408.174
77373:5	66	K.VFQYIKPQDVQALQAATPANGAS{+590.198}GAQAGAAPADAATVGAVPDASVQATPLQPPAPISNSSNVHPGNPK.A	NA	S{+590}	1439.31	5	7192.54	7187.54	5	-2.3	195	Specific	320.39	320.39	0	5.46	73	>tr|A2W5X0|A2W5X0_9BURK BON domain protein OS=Burkholderia dolosa AU0158 OX=350701 GN=AK34_2863 PE=4 SV=1	3718	Nsco_NS_434_20203020_B_dolsa_HILIC2.66753.66753.5	controllerType=0 controllerNumber=1 scan=66753	172.904	Trypsin	B2	VFQYIKPQDVQALQAATPANGASGAQAGAAPADAATVGAVPDASVQATPLQPPAPISNSSNVHPGNPK	S{+590}	590	590.198	590.2	590.198
[truncated: 18,077 more rows]
