# Supplementary material for: Open Database Searching Enables the Identification and Comparison of Bacterial Glycoproteomes without Defining Glycan Compositions Prior to Searching
Source: Mol Cell Proteomics. 2020 Nov 25;19(9):1561–74. doi: 10.1074/mcp.TIR120.002100 (PMC8143609; doi:10.1074/mcp.TIR120.002100)
Supplement: Supplementary file 1 [file mmc1.zip › mmc1/160233_1_supp_538040_qb0k4h.xlsx]

## Sheet: Combined_Tryptic_modified_pepti
Query #:z	Protein Rank	Peptide < ProteinMetrics Confidential >	Glycans NHFAGNa	Modification Type(s)	Observed m/z	z	Observed (M+H)	Calc. mass (M+H)	Off-by-x error	Mass error (ppm)	Starting position	Cleavage	Score	Delta	Delta Mod	|Log Prob|	# of unique peptides	Protein Name	Protein DB number	Comment	Scan #	Scan Time	Enzyme	replicate	cleaned_peptides	cleaned_modifications	Site_modification	Exact_masses	Exact_masses_rounded2	Exact_masses_rounded3
57198:3	20	V.GAYQHAS{+845.469}GTQLNADGTTSAAQASIGSYGYAGTK.S	NA	S{+845}	1350.66	3	4049.95	4049.95	0	0	341	NRagged	300.01	56.67	0.4	4.02	330	>WK07_RS15170 ref|WP_048803848.1|gi|881122298| porin	2960	Nsco_NS_434_20203020_B_multivorans_HILIC1.50654.50654.3	controllerType=0 controllerNumber=1 scan=50654	130.263	Trypsin	B1	GAYQHASGTQLNADGTTSAAQASIGSYGYAGTK	S{+845}	845	845.469	845.47	845.469
69939:3	195	K.TNMDEFAMGSSNENS{+348.269}AFGAVKNPWDTNAVPGGSSGGSSAAVAAR.L	NA	S{+348}	1557.07	3	4669.19	4665.19	4	-2.9	118	Specific	300.01	300.01	0	6.62	26	>WK07_RS08230 ref|WP_059841567.1|gi|981642626| aspartyl/glutamyl-tRNA amidotransferase subunit A	1604	Nsco_NS_434_20203020_B_multivorans_HILIC2.61209.61209.3	controllerType=0 controllerNumber=1 scan=61209	149.98	Trypsin	B2	TNMDEFAMGSSNENSAFGAVKNPWDTNAVPGGSSGGSSAAVAAR	S{+348}	348	348.269	348.27	348.269
04938:4	1370	T.HES{+229.145}IGRPLPGRR.N	NA	S{+229}	401.734	4	1603.92	1603.92	0	0	49	NRagged	300.02	13.21	13.21	3.77	4	>WK07_RS25745 ref|WP_006400688.1|gi|493445319| diacylglycerol kinase	5017	Nsco_NS_434_20203020_B_multivorans_HILIC1.6898.6898.4	controllerType=0 controllerNumber=1 scan=6898	27.2483	Trypsin	B1	HESIGRPLPGRR	S{+229}	229	229.145	229.15	229.145
17805:3	33	A.GAS{+1379.576}DGAPAEAPPPAK.K	NA	S{+1380}	906.081	3	2716.23	2715.23	1	-1.2	925	NRagged	300.02	65.27	16.84	5.79	146	>WK07_RS28210 ref|WP_054316360.1|gi|933603119| Clp protease ClpC	5498	Nsco_NS_434_20203020_B_multivorans_HILIC3.18127.18127.3	controllerType=0 controllerNumber=1 scan=18127	51.9292	Trypsin	B3	GASDGAPAEAPPPAK	S{+1380}	1380	1379.58	1379.58	1379.58
77769:4	584	E.PSPVHDGAPRGEPS{+1151.474}AQLPPTAFVSFLQNHDQIGNR.A	NA	S{+1151}	1222.84	4	4888.33	4888.33	0	0	361	NRagged	300.03	58.67	1.18	4.9	8	>WK07_RS03295 ref|WP_059840679.1|gi|981641738| malto-oligosyltrehalose trehalohydrolase	638	Nsco_NS_434_20203020_B_multivorans_HILIC3.66893.66893.4	controllerType=0 controllerNumber=1 scan=66893	163.518	Trypsin	B3	PSPVHDGAPRGEPSAQLPPTAFVSFLQNHDQIGNR	S{+1151}	1151	1151.47	1151.47	1151.47
45959:5	116	I.PTADYETFS{+445.260}DAAAAHAYIDAK.G	NA	S{+445}	535.461	5	2673.27	2673.27	0	0	116	NRagged	300.05	71.63	1.2	3.79	39	>WK07_RS19760 ref|WP_006398744.1|gi|493443338| phosphoribosylamine--glycine ligase	3855	Nsco_NS_434_20203020_B_multivorans_HILIC1.41300.41300.5	controllerType=0 controllerNumber=1 scan=41300	109.928	Trypsin	B1	PTADYETFSDAAAAHAYIDAK	S{+445}	445	445.26	445.26	445.26
54640:6	37	K.PALPEVKVPAS{+1032.604}ATTWLNDRPEQRVPMSR.L	NA	S{+1033}	697.716	6	4181.26	4178.26	3	-2.4	181	Specific	300.09	34.87	0	7.94	97	>WK07_RS21260 ref|WP_012213467.1|gi|501169494| dihydrolipoamide succinyltransferase	4143	Nsco_NS_434_20203020_B_multivorans_HILIC2.48760.48760.5	controllerType=0 controllerNumber=1 scan=48760	123.486	Trypsin	B2	PALPEVKVPASATTWLNDRPEQRVPMSR	S{+1033}	1033	1032.6	1032.6	1032.6
70711:5	505	H.GIS{+1220.557}QFTPPEHVAELVDEVHR.H	NA	S{+1221}	697.144	5	3481.69	3480.69	1	-1	345	NRagged	300.11	7.1	0	6.1	15	>WK07_RS07185 ref|WP_059841396.1|gi|981642455| uroporphyrinogen decarboxylase	1400	Nsco_NS_434_20203020_B_multivorans_HILIC3.61045.61045.6	controllerType=0 controllerNumber=1 scan=61045	150.509	Trypsin	B3	GISQFTPPEHVAELVDEVHR	S{+1221}	1221	1220.56	1220.56	1220.56
72118:3	1	R.ATFIVDPDNTIQHVS{+265.152}VNNLNVGRSPEEILR.I	NA	S{+265}	1205.97	3	3615.89	3612.89	3	-2.8	131	Specific	300.13	300.13	0	9	526	>WK07_RS23045 ref|WP_004192241.1|gi|490296783| alkyl hydroperoxide reductase	4491	Nsco_NS_434_20203020_B_multivorans_HILIC1.62620.62620.3	controllerType=0 controllerNumber=1 scan=62620	156.614	Trypsin	B1	ATFIVDPDNTIQHVSVNNLNVGRSPEEILR	S{+265}	265	265.152	265.15	265.152
49965:2	196	K.SPS{+802.043}ALPADVVDAAAK.L	NA	S{+802}	1107.9	2	2214.79	2213.79	1	-1.5	250	Specific	300.17	121.35	0	6.23	26	>WK07_RS26570 ref|WP_035488903.1|gi|737509373| molecular chaperone SurA	5179	Nsco_NS_434_20203020_B_multivorans_HILIC3.44215.44215.2	controllerType=0 controllerNumber=1 scan=44215	114.001	Trypsin	B3	SPSALPADVVDAAAK	S{+802}	802	802.043	802.04	802.043
17697:3	78	V.DANGQVDNS{+1080.537}SDAKR.I	NA	S{+1081}	853.407	3	2558.2	2557.2	1	-1.3	358	NRagged	300.18	11.12	0	5.6	69	>WK07_RS22260 ref|WP_006408193.1|gi|493452916| lipoprotein	4338	Nsco_NS_434_20203020_B_multivorans_HILIC3.18042.18042.3	controllerType=0 controllerNumber=1 scan=18042	51.7194	Trypsin	B3	DANGQVDNSSDAKR	S{+1081}	1081	1080.54	1080.54	1080.54
30223:4	5	H.MQFGS{+681.279}PAIKGESADK.D	NA	S{+681}	562.766	4	2248.04	2247.04	1	-1.5	6	NRagged	300.2	6.2	6.2	3.91	323	>WK07_RS02280 ref|WP_006400546.1|gi|493445171| hypothetical protein	438	Nsco_NS_434_20203020_B_multivorans_HILIC3.28036.28036.4	controllerType=0 controllerNumber=1 scan=28036	75.4236	Trypsin	B3	MQFGSPAIKGESADK	S{+681}	681	681.279	681.28	681.279
64526:5	494	Q.GLS{+804.412}YRDAGVDIDAGDALVDKIKPFAK.K	NA	S{+804}	708.976	5	3540.85	3538.85	2	-1.9	12	NRagged	300.21	14.06	11.25	6.41	21	>WK07_RS11755 ref|WP_006406403.1|gi|493451125| phosphoribosylformylglycinamidine cyclo-ligase	2294	Nsco_NS_434_20203020_B_multivorans_HILIC2.56832.56832.5	controllerType=0 controllerNumber=1 scan=56832	140.75	Trypsin	B2	GLSYRDAGVDIDAGDALVDKIKPFAK	S{+804}	804	804.412	804.41	804.412
78577:6	35	A.SAATLYDVGYNHFWHAPS{+1199.539}DQHGGDLVFVQGHSSPGVYSR.A	NA	S{+1200}	910.925	6	5460.51	5458.51	2	-1.2	120	NRagged	300.22	20.38	0	3.99	81	>WK07_RS22040 ref|WP_006401967.1|gi|493446618| pyruvate dehydrogenase	4294	Nsco_NS_434_20203020_B_multivorans_HILIC3.67508.67508.6	controllerType=0 controllerNumber=1 scan=67508	164.816	Trypsin	B3	SAATLYDVGYNHFWHAPSDQHGGDLVFVQGHSSPGVYSR	S{+1200}	1200	1199.54	1199.54	1199.54
84381:2	412	L.QQAGIS{+456.041}VLAQANSLPQQVLK.L	NA	S{+456}	1275.11	2	2549.21	2549.21	0	0	363	NRagged	300.22	41.39	0	6.12	8	>WK07_RS07450 ref|WP_035953052.1|gi|737991270| flagellin	1450	Nsco_NS_434_20203020_B_multivorans_HILIC3.72068.72068.2	controllerType=0 controllerNumber=1 scan=72068	174.272	Trypsin	B3	QQAGISVLAQANSLPQQVLK	S{+456}	456	456.041	456.04	456.041
68661:4	55	V.PSSAITAS{+1136.623}DPNEKAEMFEPAGDK.I	NA	S{+1137}	882.935	4	3528.72	3528.72	0	0	55	NRagged	300.23	201.63	2.4	4.94	79	>WK07_RS15860 ref|WP_006401299.1|gi|493445940| phenylacetate-CoA oxygenase subunit PaaB	3096	Nsco_NS_434_20203020_B_multivorans_HILIC1.59763.59763.4	controllerType=0 controllerNumber=1 scan=59763	149.988	Trypsin	B1	PSSAITASDPNEKAEMFEPAGDK	S{+1137}	1137	1136.62	1136.62	1136.62
39179:4	234	E.DDEDDRPNDASPS{+1641.842}GR.T	NA	S{+1642}	822.633	4	3287.51	3287.51	0	0	168	NRagged	300.29	32.05	3.71	1.99	22	>WK07_RS22275 ref|WP_006401918.1|gi|493446569| peptidyl-prolyl cis-trans isomerase	4341	Nsco_NS_434_20203020_B_multivorans_HILIC3.35164.35164.4	controllerType=0 controllerNumber=1 scan=35164	92.3613	Trypsin	B3	DDEDDRPNDASPSGR	S{+1642}	1642	1641.84	1641.84	1641.84
75650:3	20	V.GAYQHAS{+845.461}GTQLNADGTTSAAQASIGSYGYAGTK.S	NA	S{+845}	1350.65	3	4049.94	4049.94	0	0	341	NRagged	300.32	38.21	0.4	3.92	330	>WK07_RS15170 ref|WP_048803848.1|gi|881122298| porin	2960	Nsco_NS_434_20203020_B_multivorans_HILIC1.65592.65592.3	controllerType=0 controllerNumber=1 scan=65592	163.204	Trypsin	B1	GAYQHASGTQLNADGTTSAAQASIGSYGYAGTK	S{+845}	845	845.461	845.46	845.461
25283:3	99	K.GASAAQAAPKPTDNS{+699.142}SGTFVFSRPGK.F	NA	S{+699}	1083.81	3	3249.42	3248.42	1	-1	66	Specific	300.37	158.75	0	7.86	94	>WK07_RS13485 ref|WP_059842649.1|gi|981643708| outer membrane lipoprotein carrier protein LolA	2632	Nsco_NS_434_20203020_B_multivorans_HILIC2.24499.24499.3	controllerType=0 controllerNumber=1 scan=24499	67.3693	Trypsin	B2	GASAAQAAPKPTDNSSGTFVFSRPGK	S{+699}	699	699.142	699.14	699.142
68094:3	2	E.VYVLS{+374.193}KDEGGR.H	NA	S{+374}	533.283	3	1597.84	1596.84	1	-2.1	311	NRagged	300.37	24.13	4.88	4.33	466	>WK07_RS01645 ref|WP_006416164.1|gi|493460936| elongation factor Tu	313	Nsco_NS_434_20203020_B_multivorans_HILIC3.58879.58879.6	controllerType=0 controllerNumber=1 scan=58879	145.713	Trypsin	B3	VYVLSKDEGGR	S{+374}	374	374.193	374.19	374.193
49627:2	7	G.ANAS{+202.060}IYNGDINTDRSSSINQTAATVGLR.H	NA	S{+202}	1556.25	2	3111.49	3111.49	0	0	336	NRagged	300.37	6.06	6.06	2.77	361	>WK07_RS17305 ref|WP_048804585.1|gi|881127052| porin	3376	Nsco_NS_434_20203020_B_multivorans_HILIC3.43948.43948.2	controllerType=0 controllerNumber=1 scan=43948	113.401	Trypsin	B3	ANASIYNGDINTDRSSSINQTAATVGLR	S{+202}	202	202.06	202.06	202.06
38006:4	51	T.WS{+229.073}AQEEEAFKQPIRDQYER.Q	NA	S{+229}	660.559	4	2639.22	2639.22	0	0	469	NRagged	300.39	116.64	16.45	3.75	87	>WK07_RS17985 ref|WP_012216414.1|gi|501172626| methylcrotonoyl-CoA carboxylase	3503	Nsco_NS_434_20203020_B_multivorans_HILIC3.34242.34242.4	controllerType=0 controllerNumber=1 scan=34242	90.3198	Trypsin	B3	WSAQEEEAFKQPIRDQYER	S{+229}	229	229.073	229.07	229.073
47688:3	33	K.PVVGDNGS{+776.373}GMHVHQSIWK.D	NA	S{+776}	908.779	3	2724.32	2724.32	0	0	262	Specific	300.43	13.69	6.8	2.77	122	>WK07_RS21980 ref|WP_006401979.1|gi|493446630| glutamine synthetase	4283	Nsco_NS_434_20203020_B_multivorans_HILIC1.42793.42793.3	controllerType=0 controllerNumber=1 scan=42793	113.205	Trypsin	B1	PVVGDNGSGMHVHQSIWK	S{+776}	776	776.373	776.37	776.373
62875:4	17	R.NGKMPEDTAGGTATASAPAEAASAPAQAAS{+1235.443}GAAQQPAASAALSTIYFETGK.S	NA	S{+1235}	1500.93	4	6000.71	5999.71	1	-0.6	390	Specific	300.45	300.45	6.8	7.22	185	>WK07_RS28745 ref|WP_059844165.1|gi|981645520| cytochrome-c oxidase	5601	Nsco_NS_434_20203020_B_multivorans_HILIC1.55146.55146.4	controllerType=0 controllerNumber=1 scan=55146	139.942	Trypsin	B1	NGKMPEDTAGGTATASAPAEAASAPAQAASGAAQQPAASAALSTIYFETGK	S{+1235}	1235	1235.44	1235.44	1235.44
65726:3	77	K.PEDQS{+1704.755}LLQAHANYLR.S	NA	S{+1705}	1153.88	3	3459.64	3459.64	0	0	71	Specific	300.45	76.04	6.58	5.58	51	>WK07_RS10460 ref|WP_006413128.1|gi|493457880| membrane protein	2045	Nsco_NS_434_20203020_B_multivorans_HILIC1.57442.57442.3	controllerType=0 controllerNumber=1 scan=57442	145.035	Trypsin	B1	PEDQSLLQAHANYLR	S{+1705}	1705	1704.76	1704.76	1704.76
59914:4	23	Q.HAS{+1307.655}GNTLDSNGNVVQAHASINGLDPSSTSNQVAAR.V	NA	S{+1308}	1200.59	4	4799.33	4797.33	2	-1.4	348	NRagged	300.48	10.68	2.4	4.37	293	>WK07_RS12795 ref|WP_035949234.1|gi|737987401| porin	2498	Nsco_NS_434_20203020_B_multivorans_HILIC2.53155.53155.4	controllerType=0 controllerNumber=1 scan=53155	132.841	Trypsin	B2	HASGNTLDSNGNVVQAHASINGLDPSSTSNQVAAR	S{+1308}	1308	1307.65	1307.65	1307.65
19361:3	96	N.GGTQVAVVDANGQVDNS{+372.133}SDAKR.I	NA	S{+372}	854.069	3	2560.19	2560.19	0	0	350	NRagged	300.49	25.02	0	4.52	71	>WK07_RS22260 ref|WP_006408193.1|gi|493452916| lipoprotein	4338	Nsco_NS_434_20203020_B_multivorans_HILIC1.19609.19609.3	controllerType=0 controllerNumber=1 scan=19609	57.9367	Trypsin	B1	GGTQVAVVDANGQVDNSSDAKR	S{+372}	372	372.133	372.13	372.133
61717:5	347	L.PAGPVLVTDQLPDS{+653.162}NPVKKPALAYK.A	NA	S{+653}	655.129	5	3271.62	3271.62	0	0	266	NRagged	300.52	42.66	0	4.24	14	>WK07_RS07080 ref|WP_006411129.1|gi|493455861| branched-chain amino acid ABC transporter substrate-binding protein	1379	Nsco_NS_434_20203020_B_multivorans_HILIC2.54600.54600.2	controllerType=0 controllerNumber=1 scan=54600	135.947	Trypsin	B2	PAGPVLVTDQLPDSNPVKKPALAYK	S{+653}	653	653.162	653.16	653.162
67979:6	4	Q.FGS{+964.394}PAIKGESADKDHQGWIELK.S	NA	S{+964}	563.774	6	3377.61	3377.61	0	0	8	NRagged	300.53	20.39	7.65	5.23	376	>WK07_RS02280 ref|WP_006400546.1|gi|493445171| hypothetical protein	438	Nsco_NS_434_20203020_B_multivorans_HILIC2.59597.59597.6	controllerType=0 controllerNumber=1 scan=59597	146.509	Trypsin	B2	FGSPAIKGESADKDHQGWIELK	S{+964}	964	964.394	964.39	964.394
87196:3	2	R.GQVLAKPGS{+796.477}ITPHTHFTAEVYVLSKDEGGR.H	NA	S{+796}	1332.05	3	3994.14	3991.14	3	-2.5	292	Specific	300.56	300.56	0	8.96	494	>WK07_RS01645 ref|WP_006416164.1|gi|493460936| elongation factor Tu	313	Nsco_NS_434_20203020_B_multivorans_HILIC2.75504.75504.3	controllerType=0 controllerNumber=1 scan=75504	180.845	Trypsin	B2	GQVLAKPGSITPHTHFTAEVYVLSKDEGGR	S{+796}	796	796.477	796.48	796.477
69640:3	4	V.NNATLGGGLWGTASTVENGTNVDS{+199.026}KGNAIGVQPGVSAINNGYAGAQSQQR.V	NA	S{+199}	1701.14	3	5101.41	5100.41	1	-0.7	219	NRagged	300.57	18.84	0	5.68	472	>WK07_RS09835 ref|WP_059841917.1|gi|981642976| porin	1920	Nsco_NS_434_20203020_B_multivorans_HILIC1.60513.60513.3	controllerType=0 controllerNumber=1 scan=60513	151.669	Trypsin	B1	NNATLGGGLWGTASTVENGTNVDSKGNAIGVQPGVSAINNGYAGAQSQQR	S{+199}	199	199.026	199.03	199.026
46459:4	7	A.SIYNGDINTDRSS{+455.194}SINQTAATVGLR.H	NA	S{+455}	778.133	4	3109.51	3108.51	1	-1.1	339	NRagged	300.65	12.44	0	4.93	375	>WK07_RS17305 ref|WP_048804585.1|gi|881127052| porin	3376	Nsco_NS_434_20203020_B_multivorans_HILIC1.41742.41742.2	controllerType=0 controllerNumber=1 scan=41742	110.813	Trypsin	B1	SIYNGDINTDRSSSINQTAATVGLR	S{+455}	455	455.194	455.19	455.194
74617:4	567	A.LGDS{+1973.842}LDDDLIGDALQPPVAPSGGSDDAPR.V	NA	S{+1974}	1210.31	4	4838.2	4837.2	1	-0.7	30	NRagged	300.79	29.04	0.43	3.69	11	>WK07_RS26295 ref|WP_035950842.1|gi|737989051| pseudouridine synthase	5125	Nsco_NS_434_20203020_B_multivorans_HILIC3.64358.64358.4	controllerType=0 controllerNumber=1 scan=64358	158.03	Trypsin	B3	LGDSLDDDLIGDALQPPVAPSGGSDDAPR	S{+1974}	1974	1973.84	1973.84	1973.84
69382:4	4	G.VQPGVS{+1984.783}AINNGYAGAQSQQR.V	NA	S{+1985}	1008.46	4	4030.8	4029.8	1	-0.8	249	NRagged	300.81	40.08	1.98	3.59	501	>WK07_RS09835 ref|WP_059841917.1|gi|981642976| porin	1920	Nsco_NS_434_20203020_B_multivorans_HILIC3.59939.59939.5	controllerType=0 controllerNumber=1 scan=59939	148.014	Trypsin	B3	VQPGVSAINNGYAGAQSQQR	S{+1985}	1985	1984.78	1984.78	1984.78
65958:3	1168	A.PATAASS{+1710.743}GDAAPAAPAAAAPAAESTTTSAAAPAAAPAAGS.-	NA	S{+1711}	1668.11	3	5002.32	5001.32	1	-0.7	68	Non	300.82	114.69	0	5.17	5	>WK07_RS26485 ref|WP_006406567.1|gi|493451289| FmdB family transcriptional regulator	5162	Nsco_NS_434_20203020_B_multivorans_HILIC2.57976.57976.3	controllerType=0 controllerNumber=1 scan=57976	143.212	Trypsin	B2	PATAASSGDAAPAAPAAAAPAAESTTTSAAAPAAAPAAGS	S{+1711}	1711	1710.74	1710.74	1710.74
62566:5	61	K.RVVINDAVC[+57.021]EGC[+57.021]GDC[+57.021]S{+850.861}VQSNC[+57.021]LSVEPLETEFGTKR.Q	NA	C[+57]*4, S{+851}	968.341	5	4837.68	4836.68	1	-0.7	656	Specific	300.85	150.38	0.8	6.36	70	>WK07_RS15810 ref|WP_006401309.1|gi|493445950| MFS transporter	3086	Nsco_NS_434_20203020_B_multivorans_HILIC2.55252.55252.4	controllerType=0 controllerNumber=1 scan=55252	137.363	Trypsin	B2	RVVINDAVCEGCGDCSVQSNCLSVEPLETEFGTKR	*4,S{+851}	*4,+851	850.861	850.86	850.861
47881:3	3	A.EVYVLS{+245.147}KDEGGR.H	NA	S{+245}	533.282	3	1597.83	1596.83	1	-2.1	310	NRagged	300.89	2.16	0	5.17	391	>WK07_RS01645 ref|WP_006416164.1|gi|493460936| elongation factor Tu	313	Nsco_NS_434_20203020_B_multivorans_HILIC1.42973.42973.6	controllerType=0 controllerNumber=1 scan=42973	113.583	Trypsin	B1	EVYVLSKDEGGR	S{+245}	245	245.147	245.15	245.147
09813:4	5	M.QFGS{+828.311}PAIKGESADK.D	NA	S{+828}	566.514	4	2263.03	2263.03	0	0	7	NRagged	300.9	44.97	12.79	4.03	329	>WK07_RS02280 ref|WP_006400546.1|gi|493445171| hypothetical protein	438	Nsco_NS_434_20203020_B_multivorans_HILIC1.11676.11676.4	controllerType=0 controllerNumber=1 scan=11676	38.3099	Trypsin	B1	QFGSPAIKGESADK	S{+828}	828	828.311	828.31	828.311
69876:2	2	A.AQMDGAILVC[+57.021]S{+601.266}AADGPMPQTR.E	NA	C[+57], S{+601}	1396.14	2	2791.28	2790.28	1	-1.2	97	NRagged	300.9	13.67	0	6.39	494	>WK07_RS01645 ref|WP_006416164.1|gi|493460936| elongation factor Tu	313	Nsco_NS_434_20203020_B_multivorans_HILIC2.61161.61161.2	controllerType=0 controllerNumber=1 scan=61161	149.87	Trypsin	B2	AQMDGAILVCSAADGPMPQTR	,S{+601}	,+601	601.266	601.27	601.266
18186:4	5	F.GSPAIKGES{+1103.437}ADK.D	NA	S{+1103}	566.514	4	2263.03	2263.03	0	0	9	NRagged	300.9	29.04	13.9	3.59	323	>WK07_RS02280 ref|WP_006400546.1|gi|493445171| hypothetical protein	438	Nsco_NS_434_20203020_B_multivorans_HILIC3.18438.18438.4	controllerType=0 controllerNumber=1 scan=18438	52.5898	Trypsin	B3	GSPAIKGESADK	S{+1103}	1103	1103.44	1103.44	1103.44
54929:5	45	Q.PDPMQTSMGFIS{+267.154}REPVLTTHGQLDQPR.R	NA	S{+267}	662.133	5	3306.64	3305.64	1	-1	441	NRagged	300.91	4.04	0.83	4.87	55	>WK07_RS21320 ref|WP_012213473.1|gi|501169501| 23S rRNA pseudouridylate synthase B	4155	Nsco_NS_434_20203020_B_multivorans_HILIC3.48320.48320.5	controllerType=0 controllerNumber=1 scan=48320	122.948	Trypsin	B3	PDPMQTSMGFISREPVLTTHGQLDQPR	S{+267}	267	267.154	267.15	267.154
41814:4	737	N.GIANAHAVIVS{+1301.634}PDNR.F	NA	S{+1302}	709.867	4	2836.45	2835.45	1	-1.2	131	NRagged	300.92	21.07	15.09	4.04	5	>WK07_RS07510 ref|WP_059841467.1|gi|981642526| 3-carboxymuconate cyclase	1460	Nsco_NS_434_20203020_B_multivorans_HILIC3.37189.37189.4	controllerType=0 controllerNumber=1 scan=37189	97.0791	Trypsin	B3	GIANAHAVIVSPDNR	S{+1302}	1302	1301.63	1301.63	1301.63
29318:5	1018	R.APDHES{+510.304}QREQILDLAAEK.F	NA	S{+510}	513.271	5	2562.32	2560.32	2	-2.6	6	Specific	300.96	144.33	6.75	6.76	4	>WK07_RS15835 ref|WP_006401304.1|gi|493445945| TetR family transcriptional regulator	3091	Nsco_NS_434_20203020_B_multivorans_HILIC1.27498.27498.4	controllerType=0 controllerNumber=1 scan=27498	77.1334	Trypsin	B1	APDHESQREQILDLAAEK	S{+510}	510	510.304	510.3	510.304
35743:4	399	R.TVDIIGHTDNS{+843.331}GNRTSNIALSQAR.A	NA	S{+843}	847.158	4	3385.61	3383.61	2	-2	243	Specific	300.97	125.06	0	6.25	10	>WK07_RS02310 ref|WP_059840439.1|gi|981641498| cell envelope biogenesis protein OmpA	444	Nsco_NS_434_20203020_B_multivorans_HILIC2.32874.32874.3	controllerType=0 controllerNumber=1 scan=32874	87.1473	Trypsin	B2	TVDIIGHTDNSGNRTSNIALSQAR	S{+843}	843	843.331	843.33	843.331
57847:4	709	K.PQIYGVYWS{+1407.675}KPQIAAR.Q	NA	S{+1408}	821.926	4	3284.68	3284.68	0	0	130	Specific	300.97	121.1	1.6	3.2	7	>WK07_RS15360 ref|WP_059842832.1|gi|981643950| hypothetical protein	2998	Nsco_NS_434_20203020_B_multivorans_HILIC3.50755.50755.2	controllerType=0 controllerNumber=1 scan=50755	128.254	Trypsin	B3	PQIYGVYWSKPQIAAR	S{+1408}	1408	1407.67	1407.67	1407.67
66412:4	68	A.FQVDAVAGEGEDS{+674.267}GAFDDDAEHADDAQRGESSAGLTPVGDAGANEEPSEGADEPPKSDGDGSK.G	NA	S{+674}	1727.48	4	6906.89	6906.89	0	0	100	NRagged	300.99	300.99	0	7.62	44	>WK07_RS02210 ref|WP_006406974.1|gi|493451697| stringent starvation protein B	425	Nsco_NS_434_20203020_B_multivorans_HILIC3.57564.57564.4	controllerType=0 controllerNumber=1 scan=57564	142.948	Trypsin	B3	FQVDAVAGEGEDSGAFDDDAEHADDAQRGESSAGLTPVGDAGANEEPSEGADEPPKSDGDGSK	S{+674}	674	674.267	674.27	674.267
52994:3	90	K.VNNDLS{+216.106}NAEQVLDEDHYGLEK.V	NA	S{+216}	874.077	3	2620.22	2618.22	2	-2.6	311	Specific	301.02	52.94	2.07	4.78	41	>WK07_RS23140 ref|WP_006402240.1|gi|493446895| peptidase	4509	Nsco_NS_434_20203020_B_multivorans_HILIC2.47407.47407.6	controllerType=0 controllerNumber=1 scan=47407	120.705	Trypsin	B2	VNNDLSNAEQVLDEDHYGLEK	S{+216}	216	216.106	216.11	216.106
68511:7	2	R.GQVLAKPGS{+534.488}ITPHTHFTAEVYVLSKDEGGR.H	NA	S{+534}	533.599	7	3729.15	3729.15	0	0	292	Specific	301.05	301.05	4	7.94	494	>WK07_RS01645 ref|WP_006416164.1|gi|493460936| elongation factor Tu	313	Nsco_NS_434_20203020_B_multivorans_HILIC2.60017.60017.6	controllerType=0 controllerNumber=1 scan=60017	147.455	Trypsin	B2	GQVLAKPGSITPHTHFTAEVYVLSKDEGGR	S{+534}	534	534.488	534.49	534.488
61181:2	12	Q.PLTVES{+679.730}VPPK.A	NA	S{+680}	873.676	2	1746.34	1746.34	0	0	578	NRagged	301.07	207.34	40.29	5.79	195	>WK07_RS15390 ref|WP_006399547.1|gi|493444158| succinate dehydrogenase flavoprotein subunit	3004	Nsco_NS_434_20203020_B_multivorans_HILIC3.53403.53403.2	controllerType=0 controllerNumber=1 scan=53403	133.908	Trypsin	B3	PLTVESVPPK	S{+680}	680	679.73	679.73	679.73
70779:5	69	K.PQDAQALQAAAPS{+1363.668}DASGAQAAAAPADAATVGAVPDASVQSTPLQPPAPISNSSGVHPGNPK.A	NA	S{+1364}	1412.5	5	7058.47	7057.47	1	-0.5	201	Specific	301.08	301.08	2.4	4.66	92	>WK07_RS15695 ref|WP_035953385.1|gi|737991603| BON domain protein	3064	Nsco_NS_434_20203020_B_multivorans_HILIC3.61122.61122.5	controllerType=0 controllerNumber=1 scan=61122	150.702	Trypsin	B3	PQDAQALQAAAPSDASGAQAAAAPADAATVGAVPDASVQSTPLQPPAPISNSSGVHPGNPK	S{+1364}	1364	1363.67	1363.67	1363.67
20186:3	410	R.GGPAMPAS{+1137.427}NERPVAPASAPASGSAAAPK.-	NA	S{+1137}	1218.9	3	3654.68	3654.68	0	0	209	Specific	301.1	301.1	9.04	7.84	35	>WK07_RS00610 ref|WP_059840170.1|gi|981641229| hypothetical protein	119	Nsco_NS_434_20203020_B_multivorans_HILIC2.20428.20428.3	controllerType=0 controllerNumber=1 scan=20428	58.0898	Trypsin	B2	GGPAMPASNERPVAPASAPASGSAAAPK	S{+1137}	1137	1137.43	1137.43	1137.43
79058:5	162	V.PVPAQIGS{+326.123}ATAAQPVPSAPLASTPTKPFASPAVSAPSATSTTPATSSPTASQPSITQSLPR.V	NA	S{+326}	1234.24	5	6167.15	6163.15	4	-2.2	738	NRagged	301.14	301.14	0.07	4.15	28	>WK07_RS19635 ref|WP_059843322.1|gi|981644574| cell division protein FtsK	3830	Nsco_NS_434_20203020_B_multivorans_HILIC3.67893.67893.5	controllerType=0 controllerNumber=1 scan=67893	165.675	Trypsin	B3	PVPAQIGSATAAQPVPSAPLASTPTKPFASPAVSAPSATSTTPATSSPTASQPSITQSLPR	S{+326}	326	326.123	326.12	326.123
08630:3	67	R.AAVAAASAPAAS{+1135.425}GAQAADTK.T	NA	S{+1135}	946.1	3	2836.29	2835.29	1	-1.2	66	Specific	301.17	18.85	0	5.74	60	>WK07_RS16565 ref|WP_059842935.1|gi|981644081| AsmA family protein	3230	Nsco_NS_434_20203020_B_multivorans_HILIC1.10689.10689.3	controllerType=0 controllerNumber=1 scan=10689	35.9436	Trypsin	B1	AAVAAASAPAASGAQAADTK	S{+1135}	1135	1135.42	1135.42	1135.42
30189:4	5	Q.FGS{+971.365}PAIKGESADK.D	NA	S{+971}	570.513	4	2279.03	2278.03	1	-1.5	8	NRagged	301.2	15.83	0	4.86	329	>WK07_RS02280 ref|WP_006400546.1|gi|493445171| hypothetical protein	438	Nsco_NS_434_20203020_B_multivorans_HILIC1.28187.28187.4	controllerType=0 controllerNumber=1 scan=28187	78.7704	Trypsin	B1	FGSPAIKGESADK	S{+971}	971	971.365	971.37	971.365
70394:4	1397	L.PDGVGVS{+1718.913}GLESDGGER.F	NA	S{+1719}	813.41	4	3250.62	3249.62	1	-1	177	NRagged	301.22	132.85	3.2	2.41	3	>WK07_RS22790 ref|WP_059843602.1|gi|981644942| glutamine cyclotransferase	4440	Nsco_NS_434_20203020_B_multivorans_HILIC2.61567.61567.4	controllerType=0 controllerNumber=1 scan=61567	150.705	Trypsin	B2	PDGVGVSGLESDGGER	S{+1719}	1719	1718.91	1718.91	1718.91
50388:2	3	A.PAPAAS{+1157.990}TPAAATKPAK.S	NA	S{+1158}	1304.9	2	2608.8	2607.8	1	-1.3	134	NRagged	301.25	7.38	0	5.7	1102	>WK07_RS26025 ref|WP_059843946.1|gi|981645301| competence protein ComE	5072	Nsco_NS_434_20203020_B_multivorans_HILIC2.45115.45115.2	controllerType=0 controllerNumber=1 scan=45115	115.529	Trypsin	B2	PAPAASTPAAATKPAK	S{+1158}	1158	1157.99	1157.99	1157.99
64916:4	23	Q.AHAS{+1812.818}INGLDPSSTSNQVAAR.V	NA	S{+1813}	953.206	4	3809.8	3808.8	1	-0.9	363	NRagged	301.27	8.74	0	4.32	294	>WK07_RS12795 ref|WP_035949234.1|gi|737987401| porin	2498	Nsco_NS_434_20203020_B_multivorans_HILIC3.56335.56335.5	controllerType=0 controllerNumber=1 scan=56335	140.283	Trypsin	B3	AHASINGLDPSSTSNQVAAR	S{+1813}	1813	1812.82	1812.82	1812.82
45734:4	92	K.AAAAAAASGASAVTTAS{+1158.384}APTSVGAVVDQDANAQAAR.A	NA	S{+1158}	1083.74	4	4331.95	4328.95	3	-2.3	140	Specific	301.27	95.69	0	6.86	81	>WK07_RS12300 ref|WP_059842411.1|gi|981643470| cell envelope protein SmpA	2401	Nsco_NS_434_20203020_B_multivorans_HILIC3.40689.40689.4	controllerType=0 controllerNumber=1 scan=40689	105.898	Trypsin	B3	AAAAAAASGASAVTTASAPTSVGAVVDQDANAQAAR	S{+1158}	1158	1158.38	1158.38	1158.38
53006:4	5	Q.HAS{+474.211}GGTTFDEVTIHFSRADGEGKR.V	NA	S{+474}	763.365	4	3050.44	3049.44	1	-1.1	75	NRagged	301.29	11.38	0	5.45	329	>WK07_RS02280 ref|WP_006400546.1|gi|493445171| hypothetical protein	438	Nsco_NS_434_20203020_B_multivorans_HILIC1.47207.47207.5	controllerType=0 controllerNumber=1 scan=47207	122.879	Trypsin	B1	HASGGTTFDEVTIHFSRADGEGKR	S{+474}	474	474.211	474.21	474.211
08943:4	1439	T.IS{+428.255}AEHGIGQLK.I	NA	S{+428}	396.228	4	1581.89	1580.89	1	-2.1	427	NRagged	301.34	11.17	0	3.02	3	>WK07_RS16720 ref|WP_012467582.1|gi|501444133| D-2-hydroxyacid dehydrogenase	3260	Nsco_NS_434_20203020_B_multivorans_HILIC1.10951.10951.4	controllerType=0 controllerNumber=1 scan=10951	36.547	Trypsin	B1	ISAEHGIGQLK	S{+428}	428	428.255	428.25	428.255
36738:3	49	T.WS{+246.085}AQEEEAFKQPIRDQYER.Q	NA	S{+246}	886.414	3	2657.23	2656.23	1	-1.3	469	NRagged	301.42	301.42	0.24	5.85	89	>WK07_RS17985 ref|WP_012216414.1|gi|501172626| methylcrotonoyl-CoA carboxylase	3503	Nsco_NS_434_20203020_B_multivorans_HILIC1.33514.33514.3	controllerType=0 controllerNumber=1 scan=33514	91.4867	Trypsin	B1	WSAQEEEAFKQPIRDQYER	S{+246}	246	246.085	246.09	246.085
17373:3	147	A.PAADTS{+1475.563}ASAPAPAK.K	NA	S{+1476}	911.07	3	2731.2	2730.2	1	-1.2	27	NRagged	301.46	101.05	0	5.44	112	>WK07_RS15745 ref|WP_006413521.1|gi|493458278| hypothetical protein	3073	Nsco_NS_434_20203020_B_multivorans_HILIC2.18040.18040.3	controllerType=0 controllerNumber=1 scan=18040	52.6666	Trypsin	B2	PAADTSASAPAPAK	S{+1476}	1476	1475.56	1475.56	1475.56
62619:5	363	K.RS{+491.234}EAHIQSGMIAYGALQK.I	NA	S{+491}	491.254	5	2452.24	2451.24	1	-1.4	315	Specific	301.54	159.38	0	4.31	21	>WK07_RS28605 ref|WP_059844154.1|gi|981645509| cytochrome d terminal oxidase subunit 1	5573	Nsco_NS_434_20203020_B_multivorans_HILIC2.55293.55293.2	controllerType=0 controllerNumber=1 scan=55293	137.459	Trypsin	B2	RSEAHIQSGMIAYGALQK	S{+491}	491	491.234	491.23	491.234
43285:3	84	K.DKAAAAAAAS{+1136.438}GASAVTTASAPTSVGAVVDQDANAQAAR.A	NA	S{+1136}	1517.38	3	4550.13	4550.13	0	0	138	Specific	301.59	72.08	0	7.32	85	>WK07_RS12300 ref|WP_059842411.1|gi|981643470| cell envelope protein SmpA	2401	Nsco_NS_434_20203020_B_multivorans_HILIC1.39058.39058.3	controllerType=0 controllerNumber=1 scan=39058	104.624	Trypsin	B1	DKAAAAAAASGASAVTTASAPTSVGAVVDQDANAQAAR	S{+1136}	1136	1136.44	1136.44	1136.44
66845:5	239	D.GS{+399.178}LIKFDGNAAVLLNNKLEPIGTR.I	NA	S{+399}	588.725	5	2939.6	2939.6	0	0	74	NRagged	301.65	36.75	36.75	7.41	64	>WK07_RS01775 ref|WP_004197951.1|gi|490302569| 50S ribosomal protein L14	338	Nsco_NS_434_20203020_B_multivorans_HILIC2.58694.58694.5	controllerType=0 controllerNumber=1 scan=58694	144.661	Trypsin	B2	GSLIKFDGNAAVLLNNKLEPIGTR	S{+399}	399	399.178	399.18	399.178
70351:4	92	R.HFTPSAQAAGGAPVPGGQPPGAVPAIQPQFQFHRPPQPNVS{+243.084}NEAAPPVGPQGSDTLQNQPLTAPAQS.Q	NA	S{+243}	1738.86	4	6952.42	6952.42	0	0	193	CRagged	301.72	21.65	0	2.2	81	>WK07_RS12300 ref|WP_059842411.1|gi|981643470| cell envelope protein SmpA	2401	Nsco_NS_434_20203020_B_multivorans_HILIC3.60725.60725.4	controllerType=0 controllerNumber=1 scan=60725	149.834	Trypsin	B3	HFTPSAQAAGGAPVPGGQPPGAVPAIQPQFQFHRPPQPNVSNEAAPPVGPQGSDTLQNQPLTAPAQS	S{+243}	243	243.084	243.08	243.084
41385:5	6	K.QQQQQQAANTAKPTSPTSSTSSTTAAAKPPTANDANTGYFLQVGAYKTES{+568.217}DAEQQR.A	NA	S{+568}	1288.81	5	6440.01	6440.01	0	0	180	Specific	301.74	301.74	9.92	8.22	228	>WK07_RS16945 ref|WP_043281040.1|gi|759561637| cell division protein	3305	Nsco_NS_434_20203020_B_multivorans_HILIC2.37353.37353.5	controllerType=0 controllerNumber=1 scan=37353	97.4168	Trypsin	B2	QQQQQQAANTAKPTSPTSSTSSTTAAAKPPTANDANTGYFLQVGAYKTESDAEQQR	S{+568}	568	568.217	568.22	568.217
81407:2	41	E.PGSSGSPIYS{+1155.538}PEK.R	NA	S{+1156}	1231.09	2	2461.17	2461.17	0	0	191	NRagged	301.81	54.67	0	2.86	322	>sp|LYSC_LYSEN|(Common contaminant protein)	5674	Nsco_NS_434_20203020_B_multivorans_HILIC1.70114.70114.2	controllerType=0 controllerNumber=1 scan=70114	173.294	Trypsin	B1	PGSSGSPIYSPEK	S{+1156}	1156	1155.54	1155.54	1155.54
82460:3	5	K.FYGFTVGGS{+1068.763}YSLGGVAGSFNR.G	NA	S{+1069}	1071.6	3	3212.79	3211.79	1	-1	174	Specific	301.81	112.87	0	6.38	438	>WK07_RS09835 ref|WP_059841917.1|gi|981642976| porin	1920	Nsco_NS_434_20203020_B_multivorans_HILIC2.71438.71438.4	controllerType=0 controllerNumber=1 scan=71438	172.132	Trypsin	B2	FYGFTVGGSYSLGGVAGSFNR	S{+1069}	1069	1068.76	1068.76	1068.76
47819:4	835	N.AAGANLNREWMAPDS{+213.993}ERSPEVLAVR.D	NA	S{+214}	739.345	4	2954.36	2953.36	1	-1.1	229	NRagged	301.81	10.21	0	6.08	4	>WK07_RS18565 ref|WP_035951513.1|gi|737989731| hypothetical protein	3617	Nsco_NS_434_20203020_B_multivorans_HILIC3.42445.42445.4	controllerType=0 controllerNumber=1 scan=42445	109.922	Trypsin	B3	AAGANLNREWMAPDSERSPEVLAVR	S{+214}	214	213.993	213.99	213.993
71225:5	9	M.PS{+776.267}QPGFNLGYLAYNVEHKPVDKLEVR.Q	NA	S{+776}	750.169	5	3746.81	3746.81	0	0	293	NRagged	301.83	152.86	1.58	7.06	146	>WK07_RS07880 ref|WP_006417151.1|gi|493461934| ABC transporter	1534	Nsco_NS_434_20203020_B_multivorans_HILIC1.61896.61896.5	controllerType=0 controllerNumber=1 scan=61896	154.892	Trypsin	B1	PSQPGFNLGYLAYNVEHKPVDKLEVR	S{+776}	776	776.267	776.27	776.267
44363:2	218	A.QASATGDTKAES{+651.202}NQPVTDTWITTK.V	NA	S{+651}	1601.22	2	3201.43	3201.43	0	0	30	NRagged	301.84	103.52	0	7.1	79	>WK07_RS24375 ref|WP_006416432.1|gi|493461207| transporter	4749	Nsco_NS_434_20203020_B_multivorans_HILIC2.40089.40089.2	controllerType=0 controllerNumber=1 scan=40089	104.171	Trypsin	B2	QASATGDTKAESNQPVTDTWITTK	S{+651}	651	651.202	651.2	651.202
46676:3	7	A.NASIYNGDINTDRSS{+255.116}SINQTAATVGLR.H	NA	S{+255}	1031.84	3	3093.51	3093.51	0	0	337	NRagged	301.86	105.66	0	7.11	375	>WK07_RS17305 ref|WP_048804585.1|gi|881127052| porin	3376	Nsco_NS_434_20203020_B_multivorans_HILIC1.41962.41962.3	controllerType=0 controllerNumber=1 scan=41962	111.326	Trypsin	B1	NASIYNGDINTDRSSSINQTAATVGLR	S{+255}	255	255.116	255.12	255.116
09455:4	558	I.PEPC[+57.021]AHC[+57.021]HGS{+1041.370}GK.V	NA	C[+57]*2, S{+1041}	595.236	4	2377.92	2377.92	0	0	199	NRagged	301.89	129.4	3.37	4.97	12	>WK07_RS11795 ref|WP_006417099.1|gi|493461882| molecular chaperone DnaJ	2302	Nsco_NS_434_20203020_B_multivorans_HILIC2.11190.11190.4	controllerType=0 controllerNumber=1 scan=11190	36.1725	Trypsin	B2	PEPCAHCHGSGK	*2,S{+1041}	*2,+1041	1041.37	1041.37	1041.37
25294:6	29	F.ELDDHYDHES{+1212.794}TK.Q	NA	S{+1213}	451.076	6	2701.42	2701.42	0	0	322	NRagged	301.91	27.89	0	4.19	76	>WK07_RS22370 ref|WP_054317644.1|gi|933608123| type IV secretion protein Rhs	4359	Nsco_NS_434_20203020_B_multivorans_HILIC3.24148.24148.4	controllerType=0 controllerNumber=1 scan=24148	66.0907	Trypsin	B3	ELDDHYDHESTK	S{+1213}	1213	1212.79	1212.79	1212.79
40675:5	151	G.AEGLEIVDEDEDDEDDRPNDAS{+1623.707}PSGR.T	NA	S{+1624}	894.985	5	4470.89	4468.89	2	-1.5	157	NRagged	301.92	13.66	0	4.62	31	>WK07_RS22275 ref|WP_006401918.1|gi|493446569| peptidyl-prolyl cis-trans isomerase	4341	Nsco_NS_434_20203020_B_multivorans_HILIC2.36803.36803.5	controllerType=0 controllerNumber=1 scan=36803	96.1922	Trypsin	B2	AEGLEIVDEDEDDEDDRPNDASPSGR	S{+1624}	1624	1623.71	1623.71	1623.71
66668:2	68	E.PSEGADEPPKSDGDGS{+1788.213}K.G	NA	S{+1788}	1730.98	2	3460.94	3460.94	0	0	146	NRagged	301.92	89.25	0	5.99	44	>WK07_RS02210 ref|WP_006406974.1|gi|493451697| stringent starvation protein B	425	Nsco_NS_434_20203020_B_multivorans_HILIC3.57768.57768.2	controllerType=0 controllerNumber=1 scan=57768	143.422	Trypsin	B3	PSEGADEPPKSDGDGSK	S{+1788}	1788	1788.21	1788.21	1788.21
04123:2	381	K.EIS{+243.123}EDDERRAGDDVQK.L	NA	S{+243}	1052.99	2	2104.98	2104.98	0	0	148	Specific	301.95	64.35	64.35	3.19	15	>WK07_RS22685 ref|WP_006402649.1|gi|493447312| ribosome recycling factor	4419	Nsco_NS_434_20203020_B_multivorans_HILIC1.6203.6203.2	controllerType=0 controllerNumber=1 scan=6203	25.9007	Trypsin	B1	EISEDDERRAGDDVQK	S{+243}	243	243.123	243.12	243.123
19860:3	360	R.GGPAMPAS{+1134.430}NERPVAPASAPASGSAAAPK.-	NA	S{+1134}	1218.57	3	3653.68	3651.68	2	-1.8	209	Specific	301.99	301.99	0	8.56	34	>WK07_RS00610 ref|WP_059840170.1|gi|981641229| hypothetical protein	119	Nsco_NS_434_20203020_B_multivorans_HILIC1.19999.19999.3	controllerType=0 controllerNumber=1 scan=19999	58.8629	Trypsin	B1	GGPAMPASNERPVAPASAPASGSAAAPK	S{+1134}	1134	1134.43	1134.43	1134.43
20159:5	534	V.C[+57.021]EFHYVHHAQDGS{+660.433}R.Y	NA	C[+57], S{+660}	481.642	5	2404.18	2403.18	1	-1.4	120	NRagged	302.01	171.86	0	4.57	7	>WK07_RS07580 ref|WP_059841485.1|gi|981642544| formimidoylglutamate deiminase	1474	Nsco_NS_434_20203020_B_multivorans_HILIC3.20074.20074.5	controllerType=0 controllerNumber=1 scan=20074	56.5172	Trypsin	B3	CEFHYVHHAQDGSR	,S{+660}	,+660	660.433	660.43	660.433
71819:4	1	K.TVGDKLEAFTVVAAKPGFNNHEENGQS{+1526.427}AFETVTEASFPGK.W	NA	S{+1526}	1439.38	4	5754.48	5750.48	4	-2.3	3	Specific	302.02	41.59	0	6.37	526	>WK07_RS23045 ref|WP_004192241.1|gi|490296783| alkyl hydroperoxide reductase	4491	Nsco_NS_434_20203020_B_multivorans_HILIC1.62381.62381.4	controllerType=0 controllerNumber=1 scan=62381	156.077	Trypsin	B1	TVGDKLEAFTVVAAKPGFNNHEENGQSAFETVTEASFPGK	S{+1526}	1526	1526.43	1526.43	1526.43
47610:4	73	Q.PVNAVSHGYAQPHHVS{+628.231}TADYGALDTPAVWR.N	NA	S{+628}	962.703	4	3847.79	3844.79	3	-2.6	337	NRagged	302.02	302.02	0	5.78	75	>WK07_RS12715 ref|WP_006400436.1|gi|493445060| cell division protein FtsZ	2482	Nsco_NS_434_20203020_B_multivorans_HILIC3.42234.42234.4	controllerType=0 controllerNumber=1 scan=42234	109.409	Trypsin	B3	PVNAVSHGYAQPHHVSTADYGALDTPAVWR	S{+628}	628	628.231	628.23	628.231
11869:3	148	K.VDAS{+401.312}DNFNRK.F	NA	S{+401}	523.295	3	1567.87	1566.87	1	-2.1	157	Specific	302.08	39.36	0	5.49	21	>WK07_RS13895 ref|WP_059842681.1|gi|981643744| DNA helicase II	2710	Nsco_NS_434_20203020_B_multivorans_HILIC1.13447.13447.4	controllerType=0 controllerNumber=1 scan=13447	42.6634	Trypsin	B1	VDASDNFNRK	S{+401}	401	401.312	401.31	401.312
49527:3	39	N.AHLTQYDTAHGKFPGEVS{+311.082}VDGDYLVVNGDK.I	NA	S{+311}	1181.88	3	3543.64	3543.64	0	0	45	NRagged	302.08	39.68	2.8	6.92	145	>WK07_RS12355 ref|WP_059842421.1|gi|981643480| glyceraldehyde-3-phosphate dehydrogenase	2412	Nsco_NS_434_20203020_B_multivorans_HILIC3.43864.43864.3	controllerType=0 controllerNumber=1 scan=43864	113.2	Trypsin	B3	AHLTQYDTAHGKFPGEVSVDGDYLVVNGDK	S{+311}	311	311.082	311.08	311.082
30894:2	38	H.PPLTS{+695.854}NQGVPVSDNQNSLR.A	NA	S{+696}	1359.94	2	2718.87	2718.87	0	0	39	NRagged	302.1	74.92	3.11	6.64	127	>WK07_RS20650 ref|WP_059843407.1|gi|981644689| catalase	4032	Nsco_NS_434_20203020_B_multivorans_HILIC2.28908.28908.6	controllerType=0 controllerNumber=1 scan=28908	77.8184	Trypsin	B2	PPLTSNQGVPVSDNQNSLR	S{+696}	696	695.854	695.85	695.854
24765:1	393	T.SAAS{+374.640}APSAEQR.A	NA	S{+375}	1450.16	1	1450.16	1449.16	1	-2.3	33	NRagged	302.1	70.94	0	5.5	30	>WK07_RS04560 ref|WP_006400019.1|gi|493444638| hypothetical protein	884	Nsco_NS_434_20203020_B_multivorans_HILIC3.23719.23719.2	controllerType=0 controllerNumber=1 scan=23719	65.0531	Trypsin	B3	SAASAPSAEQR	S{+375}	375	374.64	374.64	374.64
56453:6	5	L.HMHMQFGSPAIKGES{+243.098}ADKDHQGWIELK.S	NA	S{+243}	554.268	6	3320.57	3320.57	0	0	3	NRagged	302.11	58.51	7.26	5.57	323	>WK07_RS02280 ref|WP_006400546.1|gi|493445171| hypothetical protein	438	Nsco_NS_434_20203020_B_multivorans_HILIC3.49659.49659.6	controllerType=0 controllerNumber=1 scan=49659	125.852	Trypsin	B3	HMHMQFGSPAIKGESADKDHQGWIELK	S{+243}	243	243.098	243.1	243.098
59872:3	599	R.VGGSTVGYYNTS{+1212.357}SLSVGLQAGAQSK.A	NA	S{+1212}	1215.53	3	3644.57	3643.57	1	-0.9	95	Specific	302.13	38.57	0	6.71	17	>WK07_RS23340 ref|WP_059843662.1|gi|981645016| hypothetical protein	4547	Nsco_NS_434_20203020_B_multivorans_HILIC2.53117.53117.3	controllerType=0 controllerNumber=1 scan=53117	132.755	Trypsin	B2	VGGSTVGYYNTSSLSVGLQAGAQSK	S{+1212}	1212	1212.36	1212.36	1212.36
66725:5	79	K.AKDS{+822.427}AEQQEAIRGLQADTSAAATGTTNLGALLK.A	NA	S{+822}	826.032	5	4126.13	4123.13	3	-2.4	530	Specific	302.15	302.15	0.91	9.24	38	>WK07_RS01235 ref|WP_006400727.1|gi|493445359| 30S ribosomal protein S1	235	Nsco_NS_434_20203020_B_multivorans_HILIC3.57816.57816.4	controllerType=0 controllerNumber=1 scan=57816	143.523	Trypsin	B3	AKDSAEQQEAIRGLQADTSAAATGTTNLGALLK	S{+822}	822	822.427	822.43	822.427
23894:5	603	K.EDFFS{+984.510}NPKSDR.A	NA	S{+985}	466.029	5	2326.12	2326.12	0	0	221	Specific	302.16	10.96	0	4.4	20	>WK07_RS12185 ref|WP_006401697.1|gi|493446344| arginine ABC transporter ATP-binding protein	2378	Nsco_NS_434_20203020_B_multivorans_HILIC1.23207.23207.5	controllerType=0 controllerNumber=1 scan=23207	66.6651	Trypsin	B1	EDFFSNPKSDR	S{+985}	985	984.51	984.51	984.51
20547:4	370	Q.PIEHADDDVDNGYDRPS{+241.130}K.S	NA	S{+241}	572.014	4	2285.04	2284.04	1	-1.5	12	NRagged	302.23	176.59	5.8	7.37	28	>WK07_RS25755 ref|WP_006406225.1|gi|493450947| hypothetical protein	5019	Nsco_NS_434_20203020_B_multivorans_HILIC2.20734.20734.4	controllerType=0 controllerNumber=1 scan=20734	58.7703	Trypsin	B2	PIEHADDDVDNGYDRPSK	S{+241}	241	241.13	241.13	241.13
21376:4	4	K.GES{+1900.798}ADKDHQGWIELK.S	NA	S{+1901}	904.411	4	3614.62	3613.62	1	-0.9	15	Specific	302.29	205.81	0	7.52	376	>WK07_RS02280 ref|WP_006400546.1|gi|493445171| hypothetical protein	438	Nsco_NS_434_20203020_B_multivorans_HILIC2.21407.21407.2	controllerType=0 controllerNumber=1 scan=21407	60.3456	Trypsin	B2	GESADKDHQGWIELK	S{+1901}	1901	1900.8	1900.8	1900.8
71773:6	2051	W.IGRPLVGDGQYLHVEWS{+1458.580}R.Y	NA	S{+1459}	591.284	6	3542.67	3540.67	2	-1.9	55	NRagged	302.3	27.88	0	3.57	1	>WK07_RS21975 ref|WP_006401980.1|gi|493446631| sulfurtransferase	4282	Nsco_NS_434_20203020_B_multivorans_HILIC2.62774.62774.5	controllerType=0 controllerNumber=1 scan=62774	153.369	Trypsin	B2	IGRPLVGDGQYLHVEWSR	S{+1459}	1459	1458.58	1458.58	1458.58
67740:5	622	M.LHWHGDTFDLPGGAIHLAS{+911.398}TPAC[+57.021]R.H	NA	C[+57], S{+911}	709.14	5	3541.67	3540.67	1	-0.9	139	NRagged	302.3	35.04	0	4.83	9	>WK07_RS06995 ref|WP_039216682.1|gi|746156092| glutamine amidotransferase	1362	Nsco_NS_434_20203020_B_multivorans_HILIC3.58604.58604.5	controllerType=0 controllerNumber=1 scan=58604	145.102	Trypsin	B3	LHWHGDTFDLPGGAIHLASTPACR	,S{+911}	,+911	911.398	911.4	911.398
83767:3	2	K.NMITGAAQMDGAILVC[+57.021]S{+1389.776}AADGPMPQTR.E	NA	C[+57], S{+1390}	1390.03	3	4168.06	4166.06	2	-1.6	91	Specific	302.32	118.5	2.4	6.95	494	>WK07_RS01645 ref|WP_006416164.1|gi|493460936| elongation factor Tu	313	Nsco_NS_434_20203020_B_multivorans_HILIC2.72457.72457.3	controllerType=0 controllerNumber=1 scan=72457	173.954	Trypsin	B2	NMITGAAQMDGAILVCSAADGPMPQTR	,S{+1390}	,+1390	1389.78	1389.78	1389.78
46699:4	33	K.PVVGDNGS{+776.375}GMHVHQSIWK.D	NA	S{+776}	682.086	4	2725.32	2724.32	1	-1.2	262	Specific	302.37	27.16	5.03	4.47	122	>WK07_RS21980 ref|WP_006401979.1|gi|493446630| glutamine synthetase	4283	Nsco_NS_434_20203020_B_multivorans_HILIC1.41985.41985.4	controllerType=0 controllerNumber=1 scan=41985	111.386	Trypsin	B1	PVVGDNGSGMHVHQSIWK	S{+776}	776	776.375	776.38	776.375
32350:5	695	T.DEASAIEWS{+1006.477}GHTPR.V	NA	S{+1006}	513.244	5	2562.19	2562.19	0	0	192	NRagged	302.37	13.41	3.05	2.21	6	>WK07_RS23030 ref|WP_059843632.1|gi|981644981| 2-C-methyl-D-erythritol 4-phosphate cytidylyltransferase	4488	Nsco_NS_434_20203020_B_multivorans_HILIC1.29911.29911.5	controllerType=0 controllerNumber=1 scan=29911	82.7488	Trypsin	B1	DEASAIEWSGHTPR	S{+1006}	1006	1006.48	1006.48	1006.48
85266:3	86	E.YFMSAAGSDC[+57.021]GIVNVNIGTS{+328.120}GAEIGGAFGGDKETGGGR.E	NA	C[+57], S{+328}	1336.6	3	4007.8	4007.8	0	0	432	NRagged	302.38	42.23	0	7.18	25	>WK07_RS18065 ref|WP_059843086.1|gi|981644293| aldehyde dehydrogenase	3519	Nsco_NS_434_20203020_B_multivorans_HILIC3.72759.72759.3	controllerType=0 controllerNumber=1 scan=72759	175.229	Trypsin	B3	YFMSAAGSDCGIVNVNIGTSGAEIGGAFGGDKETGGGR	,S{+328}	,+328	328.12	328.12	328.12
74578:4	4	G.GGLWGTASTVENGTNVDSKGNAIGVQPGVS{+673.323}AINNGYAGAQSQQR.V	NA	S{+673}	1251.86	4	5004.43	5004.43	0	0	225	NRagged	302.41	28.01	0	5.28	472	>WK07_RS09835 ref|WP_059841917.1|gi|981642976| porin	1920	Nsco_NS_434_20203020_B_multivorans_HILIC1.64740.64740.4	controllerType=0 controllerNumber=1 scan=64740	161.338	Trypsin	B1	GGLWGTASTVENGTNVDSKGNAIGVQPGVSAINNGYAGAQSQQR	S{+673}	673	673.323	673.32	673.323
68523:5	563	R.YRADAVTVNPYMGFDS{+773.591}VEPYFEHEGK.G	NA	S{+774}	760.198	5	3796.96	3794.96	2	-1.8	118	Specific	302.42	127.01	0	5.84	7	>WK07_RS12415 ref|WP_006400372.1|gi|493444996| orotidine 5'-phosphate decarboxylase	2424	Nsco_NS_434_20203020_B_multivorans_HILIC1.59648.59648.4	controllerType=0 controllerNumber=1 scan=59648	149.785	Trypsin	B1	YRADAVTVNPYMGFDSVEPYFEHEGK	S{+774}	774	773.591	773.59	773.591
58551:5	63	D.PAIVAAAELS{+1850.957}HR.Y	NA	S{+1851}	618.135	5	3086.65	3085.65	1	-1.1	368	NRagged	302.47	81.81	0	4.73	60	>WK07_RS26015 ref|WP_059843944.1|gi|981645299| ATP-dependent chaperone ClpB	5070	Nsco_NS_434_20203020_B_multivorans_HILIC2.51981.51981.5	controllerType=0 controllerNumber=1 scan=51981	130.292	Trypsin	B2	PAIVAAAELSHR	S{+1851}	1851	1850.96	1850.96	1850.96
36458:4	1206	V.GLDS{+675.348}SELGHPPTK.F	NA	S{+675}	504.01	4	2013.02	2013.02	0	0	171	NRagged	302.52	18.08	0.8	4.04	2	>WK07_RS00630 ref|WP_054315532.1|gi|933600072| adenosine deaminase	123	Nsco_NS_434_20203020_B_multivorans_HILIC1.33284.33284.4	controllerType=0 controllerNumber=1 scan=33284	90.9506	Trypsin	B1	GLDSSELGHPPTK	S{+675}	675	675.348	675.35	675.348
80952:6	5	K.EIDSSSPLLYQHAS{+1822.788}GGTTFDEVTIHFSRADGEGK.R	NA	S{+1823}	913.757	6	5477.51	5474.51	3	-1.8	64	Specific	302.55	128.51	0	5.89	329	>WK07_RS02280 ref|WP_006400546.1|gi|493445171| hypothetical protein	438	Nsco_NS_434_20203020_B_multivorans_HILIC1.69762.69762.2	controllerType=0 controllerNumber=1 scan=69762	172.514	Trypsin	B1	EIDSSSPLLYQHASGGTTFDEVTIHFSRADGEGK	S{+1823}	1823	1822.79	1822.79	1822.79
44396:3	97	K.DKAAAAAAAS{+1136.427}GASAVTTASAPTSVGAVVDQDANAQAAR.A	NA	S{+1136}	1517.38	3	4550.12	4550.12	0	0	138	Specific	302.55	78.9	0	7.72	97	>WK07_RS12300 ref|WP_059842411.1|gi|981643470| cell envelope protein SmpA	2401	Nsco_NS_434_20203020_B_multivorans_HILIC2.40120.40120.3	controllerType=0 controllerNumber=1 scan=40120	104.248	Trypsin	B2	DKAAAAAAASGASAVTTASAPTSVGAVVDQDANAQAAR	S{+1136}	1136	1136.43	1136.43	1136.43
43278:3	551	Q.QGQGYVVPES{+1335.612}FTHGTSEQR.M	NA	S{+1336}	1148.2	3	3442.6	3442.6	0	0	249	NRagged	302.55	11.73	0	4.01	10	>WK07_RS19255 ref|WP_012216661.1|gi|501172887| hypothetical protein	3755	Nsco_NS_434_20203020_B_multivorans_HILIC3.38370.38370.3	controllerType=0 controllerNumber=1 scan=38370	99.8774	Trypsin	B3	QGQGYVVPESFTHGTSEQR	S{+1336}	1336	1335.61	1335.61	1335.61
59776:6	963	K.LSC[+57.021]PDRHGIVHAVS{+458.639}GFLFER.N	NA	C[+57], S{+459}	460.473	6	2757.8	2755.8	2	-2.4	11	Specific	302.56	302.56	0	8.21	4	>WK07_RS28420 ref|WP_059844146.1|gi|981645501| formyltetrahydrofolate deformylase	5537	Nsco_NS_434_20203020_B_multivorans_HILIC2.53033.53033.5	controllerType=0 controllerNumber=1 scan=53033	132.562	Trypsin	B2	LSCPDRHGIVHAVSGFLFER	,S{+459}	,+459	458.639	458.64	458.639
54544:5	1	N.HYS{+274.131}FGDVKGELIDQLGVRDK.E	NA	S{+274}	510.865	5	2550.3	2550.3	0	0	104	NRagged	302.58	10.57	2.78	4.89	526	>WK07_RS23045 ref|WP_004192241.1|gi|490296783| alkyl hydroperoxide reductase	4491	Nsco_NS_434_20203020_B_multivorans_HILIC1.48454.48454.5	controllerType=0 controllerNumber=1 scan=48454	125.536	Trypsin	B1	HYSFGDVKGELIDQLGVRDK	S{+274}	274	274.131	274.13	274.131
35793:5	4	S.PAIKGES{+1212.485}ADK.D	NA	S{+1212}	446.611	5	2229.03	2228.03	1	-1.5	11	NRagged	302.61	2.97	0	5.13	376	>WK07_RS02280 ref|WP_006400546.1|gi|493445171| hypothetical protein	438	Nsco_NS_434_20203020_B_multivorans_HILIC2.32913.32913.5	controllerType=0 controllerNumber=1 scan=32913	87.226	Trypsin	B2	PAIKGESADK	S{+1212}	1212	1212.48	1212.48	1212.48
73414:4	4	L.GGGLWGTASTVENGTNVDSKGNAIGVQPGVS{+612.292}AINNGYAGAQSQQR.V	NA	S{+612}	1251.11	4	5001.42	5000.42	1	-0.7	224	NRagged	302.61	7.16	0	4.7	501	>WK07_RS09835 ref|WP_059841917.1|gi|981642976| porin	1920	Nsco_NS_434_20203020_B_multivorans_HILIC3.63300.63300.4	controllerType=0 controllerNumber=1 scan=63300	155.601	Trypsin	B3	GGGLWGTASTVENGTNVDSKGNAIGVQPGVSAINNGYAGAQSQQR	S{+612}	612	612.292	612.29	612.292
49274:3	7	A.NASIYNGDINTDRS{+367.081}SSINQTAATVGLR.H	NA	S{+367}	1069.83	3	3207.48	3205.48	2	-2.1	337	NRagged	302.63	12.67	0	7.12	361	>WK07_RS17305 ref|WP_048804585.1|gi|881127052| porin	3376	Nsco_NS_434_20203020_B_multivorans_HILIC3.43642.43642.3	controllerType=0 controllerNumber=1 scan=43642	112.663	Trypsin	B3	NASIYNGDINTDRSSSINQTAATVGLR	S{+367}	367	367.081	367.08	367.081
77258:5	113	V.PC[+57.021]VHS{+1796.789}VGHPLEPGQQDVPWPC[+57.021]NPVK.Y	NA	C[+57]*2, S{+1797}	927.234	5	4632.14	4631.14	1	-0.7	185	NRagged	302.66	25.21	0.42	4.67	54	>WK07_RS10575 ref|WP_006403485.1|gi|493448159| phosphoenolpyruvate carboxykinase	2066	Nsco_NS_434_20203020_B_multivorans_HILIC2.67351.67351.5	controllerType=0 controllerNumber=1 scan=67351	163.286	Trypsin	B2	PCVHSVGHPLEPGQQDVPWPCNPVK	*2,S{+1797}	*2,+1797	1796.79	1796.79	1796.79
51786:3	1146	R.ETGDMAAPAAVPAS{+1136.398}GAAAASAVSAAPAAGTLAR.Q	NA	S{+1136}	1330.61	3	3989.82	3988.82	1	-0.8	491	Specific	302.72	302.72	0.67	6.31	9	>WK07_RS06895 ref|WP_059841370.1|gi|981642429| RND transporter	1342	Nsco_NS_434_20203020_B_multivorans_HILIC3.45671.45671.3	controllerType=0 controllerNumber=1 scan=45671	117.157	Trypsin	B3	ETGDMAAPAAVPASGAAAASAVSAAPAAGTLAR	S{+1136}	1136	1136.4	1136.4	1136.4
65869:4	1134	M.PAGGYS{+1696.797}QFYDKVPSK.F	NA	S{+1697}	836.156	4	3341.6	3340.6	1	-1	77	NRagged	302.74	154.85	3.76	4.71	20	>WK07_RS22620 ref|WP_059843594.1|gi|981644931| 2,3,4,5-tetrahydropyridine-2,6-dicarboxylate N-succinyltransferase	4406	Nsco_NS_434_20203020_B_multivorans_HILIC2.57894.57894.4	controllerType=0 controllerNumber=1 scan=57894	143.03	Trypsin	B2	PAGGYSQFYDKVPSK	S{+1697}	1697	1696.8	1696.8	1696.8
23569:4	193	K.AAAPAAKPAAPKPAPVASAEAAGADTSDAS{+568.217}SPSSPAGAR.F	NA	S{+568}	1003.49	4	4010.94	4010.94	0	0	166	Specific	302.74	302.74	45.45	5.76	31	>WK07_RS15245 ref|WP_059842823.1|gi|981643937| sporulation protein	2975	Nsco_NS_434_20203020_B_multivorans_HILIC3.22821.22821.4	controllerType=0 controllerNumber=1 scan=22821	62.8776	Trypsin	B3	AAAPAAKPAAPKPAPVASAEAAGADTSDASSPSSPAGAR	S{+568}	568	568.217	568.22	568.217
06145:3	14	K.PQATGHDEAS{+336.119}WAQNR.R	NA	S{+336}	668.962	3	2004.87	2003.87	1	-1.7	147	Specific	302.75	184.9	0	5.09	230	>WK07_RS11620 ref|WP_059842331.1|gi|981643390| peptidoglycan-associated lipoprotein	2270	Nsco_NS_434_20203020_B_multivorans_HILIC1.7961.7961.3	controllerType=0 controllerNumber=1 scan=7961	29.2295	Trypsin	B1	PQATGHDEASWAQNR	S{+336}	336	336.119	336.12	336.119
15087:4	1202	N.GRGS{+414.135}DC[+57.021]YGKGGDDITLR.M	NA	C[+57], S{+414}	561.251	4	2241.98	2240.98	1	-1.5	73	NRagged	302.76	55.69	0	5.62	4	>WK07_RS12620 ref|WP_006400418.1|gi|493445042| GTPase ObgE	2464	Nsco_NS_434_20203020_B_multivorans_HILIC2.16161.16161.4	controllerType=0 controllerNumber=1 scan=16161	48.14	Trypsin	B2	GRGSDCYGKGGDDITLR	,S{+414}	,+414	414.135	414.13	414.135
40757:6	760	E.PPADPNRDPEDDPLSPPS{+835.360}PGHHHDNPQQPDGPPSKDPV.-	NA	S{+835}	815.539	6	4888.2	4888.2	0	0	70	Non	302.77	113.83	0.14	5.55	21	>WK07_RS19095 ref|WP_059843253.1|gi|981644492| hypothetical protein	3723	Nsco_NS_434_20203020_B_multivorans_HILIC3.36379.36379.6	controllerType=0 controllerNumber=1 scan=36379	95.2166	Trypsin	B3	PPADPNRDPEDDPLSPPSPGHHHDNPQQPDGPPSKDPV	S{+835}	835	835.36	835.36	835.36
22768:6	105	T.ITS{+639.773}HGGQIHRVEDWGR.R	NA	S{+640}	415.456	6	2487.7	2487.7	0	0	29	NRagged	302.8	30.07	19.69	5.66	41	>WK07_RS25885 ref|WP_006402295.1|gi|493446950| 30S ribosomal protein S6	5044	Nsco_NS_434_20203020_B_multivorans_HILIC3.22184.22184.5	controllerType=0 controllerNumber=1 scan=22184	61.4234	Trypsin	B3	ITSHGGQIHRVEDWGR	S{+640}	640	639.773	639.77	639.773
08689:4	455	S.ADPKKDPS{+947.462}ATR.Y	NA	S{+947}	534.276	4	2134.08	2133.08	1	-1.6	169	NRagged	302.84	26.79	0	6.28	19	>WK07_RS22680 ref|WP_006402648.1|gi|493447311| UMP kinase	4418	Nsco_NS_434_20203020_B_multivorans_HILIC3.10194.10194.4	controllerType=0 controllerNumber=1 scan=10194	33.1321	Trypsin	B3	ADPKKDPSATR	S{+947}	947	947.462	947.46	947.462
65440:4	488	V.HWMINVEDLS{+574.291}QRENIPNRAE.-	NA	S{+574}	757.124	4	3025.47	3025.47	0	0	130	Non	302.85	29.14	26.79	4.62	17	>WK07_RS19560 ref|WP_006413500.1|gi|493458256| hypothetical protein	3815	Nsco_NS_434_20203020_B_multivorans_HILIC2.57551.57551.4	controllerType=0 controllerNumber=1 scan=57551	142.271	Trypsin	B2	HWMINVEDLSQRENIPNRAE	S{+574}	574	574.291	574.29	574.291
63931:4	15	I.PFSYYDQNQQVVGYS{+1664.890}R.E	NA	S{+1665}	904.952	4	3616.79	3615.79	1	-0.9	47	NRagged	302.85	126.03	6.67	4.07	160	>WK07_RS12200 ref|WP_006408338.1|gi|493453061| ABC transporter	2381	Nsco_NS_434_20203020_B_multivorans_HILIC3.55550.55550.4	controllerType=0 controllerNumber=1 scan=55550	138.523	Trypsin	B3	PFSYYDQNQQVVGYSR	S{+1665}	1665	1664.89	1664.89	1664.89
52911:5	651	K.IAHRPYRS{+703.223}EQDVYALALEQPWER.W	NA	S{+703}	707.336	5	3532.65	3530.65	2	-1.9	74	Specific	302.87	302.87	0	8.57	8	>WK07_RS12010 ref|WP_012214100.1|gi|501170169| DNA methyltransferase	2344	Nsco_NS_434_20203020_B_multivorans_HILIC3.46699.46699.4	controllerType=0 controllerNumber=1 scan=46699	119.527	Trypsin	B3	IAHRPYRSEQDVYALALEQPWER	S{+703}	703	703.223	703.22	703.223
62331:3	20	L.NADGTTSAAQAS{+1973.985}IGSYGYAGTK.S	NA	S{+1974}	1355.99	3	4065.95	4064.95	1	-0.8	352	NRagged	302.89	34.73	15.95	4.88	330	>WK07_RS15170 ref|WP_048803848.1|gi|881122298| porin	2960	Nsco_NS_434_20203020_B_multivorans_HILIC1.54719.54719.3	controllerType=0 controllerNumber=1 scan=54719	139.004	Trypsin	B1	NADGTTSAAQASIGSYGYAGTK	S{+1974}	1974	1973.98	1973.98	1973.98
51907:4	194	G.SS{+543.291}EGGMDIEEVAEKHPELIHK.V	NA	S{+543}	720.859	4	2880.41	2878.41	2	-2.3	126	NRagged	302.89	10.65	0	4.8	22	>WK07_RS26885 ref|WP_006398389.1|gi|493442975| succinyl-CoA ligase subunit beta	5239	Nsco_NS_434_20203020_B_multivorans_HILIC2.46428.46428.4	controllerType=0 controllerNumber=1 scan=46428	118.512	Trypsin	B2	SSEGGMDIEEVAEKHPELIHK	S{+543}	543	543.291	543.29	543.291
36780:4	61	V.GSAPSSSGGYAQSPSFQPGSTSQYSGS{+1375.678}GSNYANEAQR.V	NA	S{+1376}	1259.07	4	5033.25	5032.25	1	-0.7	162	NRagged	302.94	302.94	0	5.91	50	>WK07_RS26465 ref|WP_006406570.1|gi|493451292| membrane protein	5158	Nsco_NS_434_20203020_B_multivorans_HILIC1.33549.33549.4	controllerType=0 controllerNumber=1 scan=33549	91.55	Trypsin	B1	GSAPSSSGGYAQSPSFQPGSTSQYSGSGSNYANEAQR	S{+1376}	1376	1375.68	1375.68	1375.68
48699:5	1381	H.QGQVVLDVS{+1498.717}GDARK.G	NA	S{+1499}	594.907	5	2970.5	2970.5	0	0	224	NRagged	303.04	6.96	6.96	4.55	4	>WK07_RS28660 ref|WP_012212669.1|gi|501168670| ABC transporter ATP-binding protein	5584	Nsco_NS_434_20203020_B_multivorans_HILIC3.43161.43161.5	controllerType=0 controllerNumber=1 scan=43161	111.553	Trypsin	B3	QGQVVLDVSGDARK	S{+1499}	1499	1498.72	1498.72	1498.72
80278:3	289	R.AVTGTMLVAAMKEDGVNIWGDGS{+1357.386}TYK.G	NA	S{+1357}	1358.57	3	4073.7	4071.7	2	-1.6	108	Specific	303.05	84.89	0	6.27	19	>WK07_RS08635 ref|WP_006397943.1|gi|493442523| argininosuccinate synthase	1682	Nsco_NS_434_20203020_B_multivorans_HILIC3.68842.68842.3	controllerType=0 controllerNumber=1 scan=68842	167.74	Trypsin	B3	AVTGTMLVAAMKEDGVNIWGDGSTYK	S{+1357}	1357	1357.39	1357.39	1357.39
50975:4	3	K.PAATTS{+891.421}ATTSTTTSAGTASTSTTATAGTTAAPAPAPAASTPAAATKPAK.S	NA	S{+891}	1304.15	4	5213.57	5209.57	4	-2.6	101	Specific	303.07	303.07	1.2	8.21	1102	>WK07_RS26025 ref|WP_059843946.1|gi|981645301| competence protein ComE	5072	Nsco_NS_434_20203020_B_multivorans_HILIC2.45576.45576.2	controllerType=0 controllerNumber=1 scan=45576	116.54	Trypsin	B2	PAATTSATTSTTTSAGTASTSTTATAGTTAAPAPAPAASTPAAATKPAK	S{+891}	891	891.421	891.42	891.421
16482:3	101	T.QINIGIS{+626.835}DKDR.R	NA	S{+627}	629.508	3	1886.51	1885.51	1	-1.8	11	NRagged	303.07	154.05	0	4.72	74	>WK07_RS11920 ref|WP_006412288.1|gi|493457032| DNA starvation/stationary phase protection protein	2326	Nsco_NS_434_20203020_B_multivorans_HILIC2.17328.17328.2	controllerType=0 controllerNumber=1 scan=17328	51.012	Trypsin	B2	QINIGISDKDR	S{+627}	627	626.835	626.84	626.835
07788:4	193	R.AHASAAHAS{+1702.639}TPAAPTSSAPPDAASQPTAR.Q	NA	S{+1703}	1101.24	4	4401.94	4399.94	2	-1.5	70	Specific	303.09	303.09	0	8.41	33	>WK07_RS12150 ref|WP_059842394.1|gi|981643453| hypothetical protein	2372	Nsco_NS_434_20203020_B_multivorans_HILIC1.9836.9836.4	controllerType=0 controllerNumber=1 scan=9836	33.9059	Trypsin	B1	AHASAAHASTPAAPTSSAPPDAASQPTAR	S{+1703}	1703	1702.64	1702.64	1702.64
08995:2	124	R.AAVAAASAPAAS{+1135.423}GAQAADTK.T	NA	S{+1135}	1418.65	2	2836.28	2835.28	1	-1.2	66	Specific	303.11	126.35	0	6.78	46	>WK07_RS16565 ref|WP_059842935.1|gi|981644081| AsmA family protein	3230	Nsco_NS_434_20203020_B_multivorans_HILIC2.10805.10805.2	controllerType=0 controllerNumber=1 scan=10805	35.3451	Trypsin	B2	AAVAAASAPAASGAQAADTK	S{+1135}	1135	1135.42	1135.42	1135.42
03115:2	919	K.PEPVS{+213.965}HTLKR.V	NA	S{+214}	689.813	2	1378.62	1377.62	1	-2.4	155	Specific	303.11	204.61	0	6.83	7	>WK07_RS27755 ref|WP_006398581.1|gi|493443172| cytosol aminopeptidase	5411	Nsco_NS_434_20203020_B_multivorans_HILIC2.5151.5151.2	controllerType=0 controllerNumber=1 scan=5151	23.2211	Trypsin	B2	PEPVSHTLKR	S{+214}	214	213.965	213.97	213.965
27550:4	196	K.IS{+272.188}MEQIVTPSEAVRR.V	NA	S{+272}	497.78	4	1988.1	1988.1	0	0	127	Specific	303.13	94.13	94.13	5.54	49	>WK07_RS16815 ref|WP_006407069.1|gi|493451792| cytochrome c550	3279	Nsco_NS_434_20203020_B_multivorans_HILIC1.26073.26073.4	controllerType=0 controllerNumber=1 scan=26073	73.6949	Trypsin	B1	ISMEQIVTPSEAVRR	S{+272}	272	272.188	272.19	272.188
78547:7	226	K.SEQQQIVDRVS{+1466.576}QMLQIQHLLDRKPGQLSGGQR.Q	NA	S{+1467}	735.365	7	5141.51	5139.51	2	-1.3	109	Specific	303.13	47.68	0	7.98	15	>WK07_RS13460 ref|WP_006412309.1|gi|493457053| sugar ABC transporter ATP-binding protein	2627	Nsco_NS_434_20203020_B_multivorans_HILIC2.68379.68379.4	controllerType=0 controllerNumber=1 scan=68379	165.439	Trypsin	B2	SEQQQIVDRVSQMLQIQHLLDRKPGQLSGGQR	S{+1467}	1467	1466.58	1466.58	1466.58
40163:3	84	K.AAAAAAASGAS{+1136.423}AVTTASAPTSVGAVVDQDANAQAAR.A	NA	S{+1136}	1436.67	3	4307.99	4306.99	1	-0.8	140	Specific	303.14	178.42	0	7.79	85	>WK07_RS12300 ref|WP_059842411.1|gi|981643470| cell envelope protein SmpA	2401	Nsco_NS_434_20203020_B_multivorans_HILIC1.36235.36235.3	controllerType=0 controllerNumber=1 scan=36235	97.7375	Trypsin	B1	AAAAAAASGASAVTTASAPTSVGAVVDQDANAQAAR	S{+1136}	1136	1136.42	1136.42	1136.42
28909:5	1715	R.HRPS{+814.448}VDVLFR.S	NA	S{+814}	409.031	5	2041.13	2040.13	1	-1.6	266	Specific	303.14	189.84	0	4.19	2	>WK07_RS15555 ref|WP_006416593.1|gi|493461372| chemotaxis response regulator protein-glutamate methylesterase	3036	Nsco_NS_434_20203020_B_multivorans_HILIC3.27022.27022.3	controllerType=0 controllerNumber=1 scan=27022	73.0473	Trypsin	B3	HRPSVDVLFR	S{+814}	814	814.448	814.45	814.448
47708:2	1244	A.PAAAAPAAES{+1320.109}TTTSAAAPAAAPAAGS.-	NA	S{+1320}	1737.58	2	3474.16	3472.16	2	-1.9	82	Non	303.15	1.71	0	6.22	8	>WK07_RS26485 ref|WP_006406567.1|gi|493451289| FmdB family transcriptional regulator	5162	Nsco_NS_434_20203020_B_multivorans_HILIC3.42318.42318.2	controllerType=0 controllerNumber=1 scan=42318	109.63	Trypsin	B3	PAAAAPAAESTTTSAAAPAAAPAAGS	S{+1320}	1320	1320.11	1320.11	1320.11
60833:3	240	E.IISFVQS{+264.840}FHGR.T	NA	S{+265}	519.516	3	1556.54	1555.54	1	-2.2	132	NRagged	303.17	32.1	0.76	5.45	17	>WK07_RS20060 ref|WP_059843355.1|gi|981644619| acetylornithine aminotransferase	3914	Nsco_NS_434_20203020_B_multivorans_HILIC2.53888.53888.4	controllerType=0 controllerNumber=1 scan=53888	134.43	Trypsin	B2	IISFVQSFHGR	S{+265}	265	264.84	264.84	264.84
35906:4	4	F.GS{+1104.440}PAIKGESADK.D	NA	S{+1104}	567.014	4	2265.03	2264.03	1	-1.5	9	NRagged	303.18	28.3	1.76	2.32	376	>WK07_RS02280 ref|WP_006400546.1|gi|493445171| hypothetical protein	438	Nsco_NS_434_20203020_B_multivorans_HILIC2.32998.32998.4	controllerType=0 controllerNumber=1 scan=32998	87.438	Trypsin	B2	GSPAIKGESADK	S{+1104}	1104	1104.44	1104.44	1104.44
19754:4	71	V.ADRVDS{+246.098}KPGKPVFNR.I	NA	S{+246}	483.757	4	1932.01	1932.01	0	0	543	NRagged	303.19	177.31	7.05	6.36	37	>WK07_RS13710 ref|WP_006413358.1|gi|493458114| glutamine--tRNA ligase	2673	Nsco_NS_434_20203020_B_multivorans_HILIC1.19919.19919.4	controllerType=0 controllerNumber=1 scan=19919	58.6416	Trypsin	B1	ADRVDSKPGKPVFNR	S{+246}	246	246.098	246.1	246.098
56899:3	41	E.PTAYGYPDS{+1184.622}DVGAAR.A	NA	S{+1185}	909.115	3	2725.33	2724.33	1	-1.2	306	NRagged	303.23	94.61	0	3.08	68	>WK07_RS03000 ref|WP_059840602.1|gi|981641661| type IV secretion protein Rhs	579	Nsco_NS_434_20203020_B_multivorans_HILIC3.50020.50020.6	controllerType=0 controllerNumber=1 scan=50020	126.708	Trypsin	B3	PTAYGYPDSDVGAAR	S{+1185}	1185	1184.62	1184.62	1184.62
59282:4	120	A.KDTQLNVYNWS{+650.324}DYIAK.D	NA	S{+650}	652.828	4	2608.29	2608.29	0	0	24	NRagged	303.25	80.85	2	2.53	60	>WK07_RS04440 ref|WP_012213287.1|gi|501169301| ABC transporter substrate-binding protein	860	Nsco_NS_434_20203020_B_multivorans_HILIC2.52598.52598.3	controllerType=0 controllerNumber=1 scan=52598	131.614	Trypsin	B2	KDTQLNVYNWSDYIAK	S{+650}	650	650.324	650.32	650.324
08956:3	1289	N.HWSGDRS{+241.059}PLR.F	NA	S{+241}	484.894	3	1452.67	1451.67	1	-2.3	92	NRagged	303.26	102.21	2.45	3.31	4	>WK07_RS22655 ref|WP_059843672.1|gi|981645026| pseudouridylate synthase	4413	Nsco_NS_434_20203020_B_multivorans_HILIC3.10458.10458.3	controllerType=0 controllerNumber=1 scan=10458	33.711	Trypsin	B3	HWSGDRSPLR	S{+241}	241	241.059	241.06	241.059
27986:4	612	A.TGNASAQHEAS{+1107.474}PLPAITPAR.T	NA	S{+1107}	775.128	4	3097.49	3096.49	1	-1.1	14	NRagged	303.27	13.44	0	5.82	8	>WK07_RS23605 ref|WP_006412473.1|gi|493457218| cysteine hydrolase	4600	Nsco_NS_434_20203020_B_multivorans_HILIC1.26404.26404.4	controllerType=0 controllerNumber=1 scan=26404	74.4735	Trypsin	B1	TGNASAQHEASPLPAITPAR	S{+1107}	1107	1107.47	1107.47	1107.47
77148:6	204	V.PVAEGGWLPHAPS{+1354.697}AVPHKDGETPPLALDAAGLNR.V	NA	S{+1355}	800.417	6	4797.47	4795.47	2	-1.4	121	NRagged	303.28	144.27	0	5.84	26	>WK07_RS07000 ref|WP_006415279.1|gi|493460042| oxidoreductase	1363	Nsco_NS_434_20203020_B_multivorans_HILIC1.66778.66778.6	controllerType=0 controllerNumber=1 scan=66778	165.796	Trypsin	B1	PVAEGGWLPHAPSAVPHKDGETPPLALDAAGLNR	S{+1355}	1355	1354.7	1354.7	1354.7
72109:2	69	Q.PPAPIS{+1879.389}NSSGVHPGNPK.A	NA	S{+1879}	1768.62	2	3536.24	3535.24	1	-0.9	245	NRagged	303.29	64.08	0	3.93	92	>WK07_RS15695 ref|WP_035953385.1|gi|737991603| BON domain protein	3064	Nsco_NS_434_20203020_B_multivorans_HILIC3.62229.62229.2	controllerType=0 controllerNumber=1 scan=62229	153.188	Trypsin	B3	PPAPISNSSGVHPGNPK	S{+1879}	1879	1879.39	1879.39	1879.39
47765:3	7	A.NASIYNGDINTDRS{+306.094}SSINQTAATVGLR.H	NA	S{+306}	1048.84	3	3144.49	3144.49	0	0	337	NRagged	303.31	14.72	0.88	5.42	375	>WK07_RS17305 ref|WP_048804585.1|gi|881127052| porin	3376	Nsco_NS_434_20203020_B_multivorans_HILIC1.42858.42858.3	controllerType=0 controllerNumber=1 scan=42858	113.331	Trypsin	B1	NASIYNGDINTDRSSSINQTAATVGLR	S{+306}	306	306.094	306.09	306.094
84284:4	8	R.QIVTNGGEEAS{+1437.684}VVVAAVAAGKGNYGYNAATGEYVDMVEAGVVDPTK.V	NA	S{+1438}	1503.48	4	6010.91	6008.91	2	-1.1	453	Specific	303.32	303.32	0	8.1	212	>WK07_RS12940 ref|WP_006400973.1|gi|493445608| molecular chaperone GroEL	2524	Nsco_NS_434_20203020_B_multivorans_HILIC1.72384.72384.3	controllerType=0 controllerNumber=1 scan=72384	177.368	Trypsin	B1	QIVTNGGEEASVVVAAVAAGKGNYGYNAATGEYVDMVEAGVVDPTK	S{+1438}	1438	1437.68	1437.68	1437.68
21141:2	143	A.PAADTS{+1503.557}ASAPAPAK.K	NA	S{+1504}	1380.1	2	2759.19	2758.19	1	-1.2	27	NRagged	303.35	127.69	0	5.3	94	>WK07_RS15745 ref|WP_006413521.1|gi|493458278| hypothetical protein	3073	Nsco_NS_434_20203020_B_multivorans_HILIC3.20836.20836.2	controllerType=0 controllerNumber=1 scan=20836	58.1927	Trypsin	B3	PAADTSASAPAPAK	S{+1504}	1504	1503.56	1503.56	1503.56
59616:5	985	Q.SVAPLS{+782.415}NAHHKPLLALSR.G	NA	S{+782}	539.707	5	2694.51	2693.51	1	-1.2	9	NRagged	303.35	52.92	0	6.17	5	>WK07_RS04355 ref|WP_054316190.1|gi|933602606| phosphoserine phosphatase	843	Nsco_NS_434_20203020_B_multivorans_HILIC3.52140.52140.5	controllerType=0 controllerNumber=1 scan=52140	131.166	Trypsin	B3	SVAPLSNAHHKPLLALSR	S{+782}	782	782.415	782.41	782.415
45153:3	379	R.YAPPAAIPAAVGS{+669.219}GAQAAAAPANGKPANVTR.D	NA	S{+669}	1167.24	3	3499.71	3499.71	0	0	149	Specific	303.37	42.96	0.81	6.86	29	>WK07_RS00485 ref|WP_059840148.1|gi|981641207| hypothetical protein	95	Nsco_NS_434_20203020_B_multivorans_HILIC2.40750.40750.3	controllerType=0 controllerNumber=1 scan=40750	105.784	Trypsin	B2	YAPPAAIPAAVGSGAQAAAAPANGKPANVTR	S{+669}	669	669.219	669.22	669.219
40820:3	51	K.DPAKS{+835.336}EIYIVEGDSAGGSAK.Q	NA	S{+835}	944.107	3	2830.31	2829.31	1	-1.2	438	Specific	303.38	7.55	7.55	7.07	87	>WK07_RS06690 ref|WP_006401749.1|gi|493446398| DNA gyrase subunit B	1302	Nsco_NS_434_20203020_B_multivorans_HILIC2.36918.36918.3	controllerType=0 controllerNumber=1 scan=36918	96.4606	Trypsin	B2	DPAKSEIYIVEGDSAGGSAK	S{+835}	835	835.336	835.34	835.336
39657:5	507	D.HGEPGQDNS{+1158.982}KRPLNPDFVLNQPR.Y	NA	S{+1159}	755.664	5	3774.29	3774.29	0	0	51	NRagged	303.41	34.05	4.29	6.63	15	>WK07_RS15305 ref|WP_012217301.1|gi|501173557| 3-isopropylmalate dehydratase small subunit	2987	Nsco_NS_434_20203020_B_multivorans_HILIC3.35547.35547.4	controllerType=0 controllerNumber=1 scan=35547	93.2361	Trypsin	B3	HGEPGQDNSKRPLNPDFVLNQPR	S{+1159}	1159	1158.98	1158.98	1158.98
73042:3	12	S.GTQLNADGTTSAAQASIGS{+1404.689}YGYAGTK.S	NA	S{+1405}	1298.96	3	3894.86	3894.86	0	0	348	NRagged	303.43	0.45	0	6.12	390	>WK07_RS15170 ref|WP_048803848.1|gi|881122298| porin	2960	Nsco_NS_434_20203020_B_multivorans_HILIC2.63844.63844.2	controllerType=0 controllerNumber=1 scan=63844	155.698	Trypsin	B2	GTQLNADGTTSAAQASIGSYGYAGTK	S{+1405}	1405	1404.69	1404.69	1404.69
11341:4	36	R.VRAESFADHYS{+544.274}QAR.L	NA	S{+544}	546.27	4	2182.06	2181.06	1	-1.5	453	Specific	303.43	212.38	0	6.92	148	>WK07_RS20650 ref|WP_059843407.1|gi|981644689| catalase	4032	Nsco_NS_434_20203020_B_multivorans_HILIC3.12592.12592.4	controllerType=0 controllerNumber=1 scan=12592	38.5822	Trypsin	B3	VRAESFADHYSQAR	S{+544}	544	544.274	544.27	544.274
78680:3	894	A.PVS{+869.542}GGTGGAAAGTLTFMVGGSDADFER.V	NA	S{+870}	1133.24	3	3397.71	3397.71	0	0	119	NRagged	303.46	82.41	28.88	6.17	5	>WK07_RS23650 ref|WP_059843691.1|gi|981645045| 3-hydroxyisobutyrate dehydrogenase	4609	Nsco_NS_434_20203020_B_multivorans_HILIC3.67587.67587.3	controllerType=0 controllerNumber=1 scan=67587	164.991	Trypsin	B3	PVSGGTGGAAAGTLTFMVGGSDADFER	S{+870}	870	869.542	869.54	869.542
45315:4	917	A.PQAAHPGQS{+1248.625}GFR.L	NA	S{+1249}	626.066	4	2501.24	2501.24	0	0	77	NRagged	303.47	99.03	19.99	1.7	7	>WK07_RS26370 ref|WP_059844048.1|gi|981645403| phospholipase	5139	Nsco_NS_434_20203020_B_multivorans_HILIC2.40872.40872.4	controllerType=0 controllerNumber=1 scan=40872	106.071	Trypsin	B2	PQAAHPGQSGFR	S{+1249}	1249	1248.62	1248.62	1248.62
66579:2	168	A.QQALQQQYQDLS{+756.899}R.N	NA	S{+757}	1182.35	2	2363.7	2362.7	1	-1.4	404	NRagged	303.48	29.93	0	4.86	28	>WK07_RS00450 ref|WP_059840142.1|gi|981641201| uroporphyrinogen-III synthase	88	Nsco_NS_434_20203020_B_multivorans_HILIC1.58130.58130.2	controllerType=0 controllerNumber=1 scan=58130	146.529	Trypsin	B1	QQALQQQYQDLSR	S{+757}	757	756.899	756.9	756.899
40072:3	6	A.PPPADNGAS{+838.327}QAQPFDPNRALQGK.T	NA	S{+838}	1072.5	3	3215.5	3214.5	1	-1	52	NRagged	303.48	21.6	7.72	7.22	228	>WK07_RS16945 ref|WP_043281040.1|gi|759561637| cell division protein	3305	Nsco_NS_434_20203020_B_multivorans_HILIC2.36339.36339.3	controllerType=0 controllerNumber=1 scan=36339	95.0861	Trypsin	B2	PPPADNGASQAQPFDPNRALQGK	S{+838}	838	838.327	838.33	838.327
73038:3	20	I.PAS{+1610.787}DIYENEGIVMVTPSATAPQLTEGK.K	NA	S{+1611}	1477.73	3	4431.17	4429.17	2	-1.5	109	NRagged	303.48	176.41	0	7.54	114	>WK07_RS23830 ref|WP_006396439.1|gi|493440997| branched chain amino acid ABC transporter substrate-binding protein	4642	Nsco_NS_434_20203020_B_multivorans_HILIC2.63840.63840.3	controllerType=0 controllerNumber=1 scan=63840	155.683	Trypsin	B2	PASDIYENEGIVMVTPSATAPQLTEGK	S{+1611}	1611	1610.79	1610.79	1610.79
17362:5	311	R.IHS{+469.217}IDDERVKADLNAGK.V	NA	S{+469}	470.846	5	2350.2	2350.2	0	0	113	Specific	303.5	65.06	4.59	6.43	19	>WK07_RS22345 ref|WP_006408212.1|gi|493452935| aspartate kinase	4355	Nsco_NS_434_20203020_B_multivorans_HILIC1.18006.18006.4	controllerType=0 controllerNumber=1 scan=18006	54.084	Trypsin	B1	IHSIDDERVKADLNAGK	S{+469}	469	469.217	469.22	469.217
40100:1	352	A.PSGGVPS{+398.647}QEPPAR.V	NA	S{+399}	1678.29	1	1678.29	1677.29	1	-2	224	NRagged	303.52	139.37	0	5.36	15	>WK07_RS16395 ref|WP_059842922.1|gi|981644066| hypothetical protein	3200	Nsco_NS_434_20203020_B_multivorans_HILIC1.36178.36178.2	controllerType=0 controllerNumber=1 scan=36178	97.5816	Trypsin	B1	PSGGVPSQEPPAR	S{+399}	399	398.647	398.65	398.647
73880:3	1	V.GDKLEAFTVVAAKPGFNNHEENGQS{+297.099}AFETVTEASFPGK.W	NA	S{+297}	1441.68	3	4323.03	4321.03	2	-1.6	5	NRagged	303.54	37.42	0	7.74	554	>WK07_RS23045 ref|WP_004192241.1|gi|490296783| alkyl hydroperoxide reductase	4491	Nsco_NS_434_20203020_B_multivorans_HILIC2.64643.64643.3	controllerType=0 controllerNumber=1 scan=64643	157.572	Trypsin	B2	GDKLEAFTVVAAKPGFNNHEENGQSAFETVTEASFPGK	S{+297}	297	297.099	297.1	297.099
67369:4	3	T.AEVYVLS{+708.667}KDEGGR.H	NA	S{+709}	533.603	4	2131.39	2131.39	0	0	309	NRagged	303.55	8.6	8.6	2.56	391	>WK07_RS01645 ref|WP_006416164.1|gi|493460936| elongation factor Tu	313	Nsco_NS_434_20203020_B_multivorans_HILIC1.58748.58748.3	controllerType=0 controllerNumber=1 scan=58748	147.839	Trypsin	B1	AEVYVLSKDEGGR	S{+709}	709	708.667	708.67	708.667
43729:3	210	K.AADAGGSKPAAGAAGAPGAPAAPAPVPVPAS{+1134.415}AVAGSAAQ.-	NA	S{+1134}	1439.02	3	4315.04	4312.04	3	-2.3	151	CRagged	303.57	303.57	0	8.06	57	>WK07_RS02065 ref|WP_006406986.1|gi|493451709| outer membrane lipid asymmetry maintenance protein MlaD	396	Nsco_NS_434_20203020_B_multivorans_HILIC1.39499.39499.3	controllerType=0 controllerNumber=1 scan=39499	105.74	Trypsin	B1	AADAGGSKPAAGAAGAPGAPAAPAPVPVPASAVAGSAAQ	S{+1134}	1134	1134.41	1134.41	1134.41
78680:2	2	I.TGAAQMDGAILVC[+57.021]S{+359.188}AADGPMPQTR.E	NA	C[+57], S{+359}	1389.66	2	2778.31	2777.31	1	-1.2	94	NRagged	303.58	22.1	7.15	6.72	494	>WK07_RS01645 ref|WP_006416164.1|gi|493460936| elongation factor Tu	313	Nsco_NS_434_20203020_B_multivorans_HILIC2.68492.68492.2	controllerType=0 controllerNumber=1 scan=68492	165.667	Trypsin	B2	TGAAQMDGAILVCSAADGPMPQTR	,S{+359}	,+359	359.188	359.19	359.188
54052:5	40	S.MGFIS{+1019.529}REPVLTTHGQLDQPR.R	NA	S{+1020}	661.146	5	3301.7	3301.7	0	0	448	NRagged	303.6	34.62	0.48	4.28	58	>WK07_RS21320 ref|WP_012213473.1|gi|501169501| 23S rRNA pseudouridylate synthase B	4155	Nsco_NS_434_20203020_B_multivorans_HILIC1.48056.48056.5	controllerType=0 controllerNumber=1 scan=48056	124.722	Trypsin	B1	MGFISREPVLTTHGQLDQPR	S{+1020}	1020	1019.53	1019.53	1019.53
38978:5	912	R.GHVQS{+1112.062}IVAAIEDRDR.T	NA	S{+1112}	556.591	5	2778.93	2777.93	1	-1.2	223	Specific	303.6	161.23	0	6.48	7	>WK07_RS11145 ref|WP_059842258.1|gi|981643317| efflux transporter periplasmic adaptor subunit	2178	Nsco_NS_434_20203020_B_multivorans_HILIC1.35281.35281.4	controllerType=0 controllerNumber=1 scan=35281	95.5182	Trypsin	B1	GHVQSIVAAIEDRDR	S{+1112}	1112	1112.06	1112.06	1112.06
58974:4	3	N.HYS{+224.129}FGDVKGELIDQLGVRDK.E	NA	S{+224}	626.329	4	2502.3	2500.3	2	-2.7	104	NRagged	303.61	58.74	0	7.66	537	>WK07_RS23045 ref|WP_004192241.1|gi|490296783| alkyl hydroperoxide reductase	4491	Nsco_NS_434_20203020_B_multivorans_HILIC3.51626.51626.4	controllerType=0 controllerNumber=1 scan=51626	130.037	Trypsin	B3	HYSFGDVKGELIDQLGVRDK	S{+224}	224	224.129	224.13	224.129
65858:5	14	E.YGGDSPFVPVS{+1983.946}AK.T	NA	S{+1984}	662.327	5	3307.6	3307.6	0	0	604	NRagged	303.62	129.12	0	2.44	111	>WK07_RS21305 ref|WP_006402062.1|gi|493446714| translation initiation factor IF-2	4152	Nsco_NS_434_20203020_B_multivorans_HILIC2.57885.57885.5	controllerType=0 controllerNumber=1 scan=57885	143.013	Trypsin	B2	YGGDSPFVPVSAK	S{+1984}	1984	1983.95	1983.95	1983.95
65859:5	14	E.YGGDSPFVPVS{+1984.073}AK.T	NA	S{+1984}	662.352	5	3307.73	3307.73	0	0	604	NRagged	303.62	129.12	0	4.72	111	>WK07_RS21305 ref|WP_006402062.1|gi|493446714| translation initiation factor IF-2	4152	Nsco_NS_434_20203020_B_multivorans_HILIC2.57885.57885.5	controllerType=0 controllerNumber=1 scan=57885	143.013	Trypsin	B2	YGGDSPFVPVSAK	S{+1984}	1984	1984.07	1984.07	1984.07
59661:2	572	V.DMQS{+689.914}GDASTISANR.N	NA	S{+690}	1072.28	2	2143.55	2142.55	1	-1.6	1720	NRagged	303.63	26.77	0	5.5	9	>WK07_RS28040 ref|WP_059844117.1|gi|981645472| filamentous hemagglutinin	5466	Nsco_NS_434_20203020_B_multivorans_HILIC1.52617.52617.3	controllerType=0 controllerNumber=1 scan=52617	134.35	Trypsin	B1	DMQSGDASTISANR	S{+690}	690	689.914	689.91	689.914
27480:3	115	K.GASAAQAAPKPTDNS{+567.199}SGTFVFSRPGK.F	NA	S{+567}	1040.16	3	3118.47	3116.47	2	-2.2	66	Specific	303.65	128.83	0	7.09	98	>WK07_RS13485 ref|WP_059842649.1|gi|981643708| outer membrane lipoprotein carrier protein LolA	2632	Nsco_NS_434_20203020_B_multivorans_HILIC1.26032.26032.3	controllerType=0 controllerNumber=1 scan=26032	73.5896	Trypsin	B1	GASAAQAAPKPTDNSSGTFVFSRPGK	S{+567}	567	567.199	567.2	567.199
15142:3	352	Q.SKS{+243.054}EEERYEAR.L	NA	S{+243}	543.239	3	1627.7	1626.7	1	-2.1	35	NRagged	303.67	117.54	0	3.33	20	>WK07_RS01790 ref|WP_006400648.1|gi|493445277| 30S ribosomal protein S14	341	Nsco_NS_434_20203020_B_multivorans_HILIC3.15909.15909.3	controllerType=0 controllerNumber=1 scan=15909	46.5121	Trypsin	B3	SKSEEERYEAR	S{+243}	243	243.054	243.05	243.054
37635:3	48	T.WS{+246.085}AQEEEAFKQPIRDQYER.Q	NA	S{+246}	886.414	3	2657.23	2656.23	1	-1.3	469	NRagged	303.68	303.68	0.65	5.86	90	>WK07_RS17985 ref|WP_012216414.1|gi|501172626| methylcrotonoyl-CoA carboxylase	3503	Nsco_NS_434_20203020_B_multivorans_HILIC2.34391.34391.3	controllerType=0 controllerNumber=1 scan=34391	90.7341	Trypsin	B2	WSAQEEEAFKQPIRDQYER	S{+246}	246	246.085	246.09	246.085
77699:3	66	Y.GASS{+1474.559}IQILEGLEAVR.K	NA	S{+1475}	1006.47	3	3017.41	3017.41	0	0	15	NRagged	303.68	3.85	1.46	2.98	70	>WK07_RS06690 ref|WP_006401749.1|gi|493446398| DNA gyrase subunit B	1302	Nsco_NS_434_20203020_B_multivorans_HILIC3.66836.66836.3	controllerType=0 controllerNumber=1 scan=66836	163.381	Trypsin	B3	GASSIQILEGLEAVR	S{+1475}	1475	1474.56	1474.56	1474.56
85143:6	8	R.TDVYAQAVYQRGSGANAS{+1808.920}IYNGDINTDRSSSINQTAATVGLR.H	NA	S{+1809}	1037.18	6	6218.06	6214.06	4	-2.2	322	Specific	303.69	57.06	0	8.23	318	>WK07_RS17305 ref|WP_048804585.1|gi|881127052| porin	3376	Nsco_NS_434_20203020_B_multivorans_HILIC2.73551.73551.3	controllerType=0 controllerNumber=1 scan=73551	175.522	Trypsin	B2	TDVYAQAVYQRGSGANASIYNGDINTDRSSSINQTAATVGLR	S{+1809}	1809	1808.92	1808.92	1808.92
42135:4	1289	F.ISTPHGDFDPS{+333.982}SARR.T	NA	S{+334}	495.199	4	1977.78	1976.78	1	-1.7	87	NRagged	303.69	8.91	0	6.6	4	>WK07_RS11410 ref|WP_006417109.1|gi|493461892| LysR family transcriptional regulator	2228	Nsco_NS_434_20203020_B_multivorans_HILIC2.37972.37972.5	controllerType=0 controllerNumber=1 scan=37972	98.8821	Trypsin	B2	ISTPHGDFDPSSARR	S{+334}	334	333.982	333.98	333.982
56867:5	138	C.VASC[+57.021]PS{+1138.444}GSIYKREEDGIVLIDQDK.C	NA	C[+57], S{+1138}	764.76	5	3819.77	3817.77	2	-1.8	192	NRagged	303.71	5.85	0	6.06	43	>WK07_RS27945 ref|WP_054317371.1|gi|933607006| nitrate reductase	5447	Nsco_NS_434_20203020_B_multivorans_HILIC2.50696.50696.5	controllerType=0 controllerNumber=1 scan=50696	127.709	Trypsin	B2	VASCPSGSIYKREEDGIVLIDQDK	,S{+1138}	,+1138	1138.44	1138.44	1138.44
44050:2	55	V.NPDEVQYLNAHGTS{+342.173}TPLGDKNESDAVK.A	NA	S{+342}	1621.78	2	3242.54	3241.54	1	-1	292	NRagged	303.72	17.92	0.4	4.42	64	>WK07_RS25535 ref|WP_059843910.1|gi|981645265| beta-ketoacyl-[acyl-carrier-protein] synthase II	4976	Nsco_NS_434_20203020_B_multivorans_HILIC3.39266.39266.2	controllerType=0 controllerNumber=1 scan=39266	102.419	Trypsin	B3	NPDEVQYLNAHGTSTPLGDKNESDAVK	S{+342}	342	342.173	342.17	342.173
46649:5	64	I.PTADYETFS{+461.266}DAAAAHAYIDAK.G	NA	S{+461}	538.862	5	2690.28	2689.28	1	-1.2	116	NRagged	303.73	31.79	0	3.66	65	>WK07_RS19760 ref|WP_006398744.1|gi|493443338| phosphoribosylamine--glycine ligase	3855	Nsco_NS_434_20203020_B_multivorans_HILIC3.41426.41426.5	controllerType=0 controllerNumber=1 scan=41426	107.565	Trypsin	B3	PTADYETFSDAAAAHAYIDAK	S{+461}	461	461.266	461.27	461.266
22850:3	129	Y.DS{+811.352}DDTLQAK.L	NA	S{+811}	601.94	3	1803.81	1803.81	0	0	59	NRagged	303.74	46.59	17.39	1.44	48	>WK07_RS04440 ref|WP_012213287.1|gi|501169301| ABC transporter substrate-binding protein	860	Nsco_NS_434_20203020_B_multivorans_HILIC3.22254.22254.3	controllerType=0 controllerNumber=1 scan=22254	61.5962	Trypsin	B3	DSDDTLQAK	S{+811}	811	811.352	811.35	811.352
36898:4	49	K.GGTWS{+1012.030}AQEEEAFKQPIRDQYER.Q	NA	S{+1012}	910.071	4	3637.26	3637.26	0	0	466	Specific	303.77	138.4	12.89	7.06	89	>WK07_RS17985 ref|WP_012216414.1|gi|501172626| methylcrotonoyl-CoA carboxylase	3503	Nsco_NS_434_20203020_B_multivorans_HILIC1.33649.33649.4	controllerType=0 controllerNumber=1 scan=33649	91.777	Trypsin	B1	GGTWSAQEEEAFKQPIRDQYER	S{+1012}	1012	1012.03	1012.03	1012.03
54489:4	109	A.PGVQMVFDQGGYVHQES{+510.332}YNHPWAR.W	NA	S{+510}	829.159	4	3313.62	3312.62	1	-1	593	NRagged	303.8	54.51	2.55	4.54	37	>WK07_RS02995 ref|WP_059840600.1|gi|981641659| hypothetical protein	578	Nsco_NS_434_20203020_B_multivorans_HILIC3.47984.47984.4	controllerType=0 controllerNumber=1 scan=47984	122.231	Trypsin	B3	PGVQMVFDQGGYVHQESYNHPWAR	S{+510}	510	510.332	510.33	510.332
46425:5	1708	I.VLLPHGAAHVLHDGS{+682.273}GHTPGR.T	NA	S{+682}	563.284	5	2812.39	2810.39	2	-2.4	71	NRagged	303.8	13.85	0	4.67	3	>WK07_RS17415 ref|WP_059843020.1|gi|981644199| AraC family transcriptional regulator	3396	Nsco_NS_434_20203020_B_multivorans_HILIC3.41239.41239.5	controllerType=0 controllerNumber=1 scan=41239	107.151	Trypsin	B3	VLLPHGAAHVLHDGSGHTPGR	S{+682}	682	682.273	682.27	682.273
08107:3	49	N.GETAERKAS{+528.206}DDEK.F	NA	S{+528}	655.629	3	1964.87	1963.87	1	-1.7	302	NRagged	303.81	201.67	0	6.3	77	>WK07_RS01710 ref|WP_006400661.1|gi|493445291| elongation factor G	325	Nsco_NS_434_20203020_B_multivorans_HILIC2.9910.9910.3	controllerType=0 controllerNumber=1 scan=9910	33.3313	Trypsin	B2	GETAERKASDDEK	S{+528}	528	528.206	528.21	528.206
03165:3	163	G.GGHS{+226.100}PYGSHGGSREPR.E	NA	S{+226}	621.956	3	1863.85	1863.85	0	0	93	NRagged	303.84	45.72	21.55	2.8	31	>WK07_RS21155 ref|WP_012467604.1|gi|501444155| RNA chaperone Hfq	4122	Nsco_NS_434_20203020_B_multivorans_HILIC3.5040.5040.3	controllerType=0 controllerNumber=1 scan=5040	22.1664	Trypsin	B3	GGHSPYGSHGGSREPR	S{+226}	226	226.1	226.1	226.1
21383:2	412	Q.PQTSASAATTSAASAPS{+1476.565}AEQR.A	NA	S{+1477}	1733.76	2	3466.51	3466.51	0	0	23	NRagged	303.87	132.37	0	6.38	30	>WK07_RS04560 ref|WP_006400019.1|gi|493444638| hypothetical protein	884	Nsco_NS_434_20203020_B_multivorans_HILIC2.21413.21413.2	controllerType=0 controllerNumber=1 scan=21413	60.363	Trypsin	B2	PQTSASAATTSAASAPSAEQR	S{+1477}	1477	1476.57	1476.57	1476.57
68130:3	3	D.PDNTIQHVS{+673.329}VNNLNVGR.S	NA	S{+673}	851.102	3	2551.29	2550.29	1	-1.3	137	NRagged	303.87	62.98	0	6.17	537	>WK07_RS23045 ref|WP_004192241.1|gi|490296783| alkyl hydroperoxide reductase	4491	Nsco_NS_434_20203020_B_multivorans_HILIC3.58907.58907.3	controllerType=0 controllerNumber=1 scan=58907	145.773	Trypsin	B3	PDNTIQHVSVNNLNVGR	S{+673}	673	673.329	673.33	673.329
21536:2	343	K.LQQWS{+666.216}QQNAAGAKPASNP.-	NA	S{+666}	1282.08	2	2563.15	2562.15	1	-1.3	125	CRagged	303.94	216.86	1.15	7.69	54	>WK07_RS20185 ref|WP_059843369.1|gi|981644638| hypothetical protein	3939	Nsco_NS_434_20203020_B_multivorans_HILIC2.21537.21537.2	controllerType=0 controllerNumber=1 scan=21537	60.679	Trypsin	B2	LQQWSQQNAAGAKPASNP	S{+666}	666	666.216	666.22	666.216
82607:4	47	D.ADGPLSAS{+268.114}STSTSPHETDAALTPVAASAASSTETDTTLPPLTASADATAPVPPFAPSADTDAREPR.F	NA	S{+268}	1673.3	4	6690.17	6686.17	4	-2	175	NRagged	303.94	16.55	0.8	6.19	42	>WK07_RS12535 ref|WP_059842448.1|gi|981643507| hypothetical protein	2447	Nsco_NS_434_20203020_B_multivorans_HILIC3.70688.70688.4	controllerType=0 controllerNumber=1 scan=70688	171.894	Trypsin	B3	ADGPLSASSTSTSPHETDAALTPVAASAASSTETDTTLPPLTASADATAPVPPFAPSADTDAREPR	S{+268}	268	268.114	268.11	268.114
58463:3	5	S.PLLYQHAS{+714.231}GGTTFDEVTIHFSRADGEGK.R	NA	S{+714}	1249.91	3	3747.7	3747.7	0	0	70	NRagged	303.95	4.17	0	6.79	329	>WK07_RS02280 ref|WP_006400546.1|gi|493445171| hypothetical protein	438	Nsco_NS_434_20203020_B_multivorans_HILIC1.51674.51674.3	controllerType=0 controllerNumber=1 scan=51674	132.304	Trypsin	B1	PLLYQHASGGTTFDEVTIHFSRADGEGK	S{+714}	714	714.231	714.23	714.231
27068:3	391	K.RAEETLQNAKS{+1350.695}DLDLAK.A	NA	S{+1351}	1085.23	3	3253.69	3252.69	1	-1	100	Specific	303.95	303.95	0	7.66	16	>WK07_RS07165 ref|WP_006401461.1|gi|493446105| ATP synthase epsilon chain	1396	Nsco_NS_434_20203020_B_multivorans_HILIC2.25942.25942.5	controllerType=0 controllerNumber=1 scan=25942	70.7805	Trypsin	B2	RAEETLQNAKSDLDLAK	S{+1351}	1351	1350.69	1350.69	1350.69
64016:7	168	R.GIYDELRDNNGKFS{+1812.721}NIFTASR.E	NA	S{+1813}	605.421	7	4231.91	4229.91	2	-1.6	207	Specific	303.97	24.13	0	5.12	40	>WK07_RS03820 ref|WP_006396901.1|gi|493441465| porin	738	Nsco_NS_434_20203020_B_multivorans_HILIC3.55632.55632.4	controllerType=0 controllerNumber=1 scan=55632	138.71	Trypsin	B3	GIYDELRDNNGKFSNIFTASR	S{+1813}	1813	1812.72	1812.72	1812.72
30365:3	125	N.SYLAQS{+368.182}DPSDVARVEDR.T	NA	S{+368}	759.369	3	2276.09	2276.09	0	0	76	NRagged	303.98	96.52	24.74	2.85	50	>WK07_RS10575 ref|WP_006403485.1|gi|493448159| phosphoenolpyruvate carboxykinase	2066	Nsco_NS_434_20203020_B_multivorans_HILIC3.28148.28148.3	controllerType=0 controllerNumber=1 scan=28148	75.6818	Trypsin	B3	SYLAQSDPSDVARVEDR	S{+368}	368	368.182	368.18	368.182
71677:4	5	L.GGGLWGTASTVENGTNVDSKGNAIGVQPGVSAINNGYAGAQS{+611.298}QQR.V	NA	S{+611}	1251.36	4	5002.42	4999.42	3	-2	224	NRagged	304	67.79	0.5	5.98	438	>WK07_RS09835 ref|WP_059841917.1|gi|981642976| porin	1920	Nsco_NS_434_20203020_B_multivorans_HILIC2.62678.62678.4	controllerType=0 controllerNumber=1 scan=62678	153.159	Trypsin	B2	GGGLWGTASTVENGTNVDSKGNAIGVQPGVSAINNGYAGAQSQQR	S{+611}	611	611.298	611.3	611.298
66635:3	167	E.GEAPDFS{+1856.757}AQEPVGTC[+57.021]PK.C	NA	C[+57], S{+1857}	1216.19	3	3646.56	3646.56	0	0	717	NRagged	304.12	18.11	0	4.65	39	>WK07_RS08345 ref|WP_059841580.1|gi|981642639| DNA topoisomerase III	1626	Nsco_NS_434_20203020_B_multivorans_HILIC1.58177.58177.3	controllerType=0 controllerNumber=1 scan=58177	146.628	Trypsin	B1	GEAPDFSAQEPVGTCPK	,S{+1857}	,+1857	1856.76	1856.76	1856.76
71316:3	5	N.NATLGGGLWGTASTVENGTNVDSKGNAIGVQPGVS{+262.074}AINNGYAGAQSQQR.V	NA	S{+262}	1683.81	3	5049.41	5049.41	0	0	220	NRagged	304.12	15.57	0	5.49	438	>WK07_RS09835 ref|WP_059841917.1|gi|981642976| porin	1920	Nsco_NS_434_20203020_B_multivorans_HILIC2.62393.62393.3	controllerType=0 controllerNumber=1 scan=62393	152.574	Trypsin	B2	NATLGGGLWGTASTVENGTNVDSKGNAIGVQPGVSAINNGYAGAQSQQR	S{+262}	262	262.074	262.07	262.074
53988:4	2	K.LSKPAATTSATTSTTTSAGTASTSTTATAGTTAAPAPAPAAS{+668.229}TPAAATKPAK.S	NA	S{+668}	1329.4	4	5314.59	5314.59	0	0	98	Specific	304.15	15.43	15.43	5.11	1033	>WK07_RS26025 ref|WP_059843946.1|gi|981645301| competence protein ComE	5072	Nsco_NS_434_20203020_B_multivorans_HILIC1.48008.48008.4	controllerType=0 controllerNumber=1 scan=48008	124.613	Trypsin	B1	LSKPAATTSATTSTTTSAGTASTSTTATAGTTAAPAPAPAASTPAAATKPAK	S{+668}	668	668.229	668.23	668.229
17201:4	466	R.RMALS{+432.157}LDDARR.A	NA	S{+432}	434.967	4	1736.85	1735.85	1	-1.9	889	Specific	304.16	108.26	0	3.73	11	>WK07_RS16930 ref|WP_006414307.1|gi|493459067| 5-methyltetrahydrofolate--homocysteine methyltransferase	3302	Nsco_NS_434_20203020_B_multivorans_HILIC1.17878.17878.3	controllerType=0 controllerNumber=1 scan=17878	53.7961	Trypsin	B1	RMALSLDDARR	S{+432}	432	432.157	432.16	432.157
22619:3	119	D.EQELS{+940.334}DDDAGNHEVQDSR.I	NA	S{+940}	996.066	3	2986.18	2984.18	2	-2.2	158	NRagged	304.18	0.83	0	5.97	29	>WK07_RS02225 ref|WP_059840424.1|gi|981641483| hypothetical protein	427	Nsco_NS_434_20203020_B_multivorans_HILIC3.22046.22046.3	controllerType=0 controllerNumber=1 scan=22046	61.0657	Trypsin	B3	EQELSDDDAGNHEVQDSR	S{+940}	940	940.334	940.33	940.334
17145:6	477	R.IFPNSPEENFS{+1007.059}HKVNKK.M	NA	S{+1007}	504.522	6	3022.09	3022.09	0	0	88	Specific	304.19	37.02	1.6	6.41	11	>WK07_RS01730 ref|WP_006400658.1|gi|493445288| 50S ribosomal protein L4	329	Nsco_NS_434_20203020_B_multivorans_HILIC3.17599.17599.4	controllerType=0 controllerNumber=1 scan=17599	50.6191	Trypsin	B3	IFPNSPEENFSHKVNKK	S{+1007}	1007	1007.06	1007.06	1007.06
29964:4	5	M.QFGS{+827.307}PAIKGESADK.D	NA	S{+827}	566.263	4	2262.03	2262.03	0	0	7	NRagged	304.2	7.17	7.17	3.09	329	>WK07_RS02280 ref|WP_006400546.1|gi|493445171| hypothetical protein	438	Nsco_NS_434_20203020_B_multivorans_HILIC1.28004.28004.4	controllerType=0 controllerNumber=1 scan=28004	78.3438	Trypsin	B1	QFGSPAIKGESADK	S{+827}	827	827.307	827.31	827.307
45581:5	1212	R.RVGLEQHMYDEAGS{+584.434}LALGQQR.I	NA	S{+584}	589.725	5	2944.6	2942.6	2	-2.3	479	Specific	304.2	304.2	0	7.18	4	>WK07_RS07090 ref|WP_059841387.1|gi|981642446| hypothetical protein	1381	Nsco_NS_434_20203020_B_multivorans_HILIC1.40985.40985.4	controllerType=0 controllerNumber=1 scan=40985	109.192	Trypsin	B1	RVGLEQHMYDEAGSLALGQQR	S{+584}	584	584.434	584.43	584.434
21661:3	155	N.GAS{+1006.405}LSAADRAQK.Q	NA	S{+1006}	727.679	3	2181.02	2181.02	0	0	74	NRagged	304.22	19.56	19.56	2.49	38	>WK07_RS22715 ref|WP_006402655.1|gi|493447318| outer membrane protein chaperone	4425	Nsco_NS_434_20203020_B_multivorans_HILIC3.21268.21268.3	controllerType=0 controllerNumber=1 scan=21268	59.2655	Trypsin	B3	GASLSAADRAQK	S{+1006}	1006	1006.4	1006.4	1006.4
85244:3	2	E.VYVLS{+374.193}KDEGGR.H	NA	S{+374}	533.283	3	1597.84	1596.84	1	-2.1	311	NRagged	304.24	5.13	3.41	5.6	466	>WK07_RS01645 ref|WP_006416164.1|gi|493460936| elongation factor Tu	313	Nsco_NS_434_20203020_B_multivorans_HILIC3.72744.72744.6	controllerType=0 controllerNumber=1 scan=72744	175.206	Trypsin	B3	VYVLSKDEGGR	S{+374}	374	374.193	374.19	374.193
54021:5	37	Q.PDDPEVRYHDVKPGDTLS{+1621.756}AIAK.E	NA	S{+1622}	809.801	5	4044.98	4044.98	0	0	97	NRagged	304.27	216.41	0	7.62	71	>WK07_RS25850 ref|WP_054317690.1|gi|933608314| peptidase M23	5037	Nsco_NS_434_20203020_B_multivorans_HILIC3.47600.47600.5	controllerType=0 controllerNumber=1 scan=47600	121.45	Trypsin	B3	PDDPEVRYHDVKPGDTLSAIAK	S{+1622}	1622	1621.76	1621.76	1621.76
55066:5	1	N.HYS{+210.119}FGDVKGELIDQLGVRDK.E	NA	S{+210}	498.063	5	2486.29	2486.29	0	0	104	NRagged	304.28	5.22	5.22	7.28	554	>WK07_RS23045 ref|WP_004192241.1|gi|490296783| alkyl hydroperoxide reductase	4491	Nsco_NS_434_20203020_B_multivorans_HILIC2.49103.49103.5	controllerType=0 controllerNumber=1 scan=49103	124.154	Trypsin	B2	HYSFGDVKGELIDQLGVRDK	S{+210}	210	210.119	210.12	210.119
43283:2	123	N.SDQTGGSPFS{+316.081}DDAEQEVVR.Q	NA	S{+316}	1170.99	2	2340.97	2339.97	1	-1.4	5	NRagged	304.29	26.88	0.97	5.97	35	>WK07_RS02995 ref|WP_059840600.1|gi|981641659| hypothetical protein	578	Nsco_NS_434_20203020_B_multivorans_HILIC1.39057.39057.2	controllerType=0 controllerNumber=1 scan=39057	104.62	Trypsin	B1	SDQTGGSPFSDDAEQEVVR	S{+316}	316	316.081	316.08	316.081
11174:4	245	R.QS{+1366.714}RDTIAQEAQR.A	NA	S{+1367}	693.36	4	2770.42	2769.42	1	-1.2	74	Specific	304.29	197.01	0	4.18	19	>WK07_RS22670 ref|WP_006402646.1|gi|493447309| 30S ribosomal protein S2	4416	Nsco_NS_434_20203020_B_multivorans_HILIC3.12446.12446.2	controllerType=0 controllerNumber=1 scan=12446	38.2591	Trypsin	B3	QSRDTIAQEAQR	S{+1367}	1367	1366.71	1366.71	1366.71
22332:4	119	A.AEPQAS{+1825.839}NLEAANPEPK.N	NA	S{+1826}	873.917	4	3492.65	3491.65	1	-1	495	NRagged	304.31	59.09	16.97	5.43	30	>WK07_RS15285 ref|WP_059842825.1|gi|981643941| pilus assembly protein FimV	2983	Nsco_NS_434_20203020_B_multivorans_HILIC2.22168.22168.4	controllerType=0 controllerNumber=1 scan=22168	62.0666	Trypsin	B2	AEPQASNLEAANPEPK	S{+1826}	1826	1825.84	1825.84	1825.84
64083:4	19	K.QVADARNGKMPEDTAGGTATASAPAEAAS{+568.199}APAQAASGAAQQPAASAALSTIYFETGK.S	NA	S{+568}	1494.2	4	5973.8	5972.8	1	-0.6	384	Specific	304.36	48.66	29.78	5.58	182	>WK07_RS28745 ref|WP_059844165.1|gi|981645520| cytochrome-c oxidase	5601	Nsco_NS_434_20203020_B_multivorans_HILIC3.55689.55689.4	controllerType=0 controllerNumber=1 scan=55689	138.846	Trypsin	B3	QVADARNGKMPEDTAGGTATASAPAEAASAPAQAASGAAQQPAASAALSTIYFETGK	S{+568}	568	568.199	568.2	568.199
82247:7	7	L.KADS{+1974.879}NIDMPSQPGFNLGYLAYNVEHKPVDKLEVR.Q	NA	S{+1975}	832.408	7	5820.81	5819.81	1	-0.6	285	NRagged	304.37	36.21	1.77	5.68	147	>WK07_RS07880 ref|WP_006417151.1|gi|493461934| ABC transporter	1534	Nsco_NS_434_20203020_B_multivorans_HILIC2.71272.71272.7	controllerType=0 controllerNumber=1 scan=71272	171.737	Trypsin	B2	KADSNIDMPSQPGFNLGYLAYNVEHKPVDKLEVR	S{+1975}	1975	1974.88	1974.88	1974.88
50330:3	546	K.FDGVLSS{+355.238}MSMTPARQEQIAFSSK.L	NA	S{+355}	958.154	3	2872.45	2872.45	0	0	86	Specific	304.38	10.85	0.4	4.35	19	>WK07_RS02655 ref|WP_006412946.1|gi|493457693| ABC transporter substrate-binding protein	512	Nsco_NS_434_20203020_B_multivorans_HILIC2.45070.45070.3	controllerType=0 controllerNumber=1 scan=45070	115.433	Trypsin	B2	FDGVLSSMSMTPARQEQIAFSSK	S{+355}	355	355.238	355.24	355.238
57995:3	37	V.YGDANKYPVIFEANKPMLS{+324.101}SPDRIYPGQK.L	NA	S{+324}	1208.26	3	3622.76	3622.76	0	0	121	NRagged	304.38	59.78	1.2	5.45	71	>WK07_RS25850 ref|WP_054317690.1|gi|933608314| peptidase M23	5037	Nsco_NS_434_20203020_B_multivorans_HILIC3.50870.50870.3	controllerType=0 controllerNumber=1 scan=50870	128.482	Trypsin	B3	YGDANKYPVIFEANKPMLSSPDRIYPGQK	S{+324}	324	324.101	324.1	324.101
75546:5	48	Y.LVDS{+1731.774}GGANLPNQDDVFPDRDHFGR.I	NA	S{+1732}	875.808	5	4375.01	4373.01	2	-1.5	142	NRagged	304.39	32.99	0	5.05	90	>WK07_RS17985 ref|WP_012216414.1|gi|501172626| methylcrotonoyl-CoA carboxylase	3503	Nsco_NS_434_20203020_B_multivorans_HILIC2.66020.66020.5	controllerType=0 controllerNumber=1 scan=66020	160.507	Trypsin	B2	LVDSGGANLPNQDDVFPDRDHFGR	S{+1732}	1732	1731.77	1731.77	1731.77
40424:6	735	K.AEQRRAPVADYS{+1962.770}DLFASPEPNGGGHAAR.A	NA	S{+1963}	818.203	6	4904.18	4902.18	2	-1.4	556	Specific	304.43	304.43	0	6.96	4	>WK07_RS21000 ref|WP_059843453.1|gi|981644747| cellulose biosynthesis protein BcsE	4100	Nsco_NS_434_20203020_B_multivorans_HILIC2.36602.36602.3	controllerType=0 controllerNumber=1 scan=36602	95.7249	Trypsin	B2	AEQRRAPVADYSDLFASPEPNGGGHAAR	S{+1963}	1963	1962.77	1962.77	1962.77
11986:3	1	K.AAAAAAASADAGAS{+1803.666}ASAPAAASSTK.A	NA	S{+1804}	1275.22	3	3823.64	3821.64	2	-1.8	159	Specific	304.48	121.63	0	6.49	1138	>WK07_RS26025 ref|WP_059843946.1|gi|981645301| competence protein ComE	5072	Nsco_NS_434_20203020_B_multivorans_HILIC3.13213.13213.3	controllerType=0 controllerNumber=1 scan=13213	40.0927	Trypsin	B3	AAAAAAASADAGASASAPAAASSTK	S{+1804}	1804	1803.67	1803.67	1803.67
84577:6	1739	I.EAASIYYHFSS{+749.374}KEELVDVVMEHGADSIVQHINEHFDALPPDATAEAR.F	NA	S{+749}	999.648	6	5992.85	5987.85	5	-2.8	29	NRagged	304.5	3.27	0	4.94	2	>WK07_RS02860 ref|WP_059840561.1|gi|981641620| TetR family transcriptional regulator	552	Nsco_NS_434_20203020_B_multivorans_HILIC2.73104.73104.3	controllerType=0 controllerNumber=1 scan=73104	174.773	Trypsin	B2	EAASIYYHFSSKEELVDVVMEHGADSIVQHINEHFDALPPDATAEAR	S{+749}	749	749.374	749.37	749.374
18324:4	482	L.GNGMS{+228.097}KEEWKGGAETNK.I	NA	S{+228}	513.74	4	2051.94	2050.94	1	-1.6	234	NRagged	304.61	13.43	0	4.86	17	>WK07_RS15290 ref|WP_012217299.1|gi|501173555| aspartate-semialdehyde dehydrogenase	2984	Nsco_NS_434_20203020_B_multivorans_HILIC2.18831.18831.4	controllerType=0 controllerNumber=1 scan=18831	54.4528	Trypsin	B2	GNGMSKEEWKGGAETNK	S{+228}	228	228.097	228.1	228.097
22639:4	10	R.TQIEEATS{+454.248}DYDREK.L	NA	S{+454}	535.759	4	2140.01	2139.01	1	-1.6	351	Specific	304.65	5.83	0	4.62	194	>WK07_RS12940 ref|WP_006400973.1|gi|493445608| molecular chaperone GroEL	2524	Nsco_NS_434_20203020_B_multivorans_HILIC2.22422.22422.4	controllerType=0 controllerNumber=1 scan=22422	62.6715	Trypsin	B2	TQIEEATSDYDREK	S{+454}	454	454.248	454.25	454.248
46727:5	33	K.PVVGDNGS{+776.377}GMHVHQSIWK.D	NA	S{+776}	545.871	5	2725.33	2724.33	1	-1.2	262	Specific	304.66	23.53	0	4.36	122	>WK07_RS21980 ref|WP_006401979.1|gi|493446630| glutamine synthetase	4283	Nsco_NS_434_20203020_B_multivorans_HILIC1.42009.42009.5	controllerType=0 controllerNumber=1 scan=42009	111.45	Trypsin	B1	PVVGDNGSGMHVHQSIWK	S{+776}	776	776.377	776.38	776.377
26112:3	96	V.VDANGQVDNS{+982.466}SDAK.R	NA	S{+982}	801.705	3	2403.1	2402.1	1	-1.4	357	NRagged	304.67	17.65	0	3.74	71	>WK07_RS22260 ref|WP_006408193.1|gi|493452916| lipoprotein	4338	Nsco_NS_434_20203020_B_multivorans_HILIC1.24974.24974.3	controllerType=0 controllerNumber=1 scan=24974	70.9152	Trypsin	B1	VDANGQVDNSSDAK	S{+982}	982	982.466	982.47	982.466
19162:4	107	R.KAVPAGGGGGS{+1823.758}APTR.E	NA	S{+1824}	777.616	4	3107.44	3106.44	1	-1.1	1286	Specific	304.67	26.41	0	5.85	39	>WK07_RS03795 ref|WP_059840774.1|gi|981641833| alpha-2-macroglobulin	733	Nsco_NS_434_20203020_B_multivorans_HILIC3.19228.19228.4	controllerType=0 controllerNumber=1 scan=19228	54.4496	Trypsin	B3	KAVPAGGGGGSAPTR	S{+1824}	1824	1823.76	1823.76	1823.76
59209:4	909	V.VIVPS{+1367.604}LQDPEELKK.R	NA	S{+1368}	741.633	4	2963.51	2962.51	1	-1.1	178	NRagged	304.72	3.92	0	5.5	11	>WK07_RS11535 ref|WP_006401554.1|gi|493446199| peroxidase	2253	Nsco_NS_434_20203020_B_multivorans_HILIC1.52261.52261.4	controllerType=0 controllerNumber=1 scan=52261	133.638	Trypsin	B1	VIVPSLQDPEELKK	S{+1368}	1368	1367.6	1367.6	1367.6
53395:4	155	F.QDNS{+895.263}ANIDKLVPEGIEGR.V	NA	S{+895}	713.317	4	2850.25	2850.25	0	0	402	NRagged	304.72	1.07	1.07	4.52	34	>WK07_RS22810 ref|WP_006402674.1|gi|493447337| IMP dehydrogenase	4444	Nsco_NS_434_20203020_B_multivorans_HILIC2.47715.47715.4	controllerType=0 controllerNumber=1 scan=47715	121.3	Trypsin	B2	QDNSANIDKLVPEGIEGR	S{+895}	895	895.263	895.26	895.263
51719:3	104	N.NDLS{+427.227}NAEQVLDEDHYGLEK.V	NA	S{+427}	873.413	3	2618.23	2616.23	2	-2.6	313	NRagged	304.76	8.84	0	4.36	40	>WK07_RS23140 ref|WP_006402240.1|gi|493446895| peptidase	4509	Nsco_NS_434_20203020_B_multivorans_HILIC1.46167.46167.3	controllerType=0 controllerNumber=1 scan=46167	120.708	Trypsin	B1	NDLSNAEQVLDEDHYGLEK	S{+427}	427	427.227	427.23	427.227
20521:3	486	Y.KEPVLVS{+336.168}GTDGVGTK.L	NA	S{+336}	608.664	3	1823.98	1822.98	1	-1.8	62	NRagged	304.77	29.57	0	6.1	23	>WK07_RS11755 ref|WP_006406403.1|gi|493451125| phosphoribosylformylglycinamidine cyclo-ligase	2294	Nsco_NS_434_20203020_B_multivorans_HILIC3.20348.20348.3	controllerType=0 controllerNumber=1 scan=20348	57.0637	Trypsin	B3	KEPVLVSGTDGVGTK	S{+336}	336	336.168	336.17	336.168
20237:3	487	A.YVAAAHS{+256.079}DIAHRHPDEATR.A	NA	S{+256}	791.707	3	2373.11	2373.11	0	0	363	NRagged	304.77	111.78	8.84	4.03	9	>WK07_RS28060 ref|WP_059844115.1|gi|981645470| acyl-CoA dehydrogenase	5470	Nsco_NS_434_20203020_B_multivorans_HILIC3.20124.20124.3	controllerType=0 controllerNumber=1 scan=20124	56.624	Trypsin	B3	YVAAAHSDIAHRHPDEATR	S{+256}	256	256.079	256.08	256.079
10306:4	438	K.KAAPATTASTASVAPAS{+594.072}GVK.T	NA	S{+594}	596.016	4	2381.04	2380.04	1	-1.4	168	Specific	304.86	167.74	2.68	5.09	66	>WK07_RS12555 ref|WP_006400402.1|gi|493445026| histone	2451	Nsco_NS_434_20203020_B_multivorans_HILIC1.12126.12126.3	controllerType=0 controllerNumber=1 scan=12126	39.4775	Trypsin	B1	KAAPATTASTASVAPASGVK	S{+594}	594	594.072	594.07	594.072
82612:2	36	T.PELMPLPIYLS{+1082.364}HR.L	NA	S{+1082}	1325.11	2	2649.21	2648.21	1	-1.3	135	NRagged	304.89	4.53	4.53	4.69	76	>WK07_RS08070 ref|WP_006407179.1|gi|493451902| methionine adenosyltransferase	1572	Nsco_NS_434_20203020_B_multivorans_HILIC1.71043.71043.3	controllerType=0 controllerNumber=1 scan=71043	174.541	Trypsin	B1	PELMPLPIYLSHR	S{+1082}	1082	1082.36	1082.36	1082.36
61788:4	17	S.GTQLNADGTTSAAQAS{+1572.754}IGSYGYAGTK.S	NA	S{+1573}	1016.99	4	4064.93	4062.93	2	-1.7	348	NRagged	304.89	64.94	0	3.95	402	>WK07_RS15170 ref|WP_048803848.1|gi|881122298| porin	2960	Nsco_NS_434_20203020_B_multivorans_HILIC3.53871.53871.4	controllerType=0 controllerNumber=1 scan=53871	134.863	Trypsin	B3	GTQLNADGTTSAAQASIGSYGYAGTK	S{+1573}	1573	1572.75	1572.75	1572.75
30138:3	130	R.MSGEC[+57.021]APNVS{+203.081}VSVSTSHTTISGGGSR.G	NA	C[+57], S{+203}	923.421	3	2768.25	2768.25	0	0	492	Specific	304.9	304.9	16.49	5.23	29	>sp|K2C1_HUMAN|(Common contaminant protein)	5654	Nsco_NS_434_20203020_B_multivorans_HILIC1.28145.28145.3	controllerType=0 controllerNumber=1 scan=28145	78.6797	Trypsin	B1	MSGECAPNVSVSVSTSHTTISGGGSR	,S{+203}	,+203	203.081	203.08	203.081
17520:4	29	Q.LDGGKSS{+310.135}MLSSHPSSASR.A	NA	S{+310}	529.255	4	2114	2114	0	0	224	NRagged	304.92	84.15	0	5.23	91	>WK07_RS26365 ref|WP_059843973.1|gi|981645328| peptidase	5138	Nsco_NS_434_20203020_B_multivorans_HILIC1.18140.18140.4	controllerType=0 controllerNumber=1 scan=18140	54.374	Trypsin	B1	LDGGKSSMLSSHPSSASR	S{+310}	310	310.135	310.13	310.135
68935:5	97	K.AKDS{+820.290}AEQQEAIRGLQADTSAAATGTTNLGALLK.A	NA	S{+820}	825.604	5	4123.99	4120.99	3	-2.4	530	Specific	305	208.12	0	6.51	53	>WK07_RS01235 ref|WP_006400727.1|gi|493445359| 30S ribosomal protein S1	235	Nsco_NS_434_20203020_B_multivorans_HILIC1.59972.59972.4	controllerType=0 controllerNumber=1 scan=59972	150.442	Trypsin	B1	AKDSAEQQEAIRGLQADTSAAATGTTNLGALLK	S{+820}	820	820.29	820.29	820.29
40255:4	1	K.PAATTSATTS{+995.448}TTTSAGTASTSTTATAGTTAAPAPAPAASTPAAATKPAK.S	NA	S{+995}	1329.41	4	5314.6	5313.6	1	-0.6	101	Specific	305.02	305.02	0	7.94	1138	>WK07_RS26025 ref|WP_059843946.1|gi|981645301| competence protein ComE	5072	Nsco_NS_434_20203020_B_multivorans_HILIC3.36024.36024.2	controllerType=0 controllerNumber=1 scan=36024	94.4089	Trypsin	B3	PAATTSATTSTTTSAGTASTSTTATAGTTAAPAPAPAASTPAAATKPAK	S{+995}	995	995.448	995.45	995.448
70871:4	268	K.LKGVVRPDGTVTAGNASGVNDGAC[+57.021]ALLLANEAS{+588.270}AK.R	NA	C[+57], S{+588}	997.011	4	3985.02	3985.02	0	0	237	Specific	305.07	29.73	29.73	6.99	13	>WK07_RS02585 ref|WP_059840526.1|gi|981641585| beta-ketoadipyl CoA thiolase	498	Nsco_NS_434_20203020_B_multivorans_HILIC1.61596.61596.4	controllerType=0 controllerNumber=1 scan=61596	154.224	Trypsin	B1	LKGVVRPDGTVTAGNASGVNDGACALLLANEASAK	,S{+588}	,+588	588.27	588.27	588.27
51931:3	56	E.PTAYGYPDS{+1186.540}DVGAAR.A	NA	S{+1187}	909.754	3	2727.25	2726.25	1	-1.2	306	NRagged	305.1	33.83	8.4	5.53	58	>WK07_RS03000 ref|WP_059840602.1|gi|981641661| type IV secretion protein Rhs	579	Nsco_NS_434_20203020_B_multivorans_HILIC2.46456.46456.3	controllerType=0 controllerNumber=1 scan=46456	118.585	Trypsin	B2	PTAYGYPDSDVGAAR	S{+1187}	1187	1186.54	1186.54	1186.54
19404:4	2046	R.ES{+629.290}RGQDFAFQPASGGNAR.V	NA	S{+629}	632.048	4	2525.17	2524.17	1	-1.3	415	Specific	305.13	176.9	8.46	4.25	1	>WK07_RS06390 ref|WP_059841260.1|gi|981642319| MFS transporter permease	1243	Nsco_NS_434_20203020_B_multivorans_HILIC2.19770.19770.3	controllerType=0 controllerNumber=1 scan=19770	56.666	Trypsin	B2	ESRGQDFAFQPASGGNAR	S{+629}	629	629.29	629.29	629.29
57650:4	23	N.GNVVQAHAS{+1336.642}INGLDPSSTSNQVAAR.V	NA	S{+1337}	958.727	4	3831.89	3829.89	2	-1.8	358	NRagged	305.15	0.36	0.36	3.81	294	>WK07_RS12795 ref|WP_035949234.1|gi|737987401| porin	2498	Nsco_NS_434_20203020_B_multivorans_HILIC3.50592.50592.5	controllerType=0 controllerNumber=1 scan=50592	127.907	Trypsin	B3	GNVVQAHASINGLDPSSTSNQVAAR	S{+1337}	1337	1336.64	1336.64	1336.64
60543:3	17	I.PVTS{+227.103}QNRIPLVQNGTVDIEC[+57.021]GSTTNNAER.Q	NA	C[+57], S{+227}	1133.89	3	3399.65	3397.65	2	-2	87	NRagged	305.2	305.2	12.33	8.73	138	>WK07_RS12200 ref|WP_006408338.1|gi|493453061| ABC transporter	2381	Nsco_NS_434_20203020_B_multivorans_HILIC2.53663.53663.3	controllerType=0 controllerNumber=1 scan=53663	133.957	Trypsin	B2	PVTSQNRIPLVQNGTVDIECGSTTNNAER	,S{+227}	,+227	227.103	227.1	227.103
53249:4	854	R.PES{+314.249}PEGGFRPLQIYEQVAEK.I	NA	S{+314}	647.853	4	2588.39	2588.39	0	0	5	Specific	305.21	135.8	27.2	6.43	5	>WK07_RS10180 ref|WP_012217014.1|gi|501173259| GntR family transcriptional regulator	1989	Nsco_NS_434_20203020_B_multivorans_HILIC3.46971.46971.4	controllerType=0 controllerNumber=1 scan=46971	120.125	Trypsin	B3	PESPEGGFRPLQIYEQVAEK	S{+314}	314	314.249	314.25	314.249
51238:3	171	W.DVVDVES{+539.224}GDVGRGC[+57.021]DEGLYEK.L	NA	C[+57], S{+539}	946.753	3	2838.24	2837.24	1	-1.2	82	NRagged	305.22	1.23	1.23	3.91	56	>WK07_RS17925 ref|WP_006398886.1|gi|493443484| spermidine/putrescine ABC transporter substrate-binding protein	3493	Nsco_NS_434_20203020_B_multivorans_HILIC1.45706.45706.3	controllerType=0 controllerNumber=1 scan=45706	119.647	Trypsin	B1	DVVDVESGDVGRGCDEGLYEK	,S{+539}	,+539	539.224	539.22	539.224
49334:3	7	A.NASIYNGDINTDRS{+304.092}SSINQTAATVGLR.H	NA	S{+304}	1048.17	3	3142.49	3142.49	0	0	337	NRagged	305.26	25.33	1.2	4.89	361	>WK07_RS17305 ref|WP_048804585.1|gi|881127052| porin	3376	Nsco_NS_434_20203020_B_multivorans_HILIC3.43702.43702.3	controllerType=0 controllerNumber=1 scan=43702	112.832	Trypsin	B3	NASIYNGDINTDRSSSINQTAATVGLR	S{+304}	304	304.092	304.09	304.092
23047:3	366	R.GRPEPGGPVLQPPAPGAAPHDARPS{+368.548}ATR.G	NA	S{+369}	1043	3	3126.98	3124.98	2	-2.1	150	Specific	305.28	305.28	0	8.31	8	>WK07_RS09180 ref|WP_059841781.1|gi|981642840| peptide-binding protein	1789	Nsco_NS_434_20203020_B_multivorans_HILIC2.22727.22727.6	controllerType=0 controllerNumber=1 scan=22727	63.3355	Trypsin	B2	GRPEPGGPVLQPPAPGAAPHDARPSATR	S{+369}	369	368.548	368.55	368.548
61870:3	111	V.PPAQAS{+1727.678}GPVFIAPEADAQAPAR.N	NA	S{+1728}	1297.6	3	3890.78	3888.78	2	-1.7	19	NRagged	305.29	60.07	0	5.33	43	>WK07_RS23525 ref|WP_059843678.1|gi|981645032| amylo-alpha-1,6-glucosidase	4584	Nsco_NS_434_20203020_B_multivorans_HILIC2.54718.54718.3	controllerType=0 controllerNumber=1 scan=54718	136.202	Trypsin	B2	PPAQASGPVFIAPEADAQAPAR	S{+1728}	1728	1727.68	1727.68	1727.68
72208:3	3	V.TEAS{+1671.960}FPGK.W	NA	S{+1672}	836.796	3	2508.37	2508.37	0	0	35	NRagged	305.31	210.37	210.37	2.22	537	>WK07_RS23045 ref|WP_004192241.1|gi|490296783| alkyl hydroperoxide reductase	4491	Nsco_NS_434_20203020_B_multivorans_HILIC3.62310.62310.5	controllerType=0 controllerNumber=1 scan=62310	153.362	Trypsin	B3	TEASFPGK	S{+1672}	1672	1671.96	1671.96	1671.96
48714:2	145	S.YFNTSGNGSS{+1403.631}NQIAAR.V	NA	S{+1404}	1545.71	2	3090.41	3090.41	0	0	366	NRagged	305.34	36.6	0	5.14	41	>WK07_RS02670 ref|WP_048804302.1|gi|881124775| porin	515	Nsco_NS_434_20203020_B_multivorans_HILIC1.43671.43671.2	controllerType=0 controllerNumber=1 scan=43671	115.149	Trypsin	B1	YFNTSGNGSSNQIAAR	S{+1404}	1404	1403.63	1403.63	1403.63
52960:5	261	K.DDEGALRAAIES{+442.241}FKK.S	NA	S{+442}	419.424	5	2093.09	2092.09	1	-1.6	495	Specific	305.34	74.43	0	7.22	25	>WK07_RS07150 ref|WP_006401464.1|gi|493446108| ATP synthase subunit alpha	1393	Nsco_NS_434_20203020_B_multivorans_HILIC3.46743.46743.5	controllerType=0 controllerNumber=1 scan=46743	119.621	Trypsin	B3	DDEGALRAAIESFKK	S{+442}	442	442.241	442.24	442.241
55094:5	3	H.YS{+364.296}FGDVKGELIDQLGVRDK.E	NA	S{+364}	501.486	5	2503.4	2503.4	0	0	105	NRagged	305.38	3.29	3.29	6.07	537	>WK07_RS23045 ref|WP_004192241.1|gi|490296783| alkyl hydroperoxide reductase	4491	Nsco_NS_434_20203020_B_multivorans_HILIC3.48450.48450.5	controllerType=0 controllerNumber=1 scan=48450	123.215	Trypsin	B3	YSFGDVKGELIDQLGVRDK	S{+364}	364	364.296	364.3	364.296
30225:4	5	Q.FGS{+1004.344}PAIKGESADK.D	NA	S{+1004}	578.507	4	2311.01	2311.01	0	0	8	NRagged	305.4	14.28	0.89	2.63	329	>WK07_RS02280 ref|WP_006400546.1|gi|493445171| hypothetical protein	438	Nsco_NS_434_20203020_B_multivorans_HILIC1.28210.28210.4	controllerType=0 controllerNumber=1 scan=28210	78.8101	Trypsin	B1	FGSPAIKGESADK	S{+1004}	1004	1004.34	1004.34	1004.34
31187:4	54	H.DIESS{+1315.535}APAVQAARADDAPEQDAPAAGGDERPR.R	NA	S{+1316}	1138.77	4	4552.04	4549.04	3	-2.2	6	NRagged	305.41	7.91	0	7.55	52	>WK07_RS21320 ref|WP_012213473.1|gi|501169501| 23S rRNA pseudouridylate synthase B	4155	Nsco_NS_434_20203020_B_multivorans_HILIC2.29151.29151.4	controllerType=0 controllerNumber=1 scan=29151	78.3295	Trypsin	B2	DIESSAPAVQAARADDAPEQDAPAAGGDERPR	S{+1316}	1316	1315.54	1315.54	1315.54
24413:4	929	R.RQQAALAGLAVS{+794.054}DTDRSDDAGAGR.S	NA	S{+794}	800.064	4	3197.24	3195.24	2	-2.1	188	Specific	305.44	305.44	2.8	8.41	3	>WK07_RS15665 ref|WP_006412860.1|gi|493457607| exonuclease	3058	Nsco_NS_434_20203020_B_multivorans_HILIC1.23613.23613.3	controllerType=0 controllerNumber=1 scan=23613	67.5569	Trypsin	B1	RQQAALAGLAVSDTDRSDDAGAGR	S{+794}	794	794.054	794.05	794.054
42485:4	56	V.TNELGHVAEQKS{+853.231}EDIEK.L	NA	S{+853}	696.048	4	2781.17	2780.17	1	-1.2	897	NRagged	305.48	11.33	0	3.96	58	>WK07_RS03000 ref|WP_059840602.1|gi|981641661| type IV secretion protein Rhs	579	Nsco_NS_434_20203020_B_multivorans_HILIC2.38264.38264.4	controllerType=0 controllerNumber=1 scan=38264	99.5653	Trypsin	B2	TNELGHVAEQKSEDIEK	S{+853}	853	853.231	853.23	853.231
42827:3	390	A.PPAAIPAAVGS{+801.299}GAQAAAAPANGKPANVTR.D	NA	S{+801}	1133.9	3	3399.69	3397.69	2	-2	151	NRagged	305.48	94.14	0	6.79	27	>WK07_RS00485 ref|WP_059840148.1|gi|981641207| hypothetical protein	95	Nsco_NS_434_20203020_B_multivorans_HILIC3.38019.38019.3	controllerType=0 controllerNumber=1 scan=38019	99.0411	Trypsin	B3	PPAAIPAAVGSGAQAAAAPANGKPANVTR	S{+801}	801	801.299	801.3	801.299
11012:4	459	R.YRNTTQGS{+605.593}PEMHWR.V	NA	S{+606}	593.106	4	2369.4	2368.4	1	-1.4	76	Specific	305.52	305.52	0	7.4	18	>WK07_RS12590 ref|WP_006400411.1|gi|493445035| hypoxanthine phosphoribosyltransferase	2458	Nsco_NS_434_20203020_B_multivorans_HILIC1.12712.12712.3	controllerType=0 controllerNumber=1 scan=12712	40.7931	Trypsin	B1	YRNTTQGSPEMHWR	S{+606}	606	605.593	605.59	605.593
74611:5	40	R.VYS{+842.553}GLMDMMNDDELRGVIGHEMGHVALGHSK.K	NA	S{+843}	849.031	5	4241.13	4241.13	0	0	115	Specific	305.59	70.19	0.38	5.85	90	>WK07_RS26365 ref|WP_059843973.1|gi|981645328| peptidase	5138	Nsco_NS_434_20203020_B_multivorans_HILIC3.64355.64355.4	controllerType=0 controllerNumber=1 scan=64355	158.025	Trypsin	B3	VYSGLMDMMNDDELRGVIGHEMGHVALGHSK	S{+843}	843	842.553	842.55	842.553
15509:3	34	E.HDES{+308.162}HWVGHDR.T	NA	S{+308}	561.923	3	1683.76	1682.76	1	-2	531	NRagged	305.61	109.85	0	2.13	70	>WK07_RS22370 ref|WP_054317644.1|gi|933608123| type IV secretion protein Rhs	4359	Nsco_NS_434_20203020_B_multivorans_HILIC2.16516.16516.4	controllerType=0 controllerNumber=1 scan=16516	49.0409	Trypsin	B2	HDESHWVGHDR	S{+308}	308	308.162	308.16	308.162
37163:4	12	E.PINGFYAVGEC[+57.021]S{+506.229}C[+57.021]VSVHGANR.L	NA	C[+57]*2, S{+506}	701.324	4	2802.27	2800.27	2	-2.4	382	NRagged	305.62	8.49	0	3.95	195	>WK07_RS15390 ref|WP_006399547.1|gi|493444158| succinate dehydrogenase flavoprotein subunit	3004	Nsco_NS_434_20203020_B_multivorans_HILIC3.33557.33557.2	controllerType=0 controllerNumber=1 scan=33557	88.6911	Trypsin	B3	PINGFYAVGECSCVSVHGANR	*2,S{+506}	*2,+506	506.229	506.23	506.229
67505:5	56	V.PSYEIYDYLGEHGFADS{+1471.686}NRGEELTR.F	NA	S{+1472}	879.207	5	4392.01	4390.01	2	-1.5	269	NRagged	305.65	190.41	1.2	5.36	47	>WK07_RS22370 ref|WP_054317644.1|gi|933608123| type IV secretion protein Rhs	4359	Nsco_NS_434_20203020_B_multivorans_HILIC1.58851.58851.5	controllerType=0 controllerNumber=1 scan=58851	148.071	Trypsin	B1	PSYEIYDYLGEHGFADSNRGEELTR	S{+1472}	1472	1471.69	1471.69	1471.69
39323:3	9	K.RAAAEAAAAQQAAQQAAAAQQAAAPADS{+1010.044}AQDEAR.A	NA	S{+1010}	1421.54	3	4262.6	4259.6	3	-2.4	179	Specific	305.65	148.29	0	7.9	124	>WK07_RS21305 ref|WP_006402062.1|gi|493446714| translation initiation factor IF-2	4152	Nsco_NS_434_20203020_B_multivorans_HILIC3.35280.35280.3	controllerType=0 controllerNumber=1 scan=35280	92.663	Trypsin	B3	RAAAEAAAAQQAAQQAAAAQQAAAPADSAQDEAR	S{+1010}	1010	1010.04	1010.04	1010.04
13530:3	3	K.AAAAAAASADAGAS{+1849.615}ASAPAAASSTK.A	NA	S{+1850}	1289.87	3	3867.59	3867.59	0	0	159	Specific	305.66	41.53	0	6.5	1102	>WK07_RS26025 ref|WP_059843946.1|gi|981645301| competence protein ComE	5072	Nsco_NS_434_20203020_B_multivorans_HILIC2.14802.14802.3	controllerType=0 controllerNumber=1 scan=14802	44.9139	Trypsin	B2	AAAAAAASADAGASASAPAAASSTK	S{+1850}	1850	1849.62	1849.62	1849.62
81225:2	5	Q.PGVSAINNGYAGAQS{+683.827}QQR.V	NA	S{+684}	1251.86	2	2502.72	2501.72	1	-1.3	251	NRagged	305.68	78.83	0	6.85	438	>WK07_RS09835 ref|WP_059841917.1|gi|981642976| porin	1920	Nsco_NS_434_20203020_B_multivorans_HILIC2.70433.70433.2	controllerType=0 controllerNumber=1 scan=70433	169.76	Trypsin	B2	PGVSAINNGYAGAQSQQR	S{+684}	684	683.827	683.83	683.827
66156:2	68	N.GS{+243.378}ETQAAQDAAPAAEAADAALAEAQAK.V	NA	S{+243}	1385.79	2	2770.57	2770.57	0	0	17	NRagged	305.71	57.69	0.4	6.79	67	>WK07_RS11810 ref|WP_006401604.1|gi|493446250| nucleotide exchange factor GrpE	2305	Nsco_NS_434_20203020_B_multivorans_HILIC2.58162.58162.3	controllerType=0 controllerNumber=1 scan=58162	143.608	Trypsin	B2	GSETQAAQDAAPAAEAADAALAEAQAK	S{+243}	243	243.378	243.38	243.378
63759:6	146	K.AKDSAEQQEAIRGLQADTS{+1622.846}AAATGTTNLGALLK.A	NA	S{+1623}	821.597	6	4924.55	4923.55	1	-0.7	530	Specific	305.72	305.72	0	9	29	>WK07_RS01235 ref|WP_006400727.1|gi|493445359| 30S ribosomal protein S1	235	Nsco_NS_434_20203020_B_multivorans_HILIC2.56225.56225.4	controllerType=0 controllerNumber=1 scan=56225	139.4	Trypsin	B2	AKDSAEQQEAIRGLQADTSAAATGTTNLGALLK	S{+1623}	1623	1622.85	1622.85	1622.85
63777:4	1062	V.TGAVLNGTANAHS{+1088.539}DIHLQTFTDNPK.D	NA	S{+1089}	928.713	4	3711.83	3710.83	1	-0.9	101	NRagged	305.73	23.76	0	6.92	4	>WK07_RS12505 ref|WP_006407610.1|gi|493452333| UDP-N-acetylmuramate--alanine ligase	2441	Nsco_NS_434_20203020_B_multivorans_HILIC2.56239.56239.4	controllerType=0 controllerNumber=1 scan=56239	139.428	Trypsin	B2	TGAVLNGTANAHSDIHLQTFTDNPK	S{+1089}	1089	1088.54	1088.54	1088.54
27563:2	1	A.PAPAAS{+301.705}TPAAATKPAK.S	NA	S{+302}	876.259	2	1751.51	1751.51	0	0	134	NRagged	305.73	2.15	0	5.29	1138	>WK07_RS26025 ref|WP_059843946.1|gi|981645301| competence protein ComE	5072	Nsco_NS_434_20203020_B_multivorans_HILIC3.25967.25967.3	controllerType=0 controllerNumber=1 scan=25967	70.4848	Trypsin	B3	PAPAASTPAAATKPAK	S{+302}	302	301.705	301.7	301.705
17139:2	147	A.PAADTS{+1475.564}ASAPAPAK.K	NA	S{+1476}	1366.1	2	2731.2	2730.2	1	-1.2	27	NRagged	305.75	86.53	0	6.19	112	>WK07_RS15745 ref|WP_006413521.1|gi|493458278| hypothetical protein	3073	Nsco_NS_434_20203020_B_multivorans_HILIC2.17852.17852.2	controllerType=0 controllerNumber=1 scan=17852	52.2519	Trypsin	B2	PAADTSASAPAPAK	S{+1476}	1476	1475.56	1475.56	1475.56
20395:3	136	A.PAADTS{+1575.577}ASAPAPAK.K	NA	S{+1576}	944.408	3	2831.21	2830.21	1	-1.2	27	NRagged	305.77	159.38	0	5.86	91	>WK07_RS15745 ref|WP_006413521.1|gi|493458278| hypothetical protein	3073	Nsco_NS_434_20203020_B_multivorans_HILIC1.20435.20435.3	controllerType=0 controllerNumber=1 scan=20435	59.8952	Trypsin	B1	PAADTSASAPAPAK	S{+1576}	1576	1575.58	1575.58	1575.58
39207:3	9	A.QQAAAAQQAAAPADS{+1202.563}AQDEAR.A	NA	S{+1203}	1091.85	3	3273.53	3271.53	2	-2.1	192	NRagged	305.77	74.97	8.66	4.63	124	>WK07_RS21305 ref|WP_006402062.1|gi|493446714| translation initiation factor IF-2	4152	Nsco_NS_434_20203020_B_multivorans_HILIC3.35185.35185.3	controllerType=0 controllerNumber=1 scan=35185	92.4037	Trypsin	B3	QQAAAAQQAAAPADSAQDEAR	S{+1203}	1203	1202.56	1202.56	1202.56
49136:12	622	A.TTS{+1790.912}MLHWHGDTFDLPGGAIHLASTPAC[+57.021]RHQAFSWGQHVLALQC[+57.021]HPEIR.A	NA	C[+57]*2, S{+1791}	604.134	12	7238.53	7235.53	3	-1.4	135	NRagged	305.78	6.62	0	4.95	9	>WK07_RS06995 ref|WP_039216682.1|gi|746156092| glutamine amidotransferase	1362	Nsco_NS_434_20203020_B_multivorans_HILIC3.43501.43501.4	controllerType=0 controllerNumber=1 scan=43501	112.376	Trypsin	B3	TTSMLHWHGDTFDLPGGAIHLASTPACRHQAFSWGQHVLALQCHPEIR	*2,S{+1791}	*2,+1791	1790.91	1790.91	1790.91
17416:5	148	K.GRVFEHGMS{+595.263}YVC[+57.021]EHSVANPK.T	NA	C[+57], S{+595}	581.071	5	2901.33	2899.33	2	-2.3	736	Specific	305.83	96.27	4.8	7.45	29	>WK07_RS08345 ref|WP_059841580.1|gi|981642639| DNA topoisomerase III	1626	Nsco_NS_434_20203020_B_multivorans_HILIC2.18074.18074.4	controllerType=0 controllerNumber=1 scan=18074	52.7264	Trypsin	B2	GRVFEHGMSYVCEHSVANPK	,S{+595}	,+595	595.263	595.26	595.263
50609:4	1307	A.PSPDDAGASHGDWGYLPPAS{+286.112}AGLRDVK.A	NA	S{+286}	756.359	4	3022.41	3022.41	0	0	324	NRagged	305.89	51.52	0	5.86	14	>WK07_RS00195 ref|WP_059840088.1|gi|981641147| magnesium chelatase	39	Nsco_NS_434_20203020_B_multivorans_HILIC1.45199.45199.4	controllerType=0 controllerNumber=1 scan=45199	118.549	Trypsin	B1	PSPDDAGASHGDWGYLPPASAGLRDVK	S{+286}	286	286.112	286.11	286.112
70908:3	4	N.GTNVDSKGNAIGVQPGVS{+1905.855}AINNGYAGAQSQQR.V	NA	S{+1906}	1689.14	3	5065.41	5064.41	1	-0.7	237	NRagged	305.9	39.84	0	5.37	501	>WK07_RS09835 ref|WP_059841917.1|gi|981642976| porin	1920	Nsco_NS_434_20203020_B_multivorans_HILIC3.61236.61236.3	controllerType=0 controllerNumber=1 scan=61236	150.997	Trypsin	B3	GTNVDSKGNAIGVQPGVSAINNGYAGAQSQQR	S{+1906}	1906	1905.86	1905.86	1905.86
78256:3	388	D.PLGEIVHAEMPEDAS{+445.627}PAQPHFH.-	NA	S{+446}	952.924	3	2856.76	2854.76	2	-2.4	384	Non	305.9	68.95	0	5.56	18	>WK07_RS18585 ref|WP_006398828.1|gi|493443423| hypothetical protein	3621	Nsco_NS_434_20203020_B_multivorans_HILIC3.67259.67259.5	controllerType=0 controllerNumber=1 scan=67259	164.301	Trypsin	B3	PLGEIVHAEMPEDASPAQPHFH	S{+446}	446	445.627	445.63	445.627
60823:2	4	Q.PGVSAINNGYAGAQS{+682.837}QQR.V	NA	S{+683}	1251.37	2	2501.73	2500.73	1	-1.3	251	NRagged	305.96	91.33	10.45	5.99	501	>WK07_RS09835 ref|WP_059841917.1|gi|981642976| porin	1920	Nsco_NS_434_20203020_B_multivorans_HILIC3.53118.53118.2	controllerType=0 controllerNumber=1 scan=53118	133.292	Trypsin	B3	PGVSAINNGYAGAQSQQR	S{+683}	683	682.837	682.84	682.837
65242:7	527	W.PSYFKPLNGEVIDEKIDYS{+1436.925}HGMVR.V	NA	S{+1437}	605.337	7	4231.31	4231.31	0	0	76	NRagged	305.97	48.66	0	4.04	9	>WK07_RS23220 ref|WP_059843653.1|gi|981645007| methionine sulfoxide reductase B	4523	Nsco_NS_434_20203020_B_multivorans_HILIC1.57044.57044.2	controllerType=0 controllerNumber=1 scan=57044	144.119	Trypsin	B1	PSYFKPLNGEVIDEKIDYSHGMVR	S{+1437}	1437	1436.92	1436.92	1436.92
03267:6	347	K.SKS{+1628.700}PALQDC[+57.021]PQRR.G	NA	C[+57], S{+1629}	529.419	6	3171.48	3171.48	0	0	19	Specific	305.97	305.97	5.87	4.52	17	>WK07_RS01700 ref|WP_006400662.1|gi|493445292| 30S ribosomal protein S12	323	Nsco_NS_434_20203020_B_multivorans_HILIC3.5153.5153.3	controllerType=0 controllerNumber=1 scan=5153	22.4198	Trypsin	B3	SKSPALQDCPQRR	,S{+1629}	,+1629	1628.7	1628.7	1628.7
32305:2	1	A.PAPAPAAS{+1003.894}TPAAATKPAK.S	NA	S{+1004}	1311.9	2	2622.79	2621.79	1	-1.3	132	NRagged	305.98	50.54	0	6.07	1138	>WK07_RS26025 ref|WP_059843946.1|gi|981645301| competence protein ComE	5072	Nsco_NS_434_20203020_B_multivorans_HILIC3.29648.29648.2	controllerType=0 controllerNumber=1 scan=29648	79.3022	Trypsin	B3	PAPAPAASTPAAATKPAK	S{+1004}	1004	1003.89	1003.89	1003.89
73829:3	5	N.GTNVDSKGNAIGVQPGVS{+1873.856}AINNGYAGAQSQQR.V	NA	S{+1874}	1678.81	3	5034.41	5032.41	2	-1.3	237	NRagged	306	34.76	0	4.9	438	>WK07_RS09835 ref|WP_059841917.1|gi|981642976| porin	1920	Nsco_NS_434_20203020_B_multivorans_HILIC2.64604.64604.3	controllerType=0 controllerNumber=1 scan=64604	157.504	Trypsin	B2	GTNVDSKGNAIGVQPGVSAINNGYAGAQSQQR	S{+1874}	1874	1873.86	1873.86	1873.86
52413:4	1357	I.VLTTHYLEEAQS{+919.483}LC[+57.021]DR.I	NA	C[+57], S{+919}	714.358	4	2854.41	2854.41	0	0	186	NRagged	306.01	60.31	0.4	2.61	3	>WK07_RS02085 ref|WP_006406984.1|gi|493451707| ABC transporter ATP-binding protein	400	Nsco_NS_434_20203020_B_multivorans_HILIC1.46724.46724.4	controllerType=0 controllerNumber=1 scan=46724	121.878	Trypsin	B1	VLTTHYLEEAQSLCDR	,S{+919}	,+919	919.483	919.48	919.483
67174:3	82	K.ALLASSEEFENASHHLADHGIS{+797.168}VDGVKIDIAK.M	NA	S{+797}	1391.96	3	4173.87	4170.87	3	-2.4	59	Specific	306.06	134.38	0	6.52	44	>WK07_RS21255 ref|WP_059843484.1|gi|981644789| dihydrolipoamide dehydrogenase	4142	Nsco_NS_434_20203020_B_multivorans_HILIC1.58595.58595.3	controllerType=0 controllerNumber=1 scan=58595	147.537	Trypsin	B1	ALLASSEEFENASHHLADHGISVDGVKIDIAK	S{+797}	797	797.168	797.17	797.168
29084:4	127	N.PAKRPNSYLAQS{+227.141}DPSDVARVEDR.T	NA	S{+227}	700.864	4	2800.43	2798.43	2	-2.4	70	NRagged	306.07	23.05	0	7.41	52	>WK07_RS10575 ref|WP_006403485.1|gi|493448159| phosphoenolpyruvate carboxykinase	2066	Nsco_NS_434_20203020_B_multivorans_HILIC1.27307.27307.4	controllerType=0 controllerNumber=1 scan=27307	76.6996	Trypsin	B1	PAKRPNSYLAQSDPSDVARVEDR	S{+227}	227	227.141	227.14	227.141
17066:3	78	Q.GNGGTQVAVVDANGQVDNS{+200.080}SDAKR.I	NA	S{+200}	853.739	3	2559.2	2559.2	0	0	348	NRagged	306.07	50.59	0.9	5.09	69	>WK07_RS22260 ref|WP_006408193.1|gi|493452916| lipoprotein	4338	Nsco_NS_434_20203020_B_multivorans_HILIC2.17796.17796.3	controllerType=0 controllerNumber=1 scan=17796	52.1319	Trypsin	B2	GNGGTQVAVVDANGQVDNSSDAKR	S{+200}	200	200.08	200.08	200.08
16081:4	697	A.NAFC[+57.021]S{+231.120}VRPPGHHAEPAR.A	NA	C[+57], S{+231}	534.264	4	2134.03	2134.03	0	0	115	NRagged	306.09	79.09	5.81	5.34	11	>WK07_RS01285 ref|WP_006400715.1|gi|493445347| deacetylase	245	Nsco_NS_434_20203020_B_multivorans_HILIC1.17027.17027.4	controllerType=0 controllerNumber=1 scan=17027	51.7145	Trypsin	B1	NAFCSVRPPGHHAEPAR	,S{+231}	,+231	231.12	231.12	231.12
48950:6	29	K.IQGMNTEVVVATGYTDRIGS{+1450.685}DKYNDR.L	NA	S{+1451}	726.52	6	4354.09	4353.09	1	-0.8	123	Specific	306.09	26.38	0	5.76	137	>WK07_RS01195 ref|WP_006400736.1|gi|493445368| membrane protein	227	Nsco_NS_434_20203020_B_multivorans_HILIC2.43908.43908.4	controllerType=0 controllerNumber=1 scan=43908	112.862	Trypsin	B2	IQGMNTEVVVATGYTDRIGSDKYNDR	S{+1451}	1451	1450.68	1450.68	1450.68
51617:8	1075	R.ELWGFPKKLAS{+1535.013}PTLHVNTDHILGTLDYGK.V	NA	S{+1535}	599.474	8	4788.74	4785.74	3	-2.1	110	Specific	306.09	20.1	0	7.24	3	>WK07_RS05095 ref|WP_006397571.1|gi|493442146| acetoacetate decarboxylase	989	Nsco_NS_434_20203020_B_multivorans_HILIC3.45533.45533.4	controllerType=0 controllerNumber=1 scan=45533	116.909	Trypsin	B3	ELWGFPKKLASPTLHVNTDHILGTLDYGK	S{+1535}	1535	1535.01	1535.01	1535.01
38461:4	11	V.GEC[+57.021]S{+809.557}C[+57.021]VSVHGANR.L	NA	C[+57]*2, S{+810}	561.296	4	2242.16	2242.16	0	0	390	NRagged	306.13	35.5	1.86	2.46	197	>WK07_RS15390 ref|WP_006399547.1|gi|493444158| succinate dehydrogenase flavoprotein subunit	3004	Nsco_NS_434_20203020_B_multivorans_HILIC2.35038.35038.5	controllerType=0 controllerNumber=1 scan=35038	92.1284	Trypsin	B2	GECSCVSVHGANR	*2,S{+810}	*2,+810	809.557	809.56	809.557
62224:3	1201	V.DAANDGDHDIDLERNGS{+201.096}VLTLTFENGSK.I	NA	S{+201}	1068.83	3	3204.49	3204.49	0	0	22	NRagged	306.18	111.4	4.4	4.62	8	>WK07_RS01915 ref|WP_059840385.1|gi|981641444| iron donor protein CyaY	366	Nsco_NS_434_20203020_B_multivorans_HILIC1.54632.54632.3	controllerType=0 controllerNumber=1 scan=54632	138.817	Trypsin	B1	DAANDGDHDIDLERNGSVLTLTFENGSK	S{+201}	201	201.096	201.1	201.096
64617:4	5	S.PLLYQHAS{+631.231}GGTTFDEVTIHFSR.A	NA	S{+631}	778.12	4	3109.46	3107.46	2	-2.2	70	NRagged	306.19	13.62	1.2	3.99	329	>WK07_RS02280 ref|WP_006400546.1|gi|493445171| hypothetical protein	438	Nsco_NS_434_20203020_B_multivorans_HILIC1.56521.56521.4	controllerType=0 controllerNumber=1 scan=56521	142.999	Trypsin	B1	PLLYQHASGGTTFDEVTIHFSR	S{+631}	631	631.231	631.23	631.231
71955:3	5	N.GTNVDSKGNAIGVQPGVS{+1889.863}AINNGYAGAQSQQR.V	NA	S{+1890}	1684.14	3	5050.42	5048.42	2	-1.3	237	NRagged	306.2	16.4	0	5.2	438	>WK07_RS09835 ref|WP_059841917.1|gi|981642976| porin	1920	Nsco_NS_434_20203020_B_multivorans_HILIC2.62939.62939.3	controllerType=0 controllerNumber=1 scan=62939	153.737	Trypsin	B2	GTNVDSKGNAIGVQPGVSAINNGYAGAQSQQR	S{+1890}	1890	1889.86	1889.86	1889.86
35394:3	38	H.PPLTSNQGVPVS{+1376.993}DNQNSLR.A	NA	S{+1377}	1134.68	3	3402.01	3400.01	2	-2	39	NRagged	306.2	84.11	0.4	6.82	127	>WK07_RS20650 ref|WP_059843407.1|gi|981644689| catalase	4032	Nsco_NS_434_20203020_B_multivorans_HILIC2.32596.32596.2	controllerType=0 controllerNumber=1 scan=32596	86.4061	Trypsin	B2	PPLTSNQGVPVSDNQNSLR	S{+1377}	1377	1376.99	1376.99	1376.99
63957:4	1	N.HYS{+227.045}FGDVKGELIDQLGVRDK.E	NA	S{+227}	626.558	4	2503.21	2503.21	0	0	104	NRagged	306.29	60.01	60.01	4.57	526	>WK07_RS23045 ref|WP_004192241.1|gi|490296783| alkyl hydroperoxide reductase	4491	Nsco_NS_434_20203020_B_multivorans_HILIC1.56022.56022.4	controllerType=0 controllerNumber=1 scan=56022	141.859	Trypsin	B1	HYSFGDVKGELIDQLGVRDK	S{+227}	227	227.045	227.04	227.045
66214:6	34	K.IQGMNTEVVVATGYTDRIGS{+1448.740}DKYNDR.L	NA	S{+1449}	726.196	6	4352.14	4351.14	1	-0.8	123	Specific	306.29	71.46	0	5.29	126	>WK07_RS01195 ref|WP_006400736.1|gi|493445368| membrane protein	227	Nsco_NS_434_20203020_B_multivorans_HILIC1.57827.57827.6	controllerType=0 controllerNumber=1 scan=57827	145.905	Trypsin	B1	IQGMNTEVVVATGYTDRIGSDKYNDR	S{+1449}	1449	1448.74	1448.74	1448.74
56448:3	85	T.PVGDAGANEEPS{+1550.789}EGADEPPKSDGDGSK.G	NA	S{+1551}	1388.31	3	4162.91	4162.91	0	0	136	NRagged	306.29	36	0	4.75	36	>WK07_RS02210 ref|WP_006406974.1|gi|493451697| stringent starvation protein B	425	Nsco_NS_434_20203020_B_multivorans_HILIC2.50356.50356.3	controllerType=0 controllerNumber=1 scan=50356	126.984	Trypsin	B2	PVGDAGANEEPSEGADEPPKSDGDGSK	S{+1551}	1551	1550.79	1550.79	1550.79
70795:3	69	V.PDASVQSTPLQPPAPIS{+764.824}NSSGVHPGNPK.A	NA	S{+765}	1182.08	3	3544.22	3544.22	0	0	234	NRagged	306.32	51.49	0	6.4	92	>WK07_RS15695 ref|WP_035953385.1|gi|737991603| BON domain protein	3064	Nsco_NS_434_20203020_B_multivorans_HILIC3.61138.61138.3	controllerType=0 controllerNumber=1 scan=61138	150.744	Trypsin	B3	PDASVQSTPLQPPAPISNSSGVHPGNPK	S{+765}	765	764.824	764.82	764.824
37364:3	168	K.TEQALAS{+230.126}THQVDTQLAQLDGK.L	NA	S{+230}	828.757	3	2484.26	2484.26	0	0	376	Specific	306.34	180.42	5.43	4.6	28	>WK07_RS00450 ref|WP_059840142.1|gi|981641201| uroporphyrinogen-III synthase	88	Nsco_NS_434_20203020_B_multivorans_HILIC1.34014.34014.3	controllerType=0 controllerNumber=1 scan=34014	92.6363	Trypsin	B1	TEQALASTHQVDTQLAQLDGK	S{+230}	230	230.126	230.13	230.126
16444:3	153	L.EGIS{+238.135}DIRDESDK.S	NA	S{+238}	534.928	3	1602.77	1601.77	1	-2.1	287	NRagged	306.37	98.82	0	3.5	26	>WK07_RS01200 ref|WP_012213844.1|gi|501169900| DNA gyrase subunit A	228	Nsco_NS_434_20203020_B_multivorans_HILIC3.17015.17015.3	controllerType=0 controllerNumber=1 scan=17015	49.266	Trypsin	B3	EGISDIRDESDK	S{+238}	238	238.135	238.13	238.135
05492:6	11	R.AQALQQQQAS{+568.219}EAAQPAMHEEHHHGKK.A	NA	S{+568}	577.272	6	3458.59	3458.59	0	0	43	Specific	306.38	47.48	13.46	5.6	174	>WK07_RS21360 ref|WP_006413761.1|gi|493458518| hypothetical protein	4163	Nsco_NS_434_20203020_B_multivorans_HILIC3.7003.7003.6	controllerType=0 controllerNumber=1 scan=7003	26.1494	Trypsin	B3	AQALQQQQASEAAQPAMHEEHHHGKK	S{+568}	568	568.219	568.22	568.219
39822:4	10	A.ISANSDS{+1685.846}SIGDR.I	NA	S{+1686}	727.86	4	2908.42	2907.42	1	-1.2	150	NRagged	306.41	21	0	2.18	194	>WK07_RS12940 ref|WP_006400973.1|gi|493445608| molecular chaperone GroEL	2524	Nsco_NS_434_20203020_B_multivorans_HILIC2.36139.36139.4	controllerType=0 controllerNumber=1 scan=36139	94.6328	Trypsin	B2	ISANSDSSIGDR	S{+1686}	1686	1685.85	1685.85	1685.85
10975:3	127	K.LAGSPAAAPKPAS{+1236.444}AAGNGASR.A	NA	S{+1236}	1020.47	3	3059.4	3058.4	1	-1.1	45	Specific	306.43	306.43	20.43	7.89	48	>WK07_RS16565 ref|WP_059842935.1|gi|981644081| AsmA family protein	3230	Nsco_NS_434_20203020_B_multivorans_HILIC3.12272.12272.3	controllerType=0 controllerNumber=1 scan=12272	37.8765	Trypsin	B3	LAGSPAAAPKPASAAGNGASR	S{+1236}	1236	1236.44	1236.44	1236.44
65655:5	77	K.PEDQS{+1590.752}LLQAHANYLR.S	NA	S{+1591}	669.933	5	3345.63	3345.63	0	0	71	Specific	306.44	15.87	15.87	4.63	51	>WK07_RS10460 ref|WP_006413128.1|gi|493457880| membrane protein	2045	Nsco_NS_434_20203020_B_multivorans_HILIC1.57382.57382.5	controllerType=0 controllerNumber=1 scan=57382	144.91	Trypsin	B1	PEDQSLLQAHANYLR	S{+1591}	1591	1590.75	1590.75	1590.75
07157:4	9	Q.QAS{+768.380}EAAQPAMHEEHHHGK.K	NA	S{+768}	691.822	4	2764.27	2763.27	1	-1.2	50	NRagged	306.44	29.69	13.05	6.48	168	>WK07_RS21360 ref|WP_006413761.1|gi|493458518| hypothetical protein	4163	Nsco_NS_434_20203020_B_multivorans_HILIC2.8699.8699.4	controllerType=0 controllerNumber=1 scan=8699	30.0243	Trypsin	B2	QASEAAQPAMHEEHHHGK	S{+768}	768	768.38	768.38	768.38
21249:6	139	K.TAGGNREYHLHHILVDS{+497.762}EQQAK.E	NA	S{+498}	501.34	6	3003.01	3001.01	2	-2.2	126	Specific	306.45	172.44	0	8.65	43	>WK07_RS23205 ref|WP_006415092.1|gi|493459855| peptidyl-prolyl cis-trans isomerase	4520	Nsco_NS_434_20203020_B_multivorans_HILIC2.21293.21293.5	controllerType=0 controllerNumber=1 scan=21293	60.1036	Trypsin	B2	TAGGNREYHLHHILVDSEQQAK	S{+498}	498	497.762	497.76	497.762
49279:3	7	A.NASIYNGDINTDRS{+287.077}SSINQTAATVGLR.H	NA	S{+287}	1042.5	3	3125.47	3125.47	0	0	337	NRagged	306.45	35.47	1.2	6.68	361	>WK07_RS17305 ref|WP_048804585.1|gi|881127052| porin	3376	Nsco_NS_434_20203020_B_multivorans_HILIC3.43648.43648.3	controllerType=0 controllerNumber=1 scan=43648	112.675	Trypsin	B3	NASIYNGDINTDRSSSINQTAATVGLR	S{+287}	287	287.077	287.08	287.077
40356:3	916	V.VGTDGPSSSS{+1388.646}NQFAVR.A	NA	S{+1389}	1000.14	3	2998.41	2997.41	1	-1.1	362	NRagged	306.49	17.12	0	5.33	8	>WK07_RS17835 ref|WP_006396840.1|gi|493441404| membrane protein	3478	Nsco_NS_434_20203020_B_multivorans_HILIC2.36550.36550.3	controllerType=0 controllerNumber=1 scan=36550	95.6192	Trypsin	B2	VGTDGPSSSSNQFAVR	S{+1389}	1389	1388.65	1388.65	1388.65
30427:5	1385	L.MS{+610.383}GRDADDDLPKGER.H	NA	S{+610}	455.233	5	2272.14	2272.14	0	0	597	NRagged	306.51	3.03	3.03	6.22	4	>WK07_RS13615 ref|WP_006400782.1|gi|493445415| guanosine-3',5'-bis(diphosphate) 3'-pyrophosphohydrolase	2655	Nsco_NS_434_20203020_B_multivorans_HILIC2.28552.28552.5	controllerType=0 controllerNumber=1 scan=28552	77.0314	Trypsin	B2	MSGRDADDDLPKGER	S{+610}	610	610.383	610.38	610.383
18685:4	16	G.PDS{+640.384}HDYVETQR.T	NA	S{+640}	497.751	4	1987.98	1986.98	1	-1.7	1442	NRagged	306.52	18.14	0.42	4.95	90	>WK07_RS20320 ref|WP_059843380.1|gi|981644655| filamentous hemagglutinin	3966	Nsco_NS_434_20203020_B_multivorans_HILIC2.19147.19147.4	controllerType=0 controllerNumber=1 scan=19147	55.2132	Trypsin	B2	PDSHDYVETQR	S{+640}	640	640.384	640.38	640.384
56913:5	672	H.PVTEVLDADAPQRPDS{+1016.476}LYGVTK.C	NA	S{+1016}	678.344	5	3387.69	3387.69	0	0	128	NRagged	306.52	38.36	3.6	4.31	6	>WK07_RS24415 ref|WP_012217657.1|gi|501173937| NAD-dependent dehydratase	4757	Nsco_NS_434_20203020_B_multivorans_HILIC2.50734.50734.5	controllerType=0 controllerNumber=1 scan=50734	127.789	Trypsin	B2	PVTEVLDADAPQRPDSLYGVTK	S{+1016}	1016	1016.48	1016.48	1016.48
52803:5	175	D.VIFTGDRIIDAS{+243.127}AGFDEHQRPSVNIR.L	NA	S{+243}	632.13	5	3156.62	3156.62	0	0	329	NRagged	306.53	42.3	6.61	4.24	22	>WK07_RS11955 ref|WP_006401648.1|gi|493446295| preprotein translocase subunit SecD	2333	Nsco_NS_434_20203020_B_multivorans_HILIC3.46618.46618.5	controllerType=0 controllerNumber=1 scan=46618	119.371	Trypsin	B3	VIFTGDRIIDASAGFDEHQRPSVNIR	S{+243}	243	243.127	243.13	243.127
51540:3	8	A.NASIYNGDINTDRS{+289.095}SSINQTAATVGLR.H	NA	S{+289}	1043.17	3	3127.49	3127.49	0	0	337	NRagged	306.55	33.49	0	7.08	318	>WK07_RS17305 ref|WP_048804585.1|gi|881127052| porin	3376	Nsco_NS_434_20203020_B_multivorans_HILIC2.46046.46046.3	controllerType=0 controllerNumber=1 scan=46046	117.547	Trypsin	B2	NASIYNGDINTDRSSSINQTAATVGLR	S{+289}	289	289.095	289.1	289.095
38354:3	49	T.WS{+243.087}AQEEEAFKQPIRDQYER.Q	NA	S{+243}	885.081	3	2653.23	2653.23	0	0	469	NRagged	306.56	306.56	306.56	5.85	89	>WK07_RS17985 ref|WP_012216414.1|gi|501172626| methylcrotonoyl-CoA carboxylase	3503	Nsco_NS_434_20203020_B_multivorans_HILIC1.34790.34790.3	controllerType=0 controllerNumber=1 scan=34790	94.3319	Trypsin	B1	WSAQEEEAFKQPIRDQYER	S{+243}	243	243.087	243.09	243.087
79941:2	4	Q.PGVSAINNGYAGAQS{+683.351}QQR.V	NA	S{+683}	1251.62	2	2502.24	2501.24	1	-1.3	251	NRagged	306.57	106.31	7.28	5.99	501	>WK07_RS09835 ref|WP_059841917.1|gi|981642976| porin	1920	Nsco_NS_434_20203020_B_multivorans_HILIC3.68586.68586.2	controllerType=0 controllerNumber=1 scan=68586	167.151	Trypsin	B3	PGVSAINNGYAGAQSQQR	S{+683}	683	683.351	683.35	683.351
24115:4	300	Y.HQVSAGADYTLS{+852.313}KR.T	NA	S{+852}	597.279	4	2386.09	2385.09	1	-1.4	321	NRagged	306.6	30.39	0.22	3.98	26	>WK07_RS20935 ref|WP_059843442.1|gi|981644733| porin	4087	Nsco_NS_434_20203020_B_multivorans_HILIC3.23226.23226.4	controllerType=0 controllerNumber=1 scan=23226	63.8685	Trypsin	B3	HQVSAGADYTLSKR	S{+852}	852	852.313	852.31	852.313
23729:5	1	K.LSKPAATTSATTSTTTSAGTASTSTTATAGTTAAPAPAPAAS{+662.049}TPAAATKPAK.S	NA	S{+662}	1063.29	5	5312.41	5308.41	4	-2.5	98	Specific	306.68	0.09	0.09	4.16	1138	>WK07_RS26025 ref|WP_059843946.1|gi|981645301| competence protein ComE	5072	Nsco_NS_434_20203020_B_multivorans_HILIC3.22949.22949.5	controllerType=0 controllerNumber=1 scan=22949	63.1651	Trypsin	B3	LSKPAATTSATTSTTTSAGTASTSTTATAGTTAAPAPAPAASTPAAATKPAK	S{+662}	662	662.049	662.05	662.049
82630:3	2	K.NMITGAAQMDGAILVC[+57.021]S{+1391.847}AADGPMPQTR.E	NA	C[+57], S{+1392}	1390.05	3	4168.14	4168.14	0	0	91	Specific	306.69	5.01	0	5.86	466	>WK07_RS01645 ref|WP_006416164.1|gi|493460936| elongation factor Tu	313	Nsco_NS_434_20203020_B_multivorans_HILIC3.70707.70707.3	controllerType=0 controllerNumber=1 scan=70707	171.938	Trypsin	B3	NMITGAAQMDGAILVCSAADGPMPQTR	,S{+1392}	,+1392	1391.85	1391.85	1391.85
08759:2	399	Q.SS{+568.214}EPAAAEAPAAATQSK.S	NA	S{+568}	1077.99	2	2154.98	2154.98	0	0	26	NRagged	306.7	160.28	160.28	4.87	20	>WK07_RS11395 ref|WP_006401521.1|gi|493446165| BON domain-containing protein	2225	Nsco_NS_434_20203020_B_multivorans_HILIC3.10277.10277.2	controllerType=0 controllerNumber=1 scan=10277	33.3462	Trypsin	B3	SSEPAAAEAPAAATQSK	S{+568}	568	568.214	568.21	568.214
46186:5	27	K.PVVGDNGS{+757.384}GMHVHQSIWK.D	NA	S{+757}	542.073	5	2706.33	2705.33	1	-1.2	262	Specific	306.73	80.52	4	4.11	122	>WK07_RS21980 ref|WP_006401979.1|gi|493446630| glutamine synthetase	4283	Nsco_NS_434_20203020_B_multivorans_HILIC3.41046.41046.5	controllerType=0 controllerNumber=1 scan=41046	106.752	Trypsin	B3	PVVGDNGSGMHVHQSIWK	S{+757}	757	757.384	757.38	757.384
09761:3	2	K.AAAAAAASADAGAS{+1702.637}ASAPAAASSTK.A	NA	S{+1703}	1241.54	3	3722.62	3720.62	2	-1.8	159	Specific	306.76	159.85	0	7.09	1033	>WK07_RS26025 ref|WP_059843946.1|gi|981645301| competence protein ComE	5072	Nsco_NS_434_20203020_B_multivorans_HILIC1.11627.11627.3	controllerType=0 controllerNumber=1 scan=11627	38.1758	Trypsin	B1	AAAAAAASADAGASASAPAAASSTK	S{+1703}	1703	1702.64	1702.64	1702.64
31471:4	1098	L.GEEVPLS{+674.331}PSQIGRR.L	NA	S{+674}	550.541	4	2199.14	2199.14	0	0	27	NRagged	306.76	37.5	1.32	5.25	3	>WK07_RS07035 ref|WP_006408082.1|gi|493452805| AsnC family transcriptional regulator	1370	Nsco_NS_434_20203020_B_multivorans_HILIC1.29209.29209.4	controllerType=0 controllerNumber=1 scan=29209	81.1764	Trypsin	B1	GEEVPLSPSQIGRR	S{+674}	674	674.331	674.33	674.331
16906:4	2056	R.VVVRDPS{+269.187}AVDRER.L	NA	S{+269}	442.506	4	1767	1767	0	0	539	Specific	306.77	86.49	61.16	4.83	1	>WK07_RS28620 ref|WP_059844156.1|gi|981645511| PTS N-acetyl-D-glucosamine transporter	5576	Nsco_NS_434_20203020_B_multivorans_HILIC1.17654.17654.4	controllerType=0 controllerNumber=1 scan=17654	53.2689	Trypsin	B1	VVVRDPSAVDRER	S{+269}	269	269.187	269.19	269.187
80201:5	158	M.NQQTAPAQAS{+1833.869}GAEYAAGTSLLDEIVEK.S	NA	S{+1834}	920.449	5	4598.22	4596.22	2	-1.5	2	NRagged	306.77	306.77	0	5.62	23	>WK07_RS02275 ref|WP_059840428.1|gi|981641487| EvpB family type VI secretion protein	437	Nsco_NS_434_20203020_B_multivorans_HILIC3.68781.68781.3	controllerType=0 controllerNumber=1 scan=68781	167.604	Trypsin	B3	NQQTAPAQASGAEYAAGTSLLDEIVEK	S{+1834}	1834	1833.87	1833.87	1833.87
20830:4	152	M.SDS{+219.061}LDRNGASLSAADRAQK.Q	NA	S{+219}	546.012	4	2181.02	2181.02	0	0	67	NRagged	306.78	14.4	3.69	4.26	35	>WK07_RS22715 ref|WP_006402655.1|gi|493447318| outer membrane protein chaperone	4425	Nsco_NS_434_20203020_B_multivorans_HILIC1.20774.20774.4	controllerType=0 controllerNumber=1 scan=20774	60.6431	Trypsin	B1	SDSLDRNGASLSAADRAQK	S{+219}	219	219.061	219.06	219.061
30606:4	4	F.GS{+1055.434}PAIKGESADK.D	NA	S{+1055}	554.513	4	2215.03	2215.03	0	0	9	NRagged	306.78	26.69	9.39	2.36	376	>WK07_RS02280 ref|WP_006400546.1|gi|493445171| hypothetical protein	438	Nsco_NS_434_20203020_B_multivorans_HILIC2.28685.28685.4	controllerType=0 controllerNumber=1 scan=28685	77.346	Trypsin	B2	GSPAIKGESADK	S{+1055}	1055	1055.43	1055.43	1055.43
47465:3	8	A.NASIYNGDINTDRS{+287.079}SSINQTAATVGLR.H	NA	S{+287}	1042.5	3	3125.48	3125.48	0	0	337	NRagged	306.8	6.57	0	6.88	318	>WK07_RS17305 ref|WP_048804585.1|gi|881127052| porin	3376	Nsco_NS_434_20203020_B_multivorans_HILIC2.42653.42653.3	controllerType=0 controllerNumber=1 scan=42653	109.913	Trypsin	B2	NASIYNGDINTDRSSSINQTAATVGLR	S{+287}	287	287.079	287.08	287.079
68668:5	14	D.FDSYS{+813.370}VKDEYQPLLQQHAQYLK.S	NA	S{+813}	703.746	5	3514.7	3513.7	1	-1	69	NRagged	306.88	9.63	7.83	5.27	230	>WK07_RS11620 ref|WP_059842331.1|gi|981643390| peptidoglycan-associated lipoprotein	2270	Nsco_NS_434_20203020_B_multivorans_HILIC1.59769.59769.5	controllerType=0 controllerNumber=1 scan=59769	150	Trypsin	B1	FDSYSVKDEYQPLLQQHAQYLK	S{+813}	813	813.37	813.37	813.37
35961:4	221	L.PEEDFNS{+302.134}YATHRGDHLTAQR.A	NA	S{+302}	662.307	4	2646.2	2646.2	0	0	666	NRagged	306.89	68.62	1.2	7.11	34	>WK07_RS05820 ref|WP_059841123.1|gi|981642182| Fe/S-dependent 2-methylisocitrate dehydratase AcnD	1133	Nsco_NS_434_20203020_B_multivorans_HILIC2.33043.33043.4	controllerType=0 controllerNumber=1 scan=33043	87.5417	Trypsin	B2	PEEDFNSYATHRGDHLTAQR	S{+302}	302	302.134	302.13	302.134
62849:2	66	D.AHDVHMS{+393.651}DLLAGR.A	NA	S{+394}	908.177	2	1815.35	1815.35	0	0	1130	NRagged	306.9	58.16	5.37	5.83	53	>WK07_RS23195 ref|WP_059843651.1|gi|981645005| phosphoribosylformylglycinamidine synthase	4518	Nsco_NS_434_20203020_B_multivorans_HILIC2.55476.55476.4	controllerType=0 controllerNumber=1 scan=55476	137.838	Trypsin	B2	AHDVHMSDLLAGR	S{+394}	394	393.651	393.65	393.651
16926:4	817	R.PAGAVYHNMS{+268.256}EDDVRR.I	NA	S{+268}	522.029	4	2085.1	2085.1	0	0	340	Specific	306.92	146.73	19.86	6.74	8	>WK07_RS26425 ref|WP_059843978.1|gi|981645333| D-aminoacylase	5150	Nsco_NS_434_20203020_B_multivorans_HILIC3.17405.17405.4	controllerType=0 controllerNumber=1 scan=17405	50.1408	Trypsin	B3	PAGAVYHNMSEDDVRR	S{+268}	268	268.256	268.26	268.256
50014:3	7	A.NASIYNGDINTDRS{+366.089}SSINQTAATVGLR.H	NA	S{+366}	1069.17	3	3205.49	3204.49	1	-1	337	NRagged	306.95	30.02	0	6.75	375	>WK07_RS17305 ref|WP_048804585.1|gi|881127052| porin	3376	Nsco_NS_434_20203020_B_multivorans_HILIC1.44718.44718.3	controllerType=0 controllerNumber=1 scan=44718	117.514	Trypsin	B1	NASIYNGDINTDRSSSINQTAATVGLR	S{+366}	366	366.089	366.09	366.089
84273:5	1144	T.LTQAADAALAAGC[+57.021]DMVLVC[+57.021]NQPEAAEVVLNELKAEHNADS{+339.133}ARR.I	NA	C[+57]*2, S{+339}	987.878	5	4935.36	4931.36	4	-2.7	266	NRagged	306.96	306.96	16.93	7.53	2	>WK07_RS25465 ref|WP_059843907.1|gi|981645262| beta-hexosaminidase	4962	Nsco_NS_434_20203020_B_multivorans_HILIC2.72859.72859.5	controllerType=0 controllerNumber=1 scan=72859	174.448	Trypsin	B2	LTQAADAALAAGCDMVLVCNQPEAAEVVLNELKAEHNADSARR	*2,S{+339}	*2,+339	339.133	339.13	339.133
31003:4	156	A.TDAQQGPALANYAHS{+803.417}K.G	NA	S{+803}	619.812	4	2476.23	2475.23	1	-1.4	151	NRagged	306.99	0.82	0	3.78	31	>WK07_RS15635 ref|WP_006401372.1|gi|493446014| branched chain amino acid ABC transporter substrate-binding protein	3052	Nsco_NS_434_20203020_B_multivorans_HILIC1.28856.28856.4	controllerType=0 controllerNumber=1 scan=28856	80.3105	Trypsin	B1	TDAQQGPALANYAHSK	S{+803}	803	803.417	803.42	803.417
19789:3	275	A.LS{+567.219}NSAPAAPAAAAPIDADKK.A	NA	S{+567}	816.409	3	2447.21	2446.21	1	-1.4	24	NRagged	307	42.15	0.23	7.05	12	>WK07_RS01205 ref|WP_006413207.1|gi|493457961| hypothetical protein	229	Nsco_NS_434_20203020_B_multivorans_HILIC3.19760.19760.3	controllerType=0 controllerNumber=1 scan=19760	55.7055	Trypsin	B3	LSNSAPAAPAAAAPIDADKK	S{+567}	567	567.219	567.22	567.219
57230:4	17	S.GTQLNADGTTSAAQASIGS{+1573.754}YGYAGTK.S	NA	S{+1574}	1016.99	4	4064.93	4063.93	1	-0.8	348	NRagged	307.04	73.99	0	4.63	402	>WK07_RS15170 ref|WP_048803848.1|gi|881122298| porin	2960	Nsco_NS_434_20203020_B_multivorans_HILIC3.50264.50264.4	controllerType=0 controllerNumber=1 scan=50264	127.206	Trypsin	B3	GTQLNADGTTSAAQASIGSYGYAGTK	S{+1574}	1574	1573.75	1573.75	1573.75
42068:3	6	A.PPPADNGAS{+837.317}QAQPFDPNRALQGK.T	NA	S{+837}	1072.5	3	3215.49	3213.49	2	-2.1	52	NRagged	307.07	2.31	0	7.07	272	>WK07_RS16945 ref|WP_043281040.1|gi|759561637| cell division protein	3305	Nsco_NS_434_20203020_B_multivorans_HILIC3.37395.37395.3	controllerType=0 controllerNumber=1 scan=37395	97.5485	Trypsin	B3	PPPADNGASQAQPFDPNRALQGK	S{+837}	837	837.317	837.32	837.317
23041:4	1277	K.NWEDDDDGEYC[+57.021]S{+1761.633}TR.Q	NA	C[+57], S{+1762}	881.821	4	3524.26	3523.26	1	-1	37	Specific	307.1	59.81	0	5.11	4	>WK07_RS12055 ref|WP_035949339.1|gi|737987508| tRNA(5-methylaminomethyl-2-thiouridine)- methyltransferase	2353	Nsco_NS_434_20203020_B_multivorans_HILIC3.22406.22406.2	controllerType=0 controllerNumber=1 scan=22406	61.9902	Trypsin	B3	NWEDDDDGEYCSTR	,S{+1762}	,+1762	1761.63	1761.63	1761.63
62681:4	18	K.QVADARNGKMPEDTAGGTATAS{+568.213}APAEAASAPAQAASGAAQQPAASAALSTIYFETGK.S	NA	S{+568}	1493.96	4	5972.81	5972.81	0	0	384	Specific	307.11	45.56	8.69	5.47	197	>WK07_RS28745 ref|WP_059844165.1|gi|981645520| cytochrome-c oxidase	5601	Nsco_NS_434_20203020_B_multivorans_HILIC2.55345.55345.4	controllerType=0 controllerNumber=1 scan=55345	137.586	Trypsin	B2	QVADARNGKMPEDTAGGTATASAPAEAASAPAQAASGAAQQPAASAALSTIYFETGK	S{+568}	568	568.213	568.21	568.213
06397:2	14	K.PQATGHDEAS{+285.135}WAQNR.R	NA	S{+285}	976.947	2	1952.89	1952.89	0	0	147	Specific	307.12	219.56	30.79	3.3	230	>WK07_RS11620 ref|WP_059842331.1|gi|981643390| peptidoglycan-associated lipoprotein	2270	Nsco_NS_434_20203020_B_multivorans_HILIC1.8215.8215.2	controllerType=0 controllerNumber=1 scan=8215	29.7799	Trypsin	B1	PQATGHDEASWAQNR	S{+285}	285	285.135	285.13	285.135
12752:3	46	K.AAAATATADSGAATQPAQTSSS{+326.125}SAPQK.G	NA	S{+326}	925.101	3	2773.29	2773.29	0	0	175	Specific	307.12	217.12	1.2	6.5	58	>WK07_RS02265 ref|WP_006400549.1|gi|493445174| hypothetical protein	435	Nsco_NS_434_20203020_B_multivorans_HILIC1.14270.14270.3	controllerType=0 controllerNumber=1 scan=14270	44.7895	Trypsin	B1	AAAATATADSGAATQPAQTSSSSAPQK	S{+326}	326	326.125	326.12	326.125
34316:4	1028	F.ATFPFKQPGAS{+379.137}EPEKK.-	NA	S{+379}	536.269	4	2142.05	2141.05	1	-1.6	173	NRagged	307.12	5.77	0	4.02	11	>WK07_RS04325 ref|WP_006399948.1|gi|493444566| polyhydroxyalkanoate synthesis repressor PhaR	837	Nsco_NS_434_20203020_B_multivorans_HILIC1.31538.31538.2	controllerType=0 controllerNumber=1 scan=31538	86.7381	Trypsin	B1	ATFPFKQPGASEPEKK	S{+379}	379	379.137	379.14	379.137
25766:5	336	M.TYQRPDGS{+244.104}DVQFVRPVHR.L	NA	S{+244}	481.246	5	2402.2	2401.2	1	-1.4	157	NRagged	307.18	124.6	0	6.59	20	>WK07_RS26610 ref|WP_006415984.1|gi|493460756| glycine--tRNA ligase subunit beta	5187	Nsco_NS_434_20203020_B_multivorans_HILIC2.24883.24883.5	controllerType=0 controllerNumber=1 scan=24883	68.3417	Trypsin	B2	TYQRPDGSDVQFVRPVHR	S{+244}	244	244.104	244.1	244.104
54553:5	100	N.GGERVIVDNAAQFAPGTVVKPVDARPAQAAPDS{+851.347}AASGTPGRQT.-	NA	S{+851}	1017.51	5	5083.51	5081.51	2	-1.3	355	Non	307.19	29.82	0	5.92	102	>WK07_RS00030 ref|WP_012213377.1|gi|501169399| MexX family efflux pump subunit	6	Nsco_NS_434_20203020_B_multivorans_HILIC2.48691.48691.5	controllerType=0 controllerNumber=1 scan=48691	123.351	Trypsin	B2	GGERVIVDNAAQFAPGTVVKPVDARPAQAAPDSAASGTPGRQT	S{+851}	851	851.347	851.35	851.347
78793:4	66	M.SEQHNSQPDNSS{+1031.519}YGASSIQILEGLEAVR.K	NA	S{+1032}	1013.49	4	4050.94	4047.94	3	-2.5	2	NRagged	307.2	46.41	0	6.8	70	>WK07_RS06690 ref|WP_006401749.1|gi|493446398| DNA gyrase subunit B	1302	Nsco_NS_434_20203020_B_multivorans_HILIC3.67670.67670.3	controllerType=0 controllerNumber=1 scan=67670	165.175	Trypsin	B3	SEQHNSQPDNSSYGASSIQILEGLEAVR	S{+1032}	1032	1031.52	1031.52	1031.52
38669:3	168	K.TEQALAS{+230.127}THQVDTQLAQLDGK.L	NA	S{+230}	828.758	3	2484.26	2484.26	0	0	376	Specific	307.21	155.42	0	5.44	28	>WK07_RS00450 ref|WP_059840142.1|gi|981641201| uroporphyrinogen-III synthase	88	Nsco_NS_434_20203020_B_multivorans_HILIC1.35035.35035.3	controllerType=0 controllerNumber=1 scan=35035	94.9248	Trypsin	B1	TEQALASTHQVDTQLAQLDGK	S{+230}	230	230.127	230.13	230.127
33072:3	39	H.PPLTSNQGVPVS{+1320.271}DNQNSLR.A	NA	S{+1320}	1115.77	3	3345.29	3343.29	2	-2	39	NRagged	307.24	97.36	0	5.95	132	>WK07_RS20650 ref|WP_059843407.1|gi|981644689| catalase	4032	Nsco_NS_434_20203020_B_multivorans_HILIC1.30509.30509.3	controllerType=0 controllerNumber=1 scan=30509	84.2029	Trypsin	B1	PPLTSNQGVPVSDNQNSLR	S{+1320}	1320	1320.27	1320.27	1320.27
70558:2	4	Q.PGVSAINNGYAGAQS{+709.789}QQR.V	NA	S{+710}	1264.84	2	2528.68	2527.68	1	-1.3	251	NRagged	307.26	54	0	6.3	472	>WK07_RS09835 ref|WP_059841917.1|gi|981642976| porin	1920	Nsco_NS_434_20203020_B_multivorans_HILIC1.61336.61336.4	controllerType=0 controllerNumber=1 scan=61336	153.639	Trypsin	B1	PGVSAINNGYAGAQSQQR	S{+710}	710	709.789	709.79	709.789
49699:5	671	L.SS{+886.505}MSMTPARQEQIAFSSK.L	NA	S{+887}	575.295	5	2872.45	2872.45	0	0	91	NRagged	307.31	12.46	1.25	5.33	19	>WK07_RS02655 ref|WP_006412946.1|gi|493457693| ABC transporter substrate-binding protein	512	Nsco_NS_434_20203020_B_multivorans_HILIC1.44473.44473.5	controllerType=0 controllerNumber=1 scan=44473	116.93	Trypsin	B1	SSMSMTPARQEQIAFSSK	S{+887}	887	886.505	886.5	886.505
31944:3	4	V.EAYQHAS{+774.405}GNTLNGGK.I	NA	S{+774}	774.381	3	2321.13	2321.13	0	0	365	NRagged	307.33	61.35	3.6	3.38	501	>WK07_RS09835 ref|WP_059841917.1|gi|981642976| porin	1920	Nsco_NS_434_20203020_B_multivorans_HILIC3.29384.29384.3	controllerType=0 controllerNumber=1 scan=29384	78.6496	Trypsin	B3	EAYQHASGNTLNGGK	S{+774}	774	774.405	774.4	774.405
11434:3	3	K.AAAAAAASADAGAS{+1803.657}ASAPAAASSTK.A	NA	S{+1804}	1275.22	3	3823.64	3821.64	2	-1.8	159	Specific	307.36	135.71	0	7.53	1102	>WK07_RS26025 ref|WP_059843946.1|gi|981645301| competence protein ComE	5072	Nsco_NS_434_20203020_B_multivorans_HILIC2.12945.12945.3	controllerType=0 controllerNumber=1 scan=12945	40.3308	Trypsin	B2	AAAAAAASADAGASASAPAAASSTK	S{+1804}	1804	1803.66	1803.66	1803.66
14233:4	123	R.AHAS{+1901.659}AAHASTPAAPTSSAPPDAASQPTAR.Q	NA	S{+1902}	1150.99	4	4600.96	4598.96	2	-1.5	70	Specific	307.37	186.24	0	7.81	44	>WK07_RS12150 ref|WP_059842394.1|gi|981643453| hypothetical protein	2372	Nsco_NS_434_20203020_B_multivorans_HILIC2.15369.15369.4	controllerType=0 controllerNumber=1 scan=15369	46.2096	Trypsin	B2	AHASAAHASTPAAPTSSAPPDAASQPTAR	S{+1902}	1902	1901.66	1901.66	1901.66
22080:6	198	K.PGGGSLKEEHLS{+341.213}AANLEHVRK.L	NA	S{+341}	429.237	6	2570.39	2570.39	0	0	247	Specific	307.39	63.23	11.36	5.55	23	>WK07_RS08045 ref|WP_006402978.1|gi|493447647| glyceraldehyde 3-phosphate reductase	1567	Nsco_NS_434_20203020_B_multivorans_HILIC3.21628.21628.4	controllerType=0 controllerNumber=1 scan=21628	60.1143	Trypsin	B3	PGGGSLKEEHLSAANLEHVRK	S{+341}	341	341.213	341.21	341.213
20271:4	480	K.DLGNGMS{+707.374}KEEWKGGAETNK.I	NA	S{+707}	690.337	4	2758.32	2758.32	0	0	232	Specific	307.4	9.36	9.36	4.36	17	>WK07_RS15290 ref|WP_012217299.1|gi|501173555| aspartate-semialdehyde dehydrogenase	2984	Nsco_NS_434_20203020_B_multivorans_HILIC3.20153.20153.3	controllerType=0 controllerNumber=1 scan=20153	56.6784	Trypsin	B3	DLGNGMSKEEWKGGAETNK	S{+707}	707	707.374	707.37	707.374
45158:3	10	A.QVGAIS{+1547.685}ANSDSSIGDR.I	NA	S{+1548}	1042.49	3	3125.44	3124.44	1	-1.1	146	NRagged	307.41	37.25	0	5.64	203	>WK07_RS12940 ref|WP_006400973.1|gi|493445608| molecular chaperone GroEL	2524	Nsco_NS_434_20203020_B_multivorans_HILIC3.40230.40230.3	controllerType=0 controllerNumber=1 scan=40230	104.832	Trypsin	B3	QVGAISANSDSSIGDR	S{+1548}	1548	1547.68	1547.68	1547.68
64814:3	1011	K.RAAIATAAS{+568.213}TLLPALTQPPAPPATDAQR.V	NA	S{+568}	1113.58	3	3338.73	3338.73	0	0	550	Specific	307.44	307.44	25.31	7.53	5	>WK07_RS05285 ref|WP_059841039.1|gi|981642098| RND transporter	1027	Nsco_NS_434_20203020_B_multivorans_HILIC3.56256.56256.3	controllerType=0 controllerNumber=1 scan=56256	140.111	Trypsin	B3	RAAIATAASTLLPALTQPPAPPATDAQR	S{+568}	568	568.213	568.21	568.213
73330:5	83	A.SPPFADRFEDFSFTPYRPDTGDGMADDDEQDGDGRSS{+253.116}ANSDPDATK.L	NA	S{+253}	1051.84	5	5255.19	5252.19	3	-1.9	829	NRagged	307.45	13.41	1.94	6.47	42	>WK07_RS03795 ref|WP_059840774.1|gi|981641833| alpha-2-macroglobulin	733	Nsco_NS_434_20203020_B_multivorans_HILIC1.63723.63723.5	controllerType=0 controllerNumber=1 scan=63723	159.127	Trypsin	B1	SPPFADRFEDFSFTPYRPDTGDGMADDDEQDGDGRSSANSDPDATK	S{+253}	253	253.116	253.12	253.116
46668:5	84	K.KAVSKGDAVQLIGFGS{+508.149}FGSGK.R	NA	S{+508}	513.457	5	2563.26	2561.26	2	-2.6	34	Specific	307.5	119.58	0	7.05	60	>WK07_RS06970 ref|WP_006401505.1|gi|493446149| DNA-binding protein HU-alpha	1357	Nsco_NS_434_20203020_B_multivorans_HILIC2.41974.41974.4	controllerType=0 controllerNumber=1 scan=41974	108.405	Trypsin	B2	KAVSKGDAVQLIGFGSFGSGK	S{+508}	508	508.149	508.15	508.149
63723:5	201	I.YDELRDNNGKFS{+772.382}NIFTASR.E	NA	S{+772}	605.098	5	3021.46	3019.46	2	-2.2	209	NRagged	307.51	43.57	1.2	5.67	26	>WK07_RS03820 ref|WP_006396901.1|gi|493441465| porin	738	Nsco_NS_434_20203020_B_multivorans_HILIC2.56196.56196.4	controllerType=0 controllerNumber=1 scan=56196	139.341	Trypsin	B2	YDELRDNNGKFSNIFTASR	S{+772}	772	772.382	772.38	772.382
03708:3	1700	R.KHPGQLS{+505.117}GGQQQR.I	NA	S{+505}	642.957	3	1926.86	1925.86	1	-1.7	130	Specific	307.57	28.77	3.76	4.74	6	>WK07_RS06500 ref|WP_059841451.1|gi|981642510| amino acid ABC transporter substrate-binding protein	1264	Nsco_NS_434_20203020_B_multivorans_HILIC2.5661.5661.3	controllerType=0 controllerNumber=1 scan=5661	24.254	Trypsin	B2	KHPGQLSGGQQQR	S{+505}	505	505.117	505.12	505.117
71074:2	114	C.NS{+207.047}AITYIDGDKGELLYR.G	NA	S{+207}	1068.02	2	2135.02	2135.02	0	0	58	NRagged	307.57	47.18	3.6	6.17	33	>WK07_RS15375 ref|WP_006399550.1|gi|493444161| type II citrate synthase	3001	Nsco_NS_434_20203020_B_multivorans_HILIC3.61381.61381.4	controllerType=0 controllerNumber=1 scan=61381	151.309	Trypsin	B3	NSAITYIDGDKGELLYR	S{+207}	207	207.047	207.05	207.047
74368:3	167	E.GEAPDFS{+1843.751}AQEPVGTC[+57.021]PK.C	NA	C[+57], S{+1844}	1212.19	3	3634.56	3633.56	1	-0.9	717	NRagged	307.59	54.49	0	5.79	39	>WK07_RS08345 ref|WP_059841580.1|gi|981642639| DNA topoisomerase III	1626	Nsco_NS_434_20203020_B_multivorans_HILIC1.64573.64573.3	controllerType=0 controllerNumber=1 scan=64573	160.981	Trypsin	B1	GEAPDFSAQEPVGTCPK	,S{+1844}	,+1844	1843.75	1843.75	1843.75
77457:4	132	A.FTDLNDQAFRNWDFS{+653.245}HIDPTGEQQGIDAK.G	NA	S{+653}	1005.95	4	4020.79	4018.79	2	-1.7	419	NRagged	307.61	66.91	2.4	5.29	31	>WK07_RS28110 ref|WP_006416387.1|gi|493461161| peptidase S1	5479	Nsco_NS_434_20203020_B_multivorans_HILIC1.67031.67031.4	controllerType=0 controllerNumber=1 scan=67031	166.338	Trypsin	B1	FTDLNDQAFRNWDFSHIDPTGEQQGIDAK	S{+653}	653	653.245	653.25	653.245
20325:4	334	R.LNEHPQMPFAAS{+584.209}EPSRK.Y	NA	S{+584}	631.545	4	2523.16	2523.16	0	0	43	Specific	307.63	188.8	122.59	3.71	43	>WK07_RS00700 ref|WP_006410405.1|gi|493455128| hypothetical protein	137	Nsco_NS_434_20203020_B_multivorans_HILIC2.20552.20552.4	controllerType=0 controllerNumber=1 scan=20552	58.384	Trypsin	B2	LNEHPQMPFAASEPSRK	S{+584}	584	584.209	584.21	584.209
82224:6	2	R.GQVLAKPGS{+1592.636}ITPHTHFTAEVYVLSKDEGGR.H	NA	S{+1593}	799.222	6	4790.3	4787.3	3	-2.1	292	Specific	307.64	307.64	0	8.91	494	>WK07_RS01645 ref|WP_006416164.1|gi|493460936| elongation factor Tu	313	Nsco_NS_434_20203020_B_multivorans_HILIC2.71256.71256.6	controllerType=0 controllerNumber=1 scan=71256	171.702	Trypsin	B2	GQVLAKPGSITPHTHFTAEVYVLSKDEGGR	S{+1593}	1593	1592.64	1592.64	1592.64
70911:5	14	K.RS{+868.427}IYFDFDSYSVKDEYQPLLQQHAQYLK.S	NA	S{+868}	871.232	5	4352.13	4350.13	2	-1.5	63	Specific	307.64	115.01	0	7.39	251	>WK07_RS11620 ref|WP_059842331.1|gi|981643390| peptidoglycan-associated lipoprotein	2270	Nsco_NS_434_20203020_B_multivorans_HILIC3.61239.61239.5	controllerType=0 controllerNumber=1 scan=61239	151.001	Trypsin	B3	RSIYFDFDSYSVKDEYQPLLQQHAQYLK	S{+868}	868	868.427	868.43	868.427
36678:4	1090	L.PVAQPPS{+934.402}LRR.A	NA	S{+934}	514.521	4	2055.06	2055.06	0	0	62	NRagged	307.68	307.68	0	5.78	3	>WK07_RS08325 ref|WP_059784082.1|gi|981583089| methionyl-tRNA formyltransferase	1622	Nsco_NS_434_20203020_B_multivorans_HILIC1.33465.33465.4	controllerType=0 controllerNumber=1 scan=33465	91.3852	Trypsin	B1	PVAQPPSLRR	S{+934}	934	934.402	934.4	934.402
68378:4	113	L.PVPPDQDGNPS{+1837.741}DAVAPGASR.V	NA	S{+1838}	947.171	4	3785.66	3784.66	1	-0.9	156	NRagged	307.71	61.69	0	6.21	56	>WK07_RS27480 ref|WP_059844088.1|gi|981645443| copper oxidase	5357	Nsco_NS_434_20203020_B_multivorans_HILIC3.59103.59103.5	controllerType=0 controllerNumber=1 scan=59103	146.181	Trypsin	B3	PVPPDQDGNPSDAVAPGASR	S{+1838}	1838	1837.74	1837.74	1837.74
37739:5	96	Q.PAQTSSSS{+1297.531}APQKGGDPFSALR.-	NA	S{+1298}	678.118	5	3386.56	3386.56	0	0	190	NRagged	307.73	39	0	3.79	27	>WK07_RS02265 ref|WP_006400549.1|gi|493445174| hypothetical protein	435	Nsco_NS_434_20203020_B_multivorans_HILIC3.34031.34031.2	controllerType=0 controllerNumber=1 scan=34031	89.8049	Trypsin	B3	PAQTSSSSAPQKGGDPFSALR	S{+1298}	1298	1297.53	1297.53	1297.53
21106:2	120	R.YDNYDS{+269.150}DDTLQAK.L	NA	S{+269}	908.904	2	1816.8	1816.8	0	0	55	Specific	307.74	45.43	45.43	2.72	60	>WK07_RS04440 ref|WP_012213287.1|gi|501169301| ABC transporter substrate-binding protein	860	Nsco_NS_434_20203020_B_multivorans_HILIC2.21183.21183.2	controllerType=0 controllerNumber=1 scan=21183	59.8906	Trypsin	B2	YDNYDSDDTLQAK	S{+269}	269	269.15	269.15	269.15
69947:3	4	L.GGGLWGTASTVENGTNVDSKGNAIGVQPGVS{+628.325}AINNGYAGAQSQQR.V	NA	S{+628}	1672.82	3	5016.45	5016.45	0	0	224	NRagged	307.75	20.01	0	6.85	501	>WK07_RS09835 ref|WP_059841917.1|gi|981642976| porin	1920	Nsco_NS_434_20203020_B_multivorans_HILIC3.60393.60393.3	controllerType=0 controllerNumber=1 scan=60393	149.081	Trypsin	B3	GGGLWGTASTVENGTNVDSKGNAIGVQPGVSAINNGYAGAQSQQR	S{+628}	628	628.325	628.33	628.325
59256:5	1040	I.PVIAFDS{+1547.624}GVDSDIPVTTATTNNK.A	NA	S{+1548}	782.966	5	3910.8	3909.8	1	-0.9	112	NRagged	307.76	140.29	1.31	5.16	9	>WK07_RS23930 ref|WP_006406073.1|gi|493450795| LacI family transcriptional regulator	4662	Nsco_NS_434_20203020_B_multivorans_HILIC1.52294.52294.4	controllerType=0 controllerNumber=1 scan=52294	133.718	Trypsin	B1	PVIAFDSGVDSDIPVTTATTNNK	S{+1548}	1548	1547.62	1547.62	1547.62
32752:3	162	G.PAVQNVGQS{+346.136}QKPAEDVSAC[+57.021]IAK.T	NA	C[+57], S{+346}	882.102	3	2644.29	2643.29	1	-1.3	20	NRagged	307.78	32.7	10.92	6.02	28	>WK07_RS03845 ref|WP_012216902.1|gi|501173141| hypothetical protein	743	Nsco_NS_434_20203020_B_multivorans_HILIC1.30247.30247.3	controllerType=0 controllerNumber=1 scan=30247	83.5798	Trypsin	B1	PAVQNVGQSQKPAEDVSACIAK	,S{+346}	,+346	346.136	346.14	346.136
53693:6	542	K.PS{+326.215}HVDC[+57.021]FYVRQPEALGLGHAVLC[+57.021]AEK.L	NA	C[+57]*2, S{+326}	547.616	6	3280.66	3279.66	1	-1	95	Specific	307.81	307.81	0.6	8.22	10	>WK07_RS13885 ref|WP_006402116.1|gi|493446769| UTP--glucose-1-phosphate uridylyltransferase	2708	Nsco_NS_434_20203020_B_multivorans_HILIC1.47783.47783.6	controllerType=0 controllerNumber=1 scan=47783	124.121	Trypsin	B1	PSHVDCFYVRQPEALGLGHAVLCAEK	*2,S{+326}	*2,+326	326.215	326.21	326.215
56758:3	56	E.PTAYGYPDS{+1179.043}DVGAAR.A	NA	S{+1179}	907.255	3	2719.75	2718.75	1	-1.2	306	NRagged	307.83	77.37	0	5.79	58	>WK07_RS03000 ref|WP_059840602.1|gi|981641661| type IV secretion protein Rhs	579	Nsco_NS_434_20203020_B_multivorans_HILIC2.50608.50608.6	controllerType=0 controllerNumber=1 scan=50608	127.51	Trypsin	B2	PTAYGYPDSDVGAAR	S{+1179}	1179	1179.04	1179.04	1179.04
84580:4	2	K.LSKPAATTSATTSTTTSAGTASTSTTATAGTTAAPAPAPAAS{+567.210}TPAAATKPAK.S	NA	S{+567}	1304.15	4	5213.57	5213.57	0	0	98	Specific	307.84	36.31	36.31	5.27	1033	>WK07_RS26025 ref|WP_059843946.1|gi|981645301| competence protein ComE	5072	Nsco_NS_434_20203020_B_multivorans_HILIC1.72626.72626.4	controllerType=0 controllerNumber=1 scan=72626	177.935	Trypsin	B1	LSKPAATTSATTSTTTSAGTASTSTTATAGTTAAPAPAPAASTPAAATKPAK	S{+567}	567	567.21	567.21	567.21
20072:4	16	K.DHGDSFNTLES{+1433.588}GR.A	NA	S{+1434}	718.059	4	2869.21	2868.21	1	-1.2	181	Specific	307.84	197.4	9.06	4.7	139	>WK07_RS12200 ref|WP_006408338.1|gi|493453061| ABC transporter	2381	Nsco_NS_434_20203020_B_multivorans_HILIC1.20166.20166.2	controllerType=0 controllerNumber=1 scan=20166	59.2615	Trypsin	B1	DHGDSFNTLESGR	S{+1434}	1434	1433.59	1433.59	1433.59
82609:8	1293	R.GPLGFKPEHNS{+1590.472}LDVHPGELTTIVYDVTNGQGRPVVAQAIPSYAPK.Q	NA	S{+1590}	795.874	8	6359.94	6359.94	0	0	82	Specific	307.84	219	0	5.44	4	>WK07_RS28735 ref|WP_006407032.1|gi|493451755| cytochrome c oxidase assembly protein	5599	Nsco_NS_434_20203020_B_multivorans_HILIC2.71556.71556.4	controllerType=0 controllerNumber=1 scan=71556	172.38	Trypsin	B2	GPLGFKPEHNSLDVHPGELTTIVYDVTNGQGRPVVAQAIPSYAPK	S{+1590}	1590	1590.47	1590.47	1590.47
28402:5	2	K.PAATTSATTS{+996.447}TTTSAGTASTSTTATAGTTAAPAPAPAASTPAAATKPAK.S	NA	S{+996}	1063.73	5	5314.6	5314.6	0	0	101	Specific	307.88	307.88	0	7	1033	>WK07_RS26025 ref|WP_059843946.1|gi|981645301| competence protein ComE	5072	Nsco_NS_434_20203020_B_multivorans_HILIC1.26764.26764.5	controllerType=0 controllerNumber=1 scan=26764	75.3355	Trypsin	B1	PAATTSATTSTTTSAGTASTSTTATAGTTAAPAPAPAASTPAAATKPAK	S{+996}	996	996.447	996.45	996.447
65310:2	23	D.PSS{+789.364}TSNQVAAR.V	NA	S{+789}	953.966	2	1906.92	1906.92	0	0	372	NRagged	307.89	69.7	0	2.5	294	>WK07_RS12795 ref|WP_035949234.1|gi|737987401| porin	2498	Nsco_NS_434_20203020_B_multivorans_HILIC3.56639.56639.5	controllerType=0 controllerNumber=1 scan=56639	140.923	Trypsin	B3	PSSTSNQVAAR	S{+789}	789	789.364	789.36	789.364
61642:5	138	A.C[+57.021]VASC[+57.021]PS{+1081.433}GSIYKREEDGIVLIDQDK.C	NA	C[+57]*2, S{+1081}	785.365	5	3922.79	3920.79	2	-1.7	191	NRagged	307.91	7.45	7.37	7.79	43	>WK07_RS27945 ref|WP_054317371.1|gi|933607006| nitrate reductase	5447	Nsco_NS_434_20203020_B_multivorans_HILIC2.54539.54539.5	controllerType=0 controllerNumber=1 scan=54539	135.833	Trypsin	B2	CVASCPSGSIYKREEDGIVLIDQDK	*2,S{+1081}	*2,+1081	1081.43	1081.43	1081.43
41472:4	185	K.SFRDSEDS{+666.188}RYVGLTLPR.F	NA	S{+666}	667.053	4	2665.19	2664.19	1	-1.3	228	Specific	307.95	222.07	0	6.39	20	>WK07_RS02275 ref|WP_059840428.1|gi|981641487| EvpB family type VI secretion protein	437	Nsco_NS_434_20203020_B_multivorans_HILIC2.37426.37426.3	controllerType=0 controllerNumber=1 scan=37426	97.5914	Trypsin	B2	SFRDSEDSRYVGLTLPR	S{+666}	666	666.188	666.19	666.188
11056:3	605	A.PAS{+1113.469}GVK.T	NA	S{+1113}	557.936	3	1671.79	1671.79	0	0	182	NRagged	307.95	48.41	48.41	1.46	37	>WK07_RS12555 ref|WP_006400402.1|gi|493445026| histone	2451	Nsco_NS_434_20203020_B_multivorans_HILIC3.12338.12338.3	controllerType=0 controllerNumber=1 scan=12338	38.02	Trypsin	B3	PASGVK	S{+1113}	1113	1113.47	1113.47	1113.47
49243:3	210	K.AADAGGSKPAAGAAGAPGAPAAPAPVPVPAS{+666.225}AVAGSAAQ.-	NA	S{+666}	1282.62	3	3845.85	3843.85	2	-1.7	151	CRagged	307.96	140.24	1.18	7.28	57	>WK07_RS02065 ref|WP_006406986.1|gi|493451709| outer membrane lipid asymmetry maintenance protein MlaD	396	Nsco_NS_434_20203020_B_multivorans_HILIC1.44106.44106.3	controllerType=0 controllerNumber=1 scan=44106	116.105	Trypsin	B1	AADAGGSKPAAGAAGAPGAPAAPAPVPVPASAVAGSAAQ	S{+666}	666	666.225	666.23	666.225
61525:3	2	E.VYVLS{+374.693}KDEGGR.H	NA	S{+375}	533.45	3	1598.34	1597.34	1	-2.1	311	NRagged	307.98	43.67	0	4.25	494	>WK07_RS01645 ref|WP_006416164.1|gi|493460936| elongation factor Tu	313	Nsco_NS_434_20203020_B_multivorans_HILIC2.54442.54442.3	controllerType=0 controllerNumber=1 scan=54442	135.632	Trypsin	B2	VYVLSKDEGGR	S{+375}	375	374.693	374.69	374.693
43021:5	1984	K.HDS{+1122.527}NVTSTLGHLIDGK.R	NA	S{+1123}	564.281	5	2817.38	2816.38	1	-1.2	3	Specific	308.01	145.38	0	5.71	2	>WK07_RS10000 ref|WP_059841960.1|gi|981643019| methylmalonate-semialdehyde dehydrogenase	1953	Nsco_NS_434_20203020_B_multivorans_HILIC2.38679.38679.5	controllerType=0 controllerNumber=1 scan=38679	100.463	Trypsin	B2	HDSNVTSTLGHLIDGK	S{+1123}	1123	1122.53	1122.53	1122.53
42659:2	244	A.QASATGDTKAES{+651.213}NQPVTDTWITTK.V	NA	S{+651}	1601.23	2	3201.45	3201.45	0	0	30	NRagged	308.02	70.21	0	6.65	77	>WK07_RS24375 ref|WP_006416432.1|gi|493461207| transporter	4749	Nsco_NS_434_20203020_B_multivorans_HILIC1.38511.38511.2	controllerType=0 controllerNumber=1 scan=38511	103.38	Trypsin	B1	QASATGDTKAESNQPVTDTWITTK	S{+651}	651	651.213	651.21	651.213
33143:3	5	M.QFGS{+236.965}PAIKGESADK.D	NA	S{+237}	557.9	3	1671.69	1671.69	0	0	7	NRagged	308.03	2.71	2.71	4.02	329	>WK07_RS02280 ref|WP_006400546.1|gi|493445171| hypothetical protein	438	Nsco_NS_434_20203020_B_multivorans_HILIC1.30565.30565.4	controllerType=0 controllerNumber=1 scan=30565	84.3567	Trypsin	B1	QFGSPAIKGESADK	S{+237}	237	236.965	236.97	236.965
31894:3	1071	L.VMS{+243.930}NGGFGGVHQK.L	NA	S{+244}	521.527	3	1562.57	1561.57	1	-2.1	440	NRagged	308.04	28.57	0	4.88	11	>WK07_RS12500 ref|WP_059842442.1|gi|981643501| UDP-N-acetylmuramate:L-alanyl-gamma-D-glutamyl- meso-diaminopimelate ligase	2440	Nsco_NS_434_20203020_B_multivorans_HILIC1.29531.29531.5	controllerType=0 controllerNumber=1 scan=29531	81.7986	Trypsin	B1	VMSNGGFGGVHQK	S{+244}	244	243.93	243.93	243.93
04952:3	455	K.GRLVSEGDS{+896.463}DAAR.R	NA	S{+896}	744.042	3	2230.11	2229.11	1	-1.5	242	Specific	308.08	38.63	0	6.98	9	>WK07_RS11840 ref|WP_054316980.1|gi|933605437| bifunctional glutamine synthetase adenylyltransferase/deadenyltransferase	2311	Nsco_NS_434_20203020_B_multivorans_HILIC2.6686.6686.3	controllerType=0 controllerNumber=1 scan=6686	26.2303	Trypsin	B2	GRLVSEGDSDAAR	S{+896}	896	896.463	896.46	896.463
85466:2	494	Y.PFVTSS{+520.746}NC[+57.021]VAGAAAAGAGVGPQK.L	NA	C[+57], S{+521}	1320.4	2	2639.79	2637.79	2	-2.5	246	NRagged	308.1	67.79	0	7.02	14	>WK07_RS26255 ref|WP_012213261.1|gi|501169273| adenylosuccinate synthase	5117	Nsco_NS_434_20203020_B_multivorans_HILIC3.72924.72924.4	controllerType=0 controllerNumber=1 scan=72924	175.523	Trypsin	B3	PFVTSSNCVAGAAAAGAGVGPQK	,S{+521}	,+521	520.746	520.75	520.746
24466:3	159	M.GPSNPVADNS{+1158.549}TEAGR.A	NA	S{+1159}	877.414	3	2630.23	2630.23	0	0	184	NRagged	308.12	59.51	0	5.08	24	>WK07_RS00510 ref|WP_059840152.1|gi|981641211| hypothetical protein	100	Nsco_NS_434_20203020_B_multivorans_HILIC1.23654.23654.3	controllerType=0 controllerNumber=1 scan=23654	67.6559	Trypsin	B1	GPSNPVADNSTEAGR	S{+1159}	1159	1158.55	1158.55	1158.55
65523:5	3	K.LNHYS{+470.236}FGDVKGELIDQLGVRDK.E	NA	S{+470}	595.712	5	2974.53	2973.53	1	-1.1	102	Specific	308.15	9.48	3.42	5.36	537	>WK07_RS23045 ref|WP_004192241.1|gi|490296783| alkyl hydroperoxide reductase	4491	Nsco_NS_434_20203020_B_multivorans_HILIC3.56809.56809.5	controllerType=0 controllerNumber=1 scan=56809	141.307	Trypsin	B3	LNHYSFGDVKGELIDQLGVRDK	S{+470}	470	470.236	470.24	470.236
41853:4	420	Q.FNLQADYALS{+683.344}KR.T	NA	S{+683}	528.029	4	2109.09	2109.09	0	0	322	NRagged	308.17	40.23	6.64	2.14	18	>WK07_RS13630 ref|WP_059842629.1|gi|981643688| porin	2657	Nsco_NS_434_20203020_B_multivorans_HILIC1.37664.37664.5	controllerType=0 controllerNumber=1 scan=37664	101.089	Trypsin	B1	FNLQADYALSKR	S{+683}	683	683.344	683.34	683.344
41464:3	7	A.NASIYNGDINTDRSS{+223.102}SINQTAATVGLR.H	NA	S{+223}	1021.5	3	3062.5	3061.5	1	-1.1	337	NRagged	308.25	68.97	0	7.48	361	>WK07_RS17305 ref|WP_048804585.1|gi|881127052| porin	3376	Nsco_NS_434_20203020_B_multivorans_HILIC3.36925.36925.3	controllerType=0 controllerNumber=1 scan=36925	96.4847	Trypsin	B3	NASIYNGDINTDRSSSINQTAATVGLR	S{+223}	223	223.102	223.1	223.102
44947:4	282	V.PS{+380.230}RPHELKFPFNNR.N	NA	S{+380}	530.541	4	2119.14	2119.14	0	0	154	NRagged	308.26	70.36	0	5.79	24	>WK07_RS26775 ref|WP_006398367.1|gi|493442953| alcohol dehydrogenase	5219	Nsco_NS_434_20203020_B_multivorans_HILIC1.40457.40457.4	controllerType=0 controllerNumber=1 scan=40457	108.033	Trypsin	B1	PSRPHELKFPFNNR	S{+380}	380	380.23	380.23	380.23
07547:3	430	M.PAAS{+982.504}APHGHC[+57.021]H.-	NA	C[+57], S{+983}	709.005	3	2125	2124	1	-1.6	127	Non	308.27	84.61	0	5.77	8	>WK07_RS26455 ref|WP_006398299.1|gi|493442885| hypothetical protein	5156	Nsco_NS_434_20203020_B_multivorans_HILIC2.9264.9264.3	controllerType=0 controllerNumber=1 scan=9264	31.6957	Trypsin	B2	PAASAPHGHCH	,S{+983}	,+983	982.504	982.5	982.504
75439:3	12	Q.HAS{+1264.641}GTQLNADGTTSAAQASIGSYGYAGTK.S	NA	S{+1265}	1350.65	3	4049.94	4049.94	0	0	345	NRagged	308.3	3.45	0.4	3.68	390	>WK07_RS15170 ref|WP_048803848.1|gi|881122298| porin	2960	Nsco_NS_434_20203020_B_multivorans_HILIC2.65935.65935.3	controllerType=0 controllerNumber=1 scan=65935	160.313	Trypsin	B2	HASGTQLNADGTTSAAQASIGSYGYAGTK	S{+1265}	1265	1264.64	1264.64	1264.64
71762:3	298	K.GEFGIYLVS{+212.098}DGANKPYR.L	NA	S{+212}	700.352	3	2099.04	2098.04	1	-1.6	359	Specific	308.3	3.37	0	6.28	17	>WK07_RS20010 ref|WP_006398801.1|gi|493443396| NADH-quinone oxidoreductase subunit D	3904	Nsco_NS_434_20203020_B_multivorans_HILIC2.62763.62763.3	controllerType=0 controllerNumber=1 scan=62763	153.347	Trypsin	B2	GEFGIYLVSDGANKPYR	S{+212}	212	212.098	212.1	212.098
37243:4	293	R.KGFKAEVLEES{+663.224}DGDVAGIK.N	NA	S{+663}	664.818	4	2656.25	2655.25	1	-1.3	42	Specific	308.34	96.92	0	7.18	24	>WK07_RS22140 ref|WP_006409698.1|gi|493454421| peptide chain release factor 2	4314	Nsco_NS_434_20203020_B_multivorans_HILIC2.34065.34065.3	controllerType=0 controllerNumber=1 scan=34065	89.9236	Trypsin	B2	KGFKAEVLEESDGDVAGIK	S{+663}	663	663.224	663.22	663.224
32027:4	119	K.WEYQS{+1076.514}AQGNTGTAAQIARK.F	NA	S{+1077}	789.889	4	3156.53	3156.53	0	0	64	Specific	308.37	21.4	4	4.89	45	>WK07_RS28670 ref|WP_006398213.1|gi|493442798| ABC transporter permease	5586	Nsco_NS_434_20203020_B_multivorans_HILIC1.29650.29650.4	controllerType=0 controllerNumber=1 scan=29650	82.1068	Trypsin	B1	WEYQSAQGNTGTAAQIARK	S{+1077}	1077	1076.51	1076.51	1076.51
60999:5	229	R.PAAFDGLES{+1109.551}LPQRFEVVKADAQQVK.D	NA	S{+1110}	771.404	5	3852.99	3852.99	0	0	450	Specific	308.37	23.69	14.26	6.73	28	>WK07_RS25985 ref|WP_035950921.1|gi|737989130| threonine synthase	5064	Nsco_NS_434_20203020_B_multivorans_HILIC1.53683.53683.5	controllerType=0 controllerNumber=1 scan=53683	136.759	Trypsin	B1	PAAFDGLESLPQRFEVVKADAQQVK	S{+1110}	1110	1109.55	1109.55	1109.55
37643:4	215	N.DFYHEMKDS{+300.095}NVLDK.V	NA	S{+300}	511.226	4	2041.88	2040.88	1	-1.6	192	NRagged	308.4	63.52	13.35	5.21	29	>WK07_RS07160 ref|WP_006401462.1|gi|493446106| ATP synthase subunit beta	1395	Nsco_NS_434_20203020_B_multivorans_HILIC1.34236.34236.4	controllerType=0 controllerNumber=1 scan=34236	93.1627	Trypsin	B1	DFYHEMKDSNVLDK	S{+300}	300	300.095	300.1	300.095
57861:5	589	R.LS{+1720.856}GQWADYTVAQLTAFQQGAGAR.N	NA	S{+1721}	832.818	5	4160.06	4160.06	0	0	166	Specific	308.4	104.34	3.52	5.8	26	>WK07_RS01885 ref|WP_012212561.1|gi|501168562| cytochrome c	360	Nsco_NS_434_20203020_B_multivorans_HILIC2.51462.51462.5	controllerType=0 controllerNumber=1 scan=51462	129.232	Trypsin	B2	LSGQWADYTVAQLTAFQQGAGAR	S{+1721}	1721	1720.86	1720.86	1720.86
48344:3	7	A.NASIYNGDINTDRS{+287.077}SSINQTAATVGLR.H	NA	S{+287}	1042.5	3	3125.47	3125.47	0	0	337	NRagged	308.42	33	0	7.09	375	>WK07_RS17305 ref|WP_048804585.1|gi|881127052| porin	3376	Nsco_NS_434_20203020_B_multivorans_HILIC1.43369.43369.3	controllerType=0 controllerNumber=1 scan=43369	114.496	Trypsin	B1	NASIYNGDINTDRSSSINQTAATVGLR	S{+287}	287	287.077	287.08	287.077
06789:4	589	T.DS{+507.351}IEHKLDR.G	NA	S{+507}	405.736	4	1619.92	1619.92	0	0	5	NRagged	308.42	28.02	5.2	2.16	9	>WK07_RS23345 ref|WP_006398038.1|gi|493442619| membrane protein	4548	Nsco_NS_434_20203020_B_multivorans_HILIC3.8122.8122.3	controllerType=0 controllerNumber=1 scan=8122	28.3426	Trypsin	B3	DSIEHKLDR	S{+507}	507	507.351	507.35	507.351
41249:3	48	H.LTFGS{+236.180}YHDVDSNENAFR.M	NA	S{+236}	737.026	3	2209.06	2208.06	1	-1.5	573	NRagged	308.43	89.81	1.53	4.63	73	>WK07_RS01710 ref|WP_006400661.1|gi|493445291| elongation factor G	325	Nsco_NS_434_20203020_B_multivorans_HILIC1.37160.37160.3	controllerType=0 controllerNumber=1 scan=37160	99.8924	Trypsin	B1	LTFGSYHDVDSNENAFR	S{+236}	236	236.18	236.18	236.18
54663:3	7	A.NASIYNGDINTDRSS{+273.099}SINQTAATVGLR.H	NA	S{+273}	1038.17	3	3112.5	3111.5	1	-1.1	337	NRagged	308.45	44.12	0	7.03	375	>WK07_RS17305 ref|WP_048804585.1|gi|881127052| porin	3376	Nsco_NS_434_20203020_B_multivorans_HILIC1.48566.48566.3	controllerType=0 controllerNumber=1 scan=48566	125.78	Trypsin	B1	NASIYNGDINTDRSSSINQTAATVGLR	S{+273}	273	273.099	273.1	273.099
61622:5	4	S.PLLYQHAS{+643.252}GGTTFDEVTIHFSRADGEGK.R	NA	S{+643}	736.75	5	3679.72	3676.72	3	-2.7	70	NRagged	308.45	97.22	0	5.12	376	>WK07_RS02280 ref|WP_006400546.1|gi|493445171| hypothetical protein	438	Nsco_NS_434_20203020_B_multivorans_HILIC2.54521.54521.5	controllerType=0 controllerNumber=1 scan=54521	135.792	Trypsin	B2	PLLYQHASGGTTFDEVTIHFSRADGEGK	S{+643}	643	643.252	643.25	643.252
51329:2	2	A.PAPAAS{+1157.986}TPAAATKPAK.S	NA	S{+1158}	1304.9	2	2608.79	2607.79	1	-1.3	134	NRagged	308.5	27.71	0	5.48	1033	>WK07_RS26025 ref|WP_059843946.1|gi|981645301| competence protein ComE	5072	Nsco_NS_434_20203020_B_multivorans_HILIC1.45779.45779.2	controllerType=0 controllerNumber=1 scan=45779	119.771	Trypsin	B1	PAPAASTPAAATKPAK	S{+1158}	1158	1157.99	1157.99	1157.99
64057:2	17	A.PAQAASGAAQQPAASAALS{+443.067}TIYFETGK.S	NA	S{+443}	1526.69	2	3052.37	3050.37	2	-2.2	414	NRagged	308.5	22.27	1.2	5.08	185	>WK07_RS28745 ref|WP_059844165.1|gi|981645520| cytochrome-c oxidase	5601	Nsco_NS_434_20203020_B_multivorans_HILIC1.56095.56095.2	controllerType=0 controllerNumber=1 scan=56095	142.008	Trypsin	B1	PAQAASGAAQQPAASAALSTIYFETGK	S{+443}	443	443.067	443.07	443.067
37666:3	48	G.TWS{+210.036}AQEEEAFKQPIRDQYER.Q	NA	S{+210}	907.747	3	2721.23	2721.23	0	0	468	NRagged	308.5	25.39	8.4	5.67	90	>WK07_RS17985 ref|WP_012216414.1|gi|501172626| methylcrotonoyl-CoA carboxylase	3503	Nsco_NS_434_20203020_B_multivorans_HILIC2.34420.34420.3	controllerType=0 controllerNumber=1 scan=34420	90.7819	Trypsin	B2	TWSAQEEEAFKQPIRDQYER	S{+210}	210	210.036	210.04	210.036
06026:4	11	Q.ALQQQQAS{+293.090}EAAQPAMHEEHHHGKK.A	NA	S{+293}	747.348	4	2986.37	2984.37	2	-2.2	45	NRagged	308.54	10.87	0	5.93	174	>WK07_RS21360 ref|WP_006413761.1|gi|493458518| hypothetical protein	4163	Nsco_NS_434_20203020_B_multivorans_HILIC3.7437.7437.4	controllerType=0 controllerNumber=1 scan=7437	26.9453	Trypsin	B3	ALQQQQASEAAQPAMHEEHHHGKK	S{+293}	293	293.09	293.09	293.09
66422:3	17	M.PEDTAGGTATASAPAEAASAPAQAAS{+994.427}GAAQQPAASAALSTIYFETGK.S	NA	S{+994}	1778.17	3	5332.5	5328.5	4	-2.5	394	NRagged	308.57	308.57	0	6.09	185	>WK07_RS28745 ref|WP_059844165.1|gi|981645520| cytochrome-c oxidase	5601	Nsco_NS_434_20203020_B_multivorans_HILIC1.58001.58001.3	controllerType=0 controllerNumber=1 scan=58001	146.254	Trypsin	B1	PEDTAGGTATASAPAEAASAPAQAASGAAQQPAASAALSTIYFETGK	S{+994}	994	994.427	994.43	994.427
44339:3	409	K.PQDVLAAKGES{+267.567}ALK.V	NA	S{+268}	565.79	3	1695.36	1694.36	1	-2	266	Specific	308.58	308.58	308.58	8.05	7	>WK07_RS16960 ref|WP_059842963.1|gi|981644122| peptide ABC transporter substrate-binding protein	3308	Nsco_NS_434_20203020_B_multivorans_HILIC2.40067.40067.5	controllerType=0 controllerNumber=1 scan=40067	104.103	Trypsin	B2	PQDVLAAKGESALK	S{+268}	268	267.567	267.57	267.567
38312:3	6	P.PPADNGAS{+817.347}QAQPFDPNRALQGK.T	NA	S{+817}	1033.16	3	3097.46	3096.46	1	-1.1	53	NRagged	308.58	9.4	1.55	6.99	272	>WK07_RS16945 ref|WP_043281040.1|gi|759561637| cell division protein	3305	Nsco_NS_434_20203020_B_multivorans_HILIC3.34489.34489.3	controllerType=0 controllerNumber=1 scan=34489	90.9325	Trypsin	B3	PPADNGASQAQPFDPNRALQGK	S{+817}	817	817.347	817.35	817.347
25341:2	78	N.GGTQVAVVDANGQVDNS{+369.140}SDAK.R	NA	S{+369}	1202.05	2	2403.1	2401.1	2	-2.8	350	NRagged	308.61	14.41	0	6.56	69	>WK07_RS22260 ref|WP_006408193.1|gi|493452916| lipoprotein	4338	Nsco_NS_434_20203020_B_multivorans_HILIC2.24545.24545.2	controllerType=0 controllerNumber=1 scan=24545	67.4744	Trypsin	B2	GGTQVAVVDANGQVDNSSDAK	S{+369}	369	369.14	369.14	369.14
75897:2	36	V.APADAALHAS{+1022.937}MR.D	NA	S{+1023}	1117.77	2	2234.54	2233.54	1	-1.5	598	NRagged	308.62	17.49	0	5.32	102	>WK07_RS16125 ref|WP_006399463.1|gi|493444072| RNA polymerase sigma factor RpoD	3147	Nsco_NS_434_20203020_B_multivorans_HILIC2.66284.66284.2	controllerType=0 controllerNumber=1 scan=66284	161.063	Trypsin	B2	APADAALHASMR	S{+1023}	1023	1022.94	1022.94	1022.94
63430:5	97	K.QHLQQFVYHS{+635.255}GTTMKPIFQIAR.A	NA	S{+635}	653.93	5	3265.62	3265.62	0	0	423	Specific	308.64	119.3	4	4.18	54	>WK07_RS12390 ref|WP_012467470.1|gi|501444021| malic enzyme	2419	Nsco_NS_434_20203020_B_multivorans_HILIC3.55163.55163.4	controllerType=0 controllerNumber=1 scan=55163	137.68	Trypsin	B3	QHLQQFVYHSGTTMKPIFQIAR	S{+635}	635	635.255	635.25	635.255
81686:5	482	L.PTGYHGAVS{+1297.685}AGVKPGSTVYIAGAGPVGMAAAASAR.L	NA	S{+1298}	900.469	5	4498.32	4497.32	1	-0.7	173	NRagged	308.64	14.64	2.19	5.22	12	>WK07_RS14150 ref|WP_006396349.1|gi|493440906| aldehyde dismutase	2760	Nsco_NS_434_20203020_B_multivorans_HILIC3.69947.69947.5	controllerType=0 controllerNumber=1 scan=69947	170.176	Trypsin	B3	PTGYHGAVSAGVKPGSTVYIAGAGPVGMAAAASAR	S{+1298}	1298	1297.68	1297.68	1297.68
41611:3	22	K.TAAYGHFGREEPEFS{+959.114}WEATDK.A	NA	S{+959}	1129.74	3	3387.2	3387.2	0	0	358	Specific	308.66	308.66	4.8	8.11	97	>WK07_RS08070 ref|WP_006407179.1|gi|493451902| methionine adenosyltransferase	1572	Nsco_NS_434_20203020_B_multivorans_HILIC2.37541.37541.3	controllerType=0 controllerNumber=1 scan=37541	97.8568	Trypsin	B2	TAAYGHFGREEPEFSWEATDK	S{+959}	959	959.114	959.11	959.114
47106:4	8	R.GSGANASIYNGDINTDRSS{+1056.852}SINQTAATVGLR.H	NA	S{+1057}	1042.6	4	4167.36	4167.36	0	0	333	Specific	308.74	90.21	0	6.87	318	>WK07_RS17305 ref|WP_048804585.1|gi|881127052| porin	3376	Nsco_NS_434_20203020_B_multivorans_HILIC2.42329.42329.3	controllerType=0 controllerNumber=1 scan=42329	109.211	Trypsin	B2	GSGANASIYNGDINTDRSSSINQTAATVGLR	S{+1057}	1057	1056.85	1056.85	1056.85
82299:2	45	S.PNPADPWAGS{+1190.505}ISR.N	NA	S{+1191}	1280.09	2	2559.18	2558.18	1	-1.3	429	NRagged	308.74	41.3	0	3.73	101	>WK07_RS19145 ref|WP_059843265.1|gi|981644504| TonB-dependent receptor	3733	Nsco_NS_434_20203020_B_multivorans_HILIC2.71312.71312.2	controllerType=0 controllerNumber=1 scan=71312	171.83	Trypsin	B2	PNPADPWAGSISR	S{+1191}	1191	1190.51	1190.51	1190.51
69930:5	14	S.YS{+1109.493}VKDEYQPLLQQHAQYLK.S	NA	S{+1109}	693.345	5	3462.7	3460.7	2	-1.9	72	NRagged	308.75	17.19	0	6.1	251	>WK07_RS11620 ref|WP_059842331.1|gi|981643390| peptidoglycan-associated lipoprotein	2270	Nsco_NS_434_20203020_B_multivorans_HILIC3.60380.60380.5	controllerType=0 controllerNumber=1 scan=60380	149.052	Trypsin	B3	YSVKDEYQPLLQQHAQYLK	S{+1109}	1109	1109.49	1109.49	1109.49
32235:6	1895	R.DYGGVVPELAS{+1938.009}RDHIRR.A	NA	S{+1938}	647.176	6	3878.02	3878.02	0	0	38	Specific	308.77	308.77	2.14	7.25	1	>WK07_RS16150 ref|WP_006399455.1|gi|493444063| N(6)-L-threonylcarbamoyladenine synthase TsaD	3152	Nsco_NS_434_20203020_B_multivorans_HILIC3.29591.29591.3	controllerType=0 controllerNumber=1 scan=29591	79.1607	Trypsin	B3	DYGGVVPELASRDHIRR	S{+1938}	1938	1938.01	1938.01	1938.01
68108:3	5	N.GTNVDSKGNAIGVQPGVS{+1877.860}AINNGYAGAQSQQR.V	NA	S{+1878}	1679.48	3	5036.42	5036.42	0	0	237	NRagged	308.8	30.35	0	5.4	438	>WK07_RS09835 ref|WP_059841917.1|gi|981642976| porin	1920	Nsco_NS_434_20203020_B_multivorans_HILIC2.59701.59701.3	controllerType=0 controllerNumber=1 scan=59701	146.759	Trypsin	B2	GTNVDSKGNAIGVQPGVSAINNGYAGAQSQQR	S{+1878}	1878	1877.86	1877.86	1877.86
12257:4	199	R.AHAS{+1804.655}AAHASTPAAPTSSAPPDAASQPTAR.Q	NA	S{+1805}	1126.24	4	4501.95	4501.95	0	0	70	Specific	308.81	308.81	10	7.53	33	>WK07_RS12150 ref|WP_059842394.1|gi|981643453| hypothetical protein	2372	Nsco_NS_434_20203020_B_multivorans_HILIC3.13441.13441.4	controllerType=0 controllerNumber=1 scan=13441	40.6564	Trypsin	B3	AHASAAHASTPAAPTSSAPPDAASQPTAR	S{+1805}	1805	1804.65	1804.65	1804.65
66505:4	90	E.EQETQFS{+512.283}C[+57.021]EVMPLEPDHADSAETEALRR.A	NA	C[+57], S{+512}	947.691	4	3787.74	3787.74	0	0	108	NRagged	308.82	20.47	0	4.9	41	>WK07_RS23140 ref|WP_006402240.1|gi|493446895| peptidase	4509	Nsco_NS_434_20203020_B_multivorans_HILIC2.58435.58435.4	controllerType=0 controllerNumber=1 scan=58435	144.189	Trypsin	B2	EQETQFSCEVMPLEPDHADSAETEALRR	,S{+512}	,+512	512.283	512.28	512.283
76231:5	3	K.DLDKLNHYS{+680.849}FGDVKGELIDQLGVR.D	NA	S{+681}	683.657	5	3414.25	3412.25	2	-2	98	Specific	308.82	61.98	0	6.78	537	>WK07_RS23045 ref|WP_004192241.1|gi|490296783| alkyl hydroperoxide reductase	4491	Nsco_NS_434_20203020_B_multivorans_HILIC3.65674.65674.3	controllerType=0 controllerNumber=1 scan=65674	160.899	Trypsin	B3	DLDKLNHYSFGDVKGELIDQLGVR	S{+681}	681	680.849	680.85	680.849
36207:5	207	V.PGDAGEQAGWHNAQLDFS{+1280.587}K.S	NA	S{+1281}	662.707	5	3309.51	3308.51	1	-1	32	NRagged	308.85	308.85	13.72	4.97	33	>WK07_RS27205 ref|WP_048805777.1|gi|881132675| tryptophan 2,3-dioxygenase	5303	Nsco_NS_434_20203020_B_multivorans_HILIC2.33234.33234.5	controllerType=0 controllerNumber=1 scan=33234	87.946	Trypsin	B2	PGDAGEQAGWHNAQLDFSK	S{+1281}	1281	1280.59	1280.59	1280.59
29134:3	127	N.SYLAQS{+368.186}DPSDVARVEDR.T	NA	S{+368}	759.37	3	2276.1	2276.1	0	0	76	NRagged	308.86	69.13	21.84	3.67	52	>WK07_RS10575 ref|WP_006403485.1|gi|493448159| phosphoenolpyruvate carboxykinase	2066	Nsco_NS_434_20203020_B_multivorans_HILIC1.27343.27343.3	controllerType=0 controllerNumber=1 scan=27343	76.7739	Trypsin	B1	SYLAQSDPSDVARVEDR	S{+368}	368	368.186	368.19	368.186
72112:4	24	S.PTWSGIESEHVS{+544.324}YNAGYVNVHELVPWR.T	NA	S{+544}	918.713	4	3671.83	3670.83	1	-0.9	1015	NRagged	308.89	9.62	4.36	5.12	95	>WK07_RS27950 ref|WP_059844105.1|gi|981645460| nitrate reductase	5448	Nsco_NS_434_20203020_B_multivorans_HILIC1.62615.62615.4	controllerType=0 controllerNumber=1 scan=62615	156.606	Trypsin	B1	PTWSGIESEHVSYNAGYVNVHELVPWR	S{+544}	544	544.324	544.32	544.324
10706:4	13	Q.AS{+807.390}EAAQPAMHEEHHHGK.K	NA	S{+807}	669.561	4	2675.22	2674.22	1	-1.3	51	NRagged	308.9	28.05	7.66	3.96	135	>WK07_RS21360 ref|WP_006413761.1|gi|493458518| hypothetical protein	4163	Nsco_NS_434_20203020_B_multivorans_HILIC1.12464.12464.4	controllerType=0 controllerNumber=1 scan=12464	40.2042	Trypsin	B1	ASEAAQPAMHEEHHHGK	S{+807}	807	807.39	807.39	807.39
56531:3	242	K.VFGTQQFQNDAMS{+1190.581}AQYDAYAK.Y	NA	S{+1191}	1191.89	3	3573.65	3573.65	0	0	115	Specific	308.92	200.04	19	6.45	15	>WK07_RS01205 ref|WP_006413207.1|gi|493457961| hypothetical protein	229	Nsco_NS_434_20203020_B_multivorans_HILIC1.50132.50132.3	controllerType=0 controllerNumber=1 scan=50132	129.126	Trypsin	B1	VFGTQQFQNDAMSAQYDAYAK	S{+1191}	1191	1190.58	1190.58	1190.58
48432:3	27	K.PVVGDNGS{+777.376}GMHVHQSIWK.D	NA	S{+777}	909.113	3	2725.33	2725.33	0	0	262	Specific	308.92	13.59	5.44	2.79	122	>WK07_RS21980 ref|WP_006401979.1|gi|493446630| glutamine synthetase	4283	Nsco_NS_434_20203020_B_multivorans_HILIC3.42953.42953.3	controllerType=0 controllerNumber=1 scan=42953	111.077	Trypsin	B3	PVVGDNGSGMHVHQSIWK	S{+777}	777	777.376	777.38	777.376
63309:4	1	K.LNHYS{+471.235}FGDVKGELIDQLGVRDK.E	NA	S{+471}	744.388	4	2974.53	2974.53	0	0	102	Specific	308.94	18.83	18.83	5.45	526	>WK07_RS23045 ref|WP_004192241.1|gi|490296783| alkyl hydroperoxide reductase	4491	Nsco_NS_434_20203020_B_multivorans_HILIC1.55516.55516.4	controllerType=0 controllerNumber=1 scan=55516	140.761	Trypsin	B1	LNHYSFGDVKGELIDQLGVRDK	S{+471}	471	471.235	471.24	471.235
82922:3	155	G.AAPAAAAPQAS{+1978.082}APAPAPAAAAPAAAPAPAPAPAK.A	NA	S{+1978}	1602.2	3	4804.59	4802.59	2	-1.4	201	NRagged	308.99	80.51	0	6.69	29	>WK07_RS22045 ref|WP_059843553.1|gi|981644879| dihydrolipoamide acetyltransferase	4295	Nsco_NS_434_20203020_B_multivorans_HILIC1.71294.71294.3	controllerType=0 controllerNumber=1 scan=71294	174.902	Trypsin	B1	AAPAAAAPQASAPAPAPAAAAPAAAPAPAPAPAK	S{+1978}	1978	1978.08	1978.08	1978.08
21764:3	360	R.GGPAMPASNERPVAPASAPAS{+568.214}GSAAAPK.-	NA	S{+568}	1029.16	3	3085.47	3085.47	0	0	209	Specific	308.99	308.99	53.84	5.96	34	>WK07_RS00610 ref|WP_059840170.1|gi|981641229| hypothetical protein	119	Nsco_NS_434_20203020_B_multivorans_HILIC1.21543.21543.3	controllerType=0 controllerNumber=1 scan=21543	62.5947	Trypsin	B1	GGPAMPASNERPVAPASAPASGSAAAPK	S{+568}	568	568.214	568.21	568.214
05107:2	105	R.PAQAAPDS{+567.215}AASGTPGRQT.-	NA	S{+567}	1126.02	2	2251.02	2250.02	1	-1.5	380	CRagged	309.06	309.06	0	7.87	76	>WK07_RS00030 ref|WP_012213377.1|gi|501169399| MexX family efflux pump subunit	6	Nsco_NS_434_20203020_B_multivorans_HILIC1.7042.7042.2	controllerType=0 controllerNumber=1 scan=7042	27.5024	Trypsin	B1	PAQAAPDSAASGTPGRQT	S{+567}	567	567.215	567.22	567.215
07592:4	602	R.GKLPS{+462.186}ALAPHRDK.L	NA	S{+462}	464.001	4	1852.98	1851.98	1	-1.8	185	Specific	309.14	44.83	0	6.78	9	>WK07_RS22750 ref|WP_012213143.1|gi|501169144| phosphoenolpyruvate synthase regulatory protein	4432	Nsco_NS_434_20203020_B_multivorans_HILIC3.8876.8876.4	controllerType=0 controllerNumber=1 scan=8876	29.6924	Trypsin	B3	GKLPSALAPHRDK	S{+462}	462	462.186	462.19	462.186
07593:4	602	R.GKLPS{+462.229}ALAPHRDK.L	NA	S{+462}	464.012	4	1853.03	1852.03	1	-1.8	185	Specific	309.14	44.83	0	6.78	9	>WK07_RS22750 ref|WP_012213143.1|gi|501169144| phosphoenolpyruvate synthase regulatory protein	4432	Nsco_NS_434_20203020_B_multivorans_HILIC3.8876.8876.4	controllerType=0 controllerNumber=1 scan=8876	29.6924	Trypsin	B3	GKLPSALAPHRDK	S{+462}	462	462.229	462.23	462.229
46772:5	33	M.PKPVVGDNGS{+568.223}GMHVHQSIWK.D	NA	S{+568}	549.07	5	2741.32	2741.32	0	0	260	NRagged	309.18	4.19	0	4.04	122	>WK07_RS21980 ref|WP_006401979.1|gi|493446630| glutamine synthetase	4283	Nsco_NS_434_20203020_B_multivorans_HILIC1.42046.42046.5	controllerType=0 controllerNumber=1 scan=42046	111.533	Trypsin	B1	PKPVVGDNGSGMHVHQSIWK	S{+568}	568	568.223	568.22	568.223
55549:5	1160	R.DALQRERDNLES{+578.392}ALADC[+57.021]VTR.A	NA	C[+57], S{+578}	583.31	5	2912.52	2910.52	2	-2.3	298	Specific	309.18	216.32	0	6.95	5	>WK07_RS01130 ref|WP_059840300.1|gi|981641359| hypothetical protein	215	Nsco_NS_434_20203020_B_multivorans_HILIC1.49370.49370.4	controllerType=0 controllerNumber=1 scan=49370	127.467	Trypsin	B1	DALQRERDNLESALADCVTR	,S{+578}	,+578	578.392	578.39	578.392
50716:3	161	K.AADAGGSKPAAGAAGAPGAPAAPAPVPVPAS{+594.213}AVAGSAAQ.-	NA	S{+594}	1258.62	3	3773.84	3771.84	2	-1.8	151	CRagged	309.19	212.83	0	7.89	64	>WK07_RS02065 ref|WP_006406986.1|gi|493451709| outer membrane lipid asymmetry maintenance protein MlaD	396	Nsco_NS_434_20203020_B_multivorans_HILIC3.44831.44831.3	controllerType=0 controllerNumber=1 scan=44831	115.372	Trypsin	B3	AADAGGSKPAAGAAGAPGAPAAPAPVPVPASAVAGSAAQ	S{+594}	594	594.213	594.21	594.213
21383:4	344	Q.PIEHADDDVDNGYDRPS{+240.130}K.S	NA	S{+240}	572.014	4	2285.03	2283.03	2	-2.9	12	NRagged	309.22	219.9	0	6.86	25	>WK07_RS25755 ref|WP_006406225.1|gi|493450947| hypothetical protein	5019	Nsco_NS_434_20203020_B_multivorans_HILIC3.21030.21030.4	controllerType=0 controllerNumber=1 scan=21030	58.6332	Trypsin	B3	PIEHADDDVDNGYDRPSK	S{+240}	240	240.13	240.13	240.13
74376:3	39	R.VYS{+528.250}GLMDMMNDDELRGVIGHEMGHVALGHSK.K	NA	S{+528}	1310.61	3	3929.82	3926.82	3	-2.6	115	Specific	309.25	51.71	10.98	8.19	95	>WK07_RS26365 ref|WP_059843973.1|gi|981645328| peptidase	5138	Nsco_NS_434_20203020_B_multivorans_HILIC2.65061.65061.3	controllerType=0 controllerNumber=1 scan=65061	158.466	Trypsin	B2	VYSGLMDMMNDDELRGVIGHEMGHVALGHSK	S{+528}	528	528.25	528.25	528.25
44746:4	55	N.PDEVQYLNAHGTS{+453.054}TPLGDKNESDAVK.A	NA	S{+453}	810.601	4	3239.38	3238.38	1	-1	293	NRagged	309.28	116.07	0	4.85	64	>WK07_RS25535 ref|WP_059843910.1|gi|981645265| beta-ketoacyl-[acyl-carrier-protein] synthase II	4976	Nsco_NS_434_20203020_B_multivorans_HILIC3.39884.39884.4	controllerType=0 controllerNumber=1 scan=39884	103.984	Trypsin	B3	PDEVQYLNAHGTSTPLGDKNESDAVK	S{+453}	453	453.054	453.05	453.054
43879:3	597	S.TS{+1270.581}VNAGYLYDDPAGR.T	NA	S{+1271}	957.113	3	2869.33	2869.33	0	0	563	NRagged	309.29	15.03	15.03	3.75	14	>WK07_RS00050 ref|WP_059840051.1|gi|981641110| fimbrial protein	10	Nsco_NS_434_20203020_B_multivorans_HILIC1.39620.39620.3	controllerType=0 controllerNumber=1 scan=39620	106.043	Trypsin	B1	TSVNAGYLYDDPAGR	S{+1271}	1271	1270.58	1270.58	1270.58
80752:5	57	R.HNAIVC[+57.021]NIGHFDS{+582.495}EIDVASTR.Q	NA	C[+57], S{+582}	588.728	5	2939.61	2937.61	2	-2.3	334	Specific	309.32	309.32	0	7.23	64	>WK07_RS15605 ref|WP_006401380.1|gi|493446022| adenosylhomocysteinase	3046	Nsco_NS_434_20203020_B_multivorans_HILIC1.69605.69605.4	controllerType=0 controllerNumber=1 scan=69605	172.131	Trypsin	B1	HNAIVCNIGHFDSEIDVASTR	,S{+582}	,+582	582.495	582.5	582.495
70789:4	68	K.PQDAQALQAAAPS{+1372.658}DASGAQAAAAPADAATVGAVPDASVQSTPLQPPAPISNSSGVHPGNPK.A	NA	S{+1373}	1768.62	4	7071.47	7066.47	5	-2.4	201	Specific	309.33	309.33	2.4	7.07	84	>WK07_RS15695 ref|WP_035953385.1|gi|737991603| BON domain protein	3064	Nsco_NS_434_20203020_B_multivorans_HILIC1.61536.61536.4	controllerType=0 controllerNumber=1 scan=61536	154.087	Trypsin	B1	PQDAQALQAAAPSDASGAQAAAAPADAATVGAVPDASVQSTPLQPPAPISNSSGVHPGNPK	S{+1373}	1373	1372.66	1372.66	1372.66
16048:4	23	D.PDQS{+815.404}LEK.L	NA	S{+815}	408.709	4	1631.81	1631.81	0	0	151	NRagged	309.36	64.46	64.46	0.85	134	>WK07_RS28210 ref|WP_054316360.1|gi|933603119| Clp protease ClpC	5498	Nsco_NS_434_20203020_B_multivorans_HILIC1.17000.17000.2	controllerType=0 controllerNumber=1 scan=17000	51.6353	Trypsin	B1	PDQSLEK	S{+815}	815	815.404	815.4	815.404
86326:3	1	K.TVGDKLEAFTVVAAKPGFNNHEENGQS{+532.313}AFETVTEASFPGK.W	NA	S{+532}	1587.46	3	4760.37	4756.37	4	-2.8	3	Specific	309.37	172.43	0	8.7	554	>WK07_RS23045 ref|WP_004192241.1|gi|490296783| alkyl hydroperoxide reductase	4491	Nsco_NS_434_20203020_B_multivorans_HILIC2.74518.74518.3	controllerType=0 controllerNumber=1 scan=74518	177.803	Trypsin	B2	TVGDKLEAFTVVAAKPGFNNHEENGQSAFETVTEASFPGK	S{+532}	532	532.313	532.31	532.313
16931:3	2	A.APAPAPAAS{+1619.696}TPAAATKPAK.S	NA	S{+1620}	1103.55	3	3308.63	3308.63	0	0	131	NRagged	309.38	17.95	0	5.5	1033	>WK07_RS26025 ref|WP_059843946.1|gi|981645301| competence protein ComE	5072	Nsco_NS_434_20203020_B_multivorans_HILIC1.17674.17674.3	controllerType=0 controllerNumber=1 scan=17674	53.3219	Trypsin	B1	APAPAPAASTPAAATKPAK	S{+1620}	1620	1619.7	1619.7	1619.7
38636:5	485	R.SHNVPGS{+1450.788}IGMAQDPGRVFPGK.R	NA	S{+1451}	721.579	5	3603.86	3601.86	2	-1.9	142	Specific	309.38	146.69	0	7.52	23	>WK07_RS01725 ref|WP_012212557.1|gi|501168558| 50S ribosomal protein L3	328	Nsco_NS_434_20203020_B_multivorans_HILIC3.34744.34744.3	controllerType=0 controllerNumber=1 scan=34744	91.4852	Trypsin	B3	SHNVPGSIGMAQDPGRVFPGK	S{+1451}	1451	1450.79	1450.79	1450.79
18490:4	4	F.GS{+1103.437}PAIKGESADK.D	NA	S{+1103}	566.514	4	2263.03	2263.03	0	0	9	NRagged	309.41	30.1	20.43	2.88	376	>WK07_RS02280 ref|WP_006400546.1|gi|493445171| hypothetical protein	438	Nsco_NS_434_20203020_B_multivorans_HILIC2.18982.18982.4	controllerType=0 controllerNumber=1 scan=18982	54.8312	Trypsin	B2	GSPAIKGESADK	S{+1103}	1103	1103.44	1103.44	1103.44
70562:2	12	A.AQASIGS{+652.307}YGYAGTK.S	NA	S{+652}	1013.49	2	2025.98	2025.98	0	0	360	NRagged	309.43	5.32	1.78	5.52	390	>WK07_RS15170 ref|WP_048803848.1|gi|881122298| porin	2960	Nsco_NS_434_20203020_B_multivorans_HILIC2.61717.61717.4	controllerType=0 controllerNumber=1 scan=61717	151.024	Trypsin	B2	AQASIGSYGYAGTK	S{+652}	652	652.307	652.31	652.307
85277:2	4	Q.PGVSAINNGYAGAQS{+683.821}QQR.V	NA	S{+684}	1251.86	2	2502.71	2501.71	1	-1.3	251	NRagged	309.43	64.6	1.7	4.4	501	>WK07_RS09835 ref|WP_059841917.1|gi|981642976| porin	1920	Nsco_NS_434_20203020_B_multivorans_HILIC3.72769.72769.2	controllerType=0 controllerNumber=1 scan=72769	175.243	Trypsin	B3	PGVSAINNGYAGAQSQQR	S{+684}	684	683.821	683.82	683.821
29736:5	134	D.PEGYQYATSFGS{+1268.650}GKK.H	NA	S{+1269}	578.49	5	2888.42	2888.42	0	0	90	NRagged	309.45	53.45	8.98	5.72	61	>WK07_RS28460 ref|WP_006398257.1|gi|493442842| organic solvent tolerance protein OstA	5545	Nsco_NS_434_20203020_B_multivorans_HILIC2.28030.28030.5	controllerType=0 controllerNumber=1 scan=28030	75.7888	Trypsin	B2	PEGYQYATSFGSGKK	S{+1269}	1269	1268.65	1268.65	1268.65
18701:4	4	H.MHMQFGS{+413.175}PAIKGESADK.D	NA	S{+413}	562.515	4	2247.04	2247.04	0	0	4	NRagged	309.51	1.53	1.53	4.09	376	>WK07_RS02280 ref|WP_006400546.1|gi|493445171| hypothetical protein	438	Nsco_NS_434_20203020_B_multivorans_HILIC2.19160.19160.4	controllerType=0 controllerNumber=1 scan=19160	55.2495	Trypsin	B2	MHMQFGSPAIKGESADK	S{+413}	413	413.175	413.18	413.175
19445:3	333	H.GADASGYGAQPAPVVHS{+332.116}GAPAAATSNAR.D	NA	S{+332}	961.786	3	2883.34	2883.34	0	0	65	NRagged	309.53	44.47	8.4	6.79	19	>WK07_RS23970 ref|WP_006396407.1|gi|493440965| purine-nucleoside phosphorylase	4670	Nsco_NS_434_20203020_B_multivorans_HILIC2.19806.19806.3	controllerType=0 controllerNumber=1 scan=19806	56.7591	Trypsin	B2	GADASGYGAQPAPVVHSGAPAAATSNAR	S{+332}	332	332.116	332.12	332.116
47098:4	185	F.DDGELNAS{+333.131}YNC[+57.021]LDRHVEAGNGQR.V	NA	C[+57], S{+333}	731.822	4	2924.26	2923.26	1	-1.1	51	NRagged	309.56	130.92	0.98	5.19	32	>WK07_RS27870 ref|WP_059844092.1|gi|981645447| acetyl-coenzyme A synthetase	5432	Nsco_NS_434_20203020_B_multivorans_HILIC1.42323.42323.4	controllerType=0 controllerNumber=1 scan=42323	112.171	Trypsin	B1	DDGELNASYNCLDRHVEAGNGQR	,S{+333}	,+333	333.131	333.13	333.131
16421:3	316	K.KLQQWSQQNAAGAKPAS{+666.230}NP.-	NA	S{+666}	898.092	3	2692.26	2690.26	2	-2.5	124	CRagged	309.57	188.9	0	7.34	58	>WK07_RS20185 ref|WP_059843369.1|gi|981644638| hypothetical protein	3939	Nsco_NS_434_20203020_B_multivorans_HILIC1.17288.17288.3	controllerType=0 controllerNumber=1 scan=17288	52.3492	Trypsin	B1	KLQQWSQQNAAGAKPASNP	S{+666}	666	666.23	666.23	666.23
15506:4	83	R.KAVPAGGGGGS{+1752.720}APTR.E	NA	S{+1753}	759.857	4	3036.41	3035.41	1	-1.1	1286	Specific	309.59	67.4	0	5.69	42	>WK07_RS03795 ref|WP_059840774.1|gi|981641833| alpha-2-macroglobulin	733	Nsco_NS_434_20203020_B_multivorans_HILIC1.16555.16555.4	controllerType=0 controllerNumber=1 scan=16555	50.5643	Trypsin	B1	KAVPAGGGGGSAPTR	S{+1753}	1753	1752.72	1752.72	1752.72
78591:5	3	H.YS{+360.180}FGDVKGELIDQLGVRDK.E	NA	S{+360}	501.063	5	2501.29	2499.29	2	-2.7	105	NRagged	309.59	47.28	0	6.79	537	>WK07_RS23045 ref|WP_004192241.1|gi|490296783| alkyl hydroperoxide reductase	4491	Nsco_NS_434_20203020_B_multivorans_HILIC3.67521.67521.5	controllerType=0 controllerNumber=1 scan=67521	164.85	Trypsin	B3	YSFGDVKGELIDQLGVRDK	S{+360}	360	360.18	360.18	360.18
42793:3	150	R.DDDAADVQAGVAHDEPPAS{+568.212}EAVAAAPAPAPAPK.A	NA	S{+568}	1230.9	3	3690.68	3689.68	1	-0.9	112	Specific	309.62	309.62	71.84	6.41	33	>WK07_RS15245 ref|WP_059842823.1|gi|981643937| sporulation protein	2975	Nsco_NS_434_20203020_B_multivorans_HILIC2.38497.38497.3	controllerType=0 controllerNumber=1 scan=38497	100.043	Trypsin	B2	DDDAADVQAGVAHDEPPASEAVAAAPAPAPAPK	S{+568}	568	568.212	568.21	568.212
51362:3	144	S.SAAAPNAGS{+1928.813}SPAAGGPQTSASNVDK.S	NA	S{+1929}	1381.96	3	4143.86	4141.86	2	-1.6	37	NRagged	309.67	44.22	0	6.19	34	>WK07_RS02340 ref|WP_059840445.1|gi|981641504| peptidase M1	450	Nsco_NS_434_20203020_B_multivorans_HILIC3.45330.45330.3	controllerType=0 controllerNumber=1 scan=45330	116.466	Trypsin	B3	SAAAPNAGSSPAAGGPQTSASNVDK	S{+1929}	1929	1928.81	1928.81	1928.81
14921:4	1388	D.PDDPDRGYVAAS{+222.115}DSRR.D	NA	S{+222}	500.741	4	1999.94	1998.94	1	-1.7	524	NRagged	309.7	134.61	0	7.84	5	>WK07_RS26755 ref|WP_059844000.1|gi|981645355| gamma-glutamyltransferase	5215	Nsco_NS_434_20203020_B_multivorans_HILIC2.16018.16018.4	controllerType=0 controllerNumber=1 scan=16018	47.7873	Trypsin	B2	PDDPDRGYVAASDSRR	S{+222}	222	222.115	222.12	222.115
71206:2	4	Q.PGVSAINNGYAGAQS{+696.830}QQR.V	NA	S{+697}	1258.36	2	2515.72	2514.72	1	-1.3	251	NRagged	309.75	107.29	0	6.08	472	>WK07_RS09835 ref|WP_059841917.1|gi|981642976| porin	1920	Nsco_NS_434_20203020_B_multivorans_HILIC1.61876.61876.2	controllerType=0 controllerNumber=1 scan=61876	154.841	Trypsin	B1	PGVSAINNGYAGAQSQQR	S{+697}	697	696.83	696.83	696.83
66094:4	19	K.QVADARNGKMPEDTAGGTATASAPAEAAS{+669.233}APAQAASGAAQQPAASAALSTIYFETGK.S	NA	S{+669}	1519.71	4	6075.83	6073.83	2	-1.1	384	Specific	309.79	75.57	11.63	5.7	182	>WK07_RS28745 ref|WP_059844165.1|gi|981645520| cytochrome-c oxidase	5601	Nsco_NS_434_20203020_B_multivorans_HILIC3.57277.57277.4	controllerType=0 controllerNumber=1 scan=57277	142.314	Trypsin	B3	QVADARNGKMPEDTAGGTATASAPAEAASAPAQAASGAAQQPAASAALSTIYFETGK	S{+669}	669	669.233	669.23	669.233
84555:3	103	A.PAAAAPAAAPAAS{+1383.661}GGTLEVKVPDIGDYK.D	NA	S{+1384}	1331.68	3	3993.02	3992.02	1	-0.8	108	NRagged	309.8	42.19	0.98	7.17	35	>WK07_RS22045 ref|WP_059843553.1|gi|981644879| dihydrolipoamide acetyltransferase	4295	Nsco_NS_434_20203020_B_multivorans_HILIC3.72199.72199.3	controllerType=0 controllerNumber=1 scan=72199	174.423	Trypsin	B3	PAAAAPAAAPAASGGTLEVKVPDIGDYK	S{+1384}	1384	1383.66	1383.66	1383.66
40266:4	1373	E.DDTALS{+1175.491}DELAHDR.R	NA	S{+1175}	659.291	4	2634.14	2633.14	1	-1.3	96	NRagged	309.8	2.22	0	4.71	2	>WK07_RS03055 ref|WP_039224161.1|gi|746163816| hypothetical protein	590	Nsco_NS_434_20203020_B_multivorans_HILIC3.36032.36032.4	controllerType=0 controllerNumber=1 scan=36032	94.4341	Trypsin	B3	DDTALSDELAHDR	S{+1175}	1175	1175.49	1175.49	1175.49
18625:3	5	Q.FGS{+940.375}PAIKGESADK.D	NA	S{+940}	749.684	3	2247.04	2247.04	0	0	8	NRagged	309.82	26.94	8.01	3.01	323	>WK07_RS02280 ref|WP_006400546.1|gi|493445171| hypothetical protein	438	Nsco_NS_434_20203020_B_multivorans_HILIC3.18777.18777.3	controllerType=0 controllerNumber=1 scan=18777	53.3749	Trypsin	B3	FGSPAIKGESADK	S{+940}	940	940.375	940.38	940.375
45600:2	94	K.KAVSKGDAVQLIGFGS{+725.883}FGSGK.R	NA	S{+726}	1390	2	2778.99	2778.99	0	0	34	Specific	309.93	153.76	0	6.8	56	>WK07_RS06970 ref|WP_006401505.1|gi|493446149| DNA-binding protein HU-alpha	1357	Nsco_NS_434_20203020_B_multivorans_HILIC1.41001.41001.2	controllerType=0 controllerNumber=1 scan=41001	109.228	Trypsin	B1	KAVSKGDAVQLIGFGSFGSGK	S{+726}	726	725.883	725.88	725.883
14219:3	61	K.LDRIEIDS{+409.168}PHAR.F	NA	S{+409}	610.977	3	1830.92	1830.92	0	0	280	Specific	309.94	82.94	2.18	4.19	70	>WK07_RS15810 ref|WP_006401309.1|gi|493445950| MFS transporter	3086	Nsco_NS_434_20203020_B_multivorans_HILIC2.15355.15355.3	controllerType=0 controllerNumber=1 scan=15355	46.1747	Trypsin	B2	LDRIEIDSPHAR	S{+409}	409	409.168	409.17	409.168
31336:3	4	V.EAYQHAS{+774.406}GNTLNGGK.I	NA	S{+774}	774.382	3	2321.13	2321.13	0	0	365	NRagged	309.97	81.31	1.34	2.86	501	>WK07_RS09835 ref|WP_059841917.1|gi|981642976| porin	1920	Nsco_NS_434_20203020_B_multivorans_HILIC3.28922.28922.3	controllerType=0 controllerNumber=1 scan=28922	77.5372	Trypsin	B3	EAYQHASGNTLNGGK	S{+774}	774	774.406	774.41	774.406
53392:5	1	N.HYS{+226.151}FGDVKGELIDQLGVRDK.E	NA	S{+226}	501.269	5	2502.32	2502.32	0	0	104	NRagged	310.01	26.71	0	6.47	526	>WK07_RS23045 ref|WP_004192241.1|gi|490296783| alkyl hydroperoxide reductase	4491	Nsco_NS_434_20203020_B_multivorans_HILIC1.47553.47553.5	controllerType=0 controllerNumber=1 scan=47553	123.629	Trypsin	B1	HYSFGDVKGELIDQLGVRDK	S{+226}	226	226.151	226.15	226.151
19027:2	136	A.PAADTS{+1341.359}ASAPAPAK.K	NA	S{+1341}	1298.5	2	2595.99	2595.99	0	0	27	NRagged	310.02	75.96	0	5.4	91	>WK07_RS15745 ref|WP_006413521.1|gi|493458278| hypothetical protein	3073	Nsco_NS_434_20203020_B_multivorans_HILIC1.19336.19336.2	controllerType=0 controllerNumber=1 scan=19336	57.3041	Trypsin	B1	PAADTSASAPAPAK	S{+1341}	1341	1341.36	1341.36	1341.36
39624:5	872	I.AIATGSRPS{+253.003}LPPRPGIEHAITSR.E	NA	S{+253}	528.47	5	2638.32	2637.32	1	-1.3	135	NRagged	310.05	58.75	0	6.69	7	>WK07_RS07660 ref|WP_035952629.1|gi|737990847| glutathione reductase	1490	Nsco_NS_434_20203020_B_multivorans_HILIC1.35800.35800.5	controllerType=0 controllerNumber=1 scan=35800	96.7346	Trypsin	B1	AIATGSRPSLPPRPGIEHAITSR	S{+253}	253	253.003	253	253.003
10870:3	160	N.PAESHPQNDFINS{+313.165}AR.K	NA	S{+313}	666.323	3	1996.95	1995.95	1	-1.7	4	NRagged	310.09	182.79	2.46	4.92	28	>WK07_RS21155 ref|WP_012467604.1|gi|501444155| RNA chaperone Hfq	4122	Nsco_NS_434_20203020_B_multivorans_HILIC1.12595.12595.3	controllerType=0 controllerNumber=1 scan=12595	40.5119	Trypsin	B1	PAESHPQNDFINSAR	S{+313}	313	313.165	313.17	313.165
36969:2	259	D.WDEAKNGGANDPGVQS{+426.143}VR.R	NA	S{+426}	1163.52	2	2326.04	2326.04	0	0	188	NRagged	310.11	15.92	15.92	3.7	43	>WK07_RS19565 ref|WP_006413476.1|gi|493458232| transaldolase	3816	Nsco_NS_434_20203020_B_multivorans_HILIC1.33702.33702.2	controllerType=0 controllerNumber=1 scan=33702	91.9004	Trypsin	B1	WDEAKNGGANDPGVQSVR	S{+426}	426	426.143	426.14	426.143
21814:2	70	Q.ELS{+380.893}DDDAGNHEVQDSR.I	NA	S{+381}	1084.82	2	2168.64	2167.64	1	-1.5	160	NRagged	310.11	54.89	0	6.49	38	>WK07_RS02225 ref|WP_059840424.1|gi|981641483| hypothetical protein	427	Nsco_NS_434_20203020_B_multivorans_HILIC2.21759.21759.2	controllerType=0 controllerNumber=1 scan=21759	61.2142	Trypsin	B2	ELSDDDAGNHEVQDSR	S{+381}	381	380.893	380.89	380.893
63032:4	17	I.PFSYYDQNQQVVGYS{+1710.932}R.E	NA	S{+1711}	916.213	4	3661.83	3661.83	0	0	47	NRagged	310.14	147.27	18.45	5.46	138	>WK07_RS12200 ref|WP_006408338.1|gi|493453061| ABC transporter	2381	Nsco_NS_434_20203020_B_multivorans_HILIC2.55624.55624.4	controllerType=0 controllerNumber=1 scan=55624	138.15	Trypsin	B2	PFSYYDQNQQVVGYSR	S{+1711}	1711	1710.93	1710.93	1710.93
48035:2	1	A.PAPAAS{+1157.969}TPAAATKPAK.S	NA	S{+1158}	1304.39	2	2607.77	2607.77	0	0	134	NRagged	310.15	4.7	0	5.29	1138	>WK07_RS26025 ref|WP_059843946.1|gi|981645301| competence protein ComE	5072	Nsco_NS_434_20203020_B_multivorans_HILIC3.42646.42646.2	controllerType=0 controllerNumber=1 scan=42646	110.363	Trypsin	B3	PAPAASTPAAATKPAK	S{+1158}	1158	1157.97	1157.97	1157.97
33902:5	21	V.GEC[+57.021]SC[+57.021]VS{+1367.810}VHGANR.L	NA	C[+57]*2, S{+1368}	561.089	5	2801.42	2800.42	1	-1.2	390	NRagged	310.16	9.18	1.77	4.2	173	>WK07_RS15390 ref|WP_006399547.1|gi|493444158| succinate dehydrogenase flavoprotein subunit	3004	Nsco_NS_434_20203020_B_multivorans_HILIC1.31203.31203.5	controllerType=0 controllerNumber=1 scan=31203	85.8937	Trypsin	B1	GECSCVSVHGANR	*2,S{+1368}	*2,+1368	1367.81	1367.81	1367.81
51319:2	8	G.ANAS{+203.056}IYNGDINTDRSSSINQTAATVGLR.H	NA	S{+203}	1556.75	2	3112.49	3112.49	0	0	336	NRagged	310.17	11.79	11.79	3.78	318	>WK07_RS17305 ref|WP_048804585.1|gi|881127052| porin	3376	Nsco_NS_434_20203020_B_multivorans_HILIC2.45859.45859.2	controllerType=0 controllerNumber=1 scan=45859	117.151	Trypsin	B2	ANASIYNGDINTDRSSSINQTAATVGLR	S{+203}	203	203.056	203.06	203.056
36020:4	117	H.PYTITS{+1947.953}ADGK.I	NA	S{+1948}	751.125	4	3001.48	3000.48	1	-1.1	131	NRagged	310.17	92.45	0	1.61	44	>WK07_RS08375 ref|WP_059841582.1|gi|981642641| hypothetical protein	1631	Nsco_NS_434_20203020_B_multivorans_HILIC2.33086.33086.4	controllerType=0 controllerNumber=1 scan=33086	87.6324	Trypsin	B2	PYTITSADGK	S{+1948}	1948	1947.95	1947.95	1947.95
62053:3	318	V.PFDQIGANLNS{+582.023}ALSNADK.L	NA	S{+582}	819.654	3	2456.95	2456.95	0	0	444	NRagged	310.17	75.38	0	5.53	18	>WK07_RS11995 ref|WP_006401657.1|gi|493446304| mammalian cell entry protein	2341	Nsco_NS_434_20203020_B_multivorans_HILIC3.54079.54079.3	controllerType=0 controllerNumber=1 scan=54079	135.342	Trypsin	B3	PFDQIGANLNSALSNADK	S{+582}	582	582.023	582.02	582.023
59430:8	7	R.LSGFNTPDSVHFHQVGVQADYALS{+1384.676}KRTDVYAQAVYQR.G	NA	S{+1385}	695.474	8	5556.74	5552.74	4	-2.4	296	Specific	310.18	128.29	0	6	375	>WK07_RS17305 ref|WP_048804585.1|gi|881127052| porin	3376	Nsco_NS_434_20203020_B_multivorans_HILIC1.52435.52435.6	controllerType=0 controllerNumber=1 scan=52435	133.995	Trypsin	B1	LSGFNTPDSVHFHQVGVQADYALSKRTDVYAQAVYQR	S{+1385}	1385	1384.68	1384.68	1384.68
69013:4	5	T.LGGGLWGTASTVENGTNVDSKGNAIGVQPGVS{+495.244}AINNGYAGAQSQQR.V	NA	S{+495}	1250.62	4	4999.45	4996.45	3	-2	223	NRagged	310.2	11.25	0	7.3	438	>WK07_RS09835 ref|WP_059841917.1|gi|981642976| porin	1920	Nsco_NS_434_20203020_B_multivorans_HILIC2.60456.60456.4	controllerType=0 controllerNumber=1 scan=60456	148.347	Trypsin	B2	LGGGLWGTASTVENGTNVDSKGNAIGVQPGVSAINNGYAGAQSQQR	S{+495}	495	495.244	495.24	495.244
79947:6	450	T.PLGS{+1205.532}YHPDWAVLAEQDGGERLYFVVDTPNADGDTPTEHER.A	NA	S{+1206}	944.771	6	5663.59	5659.59	4	-2.4	926	NRagged	310.22	195.84	0	6.27	13	>WK07_RS06770 ref|WP_059841354.1|gi|981642413| restriction endonuclease subunit R	1317	Nsco_NS_434_20203020_B_multivorans_HILIC3.68590.68590.5	controllerType=0 controllerNumber=1 scan=68590	167.161	Trypsin	B3	PLGSYHPDWAVLAEQDGGERLYFVVDTPNADGDTPTEHER	S{+1206}	1206	1205.53	1205.53	1205.53
58370:4	110	A.PGVQMVFDQGGYVHQES{+498.206}YNHPWAR.W	NA	S{+498}	826.378	4	3302.49	3300.49	2	-2	593	NRagged	310.25	9.9	1.96	5.12	44	>WK07_RS02995 ref|WP_059840600.1|gi|981641659| hypothetical protein	578	Nsco_NS_434_20203020_B_multivorans_HILIC2.51848.51848.4	controllerType=0 controllerNumber=1 scan=51848	130.015	Trypsin	B2	PGVQMVFDQGGYVHQESYNHPWAR	S{+498}	498	498.206	498.21	498.206
68021:4	241	D.GS{+399.189}LIKFDGNAAVLLNNKLEPIGTR.I	NA	S{+399}	735.658	4	2939.61	2939.61	0	0	74	NRagged	310.27	22.76	22.76	7.18	57	>WK07_RS01775 ref|WP_004197951.1|gi|490302569| 50S ribosomal protein L14	338	Nsco_NS_434_20203020_B_multivorans_HILIC3.58827.58827.4	controllerType=0 controllerNumber=1 scan=58827	145.621	Trypsin	B3	GSLIKFDGNAAVLLNNKLEPIGTR	S{+399}	399	399.189	399.19	399.189
52437:6	33	R.RRPYS{+1723.773}VILLDEIEK.A	NA	S{+1724}	576.798	6	3455.75	3454.75	1	-1	688	Specific	310.28	197.32	0	6.24	120	>WK07_RS28210 ref|WP_054316360.1|gi|933603119| Clp protease ClpC	5498	Nsco_NS_434_20203020_B_multivorans_HILIC2.46960.46960.3	controllerType=0 controllerNumber=1 scan=46960	119.754	Trypsin	B2	RRPYSVILLDEIEK	S{+1724}	1724	1723.77	1723.77	1723.77
69841:4	14	D.FDS{+763.370}YSVKDEYQPLLQQHAQYLK.S	NA	S{+763}	866.681	4	3463.7	3463.7	0	0	69	NRagged	310.31	33.08	2.73	4.33	251	>WK07_RS11620 ref|WP_059842331.1|gi|981643390| peptidoglycan-associated lipoprotein	2270	Nsco_NS_434_20203020_B_multivorans_HILIC3.60312.60312.4	controllerType=0 controllerNumber=1 scan=60312	148.892	Trypsin	B3	FDSYSVKDEYQPLLQQHAQYLK	S{+763}	763	763.37	763.37	763.37
05871:2	829	K.PPS{+215.047}PIDVQK.A	NA	S{+215}	598.298	2	1195.59	1195.59	0	0	38	Specific	310.33	135.25	135.25	1.96	7	>WK07_RS04195 ref|WP_006415718.1|gi|493460487| hypothetical protein	812	Nsco_NS_434_20203020_B_multivorans_HILIC3.7314.7314.3	controllerType=0 controllerNumber=1 scan=7314	26.7127	Trypsin	B3	PPSPIDVQK	S{+215}	215	215.047	215.05	215.047
71500:5	114	M.STASC[+57.021]NS{+1835.883}AITYIDGDKGELLYR.G	NA	C[+57], S{+1836}	854.813	5	4270.04	4270.04	0	0	53	NRagged	310.34	13.31	0	3.84	33	>WK07_RS15375 ref|WP_006399550.1|gi|493444161| type II citrate synthase	3001	Nsco_NS_434_20203020_B_multivorans_HILIC3.61719.61719.5	controllerType=0 controllerNumber=1 scan=61719	152.092	Trypsin	B3	STASCNSAITYIDGDKGELLYR	,S{+1836}	,+1836	1835.88	1835.88	1835.88
19752:3	176	Q.EHS{+271.119}LAMYGSC[+57.021]TTENC[+57.021]PHR.K	NA	C[+57]*2, S{+271}	807.673	3	2421	2421	0	0	123	NRagged	310.36	9.17	7.87	5.29	37	>WK07_RS12305 ref|WP_006400349.1|gi|493444972| transcriptional repressor	2402	Nsco_NS_434_20203020_B_multivorans_HILIC3.19731.19731.3	controllerType=0 controllerNumber=1 scan=19731	55.6346	Trypsin	B3	EHSLAMYGSCTTENCPHR	*2,S{+271}	*2,+271	271.119	271.12	271.119
13829:3	23	A.AADGRPDGEAGAS{+437.182}DGAPAEAPPPAK.K	NA	S{+437}	905.418	3	2714.24	2712.24	2	-2.5	915	NRagged	310.37	45.69	0	6.9	134	>WK07_RS28210 ref|WP_054316360.1|gi|933603119| Clp protease ClpC	5498	Nsco_NS_434_20203020_B_multivorans_HILIC1.15121.15121.3	controllerType=0 controllerNumber=1 scan=15121	46.9071	Trypsin	B1	AADGRPDGEAGASDGAPAEAPPPAK	S{+437}	437	437.182	437.18	437.182
37462:3	221	L.PEEDFNS{+298.142}YATHRGDHLTAQR.A	NA	S{+298}	882.075	3	2644.21	2642.21	2	-2.5	666	NRagged	310.4	310.4	0	5.97	34	>WK07_RS05820 ref|WP_059841123.1|gi|981642182| Fe/S-dependent 2-methylisocitrate dehydratase AcnD	1133	Nsco_NS_434_20203020_B_multivorans_HILIC2.34251.34251.3	controllerType=0 controllerNumber=1 scan=34251	90.3936	Trypsin	B2	PEEDFNSYATHRGDHLTAQR	S{+298}	298	298.142	298.14	298.142
45252:4	100	D.AFAALS{+1220.536}QNKAEAAQKAGR.F	NA	S{+1221}	764.134	4	3053.51	3052.51	1	-1.1	177	NRagged	310.42	16.26	12.99	4.68	40	>WK07_RS20055 ref|WP_059843354.1|gi|981644617| acetyl-CoA acetyltransferase	3913	Nsco_NS_434_20203020_B_multivorans_HILIC1.40700.40700.2	controllerType=0 controllerNumber=1 scan=40700	108.567	Trypsin	B1	AFAALSQNKAEAAQKAGR	S{+1221}	1221	1220.54	1220.54	1220.54
68379:4	14	R.SIYFDFDSYS{+202.099}VKDEYQPLLQQHAQYLK.S	NA	S{+202}	882.682	4	3527.7	3527.7	0	0	64	Specific	310.44	13.14	2.4	5.08	230	>WK07_RS11620 ref|WP_059842331.1|gi|981643390| peptidoglycan-associated lipoprotein	2270	Nsco_NS_434_20203020_B_multivorans_HILIC1.59529.59529.4	controllerType=0 controllerNumber=1 scan=59529	149.552	Trypsin	B1	SIYFDFDSYSVKDEYQPLLQQHAQYLK	S{+202}	202	202.099	202.1	202.099
86138:5	90	R.RQEEHIELIASENYTSPAVMAAQGS{+828.403}QLTNK.Y	NA	S{+828}	830.012	5	4146.03	4144.03	2	-1.6	26	Specific	310.55	310.55	3.6	5.7	55	>WK07_RS11585 ref|WP_006401565.1|gi|493446211| serine hydroxymethyltransferase	2263	Nsco_NS_434_20203020_B_multivorans_HILIC3.73471.73471.2	controllerType=0 controllerNumber=1 scan=73471	176.831	Trypsin	B3	RQEEHIELIASENYTSPAVMAAQGSQLTNK	S{+828}	828	828.403	828.4	828.403
54894:10	57	N.AIVC[+57.021]NIGHFDS{+1945.736}EIDVASTRQYQWENIKPQVDHIIFPDGKR.I	NA	C[+57], S{+1946}	665.314	10	6644.07	6642.07	2	-1	336	NRagged	310.57	39.91	0	7.07	64	>WK07_RS15605 ref|WP_006401380.1|gi|493446022| adenosylhomocysteinase	3046	Nsco_NS_434_20203020_B_multivorans_HILIC1.48778.48778.4	controllerType=0 controllerNumber=1 scan=48778	126.252	Trypsin	B1	AIVCNIGHFDSEIDVASTRQYQWENIKPQVDHIIFPDGKR	,S{+1946}	,+1946	1945.74	1945.74	1945.74
22384:3	112	I.YTVGGS{+719.333}YNISKR.T	NA	S{+719}	688.679	3	2064.02	2064.02	0	0	299	NRagged	310.6	0.29	0.29	5.26	35	>WK07_RS00400 ref|WP_006398638.1|gi|493443231| porin	78	Nsco_NS_434_20203020_B_multivorans_HILIC2.22218.22218.3	controllerType=0 controllerNumber=1 scan=22218	62.1831	Trypsin	B2	YTVGGSYNISKR	S{+719}	719	719.333	719.33	719.333
65942:3	43	Q.ENPASQSAEENGS{+644.206}ETQAAQDAAPAAEAADAALAEAQAK.V	NA	S{+644}	1444.29	3	4330.86	4327.86	3	-2.3	6	NRagged	310.62	20.19	0	6.59	104	>WK07_RS11810 ref|WP_006401604.1|gi|493446250| nucleotide exchange factor GrpE	2305	Nsco_NS_434_20203020_B_multivorans_HILIC1.57611.57611.3	controllerType=0 controllerNumber=1 scan=57611	145.413	Trypsin	B1	ENPASQSAEENGSETQAAQDAAPAAEAADAALAEAQAK	S{+644}	644	644.206	644.21	644.206
20296:3	147	A.PAADTS{+1575.579}ASAPAPAK.K	NA	S{+1576}	944.409	3	2831.21	2830.21	1	-1.2	27	NRagged	310.65	110.9	0	5.44	112	>WK07_RS15745 ref|WP_006413521.1|gi|493458278| hypothetical protein	3073	Nsco_NS_434_20203020_B_multivorans_HILIC2.20529.20529.3	controllerType=0 controllerNumber=1 scan=20529	58.3352	Trypsin	B2	PAADTSASAPAPAK	S{+1576}	1576	1575.58	1575.58	1575.58
62456:4	1979	T.C[+57.021]AANWPPALADAYDKPS{+577.240}GALSVVARDDGK.M	NA	C[+57], S{+577}	899.431	4	3594.7	3592.7	2	-1.9	55	NRagged	310.66	23.03	0.75	5.73	1	>WK07_RS12905 ref|WP_006406359.1|gi|493451081| hypothetical protein	2517	Nsco_NS_434_20203020_B_multivorans_HILIC1.54814.54814.4	controllerType=0 controllerNumber=1 scan=54814	139.222	Trypsin	B1	CAANWPPALADAYDKPSGALSVVARDDGK	,S{+577}	,+577	577.24	577.24	577.24
42529:4	716	V.ANGIANAHAVIVS{+1111.440}PDNR.F	NA	S{+1111}	708.589	4	2831.33	2830.33	1	-1.2	129	NRagged	310.66	31.02	0	5.53	12	>WK07_RS07510 ref|WP_059841467.1|gi|981642526| 3-carboxymuconate cyclase	1460	Nsco_NS_434_20203020_B_multivorans_HILIC2.38298.38298.4	controllerType=0 controllerNumber=1 scan=38298	99.6423	Trypsin	B2	ANGIANAHAVIVSPDNR	S{+1111}	1111	1111.44	1111.44	1111.44
60471:5	161	V.ASC[+57.021]PS{+1237.498}GSIYKREEDGIVLIDQDK.C	NA	C[+57], S{+1237}	764.558	5	3818.76	3817.76	1	-0.9	193	NRagged	310.68	28.69	0	5.7	32	>WK07_RS27945 ref|WP_054317371.1|gi|933607006| nitrate reductase	5447	Nsco_NS_434_20203020_B_multivorans_HILIC1.53273.53273.5	controllerType=0 controllerNumber=1 scan=53273	135.751	Trypsin	B1	ASCPSGSIYKREEDGIVLIDQDK	,S{+1237}	,+1237	1237.5	1237.5	1237.5
81544:6	388	V.PLYADPLGEIVHAEMPEDAS{+1676.634}PAQPHFH.-	NA	S{+1677}	775.344	6	4647.03	4645.03	2	-1.4	379	Non	310.69	164.06	17.63	6.7	18	>WK07_RS18585 ref|WP_006398828.1|gi|493443423| hypothetical protein	3621	Nsco_NS_434_20203020_B_multivorans_HILIC3.69837.69837.6	controllerType=0 controllerNumber=1 scan=69837	169.93	Trypsin	B3	PLYADPLGEIVHAEMPEDASPAQPHFH	S{+1677}	1677	1676.63	1676.63	1676.63
61976:3	33	V.PVSAFDEDKFES{+677.382}GHAFDGSSIAGWK.G	NA	S{+677}	1121.54	3	3362.61	3361.61	1	-1	37	NRagged	310.71	22.22	4.8	5.36	122	>WK07_RS21980 ref|WP_006401979.1|gi|493446630| glutamine synthetase	4283	Nsco_NS_434_20203020_B_multivorans_HILIC1.54429.54429.3	controllerType=0 controllerNumber=1 scan=54429	138.378	Trypsin	B1	PVSAFDEDKFESGHAFDGSSIAGWK	S{+677}	677	677.382	677.38	677.382
24406:2	36	K.KLNEVSVDDDANQS{+346.608}DEQPAAAAAPGK.S	NA	S{+347}	1494.93	2	2988.85	2986.85	2	-2.2	4	Specific	310.71	310.71	0	8.42	102	>WK07_RS16125 ref|WP_006399463.1|gi|493444072| RNA polymerase sigma factor RpoD	3147	Nsco_NS_434_20203020_B_multivorans_HILIC2.23762.23762.2	controllerType=0 controllerNumber=1 scan=23762	65.6776	Trypsin	B2	KLNEVSVDDDANQSDEQPAAAAAPGK	S{+347}	347	346.608	346.61	346.608
49808:4	241	K.SPS{+801.315}ALPADVVDAAAK.L	NA	S{+801}	554.27	4	2214.06	2213.06	1	-1.5	250	Specific	310.71	69.31	0	3.81	22	>WK07_RS26570 ref|WP_035488903.1|gi|737509373| molecular chaperone SurA	5179	Nsco_NS_434_20203020_B_multivorans_HILIC2.44653.44653.4	controllerType=0 controllerNumber=1 scan=44653	114.525	Trypsin	B2	SPSALPADVVDAAAK	S{+801}	801	801.315	801.32	801.315
75848:7	4	K.EIDSSS{+1453.377}PLLYQHASGGTTFDEVTIHFSRADGEGK.R	NA	S{+1453}	730.592	7	5108.1	5105.1	3	-2	64	Specific	310.77	15.89	0	5.29	376	>WK07_RS02280 ref|WP_006400546.1|gi|493445171| hypothetical protein	438	Nsco_NS_434_20203020_B_multivorans_HILIC2.66248.66248.5	controllerType=0 controllerNumber=1 scan=66248	160.984	Trypsin	B2	EIDSSSPLLYQHASGGTTFDEVTIHFSRADGEGK	S{+1453}	1453	1453.38	1453.38	1453.38
31538:3	1066	L.AFGDATPERDS{+212.137}GSNTNGSNAQPSNVR.I	NA	S{+212}	954.78	3	2862.33	2861.33	1	-1.2	174	NRagged	310.79	78.81	2.69	5.61	3	>WK07_RS21210 ref|WP_059843480.1|gi|981644784| Flp pilus assembly protein CpaB	4133	Nsco_NS_434_20203020_B_multivorans_HILIC1.29258.29258.3	controllerType=0 controllerNumber=1 scan=29258	81.2557	Trypsin	B1	AFGDATPERDSGSNTNGSNAQPSNVR	S{+212}	212	212.137	212.14	212.137
56029:5	150	R.VLGKHDAAGAC[+57.021]LLS{+608.115}ELGELRPSR.I	NA	C[+57], S{+608}	612.688	5	3059.41	3057.41	2	-2.2	374	Specific	310.81	104.48	0	5.84	24	>WK07_RS17035 ref|WP_059842968.1|gi|981644130| pyruvate ferredoxin oxidoreductase	3323	Nsco_NS_434_20203020_B_multivorans_HILIC1.49752.49752.5	controllerType=0 controllerNumber=1 scan=49752	128.309	Trypsin	B1	VLGKHDAAGACLLSELGELRPSR	,S{+608}	,+608	608.115	608.12	608.115
33918:3	92	T.TALHGS{+386.158}TEDEQFFDGK.K	NA	S{+386}	723.657	3	2168.96	2167.96	1	-1.5	417	NRagged	310.81	94.53	0	4.5	44	>WK07_RS22530 ref|WP_006402616.1|gi|493447278| isocitrate lyase	4388	Nsco_NS_434_20203020_B_multivorans_HILIC2.31358.31358.3	controllerType=0 controllerNumber=1 scan=31358	83.4884	Trypsin	B2	TALHGSTEDEQFFDGK	S{+386}	386	386.158	386.16	386.158
48792:9	191	I.PASAHPMDVMRTGVS{+1644.206}VLGTVLPEKDDHNLPGAR.D	NA	S{+1644}	569.224	9	5114.96	5111.96	3	-2	103	NRagged	310.82	52.46	0	5.63	24	>WK07_RS05815 ref|WP_059841122.1|gi|981642181| 2-methylcitrate synthase	1132	Nsco_NS_434_20203020_B_multivorans_HILIC1.43736.43736.3	controllerType=0 controllerNumber=1 scan=43736	115.289	Trypsin	B1	PASAHPMDVMRTGVSVLGTVLPEKDDHNLPGAR	S{+1644}	1644	1644.21	1644.21	1644.21
50140:5	68	K.FDPHRHQAIS{+763.346}MVPADQEPNTVVTVLQK.G	NA	S{+763}	765.387	5	3822.9	3820.9	2	-1.8	135	Specific	310.88	66.47	0	8.06	67	>WK07_RS11810 ref|WP_006401604.1|gi|493446250| nucleotide exchange factor GrpE	2305	Nsco_NS_434_20203020_B_multivorans_HILIC2.44916.44916.4	controllerType=0 controllerNumber=1 scan=44916	115.091	Trypsin	B2	FDPHRHQAISMVPADQEPNTVVTVLQK	S{+763}	763	763.346	763.35	763.346
22653:4	285	K.AAAPAAKPAAPKPAPVAS{+568.215}AEAAGADTSDASSPSSPAGAR.F	NA	S{+568}	1003.49	4	4010.93	4010.93	0	0	166	Specific	310.89	310.89	8.4	7.83	22	>WK07_RS15245 ref|WP_059842823.1|gi|981643937| sporulation protein	2975	Nsco_NS_434_20203020_B_multivorans_HILIC1.22228.22228.4	controllerType=0 controllerNumber=1 scan=22228	64.2829	Trypsin	B1	AAAPAAKPAAPKPAPVASAEAAGADTSDASSPSSPAGAR	S{+568}	568	568.215	568.22	568.215
25001:5	38	Y.GGAAPHGGGAFSGKDPS{+814.411}K.V	NA	S{+814}	483.242	5	2412.18	2412.18	0	0	256	NRagged	310.9	143.1	0	4.73	75	>WK07_RS08070 ref|WP_006407179.1|gi|493451902| methionine adenosyltransferase	1572	Nsco_NS_434_20203020_B_multivorans_HILIC3.23909.23909.5	controllerType=0 controllerNumber=1 scan=23909	65.487	Trypsin	B3	GGAAPHGGGAFSGKDPSK	S{+814}	814	814.411	814.41	814.411
11054:4	459	R.YRNTTQGS{+603.589}PEMHWR.V	NA	S{+604}	592.605	4	2367.4	2366.4	1	-1.4	76	Specific	310.92	214.99	0	7.25	18	>WK07_RS12590 ref|WP_006400411.1|gi|493445035| hypoxanthine phosphoribosyltransferase	2458	Nsco_NS_434_20203020_B_multivorans_HILIC1.12747.12747.3	controllerType=0 controllerNumber=1 scan=12747	40.8744	Trypsin	B1	YRNTTQGSPEMHWR	S{+604}	604	603.589	603.59	603.589
65712:4	541	V.HWMINVEDLS{+574.290}QRENIPNRAE.-	NA	S{+574}	757.124	4	3025.47	3025.47	0	0	130	Non	310.92	45.6	22.34	4.43	11	>WK07_RS19560 ref|WP_006413500.1|gi|493458256| hypothetical protein	3815	Nsco_NS_434_20203020_B_multivorans_HILIC3.56973.56973.4	controllerType=0 controllerNumber=1 scan=56973	141.624	Trypsin	B3	HWMINVEDLSQRENIPNRAE	S{+574}	574	574.29	574.29	574.29
83657:5	135	R.RQEEHIELIAS{+830.469}ENYTSPAVMAAQGSQLTNK.Y	NA	S{+830}	830.425	5	4148.1	4146.1	2	-1.6	26	Specific	310.93	211.36	0	6.45	51	>WK07_RS11585 ref|WP_006401565.1|gi|493446211| serine hydroxymethyltransferase	2263	Nsco_NS_434_20203020_B_multivorans_HILIC1.71892.71892.4	controllerType=0 controllerNumber=1 scan=71892	176.131	Trypsin	B1	RQEEHIELIASENYTSPAVMAAQGSQLTNK	S{+830}	830	830.469	830.47	830.469
57759:5	29	N.NYEPGEGS{+1936.976}SAYSC[+57.021]SFTC[+57.021]IRK.K	NA	C[+57]*2, S{+1937}	851.199	5	4251.97	4249.97	2	-1.6	351	NRagged	310.93	72.07	0	6.79	76	>WK07_RS22370 ref|WP_054317644.1|gi|933608123| type IV secretion protein Rhs	4359	Nsco_NS_434_20203020_B_multivorans_HILIC3.50685.50685.5	controllerType=0 controllerNumber=1 scan=50685	128.119	Trypsin	B3	NYEPGEGSSAYSCSFTCIRK	*2,S{+1937}	*2,+1937	1936.98	1936.98	1936.98
77584:3	1	T.EAS{+1466.570}FPGK.W	NA	S{+1467}	734.651	3	2201.94	2201.94	0	0	36	NRagged	310.94	179.21	179.21	2.02	554	>WK07_RS23045 ref|WP_004192241.1|gi|490296783| alkyl hydroperoxide reductase	4491	Nsco_NS_434_20203020_B_multivorans_HILIC2.67622.67622.2	controllerType=0 controllerNumber=1 scan=67622	163.831	Trypsin	B2	EASFPGK	S{+1467}	1467	1466.57	1466.57	1466.57
48196:4	158	F.DDGELNAS{+333.134}YNC[+57.021]LDRHVEAGNGQR.V	NA	C[+57], S{+333}	731.822	4	2924.27	2923.27	1	-1.1	51	NRagged	311.05	55.05	4.59	5.15	28	>WK07_RS27870 ref|WP_059844092.1|gi|981645447| acetyl-coenzyme A synthetase	5432	Nsco_NS_434_20203020_B_multivorans_HILIC2.43318.43318.4	controllerType=0 controllerNumber=1 scan=43318	111.462	Trypsin	B2	DDGELNASYNCLDRHVEAGNGQR	,S{+333}	,+333	333.134	333.13	333.134
83309:2	4	Q.PGVSAINNGYAGAQS{+1525.708}QQR.V	NA	S{+1526}	1672.8	2	3344.6	3343.6	1	-1	251	NRagged	311.11	67.69	0	4.12	501	>WK07_RS09835 ref|WP_059841917.1|gi|981642976| porin	1920	Nsco_NS_434_20203020_B_multivorans_HILIC3.71246.71246.2	controllerType=0 controllerNumber=1 scan=71246	173.089	Trypsin	B3	PGVSAINNGYAGAQSQQR	S{+1526}	1526	1525.71	1525.71	1525.71
76737:2	152	I.AEQQNYDLIVQEAVYVS{+237.562}PR.I	NA	S{+238}	1231.34	2	2461.67	2459.67	2	-2.7	130	NRagged	311.15	43.65	0	6.34	35	>WK07_RS22715 ref|WP_006402655.1|gi|493447318| outer membrane protein chaperone	4425	Nsco_NS_434_20203020_B_multivorans_HILIC1.66444.66444.2	controllerType=0 controllerNumber=1 scan=66444	165.075	Trypsin	B1	AEQQNYDLIVQEAVYVSPR	S{+238}	238	237.562	237.56	237.562
47697:4	33	K.PVVGDNGS{+777.376}GMHVHQSIWK.D	NA	S{+777}	682.087	4	2725.33	2725.33	0	0	262	Specific	311.19	27.4	8	4.14	122	>WK07_RS21980 ref|WP_006401979.1|gi|493446630| glutamine synthetase	4283	Nsco_NS_434_20203020_B_multivorans_HILIC1.42799.42799.4	controllerType=0 controllerNumber=1 scan=42799	113.216	Trypsin	B1	PVVGDNGSGMHVHQSIWK	S{+777}	777	777.376	777.38	777.376
47419:3	210	K.AADAGGSKPAAGAAGAPGAPAAPAPVPVPAS{+568.213}AVAGSAAQ.-	NA	S{+568}	1249.29	3	3745.84	3745.84	0	0	151	CRagged	311.3	311.3	33.85	5.75	57	>WK07_RS02065 ref|WP_006406986.1|gi|493451709| outer membrane lipid asymmetry maintenance protein MlaD	396	Nsco_NS_434_20203020_B_multivorans_HILIC1.42587.42587.3	controllerType=0 controllerNumber=1 scan=42587	112.788	Trypsin	B1	AADAGGSKPAAGAAGAPGAPAAPAPVPVPASAVAGSAAQ	S{+568}	568	568.213	568.21	568.213
67455:3	4	N.GTNVDSKGNAIGVQPGVS{+1849.888}AINNGYAGAQSQQR.V	NA	S{+1850}	1670.15	3	5008.45	5008.45	0	0	237	NRagged	311.34	29.61	0	5.73	501	>WK07_RS09835 ref|WP_059841917.1|gi|981642976| porin	1920	Nsco_NS_434_20203020_B_multivorans_HILIC3.58378.58378.3	controllerType=0 controllerNumber=1 scan=58378	144.682	Trypsin	B3	GTNVDSKGNAIGVQPGVSAINNGYAGAQSQQR	S{+1850}	1850	1849.89	1849.89	1849.89
16277:2	1	K.AAAAAAASADAGAS{+1234.437}ASAPAAASSTK.A	NA	S{+1234}	1627.71	2	3254.42	3252.42	2	-2.1	159	Specific	311.37	119.53	0	7.04	1138	>WK07_RS26025 ref|WP_059843946.1|gi|981645301| competence protein ComE	5072	Nsco_NS_434_20203020_B_multivorans_HILIC3.16880.16880.2	controllerType=0 controllerNumber=1 scan=16880	48.9279	Trypsin	B3	AAAAAAASADAGASASAPAAASSTK	S{+1234}	1234	1234.44	1234.44	1234.44
82265:3	1127	V.PHATLPVDS{+1199.631}C[+57.021]ELLGADNLAHGR.W	NA	C[+57], S{+1200}	1182.27	3	3544.78	3542.78	2	-1.9	297	NRagged	311.38	133.74	0	6.52	4	>WK07_RS01975 ref|WP_059840402.1|gi|981641461| glycerol-3-phosphate ABC transporter ATP-binding protein	378	Nsco_NS_434_20203020_B_multivorans_HILIC1.70771.70771.3	controllerType=0 controllerNumber=1 scan=70771	174.22	Trypsin	B1	PHATLPVDSCELLGADNLAHGR	,S{+1200}	,+1200	1199.63	1199.63	1199.63
38438:3	163	E.YQS{+1439.623}AQGNTGTAAQIAR.K	NA	S{+1440}	1026.48	3	3077.43	3076.43	1	-1.1	66	NRagged	311.41	29.1	0	5.54	49	>WK07_RS28670 ref|WP_006398213.1|gi|493442798| ABC transporter permease	5586	Nsco_NS_434_20203020_B_multivorans_HILIC2.35022.35022.3	controllerType=0 controllerNumber=1 scan=35022	92.1069	Trypsin	B2	YQSAQGNTGTAAQIAR	S{+1440}	1440	1439.62	1439.62	1439.62
49728:3	7	A.NASIYNGDINTDRS{+288.092}SSINQTAATVGLR.H	NA	S{+288}	1042.83	3	3126.49	3126.49	0	0	337	NRagged	311.41	6.43	0	6.55	361	>WK07_RS17305 ref|WP_048804585.1|gi|881127052| porin	3376	Nsco_NS_434_20203020_B_multivorans_HILIC3.44036.44036.3	controllerType=0 controllerNumber=1 scan=44036	113.606	Trypsin	B3	NASIYNGDINTDRSSSINQTAATVGLR	S{+288}	288	288.092	288.09	288.092
25506:3	36	L.NEVS{+269.175}VDDDANQSDEQPAAAAAPGK.S	NA	S{+269}	890.083	3	2668.23	2668.23	0	0	6	NRagged	311.43	22.77	22.77	6.32	102	>WK07_RS16125 ref|WP_006399463.1|gi|493444072| RNA polymerase sigma factor RpoD	3147	Nsco_NS_434_20203020_B_multivorans_HILIC2.24674.24674.3	controllerType=0 controllerNumber=1 scan=24674	67.7975	Trypsin	B2	NEVSVDDDANQSDEQPAAAAAPGK	S{+269}	269	269.175	269.18	269.175
80148:5	1076	A.FEQPIGS{+1780.914}GPYVIDHYDNGR.T	NA	S{+1781}	789.79	5	3944.92	3944.92	0	0	234	NRagged	311.45	40.96	2.12	2.5	7	>WK07_RS22435 ref|WP_059843582.1|gi|981644916| peptide ABC transporter substrate-binding protein	4372	Nsco_NS_434_20203020_B_multivorans_HILIC1.69141.69141.5	controllerType=0 controllerNumber=1 scan=69141	171.095	Trypsin	B1	FEQPIGSGPYVIDHYDNGR	S{+1781}	1781	1780.91	1780.91	1780.91
61093:4	175	V.IFTGDRIIDAS{+211.998}AGFDEHQRPSVNIR.L	NA	S{+212}	757.362	4	3026.43	3026.43	0	0	330	NRagged	311.45	55.03	0	4.74	22	>WK07_RS11955 ref|WP_006401648.1|gi|493446295| preprotein translocase subunit SecD	2333	Nsco_NS_434_20203020_B_multivorans_HILIC3.53329.53329.4	controllerType=0 controllerNumber=1 scan=53329	133.739	Trypsin	B3	IFTGDRIIDASAGFDEHQRPSVNIR	S{+212}	212	211.998	212	211.998
69480:3	5	L.GGGLWGTASTVENGTNVDSKGNAIGVQPGVS{+627.304}AINNGYAGAQSQQR.V	NA	S{+627}	1672.81	3	5016.43	5015.43	1	-0.7	224	NRagged	311.49	12.36	0	7.82	438	>WK07_RS09835 ref|WP_059841917.1|gi|981642976| porin	1920	Nsco_NS_434_20203020_B_multivorans_HILIC2.60854.60854.3	controllerType=0 controllerNumber=1 scan=60854	149.197	Trypsin	B2	GGGLWGTASTVENGTNVDSKGNAIGVQPGVSAINNGYAGAQSQQR	S{+627}	627	627.304	627.3	627.304
59718:2	68	E.PSEGADEPPKS{+1788.216}DGDGSK.G	NA	S{+1788}	1730.98	2	3460.95	3460.95	0	0	146	NRagged	311.52	67.41	0	6.33	44	>WK07_RS02210 ref|WP_006406974.1|gi|493451697| stringent starvation protein B	425	Nsco_NS_434_20203020_B_multivorans_HILIC3.52224.52224.2	controllerType=0 controllerNumber=1 scan=52224	131.374	Trypsin	B3	PSEGADEPPKSDGDGSK	S{+1788}	1788	1788.22	1788.22	1788.22
17155:3	400	K.KLQQWSQQNAAGAKPAS{+666.229}NP.-	NA	S{+666}	898.091	3	2692.26	2690.26	2	-2.5	124	CRagged	311.55	215.77	0	5.87	44	>WK07_RS20185 ref|WP_059843369.1|gi|981644638| hypothetical protein	3939	Nsco_NS_434_20203020_B_multivorans_HILIC3.17609.17609.3	controllerType=0 controllerNumber=1 scan=17609	50.6463	Trypsin	B3	KLQQWSQQNAAGAKPASNP	S{+666}	666	666.229	666.23	666.229
72540:5	19	G.IES{+1051.334}EHVSYNAGYVNVHELVPWR.T	NA	S{+1051}	731.127	5	3651.61	3649.61	2	-1.8	1020	NRagged	311.56	14.01	0	4.93	107	>WK07_RS27950 ref|WP_059844105.1|gi|981645460| nitrate reductase	5448	Nsco_NS_434_20203020_B_multivorans_HILIC2.63416.63416.5	controllerType=0 controllerNumber=1 scan=63416	154.819	Trypsin	B2	IESEHVSYNAGYVNVHELVPWR	S{+1051}	1051	1051.33	1051.33	1051.33
70800:2	4	Q.PGVSAINNGYAGAQS{+691.321}QQR.V	NA	S{+691}	1255.61	2	2510.21	2509.21	1	-1.3	251	NRagged	311.59	88.21	0	6.33	501	>WK07_RS09835 ref|WP_059841917.1|gi|981642976| porin	1920	Nsco_NS_434_20203020_B_multivorans_HILIC3.61144.61144.2	controllerType=0 controllerNumber=1 scan=61144	150.763	Trypsin	B3	PGVSAINNGYAGAQSQQR	S{+691}	691	691.321	691.32	691.321
79033:4	165	V.PVPAQIGSATAAQPVPSAPLAS{+298.177}TPTKPFASPAVSAPSATSTTPATSSPTASQPSITQSLPR.V	NA	S{+298}	1535.81	4	6140.2	6135.2	5	-2.7	738	NRagged	311.61	311.61	0	7.36	25	>WK07_RS19635 ref|WP_059843322.1|gi|981644574| cell division protein FtsK	3830	Nsco_NS_434_20203020_B_multivorans_HILIC2.68773.68773.4	controllerType=0 controllerNumber=1 scan=68773	166.297	Trypsin	B2	PVPAQIGSATAAQPVPSAPLASTPTKPFASPAVSAPSATSTTPATSSPTASQPSITQSLPR	S{+298}	298	298.177	298.18	298.177
71846:5	643	L.GEGFIS{+1794.898}VTPLKFER.T	NA	S{+1795}	675.955	5	3375.75	3374.75	1	-1	232	NRagged	311.62	41.39	0.38	3.81	10	>WK07_RS24805 ref|WP_039222875.1|gi|746162521| 5'/3'-nucleotidase SurE	4832	Nsco_NS_434_20203020_B_multivorans_HILIC3.62005.62005.5	controllerType=0 controllerNumber=1 scan=62005	152.697	Trypsin	B3	GEGFISVTPLKFER	S{+1795}	1795	1794.9	1794.9	1794.9
21914:3	70	D.EQELS{+938.325}DDDAGNHEVQDSR.I	NA	S{+938}	995.396	3	2984.17	2982.17	2	-2.3	158	NRagged	311.65	17.25	0	6.67	38	>WK07_RS02225 ref|WP_059840424.1|gi|981641483| hypothetical protein	427	Nsco_NS_434_20203020_B_multivorans_HILIC2.21836.21836.3	controllerType=0 controllerNumber=1 scan=21836	61.3795	Trypsin	B2	EQELSDDDAGNHEVQDSR	S{+938}	938	938.325	938.33	938.325
53950:5	63	R.EGLS{+1218.554}C[+57.021]VLSVKVPEPK.F	NA	C[+57], S{+1219}	573.094	5	2861.44	2860.44	1	-1.2	341	Specific	311.73	16.87	0	4.1	77	>WK07_RS06690 ref|WP_006401749.1|gi|493446398| DNA gyrase subunit B	1302	Nsco_NS_434_20203020_B_multivorans_HILIC1.47980.47980.5	controllerType=0 controllerNumber=1 scan=47980	124.568	Trypsin	B1	EGLSCVLSVKVPEPK	,S{+1219}	,+1219	1218.55	1218.55	1218.55
56058:4	73	R.SHGRPSMFFPSATQTAPAAAGGAS{+667.219}GTGATTTAGNVPAPAAGTAPATTAPAAQAQLVK.F	NA	S{+667}	1472.21	4	5885.82	5885.82	0	0	26	Specific	311.73	67.79	36.01	4.82	77	>WK07_RS06660 ref|WP_059841338.1|gi|981642397| membrane protein insertase YidC	1296	Nsco_NS_434_20203020_B_multivorans_HILIC1.49773.49773.4	controllerType=0 controllerNumber=1 scan=49773	128.346	Trypsin	B1	SHGRPSMFFPSATQTAPAAAGGASGTGATTTAGNVPAPAAGTAPATTAPAAQAQLVK	S{+667}	667	667.219	667.22	667.219
46077:6	151	I.VDEDEDDEDDRPNDAS{+1919.054}PSGR.T	NA	S{+1919}	692.828	6	4151.93	4151.93	0	0	163	NRagged	311.76	21.48	0	3.08	31	>WK07_RS22275 ref|WP_006401918.1|gi|493446569| peptidyl-prolyl cis-trans isomerase	4341	Nsco_NS_434_20203020_B_multivorans_HILIC2.41493.41493.7	controllerType=0 controllerNumber=1 scan=41493	107.408	Trypsin	B2	VDEDEDDEDDRPNDASPSGR	S{+1919}	1919	1919.05	1919.05	1919.05
45358:3	390	A.PPAAIPAAVGS{+901.314}GAQAAAAPANGKPANVTR.D	NA	S{+901}	1167.24	3	3499.71	3497.71	2	-1.9	151	NRagged	311.77	97.67	0	6.79	27	>WK07_RS00485 ref|WP_059840148.1|gi|981641207| hypothetical protein	95	Nsco_NS_434_20203020_B_multivorans_HILIC3.40391.40391.3	controllerType=0 controllerNumber=1 scan=40391	105.224	Trypsin	B3	PPAAIPAAVGSGAQAAAAPANGKPANVTR	S{+901}	901	901.314	901.31	901.314
52991:5	749	K.PMEGEPGS{+1241.514}AMHIHQSLADVR.T	NA	S{+1242}	681.911	5	3405.53	3403.53	2	-2	245	Specific	311.77	36.53	0	5.1	13	>WK07_RS07600 ref|WP_059841490.1|gi|981642549| glutamine synthetase	1478	Nsco_NS_434_20203020_B_multivorans_HILIC3.46769.46769.5	controllerType=0 controllerNumber=1 scan=46769	119.67	Trypsin	B3	PMEGEPGSAMHIHQSLADVR	S{+1242}	1242	1241.51	1241.51	1241.51
26207:5	569	K.SKDDS{+971.445}DRLALLPK.L	NA	S{+971}	486.854	5	2430.24	2429.24	1	-1.4	177	Specific	311.81	153.31	0	6.59	7	>WK07_RS12855 ref|WP_059842498.1|gi|981643557| 5-methyltetrahydropteroyltriglutamate-- homocysteine methyltransferase	2509	Nsco_NS_434_20203020_B_multivorans_HILIC3.24869.24869.3	controllerType=0 controllerNumber=1 scan=24869	67.8491	Trypsin	B3	SKDDSDRLALLPK	S{+971}	971	971.445	971.45	971.445
22946:10	341	R.VNKPGGGS{+1713.438}LKEEHLSAANLEHVRK.L	NA	S{+1713}	429.288	10	4283.82	4283.82	0	0	244	Specific	311.82	4.88	0.35	3.98	12	>WK07_RS08045 ref|WP_006402978.1|gi|493447647| glyceraldehyde 3-phosphate reductase	1567	Nsco_NS_434_20203020_B_multivorans_HILIC1.22445.22445.6	controllerType=0 controllerNumber=1 scan=22445	64.7893	Trypsin	B1	VNKPGGGSLKEEHLSAANLEHVRK	S{+1713}	1713	1713.44	1713.44	1713.44
41262:3	6	K.VAPPPADNGAS{+667.214}QAQPFDPNRALQGK.T	NA	S{+667}	1072.5	3	3215.49	3213.49	2	-2.1	50	Specific	311.82	14.21	0	7.79	228	>WK07_RS16945 ref|WP_043281040.1|gi|759561637| cell division protein	3305	Nsco_NS_434_20203020_B_multivorans_HILIC2.37262.37262.3	controllerType=0 controllerNumber=1 scan=37262	97.2258	Trypsin	B2	VAPPPADNGASQAQPFDPNRALQGK	S{+667}	667	667.214	667.21	667.214
30116:4	5	M.HMQFGS{+512.208}PAIKGESADK.D	NA	S{+512}	554.513	4	2215.03	2215.03	0	0	5	NRagged	311.83	5.69	5.69	3.17	329	>WK07_RS02280 ref|WP_006400546.1|gi|493445171| hypothetical protein	438	Nsco_NS_434_20203020_B_multivorans_HILIC1.28126.28126.4	controllerType=0 controllerNumber=1 scan=28126	78.6504	Trypsin	B1	HMQFGSPAIKGESADK	S{+512}	512	512.208	512.21	512.208
37745:5	142	R.AMHRELQS{+497.208}ALDEVGAAGAR.A	NA	S{+497}	496.845	5	2480.2	2479.2	1	-1.4	33	Specific	311.84	86.68	0	5.36	24	>WK07_RS02580 ref|WP_054317767.1|gi|933608630| enoyl-CoA hydratase	497	Nsco_NS_434_20203020_B_multivorans_HILIC2.34488.34488.4	controllerType=0 controllerNumber=1 scan=34488	90.9469	Trypsin	B2	AMHRELQSALDEVGAAGAR	S{+497}	497	497.208	497.21	497.208
51045:5	433	R.LADAWRDALS{+695.348}RQEQVGETLAGQHAR.A	NA	S{+695}	695.956	5	3475.75	3473.75	2	-1.9	387	Specific	311.85	213.63	5.2	7.15	10	>WK07_RS08805 ref|WP_059841699.1|gi|981642758| chemotaxis protein	1715	Nsco_NS_434_20203020_B_multivorans_HILIC1.45552.45552.5	controllerType=0 controllerNumber=1 scan=45552	119.328	Trypsin	B1	LADAWRDALSRQEQVGETLAGQHAR	S{+695}	695	695.348	695.35	695.348
72670:5	1	A.FETVTEAS{+1967.948}FPGK.W	NA	S{+1968}	656.924	5	3280.59	3280.59	0	0	31	NRagged	311.86	55.58	0	1.72	554	>WK07_RS23045 ref|WP_004192241.1|gi|490296783| alkyl hydroperoxide reductase	4491	Nsco_NS_434_20203020_B_multivorans_HILIC2.63524.63524.5	controllerType=0 controllerNumber=1 scan=63524	155.044	Trypsin	B2	FETVTEASFPGK	S{+1968}	1968	1967.95	1967.95	1967.95
39588:3	156	T.PAPQAAPVS{+1527.459}PVAK.A	NA	S{+1527}	921.058	3	2761.16	2760.16	1	-1.2	431	NRagged	311.93	94.39	0	5.45	30	>WK07_RS26125 ref|WP_059843955.1|gi|981645310| DNA polymerase III subunit gamma/tau	5091	Nsco_NS_434_20203020_B_multivorans_HILIC2.35947.35947.6	controllerType=0 controllerNumber=1 scan=35947	94.1783	Trypsin	B2	PAPQAAPVSPVAK	S{+1527}	1527	1527.46	1527.46	1527.46
18509:4	430	D.AGGYS{+259.099}HVAVIHHETTTGR.L	NA	S{+259}	538.764	4	2152.03	2152.03	0	0	125	NRagged	311.94	69.36	11.33	5.81	19	>WK07_RS09105 ref|WP_059841766.1|gi|981642825| 2-aminoethylphosphonate aminotransferase	1774	Nsco_NS_434_20203020_B_multivorans_HILIC1.18946.18946.4	controllerType=0 controllerNumber=1 scan=18946	56.3704	Trypsin	B1	AGGYSHVAVIHHETTTGR	S{+259}	259	259.099	259.1	259.099
47569:3	7	A.NASIYNGDINTDRS{+288.104}SSINQTAATVGLR.H	NA	S{+288}	1042.84	3	3126.5	3126.5	0	0	337	NRagged	311.95	25.81	1.2	6.68	361	>WK07_RS17305 ref|WP_048804585.1|gi|881127052| porin	3376	Nsco_NS_434_20203020_B_multivorans_HILIC3.42187.42187.3	controllerType=0 controllerNumber=1 scan=42187	109.281	Trypsin	B3	NASIYNGDINTDRSSSINQTAATVGLR	S{+288}	288	288.104	288.1	288.104
73417:5	140	G.DIELAHDC[+57.021]EVINPDHVIAHLS{+741.352}K.G	NA	C[+57], S{+741}	654.325	5	3267.6	3266.6	1	-1	111	NRagged	312.02	71.27	1.02	5.21	31	>WK07_RS01855 ref|WP_006400639.1|gi|493445267| DNA-directed RNA polymerase subunit alpha	354	Nsco_NS_434_20203020_B_multivorans_HILIC2.64160.64160.5	controllerType=0 controllerNumber=1 scan=64160	156.364	Trypsin	B2	DIELAHDCEVINPDHVIAHLSK	,S{+741}	,+741	741.352	741.35	741.352
35938:4	110	K.DGAS{+767.393}VGHFTLTPASDTR.S	NA	S{+767}	625.561	4	2499.22	2499.22	0	0	31	Specific	312.03	20.75	9.74	2.12	44	>WK07_RS02995 ref|WP_059840600.1|gi|981641659| hypothetical protein	578	Nsco_NS_434_20203020_B_multivorans_HILIC2.33025.33025.2	controllerType=0 controllerNumber=1 scan=33025	87.5103	Trypsin	B2	DGASVGHFTLTPASDTR	S{+767}	767	767.393	767.39	767.393
20575:3	52	R.NIGIS{+333.145}AHIDAGK.T	NA	S{+333}	510.267	3	1528.79	1528.79	0	0	12	Specific	312.06	28.49	28.49	2.29	79	>WK07_RS01710 ref|WP_006400661.1|gi|493445291| elongation factor G	325	Nsco_NS_434_20203020_B_multivorans_HILIC3.20385.20385.3	controllerType=0 controllerNumber=1 scan=20385	57.1392	Trypsin	B3	NIGISAHIDAGK	S{+333}	333	333.145	333.14	333.145
63508:4	33	V.PVSAFDEDKFES{+707.327}GHAFDGSSIAGWK.G	NA	S{+707}	848.644	4	3391.55	3391.55	0	0	37	NRagged	312.14	110.94	2.91	4.23	122	>WK07_RS21980 ref|WP_006401979.1|gi|493446630| glutamine synthetase	4283	Nsco_NS_434_20203020_B_multivorans_HILIC1.55668.55668.4	controllerType=0 controllerNumber=1 scan=55668	141.082	Trypsin	B1	PVSAFDEDKFESGHAFDGSSIAGWK	S{+707}	707	707.327	707.33	707.327
83139:3	155	A.PAAAAPQAS{+1890.771}APAPAPAAAAPAAAPAPAPAPAK.A	NA	S{+1891}	1525.74	3	4575.21	4573.21	2	-1.5	203	NRagged	312.16	52.29	0	6.71	29	>WK07_RS22045 ref|WP_059843553.1|gi|981644879| dihydrolipoamide acetyltransferase	4295	Nsco_NS_434_20203020_B_multivorans_HILIC1.71469.71469.3	controllerType=0 controllerNumber=1 scan=71469	175.212	Trypsin	B1	PAAAAPQASAPAPAPAAAAPAAAPAPAPAPAK	S{+1891}	1891	1890.77	1890.77	1890.77
73832:3	18	C.PTVNVAPVVTPGGPILSS{+1086.478}GGKGDGQSNSTIGGK.N	NA	S{+1086}	1380.03	3	4138.07	4135.07	3	-2.4	3039	NRagged	312.18	79.59	0	7.7	83	>WK07_RS20320 ref|WP_059843380.1|gi|981644655| filamentous hemagglutinin	3966	Nsco_NS_434_20203020_B_multivorans_HILIC1.64141.64141.3	controllerType=0 controllerNumber=1 scan=64141	160.065	Trypsin	B1	PTVNVAPVVTPGGPILSSGGKGDGQSNSTIGGK	S{+1086}	1086	1086.48	1086.48	1086.48
50807:3	291	K.AADAGGSKPAAGAAGAPGAPAAPAPVPVPAS{+568.218}AVAGSAAQ.-	NA	S{+568}	1249.95	3	3747.85	3745.85	2	-1.8	151	CRagged	312.18	34.77	12	5.42	55	>WK07_RS02065 ref|WP_006406986.1|gi|493451709| outer membrane lipid asymmetry maintenance protein MlaD	396	Nsco_NS_434_20203020_B_multivorans_HILIC2.45451.45451.3	controllerType=0 controllerNumber=1 scan=45451	116.323	Trypsin	B2	AADAGGSKPAAGAAGAPGAPAAPAPVPVPASAVAGSAAQ	S{+568}	568	568.218	568.22	568.218
05565:3	35	K.ASGAAAKPAAAPKPAS{+1163.417}APQ.-	NA	S{+1163}	942.776	3	2826.31	2825.31	1	-1.2	497	CRagged	312.19	312.19	0	7.95	97	>WK07_RS28800 ref|WP_006415073.1|gi|493459836| peptidase S41	5612	Nsco_NS_434_20203020_B_multivorans_HILIC2.7210.7210.3	controllerType=0 controllerNumber=1 scan=7210	27.1721	Trypsin	B2	ASGAAAKPAAAPKPASAPQ	S{+1163}	1163	1163.42	1163.42	1163.42
69165:3	12	V.GAYQHAS{+845.459}GTQLNADGTTSAAQASIGSYGYAGTK.S	NA	S{+845}	1350.65	3	4049.94	4049.94	0	0	341	NRagged	312.21	28.03	0.4	3.9	390	>WK07_RS15170 ref|WP_048803848.1|gi|881122298| porin	2960	Nsco_NS_434_20203020_B_multivorans_HILIC2.60597.60597.3	controllerType=0 controllerNumber=1 scan=60597	148.651	Trypsin	B2	GAYQHASGTQLNADGTTSAAQASIGSYGYAGTK	S{+845}	845	845.459	845.46	845.459
50517:3	291	K.AADAGGSKPAAGAAGAPGAPAAPAPVPVPAS{+596.208}AVAGSAAQ.-	NA	S{+596}	1258.95	3	3774.84	3773.84	1	-0.9	151	CRagged	312.25	187.41	16.79	5.63	55	>WK07_RS02065 ref|WP_006406986.1|gi|493451709| outer membrane lipid asymmetry maintenance protein MlaD	396	Nsco_NS_434_20203020_B_multivorans_HILIC2.45213.45213.3	controllerType=0 controllerNumber=1 scan=45213	115.724	Trypsin	B2	AADAGGSKPAAGAAGAPGAPAAPAPVPVPASAVAGSAAQ	S{+596}	596	596.208	596.21	596.208
05308:7	1012	R.QKQQEAS{+1072.781}VRVPR.K	NA	S{+1073}	357.945	7	2499.57	2498.57	1	-1.3	28	Specific	312.25	76.39	0	4.57	8	>WK07_RS28615 ref|WP_006398224.1|gi|493442809| membrane protein	5575	Nsco_NS_434_20203020_B_multivorans_HILIC3.6855.6855.4	controllerType=0 controllerNumber=1 scan=6855	25.8129	Trypsin	B3	QKQQEASVRVPR	S{+1073}	1073	1072.78	1072.78	1072.78
26871:5	62	K.KLKAGDQVGIVEGVS{+595.223}TTTNAQQR.T	NA	S{+595}	600.307	5	2997.51	2995.51	2	-2.2	160	Specific	312.27	35.57	0	5.46	156	>WK07_RS01580 ref|WP_035950556.1|gi|737988755| LacI family transcriptional regulator	303	Nsco_NS_434_20203020_B_multivorans_HILIC1.25557.25557.4	controllerType=0 controllerNumber=1 scan=25557	72.4122	Trypsin	B1	KLKAGDQVGIVEGVSTTTNAQQR	S{+595}	595	595.223	595.22	595.223
19747:3	176	Q.EHS{+271.115}LAMYGSC[+57.021]TTENC[+57.021]PHR.K	NA	C[+57]*2, S{+271}	807.672	3	2421	2421	0	0	123	NRagged	312.29	20	17.16	5.29	37	>WK07_RS12305 ref|WP_006400349.1|gi|493444972| transcriptional repressor	2402	Nsco_NS_434_20203020_B_multivorans_HILIC3.19727.19727.3	controllerType=0 controllerNumber=1 scan=19727	55.6258	Trypsin	B3	EHSLAMYGSCTTENCPHR	*2,S{+271}	*2,+271	271.115	271.12	271.115
78674:7	168	K.IQGAYTHYQAPDS{+1990.183}PAGVADRADHYWLGATYAATPQWAMTAGGYYVK.V	NA	S{+1990}	998.651	7	6984.52	6980.52	4	-1.9	242	Specific	312.33	312.33	0	6.11	40	>WK07_RS03820 ref|WP_006396901.1|gi|493441465| porin	738	Nsco_NS_434_20203020_B_multivorans_HILIC3.67581.67581.5	controllerType=0 controllerNumber=1 scan=67581	164.977	Trypsin	B3	IQGAYTHYQAPDSPAGVADRADHYWLGATYAATPQWAMTAGGYYVK	S{+1990}	1990	1990.18	1990.18	1990.18
80829:2	4	Q.PGVSAINNGYAGAQS{+683.342}QQR.V	NA	S{+683}	1251.12	2	2501.23	2501.23	0	0	251	NRagged	312.39	47.22	0	5.9	472	>WK07_RS09835 ref|WP_059841917.1|gi|981642976| porin	1920	Nsco_NS_434_20203020_B_multivorans_HILIC1.69664.69664.2	controllerType=0 controllerNumber=1 scan=69664	172.279	Trypsin	B1	PGVSAINNGYAGAQSQQR	S{+683}	683	683.342	683.34	683.342
28255:3	581	A.TGNASAQHEAS{+335.094}PLPAITPAR.T	NA	S{+335}	775.374	3	2324.11	2324.11	0	0	14	NRagged	312.39	69.33	1.2	4.92	12	>WK07_RS23605 ref|WP_006412473.1|gi|493457218| cysteine hydrolase	4600	Nsco_NS_434_20203020_B_multivorans_HILIC2.26877.26877.4	controllerType=0 controllerNumber=1 scan=26877	73.0034	Trypsin	B2	TGNASAQHEASPLPAITPAR	S{+335}	335	335.094	335.09	335.094
04536:3	35	K.ASGAAAKPAAAPKPAS{+1268.359}APQ.-	NA	S{+1268}	977.757	3	2931.26	2930.26	1	-1.1	497	CRagged	312.4	159.08	0	7.56	97	>WK07_RS28800 ref|WP_006415073.1|gi|493459836| peptidase S41	5612	Nsco_NS_434_20203020_B_multivorans_HILIC2.6336.6336.3	controllerType=0 controllerNumber=1 scan=6336	25.5608	Trypsin	B2	ASGAAAKPAAAPKPASAPQ	S{+1268}	1268	1268.36	1268.36	1268.36
43162:3	379	A.PPAAIPAAVGS{+801.313}GAQAAAAPANGKPANVTR.D	NA	S{+801}	1133.91	3	3399.71	3397.71	2	-2	151	NRagged	312.4	67.79	0	7.43	29	>WK07_RS00485 ref|WP_059840148.1|gi|981641207| hypothetical protein	95	Nsco_NS_434_20203020_B_multivorans_HILIC2.38811.38811.3	controllerType=0 controllerNumber=1 scan=38811	100.737	Trypsin	B2	PPAAIPAAVGSGAQAAAAPANGKPANVTR	S{+801}	801	801.313	801.31	801.313
09183:3	28	K.ASGAAAKPAAAPKPAS{+1335.460}APQ.-	NA	S{+1335}	1000.12	3	2998.36	2997.36	1	-1.1	497	CRagged	312.41	312.41	0	7.37	85	>WK07_RS28800 ref|WP_006415073.1|gi|493459836| peptidase S41	5612	Nsco_NS_434_20203020_B_multivorans_HILIC3.10644.10644.3	controllerType=0 controllerNumber=1 scan=10644	34.0457	Trypsin	B3	ASGAAAKPAAAPKPASAPQ	S{+1335}	1335	1335.46	1335.46	1335.46
17430:3	154	T.PLEAFS{+228.990}RPMKK.G	NA	S{+229}	511.908	3	1533.71	1532.71	1	-2.2	668	NRagged	312.42	312.42	0	4.93	23	>WK07_RS01200 ref|WP_012213844.1|gi|501169900| DNA gyrase subunit A	228	Nsco_NS_434_20203020_B_multivorans_HILIC1.18062.18062.3	controllerType=0 controllerNumber=1 scan=18062	54.2012	Trypsin	B1	PLEAFSRPMKK	S{+229}	229	228.99	228.99	228.99
41494:4	299	M.NTAYRKPLPGTS{+739.320}LDYFDTR.A	NA	S{+739}	739.364	4	2954.43	2954.43	0	0	3	NRagged	312.5	134.44	0	5.11	20	>WK07_RS05820 ref|WP_059841123.1|gi|981642182| Fe/S-dependent 2-methylisocitrate dehydratase AcnD	1133	Nsco_NS_434_20203020_B_multivorans_HILIC3.36945.36945.4	controllerType=0 controllerNumber=1 scan=36945	96.5241	Trypsin	B3	NTAYRKPLPGTSLDYFDTR	S{+739}	739	739.32	739.32	739.32
73344:3	21	I.PAS{+1609.783}DIYENEGIVMVTPSATAPQLTEGK.K	NA	S{+1610}	1477.39	3	4430.16	4428.16	2	-1.5	109	NRagged	312.54	154.03	0	6.68	102	>WK07_RS23830 ref|WP_006396439.1|gi|493440997| branched chain amino acid ABC transporter substrate-binding protein	4642	Nsco_NS_434_20203020_B_multivorans_HILIC3.63242.63242.3	controllerType=0 controllerNumber=1 scan=63242	155.485	Trypsin	B3	PASDIYENEGIVMVTPSATAPQLTEGK	S{+1610}	1610	1609.78	1609.78	1609.78
51228:5	171	K.HVSWDVVDVES{+309.415}GDVGRGC[+57.021]DEGLYEK.L	NA	C[+57], S{+309}	624.54	5	3118.67	3116.67	2	-2.2	78	Specific	312.56	155.79	0	7.54	56	>WK07_RS17925 ref|WP_006398886.1|gi|493443484| spermidine/putrescine ABC transporter substrate-binding protein	3493	Nsco_NS_434_20203020_B_multivorans_HILIC1.45700.45700.5	controllerType=0 controllerNumber=1 scan=45700	119.639	Trypsin	B1	HVSWDVVDVESGDVGRGCDEGLYEK	,S{+309}	,+309	309.415	309.42	309.415
19153:3	281	A.LS{+568.211}NSAPAAPAAAAPIDADKK.A	NA	S{+568}	816.406	3	2447.2	2447.2	0	0	24	NRagged	312.61	41.61	0.4	6.89	13	>WK07_RS01205 ref|WP_006413207.1|gi|493457961| hypothetical protein	229	Nsco_NS_434_20203020_B_multivorans_HILIC2.19560.19560.3	controllerType=0 controllerNumber=1 scan=19560	56.1765	Trypsin	B2	LSNSAPAAPAAAAPIDADKK	S{+568}	568	568.211	568.21	568.211
23658:4	487	F.PNSPEENFS{+585.317}HK.V	NA	S{+585}	468.73	4	1871.9	1870.9	1	-1.8	90	NRagged	312.66	51.54	4.3	5.36	9	>WK07_RS01730 ref|WP_006400658.1|gi|493445288| 50S ribosomal protein L4	329	Nsco_NS_434_20203020_B_multivorans_HILIC2.23169.23169.4	controllerType=0 controllerNumber=1 scan=23169	64.3374	Trypsin	B2	PNSPEENFSHK	S{+585}	585	585.317	585.32	585.317
22256:2	143	A.PAADTS{+1575.582}ASAPAPAK.K	NA	S{+1576}	1416.11	2	2831.21	2830.21	1	-1.2	27	NRagged	312.66	145.68	0	5.7	94	>WK07_RS15745 ref|WP_006413521.1|gi|493458278| hypothetical protein	3073	Nsco_NS_434_20203020_B_multivorans_HILIC3.21770.21770.2	controllerType=0 controllerNumber=1 scan=21770	60.478	Trypsin	B3	PAADTSASAPAPAK	S{+1576}	1576	1575.58	1575.58	1575.58
21999:3	5	K.GES{+854.261}ADKDHQGWIELK.S	NA	S{+854}	856.366	3	2567.09	2567.09	0	0	15	Specific	312.67	73.81	21.33	3.98	329	>WK07_RS02280 ref|WP_006400546.1|gi|493445171| hypothetical protein	438	Nsco_NS_434_20203020_B_multivorans_HILIC1.21730.21730.3	controllerType=0 controllerNumber=1 scan=21730	63.0086	Trypsin	B1	GESADKDHQGWIELK	S{+854}	854	854.261	854.26	854.261
60583:3	59	F.LDALNPDS{+464.199}KK.I	NA	S{+464}	522.269	3	1564.79	1564.79	0	0	505	NRagged	312.69	312.69	312.69	5.12	41	>WK07_RS13710 ref|WP_006413358.1|gi|493458114| glutamine--tRNA ligase	2673	Nsco_NS_434_20203020_B_multivorans_HILIC3.52935.52935.6	controllerType=0 controllerNumber=1 scan=52935	132.899	Trypsin	B3	LDALNPDSKK	S{+464}	464	464.199	464.2	464.199
68756:3	55	V.PSSAITAS{+1232.616}DPNEKAEMFEPAGDK.I	NA	S{+1233}	1209.58	3	3626.71	3624.71	2	-1.9	55	NRagged	312.74	216.41	0.23	6.53	79	>WK07_RS15860 ref|WP_006401299.1|gi|493445940| phenylacetate-CoA oxygenase subunit PaaB	3096	Nsco_NS_434_20203020_B_multivorans_HILIC1.59841.59841.3	controllerType=0 controllerNumber=1 scan=59841	150.139	Trypsin	B1	PSSAITASDPNEKAEMFEPAGDK	S{+1233}	1233	1232.62	1232.62	1232.62
70791:3	1	A.FETVTEAS{+707.844}FPGKWK.I	NA	S{+708}	778.891	3	2334.66	2334.66	0	0	31	NRagged	312.74	14.47	2.4	4.1	554	>WK07_RS23045 ref|WP_004192241.1|gi|490296783| alkyl hydroperoxide reductase	4491	Nsco_NS_434_20203020_B_multivorans_HILIC2.61955.61955.6	controllerType=0 controllerNumber=1 scan=61955	151.603	Trypsin	B2	FETVTEASFPGKWK	S{+708}	708	707.844	707.84	707.844
26374:4	130	K.GASAAQAAPKPTDNS{+597.219}SGTFVFSRPGK.F	NA	S{+597}	787.379	4	3146.49	3146.49	0	0	66	Specific	312.74	152.92	0	6.86	93	>WK07_RS13485 ref|WP_059842649.1|gi|981643708| outer membrane lipoprotein carrier protein LolA	2632	Nsco_NS_434_20203020_B_multivorans_HILIC3.24999.24999.4	controllerType=0 controllerNumber=1 scan=24999	68.1257	Trypsin	B3	GASAAQAAPKPTDNSSGTFVFSRPGK	S{+597}	597	597.219	597.22	597.219
76496:6	459	V.IEWDPRRDDFDHALFAS{+1061.562}VEHVK.T	NA	S{+1062}	624.817	6	3743.87	3743.87	0	0	544	NRagged	312.75	3.75	3.75	7.05	12	>WK07_RS06775 ref|WP_006401726.1|gi|493446374| adenine methyltransferase	1318	Nsco_NS_434_20203020_B_multivorans_HILIC3.65886.65886.6	controllerType=0 controllerNumber=1 scan=65886	161.319	Trypsin	B3	IEWDPRRDDFDHALFASVEHVK	S{+1062}	1062	1061.56	1061.56	1061.56
63192:2	23	Q.AHAS{+318.645}INGLDPSSTSNQVAAR.V	NA	S{+319}	1157.82	2	2314.63	2314.63	0	0	363	NRagged	312.76	5.22	0	6.17	293	>WK07_RS12795 ref|WP_035949234.1|gi|737987401| porin	2498	Nsco_NS_434_20203020_B_multivorans_HILIC2.55745.55745.3	controllerType=0 controllerNumber=1 scan=55745	138.387	Trypsin	B2	AHASINGLDPSSTSNQVAAR	S{+319}	319	318.645	318.64	318.645
53358:3	7	A.NASIYNGDINTDRS{+273.085}SSINQTAATVGLR.H	NA	S{+273}	1037.83	3	3111.48	3111.48	0	0	337	NRagged	312.77	55.45	0	7.38	375	>WK07_RS17305 ref|WP_048804585.1|gi|881127052| porin	3376	Nsco_NS_434_20203020_B_multivorans_HILIC1.47522.47522.3	controllerType=0 controllerNumber=1 scan=47522	123.558	Trypsin	B1	NASIYNGDINTDRSSSINQTAATVGLR	S{+273}	273	273.085	273.08	273.085
48048:5	53	L.TGANNDSS{+670.513}KWEPKPNDPGLETEYLK.R	NA	S{+671}	692.973	5	3460.83	3460.83	0	0	200	NRagged	312.77	6.51	0	6.62	84	>WK07_RS21375 ref|WP_006413762.1|gi|493458519| hypothetical protein	4166	Nsco_NS_434_20203020_B_multivorans_HILIC2.43202.43202.5	controllerType=0 controllerNumber=1 scan=43202	111.185	Trypsin	B2	TGANNDSSKWEPKPNDPGLETEYLK	S{+671}	671	670.513	670.51	670.513
21911:3	53	C.PHNTS{+1070.402}TNVPEGSR.A	NA	S{+1070}	822.693	3	2466.06	2466.06	0	0	465	NRagged	312.81	24.91	0	2.43	83	>WK07_RS15810 ref|WP_006401309.1|gi|493445950| MFS transporter	3086	Nsco_NS_434_20203020_B_multivorans_HILIC3.21471.21471.3	controllerType=0 controllerNumber=1 scan=21471	59.6972	Trypsin	B3	PHNTSTNVPEGSR	S{+1070}	1070	1070.4	1070.4	1070.4
47665:3	7	A.NASIYNGDINTDRS{+288.102}SSINQTAATVGLR.H	NA	S{+288}	1042.84	3	3126.5	3126.5	0	0	337	NRagged	312.88	34.22	1.2	6.68	361	>WK07_RS17305 ref|WP_048804585.1|gi|881127052| porin	3376	Nsco_NS_434_20203020_B_multivorans_HILIC3.42285.42285.3	controllerType=0 controllerNumber=1 scan=42285	109.551	Trypsin	B3	NASIYNGDINTDRSSSINQTAATVGLR	S{+288}	288	288.102	288.1	288.102
33112:3	151	A.GMDDMPGMGGMS{+843.344}GHR.Q	NA	S{+843}	793.648	3	2378.93	2378.93	0	0	35	NRagged	312.89	8.41	8.41	5.03	56	>WK07_RS27480 ref|WP_059844088.1|gi|981645443| copper oxidase	5357	Nsco_NS_434_20203020_B_multivorans_HILIC1.30541.30541.3	controllerType=0 controllerNumber=1 scan=30541	84.2997	Trypsin	B1	GMDDMPGMGGMSGHR	S{+843}	843	843.344	843.34	843.344
10043:2	613	N.GRS{+486.174}PGATGSGGGGAGGQGSAGSSGY.-	NA	S{+486}	1242.03	2	2483.04	2483.04	0	0	103	Non	312.89	147.69	53.8	4.86	14	>WK07_RS03340 ref|WP_059840687.1|gi|981641746| hypothetical protein	647	Nsco_NS_434_20203020_B_multivorans_HILIC3.11454.11454.2	controllerType=0 controllerNumber=1 scan=11454	35.9665	Trypsin	B3	GRSPGATGSGGGGAGGQGSAGSSGY	S{+486}	486	486.174	486.17	486.174
14629:3	316	K.KLQQWS{+666.229}QQNAAGAKPASNP.-	NA	S{+666}	898.091	3	2692.26	2690.26	2	-2.5	124	CRagged	312.92	312.92	0	7.64	58	>WK07_RS20185 ref|WP_059843369.1|gi|981644638| hypothetical protein	3939	Nsco_NS_434_20203020_B_multivorans_HILIC1.15835.15835.3	controllerType=0 controllerNumber=1 scan=15835	48.6654	Trypsin	B1	KLQQWSQQNAAGAKPASNP	S{+666}	666	666.229	666.23	666.229
61893:4	122	A.PQVAPVPPAQAS{+1151.489}GPVFIAPEADAQAPARNNQYVLK.S	NA	S{+1151}	1191.6	4	4763.39	4763.39	0	0	13	NRagged	312.95	7.77	7.77	6.36	36	>WK07_RS23525 ref|WP_059843678.1|gi|981645032| amylo-alpha-1,6-glucosidase	4584	Nsco_NS_434_20203020_B_multivorans_HILIC1.54372.54372.4	controllerType=0 controllerNumber=1 scan=54372	138.248	Trypsin	B1	PQVAPVPPAQASGPVFIAPEADAQAPARNNQYVLK	S{+1151}	1151	1151.49	1151.49	1151.49
47040:4	308	R.ES{+354.222}VVVPVAIGVPNAGDDAQDGHAPK.S	NA	S{+354}	700.117	4	2797.45	2796.45	1	-1.2	271	Specific	312.98	312.98	1.37	7.47	14	>WK07_RS20070 ref|WP_006414083.1|gi|493458842| arginine succinyltransferase	3916	Nsco_NS_434_20203020_B_multivorans_HILIC1.42274.42274.4	controllerType=0 controllerNumber=1 scan=42274	112.043	Trypsin	B1	ESVVVPVAIGVPNAGDDAQDGHAPK	S{+354}	354	354.222	354.22	354.222
52568:3	339	K.AAPPYAADKPIVAVYPPVAPAPAS{+569.222}SASTAR.-	NA	S{+569}	1159.59	3	3476.76	3475.76	1	-1	291	Specific	313	55.57	1.2	7.2	17	>WK07_RS19720 ref|WP_059843329.1|gi|981644584| photosystem reaction center subunit H	3847	Nsco_NS_434_20203020_B_multivorans_HILIC2.47065.47065.3	controllerType=0 controllerNumber=1 scan=47065	119.974	Trypsin	B2	AAPPYAADKPIVAVYPPVAPAPASSASTAR	S{+569}	569	569.222	569.22	569.222
82534:2	40	E.SAADDYS{+1278.661}FDLLK.Q	NA	S{+1279}	1312.15	2	2623.29	2623.29	0	0	194	NRagged	313.04	2.4	0.76	2.06	90	>WK07_RS26365 ref|WP_059843973.1|gi|981645328| peptidase	5138	Nsco_NS_434_20203020_B_multivorans_HILIC3.70633.70633.2	controllerType=0 controllerNumber=1 scan=70633	171.776	Trypsin	B3	SAADDYSFDLLK	S{+1279}	1279	1278.66	1278.66	1278.66
37570:4	231	K.PELVHTLNGS{+802.413}GLAVGR.T	NA	S{+802}	606.58	4	2423.3	2422.3	1	-1.4	379	Specific	313.08	133.7	0.66	6.25	19	>WK07_RS13500 ref|WP_006400804.1|gi|493445437| serine--tRNA ligase	2635	Nsco_NS_434_20203020_B_multivorans_HILIC3.33885.33885.4	controllerType=0 controllerNumber=1 scan=33885	89.4237	Trypsin	B3	PELVHTLNGSGLAVGR	S{+802}	802	802.413	802.41	802.413
09265:3	2	K.AAAAAAASADAGAS{+1702.636}ASAPAAASSTK.A	NA	S{+1703}	1241.54	3	3722.61	3720.61	2	-1.8	159	Specific	313.12	140.23	0	6.86	1033	>WK07_RS26025 ref|WP_059843946.1|gi|981645301| competence protein ComE	5072	Nsco_NS_434_20203020_B_multivorans_HILIC1.11196.11196.3	controllerType=0 controllerNumber=1 scan=11196	37.0865	Trypsin	B1	AAAAAAASADAGASASAPAAASSTK	S{+1703}	1703	1702.64	1702.64	1702.64
70670:4	69	K.VFQYIKPQDAQALQAAAPSDAS{+564.233}GAQAAAAPADAATVGAVPDASVQSTPLQPPAPISNSSGVHPGNPK.A	NA	S{+564}	1761.12	4	7041.48	7036.48	5	-2.4	195	Specific	313.16	313.16	0	7.55	92	>WK07_RS15695 ref|WP_035953385.1|gi|737991603| BON domain protein	3064	Nsco_NS_434_20203020_B_multivorans_HILIC3.61002.61002.4	controllerType=0 controllerNumber=1 scan=61002	150.4	Trypsin	B3	VFQYIKPQDAQALQAAAPSDASGAQAAAAPADAATVGAVPDASVQSTPLQPPAPISNSSGVHPGNPK	S{+564}	564	564.233	564.23	564.233
57149:4	1	N.HYS{+226.130}FGDVKGELIDQLGVRDK.E	NA	S{+226}	626.33	4	2502.3	2502.3	0	0	104	NRagged	313.17	68.57	16.73	5.15	526	>WK07_RS23045 ref|WP_004192241.1|gi|490296783| alkyl hydroperoxide reductase	4491	Nsco_NS_434_20203020_B_multivorans_HILIC1.50614.50614.4	controllerType=0 controllerNumber=1 scan=50614	130.176	Trypsin	B1	HYSFGDVKGELIDQLGVRDK	S{+226}	226	226.13	226.13	226.13
40816:4	198	V.VNFS{+1580.728}DAQTAEDARK.V	NA	S{+1581}	783.872	4	3132.47	3132.47	0	0	186	NRagged	313.18	1.11	1.11	3.94	19	>WK07_RS11955 ref|WP_006401648.1|gi|493446295| preprotein translocase subunit SecD	2333	Nsco_NS_434_20203020_B_multivorans_HILIC2.36914.36914.4	controllerType=0 controllerNumber=1 scan=36914	96.4541	Trypsin	B2	VNFSDAQTAEDARK	S{+1581}	1581	1580.73	1580.73	1580.73
71321:3	9	D.SNIDMPS{+281.055}QPGFNLGYLAYNVEHKPVDKLEVR.Q	NA	S{+281}	1271.61	3	3812.83	3811.83	1	-0.9	288	NRagged	313.19	32.57	0.29	7.66	146	>WK07_RS07880 ref|WP_006417151.1|gi|493461934| ABC transporter	1534	Nsco_NS_434_20203020_B_multivorans_HILIC1.61983.61983.3	controllerType=0 controllerNumber=1 scan=61983	155.091	Trypsin	B1	SNIDMPSQPGFNLGYLAYNVEHKPVDKLEVR	S{+281}	281	281.055	281.06	281.055
39883:3	4	Q.PGVSAINNGYAGAQS{+1783.877}QQR.V	NA	S{+1784}	1201.59	3	3602.77	3601.77	1	-0.9	251	NRagged	313.2	28.44	0	5.64	501	>WK07_RS09835 ref|WP_059841917.1|gi|981642976| porin	1920	Nsco_NS_434_20203020_B_multivorans_HILIC3.35729.35729.3	controllerType=0 controllerNumber=1 scan=35729	93.6791	Trypsin	B3	PGVSAINNGYAGAQSQQR	S{+1784}	1784	1783.88	1783.88	1783.88
16803:3	33	Y.IDEHAHTGNADPDQS{+265.092}LEK.L	NA	S{+265}	748.334	3	2242.99	2241.99	1	-1.5	140	NRagged	313.2	7.1	0.55	3.7	146	>WK07_RS28210 ref|WP_054316360.1|gi|933603119| Clp protease ClpC	5498	Nsco_NS_434_20203020_B_multivorans_HILIC3.17302.17302.3	controllerType=0 controllerNumber=1 scan=17302	49.9187	Trypsin	B3	IDEHAHTGNADPDQSLEK	S{+265}	265	265.092	265.09	265.092
61321:3	122	V.PPAQAS{+542.956}GPVFIAPEADAQAPARNNQYVLK.S	NA	S{+543}	1189.51	3	3566.51	3563.51	3	-2.8	19	NRagged	313.22	176.06	0	8.42	36	>WK07_RS23525 ref|WP_059843678.1|gi|981645032| amylo-alpha-1,6-glucosidase	4584	Nsco_NS_434_20203020_B_multivorans_HILIC1.53929.53929.3	controllerType=0 controllerNumber=1 scan=53929	137.327	Trypsin	B1	PPAQASGPVFIAPEADAQAPARNNQYVLK	S{+543}	543	542.956	542.96	542.956
12491:3	1	K.AAAAAAASADAGAS{+1802.651}ASAPAAASSTK.A	NA	S{+1803}	1274.88	3	3822.63	3820.63	2	-1.8	159	Specific	313.22	105.06	0	6.46	1138	>WK07_RS26025 ref|WP_059843946.1|gi|981645301| competence protein ComE	5072	Nsco_NS_434_20203020_B_multivorans_HILIC3.13638.13638.3	controllerType=0 controllerNumber=1 scan=13638	41.0898	Trypsin	B3	AAAAAAASADAGASASAPAAASSTK	S{+1803}	1803	1802.65	1802.65	1802.65
53800:5	105	R.GLNGGERVIVDNAAQFAPGTVVKPVDARPAQAAPDS{+568.206}AASGTPGRQT.-	NA	S{+568}	1017.51	5	5083.52	5082.52	1	-0.7	352	CRagged	313.23	20.44	0.64	6.16	76	>WK07_RS00030 ref|WP_012213377.1|gi|501169399| MexX family efflux pump subunit	6	Nsco_NS_434_20203020_B_multivorans_HILIC1.47868.47868.5	controllerType=0 controllerNumber=1 scan=47868	124.334	Trypsin	B1	GLNGGERVIVDNAAQFAPGTVVKPVDARPAQAAPDSAASGTPGRQT	S{+568}	568	568.206	568.21	568.206
65025:3	19	R.PWGS{+995.443}NSWAGKPGAVLGTSPGATGTALAQQHLR.N	NA	S{+995}	1391.03	3	4171.07	4169.07	2	-1.6	96	Specific	313.26	39.47	0	6.93	155	>WK07_RS05195 ref|WP_006397548.1|gi|493442123| FMN reductase	1009	Nsco_NS_434_20203020_B_multivorans_HILIC1.56844.56844.3	controllerType=0 controllerNumber=1 scan=56844	143.682	Trypsin	B1	PWGSNSWAGKPGAVLGTSPGATGTALAQQHLR	S{+995}	995	995.443	995.44	995.443
00661:3	355	K.GASGAHGAS{+1703.638}AASAASGAAGR.H	NA	S{+1704}	1097.13	3	3289.39	3288.39	1	-1	417	Specific	313.26	194.29	0	7.74	19	>WK07_RS20160 ref|WP_059843365.1|gi|981644631| efflux transporter periplasmic adaptor subunit	3934	Nsco_NS_434_20203020_B_multivorans_HILIC3.2728.2728.3	controllerType=0 controllerNumber=1 scan=2728	15.6853	Trypsin	B3	GASGAHGASAASAASGAAGR	S{+1704}	1704	1703.64	1703.64	1703.64
82687:3	3	K.AAAAAAASADAGASASAPAAASS{+1805.564}TK.A	NA	S{+1806}	1275.85	3	3825.54	3823.54	2	-1.8	159	Specific	313.27	65.79	0	4.96	1102	>WK07_RS26025 ref|WP_059843946.1|gi|981645301| competence protein ComE	5072	Nsco_NS_434_20203020_B_multivorans_HILIC2.71617.71617.3	controllerType=0 controllerNumber=1 scan=71617	172.518	Trypsin	B2	AAAAAAASADAGASASAPAAASSTK	S{+1806}	1806	1805.56	1805.56	1805.56
64873:2	40	S.QSQESAADDYS{+232.096}FDLLK.Q	NA	S{+232}	1025.46	2	2049.92	2048.92	1	-1.6	190	NRagged	313.29	23.76	0	4.53	90	>WK07_RS26365 ref|WP_059843973.1|gi|981645328| peptidase	5138	Nsco_NS_434_20203020_B_multivorans_HILIC3.56301.56301.2	controllerType=0 controllerNumber=1 scan=56301	140.216	Trypsin	B3	QSQESAADDYSFDLLK	S{+232}	232	232.096	232.1	232.096
41597:5	158	K.SFRDSEDS{+502.308}RYVGLTLPR.F	NA	S{+502}	500.868	5	2500.31	2500.31	0	0	228	Specific	313.3	220.27	0	7.4	23	>WK07_RS02275 ref|WP_059840428.1|gi|981641487| EvpB family type VI secretion protein	437	Nsco_NS_434_20203020_B_multivorans_HILIC3.37016.37016.4	controllerType=0 controllerNumber=1 scan=37016	96.6681	Trypsin	B3	SFRDSEDSRYVGLTLPR	S{+502}	502	502.308	502.31	502.308
33676:2	2	A.PAPAAS{+1207.996}TPAAATKPAK.S	NA	S{+1208}	1329.9	2	2658.8	2657.8	1	-1.3	134	NRagged	313.31	22.45	0.8	5.48	1033	>WK07_RS26025 ref|WP_059843946.1|gi|981645301| competence protein ComE	5072	Nsco_NS_434_20203020_B_multivorans_HILIC1.30997.30997.2	controllerType=0 controllerNumber=1 scan=30997	85.3321	Trypsin	B1	PAPAASTPAAATKPAK	S{+1208}	1208	1208	1208	1208
67568:4	15	I.PFSYYDQNQQVVGYS{+1678.810}R.E	NA	S{+1679}	908.182	4	3629.71	3629.71	0	0	47	NRagged	313.31	102.42	0	2.31	160	>WK07_RS12200 ref|WP_006408338.1|gi|493453061| ABC transporter	2381	Nsco_NS_434_20203020_B_multivorans_HILIC3.58468.58468.4	controllerType=0 controllerNumber=1 scan=58468	144.858	Trypsin	B3	PFSYYDQNQQVVGYSR	S{+1679}	1679	1678.81	1678.81	1678.81
64735:3	17	T.ASAPAEAASAPAQAAS{+1901.790}GAAQQPAASAALSTIYFETGK.S	NA	S{+1902}	1779.16	3	5335.48	5335.48	0	0	404	NRagged	313.33	18.4	0	5.97	185	>WK07_RS28745 ref|WP_059844165.1|gi|981645520| cytochrome-c oxidase	5601	Nsco_NS_434_20203020_B_multivorans_HILIC1.56616.56616.3	controllerType=0 controllerNumber=1 scan=56616	143.228	Trypsin	B1	ASAPAEAASAPAQAASGAAQQPAASAALSTIYFETGK	S{+1902}	1902	1901.79	1901.79	1901.79
31490:4	460	K.RS{+650.273}EAHIQSGMIAYGALQK.I	NA	S{+650}	653.575	4	2611.28	2610.28	1	-1.3	315	Specific	313.34	212.51	0	5.54	17	>WK07_RS28605 ref|WP_059844154.1|gi|981645509| cytochrome d terminal oxidase subunit 1	5573	Nsco_NS_434_20203020_B_multivorans_HILIC1.29221.29221.3	controllerType=0 controllerNumber=1 scan=29221	81.1957	Trypsin	B1	RSEAHIQSGMIAYGALQK	S{+650}	650	650.273	650.27	650.273
56404:6	4	S.PAIKGES{+1208.520}ADKDHQGWIELK.S	NA	S{+1209}	555.942	6	3330.61	3330.61	0	0	11	NRagged	313.35	55.5	39.06	4.7	376	>WK07_RS02280 ref|WP_006400546.1|gi|493445171| hypothetical protein	438	Nsco_NS_434_20203020_B_multivorans_HILIC2.50323.50323.6	controllerType=0 controllerNumber=1 scan=50323	126.913	Trypsin	B2	PAIKGESADKDHQGWIELK	S{+1209}	1209	1208.52	1208.52	1208.52
69508:4	23	I.GVYQHAS{+690.338}GNTLDSNGNVVQAHASINGLDPSSTSNQVAAR.V	NA	S{+690}	1158.06	4	4629.22	4627.22	2	-1.5	344	NRagged	313.39	25.32	0	6.99	293	>WK07_RS12795 ref|WP_035949234.1|gi|737987401| porin	2498	Nsco_NS_434_20203020_B_multivorans_HILIC2.60875.60875.4	controllerType=0 controllerNumber=1 scan=60875	149.241	Trypsin	B2	GVYQHASGNTLDSNGNVVQAHASINGLDPSSTSNQVAAR	S{+690}	690	690.338	690.34	690.338
25353:3	31	N.QS{+1554.756}DEQPAAAAAPGK.S	NA	S{+1555}	965.805	3	2895.4	2895.4	0	0	16	NRagged	313.39	39.35	18.33	4.44	111	>WK07_RS16125 ref|WP_006399463.1|gi|493444072| RNA polymerase sigma factor RpoD	3147	Nsco_NS_434_20203020_B_multivorans_HILIC3.24190.24190.3	controllerType=0 controllerNumber=1 scan=24190	66.1635	Trypsin	B3	QSDEQPAAAAAPGK	S{+1555}	1555	1554.76	1554.76	1554.76
52355:3	62	R.EIGVDTGGS{+922.394}NVQFAINPK.D	NA	S{+922}	923.781	3	2769.33	2768.33	1	-1.2	281	Specific	313.42	86.84	3.6	4.08	45	>WK07_RS20535 ref|WP_006417385.1|gi|493462170| carbamoyl phosphate synthase large subunit	4009	Nsco_NS_434_20203020_B_multivorans_HILIC2.46891.46891.3	controllerType=0 controllerNumber=1 scan=46891	119.619	Trypsin	B2	EIGVDTGGSNVQFAINPK	S{+922}	922	922.394	922.39	922.394
38528:3	190	T.PAPQAAPVS{+1527.460}PVAK.A	NA	S{+1527}	921.058	3	2761.16	2760.16	1	-1.2	431	NRagged	313.45	56.97	0	4.85	24	>WK07_RS26125 ref|WP_059843955.1|gi|981645310| DNA polymerase III subunit gamma/tau	5091	Nsco_NS_434_20203020_B_multivorans_HILIC1.34931.34931.6	controllerType=0 controllerNumber=1 scan=34931	94.6888	Trypsin	B1	PAPQAAPVSPVAK	S{+1527}	1527	1527.46	1527.46	1527.46
42641:5	269	K.GPELS{+979.549}AVGTGHLRDVAAPR.E	NA	S{+980}	577.318	5	2882.56	2882.56	0	0	44	Specific	313.46	14.04	3.2	6.47	25	>WK07_RS28220 ref|WP_006398867.1|gi|493443465| bacteriocin	5500	Nsco_NS_434_20203020_B_multivorans_HILIC2.38388.38388.5	controllerType=0 controllerNumber=1 scan=38388	99.8457	Trypsin	B2	GPELSAVGTGHLRDVAAPR	S{+980}	980	979.549	979.55	979.549
49914:3	7	A.NASIYNGDINTDRS{+300.109}SSINQTAATVGLR.H	NA	S{+300}	1047.17	3	3139.51	3138.51	1	-1.1	337	NRagged	313.46	26.81	1.2	5.39	361	>WK07_RS17305 ref|WP_048804585.1|gi|881127052| porin	3376	Nsco_NS_434_20203020_B_multivorans_HILIC3.44173.44173.3	controllerType=0 controllerNumber=1 scan=44173	113.907	Trypsin	B3	NASIYNGDINTDRSSSINQTAATVGLR	S{+300}	300	300.109	300.11	300.109
21705:2	143	A.PAADTS{+1592.605}ASAPAPAK.K	NA	S{+1593}	1424.62	2	2848.24	2847.24	1	-1.2	27	NRagged	313.47	133.14	0	5.31	94	>WK07_RS15745 ref|WP_006413521.1|gi|493458278| hypothetical protein	3073	Nsco_NS_434_20203020_B_multivorans_HILIC3.21305.21305.2	controllerType=0 controllerNumber=1 scan=21305	59.3765	Trypsin	B3	PAADTSASAPAPAK	S{+1593}	1593	1592.61	1592.61	1592.61
25029:4	45	K.KLNEVS{+852.365}VDDDANQSDEQPAAAAAPGK.S	NA	S{+852}	873.906	4	3492.6	3492.6	0	0	4	Specific	313.49	107.88	1.15	2.68	97	>WK07_RS16125 ref|WP_006399463.1|gi|493444072| RNA polymerase sigma factor RpoD	3147	Nsco_NS_434_20203020_B_multivorans_HILIC1.24129.24129.3	controllerType=0 controllerNumber=1 scan=24129	68.8606	Trypsin	B1	KLNEVSVDDDANQSDEQPAAAAAPGK	S{+852}	852	852.365	852.37	852.365
60549:2	107	I.ASQGTATASPTS{+430.682}GAGAPVGDGK.S	NA	S{+431}	1159.8	2	2318.59	2318.59	0	0	81	NRagged	313.49	73.4	0	5.88	52	>WK07_RS08375 ref|WP_059841582.1|gi|981642641| hypothetical protein	1631	Nsco_NS_434_20203020_B_multivorans_HILIC1.53331.53331.4	controllerType=0 controllerNumber=1 scan=53331	135.862	Trypsin	B1	ASQGTATASPTSGAGAPVGDGK	S{+431}	431	430.682	430.68	430.682
71061:4	4	L.GGGLWGTASTVENGTNVDSKGNAIGVQPGVS{+612.291}AINNGYAGAQSQQR.V	NA	S{+612}	1251.11	4	5001.42	5000.42	1	-0.7	224	NRagged	313.49	1.9	0	4.66	501	>WK07_RS09835 ref|WP_059841917.1|gi|981642976| porin	1920	Nsco_NS_434_20203020_B_multivorans_HILIC3.61369.61369.4	controllerType=0 controllerNumber=1 scan=61369	151.285	Trypsin	B3	GGGLWGTASTVENGTNVDSKGNAIGVQPGVSAINNGYAGAQSQQR	S{+612}	612	612.291	612.29	612.291
37395:3	4	Q.PGVSAINNGYAGAQS{+1341.647}QQR.V	NA	S{+1342}	1054.18	3	3160.54	3159.54	1	-1.1	251	NRagged	313.52	97.71	14.99	6.1	472	>WK07_RS09835 ref|WP_059841917.1|gi|981642976| porin	1920	Nsco_NS_434_20203020_B_multivorans_HILIC1.34040.34040.3	controllerType=0 controllerNumber=1 scan=34040	92.688	Trypsin	B1	PGVSAINNGYAGAQSQQR	S{+1342}	1342	1341.65	1341.65	1341.65
44155:4	5	Q.FGS{+257.097}PAIKGESADKDHQGWIELK.S	NA	S{+257}	668.583	4	2671.31	2670.31	1	-1.3	8	NRagged	313.56	98.36	2.48	5.42	329	>WK07_RS02280 ref|WP_006400546.1|gi|493445171| hypothetical protein	438	Nsco_NS_434_20203020_B_multivorans_HILIC1.39835.39835.4	controllerType=0 controllerNumber=1 scan=39835	106.572	Trypsin	B1	FGSPAIKGESADKDHQGWIELK	S{+257}	257	257.097	257.1	257.097
67844:5	146	K.AKDSAEQQEAIRGLQADTS{+822.432}AAATGTTNLGALLK.A	NA	S{+822}	825.833	5	4125.14	4123.14	2	-1.6	530	Specific	313.56	313.56	0	7.53	29	>WK07_RS01235 ref|WP_006400727.1|gi|493445359| 30S ribosomal protein S1	235	Nsco_NS_434_20203020_B_multivorans_HILIC2.59487.59487.4	controllerType=0 controllerNumber=1 scan=59487	146.286	Trypsin	B2	AKDSAEQQEAIRGLQADTSAAATGTTNLGALLK	S{+822}	822	822.432	822.43	822.432
62397:3	19	F.PYFGNQPHAHFNS{+790.475}TQHR.A	NA	S{+790}	943.477	3	2828.42	2828.42	0	0	439	NRagged	313.57	31.85	0	5.62	107	>WK07_RS27950 ref|WP_059844105.1|gi|981645460| nitrate reductase	5448	Nsco_NS_434_20203020_B_multivorans_HILIC2.55127.55127.3	controllerType=0 controllerNumber=1 scan=55127	137.095	Trypsin	B2	PYFGNQPHAHFNSTQHR	S{+790}	790	790.475	790.48	790.475
63963:4	822	T.LDGIDYPLDRNENGNLLHGGAS{+246.099}GFHR.E	NA	S{+246}	772.123	4	3085.47	3083.47	2	-2.2	103	NRagged	313.61	51.69	0	5.5	9	>WK07_RS10450 ref|WP_059842035.1|gi|981643094| galactose mutarotase	2043	Nsco_NS_434_20203020_B_multivorans_HILIC2.56391.56391.4	controllerType=0 controllerNumber=1 scan=56391	139.743	Trypsin	B2	LDGIDYPLDRNENGNLLHGGASGFHR	S{+246}	246	246.099	246.1	246.099
68436:4	4	T.LGGGLWGTASTVENGTNVDSKGNAIGVQPGVSAINNGYAGAQS{+514.244}QQR.V	NA	S{+514}	1255.12	4	5017.45	5015.45	2	-1.3	223	NRagged	313.65	35.64	1.37	6.74	472	>WK07_RS09835 ref|WP_059841917.1|gi|981642976| porin	1920	Nsco_NS_434_20203020_B_multivorans_HILIC1.59576.59576.4	controllerType=0 controllerNumber=1 scan=59576	149.643	Trypsin	B1	LGGGLWGTASTVENGTNVDSKGNAIGVQPGVSAINNGYAGAQSQQR	S{+514}	514	514.244	514.24	514.244
66846:4	251	L.PVS{+208.119}YQFAGFGNKPPRDDQRR.F	NA	S{+208}	636.577	4	2543.29	2543.29	0	0	159	NRagged	313.68	9.34	9.34	5.48	14	>WK07_RS07580 ref|WP_059841485.1|gi|981642544| formimidoylglutamate deiminase	1474	Nsco_NS_434_20203020_B_multivorans_HILIC2.58695.58695.5	controllerType=0 controllerNumber=1 scan=58695	144.666	Trypsin	B2	PVSYQFAGFGNKPPRDDQRR	S{+208}	208	208.119	208.12	208.119
18779:4	5	F.GSPAIKGES{+1103.439}ADK.D	NA	S{+1103}	566.514	4	2263.03	2263.03	0	0	9	NRagged	313.72	16.87	16.87	2.43	323	>WK07_RS02280 ref|WP_006400546.1|gi|493445171| hypothetical protein	438	Nsco_NS_434_20203020_B_multivorans_HILIC3.18902.18902.4	controllerType=0 controllerNumber=1 scan=18902	53.6569	Trypsin	B3	GSPAIKGESADK	S{+1103}	1103	1103.44	1103.44	1103.44
83460:7	325	K.LQAAYQAS{+1475.698}RADGSGGPAANAGVTGTQQVWGGVTWQATPAAALIAAVYHVNANHGGGNANIYTVGGSYNISKR.T	NA	S{+1476}	1234.18	7	8633.24	8630.24	3	-1.2	239	Specific	313.73	313.73	0	7.2	22	>WK07_RS00400 ref|WP_006398638.1|gi|493443231| porin	78	Nsco_NS_434_20203020_B_multivorans_HILIC1.71733.71733.3	controllerType=0 controllerNumber=1 scan=71733	175.765	Trypsin	B1	LQAAYQASRADGSGGPAANAGVTGTQQVWGGVTWQATPAAALIAAVYHVNANHGGGNANIYTVGGSYNISKR	S{+1476}	1476	1475.7	1475.7	1475.7
19169:3	101	A.TQINIGIS{+556.266}DKDR.R	NA	S{+556}	639.334	3	1915.99	1915.99	0	0	10	NRagged	313.73	5.8	5.8	3.57	74	>WK07_RS11920 ref|WP_006412288.1|gi|493457032| DNA starvation/stationary phase protection protein	2326	Nsco_NS_434_20203020_B_multivorans_HILIC2.19570.19570.3	controllerType=0 controllerNumber=1 scan=19570	56.2028	Trypsin	B2	TQINIGISDKDR	S{+556}	556	556.266	556.27	556.266
11841:6	4	K.SWDHSIIQPRS{+1285.524}ATASTAGGHTATRC[+57.021]EHGDMIFTK.E	NA	C[+57], S{+1286}	836.218	6	5012.27	5012.27	0	0	30	Specific	313.74	12.34	0	5.25	376	>WK07_RS02280 ref|WP_006400546.1|gi|493445171| hypothetical protein	438	Nsco_NS_434_20203020_B_multivorans_HILIC2.13321.13321.3	controllerType=0 controllerNumber=1 scan=13321	41.2887	Trypsin	B2	SWDHSIIQPRSATASTAGGHTATRCEHGDMIFTK	,S{+1286}	,+1286	1285.52	1285.52	1285.52
35830:3	1027	W.GEDGDS{+431.143}YKLNYR.G	NA	S{+431}	616.599	3	1847.78	1847.78	0	0	551	NRagged	313.81	16.89	9.67	3.02	3	>WK07_RS05240 ref|WP_059841030.1|gi|981642089| squalene--hopene cyclase	1018	Nsco_NS_434_20203020_B_multivorans_HILIC1.32769.32769.3	controllerType=0 controllerNumber=1 scan=32769	89.6842	Trypsin	B1	GEDGDSYKLNYR	S{+431}	431	431.143	431.14	431.143
53249:3	646	V.QGSC[+57.021]DMGS{+589.392}FPHELPGYR.H	NA	C[+57], S{+589}	843.078	3	2527.22	2527.22	0	0	607	NRagged	313.82	67.21	0	4.37	7	>WK07_RS00680 ref|WP_059840176.1|gi|981641235| formate dehydrogenase	133	Nsco_NS_434_20203020_B_multivorans_HILIC1.47421.47421.3	controllerType=0 controllerNumber=1 scan=47421	123.332	Trypsin	B1	QGSCDMGSFPHELPGYR	,S{+589}	,+589	589.392	589.39	589.392
42878:3	390	A.PPAAIPAAVGS{+801.299}GAQAAAAPANGKPANVTR.D	NA	S{+801}	1133.9	3	3399.69	3397.69	2	-2	151	NRagged	313.84	99.46	0	6.79	27	>WK07_RS00485 ref|WP_059840148.1|gi|981641207| hypothetical protein	95	Nsco_NS_434_20203020_B_multivorans_HILIC3.38057.38057.3	controllerType=0 controllerNumber=1 scan=38057	99.1341	Trypsin	B3	PPAAIPAAVGSGAQAAAAPANGKPANVTR	S{+801}	801	801.299	801.3	801.299
87518:3	2	R.GQVLAKPGS{+795.471}ITPHTHFTAEVYVLSKDEGGR.H	NA	S{+795}	1331.71	3	3993.13	3990.13	3	-2.5	292	Specific	313.89	313.89	0	9.37	466	>WK07_RS01645 ref|WP_006416164.1|gi|493460936| elongation factor Tu	313	Nsco_NS_434_20203020_B_multivorans_HILIC3.74873.74873.3	controllerType=0 controllerNumber=1 scan=74873	180.827	Trypsin	B3	GQVLAKPGSITPHTHFTAEVYVLSKDEGGR	S{+795}	795	795.471	795.47	795.471
66861:6	20	K.IKYVIGHVC[+57.021]S{+871.419}GSTIPASDIYENEGIVMVTPSATAPQLTEGKK.R	NA	C[+57], S{+871}	889.621	6	5332.69	5332.69	0	0	95	Specific	313.9	313.9	2.7	7.24	114	>WK07_RS23830 ref|WP_006396439.1|gi|493440997| branched chain amino acid ABC transporter substrate-binding protein	4642	Nsco_NS_434_20203020_B_multivorans_HILIC2.58703.58703.3	controllerType=0 controllerNumber=1 scan=58703	144.676	Trypsin	B2	IKYVIGHVCSGSTIPASDIYENEGIVMVTPSATAPQLTEGKK	,S{+871}	,+871	871.419	871.42	871.419
14128:5	27	A.SIRIPHVS{+560.232}NPKGR.R	NA	S{+560}	405.221	5	2022.08	2021.08	1	-1.7	345	NRagged	313.92	98.24	0	4.27	122	>WK07_RS21980 ref|WP_006401979.1|gi|493446630| glutamine synthetase	4283	Nsco_NS_434_20203020_B_multivorans_HILIC3.15047.15047.4	controllerType=0 controllerNumber=1 scan=15047	44.5664	Trypsin	B3	SIRIPHVSNPKGR	S{+560}	560	560.232	560.23	560.232
80256:2	50	A.PSGYNC[+57.021]TSLWS{+487.242}PNPADPWAGSISR.N	NA	C[+57], S{+487}	1554.22	2	3107.43	3107.43	0	0	418	NRagged	313.92	107.11	0	4.4	102	>WK07_RS19145 ref|WP_059843265.1|gi|981644504| TonB-dependent receptor	3733	Nsco_NS_434_20203020_B_multivorans_HILIC3.68824.68824.2	controllerType=0 controllerNumber=1 scan=68824	167.692	Trypsin	B3	PSGYNCTSLWSPNPADPWAGSISR	,S{+487}	,+487	487.242	487.24	487.242
16580:6	21	K.VAVLHDKQS{+1248.448}YGQGIASSVKK.D	NA	S{+1248}	561.44	6	3363.6	3363.6	0	0	167	Specific	313.95	96	0.8	7.06	102	>WK07_RS23830 ref|WP_006396439.1|gi|493440997| branched chain amino acid ABC transporter substrate-binding protein	4642	Nsco_NS_434_20203020_B_multivorans_HILIC3.17119.17119.4	controllerType=0 controllerNumber=1 scan=17119	49.4967	Trypsin	B3	VAVLHDKQSYGQGIASSVKK	S{+1248}	1248	1248.45	1248.45	1248.45
25031:4	99	K.GASAAQAAPKPTDNS{+523.171}SGTFVFSRPGK.F	NA	S{+523}	769.367	4	3074.45	3072.45	2	-2.2	66	Specific	313.97	36.22	0	5.15	94	>WK07_RS13485 ref|WP_059842649.1|gi|981643708| outer membrane lipoprotein carrier protein LolA	2632	Nsco_NS_434_20203020_B_multivorans_HILIC2.24300.24300.2	controllerType=0 controllerNumber=1 scan=24300	66.9187	Trypsin	B2	GASAAQAAPKPTDNSSGTFVFSRPGK	S{+523}	523	523.171	523.17	523.171
78534:5	167	R.IVTMMAGADS{+1358.645}IRDVIAFPK.T	NA	S{+1359}	679.749	5	3394.72	3393.72	1	-1	547	Specific	313.97	97.92	0	4.71	28	>WK07_RS26495 ref|WP_006398307.1|gi|493442893| aspartate--tRNA ligase	5164	Nsco_NS_434_20203020_B_multivorans_HILIC2.68367.68367.3	controllerType=0 controllerNumber=1 scan=68367	165.412	Trypsin	B2	IVTMMAGADSIRDVIAFPK	S{+1359}	1359	1358.64	1358.64	1358.64
01507:3	395	Y.PS{+364.083}RKPTDKPQEK.R	NA	S{+364}	592.623	3	1775.85	1774.85	1	-1.9	6	NRagged	313.97	121.49	2.05	4.25	19	>WK07_RS26640 ref|WP_006398336.1|gi|493442922| cation transporter	5192	Nsco_NS_434_20203020_B_multivorans_HILIC2.3857.3857.3	controllerType=0 controllerNumber=1 scan=3857	20.4053	Trypsin	B2	PSRKPTDKPQEK	S{+364}	364	364.083	364.08	364.083
30127:5	292	I.GYGS{+737.457}QGHAHALNLK.D	NA	S{+737}	439.044	5	2191.19	2190.19	1	-1.5	23	NRagged	313.97	27.36	0	4.84	13	>WK07_RS19925 ref|WP_006415560.1|gi|493460328| ketol-acid reductoisomerase	3888	Nsco_NS_434_20203020_B_multivorans_HILIC3.27954.27954.5	controllerType=0 controllerNumber=1 scan=27954	75.234	Trypsin	B3	GYGSQGHAHALNLK	S{+737}	737	737.457	737.46	737.457
72450:4	23	V.YVIGVYQHAS{+472.219}GNTLDSNGNVVQAHASINGLDPSSTSNQVAAR.V	NA	S{+472}	1197.08	4	4785.32	4784.32	1	-0.7	341	NRagged	314	23.82	2.4	4.29	294	>WK07_RS12795 ref|WP_035949234.1|gi|737987401| porin	2498	Nsco_NS_434_20203020_B_multivorans_HILIC3.62515.62515.4	controllerType=0 controllerNumber=1 scan=62515	153.862	Trypsin	B3	YVIGVYQHASGNTLDSNGNVVQAHASINGLDPSSTSNQVAAR	S{+472}	472	472.219	472.22	472.219
09566:3	1229	H.GTIS{+275.126}AEHGIGQLK.I	NA	S{+275}	529.615	3	1586.83	1585.83	1	-2.1	425	NRagged	314	81.48	1.2	3.87	4	>WK07_RS16720 ref|WP_012467582.1|gi|501444133| D-2-hydroxyacid dehydrogenase	3260	Nsco_NS_434_20203020_B_multivorans_HILIC3.11064.11064.3	controllerType=0 controllerNumber=1 scan=11064	35.119	Trypsin	B3	GTISAEHGIGQLK	S{+275}	275	275.126	275.13	275.126
65686:4	77	K.PEDQS{+1654.836}LLQAHANYLR.S	NA	S{+1655}	853.185	4	3409.72	3409.72	0	0	71	Specific	314.09	126.97	14.17	3.99	51	>WK07_RS10460 ref|WP_006413128.1|gi|493457880| membrane protein	2045	Nsco_NS_434_20203020_B_multivorans_HILIC1.57404.57404.4	controllerType=0 controllerNumber=1 scan=57404	144.955	Trypsin	B1	PEDQSLLQAHANYLR	S{+1655}	1655	1654.84	1654.84	1654.84
68188:4	153	K.DGVVEGYFLS{+1663.798}TYSAR.K	NA	S{+1664}	832.904	4	3328.59	3327.59	1	-1	323	Specific	314.13	153.94	0.8	4.06	27	>WK07_RS25750 ref|WP_006406224.1|gi|493450946| peptidase C69	5018	Nsco_NS_434_20203020_B_multivorans_HILIC1.59381.59381.4	controllerType=0 controllerNumber=1 scan=59381	149.222	Trypsin	B1	DGVVEGYFLSTYSAR	S{+1664}	1664	1663.8	1663.8	1663.8
67531:2	4	Q.PGVSAINNGYAGAQS{+685.317}QQR.V	NA	S{+685}	1252.61	2	2504.21	2503.21	1	-1.3	251	NRagged	314.13	85.04	7.08	6.33	501	>WK07_RS09835 ref|WP_059841917.1|gi|981642976| porin	1920	Nsco_NS_434_20203020_B_multivorans_HILIC3.58441.58441.2	controllerType=0 controllerNumber=1 scan=58441	144.817	Trypsin	B3	PGVSAINNGYAGAQSQQR	S{+685}	685	685.317	685.32	685.317
38415:3	5	Q.PGVSAINNGYAGAQS{+1340.648}QQR.V	NA	S{+1341}	1053.52	3	3158.54	3158.54	0	0	251	NRagged	314.14	90.49	17.26	5.9	438	>WK07_RS09835 ref|WP_059841917.1|gi|981642976| porin	1920	Nsco_NS_434_20203020_B_multivorans_HILIC2.35002.35002.3	controllerType=0 controllerNumber=1 scan=35002	92.063	Trypsin	B2	PGVSAINNGYAGAQSQQR	S{+1341}	1341	1340.65	1340.65	1340.65
75534:4	436	G.PAASAGIQPGDVILAVNGRPVTS{+1543.570}PEQLREAVK.S	NA	S{+1544}	1197.34	4	4786.34	4784.34	2	-1.4	439	NRagged	314.15	1.03	0	7.19	12	>WK07_RS27025 ref|WP_059844017.1|gi|981645372| peptidase	5267	Nsco_NS_434_20203020_B_multivorans_HILIC2.66013.66013.2	controllerType=0 controllerNumber=1 scan=66013	160.486	Trypsin	B2	PAASAGIQPGDVILAVNGRPVTSPEQLREAVK	S{+1544}	1544	1543.57	1543.57	1543.57
52561:3	7	A.NASIYNGDINTDRS{+289.079}SSINQTAATVGLR.H	NA	S{+289}	1043.5	3	3128.48	3127.48	1	-1.1	337	NRagged	314.16	4.78	1.2	7.04	361	>WK07_RS17305 ref|WP_048804585.1|gi|881127052| porin	3376	Nsco_NS_434_20203020_B_multivorans_HILIC3.46434.46434.3	controllerType=0 controllerNumber=1 scan=46434	118.994	Trypsin	B3	NASIYNGDINTDRSSSINQTAATVGLR	S{+289}	289	289.079	289.08	289.079
44664:2	666	S.SQTS{+672.294}DGAGALLVVSEK.V	NA	S{+672}	1117.55	2	2234.1	2234.1	0	0	254	NRagged	314.18	18.03	1.2	5.03	9	>WK07_RS26525 ref|WP_012212733.1|gi|501168734| acetyl-CoA acetyltransferase	5170	Nsco_NS_434_20203020_B_multivorans_HILIC1.40238.40238.2	controllerType=0 controllerNumber=1 scan=40238	107.545	Trypsin	B1	SQTSDGAGALLVVSEK	S{+672}	672	672.294	672.29	672.294
18214:7	1995	K.HVRPVDLGC[+57.021]AVS{+1953.353}R.A	NA	C[+57], S{+1953}	489.452	7	3420.12	3419.12	1	-1	43	Specific	314.24	81.07	1.07	3.91	2	>WK07_RS18945 ref|WP_059843349.1|gi|981644611| AraC family transcriptional regulator	3693	Nsco_NS_434_20203020_B_multivorans_HILIC1.18706.18706.4	controllerType=0 controllerNumber=1 scan=18706	55.8151	Trypsin	B1	HVRPVDLGCAVSR	,S{+1953}	,+1953	1953.35	1953.35	1953.35
03894:6	311	K.ARIHS{+1210.504}IDDER.V	NA	S{+1211}	404.526	6	2422.12	2422.12	0	0	111	Specific	314.29	195.68	5.86	4.04	19	>WK07_RS22345 ref|WP_006408212.1|gi|493452935| aspartate kinase	4355	Nsco_NS_434_20203020_B_multivorans_HILIC1.6002.6002.3	controllerType=0 controllerNumber=1 scan=6002	25.4138	Trypsin	B1	ARIHSIDDER	S{+1211}	1211	1210.5	1210.5	1210.5
77880:3	310	R.VGC[+57.021]FAYS{+695.332}PVEGASANELDGALPDDVREER.R	NA	C[+57], S{+695}	1273.93	3	3819.76	3818.76	1	-0.9	340	Specific	314.32	25.6	11.72	5.55	12	>WK07_RS04335 ref|WP_059840876.1|gi|981641935| ribosomal protein S12 methylthiotransferase RimO	839	Nsco_NS_434_20203020_B_multivorans_HILIC1.67367.67367.3	controllerType=0 controllerNumber=1 scan=67367	167.064	Trypsin	B1	VGCFAYSPVEGASANELDGALPDDVREER	,S{+695}	,+695	695.332	695.33	695.332
54121:4	35	A.DWS{+348.236}DDDIWNLNRGGHDPHK.I	NA	S{+348}	657.316	4	2626.24	2625.24	1	-1.3	357	NRagged	314.33	53.31	0.22	4.34	81	>WK07_RS22040 ref|WP_006401967.1|gi|493446618| pyruvate dehydrogenase	4294	Nsco_NS_434_20203020_B_multivorans_HILIC3.47687.47687.4	controllerType=0 controllerNumber=1 scan=47687	121.624	Trypsin	B3	DWSDDDIWNLNRGGHDPHK	S{+348}	348	348.236	348.24	348.236
44638:3	58	N.PDEVQYLNAHGTSTPLGDKNES{+455.181}DAVK.A	NA	S{+455}	1081.51	3	3242.51	3240.51	2	-2.1	293	NRagged	314.36	53.07	4.03	7.99	52	>WK07_RS25535 ref|WP_059843910.1|gi|981645265| beta-ketoacyl-[acyl-carrier-protein] synthase II	4976	Nsco_NS_434_20203020_B_multivorans_HILIC2.40333.40333.3	controllerType=0 controllerNumber=1 scan=40333	104.744	Trypsin	B2	PDEVQYLNAHGTSTPLGDKNESDAVK	S{+455}	455	455.181	455.18	455.181
20509:3	486	Y.KEPVLVS{+338.144}GTDGVGTK.L	NA	S{+338}	609.323	3	1825.96	1824.96	1	-1.8	62	NRagged	314.36	55.58	0	6.34	23	>WK07_RS11755 ref|WP_006406403.1|gi|493451125| phosphoribosylformylglycinamidine cyclo-ligase	2294	Nsco_NS_434_20203020_B_multivorans_HILIC3.20339.20339.3	controllerType=0 controllerNumber=1 scan=20339	57.0413	Trypsin	B3	KEPVLVSGTDGVGTK	S{+338}	338	338.144	338.14	338.144
22013:3	2	K.AAAAAAASADAGASASAPAAAS{+1804.669}STK.A	NA	S{+1805}	1275.55	3	3824.65	3822.65	2	-1.8	159	Specific	314.39	29.45	0	6.43	1033	>WK07_RS26025 ref|WP_059843946.1|gi|981645301| competence protein ComE	5072	Nsco_NS_434_20203020_B_multivorans_HILIC1.21740.21740.3	controllerType=0 controllerNumber=1 scan=21740	63.0413	Trypsin	B1	AAAAAAASADAGASASAPAAASSTK	S{+1805}	1805	1804.67	1804.67	1804.67
50056:2	8	G.ANASIYNGDINTDRSS{+202.057}SINQTAATVGLR.H	NA	S{+202}	1557.25	2	3113.49	3111.49	2	-2.2	336	NRagged	314.39	14.35	0.69	7.44	318	>WK07_RS17305 ref|WP_048804585.1|gi|881127052| porin	3376	Nsco_NS_434_20203020_B_multivorans_HILIC2.44852.44852.2	controllerType=0 controllerNumber=1 scan=44852	114.95	Trypsin	B2	ANASIYNGDINTDRSSSINQTAATVGLR	S{+202}	202	202.057	202.06	202.057
40731:6	729	K.AEQRRAPVADYS{+1964.800}DLFASPEPNGGGHAAR.A	NA	S{+1965}	818.542	6	4906.21	4904.21	2	-1.4	556	Specific	314.39	314.39	0	8.69	5	>WK07_RS21000 ref|WP_059843453.1|gi|981644747| cellulose biosynthesis protein BcsE	4100	Nsco_NS_434_20203020_B_multivorans_HILIC3.36359.36359.3	controllerType=0 controllerNumber=1 scan=36359	95.1781	Trypsin	B3	AEQRRAPVADYSDLFASPEPNGGGHAAR	S{+1965}	1965	1964.8	1964.8	1964.8
83915:2	13	W.PSS{+542.855}EEIQSLLK.F	NA	S{+543}	887.76	2	1774.51	1773.51	1	-1.9	593	NRagged	314.4	218.29	0	6.36	137	>WK07_RS15430 ref|WP_059842836.1|gi|981643955| aconitate hydratase	3012	Nsco_NS_434_20203020_B_multivorans_HILIC3.71721.71721.3	controllerType=0 controllerNumber=1 scan=71721	173.865	Trypsin	B3	PSSEEIQSLLK	S{+543}	543	542.855	542.86	542.855
77018:5	162	V.PAQIGSATAAQPVPSAPLASTPTKPFAS{+732.329}PAVSAPSATSTTPATSSPTASQPSITQSLPR.V	NA	S{+732}	1275.45	5	6373.23	6373.23	0	0	740	NRagged	314.42	314.42	0	4.09	28	>WK07_RS19635 ref|WP_059843322.1|gi|981644574| cell division protein FtsK	3830	Nsco_NS_434_20203020_B_multivorans_HILIC3.66304.66304.5	controllerType=0 controllerNumber=1 scan=66304	162.238	Trypsin	B3	PAQIGSATAAQPVPSAPLASTPTKPFASPAVSAPSATSTTPATSSPTASQPSITQSLPR	S{+732}	732	732.329	732.33	732.329
79525:5	160	A.KGPQPAVLTSSAVAVADKYS{+736.248}ADAAEQIFK.E	NA	S{+736}	740.566	5	3698.8	3698.8	0	0	31	NRagged	314.51	27.76	0	4.96	26	>WK07_RS09375 ref|WP_012217136.1|gi|501173387| gamma-glutamyltranspeptidase	1828	Nsco_NS_434_20203020_B_multivorans_HILIC2.69139.69139.2	controllerType=0 controllerNumber=1 scan=69139	167.055	Trypsin	B2	KGPQPAVLTSSAVAVADKYSADAAEQIFK	S{+736}	736	736.248	736.25	736.248
68858:5	51	L.PC[+57.021]VYLVDS{+1124.552}GGANLPNQDDVFPDRDHFGR.I	NA	C[+57], S{+1125}	858.407	5	4288.01	4285.01	3	-2.3	138	NRagged	314.51	49.08	0	5.32	87	>WK07_RS17985 ref|WP_012216414.1|gi|501172626| methylcrotonoyl-CoA carboxylase	3503	Nsco_NS_434_20203020_B_multivorans_HILIC3.59480.59480.5	controllerType=0 controllerNumber=1 scan=59480	147.075	Trypsin	B3	PCVYLVDSGGANLPNQDDVFPDRDHFGR	,S{+1125}	,+1125	1124.55	1124.55	1124.55
50345:3	546	K.FDGVLSS{+355.240}MSMTPARQEQIAFSSK.L	NA	S{+355}	958.489	3	2873.45	2872.45	1	-1.2	86	Specific	314.54	23.39	0.4	5.63	19	>WK07_RS02655 ref|WP_006412946.1|gi|493457693| ABC transporter substrate-binding protein	512	Nsco_NS_434_20203020_B_multivorans_HILIC2.45081.45081.3	controllerType=0 controllerNumber=1 scan=45081	115.454	Trypsin	B2	FDGVLSSMSMTPARQEQIAFSSK	S{+355}	355	355.24	355.24	355.24
10536:4	12	H.AHS{+263.111}DYEHRDDENWLR.H	NA	S{+263}	552.244	4	2205.95	2205.95	0	0	544	NRagged	314.54	60.91	11.24	3.82	195	>WK07_RS15390 ref|WP_006399547.1|gi|493444158| succinate dehydrogenase flavoprotein subunit	3004	Nsco_NS_434_20203020_B_multivorans_HILIC3.11855.11855.4	controllerType=0 controllerNumber=1 scan=11855	36.8511	Trypsin	B3	AHSDYEHRDDENWLR	S{+263}	263	263.111	263.11	263.111
22773:4	129	S.DS{+283.207}DIHLEADIHAVK.N	NA	S{+283}	462.252	4	1845.99	1845.99	0	0	61	NRagged	314.56	314.56	3.45	6.9	34	>WK07_RS04665 ref|WP_006402049.1|gi|493446701| membrane protein	904	Nsco_NS_434_20203020_B_multivorans_HILIC2.22528.22528.4	controllerType=0 controllerNumber=1 scan=22528	62.9016	Trypsin	B2	DSDIHLEADIHAVK	S{+283}	283	283.207	283.21	283.207
29942:5	654	R.APDHES{+510.304}QREQILDLAAEK.F	NA	S{+510}	513.271	5	2562.32	2560.32	2	-2.6	6	Specific	314.63	190.83	0	7.89	7	>WK07_RS15835 ref|WP_006401304.1|gi|493445945| TetR family transcriptional regulator	3091	Nsco_NS_434_20203020_B_multivorans_HILIC2.28179.28179.4	controllerType=0 controllerNumber=1 scan=28179	76.117	Trypsin	B2	APDHESQREQILDLAAEK	S{+510}	510	510.304	510.3	510.304
67216:4	47	V.EVTTDIASIHTGS{+352.124}AKLDEHLQTADFFDAAK.Y	NA	S{+352}	897.432	4	3586.7	3583.7	3	-2.8	72	NRagged	314.64	37.74	2.4	4.84	65	>WK07_RS11970 ref|WP_006408344.1|gi|493453067| polyisoprenoid-binding protein	2336	Nsco_NS_434_20203020_B_multivorans_HILIC2.58979.58979.4	controllerType=0 controllerNumber=1 scan=58979	145.226	Trypsin	B2	EVTTDIASIHTGSAKLDEHLQTADFFDAAK	S{+352}	352	352.124	352.12	352.124
54050:3	7	A.NASIYNGDINTDRS{+274.085}SSINQTAATVGLR.H	NA	S{+274}	1038.17	3	3112.48	3112.48	0	0	337	NRagged	314.65	13.37	0	6.98	375	>WK07_RS17305 ref|WP_048804585.1|gi|881127052| porin	3376	Nsco_NS_434_20203020_B_multivorans_HILIC1.48053.48053.3	controllerType=0 controllerNumber=1 scan=48053	124.715	Trypsin	B1	NASIYNGDINTDRSSSINQTAATVGLR	S{+274}	274	274.085	274.08	274.085
61077:5	5	S.PLLYQHAS{+643.248}GGTTFDEVTIHFSRADGEGK.R	NA	S{+643}	736.75	5	3679.72	3676.72	3	-2.7	70	NRagged	314.71	52.67	0	5.36	323	>WK07_RS02280 ref|WP_006400546.1|gi|493445171| hypothetical protein	438	Nsco_NS_434_20203020_B_multivorans_HILIC3.53316.53316.5	controllerType=0 controllerNumber=1 scan=53316	133.714	Trypsin	B3	PLLYQHASGGTTFDEVTIHFSRADGEGK	S{+643}	643	643.248	643.25	643.248
43101:3	7	D.VYAQAVYQRGSGANAS{+273.095}IYNGDINTDR.S	NA	S{+273}	1026.82	3	3078.43	3076.43	2	-2.2	324	NRagged	314.72	31.22	5.13	7.01	375	>WK07_RS17305 ref|WP_048804585.1|gi|881127052| porin	3376	Nsco_NS_434_20203020_B_multivorans_HILIC1.38882.38882.3	controllerType=0 controllerNumber=1 scan=38882	104.146	Trypsin	B1	VYAQAVYQRGSGANASIYNGDINTDR	S{+273}	273	273.095	273.1	273.095
46647:4	658	L.EETFPAS{+1709.878}DPPAVGGGTR.V	NA	S{+1710}	850.423	4	3398.67	3397.67	1	-1	42	NRagged	314.72	18.49	0	5.03	9	>WK07_RS10295 ref|WP_006397067.1|gi|493441635| hypothetical protein	2012	Nsco_NS_434_20203020_B_multivorans_HILIC2.41957.41957.4	controllerType=0 controllerNumber=1 scan=41957	108.375	Trypsin	B2	EETFPASDPPAVGGGTR	S{+1710}	1710	1709.88	1709.88	1709.88
31614:4	5	Y.AVEAYQHAS{+622.310}GNTLNGGK.I	NA	S{+622}	585.54	4	2339.14	2339.14	0	0	363	NRagged	314.79	15.62	3.6	5.13	438	>WK07_RS09835 ref|WP_059841917.1|gi|981642976| porin	1920	Nsco_NS_434_20203020_B_multivorans_HILIC2.29492.29492.4	controllerType=0 controllerNumber=1 scan=29492	79.1037	Trypsin	B2	AVEAYQHASGNTLNGGK	S{+622}	622	622.31	622.31	622.31
60022:4	23	K.RTDVYVIGVYQHAS{+268.151}GNTLDSNGNVVQAHASINGLDPSSTSNQVAAR.V	NA	S{+268}	1263.63	4	5051.49	5051.49	0	0	337	Specific	314.83	314.83	0	6.43	293	>WK07_RS12795 ref|WP_035949234.1|gi|737987401| porin	2498	Nsco_NS_434_20203020_B_multivorans_HILIC2.53249.53249.4	controllerType=0 controllerNumber=1 scan=53249	133.037	Trypsin	B2	RTDVYVIGVYQHASGNTLDSNGNVVQAHASINGLDPSSTSNQVAAR	S{+268}	268	268.151	268.15	268.151
04261:7	103	K.HALALAS{+1810.473}SQDHKR.L	NA	S{+1810}	464.468	7	3245.23	3244.23	1	-1	203	Specific	314.83	10.04	0	3.83	58	>WK07_RS19760 ref|WP_006398744.1|gi|493443338| phosphoribosylamine--glycine ligase	3855	Nsco_NS_434_20203020_B_multivorans_HILIC2.6111.6111.2	controllerType=0 controllerNumber=1 scan=6111	25.1409	Trypsin	B2	HALALASSQDHKR	S{+1810}	1810	1810.47	1810.47	1810.47
35992:5	5	Q.FGS{+921.365}PAIKGESADK.D	NA	S{+921}	446.611	5	2229.03	2228.03	1	-1.5	8	NRagged	314.89	14.72	0	4.96	323	>WK07_RS02280 ref|WP_006400546.1|gi|493445171| hypothetical protein	438	Nsco_NS_434_20203020_B_multivorans_HILIC3.32618.32618.5	controllerType=0 controllerNumber=1 scan=32618	86.458	Trypsin	B3	FGSPAIKGESADK	S{+921}	921	921.365	921.37	921.365
16409:3	1	K.AAAAAAASADAGAS{+1237.454}ASAPAAASSTK.A	NA	S{+1237}	1085.82	3	3255.43	3255.43	0	0	159	Specific	314.91	36.5	0	5.99	1138	>WK07_RS26025 ref|WP_059843946.1|gi|981645301| competence protein ComE	5072	Nsco_NS_434_20203020_B_multivorans_HILIC3.16986.16986.3	controllerType=0 controllerNumber=1 scan=16986	49.2004	Trypsin	B3	AAAAAAASADAGASASAPAAASSTK	S{+1237}	1237	1237.45	1237.45	1237.45
55834:2	84	I.GFGSFGS{+842.749}GK.R	NA	S{+843}	843.578	2	1686.15	1686.15	0	0	46	NRagged	314.94	141.14	40.1	5.42	60	>WK07_RS06970 ref|WP_006401505.1|gi|493446149| DNA-binding protein HU-alpha	1357	Nsco_NS_434_20203020_B_multivorans_HILIC2.49819.49819.2	controllerType=0 controllerNumber=1 scan=49819	125.743	Trypsin	B2	GFGSFGSGK	S{+843}	843	842.749	842.75	842.749
38771:3	117	W.EYQS{+1310.586}AQGNTGTAAQIAR.K	NA	S{+1311}	1026.48	3	3077.43	3076.43	1	-1.1	65	NRagged	314.95	13.6	0	5.51	52	>WK07_RS28670 ref|WP_006398213.1|gi|493442798| ABC transporter permease	5586	Nsco_NS_434_20203020_B_multivorans_HILIC3.34852.34852.3	controllerType=0 controllerNumber=1 scan=34852	91.6923	Trypsin	B3	EYQSAQGNTGTAAQIAR	S{+1311}	1311	1310.59	1310.59	1310.59
38380:5	5	-.MLHMHMQFGS{+572.448}PAIKGESADK.D	NA	S{+572}	558.705	5	2789.49	2787.49	2	-2.4	1	NRagged	314.96	16.1	0	7.29	323	>WK07_RS02280 ref|WP_006400546.1|gi|493445171| hypothetical protein	438	Nsco_NS_434_20203020_B_multivorans_HILIC3.34543.34543.4	controllerType=0 controllerNumber=1 scan=34543	91.0656	Trypsin	B3	MLHMHMQFGSPAIKGESADK	S{+572}	572	572.448	572.45	572.448
06018:4	9	R.AQALQQQQAS{+568.217}EAAQPAMHEEHHHGK.K	NA	S{+568}	833.38	4	3330.5	3330.5	0	0	43	Specific	315	74.48	25.96	7.06	168	>WK07_RS21360 ref|WP_006413761.1|gi|493458518| hypothetical protein	4163	Nsco_NS_434_20203020_B_multivorans_HILIC2.7642.7642.4	controllerType=0 controllerNumber=1 scan=7642	28.0698	Trypsin	B2	AQALQQQQASEAAQPAMHEEHHHGK	S{+568}	568	568.217	568.22	568.217
18902:4	184	K.PAS{+425.172}QC[+57.021]EPIVYPKPDGK.L	NA	C[+57], S{+425}	553.519	4	2211.06	2211.06	0	0	439	Specific	315.07	75.23	0.16	5.77	27	>WK07_RS28055 ref|WP_006413264.1|gi|493458018| dehydrogenase	5469	Nsco_NS_434_20203020_B_multivorans_HILIC2.19335.19335.5	controllerType=0 controllerNumber=1 scan=19335	55.6654	Trypsin	B2	PASQCEPIVYPKPDGK	,S{+425}	,+425	425.172	425.17	425.172
12984:4	663	R.GGSGGSHGGGSGFGGESGGSYGGGEEASGSGGGYGGGS{+1068.657}GK.S	NA	S{+1069}	1074.24	4	4293.94	4291.94	2	-1.6	580	Specific	315.1	129.98	3.82	7.34	7	>sp|K1C9_HUMAN|(Common contaminant protein)	5641	Nsco_NS_434_20203020_B_multivorans_HILIC2.14398.14398.4	controllerType=0 controllerNumber=1 scan=14398	44.0489	Trypsin	B2	GGSGGSHGGGSGFGGESGGSYGGGEEASGSGGGYGGGSGK	S{+1069}	1069	1068.66	1068.66	1068.66
63304:6	125	-.MRHYEIVFIVHPDQS{+583.092}EQVPAMIER.Y	NA	S{+583}	585.764	6	3509.55	3507.55	2	-1.9	1	NRagged	315.13	194.28	0	7.85	39	>WK07_RS25885 ref|WP_006402295.1|gi|493446950| 30S ribosomal protein S6	5044	Nsco_NS_434_20203020_B_multivorans_HILIC1.55513.55513.5	controllerType=0 controllerNumber=1 scan=55513	140.757	Trypsin	B1	MRHYEIVFIVHPDQSEQVPAMIER	S{+583}	583	583.092	583.09	583.092
30253:4	5	M.QFGS{+780.310}PAIKGESADK.D	NA	S{+780}	554.514	4	2215.03	2215.03	0	0	7	NRagged	315.16	4.18	1.01	2.14	323	>WK07_RS02280 ref|WP_006400546.1|gi|493445171| hypothetical protein	438	Nsco_NS_434_20203020_B_multivorans_HILIC3.28058.28058.4	controllerType=0 controllerNumber=1 scan=28058	75.4731	Trypsin	B3	QFGSPAIKGESADK	S{+780}	780	780.31	780.31	780.31
51615:2	7	G.ANAS{+202.058}IYNGDINTDRSSSINQTAATVGLR.H	NA	S{+202}	1556.25	2	3111.49	3111.49	0	0	336	NRagged	315.19	7.47	7.47	3.79	375	>WK07_RS17305 ref|WP_048804585.1|gi|881127052| porin	3376	Nsco_NS_434_20203020_B_multivorans_HILIC1.46062.46062.2	controllerType=0 controllerNumber=1 scan=46062	120.448	Trypsin	B1	ANASIYNGDINTDRSSSINQTAATVGLR	S{+202}	202	202.058	202.06	202.058
24770:3	45	N.QS{+1327.592}DEQPAAAAAPGK.S	NA	S{+1328}	890.083	3	2668.24	2668.24	0	0	16	NRagged	315.19	3.6	3.6	4.69	97	>WK07_RS16125 ref|WP_006399463.1|gi|493444072| RNA polymerase sigma factor RpoD	3147	Nsco_NS_434_20203020_B_multivorans_HILIC1.23928.23928.3	controllerType=0 controllerNumber=1 scan=23928	68.3388	Trypsin	B1	QSDEQPAAAAAPGK	S{+1328}	1328	1327.59	1327.59	1327.59
69186:2	18	A.PAQAASGAAQQPAAS{+352.050}AALSTIYFETGK.S	NA	S{+352}	1481.18	2	2961.35	2959.35	2	-2.3	414	NRagged	315.19	8.55	2.4	6.87	197	>WK07_RS28745 ref|WP_059844165.1|gi|981645520| cytochrome-c oxidase	5601	Nsco_NS_434_20203020_B_multivorans_HILIC2.60616.60616.2	controllerType=0 controllerNumber=1 scan=60616	148.697	Trypsin	B2	PAQAASGAAQQPAASAALSTIYFETGK	S{+352}	352	352.05	352.05	352.05
66787:5	57	V.AS{+215.078}TRQYQWENIKPQVDHIIFPDGKR.I	NA	S{+215}	649.133	5	3241.64	3241.64	0	0	351	NRagged	315.23	10.27	0.8	6.67	64	>WK07_RS15605 ref|WP_006401380.1|gi|493446022| adenosylhomocysteinase	3046	Nsco_NS_434_20203020_B_multivorans_HILIC1.58292.58292.4	controllerType=0 controllerNumber=1 scan=58292	146.865	Trypsin	B1	ASTRQYQWENIKPQVDHIIFPDGKR	S{+215}	215	215.078	215.08	215.078
50877:3	7	A.NASIYNGDINTDRS{+287.103}SSINQTAATVGLR.H	NA	S{+287}	1042.84	3	3126.5	3125.5	1	-1.1	337	NRagged	315.27	46.19	0	7.41	361	>WK07_RS17305 ref|WP_048804585.1|gi|881127052| porin	3376	Nsco_NS_434_20203020_B_multivorans_HILIC3.44943.44943.3	controllerType=0 controllerNumber=1 scan=44943	115.67	Trypsin	B3	NASIYNGDINTDRSSSINQTAATVGLR	S{+287}	287	287.103	287.1	287.103
47196:3	7	A.NASIYNGDINTDRS{+272.085}SSINQTAATVGLR.H	NA	S{+272}	1038.17	3	3112.48	3110.48	2	-2.2	337	NRagged	315.29	18.6	0	7.54	375	>WK07_RS17305 ref|WP_048804585.1|gi|881127052| porin	3376	Nsco_NS_434_20203020_B_multivorans_HILIC1.42407.42407.3	controllerType=0 controllerNumber=1 scan=42407	112.38	Trypsin	B1	NASIYNGDINTDRSSSINQTAATVGLR	S{+272}	272	272.085	272.08	272.085
44954:4	314	L.SAS{+1955.860}SAPAAIAPAPAVAAAPPAPAPARPAATPSVK.V	NA	S{+1956}	1240.38	4	4958.5	4958.5	0	0	78	NRagged	315.31	1.75	1.75	6.08	15	>WK07_RS08985 ref|WP_059841744.1|gi|981642803| hypothetical protein	1751	Nsco_NS_434_20203020_B_multivorans_HILIC2.40596.40596.4	controllerType=0 controllerNumber=1 scan=40596	105.425	Trypsin	B2	SASSAPAAIAPAPAVAAAPPAPAPARPAATPSVK	S{+1956}	1956	1955.86	1955.86	1955.86
19963:5	94	I.TS{+297.172}HGGQIHRVEDWGR.R	NA	S{+297}	407.209	5	2032.01	2032.01	0	0	30	NRagged	315.35	315.35	6.99	5.41	52	>WK07_RS25885 ref|WP_006402295.1|gi|493446950| 30S ribosomal protein S6	5044	Nsco_NS_434_20203020_B_multivorans_HILIC2.20224.20224.5	controllerType=0 controllerNumber=1 scan=20224	57.6455	Trypsin	B2	TSHGGQIHRVEDWGR	S{+297}	297	297.172	297.17	297.172
54241:3	104	K.VNNDLS{+216.087}NAEQVLDEDHYGLEK.V	NA	S{+216}	873.404	3	2618.2	2618.2	0	0	311	Specific	315.36	20.83	15.76	2.9	40	>WK07_RS23140 ref|WP_006402240.1|gi|493446895| peptidase	4509	Nsco_NS_434_20203020_B_multivorans_HILIC1.48200.48200.3	controllerType=0 controllerNumber=1 scan=48200	125	Trypsin	B1	VNNDLSNAEQVLDEDHYGLEK	S{+216}	216	216.087	216.09	216.087
62404:5	24	V.VDVLFPYFGNQPHAHFNS{+1152.592}TQHR.A	NA	S{+1153}	753.576	5	3763.85	3763.85	0	0	434	NRagged	315.4	8.06	8.06	4.47	95	>WK07_RS27950 ref|WP_059844105.1|gi|981645460| nitrate reductase	5448	Nsco_NS_434_20203020_B_multivorans_HILIC1.54772.54772.5	controllerType=0 controllerNumber=1 scan=54772	139.107	Trypsin	B1	VDVLFPYFGNQPHAHFNSTQHR	S{+1153}	1153	1152.59	1152.59	1152.59
69422:3	4	L.GGGLWGTASTVENGTNVDS{+675.293}KGNAIGVQPGVSAINNGYAGAQSQQR.V	NA	S{+675}	1689.48	3	5066.42	5063.42	3	-2	224	NRagged	315.4	15.64	0	7.43	501	>WK07_RS09835 ref|WP_059841917.1|gi|981642976| porin	1920	Nsco_NS_434_20203020_B_multivorans_HILIC3.59978.59978.3	controllerType=0 controllerNumber=1 scan=59978	148.115	Trypsin	B3	GGGLWGTASTVENGTNVDSKGNAIGVQPGVSAINNGYAGAQSQQR	S{+675}	675	675.293	675.29	675.293
51837:5	34	T.AS{+1068.586}GIVIPDAAAEKPDQGEVLAVGPGK.R	NA	S{+1069}	712.588	5	3558.91	3557.91	1	-0.9	22	NRagged	315.41	36.66	0	6.02	40	>WK07_RS12935 ref|WP_006400974.1|gi|493445609| molecular chaperone GroES	2523	Nsco_NS_434_20203020_B_multivorans_HILIC3.45724.45724.5	controllerType=0 controllerNumber=1 scan=45724	117.28	Trypsin	B3	ASGIVIPDAAAEKPDQGEVLAVGPGK	S{+1069}	1069	1068.59	1068.59	1068.59
05287:5	13	Q.QAS{+862.385}EAAQPAMHEEHHHGKK.A	NA	S{+862}	598.279	5	2987.37	2985.37	2	-2.2	50	NRagged	315.43	25.59	0	6.48	135	>WK07_RS21360 ref|WP_006413761.1|gi|493458518| hypothetical protein	4163	Nsco_NS_434_20203020_B_multivorans_HILIC1.7189.7189.5	controllerType=0 controllerNumber=1 scan=7189	27.756	Trypsin	B1	QASEAAQPAMHEEHHHGKK	S{+862}	862	862.385	862.38	862.385
68118:4	134	V.VTAGDIELAHDC[+57.021]EVINPDHVIAHLS{+470.107}K.G	NA	C[+57], S{+470}	831.637	4	3323.53	3323.53	0	0	107	NRagged	315.43	103.64	4.17	3.77	35	>WK07_RS01855 ref|WP_006400639.1|gi|493445267| DNA-directed RNA polymerase subunit alpha	354	Nsco_NS_434_20203020_B_multivorans_HILIC3.58898.58898.4	controllerType=0 controllerNumber=1 scan=58898	145.756	Trypsin	B3	VTAGDIELAHDCEVINPDHVIAHLSK	,S{+470}	,+470	470.107	470.11	470.107
43400:2	244	A.QASATGDTKAES{+651.204}NQPVTDTWITTK.V	NA	S{+651}	1601.72	2	3202.44	3201.44	1	-1	30	NRagged	315.46	18.37	0	6.98	77	>WK07_RS24375 ref|WP_006416432.1|gi|493461207| transporter	4749	Nsco_NS_434_20203020_B_multivorans_HILIC1.39175.39175.2	controllerType=0 controllerNumber=1 scan=39175	104.911	Trypsin	B1	QASATGDTKAESNQPVTDTWITTK	S{+651}	651	651.204	651.2	651.204
55330:3	20	V.GAYQHAS{+845.463}GTQLNADGTTSAAQASIGSYGYAGTK.S	NA	S{+845}	1350.65	3	4049.95	4049.95	0	0	341	NRagged	315.48	68.5	0.4	4.33	330	>WK07_RS15170 ref|WP_048803848.1|gi|881122298| porin	2960	Nsco_NS_434_20203020_B_multivorans_HILIC1.49154.49154.3	controllerType=0 controllerNumber=1 scan=49154	127.001	Trypsin	B1	GAYQHASGTQLNADGTTSAAQASIGSYGYAGTK	S{+845}	845	845.463	845.46	845.463
49465:3	985	E.FQGEKLETQYDVS{+291.106}SATFQGK.V	NA	S{+291}	852.069	3	2554.19	2554.19	0	0	61	NRagged	315.48	48.86	1.14	4.29	7	>WK07_RS02990 ref|WP_059840598.1|gi|981641657| hypothetical protein	577	Nsco_NS_434_20203020_B_multivorans_HILIC1.44286.44286.3	controllerType=0 controllerNumber=1 scan=44286	116.522	Trypsin	B1	FQGEKLETQYDVSSATFQGK	S{+291}	291	291.106	291.11	291.106
25052:4	203	R.LNEHPQMPFAAS{+668.230}EPSRK.Y	NA	S{+668}	652.55	4	2607.18	2607.18	0	0	43	Specific	315.5	145.3	40.86	3.84	55	>WK07_RS00700 ref|WP_006410405.1|gi|493455128| hypothetical protein	137	Nsco_NS_434_20203020_B_multivorans_HILIC1.24144.24144.4	controllerType=0 controllerNumber=1 scan=24144	68.9098	Trypsin	B1	LNEHPQMPFAASEPSRK	S{+668}	668	668.23	668.23	668.23
46502:5	80	Q.PVNAVSHGYAQPHHVS{+614.253}TADYGALDTPAVWR.N	NA	S{+614}	767.168	5	3831.81	3830.81	1	-0.9	337	NRagged	315.54	315.54	0	7.48	48	>WK07_RS12715 ref|WP_006400436.1|gi|493445060| cell division protein FtsZ	2482	Nsco_NS_434_20203020_B_multivorans_HILIC1.41783.41783.5	controllerType=0 controllerNumber=1 scan=41783	110.898	Trypsin	B1	PVNAVSHGYAQPHHVSTADYGALDTPAVWR	S{+614}	614	614.253	614.25	614.253
76328:3	5	I.DSSSPLLYQHAS{+287.138}GGTTFDEVTIHFSR.A	NA	S{+287}	1047.17	3	3139.49	3139.49	0	0	66	NRagged	315.54	4.57	1.75	4.52	323	>WK07_RS02280 ref|WP_006400546.1|gi|493445171| hypothetical protein	438	Nsco_NS_434_20203020_B_multivorans_HILIC3.65748.65748.3	controllerType=0 controllerNumber=1 scan=65748	161.034	Trypsin	B3	DSSSPLLYQHASGGTTFDEVTIHFSR	S{+287}	287	287.138	287.14	287.138
21486:2	147	A.PAADTSAS{+1575.578}APAPAK.K	NA	S{+1576}	1416.11	2	2831.21	2830.21	1	-1.2	27	NRagged	315.55	118.06	0	5.94	112	>WK07_RS15745 ref|WP_006413521.1|gi|493458278| hypothetical protein	3073	Nsco_NS_434_20203020_B_multivorans_HILIC2.21493.21493.2	controllerType=0 controllerNumber=1 scan=21493	60.5611	Trypsin	B2	PAADTSASAPAPAK	S{+1576}	1576	1575.58	1575.58	1575.58
86178:3	156	K.PAAAAPAAAPAAAPAPAPQAGS{+793.840}YAGAADIEC[+57.021]DMLVLGAGPGGYSAAFR.A	NA	C[+57], S{+794}	1735.99	3	5205.97	5203.97	2	-1.3	94	Specific	315.56	21.52	0	6.58	26	>WK07_RS22050 ref|WP_006401964.1|gi|493446615| dihydrolipoamide dehydrogenase	4296	Nsco_NS_434_20203020_B_multivorans_HILIC3.73506.73506.3	controllerType=0 controllerNumber=1 scan=73506	176.909	Trypsin	B3	PAAAAPAAAPAAAPAPAPQAGSYAGAADIECDMLVLGAGPGGYSAAFR	,S{+794}	,+794	793.84	793.84	793.84
14235:4	83	R.KAVPAGGGGGS{+1751.736}APTR.E	NA	S{+1752}	759.611	4	3035.42	3034.42	1	-1.1	1286	Specific	315.58	52.8	0	5.71	42	>WK07_RS03795 ref|WP_059840774.1|gi|981641833| alpha-2-macroglobulin	733	Nsco_NS_434_20203020_B_multivorans_HILIC1.15444.15444.4	controllerType=0 controllerNumber=1 scan=15444	47.6655	Trypsin	B1	KAVPAGGGGGSAPTR	S{+1752}	1752	1751.74	1751.74	1751.74
41563:5	728	T.PMPEPPADPNRDPEDDPLSPPS{+392.183}PGHHHDNPQQPDGPPSKDPV.-	NA	S{+392}	981.048	5	4901.21	4899.21	2	-1.4	66	Non	315.59	12.01	0	6.3	22	>WK07_RS19095 ref|WP_059843253.1|gi|981644492| hypothetical protein	3723	Nsco_NS_434_20203020_B_multivorans_HILIC1.37446.37446.5	controllerType=0 controllerNumber=1 scan=37446	100.61	Trypsin	B1	PMPEPPADPNRDPEDDPLSPPSPGHHHDNPQQPDGPPSKDPV	S{+392}	392	392.183	392.18	392.183
48683:4	291	K.AADAGGSKPAAGAAGAPGAPAAPAPVPVPAS{+621.125}AVAGSAAQ.-	NA	S{+621}	950.444	4	3798.75	3798.75	0	0	151	CRagged	315.6	27.01	27.01	2.69	55	>WK07_RS02065 ref|WP_006406986.1|gi|493451709| outer membrane lipid asymmetry maintenance protein MlaD	396	Nsco_NS_434_20203020_B_multivorans_HILIC2.43689.43689.4	controllerType=0 controllerNumber=1 scan=43689	112.359	Trypsin	B2	AADAGGSKPAAGAAGAPGAPAAPAPVPVPASAVAGSAAQ	S{+621}	621	621.125	621.12	621.125
37874:4	337	I.REMLES{+351.224}DGHIHTR.I	NA	S{+351}	484.001	4	1932.98	1931.98	1	-1.7	180	NRagged	315.6	52.36	3.87	5.35	18	>WK07_RS01875 ref|WP_006400635.1|gi|493445263| delta-aminolevulinic acid dehydratase	358	Nsco_NS_434_20203020_B_multivorans_HILIC3.34140.34140.4	controllerType=0 controllerNumber=1 scan=34140	90.0884	Trypsin	B3	REMLESDGHIHTR	S{+351}	351	351.224	351.22	351.224
57827:2	4	Q.PGVSAINNGYAGAQS{+683.832}QQR.V	NA	S{+684}	1251.36	2	2501.72	2501.72	0	0	251	NRagged	315.63	84.91	7.48	5.92	501	>WK07_RS09835 ref|WP_059841917.1|gi|981642976| porin	1920	Nsco_NS_434_20203020_B_multivorans_HILIC3.50738.50738.4	controllerType=0 controllerNumber=1 scan=50738	128.215	Trypsin	B3	PGVSAINNGYAGAQSQQR	S{+684}	684	683.832	683.83	683.832
63965:2	23	Q.AHAS{+318.139}INGLDPSSTSNQVAAR.V	NA	S{+318}	1157.57	2	2314.12	2314.12	0	0	363	NRagged	315.71	38.58	6.11	3.65	294	>WK07_RS12795 ref|WP_035949234.1|gi|737987401| porin	2498	Nsco_NS_434_20203020_B_multivorans_HILIC3.55583.55583.4	controllerType=0 controllerNumber=1 scan=55583	138.599	Trypsin	B3	AHASINGLDPSSTSNQVAAR	S{+318}	318	318.139	318.14	318.139
17450:3	730	S.HVQHIVS{+263.092}SVEGK.L	NA	S{+263}	528.271	3	1582.8	1582.8	0	0	371	NRagged	315.74	84.7	2	1.97	8	>WK07_RS02545 ref|WP_012214201.1|gi|501170285| anthranilate synthase component I	490	Nsco_NS_434_20203020_B_multivorans_HILIC1.18079.18079.3	controllerType=0 controllerNumber=1 scan=18079	54.2374	Trypsin	B1	HVQHIVSSVEGK	S{+263}	263	263.092	263.09	263.092
21272:2	147	A.PAADTSAS{+1503.558}APAPAK.K	NA	S{+1504}	1380.1	2	2759.19	2758.19	1	-1.2	27	NRagged	315.8	122.85	0	5.94	112	>WK07_RS15745 ref|WP_006413521.1|gi|493458278| hypothetical protein	3073	Nsco_NS_434_20203020_B_multivorans_HILIC2.21312.21312.2	controllerType=0 controllerNumber=1 scan=21312	60.1296	Trypsin	B2	PAADTSASAPAPAK	S{+1504}	1504	1503.56	1503.56	1503.56
03356:3	93	K.GS{+1726.882}AEEQRKHEDFVNR.M	NA	S{+1727}	1177.25	3	3529.74	3528.74	1	-1	601	Specific	315.82	233.01	32.29	7.83	44	>WK07_RS01610 ref|WP_006400134.1|gi|493444753| serine protein kinase PrkA	309	Nsco_NS_434_20203020_B_multivorans_HILIC1.5554.5554.3	controllerType=0 controllerNumber=1 scan=5554	24.5479	Trypsin	B1	GSAEEQRKHEDFVNR	S{+1727}	1727	1726.88	1726.88	1726.88
69143:2	4	Q.PGVSAINNGYAGAQS{+1298.904}QQR.V	NA	S{+1299}	1559.4	2	3117.79	3116.79	1	-1.1	251	NRagged	315.87	78.45	0	6.59	472	>WK07_RS09835 ref|WP_059841917.1|gi|981642976| porin	1920	Nsco_NS_434_20203020_B_multivorans_HILIC1.60129.60129.2	controllerType=0 controllerNumber=1 scan=60129	150.816	Trypsin	B1	PGVSAINNGYAGAQSQQR	S{+1299}	1299	1298.9	1298.9	1298.9
78779:4	51	M.SEQHNSQPDNSSYGAS{+1032.520}SIQILEGLEAVR.K	NA	S{+1033}	1013.49	4	4050.94	4048.94	2	-1.7	2	NRagged	315.87	90.69	0	6.86	87	>WK07_RS06690 ref|WP_006401749.1|gi|493446398| DNA gyrase subunit B	1302	Nsco_NS_434_20203020_B_multivorans_HILIC2.68580.68580.3	controllerType=0 controllerNumber=1 scan=68580	165.875	Trypsin	B2	SEQHNSQPDNSSYGASSIQILEGLEAVR	S{+1033}	1033	1032.52	1032.52	1032.52
20046:3	514	Y.KEPVLVS{+322.141}GTDGVGTK.L	NA	S{+322}	603.656	3	1808.95	1808.95	0	0	62	NRagged	315.93	30.04	1.2	3.81	24	>WK07_RS11755 ref|WP_006406403.1|gi|493451125| phosphoribosylformylglycinamidine cyclo-ligase	2294	Nsco_NS_434_20203020_B_multivorans_HILIC1.20149.20149.3	controllerType=0 controllerNumber=1 scan=20149	59.2201	Trypsin	B1	KEPVLVSGTDGVGTK	S{+322}	322	322.141	322.14	322.141
20047:3	514	Y.KEPVLVS{+322.150}GTDGVGTK.L	NA	S{+322}	603.992	3	1809.96	1808.96	1	-1.9	62	NRagged	315.93	28.46	1.2	5.7	24	>WK07_RS11755 ref|WP_006406403.1|gi|493451125| phosphoribosylformylglycinamidine cyclo-ligase	2294	Nsco_NS_434_20203020_B_multivorans_HILIC1.20149.20149.3	controllerType=0 controllerNumber=1 scan=20149	59.2201	Trypsin	B1	KEPVLVSGTDGVGTK	S{+322}	322	322.15	322.15	322.15
29805:3	200	A.DWDEAKNGGANDPGVQS{+311.116}VRR.I	NA	S{+311}	828.051	3	2482.14	2482.14	0	0	187	NRagged	315.95	2.29	2.29	4.54	46	>WK07_RS19565 ref|WP_006413476.1|gi|493458232| transaldolase	3816	Nsco_NS_434_20203020_B_multivorans_HILIC3.27713.27713.3	controllerType=0 controllerNumber=1 scan=27713	74.6392	Trypsin	B3	DWDEAKNGGANDPGVQSVRR	S{+311}	311	311.116	311.12	311.116
65278:3	608	M.TLAVS{+559.020}DGYGGLEHR.A	NA	S{+559}	678.921	3	2034.75	2033.75	1	-1.6	240	NRagged	315.97	5.08	0	5.43	8	>WK07_RS02510 ref|WP_059840473.1|gi|981641532| peptidase M61	483	Nsco_NS_434_20203020_B_multivorans_HILIC1.57084.57084.4	controllerType=0 controllerNumber=1 scan=57084	144.215	Trypsin	B1	TLAVSDGYGGLEHR	S{+559}	559	559.02	559.02	559.02
06322:4	666	Q.DAFSVES{+711.337}HRK.A	NA	S{+711}	472.485	4	1886.92	1886.92	0	0	173	NRagged	315.97	31.6	2.2	3.67	9	>WK07_RS26525 ref|WP_012212733.1|gi|501168734| acetyl-CoA acetyltransferase	5170	Nsco_NS_434_20203020_B_multivorans_HILIC1.8148.8148.4	controllerType=0 controllerNumber=1 scan=8148	29.6765	Trypsin	B1	DAFSVESHRK	S{+711}	711	711.337	711.34	711.337
69211:5	335	D.PNTKSPYS{+1771.869}MPLPAYC[+57.021]ANEYR.S	NA	C[+57], S{+1772}	826.997	5	4130.95	4130.95	0	0	97	NRagged	316.02	95.67	0	4.28	19	>WK07_RS02190 ref|WP_006400568.1|gi|493445194| ubiquinol-cytochrome c reductase	421	Nsco_NS_434_20203020_B_multivorans_HILIC3.59780.59780.5	controllerType=0 controllerNumber=1 scan=59780	147.664	Trypsin	B3	PNTKSPYSMPLPAYCANEYR	,S{+1772}	,+1772	1771.87	1771.87	1771.87
12197:4	190	A.PEPHVAAQQAREPQAS{+267.998}AAAPR.N	NA	S{+268}	613.783	4	2452.11	2450.11	2	-2.7	500	NRagged	316.07	125.34	0	6.57	24	>WK07_RS26125 ref|WP_059843955.1|gi|981645310| DNA polymerase III subunit gamma/tau	5091	Nsco_NS_434_20203020_B_multivorans_HILIC1.13753.13753.4	controllerType=0 controllerNumber=1 scan=13753	43.394	Trypsin	B1	PEPHVAAQQAREPQASAAAPR	S{+268}	268	267.998	268	267.998
34426:4	280	K.GPELS{+975.391}AVGTGHLR.D	NA	S{+975}	568.276	4	2270.08	2269.08	1	-1.5	44	Specific	316.07	59.06	0	2.77	30	>WK07_RS28220 ref|WP_006398867.1|gi|493443465| bacteriocin	5500	Nsco_NS_434_20203020_B_multivorans_HILIC3.31322.31322.2	controllerType=0 controllerNumber=1 scan=31322	83.1544	Trypsin	B3	GPELSAVGTGHLR	S{+975}	975	975.391	975.39	975.391
58791:4	764	K.MLYEMDGVS{+1639.878}EELAR.E	NA	S{+1640}	821.411	4	3282.62	3282.62	0	0	102	Specific	316.07	92.15	0	4.44	15	>WK07_RS01760 ref|WP_006400653.1|gi|493445282| 50S ribosomal protein L16	335	Nsco_NS_434_20203020_B_multivorans_HILIC3.51482.51482.2	controllerType=0 controllerNumber=1 scan=51482	129.726	Trypsin	B3	MLYEMDGVSEELAR	S{+1640}	1640	1639.88	1639.88	1639.88
34276:3	394	A.PVAALPAPGAS{+301.071}NASHAASNGSNASNTASQPAR.R	NA	S{+301}	1082.84	3	3246.5	3245.5	1	-1	549	NRagged	316.08	81.4	10.99	7.15	12	>WK07_RS15540 ref|WP_012212513.1|gi|501168514| chemotaxis protein	3033	Nsco_NS_434_20203020_B_multivorans_HILIC2.31658.31658.3	controllerType=0 controllerNumber=1 scan=31658	84.0356	Trypsin	B2	PVAALPAPGASNASHAASNGSNASNTASQPAR	S{+301}	301	301.071	301.07	301.071
14538:4	5	Q.FGS{+940.376}PAIKGESADK.D	NA	S{+940}	562.515	4	2247.04	2247.04	0	0	8	NRagged	316.12	19.8	19.8	2.2	323	>WK07_RS02280 ref|WP_006400546.1|gi|493445171| hypothetical protein	438	Nsco_NS_434_20203020_B_multivorans_HILIC3.15359.15359.4	controllerType=0 controllerNumber=1 scan=15359	45.2172	Trypsin	B3	FGSPAIKGESADK	S{+940}	940	940.376	940.38	940.376
63424:5	397	T.IGQYLQPS{+1265.603}EHHLPVR.A	NA	S{+1266}	608.714	5	3039.54	3039.54	0	0	271	NRagged	316.13	4.5	0	4.69	11	>WK07_RS16785 ref|WP_006407064.1|gi|493451787| lipoyl synthase	3273	Nsco_NS_434_20203020_B_multivorans_HILIC1.55601.55601.5	controllerType=0 controllerNumber=1 scan=55601	140.946	Trypsin	B1	IGQYLQPSEHHLPVR	S{+1266}	1266	1265.6	1265.6	1265.6
13558:4	23	K.GNGSAAAADGRPDGEAGAS{+714.315}DGAPAEAPPPAK.K	NA	S{+714}	862.647	4	3447.57	3446.57	1	-1	909	Specific	316.14	8.04	1.35	4.99	134	>WK07_RS28210 ref|WP_054316360.1|gi|933603119| Clp protease ClpC	5498	Nsco_NS_434_20203020_B_multivorans_HILIC1.14913.14913.4	controllerType=0 controllerNumber=1 scan=14913	46.4029	Trypsin	B1	GNGSAAAADGRPDGEAGASDGAPAEAPPPAK	S{+714}	714	714.315	714.32	714.315
09001:4	9	Q.QAS{+769.358}EAAQPAMHEEHHHGK.K	NA	S{+769}	692.067	4	2765.25	2764.25	1	-1.2	50	NRagged	316.14	10.93	0	3.8	168	>WK07_RS21360 ref|WP_006413761.1|gi|493458518| hypothetical protein	4163	Nsco_NS_434_20203020_B_multivorans_HILIC2.10811.10811.2	controllerType=0 controllerNumber=1 scan=10811	35.3629	Trypsin	B2	QASEAAQPAMHEEHHHGK	S{+769}	769	769.358	769.36	769.358
39009:4	597	K.QS{+650.298}GVGRENGITTLEHYTR.I	NA	S{+650}	668.331	4	2670.3	2668.3	2	-2.5	457	Specific	316.18	84.59	2.42	6.03	15	>WK07_RS14160 ref|WP_059842710.1|gi|981643785| betaine-aldehyde dehydrogenase	2762	Nsco_NS_434_20203020_B_multivorans_HILIC2.35474.35474.3	controllerType=0 controllerNumber=1 scan=35474	93.1069	Trypsin	B2	QSGVGRENGITTLEHYTR	S{+650}	650	650.298	650.3	650.298
55172:4	64	R.PS{+1021.415}MFFPSATQTAPAAAGGASGTGATTTAGNVPAPAAGTAPATTAPAAQAQLVK.F	NA	S{+1021}	1451.46	4	5802.8	5802.8	0	0	30	Specific	316.19	316.19	0	7.11	72	>WK07_RS06660 ref|WP_059841338.1|gi|981642397| membrane protein insertase YidC	1296	Nsco_NS_434_20203020_B_multivorans_HILIC2.49214.49214.4	controllerType=0 controllerNumber=1 scan=49214	124.425	Trypsin	B2	PSMFFPSATQTAPAAAGGASGTGATTTAGNVPAPAAGTAPATTAPAAQAQLVK	S{+1021}	1021	1021.41	1021.41	1021.41
71199:4	9	M.PS{+777.270}QPGFNLGYLAYNVEHKPVDKLEVR.Q	NA	S{+777}	937.71	4	3747.82	3747.82	0	0	293	NRagged	316.2	175.83	0.9	7.27	146	>WK07_RS07880 ref|WP_006417151.1|gi|493461934| ABC transporter	1534	Nsco_NS_434_20203020_B_multivorans_HILIC1.61870.61870.4	controllerType=0 controllerNumber=1 scan=61870	154.834	Trypsin	B1	PSQPGFNLGYLAYNVEHKPVDKLEVR	S{+777}	777	777.27	777.27	777.27
57727:2	4	Q.PGVSAINNGYAGAQS{+683.834}QQR.V	NA	S{+684}	1251.87	2	2502.72	2501.72	1	-1.3	251	NRagged	316.26	41.41	0	4.17	501	>WK07_RS09835 ref|WP_059841917.1|gi|981642976| porin	1920	Nsco_NS_434_20203020_B_multivorans_HILIC3.50660.50660.2	controllerType=0 controllerNumber=1 scan=50660	128.069	Trypsin	B3	PGVSAINNGYAGAQSQQR	S{+684}	684	683.834	683.83	683.834
22857:2	129	N.YDS{+648.292}DDTLQAK.L	NA	S{+648}	902.408	2	1803.81	1803.81	0	0	58	NRagged	316.31	40.08	36.92	2.11	48	>WK07_RS04440 ref|WP_012213287.1|gi|501169301| ABC transporter substrate-binding protein	860	Nsco_NS_434_20203020_B_multivorans_HILIC3.22259.22259.2	controllerType=0 controllerNumber=1 scan=22259	61.6041	Trypsin	B3	YDSDDTLQAK	S{+648}	648	648.292	648.29	648.292
28698:4	3	K.LSKPAATTSATTSTTTSAGTASTSTTATAGTTAAPAPAPAAS{+594.202}TPAAATKPAK.S	NA	S{+594}	1310.9	4	5240.57	5240.57	0	0	98	Specific	316.33	21.6	21.6	4.99	1102	>WK07_RS26025 ref|WP_059843946.1|gi|981645301| competence protein ComE	5072	Nsco_NS_434_20203020_B_multivorans_HILIC2.27227.27227.4	controllerType=0 controllerNumber=1 scan=27227	73.8542	Trypsin	B2	LSKPAATTSATTSTTTSAGTASTSTTATAGTTAAPAPAPAASTPAAATKPAK	S{+594}	594	594.202	594.2	594.202
84082:4	955	I.SDITAVDS{+1018.616}ADTFERPIYAGNAIATVQSSDPIK.V	NA	S{+1019}	1094.32	4	4374.27	4371.27	3	-2.3	44	NRagged	316.36	2.33	0	6.69	4	>WK07_RS02785 ref|WP_059840534.1|gi|981641593| electron transfer flavoprotein subunit beta	537	Nsco_NS_434_20203020_B_multivorans_HILIC3.71854.71854.4	controllerType=0 controllerNumber=1 scan=71854	174.024	Trypsin	B3	SDITAVDSADTFERPIYAGNAIATVQSSDPIK	S{+1019}	1019	1018.62	1018.62	1018.62
31423:10	93	G.LEVGVDGLDEKS{+1921.255}TDRDEIAIEIHEPGPDR.I	NA	S{+1921}	513.489	10	5125.82	5125.82	0	0	409	NRagged	316.37	28.7	0	5.75	29	>WK07_RS20535 ref|WP_006417385.1|gi|493462170| carbamoyl phosphate synthase large subunit	4009	Nsco_NS_434_20203020_B_multivorans_HILIC3.28989.28989.4	controllerType=0 controllerNumber=1 scan=28989	77.6719	Trypsin	B3	LEVGVDGLDEKSTDRDEIAIEIHEPGPDR	S{+1921}	1921	1921.26	1921.26	1921.26
69555:3	4	N.NATLGGGLWGTASTVENGTNVDSKGNAIGVQPGVS{+226.082}AINNGYAGAQSQQR.V	NA	S{+226}	1672.81	3	5016.42	5013.42	3	-2	220	NRagged	316.39	316.39	1.4	8.51	472	>WK07_RS09835 ref|WP_059841917.1|gi|981642976| porin	1920	Nsco_NS_434_20203020_B_multivorans_HILIC1.60443.60443.3	controllerType=0 controllerNumber=1 scan=60443	151.53	Trypsin	B1	NATLGGGLWGTASTVENGTNVDSKGNAIGVQPGVSAINNGYAGAQSQQR	S{+226}	226	226.082	226.08	226.082
37953:2	10	A.QQAAAAQQAAAPADS{+1274.588}AQDEAR.A	NA	S{+1275}	1673.28	2	3345.55	3343.55	2	-2	192	NRagged	316.4	33.19	0	4.76	99	>WK07_RS21305 ref|WP_006402062.1|gi|493446714| translation initiation factor IF-2	4152	Nsco_NS_434_20203020_B_multivorans_HILIC1.34469.34469.2	controllerType=0 controllerNumber=1 scan=34469	93.6691	Trypsin	B1	QQAAAAQQAAAPADSAQDEAR	S{+1275}	1275	1274.59	1274.59	1274.59
67938:3	23	N.TLDSNGNVVQAHAS{+1605.746}INGLDPSSTSNQVAAR.V	NA	S{+1606}	1544.41	3	4631.22	4629.22	2	-1.4	353	NRagged	316.41	30.05	0	5.02	293	>WK07_RS12795 ref|WP_035949234.1|gi|737987401| porin	2498	Nsco_NS_434_20203020_B_multivorans_HILIC2.59564.59564.3	controllerType=0 controllerNumber=1 scan=59564	146.445	Trypsin	B2	TLDSNGNVVQAHASINGLDPSSTSNQVAAR	S{+1606}	1606	1605.75	1605.75	1605.75
69693:4	41	E.ISGYNGATGTSHLHVFWQASGGVTEPGSSGSPIYS{+1089.503}PEK.R	NA	S{+1090}	1238.84	4	4952.33	4952.33	0	0	166	NRagged	316.43	19.88	2.26	3.91	322	>sp|LYSC_LYSEN|(Common contaminant protein)	5674	Nsco_NS_434_20203020_B_multivorans_HILIC1.60552.60552.4	controllerType=0 controllerNumber=1 scan=60552	151.743	Trypsin	B1	ISGYNGATGTSHLHVFWQASGGVTEPGSSGSPIYSPEK	S{+1090}	1090	1089.5	1089.5	1089.5
35995:4	81	S.GVSAHTGAFS{+379.127}VYPSTDRDGK.I	NA	S{+379}	608.532	4	2431.11	2431.11	0	0	95	NRagged	316.43	7.36	0	4.21	56	>WK07_RS27790 ref|WP_059844078.1|gi|981645433| hypothetical protein	5418	Nsco_NS_434_20203020_B_multivorans_HILIC3.32620.32620.4	controllerType=0 controllerNumber=1 scan=32620	86.4646	Trypsin	B3	GVSAHTGAFSVYPSTDRDGK	S{+379}	379	379.127	379.13	379.127
71003:2	4	Q.PGVS{+732.880}AINNGYAGAQSQQR.V	NA	S{+733}	1275.89	2	2550.77	2550.77	0	0	251	NRagged	316.44	8.76	3.16	3.85	472	>WK07_RS09835 ref|WP_059841917.1|gi|981642976| porin	1920	Nsco_NS_434_20203020_B_multivorans_HILIC1.61699.61699.2	controllerType=0 controllerNumber=1 scan=61699	154.474	Trypsin	B1	PGVSAINNGYAGAQSQQR	S{+733}	733	732.88	732.88	732.88
60594:5	19	K.QVADARNGKMPEDTAGGTATASAPAEAAS{+1136.430}APAQAASGAAQQPAASAALSTIYFETGK.S	NA	S{+1136}	1309.21	5	6542.03	6541.03	1	-0.5	384	Specific	316.52	316.52	22.86	6.04	182	>WK07_RS28745 ref|WP_059844165.1|gi|981645520| cytochrome-c oxidase	5601	Nsco_NS_434_20203020_B_multivorans_HILIC3.52943.52943.5	controllerType=0 controllerNumber=1 scan=52943	132.922	Trypsin	B3	QVADARNGKMPEDTAGGTATASAPAEAASAPAQAASGAAQQPAASAALSTIYFETGK	S{+1136}	1136	1136.43	1136.43	1136.43
48845:3	7	A.NASIYNGDINTDRS{+317.100}SSINQTAATVGLR.H	NA	S{+317}	1052.5	3	3155.5	3155.5	0	0	337	NRagged	316.53	14.03	0	6.98	375	>WK07_RS17305 ref|WP_048804585.1|gi|881127052| porin	3376	Nsco_NS_434_20203020_B_multivorans_HILIC1.43780.43780.3	controllerType=0 controllerNumber=1 scan=43780	115.374	Trypsin	B1	NASIYNGDINTDRSSSINQTAATVGLR	S{+317}	317	317.1	317.1	317.1
31219:4	8	A.QVGAIS{+1251.687}ANSDSSIGDR.I	NA	S{+1252}	707.866	4	2828.44	2828.44	0	0	146	NRagged	316.59	1.02	1.02	4.42	212	>WK07_RS12940 ref|WP_006400973.1|gi|493445608| molecular chaperone GroEL	2524	Nsco_NS_434_20203020_B_multivorans_HILIC1.29021.29021.4	controllerType=0 controllerNumber=1 scan=29021	80.7635	Trypsin	B1	QVGAISANSDSSIGDR	S{+1252}	1252	1251.69	1251.69	1251.69
66342:3	3	D.PDNTIQHVS{+631.315}VNNLNVGR.S	NA	S{+631}	836.764	3	2508.28	2508.28	0	0	137	NRagged	316.59	27.68	0	5.53	537	>WK07_RS23045 ref|WP_004192241.1|gi|490296783| alkyl hydroperoxide reductase	4491	Nsco_NS_434_20203020_B_multivorans_HILIC3.57504.57504.3	controllerType=0 controllerNumber=1 scan=57504	142.833	Trypsin	B3	PDNTIQHVSVNNLNVGR	S{+631}	631	631.315	631.32	631.315
63462:5	126	K.DGAADRYFQDNS{+818.386}ANIDKLVPEGIEGR.V	NA	S{+818}	734.556	5	3668.75	3668.75	0	0	394	Specific	316.59	79.02	2.79	5.66	34	>WK07_RS22810 ref|WP_006402674.1|gi|493447337| IMP dehydrogenase	4444	Nsco_NS_434_20203020_B_multivorans_HILIC3.55193.55193.5	controllerType=0 controllerNumber=1 scan=55193	137.759	Trypsin	B3	DGAADRYFQDNSANIDKLVPEGIEGR	S{+818}	818	818.386	818.39	818.386
38681:5	190	A.APAAKPVS{+283.143}AARPQAAAPAAPAARPAAVAPAPTGDAATRPATQATPAPQAAPVSPVAK.A	NA	S{+283}	1105.6	5	5523.98	5523.98	0	0	387	NRagged	316.65	22.99	8.9	5.79	22	>WK07_RS26125 ref|WP_059843955.1|gi|981645310| DNA polymerase III subunit gamma/tau	5091	Nsco_NS_434_20203020_B_multivorans_HILIC3.34781.34781.5	controllerType=0 controllerNumber=1 scan=34781	91.558	Trypsin	B3	APAAKPVSAARPQAAAPAAPAARPAAVAPAPTGDAATRPATQATPAPQAAPVSPVAK	S{+283}	283	283.143	283.14	283.143
49196:3	7	A.NASIYNGDINTDRS{+287.078}SSINQTAATVGLR.H	NA	S{+287}	1042.5	3	3125.48	3125.48	0	0	337	NRagged	316.66	38.85	1.2	6.68	361	>WK07_RS17305 ref|WP_048804585.1|gi|881127052| porin	3376	Nsco_NS_434_20203020_B_multivorans_HILIC3.43558.43558.3	controllerType=0 controllerNumber=1 scan=43558	112.487	Trypsin	B3	NASIYNGDINTDRSSSINQTAATVGLR	S{+287}	287	287.078	287.08	287.078
86202:2	90	S.PAVMAAQGS{+825.366}QLTNK.Y	NA	S{+825}	1121.05	2	2241.1	2241.1	0	0	42	NRagged	316.66	114.71	7.2	2.16	55	>WK07_RS11585 ref|WP_006401565.1|gi|493446211| serine hydroxymethyltransferase	2263	Nsco_NS_434_20203020_B_multivorans_HILIC3.73527.73527.5	controllerType=0 controllerNumber=1 scan=73527	176.958	Trypsin	B3	PAVMAAQGSQLTNK	S{+825}	825	825.366	825.37	825.366
71304:4	1774	V.LEQVGLAPFS{+585.293}HKLPSELSGGMQQR.V	NA	S{+585}	799.416	4	3194.64	3194.64	0	0	150	NRagged	316.78	39.03	0.26	4.79	3	>WK07_RS14425 ref|WP_006413031.1|gi|493457778| proline/glycine betaine ABC transporter ATP-binding protein	2814	Nsco_NS_434_20203020_B_multivorans_HILIC2.62382.62382.4	controllerType=0 controllerNumber=1 scan=62382	152.555	Trypsin	B2	LEQVGLAPFSHKLPSELSGGMQQR	S{+585}	585	585.293	585.29	585.293
52448:3	142	K.EYGITREEQDAFAALS{+599.292}QNK.A	NA	S{+599}	923.782	3	2769.33	2769.33	0	0	167	Specific	316.81	123.76	73.12	3.63	39	>WK07_RS20055 ref|WP_059843354.1|gi|981644617| acetyl-CoA acetyltransferase	3913	Nsco_NS_434_20203020_B_multivorans_HILIC3.46350.46350.3	controllerType=0 controllerNumber=1 scan=46350	118.829	Trypsin	B3	EYGITREEQDAFAALSQNK	S{+599}	599	599.292	599.29	599.292
35474:5	5	H.MQFGS{+663.264}PAIKGESADK.D	NA	S{+663}	446.611	5	2229.03	2229.03	0	0	6	NRagged	316.82	10.27	10.27	4.86	329	>WK07_RS02280 ref|WP_006400546.1|gi|493445171| hypothetical protein	438	Nsco_NS_434_20203020_B_multivorans_HILIC1.32475.32475.5	controllerType=0 controllerNumber=1 scan=32475	88.9982	Trypsin	B1	MQFGSPAIKGESADK	S{+663}	663	663.264	663.26	663.264
70245:3	242	N.ENSAFGAVKNPWDTNAVPGGSSGGS{+1398.474}SAAVAAR.L	NA	S{+1398}	1478.31	3	4432.92	4430.92	2	-1.5	130	NRagged	316.82	41.19	0	5.48	27	>WK07_RS08230 ref|WP_059841567.1|gi|981642626| aspartyl/glutamyl-tRNA amidotransferase subunit A	1604	Nsco_NS_434_20203020_B_multivorans_HILIC3.60641.60641.3	controllerType=0 controllerNumber=1 scan=60641	149.653	Trypsin	B3	ENSAFGAVKNPWDTNAVPGGSSGGSSAAVAAR	S{+1398}	1398	1398.47	1398.47	1398.47
85301:3	3	R.GQVLAKPGS{+795.466}ITPHTHFTAEVYVLSKDEGGR.H	NA	S{+795}	1331.71	3	3993.13	3990.13	3	-2.5	292	Specific	316.88	316.88	0	9.16	391	>WK07_RS01645 ref|WP_006416164.1|gi|493460936| elongation factor Tu	313	Nsco_NS_434_20203020_B_multivorans_HILIC1.73500.73500.3	controllerType=0 controllerNumber=1 scan=73500	180.846	Trypsin	B1	GQVLAKPGSITPHTHFTAEVYVLSKDEGGR	S{+795}	795	795.466	795.47	795.466
35722:3	913	A.EASPASPAS{+568.211}SAHVAPGVVSPAPTGDEADMAR.R	NA	S{+568}	1167.87	3	3501.59	3500.59	1	-1	51	NRagged	316.88	120.66	10.97	5.33	9	>WK07_RS10280 ref|WP_059842007.1|gi|981643066| DUF305 domain-containing protein	2009	Nsco_NS_434_20203020_B_multivorans_HILIC1.32668.32668.3	controllerType=0 controllerNumber=1 scan=32668	89.414	Trypsin	B1	EASPASPASSAHVAPGVVSPAPTGDEADMAR	S{+568}	568	568.211	568.21	568.211
59859:5	44	V.AVGAAIQGQVLS{+1985.971}GDRK.D	NA	S{+1986}	711.974	5	3555.84	3555.84	0	0	373	NRagged	316.88	14.55	11.63	5.27	75	>WK07_RS11800 ref|WP_006401601.1|gi|493446247| molecular chaperone DnaK	2303	Nsco_NS_434_20203020_B_multivorans_HILIC3.52334.52334.5	controllerType=0 controllerNumber=1 scan=52334	131.57	Trypsin	B3	AVGAAIQGQVLSGDRK	S{+1986}	1986	1985.97	1985.97	1985.97
78114:7	1063	R.YGYEIEQFHPQQDAVDRYVAEHGLNAFYES{+700.506}VELRK.S	NA	S{+701}	701.222	7	4902.51	4901.51	1	-0.7	83	Specific	316.89	12.8	2.09	6.64	3	>WK07_RS27720 ref|WP_006398574.1|gi|493443165| phosphoadenosine phosphosulfate reductase	5404	Nsco_NS_434_20203020_B_multivorans_HILIC1.67559.67559.6	controllerType=0 controllerNumber=1 scan=67559	167.503	Trypsin	B1	YGYEIEQFHPQQDAVDRYVAEHGLNAFYESVELRK	S{+701}	701	700.506	700.51	700.506
37008:3	6	K.VAPPPADNGAS{+569.198}QAQPFDPNRALQGK.T	NA	S{+569}	1039.16	3	3115.47	3115.47	0	0	50	Specific	316.94	84.37	1.01	6.79	242	>WK07_RS16945 ref|WP_043281040.1|gi|759561637| cell division protein	3305	Nsco_NS_434_20203020_B_multivorans_HILIC1.33735.33735.3	controllerType=0 controllerNumber=1 scan=33735	91.9914	Trypsin	B1	VAPPPADNGASQAQPFDPNRALQGK	S{+569}	569	569.198	569.2	569.198
75038:5	54	A.TGGSGYPVVIRPS{+818.398}FTLGGSGGGIAYNREEFEEIC[+57.021]K.R	NA	C[+57], S{+818}	905.646	5	4524.2	4523.2	1	-0.7	166	NRagged	316.94	37.3	5.96	5.76	40	>WK07_RS20535 ref|WP_006417385.1|gi|493462170| carbamoyl phosphate synthase large subunit	4009	Nsco_NS_434_20203020_B_multivorans_HILIC1.65109.65109.5	controllerType=0 controllerNumber=1 scan=65109	162.154	Trypsin	B1	TGGSGYPVVIRPSFTLGGSGGGIAYNREEFEEICK	,S{+818}	,+818	818.398	818.4	818.398
74281:5	12	K.RTDVYLVGAYQHASGTQLNADGTTSAAQASIGS{+984.398}YGYAGTK.S	NA	S{+984}	1008.47	5	5038.34	5035.34	3	-2	334	Specific	316.96	316.96	1.62	5.89	390	>WK07_RS15170 ref|WP_048803848.1|gi|881122298| porin	2960	Nsco_NS_434_20203020_B_multivorans_HILIC2.64985.64985.5	controllerType=0 controllerNumber=1 scan=64985	158.317	Trypsin	B2	RTDVYLVGAYQHASGTQLNADGTTSAAQASIGSYGYAGTK	S{+984}	984	984.398	984.4	984.398
28473:3	130	K.GASAAQAAPKPTDNS{+569.199}SGTFVFSRPGK.F	NA	S{+569}	1040.16	3	3118.47	3118.47	0	0	66	Specific	316.98	111.34	0	6.36	93	>WK07_RS13485 ref|WP_059842649.1|gi|981643708| outer membrane lipoprotein carrier protein LolA	2632	Nsco_NS_434_20203020_B_multivorans_HILIC3.26690.26690.3	controllerType=0 controllerNumber=1 scan=26690	72.1921	Trypsin	B3	GASAAQAAPKPTDNSSGTFVFSRPGK	S{+569}	569	569.199	569.2	569.199
21756:4	5	M.HMQFGS{+544.216}PAIKGESADK.D	NA	S{+544}	562.515	4	2247.04	2247.04	0	0	5	NRagged	316.99	22.4	16.72	3.4	329	>WK07_RS02280 ref|WP_006400546.1|gi|493445171| hypothetical protein	438	Nsco_NS_434_20203020_B_multivorans_HILIC1.21536.21536.4	controllerType=0 controllerNumber=1 scan=21536	62.5765	Trypsin	B1	HMQFGSPAIKGESADK	S{+544}	544	544.216	544.22	544.216
51663:6	297	K.PGIHPDYREVVFQDMS{+1558.906}NGFK.F	NA	S{+1559}	650.009	6	3895.02	3895.02	0	0	3	Specific	317.02	233.54	1.06	7.22	28	>WK07_RS26090 ref|WP_006402343.1|gi|493446999| 50S ribosomal protein L31 type B	5085	Nsco_NS_434_20203020_B_multivorans_HILIC3.45573.45573.4	controllerType=0 controllerNumber=1 scan=45573	116.982	Trypsin	B3	PGIHPDYREVVFQDMSNGFK	S{+1559}	1559	1558.91	1558.91	1558.91
15718:4	56	E.HDES{+419.246}HWVGHDR.T	NA	S{+419}	449.465	4	1794.84	1793.84	1	-1.9	531	NRagged	317.03	62.94	0	2.82	47	>WK07_RS22370 ref|WP_054317644.1|gi|933608123| type IV secretion protein Rhs	4359	Nsco_NS_434_20203020_B_multivorans_HILIC1.16727.16727.5	controllerType=0 controllerNumber=1 scan=16727	50.9711	Trypsin	B1	HDESHWVGHDR	S{+419}	419	419.246	419.25	419.246
40148:5	84	I.GFGSFGS{+1210.713}GKR.A	NA	S{+1211}	442.849	5	2210.21	2210.21	0	0	46	NRagged	317.03	7.03	7.03	4.57	60	>WK07_RS06970 ref|WP_006401505.1|gi|493446149| DNA-binding protein HU-alpha	1357	Nsco_NS_434_20203020_B_multivorans_HILIC2.36400.36400.5	controllerType=0 controllerNumber=1 scan=36400	95.2421	Trypsin	B2	GFGSFGSGKR	S{+1211}	1211	1210.71	1210.71	1210.71
85864:4	95	I.ASQGTATASPTS{+2001.055}GAGAPVGDGK.S	NA	S{+2001}	972.995	4	3888.96	3888.96	0	0	81	NRagged	317.03	120.12	0	3.1	57	>WK07_RS08375 ref|WP_059841582.1|gi|981642641| hypothetical protein	1631	Nsco_NS_434_20203020_B_multivorans_HILIC3.73244.73244.5	controllerType=0 controllerNumber=1 scan=73244	176.283	Trypsin	B3	ASQGTATASPTSGAGAPVGDGK	S{+2001}	2001	2001.06	2001.06	2001.06
07674:4	44	D.SRNQGDALVHS{+427.196}TKK.A	NA	S{+427}	493.009	4	1969.02	1968.02	1	-1.7	536	NRagged	317.04	11.86	0	4.63	75	>WK07_RS11800 ref|WP_006401601.1|gi|493446247| molecular chaperone DnaK	2303	Nsco_NS_434_20203020_B_multivorans_HILIC3.8988.8988.2	controllerType=0 controllerNumber=1 scan=8988	30.0029	Trypsin	B3	SRNQGDALVHSTKK	S{+427}	427	427.196	427.2	427.196
22334:3	120	Y.DS{+811.352}DDTLQAK.L	NA	S{+811}	601.94	3	1803.81	1803.81	0	0	59	NRagged	317.05	33.34	11.75	2.38	60	>WK07_RS04440 ref|WP_012213287.1|gi|501169301| ABC transporter substrate-binding protein	860	Nsco_NS_434_20203020_B_multivorans_HILIC2.22170.22170.3	controllerType=0 controllerNumber=1 scan=22170	62.0701	Trypsin	B2	DSDDTLQAK	S{+811}	811	811.352	811.35	811.352
61745:5	128	I.GHS{+313.133}PLDVVAWHGNYAPYKYDLR.L	NA	S{+313}	575.084	5	2871.39	2871.39	0	0	265	NRagged	317.05	5.32	3.24	4.44	22	>WK07_RS11495 ref|WP_006401545.1|gi|493446190| homogentisate 1,2-dioxygenase	2245	Nsco_NS_434_20203020_B_multivorans_HILIC3.53837.53837.5	controllerType=0 controllerNumber=1 scan=53837	134.797	Trypsin	B3	GHSPLDVVAWHGNYAPYKYDLR	S{+313}	313	313.133	313.13	313.133
12014:4	199	R.AHAS{+1802.658}AAHASTPAAPTSSAPPDAASQPTAR.Q	NA	S{+1803}	1126.24	4	4501.96	4499.96	2	-1.5	70	Specific	317.06	317.06	0	8.01	33	>WK07_RS12150 ref|WP_059842394.1|gi|981643453| hypothetical protein	2372	Nsco_NS_434_20203020_B_multivorans_HILIC3.13236.13236.4	controllerType=0 controllerNumber=1 scan=13236	40.1497	Trypsin	B3	AHASAAHASTPAAPTSSAPPDAASQPTAR	S{+1803}	1803	1802.66	1802.66	1802.66
55348:5	169	K.SVAVVDDS{+1552.766}TAYGQGLANEFEKK.A	NA	S{+1553}	776.986	5	3880.9	3880.9	0	0	170	Specific	317.07	75.89	0	6.95	28	>WK07_RS15635 ref|WP_006401372.1|gi|493446014| branched chain amino acid ABC transporter substrate-binding protein	3052	Nsco_NS_434_20203020_B_multivorans_HILIC2.49389.49389.5	controllerType=0 controllerNumber=1 scan=49389	124.836	Trypsin	B2	SVAVVDDSTAYGQGLANEFEKK	S{+1553}	1553	1552.77	1552.77	1552.77
47590:4	105	R.VIVDNAAQFAPGTVVKPVDARPAQAAPDSAAS{+668.223}GTPGRQT.-	NA	S{+668}	1125.56	4	4499.2	4499.2	0	0	359	CRagged	317.15	71.43	1.16	5.94	76	>WK07_RS00030 ref|WP_012213377.1|gi|501169399| MexX family efflux pump subunit	6	Nsco_NS_434_20203020_B_multivorans_HILIC1.42719.42719.4	controllerType=0 controllerNumber=1 scan=42719	113.066	Trypsin	B1	VIVDNAAQFAPGTVVKPVDARPAQAAPDSAASGTPGRQT	S{+668}	668	668.223	668.22	668.223
05271:5	381	K.LVKDKEIS{+1269.608}EDDER.R	NA	S{+1270}	569.885	5	2845.39	2845.39	0	0	143	Specific	317.16	58.81	0	5.51	15	>WK07_RS22685 ref|WP_006402649.1|gi|493447312| ribosome recycling factor	4419	Nsco_NS_434_20203020_B_multivorans_HILIC1.7173.7173.3	controllerType=0 controllerNumber=1 scan=7173	27.7257	Trypsin	B1	LVKDKEISEDDER	S{+1270}	1270	1269.61	1269.61	1269.61
30983:4	677	C.DAHVDS{+217.171}YSAFVEADRTTR.T	NA	S{+217}	565.284	4	2258.11	2257.11	1	-1.5	113	NRagged	317.18	9.04	0.4	7.27	5	>WK07_RS23240 ref|WP_048806100.1|gi|881134609| nicotinamidase	4527	Nsco_NS_434_20203020_B_multivorans_HILIC2.28984.28984.4	controllerType=0 controllerNumber=1 scan=28984	77.9788	Trypsin	B2	DAHVDSYSAFVEADRTTR	S{+217}	217	217.171	217.17	217.171
81078:6	121	R.HGLAEEATVYAQQDPDVIDAGVFHNDVIS{+906.346}VGNRDTLFTHER.A	NA	S{+906}	908.594	6	5446.53	5442.53	4	-2.5	226	Specific	317.19	176.23	0	6.53	31	>WK07_RS20080 ref|WP_006414095.1|gi|493458854| succinylarginine dihydrolase	3918	Nsco_NS_434_20203020_B_multivorans_HILIC1.69857.69857.3	controllerType=0 controllerNumber=1 scan=69857	172.726	Trypsin	B1	HGLAEEATVYAQQDPDVIDAGVFHNDVISVGNRDTLFTHER	S{+906}	906	906.346	906.35	906.346
61308:3	32	K.PGAVLGTS{+359.896}PGATGTALAQQHLR.N	NA	S{+360}	821.68	3	2463.03	2463.03	0	0	106	Specific	317.19	17.46	0	6.2	105	>WK07_RS05195 ref|WP_006397548.1|gi|493442123| FMN reductase	1009	Nsco_NS_434_20203020_B_multivorans_HILIC3.53496.53496.5	controllerType=0 controllerNumber=1 scan=53496	134.112	Trypsin	B3	PGAVLGTSPGATGTALAQQHLR	S{+360}	360	359.896	359.9	359.896
15364:5	508	F.C[+57.021]S{+1040.479}VRPPGHHAEPAR.A	NA	C[+57], S{+1040}	523.255	5	2612.24	2611.24	1	-1.3	118	NRagged	317.2	122.52	0	4.2	9	>WK07_RS01285 ref|WP_006400715.1|gi|493445347| deacetylase	245	Nsco_NS_434_20203020_B_multivorans_HILIC2.16404.16404.4	controllerType=0 controllerNumber=1 scan=16404	48.8146	Trypsin	B2	CSVRPPGHHAEPAR	,S{+1040}	,+1040	1040.48	1040.48	1040.48
80584:4	460	K.RS{+651.001}EAHIQSGMIAYGALQK.I	NA	S{+651}	653.757	4	2612.01	2611.01	1	-1.3	315	Specific	317.21	208.51	0	7.2	17	>WK07_RS28605 ref|WP_059844154.1|gi|981645509| cytochrome d terminal oxidase subunit 1	5573	Nsco_NS_434_20203020_B_multivorans_HILIC1.69478.69478.5	controllerType=0 controllerNumber=1 scan=69478	171.883	Trypsin	B1	RSEAHIQSGMIAYGALQK	S{+651}	651	651.001	651	651.001
25333:6	1002	K.KRPFYNIVATDS{+1568.845}R.N	NA	S{+1569}	523.453	6	3135.68	3135.68	0	0	13	Specific	317.24	82.25	0	5.46	17	>WK07_RS25810 ref|WP_006400702.1|gi|493445333| 30S ribosomal protein S16	5030	Nsco_NS_434_20203020_B_multivorans_HILIC2.24538.24538.3	controllerType=0 controllerNumber=1 scan=24538	67.4624	Trypsin	B2	KRPFYNIVATDSR	S{+1569}	1569	1568.85	1568.85	1568.85
43029:2	218	A.QASATGDTKAES{+579.184}NQPVTDTWITTK.V	NA	S{+579}	1565.21	2	3129.42	3129.42	0	0	30	NRagged	317.25	124.12	0	7.2	79	>WK07_RS24375 ref|WP_006416432.1|gi|493461207| transporter	4749	Nsco_NS_434_20203020_B_multivorans_HILIC2.38685.38685.2	controllerType=0 controllerNumber=1 scan=38685	100.471	Trypsin	B2	QASATGDTKAESNQPVTDTWITTK	S{+579}	579	579.184	579.18	579.184
47977:4	456	Y.DLNYLS{+994.349}SSTPNSPKR.F	NA	S{+994}	669.053	4	2673.19	2673.19	0	0	467	NRagged	317.25	9.16	0	3.94	14	>WK07_RS26565 ref|WP_059843984.1|gi|981645339| LPS biosynthesis protein	5178	Nsco_NS_434_20203020_B_multivorans_HILIC2.43135.43135.4	controllerType=0 controllerNumber=1 scan=43135	111.024	Trypsin	B2	DLNYLSSSTPNSPKR	S{+994}	994	994.349	994.35	994.349
47978:4	456	Y.DLNYLS{+994.452}SSTPNSPKR.F	NA	S{+994}	669.078	4	2673.29	2673.29	0	0	467	NRagged	317.25	9.16	0	3.97	14	>WK07_RS26565 ref|WP_059843984.1|gi|981645339| LPS biosynthesis protein	5178	Nsco_NS_434_20203020_B_multivorans_HILIC2.43135.43135.4	controllerType=0 controllerNumber=1 scan=43135	111.024	Trypsin	B2	DLNYLSSSTPNSPKR	S{+994}	994	994.452	994.45	994.452
54869:3	75	S.PAVMAAQGS{+1899.913}QLTNK.Y	NA	S{+1900}	1105.89	3	3315.64	3315.64	0	0	42	NRagged	317.26	49.92	5.16	5.54	60	>WK07_RS11585 ref|WP_006401565.1|gi|493446211| serine hydroxymethyltransferase	2263	Nsco_NS_434_20203020_B_multivorans_HILIC2.48934.48934.3	controllerType=0 controllerNumber=1 scan=48934	123.822	Trypsin	B2	PAVMAAQGSQLTNK	S{+1900}	1900	1899.91	1899.91	1899.91
55111:4	227	V.DSKITVSDAEVASYIAS{+227.109}QRGPNASQQQDLR.F	NA	S{+227}	866.182	4	3461.71	3461.71	0	0	161	NRagged	317.27	8.83	1.47	7.38	19	>WK07_RS26570 ref|WP_035488903.1|gi|737509373| molecular chaperone SurA	5179	Nsco_NS_434_20203020_B_multivorans_HILIC1.48954.48954.4	controllerType=0 controllerNumber=1 scan=48954	126.611	Trypsin	B1	DSKITVSDAEVASYIASQRGPNASQQQDLR	S{+227}	227	227.109	227.11	227.109
69392:3	11	E.PVIDRDGNETRQESFNSIYMMADS{+1020.447}GAR.G	NA	S{+1020}	1360.62	3	4079.84	4079.84	0	0	710	NRagged	317.3	22.12	4.1	4.55	120	>WK07_RS01690 ref|WP_006400664.1|gi|493445294| DNA-directed RNA polymerase subunit beta'	321	Nsco_NS_434_20203020_B_multivorans_HILIC1.60320.60320.3	controllerType=0 controllerNumber=1 scan=60320	151.244	Trypsin	B1	PVIDRDGNETRQESFNSIYMMADSGAR	S{+1020}	1020	1020.45	1020.45	1020.45
48298:3	7	A.NASIYNGDINTDRS{+330.103}SSINQTAATVGLR.H	NA	S{+330}	1057.17	3	3169.5	3168.5	1	-1.1	337	NRagged	317.31	21.5	1.2	5.62	361	>WK07_RS17305 ref|WP_048804585.1|gi|881127052| porin	3376	Nsco_NS_434_20203020_B_multivorans_HILIC3.42850.42850.3	controllerType=0 controllerNumber=1 scan=42850	110.86	Trypsin	B3	NASIYNGDINTDRSSSINQTAATVGLR	S{+330}	330	330.103	330.1	330.103
03766:4	116	A.SS{+857.314}QDHKR.L	NA	S{+857}	429.44	4	1714.74	1714.74	0	0	209	NRagged	317.33	117.12	117.12	1.61	39	>WK07_RS19760 ref|WP_006398744.1|gi|493443338| phosphoribosylamine--glycine ligase	3855	Nsco_NS_434_20203020_B_multivorans_HILIC1.5892.5892.2	controllerType=0 controllerNumber=1 scan=5892	25.2312	Trypsin	B1	SSQDHKR	S{+857}	857	857.314	857.31	857.314
47281:2	145	V.QAQIGS{+543.227}STSYFNTSGNGSSNQIAAR.V	NA	S{+543}	1545.21	2	3089.41	3089.41	0	0	357	NRagged	317.34	20.6	4.71	3.88	41	>WK07_RS02670 ref|WP_048804302.1|gi|881124775| porin	515	Nsco_NS_434_20203020_B_multivorans_HILIC1.42472.42472.2	controllerType=0 controllerNumber=1 scan=42472	112.523	Trypsin	B1	QAQIGSSTSYFNTSGNGSSNQIAAR	S{+543}	543	543.227	543.23	543.227
62281:3	206	R.IRDVRPETADAVTVS{+263.162}FEVPPELRDAYR.F	NA	S{+263}	1123.26	3	3367.76	3364.76	3	-3	11	Specific	317.35	317.35	1.2	8.79	21	>WK07_RS15845 ref|WP_006401302.1|gi|493445943| phenylacetic acid degradation protein	3093	Nsco_NS_434_20203020_B_multivorans_HILIC3.54264.54264.3	controllerType=0 controllerNumber=1 scan=54264	135.75	Trypsin	B3	IRDVRPETADAVTVSFEVPPELRDAYR	S{+263}	263	263.162	263.16	263.162
55423:4	62	R.SHGRPSMFFPSATQTAPAAAGGAS{+568.222}GTGATTTAGNVPAPAAGTAPATTAPAAQAQLVK.F	NA	S{+568}	1447.46	4	5786.82	5786.82	0	0	26	Specific	317.36	73.37	16.43	6.5	74	>WK07_RS06660 ref|WP_059841338.1|gi|981642397| membrane protein insertase YidC	1296	Nsco_NS_434_20203020_B_multivorans_HILIC3.48714.48714.4	controllerType=0 controllerNumber=1 scan=48714	123.733	Trypsin	B3	SHGRPSMFFPSATQTAPAAAGGASGTGATTTAGNVPAPAAGTAPATTAPAAQAQLVK	S{+568}	568	568.222	568.22	568.222
71093:5	14	S.YS{+1158.501}VKDEYQPLLQQHAQYLK.S	NA	S{+1159}	702.746	5	3509.7	3509.7	0	0	72	NRagged	317.45	20.53	20.53	5.53	251	>WK07_RS11620 ref|WP_059842331.1|gi|981643390| peptidoglycan-associated lipoprotein	2270	Nsco_NS_434_20203020_B_multivorans_HILIC3.61394.61394.5	controllerType=0 controllerNumber=1 scan=61394	151.331	Trypsin	B3	YSVKDEYQPLLQQHAQYLK	S{+1159}	1159	1158.5	1158.5	1158.5
21118:4	203	R.LNEHPQMPFAAS{+568.215}EPSRK.Y	NA	S{+568}	627.547	4	2507.16	2507.16	0	0	43	Specific	317.48	162.26	78.32	2.89	55	>WK07_RS00700 ref|WP_006410405.1|gi|493455128| hypothetical protein	137	Nsco_NS_434_20203020_B_multivorans_HILIC1.21005.21005.4	controllerType=0 controllerNumber=1 scan=21005	61.2219	Trypsin	B1	LNEHPQMPFAASEPSRK	S{+568}	568	568.215	568.22	568.215
55203:5	1	L.NHYS{+203.130}FGDVKGELIDQLGVRDK.E	NA	S{+203}	519.674	5	2594.34	2593.34	1	-1.3	103	NRagged	317.48	33.49	4.36	5.71	554	>WK07_RS23045 ref|WP_004192241.1|gi|490296783| alkyl hydroperoxide reductase	4491	Nsco_NS_434_20203020_B_multivorans_HILIC2.49244.49244.5	controllerType=0 controllerNumber=1 scan=49244	124.495	Trypsin	B2	NHYSFGDVKGELIDQLGVRDK	S{+203}	203	203.13	203.13	203.13
80782:4	5	L.YQHAS{+208.147}GGTTFDEVTIHFSRADGEGK.R	NA	S{+208}	730.355	4	2918.4	2918.4	0	0	73	NRagged	317.49	106.61	2.08	4.03	329	>WK07_RS02280 ref|WP_006400546.1|gi|493445171| hypothetical protein	438	Nsco_NS_434_20203020_B_multivorans_HILIC1.69629.69629.5	controllerType=0 controllerNumber=1 scan=69629	172.206	Trypsin	B1	YQHASGGTTFDEVTIHFSRADGEGK	S{+208}	208	208.147	208.15	208.147
53040:4	1472	G.PIAVNQIVHQS{+223.938}NVRLEHDVR.V	NA	S{+224}	637.804	4	2548.2	2548.2	0	0	76	NRagged	317.5	4.06	4.06	4.16	2	>WK07_RS17170 ref|WP_006412831.1|gi|493457578| 2-nitropropane dioxygenase	3350	Nsco_NS_434_20203020_B_multivorans_HILIC3.46806.46806.5	controllerType=0 controllerNumber=1 scan=46806	119.748	Trypsin	B3	PIAVNQIVHQSNVRLEHDVR	S{+224}	224	223.938	223.94	223.938
33499:3	481	K.LASQASAVGS{+568.215}QLRDATIASR.V	NA	S{+568}	857.432	3	2570.28	2570.28	0	0	55	Specific	317.52	317.52	3.6	7.56	9	>WK07_RS10270 ref|WP_059842005.1|gi|981643064| transporter	2007	Nsco_NS_434_20203020_B_multivorans_HILIC1.30842.30842.3	controllerType=0 controllerNumber=1 scan=30842	84.9749	Trypsin	B1	LASQASAVGSQLRDATIASR	S{+568}	568	568.215	568.22	568.215
50172:3	7	A.NASIYNGDINTDRS{+327.105}SSINQTAATVGLR.H	NA	S{+327}	1056.17	3	3166.5	3165.5	1	-1.1	337	NRagged	317.53	10.27	0.38	5.25	361	>WK07_RS17305 ref|WP_048804585.1|gi|881127052| porin	3376	Nsco_NS_434_20203020_B_multivorans_HILIC3.44376.44376.3	controllerType=0 controllerNumber=1 scan=44376	114.327	Trypsin	B3	NASIYNGDINTDRSSSINQTAATVGLR	S{+327}	327	327.105	327.11	327.105
39639:3	10	I.AQVGAIS{+1505.723}ANSDSSIGDR.I	NA	S{+1506}	1051.84	3	3153.52	3153.52	0	0	145	NRagged	317.58	40.81	6	3.71	194	>WK07_RS12940 ref|WP_006400973.1|gi|493445608| molecular chaperone GroEL	2524	Nsco_NS_434_20203020_B_multivorans_HILIC2.35993.35993.3	controllerType=0 controllerNumber=1 scan=35993	94.2953	Trypsin	B2	AQVGAISANSDSSIGDR	S{+1506}	1506	1505.72	1505.72	1505.72
26605:4	195	N.DDGS{+854.455}DRLVINAQNC[+57.021]VHC[+57.021]K.T	NA	C[+57]*2, S{+854}	739.858	4	2956.41	2955.41	1	-1.1	513	NRagged	317.59	0.59	0.59	6.36	31	>WK07_RS28055 ref|WP_006413264.1|gi|493458018| dehydrogenase	5469	Nsco_NS_434_20203020_B_multivorans_HILIC1.25350.25350.3	controllerType=0 controllerNumber=1 scan=25350	71.9144	Trypsin	B1	DDGSDRLVINAQNCVHCK	*2,S{+854}	*2,+854	854.455	854.46	854.455
01361:4	695	Q.PASHAQSASHGADDAES{+273.093}AR.D	NA	S{+273}	535.483	4	2138.91	2137.91	1	-1.6	3	NRagged	317.59	128.34	1.25	6.97	6	>WK07_RS14795 ref|WP_006399703.1|gi|493444316| xanthine permease	2886	Nsco_NS_434_20203020_B_multivorans_HILIC2.3750.3750.4	controllerType=0 controllerNumber=1 scan=3750	20.1704	Trypsin	B2	PASHAQSASHGADDAESAR	S{+273}	273	273.093	273.09	273.093
01362:4	695	Q.PASHAQSASHGADDAES{+273.165}AR.D	NA	S{+273}	535.501	4	2138.98	2137.98	1	-1.6	3	NRagged	317.59	128.34	1.25	6.97	6	>WK07_RS14795 ref|WP_006399703.1|gi|493444316| xanthine permease	2886	Nsco_NS_434_20203020_B_multivorans_HILIC2.3750.3750.4	controllerType=0 controllerNumber=1 scan=3750	20.1704	Trypsin	B2	PASHAQSASHGADDAESAR	S{+273}	273	273.165	273.17	273.165
08897:3	127	Q.AAAPS{+326.267}WHYR.I	NA	S{+326}	462.266	3	1384.78	1384.78	0	0	300	NRagged	317.62	31.1	20.35	1.46	48	>WK07_RS16565 ref|WP_059842935.1|gi|981644081| AsmA family protein	3230	Nsco_NS_434_20203020_B_multivorans_HILIC3.10412.10412.3	controllerType=0 controllerNumber=1 scan=10412	33.643	Trypsin	B3	AAAPSWHYR	S{+326}	326	326.267	326.27	326.267
67599:5	113	L.PQPS{+1525.780}TIHWHGLPVPPDQDGNPSDAVAPGASR.V	NA	S{+1526}	946.072	5	4726.33	4726.33	0	0	145	NRagged	317.64	54.16	0	6.49	56	>WK07_RS27480 ref|WP_059844088.1|gi|981645443| copper oxidase	5357	Nsco_NS_434_20203020_B_multivorans_HILIC3.58495.58495.5	controllerType=0 controllerNumber=1 scan=58495	144.916	Trypsin	B3	PQPSTIHWHGLPVPPDQDGNPSDAVAPGASR	S{+1526}	1526	1525.78	1525.78	1525.78
05496:3	13	R.AQALQQQQAS{+663.209}EAAQPAMHEEHHHGK.K	NA	S{+663}	1143.17	3	3427.49	3425.49	2	-2	43	Specific	317.65	176.66	0	7.61	135	>WK07_RS21360 ref|WP_006413761.1|gi|493458518| hypothetical protein	4163	Nsco_NS_434_20203020_B_multivorans_HILIC1.7408.7408.3	controllerType=0 controllerNumber=1 scan=7408	28.2603	Trypsin	B1	AQALQQQQASEAAQPAMHEEHHHGK	S{+663}	663	663.209	663.21	663.209
71645:5	49	V.YLVDS{+1470.672}GGANLPNQDDVFPDRDHFGR.I	NA	S{+1471}	856.201	5	4276.97	4274.97	2	-1.6	141	NRagged	317.73	35.16	0	5.01	89	>WK07_RS17985 ref|WP_012216414.1|gi|501172626| methylcrotonoyl-CoA carboxylase	3503	Nsco_NS_434_20203020_B_multivorans_HILIC1.62235.62235.5	controllerType=0 controllerNumber=1 scan=62235	155.702	Trypsin	B1	YLVDSGGANLPNQDDVFPDRDHFGR	S{+1471}	1471	1470.67	1470.67	1470.67
71650:3	819	Q.AEQQNAQLREQTS{+257.099}AAWLAFYNGLNDQQK.A	NA	S{+257}	1160.56	3	3479.66	3479.66	0	0	116	NRagged	317.77	103.76	0.4	5.02	5	>WK07_RS26330 ref|WP_006405799.1|gi|493450515| hypothetical protein	5132	Nsco_NS_434_20203020_B_multivorans_HILIC2.62657.62657.3	controllerType=0 controllerNumber=1 scan=62657	153.126	Trypsin	B2	AEQQNAQLREQTSAAWLAFYNGLNDQQK	S{+257}	257	257.099	257.1	257.099
55210:5	5	Q.FGS{+352.255}PAIKGESADKDHQGWIELK.S	NA	S{+352}	554.3	5	2767.47	2765.47	2	-2.4	8	NRagged	317.78	21.83	0	7.62	323	>WK07_RS02280 ref|WP_006400546.1|gi|493445171| hypothetical protein	438	Nsco_NS_434_20203020_B_multivorans_HILIC3.48532.48532.6	controllerType=0 controllerNumber=1 scan=48532	123.372	Trypsin	B3	FGSPAIKGESADKDHQGWIELK	S{+352}	352	352.255	352.25	352.255
52579:4	230	K.DDEGALRAAIES{+443.238}FKK.S	NA	S{+443}	524.027	4	2093.09	2093.09	0	0	495	Specific	317.85	145.54	16.89	6.63	29	>WK07_RS07150 ref|WP_006401464.1|gi|493446108| ATP synthase subunit alpha	1393	Nsco_NS_434_20203020_B_multivorans_HILIC1.46853.46853.4	controllerType=0 controllerNumber=1 scan=46853	122.159	Trypsin	B1	DDEGALRAAIESFKK	S{+443}	443	443.238	443.24	443.238
43982:5	35	E.SENLMPHDLINS{+794.432}KPISSAIR.E	NA	S{+794}	604.124	5	3016.59	3016.59	0	0	490	NRagged	317.86	5.88	5.88	5.16	68	>WK07_RS01685 ref|WP_006400665.1|gi|493445295| DNA-directed RNA polymerase subunit beta	320	Nsco_NS_434_20203020_B_multivorans_HILIC1.39706.39706.5	controllerType=0 controllerNumber=1 scan=39706	106.258	Trypsin	B1	SENLMPHDLINSKPISSAIR	S{+794}	794	794.432	794.43	794.432
26672:4	115	K.GASAAQAAPKPTDNS{+567.198}SGTFVFSRPGK.F	NA	S{+567}	780.374	4	3118.47	3116.47	2	-2.2	66	Specific	317.88	31.37	0	6.78	98	>WK07_RS13485 ref|WP_059842649.1|gi|981643708| outer membrane lipoprotein carrier protein LolA	2632	Nsco_NS_434_20203020_B_multivorans_HILIC1.25407.25407.4	controllerType=0 controllerNumber=1 scan=25407	72.0776	Trypsin	B1	GASAAQAAPKPTDNSSGTFVFSRPGK	S{+567}	567	567.198	567.2	567.198
67552:3	18	R.NGKMPEDTAGGTATASAPAEAASAPAQAAS{+568.200}GAAQQPAASAALSTIYFETGK.S	NA	S{+568}	1778.83	3	5334.47	5332.47	2	-1.3	390	Specific	317.92	12.13	0	7.67	197	>WK07_RS28745 ref|WP_059844165.1|gi|981645520| cytochrome-c oxidase	5601	Nsco_NS_434_20203020_B_multivorans_HILIC2.59256.59256.3	controllerType=0 controllerNumber=1 scan=59256	145.767	Trypsin	B2	NGKMPEDTAGGTATASAPAEAASAPAQAASGAAQQPAASAALSTIYFETGK	S{+568}	568	568.2	568.2	568.2
18352:4	4	Q.FGS{+940.375}PAIKGESADK.D	NA	S{+940}	562.515	4	2247.04	2247.04	0	0	8	NRagged	318	13.44	13.44	3.77	376	>WK07_RS02280 ref|WP_006400546.1|gi|493445171| hypothetical protein	438	Nsco_NS_434_20203020_B_multivorans_HILIC2.18855.18855.3	controllerType=0 controllerNumber=1 scan=18855	54.5128	Trypsin	B2	FGSPAIKGESADK	S{+940}	940	940.375	940.38	940.375
40088:3	912	R.DRAQAVAPAAPVAPPAS{+1237.443}GTAVSAAGASQ.-	NA	S{+1237}	1242.91	3	3726.72	3726.72	0	0	294	CRagged	318.01	121.16	1.6	7.03	7	>WK07_RS11145 ref|WP_059842258.1|gi|981643317| efflux transporter periplasmic adaptor subunit	2178	Nsco_NS_434_20203020_B_multivorans_HILIC1.36167.36167.3	controllerType=0 controllerNumber=1 scan=36167	97.5558	Trypsin	B1	DRAQAVAPAAPVAPPASGTAVSAAGASQ	S{+1237}	1237	1237.44	1237.44	1237.44
52655:2	1	V.LLGGS{+284.166}SDNEFVK.L	NA	S{+284}	775.405	2	1549.8	1549.8	0	0	78	NRagged	318.01	68.58	0	2.36	554	>WK07_RS23045 ref|WP_004192241.1|gi|490296783| alkyl hydroperoxide reductase	4491	Nsco_NS_434_20203020_B_multivorans_HILIC2.47135.47135.2	controllerType=0 controllerNumber=1 scan=47135	120.103	Trypsin	B2	LLGGSSDNEFVK	S{+284}	284	284.166	284.17	284.166
21180:4	5	Q.FGS{+940.375}PAIKGESADK.D	NA	S{+940}	562.515	4	2247.04	2247.04	0	0	8	NRagged	318.01	6.99	6.99	3.24	323	>WK07_RS02280 ref|WP_006400546.1|gi|493445171| hypothetical protein	438	Nsco_NS_434_20203020_B_multivorans_HILIC3.20870.20870.4	controllerType=0 controllerNumber=1 scan=20870	58.2702	Trypsin	B3	FGSPAIKGESADK	S{+940}	940	940.375	940.38	940.375
56790:5	253	Y.TLDVAAFS{+831.442}ALEAERR.A	NA	S{+831}	496.867	5	2480.31	2480.31	0	0	24	NRagged	318.03	14.48	0	4.86	22	>WK07_RS13500 ref|WP_006400804.1|gi|493445437| serine--tRNA ligase	2635	Nsco_NS_434_20203020_B_multivorans_HILIC1.50340.50340.5	controllerType=0 controllerNumber=1 scan=50340	129.611	Trypsin	B1	TLDVAAFSALEAERR	S{+831}	831	831.442	831.44	831.442
18569:2	143	A.PAADTS{+1476.567}ASAPAPAK.K	NA	S{+1477}	1366.1	2	2731.2	2731.2	0	0	27	NRagged	318.04	131.3	0	4.9	94	>WK07_RS15745 ref|WP_006413521.1|gi|493458278| hypothetical protein	3073	Nsco_NS_434_20203020_B_multivorans_HILIC3.18732.18732.2	controllerType=0 controllerNumber=1 scan=18732	53.2739	Trypsin	B3	PAADTSASAPAPAK	S{+1477}	1477	1476.57	1476.57	1476.57
46076:3	94	K.KAVSKGDAVQLIGFGS{+1025.397}FGSGK.R	NA	S{+1025}	1027.51	3	3080.5	3078.5	2	-2.2	34	Specific	318.05	134.51	0	7.2	56	>WK07_RS06970 ref|WP_006401505.1|gi|493446149| DNA-binding protein HU-alpha	1357	Nsco_NS_434_20203020_B_multivorans_HILIC1.41393.41393.3	controllerType=0 controllerNumber=1 scan=41393	110.116	Trypsin	B1	KAVSKGDAVQLIGFGSFGSGK	S{+1025}	1025	1025.4	1025.4	1025.4
17113:5	88	T.QINIGIS{+1880.746}DKDR.R	NA	S{+1881}	628.89	5	3140.42	3139.42	1	-1.1	11	NRagged	318.05	92.67	0	5.23	80	>WK07_RS11920 ref|WP_006412288.1|gi|493457032| DNA starvation/stationary phase protection protein	2326	Nsco_NS_434_20203020_B_multivorans_HILIC3.17568.17568.4	controllerType=0 controllerNumber=1 scan=17568	50.543	Trypsin	B3	QINIGISDKDR	S{+1881}	1881	1880.75	1880.75	1880.75
19025:2	143	A.PAADTSAS{+1503.555}APAPAK.K	NA	S{+1504}	1380.1	2	2759.19	2758.19	1	-1.2	27	NRagged	318.05	143.92	0	5.7	94	>WK07_RS15745 ref|WP_006413521.1|gi|493458278| hypothetical protein	3073	Nsco_NS_434_20203020_B_multivorans_HILIC3.19112.19112.2	controllerType=0 controllerNumber=1 scan=19112	54.1657	Trypsin	B3	PAADTSASAPAPAK	S{+1504}	1504	1503.56	1503.56	1503.56
64997:4	610	W.APDTNIHAS{+1430.729}NPLGK.V	NA	S{+1431}	717.371	4	2866.46	2865.46	1	-1.2	35	NRagged	318.08	127.74	0	2.88	8	>WK07_RS12065 ref|WP_044055397.1|gi|763175750| glutathione S-transferase	2355	Nsco_NS_434_20203020_B_multivorans_HILIC3.56394.56394.4	controllerType=0 controllerNumber=1 scan=56394	140.405	Trypsin	B3	APDTNIHASNPLGK	S{+1431}	1431	1430.73	1430.73	1430.73
66266:4	16	I.PFSYYDQNQQVVGYS{+1677.809}R.E	NA	S{+1678}	908.182	4	3629.71	3628.71	1	-0.9	47	NRagged	318.2	68.71	5.71	3.84	139	>WK07_RS12200 ref|WP_006408338.1|gi|493453061| ABC transporter	2381	Nsco_NS_434_20203020_B_multivorans_HILIC1.57871.57871.4	controllerType=0 controllerNumber=1 scan=57871	145.987	Trypsin	B1	PFSYYDQNQQVVGYSR	S{+1678}	1678	1677.81	1677.81	1677.81
43181:5	120	V.DERFES{+931.974}GSGTYEEHDVADAYIDR.I	NA	S{+932}	719.427	5	3593.11	3593.11	0	0	141	NRagged	318.22	70.26	0	6.37	29	>WK07_RS13100 ref|WP_059842551.1|gi|981643610| phosphoglucomutase	2556	Nsco_NS_434_20203020_B_multivorans_HILIC1.38962.38962.4	controllerType=0 controllerNumber=1 scan=38962	104.395	Trypsin	B1	DERFESGSGTYEEHDVADAYIDR	S{+932}	932	931.974	931.97	931.974
05081:6	1232	-.MKRPITS{+1284.035}EATR.L	NA	S{+1284}	429.962	6	2574.73	2573.73	1	-1.3	1	NRagged	318.22	16.71	0	5.17	5	>WK07_RS15165 ref|WP_059842852.1|gi|981643976| ribonuclease	2959	Nsco_NS_434_20203020_B_multivorans_HILIC3.6665.6665.3	controllerType=0 controllerNumber=1 scan=6665	25.4774	Trypsin	B3	MKRPITSEATR	S{+1284}	1284	1284.04	1284.04	1284.04
15831:3	427	K.HEYDES{+297.250}IGEMK.H	NA	S{+297}	545.611	3	1634.82	1634.82	0	0	43	Specific	318.24	110.81	0.52	2.12	14	>WK07_RS04730 ref|WP_006402035.1|gi|493446687| bacterioferritin	917	Nsco_NS_434_20203020_B_multivorans_HILIC2.16794.16794.3	controllerType=0 controllerNumber=1 scan=16794	49.7558	Trypsin	B2	HEYDESIGEMK	S{+297}	297	297.25	297.25	297.25
61855:2	17	A.PAQAASGAAQQPAAS{+359.057}AALSTIYFETGK.S	NA	S{+359}	1483.68	2	2966.36	2966.36	0	0	414	NRagged	318.27	50.95	0	6.92	185	>WK07_RS28745 ref|WP_059844165.1|gi|981645520| cytochrome-c oxidase	5601	Nsco_NS_434_20203020_B_multivorans_HILIC1.54342.54342.2	controllerType=0 controllerNumber=1 scan=54342	138.169	Trypsin	B1	PAQAASGAAQQPAASAALSTIYFETGK	S{+359}	359	359.057	359.06	359.057
37999:9	15	K.IRS{+1851.505}WSFGEVKKPETINYR.T	NA	S{+1852}	452.415	9	4063.68	4061.68	2	-1.7	30	Specific	318.28	87.49	0	7.31	131	>WK07_RS01690 ref|WP_006400664.1|gi|493445294| DNA-directed RNA polymerase subunit beta'	321	Nsco_NS_434_20203020_B_multivorans_HILIC2.34693.34693.5	controllerType=0 controllerNumber=1 scan=34693	91.4272	Trypsin	B2	IRSWSFGEVKKPETINYR	S{+1852}	1852	1851.51	1851.51	1851.51
57795:5	128	L.DLFGDPVLAPHDDVS{+211.153}ASGPSSRDDDVRVSASAQER.G	NA	S{+211}	776.581	5	3878.88	3878.88	0	0	55	NRagged	318.29	24.48	0	6.05	24	>WK07_RS05855 ref|WP_059841130.1|gi|981642189| hypothetical protein	1140	Nsco_NS_434_20203020_B_multivorans_HILIC2.51415.51415.5	controllerType=0 controllerNumber=1 scan=51415	129.153	Trypsin	B2	DLFGDPVLAPHDDVSASGPSSRDDDVRVSASAQER	S{+211}	211	211.153	211.15	211.153
42990:4	2091	K.PSADALVPQQS{+1354.686}DRQK.W	NA	S{+1355}	749.637	4	2995.53	2994.53	1	-1.1	14	Specific	318.3	75.08	13.83	3.56	1	>WK07_RS12430 ref|WP_006400375.1|gi|493444999| arabinose ABC transporter permease	2427	Nsco_NS_434_20203020_B_multivorans_HILIC1.38782.38782.2	controllerType=0 controllerNumber=1 scan=38782	103.944	Trypsin	B1	PSADALVPQQSDRQK	S{+1355}	1355	1354.69	1354.69	1354.69
45238:4	33	K.PVVGDNGS{+789.370}GMHVHQSIWK.D	NA	S{+789}	685.335	4	2738.32	2737.32	1	-1.2	262	Specific	318.37	63.82	5.11	4.78	122	>WK07_RS21980 ref|WP_006401979.1|gi|493446630| glutamine synthetase	4283	Nsco_NS_434_20203020_B_multivorans_HILIC1.40690.40690.4	controllerType=0 controllerNumber=1 scan=40690	108.554	Trypsin	B1	PVVGDNGSGMHVHQSIWK	S{+789}	789	789.37	789.37	789.37
65491:3	18	M.PEDTAGGTATAS{+998.423}APAEAASAPAQAASGAAQQPAASAALSTIYFETGK.S	NA	S{+998}	1778.17	3	5332.49	5332.49	0	0	394	NRagged	318.38	318.38	0	7.6	197	>WK07_RS28745 ref|WP_059844165.1|gi|981645520| cytochrome-c oxidase	5601	Nsco_NS_434_20203020_B_multivorans_HILIC2.57594.57594.3	controllerType=0 controllerNumber=1 scan=57594	142.372	Trypsin	B2	PEDTAGGTATASAPAEAASAPAQAASGAAQQPAASAALSTIYFETGK	S{+998}	998	998.423	998.42	998.423
05150:3	13	R.AQALQQQQAS{+568.208}EAAQPAMHEEHHHGKK.A	NA	S{+568}	1154.2	3	3460.58	3458.58	2	-1.9	43	Specific	318.44	144.23	41.76	7.72	135	>WK07_RS21360 ref|WP_006413761.1|gi|493458518| hypothetical protein	4163	Nsco_NS_434_20203020_B_multivorans_HILIC1.7073.7073.3	controllerType=0 controllerNumber=1 scan=7073	27.5632	Trypsin	B1	AQALQQQQASEAAQPAMHEEHHHGKK	S{+568}	568	568.208	568.21	568.208
19967:4	94	T.ITS{+611.256}HGGQIHRVEDWGR.R	NA	S{+611}	615.801	4	2460.18	2459.18	1	-1.4	29	NRagged	318.44	36.88	0	6.41	52	>WK07_RS25885 ref|WP_006402295.1|gi|493446950| 30S ribosomal protein S6	5044	Nsco_NS_434_20203020_B_multivorans_HILIC2.20226.20226.3	controllerType=0 controllerNumber=1 scan=20226	57.651	Trypsin	B2	ITSHGGQIHRVEDWGR	S{+611}	611	611.256	611.26	611.256
37546:3	557	L.KVENES{+199.917}EYIGLDPATRR.N	NA	S{+200}	726.312	3	2176.92	2176.92	0	0	265	NRagged	318.44	3.28	3.28	5.8	10	>WK07_RS22285 ref|WP_059843567.1|gi|981644898| DNA mismatch repair protein MutS	4343	Nsco_NS_434_20203020_B_multivorans_HILIC3.33862.33862.3	controllerType=0 controllerNumber=1 scan=33862	89.3591	Trypsin	B3	KVENESEYIGLDPATRR	S{+200}	200	199.917	199.92	199.917
06788:3	604	D.AFSVES{+828.356}HRK.A	NA	S{+828}	630.308	3	1888.91	1888.91	0	0	174	NRagged	318.46	0.76	0.76	2.43	8	>WK07_RS26525 ref|WP_012212733.1|gi|501168734| acetyl-CoA acetyltransferase	5170	Nsco_NS_434_20203020_B_multivorans_HILIC2.8364.8364.3	controllerType=0 controllerNumber=1 scan=8364	29.4401	Trypsin	B2	AFSVESHRK	S{+828}	828	828.356	828.36	828.356
06184:3	9	R.AQALQQQQAS{+662.204}EAAQPAMHEEHHHGK.K	NA	S{+662}	1142.83	3	3426.48	3424.48	2	-2	43	Specific	318.49	145.77	16.99	8.08	168	>WK07_RS21360 ref|WP_006413761.1|gi|493458518| hypothetical protein	4163	Nsco_NS_434_20203020_B_multivorans_HILIC2.7795.7795.3	controllerType=0 controllerNumber=1 scan=7795	28.4003	Trypsin	B2	AQALQQQQASEAAQPAMHEEHHHGK	S{+662}	662	662.204	662.2	662.204
19771:5	59	V.ADRVDS{+245.144}KPGKPVFNR.I	NA	S{+245}	387.216	5	1932.05	1931.05	1	-1.7	543	NRagged	318.49	71.65	0	6.84	41	>WK07_RS13710 ref|WP_006413358.1|gi|493458114| glutamine--tRNA ligase	2673	Nsco_NS_434_20203020_B_multivorans_HILIC3.19750.19750.5	controllerType=0 controllerNumber=1 scan=19750	55.6778	Trypsin	B3	ADRVDSKPGKPVFNR	S{+245}	245	245.144	245.14	245.144
19772:5	59	V.ADRVDS{+246.145}KPGKPVFNR.I	NA	S{+246}	387.416	5	1933.05	1932.05	1	-1.7	543	NRagged	318.49	71.06	0	6.84	41	>WK07_RS13710 ref|WP_006413358.1|gi|493458114| glutamine--tRNA ligase	2673	Nsco_NS_434_20203020_B_multivorans_HILIC3.19750.19750.5	controllerType=0 controllerNumber=1 scan=19750	55.6778	Trypsin	B3	ADRVDSKPGKPVFNR	S{+246}	246	246.145	246.15	246.145
43217:8	1011	N.LLAS{+1950.594}PLDARHYVMEDWTYTPPQADTDDTPPAGKR.K	NA	S{+1951}	723.56	8	5781.43	5778.43	3	-1.7	48	NRagged	318.5	20.82	0	5.69	4	>WK07_RS13635 ref|WP_006400779.1|gi|493445412| hypothetical protein	2658	Nsco_NS_434_20203020_B_multivorans_HILIC1.38995.38995.4	controllerType=0 controllerNumber=1 scan=38995	104.48	Trypsin	B1	LLASPLDARHYVMEDWTYTPPQADTDDTPPAGKR	S{+1951}	1951	1950.59	1950.59	1950.59
69496:2	41	E.PGSSGS{+1147.537}PIYSPEK.R	NA	S{+1148}	1227.59	2	2454.17	2453.17	1	-1.4	191	NRagged	318.55	169.19	0	5.78	322	>sp|LYSC_LYSEN|(Common contaminant protein)	5674	Nsco_NS_434_20203020_B_multivorans_HILIC1.60401.60401.2	controllerType=0 controllerNumber=1 scan=60401	151.451	Trypsin	B1	PGSSGSPIYSPEK	S{+1148}	1148	1147.54	1147.54	1147.54
31918:5	363	K.RS{+490.252}EAHIQSGMIAYGALQK.I	NA	S{+490}	491.058	5	2451.26	2450.26	1	-1.4	315	Specific	318.57	215.59	0	7.3	21	>WK07_RS28605 ref|WP_059844154.1|gi|981645509| cytochrome d terminal oxidase subunit 1	5573	Nsco_NS_434_20203020_B_multivorans_HILIC2.29738.29738.4	controllerType=0 controllerNumber=1 scan=29738	79.7133	Trypsin	B2	RSEAHIQSGMIAYGALQK	S{+490}	490	490.252	490.25	490.252
62722:4	1423	R.SLWSHNS{+1046.568}QSTQEFGDGISNTPYTEIYGK.A	NA	S{+1047}	1049.01	4	4193	4193	0	0	649	Specific	318.57	193.7	0	4.6	3	>WK07_RS23535 ref|WP_059843680.1|gi|981645034| patatin	4586	Nsco_NS_434_20203020_B_multivorans_HILIC3.54622.54622.3	controllerType=0 controllerNumber=1 scan=54622	136.499	Trypsin	B3	SLWSHNSQSTQEFGDGISNTPYTEIYGK	S{+1047}	1047	1046.57	1046.57	1046.57
37499:5	589	R.NVAAYYGS{+1029.421}QAAKPGTAR.N	NA	S{+1029}	551.864	5	2755.29	2754.29	1	-1.2	108	Specific	318.58	107.31	0	5.32	26	>WK07_RS01885 ref|WP_012212561.1|gi|501168562| cytochrome c	360	Nsco_NS_434_20203020_B_multivorans_HILIC2.34283.34283.5	controllerType=0 controllerNumber=1 scan=34283	90.4828	Trypsin	B2	NVAAYYGSQAAKPGTAR	S{+1029}	1029	1029.42	1029.42	1029.42
76476:4	513	R.TGDNVELEPDGTVS{+1022.452}FIGRADDVITSSGYR.I	NA	S{+1022}	1024.23	4	4093.91	4092.91	1	-0.8	427	Specific	318.6	165.44	0	7.86	9	>WK07_RS17215 ref|WP_059842996.1|gi|981644164| AMP-binding protein	3358	Nsco_NS_434_20203020_B_multivorans_HILIC2.66753.66753.3	controllerType=0 controllerNumber=1 scan=66753	162.049	Trypsin	B2	TGDNVELEPDGTVSFIGRADDVITSSGYR	S{+1022}	1022	1022.45	1022.45	1022.45
19392:4	5	M.QFGS{+828.311}PAIKGESADK.D	NA	S{+828}	566.514	4	2263.03	2263.03	0	0	7	NRagged	318.62	9.27	6.75	3.74	329	>WK07_RS02280 ref|WP_006400546.1|gi|493445171| hypothetical protein	438	Nsco_NS_434_20203020_B_multivorans_HILIC1.19637.19637.4	controllerType=0 controllerNumber=1 scan=19637	58.0104	Trypsin	B1	QFGSPAIKGESADK	S{+828}	828	828.311	828.31	828.311
71754:8	8	S.NIDMPS{+1871.066}QPGFNLGYLAYNVEHKPVDKLEVR.Q	NA	S{+1871}	665.232	8	5314.81	5314.81	0	0	289	NRagged	318.63	30.08	1.18	6.25	136	>WK07_RS07880 ref|WP_006417151.1|gi|493461934| ABC transporter	1534	Nsco_NS_434_20203020_B_multivorans_HILIC3.61922.61922.4	controllerType=0 controllerNumber=1 scan=61922	152.529	Trypsin	B3	NIDMPSQPGFNLGYLAYNVEHKPVDKLEVR	S{+1871}	1871	1871.07	1871.07	1871.07
33086:3	51	K.LADC[+57.021]QEKDPAKS{+1415.159}EIYIVEGDSAGGSAK.Q	NA	C[+57], S{+1415}	1419.17	3	4255.5	4253.5	2	-1.6	431	Specific	318.7	207.64	0	9.34	87	>WK07_RS06690 ref|WP_006401749.1|gi|493446398| DNA gyrase subunit B	1302	Nsco_NS_434_20203020_B_multivorans_HILIC2.30689.30689.3	controllerType=0 controllerNumber=1 scan=30689	81.8122	Trypsin	B2	LADCQEKDPAKSEIYIVEGDSAGGSAK	,S{+1415}	,+1415	1415.16	1415.16	1415.16
81337:3	4	T.VENGTNVDSKGNAIGVQPGVS{+1486.733}AINNGYAGAQSQQR.V	NA	S{+1487}	1663.15	3	4987.44	4987.44	0	0	234	NRagged	318.75	45.02	0	4.98	472	>WK07_RS09835 ref|WP_059841917.1|gi|981642976| porin	1920	Nsco_NS_434_20203020_B_multivorans_HILIC1.70060.70060.3	controllerType=0 controllerNumber=1 scan=70060	173.184	Trypsin	B1	VENGTNVDSKGNAIGVQPGVSAINNGYAGAQSQQR	S{+1487}	1487	1486.73	1486.73	1486.73
02442:3	295	K.GASGAHGAS{+1803.650}AASAASGAAGR.H	NA	S{+1804}	1130.47	3	3389.4	3388.4	1	-1	417	Specific	318.75	318.75	0	7.95	18	>WK07_RS20160 ref|WP_059843365.1|gi|981644631| efflux transporter periplasmic adaptor subunit	3934	Nsco_NS_434_20203020_B_multivorans_HILIC2.4586.4586.3	controllerType=0 controllerNumber=1 scan=4586	22.0901	Trypsin	B2	GASGAHGASAASAASGAAGR	S{+1804}	1804	1803.65	1803.65	1803.65
17413:3	1707	R.GEGDDERAS{+326.164}TEYAAAMSR.L	NA	S{+326}	747.996	3	2241.97	2241.97	0	0	32	Specific	318.76	214.42	0.8	4.26	3	>WK07_RS14245 ref|WP_006405996.1|gi|493450717| hypothetical protein	2779	Nsco_NS_434_20203020_B_multivorans_HILIC3.17826.17826.3	controllerType=0 controllerNumber=1 scan=17826	51.2159	Trypsin	B3	GEGDDERASTEYAAAMSR	S{+326}	326	326.164	326.16	326.164
23223:3	366	M.PASNERPVAPAS{+998.386}APASGSAAAPK.-	NA	S{+998}	1034.83	3	3102.46	3102.46	0	0	214	NRagged	318.78	90.88	2.37	6.17	33	>WK07_RS00610 ref|WP_059840170.1|gi|981641229| hypothetical protein	119	Nsco_NS_434_20203020_B_multivorans_HILIC3.22551.22551.3	controllerType=0 controllerNumber=1 scan=22551	62.311	Trypsin	B3	PASNERPVAPASAPASGSAAAPK	S{+998}	998	998.386	998.39	998.386
65451:3	337	L.ALLGDYNIAPEDRDVHDPAKWEGENLVS{+207.070}PQER.A	NA	S{+207}	1281.28	3	3841.83	3840.83	1	-0.9	159	NRagged	318.79	101.91	0.37	7.91	14	>WK07_RS22000 ref|WP_006401975.1|gi|493446626| exodeoxyribonuclease III	4287	Nsco_NS_434_20203020_B_multivorans_HILIC1.57221.57221.3	controllerType=0 controllerNumber=1 scan=57221	144.535	Trypsin	B1	ALLGDYNIAPEDRDVHDPAKWEGENLVSPQER	S{+207}	207	207.07	207.07	207.07
69347:4	86	V.PSSAITAS{+1229.596}DPNEKAEMFEPAGDK.I	NA	S{+1230}	906.679	4	3623.69	3621.69	2	-1.9	55	NRagged	318.81	318.81	1.2	6.79	48	>WK07_RS15860 ref|WP_006401299.1|gi|493445940| phenylacetate-CoA oxygenase subunit PaaB	3096	Nsco_NS_434_20203020_B_multivorans_HILIC2.60740.60740.4	controllerType=0 controllerNumber=1 scan=60740	148.964	Trypsin	B2	PSSAITASDPNEKAEMFEPAGDK	S{+1230}	1230	1229.6	1229.6	1229.6
25254:3	177	Q.PPVDS{+1728.682}STPAPKPAQ.-	NA	S{+1729}	1040.8	3	3120.4	3120.4	0	0	818	Non	318.83	123.53	0.8	4.52	41	>WK07_RS15950 ref|WP_059842915.1|gi|981644057| mechanosensitive ion channel protein	3113	Nsco_NS_434_20203020_B_multivorans_HILIC3.24115.24115.3	controllerType=0 controllerNumber=1 scan=24115	66.0063	Trypsin	B3	PPVDSSTPAPKPAQ	S{+1729}	1729	1728.68	1728.68	1728.68
69476:4	4	T.LGGGLWGTASTVENGTNVDSKGNAIGVQPGVS{+513.258}AINNGYAGAQSQQR.V	NA	S{+513}	1254.87	4	5016.47	5014.47	2	-1.3	223	NRagged	318.85	15.96	0	6.88	501	>WK07_RS09835 ref|WP_059841917.1|gi|981642976| porin	1920	Nsco_NS_434_20203020_B_multivorans_HILIC3.60028.60028.4	controllerType=0 controllerNumber=1 scan=60028	148.234	Trypsin	B3	LGGGLWGTASTVENGTNVDSKGNAIGVQPGVSAINNGYAGAQSQQR	S{+513}	513	513.258	513.26	513.258
51014:5	433	R.LADAWRDALS{+692.227}RQEQVGETLAGQHAR.A	NA	S{+692}	695.332	5	3472.63	3470.63	2	-1.9	387	Specific	318.86	167.15	0	7.23	10	>WK07_RS08805 ref|WP_059841699.1|gi|981642758| chemotaxis protein	1715	Nsco_NS_434_20203020_B_multivorans_HILIC1.45527.45527.4	controllerType=0 controllerNumber=1 scan=45527	119.282	Trypsin	B1	LADAWRDALSRQEQVGETLAGQHAR	S{+692}	692	692.227	692.23	692.227
48320:3	7	A.NASIYNGDINTDRS{+288.087}SSINQTAATVGLR.H	NA	S{+288}	1042.83	3	3126.48	3126.48	0	0	337	NRagged	318.88	33.06	1.2	5.67	375	>WK07_RS17305 ref|WP_048804585.1|gi|881127052| porin	3376	Nsco_NS_434_20203020_B_multivorans_HILIC1.43349.43349.3	controllerType=0 controllerNumber=1 scan=43349	114.455	Trypsin	B1	NASIYNGDINTDRSSSINQTAATVGLR	S{+288}	288	288.087	288.09	288.087
67764:5	49	L.PC[+57.021]VYLVDS{+1170.582}GGANLPNQDDVFPDRDHFGR.I	NA	C[+57], S{+1171}	867.613	5	4334.04	4331.04	3	-2.3	138	NRagged	318.88	62.04	0	7.65	89	>WK07_RS17985 ref|WP_012216414.1|gi|501172626| methylcrotonoyl-CoA carboxylase	3503	Nsco_NS_434_20203020_B_multivorans_HILIC1.59051.59051.5	controllerType=0 controllerNumber=1 scan=59051	148.503	Trypsin	B1	PCVYLVDSGGANLPNQDDVFPDRDHFGR	,S{+1171}	,+1171	1170.58	1170.58	1170.58
54833:5	1	H.YS{+308.127}FGDVKGELIDQLGVRDK.E	NA	S{+308}	490.253	5	2447.24	2447.24	0	0	105	NRagged	318.89	90.94	0.92	5.19	526	>WK07_RS23045 ref|WP_004192241.1|gi|490296783| alkyl hydroperoxide reductase	4491	Nsco_NS_434_20203020_B_multivorans_HILIC1.48719.48719.5	controllerType=0 controllerNumber=1 scan=48719	126.111	Trypsin	B1	YSFGDVKGELIDQLGVRDK	S{+308}	308	308.127	308.13	308.127
33431:3	334	R.LNEHPQMPFAASEPS{+667.231}R.K	NA	S{+667}	827.033	3	2479.09	2478.09	1	-1.4	43	Specific	318.89	230.83	0	7.07	43	>WK07_RS00700 ref|WP_006410405.1|gi|493455128| hypothetical protein	137	Nsco_NS_434_20203020_B_multivorans_HILIC2.30972.30972.3	controllerType=0 controllerNumber=1 scan=30972	82.5282	Trypsin	B2	LNEHPQMPFAASEPSR	S{+667}	667	667.231	667.23	667.231
81917:3	1043	A.AQPASGAAGASGAADAAS{+1136.423}AQIAAAQAAIAAIPK.A	NA	S{+1136}	1319.3	3	3955.89	3955.89	0	0	172	NRagged	318.89	190.87	0	7.16	16	>WK07_RS07365 ref|WP_059841427.1|gi|981642486| cytochrome C	1435	Nsco_NS_434_20203020_B_multivorans_HILIC3.70143.70143.3	controllerType=0 controllerNumber=1 scan=70143	170.626	Trypsin	B3	AQPASGAAGASGAADAASAQIAAAQAAIAAIPK	S{+1136}	1136	1136.42	1136.42	1136.42
14014:3	130	S.SYGSGGGSYGSGGGGGGHGS{+664.225}YGSGSSSGGYR.G	NA	S{+664}	1109.43	3	3326.29	3324.29	2	-2	557	NRagged	318.95	80.75	2.02	7.46	29	>sp|K2C1_HUMAN|(Common contaminant protein)	5654	Nsco_NS_434_20203020_B_multivorans_HILIC1.15269.15269.3	controllerType=0 controllerNumber=1 scan=15269	47.2429	Trypsin	B1	SYGSGGGSYGSGGGGGGHGSYGSGSSSGGYR	S{+664}	664	664.225	664.23	664.225
28122:2	256	G.GETGAAVQESAQS{+412.679}K.Q	NA	S{+413}	888.668	2	1776.33	1775.33	1	-1.9	335	NRagged	318.97	7.69	7.09	6.11	9	>WK07_RS11205 ref|WP_006416298.1|gi|493461070| initiator RepB protein	2190	Nsco_NS_434_20203020_B_multivorans_HILIC2.26770.26770.8	controllerType=0 controllerNumber=1 scan=26770	72.7369	Trypsin	B2	GETGAAVQESAQSK	S{+413}	413	412.679	412.68	412.679
63641:8	210	R.HQVTS{+1199.982}SAGHLGGVNVLPPTLLLQYHFNHAGK.V	NA	S{+1200}	562.471	8	4492.72	4492.72	0	0	97	Specific	319.04	130	0	4.87	29	>WK07_RS04430 ref|WP_035950777.1|gi|737988979| membrane protein	858	Nsco_NS_434_20203020_B_multivorans_HILIC3.55318.55318.3	controllerType=0 controllerNumber=1 scan=55318	138.033	Trypsin	B3	HQVTSSAGHLGGVNVLPPTLLLQYHFNHAGK	S{+1200}	1200	1199.98	1199.98	1199.98
15353:4	1264	D.VDVVS{+543.307}ASSAELRK.A	NA	S{+543}	476.768	4	1904.05	1904.05	0	0	11	NRagged	319.05	19.35	1.6	2.77	6	>WK07_RS05170 ref|WP_035953498.1|gi|737991717| initiator RepB protein	1004	Nsco_NS_434_20203020_B_multivorans_HILIC3.16110.16110.4	controllerType=0 controllerNumber=1 scan=16110	47.0327	Trypsin	B3	VDVVSASSAELRK	S{+543}	543	543.307	543.31	543.307
32462:5	2	K.PAATTS{+1785.549}ATTSTTTSAGTASTSTTATAGTTAAPAPAPAASTPAAATKPAK.S	NA	S{+1786}	1222.35	5	6107.7	6103.7	4	-2.2	101	Specific	319.06	319.06	0	7.47	1033	>WK07_RS26025 ref|WP_059843946.1|gi|981645301| competence protein ComE	5072	Nsco_NS_434_20203020_B_multivorans_HILIC1.30006.30006.5	controllerType=0 controllerNumber=1 scan=30006	82.9861	Trypsin	B1	PAATTSATTSTTTSAGTASTSTTATAGTTAAPAPAPAASTPAAATKPAK	S{+1786}	1786	1785.55	1785.55	1785.55
81649:6	354	V.SYAQSYGAHGHRVES{+571.259}ADALEPLLREC[+57.021]FASPGVHVIDVPVDYSDNER.V	NA	C[+57], S{+571}	948.285	6	5684.67	5684.67	0	0	488	NRagged	319.07	70.5	0	5.16	10	>WK07_RS18380 ref|WP_006398015.1|gi|493442596| acetolactate synthase	3582	Nsco_NS_434_20203020_B_multivorans_HILIC1.70293.70293.6	controllerType=0 controllerNumber=1 scan=70293	173.6	Trypsin	B1	SYAQSYGAHGHRVESADALEPLLRECFASPGVHVIDVPVDYSDNER	,S{+571}	,+571	571.259	571.26	571.259
12550:3	83	L.GVLC[+57.021]S{+222.962}GKTDDKGR.M	NA	C[+57], S{+223}	539.555	3	1616.65	1615.65	1	-2.1	1001	NRagged	319.09	166.75	0	5.07	42	>WK07_RS03795 ref|WP_059840774.1|gi|981641833| alpha-2-macroglobulin	733	Nsco_NS_434_20203020_B_multivorans_HILIC1.14106.14106.3	controllerType=0 controllerNumber=1 scan=14106	44.3483	Trypsin	B1	GVLCSGKTDDKGR	,S{+223}	,+223	222.962	222.96	222.962
25921:3	31	V.DDDANQS{+797.431}DEQPAAAAAPGK.S	NA	S{+797}	890.083	3	2668.24	2668.24	0	0	11	NRagged	319.1	11.34	11.34	5.01	111	>WK07_RS16125 ref|WP_006399463.1|gi|493444072| RNA polymerase sigma factor RpoD	3147	Nsco_NS_434_20203020_B_multivorans_HILIC3.24632.24632.3	controllerType=0 controllerNumber=1 scan=24632	67.24	Trypsin	B3	DDDANQSDEQPAAAAAPGK	S{+797}	797	797.431	797.43	797.431
21867:3	53	C.PHNTS{+1036.396}TNVPEGSR.A	NA	S{+1036}	811.691	3	2433.06	2432.06	1	-1.4	465	NRagged	319.1	70.14	0	3.17	83	>WK07_RS15810 ref|WP_006401309.1|gi|493445950| MFS transporter	3086	Nsco_NS_434_20203020_B_multivorans_HILIC3.21434.21434.3	controllerType=0 controllerNumber=1 scan=21434	59.6092	Trypsin	B3	PHNTSTNVPEGSR	S{+1036}	1036	1036.4	1036.4	1036.4
42018:10	233	K.VYLDS{+1788.432}LAPPFFKELVKYADEGSYSWHC[+57.021]PGHSGGVAFLK.N	NA	C[+57], S{+1788}	607.359	10	6064.52	6060.52	4	-2.2	150	Specific	319.12	40.29	0	5.62	14	>WK07_RS00490 ref|WP_006398616.1|gi|493443208| lysine decarboxylase	96	Nsco_NS_434_20203020_B_multivorans_HILIC2.37868.37868.4	controllerType=0 controllerNumber=1 scan=37868	98.5959	Trypsin	B2	VYLDSLAPPFFKELVKYADEGSYSWHCPGHSGGVAFLK	,S{+1788}	,+1788	1788.43	1788.43	1788.43
30929:3	432	D.VIRQESS{+224.111}DMAGQHGGGLSADEQR.V	NA	S{+224}	884.751	3	2652.24	2652.24	0	0	88	NRagged	319.13	27.05	0	4.75	12	>WK07_RS07350 ref|WP_006415625.1|gi|493460393| hypothetical protein	1432	Nsco_NS_434_20203020_B_multivorans_HILIC3.28587.28587.3	controllerType=0 controllerNumber=1 scan=28587	76.8092	Trypsin	B3	VIRQESSDMAGQHGGGLSADEQR	S{+224}	224	224.111	224.11	224.111
21388:5	2	K.LSKPAATTSATTSTTTSAGTASTSTTATAGTTAAPAPAPAAS{+568.213}TPAAATKPAK.S	NA	S{+568}	1043.72	5	5214.58	5214.58	0	0	98	Specific	319.16	24.55	2.4	5.98	1033	>WK07_RS26025 ref|WP_059843946.1|gi|981645301| competence protein ComE	5072	Nsco_NS_434_20203020_B_multivorans_HILIC1.21223.21223.5	controllerType=0 controllerNumber=1 scan=21223	61.738	Trypsin	B1	LSKPAATTSATTSTTTSAGTASTSTTATAGTTAAPAPAPAASTPAAATKPAK	S{+568}	568	568.213	568.21	568.213
22216:4	1087	K.LLSVPAPAS{+667.231}TEGDHHDK.-	NA	S{+667}	611.282	4	2442.11	2441.11	1	-1.4	69	Specific	319.18	142.43	2.18	6.63	7	>WK07_RS28600 ref|WP_006414477.1|gi|493459238| membrane protein	5572	Nsco_NS_434_20203020_B_multivorans_HILIC3.21742.21742.4	controllerType=0 controllerNumber=1 scan=21742	60.4167	Trypsin	B3	LLSVPAPASTEGDHHDK	S{+667}	667	667.231	667.23	667.231
69112:2	1	A.APAPAPAAS{+970.377}TPAAATKPAK.S	NA	S{+970}	1330.16	2	2659.31	2659.31	0	0	131	NRagged	319.23	20.45	0	3.54	1138	>WK07_RS26025 ref|WP_059843946.1|gi|981645301| competence protein ComE	5072	Nsco_NS_434_20203020_B_multivorans_HILIC3.59692.59692.2	controllerType=0 controllerNumber=1 scan=59692	147.51	Trypsin	B3	APAPAPAASTPAAATKPAK	S{+970}	970	970.377	970.38	970.377
63727:3	20	V.GAYQHASGTQLNADGTTS{+688.359}AAQASIGSYGYAGTK.S	NA	S{+688}	1298.62	3	3893.84	3892.84	1	-0.9	341	NRagged	319.26	55.91	0	7.36	330	>WK07_RS15170 ref|WP_048803848.1|gi|881122298| porin	2960	Nsco_NS_434_20203020_B_multivorans_HILIC1.55841.55841.3	controllerType=0 controllerNumber=1 scan=55841	141.465	Trypsin	B1	GAYQHASGTQLNADGTTSAAQASIGSYGYAGTK	S{+688}	688	688.359	688.36	688.359
28569:4	603	K.GAIVEDDRKEDFFS{+655.339}NPK.S	NA	S{+655}	656.328	4	2622.29	2622.29	0	0	212	Specific	319.27	46.62	2.76	5.08	20	>WK07_RS12185 ref|WP_006401697.1|gi|493446344| arginine ABC transporter ATP-binding protein	2378	Nsco_NS_434_20203020_B_multivorans_HILIC1.26912.26912.3	controllerType=0 controllerNumber=1 scan=26912	75.7332	Trypsin	B1	GAIVEDDRKEDFFSNPK	S{+655}	655	655.339	655.34	655.339
12619:4	178	M.SS{+1904.829}EDAK.A	NA	S{+1905}	636.034	4	2541.11	2541.11	0	0	199	NRagged	319.28	70.71	70.71	1.07	42	>WK07_RS23130 ref|WP_006408392.1|gi|493453115| ATP-dependent Clp protease proteolytic subunit	4507	Nsco_NS_434_20203020_B_multivorans_HILIC2.14075.14075.2	controllerType=0 controllerNumber=1 scan=14075	43.258	Trypsin	B2	SSEDAK	S{+1905}	1905	1904.83	1904.83	1904.83
62382:6	828	L.PVDHDPAVDAYHRPS{+1545.537}LVGR.Y	NA	S{+1546}	608.938	6	3648.59	3646.59	2	-1.8	463	NRagged	319.28	319.28	0	6.94	6	>WK07_RS18705 ref|WP_059843171.1|gi|981644410| ATP-binding protein	3645	Nsco_NS_434_20203020_B_multivorans_HILIC3.54344.54344.5	controllerType=0 controllerNumber=1 scan=54344	135.929	Trypsin	B3	PVDHDPAVDAYHRPSLVGR	S{+1546}	1546	1545.54	1545.54	1545.54
60229:5	5	S.PLLYQHAS{+643.247}GGTTFDEVTIHFSRADGEGK.R	NA	S{+643}	736.749	5	3679.72	3676.72	3	-2.7	70	NRagged	319.29	30.52	0	5.98	329	>WK07_RS02280 ref|WP_006400546.1|gi|493445171| hypothetical protein	438	Nsco_NS_434_20203020_B_multivorans_HILIC1.53081.53081.5	controllerType=0 controllerNumber=1 scan=53081	135.327	Trypsin	B1	PLLYQHASGGTTFDEVTIHFSRADGEGK	S{+643}	643	643.247	643.25	643.247
50357:5	9	Q.QAAQQAAAAQQAAAPADS{+1864.936}AQDEAR.A	NA	S{+1865}	841.812	5	4205.03	4204.03	1	-0.8	189	NRagged	319.29	43.17	0	5.71	124	>WK07_RS21305 ref|WP_006402062.1|gi|493446714| translation initiation factor IF-2	4152	Nsco_NS_434_20203020_B_multivorans_HILIC3.44535.44535.5	controllerType=0 controllerNumber=1 scan=44535	114.703	Trypsin	B3	QAAQQAAAAQQAAAPADSAQDEAR	S{+1865}	1865	1864.94	1864.94	1864.94
78780:3	5	L.GGGLWGTASTVENGTNVDSKGNAIGVQPGVS{+613.296}AINNGYAGAQSQQR.V	NA	S{+613}	1667.81	3	5001.42	5001.42	0	0	224	NRagged	319.31	17.03	0	7.13	438	>WK07_RS09835 ref|WP_059841917.1|gi|981642976| porin	1920	Nsco_NS_434_20203020_B_multivorans_HILIC2.68581.68581.3	controllerType=0 controllerNumber=1 scan=68581	165.876	Trypsin	B2	GGGLWGTASTVENGTNVDSKGNAIGVQPGVSAINNGYAGAQSQQR	S{+613}	613	613.296	613.3	613.296
07356:3	13	K.PQATGHDEAS{+284.136}WAQNR.R	NA	S{+284}	651.634	3	1952.89	1951.89	1	-1.7	147	Specific	319.34	73.59	0	4.98	248	>WK07_RS11620 ref|WP_059842331.1|gi|981643390| peptidoglycan-associated lipoprotein	2270	Nsco_NS_434_20203020_B_multivorans_HILIC2.9020.9020.3	controllerType=0 controllerNumber=1 scan=9020	31.0334	Trypsin	B2	PQATGHDEASWAQNR	S{+284}	284	284.136	284.14	284.136
08810:3	1465	G.GNGGGWS{+364.126}GKPGASR.D	NA	S{+364}	551.586	3	1652.74	1651.74	1	-2	472	NRagged	319.37	11.26	11.26	3.86	3	>WK07_RS22535 ref|WP_059843591.1|gi|981644927| RNA helicase	4389	Nsco_NS_434_20203020_B_multivorans_HILIC2.10603.10603.3	controllerType=0 controllerNumber=1 scan=10603	34.8322	Trypsin	B2	GNGGGWSGKPGASR	S{+364}	364	364.126	364.13	364.126
82921:3	7	K.FTS{+1486.194}ANYAGLQFGGTYSFSNNQNFGNNR.A	NA	S{+1486}	1488.85	3	4464.52	4462.52	2	-1.5	158	Specific	319.4	177.04	0	7.81	375	>WK07_RS17305 ref|WP_048804585.1|gi|881127052| porin	3376	Nsco_NS_434_20203020_B_multivorans_HILIC1.71293.71293.3	controllerType=0 controllerNumber=1 scan=71293	174.901	Trypsin	B1	FTSANYAGLQFGGTYSFSNNQNFGNNR	S{+1486}	1486	1486.19	1486.19	1486.19
40409:3	735	L.FAS{+1084.474}PEPNGGGHAAR.A	NA	S{+1084}	818.045	3	2452.12	2452.12	0	0	570	NRagged	319.4	24.17	16.04	3.03	4	>WK07_RS21000 ref|WP_059843453.1|gi|981644747| cellulose biosynthesis protein BcsE	4100	Nsco_NS_434_20203020_B_multivorans_HILIC2.36591.36591.3	controllerType=0 controllerNumber=1 scan=36591	95.7004	Trypsin	B2	FASPEPNGGGHAAR	S{+1084}	1084	1084.47	1084.47	1084.47
54760:5	1	H.YS{+346.166}FGDVKGELIDQLGVRDK.E	NA	S{+346}	497.861	5	2485.27	2485.27	0	0	105	NRagged	319.41	0.9	0.9	6.01	526	>WK07_RS23045 ref|WP_004192241.1|gi|490296783| alkyl hydroperoxide reductase	4491	Nsco_NS_434_20203020_B_multivorans_HILIC1.48651.48651.5	controllerType=0 controllerNumber=1 scan=48651	125.961	Trypsin	B1	YSFGDVKGELIDQLGVRDK	S{+346}	346	346.166	346.17	346.166
85088:4	239	D.GS{+399.195}LIKFDGNAAVLLNNKLEPIGTR.I	NA	S{+399}	735.659	4	2939.61	2939.61	0	0	74	NRagged	319.43	35.18	35.18	7.82	64	>WK07_RS01775 ref|WP_004197951.1|gi|490302569| 50S ribosomal protein L14	338	Nsco_NS_434_20203020_B_multivorans_HILIC2.73509.73509.4	controllerType=0 controllerNumber=1 scan=73509	175.438	Trypsin	B2	GSLIKFDGNAAVLLNNKLEPIGTR	S{+399}	399	399.195	399.19	399.195
17973:4	4	F.GS{+1103.437}PAIKGESADK.D	NA	S{+1103}	566.514	4	2263.03	2263.03	0	0	9	NRagged	319.44	10.74	10.74	2.53	376	>WK07_RS02280 ref|WP_006400546.1|gi|493445171| hypothetical protein	438	Nsco_NS_434_20203020_B_multivorans_HILIC2.18541.18541.4	controllerType=0 controllerNumber=1 scan=18541	53.7759	Trypsin	B2	GSPAIKGESADK	S{+1103}	1103	1103.44	1103.44	1103.44
65136:2	95	S.PTS{+1212.527}GAGAPVGDGK.S	NA	S{+1213}	1164.04	2	2327.08	2326.08	1	-1.4	90	NRagged	319.44	24.19	0	5.22	57	>WK07_RS08375 ref|WP_059841582.1|gi|981642641| hypothetical protein	1631	Nsco_NS_434_20203020_B_multivorans_HILIC3.56499.56499.2	controllerType=0 controllerNumber=1 scan=56499	140.613	Trypsin	B3	PTSGAGAPVGDGK	S{+1213}	1213	1212.53	1212.53	1212.53
34879:5	5	H.MQFGSPAIKGES{+1237.499}ADK.D	NA	S{+1237}	561.458	5	2803.26	2803.26	0	0	6	NRagged	319.46	17.07	1.97	4.86	329	>WK07_RS02280 ref|WP_006400546.1|gi|493445171| hypothetical protein	438	Nsco_NS_434_20203020_B_multivorans_HILIC1.31997.31997.4	controllerType=0 controllerNumber=1 scan=31997	87.8675	Trypsin	B1	MQFGSPAIKGESADK	S{+1237}	1237	1237.5	1237.5	1237.5
86130:3	5	R.VNNATLGGGLWGTASTVENGTNVDS{+264.164}KGNAIGVQPGVSAINNGYAGAQSQQR.V	NA	S{+264}	1757.21	3	5269.61	5264.61	5	-3.2	218	Specific	319.46	319.46	0	9.25	438	>WK07_RS09835 ref|WP_059841917.1|gi|981642976| porin	1920	Nsco_NS_434_20203020_B_multivorans_HILIC2.74361.74361.3	controllerType=0 controllerNumber=1 scan=74361	177.451	Trypsin	B2	VNNATLGGGLWGTASTVENGTNVDSKGNAIGVQPGVSAINNGYAGAQSQQR	S{+264}	264	264.164	264.16	264.164
52581:3	7	A.NASIYNGDINTDRS{+289.067}SSINQTAATVGLR.H	NA	S{+289}	1043.16	3	3127.46	3127.46	0	0	337	NRagged	319.46	33.2	0	6.68	361	>WK07_RS17305 ref|WP_048804585.1|gi|881127052| porin	3376	Nsco_NS_434_20203020_B_multivorans_HILIC3.46451.46451.3	controllerType=0 controllerNumber=1 scan=46451	119.028	Trypsin	B3	NASIYNGDINTDRSSSINQTAATVGLR	S{+289}	289	289.067	289.07	289.067
49110:3	8	A.NASIYNGDINTDRS{+316.078}SSINQTAATVGLR.H	NA	S{+316}	1052.83	3	3156.48	3154.48	2	-2.1	337	NRagged	319.48	42	0	7.67	318	>WK07_RS17305 ref|WP_048804585.1|gi|881127052| porin	3376	Nsco_NS_434_20203020_B_multivorans_HILIC2.44075.44075.3	controllerType=0 controllerNumber=1 scan=44075	113.21	Trypsin	B2	NASIYNGDINTDRSSSINQTAATVGLR	S{+316}	316	316.078	316.08	316.078
62967:5	1489	K.APAIVFDS{+227.166}QEAVQEAFDRGELKR.D	NA	S{+227}	561.501	5	2803.48	2803.48	0	0	449	Specific	319.48	30.54	12.93	7.61	4	>WK07_RS12250 ref|WP_048805271.1|gi|881129755| phosphogluconate dehydratase	2391	Nsco_NS_434_20203020_B_multivorans_HILIC2.55571.55571.5	controllerType=0 controllerNumber=1 scan=55571	138.039	Trypsin	B2	APAIVFDSQEAVQEAFDRGELKR	S{+227}	227	227.166	227.17	227.166
85278:4	2	K.LSKPAATTSATTSTTTSAGTASTSTTATAGTTAAPAPAPAAS{+567.219}TPAAATKPAK.S	NA	S{+567}	1304.15	4	5213.58	5213.58	0	0	98	Specific	319.52	48.98	38.76	5.19	1033	>WK07_RS26025 ref|WP_059843946.1|gi|981645301| competence protein ComE	5072	Nsco_NS_434_20203020_B_multivorans_HILIC1.73483.73483.4	controllerType=0 controllerNumber=1 scan=73483	180.8	Trypsin	B1	LSKPAATTSATTSTTTSAGTASTSTTATAGTTAAPAPAPAASTPAAATKPAK	S{+567}	567	567.219	567.22	567.219
59442:4	222	-.MNTQDHPLS{+520.224}HLFDNNDAWVK.R	NA	S{+520}	726.335	4	2902.32	2902.32	0	0	1	NRagged	319.52	12.07	0.28	3.27	18	>WK07_RS16975 ref|WP_012467724.1|gi|501444275| carbonic anhydrase	3311	Nsco_NS_434_20203020_B_multivorans_HILIC3.52005.52005.4	controllerType=0 controllerNumber=1 scan=52005	130.861	Trypsin	B3	MNTQDHPLSHLFDNNDAWVK	S{+520}	520	520.224	520.22	520.224
69254:3	13	K.RS{+1257.496}IYFDFDSYSVKDEYQPLLQQHAQYLK.S	NA	S{+1257}	1581.41	3	4742.2	4739.2	3	-2.1	63	Specific	319.53	319.53	0	8.91	248	>WK07_RS11620 ref|WP_059842331.1|gi|981643390| peptidoglycan-associated lipoprotein	2270	Nsco_NS_434_20203020_B_multivorans_HILIC2.60669.60669.3	controllerType=0 controllerNumber=1 scan=60669	148.807	Trypsin	B2	RSIYFDFDSYSVKDEYQPLLQQHAQYLK	S{+1257}	1257	1257.5	1257.5	1257.5
36139:4	5	F.GS{+1102.434}PAIKGESADK.D	NA	S{+1102}	566.263	4	2262.03	2262.03	0	0	9	NRagged	319.53	1.65	1.65	2.2	323	>WK07_RS02280 ref|WP_006400546.1|gi|493445171| hypothetical protein	438	Nsco_NS_434_20203020_B_multivorans_HILIC3.32736.32736.4	controllerType=0 controllerNumber=1 scan=32736	86.7321	Trypsin	B3	GSPAIKGESADK	S{+1102}	1102	1102.43	1102.43	1102.43
48948:3	2	E.VYVLS{+374.193}KDEGGR.H	NA	S{+374}	533.283	3	1597.84	1596.84	1	-2.1	311	NRagged	319.62	12.28	0	5.75	494	>WK07_RS01645 ref|WP_006416164.1|gi|493460936| elongation factor Tu	313	Nsco_NS_434_20203020_B_multivorans_HILIC2.43907.43907.6	controllerType=0 controllerNumber=1 scan=43907	112.858	Trypsin	B2	VYVLSKDEGGR	S{+374}	374	374.193	374.19	374.193
78095:2	4	Q.PGVSAINNGYAGAQS{+684.826}QQR.V	NA	S{+685}	1251.86	2	2502.72	2502.72	0	0	251	NRagged	319.64	92.03	7.88	5.58	501	>WK07_RS09835 ref|WP_059841917.1|gi|981642976| porin	1920	Nsco_NS_434_20203020_B_multivorans_HILIC3.67136.67136.2	controllerType=0 controllerNumber=1 scan=67136	164.044	Trypsin	B3	PGVSAINNGYAGAQSQQR	S{+685}	685	684.826	684.83	684.826
38789:3	8	I.AQVGAISANSDSS{+1505.726}IGDR.I	NA	S{+1506}	1051.84	3	3153.52	3153.52	0	0	145	NRagged	319.68	43.4	0	5.08	212	>WK07_RS12940 ref|WP_006400973.1|gi|493445608| molecular chaperone GroEL	2524	Nsco_NS_434_20203020_B_multivorans_HILIC1.35130.35130.3	controllerType=0 controllerNumber=1 scan=35130	95.1675	Trypsin	B1	AQVGAISANSDSSIGDR	S{+1506}	1506	1505.73	1505.73	1505.73
48592:3	291	K.AADAGGSKPAAGAAGAPGAPAAPAPVPVPAS{+610.174}AVAGSAAQ.-	NA	S{+610}	1263.94	3	3789.8	3787.8	2	-1.8	151	CRagged	319.68	120.18	0.55	5.37	55	>WK07_RS02065 ref|WP_006406986.1|gi|493451709| outer membrane lipid asymmetry maintenance protein MlaD	396	Nsco_NS_434_20203020_B_multivorans_HILIC2.43621.43621.3	controllerType=0 controllerNumber=1 scan=43621	112.184	Trypsin	B2	AADAGGSKPAAGAAGAPGAPAAPAPVPVPASAVAGSAAQ	S{+610}	610	610.174	610.17	610.174
52533:3	169	D.PYPGC[+57.021]S{+1667.618}AAEGIFR.V	NA	C[+57], S{+1668}	1031.77	3	3093.28	3092.28	1	-1.1	185	NRagged	319.74	41.2	0	4.86	27	>WK07_RS02340 ref|WP_059840445.1|gi|981641504| peptidase M1	450	Nsco_NS_434_20203020_B_multivorans_HILIC1.46815.46815.3	controllerType=0 controllerNumber=1 scan=46815	122.064	Trypsin	B1	PYPGCSAAEGIFR	,S{+1668}	,+1668	1667.62	1667.62	1667.62
18965:2	177	Q.PPVDSS{+309.581}TPAPKPAQ.-	NA	S{+310}	851.652	2	1702.3	1701.3	1	-2	818	Non	319.74	201.83	0	6.36	41	>WK07_RS15950 ref|WP_059842915.1|gi|981644057| mechanosensitive ion channel protein	3113	Nsco_NS_434_20203020_B_multivorans_HILIC3.19063.19063.2	controllerType=0 controllerNumber=1 scan=19063	54.055	Trypsin	B3	PPVDSSTPAPKPAQ	S{+310}	310	309.581	309.58	309.581
52031:3	7	A.NASIYNGDINTDRS{+318.104}SSINQTAATVGLR.H	NA	S{+318}	1053.17	3	3157.5	3156.5	1	-1.1	337	NRagged	319.75	17.98	0.58	7.04	361	>WK07_RS17305 ref|WP_048804585.1|gi|881127052| porin	3376	Nsco_NS_434_20203020_B_multivorans_HILIC3.45951.45951.3	controllerType=0 controllerNumber=1 scan=45951	117.906	Trypsin	B3	NASIYNGDINTDRSSSINQTAATVGLR	S{+318}	318	318.104	318.1	318.104
58133:2	1183	Q.PS{+389.219}NAQPADSAWADTR.V	NA	S{+389}	988.473	2	1975.94	1975.94	0	0	83	NRagged	319.77	109.59	3.8	4.19	3	>WK07_RS23835 ref|WP_059843705.1|gi|981645059| hypothetical protein	4643	Nsco_NS_434_20203020_B_multivorans_HILIC1.51386.51386.4	controllerType=0 controllerNumber=1 scan=51386	131.736	Trypsin	B1	PSNAQPADSAWADTR	S{+389}	389	389.219	389.22	389.219
65533:6	39	R.VYS{+701.506}GLMDMMNDDELRGVIGHEMGHVALGHSK.K	NA	S{+702}	684.186	6	4100.08	4100.08	0	0	115	Specific	319.77	43.9	0	5.03	95	>WK07_RS26365 ref|WP_059843973.1|gi|981645328| peptidase	5138	Nsco_NS_434_20203020_B_multivorans_HILIC2.57625.57625.3	controllerType=0 controllerNumber=1 scan=57625	142.448	Trypsin	B2	VYSGLMDMMNDDELRGVIGHEMGHVALGHSK	S{+702}	702	701.506	701.51	701.506
78931:2	50	S.PNPADPWAGS{+1199.005}ISR.N	NA	S{+1199}	1283.84	2	2566.68	2566.68	0	0	429	NRagged	319.78	21.84	0	4.51	83	>WK07_RS19145 ref|WP_059843265.1|gi|981644504| TonB-dependent receptor	3733	Nsco_NS_434_20203020_B_multivorans_HILIC1.68183.68183.2	controllerType=0 controllerNumber=1 scan=68183	168.948	Trypsin	B1	PNPADPWAGSISR	S{+1199}	1199	1199.01	1199.01	1199.01
46488:8	1334	R.FAFAVKS{+1848.100}GQATLGEPQLPAGHVKFDQTFGK.N	NA	S{+1848}	629.225	8	5026.75	5024.75	2	-1.3	74	Specific	319.82	46.15	0	7.28	2	>WK07_RS01870 ref|WP_059840380.1|gi|981641439| thiol:disulfide interchange protein	357	Nsco_NS_434_20203020_B_multivorans_HILIC2.41828.41828.4	controllerType=0 controllerNumber=1 scan=41828	108.095	Trypsin	B2	FAFAVKSGQATLGEPQLPAGHVKFDQTFGK	S{+1848}	1848	1848.1	1848.1	1848.1
52998:3	7	A.NASIYNGDINTDRS{+286.076}SSINQTAATVGLR.H	NA	S{+286}	1042.5	3	3125.47	3124.47	1	-1.1	337	NRagged	319.88	23.3	0.33	7.17	361	>WK07_RS17305 ref|WP_048804585.1|gi|881127052| porin	3376	Nsco_NS_434_20203020_B_multivorans_HILIC3.46774.46774.3	controllerType=0 controllerNumber=1 scan=46774	119.681	Trypsin	B3	NASIYNGDINTDRSSSINQTAATVGLR	S{+286}	286	286.076	286.08	286.076
21297:4	244	T.PPSLLS{+1016.444}DTKPADNGGSQPSR.I	NA	S{+1016}	761.118	4	3041.45	3040.45	1	-1.1	12	NRagged	319.93	107	0	6.2	42	>WK07_RS02330 ref|WP_059840443.1|gi|981641502| phage tail protein	448	Nsco_NS_434_20203020_B_multivorans_HILIC3.20963.20963.4	controllerType=0 controllerNumber=1 scan=20963	58.4633	Trypsin	B3	PPSLLSDTKPADNGGSQPSR	S{+1016}	1016	1016.44	1016.44	1016.44
37398:4	209	L.PHDKVNVHGGAC[+57.021]ALGHPIGAS{+226.173}GAR.V	NA	C[+57], S{+226}	652.346	4	2606.36	2604.36	2	-2.6	336	NRagged	319.94	199.92	7.47	6.42	20	>WK07_RS17225 ref|WP_059842997.1|gi|981644166| acetyl-CoA acetyltransferase	3360	Nsco_NS_434_20203020_B_multivorans_HILIC3.33739.33739.4	controllerType=0 controllerNumber=1 scan=33739	89.0722	Trypsin	B3	PHDKVNVHGGACALGHPIGASGAR	,S{+226}	,+226	226.173	226.17	226.173
38907:3	4	Q.PGVSAINNGYAGAQS{+1871.913}QQR.V	NA	S{+1872}	1230.61	3	3689.8	3689.8	0	0	251	NRagged	319.99	4.73	4.73	5.16	472	>WK07_RS09835 ref|WP_059841917.1|gi|981642976| porin	1920	Nsco_NS_434_20203020_B_multivorans_HILIC1.35222.35222.3	controllerType=0 controllerNumber=1 scan=35222	95.3895	Trypsin	B1	PGVSAINNGYAGAQSQQR	S{+1872}	1872	1871.91	1871.91	1871.91
27088:3	2	A.PAPAPAAS{+1418.507}TPAAATKPAK.S	NA	S{+1419}	1013.14	3	3037.4	3036.4	1	-1.1	132	NRagged	320	35.3	0	6.02	1033	>WK07_RS26025 ref|WP_059843946.1|gi|981645301| competence protein ComE	5072	Nsco_NS_434_20203020_B_multivorans_HILIC1.25724.25724.6	controllerType=0 controllerNumber=1 scan=25724	72.7998	Trypsin	B1	PAPAPAASTPAAATKPAK	S{+1419}	1419	1418.51	1418.51	1418.51
30552:3	321	D.VIRQESSDMAGQHGGGLS{+224.111}ADEQR.V	NA	S{+224}	884.751	3	2652.24	2652.24	0	0	88	NRagged	320.02	53.29	0.04	5.43	14	>WK07_RS07350 ref|WP_006415625.1|gi|493460393| hypothetical protein	1432	Nsco_NS_434_20203020_B_multivorans_HILIC2.28647.28647.3	controllerType=0 controllerNumber=1 scan=28647	77.2473	Trypsin	B2	VIRQESSDMAGQHGGGLSADEQR	S{+224}	224	224.111	224.11	224.111
25236:2	393	Q.PQTSASAATTSAASAPS{+1577.592}AEQR.A	NA	S{+1578}	1784.77	2	3568.54	3567.54	1	-0.9	23	NRagged	320.02	114.29	0	6.7	30	>WK07_RS04560 ref|WP_006400019.1|gi|493444638| hypothetical protein	884	Nsco_NS_434_20203020_B_multivorans_HILIC3.24099.24099.2	controllerType=0 controllerNumber=1 scan=24099	65.9673	Trypsin	B3	PQTSASAATTSAASAPSAEQR	S{+1578}	1578	1577.59	1577.59	1577.59
52358:3	8	A.NASIYNGDINTDRS{+256.079}SSINQTAATVGLR.H	NA	S{+256}	1032.5	3	3095.48	3094.48	1	-1.1	337	NRagged	320.03	74.04	0	7.55	318	>WK07_RS17305 ref|WP_048804585.1|gi|881127052| porin	3376	Nsco_NS_434_20203020_B_multivorans_HILIC2.46894.46894.3	controllerType=0 controllerNumber=1 scan=46894	119.625	Trypsin	B2	NASIYNGDINTDRSSSINQTAATVGLR	S{+256}	256	256.079	256.08	256.079
28214:3	8	R.GGTKVEPGLAEKWDVS{+1302.178}SDGK.V	NA	S{+1302}	1122.07	3	3364.21	3362.21	2	-2	77	Specific	320.03	85.69	0	8.25	136	>WK07_RS07880 ref|WP_006417151.1|gi|493461934| ABC transporter	1534	Nsco_NS_434_20203020_B_multivorans_HILIC3.26495.26495.3	controllerType=0 controllerNumber=1 scan=26495	71.7501	Trypsin	B3	GGTKVEPGLAEKWDVSSDGK	S{+1302}	1302	1302.18	1302.18	1302.18
77217:5	559	V.ALEDKPGGS{+1852.998}TEWR.R	NA	S{+1853}	660.546	5	3298.7	3298.7	0	0	451	NRagged	320.06	5.95	0	3.84	10	>WK07_RS22325 ref|WP_006414296.1|gi|493459056| cysteine--tRNA ligase	4351	Nsco_NS_434_20203020_B_multivorans_HILIC1.66832.66832.5	controllerType=0 controllerNumber=1 scan=66832	165.915	Trypsin	B1	ALEDKPGGSTEWR	S{+1853}	1853	1853	1853	1853
69190:2	30	E.PGSSGS{+1133.047}PIYSPEK.R	NA	S{+1133}	1220.34	2	2439.68	2438.68	1	-1.4	191	NRagged	320.08	158.37	0	5.98	412	>sp|LYSC_LYSEN|(Common contaminant protein)	5674	Nsco_NS_434_20203020_B_multivorans_HILIC3.59761.59761.4	controllerType=0 controllerNumber=1 scan=59761	147.628	Trypsin	B3	PGSSGSPIYSPEK	S{+1133}	1133	1133.05	1133.05	1133.05
51351:3	144	S.SAAAPNAGS{+1927.806}SPAAGGPQTSASNVDK.S	NA	S{+1928}	1381.62	3	4142.85	4140.85	2	-1.6	37	NRagged	320.11	47.19	0	6.43	34	>WK07_RS02340 ref|WP_059840445.1|gi|981641504| peptidase M1	450	Nsco_NS_434_20203020_B_multivorans_HILIC3.45320.45320.3	controllerType=0 controllerNumber=1 scan=45320	116.439	Trypsin	B3	SAAAPNAGSSPAAGGPQTSASNVDK	S{+1928}	1928	1927.81	1927.81	1927.81
46657:3	92	K.AAAAAAASGASAVTTASAPTS{+1138.412}VGAVVDQDANAQAAR.A	NA	S{+1138}	1437.66	3	4310.98	4308.98	2	-1.6	140	Specific	320.13	136.64	0	7.39	81	>WK07_RS12300 ref|WP_059842411.1|gi|981643470| cell envelope protein SmpA	2401	Nsco_NS_434_20203020_B_multivorans_HILIC3.41432.41432.3	controllerType=0 controllerNumber=1 scan=41432	107.575	Trypsin	B3	AAAAAAASGASAVTTASAPTSVGAVVDQDANAQAAR	S{+1138}	1138	1138.41	1138.41	1138.41
51513:3	7	A.NASIYNGDINTDRS{+254.080}SSINQTAATVGLR.H	NA	S{+254}	1032.16	3	3094.48	3092.48	2	-2.2	337	NRagged	320.15	79.16	0	7.91	375	>WK07_RS17305 ref|WP_048804585.1|gi|881127052| porin	3376	Nsco_NS_434_20203020_B_multivorans_HILIC1.45960.45960.3	controllerType=0 controllerNumber=1 scan=45960	120.206	Trypsin	B1	NASIYNGDINTDRSSSINQTAATVGLR	S{+254}	254	254.08	254.08	254.08
40785:5	760	E.PPADPNRDPEDDPLSPPS{+835.350}PGHHHDNPQQPDGPPSKDPV.-	NA	S{+835}	978.644	5	4889.19	4888.19	1	-0.7	70	Non	320.15	3.57	3.57	5.67	21	>WK07_RS19095 ref|WP_059843253.1|gi|981644492| hypothetical protein	3723	Nsco_NS_434_20203020_B_multivorans_HILIC3.36398.36398.5	controllerType=0 controllerNumber=1 scan=36398	95.2607	Trypsin	B3	PPADPNRDPEDDPLSPPSPGHHHDNPQQPDGPPSKDPV	S{+835}	835	835.35	835.35	835.35
64966:3	861	A.PATAASS{+1728.778}GDAAPAAPAAAAPAAESTTTSAAAPAAAPAAGS.-	NA	S{+1729}	1673.79	3	5019.36	5019.36	0	0	68	Non	320.18	110.15	0	5.86	11	>WK07_RS26485 ref|WP_006406567.1|gi|493451289| FmdB family transcriptional regulator	5162	Nsco_NS_434_20203020_B_multivorans_HILIC1.56794.56794.3	controllerType=0 controllerNumber=1 scan=56794	143.591	Trypsin	B1	PATAASSGDAAPAAPAAAAPAAESTTTSAAAPAAAPAAGS	S{+1729}	1729	1728.78	1728.78	1728.78
74422:2	69	V.PDASVQSTPLQPPAPIS{+740.331}NSSGVHPGNPK.A	NA	S{+740}	1761.37	2	3521.73	3519.73	2	-1.9	234	NRagged	320.18	75.76	0	4.95	92	>WK07_RS15695 ref|WP_035953385.1|gi|737991603| BON domain protein	3064	Nsco_NS_434_20203020_B_multivorans_HILIC3.64218.64218.2	controllerType=0 controllerNumber=1 scan=64218	157.738	Trypsin	B3	PDASVQSTPLQPPAPISNSSGVHPGNPK	S{+740}	740	740.331	740.33	740.331
56295:4	56	E.PTAYGYPDS{+1539.804}DVGAAR.A	NA	S{+1540}	770.633	4	3079.51	3079.51	0	0	306	NRagged	320.22	186.37	3.73	2.97	58	>WK07_RS03000 ref|WP_059840602.1|gi|981641661| type IV secretion protein Rhs	579	Nsco_NS_434_20203020_B_multivorans_HILIC2.50237.50237.4	controllerType=0 controllerNumber=1 scan=50237	126.741	Trypsin	B2	PTAYGYPDSDVGAAR	S{+1540}	1540	1539.8	1539.8	1539.8
52218:3	154	W.DVVDVES{+540.230}GDVGRGC[+57.021]DEGLYEK.L	NA	C[+57], S{+540}	947.088	3	2839.25	2838.25	1	-1.2	82	NRagged	320.22	38.03	6.33	4.64	63	>WK07_RS17925 ref|WP_006398886.1|gi|493443484| spermidine/putrescine ABC transporter substrate-binding protein	3493	Nsco_NS_434_20203020_B_multivorans_HILIC3.46151.46151.3	controllerType=0 controllerNumber=1 scan=46151	118.366	Trypsin	B3	DVVDVESGDVGRGCDEGLYEK	,S{+540}	,+540	540.23	540.23	540.23
68836:3	51	L.PC[+57.021]VYLVDS{+1287.567}GGANLPNQDDVFPDRDHFGR.I	NA	C[+57], S{+1288}	1484.35	3	4451.02	4448.02	3	-2.3	138	NRagged	320.26	52.76	0	7.39	87	>WK07_RS17985 ref|WP_012216414.1|gi|501172626| methylcrotonoyl-CoA carboxylase	3503	Nsco_NS_434_20203020_B_multivorans_HILIC3.59459.59459.3	controllerType=0 controllerNumber=1 scan=59459	147.026	Trypsin	B3	PCVYLVDSGGANLPNQDDVFPDRDHFGR	,S{+1288}	,+1288	1287.57	1287.57	1287.57
69056:3	1	D.PDNTIQHVS{+647.318}VNNLNVGR.S	NA	S{+647}	842.098	3	2524.28	2524.28	0	0	137	NRagged	320.34	20.98	0.88	3.89	554	>WK07_RS23045 ref|WP_004192241.1|gi|490296783| alkyl hydroperoxide reductase	4491	Nsco_NS_434_20203020_B_multivorans_HILIC2.60504.60504.3	controllerType=0 controllerNumber=1 scan=60504	148.458	Trypsin	B2	PDNTIQHVSVNNLNVGR	S{+647}	647	647.318	647.32	647.318
47042:4	100	R.VIVDNAAQFAPGTVVKPVDARPAQAAPDS{+596.207}AASGTPGRQT.-	NA	S{+596}	1107.55	4	4427.19	4427.19	0	0	359	CRagged	320.34	169.73	3.6	8.24	102	>WK07_RS00030 ref|WP_012213377.1|gi|501169399| MexX family efflux pump subunit	6	Nsco_NS_434_20203020_B_multivorans_HILIC2.42281.42281.4	controllerType=0 controllerNumber=1 scan=42281	109.106	Trypsin	B2	VIVDNAAQFAPGTVVKPVDARPAQAAPDSAASGTPGRQT	S{+596}	596	596.207	596.21	596.207
48205:4	100	R.VIVDNAAQFAPGTVVKPVDARPAQAAPDSAAS{+596.202}GTPGRQT.-	NA	S{+596}	1107.55	4	4427.18	4427.18	0	0	359	CRagged	320.35	27.68	27.68	5.48	102	>WK07_RS00030 ref|WP_012213377.1|gi|501169399| MexX family efflux pump subunit	6	Nsco_NS_434_20203020_B_multivorans_HILIC2.43323.43323.4	controllerType=0 controllerNumber=1 scan=43323	111.471	Trypsin	B2	VIVDNAAQFAPGTVVKPVDARPAQAAPDSAASGTPGRQT	S{+596}	596	596.202	596.2	596.202
26468:5	97	R.VRHPSEVLS{+436.516}VGQEVTAK.I	NA	S{+437}	455.509	5	2273.51	2272.51	1	-1.5	237	Specific	320.36	215.15	0	6.91	53	>WK07_RS01235 ref|WP_006400727.1|gi|493445359| 30S ribosomal protein S1	235	Nsco_NS_434_20203020_B_multivorans_HILIC1.25258.25258.4	controllerType=0 controllerNumber=1 scan=25258	71.6673	Trypsin	B1	VRHPSEVLSVGQEVTAK	S{+437}	437	436.516	436.52	436.516
55654:4	603	Y.LDIS{+507.290}HQPEAFLR.E	NA	S{+507}	484.265	4	1934.04	1933.04	1	-1.7	302	NRagged	320.37	4.42	3.46	4.96	11	>WK07_RS27570 ref|WP_006398543.1|gi|493443133| L-aspartate oxidase	5375	Nsco_NS_434_20203020_B_multivorans_HILIC2.49650.49650.5	controllerType=0 controllerNumber=1 scan=49650	125.405	Trypsin	B2	LDISHQPEAFLR	S{+507}	507	507.29	507.29	507.29
60799:2	1768	V.PPQASAVPAGGS{+761.339}EAR.V	NA	S{+761}	1078.52	2	2156.04	2156.04	0	0	53	NRagged	320.4	112	1.52	5.28	6	>WK07_RS12560 ref|WP_006400403.1|gi|493445027| ribonucleotide-diphosphate reductase subunit beta	2452	Nsco_NS_434_20203020_B_multivorans_HILIC2.53862.53862.2	controllerType=0 controllerNumber=1 scan=53862	134.381	Trypsin	B2	PPQASAVPAGGSEAR	S{+761}	761	761.339	761.34	761.339
69898:5	13	D.FDS{+809.371}YSVKDEYQPLLQQHAQYLK.S	NA	S{+809}	702.746	5	3509.7	3509.7	0	0	69	NRagged	320.47	0.1	0.1	6.62	248	>WK07_RS11620 ref|WP_059842331.1|gi|981643390| peptidoglycan-associated lipoprotein	2270	Nsco_NS_434_20203020_B_multivorans_HILIC2.61178.61178.5	controllerType=0 controllerNumber=1 scan=61178	149.905	Trypsin	B2	FDSYSVKDEYQPLLQQHAQYLK	S{+809}	809	809.371	809.37	809.371
51346:5	10	I.AQVGAIS{+1398.745}ANSDSSIGDRIAEAMDK.V	NA	S{+1399}	761.986	5	3805.9	3804.9	1	-0.9	145	NRagged	320.51	9.68	0.15	6.52	194	>WK07_RS12940 ref|WP_006400973.1|gi|493445608| molecular chaperone GroEL	2524	Nsco_NS_434_20203020_B_multivorans_HILIC2.45883.45883.5	controllerType=0 controllerNumber=1 scan=45883	117.212	Trypsin	B2	AQVGAISANSDSSIGDRIAEAMDK	S{+1399}	1399	1398.74	1398.74	1398.74
20943:3	152	N.GAS{+1006.405}LSAADRAQK.Q	NA	S{+1006}	727.679	3	2181.02	2181.02	0	0	74	NRagged	320.53	18.83	16.38	2.31	35	>WK07_RS22715 ref|WP_006402655.1|gi|493447318| outer membrane protein chaperone	4425	Nsco_NS_434_20203020_B_multivorans_HILIC1.20866.20866.3	controllerType=0 controllerNumber=1 scan=20866	60.8626	Trypsin	B1	GASLSAADRAQK	S{+1006}	1006	1006.4	1006.4	1006.4
46033:3	861	A.PAAAAPAAES{+1700.778}TTTSAAAPAAAPAAGS.-	NA	S{+1701}	1284.95	3	3852.83	3852.83	0	0	82	Non	320.53	70.24	0	3.97	11	>WK07_RS26485 ref|WP_006406567.1|gi|493451289| FmdB family transcriptional regulator	5162	Nsco_NS_434_20203020_B_multivorans_HILIC1.41356.41356.3	controllerType=0 controllerNumber=1 scan=41356	110.036	Trypsin	B1	PAAAAPAAESTTTSAAAPAAAPAAGS	S{+1701}	1701	1700.78	1700.78	1700.78
43711:4	150	R.RTERPES{+725.137}DALLLDPTLPEK.Q	NA	S{+725}	727.579	4	2907.29	2905.29	2	-2.3	41	Specific	320.53	320.53	0	8.22	33	>WK07_RS15245 ref|WP_059842823.1|gi|981643937| sporulation protein	2975	Nsco_NS_434_20203020_B_multivorans_HILIC2.39455.39455.3	controllerType=0 controllerNumber=1 scan=39455	102.621	Trypsin	B2	RTERPESDALLLDPTLPEK	S{+725}	725	725.137	725.14	725.137
82419:4	7	R.GSGANASIYNGDINTDRS{+1036.425}SSINQTAATVGLR.H	NA	S{+1036}	1038.24	4	4149.93	4146.93	3	-2.4	333	Specific	320.55	186.86	0	8.46	361	>WK07_RS17305 ref|WP_048804585.1|gi|881127052| porin	3376	Nsco_NS_434_20203020_B_multivorans_HILIC3.70546.70546.4	controllerType=0 controllerNumber=1 scan=70546	171.605	Trypsin	B3	GSGANASIYNGDINTDRSSSINQTAATVGLR	S{+1036}	1036	1036.42	1036.42	1036.42
66710:4	396	R.ITS{+1648.783}VGMFEHVGRK.N	NA	S{+1649}	778.393	4	3110.55	3109.55	1	-1.1	238	Specific	320.55	40.35	11.66	2.99	13	>WK07_RS27250 ref|WP_006398473.1|gi|493443062| cyclopropane-fatty-acyl-phospholipid synthase	5312	Nsco_NS_434_20203020_B_multivorans_HILIC3.57802.57802.2	controllerType=0 controllerNumber=1 scan=57802	143.48	Trypsin	B3	ITSVGMFEHVGRK	S{+1649}	1649	1648.78	1648.78	1648.78
75233:4	29	V.PSYEIYDYLGEHGFADS{+1289.695}NRGEELTR.F	NA	S{+1290}	1052.76	4	4208.02	4208.02	0	0	269	NRagged	320.56	67.28	2.4	5	76	>WK07_RS22370 ref|WP_054317644.1|gi|933608123| type IV secretion protein Rhs	4359	Nsco_NS_434_20203020_B_multivorans_HILIC3.64885.64885.4	controllerType=0 controllerNumber=1 scan=64885	159.207	Trypsin	B3	PSYEIYDYLGEHGFADSNRGEELTR	S{+1290}	1290	1289.69	1289.69	1289.69
75226:4	5	L.GGGLWGTASTVENGTNVDSKGNAIGVQPGVSAINNGYAGAQS{+612.266}QQR.V	NA	S{+612}	1251.35	4	5002.39	5000.39	2	-1.3	224	NRagged	320.57	25.7	9.9	5.41	438	>WK07_RS09835 ref|WP_059841917.1|gi|981642976| porin	1920	Nsco_NS_434_20203020_B_multivorans_HILIC2.65768.65768.4	controllerType=0 controllerNumber=1 scan=65768	159.951	Trypsin	B2	GGGLWGTASTVENGTNVDSKGNAIGVQPGVSAINNGYAGAQSQQR	S{+612}	612	612.266	612.27	612.266
17409:5	94	T.ITS{+200.097}HGGQIHRVEDWGRR.Q	NA	S{+200}	442.031	5	2206.12	2204.12	2	-3	29	NRagged	320.64	270.49	12.99	6.17	52	>WK07_RS25885 ref|WP_006402295.1|gi|493446950| 30S ribosomal protein S6	5044	Nsco_NS_434_20203020_B_multivorans_HILIC2.18070.18070.5	controllerType=0 controllerNumber=1 scan=18070	52.7232	Trypsin	B2	ITSHGGQIHRVEDWGRR	S{+200}	200	200.097	200.1	200.097
65598:3	17	V.GAYQHASGTQLNADGTTSAAQAS{+689.358}IGSYGYAGTK.S	NA	S{+689}	1298.62	3	3893.84	3893.84	0	0	341	NRagged	320.67	63.55	3.6	6.87	402	>WK07_RS15170 ref|WP_048803848.1|gi|881122298| porin	2960	Nsco_NS_434_20203020_B_multivorans_HILIC3.56871.56871.3	controllerType=0 controllerNumber=1 scan=56871	141.436	Trypsin	B3	GAYQHASGTQLNADGTTSAAQASIGSYGYAGTK	S{+689}	689	689.358	689.36	689.358
70488:3	4	N.GTNVDSKGNAIGVQPGVS{+1906.872}AINNGYAGAQSQQR.V	NA	S{+1907}	1689.48	3	5066.43	5065.43	1	-0.7	237	NRagged	320.72	4.22	0	5.9	472	>WK07_RS09835 ref|WP_059841917.1|gi|981642976| porin	1920	Nsco_NS_434_20203020_B_multivorans_HILIC1.61279.61279.3	controllerType=0 controllerNumber=1 scan=61279	153.521	Trypsin	B1	GTNVDSKGNAIGVQPGVSAINNGYAGAQSQQR	S{+1907}	1907	1906.87	1906.87	1906.87
33718:4	1	K.LSKPAATTSATTSTTTSAGTASTSTTATAGTTAAPAPAPAAS{+596.219}TPAAATKPAK.S	NA	S{+596}	1311.65	4	5243.58	5242.58	1	-0.6	98	Specific	320.73	32.14	26.89	4.98	1138	>WK07_RS26025 ref|WP_059843946.1|gi|981645301| competence protein ComE	5072	Nsco_NS_434_20203020_B_multivorans_HILIC3.30749.30749.4	controllerType=0 controllerNumber=1 scan=30749	81.8247	Trypsin	B3	LSKPAATTSATTSTTTSAGTASTSTTATAGTTAAPAPAPAASTPAAATKPAK	S{+596}	596	596.219	596.22	596.219
75845:5	1368	I.PFS{+1277.627}PTSLEGVEDRDMREAYDYYR.T	NA	S{+1278}	815.583	5	4073.88	4073.88	0	0	180	NRagged	320.76	63.65	2.1	5.04	2	>WK07_RS06080 ref|WP_059841185.1|gi|981642244| hypothetical protein	1182	Nsco_NS_434_20203020_B_multivorans_HILIC1.65748.65748.5	controllerType=0 controllerNumber=1 scan=65748	163.602	Trypsin	B1	PFSPTSLEGVEDRDMREAYDYYR	S{+1278}	1278	1277.63	1277.63	1277.63
33956:4	1028	M.FATFPFKQPGAS{+232.087}EPEKK.-	NA	S{+232}	536.024	4	2141.07	2141.07	0	0	172	NRagged	320.77	18.56	0.83	4.83	11	>WK07_RS04325 ref|WP_006399948.1|gi|493444566| polyhydroxyalkanoate synthesis repressor PhaR	837	Nsco_NS_434_20203020_B_multivorans_HILIC1.31248.31248.4	controllerType=0 controllerNumber=1 scan=31248	86.0065	Trypsin	B1	FATFPFKQPGASEPEKK	S{+232}	232	232.087	232.09	232.087
74833:7	33	F.PVAPVDTFQDMRS{+531.171}EMC[+57.021]LLLEQLGIPVEVHHHEVAGQGQNEIGTK.F	NA	C[+57], S{+531}	778.375	7	5442.58	5440.58	2	-1.2	184	NRagged	320.78	14.97	1.2	4.94	122	>WK07_RS21980 ref|WP_006401979.1|gi|493446630| glutamine synthetase	4283	Nsco_NS_434_20203020_B_multivorans_HILIC1.64943.64943.3	controllerType=0 controllerNumber=1 scan=64943	161.801	Trypsin	B1	PVAPVDTFQDMRSEMCLLLEQLGIPVEVHHHEVAGQGQNEIGTK	,S{+531}	,+531	531.171	531.17	531.171
14604:3	53	K.LDRIEIDS{+408.164}PHAR.F	NA	S{+408}	610.976	3	1830.91	1829.91	1	-1.8	280	Specific	320.8	60.92	3.78	3.96	83	>WK07_RS15810 ref|WP_006401309.1|gi|493445950| MFS transporter	3086	Nsco_NS_434_20203020_B_multivorans_HILIC3.15413.15413.3	controllerType=0 controllerNumber=1 scan=15413	45.3547	Trypsin	B3	LDRIEIDSPHAR	S{+408}	408	408.164	408.16	408.164
16448:3	696	K.HEYDES{+296.248}IGEMK.H	NA	S{+296}	545.61	3	1634.82	1633.82	1	-2.1	43	Specific	320.85	82.06	8.32	2.93	6	>WK07_RS04730 ref|WP_006402035.1|gi|493446687| bacterioferritin	917	Nsco_NS_434_20203020_B_multivorans_HILIC3.17017.17017.3	controllerType=0 controllerNumber=1 scan=17017	49.2677	Trypsin	B3	HEYDESIGEMK	S{+296}	296	296.248	296.25	296.248
75068:4	5	K.EIDSSS{+1088.525}PLLYQHASGGTTFDEVTIHFSR.A	NA	S{+1089}	1046.51	4	4183	4183	0	0	64	Specific	320.86	14.69	1.19	6.75	329	>WK07_RS02280 ref|WP_006400546.1|gi|493445171| hypothetical protein	438	Nsco_NS_434_20203020_B_multivorans_HILIC1.65131.65131.3	controllerType=0 controllerNumber=1 scan=65131	162.194	Trypsin	B1	EIDSSSPLLYQHASGGTTFDEVTIHFSR	S{+1089}	1089	1088.53	1088.53	1088.53
45974:3	9	A.AQQAAAPADS{+1651.801}AQDEAR.A	NA	S{+1652}	1084.85	3	3252.54	3251.54	1	-1	197	NRagged	320.89	15.83	11.91	5.51	124	>WK07_RS21305 ref|WP_006402062.1|gi|493446714| translation initiation factor IF-2	4152	Nsco_NS_434_20203020_B_multivorans_HILIC3.40874.40874.3	controllerType=0 controllerNumber=1 scan=40874	106.372	Trypsin	B3	AQQAAAPADSAQDEAR	S{+1652}	1652	1651.8	1651.8	1651.8
74633:7	172	R.IEHGQLPAELS{+879.091}GHSGVADLADGHATDGEDDNSPHPFLEFAQNVQPQSVLR.A	NA	S{+879}	884.663	7	6186.6	6181.6	5	-2.7	44	Specific	320.93	320.93	0	6.61	26	>WK07_RS07195 ref|WP_059841399.1|gi|981642458| trifunctional transcriptional regulator/proline dehydrogenase/L-glutamate gamma-semialdehyde dehydrogenase	1402	Nsco_NS_434_20203020_B_multivorans_HILIC1.64787.64787.6	controllerType=0 controllerNumber=1 scan=64787	161.45	Trypsin	B1	IEHGQLPAELSGHSGVADLADGHATDGEDDNSPHPFLEFAQNVQPQSVLR	S{+879}	879	879.091	879.09	879.091
63611:3	122	V.PPAQAS{+1731.735}GPVFIAPEADAQAPAR.N	NA	S{+1732}	1298.28	3	3892.84	3892.84	0	0	19	NRagged	321.02	4.85	1.61	3.83	36	>WK07_RS23525 ref|WP_059843678.1|gi|981645032| amylo-alpha-1,6-glucosidase	4584	Nsco_NS_434_20203020_B_multivorans_HILIC1.55747.55747.3	controllerType=0 controllerNumber=1 scan=55747	141.245	Trypsin	B1	PPAQASGPVFIAPEADAQAPAR	S{+1732}	1732	1731.73	1731.73	1731.73
64857:3	15	I.PVTS{+227.146}QNRIPLVQNGTVDIEC[+57.021]GSTTNNAER.Q	NA	C[+57], S{+227}	1133.24	3	3397.7	3397.7	0	0	87	NRagged	321.03	156.91	13.37	6.02	160	>WK07_RS12200 ref|WP_006408338.1|gi|493453061| ABC transporter	2381	Nsco_NS_434_20203020_B_multivorans_HILIC3.56290.56290.3	controllerType=0 controllerNumber=1 scan=56290	140.198	Trypsin	B3	PVTSQNRIPLVQNGTVDIECGSTTNNAER	,S{+227}	,+227	227.146	227.15	227.146
40205:3	6	K.VAPPPADNGAS{+669.217}QAQPFDPNRALQGK.T	NA	S{+669}	1072.5	3	3215.49	3215.49	0	0	50	Specific	321.05	55.83	5.45	7.13	272	>WK07_RS16945 ref|WP_043281040.1|gi|759561637| cell division protein	3305	Nsco_NS_434_20203020_B_multivorans_HILIC3.35986.35986.3	controllerType=0 controllerNumber=1 scan=35986	94.3156	Trypsin	B3	VAPPPADNGASQAQPFDPNRALQGK	S{+669}	669	669.217	669.22	669.217
20938:4	393	C.LTC[+57.021]VHFQPAKPS{+304.063}KK.A	NA	C[+57], S{+304}	487.245	4	1945.96	1944.96	1	-1.7	158	NRagged	321.08	10.71	0	4.81	13	>WK07_RS06990 ref|WP_006401499.1|gi|493446143| transcriptional regulator	1361	Nsco_NS_434_20203020_B_multivorans_HILIC2.21063.21063.4	controllerType=0 controllerNumber=1 scan=21063	59.6611	Trypsin	B2	LTCVHFQPAKPSKK	,S{+304}	,+304	304.063	304.06	304.063
68415:4	14	R.SIYFDFDSYS{+202.086}VKDEYQPLLQQHAQYLK.S	NA	S{+202}	882.928	4	3528.69	3527.69	1	-1	64	Specific	321.12	32.18	2.4	5.93	230	>WK07_RS11620 ref|WP_059842331.1|gi|981643390| peptidoglycan-associated lipoprotein	2270	Nsco_NS_434_20203020_B_multivorans_HILIC1.59556.59556.4	controllerType=0 controllerNumber=1 scan=59556	149.596	Trypsin	B1	SIYFDFDSYSVKDEYQPLLQQHAQYLK	S{+202}	202	202.086	202.09	202.086
59983:4	177	K.HVSWDVVDVES{+934.774}GDVGRGC[+57.021]DEGLYEK.L	NA	C[+57], S{+935}	936.763	4	3744.03	3742.03	2	-1.8	78	Specific	321.12	91	0	7.89	51	>WK07_RS17925 ref|WP_006398886.1|gi|493443484| spermidine/putrescine ABC transporter substrate-binding protein	3493	Nsco_NS_434_20203020_B_multivorans_HILIC2.53216.53216.4	controllerType=0 controllerNumber=1 scan=53216	132.963	Trypsin	B2	HVSWDVVDVESGDVGRGCDEGLYEK	,S{+935}	,+935	934.774	934.77	934.774
44009:3	320	R.YAPPAAIPAAVGS{+666.219}GAQAAAAPANGKPANVTR.D	NA	S{+666}	1166.91	3	3498.72	3496.72	2	-1.9	149	Specific	321.14	41.23	0	7.42	24	>WK07_RS00485 ref|WP_059840148.1|gi|981641207| hypothetical protein	95	Nsco_NS_434_20203020_B_multivorans_HILIC1.39721.39721.3	controllerType=0 controllerNumber=1 scan=39721	106.29	Trypsin	B1	YAPPAAIPAAVGSGAQAAAAPANGKPANVTR	S{+666}	666	666.219	666.22	666.219
78856:5	944	M.SRYWS{+759.161}DVVQQLVPYVPGEQPALAHPVK.L	NA	S{+759}	765.959	5	3825.77	3822.77	3	-2.6	2	NRagged	321.19	132.12	0	6.59	6	>WK07_RS28545 ref|WP_059844151.1|gi|981645506| histidinol-phosphate aminotransferase	5561	Nsco_NS_434_20203020_B_multivorans_HILIC1.68126.68126.4	controllerType=0 controllerNumber=1 scan=68126	168.807	Trypsin	B1	SRYWSDVVQQLVPYVPGEQPALAHPVK	S{+759}	759	759.161	759.16	759.161
48365:4	1861	K.GNVIIENGPQVS{+544.170}AVIDRVNGC[+57.021]K.A	NA	C[+57], S{+544}	721.601	4	2883.38	2883.38	0	0	152	Specific	321.22	60.35	0	4.5	2	>WK07_RS21110 ref|WP_059843469.1|gi|981644767| ABC transporter	4113	Nsco_NS_434_20203020_B_multivorans_HILIC1.43382.43382.4	controllerType=0 controllerNumber=1 scan=43382	114.523	Trypsin	B1	GNVIIENGPQVSAVIDRVNGCK	,S{+544}	,+544	544.17	544.17	544.17
41970:2	373	G.PSGGGPSGGAPS{+238.417}GGVPSQEPPAR.V	NA	S{+238}	1122.19	2	2243.37	2241.37	2	-3	214	NRagged	321.26	16.89	0	6.62	15	>WK07_RS16395 ref|WP_059842922.1|gi|981644066| hypothetical protein	3200	Nsco_NS_434_20203020_B_multivorans_HILIC2.37826.37826.2	controllerType=0 controllerNumber=1 scan=37826	98.4808	Trypsin	B2	PSGGGPSGGAPSGGVPSQEPPAR	S{+238}	238	238.417	238.42	238.417
38510:3	190	T.PAPQAAPVS{+1529.803}PVAK.A	NA	S{+1530}	921.839	3	2763.5	2762.5	1	-1.2	431	NRagged	321.26	15.06	0	4.71	22	>WK07_RS26125 ref|WP_059843955.1|gi|981645310| DNA polymerase III subunit gamma/tau	5091	Nsco_NS_434_20203020_B_multivorans_HILIC3.34647.34647.3	controllerType=0 controllerNumber=1 scan=34647	91.2867	Trypsin	B3	PAPQAAPVSPVAK	S{+1530}	1530	1529.8	1529.8	1529.8
09813:4	71	C.APNVSVSVS{+1739.632}TSHTTISGGGSRGGGGGGYGSGGSSYGSGGGSYGSGGGGGGGR.G	NA	S{+1740}	1527.15	4	6105.57	6105.57	0	0	497	NRagged	321.37	321.37	0	8.09	30	>sp|K2C1_HUMAN|(Common contaminant protein)	5654	Nsco_NS_434_20203020_B_multivorans_HILIC3.11263.11263.4	controllerType=0 controllerNumber=1 scan=11263	35.5457	Trypsin	B3	APNVSVSVSTSHTTISGGGSRGGGGGGYGSGGSSYGSGGGSYGSGGGGGGGR	S{+1740}	1740	1739.63	1739.63	1739.63
47228:4	674	A.HEESVIEFRPFYS{+310.129}LHHGEAAR.I	NA	S{+310}	706.092	4	2821.35	2821.35	0	0	365	NRagged	321.37	0.41	0.41	2.48	13	>WK07_RS02290 ref|WP_059840430.1|gi|981641489| type VI secretion protein	440	Nsco_NS_434_20203020_B_multivorans_HILIC3.41903.41903.4	controllerType=0 controllerNumber=1 scan=41903	108.697	Trypsin	B3	HEESVIEFRPFYSLHHGEAAR	S{+310}	310	310.129	310.13	310.129
51842:3	291	K.AADAGGSKPAAGAAGAPGAPAAPAPVPVPAS{+667.235}AVAGSAAQ.-	NA	S{+667}	1282.63	3	3845.86	3844.86	1	-0.9	151	CRagged	321.48	187.53	0	7.61	55	>WK07_RS02065 ref|WP_006406986.1|gi|493451709| outer membrane lipid asymmetry maintenance protein MlaD	396	Nsco_NS_434_20203020_B_multivorans_HILIC2.46341.46341.3	controllerType=0 controllerNumber=1 scan=46341	118.258	Trypsin	B2	AADAGGSKPAAGAAGAPGAPAAPAPVPVPASAVAGSAAQ	S{+667}	667	667.235	667.24	667.235
70636:2	21	E.PGSSGSPIYS{+1006.937}PEKR.V	NA	S{+1007}	1235.34	2	2469.67	2468.67	1	-1.4	191	NRagged	321.49	125	0	6.41	455	>sp|LYSC_LYSEN|(Common contaminant protein)	5674	Nsco_NS_434_20203020_B_multivorans_HILIC2.61793.61793.2	controllerType=0 controllerNumber=1 scan=61793	151.209	Trypsin	B2	PGSSGSPIYSPEKR	S{+1007}	1007	1006.94	1006.94	1006.94
25074:2	1077	K.KRPFYNIVATDS{+882.823}R.N	NA	S{+883}	1225.83	2	2450.66	2449.66	1	-1.4	13	Specific	321.49	48.28	0	5.44	20	>WK07_RS25810 ref|WP_006400702.1|gi|493445333| 30S ribosomal protein S16	5030	Nsco_NS_434_20203020_B_multivorans_HILIC3.23971.23971.2	controllerType=0 controllerNumber=1 scan=23971	65.6507	Trypsin	B3	KRPFYNIVATDSR	S{+883}	883	882.823	882.82	882.823
51248:5	171	K.HVSWDVVDVES{+738.542}GDVGRGC[+57.021]DEGLYEK.L	NA	C[+57], S{+739}	710.166	5	3546.8	3545.8	1	-0.9	78	Specific	321.54	124.87	0	7.1	56	>WK07_RS17925 ref|WP_006398886.1|gi|493443484| spermidine/putrescine ABC transporter substrate-binding protein	3493	Nsco_NS_434_20203020_B_multivorans_HILIC1.45713.45713.4	controllerType=0 controllerNumber=1 scan=45713	119.66	Trypsin	B1	HVSWDVVDVESGDVGRGCDEGLYEK	,S{+739}	,+739	738.542	738.54	738.542
51914:3	56	E.PTAYGYPDS{+1187.540}DVGAAR.A	NA	S{+1188}	910.087	3	2728.25	2727.25	1	-1.2	306	NRagged	321.56	32.2	0	5.54	58	>WK07_RS03000 ref|WP_059840602.1|gi|981641661| type IV secretion protein Rhs	579	Nsco_NS_434_20203020_B_multivorans_HILIC2.46436.46436.3	controllerType=0 controllerNumber=1 scan=46436	118.537	Trypsin	B2	PTAYGYPDSDVGAAR	S{+1188}	1188	1187.54	1187.54	1187.54
11138:4	11	Q.QAS{+679.332}EAAQPAMHEEHHHGK.K	NA	S{+679}	669.311	4	2674.22	2674.22	0	0	50	NRagged	321.57	14.43	10.6	2.63	174	>WK07_RS21360 ref|WP_006413761.1|gi|493458518| hypothetical protein	4163	Nsco_NS_434_20203020_B_multivorans_HILIC3.12414.12414.4	controllerType=0 controllerNumber=1 scan=12414	38.1891	Trypsin	B3	QASEAAQPAMHEEHHHGK	S{+679}	679	679.332	679.33	679.332
53353:4	1	K.LSKPAATTSATTSTTTS{+568.214}AGTASTSTTATAGTTAAPAPAPAASTPAAATKPAK.S	NA	S{+568}	1304.4	4	5214.58	5214.58	0	0	98	Specific	321.59	9.48	0	6.43	1138	>WK07_RS26025 ref|WP_059843946.1|gi|981645301| competence protein ComE	5072	Nsco_NS_434_20203020_B_multivorans_HILIC3.47050.47050.4	controllerType=0 controllerNumber=1 scan=47050	120.296	Trypsin	B3	LSKPAATTSATTSTTTSAGTASTSTTATAGTTAAPAPAPAASTPAAATKPAK	S{+568}	568	568.214	568.21	568.214
53051:4	47	A.LTGANNDSS{+200.055}KWEPKPNDPGLETEYLK.R	NA	S{+200}	777.121	4	3105.46	3103.46	2	-2.2	199	NRagged	321.62	8.07	1.2	4.81	111	>WK07_RS21375 ref|WP_006413762.1|gi|493458519| hypothetical protein	4166	Nsco_NS_434_20203020_B_multivorans_HILIC1.47243.47243.2	controllerType=0 controllerNumber=1 scan=47243	122.95	Trypsin	B1	LTGANNDSSKWEPKPNDPGLETEYLK	S{+200}	200	200.055	200.06	200.055
05981:3	589	L.TDS{+605.242}IEHKLDR.G	NA	S{+605}	607.291	3	1819.86	1818.86	1	-1.8	4	NRagged	321.64	154.63	4.47	6.27	9	>WK07_RS23345 ref|WP_006398038.1|gi|493442619| membrane protein	4548	Nsco_NS_434_20203020_B_multivorans_HILIC3.7400.7400.3	controllerType=0 controllerNumber=1 scan=7400	26.8645	Trypsin	B3	TDSIEHKLDR	S{+605}	605	605.242	605.24	605.242
77481:6	81	Q.GLNALIQKPS{+1301.582}TDPIPNNWKDGGYLERLPNDPWGNPYK.Y	NA	S{+1302}	914.121	6	5479.69	5479.69	0	0	80	NRagged	321.7	43.81	0	7.22	53	>WK07_RS06935 ref|WP_012212454.1|gi|501168455| type II secretion system protein GspG	1350	Nsco_NS_434_20203020_B_multivorans_HILIC1.67051.67051.6	controllerType=0 controllerNumber=1 scan=67051	166.384	Trypsin	B1	GLNALIQKPSTDPIPNNWKDGGYLERLPNDPWGNPYK	S{+1302}	1302	1301.58	1301.58	1301.58
37906:4	51	T.WS{+245.078}AQEEEAFKQPIRDQYER.Q	NA	S{+245}	664.811	4	2656.22	2655.22	1	-1.3	469	NRagged	321.71	321.71	321.71	5.96	87	>WK07_RS17985 ref|WP_012216414.1|gi|501172626| methylcrotonoyl-CoA carboxylase	3503	Nsco_NS_434_20203020_B_multivorans_HILIC3.34163.34163.4	controllerType=0 controllerNumber=1 scan=34163	90.1349	Trypsin	B3	WSAQEEEAFKQPIRDQYER	S{+245}	245	245.078	245.08	245.078
24311:3	140	Y.HLHHILVDS{+324.105}EQQAK.E	NA	S{+324}	660.662	3	1979.97	1978.97	1	-1.7	134	NRagged	321.74	54.61	31.22	5.84	35	>WK07_RS23205 ref|WP_006415092.1|gi|493459855| peptidyl-prolyl cis-trans isomerase	4520	Nsco_NS_434_20203020_B_multivorans_HILIC1.23537.23537.3	controllerType=0 controllerNumber=1 scan=23537	67.3882	Trypsin	B1	HLHHILVDSEQQAK	S{+324}	324	324.105	324.11	324.105
72358:4	4	L.GGGLWGTASTVENGTNVDSKGNAIGVQPGVSAINNGYAGAQS{+612.294}QQR.V	NA	S{+612}	1251.36	4	5002.42	5000.42	2	-1.3	224	NRagged	321.74	25.17	3.99	4.76	501	>WK07_RS09835 ref|WP_059841917.1|gi|981642976| porin	1920	Nsco_NS_434_20203020_B_multivorans_HILIC3.62433.62433.4	controllerType=0 controllerNumber=1 scan=62433	153.658	Trypsin	B3	GGGLWGTASTVENGTNVDSKGNAIGVQPGVSAINNGYAGAQSQQR	S{+612}	612	612.294	612.29	612.294
06398:10	11	K.IAEIEQRAQALQQQQAS{+1954.873}EAAQPAMHEEHHHGKK.A	NA	S{+1955}	569.577	10	5686.7	5684.7	2	-1.2	36	Specific	321.74	321.74	0	8.9	174	>WK07_RS21360 ref|WP_006413761.1|gi|493458518| hypothetical protein	4163	Nsco_NS_434_20203020_B_multivorans_HILIC3.7784.7784.3	controllerType=0 controllerNumber=1 scan=7784	27.648	Trypsin	B3	IAEIEQRAQALQQQQASEAAQPAMHEEHHHGKK	S{+1955}	1955	1954.87	1954.87	1954.87
58283:5	68	A.FQVDAVAGEGEDS{+696.276}GAFDDDAEHADDAQRGESSAGLTPVGDAGANEEPSEGADEPPKSDGDGSK.G	NA	S{+696}	1387.79	5	6934.9	6928.9	6	-2.9	100	NRagged	321.77	5.42	4.8	6.6	44	>WK07_RS02210 ref|WP_006406974.1|gi|493451697| stringent starvation protein B	425	Nsco_NS_434_20203020_B_multivorans_HILIC3.51093.51093.5	controllerType=0 controllerNumber=1 scan=51093	128.905	Trypsin	B3	FQVDAVAGEGEDSGAFDDDAEHADDAQRGESSAGLTPVGDAGANEEPSEGADEPPKSDGDGSK	S{+696}	696	696.276	696.28	696.276
77612:4	45	G.AIC[+57.021]NNGIGAPSGYNC[+57.021]TS{+1637.764}LWSPNPADPWAGSISR.N	NA	C[+57]*2, S{+1638}	1283.09	4	5129.35	5128.35	1	-0.7	409	NRagged	321.78	7.88	0	6.46	101	>WK07_RS19145 ref|WP_059843265.1|gi|981644504| TonB-dependent receptor	3733	Nsco_NS_434_20203020_B_multivorans_HILIC2.67644.67644.4	controllerType=0 controllerNumber=1 scan=67644	163.882	Trypsin	B2	AICNNGIGAPSGYNCTSLWSPNPADPWAGSISR	*2,S{+1638}	*2,+1638	1637.76	1637.76	1637.76
73531:3	3	V.GDKLEAFTVVAAKPGFNNHEENGQS{+297.084}AFETVTEASFPGK.W	NA	S{+297}	1441.01	3	4321.02	4321.02	0	0	5	NRagged	321.79	127.18	1.12	7.04	537	>WK07_RS23045 ref|WP_004192241.1|gi|490296783| alkyl hydroperoxide reductase	4491	Nsco_NS_434_20203020_B_multivorans_HILIC3.63406.63406.3	controllerType=0 controllerNumber=1 scan=63406	155.807	Trypsin	B3	GDKLEAFTVVAAKPGFNNHEENGQSAFETVTEASFPGK	S{+297}	297	297.084	297.08	297.084
84982:2	108	A.APAAAAPQAS{+664.697}APAPAPAAAAPAAAPAPAPAPAK.A	NA	S{+665}	1709.59	2	3418.17	3418.17	0	0	202	NRagged	321.82	10.1	0	6.48	48	>WK07_RS22045 ref|WP_059843553.1|gi|981644879| dihydrolipoamide acetyltransferase	4295	Nsco_NS_434_20203020_B_multivorans_HILIC2.73430.73430.2	controllerType=0 controllerNumber=1 scan=73430	175.29	Trypsin	B2	APAAAAPQASAPAPAPAAAAPAAAPAPAPAPAK	S{+665}	665	664.697	664.7	664.697
41972:3	320	A.PPAAIPAAVGS{+801.297}GAQAAAAPANGKPANVTR.D	NA	S{+801}	1133.9	3	3399.69	3397.69	2	-2	151	NRagged	321.84	86.77	0	7.32	24	>WK07_RS00485 ref|WP_059840148.1|gi|981641207| hypothetical protein	95	Nsco_NS_434_20203020_B_multivorans_HILIC1.37750.37750.3	controllerType=0 controllerNumber=1 scan=37750	101.259	Trypsin	B1	PPAAIPAAVGSGAQAAAAPANGKPANVTR	S{+801}	801	801.297	801.3	801.297
09477:3	820	W.DESSERQQS{+348.110}DAVGQR.L	NA	S{+348}	680.628	3	2039.87	2039.87	0	0	226	NRagged	321.91	81.51	0	4.72	8	>WK07_RS03990 ref|WP_012216916.1|gi|501173157| NADP-dependent aryl-alcohol dehydrogenase	771	Nsco_NS_434_20203020_B_multivorans_HILIC2.11210.11210.3	controllerType=0 controllerNumber=1 scan=11210	36.2078	Trypsin	B2	DESSERQQSDAVGQR	S{+348}	348	348.11	348.11	348.11
76719:6	227	V.PVAEGGWLPHAPS{+1351.695}AVPHKDGETPPLALDAAGLNR.V	NA	S{+1352}	800.084	6	4795.47	4792.47	3	-2.1	121	NRagged	321.95	143.26	3.72	6.08	20	>WK07_RS07000 ref|WP_006415279.1|gi|493460042| oxidoreductase	1363	Nsco_NS_434_20203020_B_multivorans_HILIC2.66942.66942.6	controllerType=0 controllerNumber=1 scan=66942	162.459	Trypsin	B2	PVAEGGWLPHAPSAVPHKDGETPPLALDAAGLNR	S{+1352}	1352	1351.69	1351.69	1351.69
40317:5	382	K.YHFNVTGGS{+601.290}GSAERVDMLDSER.S	NA	S{+601}	606.484	5	3028.39	3028.39	0	0	156	Specific	322.03	76.74	0	4.7	13	>WK07_RS26565 ref|WP_059843984.1|gi|981645339| LPS biosynthesis protein	5178	Nsco_NS_434_20203020_B_multivorans_HILIC1.36357.36357.4	controllerType=0 controllerNumber=1 scan=36357	98.0601	Trypsin	B1	YHFNVTGGSGSAERVDMLDSER	S{+601}	601	601.29	601.29	601.29
55045:3	16	I.PVTSQNRIPLVQNGTVDIEC[+57.021]GS{+377.123}TTNNAER.Q	NA	C[+57], S{+377}	1183.9	3	3549.67	3547.67	2	-1.9	87	NRagged	322.05	182.53	1.2	8.53	139	>WK07_RS12200 ref|WP_006408338.1|gi|493453061| ABC transporter	2381	Nsco_NS_434_20203020_B_multivorans_HILIC1.48901.48901.3	controllerType=0 controllerNumber=1 scan=48901	126.504	Trypsin	B1	PVTSQNRIPLVQNGTVDIECGSTTNNAER	,S{+377}	,+377	377.123	377.12	377.123
[truncated: 20,015 more rows]
