# Supplementary material for: Open Database Searching Enables the Identification and Comparison of Bacterial Glycoproteomes without Defining Glycan Compositions Prior to Searching
Source: Mol Cell Proteomics. 2020 Nov 25;19(9):1561–74. doi: 10.1074/mcp.TIR120.002100 (PMC8143609; doi:10.1074/mcp.TIR120.002100)
Supplement: Supplementary file 1 [file mmc1.zip › mmc1/160233_1_supp_538041_qb0k4h.xlsx]

## Sheet: Combined_Tryptic_modified_pepti
Query #:z	Protein Rank	Peptide < ProteinMetrics Confidential >	Glycans NHFAGNa	Modification Type(s)	Observed m/z	z	Observed (M+H)	Calc. mass (M+H)	Off-by-x error	Mass error (ppm)	Starting position	Cleavage	Score	Delta	Delta Mod	|Log Prob|	# of unique peptides	Protein Name	Protein DB number	Comment	Scan #	Scan Time	Enzyme	replicate	cleaned_peptides	cleaned_modifications	Site_modification	Exact_masses	Exact_masses_rounded2	Exact_masses_rounded3
86426:3	158	M.SSS{+1051.875}GYIAIALQADDGLYLSR.I	NA	S{+1052}	1051.32	3	3151.94	3151.94	0	0	2	NRagged	300.01	123.3	0	6.12	53	>BW23_RS00460 ref|WP_045563786.1|gi|780342039| hypothetical protein	3249	Nsco_NS_434_20203020_B_ubonensis_HILIC2.72563.72563.3	controllerType=0 controllerNumber=1 scan=72563	178.356	Trypsin	B2	SSSGYIAIALQADDGLYLSR	S{+1052}	1052	1051.88	1051.88	1051.88
36203:2	5	Y.HQVSLGADYSLS{+853.308}K.R	NA	S{+853}	1129.51	2	2258.02	2258.02	0	0	325	NRagged	300.02	22.18	2.57	2.52	302	>BW23_RS07145 ref|WP_045564658.1|gi|780344014| porin	4540	Nsco_NS_434_20203020_B_ubonensis_HILIC3.31879.31879.2	controllerType=0 controllerNumber=1 scan=31879	87.3063	Trypsin	B3	HQVSLGADYSLSK	S{+853}	853	853.308	853.31	853.308
10266:2	90	K.HATQAIDQVTS{+203.080}AAK.A	NA	S{+203}	822.416	2	1643.82	1643.82	0	0	51	Specific	300.03	300.03	36.58	3.87	78	>BW23_RS17610 ref|WP_045567821.1|gi|780351035| hypothetical protein	505	Nsco_NS_434_20203020_B_ubonensis_HILIC1.11557.11557.2	controllerType=0 controllerNumber=1 scan=11557	37.0496	Trypsin	B1	HATQAIDQVTSAAK	S{+203}	203	203.08	203.08	203.08
26707:4	1741	C.IS{+272.071}NVRPEGLPYDAAAHK.L	NA	S{+272}	528.512	4	2111.03	2110.03	1	-1.6	210	NRagged	300.04	300.04	0	6.87	3	>BW23_RS22845 ref|WP_042586724.1|gi|755825211| ethanolamine ammonia-lyase	1502	Nsco_NS_434_20203020_B_ubonensis_HILIC1.25575.25575.4	controllerType=0 controllerNumber=1 scan=25575	71.7393	Trypsin	B1	ISNVRPEGLPYDAAAHK	S{+272}	272	272.071	272.07	272.071
60185:5	16	L.GEDGEFVPC[+57.021]VHS{+1753.208}VGHPLEAGQK.D	NA	C[+57], S{+1753}	821.266	5	4102.3	4102.3	0	0	178	NRagged	300.05	27.35	0	3.98	105	>BW23_RS09340 ref|WP_045564940.1|gi|780344658| phosphoenolpyruvate carboxykinase	4966	Nsco_NS_434_20203020_B_ubonensis_HILIC1.52644.52644.3	controllerType=0 controllerNumber=1 scan=52644	134.897	Trypsin	B1	GEDGEFVPCVHSVGHPLEAGQK	,S{+1753}	,+1753	1753.21	1753.21	1753.21
17189:3	55	R.KLQQWS{+1334.458}QQGASATKPASGQ.-	NA	S{+1334}	1113.16	3	3337.47	3335.47	2	-2	115	CRagged	300.08	300.08	0	7.92	126	>BW23_RS17610 ref|WP_045567821.1|gi|780351035| hypothetical protein	505	Nsco_NS_434_20203020_B_ubonensis_HILIC2.16979.16979.3	controllerType=0 controllerNumber=1 scan=16979	49.7938	Trypsin	B2	KLQQWSQQGASATKPASGQ	S{+1334}	1334	1334.46	1334.46	1334.46
63708:6	44	K.PQDAQALQAAAPASGAS{+1953.819}AAAADGATVGAVPDASVQATPLQSPAPISNSTNVHPGNPK.A	NA	S{+1954}	1212.75	6	7271.46	7267.46	4	-1.8	201	Specific	300.09	300.09	0	4.7	85	>BW23_RS22260 ref|WP_042586941.1|gi|755825634| BON domain protein	1389	Nsco_NS_434_20203020_B_ubonensis_HILIC1.55390.55390.6	controllerType=0 controllerNumber=1 scan=55390	141.013	Trypsin	B1	PQDAQALQAAAPASGASAAAADGATVGAVPDASVQATPLQSPAPISNSTNVHPGNPK	S{+1954}	1954	1953.82	1953.82	1953.82
55271:4	808	R.VC[+57.021]S{+833.438}DAIQIHGGYGYLADYEVER.H	NA	C[+57], S{+833}	838.154	4	3349.59	3348.59	1	-1	330	Specific	300.09	66.6	0	4.82	6	>BW23_RS00530 ref|WP_042588411.1|gi|755828465| acyl-CoA dehydrogenase	3262	Nsco_NS_434_20203020_B_ubonensis_HILIC2.48174.48174.4	controllerType=0 controllerNumber=1 scan=48174	124.644	Trypsin	B2	VCSDAIQIHGGYGYLADYEVER	,S{+833}	,+833	833.438	833.44	833.438
31266:3	5	D.TGATYHQVSLGADYS{+374.110}LSKR.T	NA	S{+374}	810.052	3	2428.14	2428.14	0	0	320	NRagged	300.1	10.3	2.4	3.98	302	>BW23_RS07145 ref|WP_045564658.1|gi|780344014| porin	4540	Nsco_NS_434_20203020_B_ubonensis_HILIC3.27918.27918.3	controllerType=0 controllerNumber=1 scan=27918	77.2284	Trypsin	B3	TGATYHQVSLGADYSLSKR	S{+374}	374	374.11	374.11	374.11
57211:3	5	I.GTDS{+1434.584}NPILGAYATAK.A	NA	S{+1435}	972.116	3	2914.33	2913.33	1	-1.2	235	NRagged	300.11	56.69	0	5.17	244	>BW23_RS07145 ref|WP_045564658.1|gi|780344014| porin	4540	Nsco_NS_434_20203020_B_ubonensis_HILIC1.50345.50345.3	controllerType=0 controllerNumber=1 scan=50345	129.671	Trypsin	B1	GTDSNPILGAYATAK	S{+1435}	1435	1434.58	1434.58	1434.58
61823:5	281	R.AATGQVIEAAQS{+1427.729}GLDAVGASAR.N	NA	S{+1428}	695.361	5	3472.78	3470.78	2	-1.9	151	Specific	300.11	77.62	0	4.02	22	>BW23_RS25540 ref|WP_042586320.1|gi|755824426| phasin	2032	Nsco_NS_434_20203020_B_ubonensis_HILIC3.52592.52592.3	controllerType=0 controllerNumber=1 scan=52592	136.809	Trypsin	B3	AATGQVIEAAQSGLDAVGASAR	S{+1428}	1428	1427.73	1427.73	1427.73
20461:4	75	T.ITS{+230.096}HGGQIHRVEDWGR.R	NA	S{+230}	520.261	4	2078.02	2078.02	0	0	29	NRagged	300.12	158.26	11.33	4.54	53	>BW23_RS30505 ref|WP_006402295.1|gi|493446950| 30S ribosomal protein S6	2989	Nsco_NS_434_20203020_B_ubonensis_HILIC1.20331.20331.4	controllerType=0 controllerNumber=1 scan=20331	58.5711	Trypsin	B1	ITSHGGQIHRVEDWGR	S{+230}	230	230.096	230.1	230.096
21221:3	440	A.PS{+830.302}ADAQQLPR.S	NA	S{+830}	638.625	3	1913.86	1912.86	1	-1.8	49	NRagged	300.12	38.03	0	2.95	16	>BW23_RS21515 ref|WP_045567873.1|gi|780351155| preprotein translocase subunit SecA	1250	Nsco_NS_434_20203020_B_ubonensis_HILIC1.21029.21029.3	controllerType=0 controllerNumber=1 scan=21029	60.4403	Trypsin	B1	PSADAQQLPR	S{+830}	830	830.302	830.3	830.302
38769:5	87	A.VQLIGFGS{+756.419}FGSGKR.A	NA	S{+756}	442.649	5	2209.21	2209.21	0	0	42	NRagged	300.13	4.99	2	4.96	47	>BW23_RS23150 ref|WP_006401505.1|gi|493446149| DNA-binding protein HU-alpha	1563	Nsco_NS_434_20203020_B_ubonensis_HILIC1.35490.35490.5	controllerType=0 controllerNumber=1 scan=35490	96.0304	Trypsin	B1	VQLIGFGSFGSGKR	S{+756}	756	756.419	756.42	756.419
53105:10	624	G.LAYHNLDRMAAAELS{+1639.441}HRHAIDLNPDDADAHHNLAAALFR.L	NA	S{+1639}	599.664	10	5987.58	5985.58	2	-1.1	315	NRagged	300.14	8.47	0	6.54	8	>BW23_RS22525 ref|WP_045566858.1|gi|780348838| hypothetical protein	1442	Nsco_NS_434_20203020_B_ubonensis_HILIC3.45796.45796.4	controllerType=0 controllerNumber=1 scan=45796	121.007	Trypsin	B3	LAYHNLDRMAAAELSHRHAIDLNPDDADAHHNLAAALFR	S{+1639}	1639	1639.44	1639.44	1639.44
20154:4	83	R.YRNIGIS{+506.205}AHIDAGK.T	NA	S{+506}	506.009	4	2021.01	2021.01	0	0	10	Specific	300.15	183.39	0	5.15	45	>BW23_RS21955 ref|WP_042582907.1|gi|755807471| elongation factor G	1338	Nsco_NS_434_20203020_B_ubonensis_HILIC1.20060.20060.3	controllerType=0 controllerNumber=1 scan=20060	58.005	Trypsin	B1	YRNIGISAHIDAGK	S{+506}	506	506.205	506.2	506.205
57495:3	813	R.VGGSTIGYYNTSSLS{+1218.440}VGLQAGAQSK.A	NA	S{+1218}	1221.89	3	3663.67	3663.67	0	0	95	Specific	300.15	59.17	0	5.15	11	>BW23_RS06250 ref|WP_045564550.1|gi|780343774| lipoprotein	4365	Nsco_NS_434_20203020_B_ubonensis_HILIC2.49857.49857.3	controllerType=0 controllerNumber=1 scan=49857	128.458	Trypsin	B2	VGGSTIGYYNTSSLSVGLQAGAQSK	S{+1218}	1218	1218.44	1218.44	1218.44
66791:2	180	E.PGSSGSPIYS{+983.443}PEKR.V	NA	S{+983}	1223.59	2	2446.18	2445.18	1	-1.4	191	NRagged	300.16	19.91	0	3.87	147	>sp|LYSC_LYSEN|(Common contaminant protein)	6101	Nsco_NS_434_20203020_B_ubonensis_HILIC1.57800.57800.2	controllerType=0 controllerNumber=1 scan=57800	146.856	Trypsin	B1	PGSSGSPIYSPEKR	S{+983}	983	983.443	983.44	983.443
30184:3	12	P.GLAEKWDVS{+699.341}PDGK.A	NA	S{+699}	701.019	3	2101.04	2101.04	0	0	84	NRagged	300.17	45.37	18.46	4.15	106	>BW23_RS24130 ref|WP_042586529.1|gi|755824830| peptide ABC transporter substrate-binding protein	1754	Nsco_NS_434_20203020_B_ubonensis_HILIC2.27539.27539.3	controllerType=0 controllerNumber=1 scan=27539	76.1847	Trypsin	B2	GLAEKWDVSPDGK	S{+699}	699	699.341	699.34	699.341
45022:4	151	R.EFESRDADADGGDDEREGS{+1704.678}AEASPELDDFR.A	NA	S{+1705}	1248.76	4	4992.03	4992.03	0	0	43	Specific	300.18	33.38	0	7.3	46	>BW23_RS30740 ref|WP_042584159.1|gi|755811835| RNA polymerase sigma factor RpoS	3036	Nsco_NS_434_20203020_B_ubonensis_HILIC2.39872.39872.2	controllerType=0 controllerNumber=1 scan=39872	106.365	Trypsin	B2	EFESRDADADGGDDEREGSAEASPELDDFR	S{+1705}	1705	1704.68	1704.68	1704.68
77888:3	82	S.PPFAETYSEFSFS{+393.162}PYRPDTGGETAADDEQDGDNASGSASNDPDATK.L	NA	S{+393}	1737.06	3	5209.17	5207.17	2	-1.3	828	NRagged	300.2	300.2	0	7.73	58	>BW23_RS10275 ref|WP_045565072.1|gi|780344956| alpha-2-macroglobulin	5150	Nsco_NS_434_20203020_B_ubonensis_HILIC3.65103.65103.3	controllerType=0 controllerNumber=1 scan=65103	167.357	Trypsin	B3	PPFAETYSEFSFSPYRPDTGGETAADDEQDGDNASGSASNDPDATK	S{+393}	393	393.162	393.16	393.162
58363:2	308	S.SLS{+1213.535}VGLQAGAQSK.A	NA	S{+1214}	1230.61	2	2460.21	2459.21	1	-1.4	108	NRagged	300.21	31.68	0	3.43	34	>BW23_RS30450 ref|WP_042584198.1|gi|755812018| lipoprotein	2978	Nsco_NS_434_20203020_B_ubonensis_HILIC3.49893.49893.2	controllerType=0 controllerNumber=1 scan=49893	130.548	Trypsin	B3	SLSVGLQAGAQSK	S{+1214}	1214	1213.54	1213.54	1213.54
20264:3	255	A.PAAEAPAAAS{+1503.558}APMKK.D	NA	S{+1504}	972.438	3	2915.3	2914.3	1	-1.2	27	NRagged	300.22	67.06	19.58	6.12	104	>BW23_RS22210 ref|WP_010097315.1|gi|497783131| hypothetical protein	1380	Nsco_NS_434_20203020_B_ubonensis_HILIC1.20145.20145.3	controllerType=0 controllerNumber=1 scan=20145	58.2044	Trypsin	B1	PAAEAPAAASAPMKK	S{+1504}	1504	1503.56	1503.56	1503.56
29692:4	5	D.TGATYHQVSLGADYS{+440.089}LSKR.T	NA	S{+440}	624.285	4	2494.12	2494.12	0	0	320	NRagged	300.22	3.01	2.4	4.47	302	>BW23_RS07145 ref|WP_045564658.1|gi|780344014| porin	4540	Nsco_NS_434_20203020_B_ubonensis_HILIC3.26682.26682.4	controllerType=0 controllerNumber=1 scan=26682	74.0331	Trypsin	B3	TGATYHQVSLGADYSLSKR	S{+440}	440	440.089	440.09	440.089
05698:4	296	K.SKS{+551.195}PALQDC[+57.021]PQRR.G	NA	C[+57], S{+551}	524.499	4	2094.98	2093.98	1	-1.6	19	Specific	300.27	109.72	8.48	3.98	17	>BW23_RS21965 ref|WP_006400662.1|gi|493445292| 30S ribosomal protein S12	1340	Nsco_NS_434_20203020_B_ubonensis_HILIC3.6740.6740.3	controllerType=0 controllerNumber=1 scan=6740	26.0278	Trypsin	B3	SKSPALQDCPQRR	,S{+551}	,+551	551.195	551.2	551.195
57157:12	512	G.DLC[+57.021]DARLAWLAAQLDAARDRPVIVALHHPPFAS{+1640.967}GIGHMDALR.L	NA	C[+57], S{+1641}	522.37	12	6257.35	6257.35	0	0	128	NRagged	300.28	26.35	0	5.66	8	>BW23_RS17470 ref|WP_045566372.1|gi|780347681| metallophosphatase	477	Nsco_NS_434_20203020_B_ubonensis_HILIC1.50308.50308.5	controllerType=0 controllerNumber=1 scan=50308	129.593	Trypsin	B1	DLCDARLAWLAAQLDAARDRPVIVALHHPPFASGIGHMDALR	,S{+1641}	,+1641	1640.97	1640.97	1640.97
67136:3	68	R.DVDWS{+270.121}AIDEVIYGC[+57.021]ANQAGEDNRNVAR.M	NA	C[+57], S{+270}	1103.17	3	3307.49	3307.49	0	0	43	Specific	300.28	55.96	48.26	4.83	79	>BW23_RS20970 ref|WP_045566731.1|gi|780348528| beta-ketoadipyl CoA thiolase	1146	Nsco_NS_434_20203020_B_ubonensis_HILIC2.57432.57432.3	controllerType=0 controllerNumber=1 scan=57432	145.383	Trypsin	B2	DVDWSAIDEVIYGCANQAGEDNRNVAR	,S{+270}	,+270	270.121	270.12	270.121
35476:4	421	A.PHVPGDAGEQAGWHNAQLDFS{+255.139}K.S	NA	S{+255}	655.316	4	2618.24	2616.24	2	-2.6	30	NRagged	300.29	28.78	28.78	4.65	14	>BW23_RS26460 ref|WP_042586175.1|gi|755824152| tryptophan 2,3-dioxygenase	2213	Nsco_NS_434_20203020_B_ubonensis_HILIC2.31815.31815.5	controllerType=0 controllerNumber=1 scan=31815	86.8148	Trypsin	B2	PHVPGDAGEQAGWHNAQLDFSK	S{+255}	255	255.139	255.14	255.139
36762:3	878	V.GTDGPSSS{+1521.710}SNQFAVR.A	NA	S{+1522}	1011.14	3	3031.4	3031.4	0	0	366	NRagged	300.35	34.21	0	4.89	20	>BW23_RS10480 ref|WP_045565104.1|gi|780345031| membrane protein	5191	Nsco_NS_434_20203020_B_ubonensis_HILIC1.33863.33863.3	controllerType=0 controllerNumber=1 scan=33863	92.1653	Trypsin	B1	GTDGPSSSSNQFAVR	S{+1522}	1522	1521.71	1521.71	1521.71
38161:4	2591	V.YVTLEPC[+57.021]S{+1065.520}HFGR.T	NA	C[+57], S{+1066}	633.558	4	2531.21	2531.21	0	0	75	NRagged	300.36	6.41	1.69	0.71	1	>BW23_RS18870 ref|WP_045566512.1|gi|780348020| diaminohydroxyphosphoribosylaminopyrimidine deaminase	742	Nsco_NS_434_20203020_B_ubonensis_HILIC3.33466.33466.4	controllerType=0 controllerNumber=1 scan=33466	91.2496	Trypsin	B3	YVTLEPCSHFGR	,S{+1066}	,+1066	1065.52	1065.52	1065.52
62945:3	12	K.ESSDRERFDQIAAEEAFDFGTPS{+224.036}TPAAEEPQQHPAA.E	NA	S{+224}	1386.27	3	4156.8	4155.8	1	-0.8	1379	CRagged	300.38	300.38	0	7.69	128	>BW23_RS21975 ref|WP_042582905.1|gi|755807464| DNA-directed RNA polymerase subunit beta'	1342	Nsco_NS_434_20203020_B_ubonensis_HILIC1.54784.54784.3	controllerType=0 controllerNumber=1 scan=54784	139.597	Trypsin	B1	ESSDRERFDQIAAEEAFDFGTPSTPAAEEPQQHPAA	S{+224}	224	224.036	224.04	224.036
66753:4	44	K.VFQYIKPQDAQALQAAAPASGAS{+592.216}AAAADGATVGAVPDASVQATPLQSPAPISNSTNVHPGNPK.A	NA	S{+592}	1672.58	4	6687.29	6684.29	3	-1.5	195	Specific	300.39	300.39	2.09	7.57	85	>BW23_RS22260 ref|WP_042586941.1|gi|755825634| BON domain protein	1389	Nsco_NS_434_20203020_B_ubonensis_HILIC1.57772.57772.4	controllerType=0 controllerNumber=1 scan=57772	146.782	Trypsin	B1	VFQYIKPQDAQALQAAAPASGASAAAADGATVGAVPDASVQATPLQSPAPISNSTNVHPGNPK	S{+592}	592	592.216	592.22	592.216
40336:3	23	K.AAPASAVAPQVAHAAS{+1190.414}APQPATIVNDDAASR.T	NA	S{+1190}	1373.3	3	4117.9	4115.9	2	-1.6	99	Specific	300.42	129.91	0	7.35	212	>BW23_RS21205 ref|WP_045566753.1|gi|780348584| Tail fiber protein	1192	Nsco_NS_434_20203020_B_ubonensis_HILIC2.35763.35763.3	controllerType=0 controllerNumber=1 scan=35763	96.419	Trypsin	B2	AAPASAVAPQVAHAASAPQPATIVNDDAASR	S{+1190}	1190	1190.41	1190.41	1190.41
11727:2	1	K.AAAAAGASAPAADASAPADASS{+914.294}AK.A	NA	S{+914}	1443.62	2	2886.24	2885.24	1	-1.2	159	Specific	300.45	29.19	2	6.35	590	>BW23_RS30650 ref|WP_045567700.1|gi|780350752| competence protein ComE	3018	Nsco_NS_434_20203020_B_ubonensis_HILIC3.12051.12051.4	controllerType=0 controllerNumber=1 scan=12051	37.3496	Trypsin	B3	AAAAAGASAPAADASAPADASSAK	S{+914}	914	914.294	914.29	914.294
22312:3	1	K.AAAAAGASAPAADAS{+1364.462}APADASSAK.A	NA	S{+1364}	1112.81	3	3336.4	3335.4	1	-1	159	Specific	300.46	87.96	0	6.37	645	>BW23_RS30650 ref|WP_045567700.1|gi|780350752| competence protein ComE	3018	Nsco_NS_434_20203020_B_ubonensis_HILIC2.21054.21054.3	controllerType=0 controllerNumber=1 scan=21054	59.8833	Trypsin	B2	AAAAAGASAPAADASAPADASSAK	S{+1364}	1364	1364.46	1364.46	1364.46
38915:3	505	A.AHHIHPFS{+369.191}DMGALNR.A	NA	S{+369}	691.343	3	2072.01	2072.01	0	0	29	NRagged	300.46	11.63	11.63	2.6	16	>BW23_RS28635 ref|WP_045567475.1|gi|780350273| aminotransferase	2635	Nsco_NS_434_20203020_B_ubonensis_HILIC3.34063.34063.3	controllerType=0 controllerNumber=1 scan=34063	92.7404	Trypsin	B3	AHHIHPFSDMGALNR	S{+369}	369	369.191	369.19	369.191
41197:6	893	V.VELS{+1819.888}GLC[+57.021]GHC[+57.021]K.T	NA	C[+57]*2, S{+1820}	514.252	6	3080.48	3079.48	1	-1.1	140	NRagged	300.48	16.57	7.16	1.4	10	>BW23_RS26410 ref|WP_042586188.1|gi|755824180| Fur family transcriptional regulator	2203	Nsco_NS_434_20203020_B_ubonensis_HILIC3.35854.35854.6	controllerType=0 controllerNumber=1 scan=35854	97.1507	Trypsin	B3	VELSGLCGHCK	*2,S{+1820}	*2,+1820	1819.89	1819.89	1819.89
40002:4	5	K.SSGDTGATYHQVS{+810.374}LGADYSLSK.R	NA	S{+810}	764.359	4	3054.41	3054.41	0	0	316	Specific	300.5	163.74	0	4.95	322	>BW23_RS07145 ref|WP_045564658.1|gi|780344014| porin	4540	Nsco_NS_434_20203020_B_ubonensis_HILIC2.35504.35504.3	controllerType=0 controllerNumber=1 scan=35504	95.8083	Trypsin	B2	SSGDTGATYHQVSLGADYSLSK	S{+810}	810	810.374	810.37	810.374
28669:3	383	A.SQPAAASAAQSSPPYVS{+257.859}PEPPARR.G	NA	S{+258}	894.028	3	2680.07	2680.07	0	0	300	NRagged	300.54	66.61	0	6.32	11	>BW23_RS27245 ref|WP_045567346.1|gi|780349961| uroporphyrinogen III methyltransferase	2368	Nsco_NS_434_20203020_B_ubonensis_HILIC1.27233.27233.3	controllerType=0 controllerNumber=1 scan=27233	75.9669	Trypsin	B1	SQPAAASAAQSSPPYVSPEPPARR	S{+258}	258	257.859	257.86	257.859
64033:2	14	L.PYITADAS{+721.340}GPK.H	NA	S{+721}	920.958	2	1840.91	1840.91	0	0	285	NRagged	300.54	46.97	20.79	2.41	100	>BW23_RS19890 ref|WP_045566631.1|gi|780348296| molecular chaperone DnaK	940	Nsco_NS_434_20203020_B_ubonensis_HILIC3.54284.54284.3	controllerType=0 controllerNumber=1 scan=54284	140.685	Trypsin	B3	PYITADASGPK	S{+721}	721	721.34	721.34	721.34
70485:4	1236	V.SNDYAS{+929.512}LDALPAGAVVGTSSLRR.E	NA	S{+930}	813.181	4	3249.7	3249.7	0	0	118	NRagged	300.58	28.51	28.51	5.32	4	>BW23_RS27240 ref|WP_042586060.1|gi|755823778| porphobilinogen deaminase	2367	Nsco_NS_434_20203020_B_ubonensis_HILIC3.59344.59344.4	controllerType=0 controllerNumber=1 scan=59344	153.334	Trypsin	B3	SNDYASLDALPAGAVVGTSSLRR	S{+930}	930	929.512	929.51	929.512
57983:6	150	D.GQFDRITS{+1032.489}VGMFEHVGRK.N	NA	S{+1032}	516.928	6	3096.53	3096.53	0	0	233	NRagged	300.63	24.08	3.26	5.96	35	>BW23_RS26505 ref|WP_045567274.1|gi|780349789| cyclopropane-fatty-acyl-phospholipid synthase	2222	Nsco_NS_434_20203020_B_ubonensis_HILIC2.50238.50238.6	controllerType=0 controllerNumber=1 scan=50238	129.321	Trypsin	B2	GQFDRITSVGMFEHVGRK	S{+1032}	1032	1032.49	1032.49	1032.49
52220:2	223	V.PQQQMQQQPLTAPS{+497.265}APSGASQ.-	NA	S{+497}	1339.16	2	2677.3	2677.3	0	0	762	Non	300.64	153.38	0	5.97	22	>BW23_RS23165 ref|WP_045566924.1|gi|780348991| type II secretion system protein GspD	1566	Nsco_NS_434_20203020_B_ubonensis_HILIC1.46399.46399.4	controllerType=0 controllerNumber=1 scan=46399	120.715	Trypsin	B1	PQQQMQQQPLTAPSAPSGASQ	S{+497}	497	497.265	497.26	497.265
49552:4	393	Q.TGTVIVSTTDAPFS{+199.826}MKNPEHVETANRIEIR.L	NA	S{+200}	879.133	4	3513.51	3513.51	0	0	194	NRagged	300.65	103.65	0	6.77	9	>BW23_RS29290 ref|WP_045567556.1|gi|780350440| LysR family transcriptional regulator	2762	Nsco_NS_434_20203020_B_ubonensis_HILIC1.44318.44318.4	controllerType=0 controllerNumber=1 scan=44318	116.163	Trypsin	B1	TGTVIVSTTDAPFSMKNPEHVETANRIEIR	S{+200}	200	199.826	199.83	199.826
81917:4	50	I.PGTEFENLS{+1515.761}LEEIVKK.S	NA	S{+1516}	838.187	4	3349.73	3348.73	1	-1	44	NRagged	300.72	69.22	0	4.69	71	>BW23_RS26650 ref|WP_010100165.1|gi|497785981| superoxide dismutase	2251	Nsco_NS_434_20203020_B_ubonensis_HILIC3.68237.68237.4	controllerType=0 controllerNumber=1 scan=68237	173.944	Trypsin	B3	PGTEFENLSLEEIVKK	S{+1516}	1516	1515.76	1515.76	1515.76
63718:2	9	L.STDS{+271.163}FISAASFQETTR.V	NA	S{+271}	1009.99	2	2018.98	2018.98	0	0	1321	NRagged	300.73	62.88	1.2	3.62	155	>BW23_RS21975 ref|WP_042582905.1|gi|755807464| DNA-directed RNA polymerase subunit beta'	1342	Nsco_NS_434_20203020_B_ubonensis_HILIC2.54751.54751.5	controllerType=0 controllerNumber=1 scan=54751	139.264	Trypsin	B2	STDSFISAASFQETTR	S{+271}	271	271.163	271.16	271.163
21207:3	49	F.HS{+452.171}LYDHGEDGER.Y	NA	S{+452}	622.928	3	1866.77	1866.77	0	0	363	NRagged	300.73	18.62	8.74	1.6	74	>BW23_RS05310 ref|WP_045564418.1|gi|780343478| type VI secretion protein	4183	Nsco_NS_434_20203020_B_ubonensis_HILIC2.20155.20155.3	controllerType=0 controllerNumber=1 scan=20155	57.6934	Trypsin	B2	HSLYDHGEDGER	S{+452}	452	452.171	452.17	452.171
25546:5	1	K.ASKPAAATGTTAPATKPAATPATTAPATTGAATTTAPAPAASAPEAAS{+1612.545}KPAK.T	NA	S{+1613}	1246.2	5	6226.95	6225.95	1	-0.5	98	Specific	300.74	16.14	16.14	4.9	590	>BW23_RS30650 ref|WP_045567700.1|gi|780350752| competence protein ComE	3018	Nsco_NS_434_20203020_B_ubonensis_HILIC3.23236.23236.5	controllerType=0 controllerNumber=1 scan=23236	65.2335	Trypsin	B3	ASKPAAATGTTAPATKPAATPATTAPATTGAATTTAPAPAASAPEAASKPAK	S{+1613}	1613	1612.55	1612.55	1612.55
20709:3	167	A.PAAEAPAAAS{+1503.555}APMKK.D	NA	S{+1504}	972.437	3	2915.3	2914.3	1	-1.2	27	NRagged	300.74	64.26	0	6.32	120	>BW23_RS22210 ref|WP_010097315.1|gi|497783131| hypothetical protein	1380	Nsco_NS_434_20203020_B_ubonensis_HILIC3.19281.19281.3	controllerType=0 controllerNumber=1 scan=19281	55.294	Trypsin	B3	PAAEAPAAASAPMKK	S{+1504}	1504	1503.56	1503.56	1503.56
29161:2	52	K.TVAAQLAQAQGAAPAS{+1163.430}AAAASSAH.-	NA	S{+1163}	1643.75	2	3286.5	3284.5	2	-2	373	CRagged	300.75	218.99	0	7.39	159	>BW23_RS26360 ref|WP_045567259.1|gi|780349753| hemolysin D	2193	Nsco_NS_434_20203020_B_ubonensis_HILIC1.27610.27610.2	controllerType=0 controllerNumber=1 scan=27610	76.8656	Trypsin	B1	TVAAQLAQAQGAAPASAAAASSAH	S{+1163}	1163	1163.43	1163.43	1163.43
75718:3	87	V.TS{+1970.880}QVQQQYANGTR.V	NA	S{+1971}	1151.2	3	3451.59	3451.59	0	0	20	NRagged	300.79	5.93	0	5.02	134	>BW23_RS29280 ref|WP_045567554.1|gi|780350435| hypothetical protein	2760	Nsco_NS_434_20203020_B_ubonensis_HILIC2.64218.64218.3	controllerType=0 controllerNumber=1 scan=64218	161.347	Trypsin	B2	TSQVQQQYANGTR	S{+1971}	1971	1970.88	1970.88	1970.88
46854:3	654	P.FKPPGS{+274.870}EPEKK.-	NA	S{+275}	506.851	3	1518.54	1518.54	0	0	177	NRagged	300.8	174.7	1.2	6.06	13	>BW23_RS30900 ref|WP_010092275.1|gi|497778091| polyhydroxyalkanoate synthesis repressor PhaR	3068	Nsco_NS_434_20203020_B_ubonensis_HILIC1.42207.42207.4	controllerType=0 controllerNumber=1 scan=42207	111.586	Trypsin	B1	FKPPGSEPEKK	S{+275}	275	274.87	274.87	274.87
56604:7	19	K.LNHYS{+996.543}FGDVKGELIDQLGVRDK.E	NA	S{+997}	501.126	7	3501.84	3499.84	2	-1.9	102	Specific	300.83	56.78	0	6.39	162	>BW23_RS30145 ref|WP_042584247.1|gi|755812171| alkyl hydroperoxide reductase	2920	Nsco_NS_434_20203020_B_ubonensis_HILIC1.49893.49893.7	controllerType=0 controllerNumber=1 scan=49893	128.61	Trypsin	B1	LNHYSFGDVKGELIDQLGVRDK	S{+997}	997	996.543	996.54	996.543
57907:2	10	L.TAAGDGNEPAQS{+769.322}AINNGYLTAQSQQR.L	NA	S{+769}	1717.29	2	3433.57	3431.57	2	-2	238	NRagged	300.87	0.8	0	7.26	405	>BW23_RS08755 ref|WP_045564868.1|gi|780344499| porin	4853	Nsco_NS_434_20203020_B_ubonensis_HILIC1.50860.50860.2	controllerType=0 controllerNumber=1 scan=50860	130.822	Trypsin	B1	TAAGDGNEPAQSAINNGYLTAQSQQR	S{+769}	769	769.322	769.32	769.322
37133:5	196	R.TADRES{+459.193}IKPFVLVEAR.R	NA	S{+459}	458.846	5	2290.2	2290.2	0	0	372	Specific	300.87	199.74	0	6.74	40	>BW23_RS14165 ref|WP_045565857.1|gi|780346780| ABC transporter substrate-binding protein	5905	Nsco_NS_434_20203020_B_ubonensis_HILIC1.34175.34175.4	controllerType=0 controllerNumber=1 scan=34175	92.956	Trypsin	B1	TADRESIKPFVLVEAR	S{+459}	459	459.193	459.19	459.193
31987:3	167	V.DANGQIDNS{+1103.521}SDAQR.I	NA	S{+1104}	865.727	3	2595.17	2594.17	1	-1.3	358	NRagged	300.89	34.44	0	2.87	65	>BW23_RS29040 ref|WP_045567513.1|gi|780350350| lipoprotein	2713	Nsco_NS_434_20203020_B_ubonensis_HILIC1.29883.29883.3	controllerType=0 controllerNumber=1 scan=29883	82.4703	Trypsin	B1	DANGQIDNSSDAQR	S{+1104}	1104	1103.52	1103.52	1103.52
34483:2	662	V.SSGNATPDTSTAAS{+668.233}DVQAETVDQR.R	NA	S{+668}	1539.16	2	3077.31	3076.31	1	-1.1	6	NRagged	300.89	91.66	2.4	6.43	14	>BW23_RS09545 ref|WP_045564966.1|gi|780344715| hypothetical protein	5007	Nsco_NS_434_20203020_B_ubonensis_HILIC2.31033.31033.2	controllerType=0 controllerNumber=1 scan=31033	84.9363	Trypsin	B2	SSGNATPDTSTAASDVQAETVDQR	S{+668}	668	668.233	668.23	668.233
22918:2	11	L.NEVS{+342.114}VDDDANQSDEQPAAAAAGK.S	NA	S{+342}	1323.06	2	2645.12	2644.12	1	-1.3	6	NRagged	300.91	47.88	2.9	6.18	144	>BW23_RS06710 ref|WP_042587384.1|gi|755826565| RNA polymerase sigma factor RpoD	4454	Nsco_NS_434_20203020_B_ubonensis_HILIC2.21562.21562.2	controllerType=0 controllerNumber=1 scan=21562	61.0872	Trypsin	B2	NEVSVDDDANQSDEQPAAAAAGK	S{+342}	342	342.114	342.11	342.114
37112:4	14	D.PDNTIQHVS{+626.148}INNLNVGR.N	NA	S{+626}	630.287	4	2518.13	2517.13	1	-1.3	137	NRagged	300.91	132.65	0	4.48	236	>BW23_RS30145 ref|WP_042584247.1|gi|755812171| alkyl hydroperoxide reductase	2920	Nsco_NS_434_20203020_B_ubonensis_HILIC2.33154.33154.4	controllerType=0 controllerNumber=1 scan=33154	90.0399	Trypsin	B2	PDNTIQHVSINNLNVGR	S{+626}	626	626.148	626.15	626.148
58375:4	11	R.RDVNPDEAVAVGAAIQGQVLS{+846.251}GDRK.D	NA	S{+846}	854.153	4	3413.59	3411.59	2	-2	364	Specific	300.93	185.89	0	9.28	108	>BW23_RS19890 ref|WP_045566631.1|gi|780348296| molecular chaperone DnaK	940	Nsco_NS_434_20203020_B_ubonensis_HILIC1.51221.51221.3	controllerType=0 controllerNumber=1 scan=51221	131.582	Trypsin	B1	RDVNPDEAVAVGAAIQGQVLSGDRK	S{+846}	846	846.251	846.25	846.251
26762:4	287	L.SLNPAS{+1101.473}VDEGKK.L	NA	S{+1101}	587.536	4	2347.12	2346.12	1	-1.4	85	NRagged	300.93	59.68	0	5.25	43	>BW23_RS27550 ref|WP_045567377.1|gi|780350059| hypothetical protein	2426	Nsco_NS_434_20203020_B_ubonensis_HILIC1.25614.25614.4	controllerType=0 controllerNumber=1 scan=25614	71.8314	Trypsin	B1	SLNPASVDEGKK	S{+1101}	1101	1101.47	1101.47	1101.47
56386:3	7	N.GS{+342.158}THWNQFGLQADYSLSK.R	NA	S{+342}	794.378	3	2381.12	2381.12	0	0	305	NRagged	300.93	74.78	0.8	4.19	252	>BW23_RS11015 ref|WP_045565179.1|gi|780345196| porin	5293	Nsco_NS_434_20203020_B_ubonensis_HILIC3.48335.48335.3	controllerType=0 controllerNumber=1 scan=48335	126.764	Trypsin	B3	GSTHWNQFGLQADYSLSK	S{+342}	342	342.158	342.16	342.158
08090:4	1891	H.PTS{+454.116}QRPATISDVAR.E	NA	S{+454}	488.984	4	1952.91	1952.91	0	0	6	NRagged	300.95	69.46	2.59	4.61	5	>BW23_RS31195 ref|WP_045567762.1|gi|780350899| LacI family transcriptional regulator	3127	Nsco_NS_434_20203020_B_ubonensis_HILIC1.9579.9579.4	controllerType=0 controllerNumber=1 scan=9579	32.7785	Trypsin	B1	PTSQRPATISDVAR	S{+454}	454	454.116	454.12	454.116
17514:6	642	K.PAGADGHS{+1526.751}SFGDNPTVQVER.A	NA	S{+1527}	595.454	6	3567.69	3567.69	0	0	110	Specific	300.99	99.45	0.8	3.85	11	>BW23_RS26205 ref|WP_045567242.1|gi|780349711| hypothetical protein	2162	Nsco_NS_434_20203020_B_ubonensis_HILIC3.16767.16767.4	controllerType=0 controllerNumber=1 scan=16767	49.058	Trypsin	B3	PAGADGHSSFGDNPTVQVER	S{+1527}	1527	1526.75	1526.75	1526.75
21028:4	1	K.ASKPAAATGTTAPATKPAATPATTAPATTGAATTTAPAPAASAPEAAS{+1528.599}K.P	NA	S{+1529}	1462.21	4	5845.82	5845.82	0	0	98	Specific	301.04	38.04	7.55	5.81	473	>BW23_RS30650 ref|WP_045567700.1|gi|780350752| competence protein ComE	3018	Nsco_NS_434_20203020_B_ubonensis_HILIC1.20874.20874.4	controllerType=0 controllerNumber=1 scan=20874	60.0889	Trypsin	B1	ASKPAAATGTTAPATKPAATPATTAPATTGAATTTAPAPAASAPEAASK	S{+1529}	1529	1528.6	1528.6	1528.6
42388:4	382	K.PIADYFS{+1338.601}R.E	NA	S{+1339}	577.527	4	2307.08	2307.08	0	0	34	Specific	301.05	67.71	67.71	1.31	45	>BW23_RS20220 ref|WP_010091355.1|gi|497777171| 30S ribosomal protein S9	1005	Nsco_NS_434_20203020_B_ubonensis_HILIC1.38406.38406.2	controllerType=0 controllerNumber=1 scan=38406	102.778	Trypsin	B1	PIADYFSR	S{+1339}	1339	1338.6	1338.6	1338.6
53629:3	1173	P.GTNLAQSADGSGAFQTNNYQS{+224.112}QIKPTLSTLPQGK.G	NA	S{+224}	1249.62	3	3746.86	3746.86	0	0	228	NRagged	301.05	26.48	0	6.65	3	>BW23_RS22175 ref|WP_045566824.1|gi|780348760| lipoprotein	1373	Nsco_NS_434_20203020_B_ubonensis_HILIC2.46885.46885.3	controllerType=0 controllerNumber=1 scan=46885	121.848	Trypsin	B2	GTNLAQSADGSGAFQTNNYQSQIKPTLSTLPQGK	S{+224}	224	224.112	224.11	224.112
72839:5	11	T.PIGDDDDS{+1106.665}HLGDFIEDNNTVAPADAALHASMR.D	NA	S{+1107}	898.241	5	4487.18	4486.18	1	-0.7	577	NRagged	301.08	97.67	0.34	5.28	144	>BW23_RS06710 ref|WP_042587384.1|gi|755826565| RNA polymerase sigma factor RpoD	4454	Nsco_NS_434_20203020_B_ubonensis_HILIC2.62013.62013.5	controllerType=0 controllerNumber=1 scan=62013	156.303	Trypsin	B2	PIGDDDDSHLGDFIEDNNTVAPADAALHASMR	S{+1107}	1107	1106.66	1106.66	1106.66
52848:3	117	K.HFGVDVAAPAPAS{+1925.670}APTPAPAPVPPAPPK.S	NA	S{+1926}	1519.03	3	4555.07	4553.07	2	-1.5	161	Specific	301.09	301.09	0	9.03	43	>BW23_RS03750 ref|WP_045564206.1|gi|780343004| tellurium resistance protein TerA	3885	Nsco_NS_434_20203020_B_ubonensis_HILIC1.46896.46896.3	controllerType=0 controllerNumber=1 scan=46896	121.833	Trypsin	B1	HFGVDVAAPAPASAPTPAPAPVPPAPPK	S{+1926}	1926	1925.67	1925.67	1925.67
49829:5	114	H.APPAQAS{+1936.850}GSAAIPR.E	NA	S{+1937}	647.114	5	3231.54	3230.54	1	-1	102	NRagged	301.13	104.3	0	2.1	61	>BW23_RS10500 ref|WP_045565107.1|gi|780345037| hypothetical protein	5195	Nsco_NS_434_20203020_B_ubonensis_HILIC2.43787.43787.5	controllerType=0 controllerNumber=1 scan=43787	115.057	Trypsin	B2	APPAQASGSAAIPR	S{+1937}	1937	1936.85	1936.85	1936.85
28875:3	15	K.QTQQKIGGNQGGNTQGAWS{+211.010}LTK.N	NA	S{+211}	838.726	3	2514.16	2513.16	1	-1.3	139	Specific	301.14	71.61	2.4	7.11	136	>BW23_RS21275 ref|WP_010096526.1|gi|497782342| hypothetical protein	1205	Nsco_NS_434_20203020_B_ubonensis_HILIC3.26025.26025.3	controllerType=0 controllerNumber=1 scan=26025	72.398	Trypsin	B3	QTQQKIGGNQGGNTQGAWSLTK	S{+211}	211	211.01	211.01	211.01
05390:3	537	R.QS{+626.186}YEKPTAVRK.R	NA	S{+626}	645.304	3	1933.9	1932.9	1	-1.7	36	Specific	301.23	37.62	0	3.97	21	>BW23_RS22500 ref|WP_006401410.1|gi|493446053| 30S ribosomal protein S21	1437	Nsco_NS_434_20203020_B_ubonensis_HILIC1.6809.6809.2	controllerType=0 controllerNumber=1 scan=6809	26.6243	Trypsin	B1	QSYEKPTAVRK	S{+626}	626	626.186	626.19	626.186
73625:5	17	L.EGGES{+503.311}FIAAMDEVVQHSGKK.G	NA	S{+503}	525.27	5	2622.32	2622.32	0	0	237	NRagged	301.23	6.28	6.28	5.76	111	>BW23_RS16175 ref|WP_042583822.1|gi|755810680| 2-oxoglutarate dehydrogenase	228	Nsco_NS_434_20203020_B_ubonensis_HILIC2.62611.62611.5	controllerType=0 controllerNumber=1 scan=62611	157.654	Trypsin	B2	EGGESFIAAMDEVVQHSGKK	S{+503}	503	503.311	503.31	503.311
54664:3	6	E.PAQSAINNGYLTAQS{+1528.576}QQR.L	NA	S{+1529}	1159.19	3	3475.54	3475.54	0	0	246	NRagged	301.24	48.29	0	5.64	432	>BW23_RS08755 ref|WP_045564868.1|gi|780344499| porin	4853	Nsco_NS_434_20203020_B_ubonensis_HILIC3.47019.47019.3	controllerType=0 controllerNumber=1 scan=47019	123.737	Trypsin	B3	PAQSAINNGYLTAQSQQR	S{+1529}	1529	1528.58	1528.58	1528.58
21212:3	304	D.GS{+442.021}DRLVINAQNC[+57.021]VHC[+57.021]K.T	NA	C[+57]*2, S{+442}	771.645	3	2312.92	2312.92	0	0	515	NRagged	301.26	129.96	46.58	6.07	28	>BW23_RS16405 ref|WP_045566238.1|gi|780347471| electron transfer flavoprotein-ubiquinone oxidoreductase	270	Nsco_NS_434_20203020_B_ubonensis_HILIC2.20159.20159.3	controllerType=0 controllerNumber=1 scan=20159	57.6988	Trypsin	B2	GSDRLVINAQNCVHCK	*2,S{+442}	*2,+442	442.021	442.02	442.021
37663:3	16	N.PAIKGES{+413.123}ADKDHDAWIELK.S	NA	S{+413}	846.405	3	2537.2	2536.2	1	-1.3	11	NRagged	301.28	123.96	2.58	5.04	155	>BW23_RS21275 ref|WP_010096526.1|gi|497782342| hypothetical protein	1205	Nsco_NS_434_20203020_B_ubonensis_HILIC2.33627.33627.3	controllerType=0 controllerNumber=1 scan=33627	91.1733	Trypsin	B2	PAIKGESADKDHDAWIELK	S{+413}	413	413.123	413.12	413.123
47349:4	954	I.PGAQFGS{+669.379}LPGSSHHPNLDR.A	NA	S{+669}	661.84	4	2644.34	2643.34	1	-1.3	233	NRagged	301.29	71.96	4.9	4.38	10	>BW23_RS02240 ref|WP_045564015.1|gi|780342561| alpha/beta hydrolase	3588	Nsco_NS_434_20203020_B_ubonensis_HILIC3.41142.41142.4	controllerType=0 controllerNumber=1 scan=41142	110.139	Trypsin	B3	PGAQFGSLPGSSHHPNLDR	S{+669}	669	669.379	669.38	669.379
57861:3	310	T.PS{+1381.530}DC[+57.021]DC[+57.021]DEYPFAATNQGAVGGR.F	NA	C[+57]*2, S{+1382}	1257.5	3	3770.5	3768.5	2	-1.8	281	NRagged	301.45	27.25	0	5.47	28	>BW23_RS10810 ref|WP_045565154.1|gi|780345138| hypothetical protein	5252	Nsco_NS_434_20203020_B_ubonensis_HILIC1.50823.50823.3	controllerType=0 controllerNumber=1 scan=50823	130.734	Trypsin	B1	PSDCDCDEYPFAATNQGAVGGR	*2,S{+1382}	*2,+1382	1381.53	1381.53	1381.53
77094:4	47	L.PEDAANTADAAPAQAASAPEQAAS{+1648.661}GAAAPAAALSTIYFETGK.G	NA	S{+1649}	1399.14	4	5593.54	5593.54	0	0	394	NRagged	301.47	67.46	0	4.34	140	>BW23_RS25130 ref|WP_045567133.1|gi|780349462| cytochrome C oxidase	1952	Nsco_NS_434_20203020_B_ubonensis_HILIC2.65306.65306.4	controllerType=0 controllerNumber=1 scan=65306	163.845	Trypsin	B2	PEDAANTADAAPAQAASAPEQAASGAAAPAAALSTIYFETGK	S{+1649}	1649	1648.66	1648.66	1648.66
74712:3	30	V.YVGITC[+57.021]FDHAIQVSNAS{+542.271}TPSSSYAGTGSALNMAAGR.L	NA	C[+57], S{+542}	1402	3	4203.97	4203.97	0	0	150	NRagged	301.48	12.42	0	5.44	76	>BW23_RS12150 ref|WP_045565577.1|gi|780346143| non-ribosomal peptide synthetase	5512	Nsco_NS_434_20203020_B_ubonensis_HILIC3.62674.62674.3	controllerType=0 controllerNumber=1 scan=62674	161.505	Trypsin	B3	YVGITCFDHAIQVSNASTPSSSYAGTGSALNMAAGR	,S{+542}	,+542	542.271	542.27	542.271
58894:3	27	K.QAAATTAAASGAS{+595.215}AGQAAAAPAAVVVPEAASAGAVADQDANAQAAR.A	NA	S{+595}	1539.07	3	4615.2	4614.2	1	-0.7	137	Specific	301.49	148.9	1.15	6.8	124	>BW23_RS20365 ref|WP_045566678.1|gi|780348406| hypothetical protein	1034	Nsco_NS_434_20203020_B_ubonensis_HILIC3.50315.50315.3	controllerType=0 controllerNumber=1 scan=50315	131.592	Trypsin	B3	QAAATTAAASGASAGQAAAAPAAVVVPEAASAGAVADQDANAQAAR	S{+595}	595	595.215	595.22	595.215
27627:3	787	C.EEIDRWES{+230.194}EADR.V	NA	S{+230}	588.962	3	1764.87	1764.87	0	0	146	NRagged	301.53	160.59	13.31	4.17	8	>BW23_RS30530 ref|WP_010092194.1|gi|497778010| phosphate transport regulator	2994	Nsco_NS_434_20203020_B_ubonensis_HILIC1.26387.26387.3	controllerType=0 controllerNumber=1 scan=26387	73.8084	Trypsin	B1	EEIDRWESEADR	S{+230}	230	230.194	230.19	230.194
32208:3	167	V.DANGQIDNS{+1082.540}SDAQR.I	NA	S{+1083}	858.4	3	2573.19	2573.19	0	0	358	NRagged	301.55	45.43	0	5.08	65	>BW23_RS29040 ref|WP_045567513.1|gi|780350350| lipoprotein	2713	Nsco_NS_434_20203020_B_ubonensis_HILIC1.30061.30061.3	controllerType=0 controllerNumber=1 scan=30061	82.9437	Trypsin	B1	DANGQIDNSSDAQR	S{+1083}	1083	1082.54	1082.54	1082.54
08761:3	55	R.KLQQWSQQGAS{+1135.428}ATKPASGQ.-	NA	S{+1135}	1046.82	3	3138.44	3136.44	2	-2.1	115	CRagged	301.57	200.15	0	7.73	126	>BW23_RS17610 ref|WP_045567821.1|gi|780351035| hypothetical protein	505	Nsco_NS_434_20203020_B_ubonensis_HILIC2.10018.10018.3	controllerType=0 controllerNumber=1 scan=10018	33.5535	Trypsin	B2	KLQQWSQQGASATKPASGQ	S{+1135}	1135	1135.43	1135.43	1135.43
83802:6	303	R.QDGS{+1620.802}LIKFDGNAAVLLNNKLEPIGTR.I	NA	S{+1621}	735.224	6	4406.31	4404.31	2	-1.5	72	Specific	301.61	23.43	0	6.89	59	>BW23_RS21890 ref|WP_004197951.1|gi|490302569| 50S ribosomal protein L14	1325	Nsco_NS_434_20203020_B_ubonensis_HILIC3.69720.69720.4	controllerType=0 controllerNumber=1 scan=69720	176.418	Trypsin	B3	QDGSLIKFDGNAAVLLNNKLEPIGTR	S{+1621}	1621	1620.8	1620.8	1620.8
80752:5	476	L.PAIEAWGLDPDAPS{+1656.660}KPPR.G	NA	S{+1657}	715.735	5	3574.65	3573.65	1	-0.9	56	NRagged	301.63	301.63	0	4.51	17	>BW23_RS27130 ref|WP_042586077.1|gi|755823834| cobyrinic acid a,c-diamide synthase	2346	Nsco_NS_434_20203020_B_ubonensis_HILIC1.68715.68715.6	controllerType=0 controllerNumber=1 scan=68715	173.104	Trypsin	B1	PAIEAWGLDPDAPSKPPR	S{+1657}	1657	1656.66	1656.66	1656.66
61145:3	141	Y.PS{+701.309}QDQGLQALIQKPSTDPIPNNWK.D	NA	S{+701}	1126.23	3	3376.69	3376.69	0	0	75	NRagged	301.66	10.47	10.47	2.95	58	>BW23_RS23185 ref|WP_042586675.1|gi|755825127| type II secretion system protein GspG	1570	Nsco_NS_434_20203020_B_ubonensis_HILIC1.53388.53388.3	controllerType=0 controllerNumber=1 scan=53388	136.458	Trypsin	B1	PSQDQGLQALIQKPSTDPIPNNWK	S{+701}	701	701.309	701.31	701.309
61802:3	6	Q.NGLTAAGDGNEPAQS{+1760.813}AINNGYLTAQSQQR.L	NA	S{+1761}	1569.74	3	4707.21	4707.21	0	0	235	NRagged	301.68	8.49	0	4.49	463	>BW23_RS08755 ref|WP_045564868.1|gi|780344499| porin	4853	Nsco_NS_434_20203020_B_ubonensis_HILIC2.53272.53272.3	controllerType=0 controllerNumber=1 scan=53272	136.029	Trypsin	B2	NGLTAAGDGNEPAQSAINNGYLTAQSQQR	S{+1761}	1761	1760.81	1760.81	1760.81
62166:3	345	A.QQDPDVIDAGVFHNDVIS{+1213.510}VGNR.D	NA	S{+1214}	1203.56	3	3608.67	3608.67	0	0	237	NRagged	301.68	12.02	0	4.08	19	>BW23_RS17690 ref|WP_042583517.1|gi|755809649| N-succinylarginine dihydrolase	521	Nsco_NS_434_20203020_B_ubonensis_HILIC3.52856.52856.3	controllerType=0 controllerNumber=1 scan=52856	137.377	Trypsin	B3	QQDPDVIDAGVFHNDVISVGNR	S{+1214}	1214	1213.51	1213.51	1213.51
32185:3	5	D.TGATYHQVSLGADYS{+949.393}LSK.R	NA	S{+949}	949.779	3	2847.32	2847.32	0	0	320	NRagged	301.7	142.87	2.4	4.69	244	>BW23_RS07145 ref|WP_045564658.1|gi|780344014| porin	4540	Nsco_NS_434_20203020_B_ubonensis_HILIC1.30043.30043.3	controllerType=0 controllerNumber=1 scan=30043	82.9115	Trypsin	B1	TGATYHQVSLGADYSLSK	S{+949}	949	949.393	949.39	949.393
17439:3	64	K.LQQWSQQGAS{+1236.439}ATKPASGQ.-	NA	S{+1236}	1037.12	3	3109.36	3109.36	0	0	116	CRagged	301.71	144.27	0	6.11	88	>BW23_RS17610 ref|WP_045567821.1|gi|780351035| hypothetical protein	505	Nsco_NS_434_20203020_B_ubonensis_HILIC3.16711.16711.3	controllerType=0 controllerNumber=1 scan=16711	48.9152	Trypsin	B3	LQQWSQQGASATKPASGQ	S{+1236}	1236	1236.44	1236.44	1236.44
21623:4	109	L.ILHADHEQNAS{+225.169}TSTVR.L	NA	S{+225}	501.767	4	2004.05	2004.05	0	0	229	NRagged	301.74	105.58	0.87	5.39	37	>BW23_RS06905 ref|WP_045564625.1|gi|780343939| type II citrate synthase	4492	Nsco_NS_434_20203020_B_ubonensis_HILIC2.20510.20510.4	controllerType=0 controllerNumber=1 scan=20510	58.5128	Trypsin	B2	ILHADHEQNASTSTVR	S{+225}	225	225.169	225.17	225.169
72965:4	3	I.TPHTHFTAEVYVLS{+311.242}KDEGGR.H	NA	S{+311}	639.592	4	2555.35	2555.35	0	0	302	NRagged	301.79	1.73	0.3	4.67	485	>BW23_RS21950 ref|WP_034209732.1|gi|736066354| elongation factor Tu	1337	Nsco_NS_434_20203020_B_ubonensis_HILIC3.61314.61314.5	controllerType=0 controllerNumber=1 scan=61314	158.226	Trypsin	B3	TPHTHFTAEVYVLSKDEGGR	S{+311}	311	311.242	311.24	311.242
57469:4	47	R.PS{+1119.439}MFFPGATQTAPAAAGGASGAGATGASTTTAGDVPAAAAGAAPATTAPAAQAQLVK.F	NA	S{+1119}	1526.73	4	6103.9	6101.9	2	-1.1	30	Specific	301.8	301.8	0	6.99	86	>BW23_RS23535 ref|WP_045566967.1|gi|780349081| insertase	1638	Nsco_NS_434_20203020_B_ubonensis_HILIC3.49181.49181.4	controllerType=0 controllerNumber=1 scan=49181	128.877	Trypsin	B3	PSMFFPGATQTAPAAAGGASGAGATGASTTTAGDVPAAAAGAAPATTAPAAQAQLVK	S{+1119}	1119	1119.44	1119.44	1119.44
48366:6	573	R.AQFYHDIPAGPFYGYNRPGAKPS{+619.476}EGVIR.N	NA	S{+619}	622.51	6	3730.02	3727.02	3	-2.7	155	Specific	301.83	93.42	1.71	7.79	14	>BW23_RS15050 ref|WP_045566081.1|gi|780347314| alpha/beta hydrolase	12	Nsco_NS_434_20203020_B_ubonensis_HILIC1.43413.43413.6	controllerType=0 controllerNumber=1 scan=43413	114.16	Trypsin	B1	AQFYHDIPAGPFYGYNRPGAKPSEGVIR	S{+619}	619	619.476	619.48	619.476
84768:2	2	I.VTNGGEEAS{+241.101}VVVAAVAAGK.G	NA	S{+241}	985.51	2	1970.01	1970.01	0	0	455	NRagged	301.85	15.49	12.57	3.15	516	>BW23_RS19350 ref|WP_042583284.1|gi|755808808| molecular chaperone GroEL	837	Nsco_NS_434_20203020_B_ubonensis_HILIC2.71187.71187.2	controllerType=0 controllerNumber=1 scan=71187	175.443	Trypsin	B2	VTNGGEEASVVVAAVAAGK	S{+241}	241	241.101	241.1	241.101
70516:4	122	R.NRDVDWS{+950.521}AIDDVIYGC[+57.021]ANQAGEDNR.N	NA	C[+57], S{+951}	951.948	4	3804.77	3803.77	1	-0.9	41	Specific	301.86	92.85	1.56	7.93	21	>BW23_RS02535 ref|WP_042584897.1|gi|755819840| beta-ketoadipyl CoA thiolase	3645	Nsco_NS_434_20203020_B_ubonensis_HILIC1.60689.60689.4	controllerType=0 controllerNumber=1 scan=60689	154.017	Trypsin	B1	NRDVDWSAIDDVIYGCANQAGEDNR	,S{+951}	,+951	950.521	950.52	950.521
25740:4	614	R.QHVPVYIS{+579.243}ENMVGHK.L	NA	S{+579}	580.285	4	2318.12	2317.12	1	-1.4	56	Specific	301.87	141.45	1.97	5.09	9	>BW23_RS21920 ref|WP_004199273.1|gi|490303956| 30S ribosomal protein S19	1331	Nsco_NS_434_20203020_B_ubonensis_HILIC1.24782.24782.4	controllerType=0 controllerNumber=1 scan=24782	69.8745	Trypsin	B1	QHVPVYISENMVGHK	S{+579}	579	579.243	579.24	579.243
83416:7	116	Y.LENVKDPYHAS{+810.756}MLHLFHTTFNIFR.V	NA	S{+811}	535.325	7	3741.23	3741.23	0	0	215	NRagged	301.87	85.63	0	4.37	38	>BW23_RS06100 ref|WP_045564529.1|gi|780343726| (2Fe-2S)-binding protein	4336	Nsco_NS_434_20203020_B_ubonensis_HILIC2.70157.70157.3	controllerType=0 controllerNumber=1 scan=70157	174.039	Trypsin	B2	LENVKDPYHASMLHLFHTTFNIFR	S{+811}	811	810.756	810.76	810.756
81849:5	420	K.DRRFPSMNAIAGS{+920.487}LTDQDIADLAAYYAAQKPDSK.D	NA	S{+920}	925.465	5	4623.29	4620.29	3	-2.2	81	Specific	301.88	301.88	0	9.22	17	>BW23_RS27575 ref|WP_010091098.1|gi|497776914| cytochrome C	2431	Nsco_NS_434_20203020_B_ubonensis_HILIC3.68184.68184.4	controllerType=0 controllerNumber=1 scan=68184	173.886	Trypsin	B3	DRRFPSMNAIAGSLTDQDIADLAAYYAAQKPDSK	S{+920}	920	920.487	920.49	920.487
24404:3	58	I.EHLGDNRS{+526.241}GQGEGDDEQVVVK.L	NA	S{+526}	932.101	3	2794.29	2794.29	0	0	74	NRagged	301.92	39.82	21.33	3.12	69	>BW23_RS03765 ref|WP_045564207.1|gi|780343008| chemical-damaging agent resistance protein C	3888	Nsco_NS_434_20203020_B_ubonensis_HILIC2.22735.22735.3	controllerType=0 controllerNumber=1 scan=22735	64.1023	Trypsin	B2	EHLGDNRSGQGEGDDEQVVVK	S{+526}	526	526.241	526.24	526.241
35206:5	325	K.AKDDGIRIDDAAVQS{+511.168}TLQR.L	NA	S{+511}	517.454	5	2583.24	2583.24	0	0	98	Specific	301.92	135.04	1.2	4.95	17	>BW23_RS25890 ref|WP_045567214.1|gi|780349647| molecular chaperone SurA	2102	Nsco_NS_434_20203020_B_ubonensis_HILIC2.31606.31606.4	controllerType=0 controllerNumber=1 scan=31606	86.3619	Trypsin	B2	AKDDGIRIDDAAVQSTLQR	S{+511}	511	511.168	511.17	511.168
80026:4	322	G.TLS{+1187.637}PELAIAALER.L	NA	S{+1188}	643.611	4	2571.42	2571.42	0	0	925	NRagged	301.93	14.5	0	2.78	16	>BW23_RS12155 ref|WP_045565578.1|gi|780346145| short-chain dehydrogenase	5513	Nsco_NS_434_20203020_B_ubonensis_HILIC2.67531.67531.4	controllerType=0 controllerNumber=1 scan=67531	168.843	Trypsin	B2	TLSPELAIAALER	S{+1188}	1188	1187.64	1187.64	1187.64
65991:5	421	R.EYEAVAEQVQHTQHEIAGLHS{+893.524}ELGAVHDELTR.T	NA	S{+894}	899.258	5	4492.26	4490.26	2	-1.5	251	Specific	301.93	182.17	0	7.52	11	>BW23_RS19220 ref|WP_045567843.1|gi|780351091| methyltransferase type 11	811	Nsco_NS_434_20203020_B_ubonensis_HILIC3.55814.55814.5	controllerType=0 controllerNumber=1 scan=55814	144.371	Trypsin	B3	EYEAVAEQVQHTQHEIAGLHSELGAVHDELTR	S{+894}	894	893.524	893.52	893.524
38449:4	29	F.GLQADYS{+1330.664}LSKR.T	NA	S{+1331}	643.085	4	2569.32	2568.32	1	-1.3	313	NRagged	301.94	9.01	0	2.87	136	>BW23_RS11015 ref|WP_045565179.1|gi|780345196| porin	5293	Nsco_NS_434_20203020_B_ubonensis_HILIC1.35236.35236.4	controllerType=0 controllerNumber=1 scan=35236	95.4887	Trypsin	B1	GLQADYSLSKR	S{+1331}	1331	1330.66	1330.66	1330.66
80848:5	457	L.PADVVAAAS{+1253.417}QLRPGQVNPTLIR.V	NA	S{+1253}	706.144	5	3526.69	3526.69	0	0	255	NRagged	301.95	79.9	0	5.3	11	>BW23_RS25890 ref|WP_045567214.1|gi|780349647| molecular chaperone SurA	2102	Nsco_NS_434_20203020_B_ubonensis_HILIC1.68785.68785.5	controllerType=0 controllerNumber=1 scan=68785	173.237	Trypsin	B1	PADVVAAASQLRPGQVNPTLIR	S{+1253}	1253	1253.42	1253.42	1253.42
49873:3	35	H.APPAQAS{+1103.432}GSAAIPR.E	NA	S{+1103}	800.046	3	2398.12	2397.12	1	-1.4	102	NRagged	301.96	5.9	0	2.54	130	>BW23_RS10500 ref|WP_045565107.1|gi|780345037| hypothetical protein	5195	Nsco_NS_434_20203020_B_ubonensis_HILIC1.44582.44582.4	controllerType=0 controllerNumber=1 scan=44582	116.776	Trypsin	B1	APPAQASGSAAIPR	S{+1103}	1103	1103.43	1103.43	1103.43
01745:4	306	R.AKGPAS{+988.353}GADATVHAR.T	NA	S{+988}	600.026	4	2397.08	2397.08	0	0	183	Specific	301.97	142.43	133.24	4.21	31	>BW23_RS07490 ref|WP_045564699.1|gi|780344110| pilus assembly protein CpaB	4606	Nsco_NS_434_20203020_B_ubonensis_HILIC2.3804.3804.3	controllerType=0 controllerNumber=1 scan=3804	20.5695	Trypsin	B2	AKGPASGADATVHAR	S{+988}	988	988.353	988.35	988.353
15760:3	110	C.HPHPS{+274.191}MSEVMR.E	NA	S{+274}	527.934	3	1581.79	1581.79	0	0	453	NRagged	302	3.16	3.16	1.75	39	>BW23_RS16165 ref|WP_010092528.1|gi|497778344| dihydrolipoamide dehydrogenase	226	Nsco_NS_434_20203020_B_ubonensis_HILIC1.16423.16423.3	controllerType=0 controllerNumber=1 scan=16423	49.0003	Trypsin	B1	HPHPSMSEVMR	S{+274}	274	274.191	274.19	274.191
81281:5	51	V.GGHIASFASAATLYDVGYNHFWHAPSDQHGGDLVFVQGHSSPGVYS{+457.197}R.A	NA	S{+457}	1092.31	5	5457.53	5456.53	1	-0.6	112	NRagged	302.05	3.97	0.81	2.58	63	>BW23_RS28815 ref|WP_045567493.1|gi|780350310| pyruvate dehydrogenase	2668	Nsco_NS_434_20203020_B_ubonensis_HILIC3.67753.67753.5	controllerType=0 controllerNumber=1 scan=67753	173.262	Trypsin	B3	GGHIASFASAATLYDVGYNHFWHAPSDQHGGDLVFVQGHSSPGVYSR	S{+457}	457	457.197	457.2	457.197
78563:4	480	E.IAGMLS{+1917.776}AGAELPDHC[+57.021]R.R	NA	C[+57], S{+1918}	904.902	4	3616.59	3615.59	1	-0.9	684	NRagged	302.05	39.14	0	5.11	10	>BW23_RS13745 ref|WP_045565788.1|gi|780346628| diguanylate cyclase	5823	Nsco_NS_434_20203020_B_ubonensis_HILIC3.65625.65625.4	controllerType=0 controllerNumber=1 scan=65625	168.576	Trypsin	B3	IAGMLSAGAELPDHCR	,S{+1918}	,+1918	1917.78	1917.78	1917.78
36237:4	195	V.PASVHRIDPALIS{+865.293}K.N	NA	S{+865}	593.295	4	2370.16	2369.16	1	-1.4	54	NRagged	302.1	30.97	0	6	20	>BW23_RS19860 ref|WP_045566628.1|gi|780348289| poly(A) polymerase	934	Nsco_NS_434_20203020_B_ubonensis_HILIC1.33379.33379.4	controllerType=0 controllerNumber=1 scan=33379	90.9649	Trypsin	B1	PASVHRIDPALISK	S{+865}	865	865.293	865.29	865.293
40446:3	291	Q.PQAPAQPAAAAAS{+1412.476}APAAAR.H	NA	S{+1412}	1034.13	3	3100.36	3100.36	0	0	27	NRagged	302.11	44.05	0	4.21	61	>BW23_RS31215 ref|WP_045567764.1|gi|780350904| hypothetical protein	3131	Nsco_NS_434_20203020_B_ubonensis_HILIC2.35845.35845.3	controllerType=0 controllerNumber=1 scan=35845	96.6298	Trypsin	B2	PQAPAQPAAAAASAPAAAR	S{+1412}	1412	1412.48	1412.48	1412.48
09007:3	766	W.HNDTGALS{+300.208}RK.E	NA	S{+300}	466.929	3	1398.77	1398.77	0	0	294	NRagged	302.11	36.59	3.19	3.03	8	>BW23_RS27420 ref|WP_045567366.1|gi|780350034| hypothetical protein	2402	Nsco_NS_434_20203020_B_ubonensis_HILIC2.10239.10239.3	controllerType=0 controllerNumber=1 scan=10239	33.9617	Trypsin	B2	HNDTGALSRK	S{+300}	300	300.208	300.21	300.208
17167:4	464	K.YSHVQHIVS{+559.260}SVEGK.L	NA	S{+559}	533.021	4	2129.06	2129.06	0	0	369	Specific	302.13	32.61	0	3.86	12	>BW23_RS21015 ref|WP_042583029.1|gi|755807944| anthranilate synthase component I	1154	Nsco_NS_434_20203020_B_ubonensis_HILIC1.17634.17634.3	controllerType=0 controllerNumber=1 scan=17634	52.0727	Trypsin	B1	YSHVQHIVSSVEGK	S{+559}	559	559.26	559.26	559.26
14265:3	674	R.KMEYAHLAES{+904.207}GTGSPAR.R	NA	S{+904}	904.029	3	2710.07	2709.07	1	-1.2	58	Specific	302.14	159.16	0	6.86	11	>BW23_RS26825 ref|WP_010090936.1|gi|497776752| SAM-dependent methyltransferase	2286	Nsco_NS_434_20203020_B_ubonensis_HILIC2.14625.14625.3	controllerType=0 controllerNumber=1 scan=14625	44.0245	Trypsin	B2	KMEYAHLAESGTGSPAR	S{+904}	904	904.207	904.21	904.207
39372:3	391	T.PPQPQAPAQPAAAAAS{+1035.395}APAAAR.H	NA	S{+1035}	1016.49	3	3047.45	3045.45	2	-2.2	24	NRagged	302.16	112.51	0	5.83	46	>BW23_RS31215 ref|WP_045567764.1|gi|780350904| hypothetical protein	3131	Nsco_NS_434_20203020_B_ubonensis_HILIC3.34422.34422.3	controllerType=0 controllerNumber=1 scan=34422	93.6444	Trypsin	B3	PPQPQAPAQPAAAAASAPAAAR	S{+1035}	1035	1035.39	1035.39	1035.39
54017:3	310	T.PS{+1541.558}DC[+57.021]DC[+57.021]DEYPFAATNQGAVGGR.F	NA	C[+57]*2, S{+1542}	1310.51	3	3929.52	3928.52	1	-0.9	281	NRagged	302.19	23.33	0	5.27	28	>BW23_RS10810 ref|WP_045565154.1|gi|780345138| hypothetical protein	5252	Nsco_NS_434_20203020_B_ubonensis_HILIC1.47837.47837.3	controllerType=0 controllerNumber=1 scan=47837	123.9	Trypsin	B1	PSDCDCDEYPFAATNQGAVGGR	*2,S{+1542}	*2,+1542	1541.56	1541.56	1541.56
36174:4	4	A.QVGSIS{+1593.769}ANSDSSIGDR.I	NA	S{+1594}	797.385	4	3186.52	3186.52	0	0	146	NRagged	302.19	4.06	0	2.47	495	>BW23_RS19350 ref|WP_042583284.1|gi|755808808| molecular chaperone GroEL	837	Nsco_NS_434_20203020_B_ubonensis_HILIC3.31855.31855.4	controllerType=0 controllerNumber=1 scan=31855	87.2564	Trypsin	B3	QVGSISANSDSSIGDR	S{+1594}	1594	1593.77	1593.77	1593.77
51726:3	10	A.QSAINNGYLTAQS{+1751.615}QQR.L	NA	S{+1752}	1177.84	3	3531.49	3530.49	1	-1	248	NRagged	302.25	22.1	0	4.98	405	>BW23_RS08755 ref|WP_045564868.1|gi|780344499| porin	4853	Nsco_NS_434_20203020_B_ubonensis_HILIC1.46027.46027.3	controllerType=0 controllerNumber=1 scan=46027	119.936	Trypsin	B1	QSAINNGYLTAQSQQR	S{+1752}	1752	1751.62	1751.62	1751.62
34212:4	133	V.PPTVNPVALS{+1085.471}HGR.D	NA	S{+1085}	608.308	4	2430.21	2430.21	0	0	25	NRagged	302.25	109.15	11.25	2.97	36	>BW23_RS02030 ref|WP_045563990.1|gi|780342496| peptidase S1	3551	Nsco_NS_434_20203020_B_ubonensis_HILIC2.30816.30816.4	controllerType=0 controllerNumber=1 scan=30816	84.452	Trypsin	B2	PPTVNPVALSHGR	S{+1085}	1085	1085.47	1085.47	1085.47
53408:3	19	Q.SAFETITEAS{+1247.499}FPGK.W	NA	S{+1247}	911.413	3	2732.23	2732.23	0	0	29	NRagged	302.28	59.54	0	3.9	162	>BW23_RS30145 ref|WP_042584247.1|gi|755812171| alkyl hydroperoxide reductase	2920	Nsco_NS_434_20203020_B_ubonensis_HILIC1.47344.47344.3	controllerType=0 controllerNumber=1 scan=47344	122.774	Trypsin	B1	SAFETITEASFPGK	S{+1247}	1247	1247.5	1247.5	1247.5
60779:4	3	I.AQVGSISANSDS{+1313.669}SIGDRIAEAMDK.V	NA	S{+1314}	934.711	4	3735.82	3735.82	0	0	145	NRagged	302.31	7.99	0	4.19	292	>BW23_RS19350 ref|WP_042583284.1|gi|755808808| molecular chaperone GroEL	837	Nsco_NS_434_20203020_B_ubonensis_HILIC1.53109.53109.4	controllerType=0 controllerNumber=1 scan=53109	135.885	Trypsin	B1	AQVGSISANSDSSIGDRIAEAMDK	S{+1314}	1314	1313.67	1313.67	1313.67
66171:5	44	K.PQDAQALQAAAPAS{+1487.618}GASAAAADGATVGAVPDASVQATPLQSPAPISNSTNVHPGNPK.A	NA	S{+1488}	1361.46	5	6803.26	6801.26	2	-1	201	Specific	302.31	302.31	1.29	6.75	85	>BW23_RS22260 ref|WP_042586941.1|gi|755825634| BON domain protein	1389	Nsco_NS_434_20203020_B_ubonensis_HILIC1.57310.57310.5	controllerType=0 controllerNumber=1 scan=57310	145.604	Trypsin	B1	PQDAQALQAAAPASGASAAAADGATVGAVPDASVQATPLQSPAPISNSTNVHPGNPK	S{+1488}	1488	1487.62	1487.62	1487.62
38833:4	20	D.GS{+326.115}VEHTGDNRTGAGDGDDEVIKVDLSR.V	NA	S{+326}	782.363	4	3126.43	3125.43	1	-1.1	71	NRagged	302.32	50.31	4.39	4.61	180	>BW23_RS03760 ref|WP_010093298.1|gi|497779114| chemical-damaging agent resistance protein C	3887	Nsco_NS_434_20203020_B_ubonensis_HILIC3.33993.33993.4	controllerType=0 controllerNumber=1 scan=33993	92.5457	Trypsin	B3	GSVEHTGDNRTGAGDGDDEVIKVDLSR	S{+326}	326	326.115	326.12	326.115
59683:3	6	S.TAQNGLTAAGDGNEPAQS{+1425.658}AINNGYLTAQSQQR.L	NA	S{+1426}	1558.4	3	4673.19	4672.19	1	-0.7	232	NRagged	302.33	31.57	0	4.26	432	>BW23_RS08755 ref|WP_045564868.1|gi|780344499| porin	4853	Nsco_NS_434_20203020_B_ubonensis_HILIC3.50913.50913.3	controllerType=0 controllerNumber=1 scan=50913	132.95	Trypsin	B3	TAQNGLTAAGDGNEPAQSAINNGYLTAQSQQR	S{+1426}	1426	1425.66	1425.66	1425.66
66363:5	25	K.VFQYIKPQDAQALQAAAPASGAS{+595.243}AAAADGATVGAVPDASVQATPLQSPAPISNSTNVHPGNPK.A	NA	S{+595}	1339.07	5	6691.32	6687.32	4	-2	195	Specific	302.35	302.35	5.1	7.47	119	>BW23_RS22260 ref|WP_042586941.1|gi|755825634| BON domain protein	1389	Nsco_NS_434_20203020_B_ubonensis_HILIC3.56106.56106.5	controllerType=0 controllerNumber=1 scan=56106	145.136	Trypsin	B3	VFQYIKPQDAQALQAAAPASGASAAAADGATVGAVPDASVQATPLQSPAPISNSTNVHPGNPK	S{+595}	595	595.243	595.24	595.243
23576:3	9	V.SVDDDANQS{+611.331}DEQPAAAAAGK.S	NA	S{+611}	857.733	3	2571.18	2571.18	0	0	9	NRagged	302.39	18.81	18.81	5.29	147	>BW23_RS06710 ref|WP_042587384.1|gi|755826565| RNA polymerase sigma factor RpoD	4454	Nsco_NS_434_20203020_B_ubonensis_HILIC1.22997.22997.3	controllerType=0 controllerNumber=1 scan=22997	65.3388	Trypsin	B1	SVDDDANQSDEQPAAAAAGK	S{+611}	611	611.331	611.33	611.331
42419:4	124	L.VTNGIKDETDTAS{+892.460}QIR.I	NA	S{+892}	660.841	4	2640.34	2640.34	0	0	68	NRagged	302.39	21.72	0	3.02	77	>BW23_RS15580 ref|WP_042583973.1|gi|755811241| LacI family transcriptional regulator	117	Nsco_NS_434_20203020_B_ubonensis_HILIC1.38428.38428.4	controllerType=0 controllerNumber=1 scan=38428	102.83	Trypsin	B1	VTNGIKDETDTASQIR	S{+892}	892	892.46	892.46	892.46
70321:2	285	I.VGIAEYALS{+346.088}K.R	NA	S{+346}	698.839	2	1396.67	1396.67	0	0	326	NRagged	302.39	18.17	0	2	19	>BW23_RS24325 ref|WP_045567043.1|gi|780349258| porin	1793	Nsco_NS_434_20203020_B_ubonensis_HILIC3.59212.59212.2	controllerType=0 controllerNumber=1 scan=59212	152.999	Trypsin	B3	VGIAEYALSK	S{+346}	346	346.088	346.09	346.088
81583:2	160	I.YAGIEWAAGS{+635.840}EQAK.K	NA	S{+636}	1059.28	2	2117.55	2116.55	1	-1.6	162	NRagged	302.4	54.91	0	4.23	50	>BW23_RS26750 ref|WP_010090922.1|gi|497776738| isocitrate dehydrogenase	2271	Nsco_NS_434_20203020_B_ubonensis_HILIC3.67977.67977.4	controllerType=0 controllerNumber=1 scan=67977	173.619	Trypsin	B3	YAGIEWAAGSEQAK	S{+636}	636	635.84	635.84	635.84
29265:4	4	Q.VGSISANSDS{+1379.744}SIGDR.I	NA	S{+1380}	711.865	4	2844.44	2844.44	0	0	147	NRagged	302.41	1.37	0	4.6	495	>BW23_RS19350 ref|WP_042583284.1|gi|755808808| molecular chaperone GroEL	837	Nsco_NS_434_20203020_B_ubonensis_HILIC3.26337.26337.4	controllerType=0 controllerNumber=1 scan=26337	73.1785	Trypsin	B3	VGSISANSDSSIGDR	S{+1380}	1380	1379.74	1379.74	1379.74
40026:3	33	K.AAPASAVAPQVAHAAS{+1190.420}APQPATIVNDDAASR.T	NA	S{+1190}	1373.31	3	4117.9	4115.9	2	-1.6	99	Specific	302.42	135.71	0	7.49	140	>BW23_RS21205 ref|WP_045566753.1|gi|780348584| Tail fiber protein	1192	Nsco_NS_434_20203020_B_ubonensis_HILIC1.36518.36518.3	controllerType=0 controllerNumber=1 scan=36518	98.5731	Trypsin	B1	AAPASAVAPQVAHAASAPQPATIVNDDAASR	S{+1190}	1190	1190.42	1190.42	1190.42
71497:4	19	K.LNHYS{+526.257}FGDVKGELIDQLGVR.D	NA	S{+526}	697.863	4	2788.43	2786.43	2	-2.4	102	Specific	302.44	48.38	0	5.31	162	>BW23_RS30145 ref|WP_042584247.1|gi|755812171| alkyl hydroperoxide reductase	2920	Nsco_NS_434_20203020_B_ubonensis_HILIC1.61491.61491.4	controllerType=0 controllerNumber=1 scan=61491	155.947	Trypsin	B1	LNHYSFGDVKGELIDQLGVR	S{+526}	526	526.257	526.26	526.257
55214:3	10	E.PAQSAINNGYLTAQS{+1484.607}QQR.L	NA	S{+1485}	1144.53	3	3431.57	3431.57	0	0	246	NRagged	302.52	38.56	9.46	5.45	405	>BW23_RS08755 ref|WP_045564868.1|gi|780344499| porin	4853	Nsco_NS_434_20203020_B_ubonensis_HILIC1.48791.48791.3	controllerType=0 controllerNumber=1 scan=48791	126.032	Trypsin	B1	PAQSAINNGYLTAQSQQR	S{+1485}	1485	1484.61	1484.61	1484.61
70853:3	27	K.QAAATTAAASGASAGQAAAAPAAVVVPEAAS{+576.182}AGAVADQDANAQAAR.A	NA	S{+576}	1533.73	3	4599.16	4595.16	4	-2.9	137	Specific	302.54	45.85	0	6.67	124	>BW23_RS20365 ref|WP_045566678.1|gi|780348406| hypothetical protein	1034	Nsco_NS_434_20203020_B_ubonensis_HILIC3.59634.59634.3	controllerType=0 controllerNumber=1 scan=59634	154.077	Trypsin	B3	QAAATTAAASGASAGQAAAAPAAVVVPEAASAGAVADQDANAQAAR	S{+576}	576	576.182	576.18	576.182
22890:3	11	V.SVDDDANQS{+564.317}DEQPAAAAAGK.S	NA	S{+564}	842.395	3	2525.17	2524.17	1	-1.3	9	NRagged	302.55	40.63	10.71	4.3	144	>BW23_RS06710 ref|WP_042587384.1|gi|755826565| RNA polymerase sigma factor RpoD	4454	Nsco_NS_434_20203020_B_ubonensis_HILIC2.21536.21536.3	controllerType=0 controllerNumber=1 scan=21536	61.0272	Trypsin	B2	SVDDDANQSDEQPAAAAAGK	S{+564}	564	564.317	564.32	564.317
53393:4	6	Y.QNGPAGIAVGYQRVNNS{+898.260}ALGGGVWGKDSTAQNGLTAAGDGNEPAQSAINNGYLTAQSQQR.L	NA	S{+898}	1725.3	4	6898.16	6898.16	0	0	204	NRagged	302.55	7.33	0	4.38	432	>BW23_RS08755 ref|WP_045564868.1|gi|780344499| porin	4853	Nsco_NS_434_20203020_B_ubonensis_HILIC3.46016.46016.2	controllerType=0 controllerNumber=1 scan=46016	121.489	Trypsin	B3	QNGPAGIAVGYQRVNNSALGGGVWGKDSTAQNGLTAAGDGNEPAQSAINNGYLTAQSQQR	S{+898}	898	898.26	898.26	898.26
41531:5	30	A.PAVAPAS{+684.145}DDQPRKPMMPWGSPVEQR.A	NA	S{+684}	687.103	5	3431.48	3431.48	0	0	2488	NRagged	302.58	34	0	4.69	76	>BW23_RS12150 ref|WP_045565577.1|gi|780346143| non-ribosomal peptide synthetase	5512	Nsco_NS_434_20203020_B_ubonensis_HILIC3.36126.36126.3	controllerType=0 controllerNumber=1 scan=36126	97.7697	Trypsin	B3	PAVAPASDDQPRKPMMPWGSPVEQR	S{+684}	684	684.145	684.14	684.145
27040:3	13	V.DDDANQS{+770.419}DEQPAAAAAGK.S	NA	S{+770}	848.729	3	2544.17	2544.17	0	0	11	NRagged	302.65	51.22	19.21	5.64	155	>BW23_RS06710 ref|WP_042587384.1|gi|755826565| RNA polymerase sigma factor RpoD	4454	Nsco_NS_434_20203020_B_ubonensis_HILIC3.24424.24424.3	controllerType=0 controllerNumber=1 scan=24424	68.2188	Trypsin	B3	DDDANQSDEQPAAAAAGK	S{+770}	770	770.419	770.42	770.419
09970:8	1058	F.THGKGS{+1854.121}WLYDHTGKR.Y	NA	S{+1854}	450.63	8	3597.99	3596.99	1	-0.9	23	NRagged	302.7	7.32	0	2.54	9	>BW23_RS26915 ref|WP_042586110.1|gi|755823952| acetylornithine aminotransferase	2304	Nsco_NS_434_20203020_B_ubonensis_HILIC1.11324.11324.3	controllerType=0 controllerNumber=1 scan=11324	36.5487	Trypsin	B1	THGKGSWLYDHTGKR	S{+1854}	1854	1854.12	1854.12	1854.12
48823:4	146	N.PPAADDSAAS{+1489.840}HAQFVDWMR.S	NA	S{+1490}	891.198	4	3561.77	3561.77	0	0	17	NRagged	302.72	15.48	0.84	5.36	32	>BW23_RS28680 ref|WP_042584402.1|gi|755812688| amino acid acetyltransferase	2642	Nsco_NS_434_20203020_B_ubonensis_HILIC2.43007.43007.2	controllerType=0 controllerNumber=1 scan=43007	113.362	Trypsin	B2	PPAADDSAASHAQFVDWMR	S{+1490}	1490	1489.84	1489.84	1489.84
29682:4	51	K.GASAAQAAPKPTDNSS{+695.229}GTFVFARPGK.F	NA	S{+695}	807.883	4	3228.51	3228.51	0	0	66	Specific	302.73	134.38	0	7.45	164	>BW23_RS18790 ref|WP_045567835.1|gi|780351075| membrane protein	726	Nsco_NS_434_20203020_B_ubonensis_HILIC2.27070.27070.4	controllerType=0 controllerNumber=1 scan=27070	75.0042	Trypsin	B2	GASAAQAAPKPTDNSSGTFVFARPGK	S{+695}	695	695.229	695.23	695.229
10050:6	170	R.ATHAIRELAEGS{+1525.559}DR.A	NA	S{+1526}	509.394	6	3051.33	3051.33	0	0	100	Specific	302.76	96.66	17.61	3.88	24	>BW23_RS31225 ref|WP_045567765.1|gi|780350906| saccharopine dehydrogenase	3133	Nsco_NS_434_20203020_B_ubonensis_HILIC3.10740.10740.3	controllerType=0 controllerNumber=1 scan=10740	34.465	Trypsin	B3	ATHAIRELAEGSDR	S{+1526}	1526	1525.56	1525.56	1525.56
48373:3	411	V.SEPILQQQGS{+929.939}DR.I	NA	S{+930}	763.541	3	2288.61	2287.61	1	-1.5	255	NRagged	302.78	75.05	0	2.91	18	>BW23_RS20035 ref|WP_045566646.1|gi|780348329| preprotein translocase subunit SecD	969	Nsco_NS_434_20203020_B_ubonensis_HILIC1.43419.43419.2	controllerType=0 controllerNumber=1 scan=43419	114.175	Trypsin	B1	SEPILQQQGSDR	S{+930}	930	929.939	929.94	929.939
36992:3	291	T.PPQPQAPAQPAAAAAS{+1051.366}APAAAR.H	NA	S{+1051}	1021.81	3	3063.42	3061.42	2	-2.2	24	NRagged	302.79	6.18	6.18	5.75	61	>BW23_RS31215 ref|WP_045567764.1|gi|780350904| hypothetical protein	3131	Nsco_NS_434_20203020_B_ubonensis_HILIC2.33065.33065.3	controllerType=0 controllerNumber=1 scan=33065	89.8569	Trypsin	B2	PPQPQAPAQPAAAAASAPAAAR	S{+1051}	1051	1051.37	1051.37	1051.37
44274:3	188	T.TDANGHTDWLSSHQAS{+206.043}SLTFER.N	NA	S{+206}	889.725	3	2667.16	2666.16	1	-1.3	149	NRagged	302.8	3	2.69	4.04	46	>BW23_RS19670 ref|WP_045566605.1|gi|780348235| PAAR motif family protein	899	Nsco_NS_434_20203020_B_ubonensis_HILIC3.38363.38363.3	controllerType=0 controllerNumber=1 scan=38363	103.162	Trypsin	B3	TDANGHTDWLSSHQASSLTFER	S{+206}	206	206.043	206.04	206.043
32087:3	5	A.TYHQVSLGADYSLS{+226.112}K.R	NA	S{+226}	632.317	3	1894.93	1894.93	0	0	323	NRagged	302.84	29.91	1.13	5.27	244	>BW23_RS07145 ref|WP_045564658.1|gi|780344014| porin	4540	Nsco_NS_434_20203020_B_ubonensis_HILIC1.29966.29966.3	controllerType=0 controllerNumber=1 scan=29966	82.7053	Trypsin	B1	TYHQVSLGADYSLSK	S{+226}	226	226.112	226.11	226.112
58204:3	103	Q.DNS{+1005.434}ANIDKLVPEGIEGR.V	NA	S{+1005}	944.791	3	2832.36	2832.36	0	0	403	NRagged	302.84	28.56	28.56	4.19	45	>BW23_RS29935 ref|WP_042584278.1|gi|755812259| inosine-5-monophosphate dehydrogenase	2881	Nsco_NS_434_20203020_B_ubonensis_HILIC3.49763.49763.3	controllerType=0 controllerNumber=1 scan=49763	130.228	Trypsin	B3	DNSANIDKLVPEGIEGR	S{+1005}	1005	1005.43	1005.43	1005.43
23553:2	9	L.NEVS{+242.168}VDDDANQSDEQPAAAAAGK.S	NA	S{+242}	1273.09	2	2545.17	2544.17	1	-1.3	6	NRagged	302.86	50.91	21.46	6.05	147	>BW23_RS06710 ref|WP_042587384.1|gi|755826565| RNA polymerase sigma factor RpoD	4454	Nsco_NS_434_20203020_B_ubonensis_HILIC1.22976.22976.2	controllerType=0 controllerNumber=1 scan=22976	65.2885	Trypsin	B1	NEVSVDDDANQSDEQPAAAAAGK	S{+242}	242	242.168	242.17	242.168
67208:3	144	E.NRLPC[+57.021]VYLVDS{+807.347}GGANLPNQDDVFPDRDHFGR.I	NA	C[+57], S{+807}	1451.35	3	4352.03	4351.03	1	-0.8	135	NRagged	302.86	18.38	0.76	6.89	42	>BW23_RS01820 ref|WP_042588622.1|gi|755828851| methylcrotonoyl-CoA carboxylase	3511	Nsco_NS_434_20203020_B_ubonensis_HILIC1.58116.58116.3	controllerType=0 controllerNumber=1 scan=58116	147.602	Trypsin	B1	NRLPCVYLVDSGGANLPNQDDVFPDRDHFGR	,S{+807}	,+807	807.347	807.35	807.347
09580:4	1102	V.SVGGGHGVS{+918.421}TEPSR.W	NA	S{+918}	562.27	4	2246.06	2245.06	1	-1.5	10	NRagged	302.87	49.18	0	5.38	4	>BW23_RS29030 ref|WP_045567511.1|gi|780350345| SAM-dependent methyltransferase	2711	Nsco_NS_434_20203020_B_ubonensis_HILIC3.10286.10286.4	controllerType=0 controllerNumber=1 scan=10286	33.4981	Trypsin	B3	SVGGGHGVSTEPSR	S{+918}	918	918.421	918.42	918.421
27493:3	290	Y.PVDVADHDS{+628.255}C[+57.021]QQC[+57.021]VAK.I	NA	C[+57]*2, S{+628}	820.022	3	2458.05	2457.05	1	-1.4	59	NRagged	302.91	102.78	0	5.51	33	>BW23_RS25550 ref|WP_042586318.1|gi|755824422| acetoacetyl-CoA reductase	2034	Nsco_NS_434_20203020_B_ubonensis_HILIC1.26276.26276.3	controllerType=0 controllerNumber=1 scan=26276	73.5161	Trypsin	B1	PVDVADHDSCQQCVAK	*2,S{+628}	*2,+628	628.255	628.25	628.255
62785:5	5	K.SSGDTGATYHQVSLGADYS{+1497.726}LSK.R	NA	S{+1498}	749.159	5	3741.77	3741.77	0	0	316	Specific	302.98	135.12	2.93	3.25	322	>BW23_RS07145 ref|WP_045564658.1|gi|780344014| porin	4540	Nsco_NS_434_20203020_B_ubonensis_HILIC2.54022.54022.3	controllerType=0 controllerNumber=1 scan=54022	137.598	Trypsin	B2	SSGDTGATYHQVSLGADYSLSK	S{+1498}	1498	1497.73	1497.73	1497.73
65208:2	23	V.PEEYGGDSPFVPVS{+303.112}AK.T	NA	S{+303}	991.458	2	1981.91	1981.91	0	0	600	NRagged	303	197.27	5.71	6.26	75	>BW23_RS16215 ref|WP_042583814.1|gi|755810648| translation initiation factor IF-2	236	Nsco_NS_434_20203020_B_ubonensis_HILIC3.55191.55191.4	controllerType=0 controllerNumber=1 scan=55191	142.792	Trypsin	B3	PEEYGGDSPFVPVSAK	S{+303}	303	303.112	303.11	303.112
60754:5	19	K.LNHYS{+1949.967}FGDVKGELIDQLGVR.D	NA	S{+1950}	842.834	5	4210.14	4210.14	0	0	102	Specific	303.12	18.99	12.74	6.13	162	>BW23_RS30145 ref|WP_042584247.1|gi|755812171| alkyl hydroperoxide reductase	2920	Nsco_NS_434_20203020_B_ubonensis_HILIC1.53090.53090.5	controllerType=0 controllerNumber=1 scan=53090	135.848	Trypsin	B1	LNHYSFGDVKGELIDQLGVR	S{+1950}	1950	1949.97	1949.97	1949.97
66615:3	121	G.PDS{+1734.900}GEFDEEAHVDEQR.G	NA	S{+1735}	1199.23	3	3595.67	3594.67	1	-0.9	110	NRagged	303.12	2.61	0	4.12	52	>BW23_RS21470 ref|WP_042582960.1|gi|755807716| peptidase	1241	Nsco_NS_434_20203020_B_ubonensis_HILIC2.57034.57034.3	controllerType=0 controllerNumber=1 scan=57034	144.4	Trypsin	B2	PDSGEFDEEAHVDEQR	S{+1735}	1735	1734.9	1734.9	1734.9
09652:4	161	T.HAIRELAEGS{+250.809}DR.A	NA	S{+251}	401.879	4	1604.5	1604.5	0	0	102	NRagged	303.14	303.14	303.14	4.56	29	>BW23_RS31225 ref|WP_045567765.1|gi|780350906| saccharopine dehydrogenase	3133	Nsco_NS_434_20203020_B_ubonensis_HILIC1.11061.11061.3	controllerType=0 controllerNumber=1 scan=11061	35.9907	Trypsin	B1	HAIRELAEGSDR	S{+251}	251	250.809	250.81	250.809
56804:5	665	P.TPETIELAS{+833.358}KIEALSPHHR.Y	NA	S{+833}	593.704	5	2964.49	2962.49	2	-2.3	105	NRagged	303.14	1.33	0	6.76	6	>BW23_RS23540 ref|WP_042586626.1|gi|755825029| transcriptional regulator	1639	Nsco_NS_434_20203020_B_ubonensis_HILIC3.48676.48676.5	controllerType=0 controllerNumber=1 scan=48676	127.633	Trypsin	B3	TPETIELASKIEALSPHHR	S{+833}	833	833.358	833.36	833.358
06393:3	126	R.PS{+382.198}EHETLTSR.L	NA	S{+382}	513.591	3	1538.76	1538.76	0	0	86	Specific	303.18	71.12	54.55	2.14	43	>BW23_RS27960 ref|WP_042585919.1|gi|755823343| polynucleotide phosphorylase/polyadenylase	2508	Nsco_NS_434_20203020_B_ubonensis_HILIC2.7605.7605.3	controllerType=0 controllerNumber=1 scan=7605	28.2334	Trypsin	B2	PSEHETLTSR	S{+382}	382	382.198	382.2	382.198
56484:4	214	G.SS{+545.292}EGGMDIEEVAEKHPELIHK.V	NA	S{+545}	720.859	4	2880.42	2880.42	0	0	126	NRagged	303.2	0.7	0.7	3.96	18	>BW23_RS26175 ref|WP_010090787.1|gi|497776603| malate--CoA ligase subunit beta	2156	Nsco_NS_434_20203020_B_ubonensis_HILIC2.49082.49082.4	controllerType=0 controllerNumber=1 scan=49082	126.629	Trypsin	B2	SSEGGMDIEEVAEKHPELIHK	S{+545}	545	545.292	545.29	545.292
32451:3	464	V.HDPAKWEGQNLVS{+216.116}PQER.A	NA	S{+216}	736.701	3	2208.09	2207.09	1	-1.5	160	NRagged	303.2	51.05	22.7	5.28	14	>BW23_RS28735 ref|WP_042584392.1|gi|755812652| exodeoxyribonuclease III	2653	Nsco_NS_434_20203020_B_ubonensis_HILIC3.28909.28909.3	controllerType=0 controllerNumber=1 scan=28909	79.7217	Trypsin	B3	HDPAKWEGQNLVSPQER	S{+216}	216	216.116	216.12	216.116
57764:4	1057	R.LHNEPDRAELHS{+761.384}LLTQWQP.-	NA	S{+761}	762.138	4	3045.53	3045.53	0	0	152	CRagged	303.22	40.75	1.1	5.55	6	>BW23_RS25405 ref|WP_029226338.1|gi|656280685| PTS sugar transporter subunit IIA	2005	Nsco_NS_434_20203020_B_ubonensis_HILIC1.50756.50756.3	controllerType=0 controllerNumber=1 scan=50756	130.599	Trypsin	B1	LHNEPDRAELHSLLTQWQP	S{+761}	761	761.384	761.38	761.384
61624:2	72	E.PGSSGSPIYS{+990.941}PEKR.V	NA	S{+991}	1227.34	2	2453.67	2452.67	1	-1.4	191	NRagged	303.26	111.84	0	4.07	272	>sp|LYSC_LYSEN|(Common contaminant protein)	6101	Nsco_NS_434_20203020_B_ubonensis_HILIC3.52442.52442.2	controllerType=0 controllerNumber=1 scan=52442	136.442	Trypsin	B3	PGSSGSPIYSPEKR	S{+991}	991	990.941	990.94	990.941
30599:3	1765	K.AVDLPAPASSASAS{+568.213}APAPARAPDGTR.V	NA	S{+568}	991.483	3	2972.43	2972.43	0	0	482	Specific	303.34	303.34	2.4	7.98	6	>BW23_RS10280 ref|WP_045565073.1|gi|780344959| penicillin-binding protein 1C	5151	Nsco_NS_434_20203020_B_ubonensis_HILIC2.27860.27860.3	controllerType=0 controllerNumber=1 scan=27860	76.9753	Trypsin	B2	AVDLPAPASSASASAPAPARAPDGTR	S{+568}	568	568.213	568.21	568.213
72269:6	560	K.GRVVAINPVGEKFDPHLHQAIS{+838.595}MVPAEQEPNTVVAVLQK.G	NA	S{+839}	844.313	6	5060.84	5056.84	4	-2.7	123	Specific	303.39	303.39	0	9.14	16	>BW23_RS19900 ref|WP_042583166.1|gi|755808436| co-chaperone GrpE	942	Nsco_NS_434_20203020_B_ubonensis_HILIC3.60758.60758.5	controllerType=0 controllerNumber=1 scan=60758	156.844	Trypsin	B3	GRVVAINPVGEKFDPHLHQAISMVPAEQEPNTVVAVLQK	S{+839}	839	838.595	838.6	838.595
49892:5	177	N.PIEAAKKEIDVFS{+770.372}K.F	NA	S{+770}	469.856	5	2345.25	2345.25	0	0	29	NRagged	303.43	59.82	20.17	5.48	48	>BW23_RS00460 ref|WP_045563786.1|gi|780342039| hypothetical protein	3249	Nsco_NS_434_20203020_B_ubonensis_HILIC3.43177.43177.5	controllerType=0 controllerNumber=1 scan=43177	114.881	Trypsin	B3	PIEAAKKEIDVFSK	S{+770}	770	770.372	770.37	770.372
65278:4	59	E.EQETQFSC[+57.021]EVMPLEPDHADS{+686.333}AETEALRR.A	NA	C[+57], S{+686}	991.203	4	3961.79	3961.79	0	0	108	NRagged	303.44	20.29	0	7.15	53	>BW23_RS30260 ref|WP_042584229.1|gi|755812113| DNA-binding protein	2942	Nsco_NS_434_20203020_B_ubonensis_HILIC3.55243.55243.2	controllerType=0 controllerNumber=1 scan=55243	142.92	Trypsin	B3	EQETQFSCEVMPLEPDHADSAETEALRR	,S{+686}	,+686	686.333	686.33	686.333
53442:3	6	E.PAQSAINNGYLTAQS{+1565.572}QQR.L	NA	S{+1566}	1171.52	3	3512.54	3512.54	0	0	246	NRagged	303.45	24.44	0	5.4	432	>BW23_RS08755 ref|WP_045564868.1|gi|780344499| porin	4853	Nsco_NS_434_20203020_B_ubonensis_HILIC3.46055.46055.3	controllerType=0 controllerNumber=1 scan=46055	121.565	Trypsin	B3	PAQSAINNGYLTAQSQQR	S{+1566}	1566	1565.57	1565.57	1565.57
32869:3	11	L.NEVS{+526.313}VDDDANQSDEQPAAAAAGK.S	NA	S{+526}	943.445	3	2828.32	2828.32	0	0	6	NRagged	303.46	2.26	2.26	5.25	144	>BW23_RS06710 ref|WP_042587384.1|gi|755826565| RNA polymerase sigma factor RpoD	4454	Nsco_NS_434_20203020_B_ubonensis_HILIC2.29764.29764.3	controllerType=0 controllerNumber=1 scan=29764	81.8445	Trypsin	B2	NEVSVDDDANQSDEQPAAAAAGK	S{+526}	526	526.313	526.31	526.313
61960:6	16	L.GEDGEFVPC[+57.021]VHS{+1730.137}VGHPLEAGQK.D	NA	C[+57], S{+1730}	681.044	6	4081.23	4079.23	2	-1.6	178	NRagged	303.52	1.82	0	5.11	105	>BW23_RS09340 ref|WP_045564940.1|gi|780344658| phosphoenolpyruvate carboxykinase	4966	Nsco_NS_434_20203020_B_ubonensis_HILIC1.54031.54031.5	controllerType=0 controllerNumber=1 scan=54031	137.854	Trypsin	B1	GEDGEFVPCVHSVGHPLEAGQK	,S{+1730}	,+1730	1730.14	1730.14	1730.14
75571:4	87	M.STTITNAGYGVWNNTIDVTS{+1169.615}QVQQQYANGTR.V	NA	S{+1170}	1140.06	4	4557.23	4557.23	0	0	2	NRagged	303.53	100.67	0	6.08	134	>BW23_RS29280 ref|WP_045567554.1|gi|780350435| hypothetical protein	2760	Nsco_NS_434_20203020_B_ubonensis_HILIC2.64107.64107.4	controllerType=0 controllerNumber=1 scan=64107	161.131	Trypsin	B2	STTITNAGYGVWNNTIDVTSQVQQQYANGTR	S{+1170}	1170	1169.62	1169.62	1169.62
34144:2	18	K.TVAAQLAQAQGAAPAS{+1190.419}AAAASSAH.-	NA	S{+1190}	1657.25	2	3313.49	3311.49	2	-2	373	CRagged	303.54	208.1	0	7.74	226	>BW23_RS26360 ref|WP_045567259.1|gi|780349753| hemolysin D	2193	Nsco_NS_434_20203020_B_ubonensis_HILIC3.30258.30258.2	controllerType=0 controllerNumber=1 scan=30258	83.1973	Trypsin	B3	TVAAQLAQAQGAAPASAAAASSAH	S{+1190}	1190	1190.42	1190.42	1190.42
31186:3	709	K.PGTAHVAAS{+1222.579}VPLGQK.I	NA	S{+1223}	885.795	3	2655.37	2655.37	0	0	120	Specific	303.56	125.57	3.27	6.15	10	>BW23_RS21780 ref|WP_042582914.1|gi|755807525| cytochrome C	1303	Nsco_NS_434_20203020_B_ubonensis_HILIC2.28328.28328.3	controllerType=0 controllerNumber=1 scan=28328	78.1138	Trypsin	B2	PGTAHVAASVPLGQK	S{+1223}	1223	1222.58	1222.58	1222.58
51216:4	2179	L.VQLEQAGYKPEAS{+311.159}DVHYPQALQAAQTR.V	NA	S{+311}	828.421	4	3310.66	3309.66	1	-1	40	NRagged	303.56	26.44	3.83	4.25	1	>BW23_RS14970 ref|WP_045565972.1|gi|780347051| purine nucleoside phosphorylase	6059	Nsco_NS_434_20203020_B_ubonensis_HILIC2.45006.45006.4	controllerType=0 controllerNumber=1 scan=45006	117.846	Trypsin	B2	VQLEQAGYKPEASDVHYPQALQAAQTR	S{+311}	311	311.159	311.16	311.159
10838:5	14	A.DSRNQGDALVHS{+582.100}TKK.A	NA	S{+582}	448.595	5	2238.95	2237.95	1	-1.5	535	NRagged	303.57	97.72	0	4.33	100	>BW23_RS19890 ref|WP_045566631.1|gi|780348296| molecular chaperone DnaK	940	Nsco_NS_434_20203020_B_ubonensis_HILIC3.11370.11370.5	controllerType=0 controllerNumber=1 scan=11370	35.7998	Trypsin	B3	DSRNQGDALVHSTKK	S{+582}	582	582.1	582.1	582.1
43057:3	38	D.EVQYLNAHGTS{+212.148}TPLGDKNESDAVK.A	NA	S{+212}	929.137	3	2785.4	2785.4	0	0	295	NRagged	303.58	38.83	0	6.07	80	>BW23_RS17985 ref|WP_042583472.1|gi|755809485| 3-oxoacyl-ACP synthase	576	Nsco_NS_434_20203020_B_ubonensis_HILIC2.38024.38024.3	controllerType=0 controllerNumber=1 scan=38024	101.626	Trypsin	B2	EVQYLNAHGTSTPLGDKNESDAVK	S{+212}	212	212.148	212.15	212.148
57150:3	248	T.PS{+1651.599}DC[+57.021]DC[+57.021]DEYPFAATNQGAVGGR.F	NA	C[+57]*2, S{+1652}	1347.19	3	4039.57	4038.57	1	-0.8	281	NRagged	303.59	53.98	0	5.92	38	>BW23_RS10810 ref|WP_045565154.1|gi|780345138| hypothetical protein	5252	Nsco_NS_434_20203020_B_ubonensis_HILIC2.49586.49586.3	controllerType=0 controllerNumber=1 scan=49586	127.792	Trypsin	B2	PSDCDCDEYPFAATNQGAVGGR	*2,S{+1652}	*2,+1652	1651.6	1651.6	1651.6
05462:4	235	R.ARES{+397.158}GFVHGVK.L	NA	S{+397}	396.703	4	1583.79	1583.79	0	0	97	Specific	303.61	152.72	19.67	3.86	16	>BW23_RS20245 ref|WP_045566667.1|gi|780348377| dihydroorotase	1010	Nsco_NS_434_20203020_B_ubonensis_HILIC1.6867.6867.3	controllerType=0 controllerNumber=1 scan=6867	26.7111	Trypsin	B1	ARESGFVHGVK	S{+397}	397	397.158	397.16	397.158
80375:6	81	R.PWQAGVS{+1215.647}SFGFSGTNAHAIVAAAPPALQAPDGAQAADC[+57.021]AAPAGVHVLALSAK.T	NA	C[+57], S{+1216}	1035.86	6	6210.15	6210.15	0	0	436	Specific	303.62	13.3	2	6.02	59	>BW23_RS31440 ref|WP_052686462.1|gi|919130830| hypothetical protein	5535	Nsco_NS_434_20203020_B_ubonensis_HILIC2.67812.67812.6	controllerType=0 controllerNumber=1 scan=67812	169.476	Trypsin	B2	PWQAGVSSFGFSGTNAHAIVAAAPPALQAPDGAQAADCAAPAGVHVLALSAK	,S{+1216}	,+1216	1215.65	1215.65	1215.65
04593:2	91	K.ASAAKPAS{+1264.433}APQ.-	NA	S{+1264}	1131.98	2	2262.96	2262.96	0	0	499	CRagged	303.62	303.62	7.74	6.31	58	>BW23_RS25075 ref|WP_045567130.1|gi|780349454| peptidase S41	1941	Nsco_NS_434_20203020_B_ubonensis_HILIC2.6084.6084.2	controllerType=0 controllerNumber=1 scan=6084	25.2401	Trypsin	B2	ASAAKPASAPQ	S{+1264}	1264	1264.43	1264.43	1264.43
70111:4	46	K.PQDAQALQAAAPAS{+1372.650}GASAAAADGATVGAVPDASVQATPLQSPAPISNSTNVHPGNPK.A	NA	S{+1373}	1673.58	4	6691.29	6686.29	5	-2.5	201	Specific	303.66	303.66	0	6	91	>BW23_RS22260 ref|WP_042586941.1|gi|755825634| BON domain protein	1389	Nsco_NS_434_20203020_B_ubonensis_HILIC2.59788.59788.4	controllerType=0 controllerNumber=1 scan=59788	151.065	Trypsin	B2	PQDAQALQAAAPASGASAAAADGATVGAVPDASVQATPLQSPAPISNSTNVHPGNPK	S{+1373}	1373	1372.65	1372.65	1372.65
28156:4	62	K.GASAAQAAPKPTDNS{+567.201}SGTFVFARPGK.F	NA	S{+567}	776.376	4	3102.48	3100.48	2	-2.2	66	Specific	303.66	111.44	0	7.45	148	>BW23_RS18790 ref|WP_045567835.1|gi|780351075| membrane protein	726	Nsco_NS_434_20203020_B_ubonensis_HILIC3.25350.25350.4	controllerType=0 controllerNumber=1 scan=25350	70.6462	Trypsin	B3	GASAAQAAPKPTDNSSGTFVFARPGK	S{+567}	567	567.201	567.2	567.201
32757:3	18	K.TVAAQLAQAQGAAPAS{+1192.422}AAAASSAH.-	NA	S{+1192}	1105.84	3	3315.49	3313.49	2	-2	373	CRagged	303.67	172.93	0	7.16	226	>BW23_RS26360 ref|WP_045567259.1|gi|780349753| hemolysin D	2193	Nsco_NS_434_20203020_B_ubonensis_HILIC3.29165.29165.3	controllerType=0 controllerNumber=1 scan=29165	80.4117	Trypsin	B3	TVAAQLAQAQGAAPASAAAASSAH	S{+1192}	1192	1192.42	1192.42	1192.42
37312:3	391	T.PPQPQAPAQPAAAAAS{+1051.365}APAAAR.H	NA	S{+1051}	1021.81	3	3063.42	3061.42	2	-2.2	24	NRagged	303.7	10.52	10.52	4.01	46	>BW23_RS31215 ref|WP_045567764.1|gi|780350904| hypothetical protein	3131	Nsco_NS_434_20203020_B_ubonensis_HILIC3.32801.32801.3	controllerType=0 controllerNumber=1 scan=32801	89.6436	Trypsin	B3	PPQPQAPAQPAAAAASAPAAAR	S{+1051}	1051	1051.37	1051.37	1051.37
58798:4	165	A.PADNGNS{+700.276}VGAAWLAYHADHPGAWQPR.A	NA	S{+700}	865.396	4	3458.56	3458.56	0	0	332	NRagged	303.72	62.93	0	5.16	40	>BW23_RS12205 ref|WP_045565587.1|gi|780346177| carbamoyltransferase	5523	Nsco_NS_434_20203020_B_ubonensis_HILIC3.50243.50243.4	controllerType=0 controllerNumber=1 scan=50243	131.402	Trypsin	B3	PADNGNSVGAAWLAYHADHPGAWQPR	S{+700}	700	700.276	700.28	700.276
10997:3	908	V.TTDPYS{+476.267}SRPGAK.L	NA	S{+476}	585.97	3	1755.9	1755.9	0	0	61	NRagged	303.75	51.4	0.99	2.02	5	>BW23_RS09265 ref|WP_045564934.1|gi|780344644| peptidase S1	4951	Nsco_NS_434_20203020_B_ubonensis_HILIC2.11915.11915.3	controllerType=0 controllerNumber=1 scan=11915	37.5761	Trypsin	B2	TTDPYSSRPGAK	S{+476}	476	476.267	476.27	476.267
54558:3	6	E.PAQSAINNGYLTAQS{+1485.593}QQR.L	NA	S{+1486}	1144.86	3	3432.56	3432.56	0	0	246	NRagged	303.78	34.81	0	5.57	463	>BW23_RS08755 ref|WP_045564868.1|gi|780344499| porin	4853	Nsco_NS_434_20203020_B_ubonensis_HILIC2.47629.47629.3	controllerType=0 controllerNumber=1 scan=47629	123.432	Trypsin	B2	PAQSAINNGYLTAQSQQR	S{+1486}	1486	1485.59	1485.59	1485.59
36368:4	18	K.TVAAQLAQAQGAAPASAAAAS{+1360.424}SAH.-	NA	S{+1360}	871.129	4	3481.49	3481.49	0	0	373	CRagged	303.83	74.36	18.33	3.86	226	>BW23_RS26360 ref|WP_045567259.1|gi|780349753| hemolysin D	2193	Nsco_NS_434_20203020_B_ubonensis_HILIC3.32049.32049.4	controllerType=0 controllerNumber=1 scan=32049	87.7752	Trypsin	B3	TVAAQLAQAQGAAPASAAAASSAH	S{+1360}	1360	1360.42	1360.42	1360.42
40513:3	291	Q.PQAPAQPAAAAAS{+1410.475}APAAAR.H	NA	S{+1410}	1033.79	3	3099.36	3098.36	1	-1.1	27	NRagged	303.84	29.87	0	3.99	61	>BW23_RS31215 ref|WP_045567764.1|gi|780350904| hypothetical protein	3131	Nsco_NS_434_20203020_B_ubonensis_HILIC2.35891.35891.3	controllerType=0 controllerNumber=1 scan=35891	96.7373	Trypsin	B2	PQAPAQPAAAAASAPAAAR	S{+1410}	1410	1410.47	1410.47	1410.47
54794:5	474	A.PGPASFQGTPLGQAAS{+1806.846}GGSSPAPTPSQGSTWLR.Q	NA	S{+1807}	992.683	5	4959.39	4959.39	0	0	367	NRagged	303.84	54.16	0	5.66	9	>BW23_RS19825 ref|WP_045566624.1|gi|780348279| DNA mismatch repair protein	927	Nsco_NS_434_20203020_B_ubonensis_HILIC2.47813.47813.5	controllerType=0 controllerNumber=1 scan=47813	123.844	Trypsin	B2	PGPASFQGTPLGQAASGGSSPAPTPSQGSTWLR	S{+1807}	1807	1806.85	1806.85	1806.85
58852:3	101	F.PDAQVWLS{+497.216}DPSWENHR.F	NA	S{+497}	812.041	3	2434.11	2434.11	0	0	119	NRagged	303.9	44.04	12.33	2.81	83	>BW23_RS09105 ref|WP_045564917.1|gi|780344603| aromatic amino acid aminotransferase	4920	Nsco_NS_434_20203020_B_ubonensis_HILIC1.51594.51594.3	controllerType=0 controllerNumber=1 scan=51594	132.456	Trypsin	B1	PDAQVWLSDPSWENHR	S{+497}	497	497.216	497.22	497.216
40936:5	21	K.AAPAS{+1274.396}AVAPQVAHAASAPQPATIVNDDAASR.T	NA	S{+1274}	840.981	5	4200.88	4199.88	1	-0.8	99	Specific	303.9	70.09	55.2	3.05	169	>BW23_RS21205 ref|WP_045566753.1|gi|780348584| Tail fiber protein	1192	Nsco_NS_434_20203020_B_ubonensis_HILIC3.35668.35668.5	controllerType=0 controllerNumber=1 scan=35668	96.7393	Trypsin	B3	AAPASAVAPQVAHAASAPQPATIVNDDAASR	S{+1274}	1274	1274.4	1274.4	1274.4
37131:3	160	S.GIGVKPVS{+319.125}TEGTER.L	NA	S{+319}	583.968	3	1749.89	1748.89	1	-1.9	197	NRagged	303.94	66.56	0	4.67	50	>BW23_RS26750 ref|WP_010090922.1|gi|497776738| isocitrate dehydrogenase	2271	Nsco_NS_434_20203020_B_ubonensis_HILIC3.32658.32658.3	controllerType=0 controllerNumber=1 scan=32658	89.2801	Trypsin	B3	GIGVKPVSTEGTER	S{+319}	319	319.125	319.12	319.125
17842:5	373	K.PAS{+1674.767}QC[+57.021]EPIEYPKPDGK.L	NA	C[+57], S{+1675}	698.931	5	3490.62	3490.62	0	0	439	Specific	304.02	86.39	0	3.38	17	>BW23_RS16405 ref|WP_045566238.1|gi|780347471| electron transfer flavoprotein-ubiquinone oxidoreductase	270	Nsco_NS_434_20203020_B_ubonensis_HILIC3.17025.17025.4	controllerType=0 controllerNumber=1 scan=17025	49.7054	Trypsin	B3	PASQCEPIEYPKPDGK	,S{+1675}	,+1675	1674.77	1674.77	1674.77
17939:3	1037	P.SES{+224.220}KEPWDYYK.V	NA	S{+224}	552.626	3	1655.86	1655.86	0	0	366	NRagged	304.04	56.91	29.36	2.52	10	>BW23_RS23050 ref|WP_042586694.1|gi|755825162| ABC transporter permease	1543	Nsco_NS_434_20203020_B_ubonensis_HILIC1.18251.18251.3	controllerType=0 controllerNumber=1 scan=18251	53.5773	Trypsin	B1	SESKEPWDYYK	S{+224}	224	224.22	224.22	224.22
26309:3	171	A.SAPAAEAPAAAS{+1445.500}APMKK.D	NA	S{+1446}	1005.78	3	3015.31	3014.31	1	-1.1	25	NRagged	304.04	0.89	0	6.32	118	>BW23_RS22210 ref|WP_010097315.1|gi|497783131| hypothetical protein	1380	Nsco_NS_434_20203020_B_ubonensis_HILIC2.24268.24268.3	controllerType=0 controllerNumber=1 scan=24268	67.9658	Trypsin	B2	SAPAAEAPAAASAPMKK	S{+1446}	1446	1445.5	1445.5	1445.5
24304:3	58	I.EHLGDNRS{+526.242}GQGEGDDEQVVVK.L	NA	S{+526}	932.102	3	2794.29	2794.29	0	0	74	NRagged	304.05	60.87	23.33	3.88	69	>BW23_RS03765 ref|WP_045564207.1|gi|780343008| chemical-damaging agent resistance protein C	3888	Nsco_NS_434_20203020_B_ubonensis_HILIC2.22665.22665.3	controllerType=0 controllerNumber=1 scan=22665	63.9322	Trypsin	B2	EHLGDNRSGQGEGDDEQVVVK	S{+526}	526	526.242	526.24	526.242
33872:3	113	Q.PTAAATASSTAAAS{+1284.466}PAASK.L	NA	S{+1284}	973.101	3	2917.29	2916.29	1	-1.2	110	NRagged	304.05	0.49	0	2.83	45	>BW23_RS16170 ref|WP_045566218.1|gi|780347451| dihydrolipoamide succinyltransferase	227	Nsco_NS_434_20203020_B_ubonensis_HILIC2.30553.30553.3	controllerType=0 controllerNumber=1 scan=30553	83.8396	Trypsin	B2	PTAAATASSTAAASPAASK	S{+1284}	1284	1284.47	1284.47	1284.47
50049:4	35	H.APPAQAS{+1937.849}GSAAIPR.E	NA	S{+1938}	808.89	4	3232.54	3231.54	1	-1	102	NRagged	304.08	24.39	4	2.75	130	>BW23_RS10500 ref|WP_045565107.1|gi|780345037| hypothetical protein	5195	Nsco_NS_434_20203020_B_ubonensis_HILIC1.44708.44708.4	controllerType=0 controllerNumber=1 scan=44708	117.02	Trypsin	B1	APPAQASGSAAIPR	S{+1938}	1938	1937.85	1937.85	1937.85
48219:5	116	R.IHAFDTFTGYAGFS{+600.485}ENDSRDR.K	NA	S{+600}	602.118	5	3006.56	3006.56	0	0	98	Specific	304.08	192.31	0	5.88	26	>BW23_RS22550 ref|WP_042586764.1|gi|755825278| hypothetical protein	1447	Nsco_NS_434_20203020_B_ubonensis_HILIC3.41844.41844.4	controllerType=0 controllerNumber=1 scan=41844	111.722	Trypsin	B3	IHAFDTFTGYAGFSENDSRDR	S{+600}	600	600.485	600.49	600.485
60751:5	498	D.IGHS{+199.054}PLDVVAWHGNYAPYKYDLR.L	NA	S{+199}	575.285	5	2872.4	2870.4	2	-2.3	264	NRagged	304.11	12.73	7.2	4.33	12	>BW23_RS19530 ref|WP_042583258.1|gi|755808729| homogentisate 1,2-dioxygenase	872	Nsco_NS_434_20203020_B_ubonensis_HILIC1.53088.53088.5	controllerType=0 controllerNumber=1 scan=53088	135.844	Trypsin	B1	IGHSPLDVVAWHGNYAPYKYDLR	S{+199}	199	199.054	199.05	199.054
25800:5	1	K.ASKPAAATGTTAPATKPAATPATTAPATTGAATTTAPAPAASAPEAAS{+1219.413}KPAK.T	NA	S{+1219}	1167.77	5	5834.82	5832.82	2	-1.2	98	Specific	304.11	35.37	8.86	5.22	645	>BW23_RS30650 ref|WP_045567700.1|gi|780350752| competence protein ComE	3018	Nsco_NS_434_20203020_B_ubonensis_HILIC2.23862.23862.5	controllerType=0 controllerNumber=1 scan=23862	66.9666	Trypsin	B2	ASKPAAATGTTAPATKPAATPATTAPATTGAATTTAPAPAASAPEAASKPAK	S{+1219}	1219	1219.41	1219.41	1219.41
24809:4	242	A.PHTAAVVTANEWPHAYS{+207.098}R.E	NA	S{+207}	554.276	4	2214.08	2214.08	0	0	916	NRagged	304.15	25.09	3.36	3.89	25	>BW23_RS22785 ref|WP_045566884.1|gi|780348895| glycine dehydrogenase	1491	Nsco_NS_434_20203020_B_ubonensis_HILIC1.24025.24025.4	controllerType=0 controllerNumber=1 scan=24025	67.9539	Trypsin	B1	PHTAAVVTANEWPHAYSR	S{+207}	207	207.098	207.1	207.098
59701:2	6	L.TAAGDGNEPAQS{+771.293}AINNGYLTAQSQQR.L	NA	S{+771}	1717.27	2	3433.54	3433.54	0	0	238	NRagged	304.21	23.43	0	6.7	432	>BW23_RS08755 ref|WP_045564868.1|gi|780344499| porin	4853	Nsco_NS_434_20203020_B_ubonensis_HILIC3.50928.50928.2	controllerType=0 controllerNumber=1 scan=50928	132.989	Trypsin	B3	TAAGDGNEPAQSAINNGYLTAQSQQR	S{+771}	771	771.293	771.29	771.293
04308:3	1	P.APAASAPEAAS{+595.212}KPAK.T	NA	S{+595}	654.986	3	1962.94	1961.94	1	-1.7	135	NRagged	304.22	89.75	0	6.28	590	>BW23_RS30650 ref|WP_045567700.1|gi|780350752| competence protein ComE	3018	Nsco_NS_434_20203020_B_ubonensis_HILIC3.5638.5638.3	controllerType=0 controllerNumber=1 scan=5638	23.8659	Trypsin	B3	APAASAPEAASKPAK	S{+595}	595	595.212	595.21	595.212
04309:3	1	P.APAASAPEAAS{+596.298}KPAK.T	NA	S{+596}	655.015	3	1963.03	1963.03	0	0	135	NRagged	304.22	89.75	0	5.7	590	>BW23_RS30650 ref|WP_045567700.1|gi|780350752| competence protein ComE	3018	Nsco_NS_434_20203020_B_ubonensis_HILIC3.5638.5638.3	controllerType=0 controllerNumber=1 scan=5638	23.8659	Trypsin	B3	APAASAPEAASKPAK	S{+596}	596	596.298	596.3	596.298
02198:2	1	P.APAASAPEAAS{+406.405}KPAK.T	NA	S{+406}	887.572	2	1774.14	1773.14	1	-1.9	135	NRagged	304.23	127.55	0	6.17	645	>BW23_RS30650 ref|WP_045567700.1|gi|780350752| competence protein ComE	3018	Nsco_NS_434_20203020_B_ubonensis_HILIC2.4145.4145.2	controllerType=0 controllerNumber=1 scan=4145	21.2624	Trypsin	B2	APAASAPEAASKPAK	S{+406}	406	406.405	406.4	406.405
04032:6	107	A.SS{+1714.701}QDHKR.L	NA	S{+1715}	429.527	6	2572.12	2572.12	0	0	209	NRagged	304.23	78.93	78.93	1.4	52	>BW23_RS27750 ref|WP_045567400.1|gi|780350117| phosphoribosylamine--glycine ligase	2466	Nsco_NS_434_20203020_B_ubonensis_HILIC3.5405.5405.2	controllerType=0 controllerNumber=1 scan=5405	23.3784	Trypsin	B3	SSQDHKR	S{+1715}	1715	1714.7	1714.7	1714.7
47441:5	954	R.RLAAMIPGAQFGSLPGS{+653.304}SHHPNLDR.A	NA	S{+653}	657.735	5	3284.65	3282.65	2	-2	227	Specific	304.25	91.13	0	7.07	10	>BW23_RS02240 ref|WP_045564015.1|gi|780342561| alpha/beta hydrolase	3588	Nsco_NS_434_20203020_B_ubonensis_HILIC3.41224.41224.5	controllerType=0 controllerNumber=1 scan=41224	110.31	Trypsin	B3	RLAAMIPGAQFGSLPGSSHHPNLDR	S{+653}	653	653.304	653.3	653.304
51758:2	6	E.PAQS{+1466.638}AINNGYLTAQSQQR.L	NA	S{+1467}	1707.31	2	3413.61	3413.61	0	0	246	NRagged	304.3	10.89	10.89	5.62	432	>BW23_RS08755 ref|WP_045564868.1|gi|780344499| porin	4853	Nsco_NS_434_20203020_B_ubonensis_HILIC3.44714.44714.2	controllerType=0 controllerNumber=1 scan=44714	118.417	Trypsin	B3	PAQSAINNGYLTAQSQQR	S{+1467}	1467	1466.64	1466.64	1466.64
51657:3	6	A.QSAINNGYLTAQS{+1807.668}QQR.L	NA	S{+1808}	1196.52	3	3587.55	3586.55	1	-0.9	248	NRagged	304.31	0.07	0	5.33	463	>BW23_RS08755 ref|WP_045564868.1|gi|780344499| porin	4853	Nsco_NS_434_20203020_B_ubonensis_HILIC2.45352.45352.3	controllerType=0 controllerNumber=1 scan=45352	118.587	Trypsin	B2	QSAINNGYLTAQSQQR	S{+1808}	1808	1807.67	1807.67	1807.67
66002:4	59	L.SIEEQETQFS{+381.232}C[+57.021]EVMPLEPDHADSAETEALRR.A	NA	C[+57], S{+381}	997.468	4	3986.85	3985.85	1	-0.8	105	NRagged	304.32	41.23	0	5.33	53	>BW23_RS30260 ref|WP_042584229.1|gi|755812113| DNA-binding protein	2942	Nsco_NS_434_20203020_B_ubonensis_HILIC3.55822.55822.4	controllerType=0 controllerNumber=1 scan=55822	144.391	Trypsin	B3	SIEEQETQFSCEVMPLEPDHADSAETEALRR	,S{+381}	,+381	381.232	381.23	381.232
82722:4	3	I.TPHTHFTAEVYVLS{+310.245}KDEGGR.H	NA	S{+310}	639.593	4	2555.35	2554.35	1	-1.3	302	NRagged	304.33	0.51	0.51	6.02	485	>BW23_RS21950 ref|WP_034209732.1|gi|736066354| elongation factor Tu	1337	Nsco_NS_434_20203020_B_ubonensis_HILIC3.68870.68870.5	controllerType=0 controllerNumber=1 scan=68870	174.806	Trypsin	B3	TPHTHFTAEVYVLSKDEGGR	S{+310}	310	310.245	310.25	310.245
74797:5	40	Q.IADVPYIKFEEGS{+1644.828}K.E	NA	S{+1645}	649.138	5	3241.66	3240.66	1	-1	440	NRagged	304.35	17.44	0	5.48	87	>BW23_RS28815 ref|WP_045567493.1|gi|780350310| pyruvate dehydrogenase	2668	Nsco_NS_434_20203020_B_ubonensis_HILIC2.63505.63505.5	controllerType=0 controllerNumber=1 scan=63505	159.775	Trypsin	B2	IADVPYIKFEEGSK	S{+1645}	1645	1644.83	1644.83	1644.83
46383:3	34	K.PVVGDNGS{+777.373}GMHVHQSIWK.D	NA	S{+777}	909.112	3	2725.32	2725.32	0	0	262	Specific	304.36	1.27	1.27	2.94	184	>BW23_RS28715 ref|WP_029226484.1|gi|656280831| glutamine synthetase	2649	Nsco_NS_434_20203020_B_ubonensis_HILIC2.41023.41023.3	controllerType=0 controllerNumber=1 scan=41023	108.917	Trypsin	B2	PVVGDNGSGMHVHQSIWK	S{+777}	777	777.373	777.37	777.373
08927:3	632	T.TQLAERDQS{+217.010}AVTRR.D	NA	S{+217}	616.629	3	1847.87	1847.87	0	0	5	NRagged	304.36	77.95	0	4.31	11	>BW23_RS13050 ref|WP_042585544.1|gi|755822007| heat-shock protein	5688	Nsco_NS_434_20203020_B_ubonensis_HILIC2.10158.10158.3	controllerType=0 controllerNumber=1 scan=10158	33.8121	Trypsin	B2	TQLAERDQSAVTRR	S{+217}	217	217.01	217.01	217.01
55957:5	113	Q.TESPVLFAAREDAS{+384.143}DVTFPHDDGSRVPYK.V	NA	S{+384}	719.542	5	3593.68	3590.68	3	-2.8	4	NRagged	304.38	4.62	0	5.36	35	>BW23_RS06100 ref|WP_045564529.1|gi|780343726| (2Fe-2S)-binding protein	4336	Nsco_NS_434_20203020_B_ubonensis_HILIC3.48013.48013.5	controllerType=0 controllerNumber=1 scan=48013	126.035	Trypsin	B3	TESPVLFAAREDASDVTFPHDDGSRVPYK	S{+384}	384	384.143	384.14	384.143
55507:6	217	R.IETETDDDS{+1166.702}IGGHFLHLLHGK.A	NA	S{+1167}	584.646	6	3502.84	3500.84	2	-1.9	162	Specific	304.39	93.96	0	5.02	23	>BW23_RS03020 ref|WP_045564110.1|gi|780342775| methylcitrate synthase	3742	Nsco_NS_434_20203020_B_ubonensis_HILIC3.47665.47665.6	controllerType=0 controllerNumber=1 scan=47665	125.227	Trypsin	B3	IETETDDDSIGGHFLHLLHGK	S{+1167}	1167	1166.7	1166.7	1166.7
19229:4	24	K.MEIDS{+803.320}KPEEMDK.L	NA	S{+803}	564.745	4	2255.96	2254.96	1	-1.5	403	Specific	304.41	5.71	0	4.87	91	>BW23_RS30640 ref|WP_045567698.1|gi|780350748| protein disaggregation chaperone	3016	Nsco_NS_434_20203020_B_ubonensis_HILIC1.19324.19324.4	controllerType=0 controllerNumber=1 scan=19324	56.222	Trypsin	B1	MEIDSKPEEMDK	S{+803}	803	803.32	803.32	803.32
51482:4	126	R.EGLSC[+57.021]VLS{+623.146}VKVPEPK.F	NA	C[+57], S{+623}	567.014	4	2265.03	2265.03	0	0	341	Specific	304.44	21.49	21.49	3.92	34	>BW23_RS23505 ref|WP_045567905.1|gi|780351228| DNA gyrase subunit B	1632	Nsco_NS_434_20203020_B_ubonensis_HILIC1.45845.45845.5	controllerType=0 controllerNumber=1 scan=45845	119.505	Trypsin	B1	EGLSCVLSVKVPEPK	,S{+623}	,+623	623.146	623.15	623.146
68682:4	49	V.YLVDS{+598.253}GGANLPNQDDVFPDRDHFGR.I	NA	S{+598}	851.644	4	3403.56	3402.56	1	-1	141	NRagged	304.44	15.29	7.83	4.3	83	>BW23_RS01820 ref|WP_042588622.1|gi|755828851| methylcrotonoyl-CoA carboxylase	3511	Nsco_NS_434_20203020_B_ubonensis_HILIC3.57908.57908.5	controllerType=0 controllerNumber=1 scan=57908	149.766	Trypsin	B3	YLVDSGGANLPNQDDVFPDRDHFGR	S{+598}	598	598.253	598.25	598.253
38133:3	330	V.VGTDGPSSS{+1448.656}SNQFAVR.A	NA	S{+1449}	1019.81	3	3057.42	3057.42	0	0	365	NRagged	304.44	17.54	0	4.77	19	>BW23_RS10480 ref|WP_045565104.1|gi|780345031| membrane protein	5191	Nsco_NS_434_20203020_B_ubonensis_HILIC3.33442.33442.3	controllerType=0 controllerNumber=1 scan=33442	91.1882	Trypsin	B3	VGTDGPSSSSNQFAVR	S{+1449}	1449	1448.66	1448.66	1448.66
08552:4	714	K.VDGVYS{+328.181}ADPKKDPSATR.Y	NA	S{+328}	534.526	4	2135.08	2134.08	1	-1.6	163	Specific	304.44	23.5	10.94	6.61	14	>BW23_RS29815 ref|WP_006402648.1|gi|493447311| uridylate kinase	2857	Nsco_NS_434_20203020_B_ubonensis_HILIC3.9360.9360.4	controllerType=0 controllerNumber=1 scan=9360	31.5042	Trypsin	B3	VDGVYSADPKKDPSATR	S{+328}	328	328.181	328.18	328.181
31346:2	52	K.TVAAQLAQAQGAAPAS{+1163.425}AAAASSAH.-	NA	S{+1163}	1643.75	2	3286.49	3284.49	2	-2	373	CRagged	304.47	193.85	0	7.42	159	>BW23_RS26360 ref|WP_045567259.1|gi|780349753| hemolysin D	2193	Nsco_NS_434_20203020_B_ubonensis_HILIC1.29377.29377.2	controllerType=0 controllerNumber=1 scan=29377	81.2384	Trypsin	B1	TVAAQLAQAQGAAPASAAAASSAH	S{+1163}	1163	1163.42	1163.42	1163.42
73011:3	68	R.DVDWS{+318.132}AIDEVIYGC[+57.021]ANQAGEDNR.N	NA	C[+57], S{+318}	972.423	3	2915.25	2915.25	0	0	43	Specific	304.47	38.23	38.23	3.91	79	>BW23_RS20970 ref|WP_045566731.1|gi|780348528| beta-ketoadipyl CoA thiolase	1146	Nsco_NS_434_20203020_B_ubonensis_HILIC2.62139.62139.3	controllerType=0 controllerNumber=1 scan=62139	156.58	Trypsin	B2	DVDWSAIDEVIYGCANQAGEDNR	,S{+318}	,+318	318.132	318.13	318.132
28767:4	19	A.PHGGGAFSGKDPS{+1417.639}KVDR.S	NA	S{+1418}	783.128	4	3129.49	3129.49	0	0	260	NRagged	304.49	11.75	0	3.93	105	>BW23_RS23955 ref|WP_042586555.1|gi|755824883| S-adenosylmethionine synthetase	1719	Nsco_NS_434_20203020_B_ubonensis_HILIC3.25943.25943.3	controllerType=0 controllerNumber=1 scan=25943	72.1776	Trypsin	B3	PHGGGAFSGKDPSKVDR	S{+1418}	1418	1417.64	1417.64	1417.64
60013:3	6	K.KAILESVYQGAGQAAS{+568.214}APMPPTQWSYDK.S	NA	S{+568}	1188.23	3	3562.68	3562.68	0	0	328	Specific	304.52	304.52	68.97	6.62	132	>BW23_RS24130 ref|WP_042586529.1|gi|755824830| peptide ABC transporter substrate-binding protein	1754	Nsco_NS_434_20203020_B_ubonensis_HILIC1.52504.52504.3	controllerType=0 controllerNumber=1 scan=52504	134.569	Trypsin	B1	KAILESVYQGAGQAASAPMPPTQWSYDK	S{+568}	568	568.214	568.21	568.214
44180:3	76	Y.PFNPNGS{+1395.599}PAGITSVTTADGR.F	NA	S{+1396}	1119.19	3	3355.56	3354.56	1	-1	1293	NRagged	304.57	91.97	5.67	4.63	52	>BW23_RS30305 ref|WP_045567662.1|gi|780350662| phosphoribosylformylglycinamidine synthase	2949	Nsco_NS_434_20203020_B_ubonensis_HILIC1.39809.39809.3	controllerType=0 controllerNumber=1 scan=39809	105.869	Trypsin	B1	PFNPNGSPAGITSVTTADGR	S{+1396}	1396	1395.6	1395.6	1395.6
46548:5	34	K.PVVGDNGS{+759.355}GMHVHQSIWK.D	NA	S{+759}	542.467	5	2708.3	2707.3	1	-1.2	262	Specific	304.58	40.25	0	4.26	184	>BW23_RS28715 ref|WP_029226484.1|gi|656280831| glutamine synthetase	2649	Nsco_NS_434_20203020_B_ubonensis_HILIC2.41151.41151.5	controllerType=0 controllerNumber=1 scan=41151	109.204	Trypsin	B2	PVVGDNGSGMHVHQSIWK	S{+759}	759	759.355	759.36	759.355
64555:6	733	R.KMDKIEWGPNWEDDLGGEFAS{+1289.503}R.S	NA	S{+1290}	645.787	6	3869.68	3869.68	0	0	133	Specific	304.58	68.06	1.6	5.15	6	>BW23_RS28760 ref|WP_045567486.1|gi|780350296| nitrate reductase	2658	Nsco_NS_434_20203020_B_ubonensis_HILIC3.54682.54682.4	controllerType=0 controllerNumber=1 scan=54682	141.604	Trypsin	B3	KMDKIEWGPNWEDDLGGEFASR	S{+1290}	1290	1289.5	1289.5	1289.5
50610:4	35	H.APPAQAS{+1937.840}GSAAIPR.E	NA	S{+1938}	808.638	4	3231.53	3231.53	0	0	102	NRagged	304.61	11.29	4	2.85	130	>BW23_RS10500 ref|WP_045565107.1|gi|780345037| hypothetical protein	5195	Nsco_NS_434_20203020_B_ubonensis_HILIC1.45144.45144.4	controllerType=0 controllerNumber=1 scan=45144	117.928	Trypsin	B1	APPAQASGSAAIPR	S{+1938}	1938	1937.84	1937.84	1937.84
24899:3	1	T.APATTGAATTTAPAPAAS{+1070.354}APEAASKPAK.T	NA	S{+1070}	1184.22	3	3550.64	3548.64	2	-1.9	122	NRagged	304.61	35.38	0	7.28	590	>BW23_RS30650 ref|WP_045567700.1|gi|780350752| competence protein ComE	3018	Nsco_NS_434_20203020_B_ubonensis_HILIC3.22687.22687.3	controllerType=0 controllerNumber=1 scan=22687	63.8882	Trypsin	B3	APATTGAATTTAPAPAASAPEAASKPAK	S{+1070}	1070	1070.35	1070.35	1070.35
54099:6	27	K.PTGEIVSHADPEGRPS{+751.461}VFDRLPPMK.T	NA	S{+751}	581.813	6	3485.84	3483.84	2	-1.9	246	Specific	304.63	125.5	0.86	7.98	102	>BW23_RS16230 ref|WP_045566224.1|gi|780347457| pseudouridine synthase	239	Nsco_NS_434_20203020_B_ubonensis_HILIC2.47274.47274.6	controllerType=0 controllerNumber=1 scan=47274	122.694	Trypsin	B2	PTGEIVSHADPEGRPSVFDRLPPMK	S{+751}	751	751.461	751.46	751.461
27559:4	228	L.SLNPAS{+1101.472}VDEGKK.L	NA	S{+1101}	587.535	4	2347.12	2346.12	1	-1.4	85	NRagged	304.63	29.43	0	2.92	32	>BW23_RS27550 ref|WP_045567377.1|gi|780350059| hypothetical protein	2426	Nsco_NS_434_20203020_B_ubonensis_HILIC3.24841.24841.4	controllerType=0 controllerNumber=1 scan=24841	69.3344	Trypsin	B3	SLNPASVDEGKK	S{+1101}	1101	1101.47	1101.47	1101.47
42259:3	134	N.GIKDETDTAS{+1211.547}QIR.I	NA	S{+1212}	882.428	3	2645.27	2645.27	0	0	71	NRagged	304.64	73.33	0	4.08	52	>BW23_RS15580 ref|WP_042583973.1|gi|755811241| LacI family transcriptional regulator	117	Nsco_NS_434_20203020_B_ubonensis_HILIC2.37356.37356.3	controllerType=0 controllerNumber=1 scan=37356	100.093	Trypsin	B2	GIKDETDTASQIR	S{+1212}	1212	1211.55	1211.55	1211.55
56666:4	41	R.SHGRPSMFFPGATQTAPAAAGGAS{+564.201}GAGATGASTTTAGDVPAAAAGAAPATTAPAAQAQLVK.F	NA	S{+564}	1497.97	4	5988.87	5983.87	5	-2.8	26	Specific	304.65	3.08	0	5.02	105	>BW23_RS23535 ref|WP_045566967.1|gi|780349081| insertase	1638	Nsco_NS_434_20203020_B_ubonensis_HILIC2.49220.49220.4	controllerType=0 controllerNumber=1 scan=49220	126.921	Trypsin	B2	SHGRPSMFFPGATQTAPAAAGGASGAGATGASTTTAGDVPAAAAGAAPATTAPAAQAQLVK	S{+564}	564	564.201	564.2	564.201
63328:5	29	D.PAIVAAAELS{+1862.886}HR.Y	NA	S{+1863}	620.521	5	3098.58	3097.58	1	-1.1	368	NRagged	304.73	73.39	0	3.02	102	>BW23_RS30640 ref|WP_045567698.1|gi|780350748| protein disaggregation chaperone	3016	Nsco_NS_434_20203020_B_ubonensis_HILIC3.53742.53742.5	controllerType=0 controllerNumber=1 scan=53742	139.377	Trypsin	B3	PAIVAAAELSHR	S{+1863}	1863	1862.89	1862.89	1862.89
56866:5	3	Q.VLAKPGS{+856.247}ITPHTHFTAEVYVLSK.D	NA	S{+856}	671.128	5	3351.61	3351.61	0	0	294	NRagged	304.78	11.64	0.97	3.9	485	>BW23_RS21950 ref|WP_034209732.1|gi|736066354| elongation factor Tu	1337	Nsco_NS_434_20203020_B_ubonensis_HILIC3.48725.48725.4	controllerType=0 controllerNumber=1 scan=48725	127.759	Trypsin	B3	VLAKPGSITPHTHFTAEVYVLSK	S{+856}	856	856.247	856.25	856.247
45492:4	74	K.GDAVQLIGFGS{+412.228}FGSGKR.A	NA	S{+412}	528.033	4	2109.11	2108.11	1	-1.6	39	Specific	304.8	2.23	2.23	4.55	58	>BW23_RS23150 ref|WP_006401505.1|gi|493446149| DNA-binding protein HU-alpha	1563	Nsco_NS_434_20203020_B_ubonensis_HILIC3.39671.39671.4	controllerType=0 controllerNumber=1 scan=39671	106.784	Trypsin	B3	GDAVQLIGFGSFGSGKR	S{+412}	412	412.228	412.23	412.228
01408:3	576	R.MGAYAS{+699.314}HGGVDKR.K	NA	S{+699}	683.324	3	2047.96	2047.96	0	0	104	Specific	304.8	0.08	0.08	3.98	14	>BW23_RS30140 ref|WP_045567645.1|gi|780350623| carboxymuconolactone decarboxylase	2919	Nsco_NS_434_20203020_B_ubonensis_HILIC3.3416.3416.3	controllerType=0 controllerNumber=1 scan=3416	19.0599	Trypsin	B3	MGAYASHGGVDKR	S{+699}	699	699.314	699.31	699.314
32737:2	167	G.TQVAVVDANGQIDNS{+486.170}SDAQR.I	NA	S{+486}	1287.59	2	2574.17	2574.17	0	0	352	NRagged	304.82	40.45	1.2	6.03	65	>BW23_RS29040 ref|WP_045567513.1|gi|780350350| lipoprotein	2713	Nsco_NS_434_20203020_B_ubonensis_HILIC1.30485.30485.2	controllerType=0 controllerNumber=1 scan=30485	83.9821	Trypsin	B1	TQVAVVDANGQIDNSSDAQR	S{+486}	486	486.17	486.17	486.17
45149:4	1103	V.QWADVS{+376.377}HLDEASDDDGYRK.V	NA	S{+376}	646.591	4	2583.34	2583.34	0	0	200	NRagged	304.85	16.27	0	4.33	5	>BW23_RS20195 ref|WP_045566662.1|gi|780348363| phosphoglycerate mutase	1000	Nsco_NS_434_20203020_B_ubonensis_HILIC2.40012.40012.4	controllerType=0 controllerNumber=1 scan=40012	106.728	Trypsin	B2	QWADVSHLDEASDDDGYRK	S{+376}	376	376.377	376.38	376.377
18433:4	482	R.TIGESHASLQGELAS{+725.208}RDEQR.L	NA	S{+725}	728.573	4	2911.27	2909.27	2	-2.3	430	Specific	304.87	17.22	0	4.96	12	>BW23_RS05290 ref|WP_045564416.1|gi|780343473| chemotaxis protein	4179	Nsco_NS_434_20203020_B_ubonensis_HILIC1.18665.18665.4	controllerType=0 controllerNumber=1 scan=18665	54.6413	Trypsin	B1	TIGESHASLQGELASRDEQR	S{+725}	725	725.208	725.21	725.208
49246:5	43	M.VSSLDPHS{+947.582}SFLDKTDYEELQEQTK.G	NA	S{+948}	749.986	5	3745.9	3743.9	2	-1.8	74	NRagged	304.89	12.45	0	5.74	61	>BW23_RS25075 ref|WP_045567130.1|gi|780349454| peptidase S41	1941	Nsco_NS_434_20203020_B_ubonensis_HILIC1.44075.44075.4	controllerType=0 controllerNumber=1 scan=44075	115.642	Trypsin	B1	VSSLDPHSSFLDKTDYEELQEQTK	S{+948}	948	947.582	947.58	947.582
52524:3	19	N.GQS{+1062.419}AFETITEASFPGK.W	NA	S{+1062}	911.413	3	2732.23	2732.23	0	0	27	NRagged	304.93	4.28	4.28	2.33	162	>BW23_RS30145 ref|WP_042584247.1|gi|755812171| alkyl hydroperoxide reductase	2920	Nsco_NS_434_20203020_B_ubonensis_HILIC1.46636.46636.3	controllerType=0 controllerNumber=1 scan=46636	121.276	Trypsin	B1	GQSAFETITEASFPGK	S{+1062}	1062	1062.42	1062.42	1062.42
30088:3	167	V.DANGQIDNS{+1081.535}SDAQR.I	NA	S{+1082}	858.399	3	2573.18	2572.18	1	-1.3	358	NRagged	304.95	55.55	0	5.37	65	>BW23_RS29040 ref|WP_045567513.1|gi|780350350| lipoprotein	2713	Nsco_NS_434_20203020_B_ubonensis_HILIC1.28352.28352.3	controllerType=0 controllerNumber=1 scan=28352	78.6274	Trypsin	B1	DANGQIDNSSDAQR	S{+1082}	1082	1081.54	1081.54	1081.54
16358:2	203	M.SS{+995.368}EDAK.A	NA	S{+995}	816.329	2	1631.65	1631.65	0	0	199	NRagged	304.95	22.14	22.14	1.4	32	>BW23_RS30250 ref|WP_010092137.1|gi|497777953| ATP-dependent Clp protease proteolytic subunit	2940	Nsco_NS_434_20203020_B_ubonensis_HILIC3.15874.15874.2	controllerType=0 controllerNumber=1 scan=15874	46.8056	Trypsin	B3	SSEDAK	S{+995}	995	995.368	995.37	995.368
23423:3	948	R.SITQAAS{+614.231}GEAFR.A	NA	S{+614}	618.288	3	1852.85	1851.85	1	-1.8	128	Specific	304.97	19.55	0	2.46	7	>BW23_RS20625 ref|WP_010091280.1|gi|497777096| membrane protein	1085	Nsco_NS_434_20203020_B_ubonensis_HILIC3.21513.21513.3	controllerType=0 controllerNumber=1 scan=21513	60.826	Trypsin	B3	SITQAASGEAFR	S{+614}	614	614.231	614.23	614.231
56142:4	1782	A.PAAGASAAPDAAALPNAS{+278.128}HAC[+57.021]RPDGGPDGRPAVGLVLSGGGAR.G	NA	C[+57], S{+278}	1053.53	4	4211.08	4211.08	0	0	33	NRagged	304.99	54.04	3.4	5.85	3	>BW23_RS00415 ref|WP_045563780.1|gi|780341991| patatin	3240	Nsco_NS_434_20203020_B_ubonensis_HILIC3.48153.48153.4	controllerType=0 controllerNumber=1 scan=48153	126.365	Trypsin	B3	PAAGASAAPDAAALPNASHACRPDGGPDGRPAVGLVLSGGGAR	,S{+278}	,+278	278.128	278.13	278.128
50648:3	119	R.GASAATAASPAAAAASSDTS{+568.213}AAPSGPVTFAWPAR.G	NA	S{+568}	1205.23	3	3613.68	3612.68	1	-0.9	151	Specific	305	147.2	0	7.48	78	>BW23_RS30735 ref|WP_045567708.1|gi|780350773| peptidase	3035	Nsco_NS_434_20203020_B_ubonensis_HILIC2.44555.44555.3	controllerType=0 controllerNumber=1 scan=44555	116.831	Trypsin	B2	GASAATAASPAAAAASSDTSAAPSGPVTFAWPAR	S{+568}	568	568.213	568.21	568.213
38890:2	4	I.AQVGSISANSDS{+241.115}SIGDR.I	NA	S{+241}	953.455	2	1905.9	1904.9	1	-1.8	145	NRagged	305.1	10.61	10.35	4.25	495	>BW23_RS19350 ref|WP_042583284.1|gi|755808808| molecular chaperone GroEL	837	Nsco_NS_434_20203020_B_ubonensis_HILIC3.34043.34043.2	controllerType=0 controllerNumber=1 scan=34043	92.6912	Trypsin	B3	AQVGSISANSDSSIGDR	S{+241}	241	241.115	241.12	241.115
77469:2	15	T.SANYAGLQFGGTYS{+276.094}FSNNTNFGNNR.A	NA	S{+276}	1489.15	2	2977.3	2977.3	0	0	166	NRagged	305.11	37.01	1.2	4.66	237	>BW23_RS11015 ref|WP_045565179.1|gi|780345196| porin	5293	Nsco_NS_434_20203020_B_ubonensis_HILIC2.65585.65585.2	controllerType=0 controllerNumber=1 scan=65585	164.501	Trypsin	B2	SANYAGLQFGGTYSFSNNTNFGNNR	S{+276}	276	276.094	276.09	276.094
10556:2	55	K.HATQAIDQVTS{+203.082}AAK.A	NA	S{+203}	822.417	2	1643.83	1643.83	0	0	51	Specific	305.13	226.8	36.28	3.94	126	>BW23_RS17610 ref|WP_045567821.1|gi|780351035| hypothetical protein	505	Nsco_NS_434_20203020_B_ubonensis_HILIC2.11563.11563.2	controllerType=0 controllerNumber=1 scan=11563	36.8034	Trypsin	B2	HATQAIDQVTSAAK	S{+203}	203	203.082	203.08	203.082
64874:4	414	D.GS{+399.180}LIKFDGNAAVLLNNKLEPIGTR.I	NA	S{+399}	735.655	4	2939.6	2939.6	0	0	74	NRagged	305.15	32.52	32.52	6.23	43	>BW23_RS21890 ref|WP_004197951.1|gi|490302569| 50S ribosomal protein L14	1325	Nsco_NS_434_20203020_B_ubonensis_HILIC2.55651.55651.4	controllerType=0 controllerNumber=1 scan=55651	141.298	Trypsin	B2	GSLIKFDGNAAVLLNNKLEPIGTR	S{+399}	399	399.18	399.18	399.18
58115:2	6	T.AAGDGNEPAQS{+916.366}AINNGYLTAQSQQR.L	NA	S{+916}	1739.79	2	3478.56	3477.56	1	-1	239	NRagged	305.15	10.86	0	3.93	432	>BW23_RS08755 ref|WP_045564868.1|gi|780344499| porin	4853	Nsco_NS_434_20203020_B_ubonensis_HILIC3.49692.49692.2	controllerType=0 controllerNumber=1 scan=49692	130.072	Trypsin	B3	AAGDGNEPAQSAINNGYLTAQSQQR	S{+916}	916	916.366	916.37	916.366
38524:5	416	A.PVSAPS{+518.613}RPHELKFPFNNR.N	NA	S{+519}	523.549	5	2613.72	2611.72	2	-2.6	150	NRagged	305.16	24.48	0	6.66	13	>BW23_RS26050 ref|WP_010090765.1|gi|497776581| alcohol dehydrogenase	2133	Nsco_NS_434_20203020_B_ubonensis_HILIC1.35296.35296.4	controllerType=0 controllerNumber=1 scan=35296	95.6087	Trypsin	B1	PVSAPSRPHELKFPFNNR	S{+519}	519	518.613	518.61	518.613
09949:3	119	I.NIQGS{+212.008}DHHGTIAR.V	NA	S{+212}	540.238	3	1618.7	1617.7	1	-2.1	349	NRagged	305.18	119.45	0	4.04	36	>BW23_RS24765 ref|WP_045567096.1|gi|780349370| arginine--tRNA ligase	1879	Nsco_NS_434_20203020_B_ubonensis_HILIC1.11309.11309.3	controllerType=0 controllerNumber=1 scan=11309	36.5209	Trypsin	B1	NIQGSDHHGTIAR	S{+212}	212	212.008	212.01	212.008
20954:5	166	R.VHQPPS{+440.214}SADAWSHATLR.K	NA	S{+440}	461.031	5	2301.13	2300.13	1	-1.5	458	Specific	305.19	58.66	0	4.67	27	>BW23_RS12155 ref|WP_045565578.1|gi|780346145| short-chain dehydrogenase	5513	Nsco_NS_434_20203020_B_ubonensis_HILIC1.20817.20817.4	controllerType=0 controllerNumber=1 scan=20817	59.9237	Trypsin	B1	VHQPPSSADAWSHATLR	S{+440}	440	440.214	440.21	440.214
31559:4	383	E.KS{+403.100}EHVELDKDFLDR.T	NA	S{+403}	534.498	4	2134.97	2133.97	1	-1.6	339	NRagged	305.2	19.75	0	3.49	20	>BW23_RS26270 ref|WP_042586210.1|gi|755824224| pyruvate kinase	2175	Nsco_NS_434_20203020_B_ubonensis_HILIC3.28153.28153.3	controllerType=0 controllerNumber=1 scan=28153	77.8088	Trypsin	B3	KSEHVELDKDFLDR	S{+403}	403	403.1	403.1	403.1
64951:5	403	L.SWQEPNTHLGAHC[+57.021]S{+1294.635}VDSLR.L	NA	C[+57], S{+1295}	698.535	5	3488.64	3488.64	0	0	159	NRagged	305.21	0.34	0	2.95	10	>BW23_RS12240 ref|WP_042585431.1|gi|755821592| aspartyl beta-hydroxylase	5530	Nsco_NS_434_20203020_B_ubonensis_HILIC1.56354.56354.5	controllerType=0 controllerNumber=1 scan=56354	143.246	Trypsin	B1	SWQEPNTHLGAHCSVDSLR	,S{+1295}	,+1295	1294.63	1294.63	1294.63
60997:4	163	Q.GLQALIQKPS{+1270.419}TDPIPNNWK.D	NA	S{+1270}	848.398	4	3390.57	3390.57	0	0	80	NRagged	305.23	54.64	2	3.99	45	>BW23_RS23185 ref|WP_042586675.1|gi|755825127| type II secretion system protein GspG	1570	Nsco_NS_434_20203020_B_ubonensis_HILIC2.52652.52652.4	controllerType=0 controllerNumber=1 scan=52652	134.727	Trypsin	B2	GLQALIQKPSTDPIPNNWK	S{+1270}	1270	1270.42	1270.42	1270.42
56322:4	47	R.PS{+1020.422}MFFPGATQTAPAAAGGASGAGATGASTTTAGDVPAAAAGAAPATTAPAAQAQLVK.F	NA	S{+1020}	1501.73	4	6003.88	6002.88	1	-0.6	30	Specific	305.28	18.81	18.81	4.41	86	>BW23_RS23535 ref|WP_045566967.1|gi|780349081| insertase	1638	Nsco_NS_434_20203020_B_ubonensis_HILIC3.48288.48288.4	controllerType=0 controllerNumber=1 scan=48288	126.662	Trypsin	B3	PSMFFPGATQTAPAAAGGASGAGATGASTTTAGDVPAAAAGAAPATTAPAAQAQLVK	S{+1020}	1020	1020.42	1020.42	1020.42
30322:3	10	G.LYAVEAYQHAS{+346.161}GNTLNAK.G	NA	S{+346}	766.049	3	2296.13	2296.13	0	0	356	NRagged	305.34	27.65	2.4	3.89	405	>BW23_RS08755 ref|WP_045564868.1|gi|780344499| porin	4853	Nsco_NS_434_20203020_B_ubonensis_HILIC1.28545.28545.3	controllerType=0 controllerNumber=1 scan=28545	79.1625	Trypsin	B1	LYAVEAYQHASGNTLNAK	S{+346}	346	346.161	346.16	346.161
03323:4	457	R.RVASAVQDES{+481.240}NQR.G	NA	S{+481}	486.247	4	1941.97	1940.97	1	-1.7	1083	Specific	305.35	209.72	8.19	4.89	14	>BW23_RS08170 ref|WP_045564790.1|gi|780344325| chemotaxis protein	4739	Nsco_NS_434_20203020_B_ubonensis_HILIC2.5083.5083.3	controllerType=0 controllerNumber=1 scan=5083	23.2982	Trypsin	B2	RVASAVQDESNQR	S{+481}	481	481.24	481.24	481.24
29195:3	104	K.GAS{+568.216}AAQAAPKPTDNSSGTFVFAR.P	NA	S{+568}	940.447	3	2819.33	2819.33	0	0	66	Specific	305.36	92.56	92.56	4.44	108	>BW23_RS18790 ref|WP_045567835.1|gi|780351075| membrane protein	726	Nsco_NS_434_20203020_B_ubonensis_HILIC1.27639.27639.3	controllerType=0 controllerNumber=1 scan=27639	76.9339	Trypsin	B1	GASAAQAAPKPTDNSSGTFVFAR	S{+568}	568	568.216	568.22	568.216
31872:4	84	K.PELVHTLNGS{+800.419}GLAVGR.T	NA	S{+800}	605.832	4	2420.3	2420.3	0	0	379	Specific	305.37	150.25	0.25	6.13	39	>BW23_RS18775 ref|WP_045566502.1|gi|780347994| seryl-tRNA synthetase	723	Nsco_NS_434_20203020_B_ubonensis_HILIC2.28953.28953.4	controllerType=0 controllerNumber=1 scan=28953	79.7223	Trypsin	B2	PELVHTLNGSGLAVGR	S{+800}	800	800.419	800.42	800.419
40159:3	1695	K.PS{+1348.693}YGLADDDIAK.M	NA	S{+1349}	871.771	3	2613.3	2613.3	0	0	506	Specific	305.39	70.16	9.63	2.46	2	>BW23_RS28890 ref|WP_045567499.1|gi|780350320| molecular chaperone HscA	2683	Nsco_NS_434_20203020_B_ubonensis_HILIC1.36616.36616.3	controllerType=0 controllerNumber=1 scan=36616	98.7948	Trypsin	B1	PSYGLADDDIAK	S{+1349}	1349	1348.69	1348.69	1348.69
71892:4	125	R.PPES{+1583.779}GAVQGGAIPVSTNPAGAAPQAAAAQPAAAPQGGLYSDASPTNVQDAYNALK.T	NA	S{+1584}	1694.34	4	6774.32	6769.32	5	-2.5	576	Specific	305.42	3.66	3.66	5.63	32	>BW23_RS21215 ref|WP_045566754.1|gi|780348586| type VI secretion protein VasK	1194	Nsco_NS_434_20203020_B_ubonensis_HILIC1.61798.61798.4	controllerType=0 controllerNumber=1 scan=61798	156.683	Trypsin	B1	PPESGAVQGGAIPVSTNPAGAAPQAAAAQPAAAPQGGLYSDASPTNVQDAYNALK	S{+1584}	1584	1583.78	1583.78	1583.78
60610:5	498	I.GHS{+347.136}PLDVVAWHGNYAPYKYDLR.L	NA	S{+347}	581.885	5	2905.39	2905.39	0	0	265	NRagged	305.42	4.59	4.59	4.54	12	>BW23_RS19530 ref|WP_042583258.1|gi|755808729| homogentisate 1,2-dioxygenase	872	Nsco_NS_434_20203020_B_ubonensis_HILIC1.52978.52978.5	controllerType=0 controllerNumber=1 scan=52978	135.593	Trypsin	B1	GHSPLDVVAWHGNYAPYKYDLR	S{+347}	347	347.136	347.14	347.136
69839:4	34	V.SVPVSAFDEDKFENGHAFDGS{+476.205}SIAGWK.G	NA	S{+476}	844.141	4	3373.54	3373.54	0	0	35	NRagged	305.45	12.33	12.12	4.83	184	>BW23_RS28715 ref|WP_029226484.1|gi|656280831| glutamine synthetase	2649	Nsco_NS_434_20203020_B_ubonensis_HILIC2.59584.59584.4	controllerType=0 controllerNumber=1 scan=59584	150.637	Trypsin	B2	SVPVSAFDEDKFENGHAFDGSSIAGWK	S{+476}	476	476.205	476.2	476.205
38157:4	409	K.VRYVEPSQS{+1041.369}SDEC[+57.021]MALMTEHR.M	NA	C[+57], S{+1041}	892.878	4	3568.49	3566.49	2	-1.9	84	Specific	305.46	305.46	0	8.17	30	>BW23_RS11000 ref|WP_042588236.1|gi|755828140| inosine-5-monophosphate dehydrogenase	5290	Nsco_NS_434_20203020_B_ubonensis_HILIC1.35003.35003.3	controllerType=0 controllerNumber=1 scan=35003	94.925	Trypsin	B1	VRYVEPSQSSDECMALMTEHR	,S{+1041}	,+1041	1041.37	1041.37	1041.37
31211:3	18	K.TVAAQLAQAQGAAPAS{+1164.427}AAAASSAH.-	NA	S{+1164}	1095.84	3	3285.49	3285.49	0	0	373	CRagged	305.5	185.31	4.8	6.62	226	>BW23_RS26360 ref|WP_045567259.1|gi|780349753| hemolysin D	2193	Nsco_NS_434_20203020_B_ubonensis_HILIC3.27867.27867.3	controllerType=0 controllerNumber=1 scan=27867	77.0919	Trypsin	B3	TVAAQLAQAQGAAPASAAAASSAH	S{+1164}	1164	1164.43	1164.43	1164.43
61079:5	50	M.LMMPNLPHDS{+558.254}VPIGKDENDNVEVRR.W	NA	S{+558}	687.54	5	3433.67	3433.67	0	0	101	NRagged	305.53	39.35	0.77	5.4	67	>BW23_RS18775 ref|WP_045566502.1|gi|780347994| seryl-tRNA synthetase	723	Nsco_NS_434_20203020_B_ubonensis_HILIC1.53340.53340.5	controllerType=0 controllerNumber=1 scan=53340	136.363	Trypsin	B1	LMMPNLPHDSVPIGKDENDNVEVRR	S{+558}	558	558.254	558.25	558.254
54166:3	10	N.EPAQSAINNGYLTAQS{+1407.471}QQR.L	NA	S{+1407}	1162.5	3	3485.48	3483.48	2	-1.9	245	NRagged	305.54	20.58	0	4.57	405	>BW23_RS08755 ref|WP_045564868.1|gi|780344499| porin	4853	Nsco_NS_434_20203020_B_ubonensis_HILIC1.47960.47960.3	controllerType=0 controllerNumber=1 scan=47960	124.183	Trypsin	B1	EPAQSAINNGYLTAQSQQR	S{+1407}	1407	1407.47	1407.47	1407.47
77707:3	1067	V.C[+57.021]ADAGIPVAGGHSIDS{+429.206}VEPIYGLAAIGVVHPSR.V	NA	C[+57], S{+429}	1238.96	3	3714.87	3714.87	0	0	138	NRagged	305.55	26.52	0	6.79	5	>BW23_RS02500 ref|WP_052686403.1|gi|919130771| selenophosphate synthase	3638	Nsco_NS_434_20203020_B_ubonensis_HILIC1.66326.66326.3	controllerType=0 controllerNumber=1 scan=66326	167.671	Trypsin	B1	CADAGIPVAGGHSIDSVEPIYGLAAIGVVHPSR	,S{+429}	,+429	429.206	429.21	429.206
46220:5	17	K.RFSLEGGESFIAAMDEVVQHS{+679.322}GKK.G	NA	S{+679}	661.13	5	3301.62	3301.62	0	0	233	Specific	305.58	192.37	7.63	5.53	111	>BW23_RS16175 ref|WP_042583822.1|gi|755810680| 2-oxoglutarate dehydrogenase	228	Nsco_NS_434_20203020_B_ubonensis_HILIC2.40891.40891.4	controllerType=0 controllerNumber=1 scan=40891	108.619	Trypsin	B2	RFSLEGGESFIAAMDEVVQHSGKK	S{+679}	679	679.322	679.32	679.322
57701:2	35	V.PEAAS{+442.696}AGAVADQDANAQAAR.A	NA	S{+443}	1164.29	2	2327.58	2326.58	1	-1.4	163	NRagged	305.59	70.6	0	4.87	130	>BW23_RS20365 ref|WP_045566678.1|gi|780348406| hypothetical protein	1034	Nsco_NS_434_20203020_B_ubonensis_HILIC2.50015.50015.2	controllerType=0 controllerNumber=1 scan=50015	128.813	Trypsin	B2	PEAASAGAVADQDANAQAAR	S{+443}	443	442.696	442.7	442.696
34338:3	18	K.TVAAQLAQAQGAAPAS{+1305.383}AAAASSAH.-	NA	S{+1305}	1143.49	3	3428.45	3426.45	2	-2	373	CRagged	305.6	151.4	0	6.71	226	>BW23_RS26360 ref|WP_045567259.1|gi|780349753| hemolysin D	2193	Nsco_NS_434_20203020_B_ubonensis_HILIC3.30414.30414.3	controllerType=0 controllerNumber=1 scan=30414	83.6261	Trypsin	B3	TVAAQLAQAQGAAPASAAAASSAH	S{+1305}	1305	1305.38	1305.38	1305.38
45813:8	10	K.TAS{+1838.021}GIVIPDAAAEKPDQGEVLAIGPGKRDDK.G	NA	S{+1838}	620.464	8	4956.66	4956.66	0	0	21	Specific	305.61	140.73	2.82	6.21	94	>BW23_RS19355 ref|WP_004186661.1|gi|490291056| molecular chaperone GroES	838	Nsco_NS_434_20203020_B_ubonensis_HILIC3.39926.39926.5	controllerType=0 controllerNumber=1 scan=39926	107.355	Trypsin	B3	TASGIVIPDAAAEKPDQGEVLAIGPGKRDDK	S{+1838}	1838	1838.02	1838.02	1838.02
29408:2	2064	R.ETGGVAAPAPAS{+568.212}GAAPVPVAQK.-	NA	S{+568}	1257.63	2	2514.25	2514.25	0	0	491	Specific	305.62	305.62	164.39	6.47	2	>BW23_RS23225 ref|WP_045566931.1|gi|780349007| RND transporter	1578	Nsco_NS_434_20203020_B_ubonensis_HILIC1.27806.27806.2	controllerType=0 controllerNumber=1 scan=27806	77.3127	Trypsin	B1	ETGGVAAPAPASGAAPVPVAQK	S{+568}	568	568.212	568.21	568.212
45554:5	17	N.PAIKGES{+314.130}ADKDHDAWIELK.S	NA	S{+314}	488.647	5	2439.21	2437.21	2	-2.8	11	NRagged	305.64	44.39	0	5.28	140	>BW23_RS21275 ref|WP_010096526.1|gi|497782342| hypothetical protein	1205	Nsco_NS_434_20203020_B_ubonensis_HILIC1.41201.41201.5	controllerType=0 controllerNumber=1 scan=41201	109.399	Trypsin	B1	PAIKGESADKDHDAWIELK	S{+314}	314	314.13	314.13	314.13
34911:3	408	I.DIGNNTLIS{+881.439}AR.V	NA	S{+881}	685.692	3	2055.06	2055.06	0	0	476	NRagged	305.66	33.42	0.22	4.37	26	>BW23_RS30275 ref|WP_045567657.1|gi|780350651| peptidylprolyl isomerase	2943	Nsco_NS_434_20203020_B_ubonensis_HILIC1.32322.32322.3	controllerType=0 controllerNumber=1 scan=32322	88.5193	Trypsin	B1	DIGNNTLISAR	S{+881}	881	881.439	881.44	881.439
36632:2	483	A.PASGSDSAAS{+1119.476}AAPAPAPAATPAAG.S	NA	S{+1119}	1542.71	2	3084.41	3083.41	1	-1.1	84	Non	305.66	4.84	0	3.19	31	>BW23_RS25780 ref|WP_042586282.1|gi|755824357| FmdB family transcriptional regulator	2080	Nsco_NS_434_20203020_B_ubonensis_HILIC2.32786.32786.2	controllerType=0 controllerNumber=1 scan=32786	89.2569	Trypsin	B2	PASGSDSAASAAPAPAPAATPAAG	S{+1119}	1119	1119.48	1119.48	1119.48
78235:4	266	F.PATQGGLSDAFAPDDAQNVAPPKDGEIAGASTNGAVPLLNEQS{+323.123}PDRWQK.V	NA	S{+323}	1332.64	4	5327.55	5324.55	3	-1.9	58	NRagged	305.68	305.68	4.66	7.56	21	>BW23_RS09090 ref|WP_045564915.1|gi|780344599| chitin-binding protein	4917	Nsco_NS_434_20203020_B_ubonensis_HILIC1.66732.66732.4	controllerType=0 controllerNumber=1 scan=66732	168.644	Trypsin	B1	PATQGGLSDAFAPDDAQNVAPPKDGEIAGASTNGAVPLLNEQSPDRWQK	S{+323}	323	323.123	323.12	323.123
76286:4	46	A.PPYQPS{+1492.618}YVPPPADGNAAYADPDDHRVLPPQGYATIGDR.L	NA	S{+1493}	1393.39	4	5570.55	5570.55	0	0	301	NRagged	305.74	78.53	0.35	6.87	64	>BW23_RS09345 ref|WP_045565464.1|gi|780345842| acid phosphatase	4967	Nsco_NS_434_20203020_B_ubonensis_HILIC1.65226.65226.4	controllerType=0 controllerNumber=1 scan=65226	165.072	Trypsin	B1	PPYQPSYVPPPADGNAAYADPDDHRVLPPQGYATIGDR	S{+1493}	1493	1492.62	1492.62	1492.62
56565:4	7	K.TAS{+1082.477}GIVIPDAAAEKPDQGEVLAIGPGK.R	NA	S{+1082}	922.472	4	3686.87	3686.87	0	0	21	Specific	305.74	18.37	0	6.62	89	>BW23_RS19355 ref|WP_004186661.1|gi|490291056| molecular chaperone GroES	838	Nsco_NS_434_20203020_B_ubonensis_HILIC2.49142.49142.4	controllerType=0 controllerNumber=1 scan=49142	126.742	Trypsin	B2	TASGIVIPDAAAEKPDQGEVLAIGPGK	S{+1082}	1082	1082.48	1082.48	1082.48
21110:4	1035	N.AQIEGHLEEGS{+526.146}R.V	NA	S{+526}	463.953	4	1852.79	1851.79	1	-1.8	114	NRagged	305.75	163.3	163.3	5.78	5	>BW23_RS22145 ref|WP_042586822.1|gi|755825392| orotate phosphoribosyltransferase	1367	Nsco_NS_434_20203020_B_ubonensis_HILIC2.20081.20081.4	controllerType=0 controllerNumber=1 scan=20081	57.5256	Trypsin	B2	AQIEGHLEEGSR	S{+526}	526	526.146	526.15	526.146
46572:3	1909	S.PDDDPFHIAS{+1380.765}EDR.G	NA	S{+1381}	965.812	3	2895.42	2894.42	1	-1.2	926	NRagged	305.77	26.16	0	4.77	4	>BW23_RS21415 ref|WP_045566777.1|gi|780348640| type VI secretion protein ImpA	1231	Nsco_NS_434_20203020_B_ubonensis_HILIC1.41978.41978.3	controllerType=0 controllerNumber=1 scan=41978	111.07	Trypsin	B1	PDDDPFHIASEDR	S{+1381}	1381	1380.77	1380.77	1380.77
54096:5	11	K.LNHYS{+953.328}FGDVKGELIDQLGVRDK.E	NA	S{+953}	692.53	5	3458.62	3456.62	2	-1.9	102	Specific	305.8	141.53	0	7.41	215	>BW23_RS30145 ref|WP_042584247.1|gi|755812171| alkyl hydroperoxide reductase	2920	Nsco_NS_434_20203020_B_ubonensis_HILIC3.46568.46568.4	controllerType=0 controllerNumber=1 scan=46568	122.718	Trypsin	B3	LNHYSFGDVKGELIDQLGVRDK	S{+953}	953	953.328	953.33	953.328
34514:4	27	R.RGAAGGFAGPS{+871.324}GFGGGMPGMSGGYGGGQR.A	NA	S{+871}	858.372	4	3430.47	3429.47	1	-1	469	Specific	305.83	151.58	0	7.45	102	>BW23_RS16230 ref|WP_045566224.1|gi|780347457| pseudouridine synthase	239	Nsco_NS_434_20203020_B_ubonensis_HILIC2.31059.31059.3	controllerType=0 controllerNumber=1 scan=31059	85.0097	Trypsin	B2	RGAAGGFAGPSGFGGGMPGMSGGYGGGQR	S{+871}	871	871.324	871.32	871.324
35777:2	2	Q.VGSISANSDSS{+200.137}IGDR.I	NA	S{+200}	832.918	2	1664.83	1664.83	0	0	147	NRagged	305.84	1.36	0	2.89	516	>BW23_RS19350 ref|WP_042583284.1|gi|755808808| molecular chaperone GroEL	837	Nsco_NS_434_20203020_B_ubonensis_HILIC2.32050.32050.2	controllerType=0 controllerNumber=1 scan=32050	87.3991	Trypsin	B2	VGSISANSDSSIGDR	S{+200}	200	200.137	200.14	200.137
36299:1	18	A.PASAAAAS{+788.816}SAH.-	NA	S{+789}	1729.26	1	1729.26	1729.26	0	0	386	Non	305.92	3.3	0	4.28	226	>BW23_RS26360 ref|WP_045567259.1|gi|780349753| hemolysin D	2193	Nsco_NS_434_20203020_B_ubonensis_HILIC3.31980.31980.2	controllerType=0 controllerNumber=1 scan=31980	87.5798	Trypsin	B3	PASAAAASSAH	S{+789}	789	788.816	788.82	788.816
29309:3	5	V.SLGADYS{+1267.439}LSKR.T	NA	S{+1267}	822.027	3	2464.07	2464.07	0	0	328	NRagged	305.93	3.94	0	5.02	322	>BW23_RS07145 ref|WP_045564658.1|gi|780344014| porin	4540	Nsco_NS_434_20203020_B_ubonensis_HILIC2.26776.26776.3	controllerType=0 controllerNumber=1 scan=26776	74.2661	Trypsin	B2	SLGADYSLSKR	S{+1267}	1267	1267.44	1267.44	1267.44
55730:5	3	R.GQVLAKPGS{+668.120}ITPHTHFTAEVYVLSK.D	NA	S{+668}	670.919	5	3350.57	3348.57	2	-2	292	Specific	305.97	21.93	0	6.05	493	>BW23_RS21950 ref|WP_034209732.1|gi|736066354| elongation factor Tu	1337	Nsco_NS_434_20203020_B_ubonensis_HILIC2.48512.48512.4	controllerType=0 controllerNumber=1 scan=48512	125.395	Trypsin	B2	GQVLAKPGSITPHTHFTAEVYVLSK	S{+668}	668	668.12	668.12	668.12
58083:6	150	Q.FDRITS{+1217.575}VGMFEHVGRK.N	NA	S{+1218}	517.096	6	3097.54	3096.54	1	-1.1	235	NRagged	305.99	6.6	3.76	5.71	35	>BW23_RS26505 ref|WP_045567274.1|gi|780349789| cyclopropane-fatty-acyl-phospholipid synthase	2222	Nsco_NS_434_20203020_B_ubonensis_HILIC2.50322.50322.6	controllerType=0 controllerNumber=1 scan=50322	129.481	Trypsin	B2	FDRITSVGMFEHVGRK	S{+1218}	1218	1217.58	1217.58	1217.58
26321:4	51	K.GASAAQAAPKPTDNSS{+406.111}GTFVFARPGK.F	NA	S{+406}	735.853	4	2940.39	2939.39	1	-1.1	66	Specific	306	9.07	0	5.35	164	>BW23_RS18790 ref|WP_045567835.1|gi|780351075| membrane protein	726	Nsco_NS_434_20203020_B_ubonensis_HILIC2.24278.24278.3	controllerType=0 controllerNumber=1 scan=24278	67.9863	Trypsin	B2	GASAAQAAPKPTDNSSGTFVFARPGK	S{+406}	406	406.111	406.11	406.111
24665:5	1	K.ASKPAAATGTTAPATKPAATPATTAPATTGAATTTAPAPAAS{+624.219}APEAASKPAK.T	NA	S{+624}	1048.93	5	5240.62	5237.62	3	-1.9	98	Specific	306.01	117.64	22.34	5.57	473	>BW23_RS30650 ref|WP_045567700.1|gi|780350752| competence protein ComE	3018	Nsco_NS_434_20203020_B_ubonensis_HILIC1.23902.23902.5	controllerType=0 controllerNumber=1 scan=23902	67.6222	Trypsin	B1	ASKPAAATGTTAPATKPAATPATTAPATTGAATTTAPAPAASAPEAASKPAK	S{+624}	624	624.219	624.22	624.219
30942:4	6	Y.AVEAYQHAS{+604.299}GNTLNAK.G	NA	S{+604}	570.286	4	2278.12	2278.12	0	0	358	NRagged	306.03	9.8	3.6	4.77	432	>BW23_RS08755 ref|WP_045564868.1|gi|780344499| porin	4853	Nsco_NS_434_20203020_B_ubonensis_HILIC3.27670.27670.4	controllerType=0 controllerNumber=1 scan=27670	76.5513	Trypsin	B3	AVEAYQHASGNTLNAK	S{+604}	604	604.299	604.3	604.299
16969:4	20	K.SPDGS{+1156.521}VEHTGDNR.T	NA	S{+1157}	632.784	4	2528.11	2527.11	1	-1.3	68	Specific	306.03	36.15	0	2.42	180	>BW23_RS03760 ref|WP_010093298.1|gi|497779114| chemical-damaging agent resistance protein C	3887	Nsco_NS_434_20203020_B_ubonensis_HILIC3.16348.16348.4	controllerType=0 controllerNumber=1 scan=16348	47.9649	Trypsin	B3	SPDGSVEHTGDNR	S{+1157}	1157	1156.52	1156.52	1156.52
49054:4	146	L.PHAQS{+654.281}GAANPPAADDSAASHAQFVDWMR.S	NA	S{+654}	890.902	4	3560.59	3559.59	1	-0.9	8	NRagged	306.04	19.77	0	5.43	32	>BW23_RS28680 ref|WP_042584402.1|gi|755812688| amino acid acetyltransferase	2642	Nsco_NS_434_20203020_B_ubonensis_HILIC2.43185.43185.2	controllerType=0 controllerNumber=1 scan=43185	113.779	Trypsin	B2	PHAQSGAANPPAADDSAASHAQFVDWMR	S{+654}	654	654.281	654.28	654.281
71091:3	210	A.AAPAPGS{+374.920}EAAGAPNPASATNVPPMQVTPPAPGGLRIPSIR.L	NA	S{+375}	1387.64	3	4160.9	4160.9	0	0	261	NRagged	306.07	31.11	6.46	6.54	30	>BW23_RS21610 ref|WP_045566791.1|gi|780348673| ABC transporter	1269	Nsco_NS_434_20203020_B_ubonensis_HILIC1.61167.61167.6	controllerType=0 controllerNumber=1 scan=61167	155.149	Trypsin	B1	AAPAPGSEAAGAPNPASATNVPPMQVTPPAPGGLRIPSIR	S{+375}	375	374.92	374.92	374.92
18333:3	890	K.YRDPES{+511.316}GATWSGR.G	NA	S{+511}	665.003	3	1992.99	1992.99	0	0	68	Specific	306.08	51.36	40.72	2.91	6	>BW23_RS22305 ref|WP_045566841.1|gi|780348794| H-NS histone	1398	Nsco_NS_434_20203020_B_ubonensis_HILIC3.17418.17418.3	controllerType=0 controllerNumber=1 scan=17418	50.704	Trypsin	B3	YRDPESGATWSGR	S{+511}	511	511.316	511.32	511.316
16891:3	1169	Q.PTTPPDSSS{+409.114}RPDGREPNWER.A	NA	S{+409}	898.062	3	2692.17	2690.17	2	-2.5	5	NRagged	306.1	33.11	0	4.53	8	>BW23_RS18035 ref|WP_045566433.1|gi|780347827| peptidase S49	586	Nsco_NS_434_20203020_B_ubonensis_HILIC2.16746.16746.3	controllerType=0 controllerNumber=1 scan=16746	49.1455	Trypsin	B2	PTTPPDSSSRPDGREPNWER	S{+409}	409	409.114	409.11	409.114
77165:3	7	L.PS{+1779.766}SSINQTAATVGLR.H	NA	S{+1780}	1094.86	3	3282.56	3281.56	1	-1	355	NRagged	306.11	41.96	2	3.07	252	>BW23_RS11015 ref|WP_045565179.1|gi|780345196| porin	5293	Nsco_NS_434_20203020_B_ubonensis_HILIC3.64558.64558.3	controllerType=0 controllerNumber=1 scan=64558	166.091	Trypsin	B3	PSSSINQTAATVGLR	S{+1780}	1780	1779.77	1779.77	1779.77
72618:3	181	V.PAQIGSS{+1977.965}TSYFNTSGNAQNQLAVR.L	NA	S{+1978}	1497.4	3	4490.19	4489.19	1	-0.7	355	NRagged	306.12	110.13	0	5.39	48	>BW23_RS02600 ref|WP_045564057.1|gi|780342655| porin	3658	Nsco_NS_434_20203020_B_ubonensis_HILIC3.61042.61042.3	controllerType=0 controllerNumber=1 scan=61042	157.56	Trypsin	B3	PAQIGSSTSYFNTSGNAQNQLAVR	S{+1978}	1978	1977.96	1977.96	1977.96
83043:5	387	L.PVSAPFHSSLLKPAS{+549.383}DQLRDYLATVDVK.A	NA	S{+549}	721.808	5	3605.01	3604.01	1	-0.9	193	NRagged	306.13	83.06	3.6	7.92	10	>BW23_RS18000 ref|WP_045566431.1|gi|780347814| ACP S-malonyltransferase	579	Nsco_NS_434_20203020_B_ubonensis_HILIC1.70488.70488.5	controllerType=0 controllerNumber=1 scan=70488	176.312	Trypsin	B1	PVSAPFHSSLLKPASDQLRDYLATVDVK	S{+549}	549	549.383	549.38	549.383
32053:2	138	N.GGTQVAVVDANGQIDNS{+371.129}SDAQR.I	NA	S{+371}	1287.59	2	2574.17	2573.17	1	-1.3	350	NRagged	306.14	5.87	1.2	4.23	64	>BW23_RS29040 ref|WP_045567513.1|gi|780350350| lipoprotein	2713	Nsco_NS_434_20203020_B_ubonensis_HILIC3.28573.28573.2	controllerType=0 controllerNumber=1 scan=28573	78.8237	Trypsin	B3	GGTQVAVVDANGQIDNSSDAQR	S{+371}	371	371.129	371.13	371.129
57342:3	36	G.PNNDSS{+453.226}KWEPKPNDPALETEYLK.R	NA	S{+453}	1042.51	3	3125.51	3125.51	0	0	202	NRagged	306.18	1.83	0.4	3.98	117	>BW23_RS16285 ref|WP_042583803.1|gi|755810600| NlpB/DapX lipoprotein	249	Nsco_NS_434_20203020_B_ubonensis_HILIC1.50443.50443.3	controllerType=0 controllerNumber=1 scan=50443	129.885	Trypsin	B1	PNNDSSKWEPKPNDPALETEYLK	S{+453}	453	453.226	453.23	453.226
75023:3	52	L.PEDAANTADAAPAQAASAPEQAASGAAAPAAALS{+980.446}TIYFETGK.G	NA	S{+980}	1643.11	3	4927.32	4925.32	2	-1.4	394	NRagged	306.21	30.28	0	4.88	103	>BW23_RS25130 ref|WP_045567133.1|gi|780349462| cytochrome C oxidase	1952	Nsco_NS_434_20203020_B_ubonensis_HILIC3.62927.62927.3	controllerType=0 controllerNumber=1 scan=62927	162.101	Trypsin	B3	PEDAANTADAAPAQAASAPEQAASGAAAPAAALSTIYFETGK	S{+980}	980	980.446	980.45	980.446
32857:4	2	G.SISANSDS{+1723.916}SIGDR.I	NA	S{+1724}	759.135	4	3033.52	3032.52	1	-1.1	149	NRagged	306.24	13.06	0	4.97	516	>BW23_RS19350 ref|WP_042583284.1|gi|755808808| molecular chaperone GroEL	837	Nsco_NS_434_20203020_B_ubonensis_HILIC2.29756.29756.4	controllerType=0 controllerNumber=1 scan=29756	81.833	Trypsin	B2	SISANSDSSIGDR	S{+1724}	1724	1723.92	1723.92	1723.92
47328:4	2140	S.IEDVAHEVGYS{+201.203}DSHNFRR.A	NA	S{+201}	583.805	4	2332.2	2332.2	0	0	305	NRagged	306.26	88.13	5.96	5.65	1	>BW23_RS04055 ref|WP_045564240.1|gi|780343093| AraC family transcriptional regulator	3941	Nsco_NS_434_20203020_B_ubonensis_HILIC2.41791.41791.4	controllerType=0 controllerNumber=1 scan=41791	110.6	Trypsin	B2	IEDVAHEVGYSDSHNFRR	S{+201}	201	201.203	201.2	201.203
52731:3	10	E.PAQS{+1555.526}AINNGYLTAQSQQR.L	NA	S{+1556}	1168.17	3	3502.49	3502.49	0	0	246	NRagged	306.28	47.96	0	5.64	405	>BW23_RS08755 ref|WP_045564868.1|gi|780344499| porin	4853	Nsco_NS_434_20203020_B_ubonensis_HILIC1.46810.46810.3	controllerType=0 controllerNumber=1 scan=46810	121.662	Trypsin	B1	PAQSAINNGYLTAQSQQR	S{+1556}	1556	1555.53	1555.53	1555.53
14432:3	900	S.PQGPQHDRPRPPDPAIS{+243.089}TK.S	NA	S{+243}	779.729	3	2337.17	2337.17	0	0	4	NRagged	306.3	181.43	41.65	4.78	8	>BW23_RS20075 ref|WP_045566651.1|gi|780348338| mammalian cell entry protein	976	Nsco_NS_434_20203020_B_ubonensis_HILIC1.15357.15357.3	controllerType=0 controllerNumber=1 scan=15357	46.4401	Trypsin	B1	PQGPQHDRPRPPDPAISTK	S{+243}	243	243.089	243.09	243.089
14363:3	240	S.GGSYGGGEEASGSGGGYGGGS{+1359.513}GK.S	NA	S{+1360}	1084.43	3	3251.28	3251.28	0	0	597	NRagged	306.34	20.96	6.8	5.41	31	>sp|K1C9_HUMAN|(Common contaminant protein)	6068	Nsco_NS_434_20203020_B_ubonensis_HILIC3.14233.14233.3	controllerType=0 controllerNumber=1 scan=14233	42.6652	Trypsin	B3	GGSYGGGEEASGSGGGYGGGSGK	S{+1360}	1360	1359.51	1359.51	1359.51
13461:2	245	K.AADAGGAKPASGAPAATAPAAS{+596.210}GAQ.-	NA	S{+596}	1317.11	2	2633.21	2633.21	0	0	151	CRagged	306.45	133.38	25.8	7.45	56	>BW23_RS21615 ref|WP_042582944.1|gi|755807656| outer membrane lipid asymmetry maintenance protein MlaD	1270	Nsco_NS_434_20203020_B_ubonensis_HILIC2.13961.13961.2	controllerType=0 controllerNumber=1 scan=13961	42.3346	Trypsin	B2	AADAGGAKPASGAPAATAPAASGAQ	S{+596}	596	596.21	596.21	596.21
43893:4	408	R.RLGASTDWS{+723.408}REYFTMDDK.M	NA	S{+723}	726.106	4	2901.4	2901.4	0	0	135	Specific	306.45	306.45	2.8	7.82	14	>BW23_RS16500 ref|WP_045566246.1|gi|780347479| valine--tRNA ligase	289	Nsco_NS_434_20203020_B_ubonensis_HILIC2.38689.38689.3	controllerType=0 controllerNumber=1 scan=38689	103.191	Trypsin	B2	RLGASTDWSREYFTMDDK	S{+723}	723	723.408	723.41	723.408
25259:3	287	L.SLNPAS{+1088.454}VDEGKK.L	NA	S{+1088}	778.372	3	2333.1	2333.1	0	0	85	NRagged	306.47	52.93	6.22	5.35	43	>BW23_RS27550 ref|WP_045567377.1|gi|780350059| hypothetical protein	2426	Nsco_NS_434_20203020_B_ubonensis_HILIC1.24380.24380.3	controllerType=0 controllerNumber=1 scan=24380	68.8348	Trypsin	B1	SLNPASVDEGKK	S{+1088}	1088	1088.45	1088.45	1088.45
39313:4	4	R.TQIEEATS{+414.224}DYDREK.L	NA	S{+414}	525.503	4	2098.99	2098.99	0	0	351	Specific	306.49	17.17	1.2	5.54	495	>BW23_RS19350 ref|WP_042583284.1|gi|755808808| molecular chaperone GroEL	837	Nsco_NS_434_20203020_B_ubonensis_HILIC3.34374.34374.4	controllerType=0 controllerNumber=1 scan=34374	93.5211	Trypsin	B3	TQIEEATSDYDREK	S{+414}	414	414.224	414.22	414.224
36837:3	878	V.GTDGPSSS{+1503.696}SNQFAVR.A	NA	S{+1504}	1005.13	3	3013.39	3013.39	0	0	366	NRagged	306.53	41.65	0	5.08	20	>BW23_RS10480 ref|WP_045565104.1|gi|780345031| membrane protein	5191	Nsco_NS_434_20203020_B_ubonensis_HILIC1.33923.33923.3	controllerType=0 controllerNumber=1 scan=33923	92.3	Trypsin	B1	GTDGPSSSSNQFAVR	S{+1504}	1504	1503.7	1503.7	1503.7
13883:3	149	H.VAHMS{+306.021}EGDFYGSEK.S	NA	S{+306}	621.568	3	1862.69	1862.69	0	0	174	NRagged	306.54	132.94	0.47	5.58	31	>BW23_RS26755 ref|WP_045567303.1|gi|780349856| isocitrate dehydrogenase	2272	Nsco_NS_434_20203020_B_ubonensis_HILIC3.13830.13830.3	controllerType=0 controllerNumber=1 scan=13830	41.6488	Trypsin	B3	VAHMSEGDFYGSEK	S{+306}	306	306.021	306.02	306.021
40625:6	326	T.PTS{+1387.897}GHLTIDGKDVAGADRK.T	NA	S{+1388}	555.323	6	3326.9	3325.9	1	-1	78	NRagged	306.58	81.52	0	6.32	16	>BW23_RS24150 ref|WP_042586525.1|gi|755824821| peptide ABC transporter ATP-binding protein	1758	Nsco_NS_434_20203020_B_ubonensis_HILIC1.36959.36959.5	controllerType=0 controllerNumber=1 scan=36959	99.587	Trypsin	B1	PTSGHLTIDGKDVAGADRK	S{+1388}	1388	1387.9	1387.9	1387.9
71112:3	86	Q.PDNSSYGASS{+823.339}IQILEGLEAVR.K	NA	S{+823}	1010.48	3	3029.44	3029.44	0	0	9	NRagged	306.58	53.92	0	5.61	55	>BW23_RS23505 ref|WP_045567905.1|gi|780351228| DNA gyrase subunit B	1632	Nsco_NS_434_20203020_B_ubonensis_HILIC2.60614.60614.3	controllerType=0 controllerNumber=1 scan=60614	152.995	Trypsin	B2	PDNSSYGASSIQILEGLEAVR	S{+823}	823	823.339	823.34	823.339
67377:3	53	L.PC[+57.021]VYLVDS{+1207.948}GGANLPNQDDVFPDRDHFGR.I	NA	C[+57], S{+1208}	1456.81	3	4368.4	4368.4	0	0	138	NRagged	306.59	32.82	0	7.13	106	>BW23_RS01820 ref|WP_042588622.1|gi|755828851| methylcrotonoyl-CoA carboxylase	3511	Nsco_NS_434_20203020_B_ubonensis_HILIC2.57629.57629.3	controllerType=0 controllerNumber=1 scan=57629	145.842	Trypsin	B2	PCVYLVDSGGANLPNQDDVFPDRDHFGR	,S{+1208}	,+1208	1207.95	1207.95	1207.95
25709:5	23	R.KIIVDTYGGAAPHGGGAFS{+642.557}GKDPSK.V	NA	S{+643}	615.365	5	3072.8	3072.8	0	0	249	Specific	306.61	29.03	0.23	7.84	106	>BW23_RS23955 ref|WP_042586555.1|gi|755824883| S-adenosylmethionine synthetase	1719	Nsco_NS_434_20203020_B_ubonensis_HILIC1.24758.24758.4	controllerType=0 controllerNumber=1 scan=24758	69.8213	Trypsin	B1	KIIVDTYGGAAPHGGGAFSGKDPSK	S{+643}	643	642.557	642.56	642.557
14783:4	389	T.QGS{+636.289}PEMHWR.V	NA	S{+636}	441.704	4	1763.79	1763.79	0	0	81	NRagged	306.61	12.78	11.68	1.35	16	>BW23_RS20665 ref|WP_042583063.1|gi|755808075| hypoxanthine phosphoribosyltransferase	1093	Nsco_NS_434_20203020_B_ubonensis_HILIC1.15635.15635.4	controllerType=0 controllerNumber=1 scan=15635	47.1515	Trypsin	B1	QGSPEMHWR	S{+636}	636	636.289	636.29	636.289
63169:3	66	R.GASAATAASPAAAAAS{+594.216}SDTSAAPSGPVTFAWPAR.G	NA	S{+594}	1214.57	3	3641.69	3638.69	3	-2.8	151	Specific	306.7	136.18	0	7.55	90	>BW23_RS30735 ref|WP_045567708.1|gi|780350773| peptidase	3035	Nsco_NS_434_20203020_B_ubonensis_HILIC1.54958.54958.3	controllerType=0 controllerNumber=1 scan=54958	139.989	Trypsin	B1	GASAATAASPAAAAASSDTSAAPSGPVTFAWPAR	S{+594}	594	594.216	594.22	594.216
53773:2	851	F.PASDPPAIGGAS{+623.950}R.I	NA	S{+624}	910.282	2	1819.56	1819.56	0	0	46	NRagged	306.72	89.16	17.03	5.66	6	>BW23_RS09270 ref|WP_042587861.1|gi|755827431| hypothetical protein	4952	Nsco_NS_434_20203020_B_ubonensis_HILIC1.47651.47651.3	controllerType=0 controllerNumber=1 scan=47651	123.481	Trypsin	B1	PASDPPAIGGASR	S{+624}	624	623.95	623.95	623.95
51450:4	126	G.LS{+1391.600}C[+57.021]VLSVKVPEPK.F	NA	C[+57], S{+1392}	712.611	4	2847.42	2847.42	0	0	343	NRagged	306.73	40.82	9.69	2.84	34	>BW23_RS23505 ref|WP_045567905.1|gi|780351228| DNA gyrase subunit B	1632	Nsco_NS_434_20203020_B_ubonensis_HILIC1.45825.45825.4	controllerType=0 controllerNumber=1 scan=45825	119.443	Trypsin	B1	LSCVLSVKVPEPK	,S{+1392}	,+1392	1391.6	1391.6	1391.6
53846:4	140	K.PGHQFTLNAS{+1763.764}FDDVDAAR.Y	NA	S{+1764}	931.925	4	3724.68	3724.68	0	0	63	Specific	306.76	110.98	3.07	3.45	44	>BW23_RS25705 ref|WP_045567194.1|gi|780349600| glutamine amidotransferase	2065	Nsco_NS_434_20203020_B_ubonensis_HILIC3.46377.46377.4	controllerType=0 controllerNumber=1 scan=46377	122.296	Trypsin	B3	PGHQFTLNASFDDVDAAR	S{+1764}	1764	1763.76	1763.76	1763.76
59310:2	6	L.TAAGDGNEPAQS{+789.302}AINNGYLTAQSQQR.L	NA	S{+789}	1727.28	2	3453.55	3451.55	2	-1.9	238	NRagged	306.8	27.32	0	5.33	463	>BW23_RS08755 ref|WP_045564868.1|gi|780344499| porin	4853	Nsco_NS_434_20203020_B_ubonensis_HILIC2.51312.51312.2	controllerType=0 controllerNumber=1 scan=51312	131.766	Trypsin	B2	TAAGDGNEPAQSAINNGYLTAQSQQR	S{+789}	789	789.302	789.3	789.302
59230:3	37	L.DGLLLQGGADVS{+247.019}PQTYAASDAHPEWPGDRVR.D	NA	S{+247}	1176.54	3	3527.6	3525.6	2	-1.9	213	NRagged	306.8	79.6	3.1	5.55	82	>BW23_RS18495 ref|WP_045566478.1|gi|780347945| glutamine amidotransferase	676	Nsco_NS_434_20203020_B_ubonensis_HILIC2.51243.51243.3	controllerType=0 controllerNumber=1 scan=51243	131.601	Trypsin	B2	DGLLLQGGADVSPQTYAASDAHPEWPGDRVR	S{+247}	247	247.019	247.02	247.019
60365:4	41	E.PAAAAAPAVPAAPAAS{+625.207}AQAGAPDHVVEQAFEAAHPAAGAGEPAAAADAGGPHLK.I	NA	S{+625}	1367.91	4	5468.61	5467.61	1	-0.6	135	NRagged	306.82	1.31	0.62	6.05	47	>BW23_RS22440 ref|WP_045566853.1|gi|780348825| chemotaxis protein CheA	1425	Nsco_NS_434_20203020_B_ubonensis_HILIC3.51469.51469.2	controllerType=0 controllerNumber=1 scan=51469	134.205	Trypsin	B3	PAAAAAPAVPAAPAASAQAGAPDHVVEQAFEAAHPAAGAGEPAAAADAGGPHLK	S{+625}	625	625.207	625.21	625.207
04039:3	1800	P.HKPPVVS{+218.978}AAAR.A	NA	S{+219}	451.55	3	1352.64	1351.64	1	-2.5	43	NRagged	306.83	17.98	0	1.9	2	>BW23_RS26310 ref|WP_045567254.1|gi|780349742| D-alanyl-D-alanine carboxypeptidase	2183	Nsco_NS_434_20203020_B_ubonensis_HILIC2.5643.5643.2	controllerType=0 controllerNumber=1 scan=5643	24.4327	Trypsin	B2	HKPPVVSAAAR	S{+219}	219	218.978	218.98	218.978
30883:3	199	V.VSS{+471.148}AVVEGKENEEGEK.F	NA	S{+471}	721.658	3	2162.96	2161.96	1	-1.6	193	NRagged	306.86	18.36	0	5.8	21	>BW23_RS30850 ref|WP_045567716.1|gi|780350795| transcription accessory protein	3058	Nsco_NS_434_20203020_B_ubonensis_HILIC3.27620.27620.4	controllerType=0 controllerNumber=1 scan=27620	76.4194	Trypsin	B3	VSSAVVEGKENEEGEK	S{+471}	471	471.148	471.15	471.148
62781:4	66	R.GASAATAASPAAAAASS{+589.182}DTSAAPSGPVTFAWPAR.G	NA	S{+589}	909.919	4	3636.65	3633.65	3	-2.8	151	Specific	306.92	40.77	0	5.02	90	>BW23_RS30735 ref|WP_045567708.1|gi|780350773| peptidase	3035	Nsco_NS_434_20203020_B_ubonensis_HILIC1.54653.54653.4	controllerType=0 controllerNumber=1 scan=54653	139.315	Trypsin	B1	GASAATAASPAAAAASSDTSAAPSGPVTFAWPAR	S{+589}	589	589.182	589.18	589.182
29580:4	5	D.TGATYHQVS{+390.112}LGADYSLSKR.T	NA	S{+390}	611.791	4	2444.14	2444.14	0	0	320	NRagged	306.92	17.4	8.63	6.07	302	>BW23_RS07145 ref|WP_045564658.1|gi|780344014| porin	4540	Nsco_NS_434_20203020_B_ubonensis_HILIC3.26588.26588.4	controllerType=0 controllerNumber=1 scan=26588	73.7876	Trypsin	B3	TGATYHQVSLGADYSLSKR	S{+390}	390	390.112	390.11	390.112
56599:4	10	K.TAS{+294.045}GIVIPDAAAEKPDQGEVLAIGPGKRDDK.G	NA	S{+294}	854.176	4	3413.68	3412.68	1	-1	21	Specific	306.94	192.63	0.47	6.57	94	>BW23_RS19355 ref|WP_004186661.1|gi|490291056| molecular chaperone GroES	838	Nsco_NS_434_20203020_B_ubonensis_HILIC3.48503.48503.4	controllerType=0 controllerNumber=1 scan=48503	127.149	Trypsin	B3	TASGIVIPDAAAEKPDQGEVLAIGPGKRDDK	S{+294}	294	294.045	294.05	294.045
74250:5	51	Q.IADVPYIKFEEGS{+1645.830}K.E	NA	S{+1646}	649.338	5	3242.66	3241.66	1	-1	440	NRagged	306.95	34.95	0	5.38	63	>BW23_RS28815 ref|WP_045567493.1|gi|780350310| pyruvate dehydrogenase	2668	Nsco_NS_434_20203020_B_ubonensis_HILIC3.62314.62314.5	controllerType=0 controllerNumber=1 scan=62314	160.704	Trypsin	B3	IADVPYIKFEEGSK	S{+1646}	1646	1645.83	1645.83	1645.83
54608:4	6	A.QSAINNGYLTAQS{+1705.606}QQR.L	NA	S{+1706}	871.876	4	3484.48	3484.48	0	0	248	NRagged	306.96	68.8	0	5.11	432	>BW23_RS08755 ref|WP_045564868.1|gi|780344499| porin	4853	Nsco_NS_434_20203020_B_ubonensis_HILIC3.46970.46970.4	controllerType=0 controllerNumber=1 scan=46970	123.63	Trypsin	B3	QSAINNGYLTAQSQQR	S{+1706}	1706	1705.61	1705.61	1705.61
31169:3	16	L.AQS{+769.403}DPSDVARVEDR.T	NA	S{+769}	772.049	3	2314.13	2314.13	0	0	79	NRagged	306.97	86.4	2.26	4.45	105	>BW23_RS09340 ref|WP_045564940.1|gi|780344658| phosphoenolpyruvate carboxykinase	4966	Nsco_NS_434_20203020_B_ubonensis_HILIC1.29230.29230.2	controllerType=0 controllerNumber=1 scan=29230	80.844	Trypsin	B1	AQSDPSDVARVEDR	S{+769}	769	769.403	769.4	769.403
15195:4	1072	K.PVALGHDEASWS{+257.140}QNR.R	NA	S{+257}	481.739	4	1923.93	1923.93	0	0	144	Specific	307.02	0.94	0.94	2.57	20	>BW23_RS09500 ref|WP_045564960.1|gi|780344701| membrane protein	4998	Nsco_NS_434_20203020_B_ubonensis_HILIC1.15961.15961.4	controllerType=0 controllerNumber=1 scan=15961	47.9111	Trypsin	B1	PVALGHDEASWSQNR	S{+257}	257	257.14	257.14	257.14
47619:4	1473	K.STRPGHDVDYLFGQVS{+750.337}IDK.A	NA	S{+750}	721.854	4	2884.39	2884.39	0	0	77	Specific	307.02	307.02	1.6	6.25	2	>BW23_RS03010 ref|WP_045564108.1|gi|780342771| 3-methylitaconate isomerase	3740	Nsco_NS_434_20203020_B_ubonensis_HILIC1.42804.42804.3	controllerType=0 controllerNumber=1 scan=42804	112.825	Trypsin	B1	STRPGHDVDYLFGQVSIDK	S{+750}	750	750.337	750.34	750.337
28781:6	433	D.IHDTLQS{+1440.619}ALAHHQAGR.L	NA	S{+1441}	533.593	6	3196.52	3195.52	1	-1	4	NRagged	307.04	13.05	0	2.17	13	>BW23_RS22525 ref|WP_045566858.1|gi|780348838| hypothetical protein	1442	Nsco_NS_434_20203020_B_ubonensis_HILIC1.27316.27316.3	controllerType=0 controllerNumber=1 scan=27316	76.1347	Trypsin	B1	IHDTLQSALAHHQAGR	S{+1441}	1441	1440.62	1440.62	1440.62
23813:5	1	K.ASKPAAATGTTAPATKPAATPATTAPATTGAATTTAPAPAAS{+568.222}APEAASKPAK.T	NA	S{+568}	1037.33	5	5182.63	5181.63	1	-0.6	98	Specific	307.05	307.05	4.08	8	590	>BW23_RS30650 ref|WP_045567700.1|gi|780350752| competence protein ComE	3018	Nsco_NS_434_20203020_B_ubonensis_HILIC3.21826.21826.5	controllerType=0 controllerNumber=1 scan=21826	61.6508	Trypsin	B3	ASKPAAATGTTAPATKPAATPATTAPATTGAATTTAPAPAASAPEAASKPAK	S{+568}	568	568.222	568.22	568.222
63566:5	44	K.VFQYIKPQDAQALQAAAPASGAS{+1132.433}AAAADGATVGAVPDASVQATPLQSPAPISNSTNVHPGNPK.A	NA	S{+1132}	1446.71	5	7229.51	7224.51	5	-2.3	195	Specific	307.1	307.1	0	7.36	85	>BW23_RS22260 ref|WP_042586941.1|gi|755825634| BON domain protein	1389	Nsco_NS_434_20203020_B_ubonensis_HILIC1.55275.55275.5	controllerType=0 controllerNumber=1 scan=55275	140.733	Trypsin	B1	VFQYIKPQDAQALQAAAPASGASAAAADGATVGAVPDASVQATPLQSPAPISNSTNVHPGNPK	S{+1132}	1132	1132.43	1132.43	1132.43
78082:3	87	V.TS{+1934.910}QVQQQYANGTR.V	NA	S{+1935}	1139.55	3	3416.62	3415.62	1	-1	20	NRagged	307.1	62.93	0	4.08	134	>BW23_RS29280 ref|WP_045567554.1|gi|780350435| hypothetical protein	2760	Nsco_NS_434_20203020_B_ubonensis_HILIC2.66044.66044.3	controllerType=0 controllerNumber=1 scan=66044	165.505	Trypsin	B2	TSQVQQQYANGTR	S{+1935}	1935	1934.91	1934.91	1934.91
71209:4	119	K.QGEHS{+733.316}EHMGYLLAEMQSLAR.Q	NA	S{+733}	756.349	4	3022.38	3020.38	2	-2.2	241	Specific	307.13	98.29	0	5.19	40	>BW23_RS22090 ref|WP_045566817.1|gi|780348742| phenylacetic acid degradation protein	1356	Nsco_NS_434_20203020_B_ubonensis_HILIC3.59905.59905.3	controllerType=0 controllerNumber=1 scan=59905	154.754	Trypsin	B3	QGEHSEHMGYLLAEMQSLAR	S{+733}	733	733.316	733.32	733.316
54207:5	18	K.ERLGQAESENLMPHDLINS{+785.334}KPISSAIR.E	NA	S{+785}	759.182	5	3791.88	3790.88	1	-0.9	483	Specific	307.15	117.15	0	7.88	75	>BW23_RS21980 ref|WP_045566815.1|gi|780348736| DNA-directed RNA polymerase subunit beta	1343	Nsco_NS_434_20203020_B_ubonensis_HILIC1.47991.47991.4	controllerType=0 controllerNumber=1 scan=47991	124.246	Trypsin	B1	ERLGQAESENLMPHDLINSKPISSAIR	S{+785}	785	785.334	785.33	785.334
36346:3	59	A.PPPADTGAS{+767.318}QPQQFDPNRALQGK.T	NA	S{+767}	1063.18	3	3187.51	3187.51	0	0	52	NRagged	307.16	63.87	1.2	6.53	96	>BW23_RS24760 ref|WP_045567095.1|gi|780349368| cell division protein	1878	Nsco_NS_434_20203020_B_ubonensis_HILIC2.32536.32536.3	controllerType=0 controllerNumber=1 scan=32536	88.6326	Trypsin	B2	PPPADTGASQPQQFDPNRALQGK	S{+767}	767	767.318	767.32	767.318
39078:3	59	A.PPPADTGAS{+866.329}QPQQFDPNRALQGK.T	NA	S{+866}	1096.18	3	3286.52	3286.52	0	0	52	NRagged	307.21	29.83	0	6.24	96	>BW23_RS24760 ref|WP_045567095.1|gi|780349368| cell division protein	1878	Nsco_NS_434_20203020_B_ubonensis_HILIC2.34729.34729.3	controllerType=0 controllerNumber=1 scan=34729	93.9013	Trypsin	B2	PPPADTGASQPQQFDPNRALQGK	S{+866}	866	866.329	866.33	866.329
35612:6	152	V.APKPAPAPAAPAQPARPAVPKPAPAAVANADDGGDAATPSS{+1695.857}PAGAR.F	NA	S{+1696}	982.01	6	5887.03	5887.03	0	0	168	NRagged	307.23	6.45	0	5.74	29	>BW23_RS07060 ref|WP_045564647.1|gi|780343999| sporulation protein	4523	Nsco_NS_434_20203020_B_ubonensis_HILIC3.31414.31414.6	controllerType=0 controllerNumber=1 scan=31414	86.1752	Trypsin	B3	APKPAPAPAAPAQPARPAVPKPAPAAVANADDGGDAATPSSPAGAR	S{+1696}	1696	1695.86	1695.86	1695.86
64837:3	25	V.PDASVQATPLQSPAPIS{+825.318}NSTNVHPGNPK.A	NA	S{+825}	1217.59	3	3650.74	3649.74	1	-0.9	230	NRagged	307.25	67.75	0	5	119	>BW23_RS22260 ref|WP_042586941.1|gi|755825634| BON domain protein	1389	Nsco_NS_434_20203020_B_ubonensis_HILIC3.54905.54905.6	controllerType=0 controllerNumber=1 scan=54905	142.144	Trypsin	B3	PDASVQATPLQSPAPISNSTNVHPGNPK	S{+825}	825	825.318	825.32	825.318
31817:3	477	K.WEYQS{+242.021}AQGNTGTAAQIAR.K	NA	S{+242}	732.321	3	2194.95	2193.95	1	-1.5	64	Specific	307.26	2.25	0	4.09	19	>BW23_RS25210 ref|WP_042586373.1|gi|755824525| ABC transporter substrate-binding protein	1968	Nsco_NS_434_20203020_B_ubonensis_HILIC1.29743.29743.3	controllerType=0 controllerNumber=1 scan=29743	82.1402	Trypsin	B1	WEYQSAQGNTGTAAQIAR	S{+242}	242	242.021	242.02	242.021
15714:4	733	R.IRVLAQQS{+403.197}GDGSLDSGAR.A	NA	S{+403}	559.041	4	2233.14	2233.14	0	0	91	Specific	307.29	220.49	1.97	7.47	16	>BW23_RS22505 ref|WP_045566856.1|gi|780348833| flagellin	1438	Nsco_NS_434_20203020_B_ubonensis_HILIC1.16379.16379.4	controllerType=0 controllerNumber=1 scan=16379	48.8998	Trypsin	B1	IRVLAQQSGDGSLDSGAR	S{+403}	403	403.197	403.2	403.197
73542:2	1198	T.PDYFADNFS{+349.136}VTELDQSGTTQYR.L	NA	S{+349}	1452.64	2	2904.27	2903.27	1	-1.2	46	NRagged	307.3	144.71	0.4	5.21	4	>BW23_RS25430 ref|WP_045567161.1|gi|780349529| LPS export ABC transporter periplasmic protein LptC	2010	Nsco_NS_434_20203020_B_ubonensis_HILIC3.61774.61774.2	controllerType=0 controllerNumber=1 scan=61774	159.393	Trypsin	B3	PDYFADNFSVTELDQSGTTQYR	S{+349}	349	349.136	349.14	349.136
20241:2	255	A.PAAEAPAAAS{+1503.558}APMKK.D	NA	S{+1504}	1458.15	2	2915.3	2914.3	1	-1.2	27	NRagged	307.32	87.68	0	6.17	104	>BW23_RS22210 ref|WP_010097315.1|gi|497783131| hypothetical protein	1380	Nsco_NS_434_20203020_B_ubonensis_HILIC1.20123.20123.2	controllerType=0 controllerNumber=1 scan=20123	58.1488	Trypsin	B1	PAAEAPAAASAPMKK	S{+1504}	1504	1503.56	1503.56	1503.56
15792:3	64	R.KLQQWS{+1263.433}QQGASATKPASGQ.-	NA	S{+1263}	1089.49	3	3266.45	3264.45	2	-2.1	115	CRagged	307.32	201.65	0	5.86	88	>BW23_RS17610 ref|WP_045567821.1|gi|780351035| hypothetical protein	505	Nsco_NS_434_20203020_B_ubonensis_HILIC3.15403.15403.3	controllerType=0 controllerNumber=1 scan=15403	45.5853	Trypsin	B3	KLQQWSQQGASATKPASGQ	S{+1263}	1263	1263.43	1263.43	1263.43
13361:5	1250	I.APAPGS{+1023.504}ADPHARPPR.T	NA	S{+1024}	505.061	5	2521.28	2520.28	1	-1.3	426	NRagged	307.34	4.87	0	4.4	6	>BW23_RS16430 ref|WP_042583782.1|gi|755810524| membrane protein	275	Nsco_NS_434_20203020_B_ubonensis_HILIC3.13401.13401.5	controllerType=0 controllerNumber=1 scan=13401	40.6187	Trypsin	B3	APAPGSADPHARPPR	S{+1024}	1024	1023.5	1023.5	1023.5
30862:4	1004	K.GYFLS{+715.270}NIRDDAANQTAHQK.W	NA	S{+715}	717.333	4	2866.31	2864.31	2	-2.3	238	Specific	307.35	150.43	0	5.74	7	>BW23_RS16970 ref|WP_052686520.1|gi|919130888| hypothetical protein	382	Nsco_NS_434_20203020_B_ubonensis_HILIC2.28063.28063.4	controllerType=0 controllerNumber=1 scan=28063	77.5001	Trypsin	B2	GYFLSNIRDDAANQTAHQK	S{+715}	715	715.27	715.27	715.27
05805:3	218	R.GS{+481.152}ENPIEAAKK.E	NA	S{+481}	542.256	3	1624.75	1624.75	0	0	25	Specific	307.36	173.95	82.78	6.49	48	>BW23_RS00460 ref|WP_045563786.1|gi|780342039| hypothetical protein	3249	Nsco_NS_434_20203020_B_ubonensis_HILIC1.7294.7294.3	controllerType=0 controllerNumber=1 scan=7294	27.8277	Trypsin	B1	GSENPIEAAKK	S{+481}	481	481.152	481.15	481.152
03214:3	700	H.AHKYPGQLS{+339.025}GGQQQR.V	NA	S{+339}	665.627	3	1994.87	1993.87	1	-1.7	130	NRagged	307.36	67.96	0	6.31	14	>BW23_RS20255 ref|WP_045566668.1|gi|780348380| arginine transporter ATP-binding subunit	1012	Nsco_NS_434_20203020_B_ubonensis_HILIC2.4992.4992.2	controllerType=0 controllerNumber=1 scan=4992	23.0848	Trypsin	B2	AHKYPGQLSGGQQQR	S{+339}	339	339.025	339.02	339.025
71965:5	7	R.NS{+914.304}NLKHRPVGLGIMGFQDC[+57.021]LHLLR.T	NA	C[+57], S{+914}	739.16	5	3691.77	3689.77	2	-1.8	656	Specific	307.38	61.47	0	7	167	>BW23_RS20640 ref|WP_045566705.1|gi|780348470| ribonucleotide-diphosphate reductase subunit alpha	1088	Nsco_NS_434_20203020_B_ubonensis_HILIC1.61851.61851.5	controllerType=0 controllerNumber=1 scan=61851	156.815	Trypsin	B1	NSNLKHRPVGLGIMGFQDCLHLLR	,S{+914}	,+914	914.304	914.3	914.304
56336:5	16	L.GEDGEFVPC[+57.021]VHS{+1060.514}VGHPLEAGQK.D	NA	C[+57], S{+1061}	683.127	5	3411.61	3409.61	2	-2	178	NRagged	307.41	51.37	0	4.18	105	>BW23_RS09340 ref|WP_045564940.1|gi|780344658| phosphoenolpyruvate carboxykinase	4966	Nsco_NS_434_20203020_B_ubonensis_HILIC1.49664.49664.5	controllerType=0 controllerNumber=1 scan=49664	128.057	Trypsin	B1	GEDGEFVPCVHSVGHPLEAGQK	,S{+1061}	,+1061	1060.51	1060.51	1060.51
29250:4	178	K.PS{+1042.349}APVDPVVVAIGK.L	NA	S{+1042}	598.789	4	2392.13	2391.13	1	-1.4	78	Specific	307.41	59.88	0	5.57	38	>BW23_RS11685 ref|WP_045565521.1|gi|780346023| ProQ activator of osmoprotectant transporter prop	5421	Nsco_NS_434_20203020_B_ubonensis_HILIC1.27680.27680.4	controllerType=0 controllerNumber=1 scan=27680	77.0312	Trypsin	B1	PSAPVDPVVVAIGK	S{+1042}	1042	1042.35	1042.35	1042.35
48194:3	185	L.PHAQS{+752.284}GAANPPAADDSAASHAQFVDWMR.S	NA	S{+752}	1220.54	3	3659.59	3657.59	2	-1.8	8	NRagged	307.42	49.39	2.17	7.3	31	>BW23_RS28680 ref|WP_042584402.1|gi|755812688| amino acid acetyltransferase	2642	Nsco_NS_434_20203020_B_ubonensis_HILIC3.41825.41825.3	controllerType=0 controllerNumber=1 scan=41825	111.682	Trypsin	B3	PHAQSGAANPPAADDSAASHAQFVDWMR	S{+752}	752	752.284	752.28	752.284
45849:4	35	Y.PFNPNGS{+1374.591}PAGITSVTTADGR.F	NA	S{+1375}	834.142	4	3333.55	3333.55	0	0	1293	NRagged	307.43	99.8	9.3	4.38	74	>BW23_RS30305 ref|WP_045567662.1|gi|780350662| phosphoribosylformylglycinamidine synthase	2949	Nsco_NS_434_20203020_B_ubonensis_HILIC3.39955.39955.4	controllerType=0 controllerNumber=1 scan=39955	107.426	Trypsin	B3	PFNPNGSPAGITSVTTADGR	S{+1375}	1375	1374.59	1374.59	1374.59
57921:2	909	V.PVS{+234.163}DIDALHR.E	NA	S{+234}	679.38	2	1357.75	1356.75	1	-2.5	71	NRagged	307.46	190.38	0	6	4	>BW23_RS00200 ref|WP_042588352.1|gi|755828352| bleomycin resistance protein	3198	Nsco_NS_434_20203020_B_ubonensis_HILIC2.50189.50189.5	controllerType=0 controllerNumber=1 scan=50189	129.226	Trypsin	B2	PVSDIDALHR	S{+234}	234	234.163	234.16	234.163
25358:4	190	K.PDGGGAYS{+729.350}KYDK.L	NA	S{+729}	497.736	4	1987.92	1986.92	1	-1.7	332	Specific	307.47	47.85	0	3.24	27	>BW23_RS12225 ref|WP_045565591.1|gi|780346186| (2Fe-2S) ferredoxin	5527	Nsco_NS_434_20203020_B_ubonensis_HILIC2.23505.23505.4	controllerType=0 controllerNumber=1 scan=23505	66.0816	Trypsin	B2	PDGGGAYSKYDK	S{+729}	729	729.35	729.35	729.35
25359:4	190	K.PDGGGAYS{+730.351}KYDK.L	NA	S{+730}	497.987	4	1988.93	1987.93	1	-1.7	332	Specific	307.47	43.87	0	3.08	27	>BW23_RS12225 ref|WP_045565591.1|gi|780346186| (2Fe-2S) ferredoxin	5527	Nsco_NS_434_20203020_B_ubonensis_HILIC2.23505.23505.4	controllerType=0 controllerNumber=1 scan=23505	66.0816	Trypsin	B2	PDGGGAYSKYDK	S{+730}	730	730.351	730.35	730.351
23087:3	49	Q.FHS{+319.120}LYDHGEDGER.Y	NA	S{+319}	627.6	3	1880.79	1880.79	0	0	362	NRagged	307.48	29.1	29.1	2.75	74	>BW23_RS05310 ref|WP_045564418.1|gi|780343478| type VI secretion protein	4183	Nsco_NS_434_20203020_B_ubonensis_HILIC2.21706.21706.3	controllerType=0 controllerNumber=1 scan=21706	61.5052	Trypsin	B2	FHSLYDHGEDGER	S{+319}	319	319.12	319.12	319.12
05478:3	22	K.PQAAGHDEAS{+257.137}WAQNRR.S	NA	S{+257}	684.331	3	2050.98	2050.98	0	0	147	Specific	307.5	307.5	3.85	5.17	180	>BW23_RS19655 ref|WP_010091485.1|gi|497777301| membrane protein	897	Nsco_NS_434_20203020_B_ubonensis_HILIC3.6566.6566.3	controllerType=0 controllerNumber=1 scan=6566	25.6194	Trypsin	B3	PQAAGHDEASWAQNRR	S{+257}	257	257.137	257.14	257.137
53842:5	11	N.HYS{+284.138}FGDVKGELIDQLGVRDK.E	NA	S{+284}	513.067	5	2561.31	2560.31	1	-1.3	104	NRagged	307.58	44.7	11.01	6.52	215	>BW23_RS30145 ref|WP_042584247.1|gi|755812171| alkyl hydroperoxide reductase	2920	Nsco_NS_434_20203020_B_ubonensis_HILIC3.46373.46373.5	controllerType=0 controllerNumber=1 scan=46373	122.288	Trypsin	B3	HYSFGDVKGELIDQLGVRDK	S{+284}	284	284.138	284.14	284.138
38332:3	37	A.PPPADTGAS{+864.333}QPQQFDPNRALQGK.T	NA	S{+864}	1096.18	3	3286.53	3284.53	2	-2	52	NRagged	307.75	13.69	0	6.27	101	>BW23_RS24760 ref|WP_045567095.1|gi|780349368| cell division protein	1878	Nsco_NS_434_20203020_B_ubonensis_HILIC1.35138.35138.3	controllerType=0 controllerNumber=1 scan=35138	95.2529	Trypsin	B1	PPPADTGASQPQQFDPNRALQGK	S{+864}	864	864.333	864.33	864.333
20322:2	159	Y.DS{+824.350}DDTLQAK.L	NA	S{+824}	908.905	2	1816.8	1816.8	0	0	59	NRagged	307.75	48.13	44.83	2.48	48	>BW23_RS31060 ref|WP_045568007.1|gi|780351461| ABC transporter substrate-binding protein	3100	Nsco_NS_434_20203020_B_ubonensis_HILIC1.20201.20201.2	controllerType=0 controllerNumber=1 scan=20201	58.3331	Trypsin	B1	DSDDTLQAK	S{+824}	824	824.35	824.35	824.35
40298:4	372	K.RRGC[+57.021]DWIDVS{+699.415}SGGVSPLQK.I	NA	C[+57], S{+699}	705.373	4	2818.47	2816.47	2	-2.4	255	Specific	307.78	307.78	0	8.49	9	>BW23_RS23120 ref|WP_045566920.1|gi|780348981| oxidoreductase	1557	Nsco_NS_434_20203020_B_ubonensis_HILIC3.35161.35161.3	controllerType=0 controllerNumber=1 scan=35161	95.4291	Trypsin	B3	RRGCDWIDVSSGGVSPLQK	,S{+699}	,+699	699.415	699.41	699.415
39807:6	252	R.AIKAANADVVAVS{+1782.850}AHPYSAC[+57.021]GVLK.E	NA	C[+57], S{+1783}	700.36	6	4197.12	4195.12	2	-1.6	231	Specific	307.8	11.8	0	5.99	19	>BW23_RS14165 ref|WP_045565857.1|gi|780346780| ABC transporter substrate-binding protein	5905	Nsco_NS_434_20203020_B_ubonensis_HILIC3.34767.34767.6	controllerType=0 controllerNumber=1 scan=34767	94.465	Trypsin	B3	AIKAANADVVAVSAHPYSACGVLK	,S{+1783}	,+1783	1782.85	1782.85	1782.85
33340:4	4	G.SIS{+1723.915}ANSDSSIGDR.I	NA	S{+1724}	759.135	4	3033.52	3032.52	1	-1.1	149	NRagged	307.81	34.52	0	4.94	495	>BW23_RS19350 ref|WP_042583284.1|gi|755808808| molecular chaperone GroEL	837	Nsco_NS_434_20203020_B_ubonensis_HILIC3.29634.29634.4	controllerType=0 controllerNumber=1 scan=29634	81.6738	Trypsin	B3	SISANSDSSIGDR	S{+1724}	1724	1723.91	1723.91	1723.91
45139:3	26	H.TVIS{+365.135}NASC[+57.021]TTNC[+57.021]LAPLVKPLNDK.I	NA	C[+57]*2, S{+365}	961.145	3	2881.42	2881.42	0	0	148	NRagged	307.82	5.63	5.63	5.41	190	>BW23_RS20435 ref|WP_010091320.1|gi|497777136| glyceraldehyde-3-phosphate dehydrogenase	1047	Nsco_NS_434_20203020_B_ubonensis_HILIC1.40820.40820.3	controllerType=0 controllerNumber=1 scan=40820	108.506	Trypsin	B1	TVISNASCTTNCLAPLVKPLNDK	*2,S{+365}	*2,+365	365.135	365.13	365.135
38331:3	23	K.AAPAS{+972.372}AVAPQVAHAASAPQPATIVNDDAASR.T	NA	S{+972}	1300.62	3	3899.85	3897.85	2	-1.7	99	Specific	307.82	153.89	0	7.71	212	>BW23_RS21205 ref|WP_045566753.1|gi|780348584| Tail fiber protein	1192	Nsco_NS_434_20203020_B_ubonensis_HILIC2.34161.34161.3	controllerType=0 controllerNumber=1 scan=34161	92.5152	Trypsin	B2	AAPASAVAPQVAHAASAPQPATIVNDDAASR	S{+972}	972	972.372	972.37	972.372
32761:3	24	K.TVAAQLAQAQGAAPAS{+1263.433}AAAASSAH.-	NA	S{+1263}	1129.17	3	3385.5	3384.5	1	-1	373	CRagged	307.84	190.86	0.77	6.9	245	>BW23_RS26360 ref|WP_045567259.1|gi|780349753| hemolysin D	2193	Nsco_NS_434_20203020_B_ubonensis_HILIC2.29678.29678.3	controllerType=0 controllerNumber=1 scan=29678	81.6155	Trypsin	B2	TVAAQLAQAQGAAPASAAAASSAH	S{+1263}	1263	1263.43	1263.43	1263.43
80575:6	81	R.PWQAGVS{+1210.640}SFGFSGTNAHAIVAAAPPALQAPDGAQAADC[+57.021]AAPAGVHVLALSAK.T	NA	C[+57], S{+1211}	1035.7	6	6209.14	6205.14	4	-2.2	436	Specific	307.84	17.62	2	6.42	59	>BW23_RS31440 ref|WP_052686462.1|gi|919130830| hypothetical protein	5535	Nsco_NS_434_20203020_B_ubonensis_HILIC2.67970.67970.6	controllerType=0 controllerNumber=1 scan=67970	169.844	Trypsin	B2	PWQAGVSSFGFSGTNAHAIVAAAPPALQAPDGAQAADCAAPAGVHVLALSAK	,S{+1211}	,+1211	1210.64	1210.64	1210.64
52237:5	10	K.TAS{+772.247}GIVIPDAAAEKPDQGEVLAIGPGKRDDK.G	NA	S{+772}	779.583	5	3893.88	3890.88	3	-2.6	21	Specific	307.86	169.58	0	6.51	94	>BW23_RS19355 ref|WP_004186661.1|gi|490291056| molecular chaperone GroES	838	Nsco_NS_434_20203020_B_ubonensis_HILIC3.45108.45108.2	controllerType=0 controllerNumber=1 scan=45108	119.319	Trypsin	B3	TASGIVIPDAAAEKPDQGEVLAIGPGKRDDK	S{+772}	772	772.247	772.25	772.247
24250:4	338	K.GS{+1700.731}RFDFDTGADEGTAR.N	NA	S{+1701}	851.625	4	3403.48	3402.48	1	-1	200	Specific	307.95	307.95	3.76	5.11	13	>BW23_RS25885 ref|WP_045567213.1|gi|780349645| LPS biosynthesis protein	2101	Nsco_NS_434_20203020_B_ubonensis_HILIC3.22179.22179.4	controllerType=0 controllerNumber=1 scan=22179	62.6074	Trypsin	B3	GSRFDFDTGADEGTAR	S{+1701}	1701	1700.73	1700.73	1700.73
58671:4	41	T.APAAAGGAS{+1599.743}GAGATGASTTTAGDVPAAAAGAAPATTAPAAQAQLVK.F	NA	S{+1600}	1355.17	4	5417.67	5417.67	0	0	41	NRagged	307.96	48.9	10	5.1	105	>BW23_RS23535 ref|WP_045566967.1|gi|780349081| insertase	1638	Nsco_NS_434_20203020_B_ubonensis_HILIC2.50805.50805.4	controllerType=0 controllerNumber=1 scan=50805	130.574	Trypsin	B2	APAAAGGASGAGATGASTTTAGDVPAAAAGAAPATTAPAAQAQLVK	S{+1600}	1600	1599.74	1599.74	1599.74
07494:3	1323	K.AS{+538.448}HVHVAGFR.S	NA	S{+538}	540.678	3	1620.02	1619.02	1	-2.1	135	Specific	307.97	140.54	0	3.35	5	>BW23_RS00345 ref|WP_010089806.1|gi|497775622| DNA-binding protein	3227	Nsco_NS_434_20203020_B_ubonensis_HILIC3.8233.8233.3	controllerType=0 controllerNumber=1 scan=8233	28.7821	Trypsin	B3	ASHVHVAGFR	S{+538}	538	538.448	538.45	538.448
23325:4	775	L.VEGKNS{+370.189}APGHYVIER.A	NA	S{+370}	507.265	4	2026.04	2026.04	0	0	238	NRagged	307.98	5.73	5.73	3.99	8	>BW23_RS24095 ref|WP_010090397.1|gi|497776213| ferredoxin--NADP reductase	1747	Nsco_NS_434_20203020_B_ubonensis_HILIC1.22813.22813.4	controllerType=0 controllerNumber=1 scan=22813	64.9164	Trypsin	B1	VEGKNSAPGHYVIER	S{+370}	370	370.189	370.19	370.189
26532:3	11	V.DDDANQS{+770.420}DEQPAAAAAGK.S	NA	S{+770}	848.729	3	2544.17	2544.17	0	0	11	NRagged	307.98	15.68	13.3	5.36	144	>BW23_RS06710 ref|WP_042587384.1|gi|755826565| RNA polymerase sigma factor RpoD	4454	Nsco_NS_434_20203020_B_ubonensis_HILIC2.24441.24441.3	controllerType=0 controllerNumber=1 scan=24441	68.4038	Trypsin	B2	DDDANQSDEQPAAAAAGK	S{+770}	770	770.42	770.42	770.42
48561:4	185	N.PPAADDS{+1489.833}AASHAQFVDWMR.S	NA	S{+1490}	891.196	4	3561.76	3561.76	0	0	17	NRagged	307.99	13.59	2.4	5.2	31	>BW23_RS28680 ref|WP_042584402.1|gi|755812688| amino acid acetyltransferase	2642	Nsco_NS_434_20203020_B_ubonensis_HILIC3.42117.42117.4	controllerType=0 controllerNumber=1 scan=42117	112.359	Trypsin	B3	PPAADDSAASHAQFVDWMR	S{+1490}	1490	1489.83	1489.83	1489.83
83777:4	22	R.AMALLGVADSQMEAVS{+1889.229}LGK.E	NA	S{+1889}	946.054	4	3781.2	3780.2	1	-0.9	126	Specific	308	186.38	0	6.58	180	>BW23_RS19655 ref|WP_010091485.1|gi|497777301| membrane protein	897	Nsco_NS_434_20203020_B_ubonensis_HILIC3.69700.69700.3	controllerType=0 controllerNumber=1 scan=69700	176.377	Trypsin	B3	AMALLGVADSQMEAVSLGK	S{+1889}	1889	1889.23	1889.23	1889.23
42180:3	134	S.DYAAFFAAQS{+200.076}VQKPK.K	NA	S{+200}	624.315	3	1870.93	1870.93	0	0	359	NRagged	308.02	1.84	1.84	4.07	28	>BW23_RS21280 ref|WP_042582987.1|gi|755807807| type VI secretion protein EvpB	1206	Nsco_NS_434_20203020_B_ubonensis_HILIC3.36652.36652.3	controllerType=0 controllerNumber=1 scan=36652	98.975	Trypsin	B3	DYAAFFAAQSVQKPK	S{+200}	200	200.076	200.08	200.076
83025:4	180	A.SVTPPFQLDDDNLS{+1762.931}ETTR.L	NA	S{+1763}	950.229	4	3797.89	3797.89	0	0	107	NRagged	308.04	15.73	0	2.62	27	>BW23_RS25790 ref|WP_042586281.1|gi|755824356| aspartyl-tRNA synthetase	2082	Nsco_NS_434_20203020_B_ubonensis_HILIC3.69095.69095.4	controllerType=0 controllerNumber=1 scan=69095	175.181	Trypsin	B3	SVTPPFQLDDDNLSETTR	S{+1763}	1763	1762.93	1762.93	1762.93
22372:3	305	H.RNES{+350.008}TDFIIDR.L	NA	S{+350}	572.566	3	1715.68	1715.68	0	0	60	NRagged	308.05	31.95	0.8	4.68	38	>BW23_RS27555 ref|WP_045567378.1|gi|780350062| transaldolase	2427	Nsco_NS_434_20203020_B_ubonensis_HILIC3.20656.20656.3	controllerType=0 controllerNumber=1 scan=20656	58.7611	Trypsin	B3	RNESTDFIIDR	S{+350}	350	350.008	350.01	350.008
45705:4	382	G.KGDIVVNGKPIADYFS{+853.377}R.E	NA	S{+853}	684.101	4	2733.38	2732.38	1	-1.2	25	NRagged	308.06	33.04	2.67	4.05	45	>BW23_RS20220 ref|WP_010091355.1|gi|497777171| 30S ribosomal protein S9	1005	Nsco_NS_434_20203020_B_ubonensis_HILIC1.41313.41313.2	controllerType=0 controllerNumber=1 scan=41313	109.641	Trypsin	B1	KGDIVVNGKPIADYFSR	S{+853}	853	853.377	853.38	853.377
37405:2	164	E.PPTS{+1199.146}DGDGAK.G	NA	S{+1199}	1072.29	2	2143.58	2143.58	0	0	150	NRagged	308.07	3.55	3.55	4.48	50	>BW23_RS21470 ref|WP_042582960.1|gi|755807716| peptidase	1241	Nsco_NS_434_20203020_B_ubonensis_HILIC3.32876.32876.3	controllerType=0 controllerNumber=1 scan=32876	89.8322	Trypsin	B3	PPTSDGDGAK	S{+1199}	1199	1199.15	1199.15	1199.15
03304:3	495	R.PS{+370.162}EHETLTSR.L	NA	S{+370}	509.579	3	1526.72	1526.72	0	0	86	Specific	308.08	66.57	44.44	1.77	23	>BW23_RS27960 ref|WP_042585919.1|gi|755823343| polynucleotide phosphorylase/polyadenylase	2508	Nsco_NS_434_20203020_B_ubonensis_HILIC1.5124.5124.3	controllerType=0 controllerNumber=1 scan=5124	23.3299	Trypsin	B1	PSEHETLTSR	S{+370}	370	370.162	370.16	370.162
14439:4	27	R.DGRITKGDVLS{+525.137}AGAPK.A	NA	S{+525}	528.507	4	2111.01	2110.01	1	-1.6	146	Specific	308.09	308.09	0	5.74	110	>BW23_RS16170 ref|WP_045566218.1|gi|780347451| dihydrolipoamide succinyltransferase	227	Nsco_NS_434_20203020_B_ubonensis_HILIC1.15362.15362.3	controllerType=0 controllerNumber=1 scan=15362	46.4516	Trypsin	B1	DGRITKGDVLSAGAPK	S{+525}	525	525.137	525.14	525.137
54743:4	180	F.WQAS{+1473.731}GGVTEPGSSGSPIYSPEKR.V	NA	S{+1474}	963.474	4	3850.87	3850.87	0	0	182	NRagged	308.09	62.28	0	4.63	147	>sp|LYSC_LYSEN|(Common contaminant protein)	6101	Nsco_NS_434_20203020_B_ubonensis_HILIC1.48408.48408.4	controllerType=0 controllerNumber=1 scan=48408	125.176	Trypsin	B1	WQASGGVTEPGSSGSPIYSPEKR	S{+1474}	1474	1473.73	1473.73	1473.73
51856:5	83	R.HNAIVC[+57.021]NIGHFDS{+1569.719}EIDVASTR.Q	NA	C[+57], S{+1570}	786.173	5	3926.83	3924.83	2	-1.7	334	Specific	308.09	161.36	0	4.8	66	>BW23_RS22350 ref|WP_045566844.1|gi|780348802| S-adenosyl-L-homocysteine hydrolase	1407	Nsco_NS_434_20203020_B_ubonensis_HILIC2.45512.45512.4	controllerType=0 controllerNumber=1 scan=45512	118.914	Trypsin	B2	HNAIVCNIGHFDSEIDVASTR	,S{+1570}	,+1570	1569.72	1569.72	1569.72
20119:3	167	A.PAAEAPAAAS{+1519.530}APMKK.D	NA	S{+1520}	977.762	3	2931.27	2930.27	1	-1.1	27	NRagged	308.11	59.26	0	6.25	120	>BW23_RS22210 ref|WP_010097315.1|gi|497783131| hypothetical protein	1380	Nsco_NS_434_20203020_B_ubonensis_HILIC3.18816.18816.3	controllerType=0 controllerNumber=1 scan=18816	54.2081	Trypsin	B3	PAAEAPAAASAPMKK	S{+1520}	1520	1519.53	1519.53	1519.53
54034:2	6	A.AGDGNEPAQS{+988.398}AINNGYLTAQSQQR.L	NA	S{+988}	1739.78	2	3478.56	3478.56	0	0	240	NRagged	308.12	2.58	0	5.62	463	>BW23_RS08755 ref|WP_045564868.1|gi|780344499| porin	4853	Nsco_NS_434_20203020_B_ubonensis_HILIC2.47224.47224.2	controllerType=0 controllerNumber=1 scan=47224	122.597	Trypsin	B2	AGDGNEPAQSAINNGYLTAQSQQR	S{+988}	988	988.398	988.4	988.398
58616:5	90	K.PGAVLGTSPGATGTALS{+1970.919}QQHLR.N	NA	S{+1971}	818.815	5	4090.04	4090.04	0	0	106	Specific	308.13	142.81	25.75	4.12	80	>BW23_RS03565 ref|WP_045564177.1|gi|780342936| FMN reductase	3848	Nsco_NS_434_20203020_B_ubonensis_HILIC2.50765.50765.5	controllerType=0 controllerNumber=1 scan=50765	130.486	Trypsin	B2	PGAVLGTSPGATGTALSQQHLR	S{+1971}	1971	1970.92	1970.92	1970.92
60016:3	46	V.PC[+57.021]VHS{+1777.922}VGHPLEAGQK.D	NA	C[+57], S{+1778}	1131.91	3	3393.72	3393.72	0	0	185	NRagged	308.13	68.15	0	5.48	75	>BW23_RS09340 ref|WP_045564940.1|gi|780344658| phosphoenolpyruvate carboxykinase	4966	Nsco_NS_434_20203020_B_ubonensis_HILIC3.51192.51192.3	controllerType=0 controllerNumber=1 scan=51192	133.584	Trypsin	B3	PCVHSVGHPLEAGQK	,S{+1778}	,+1778	1777.92	1777.92	1777.92
03074:3	115	Y.AEATHPHS{+262.118}AQQPK.A	NA	S{+262}	555.607	3	1664.81	1663.81	1	-2	126	NRagged	308.14	152.98	0	4.53	59	>BW23_RS20225 ref|WP_004522094.1|gi|490657104| 50S ribosomal protein L13	1006	Nsco_NS_434_20203020_B_ubonensis_HILIC1.4940.4940.3	controllerType=0 controllerNumber=1 scan=4940	22.9092	Trypsin	B1	AEATHPHSAQQPK	S{+262}	262	262.118	262.12	262.118
17000:3	54	G.SYGSGGGGGGHGSYGSGSS{+1272.457}SGGYR.G	NA	S{+1272}	1123.44	3	3368.31	3367.31	1	-1	564	NRagged	308.15	18.93	0	5.93	48	>sp|K2C1_HUMAN|(Common contaminant protein)	6081	Nsco_NS_434_20203020_B_ubonensis_HILIC2.16835.16835.3	controllerType=0 controllerNumber=1 scan=16835	49.3952	Trypsin	B2	SYGSGGGGGGHGSYGSGSSSGGYR	S{+1272}	1272	1272.46	1272.46	1272.46
29697:3	5	T.YHQVS{+721.155}LGADYSLSKR.T	NA	S{+721}	816.015	3	2446.03	2445.03	1	-1.4	324	NRagged	308.15	14.28	0	5.58	302	>BW23_RS07145 ref|WP_045564658.1|gi|780344014| porin	4540	Nsco_NS_434_20203020_B_ubonensis_HILIC3.26686.26686.3	controllerType=0 controllerNumber=1 scan=26686	74.0397	Trypsin	B3	YHQVSLGADYSLSKR	S{+721}	721	721.155	721.15	721.155
29698:3	5	T.YHQVS{+722.271}LGADYSLSKR.T	NA	S{+722}	816.054	3	2446.15	2446.15	0	0	324	NRagged	308.15	14.28	0	5.41	302	>BW23_RS07145 ref|WP_045564658.1|gi|780344014| porin	4540	Nsco_NS_434_20203020_B_ubonensis_HILIC3.26686.26686.3	controllerType=0 controllerNumber=1 scan=26686	74.0397	Trypsin	B3	YHQVSLGADYSLSKR	S{+722}	722	722.271	722.27	722.271
27116:4	17	S.AS{+354.241}PAVGYYAKHYEQQK.A	NA	S{+354}	549.291	4	2194.14	2194.14	0	0	922	NRagged	308.16	52.47	17.93	4	111	>BW23_RS16175 ref|WP_042583822.1|gi|755810680| 2-oxoglutarate dehydrogenase	228	Nsco_NS_434_20203020_B_ubonensis_HILIC2.24893.24893.5	controllerType=0 controllerNumber=1 scan=24893	69.5715	Trypsin	B2	ASPAVGYYAKHYEQQK	S{+354}	354	354.241	354.24	354.241
03279:3	539	T.GGGRESGS{+230.196}DAWK.A	NA	S{+230}	479.587	3	1436.75	1436.75	0	0	466	NRagged	308.19	118.84	2.05	2.17	11	>BW23_RS01985 ref|WP_042588647.1|gi|755828907| aldehyde dehydrogenase	3542	Nsco_NS_434_20203020_B_ubonensis_HILIC1.5106.5106.3	controllerType=0 controllerNumber=1 scan=5106	23.2868	Trypsin	B1	GGGRESGSDAWK	S{+230}	230	230.196	230.2	230.196
28962:3	24	K.TVAAQLAQAQGAAPAS{+1200.351}AAAASSAH.-	NA	S{+1200}	1108.14	3	3322.42	3321.42	1	-1	373	CRagged	308.19	144.48	3.01	6.68	245	>BW23_RS26360 ref|WP_045567259.1|gi|780349753| hemolysin D	2193	Nsco_NS_434_20203020_B_ubonensis_HILIC2.26511.26511.3	controllerType=0 controllerNumber=1 scan=26511	73.633	Trypsin	B2	TVAAQLAQAQGAAPASAAAASSAH	S{+1200}	1200	1200.35	1200.35	1200.35
51882:3	10	P.AQS{+1652.595}AINNGYLTAQSQQR.L	NA	S{+1653}	1168.17	3	3502.51	3502.51	0	0	247	NRagged	308.22	0.28	0.28	5.29	405	>BW23_RS08755 ref|WP_045564868.1|gi|780344499| porin	4853	Nsco_NS_434_20203020_B_ubonensis_HILIC1.46143.46143.3	controllerType=0 controllerNumber=1 scan=46143	120.159	Trypsin	B1	AQSAINNGYLTAQSQQR	S{+1653}	1653	1652.6	1652.6	1652.6
43118:5	2	K.DKLQNMGAQMVKEVAS{+1249.640}K.T	NA	S{+1250}	626.326	5	3127.6	3126.6	1	-1.1	64	Specific	308.24	308.24	2	6.09	516	>BW23_RS19350 ref|WP_042583284.1|gi|755808808| molecular chaperone GroEL	837	Nsco_NS_434_20203020_B_ubonensis_HILIC2.38074.38074.3	controllerType=0 controllerNumber=1 scan=38074	101.758	Trypsin	B2	DKLQNMGAQMVKEVASK	S{+1250}	1250	1249.64	1249.64	1249.64
06935:3	22	K.PQAAGHDEAS{+355.061}WAQNR.R	NA	S{+355}	664.939	3	1992.8	1992.8	0	0	147	Specific	308.24	42.48	4.43	4.37	180	>BW23_RS19655 ref|WP_010091485.1|gi|497777301| membrane protein	897	Nsco_NS_434_20203020_B_ubonensis_HILIC3.7784.7784.3	controllerType=0 controllerNumber=1 scan=7784	27.9957	Trypsin	B3	PQAAGHDEASWAQNR	S{+355}	355	355.061	355.06	355.061
06936:3	22	K.PQAAGHDEAS{+355.126}WAQNR.R	NA	S{+355}	664.961	3	1992.87	1992.87	0	0	147	Specific	308.24	42.48	4.43	4.07	180	>BW23_RS19655 ref|WP_010091485.1|gi|497777301| membrane protein	897	Nsco_NS_434_20203020_B_ubonensis_HILIC3.7784.7784.3	controllerType=0 controllerNumber=1 scan=7784	27.9957	Trypsin	B3	PQAAGHDEASWAQNR	S{+355}	355	355.126	355.13	355.126
41496:3	2	I.AQVGSISANSDSS{+1476.644}IGDR.I	NA	S{+1477}	1047.48	3	3140.43	3140.43	0	0	145	NRagged	308.3	41.25	0	5.71	516	>BW23_RS19350 ref|WP_042583284.1|gi|755808808| molecular chaperone GroEL	837	Nsco_NS_434_20203020_B_ubonensis_HILIC2.36686.36686.3	controllerType=0 controllerNumber=1 scan=36686	98.5337	Trypsin	B2	AQVGSISANSDSSIGDR	S{+1477}	1477	1476.64	1476.64	1476.64
32001:3	167	V.DANGQIDNS{+1107.496}SDAQR.I	NA	S{+1107}	866.719	3	2598.14	2598.14	0	0	358	NRagged	308.31	71.78	0	3.27	65	>BW23_RS29040 ref|WP_045567513.1|gi|780350350| lipoprotein	2713	Nsco_NS_434_20203020_B_ubonensis_HILIC1.29896.29896.3	controllerType=0 controllerNumber=1 scan=29896	82.5041	Trypsin	B1	DANGQIDNSSDAQR	S{+1107}	1107	1107.5	1107.5	1107.5
81345:5	54	G.PNGDGDIYIPTDTREANEQDPNPS{+375.106}DGDVTQAC[+57.021]MTNDLFTGSDQATPLPGFGGPGHPWFSHK.G	NA	C[+57], S{+375}	1384.41	5	6918	6917	1	-0.5	175	NRagged	308.32	308.32	0	7.79	43	>BW23_RS13400 ref|WP_045565737.1|gi|780346510| tyrosinase	5756	Nsco_NS_434_20203020_B_ubonensis_HILIC1.69154.69154.5	controllerType=0 controllerNumber=1 scan=69154	173.825	Trypsin	B1	PNGDGDIYIPTDTREANEQDPNPSDGDVTQACMTNDLFTGSDQATPLPGFGGPGHPWFSHK	,S{+375}	,+375	375.106	375.11	375.106
48233:3	71	N.AIVC[+57.021]NIGHFDSEIDVAS{+250.100}TR.Q	NA	C[+57], S{+250}	785.376	3	2354.11	2354.11	0	0	336	NRagged	308.32	38.15	21.99	3.67	66	>BW23_RS22350 ref|WP_045566844.1|gi|780348802| S-adenosyl-L-homocysteine hydrolase	1407	Nsco_NS_434_20203020_B_ubonensis_HILIC1.43293.43293.3	controllerType=0 controllerNumber=1 scan=43293	113.886	Trypsin	B1	AIVCNIGHFDSEIDVASTR	,S{+250}	,+250	250.1	250.1	250.1
75822:5	748	V.PLYS{+991.644}DPLGEIVHAEMPEDASPAQPHFH.-	NA	S{+992}	796.012	5	3976.03	3976.03	0	0	379	Non	308.32	175.52	6.24	7.1	8	>BW23_RS28140 ref|WP_042585897.1|gi|755823292| hypothetical protein	2543	Nsco_NS_434_20203020_B_ubonensis_HILIC3.63536.63536.6	controllerType=0 controllerNumber=1 scan=63536	163.535	Trypsin	B3	PLYSDPLGEIVHAEMPEDASPAQPHFH	S{+992}	992	991.644	991.64	991.644
65816:5	303	A.PNALDS{+1133.632}TGGFYHYFRDDGSVYNR.T	NA	S{+1134}	757.97	5	3785.82	3784.82	1	-0.9	45	NRagged	308.35	14.12	0	3.46	15	>BW23_RS24490 ref|WP_045567062.1|gi|780349293| N-acylglucosamine 2-epimerase	1826	Nsco_NS_434_20203020_B_ubonensis_HILIC1.57038.57038.5	controllerType=0 controllerNumber=1 scan=57038	144.907	Trypsin	B1	PNALDSTGGFYHYFRDDGSVYNR	S{+1134}	1134	1133.63	1133.63	1133.63
50864:2	7	N.ANGATSSAIGGIAS{+1428.653}QGR.V	NA	S{+1429}	1474.21	2	2947.42	2946.42	1	-1.1	220	NRagged	308.35	31.71	30.27	6	252	>BW23_RS11015 ref|WP_045565179.1|gi|780345196| porin	5293	Nsco_NS_434_20203020_B_ubonensis_HILIC3.44024.44024.2	controllerType=0 controllerNumber=1 scan=44024	116.775	Trypsin	B3	ANGATSSAIGGIASQGR	S{+1429}	1429	1428.65	1428.65	1428.65
27528:3	262	L.SLNPAS{+1102.470}VDEGKK.L	NA	S{+1102}	783.044	3	2347.12	2347.12	0	0	85	NRagged	308.39	77.72	15.71	5.52	31	>BW23_RS27550 ref|WP_045567377.1|gi|780350059| hypothetical protein	2426	Nsco_NS_434_20203020_B_ubonensis_HILIC2.25234.25234.3	controllerType=0 controllerNumber=1 scan=25234	70.3031	Trypsin	B2	SLNPASVDEGKK	S{+1102}	1102	1102.47	1102.47	1102.47
28278:3	5	D.TGATYHQVS{+358.097}LGADYSLSKR.T	NA	S{+358}	805.38	3	2414.13	2412.13	2	-2.8	320	NRagged	308.42	2.28	0	4.32	244	>BW23_RS07145 ref|WP_045564658.1|gi|780344014| porin	4540	Nsco_NS_434_20203020_B_ubonensis_HILIC1.26936.26936.3	controllerType=0 controllerNumber=1 scan=26936	75.1862	Trypsin	B1	TGATYHQVSLGADYSLSKR	S{+358}	358	358.097	358.1	358.097
41077:3	142	A.APAPAAAPS{+815.267}ADAAHPASR.A	NA	S{+815}	815.365	3	2444.08	2444.08	0	0	104	NRagged	308.42	21.41	9.2	3.62	36	>BW23_RS12860 ref|WP_045565673.1|gi|780346370| branched-chain alpha-keto acid dehydrogenase subunit E2	5651	Nsco_NS_434_20203020_B_ubonensis_HILIC3.35766.35766.3	controllerType=0 controllerNumber=1 scan=35766	96.9779	Trypsin	B3	APAPAAAPSADAAHPASR	S{+815}	815	815.267	815.27	815.267
68738:5	648	V.PTVFVMTS{+1330.469}PLRVPSADER.A	NA	S{+1330}	667.708	5	3334.51	3332.51	2	-2	127	NRagged	308.42	98.29	0	6.56	9	>BW23_RS24910 ref|WP_045567111.1|gi|780349408| cytochrome C550	1908	Nsco_NS_434_20203020_B_ubonensis_HILIC3.57951.57951.5	controllerType=0 controllerNumber=1 scan=57951	149.881	Trypsin	B3	PTVFVMTSPLRVPSADER	S{+1330}	1330	1330.47	1330.47	1330.47
58537:5	1524	R.DKDIPAGAC[+57.021]S{+760.603}QANKPC[+57.021]FAPPSSFVVDLR.G	NA	C[+57]*2, S{+761}	763.021	5	3811.07	3808.07	3	-2.6	672	Specific	308.48	78.82	0	5.53	8	>BW23_RS02620 ref|WP_045564058.1|gi|780342657| membrane protein	3662	Nsco_NS_434_20203020_B_ubonensis_HILIC3.50034.50034.2	controllerType=0 controllerNumber=1 scan=50034	130.881	Trypsin	B3	DKDIPAGACSQANKPCFAPPSSFVVDLR	*2,S{+761}	*2,+761	760.603	760.6	760.603
59796:3	435	A.HFVLDGSGPAKLEAPS{+206.027}LDAWPK.V	NA	S{+206}	848.417	3	2543.24	2541.24	2	-2.6	284	NRagged	308.49	121.31	5.79	4.33	20	>BW23_RS28275 ref|WP_045567441.1|gi|780350202| fumarate hydratase	2565	Nsco_NS_434_20203020_B_ubonensis_HILIC1.52321.52321.3	controllerType=0 controllerNumber=1 scan=52321	134.126	Trypsin	B1	HFVLDGSGPAKLEAPSLDAWPK	S{+206}	206	206.027	206.03	206.027
49835:3	358	D.PYPGC[+57.021]S{+1843.607}AAEGVFR.V	NA	C[+57], S{+1844}	1085.76	3	3255.25	3254.25	1	-1	183	NRagged	308.51	126.85	0	5.3	18	>BW23_RS21190 ref|WP_045566750.1|gi|780348577| peptidase M1	1189	Nsco_NS_434_20203020_B_ubonensis_HILIC1.44551.44551.3	controllerType=0 controllerNumber=1 scan=44551	116.71	Trypsin	B1	PYPGCSAAEGVFR	,S{+1844}	,+1844	1843.61	1843.61	1843.61
16608:3	76	R.KAVPAGGGGGS{+902.374}APTR.E	NA	S{+902}	729.358	3	2186.06	2185.06	1	-1.5	1285	Specific	308.55	113.98	0	5.89	71	>BW23_RS10275 ref|WP_045565072.1|gi|780344956| alpha-2-macroglobulin	5150	Nsco_NS_434_20203020_B_ubonensis_HILIC2.16517.16517.3	controllerType=0 controllerNumber=1 scan=16517	48.5628	Trypsin	B2	KAVPAGGGGGSAPTR	S{+902}	902	902.374	902.37	902.374
53340:4	260	V.HALHHVATPEISTHFVS{+345.110}NVDGADLAR.V	NA	S{+345}	785.634	4	3139.51	3139.51	0	0	161	NRagged	308.63	10.58	10.58	4.56	23	>BW23_RS30290 ref|WP_045567659.1|gi|780350655| glucose-6-phosphate isomerase	2946	Nsco_NS_434_20203020_B_ubonensis_HILIC2.46663.46663.4	controllerType=0 controllerNumber=1 scan=46663	121.42	Trypsin	B2	HALHHVATPEISTHFVSNVDGADLAR	S{+345}	345	345.11	345.11	345.11
65210:5	39	D.SYS{+1025.475}VKDEYQPLMQQHAQYLK.S	NA	S{+1025}	697.339	5	3482.67	3481.67	1	-1	71	NRagged	308.67	26.6	21.8	4.26	145	>BW23_RS19655 ref|WP_010091485.1|gi|497777301| membrane protein	897	Nsco_NS_434_20203020_B_ubonensis_HILIC2.55919.55919.5	controllerType=0 controllerNumber=1 scan=55919	141.909	Trypsin	B2	SYSVKDEYQPLMQQHAQYLK	S{+1025}	1025	1025.47	1025.47	1025.47
03848:3	325	K.ARIHS{+603.209}IDDER.V	NA	S{+603}	605.946	3	1815.82	1814.82	1	-1.8	111	Specific	308.69	193.48	0	5.52	40	>BW23_RS29455 ref|WP_010099099.1|gi|497784915| aspartate kinase	2794	Nsco_NS_434_20203020_B_ubonensis_HILIC1.5542.5542.3	controllerType=0 controllerNumber=1 scan=5542	24.2094	Trypsin	B1	ARIHSIDDER	S{+603}	603	603.209	603.21	603.209
46942:5	34	K.PVVGDNGS{+776.373}GMHVHQSIWK.D	NA	S{+776}	545.67	5	2724.32	2724.32	0	0	262	Specific	308.69	44.56	0	4.1	184	>BW23_RS28715 ref|WP_029226484.1|gi|656280831| glutamine synthetase	2649	Nsco_NS_434_20203020_B_ubonensis_HILIC2.41477.41477.5	controllerType=0 controllerNumber=1 scan=41477	109.947	Trypsin	B2	PVVGDNGSGMHVHQSIWK	S{+776}	776	776.373	776.37	776.373
07007:2	22	K.PQAAGHDEAS{+591.748}WAQNR.R	NA	S{+592}	1115.75	2	2230.49	2229.49	1	-1.5	147	Specific	308.7	70.54	0	5.99	180	>BW23_RS19655 ref|WP_010091485.1|gi|497777301| membrane protein	897	Nsco_NS_434_20203020_B_ubonensis_HILIC3.7846.7846.2	controllerType=0 controllerNumber=1 scan=7846	28.1047	Trypsin	B3	PQAAGHDEASWAQNR	S{+592}	592	591.748	591.75	591.748
14383:5	321	R.VGTHVYQLGS{+468.364}EHGKR.V	NA	S{+468}	428.251	5	2137.23	2136.23	1	-1.6	240	Specific	308.77	30.47	0	4.26	14	>BW23_RS07660 ref|WP_045564718.1|gi|780344144| methylmalonate-semialdehyde dehydrogenase	4640	Nsco_NS_434_20203020_B_ubonensis_HILIC3.14251.14251.2	controllerType=0 controllerNumber=1 scan=14251	42.7207	Trypsin	B3	VGTHVYQLGSEHGKR	S{+468}	468	468.364	468.36	468.364
68917:4	50	I.EEQETQFS{+609.320}C[+57.021]EVMPLEPDHADSAETEALRR.A	NA	C[+57], S{+609}	1004.46	4	4014.82	4013.82	1	-0.8	107	NRagged	308.78	6.27	0	5.27	68	>BW23_RS30260 ref|WP_042584229.1|gi|755812113| DNA-binding protein	2942	Nsco_NS_434_20203020_B_ubonensis_HILIC2.58851.58851.4	controllerType=0 controllerNumber=1 scan=58851	148.785	Trypsin	B2	EEQETQFSCEVMPLEPDHADSAETEALRR	,S{+609}	,+609	609.32	609.32	609.32
64321:4	63	R.TPVIVLASPYYNNLADSPNHNVDVELDGTPHPAASS{+596.220}AAR.I	NA	S{+596}	1168.31	4	4670.22	4669.22	1	-0.7	131	Specific	308.79	308.79	27.97	5.98	44	>BW23_RS07640 ref|WP_045564714.1|gi|780344136| x-prolyl-dipeptidyl aminopeptidase	4636	Nsco_NS_434_20203020_B_ubonensis_HILIC1.55859.55859.4	controllerType=0 controllerNumber=1 scan=55859	142.111	Trypsin	B1	TPVIVLASPYYNNLADSPNHNVDVELDGTPHPAASSAAR	S{+596}	596	596.22	596.22	596.22
48742:4	771	W.EGWMLDHRAPANAAS{+285.110}C[+57.021]DTSALDK.N	NA	C[+57], S{+285}	701.065	4	2801.24	2801.24	0	0	179	NRagged	308.82	54.25	0	4.09	7	>BW23_RS21055 ref|WP_010092815.1|gi|497778631| thiol:disulfide interchange protein	1162	Nsco_NS_434_20203020_B_ubonensis_HILIC1.43699.43699.4	controllerType=0 controllerNumber=1 scan=43699	114.805	Trypsin	B1	EGWMLDHRAPANAASCDTSALDK	,S{+285}	,+285	285.11	285.11	285.11
73847:5	360	K.GPFVAINC[+57.021]GAIPHHLLQS{+951.547}ELFGYER.G	NA	C[+57], S{+952}	756.199	5	3776.97	3776.97	0	0	217	Specific	308.84	39.07	0	5.06	20	>BW23_RS06385 ref|WP_042587330.1|gi|755826461| Fis family transcriptional regulator	4390	Nsco_NS_434_20203020_B_ubonensis_HILIC1.63320.63320.2	controllerType=0 controllerNumber=1 scan=63320	160.457	Trypsin	B1	GPFVAINCGAIPHHLLQSELFGYER	,S{+952}	,+952	951.547	951.55	951.547
02613:3	555	Y.AS{+452.139}HGGVDKR.K	NA	S{+452}	460.211	3	1378.62	1378.62	0	0	108	NRagged	308.85	33.34	33.34	2.82	17	>BW23_RS30140 ref|WP_045567645.1|gi|780350623| carboxymuconolactone decarboxylase	2919	Nsco_NS_434_20203020_B_ubonensis_HILIC1.4552.4552.3	controllerType=0 controllerNumber=1 scan=4552	22.0815	Trypsin	B1	ASHGGVDKR	S{+452}	452	452.139	452.14	452.139
52534:2	15	A.AYS{+238.134}QANLGDGTNANGATSSAIGGIASQGR.V	NA	S{+238}	1474.71	2	2948.42	2947.42	1	-1.1	208	NRagged	308.85	8.39	8.39	6.59	237	>BW23_RS11015 ref|WP_045565179.1|gi|780345196| porin	5293	Nsco_NS_434_20203020_B_ubonensis_HILIC2.46041.46041.2	controllerType=0 controllerNumber=1 scan=46041	120.042	Trypsin	B2	AYSQANLGDGTNANGATSSAIGGIASQGR	S{+238}	238	238.134	238.13	238.134
27324:4	957	K.GNYVGIS{+214.058}EKPNDMFGK.L	NA	S{+214}	493.479	4	1970.89	1969.89	1	-1.7	249	Specific	308.85	31.71	0	5.74	6	>BW23_RS20205 ref|WP_010091358.1|gi|497777174| tyrosyl-tRNA synthetase	1002	Nsco_NS_434_20203020_B_ubonensis_HILIC2.25084.25084.4	controllerType=0 controllerNumber=1 scan=25084	69.9798	Trypsin	B2	GNYVGISEKPNDMFGK	S{+214}	214	214.058	214.06	214.058
33050:2	24	K.TVAAQLAQAQGAAPAS{+1235.449}AAAASSAH.-	NA	S{+1235}	1679.76	2	3358.52	3356.52	2	-2	373	CRagged	308.86	185.87	0	7.46	245	>BW23_RS26360 ref|WP_045567259.1|gi|780349753| hemolysin D	2193	Nsco_NS_434_20203020_B_ubonensis_HILIC2.29910.29910.2	controllerType=0 controllerNumber=1 scan=29910	82.2158	Trypsin	B2	TVAAQLAQAQGAAPASAAAASSAH	S{+1235}	1235	1235.45	1235.45	1235.45
54703:4	438	G.AGGGVELPFGGVGHS{+1048.476}GHGR.E	NA	S{+1048}	700.09	4	2797.34	2796.34	1	-1.2	440	NRagged	308.87	7.5	0	3.76	15	>BW23_RS27265 ref|WP_045567349.1|gi|780349970| aldehyde dehydrogenase	2372	Nsco_NS_434_20203020_B_ubonensis_HILIC1.48376.48376.2	controllerType=0 controllerNumber=1 scan=48376	125.099	Trypsin	B1	AGGGVELPFGGVGHSGHGR	S{+1048}	1048	1048.48	1048.48	1048.48
43141:3	23	K.AAPASAVAPQVAHAAS{+1289.429}APQPATIVNDDAASR.T	NA	S{+1289}	1406.31	3	4216.91	4214.91	2	-1.6	99	Specific	308.93	163.6	0	7.93	212	>BW23_RS21205 ref|WP_045566753.1|gi|780348584| Tail fiber protein	1192	Nsco_NS_434_20203020_B_ubonensis_HILIC2.38093.38093.3	controllerType=0 controllerNumber=1 scan=38093	101.795	Trypsin	B2	AAPASAVAPQVAHAASAPQPATIVNDDAASR	S{+1289}	1289	1289.43	1289.43	1289.43
17441:3	396	P.AYGS{+234.212}LTGWHR.D	NA	S{+234}	461.597	3	1382.78	1381.78	1	-2.4	124	NRagged	308.95	120.13	21.25	2.92	17	>BW23_RS23965 ref|WP_042586553.1|gi|755824879| phytanoyl-CoA dioxygenase	1721	Nsco_NS_434_20203020_B_ubonensis_HILIC1.17856.17856.3	controllerType=0 controllerNumber=1 scan=17856	52.6909	Trypsin	B1	AYGSLTGWHR	S{+234}	234	234.212	234.21	234.212
45897:4	175	I.SFVGSTAVGTHVYQLGS{+212.116}EHGK.R	NA	S{+212}	594.051	4	2373.18	2373.18	0	0	234	NRagged	308.96	42.3	1.38	4.01	23	>BW23_RS00520 ref|WP_042588409.1|gi|755828463| methylmalonate-semialdehyde dehydrogenase	3260	Nsco_NS_434_20203020_B_ubonensis_HILIC2.40624.40624.4	controllerType=0 controllerNumber=1 scan=40624	108.013	Trypsin	B2	SFVGSTAVGTHVYQLGSEHGK	S{+212}	212	212.116	212.12	212.116
34538:5	1426	R.HDEERIVFPNPS{+517.178}VKPGLR.A	NA	S{+517}	522.664	5	2609.29	2607.29	2	-2.6	317	Specific	308.97	182.16	0	5.87	5	>BW23_RS17685 ref|WP_045566398.1|gi|780347741| succinylglutamate desuccinylase	520	Nsco_NS_434_20203020_B_ubonensis_HILIC2.31080.31080.4	controllerType=0 controllerNumber=1 scan=31080	85.0761	Trypsin	B2	HDEERIVFPNPSVKPGLR	S{+517}	517	517.178	517.18	517.178
73100:5	426	K.LYVAS{+827.422}LDSHLNEHAYIVPGLGDAGDRLFGTK.N	NA	S{+827}	832.429	5	4158.12	4156.12	2	-1.6	185	Specific	308.97	21.68	1.2	7.31	13	>BW23_RS27760 ref|WP_010091140.1|gi|497776956| uracil phosphoribosyltransferase	2468	Nsco_NS_434_20203020_B_ubonensis_HILIC3.61419.61419.5	controllerType=0 controllerNumber=1 scan=61419	158.498	Trypsin	B3	LYVASLDSHLNEHAYIVPGLGDAGDRLFGTK	S{+827}	827	827.422	827.42	827.422
41176:6	225	R.YQHWQTLPPS{+1367.685}TAPYSREPQLNVK.Y	NA	S{+1368}	685.518	6	4108.07	4108.07	0	0	384	Specific	308.99	109.58	0	5.76	22	>BW23_RS25885 ref|WP_045567213.1|gi|780349645| LPS biosynthesis protein	2101	Nsco_NS_434_20203020_B_ubonensis_HILIC1.37425.37425.4	controllerType=0 controllerNumber=1 scan=37425	100.643	Trypsin	B1	YQHWQTLPPSTAPYSREPQLNVK	S{+1368}	1368	1367.68	1367.68	1367.68
14750:2	245	K.AADAGGAKPAS{+1234.444}GAPAATAPAASGAQ.-	NA	S{+1234}	1637.23	2	3273.44	3271.44	2	-2.1	151	CRagged	308.99	308.99	0	8.88	56	>BW23_RS21615 ref|WP_042582944.1|gi|755807656| outer membrane lipid asymmetry maintenance protein MlaD	1270	Nsco_NS_434_20203020_B_ubonensis_HILIC2.15046.15046.2	controllerType=0 controllerNumber=1 scan=15046	44.9857	Trypsin	B2	AADAGGAKPASGAPAATAPAASGAQ	S{+1234}	1234	1234.44	1234.44	1234.44
68840:4	824	K.FPLPLS{+209.984}AAAHQMFMSASSAGHGGEDDSAVIK.T	NA	S{+210}	836.371	4	3342.46	3339.46	3	-3	255	Specific	309	9.88	0	5.56	4	>BW23_RS01565 ref|WP_042588590.1|gi|755828798| 3-hydroxyisobutyrate dehydrogenase	3465	Nsco_NS_434_20203020_B_ubonensis_HILIC1.59383.59383.4	controllerType=0 controllerNumber=1 scan=59383	150.833	Trypsin	B1	FPLPLSAAAHQMFMSASSAGHGGEDDSAVIK	S{+210}	210	209.984	209.98	209.984
54040:3	6	E.PAQSAINNGYLTAQS{+1484.609}QQR.L	NA	S{+1485}	1144.86	3	3432.58	3431.58	1	-1	246	NRagged	309.01	6.78	0	5.34	432	>BW23_RS08755 ref|WP_045564868.1|gi|780344499| porin	4853	Nsco_NS_434_20203020_B_ubonensis_HILIC3.46527.46527.3	controllerType=0 controllerNumber=1 scan=46527	122.629	Trypsin	B3	PAQSAINNGYLTAQSQQR	S{+1485}	1485	1484.61	1484.61	1484.61
84502:4	4	K.EIAQVGS{+1902.845}ISANSDSSIGDR.I	NA	S{+1903}	953.195	4	3809.76	3808.76	1	-0.9	143	Specific	309.03	309.03	0	6.9	495	>BW23_RS19350 ref|WP_042583284.1|gi|755808808| molecular chaperone GroEL	837	Nsco_NS_434_20203020_B_ubonensis_HILIC3.70290.70290.2	controllerType=0 controllerNumber=1 scan=70290	177.64	Trypsin	B3	EIAQVGSISANSDSSIGDR	S{+1903}	1903	1902.85	1902.85	1902.85
57324:3	11	V.AVGAAIQGQVLS{+351.016}GDRK.D	NA	S{+351}	641.3	3	1921.89	1920.89	1	-1.7	373	NRagged	309.04	84.59	0	6.39	108	>BW23_RS19890 ref|WP_045566631.1|gi|780348296| molecular chaperone DnaK	940	Nsco_NS_434_20203020_B_ubonensis_HILIC1.50432.50432.4	controllerType=0 controllerNumber=1 scan=50432	129.865	Trypsin	B1	AVGAAIQGQVLSGDRK	S{+351}	351	351.016	351.02	351.016
74852:3	15	F.TNNLPS{+1567.723}SSINQTAATVGLR.H	NA	S{+1568}	1171.25	3	3511.74	3511.74	0	0	351	NRagged	309.04	78.62	0	5.86	237	>BW23_RS11015 ref|WP_045565179.1|gi|780345196| porin	5293	Nsco_NS_434_20203020_B_ubonensis_HILIC2.63544.63544.3	controllerType=0 controllerNumber=1 scan=63544	159.863	Trypsin	B2	TNNLPSSSINQTAATVGLR	S{+1568}	1568	1567.72	1567.72	1567.72
16894:3	1	K.AAAAAGASAPAADAS{+1235.445}APADASSAK.A	NA	S{+1235}	1069.8	3	3207.39	3206.39	1	-1	159	Specific	309.07	139.33	0	6.09	590	>BW23_RS30650 ref|WP_045567700.1|gi|780350752| competence protein ComE	3018	Nsco_NS_434_20203020_B_ubonensis_HILIC3.16284.16284.3	controllerType=0 controllerNumber=1 scan=16284	47.7826	Trypsin	B3	AAAAAGASAPAADASAPADASSAK	S{+1235}	1235	1235.44	1235.44	1235.44
65464:3	1111	K.RASIAAAAS{+568.219}ELLPALTQPAAPPATDAQR.V	NA	S{+568}	1109.91	3	3327.7	3326.7	1	-1	550	Specific	309.08	309.08	81	8.83	7	>BW23_RS03500 ref|WP_045564169.1|gi|780342911| RND transporter	3835	Nsco_NS_434_20203020_B_ubonensis_HILIC1.56753.56753.3	controllerType=0 controllerNumber=1 scan=56753	144.222	Trypsin	B1	RASIAAAASELLPALTQPAAPPATDAQR	S{+568}	568	568.219	568.22	568.219
28688:3	96	T.AHTGAFS{+342.225}VYPSTDRDGR.I	NA	S{+342}	727.034	3	2179.09	2179.09	0	0	98	NRagged	309.11	29.63	0	6.25	60	>BW23_RS27050 ref|WP_042586089.1|gi|755823876| periplasmic or secreted protein	2330	Nsco_NS_434_20203020_B_ubonensis_HILIC1.27246.27246.3	controllerType=0 controllerNumber=1 scan=27246	76.0036	Trypsin	B1	AHTGAFSVYPSTDRDGR	S{+342}	342	342.225	342.23	342.225
23163:3	577	R.IRVLAQQSGDGSLDS{+403.196}GAR.A	NA	S{+403}	745.053	3	2233.14	2233.14	0	0	91	Specific	309.12	223.65	6.75	6.01	19	>BW23_RS22505 ref|WP_045566856.1|gi|780348833| flagellin	1438	Nsco_NS_434_20203020_B_ubonensis_HILIC2.21769.21769.3	controllerType=0 controllerNumber=1 scan=21769	61.6761	Trypsin	B2	IRVLAQQSGDGSLDSGAR	S{+403}	403	403.196	403.2	403.196
20004:5	24	K.MEIDS{+1174.721}KPEEMDK.L	NA	S{+1175}	526.278	5	2627.36	2626.36	1	-1.3	403	Specific	309.17	16.84	0	2.29	91	>BW23_RS30640 ref|WP_045567698.1|gi|780350748| protein disaggregation chaperone	3016	Nsco_NS_434_20203020_B_ubonensis_HILIC1.19941.19941.3	controllerType=0 controllerNumber=1 scan=19941	57.7144	Trypsin	B1	MEIDSKPEEMDK	S{+1175}	1175	1174.72	1174.72	1174.72
36331:4	18	K.TVAAQLAQAQGAAPAS{+1386.377}AAAASSAH.-	NA	S{+1386}	878.117	4	3509.45	3507.45	2	-1.9	373	CRagged	309.17	108.75	0	5.99	226	>BW23_RS26360 ref|WP_045567259.1|gi|780349753| hemolysin D	2193	Nsco_NS_434_20203020_B_ubonensis_HILIC3.32013.32013.4	controllerType=0 controllerNumber=1 scan=32013	87.6788	Trypsin	B3	TVAAQLAQAQGAAPASAAAASSAH	S{+1386}	1386	1386.38	1386.38	1386.38
63646:4	279	D.PDVIDAGVFHNDVIS{+1584.716}VGNR.D	NA	S{+1585}	902.939	4	3608.74	3608.74	0	0	240	NRagged	309.19	36.78	1.07	3.23	16	>BW23_RS17690 ref|WP_042583517.1|gi|755809649| N-succinylarginine dihydrolase	521	Nsco_NS_434_20203020_B_ubonensis_HILIC2.54692.54692.4	controllerType=0 controllerNumber=1 scan=54692	139.133	Trypsin	B2	PDVIDAGVFHNDVISVGNR	S{+1585}	1585	1584.72	1584.72	1584.72
20439:3	171	A.PAAEAPAAAS{+1313.509}APMKK.D	NA	S{+1314}	909.088	3	2725.25	2724.25	1	-1.2	27	NRagged	309.2	50.39	0	6.35	118	>BW23_RS22210 ref|WP_010097315.1|gi|497783131| hypothetical protein	1380	Nsco_NS_434_20203020_B_ubonensis_HILIC2.19545.19545.3	controllerType=0 controllerNumber=1 scan=19545	56.1184	Trypsin	B2	PAAEAPAAASAPMKK	S{+1314}	1314	1313.51	1313.51	1313.51
38299:3	5	T.GATYHQVS{+475.158}LGADYSLSK.R	NA	S{+475}	758.018	3	2272.04	2272.04	0	0	321	NRagged	309.21	15.06	5.59	4	322	>BW23_RS07145 ref|WP_045564658.1|gi|780344014| porin	4540	Nsco_NS_434_20203020_B_ubonensis_HILIC2.34136.34136.3	controllerType=0 controllerNumber=1 scan=34136	92.4491	Trypsin	B2	GATYHQVSLGADYSLSK	S{+475}	475	475.158	475.16	475.158
72806:3	27	D.DLFAYVTS{+516.168}PAFDADNSAAGSGVR.A	NA	S{+516}	950.424	3	2849.26	2847.26	2	-2.4	131	NRagged	309.21	4.09	0.4	4.17	102	>BW23_RS16230 ref|WP_045566224.1|gi|780347457| pseudouridine synthase	239	Nsco_NS_434_20203020_B_ubonensis_HILIC2.61988.61988.4	controllerType=0 controllerNumber=1 scan=61988	156.25	Trypsin	B2	DLFAYVTSPAFDADNSAAGSGVR	S{+516}	516	516.168	516.17	516.168
50965:2	1583	G.ASGADALVQSTVTTPGDS{+244.092}QSVGYR.L	NA	S{+244}	1306.12	2	2611.23	2611.23	0	0	123	NRagged	309.22	22.58	0.28	3.34	2	>BW23_RS03495 ref|WP_042584741.1|gi|755815121| ABC transporter	3834	Nsco_NS_434_20203020_B_ubonensis_HILIC2.44811.44811.2	controllerType=0 controllerNumber=1 scan=44811	117.421	Trypsin	B2	ASGADALVQSTVTTPGDSQSVGYR	S{+244}	244	244.092	244.09	244.092
78817:3	7	L.PSS{+1764.796}SINQTAATVGLR.H	NA	S{+1765}	1089.87	3	3267.59	3266.59	1	-1	355	NRagged	309.24	52.16	0	5.35	252	>BW23_RS11015 ref|WP_045565179.1|gi|780345196| porin	5293	Nsco_NS_434_20203020_B_ubonensis_HILIC3.65817.65817.3	controllerType=0 controllerNumber=1 scan=65817	169.02	Trypsin	B3	PSSSINQTAATVGLR	S{+1765}	1765	1764.8	1764.8	1764.8
31993:3	13	K.PLPADAGEFS{+477.105}LAR.L	NA	S{+477}	607.938	3	1821.8	1820.8	1	-1.8	434	Specific	309.25	126.1	0	5.9	101	>BW23_RS06890 ref|WP_042587415.1|gi|755826627| fumarate reductase	4489	Nsco_NS_434_20203020_B_ubonensis_HILIC1.29890.29890.3	controllerType=0 controllerNumber=1 scan=29890	82.4937	Trypsin	B1	PLPADAGEFSLAR	S{+477}	477	477.105	477.11	477.105
30423:4	6	Y.AVEAYQHAS{+604.300}GNTLNAK.G	NA	S{+604}	570.287	4	2278.12	2278.12	0	0	358	NRagged	309.26	16.64	3.6	3.14	463	>BW23_RS08755 ref|WP_045564868.1|gi|780344499| porin	4853	Nsco_NS_434_20203020_B_ubonensis_HILIC2.27722.27722.4	controllerType=0 controllerNumber=1 scan=27722	76.6113	Trypsin	B2	AVEAYQHASGNTLNAK	S{+604}	604	604.3	604.3	604.3
59831:5	19	D.PAIVAAAELS{+1830.821}HR.Y	NA	S{+1831}	614.108	5	3066.51	3065.51	1	-1.1	368	NRagged	309.26	41.57	0	2.6	111	>BW23_RS30640 ref|WP_045567698.1|gi|780350748| protein disaggregation chaperone	3016	Nsco_NS_434_20203020_B_ubonensis_HILIC2.51716.51716.5	controllerType=0 controllerNumber=1 scan=51716	132.642	Trypsin	B2	PAIVAAAELSHR	S{+1831}	1831	1830.82	1830.82	1830.82
78430:5	5	K.SS{+1488.284}GDTGATYHQVSLGADYSLSK.R	NA	S{+1488}	747.671	5	3734.33	3732.33	2	-1.8	316	Specific	309.27	156.32	0	6.62	322	>BW23_RS07145 ref|WP_045564658.1|gi|780344014| porin	4540	Nsco_NS_434_20203020_B_ubonensis_HILIC2.66312.66312.3	controllerType=0 controllerNumber=1 scan=66312	166.106	Trypsin	B2	SSGDTGATYHQVSLGADYSLSK	S{+1488}	1488	1488.28	1488.28	1488.28
30729:3	162	S.GVTAHTGAFS{+267.149}VYPSTDRDGR.I	NA	S{+267}	788.388	3	2363.15	2361.15	2	-2.8	95	NRagged	309.31	27.18	6.81	6.7	52	>BW23_RS27050 ref|WP_042586089.1|gi|755823876| periplasmic or secreted protein	2330	Nsco_NS_434_20203020_B_ubonensis_HILIC2.27952.27952.3	controllerType=0 controllerNumber=1 scan=27952	77.2326	Trypsin	B2	GVTAHTGAFSVYPSTDRDGR	S{+267}	267	267.149	267.15	267.149
59315:5	39	R.RQEGVSIWVVPS{+1647.767}SAITASDPNEK.A	NA	S{+1648}	824.411	5	4118.02	4118.02	0	0	45	Specific	309.33	189.95	0	5.08	90	>BW23_RS22085 ref|WP_010092957.1|gi|497778773| phenylacetate-CoA oxygenase subunit PaaB	1355	Nsco_NS_434_20203020_B_ubonensis_HILIC1.51942.51942.3	controllerType=0 controllerNumber=1 scan=51942	133.215	Trypsin	B1	RQEGVSIWVVPSSAITASDPNEK	S{+1648}	1648	1647.77	1647.77	1647.77
34691:3	5	T.GATYHQVS{+429.154}LGADYSLSK.R	NA	S{+429}	742.683	3	2226.04	2226.04	0	0	321	NRagged	309.34	6.35	6.35	4.39	244	>BW23_RS07145 ref|WP_045564658.1|gi|780344014| porin	4540	Nsco_NS_434_20203020_B_ubonensis_HILIC1.32069.32069.3	controllerType=0 controllerNumber=1 scan=32069	87.8295	Trypsin	B1	GATYHQVSLGADYSLSK	S{+429}	429	429.154	429.15	429.154
55394:3	85	T.SPAVMAAQGS{+749.334}QLTNK.Y	NA	S{+749}	751.704	3	2253.1	2252.1	1	-1.5	41	NRagged	309.36	220.48	3.6	4.47	68	>BW23_RS19620 ref|WP_045566601.1|gi|780348225| serine hydroxymethyltransferase	890	Nsco_NS_434_20203020_B_ubonensis_HILIC2.48265.48265.4	controllerType=0 controllerNumber=1 scan=48265	124.845	Trypsin	B2	SPAVMAAQGSQLTNK	S{+749}	749	749.334	749.33	749.334
65978:5	39	D.SYS{+1039.477}VKDEYQPLMQQHAQYLK.S	NA	S{+1039}	699.94	5	3495.67	3495.67	0	0	71	NRagged	309.38	9.2	0	3.9	145	>BW23_RS19655 ref|WP_010091485.1|gi|497777301| membrane protein	897	Nsco_NS_434_20203020_B_ubonensis_HILIC2.56529.56529.5	controllerType=0 controllerNumber=1 scan=56529	143.239	Trypsin	B2	SYSVKDEYQPLMQQHAQYLK	S{+1039}	1039	1039.48	1039.48	1039.48
73150:3	68	R.DVDWS{+284.134}AIDEVIYGC[+57.021]ANQAGEDNR.N	NA	C[+57], S{+284}	961.423	3	2882.25	2881.25	1	-1.2	43	Specific	309.38	37.98	31.29	4.44	79	>BW23_RS20970 ref|WP_045566731.1|gi|780348528| beta-ketoadipyl CoA thiolase	1146	Nsco_NS_434_20203020_B_ubonensis_HILIC2.62246.62246.3	controllerType=0 controllerNumber=1 scan=62246	156.806	Trypsin	B2	DVDWSAIDEVIYGCANQAGEDNR	,S{+284}	,+284	284.134	284.13	284.134
45679:3	26	K.AEHTVISNAS{+847.834}C[+57.021]TTNC[+57.021]LAPLVKPLNDK.I	NA	C[+57]*2, S{+848}	1235.09	3	3703.26	3701.26	2	-1.8	145	Specific	309.44	200.48	0	8.38	166	>BW23_RS20435 ref|WP_010091320.1|gi|497777136| glyceraldehyde-3-phosphate dehydrogenase	1047	Nsco_NS_434_20203020_B_ubonensis_HILIC3.39812.39812.3	controllerType=0 controllerNumber=1 scan=39812	107.088	Trypsin	B3	AEHTVISNASCTTNCLAPLVKPLNDK	*2,S{+848}	*2,+848	847.834	847.83	847.834
49709:3	123	L.TGPNNDSS{+312.143}KWEPKPNDPALETEYLK.R	NA	S{+312}	1048.84	3	3144.5	3142.5	2	-2.1	200	NRagged	309.46	19.82	1.2	7.41	51	>BW23_RS16285 ref|WP_042583803.1|gi|755810600| NlpB/DapX lipoprotein	249	Nsco_NS_434_20203020_B_ubonensis_HILIC2.43687.43687.3	controllerType=0 controllerNumber=1 scan=43687	114.84	Trypsin	B2	TGPNNDSSKWEPKPNDPALETEYLK	S{+312}	312	312.143	312.14	312.143
19025:3	160	Y.GS{+1119.488}C[+57.021]TTENC[+57.021]PHR.K	NA	C[+57]*2, S{+1119}	813.676	3	2439.01	2438.01	1	-1.4	130	NRagged	309.46	6.85	0	4.82	30	>BW23_RS20370 ref|WP_010091326.1|gi|497777142| Fur family transcriptional regulator	1035	Nsco_NS_434_20203020_B_ubonensis_HILIC2.18430.18430.3	controllerType=0 controllerNumber=1 scan=18430	53.3966	Trypsin	B2	GSCTTENCPHR	*2,S{+1119}	*2,+1119	1119.49	1119.49	1119.49
35286:3	277	D.PS{+404.144}PAVQNVGQSQKPAQEVSAC[+57.021]IAK.T	NA	C[+57], S{+404}	967.144	3	2899.42	2898.42	1	-1.2	20	NRagged	309.47	10.37	10.37	5.5	22	>BW23_RS10225 ref|WP_029226202.1|gi|656280549| hypothetical protein	5140	Nsco_NS_434_20203020_B_ubonensis_HILIC1.32616.32616.3	controllerType=0 controllerNumber=1 scan=32616	89.1868	Trypsin	B1	PSPAVQNVGQSQKPAQEVSACIAK	,S{+404}	,+404	404.144	404.14	404.144
14972:3	240	Y.GGGEEASGS{+1723.648}GGGYGGGSGK.S	NA	S{+1724}	1084.76	3	3252.28	3251.28	1	-1	601	NRagged	309.48	10.42	0	5.34	31	>sp|K1C9_HUMAN|(Common contaminant protein)	6068	Nsco_NS_434_20203020_B_ubonensis_HILIC3.14700.14700.3	controllerType=0 controllerNumber=1 scan=14700	43.8595	Trypsin	B3	GGGEEASGSGGGYGGGSGK	S{+1724}	1724	1723.65	1723.65	1723.65
26009:3	345	H.FTIVPVRDEAEGS{+265.109}R.V	NA	S{+265}	614.312	3	1840.92	1840.92	0	0	125	NRagged	309.5	75.67	17.58	4.15	17	>BW23_RS05095 ref|WP_045564384.1|gi|780343406| hypothetical protein	4140	Nsco_NS_434_20203020_B_ubonensis_HILIC1.25000.25000.3	controllerType=0 controllerNumber=1 scan=25000	70.3985	Trypsin	B1	FTIVPVRDEAEGSR	S{+265}	265	265.109	265.11	265.109
29276:4	994	R.MS{+631.206}AHHWHDVPAALAEAR.R	NA	S{+631}	633.534	4	2531.11	2530.11	1	-1.3	115	Specific	309.52	251.44	1.05	7.19	4	>BW23_RS27230 ref|WP_045567344.1|gi|780349959| SAM-dependent methyltransferase	2365	Nsco_NS_434_20203020_B_ubonensis_HILIC3.26343.26343.3	controllerType=0 controllerNumber=1 scan=26343	73.193	Trypsin	B3	MSAHHWHDVPAALAEAR	S{+631}	631	631.206	631.21	631.206
59493:5	101	K.RYFPDAQVWLS{+599.533}DPSWENHR.F	NA	S{+600}	601.338	5	3002.66	3002.66	0	0	116	Specific	309.53	49.18	0	4.74	83	>BW23_RS09105 ref|WP_045564917.1|gi|780344603| aromatic amino acid aminotransferase	4920	Nsco_NS_434_20203020_B_ubonensis_HILIC1.52076.52076.4	controllerType=0 controllerNumber=1 scan=52076	133.518	Trypsin	B1	RYFPDAQVWLSDPSWENHR	S{+600}	600	599.533	599.53	599.533
37854:3	642	V.GTDGPSSSS{+1472.717}NQFAVR.A	NA	S{+1473}	994.808	3	2982.41	2982.41	0	0	366	NRagged	309.58	47.29	0	3.94	15	>BW23_RS10480 ref|WP_045565104.1|gi|780345031| membrane protein	5191	Nsco_NS_434_20203020_B_ubonensis_HILIC2.33768.33768.3	controllerType=0 controllerNumber=1 scan=33768	91.5268	Trypsin	B2	GTDGPSSSSNQFAVR	S{+1473}	1473	1472.72	1472.72	1472.72
06419:3	589	K.AETDAVQS{+948.413}QADANRNVSK.G	NA	S{+948}	951.779	3	2853.32	2852.32	1	-1.2	127	Specific	309.63	124.83	0	5.09	12	>BW23_RS09220 ref|WP_052686425.1|gi|919130793| hypothetical protein	4943	Nsco_NS_434_20203020_B_ubonensis_HILIC2.7624.7624.3	controllerType=0 controllerNumber=1 scan=7624	28.2626	Trypsin	B2	AETDAVQSQADANRNVSK	S{+948}	948	948.413	948.41	948.413
69504:5	6	M.PS{+1681.513}QAGFNLGYLAYNVEHKPMDKLEVR.Q	NA	S{+1682}	932.609	5	4659.02	4658.02	1	-0.7	293	NRagged	309.69	40.85	0	5.61	132	>BW23_RS24130 ref|WP_042586529.1|gi|755824830| peptide ABC transporter substrate-binding protein	1754	Nsco_NS_434_20203020_B_ubonensis_HILIC1.59893.59893.4	controllerType=0 controllerNumber=1 scan=59893	152.081	Trypsin	B1	PSQAGFNLGYLAYNVEHKPMDKLEVR	S{+1682}	1682	1681.51	1681.51	1681.51
38587:3	5	V.HDAQASVGS{+1050.523}WGYAGK.S	NA	S{+1051}	862.082	3	2584.23	2584.23	0	0	363	NRagged	309.76	60.92	2.14	2.89	302	>BW23_RS07145 ref|WP_045564658.1|gi|780344014| porin	4540	Nsco_NS_434_20203020_B_ubonensis_HILIC3.33812.33812.3	controllerType=0 controllerNumber=1 scan=33812	92.1241	Trypsin	B3	HDAQASVGSWGYAGK	S{+1051}	1051	1050.52	1050.52	1050.52
80865:7	89	R.AIEDMDAYKQHLQQFVYHS{+1459.383}GTTMKPIFQLAR.S	NA	S{+1459}	733.607	7	5129.2	5126.2	3	-2	414	Specific	309.81	27.14	0	6.01	45	>BW23_RS20475 ref|WP_042583090.1|gi|755808172| malate dehydrogenase	1055	Nsco_NS_434_20203020_B_ubonensis_HILIC1.68797.68797.5	controllerType=0 controllerNumber=1 scan=68797	173.261	Trypsin	B1	AIEDMDAYKQHLQQFVYHSGTTMKPIFQLAR	S{+1459}	1459	1459.38	1459.38	1459.38
50193:3	177	R.GS{+383.229}ENPIEAAKKEIDVFSK.F	NA	S{+383}	782.42	3	2345.25	2345.25	0	0	25	Specific	309.81	138.44	138.44	4.44	48	>BW23_RS00460 ref|WP_045563786.1|gi|780342039| hypothetical protein	3249	Nsco_NS_434_20203020_B_ubonensis_HILIC3.43429.43429.3	controllerType=0 controllerNumber=1 scan=43429	115.43	Trypsin	B3	GSENPIEAAKKEIDVFSK	S{+383}	383	383.229	383.23	383.229
72047:2	3	I.TGAAQMDGAILVC[+57.021]S{+374.178}AADGPMPQTR.E	NA	C[+57], S{+374}	1396.65	2	2792.3	2792.3	0	0	94	NRagged	309.82	2.51	2.51	3.9	485	>BW23_RS21950 ref|WP_034209732.1|gi|736066354| elongation factor Tu	1337	Nsco_NS_434_20203020_B_ubonensis_HILIC3.60580.60580.2	controllerType=0 controllerNumber=1 scan=60580	156.408	Trypsin	B3	TGAAQMDGAILVCSAADGPMPQTR	,S{+374}	,+374	374.178	374.18	374.178
36255:5	195	V.PASVHRIDPALIS{+862.322}K.N	NA	S{+862}	474.243	5	2367.19	2366.19	1	-1.4	54	NRagged	309.86	159.93	0	4.74	20	>BW23_RS19860 ref|WP_045566628.1|gi|780348289| poly(A) polymerase	934	Nsco_NS_434_20203020_B_ubonensis_HILIC1.33392.33392.5	controllerType=0 controllerNumber=1 scan=33392	90.9855	Trypsin	B1	PASVHRIDPALISK	S{+862}	862	862.322	862.32	862.322
71070:4	880	I.GLFVVPADAPGVS{+1123.419}LRDYR.K	NA	S{+1123}	764.869	4	3056.45	3055.45	1	-1.1	181	NRagged	309.87	9.45	0	4.62	3	>BW23_RS24975 ref|WP_045567120.1|gi|780349428| acyl-CoA dehydrogenase	1921	Nsco_NS_434_20203020_B_ubonensis_HILIC3.59798.59798.4	controllerType=0 controllerNumber=1 scan=59798	154.492	Trypsin	B3	GLFVVPADAPGVSLRDYR	S{+1123}	1123	1123.42	1123.42	1123.42
78299:7	37	V.KPS{+1933.794}LPFIPGHEGVGVVAAVGAGVTHVR.E	NA	S{+1934}	656.188	7	4587.27	4585.27	2	-1.5	56	NRagged	309.88	41.25	0	6.52	137	>BW23_RS09400 ref|WP_045564946.1|gi|780344671| alcohol dehydrogenase	4978	Nsco_NS_434_20203020_B_ubonensis_HILIC3.65426.65426.7	controllerType=0 controllerNumber=1 scan=65426	168.127	Trypsin	B3	KPSLPFIPGHEGVGVVAAVGAGVTHVR	S{+1934}	1934	1933.79	1933.79	1933.79
81357:4	87	K.YLYIFWTINNGPAQS{+1960.928}GVTGENDNR.G	NA	S{+1961}	1173.81	4	4692.22	4690.22	2	-1.4	50	Specific	309.91	48.96	0.64	5.86	134	>BW23_RS29280 ref|WP_045567554.1|gi|780350435| hypothetical protein	2760	Nsco_NS_434_20203020_B_ubonensis_HILIC2.68555.68555.4	controllerType=0 controllerNumber=1 scan=68555	171.178	Trypsin	B2	YLYIFWTINNGPAQSGVTGENDNR	S{+1961}	1961	1960.93	1960.93	1960.93
56131:7	16	L.YHKPTGEIVS{+325.248}HADPEGRPSVFDRLPPMK.T	NA	S{+325}	498.842	7	3485.85	3485.85	0	0	243	NRagged	309.92	309.92	0	8.34	106	>BW23_RS16230 ref|WP_045566224.1|gi|780347457| pseudouridine synthase	239	Nsco_NS_434_20203020_B_ubonensis_HILIC3.48146.48146.7	controllerType=0 controllerNumber=1 scan=48146	126.35	Trypsin	B3	YHKPTGEIVSHADPEGRPSVFDRLPPMK	S{+325}	325	325.248	325.25	325.248
64712:3	99	R.DVDWS{+318.132}AIDEVIYGC[+57.021]ANQAGEDNRNVAR.M	NA	C[+57], S{+318}	1119.17	3	3355.5	3355.5	0	0	43	Specific	309.92	31.56	20.61	4.99	56	>BW23_RS20970 ref|WP_045566731.1|gi|780348528| beta-ketoadipyl CoA thiolase	1146	Nsco_NS_434_20203020_B_ubonensis_HILIC3.54805.54805.3	controllerType=0 controllerNumber=1 scan=54805	141.903	Trypsin	B3	DVDWSAIDEVIYGCANQAGEDNRNVAR	,S{+318}	,+318	318.132	318.13	318.132
65440:4	1255	M.AVSGELHEADWS{+972.542}VAIETAAADGGGYQC[+57.021]R.I	NA	C[+57], S{+973}	974.22	4	3893.86	3892.86	1	-0.9	2	NRagged	309.93	101.6	0	4.86	4	>BW23_RS13735 ref|WP_042585635.1|gi|755822311| UDP-glucose 4-epimerase	5821	Nsco_NS_434_20203020_B_ubonensis_HILIC2.56107.56107.3	controllerType=0 controllerNumber=1 scan=56107	142.319	Trypsin	B2	AVSGELHEADWSVAIETAAADGGGYQCR	,S{+973}	,+973	972.542	972.54	972.542
30824:4	6	A.YQHAS{+1299.527}GNTLNAK.G	NA	S{+1300}	651.797	4	2604.17	2603.17	1	-1.3	362	NRagged	310.07	78.05	0	1.83	463	>BW23_RS08755 ref|WP_045564868.1|gi|780344499| porin	4853	Nsco_NS_434_20203020_B_ubonensis_HILIC2.28031.28031.2	controllerType=0 controllerNumber=1 scan=28031	77.4332	Trypsin	B2	YQHASGNTLNAK	S{+1300}	1300	1299.53	1299.53	1299.53
64496:4	20	V.SVPVSAFDEDKFENGHAFDGS{+522.214}SIAGWK.G	NA	S{+522}	855.644	4	3419.55	3419.55	0	0	35	NRagged	310.08	16.11	1.2	5.16	153	>BW23_RS28715 ref|WP_029226484.1|gi|656280831| glutamine synthetase	2649	Nsco_NS_434_20203020_B_ubonensis_HILIC1.55993.55993.4	controllerType=0 controllerNumber=1 scan=55993	142.423	Trypsin	B1	SVPVSAFDEDKFENGHAFDGSSIAGWK	S{+522}	522	522.214	522.21	522.214
60058:4	19	D.PNRPYGS{+669.346}FLFLGPTGVGKTELC[+57.021]K.A	NA	C[+57], S{+669}	802.671	4	3207.66	3207.66	0	0	600	NRagged	310.09	44.99	10.9	4.57	111	>BW23_RS30640 ref|WP_045567698.1|gi|780350748| protein disaggregation chaperone	3016	Nsco_NS_434_20203020_B_ubonensis_HILIC2.51904.51904.4	controllerType=0 controllerNumber=1 scan=51904	133.035	Trypsin	B2	PNRPYGSFLFLGPTGVGKTELCK	,S{+669}	,+669	669.346	669.35	669.346
83534:2	392	Y.PFVTSS{+520.741}NC[+57.021]VAGAAAAGAGVGPQK.L	NA	C[+57], S{+521}	1320.4	2	2639.79	2637.79	2	-2.5	246	NRagged	310.09	31.37	0	6.47	18	>BW23_RS30835 ref|WP_045567715.1|gi|780350792| adenylosuccinate synthetase	3055	Nsco_NS_434_20203020_B_ubonensis_HILIC2.70258.70258.2	controllerType=0 controllerNumber=1 scan=70258	174.168	Trypsin	B2	PFVTSSNCVAGAAAAGAGVGPQK	,S{+521}	,+521	520.741	520.74	520.741
46101:4	533	D.EKAPPLLS{+1113.533}DC[+57.021]VQVEKK.K	NA	C[+57], S{+1114}	739.385	4	2954.52	2954.52	0	0	107	NRagged	310.14	32.12	8.42	4.08	9	>BW23_RS27640 ref|WP_010091116.1|gi|497776932| hypothetical protein	2444	Nsco_NS_434_20203020_B_ubonensis_HILIC1.41624.41624.4	controllerType=0 controllerNumber=1 scan=41624	110.342	Trypsin	B1	EKAPPLLSDCVQVEKK	,S{+1114}	,+1114	1113.53	1113.53	1113.53
11919:3	30	T.LAHQS{+270.114}EHIFK.A	NA	S{+270}	494.255	3	1480.75	1479.75	1	-2.3	169	NRagged	310.14	92.65	0	2.85	99	>BW23_RS22135 ref|WP_042586824.1|gi|755825396| indolepyruvate ferredoxin oxidoreductase	1365	Nsco_NS_434_20203020_B_ubonensis_HILIC2.12666.12666.3	controllerType=0 controllerNumber=1 scan=12666	39.3329	Trypsin	B2	LAHQSEHIFK	S{+270}	270	270.114	270.11	270.114
74769:3	1838	S.YFS{+246.105}GC[+57.021]GGVEAMREVEDFPDDYDGVDAR.S	NA	C[+57], S{+246}	1102.46	3	3305.37	3302.37	3	-3	190	NRagged	310.15	39.09	0	7.01	4	>BW23_RS10700 ref|WP_045565137.1|gi|780345101| tannase	5232	Nsco_NS_434_20203020_B_ubonensis_HILIC1.64028.64028.3	controllerType=0 controllerNumber=1 scan=64028	162.108	Trypsin	B1	YFSGCGGVEAMREVEDFPDDYDGVDAR	,S{+246}	,+246	246.105	246.1	246.105
14638:4	186	D.PS{+554.321}IKVDGKR.L	NA	S{+554}	389.234	4	1553.92	1553.92	0	0	15	NRagged	310.15	34.59	34.59	2.79	24	>BW23_RS14805 ref|WP_045565948.1|gi|780346996| allantoate amidohydrolase	6031	Nsco_NS_434_20203020_B_ubonensis_HILIC2.14942.14942.2	controllerType=0 controllerNumber=1 scan=14942	44.7556	Trypsin	B2	PSIKVDGKR	S{+554}	554	554.321	554.32	554.321
84179:8	3	K.REDVERGQVLAKPGS{+1896.983}ITPHTHFTAEVYVLSK.D	NA	S{+1897}	671.108	8	5361.81	5361.81	0	0	286	Specific	310.18	310.18	0	7.9	485	>BW23_RS21950 ref|WP_034209732.1|gi|736066354| elongation factor Tu	1337	Nsco_NS_434_20203020_B_ubonensis_HILIC3.70031.70031.4	controllerType=0 controllerNumber=1 scan=70031	177.09	Trypsin	B3	REDVERGQVLAKPGSITPHTHFTAEVYVLSK	S{+1897}	1897	1896.98	1896.98	1896.98
30139:4	1047	H.VVLGHIS{+778.400}GK.M	NA	S{+778}	422.743	4	1687.95	1687.95	0	0	31	NRagged	310.19	11.17	11.17	2.01	11	>BW23_RS21835 ref|WP_004521905.1|gi|490656915| translation initiation factor IF-1	1314	Nsco_NS_434_20203020_B_ubonensis_HILIC1.28394.28394.4	controllerType=0 controllerNumber=1 scan=28394	78.7597	Trypsin	B1	VVLGHISGK	S{+778}	778	778.4	778.4	778.4
38635:2	302	V.ALQS{+274.070}GDGMQQALGQR.V	NA	S{+274}	917.918	2	1834.83	1833.83	1	-1.8	218	NRagged	310.21	54.91	0	6.21	11	>BW23_RS07950 ref|WP_045564758.1|gi|780344237| transglutaminase	4697	Nsco_NS_434_20203020_B_ubonensis_HILIC3.33848.33848.3	controllerType=0 controllerNumber=1 scan=33848	92.2147	Trypsin	B3	ALQSGDGMQQALGQR	S{+274}	274	274.07	274.07	274.07
24212:7	1	K.ASKPAAATGTTAPATKPAATPATTAPATTGAATTTAPAPAAS{+1428.145}APEAASKPAK.T	NA	S{+1428}	864.513	7	6045.55	6041.55	4	-2.2	98	Specific	310.25	23.48	4.93	4.69	590	>BW23_RS30650 ref|WP_045567700.1|gi|780350752| competence protein ComE	3018	Nsco_NS_434_20203020_B_ubonensis_HILIC3.22153.22153.6	controllerType=0 controllerNumber=1 scan=22153	62.5391	Trypsin	B3	ASKPAAATGTTAPATKPAATPATTAPATTGAATTTAPAPAASAPEAASKPAK	S{+1428}	1428	1428.14	1428.14	1428.14
60588:5	498	D.IGHS{+234.053}PLDVVAWHGNYAPYKYDLR.L	NA	S{+234}	581.885	5	2905.39	2905.39	0	0	264	NRagged	310.27	28.46	28.46	4.13	12	>BW23_RS19530 ref|WP_042583258.1|gi|755808729| homogentisate 1,2-dioxygenase	872	Nsco_NS_434_20203020_B_ubonensis_HILIC1.52959.52959.5	controllerType=0 controllerNumber=1 scan=52959	135.556	Trypsin	B1	IGHSPLDVVAWHGNYAPYKYDLR	S{+234}	234	234.053	234.05	234.053
54578:2	6	G.LTAAGDGNEPAQS{+656.236}AINNGYLTAQSQQR.L	NA	S{+656}	1716.79	2	3432.56	3431.56	1	-1	237	NRagged	310.27	6.39	2.82	6.99	463	>BW23_RS08755 ref|WP_045564868.1|gi|780344499| porin	4853	Nsco_NS_434_20203020_B_ubonensis_HILIC2.47647.47647.2	controllerType=0 controllerNumber=1 scan=47647	123.468	Trypsin	B2	LTAAGDGNEPAQSAINNGYLTAQSQQR	S{+656}	656	656.236	656.24	656.236
25349:5	15	K.GES{+427.275}ADKDHDAWIELK.S	NA	S{+427}	429.222	5	2142.08	2141.08	1	-1.6	15	Specific	310.3	197.67	0	4.8	136	>BW23_RS21275 ref|WP_010096526.1|gi|497782342| hypothetical protein	1205	Nsco_NS_434_20203020_B_ubonensis_HILIC3.23049.23049.4	controllerType=0 controllerNumber=1 scan=23049	64.7168	Trypsin	B3	GESADKDHDAWIELK	S{+427}	427	427.275	427.27	427.275
26682:4	104	K.GASAAQAAPKPTDNS{+568.203}SGTFVFARPGK.F	NA	S{+568}	776.626	4	3103.48	3101.48	2	-2.2	66	Specific	310.33	34.55	1.2	7.83	108	>BW23_RS18790 ref|WP_045567835.1|gi|780351075| membrane protein	726	Nsco_NS_434_20203020_B_ubonensis_HILIC1.25552.25552.4	controllerType=0 controllerNumber=1 scan=25552	71.6765	Trypsin	B1	GASAAQAAPKPTDNSSGTFVFARPGK	S{+568}	568	568.203	568.2	568.203
29805:4	58	D.GTIEHLGDNRS{+272.074}GQGEGDDEQVVVK.L	NA	S{+272}	703.574	4	2811.28	2811.28	0	0	71	NRagged	310.33	44.63	4.2	4.35	69	>BW23_RS03765 ref|WP_045564207.1|gi|780343008| chemical-damaging agent resistance protein C	3888	Nsco_NS_434_20203020_B_ubonensis_HILIC2.27176.27176.4	controllerType=0 controllerNumber=1 scan=27176	75.243	Trypsin	B2	GTIEHLGDNRSGQGEGDDEQVVVK	S{+272}	272	272.074	272.07	272.074
55299:5	19	H.YS{+378.171}FGDVKGELIDQLGVRDK.E	NA	S{+378}	504.262	5	2517.28	2517.28	0	0	105	NRagged	310.37	9.42	9.42	5.68	162	>BW23_RS30145 ref|WP_042584247.1|gi|755812171| alkyl hydroperoxide reductase	2920	Nsco_NS_434_20203020_B_ubonensis_HILIC1.48864.48864.5	controllerType=0 controllerNumber=1 scan=48864	126.195	Trypsin	B1	YSFGDVKGELIDQLGVRDK	S{+378}	378	378.171	378.17	378.171
60422:4	2	E.IAQVGS{+1186.573}ISANSDSSIGDRIAEAMDK.V	NA	S{+1187}	931.208	4	3721.81	3721.81	0	0	144	NRagged	310.38	2.47	2.47	5.16	516	>BW23_RS19350 ref|WP_042583284.1|gi|755808808| molecular chaperone GroEL	837	Nsco_NS_434_20203020_B_ubonensis_HILIC2.52204.52204.4	controllerType=0 controllerNumber=1 scan=52204	133.73	Trypsin	B2	IAQVGSISANSDSSIGDRIAEAMDK	S{+1187}	1187	1186.57	1186.57	1186.57
25655:3	1285	A.LEEIDHS{+826.508}AR.E	NA	S{+827}	632.683	3	1896.04	1896.04	0	0	61	NRagged	310.38	1.95	1.95	3.95	2	>BW23_RS19405 ref|WP_045566578.1|gi|780348177| hypothetical protein	847	Nsco_NS_434_20203020_B_ubonensis_HILIC3.23330.23330.3	controllerType=0 controllerNumber=1 scan=23330	65.4781	Trypsin	B3	LEEIDHSAR	S{+827}	827	826.508	826.51	826.508
25335:5	1	K.ASKPAAATGTTAPATKPAATPATTAPATTGAATTTAPAPAASAPEAAS{+1291.424}KPAK.T	NA	S{+1291}	1181.77	5	5904.83	5904.83	0	0	98	Specific	310.41	32.67	26.29	4.61	645	>BW23_RS30650 ref|WP_045567700.1|gi|780350752| competence protein ComE	3018	Nsco_NS_434_20203020_B_ubonensis_HILIC2.23484.23484.5	controllerType=0 controllerNumber=1 scan=23484	66.0114	Trypsin	B2	ASKPAAATGTTAPATKPAATPATTAPATTGAATTTAPAPAASAPEAASKPAK	S{+1291}	1291	1291.42	1291.42	1291.42
41479:3	2	Q.VGSISANSDSS{+1675.747}IGDR.I	NA	S{+1676}	1047.82	3	3141.44	3140.44	1	-1.1	147	NRagged	310.41	9.31	0	5.33	516	>BW23_RS19350 ref|WP_042583284.1|gi|755808808| molecular chaperone GroEL	837	Nsco_NS_434_20203020_B_ubonensis_HILIC2.36674.36674.3	controllerType=0 controllerNumber=1 scan=36674	98.5107	Trypsin	B2	VGSISANSDSSIGDR	S{+1676}	1676	1675.75	1675.75	1675.75
55287:5	627	R.SAYDHLMLNLHDS{+651.307}MKADLDYQK.N	NA	S{+651}	653.111	5	3261.52	3259.52	2	-2.1	209	Specific	310.41	51.26	0	5.12	10	>BW23_RS19100 ref|WP_010097011.1|gi|497782827| hypothetical protein	787	Nsco_NS_434_20203020_B_ubonensis_HILIC2.48188.48188.4	controllerType=0 controllerNumber=1 scan=48188	124.682	Trypsin	B2	SAYDHLMLNLHDSMKADLDYQK	S{+651}	651	651.307	651.31	651.307
46389:4	34	K.PVVGDNGS{+792.366}GMHVHQSIWK.D	NA	S{+792}	685.834	4	2740.31	2740.31	0	0	262	Specific	310.47	52.65	7.24	4.35	184	>BW23_RS28715 ref|WP_029226484.1|gi|656280831| glutamine synthetase	2649	Nsco_NS_434_20203020_B_ubonensis_HILIC2.41029.41029.4	controllerType=0 controllerNumber=1 scan=41029	108.929	Trypsin	B2	PVVGDNGSGMHVHQSIWK	S{+792}	792	792.366	792.37	792.366
71038:3	86	Q.PDNSSYGASS{+822.342}IQILEGLEAVR.K	NA	S{+822}	1010.49	3	3029.44	3028.44	1	-1.1	9	NRagged	310.54	37.88	0	5.67	55	>BW23_RS23505 ref|WP_045567905.1|gi|780351228| DNA gyrase subunit B	1632	Nsco_NS_434_20203020_B_ubonensis_HILIC2.60552.60552.3	controllerType=0 controllerNumber=1 scan=60552	152.862	Trypsin	B2	PDNSSYGASSIQILEGLEAVR	S{+822}	822	822.342	822.34	822.342
69279:5	235	Y.TGLTES{+879.412}QVDALREVHGVYVLR.S	NA	S{+879}	645.338	5	3222.66	3221.66	1	-1	351	NRagged	310.54	14.04	1.18	5.8	34	>BW23_RS09105 ref|WP_045564917.1|gi|780344603| aromatic amino acid aminotransferase	4920	Nsco_NS_434_20203020_B_ubonensis_HILIC3.58387.58387.5	controllerType=0 controllerNumber=1 scan=58387	150.93	Trypsin	B3	TGLTESQVDALREVHGVYVLR	S{+879}	879	879.412	879.41	879.412
20828:3	255	A.PAAEAPAAAS{+1575.577}APMKK.D	NA	S{+1576}	996.444	3	2987.32	2986.32	1	-1.1	27	NRagged	310.56	14.57	0	5.64	104	>BW23_RS22210 ref|WP_010097315.1|gi|497783131| hypothetical protein	1380	Nsco_NS_434_20203020_B_ubonensis_HILIC1.20712.20712.3	controllerType=0 controllerNumber=1 scan=20712	59.6342	Trypsin	B1	PAAEAPAAASAPMKK	S{+1576}	1576	1575.58	1575.58	1575.58
60953:4	78	I.PFSYYDQNQQVVGYS{+1708.922}R.D	NA	S{+1709}	915.961	4	3660.82	3659.82	1	-0.9	47	NRagged	310.57	169.68	0	5.76	59	>BW23_RS20270 ref|WP_042584506.1|gi|755813049| ABC transporter	1015	Nsco_NS_434_20203020_B_ubonensis_HILIC3.51933.51933.4	controllerType=0 controllerNumber=1 scan=51933	135.269	Trypsin	B3	PFSYYDQNQQVVGYSR	S{+1709}	1709	1708.92	1708.92	1708.92
53501:3	7	N.GS{+342.157}THWNQFGLQADYSLSK.R	NA	S{+342}	794.378	3	2381.12	2381.12	0	0	305	NRagged	310.58	72.16	0.8	4.19	252	>BW23_RS11015 ref|WP_045565179.1|gi|780345196| porin	5293	Nsco_NS_434_20203020_B_ubonensis_HILIC3.46098.46098.3	controllerType=0 controllerNumber=1 scan=46098	121.658	Trypsin	B3	GSTHWNQFGLQADYSLSK	S{+342}	342	342.157	342.16	342.157
57172:3	6	E.PAQSAINNGYLTAQS{+1485.592}QQR.L	NA	S{+1486}	1144.86	3	3432.56	3432.56	0	0	246	NRagged	310.59	3.97	0	3.3	463	>BW23_RS08755 ref|WP_045564868.1|gi|780344499| porin	4853	Nsco_NS_434_20203020_B_ubonensis_HILIC2.49603.49603.3	controllerType=0 controllerNumber=1 scan=49603	127.831	Trypsin	B2	PAQSAINNGYLTAQSQQR	S{+1486}	1486	1485.59	1485.59	1485.59
53488:5	10	K.TAS{+966.535}GIVIPDAAAEKPDQGEVLAIGPGK.R	NA	S{+967}	715.39	5	3572.92	3570.92	2	-1.9	21	Specific	310.59	1.52	0	6.82	94	>BW23_RS19355 ref|WP_004186661.1|gi|490291056| molecular chaperone GroES	838	Nsco_NS_434_20203020_B_ubonensis_HILIC3.46089.46089.5	controllerType=0 controllerNumber=1 scan=46089	121.643	Trypsin	B3	TASGIVIPDAAAEKPDQGEVLAIGPGK	S{+967}	967	966.535	966.53	966.535
35273:4	412	E.PGS{+895.407}KHDLAMMAAIQR.K	NA	S{+895}	631.063	4	2521.23	2521.23	0	0	51	NRagged	310.6	95.19	13.01	6.29	15	>BW23_RS01550 ref|WP_042588587.1|gi|755828792| hypothetical protein	3462	Nsco_NS_434_20203020_B_ubonensis_HILIC2.31654.31654.4	controllerType=0 controllerNumber=1 scan=31654	86.4746	Trypsin	B2	PGSKHDLAMMAAIQR	S{+895}	895	895.407	895.41	895.407
65894:4	189	K.NYKLEFDFGQDQGGEEGEAPDFS{+1269.748}AQEPVGAC[+57.021]PK.C	NA	C[+57], S{+1270}	1223.09	4	4889.33	4886.33	3	-2.1	701	Specific	310.6	102.22	0	4.77	35	>BW23_RS23695 ref|WP_042586599.1|gi|755824974| DNA topoisomerase III	1668	Nsco_NS_434_20203020_B_ubonensis_HILIC3.55738.55738.4	controllerType=0 controllerNumber=1 scan=55738	144.166	Trypsin	B3	NYKLEFDFGQDQGGEEGEAPDFSAQEPVGACPK	,S{+1270}	,+1270	1269.75	1269.75	1269.75
59698:5	410	R.ERFDELAEALC[+57.021]IEAGKPINDS{+758.339}KGEVTR.L	NA	C[+57], S{+758}	761.976	5	3805.85	3805.85	0	0	78	Specific	310.63	35.71	0	6.11	14	>BW23_RS06150 ref|WP_045564534.1|gi|780343739| aldehyde dehydrogenase	4345	Nsco_NS_434_20203020_B_ubonensis_HILIC1.52243.52243.5	controllerType=0 controllerNumber=1 scan=52243	133.948	Trypsin	B1	ERFDELAEALCIEAGKPINDSKGEVTR	,S{+758}	,+758	758.339	758.34	758.339
50532:5	127	K.WHQFNLQAAYALS{+1118.571}K.R	NA	S{+1119}	560.091	5	2796.43	2795.43	1	-1.2	321	Specific	310.64	310.64	0	5.1	49	>BW23_RS18615 ref|WP_045566492.1|gi|780347974| porin	698	Nsco_NS_434_20203020_B_ubonensis_HILIC2.44462.44462.3	controllerType=0 controllerNumber=1 scan=44462	116.635	Trypsin	B2	WHQFNLQAAYALSK	S{+1119}	1119	1118.57	1118.57	1118.57
34837:4	260	Y.NGATRPQWHSDGILS{+262.232}GYR.S	NA	S{+262}	570.309	4	2278.22	2277.22	1	-1.5	504	NRagged	310.66	168.21	9.52	5.38	26	>BW23_RS21375 ref|WP_045566771.1|gi|780348625| Rhs element Vgr protein	1223	Nsco_NS_434_20203020_B_ubonensis_HILIC1.32254.32254.4	controllerType=0 controllerNumber=1 scan=32254	88.3471	Trypsin	B1	NGATRPQWHSDGILSGYR	S{+262}	262	262.232	262.23	262.232
40325:4	188	H.TDWLSSHQASS{+815.301}LTFER.N	NA	S{+815}	670.801	4	2680.18	2680.18	0	0	155	NRagged	310.69	26.31	0	2.47	46	>BW23_RS19670 ref|WP_045566605.1|gi|780348235| PAAR motif family protein	899	Nsco_NS_434_20203020_B_ubonensis_HILIC3.35180.35180.2	controllerType=0 controllerNumber=1 scan=35180	95.4672	Trypsin	B3	TDWLSSHQASSLTFER	S{+815}	815	815.301	815.3	815.301
38592:5	1816	K.AS{+1436.703}SDRLDMTVYGTVAQPSEK.A	NA	S{+1437}	719.153	5	3591.74	3591.74	0	0	239	Specific	310.7	75.55	1.78	3.7	3	>BW23_RS25830 ref|WP_045567205.1|gi|780349625| ubiquinol oxidase subunit II	2090	Nsco_NS_434_20203020_B_ubonensis_HILIC2.34354.34354.3	controllerType=0 controllerNumber=1 scan=34354	92.97	Trypsin	B2	ASSDRLDMTVYGTVAQPSEK	S{+1437}	1437	1436.7	1436.7	1436.7
84211:4	4	R.GQVLAKPGS{+892.237}ITPHTHFTAEVYVLSK.D	NA	S{+892}	893.926	4	3572.68	3572.68	0	0	292	Specific	310.74	223.59	0	8.56	261	>BW23_RS21950 ref|WP_034209732.1|gi|736066354| elongation factor Tu	1337	Nsco_NS_434_20203020_B_ubonensis_HILIC1.71825.71825.3	controllerType=0 controllerNumber=1 scan=71825	180.651	Trypsin	B1	GQVLAKPGSITPHTHFTAEVYVLSK	S{+892}	892	892.237	892.24	892.237
55082:4	85	S.PAVMAAQGS{+1882.835}QLTNK.Y	NA	S{+1883}	825.647	4	3299.57	3298.57	1	-1	42	NRagged	310.75	47.5	0.72	3.99	68	>BW23_RS19620 ref|WP_045566601.1|gi|780348225| serine hydroxymethyltransferase	890	Nsco_NS_434_20203020_B_ubonensis_HILIC2.48032.48032.4	controllerType=0 controllerNumber=1 scan=48032	124.337	Trypsin	B2	PAVMAAQGSQLTNK	S{+1883}	1883	1882.84	1882.84	1882.84
40795:3	23	K.AAPASAVAPQVAHAAS{+1262.433}APQPATIVNDDAASR.T	NA	S{+1262}	1397.31	3	4189.91	4187.91	2	-1.6	99	Specific	310.79	123.52	0	7.35	212	>BW23_RS21205 ref|WP_045566753.1|gi|780348584| Tail fiber protein	1192	Nsco_NS_434_20203020_B_ubonensis_HILIC2.36113.36113.3	controllerType=0 controllerNumber=1 scan=36113	97.2187	Trypsin	B2	AAPASAVAPQVAHAASAPQPATIVNDDAASR	S{+1262}	1262	1262.43	1262.43	1262.43
62995:5	27	K.ERPVVENGQIVIRPINYLALS{+775.244}YDHR.I	NA	S{+775}	746.572	5	3728.83	3726.83	2	-1.8	373	Specific	310.81	310.81	0	9.03	110	>BW23_RS16170 ref|WP_045566218.1|gi|780347451| dihydrolipoamide succinyltransferase	227	Nsco_NS_434_20203020_B_ubonensis_HILIC1.54820.54820.4	controllerType=0 controllerNumber=1 scan=54820	139.671	Trypsin	B1	ERPVVENGQIVIRPINYLALSYDHR	S{+775}	775	775.244	775.24	775.244
16112:3	1	K.AAAAAGASAPAADAS{+1263.437}APADASSAK.A	NA	S{+1263}	1079.13	3	3235.38	3234.38	1	-1	159	Specific	310.84	149.41	0	6.68	645	>BW23_RS30650 ref|WP_045567700.1|gi|780350752| competence protein ComE	3018	Nsco_NS_434_20203020_B_ubonensis_HILIC2.16146.16146.3	controllerType=0 controllerNumber=1 scan=16146	47.6528	Trypsin	B2	AAAAAGASAPAADASAPADASSAK	S{+1263}	1263	1263.44	1263.44	1263.44
85363:2	392	Y.PFVTSS{+522.245}NC[+57.021]VAGAAAAGAGVGPQK.L	NA	C[+57], S{+522}	1320.65	2	2640.29	2639.29	1	-1.3	246	NRagged	310.88	70.24	1.2	6.32	18	>BW23_RS30835 ref|WP_045567715.1|gi|780350792| adenylosuccinate synthetase	3055	Nsco_NS_434_20203020_B_ubonensis_HILIC2.71662.71662.4	controllerType=0 controllerNumber=1 scan=71662	176.376	Trypsin	B2	PFVTSSNCVAGAAAAGAGVGPQK	,S{+522}	,+522	522.245	522.25	522.245
39947:2	71	H.LTFGSYHDVDS{+333.122}NENAFR.M	NA	S{+333}	1153.01	2	2305.01	2305.01	0	0	573	NRagged	310.92	9.85	0	5.55	58	>BW23_RS21955 ref|WP_042582907.1|gi|755807471| elongation factor G	1338	Nsco_NS_434_20203020_B_ubonensis_HILIC2.35464.35464.2	controllerType=0 controllerNumber=1 scan=35464	95.7222	Trypsin	B2	LTFGSYHDVDSNENAFR	S{+333}	333	333.122	333.12	333.122
36120:2	106	G.GTQVAVVDANGQIDNS{+428.152}SDAQR.I	NA	S{+428}	1287.59	2	2574.17	2573.17	1	-1.3	351	NRagged	310.92	19.98	1.2	4.07	92	>BW23_RS29040 ref|WP_045567513.1|gi|780350350| lipoprotein	2713	Nsco_NS_434_20203020_B_ubonensis_HILIC2.32371.32371.2	controllerType=0 controllerNumber=1 scan=32371	88.2502	Trypsin	B2	GTQVAVVDANGQIDNSSDAQR	S{+428}	428	428.152	428.15	428.152
81658:4	50	I.PGTEFENLS{+1500.743}LEEIVKK.S	NA	S{+1501}	834.182	4	3333.71	3333.71	0	0	44	NRagged	310.92	138.7	14.94	3.55	71	>BW23_RS26650 ref|WP_010100165.1|gi|497785981| superoxide dismutase	2251	Nsco_NS_434_20203020_B_ubonensis_HILIC3.68041.68041.4	controllerType=0 controllerNumber=1 scan=68041	173.717	Trypsin	B3	PGTEFENLSLEEIVKK	S{+1501}	1501	1500.74	1500.74	1500.74
56414:4	153	M.GS{+486.267}SEGGMDIEEVAEKHPELIHK.V	NA	S{+486}	720.609	4	2879.41	2878.41	1	-1.2	125	NRagged	310.93	28.64	0.8	4.43	22	>BW23_RS26175 ref|WP_010090787.1|gi|497776603| malate--CoA ligase subunit beta	2156	Nsco_NS_434_20203020_B_ubonensis_HILIC1.49727.49727.4	controllerType=0 controllerNumber=1 scan=49727	128.187	Trypsin	B1	GSSEGGMDIEEVAEKHPELIHK	S{+486}	486	486.267	486.27	486.267
51634:4	6	E.PAQSAINNGYLTAQS{+1553.543}QQR.L	NA	S{+1554}	876.133	4	3501.51	3500.51	1	-1	246	NRagged	310.95	34.92	0	3.26	432	>BW23_RS08755 ref|WP_045564868.1|gi|780344499| porin	4853	Nsco_NS_434_20203020_B_ubonensis_HILIC3.44620.44620.4	controllerType=0 controllerNumber=1 scan=44620	118.202	Trypsin	B3	PAQSAINNGYLTAQSQQR	S{+1554}	1554	1553.54	1553.54	1553.54
13741:3	1	K.AAAAAGASAPAADASAPADAS{+568.213}SAK.A	NA	S{+568}	847.056	3	2539.15	2539.15	0	0	159	Specific	310.97	82.57	2.4	6.06	590	>BW23_RS30650 ref|WP_045567700.1|gi|780350752| competence protein ComE	3018	Nsco_NS_434_20203020_B_ubonensis_HILIC3.13711.13711.3	controllerType=0 controllerNumber=1 scan=13711	41.378	Trypsin	B3	AAAAAGASAPAADASAPADASSAK	S{+568}	568	568.213	568.21	568.213
53261:4	47	R.SHGRPSMFFPGATQTAPAAAGGAS{+683.236}GAGATGASTTTAGDVPAAAAGAAPATTAPAAQAQLVK.F	NA	S{+683}	1527.23	4	6105.91	6102.91	3	-1.6	26	Specific	310.98	6.47	6.47	5.02	86	>BW23_RS23535 ref|WP_045566967.1|gi|780349081| insertase	1638	Nsco_NS_434_20203020_B_ubonensis_HILIC3.45910.45910.4	controllerType=0 controllerNumber=1 scan=45910	121.251	Trypsin	B3	SHGRPSMFFPGATQTAPAAAGGASGAGATGASTTTAGDVPAAAAGAAPATTAPAAQAQLVK	S{+683}	683	683.236	683.24	683.236
78514:6	37	A.ADGDWPVKPS{+1195.476}LPFIPGHEGVGVVAAVGAGVTHVR.E	NA	S{+1195}	765.551	6	4588.27	4587.27	1	-0.7	49	NRagged	311	1.7	1.35	4.74	137	>BW23_RS09400 ref|WP_045564946.1|gi|780344671| alcohol dehydrogenase	4978	Nsco_NS_434_20203020_B_ubonensis_HILIC3.65588.65588.6	controllerType=0 controllerNumber=1 scan=65588	168.496	Trypsin	B3	ADGDWPVKPSLPFIPGHEGVGVVAAVGAGVTHVR	S{+1195}	1195	1195.48	1195.48	1195.48
17987:3	853	K.YRDPES{+511.315}GATWSGR.G	NA	S{+511}	665.002	3	1992.99	1992.99	0	0	68	Specific	311.02	47.36	2.4	3.96	8	>BW23_RS22305 ref|WP_045566841.1|gi|780348794| H-NS histone	1398	Nsco_NS_434_20203020_B_ubonensis_HILIC2.17625.17625.3	controllerType=0 controllerNumber=1 scan=17625	51.3874	Trypsin	B2	YRDPESGATWSGR	S{+511}	511	511.315	511.31	511.315
23148:2	283	Y.DS{+811.351}DDTLQAK.L	NA	S{+811}	902.406	2	1803.8	1803.8	0	0	59	NRagged	311.03	2.28	2.28	1.43	28	>BW23_RS31060 ref|WP_045568007.1|gi|780351461| ABC transporter substrate-binding protein	3100	Nsco_NS_434_20203020_B_ubonensis_HILIC3.21277.21277.2	controllerType=0 controllerNumber=1 scan=21277	60.2008	Trypsin	B3	DSDDTLQAK	S{+811}	811	811.351	811.35	811.351
03127:3	327	D.KEVS{+368.137}AVKPGK.-	NA	S{+368}	471.259	3	1411.76	1410.76	1	-2.4	189	NRagged	311.06	66.22	8.07	3.34	28	>BW23_RS18415 ref|WP_042584542.1|gi|755813184| hypothetical protein	660	Nsco_NS_434_20203020_B_ubonensis_HILIC1.4988.4988.3	controllerType=0 controllerNumber=1 scan=4988	23.0082	Trypsin	B1	KEVSAVKPGK	S{+368}	368	368.137	368.14	368.137
07546:3	48	N.HDGRTQGLTAPS{+430.066}GQAQR.R	NA	S{+430}	737.322	3	2209.95	2209.95	0	0	297	NRagged	311.07	78.33	0	6.46	64	>BW23_RS12285 ref|WP_045565596.1|gi|780346198| hypothetical protein	5538	Nsco_NS_434_20203020_B_ubonensis_HILIC2.8769.8769.3	controllerType=0 controllerNumber=1 scan=8769	30.7058	Trypsin	B2	HDGRTQGLTAPSGQAQR	S{+430}	430	430.066	430.07	430.066
58866:4	199	F.PDAQVWLSDPS{+481.226}WENHR.F	NA	S{+481}	605.285	4	2418.12	2418.12	0	0	119	NRagged	311.07	52.15	1.66	2.98	44	>BW23_RS09105 ref|WP_045564917.1|gi|780344603| aromatic amino acid aminotransferase	4920	Nsco_NS_434_20203020_B_ubonensis_HILIC2.50952.50952.4	controllerType=0 controllerNumber=1 scan=50952	130.928	Trypsin	B2	PDAQVWLSDPSWENHR	S{+481}	481	481.226	481.23	481.226
61970:4	78	I.PFSYYDQNQQVVGYS{+1666.891}R.D	NA	S{+1667}	905.203	4	3617.79	3617.79	0	0	47	NRagged	311.07	122.67	0	4.99	59	>BW23_RS20270 ref|WP_042584506.1|gi|755813049| ABC transporter	1015	Nsco_NS_434_20203020_B_ubonensis_HILIC3.52704.52704.4	controllerType=0 controllerNumber=1 scan=52704	137.051	Trypsin	B3	PFSYYDQNQQVVGYSR	S{+1667}	1667	1666.89	1666.89	1666.89
35930:3	425	E.PSEGADEPPTS{+1583.666}DGDGAK.G	NA	S{+1584}	1072.12	3	3214.35	3213.35	1	-1	143	NRagged	311.09	61.47	0	5.86	26	>BW23_RS21470 ref|WP_042582960.1|gi|755807716| peptidase	1241	Nsco_NS_434_20203020_B_ubonensis_HILIC1.33147.33147.3	controllerType=0 controllerNumber=1 scan=33147	90.5079	Trypsin	B1	PSEGADEPPTSDGDGAK	S{+1584}	1584	1583.67	1583.67	1583.67
60622:6	99	H.PDAGGANFLDALNPDS{+1299.684}KK.V	NA	S{+1300}	522.437	6	3129.59	3129.59	0	0	497	NRagged	311.09	41.4	2.61	3.93	36	>BW23_RS16660 ref|WP_045566266.1|gi|780347499| glutamine--tRNA ligase	321	Nsco_NS_434_20203020_B_ubonensis_HILIC2.52365.52365.6	controllerType=0 controllerNumber=1 scan=52365	134.049	Trypsin	B2	PDAGGANFLDALNPDSKK	S{+1300}	1300	1299.68	1299.68	1299.68
67284:3	53	E.NRLPC[+57.021]VYLVDS{+807.336}GGANLPNQDDVFPDRDHFGR.I	NA	C[+57], S{+807}	1451.34	3	4352.02	4351.02	1	-0.8	135	NRagged	311.1	6.69	0	7.01	106	>BW23_RS01820 ref|WP_042588622.1|gi|755828851| methylcrotonoyl-CoA carboxylase	3511	Nsco_NS_434_20203020_B_ubonensis_HILIC2.57553.57553.3	controllerType=0 controllerNumber=1 scan=57553	145.668	Trypsin	B2	NRLPCVYLVDSGGANLPNQDDVFPDRDHFGR	,S{+807}	,+807	807.336	807.34	807.336
73125:4	63	R.YPPVIQNGQVQPS{+1383.594}LSGATINEEAWVETPVDSDGDGARDR.I	NA	S{+1384}	1389.65	4	5555.58	5551.58	4	-2.4	76	Specific	311.14	147	1.6	7.57	44	>BW23_RS07640 ref|WP_045564714.1|gi|780344136| x-prolyl-dipeptidyl aminopeptidase	4636	Nsco_NS_434_20203020_B_ubonensis_HILIC1.62757.62757.4	controllerType=0 controllerNumber=1 scan=62757	158.994	Trypsin	B1	YPPVIQNGQVQPSLSGATINEEAWVETPVDSDGDGARDR	S{+1384}	1384	1383.59	1383.59	1383.59
15443:5	316	K.DGKIEEIS{+585.328}REPEQVR.A	NA	S{+585}	474.854	5	2370.24	2370.24	0	0	231	Specific	311.15	91.3	35.8	4.26	16	>BW23_RS23495 ref|WP_045566964.1|gi|780349076| DNA methylase	1630	Nsco_NS_434_20203020_B_ubonensis_HILIC2.15617.15617.5	controllerType=0 controllerNumber=1 scan=15617	46.3551	Trypsin	B2	DGKIEEISREPEQVR	S{+585}	585	585.328	585.33	585.328
32750:3	18	K.TVAAQLAQAQGAAPAS{+1162.423}AAAASSAH.-	NA	S{+1162}	1095.84	3	3285.49	3283.49	2	-2	373	CRagged	311.16	227.8	4.8	7.35	226	>BW23_RS26360 ref|WP_045567259.1|gi|780349753| hemolysin D	2193	Nsco_NS_434_20203020_B_ubonensis_HILIC3.29158.29158.3	controllerType=0 controllerNumber=1 scan=29158	80.3854	Trypsin	B3	TVAAQLAQAQGAAPASAAAASSAH	S{+1162}	1162	1162.42	1162.42	1162.42
21486:4	31	Q.AQIVGS{+1141.626}HADSR.S	NA	S{+1142}	571.306	4	2282.2	2282.2	0	0	2009	NRagged	311.2	83.77	6	4.73	63	>BW23_RS12285 ref|WP_045565596.1|gi|780346198| hypothetical protein	5538	Nsco_NS_434_20203020_B_ubonensis_HILIC1.21250.21250.4	controllerType=0 controllerNumber=1 scan=21250	60.9272	Trypsin	B1	AQIVGSHADSR	S{+1142}	1142	1141.63	1141.63	1141.63
26999:4	1	K.PAAATGTTAPATKPAATPATTAPATTGAATTTAPAPAASAPEAAS{+1460.604}K.P	NA	S{+1461}	1373.92	4	5492.66	5491.66	1	-0.6	101	Specific	311.21	12.38	12.38	4.61	590	>BW23_RS30650 ref|WP_045567700.1|gi|780350752| competence protein ComE	3018	Nsco_NS_434_20203020_B_ubonensis_HILIC3.24392.24392.4	controllerType=0 controllerNumber=1 scan=24392	68.1432	Trypsin	B3	PAAATGTTAPATKPAATPATTAPATTGAATTTAPAPAASAPEAASK	S{+1461}	1461	1460.6	1460.6	1460.6
37737:5	44	K.PVVGDNGS{+791.390}GMHVHQSIWK.D	NA	S{+791}	548.674	5	2739.34	2739.34	0	0	262	Specific	311.25	66.75	14.01	4.23	156	>BW23_RS28715 ref|WP_029226484.1|gi|656280831| glutamine synthetase	2649	Nsco_NS_434_20203020_B_ubonensis_HILIC3.33129.33129.5	controllerType=0 controllerNumber=1 scan=33129	90.3972	Trypsin	B3	PVVGDNGSGMHVHQSIWK	S{+791}	791	791.39	791.39	791.39
55990:3	310	T.GQC[+57.021]TFTGDSDETPS{+349.121}DC[+57.021]DC[+57.021]DEYPFAATNQGAVGGR.F	NA	C[+57]*3, S{+349}	1346.52	3	4037.56	4034.56	3	-2.5	269	NRagged	311.26	5.87	0	6.69	28	>BW23_RS10810 ref|WP_045565154.1|gi|780345138| hypothetical protein	5252	Nsco_NS_434_20203020_B_ubonensis_HILIC1.49394.49394.3	controllerType=0 controllerNumber=1 scan=49394	127.378	Trypsin	B1	GQCTFTGDSDETPSDCDCDEYPFAATNQGAVGGR	*3,S{+349}	*3,+349	349.121	349.12	349.121
00496:3	716	K.GASGTSGAHGAGAAAGAS{+1163.423}GATGGHR.G	NA	S{+1163}	1053.45	3	3158.34	3157.34	1	-1.1	416	Specific	311.29	137.82	0	6.3	13	>BW23_RS17635 ref|WP_045566392.1|gi|780347732| RND transporter MFP subunit	510	Nsco_NS_434_20203020_B_ubonensis_HILIC3.2730.2730.3	controllerType=0 controllerNumber=1 scan=2730	17.0535	Trypsin	B3	GASGTSGAHGAGAAAGASGATGGHR	S{+1163}	1163	1163.42	1163.42	1163.42
36625:3	24	K.TVAAQLAQAQGAAPAS{+1291.432}AAAASSAH.-	NA	S{+1291}	1138.84	3	3414.5	3412.5	2	-2	373	CRagged	311.35	311.35	0	7.45	245	>BW23_RS26360 ref|WP_045567259.1|gi|780349753| hemolysin D	2193	Nsco_NS_434_20203020_B_ubonensis_HILIC2.32779.32779.3	controllerType=0 controllerNumber=1 scan=32779	89.2278	Trypsin	B2	TVAAQLAQAQGAAPASAAAASSAH	S{+1291}	1291	1291.43	1291.43	1291.43
65695:3	103	R.YFQDNS{+586.238}ANIDKLVPEGIEGR.V	NA	S{+586}	951.122	3	2851.35	2851.35	0	0	400	Specific	311.39	2.87	2.87	4.39	49	>BW23_RS29935 ref|WP_042584278.1|gi|755812259| inosine-5-monophosphate dehydrogenase	2881	Nsco_NS_434_20203020_B_ubonensis_HILIC2.56308.56308.3	controllerType=0 controllerNumber=1 scan=56308	142.762	Trypsin	B2	YFQDNSANIDKLVPEGIEGR	S{+586}	586	586.238	586.24	586.238
47924:5	26	K.AEHTVISNAS{+952.881}C[+57.021]TTNC[+57.021]LAPLVKPLNDK.I	NA	C[+57]*2, S{+953}	762.467	5	3808.3	3806.3	2	-1.8	145	Specific	311.42	206.43	0	8.3	190	>BW23_RS20435 ref|WP_010091320.1|gi|497777136| glyceraldehyde-3-phosphate dehydrogenase	1047	Nsco_NS_434_20203020_B_ubonensis_HILIC1.43052.43052.4	controllerType=0 controllerNumber=1 scan=43052	113.377	Trypsin	B1	AEHTVISNASCTTNCLAPLVKPLNDK	*2,S{+953}	*2,+953	952.881	952.88	952.881
26195:5	1	K.ASKPAAATGTTAPATKPAATPATTAPATTGAATTTAPAPAASAPEAAS{+1219.424}KPAK.T	NA	S{+1219}	1167.97	5	5835.83	5832.83	3	-1.7	98	Specific	311.43	49.04	0.66	5.86	590	>BW23_RS30650 ref|WP_045567700.1|gi|780350752| competence protein ComE	3018	Nsco_NS_434_20203020_B_ubonensis_HILIC3.23750.23750.5	controllerType=0 controllerNumber=1 scan=23750	66.5252	Trypsin	B3	ASKPAAATGTTAPATKPAATPATTAPATTGAATTTAPAPAASAPEAASKPAK	S{+1219}	1219	1219.42	1219.42	1219.42
76268:4	179	L.NDRIQGLNS{+384.131}GADDYMLKPFEPAELEAR.I	NA	S{+384}	859.905	4	3436.6	3433.6	3	-2.9	85	NRagged	311.47	47.48	0	5.84	28	>BW23_RS23105 ref|WP_006401494.1|gi|493446138| two-component system response regulator	1554	Nsco_NS_434_20203020_B_ubonensis_HILIC1.65208.65208.4	controllerType=0 controllerNumber=1 scan=65208	165.024	Trypsin	B1	NDRIQGLNSGADDYMLKPFEPAELEAR	S{+384}	384	384.131	384.13	384.131
78205:4	102	A.PYAS{+678.335}AFKPQIAYFAAHRAEDQLER.L	NA	S{+678}	865.688	4	3459.73	3457.73	2	-1.9	57	NRagged	311.48	0.22	0.22	6.44	27	>BW23_RS20495 ref|WP_010091310.1|gi|497777126| orotidine 5'-phosphate decarboxylase	1059	Nsco_NS_434_20203020_B_ubonensis_HILIC3.65354.65354.4	controllerType=0 controllerNumber=1 scan=65354	167.974	Trypsin	B3	PYASAFKPQIAYFAAHRAEDQLER	S{+678}	678	678.335	678.34	678.335
68265:4	26	E.PAAAAAPAVPAAPAAS{+572.219}AQAGAPDHVVEQAFEAAHPAAGAGEPAAAADAGGPHLK.I	NA	S{+572}	1354.91	4	5416.62	5414.62	2	-1.2	135	NRagged	311.49	311.49	12.46	7.27	53	>BW23_RS22440 ref|WP_045566853.1|gi|780348825| chemotaxis protein CheA	1425	Nsco_NS_434_20203020_B_ubonensis_HILIC2.58332.58332.4	controllerType=0 controllerNumber=1 scan=58332	147.614	Trypsin	B2	PAAAAAPAVPAAPAASAQAGAPDHVVEQAFEAAHPAAGAGEPAAAADAGGPHLK	S{+572}	572	572.219	572.22	572.219
83034:3	1603	K.PVS{+1708.010}DHAYETVLR.F	NA	S{+1708}	1032.58	3	3095.71	3094.71	1	-1.1	250	Specific	311.64	110.62	0	4.42	4	>BW23_RS02025 ref|WP_045563989.1|gi|780342494| nH(3)-dependent NAD+ synthetase	3550	Nsco_NS_434_20203020_B_ubonensis_HILIC2.69873.69873.2	controllerType=0 controllerNumber=1 scan=69873	173.714	Trypsin	B2	PVSDHAYETVLR	S{+1708}	1708	1708.01	1708.01	1708.01
36248:6	17	K.FGNPAIKGES{+1798.818}ADKDHDAWIELK.S	NA	S{+1799}	707.677	6	4241.03	4240.03	1	-0.8	8	Specific	311.65	48.55	0.57	4.6	140	>BW23_RS21275 ref|WP_010096526.1|gi|497782342| hypothetical protein	1205	Nsco_NS_434_20203020_B_ubonensis_HILIC1.33387.33387.3	controllerType=0 controllerNumber=1 scan=33387	90.9792	Trypsin	B1	FGNPAIKGESADKDHDAWIELK	S{+1799}	1799	1798.82	1798.82	1798.82
66609:6	44	K.VFQYIKPQDAQALQAAAPASGAS{+636.177}AAAADGATVGAVPDASVQATPLQSPAPISNSTNVHPGNPK.A	NA	S{+636}	1123.21	6	6734.25	6728.25	6	-3	195	Specific	311.66	311.66	5.1	4.61	85	>BW23_RS22260 ref|WP_042586941.1|gi|755825634| BON domain protein	1389	Nsco_NS_434_20203020_B_ubonensis_HILIC1.57657.57657.6	controllerType=0 controllerNumber=1 scan=57657	146.503	Trypsin	B1	VFQYIKPQDAQALQAAAPASGASAAAADGATVGAVPDASVQATPLQSPAPISNSTNVHPGNPK	S{+636}	636	636.177	636.18	636.177
06820:3	89	A.AS{+213.121}HVQALQEK.G	NA	S{+213}	442.242	3	1324.71	1323.71	1	-2.5	374	NRagged	311.66	253.38	0.51	4.21	68	>BW23_RS20840 ref|WP_010091243.1|gi|497777059| cell division protein FtsZ	1125	Nsco_NS_434_20203020_B_ubonensis_HILIC2.7966.7966.4	controllerType=0 controllerNumber=1 scan=7966	28.8028	Trypsin	B2	ASHVQALQEK	S{+213}	213	213.121	213.12	213.121
50557:4	430	C.ESIS{+1141.599}GWEHIDR.V	NA	S{+1142}	618.311	4	2470.22	2470.22	0	0	1669	NRagged	311.67	2.14	0	1.62	10	>BW23_RS12960 ref|WP_045565686.1|gi|780346399| excinuclease ABC subunit A	5670	Nsco_NS_434_20203020_B_ubonensis_HILIC2.44483.44483.5	controllerType=0 controllerNumber=1 scan=44483	116.677	Trypsin	B2	ESISGWEHIDR	S{+1142}	1142	1141.6	1141.6	1141.6
79111:6	37	W.PVKPS{+1707.683}LPFIPGHEGVGVVAAVGAGVTHVR.E	NA	S{+1708}	760.22	6	4556.28	4555.28	1	-0.7	54	NRagged	311.7	15.63	1.45	5.04	137	>BW23_RS09400 ref|WP_045564946.1|gi|780344671| alcohol dehydrogenase	4978	Nsco_NS_434_20203020_B_ubonensis_HILIC3.66048.66048.6	controllerType=0 controllerNumber=1 scan=66048	169.542	Trypsin	B3	PVKPSLPFIPGHEGVGVVAAVGAGVTHVR	S{+1708}	1708	1707.68	1707.68	1707.68
53949:6	74	K.AVSKGDAVQLIGFGS{+1318.837}FGSGK.R	NA	S{+1319}	541.648	6	3244.85	3243.85	1	-1	35	Specific	311.7	39.3	0	4.07	58	>BW23_RS23150 ref|WP_006401505.1|gi|493446149| DNA-binding protein HU-alpha	1563	Nsco_NS_434_20203020_B_ubonensis_HILIC3.46456.46456.2	controllerType=0 controllerNumber=1 scan=46456	122.469	Trypsin	B3	AVSKGDAVQLIGFGSFGSGK	S{+1319}	1319	1318.84	1318.84	1318.84
09007:4	83	L.ESGEEAERKAS{+299.263}DEEK.F	NA	S{+299}	499.009	4	1993.01	1993.01	0	0	300	NRagged	311.71	48.71	0	5.85	45	>BW23_RS21955 ref|WP_042582907.1|gi|755807471| elongation factor G	1338	Nsco_NS_434_20203020_B_ubonensis_HILIC1.10446.10446.4	controllerType=0 controllerNumber=1 scan=10446	34.5585	Trypsin	B1	ESGEEAERKASDEEK	S{+299}	299	299.263	299.26	299.263
54621:5	1248	R.AHS{+594.273}VAGDDDAAPLAAYYFNFRK.T	NA	S{+594}	599.889	5	2995.41	2993.41	2	-2.2	355	Specific	311.72	132.9	0	5.36	8	>BW23_RS28070 ref|WP_045567422.1|gi|780350158| acyl-CoA dehydrogenase	2529	Nsco_NS_434_20203020_B_ubonensis_HILIC2.47681.47681.4	controllerType=0 controllerNumber=1 scan=47681	123.542	Trypsin	B2	AHSVAGDDDAAPLAAYYFNFRK	S{+594}	594	594.273	594.27	594.273
82504:7	37	R.GC[+57.021]QLINVAFGGS{+1596.916}LYQDIATDVPTANPHVSEHYDQHR.H	NA	C[+57], S{+1597}	801.836	7	5606.8	5606.8	0	0	267	Specific	311.74	145.37	8.8	4.86	82	>BW23_RS18495 ref|WP_045566478.1|gi|780347945| glutamine amidotransferase	676	Nsco_NS_434_20203020_B_ubonensis_HILIC2.69448.69448.5	controllerType=0 controllerNumber=1 scan=69448	173.05	Trypsin	B2	GCQLINVAFGGSLYQDIATDVPTANPHVSEHYDQHR	,S{+1597}	,+1597	1596.92	1596.92	1596.92
22035:3	469	Q.PPGS{+671.240}DAPAGC[+57.021]PFSGAR.T	NA	C[+57], S{+671}	738.983	3	2214.94	2214.94	0	0	3	NRagged	311.77	29.16	9.49	2.54	13	>BW23_RS26460 ref|WP_042586175.1|gi|755824152| tryptophan 2,3-dioxygenase	2213	Nsco_NS_434_20203020_B_ubonensis_HILIC1.21783.21783.4	controllerType=0 controllerNumber=1 scan=21783	62.3811	Trypsin	B1	PPGSDAPAGCPFSGAR	,S{+671}	,+671	671.24	671.24	671.24
43980:3	145	N.GHTDWLSS{+571.193}HQASSLTFER.N	NA	S{+571}	877.723	3	2631.16	2630.16	1	-1.3	153	NRagged	311.78	39.86	0	4.35	46	>BW23_RS19670 ref|WP_045566605.1|gi|780348235| PAAR motif family protein	899	Nsco_NS_434_20203020_B_ubonensis_HILIC2.38751.38751.3	controllerType=0 controllerNumber=1 scan=38751	103.32	Trypsin	B2	GHTDWLSSHQASSLTFER	S{+571}	571	571.193	571.19	571.193
32951:3	34	I.GIAGNS{+1110.574}ANHAAYNK.A	NA	S{+1111}	833.753	3	2499.25	2498.25	1	-1.3	882	NRagged	311.8	50.66	17.7	4.63	75	>BW23_RS05310 ref|WP_045564418.1|gi|780343478| type VI secretion protein	4183	Nsco_NS_434_20203020_B_ubonensis_HILIC3.29316.29316.3	controllerType=0 controllerNumber=1 scan=29316	80.8022	Trypsin	B3	GIAGNSANHAAYNK	S{+1111}	1111	1110.57	1110.57	1110.57
77760:2	98	R.PDTGGETAADDEQDGDNAS{+552.571}GSASNDPDATK.L	NA	S{+553}	1730.86	2	3460.72	3460.72	0	0	844	Specific	311.81	71.72	0	7.19	53	>BW23_RS10275 ref|WP_045565072.1|gi|780344956| alpha-2-macroglobulin	5150	Nsco_NS_434_20203020_B_ubonensis_HILIC1.66370.66370.3	controllerType=0 controllerNumber=1 scan=66370	167.779	Trypsin	B1	PDTGGETAADDEQDGDNASGSASNDPDATK	S{+553}	553	552.571	552.57	552.571
20283:3	78	Q.FHS{+305.102}LYDHGEDGER.Y	NA	S{+305}	622.928	3	1866.77	1866.77	0	0	362	NRagged	311.82	39.12	26.33	2.91	41	>BW23_RS05310 ref|WP_045564418.1|gi|780343478| type VI secretion protein	4183	Nsco_NS_434_20203020_B_ubonensis_HILIC1.20163.20163.3	controllerType=0 controllerNumber=1 scan=20163	58.2489	Trypsin	B1	FHSLYDHGEDGER	S{+305}	305	305.102	305.1	305.102
68862:2	1043	R.DDS{+267.139}DGTPADGQFDLFGAAPDDAR.A	NA	S{+267}	1310.57	2	2620.12	2620.12	0	0	18	Specific	311.82	9.97	9.97	3.84	5	>BW23_RS26500 ref|WP_045567273.1|gi|780349787| hypothetical protein	2221	Nsco_NS_434_20203020_B_ubonensis_HILIC2.58811.58811.2	controllerType=0 controllerNumber=1 scan=58811	148.69	Trypsin	B2	DDSDGTPADGQFDLFGAAPDDAR	S{+267}	267	267.139	267.14	267.139
39267:3	391	Q.PQAPAQPAAAAAS{+1411.468}APAAAR.H	NA	S{+1411}	1034.12	3	3100.36	3099.36	1	-1.1	27	NRagged	311.83	18.34	0	3.85	46	>BW23_RS31215 ref|WP_045567764.1|gi|780350904| hypothetical protein	3131	Nsco_NS_434_20203020_B_ubonensis_HILIC3.34338.34338.3	controllerType=0 controllerNumber=1 scan=34338	93.4184	Trypsin	B3	PQAPAQPAAAAASAPAAAR	S{+1411}	1411	1411.47	1411.47	1411.47
06410:4	491	K.VSREDQDAFS{+652.351}VESHKK.A	NA	S{+652}	629.569	4	2515.26	2514.26	1	-1.3	167	Specific	311.87	208.83	0	7.3	11	>BW23_RS25820 ref|WP_045567203.1|gi|780349621| acetyl-CoA acetyltransferase	2088	Nsco_NS_434_20203020_B_ubonensis_HILIC2.7615.7615.3	controllerType=0 controllerNumber=1 scan=7615	28.2415	Trypsin	B2	VSREDQDAFSVESHKK	S{+652}	652	652.351	652.35	652.351
41294:2	549	V.DEDEDDEDGEPS{+381.237}GR.T	NA	S{+381}	973.898	2	1946.79	1945.79	1	-1.7	164	NRagged	311.88	3.38	0	5.58	20	>BW23_RS29055 ref|WP_042584350.1|gi|755812483| peptidylprolyl isomerase	2716	Nsco_NS_434_20203020_B_ubonensis_HILIC2.36523.36523.4	controllerType=0 controllerNumber=1 scan=36523	98.1284	Trypsin	B2	DEDEDDEDGEPSGR	S{+381}	381	381.237	381.24	381.237
37225:3	33	A.PASAVAPQVAHAAS{+1117.463}APQPATIVNDDAASR.T	NA	S{+1117}	1300.96	3	3900.87	3900.87	0	0	101	NRagged	311.89	26.93	0	6.46	140	>BW23_RS21205 ref|WP_045566753.1|gi|780348584| Tail fiber protein	1192	Nsco_NS_434_20203020_B_ubonensis_HILIC1.34242.34242.3	controllerType=0 controllerNumber=1 scan=34242	93.1176	Trypsin	B1	PASAVAPQVAHAASAPQPATIVNDDAASR	S{+1117}	1117	1117.46	1117.46	1117.46
22383:3	9	V.SVDDDANQS{+838.497}DEQPAAAAAGK.S	NA	S{+838}	933.788	3	2799.35	2798.35	1	-1.2	9	NRagged	311.9	2.6	2.6	5.38	147	>BW23_RS06710 ref|WP_042587384.1|gi|755826565| RNA polymerase sigma factor RpoD	4454	Nsco_NS_434_20203020_B_ubonensis_HILIC1.22075.22075.3	controllerType=0 controllerNumber=1 scan=22075	63.0703	Trypsin	B1	SVDDDANQSDEQPAAAAAGK	S{+838}	838	838.497	838.5	838.497
33694:5	1197	R.ETYRDVC[+57.021]S{+552.266}VTTHQAFLER.L	NA	C[+57], S{+552}	554.068	5	2766.31	2764.31	2	-2.4	261	Specific	311.98	21.36	0	5.24	6	>BW23_RS10720 ref|WP_045565141.1|gi|780345109| hypothetical protein	5236	Nsco_NS_434_20203020_B_ubonensis_HILIC3.29898.29898.4	controllerType=0 controllerNumber=1 scan=29898	82.2775	Trypsin	B3	ETYRDVCSVTTHQAFLER	,S{+552}	,+552	552.266	552.27	552.266
03101:3	327	D.KEVS{+482.082}AVKPGK.-	NA	S{+482}	509.241	3	1525.71	1524.71	1	-2.2	189	NRagged	311.99	24.59	0	2.59	28	>BW23_RS18415 ref|WP_042584542.1|gi|755813184| hypothetical protein	660	Nsco_NS_434_20203020_B_ubonensis_HILIC1.4964.4964.3	controllerType=0 controllerNumber=1 scan=4964	22.9581	Trypsin	B1	KEVSAVKPGK	S{+482}	482	482.082	482.08	482.082
22550:1	171	A.EAPAAAS{+299.537}APMKK.D	NA	S{+300}	1472.15	1	1472.15	1471.15	1	-2.3	30	NRagged	312.01	9.94	0	5.35	118	>BW23_RS22210 ref|WP_010097315.1|gi|497783131| hypothetical protein	1380	Nsco_NS_434_20203020_B_ubonensis_HILIC2.21252.21252.2	controllerType=0 controllerNumber=1 scan=21252	60.3497	Trypsin	B2	EAPAAASAPMKK	S{+300}	300	299.537	299.54	299.537
37989:3	18	K.TVAAQLAQAQGAAPAS{+1320.453}AAAASSAH.-	NA	S{+1320}	1147.85	3	3441.52	3441.52	0	0	373	CRagged	312.03	112.05	2.4	5.58	226	>BW23_RS26360 ref|WP_045567259.1|gi|780349753| hemolysin D	2193	Nsco_NS_434_20203020_B_ubonensis_HILIC3.33328.33328.3	controllerType=0 controllerNumber=1 scan=33328	90.9001	Trypsin	B3	TVAAQLAQAQGAAPASAAAASSAH	S{+1320}	1320	1320.45	1320.45	1320.45
66253:7	180	F.ALPQS{+1556.159}PQLFKQLLMVANFDRYYQITK.C	NA	S{+1556}	668.267	7	4671.82	4668.82	3	-2.2	192	NRagged	312.03	29.84	0	6.43	27	>BW23_RS25790 ref|WP_042586281.1|gi|755824356| aspartyl-tRNA synthetase	2082	Nsco_NS_434_20203020_B_ubonensis_HILIC3.56024.56024.3	controllerType=0 controllerNumber=1 scan=56024	144.908	Trypsin	B3	ALPQSPQLFKQLLMVANFDRYYQITK	S{+1556}	1556	1556.16	1556.16	1556.16
55250:6	67	L.IAS{+1959.082}ENYTSPAVMAAQGSQLTNK.Y	NA	S{+1959}	707.705	6	4241.19	4240.19	1	-0.8	34	NRagged	312.06	12.59	0	4.64	59	>BW23_RS19620 ref|WP_045566601.1|gi|780348225| serine hydroxymethyltransferase	890	Nsco_NS_434_20203020_B_ubonensis_HILIC3.47465.47465.6	controllerType=0 controllerNumber=1 scan=47465	124.754	Trypsin	B3	IASENYTSPAVMAAQGSQLTNK	S{+1959}	1959	1959.08	1959.08	1959.08
05354:4	22	K.PQAAGHDEAS{+1068.863}WAQNRR.S	NA	S{+1069}	716.682	4	2863.71	2862.71	1	-1.2	147	Specific	312.07	88.94	3.05	6.65	180	>BW23_RS19655 ref|WP_010091485.1|gi|497777301| membrane protein	897	Nsco_NS_434_20203020_B_ubonensis_HILIC3.6461.6461.3	controllerType=0 controllerNumber=1 scan=6461	25.396	Trypsin	B3	PQAAGHDEASWAQNRR	S{+1069}	1069	1068.86	1068.86	1068.86
02973:3	19	Q.VHSQDAES{+426.058}QREALK.K	NA	S{+426}	675.622	3	2024.85	2023.85	1	-1.7	149	NRagged	312.08	2.76	2.76	4.22	111	>BW23_RS30640 ref|WP_045567698.1|gi|780350748| protein disaggregation chaperone	3016	Nsco_NS_434_20203020_B_ubonensis_HILIC2.4790.4790.3	controllerType=0 controllerNumber=1 scan=4790	22.6118	Trypsin	B2	VHSQDAESQREALK	S{+426}	426	426.058	426.06	426.058
47594:4	221	N.PPAADDS{+1474.654}AASHAQFVDWMR.S	NA	S{+1475}	887.901	4	3548.58	3546.58	2	-1.9	17	NRagged	312.09	22.03	2.4	4.25	28	>BW23_RS28680 ref|WP_042584402.1|gi|755812688| amino acid acetyltransferase	2642	Nsco_NS_434_20203020_B_ubonensis_HILIC1.42784.42784.2	controllerType=0 controllerNumber=1 scan=42784	112.774	Trypsin	B1	PPAADDSAASHAQFVDWMR	S{+1475}	1475	1474.65	1474.65	1474.65
39162:3	2	K.PC[+57.021]TTNKEIAQVGS{+592.288}ISANSDSSIGDR.I	NA	C[+57], S{+592}	1067.18	3	3199.52	3199.52	0	0	137	Specific	312.09	17.32	0	5.32	516	>BW23_RS19350 ref|WP_042583284.1|gi|755808808| molecular chaperone GroEL	837	Nsco_NS_434_20203020_B_ubonensis_HILIC2.34798.34798.3	controllerType=0 controllerNumber=1 scan=34798	94.0705	Trypsin	B2	PCTTNKEIAQVGSISANSDSSIGDR	,S{+592}	,+592	592.288	592.29	592.288
04811:3	123	R.ES{+617.218}HVHDVQITK.E	NA	S{+617}	637.631	3	1910.88	1909.88	1	-1.8	468	Specific	312.1	312.1	0	6.72	48	>BW23_RS29935 ref|WP_042584278.1|gi|755812259| inosine-5-monophosphate dehydrogenase	2881	Nsco_NS_434_20203020_B_ubonensis_HILIC1.6329.6329.3	controllerType=0 controllerNumber=1 scan=6329	25.738	Trypsin	B1	ESHVHDVQITK	S{+617}	617	617.218	617.22	617.218
06295:2	1072	L.GHDEASWS{+622.310}QNR.R	NA	S{+622}	954.934	2	1908.86	1908.86	0	0	148	NRagged	312.1	67.07	4.21	3.86	20	>BW23_RS09500 ref|WP_045564960.1|gi|780344701| membrane protein	4998	Nsco_NS_434_20203020_B_ubonensis_HILIC1.7736.7736.2	controllerType=0 controllerNumber=1 scan=7736	28.636	Trypsin	B1	GHDEASWSQNR	S{+622}	622	622.31	622.31	622.31
74815:3	15	F.TNNLPS{+1567.718}SSINQTAATVGLR.H	NA	S{+1568}	1171.25	3	3511.73	3511.73	0	0	351	NRagged	312.11	11.49	0	5.36	237	>BW23_RS11015 ref|WP_045565179.1|gi|780345196| porin	5293	Nsco_NS_434_20203020_B_ubonensis_HILIC2.63518.63518.3	controllerType=0 controllerNumber=1 scan=63518	159.804	Trypsin	B2	TNNLPSSSINQTAATVGLR	S{+1568}	1568	1567.72	1567.72	1567.72
14732:4	954	R.ALRS{+256.005}EHDIDLHVC[+57.021]NDAQR.A	NA	C[+57], S{+256}	602.512	4	2407.03	2405.03	2	-2.8	49	Specific	312.11	26.86	0	5.35	3	>BW23_RS06160 ref|WP_045564536.1|gi|780343743| two-component system sensor histidine kinase/response regulator	4347	Nsco_NS_434_20203020_B_ubonensis_HILIC2.15027.15027.3	controllerType=0 controllerNumber=1 scan=15027	44.9413	Trypsin	B2	ALRSEHDIDLHVCNDAQR	,S{+256}	,+256	256.005	256	256.005
56134:5	1146	T.VENIDYERLEVS{+819.384}SPGLDRPLKK.L	NA	S{+819}	676.155	5	3376.75	3376.75	0	0	57	NRagged	312.15	8.24	0	5.8	4	>BW23_RS16225 ref|WP_010092540.1|gi|497778356| ribosome maturation protein RimP	238	Nsco_NS_434_20203020_B_ubonensis_HILIC1.49507.49507.5	controllerType=0 controllerNumber=1 scan=49507	127.662	Trypsin	B1	VENIDYERLEVSSPGLDRPLKK	S{+819}	819	819.384	819.38	819.384
40609:4	103	K.RGES{+597.414}DWDAAFAQYR.A	NA	S{+597}	568.297	4	2270.16	2269.16	1	-1.5	321	Specific	312.2	207.53	0	6.57	30	>BW23_RS20440 ref|WP_045566685.1|gi|780348424| transketolase	1048	Nsco_NS_434_20203020_B_ubonensis_HILIC1.36947.36947.3	controllerType=0 controllerNumber=1 scan=36947	99.5608	Trypsin	B1	RGESDWDAAFAQYR	S{+597}	597	597.414	597.41	597.414
63258:3	58	R.PWGANS{+1091.404}WAGKPGAVLGTSPGATGTALSQQHLR.N	NA	S{+1091}	1422.68	3	4266.03	4265.03	1	-0.8	96	Specific	312.23	89.23	0	6.93	95	>BW23_RS03565 ref|WP_045564177.1|gi|780342936| FMN reductase	3848	Nsco_NS_434_20203020_B_ubonensis_HILIC3.53683.53683.3	controllerType=0 controllerNumber=1 scan=53683	139.245	Trypsin	B3	PWGANSWAGKPGAVLGTSPGATGTALSQQHLR	S{+1091}	1091	1091.4	1091.4	1091.4
25103:5	1	K.ASKPAAATGTTAPATKPAATPATTAPATTGAATTTAPAPAASAPEAAS{+1612.558}KPAK.T	NA	S{+1613}	1246	5	6225.96	6225.96	0	0	98	Specific	312.27	23.8	14.04	4.81	590	>BW23_RS30650 ref|WP_045567700.1|gi|780350752| competence protein ComE	3018	Nsco_NS_434_20203020_B_ubonensis_HILIC3.22843.22843.5	controllerType=0 controllerNumber=1 scan=22843	64.2426	Trypsin	B3	ASKPAAATGTTAPATKPAATPATTAPATTGAATTTAPAPAASAPEAASKPAK	S{+1613}	1613	1612.56	1612.56	1612.56
16150:3	1	K.AAAAAGASAPAADAS{+1265.435}APADASSAK.A	NA	S{+1265}	1079.8	3	3237.38	3236.38	1	-1	159	Specific	312.27	26.41	0	5.89	590	>BW23_RS30650 ref|WP_045567700.1|gi|780350752| competence protein ComE	3018	Nsco_NS_434_20203020_B_ubonensis_HILIC3.15687.15687.3	controllerType=0 controllerNumber=1 scan=15687	46.3464	Trypsin	B3	AAAAAGASAPAADASAPADASSAK	S{+1265}	1265	1265.43	1265.43	1265.43
51102:5	10	K.TAS{+824.187}GIVIPDAAAEKPDQGEVLAIGPGKRDDK.G	NA	S{+824}	789.971	5	3945.83	3942.83	3	-2.6	21	Specific	312.27	180.17	0	6.9	94	>BW23_RS19355 ref|WP_004186661.1|gi|490291056| molecular chaperone GroES	838	Nsco_NS_434_20203020_B_ubonensis_HILIC3.44218.44218.4	controllerType=0 controllerNumber=1 scan=44218	117.264	Trypsin	B3	TASGIVIPDAAAEKPDQGEVLAIGPGKRDDK	S{+824}	824	824.187	824.19	824.187
02856:2	43	K.ASAAKPAS{+1236.443}APQ.-	NA	S{+1236}	1117.99	2	2234.97	2234.97	0	0	499	CRagged	312.31	312.31	13.36	6.46	61	>BW23_RS25075 ref|WP_045567130.1|gi|780349454| peptidase S41	1941	Nsco_NS_434_20203020_B_ubonensis_HILIC1.4757.4757.2	controllerType=0 controllerNumber=1 scan=4757	22.457	Trypsin	B1	ASAAKPASAPQ	S{+1236}	1236	1236.44	1236.44	1236.44
44134:4	34	M.PKPVVGDNGS{+564.306}GMHVHQSIWK.D	NA	S{+564}	685.106	4	2737.4	2737.4	0	0	260	NRagged	312.32	5.27	1.32	3.38	184	>BW23_RS28715 ref|WP_029226484.1|gi|656280831| glutamine synthetase	2649	Nsco_NS_434_20203020_B_ubonensis_HILIC2.38872.38872.4	controllerType=0 controllerNumber=1 scan=38872	103.601	Trypsin	B2	PKPVVGDNGSGMHVHQSIWK	S{+564}	564	564.306	564.31	564.306
58235:3	123	D.NS{+1120.462}ANIDKLVPEGIEGR.V	NA	S{+1120}	945.125	3	2833.36	2832.36	1	-1.2	404	NRagged	312.4	4.74	4.74	5.64	48	>BW23_RS29935 ref|WP_042584278.1|gi|755812259| inosine-5-monophosphate dehydrogenase	2881	Nsco_NS_434_20203020_B_ubonensis_HILIC1.51117.51117.3	controllerType=0 controllerNumber=1 scan=51117	131.349	Trypsin	B1	NSANIDKLVPEGIEGR	S{+1120}	1120	1120.46	1120.46	1120.46
42936:3	5	V.HDAQASVGS{+1069.518}WGYAGK.S	NA	S{+1070}	868.747	3	2604.23	2603.23	1	-1.3	363	NRagged	312.41	52.69	0.8	3.09	322	>BW23_RS07145 ref|WP_045564658.1|gi|780344014| porin	4540	Nsco_NS_434_20203020_B_ubonensis_HILIC2.37919.37919.3	controllerType=0 controllerNumber=1 scan=37919	101.381	Trypsin	B2	HDAQASVGSWGYAGK	S{+1070}	1070	1069.52	1069.52	1069.52
24896:3	167	A.PAAEAPAAAS{+1628.496}APMKK.D	NA	S{+1628}	1014.08	3	3040.24	3039.24	1	-1.1	27	NRagged	312.41	48.65	0	6.22	120	>BW23_RS22210 ref|WP_010097315.1|gi|497783131| hypothetical protein	1380	Nsco_NS_434_20203020_B_ubonensis_HILIC3.22684.22684.3	controllerType=0 controllerNumber=1 scan=22684	63.8758	Trypsin	B3	PAAEAPAAASAPMKK	S{+1628}	1628	1628.5	1628.5	1628.5
46426:6	44	K.PVVGDNGS{+1322.645}GMHVHQSIWK.D	NA	S{+1323}	546.105	6	3271.59	3270.59	1	-1	262	Specific	312.43	14.32	3.23	3.97	156	>BW23_RS28715 ref|WP_029226484.1|gi|656280831| glutamine synthetase	2649	Nsco_NS_434_20203020_B_ubonensis_HILIC3.40396.40396.5	controllerType=0 controllerNumber=1 scan=40396	108.478	Trypsin	B3	PVVGDNGSGMHVHQSIWK	S{+1323}	1323	1322.64	1322.64	1322.64
23037:3	167	A.PAAEAPAAAS{+1504.555}APMKK.D	NA	S{+1505}	972.77	3	2916.3	2915.3	1	-1.2	27	NRagged	312.43	85.69	0	6.32	120	>BW23_RS22210 ref|WP_010097315.1|gi|497783131| hypothetical protein	1380	Nsco_NS_434_20203020_B_ubonensis_HILIC3.21191.21191.3	controllerType=0 controllerNumber=1 scan=21191	60.0019	Trypsin	B3	PAAEAPAAASAPMKK	S{+1505}	1505	1504.56	1504.56	1504.56
61147:2	308	Y.NTSSLS{+911.411}VGLQAGAQSK.A	NA	S{+911}	1230.11	2	2459.21	2459.21	0	0	105	NRagged	312.45	9.3	2.4	2.88	34	>BW23_RS30450 ref|WP_042584198.1|gi|755812018| lipoprotein	2978	Nsco_NS_434_20203020_B_ubonensis_HILIC3.52075.52075.2	controllerType=0 controllerNumber=1 scan=52075	135.595	Trypsin	B3	NTSSLSVGLQAGAQSK	S{+911}	911	911.411	911.41	911.411
44493:4	8	K.TAS{+265.165}GIVIPDAAAEKPDQGEVLAIGPGKRDDK.G	NA	S{+265}	847.456	4	3386.8	3383.8	3	-3	21	Specific	312.5	312.5	0	8.75	75	>BW23_RS19355 ref|WP_004186661.1|gi|490291056| molecular chaperone GroES	838	Nsco_NS_434_20203020_B_ubonensis_HILIC1.40177.40177.4	controllerType=0 controllerNumber=1 scan=40177	106.839	Trypsin	B1	TASGIVIPDAAAEKPDQGEVLAIGPGKRDDK	S{+265}	265	265.165	265.17	265.165
20233:3	1	A.PAPAASAPEAAS{+1128.035}KPAK.T	NA	S{+1128}	864.945	3	2592.82	2591.82	1	-1.3	134	NRagged	312.58	15.48	0	5.58	645	>BW23_RS30650 ref|WP_045567700.1|gi|780350752| competence protein ComE	3018	Nsco_NS_434_20203020_B_ubonensis_HILIC2.19376.19376.3	controllerType=0 controllerNumber=1 scan=19376	55.709	Trypsin	B2	PAPAASAPEAASKPAK	S{+1128}	1128	1128.04	1128.04	1128.04
71774:2	3	A.QMDGAILVC[+57.021]S{+670.297}AADGPMPQTR.E	NA	C[+57], S{+670}	1395.64	2	2790.28	2788.28	2	-2.4	98	NRagged	312.6	3.48	0	4.38	485	>BW23_RS21950 ref|WP_034209732.1|gi|736066354| elongation factor Tu	1337	Nsco_NS_434_20203020_B_ubonensis_HILIC3.60359.60359.2	controllerType=0 controllerNumber=1 scan=60359	155.906	Trypsin	B3	QMDGAILVCSAADGPMPQTR	,S{+670}	,+670	670.297	670.3	670.297
66794:5	46	K.VFQYIKPQDAQALQAAAPAS{+614.124}GASAAAADGATVGAVPDASVQATPLQSPAPISNSTNVHPGNPK.A	NA	S{+614}	1343.25	5	6712.2	6706.2	6	-3	195	Specific	312.63	312.63	0	7.25	91	>BW23_RS22260 ref|WP_042586941.1|gi|755825634| BON domain protein	1389	Nsco_NS_434_20203020_B_ubonensis_HILIC2.57175.57175.5	controllerType=0 controllerNumber=1 scan=57175	144.77	Trypsin	B2	VFQYIKPQDAQALQAAAPASGASAAAADGATVGAVPDASVQATPLQSPAPISNSTNVHPGNPK	S{+614}	614	614.124	614.12	614.124
44935:4	444	R.ERGEPEVDLS{+767.448}MPASSGTDLPR.G	NA	S{+767}	753.383	4	3010.51	3010.51	0	0	99	Specific	312.65	115.95	2.4	5.96	18	>BW23_RS30775 ref|WP_045567710.1|gi|780350779| XRE family transcriptional regulator	3043	Nsco_NS_434_20203020_B_ubonensis_HILIC1.40649.40649.3	controllerType=0 controllerNumber=1 scan=40649	108.119	Trypsin	B1	ERGEPEVDLSMPASSGTDLPR	S{+767}	767	767.448	767.45	767.448
67549:5	5	K.SS{+1496.898}GDTGATYHQVSLGADYSLSK.R	NA	S{+1497}	748.994	5	3740.94	3740.94	0	0	316	Specific	312.67	170.67	0	4.53	322	>BW23_RS07145 ref|WP_045564658.1|gi|780344014| porin	4540	Nsco_NS_434_20203020_B_ubonensis_HILIC2.57757.57757.5	controllerType=0 controllerNumber=1 scan=57757	146.147	Trypsin	B2	SSGDTGATYHQVSLGADYSLSK	S{+1497}	1497	1496.9	1496.9	1496.9
58230:5	26	E.PAAAAAPAVPAAPAAS{+510.201}AQAGAPDHVVEQAFEAAHPAAGAGEPAAAADAGGPHLK.I	NA	S{+510}	1071.73	5	5354.6	5352.6	2	-1.3	135	NRagged	312.7	17.59	0	4.27	53	>BW23_RS22440 ref|WP_045566853.1|gi|780348825| chemotaxis protein CheA	1425	Nsco_NS_434_20203020_B_ubonensis_HILIC2.50463.50463.5	controllerType=0 controllerNumber=1 scan=50463	129.814	Trypsin	B2	PAAAAAPAVPAAPAASAQAGAPDHVVEQAFEAAHPAAGAGEPAAAADAGGPHLK	S{+510}	510	510.201	510.2	510.201
46749:5	83	R.HNAIVC[+57.021]NIGHFDS{+679.383}EIDVASTR.Q	NA	C[+57], S{+679}	608.105	5	3036.5	3034.5	2	-2.2	334	Specific	312.71	68.11	0	4.58	66	>BW23_RS22350 ref|WP_045566844.1|gi|780348802| S-adenosyl-L-homocysteine hydrolase	1407	Nsco_NS_434_20203020_B_ubonensis_HILIC2.41314.41314.3	controllerType=0 controllerNumber=1 scan=41314	109.57	Trypsin	B2	HNAIVCNIGHFDSEIDVASTR	,S{+679}	,+679	679.383	679.38	679.383
46750:5	83	R.HNAIVC[+57.021]NIGHFDS{+681.460}EIDVASTR.Q	NA	C[+57], S{+681}	608.121	5	3036.57	3036.57	0	0	334	Specific	312.71	68.11	0	4.28	66	>BW23_RS22350 ref|WP_045566844.1|gi|780348802| S-adenosyl-L-homocysteine hydrolase	1407	Nsco_NS_434_20203020_B_ubonensis_HILIC2.41314.41314.3	controllerType=0 controllerNumber=1 scan=41314	109.57	Trypsin	B2	HNAIVCNIGHFDSEIDVASTR	,S{+681}	,+681	681.46	681.46	681.46
66694:3	34	V.PVSAFDEDKFENGHAFDGS{+659.330}SIAGWK.G	NA	S{+659}	1124.86	3	3372.57	3370.57	2	-2	37	NRagged	312.75	147.42	1.2	5.96	184	>BW23_RS28715 ref|WP_029226484.1|gi|656280831| glutamine synthetase	2649	Nsco_NS_434_20203020_B_ubonensis_HILIC2.57101.57101.3	controllerType=0 controllerNumber=1 scan=57101	144.576	Trypsin	B2	PVSAFDEDKFENGHAFDGSSIAGWK	S{+659}	659	659.33	659.33	659.33
24712:3	411	R.ESEGS{+783.342}VQQQMDIAR.Q	NA	S{+783}	788.026	3	2362.06	2361.06	1	-1.4	403	Specific	312.76	32.34	0	3.47	20	>BW23_RS25890 ref|WP_045567214.1|gi|780349647| molecular chaperone SurA	2102	Nsco_NS_434_20203020_B_ubonensis_HILIC3.22544.22544.2	controllerType=0 controllerNumber=1 scan=22544	63.4986	Trypsin	B3	ESEGSVQQQMDIAR	S{+783}	783	783.342	783.34	783.342
30228:4	12	R.GGTKVEPGLAEKWDVS{+768.225}PDGK.A	NA	S{+768}	710.824	4	2840.28	2838.28	2	-2.4	77	Specific	312.81	187.77	0	6.11	106	>BW23_RS24130 ref|WP_042586529.1|gi|755824830| peptide ABC transporter substrate-binding protein	1754	Nsco_NS_434_20203020_B_ubonensis_HILIC2.27573.27573.3	controllerType=0 controllerNumber=1 scan=27573	76.2642	Trypsin	B2	GGTKVEPGLAEKWDVSPDGK	S{+768}	768	768.225	768.23	768.225
74482:3	72	A.PQAAAAQPAAAPQGGLYS{+1824.328}DASPTNVQDAYNALK.T	NA	S{+1824}	1694.98	3	5082.91	5080.91	2	-1.3	598	NRagged	312.81	25.04	0	6.47	61	>BW23_RS21215 ref|WP_045566754.1|gi|780348586| type VI secretion protein VasK	1194	Nsco_NS_434_20203020_B_ubonensis_HILIC2.63260.63260.3	controllerType=0 controllerNumber=1 scan=63260	159.172	Trypsin	B2	PQAAAAQPAAAPQGGLYSDASPTNVQDAYNALK	S{+1824}	1824	1824.33	1824.33	1824.33
54931:3	814	R.RTGLLNNAPGAFSAS{+568.214}GVYPLAER.V	NA	S{+568}	977.153	3	2929.45	2929.45	0	0	229	Specific	312.82	312.82	37.93	5.74	8	>BW23_RS27480 ref|WP_042585996.1|gi|755823573| dGTP triphosphohydrolase	2413	Nsco_NS_434_20203020_B_ubonensis_HILIC3.47227.47227.3	controllerType=0 controllerNumber=1 scan=47227	124.217	Trypsin	B3	RTGLLNNAPGAFSASGVYPLAER	S{+568}	568	568.214	568.21	568.214
71710:4	9	N.NTVAPADAALHAS{+1523.615}MR.D	NA	S{+1524}	763.099	4	3049.37	3048.37	1	-1.1	594	NRagged	312.83	170.41	0	4.6	147	>BW23_RS06710 ref|WP_042587384.1|gi|755826565| RNA polymerase sigma factor RpoD	4454	Nsco_NS_434_20203020_B_ubonensis_HILIC1.61658.61658.3	controllerType=0 controllerNumber=1 scan=61658	156.355	Trypsin	B1	NTVAPADAALHASMR	S{+1524}	1524	1523.62	1523.62	1523.62
29672:4	5	S.GDTGATYHQVS{+219.964}LGADYSLSKR.T	NA	S{+220}	612.266	4	2446.04	2446.04	0	0	318	NRagged	312.85	16.63	0	4.9	302	>BW23_RS07145 ref|WP_045564658.1|gi|780344014| porin	4540	Nsco_NS_434_20203020_B_ubonensis_HILIC3.26666.26666.4	controllerType=0 controllerNumber=1 scan=26666	73.9845	Trypsin	B3	GDTGATYHQVSLGADYSLSKR	S{+220}	220	219.964	219.96	219.964
70929:3	47	L.PEDAANTADAAPAQAAS{+982.465}APEQAASGAAAPAAALSTIYFETGK.G	NA	S{+982}	1643.12	3	4927.34	4927.34	0	0	394	NRagged	312.96	2.84	0	4.12	140	>BW23_RS25130 ref|WP_045567133.1|gi|780349462| cytochrome C oxidase	1952	Nsco_NS_434_20203020_B_ubonensis_HILIC2.60464.60464.3	controllerType=0 controllerNumber=1 scan=60464	152.652	Trypsin	B2	PEDAANTADAAPAQAASAPEQAASGAAAPAAALSTIYFETGK	S{+982}	982	982.465	982.47	982.465
16480:2	1	K.AAAAAGASAPAADAS{+1236.446}APADASSAK.A	NA	S{+1236}	1604.7	2	3208.39	3207.39	1	-1	159	Specific	313.06	140.15	0	7.05	645	>BW23_RS30650 ref|WP_045567700.1|gi|780350752| competence protein ComE	3018	Nsco_NS_434_20203020_B_ubonensis_HILIC2.16421.16421.2	controllerType=0 controllerNumber=1 scan=16421	48.3184	Trypsin	B2	AAAAAGASAPAADASAPADASSAK	S{+1236}	1236	1236.45	1236.45	1236.45
37672:3	644	W.GEDGDS{+428.129}YKLDYR.G	NA	S{+428}	616.255	3	1846.75	1845.75	1	-1.8	551	NRagged	313.08	80.79	0	4	15	>BW23_RS03520 ref|WP_045564172.1|gi|780342918| squalene--hopene cyclase	3839	Nsco_NS_434_20203020_B_ubonensis_HILIC1.34597.34597.3	controllerType=0 controllerNumber=1 scan=34597	93.9243	Trypsin	B1	GEDGDSYKLDYR	S{+428}	428	428.129	428.13	428.129
37673:3	644	W.GEDGDS{+429.141}YKLDYR.G	NA	S{+429}	616.593	3	1847.76	1846.76	1	-1.8	551	NRagged	313.08	79.59	0	3.76	15	>BW23_RS03520 ref|WP_045564172.1|gi|780342918| squalene--hopene cyclase	3839	Nsco_NS_434_20203020_B_ubonensis_HILIC1.34597.34597.3	controllerType=0 controllerNumber=1 scan=34597	93.9243	Trypsin	B1	GEDGDSYKLDYR	S{+429}	429	429.141	429.14	429.141
68440:5	70	R.NGKLPEDAANTADAAPAQAASAPEQAAS{+1273.398}GAAAPAAALSTIYFETGK.G	NA	S{+1273}	1126.91	5	5630.52	5630.52	0	0	390	Specific	313.1	313.1	0.13	4.37	85	>BW23_RS25130 ref|WP_045567133.1|gi|780349462| cytochrome C oxidase	1952	Nsco_NS_434_20203020_B_ubonensis_HILIC1.59081.59081.5	controllerType=0 controllerNumber=1 scan=59081	150.058	Trypsin	B1	NGKLPEDAANTADAAPAQAASAPEQAASGAAAPAAALSTIYFETGK	S{+1273}	1273	1273.4	1273.4	1273.4
59523:4	151	A.PADNGNS{+699.234}VGAAWLAYHADHPGAWQPR.A	NA	S{+699}	865.386	4	3458.52	3457.52	1	-1	332	NRagged	313.1	42.91	0	5.6	41	>BW23_RS12205 ref|WP_045565587.1|gi|780346177| carbamoyltransferase	5523	Nsco_NS_434_20203020_B_ubonensis_HILIC1.52104.52104.4	controllerType=0 controllerNumber=1 scan=52104	133.58	Trypsin	B1	PADNGNSVGAAWLAYHADHPGAWQPR	S{+699}	699	699.234	699.23	699.234
40242:3	2373	V.DLTAS{+1780.785}GALSNQGGR.I	NA	S{+1781}	1043.49	3	3128.45	3127.45	1	-1.1	632	NRagged	313.1	6.61	0	2.02	17	>BW23_RS08945 ref|WP_052686424.1|gi|919130792| hypothetical protein	4889	Nsco_NS_434_20203020_B_ubonensis_HILIC1.36675.36675.3	controllerType=0 controllerNumber=1 scan=36675	98.9439	Trypsin	B1	DLTASGALSNQGGR	S{+1781}	1781	1780.79	1780.79	1780.79
53798:3	14	Q.SAFETITEAS{+1247.497}FPGK.W	NA	S{+1247}	911.413	3	2732.22	2732.22	0	0	29	NRagged	313.12	48.38	0	3.94	236	>BW23_RS30145 ref|WP_042584247.1|gi|755812171| alkyl hydroperoxide reductase	2920	Nsco_NS_434_20203020_B_ubonensis_HILIC2.47024.47024.3	controllerType=0 controllerNumber=1 scan=47024	122.136	Trypsin	B2	SAFETITEASFPGK	S{+1247}	1247	1247.5	1247.5	1247.5
57703:3	813	R.VGGS{+1219.110}TIGYYNTSSLSVGLQAGAQSK.A	NA	S{+1219}	1222.45	3	3665.34	3664.34	1	-0.9	95	Specific	313.12	114.33	0	6.93	11	>BW23_RS06250 ref|WP_045564550.1|gi|780343774| lipoprotein	4365	Nsco_NS_434_20203020_B_ubonensis_HILIC2.50016.50016.2	controllerType=0 controllerNumber=1 scan=50016	128.813	Trypsin	B2	VGGSTIGYYNTSSLSVGLQAGAQSK	S{+1219}	1219	1219.11	1219.11	1219.11
55842:2	27	V.PEAAS{+727.786}AGAVADQDANAQAAR.A	NA	S{+728}	1306.34	2	2611.67	2611.67	0	0	163	NRagged	313.14	53.57	21	6.06	124	>BW23_RS20365 ref|WP_045566678.1|gi|780348406| hypothetical protein	1034	Nsco_NS_434_20203020_B_ubonensis_HILIC3.47927.47927.2	controllerType=0 controllerNumber=1 scan=47927	125.839	Trypsin	B3	PEAASAGAVADQDANAQAAR	S{+728}	728	727.786	727.79	727.786
49435:4	105	Y.DQGANVTYIDPTS{+1166.527}SQIGHK.E	NA	S{+1167}	800.132	4	3197.5	3197.5	0	0	70	NRagged	313.15	20.08	0	5.57	66	>BW23_RS01225 ref|WP_045563883.1|gi|780342255| ornithine carbamoyltransferase	3399	Nsco_NS_434_20203020_B_ubonensis_HILIC2.43483.43483.4	controllerType=0 controllerNumber=1 scan=43483	114.394	Trypsin	B2	DQGANVTYIDPTSSQIGHK	S{+1167}	1167	1166.53	1166.53	1166.53
39743:3	3	I.AQVGSISANSDS{+1387.697}SIGDR.I	NA	S{+1388}	1017.83	3	3051.49	3051.49	0	0	145	NRagged	313.17	59.93	0	5.64	292	>BW23_RS19350 ref|WP_042583284.1|gi|755808808| molecular chaperone GroEL	837	Nsco_NS_434_20203020_B_ubonensis_HILIC1.36299.36299.3	controllerType=0 controllerNumber=1 scan=36299	98.0519	Trypsin	B1	AQVGSISANSDSSIGDR	S{+1388}	1388	1387.7	1387.7	1387.7
44681:3	8	K.TAS{+716.239}GIVIPDAAAEKPDQGEVLAIGPGKRDDK.G	NA	S{+716}	1279.96	3	3837.88	3834.88	3	-2.6	21	Specific	313.18	313.18	16	9.09	75	>BW23_RS19355 ref|WP_004186661.1|gi|490291056| molecular chaperone GroES	838	Nsco_NS_434_20203020_B_ubonensis_HILIC1.40414.40414.3	controllerType=0 controllerNumber=1 scan=40414	107.486	Trypsin	B1	TASGIVIPDAAAEKPDQGEVLAIGPGKRDDK	S{+716}	716	716.239	716.24	716.239
69652:6	3	K.PGSITPHTHFTAEVYVLS{+593.372}KDEGGR.H	NA	S{+593}	533.117	6	3193.67	3191.67	2	-2.1	298	Specific	313.24	18.72	0	4.91	493	>BW23_RS21950 ref|WP_034209732.1|gi|736066354| elongation factor Tu	1337	Nsco_NS_434_20203020_B_ubonensis_HILIC2.59440.59440.3	controllerType=0 controllerNumber=1 scan=59440	150.266	Trypsin	B2	PGSITPHTHFTAEVYVLSKDEGGR	S{+593}	593	593.372	593.37	593.372
28925:4	24	K.TVAAQLAQAQGAAPASAAAAS{+1159.399}SAH.-	NA	S{+1159}	820.872	4	3280.47	3280.47	0	0	373	CRagged	313.26	75.24	19.05	2.77	245	>BW23_RS26360 ref|WP_045567259.1|gi|780349753| hemolysin D	2193	Nsco_NS_434_20203020_B_ubonensis_HILIC2.26481.26481.4	controllerType=0 controllerNumber=1 scan=26481	73.5607	Trypsin	B2	TVAAQLAQAQGAAPASAAAASSAH	S{+1159}	1159	1159.4	1159.4	1159.4
45394:3	25	I.SNAS{+678.339}C[+57.021]TTNC[+57.021]LAPLVKPLNDK.I	NA	C[+57]*2, S{+678}	961.813	3	2883.42	2881.42	2	-2.3	151	NRagged	313.26	40.14	18.57	6.59	210	>BW23_RS20435 ref|WP_010091320.1|gi|497777136| glyceraldehyde-3-phosphate dehydrogenase	1047	Nsco_NS_434_20203020_B_ubonensis_HILIC2.40201.40201.3	controllerType=0 controllerNumber=1 scan=40201	107.069	Trypsin	B2	SNASCTTNCLAPLVKPLNDK	*2,S{+678}	*2,+678	678.339	678.34	678.339
63078:4	314	V.IAS{+836.353}GVDYVILRPGPLADEPGVGK.I	NA	S{+836}	790.91	4	3160.62	3159.62	1	-1.1	136	NRagged	313.26	27.8	24.19	5.56	13	>BW23_RS17660 ref|WP_042583522.1|gi|755809671| NAD-dependent dehydratase	515	Nsco_NS_434_20203020_B_ubonensis_HILIC3.53544.53544.4	controllerType=0 controllerNumber=1 scan=53544	138.94	Trypsin	B3	IASGVDYVILRPGPLADEPGVGK	S{+836}	836	836.353	836.35	836.353
65157:3	68	R.DVDWS{+318.131}AIDEVIYGC[+57.021]ANQAGEDNRNVAR.M	NA	C[+57], S{+318}	1119.17	3	3355.5	3355.5	0	0	43	Specific	313.27	18.08	18.08	4.64	79	>BW23_RS20970 ref|WP_045566731.1|gi|780348528| beta-ketoadipyl CoA thiolase	1146	Nsco_NS_434_20203020_B_ubonensis_HILIC2.55868.55868.3	controllerType=0 controllerNumber=1 scan=55868	141.774	Trypsin	B2	DVDWSAIDEVIYGCANQAGEDNRNVAR	,S{+318}	,+318	318.131	318.13	318.131
65158:3	68	R.DVDWS{+318.297}AIDEVIYGC[+57.021]ANQAGEDNRNVAR.M	NA	C[+57], S{+318}	1119.23	3	3355.67	3355.67	0	0	43	Specific	313.27	18.08	18.08	5.32	79	>BW23_RS20970 ref|WP_045566731.1|gi|780348528| beta-ketoadipyl CoA thiolase	1146	Nsco_NS_434_20203020_B_ubonensis_HILIC2.55868.55868.3	controllerType=0 controllerNumber=1 scan=55868	141.774	Trypsin	B2	DVDWSAIDEVIYGCANQAGEDNRNVAR	,S{+318}	,+318	318.297	318.3	318.297
42219:8	831	M.DKQHYFEHEIAS{+1869.011}LGPVTHVR.L	NA	S{+1869}	530.156	8	4234.2	4232.2	2	-1.6	298	NRagged	313.29	8.22	0	4.13	16	>BW23_RS30045 ref|WP_045567636.1|gi|780350605| allantoicase	2900	Nsco_NS_434_20203020_B_ubonensis_HILIC2.37323.37323.4	controllerType=0 controllerNumber=1 scan=37323	100.021	Trypsin	B2	DKQHYFEHEIASLGPVTHVR	S{+1869}	1869	1869.01	1869.01	1869.01
79134:2	731	A.PPPS{+1651.204}AAPVVPGPHPVIAAR.A	NA	S{+1651}	1741.13	2	3481.24	3481.24	0	0	607	NRagged	313.32	9.23	0	5.55	10	>BW23_RS16715 ref|WP_045566275.1|gi|780347508| cellulose biosynthesis protein BcsE	332	Nsco_NS_434_20203020_B_ubonensis_HILIC2.66854.66854.2	controllerType=0 controllerNumber=1 scan=66854	167.318	Trypsin	B2	PPPSAAPVVPGPHPVIAAR	S{+1651}	1651	1651.2	1651.2	1651.2
18044:3	479	Q.EHS{+271.128}LAMYGSC[+57.021]TTENC[+57.021]PHR.K	NA	C[+57]*2, S{+271}	808.009	3	2422.01	2421.01	1	-1.4	123	NRagged	313.33	10.37	2.49	5.94	16	>BW23_RS20370 ref|WP_010091326.1|gi|497777142| Fur family transcriptional regulator	1035	Nsco_NS_434_20203020_B_ubonensis_HILIC1.18333.18333.3	controllerType=0 controllerNumber=1 scan=18333	53.7319	Trypsin	B1	EHSLAMYGSCTTENCPHR	*2,S{+271}	*2,+271	271.128	271.13	271.128
57426:5	896	K.DGS{+828.292}IEHNEARPILENMDELPFVAPVYKR.D	NA	S{+828}	814.987	5	4070.91	4067.91	3	-2.5	154	Specific	313.38	67.76	0	6.69	3	>BW23_RS17750 ref|WP_045567823.1|gi|780351040| hopanoid biosynthesis associated radical SAM protein HpnJ	533	Nsco_NS_434_20203020_B_ubonensis_HILIC2.49803.49803.4	controllerType=0 controllerNumber=1 scan=49803	128.35	Trypsin	B2	DGSIEHNEARPILENMDELPFVAPVYKR	S{+828}	828	828.292	828.29	828.292
45580:3	385	D.PYPGC[+57.021]S{+1689.621}AAEGVFR.V	NA	C[+57], S{+1690}	1034.09	3	3100.27	3100.27	0	0	183	NRagged	313.39	53.81	0	5.2	11	>BW23_RS21190 ref|WP_045566750.1|gi|780348577| peptidase M1	1189	Nsco_NS_434_20203020_B_ubonensis_HILIC3.39736.39736.3	controllerType=0 controllerNumber=1 scan=39736	106.931	Trypsin	B3	PYPGCSAAEGVFR	,S{+1690}	,+1690	1689.62	1689.62	1689.62
61217:2	308	Y.NTSSLS{+911.412}VGLQAGAQSK.A	NA	S{+911}	1230.61	2	2460.21	2459.21	1	-1.4	105	NRagged	313.41	24.02	2.4	3.36	34	>BW23_RS30450 ref|WP_042584198.1|gi|755812018| lipoprotein	2978	Nsco_NS_434_20203020_B_ubonensis_HILIC3.52131.52131.2	controllerType=0 controllerNumber=1 scan=52131	135.723	Trypsin	B3	NTSSLSVGLQAGAQSK	S{+911}	911	911.412	911.41	911.412
42615:3	21	K.AAPAS{+1333.452}AVAPQVAHAASAPQPATIVNDDAASR.T	NA	S{+1333}	1420.98	3	4260.93	4258.93	2	-1.6	99	Specific	313.48	142.78	2.92	7.24	169	>BW23_RS21205 ref|WP_045566753.1|gi|780348584| Tail fiber protein	1192	Nsco_NS_434_20203020_B_ubonensis_HILIC3.37035.37035.3	controllerType=0 controllerNumber=1 scan=37035	99.9035	Trypsin	B3	AAPASAVAPQVAHAASAPQPATIVNDDAASR	S{+1333}	1333	1333.45	1333.45	1333.45
31024:3	1779	K.AVDLPAPASSASAS{+568.214}APAPARAPDGTR.V	NA	S{+568}	991.483	3	2972.44	2972.44	0	0	482	Specific	313.48	313.48	2.4	8.14	7	>BW23_RS10280 ref|WP_045565073.1|gi|780344959| penicillin-binding protein 1C	5151	Nsco_NS_434_20203020_B_ubonensis_HILIC3.27731.27731.3	controllerType=0 controllerNumber=1 scan=27731	76.7072	Trypsin	B3	AVDLPAPASSASASAPAPARAPDGTR	S{+568}	568	568.214	568.21	568.214
16210:5	527	R.PAGAVYHNMS{+348.277}EDDVRR.I	NA	S{+348}	434.029	5	2166.12	2165.12	1	-1.5	340	Specific	313.5	97.55	0	4.79	11	>BW23_RS25720 ref|WP_042586289.1|gi|755824370| D-aminoacylase	2068	Nsco_NS_434_20203020_B_ubonensis_HILIC2.16213.16213.3	controllerType=0 controllerNumber=1 scan=16213	47.7967	Trypsin	B2	PAGAVYHNMSEDDVRR	S{+348}	348	348.277	348.28	348.277
50053:4	35	W.HAPPAQAS{+1847.786}GSAAIPR.E	NA	S{+1848}	820.639	4	3279.54	3278.54	1	-1	101	NRagged	313.54	26.67	0	3.69	130	>BW23_RS10500 ref|WP_045565107.1|gi|780345037| hypothetical protein	5195	Nsco_NS_434_20203020_B_ubonensis_HILIC1.44711.44711.4	controllerType=0 controllerNumber=1 scan=44711	117.025	Trypsin	B1	HAPPAQASGSAAIPR	S{+1848}	1848	1847.79	1847.79	1847.79
46270:3	456	E.ADNQLDLLDAQS{+386.146}RTDSDDAASHGEHA.-	NA	S{+386}	1046.79	3	3138.35	3138.35	0	0	91	Non	313.58	124.37	1.6	7.73	12	>BW23_RS27065 ref|WP_042586087.1|gi|755823868| ATPase	2333	Nsco_NS_434_20203020_B_ubonensis_HILIC1.41758.41758.3	controllerType=0 controllerNumber=1 scan=41758	110.63	Trypsin	B1	ADNQLDLLDAQSRTDSDDAASHGEHA	S{+386}	386	386.146	386.15	386.146
13268:4	97	H.VYQLGS{+434.229}EHGKR.V	NA	S{+434}	427.729	4	1707.89	1707.89	0	0	245	NRagged	313.68	19.19	19.19	5	45	>BW23_RS00520 ref|WP_042588409.1|gi|755828463| methylmalonate-semialdehyde dehydrogenase	3260	Nsco_NS_434_20203020_B_ubonensis_HILIC1.14322.14322.4	controllerType=0 controllerNumber=1 scan=14322	43.9337	Trypsin	B1	VYQLGSEHGKR	S{+434}	434	434.229	434.23	434.229
15406:4	155	R.DTDRDNFMS{+1683.651}SEDAK.A	NA	S{+1684}	829.584	4	3315.32	3314.32	1	-1	191	Specific	313.68	148.78	0	6.85	46	>BW23_RS30250 ref|WP_010092137.1|gi|497777953| ATP-dependent Clp protease proteolytic subunit	2940	Nsco_NS_434_20203020_B_ubonensis_HILIC2.15585.15585.2	controllerType=0 controllerNumber=1 scan=15585	46.2576	Trypsin	B2	DTDRDNFMSSEDAK	S{+1684}	1684	1683.65	1683.65	1683.65
22100:4	1	K.AS{+1158.406}KPAAATGTTAPATKPAATPATTAPATTGAATTTAPAPAASAPEAASKPAK.T	NA	S{+1158}	1444.71	4	5775.81	5771.81	4	-2.3	98	Specific	313.76	313.76	0	8.05	473	>BW23_RS30650 ref|WP_045567700.1|gi|780350752| competence protein ComE	3018	Nsco_NS_434_20203020_B_ubonensis_HILIC1.21840.21840.2	controllerType=0 controllerNumber=1 scan=21840	62.52	Trypsin	B1	ASKPAAATGTTAPATKPAATPATTAPATTGAATTTAPAPAASAPEAASKPAK	S{+1158}	1158	1158.41	1158.41	1158.41
26627:5	508	L.GDAAGHDAS{+845.335}GAGHASPAAGQHAEPSAALSSKA.-	NA	S{+845}	741.135	5	3701.65	3699.65	2	-1.8	338	Non	313.76	2.9	2.4	5.21	9	>BW23_RS18010 ref|WP_045566432.1|gi|780347816| phosphate acyltransferase	581	Nsco_NS_434_20203020_B_ubonensis_HILIC3.24089.24089.5	controllerType=0 controllerNumber=1 scan=24089	67.3851	Trypsin	B3	GDAAGHDASGAGHASPAAGQHAEPSAALSSKA	S{+845}	845	845.335	845.34	845.335
62901:4	122	R.DVDWS{+286.141}AIDDVIYGC[+57.021]ANQAGEDNRNVAR.M	NA	C[+57], S{+286}	828.13	4	3309.5	3309.5	0	0	43	Specific	313.78	63.53	61.79	5.81	21	>BW23_RS02535 ref|WP_042584897.1|gi|755819840| beta-ketoadipyl CoA thiolase	3645	Nsco_NS_434_20203020_B_ubonensis_HILIC1.54746.54746.4	controllerType=0 controllerNumber=1 scan=54746	139.521	Trypsin	B1	DVDWSAIDDVIYGCANQAGEDNRNVAR	,S{+286}	,+286	286.141	286.14	286.141
08547:4	910	R.HRPMS{+438.101}AAYLQR.T	NA	S{+438}	442.952	4	1768.79	1767.79	1	-1.9	215	Specific	313.86	87.99	0	3.96	6	>BW23_RS21260 ref|WP_042582990.1|gi|755807819| type VI secretion protein	1202	Nsco_NS_434_20203020_B_ubonensis_HILIC1.10012.10012.3	controllerType=0 controllerNumber=1 scan=10012	33.6902	Trypsin	B1	HRPMSAAYLQR	S{+438}	438	438.101	438.1	438.101
53988:4	646	R.GKRDDLLVYGS{+734.345}DISGDMLEK.A	NA	S{+734}	737.116	4	2945.44	2945.44	0	0	264	Specific	313.89	181.59	2.42	7.65	8	>BW23_RS20090 ref|WP_042583136.1|gi|755808342| DNA methyltransferase	979	Nsco_NS_434_20203020_B_ubonensis_HILIC1.47818.47818.3	controllerType=0 controllerNumber=1 scan=47818	123.865	Trypsin	B1	GKRDDLLVYGSDISGDMLEK	S{+734}	734	734.345	734.35	734.345
43970:4	145	N.GHTDWLSS{+571.276}HQASSLTFER.N	NA	S{+571}	658.315	4	2630.24	2630.24	0	0	153	NRagged	313.95	33.33	1.2	3.98	46	>BW23_RS19670 ref|WP_045566605.1|gi|780348235| PAAR motif family protein	899	Nsco_NS_434_20203020_B_ubonensis_HILIC2.38746.38746.4	controllerType=0 controllerNumber=1 scan=38746	103.314	Trypsin	B2	GHTDWLSSHQASSLTFER	S{+571}	571	571.276	571.28	571.276
43863:4	35	A.PPAQAS{+1974.898}GSAAIPR.E	NA	S{+1975}	800.393	4	3198.55	3197.55	1	-1	103	NRagged	313.96	3.85	0	4.63	130	>BW23_RS10500 ref|WP_045565107.1|gi|780345037| hypothetical protein	5195	Nsco_NS_434_20203020_B_ubonensis_HILIC1.39550.39550.4	controllerType=0 controllerNumber=1 scan=39550	105.363	Trypsin	B1	PPAQASGSAAIPR	S{+1975}	1975	1974.9	1974.9	1974.9
19456:3	160	V.HIPGHS{+588.240}AAVR.R	NA	S{+588}	544.941	3	1632.81	1632.81	0	0	103	NRagged	313.96	19.18	15.77	2.51	46	>BW23_RS12225 ref|WP_045565591.1|gi|780346186| (2Fe-2S) ferredoxin	5527	Nsco_NS_434_20203020_B_ubonensis_HILIC1.19509.19509.4	controllerType=0 controllerNumber=1 scan=19509	56.646	Trypsin	B1	HIPGHSAAVR	S{+588}	588	588.24	588.24	588.24
31534:2	106	N.GGTQVAVVDANGQIDNS{+372.129}SDAQR.I	NA	S{+372}	1287.59	2	2574.17	2574.17	0	0	350	NRagged	313.98	48.96	1.2	4.37	92	>BW23_RS29040 ref|WP_045567513.1|gi|780350350| lipoprotein	2713	Nsco_NS_434_20203020_B_ubonensis_HILIC2.28670.28670.2	controllerType=0 controllerNumber=1 scan=28670	79.0144	Trypsin	B2	GGTQVAVVDANGQIDNSSDAQR	S{+372}	372	372.129	372.13	372.129
54587:3	13	V.AVGAAIQGQVLS{+784.305}GDRK.D	NA	S{+784}	785.73	3	2355.18	2354.18	1	-1.4	373	NRagged	314.01	109.51	4.04	4.38	107	>BW23_RS19890 ref|WP_045566631.1|gi|780348296| molecular chaperone DnaK	940	Nsco_NS_434_20203020_B_ubonensis_HILIC2.47654.47654.3	controllerType=0 controllerNumber=1 scan=47654	123.482	Trypsin	B2	AVGAAIQGQVLSGDRK	S{+784}	784	784.305	784.3	784.305
45729:4	828	K.KVVLS{+777.205}AIANAEHNEGADIDELK.I	NA	S{+777}	779.609	4	3115.41	3113.41	2	-2.2	49	Specific	314.05	148.22	0	7.24	8	>BW23_RS21915 ref|WP_004199272.1|gi|490303955| 50S ribosomal protein L22	1330	Nsco_NS_434_20203020_B_ubonensis_HILIC2.40491.40491.4	controllerType=0 controllerNumber=1 scan=40491	107.722	Trypsin	B2	KVVLSAIANAEHNEGADIDELK	S{+777}	777	777.205	777.21	777.205
55681:3	3	K.EIAQVGS{+1470.561}ISANSDSSIGDR.I	NA	S{+1471}	1126.5	3	3377.48	3376.48	1	-1	143	Specific	314.08	25.5	0	4.31	292	>BW23_RS19350 ref|WP_042583284.1|gi|755808808| molecular chaperone GroEL	837	Nsco_NS_434_20203020_B_ubonensis_HILIC1.49156.49156.3	controllerType=0 controllerNumber=1 scan=49156	126.859	Trypsin	B1	EIAQVGSISANSDSSIGDR	S{+1471}	1471	1470.56	1470.56	1470.56
19480:4	306	K.HVTEIDKLVQS{+467.268}K.E	NA	S{+467}	467.017	4	1865.05	1864.05	1	-1.8	168	Specific	314.1	64.67	42.83	6.17	20	>BW23_RS29820 ref|WP_010092064.1|gi|497777880| ribosome recycling factor	2858	Nsco_NS_434_20203020_B_ubonensis_HILIC1.19529.19529.4	controllerType=0 controllerNumber=1 scan=19529	56.7016	Trypsin	B1	HVTEIDKLVQSK	S{+467}	467	467.268	467.27	467.268
12680:4	566	R.HVS{+243.000}ETPATQLLRR.H	NA	S{+243}	438.464	4	1750.83	1750.83	0	0	6	Specific	314.1	14.8	14.8	5.95	9	>BW23_RS26565 ref|WP_045567283.1|gi|780349810| membrane protein	2234	Nsco_NS_434_20203020_B_ubonensis_HILIC1.13725.13725.4	controllerType=0 controllerNumber=1 scan=13725	42.2609	Trypsin	B1	HVSETPATQLLRR	S{+243}	243	243	243	243
65122:3	34	K.QAAATTAAASGAS{+1121.425}AGQAAAAPAAVVVPEAASAGAVADQDANAQAAR.A	NA	S{+1121}	1714.14	3	5140.41	5140.41	0	0	137	Specific	314.2	3.5	0	5.26	96	>BW23_RS20365 ref|WP_045566678.1|gi|780348406| hypothetical protein	1034	Nsco_NS_434_20203020_B_ubonensis_HILIC1.56485.56485.3	controllerType=0 controllerNumber=1 scan=56485	143.562	Trypsin	B1	QAAATTAAASGASAGQAAAAPAAVVVPEAASAGAVADQDANAQAAR	S{+1121}	1121	1121.42	1121.42	1121.42
84257:5	512	N.PTGDDALAAAIVS{+1798.728}GQGAGLDGSSFVAVQQWLHDFDRMER.I	NA	S{+1799}	1178.14	5	5886.69	5886.69	0	0	138	NRagged	314.21	110.96	0	4.62	6	>BW23_RS06205 ref|WP_045564543.1|gi|780343758| peroxidase	4356	Nsco_NS_434_20203020_B_ubonensis_HILIC2.70801.70801.3	controllerType=0 controllerNumber=1 scan=70801	174.812	Trypsin	B2	PTGDDALAAAIVSGQGAGLDGSSFVAVQQWLHDFDRMER	S{+1799}	1799	1798.73	1798.73	1798.73
64814:4	129	A.APAPAAAPS{+1764.892}ADAAHPASR.A	NA	S{+1765}	849.432	4	3394.71	3393.71	1	-1	104	NRagged	314.22	9.75	0	4.13	32	>BW23_RS12860 ref|WP_045565673.1|gi|780346370| branched-chain alpha-keto acid dehydrogenase subunit E2	5651	Nsco_NS_434_20203020_B_ubonensis_HILIC1.56245.56245.4	controllerType=0 controllerNumber=1 scan=56245	143.006	Trypsin	B1	APAPAAAPSADAAHPASR	S{+1765}	1765	1764.89	1764.89	1764.89
65904:2	189	A.PDFS{+1001.712}AQEPVGAC[+57.021]PK.C	NA	C[+57], S{+1002}	1253.21	2	2505.41	2504.41	1	-1.3	720	NRagged	314.22	101.78	0	5.4	35	>BW23_RS23695 ref|WP_042586599.1|gi|755824974| DNA topoisomerase III	1668	Nsco_NS_434_20203020_B_ubonensis_HILIC3.55748.55748.3	controllerType=0 controllerNumber=1 scan=55748	144.198	Trypsin	B3	PDFSAQEPVGACPK	,S{+1002}	,+1002	1001.71	1001.71	1001.71
64350:4	55	A.PALDAAPAGGPS{+1077.271}KTPALDTYTTNLTQR.A	NA	S{+1077}	952.422	4	3806.67	3804.67	2	-1.8	175	NRagged	314.25	12.83	0	7.17	56	>BW23_RS21255 ref|WP_045566760.1|gi|780348599| ATPase AAA	1201	Nsco_NS_434_20203020_B_ubonensis_HILIC1.55882.55882.4	controllerType=0 controllerNumber=1 scan=55882	142.176	Trypsin	B1	PALDAAPAGGPSKTPALDTYTTNLTQR	S{+1077}	1077	1077.27	1077.27	1077.27
28274:4	62	K.GASAAQAAPKPTDNS{+594.211}SGTFVFARPGK.F	NA	S{+594}	783.128	4	3129.49	3127.49	2	-2.1	66	Specific	314.26	92.71	0	7.93	148	>BW23_RS18790 ref|WP_045567835.1|gi|780351075| membrane protein	726	Nsco_NS_434_20203020_B_ubonensis_HILIC3.25445.25445.4	controllerType=0 controllerNumber=1 scan=25445	70.8689	Trypsin	B3	GASAAQAAPKPTDNSSGTFVFARPGK	S{+594}	594	594.211	594.21	594.211
60521:6	816	R.QQRETILQWLDHAS{+1195.540}AEGYR.L	NA	S{+1196}	583.952	6	3498.68	3496.68	2	-1.9	28	Specific	314.29	196.3	0	7.35	9	>BW23_RS04245 ref|WP_045564262.1|gi|780343136| phosphatase	3978	Nsco_NS_434_20203020_B_ubonensis_HILIC2.52280.52280.4	controllerType=0 controllerNumber=1 scan=52280	133.873	Trypsin	B2	QQRETILQWLDHASAEGYR	S{+1196}	1196	1195.54	1195.54	1195.54
78461:3	92	E.VAAYDQGANVTYIDPTSS{+490.159}QIGHK.E	NA	S{+490}	975.786	3	2925.34	2925.34	0	0	66	NRagged	314.3	8.5	2.23	4.47	59	>BW23_RS01225 ref|WP_045563883.1|gi|780342255| ornithine carbamoyltransferase	3399	Nsco_NS_434_20203020_B_ubonensis_HILIC3.65547.65547.3	controllerType=0 controllerNumber=1 scan=65547	168.408	Trypsin	B3	VAAYDQGANVTYIDPTSSQIGHK	S{+490}	490	490.159	490.16	490.159
07273:4	1066	D.PAARPAEPFHS{+467.177}AR.F	NA	S{+467}	469.232	4	1873.91	1873.91	0	0	7	NRagged	314.3	314.3	24.39	4.96	5	>BW23_RS25310 ref|WP_045567154.1|gi|780349511| glycosyl transferase	1987	Nsco_NS_434_20203020_B_ubonensis_HILIC3.8059.8059.4	controllerType=0 controllerNumber=1 scan=8059	28.5126	Trypsin	B3	PAARPAEPFHSAR	S{+467}	467	467.177	467.18	467.177
60390:5	34	V.PVSAFDEDKFENGHAFDGS{+758.316}SIAGWK.G	NA	S{+758}	695.116	5	3471.55	3469.55	2	-1.9	37	NRagged	314.31	132.09	0	5.67	184	>BW23_RS28715 ref|WP_029226484.1|gi|656280831| glutamine synthetase	2649	Nsco_NS_434_20203020_B_ubonensis_HILIC2.52180.52180.5	controllerType=0 controllerNumber=1 scan=52180	133.684	Trypsin	B2	PVSAFDEDKFENGHAFDGSSIAGWK	S{+758}	758	758.316	758.32	758.316
61437:2	78	I.PFSYYDQNQQVVGYS{+442.191}R.D	NA	S{+442}	1197.55	2	2394.09	2393.09	1	-1.4	47	NRagged	314.31	158.33	0	5.94	59	>BW23_RS20270 ref|WP_042584506.1|gi|755813049| ABC transporter	1015	Nsco_NS_434_20203020_B_ubonensis_HILIC3.52305.52305.3	controllerType=0 controllerNumber=1 scan=52305	136.13	Trypsin	B3	PFSYYDQNQQVVGYSR	S{+442}	442	442.191	442.19	442.191
73074:5	68	R.NRDVDWS{+777.738}AIDEVIYGC[+57.021]ANQAGEDNR.N	NA	C[+57], S{+778}	730.206	5	3647	3645	2	-1.8	41	Specific	314.32	7.57	0	7.27	79	>BW23_RS20970 ref|WP_045566731.1|gi|780348528| beta-ketoadipyl CoA thiolase	1146	Nsco_NS_434_20203020_B_ubonensis_HILIC2.62187.62187.4	controllerType=0 controllerNumber=1 scan=62187	156.678	Trypsin	B2	NRDVDWSAIDEVIYGCANQAGEDNR	,S{+778}	,+778	777.738	777.74	777.738
54802:3	248	T.PS{+1513.623}DC[+57.021]DC[+57.021]DEYPFAATNQGAVGGR.F	NA	C[+57]*2, S{+1514}	1301.53	3	3902.59	3900.59	2	-1.7	281	NRagged	314.33	53.93	0	5.81	38	>BW23_RS10810 ref|WP_045565154.1|gi|780345138| hypothetical protein	5252	Nsco_NS_434_20203020_B_ubonensis_HILIC2.47819.47819.3	controllerType=0 controllerNumber=1 scan=47819	123.853	Trypsin	B2	PSDCDCDEYPFAATNQGAVGGR	*2,S{+1514}	*2,+1514	1513.62	1513.62	1513.62
24555:3	17	K.GES{+857.370}ADKDHDAWIELK.S	NA	S{+857}	857.731	3	2571.18	2571.18	0	0	15	Specific	314.37	144.2	10.7	4.7	140	>BW23_RS21275 ref|WP_010096526.1|gi|497782342| hypothetical protein	1205	Nsco_NS_434_20203020_B_ubonensis_HILIC1.23806.23806.3	controllerType=0 controllerNumber=1 scan=23806	67.3981	Trypsin	B1	GESADKDHDAWIELK	S{+857}	857	857.37	857.37	857.37
23581:3	1	A.PAASAPEAAS{+647.295}KPAK.T	NA	S{+647}	648.335	3	1942.99	1942.99	0	0	136	NRagged	314.37	65.03	11.73	4.29	645	>BW23_RS30650 ref|WP_045567700.1|gi|780350752| competence protein ComE	3018	Nsco_NS_434_20203020_B_ubonensis_HILIC2.22097.22097.3	controllerType=0 controllerNumber=1 scan=22097	62.482	Trypsin	B2	PAASAPEAASKPAK	S{+647}	647	647.295	647.29	647.295
66043:3	193	E.GEAPDFS{+1836.770}AQEPVGAC[+57.021]PK.C	NA	C[+57], S{+1837}	1199.86	3	3597.57	3596.57	1	-0.9	717	NRagged	314.4	28.32	0	5.88	32	>BW23_RS23695 ref|WP_042586599.1|gi|755824974| DNA topoisomerase III	1668	Nsco_NS_434_20203020_B_ubonensis_HILIC2.56582.56582.3	controllerType=0 controllerNumber=1 scan=56582	143.36	Trypsin	B2	GEAPDFSAQEPVGACPK	,S{+1837}	,+1837	1836.77	1836.77	1836.77
59965:2	257	V.ETDGYTAVQVAFGS{+200.049}R.R	NA	S{+200}	900.908	2	1800.81	1800.81	0	0	42	NRagged	314.45	19.56	5.67	3.95	41	>BW23_RS21940 ref|WP_009687192.1|gi|497372979| 50S ribosomal protein L3	1335	Nsco_NS_434_20203020_B_ubonensis_HILIC2.51822.51822.2	controllerType=0 controllerNumber=1 scan=51822	132.876	Trypsin	B2	ETDGYTAVQVAFGSR	S{+200}	200	200.049	200.05	200.049
60028:3	152	R.AQS{+270.124}TIANVDPEVFAAIEQENRR.Q	NA	S{+270}	910.124	3	2728.36	2728.36	0	0	5	Specific	314.51	117.32	0.8	4.11	30	>BW23_RS19620 ref|WP_045566601.1|gi|780348225| serine hydroxymethyltransferase	890	Nsco_NS_434_20203020_B_ubonensis_HILIC1.52517.52517.3	controllerType=0 controllerNumber=1 scan=52517	134.601	Trypsin	B1	AQSTIANVDPEVFAAIEQENRR	S{+270}	270	270.124	270.12	270.124
57919:5	47	R.TRGEHLPFS{+719.112}ANTPYINTIPVEAQAK.I	NA	S{+719}	695.913	5	3475.53	3473.53	2	-1.9	55	Specific	314.52	167.62	0	7.12	77	>BW23_RS28815 ref|WP_045567493.1|gi|780350310| pyruvate dehydrogenase	2668	Nsco_NS_434_20203020_B_ubonensis_HILIC1.50868.50868.4	controllerType=0 controllerNumber=1 scan=50868	130.836	Trypsin	B1	TRGEHLPFSANTPYINTIPVEAQAK	S{+719}	719	719.112	719.11	719.112
18430:4	603	P.GAERPS{+224.095}C[+57.021]AQC[+57.021]DAQTMQEYAKK.R	NA	C[+57]*2, S{+224}	664.295	4	2654.16	2653.16	1	-1.3	19	NRagged	314.52	45.34	0	4.53	9	>BW23_RS24895 ref|WP_045567109.1|gi|780349402| ferredoxin	1905	Nsco_NS_434_20203020_B_ubonensis_HILIC1.18662.18662.4	controllerType=0 controllerNumber=1 scan=18662	54.6321	Trypsin	B1	GAERPSCAQCDAQTMQEYAKK	*2,S{+224}	*2,+224	224.095	224.09	224.095
28363:4	104	K.GAS{+695.224}AAQAAPKPTDNSSGTFVFARPGK.F	NA	S{+695}	808.131	4	3229.5	3228.5	1	-1	66	Specific	314.53	51.84	12.15	4.87	108	>BW23_RS18790 ref|WP_045567835.1|gi|780351075| membrane protein	726	Nsco_NS_434_20203020_B_ubonensis_HILIC1.27000.27000.4	controllerType=0 controllerNumber=1 scan=27000	75.3654	Trypsin	B1	GASAAQAAPKPTDNSSGTFVFARPGK	S{+695}	695	695.224	695.22	695.224
38378:4	1059	V.LVC[+57.021]HALNAS{+368.180}HHVAGVYADDPR.S	NA	C[+57], S{+368}	668.829	4	2672.29	2670.29	2	-2.5	48	NRagged	314.58	68.16	0	4.76	4	>BW23_RS23855 ref|WP_042586571.1|gi|755824917| homoserine O-acetyltransferase	1699	Nsco_NS_434_20203020_B_ubonensis_HILIC2.34198.34198.4	controllerType=0 controllerNumber=1 scan=34198	92.615	Trypsin	B2	LVCHALNASHHVAGVYADDPR	,S{+368}	,+368	368.18	368.18	368.18
25096:5	1	K.AS{+1234.440}KPAAATGTTAPATKPAATPATTAPATTGAATTTAPAPAASAPEAASKPAK.T	NA	S{+1234}	1170.78	5	5849.85	5847.85	2	-1.1	98	Specific	314.58	314.58	0	8.03	590	>BW23_RS30650 ref|WP_045567700.1|gi|780350752| competence protein ComE	3018	Nsco_NS_434_20203020_B_ubonensis_HILIC3.22838.22838.5	controllerType=0 controllerNumber=1 scan=22838	64.2264	Trypsin	B3	ASKPAAATGTTAPATKPAATPATTAPATTGAATTTAPAPAASAPEAASKPAK	S{+1234}	1234	1234.44	1234.44	1234.44
27655:4	51	K.GASAAQAAPKPTDNS{+622.198}SGTFVFARPGK.F	NA	S{+622}	789.875	4	3156.48	3155.48	1	-1.1	66	Specific	314.6	105.92	1.2	7.3	164	>BW23_RS18790 ref|WP_045567835.1|gi|780351075| membrane protein	726	Nsco_NS_434_20203020_B_ubonensis_HILIC2.25342.25342.4	controllerType=0 controllerNumber=1 scan=25342	70.5986	Trypsin	B2	GASAAQAAPKPTDNSSGTFVFARPGK	S{+622}	622	622.198	622.2	622.198
27439:4	576	K.VDALES{+284.198}KLDDLDR.A	NA	S{+284}	443.993	4	1772.95	1772.95	0	0	203	Specific	314.64	18.34	18.34	5.72	11	>BW23_RS28335 ref|WP_045567448.1|gi|780350215| toxic anion resistance	2575	Nsco_NS_434_20203020_B_ubonensis_HILIC2.25171.25171.4	controllerType=0 controllerNumber=1 scan=25171	70.1574	Trypsin	B2	VDALESKLDDLDR	S{+284}	284	284.198	284.2	284.198
55474:4	85	R.SHGRPS{+1233.455}MFFPGATQTAPAAAGGASGAGATGASTTTAGDVPAAAAGAAPATTAPAAQAQLVK.F	NA	S{+1233}	1665.29	4	6658.13	6653.13	5	-2.5	26	Specific	314.66	314.66	0	7.54	57	>BW23_RS23535 ref|WP_045566967.1|gi|780349081| insertase	1638	Nsco_NS_434_20203020_B_ubonensis_HILIC1.49000.49000.4	controllerType=0 controllerNumber=1 scan=49000	126.514	Trypsin	B1	SHGRPSMFFPGATQTAPAAAGGASGAGATGASTTTAGDVPAAAAGAAPATTAPAAQAQLVK	S{+1233}	1233	1233.45	1233.45	1233.45
14582:3	240	S.GGSYGGGEEASGS{+1358.506}GGGYGGGSGK.S	NA	S{+1359}	1084.1	3	3250.27	3250.27	0	0	597	NRagged	314.66	0.08	0	5.21	31	>sp|K1C9_HUMAN|(Common contaminant protein)	6068	Nsco_NS_434_20203020_B_ubonensis_HILIC3.14405.14405.3	controllerType=0 controllerNumber=1 scan=14405	43.1297	Trypsin	B3	GGSYGGGEEASGSGGGYGGGSGK	S{+1359}	1359	1358.51	1358.51	1358.51
67651:4	27	N.GQIVIRPINYLALS{+817.370}YDHR.I	NA	S{+817}	737.389	4	2946.54	2945.54	1	-1.1	380	NRagged	314.67	12.57	0	5.77	110	>BW23_RS16170 ref|WP_045566218.1|gi|780347451| dihydrolipoamide succinyltransferase	227	Nsco_NS_434_20203020_B_ubonensis_HILIC1.58462.58462.4	controllerType=0 controllerNumber=1 scan=58462	148.495	Trypsin	B1	GQIVIRPINYLALSYDHR	S{+817}	817	817.37	817.37	817.37
17121:4	76	R.KAVPAGGGGGS{+1752.720}APTR.E	NA	S{+1753}	759.857	4	3036.41	3035.41	1	-1.1	1285	Specific	314.68	58.95	0	5.99	71	>BW23_RS10275 ref|WP_045565072.1|gi|780344956| alpha-2-macroglobulin	5150	Nsco_NS_434_20203020_B_ubonensis_HILIC2.16922.16922.4	controllerType=0 controllerNumber=1 scan=16922	49.6324	Trypsin	B2	KAVPAGGGGGSAPTR	S{+1753}	1753	1752.72	1752.72	1752.72
13681:3	250	S.GGSYGGGEEASGSGGGYGGGS{+1359.516}GK.S	NA	S{+1360}	1084.77	3	3252.28	3251.28	1	-1	597	NRagged	314.69	2.8	2.8	5.56	23	>sp|K1C9_HUMAN|(Common contaminant protein)	6068	Nsco_NS_434_20203020_B_ubonensis_HILIC2.14165.14165.3	controllerType=0 controllerNumber=1 scan=14165	42.8744	Trypsin	B2	GGSYGGGEEASGSGGGYGGGSGK	S{+1360}	1360	1359.52	1359.52	1359.52
71056:5	138	V.PNVGLMAQAAEEYGS{+1383.654}HDK.T	NA	S{+1384}	661.113	5	3301.53	3300.53	1	-1	409	NRagged	314.73	31.42	0	3.41	29	>BW23_RS26755 ref|WP_045567303.1|gi|780349856| isocitrate dehydrogenase	2272	Nsco_NS_434_20203020_B_ubonensis_HILIC2.60571.60571.5	controllerType=0 controllerNumber=1 scan=60571	152.904	Trypsin	B2	PNVGLMAQAAEEYGSHDK	S{+1384}	1384	1383.65	1383.65	1383.65
08930:2	813	Q.PMQQAAPS{+213.048}QAQR.A	NA	S{+213}	763.349	2	1525.69	1525.69	0	0	70	NRagged	314.76	119.58	16.29	4.68	6	>BW23_RS25760 ref|WP_045567928.1|gi|780351280| membrane protein	2076	Nsco_NS_434_20203020_B_ubonensis_HILIC1.10382.10382.3	controllerType=0 controllerNumber=1 scan=10382	34.4318	Trypsin	B1	PMQQAAPSQAQR	S{+213}	213	213.048	213.05	213.048
16299:3	1	K.AAAAAGASAPAADAS{+1583.553}APADASSAK.A	NA	S{+1584}	1185.84	3	3555.49	3554.49	1	-0.9	159	Specific	314.78	166.76	0	6.72	590	>BW23_RS30650 ref|WP_045567700.1|gi|780350752| competence protein ComE	3018	Nsco_NS_434_20203020_B_ubonensis_HILIC3.15819.15819.3	controllerType=0 controllerNumber=1 scan=15819	46.6705	Trypsin	B3	AAAAAGASAPAADASAPADASSAK	S{+1584}	1584	1583.55	1583.55	1583.55
60697:3	78	I.PFSYYDQNQQVVGYS{+1492.754}R.D	NA	S{+1493}	1148.89	3	3444.65	3443.65	1	-1	47	NRagged	314.78	23.7	0.31	5.11	59	>BW23_RS20270 ref|WP_042584506.1|gi|755813049| ABC transporter	1015	Nsco_NS_434_20203020_B_ubonensis_HILIC3.51732.51732.3	controllerType=0 controllerNumber=1 scan=51732	134.817	Trypsin	B3	PFSYYDQNQQVVGYSR	S{+1493}	1493	1492.75	1492.75	1492.75
36319:3	53	A.PPPADTGAS{+836.338}QPQQFDPNRALQGK.T	NA	S{+836}	1086.85	3	3258.53	3256.53	2	-2.1	52	NRagged	314.8	2.55	2.55	6.66	88	>BW23_RS24760 ref|WP_045567095.1|gi|780349368| cell division protein	1878	Nsco_NS_434_20203020_B_ubonensis_HILIC3.32000.32000.3	controllerType=0 controllerNumber=1 scan=32000	87.6391	Trypsin	B3	PPPADTGASQPQQFDPNRALQGK	S{+836}	836	836.338	836.34	836.338
29819:4	8	K.PLPADAGEFS{+779.370}LAR.L	NA	S{+779}	531.522	4	2123.07	2123.07	0	0	434	Specific	314.81	73	12.37	5.44	141	>BW23_RS06890 ref|WP_042587415.1|gi|755826627| fumarate reductase	4489	Nsco_NS_434_20203020_B_ubonensis_HILIC3.26782.26782.4	controllerType=0 controllerNumber=1 scan=26782	74.3216	Trypsin	B3	PLPADAGEFSLAR	S{+779}	779	779.37	779.37	779.37
22617:2	159	Y.DS{+811.351}DDTLQAK.L	NA	S{+811}	902.406	2	1803.8	1803.8	0	0	59	NRagged	314.83	23.27	23.27	1.44	48	>BW23_RS31060 ref|WP_045568007.1|gi|780351461| ABC transporter substrate-binding protein	3100	Nsco_NS_434_20203020_B_ubonensis_HILIC1.22255.22255.2	controllerType=0 controllerNumber=1 scan=22255	63.5114	Trypsin	B1	DSDDTLQAK	S{+811}	811	811.351	811.35	811.351
58434:2	27	V.PEAAS{+450.169}AGAVADQDANAQAAR.A	NA	S{+450}	1168.03	2	2335.05	2334.05	1	-1.4	163	NRagged	314.84	58.82	0	4.41	124	>BW23_RS20365 ref|WP_045566678.1|gi|780348406| hypothetical protein	1034	Nsco_NS_434_20203020_B_ubonensis_HILIC3.49952.49952.2	controllerType=0 controllerNumber=1 scan=49952	130.699	Trypsin	B3	PEAASAGAVADQDANAQAAR	S{+450}	450	450.169	450.17	450.169
76402:4	324	L.PDDGAAAPAGAS{+1544.627}GAAAPAPGSEAAGAPNPASATNVPPMQVTPPAPGGLRIPSIR.L	NA	S{+1545}	1610.53	4	6439.08	6439.08	0	0	247	NRagged	314.86	139.9	0	6.35	21	>BW23_RS21610 ref|WP_045566791.1|gi|780348673| ABC transporter	1269	Nsco_NS_434_20203020_B_ubonensis_HILIC2.64763.64763.2	controllerType=0 controllerNumber=1 scan=64763	162.571	Trypsin	B2	PDDGAAAPAGASGAAAPAPGSEAAGAPNPASATNVPPMQVTPPAPGGLRIPSIR	S{+1545}	1545	1544.63	1544.63	1544.63
56256:3	230	R.DTSKGETAPAAASAVAAVAVAQQASAPAAAS{+1136.432}ASTVVK.A	NA	S{+1136}	1488.39	3	4463.16	4462.16	1	-0.8	822	Specific	314.9	229.06	0	8.37	28	>BW23_RS02960 ref|WP_045564102.1|gi|780342757| AsmA family protein	3730	Nsco_NS_434_20203020_B_ubonensis_HILIC2.48915.48915.3	controllerType=0 controllerNumber=1 scan=48915	126.257	Trypsin	B2	DTSKGETAPAAASAVAAVAVAQQASAPAAASASTVVK	S{+1136}	1136	1136.43	1136.43	1136.43
23701:5	386	K.QPS{+694.362}LDDYRVPYHTR.E	NA	S{+694}	489.249	5	2442.22	2441.22	1	-1.4	4	Specific	314.93	17.26	0	5.92	24	>BW23_RS23820 ref|WP_042586907.1|gi|755825563| polyphosphate kinase	1692	Nsco_NS_434_20203020_B_ubonensis_HILIC2.22183.22183.4	controllerType=0 controllerNumber=1 scan=22183	62.7165	Trypsin	B2	QPSLDDYRVPYHTR	S{+694}	694	694.362	694.36	694.362
09632:5	286	Y.AEATHPHS{+728.482}AQQPK.A	NA	S{+728}	427.04	5	2131.17	2130.17	1	-1.6	126	NRagged	314.98	38.68	0	5.14	28	>BW23_RS20225 ref|WP_004522094.1|gi|490657104| 50S ribosomal protein L13	1006	Nsco_NS_434_20203020_B_ubonensis_HILIC3.10327.10327.5	controllerType=0 controllerNumber=1 scan=10327	33.5769	Trypsin	B3	AEATHPHSAQQPK	S{+728}	728	728.482	728.48	728.482
57040:3	27	K.QAAATTAAASGASAGQAAAAPAAVVVPEAAS{+569.230}AGAVADQDANAQAAR.A	NA	S{+569}	1530.74	3	4590.21	4588.21	2	-1.5	137	Specific	315.06	144.13	0.77	6.83	124	>BW23_RS20365 ref|WP_045566678.1|gi|780348406| hypothetical protein	1034	Nsco_NS_434_20203020_B_ubonensis_HILIC3.48853.48853.3	controllerType=0 controllerNumber=1 scan=48853	128.062	Trypsin	B3	QAAATTAAASGASAGQAAAAPAAVVVPEAASAGAVADQDANAQAAR	S{+569}	569	569.23	569.23	569.23
69562:3	34	A.GQAAAAPAAVVVPEAAS{+1734.655}AGAVADQDANAQAAR.A	NA	S{+1735}	1542.37	3	4625.1	4624.1	1	-0.7	151	NRagged	315.08	36.98	2.13	6.17	96	>BW23_RS20365 ref|WP_045566678.1|gi|780348406| hypothetical protein	1034	Nsco_NS_434_20203020_B_ubonensis_HILIC1.59943.59943.3	controllerType=0 controllerNumber=1 scan=59943	152.232	Trypsin	B1	GQAAAAPAAVVVPEAASAGAVADQDANAQAAR	S{+1735}	1735	1734.65	1734.65	1734.65
56750:5	51	R.TRGEHLPFS{+718.157}ANTPYINTIPVEAQAK.I	NA	S{+718}	695.721	5	3474.58	3472.58	2	-1.9	55	Specific	315.08	181.87	0	7.65	63	>BW23_RS28815 ref|WP_045567493.1|gi|780350310| pyruvate dehydrogenase	2668	Nsco_NS_434_20203020_B_ubonensis_HILIC3.48635.48635.4	controllerType=0 controllerNumber=1 scan=48635	127.524	Trypsin	B3	TRGEHLPFSANTPYINTIPVEAQAK	S{+718}	718	718.157	718.16	718.157
40018:3	24	K.TVAAQLAQAQGAAPAS{+1393.457}AAAASSAH.-	NA	S{+1393}	1172.18	3	3514.52	3514.52	0	0	373	CRagged	315.09	173.45	0	6.59	245	>BW23_RS26360 ref|WP_045567259.1|gi|780349753| hemolysin D	2193	Nsco_NS_434_20203020_B_ubonensis_HILIC2.35518.35518.3	controllerType=0 controllerNumber=1 scan=35518	95.8445	Trypsin	B2	TVAAQLAQAQGAAPASAAAASSAH	S{+1393}	1393	1393.46	1393.46	1393.46
70968:3	457	L.VAAMKEDGVNIWGDGS{+673.388}TYKGNDIER.F	NA	S{+673}	1133.56	3	3398.68	3398.68	0	0	115	NRagged	315.09	35.83	2	4.1	14	>BW23_RS05555 ref|WP_010095404.1|gi|497781220| argininosuccinate synthase	4228	Nsco_NS_434_20203020_B_ubonensis_HILIC3.59721.59721.3	controllerType=0 controllerNumber=1 scan=59721	154.298	Trypsin	B3	VAAMKEDGVNIWGDGSTYKGNDIER	S{+673}	673	673.388	673.39	673.388
41227:3	1053	A.PASGSDSAAS{+1825.841}AAPAPAPAATPAAGS.-	NA	S{+1826}	1293.61	3	3878.81	3876.81	2	-1.7	84	Non	315.19	43.97	0	6.89	10	>BW23_RS25780 ref|WP_042586282.1|gi|755824357| FmdB family transcriptional regulator	2080	Nsco_NS_434_20203020_B_ubonensis_HILIC1.37465.37465.3	controllerType=0 controllerNumber=1 scan=37465	100.716	Trypsin	B1	PASGSDSAASAAPAPAPAATPAAGS	S{+1826}	1826	1825.84	1825.84	1825.84
44269:5	34	K.PVVGDNGS{+757.369}GMHVHQSIWK.D	NA	S{+757}	541.869	5	2705.32	2705.32	0	0	262	Specific	315.23	77.87	4	4.37	184	>BW23_RS28715 ref|WP_029226484.1|gi|656280831| glutamine synthetase	2649	Nsco_NS_434_20203020_B_ubonensis_HILIC2.38972.38972.5	controllerType=0 controllerNumber=1 scan=38972	103.826	Trypsin	B2	PVVGDNGSGMHVHQSIWK	S{+757}	757	757.369	757.37	757.369
53275:4	332	K.MVEAAAEAS{+1558.555}EALLEK.Y	NA	S{+1559}	781.089	4	3121.33	3120.33	1	-1.1	222	Specific	315.27	154.18	0	5.65	11	>BW23_RS26730 ref|WP_045567300.1|gi|780349849| elongation factor G	2267	Nsco_NS_434_20203020_B_ubonensis_HILIC3.45923.45923.4	controllerType=0 controllerNumber=1 scan=45923	121.283	Trypsin	B3	MVEAAAEASEALLEK	S{+1559}	1559	1558.56	1558.56	1558.56
35079:2	18	K.TVAAQLAQAQGAAPAS{+1263.444}AAAASSAH.-	NA	S{+1263}	1693.76	2	3386.51	3384.51	2	-2	373	CRagged	315.29	199.31	0	7.63	226	>BW23_RS26360 ref|WP_045567259.1|gi|780349753| hemolysin D	2193	Nsco_NS_434_20203020_B_ubonensis_HILIC3.31005.31005.2	controllerType=0 controllerNumber=1 scan=31005	85.1169	Trypsin	B3	TVAAQLAQAQGAAPASAAAASSAH	S{+1263}	1263	1263.44	1263.44	1263.44
32243:2	52	K.TVAAQLAQAQGAAPAS{+1262.434}AAAASSAH.-	NA	S{+1262}	1693.25	2	3385.5	3383.5	2	-2	373	CRagged	315.35	222.42	0	7.58	159	>BW23_RS26360 ref|WP_045567259.1|gi|780349753| hemolysin D	2193	Nsco_NS_434_20203020_B_ubonensis_HILIC1.30089.30089.2	controllerType=0 controllerNumber=1 scan=30089	83.0178	Trypsin	B1	TVAAQLAQAQGAAPASAAAASSAH	S{+1262}	1262	1262.43	1262.43	1262.43
84547:4	83	R.HNAIVC[+57.021]NIGHFDSEIDVAS{+785.419}TR.Q	NA	C[+57], S{+785}	785.889	4	3140.53	3140.53	0	0	334	Specific	315.36	168.97	1.2	4.68	66	>BW23_RS22350 ref|WP_045566844.1|gi|780348802| S-adenosyl-L-homocysteine hydrolase	1407	Nsco_NS_434_20203020_B_ubonensis_HILIC2.71019.71019.3	controllerType=0 controllerNumber=1 scan=71019	175.149	Trypsin	B2	HNAIVCNIGHFDSEIDVASTR	,S{+785}	,+785	785.419	785.42	785.419
08701:4	2008	H.HASATAS{+247.952}DALKPVAR.W	NA	S{+248}	436.694	4	1743.75	1742.75	1	-1.9	15	NRagged	315.41	31.31	0	3.5	4	>BW23_RS01700 ref|WP_052686397.1|gi|919130765| hypothetical protein	3491	Nsco_NS_434_20203020_B_ubonensis_HILIC1.10146.10146.4	controllerType=0 controllerNumber=1 scan=10146	33.9235	Trypsin	B1	HASATASDALKPVAR	S{+248}	248	247.952	247.95	247.952
78789:4	72	R.PPES{+1610.773}GAVQGGAIPVSTNPAGAAPQAAAAQPAAAPQGGLYSDASPTNVQDAYNALK.T	NA	S{+1611}	1701.09	4	6801.32	6796.32	5	-2.5	576	Specific	315.44	25.04	0	6.59	61	>BW23_RS21215 ref|WP_045566754.1|gi|780348586| type VI secretion protein VasK	1194	Nsco_NS_434_20203020_B_ubonensis_HILIC2.66594.66594.4	controllerType=0 controllerNumber=1 scan=66594	166.744	Trypsin	B2	PPESGAVQGGAIPVSTNPAGAAPQAAAAQPAAAPQGGLYSDASPTNVQDAYNALK	S{+1611}	1611	1610.77	1610.77	1610.77
59549:6	1908	Q.GGGVFVNVAS{+1779.454}TAGVRPRPGLVWYNSTK.G	NA	S{+1779}	762.663	6	4570.94	4568.94	2	-1.5	133	NRagged	315.45	50.68	0	6.29	3	>BW23_RS27260 ref|WP_045567348.1|gi|780349968| 3-ketoacyl-ACP reductase	2371	Nsco_NS_434_20203020_B_ubonensis_HILIC1.52126.52126.4	controllerType=0 controllerNumber=1 scan=52126	133.631	Trypsin	B1	GGGVFVNVASTAGVRPRPGLVWYNSTK	S{+1779}	1779	1779.45	1779.45	1779.45
46066:5	52	T.DVELMMFAQANS{+840.716}EHC[+57.021]R.H	NA	C[+57], S{+841}	556.515	5	2778.55	2778.55	0	0	215	NRagged	315.45	25.21	0.36	4.99	72	>BW23_RS30305 ref|WP_045567662.1|gi|780350662| phosphoribosylformylglycinamidine synthase	2949	Nsco_NS_434_20203020_B_ubonensis_HILIC2.40762.40762.5	controllerType=0 controllerNumber=1 scan=40762	108.314	Trypsin	B2	DVELMMFAQANSEHCR	,S{+841}	,+841	840.716	840.72	840.716
28521:2	754	Q.PTGAAAS{+1261.486}AK.A	NA	S{+1261}	1017.95	2	2034.9	2034.9	0	0	62	NRagged	315.47	65.65	65.65	5.05	13	>BW23_RS23840 ref|WP_045567909.1|gi|780351239| peptidase M48	1696	Nsco_NS_434_20203020_B_ubonensis_HILIC1.27123.27123.2	controllerType=0 controllerNumber=1 scan=27123	75.6975	Trypsin	B1	PTGAAASAK	S{+1261}	1261	1261.49	1261.49	1261.49
79566:5	418	L.PWGQLSFGFEERNPAC[+57.021]LAS{+1279.587}VSFKPK.K	NA	C[+57], S{+1280}	827.407	5	4133.01	4132.01	1	-0.8	121	NRagged	315.47	126.15	0	5.83	10	>BW23_RS05315 ref|WP_045564419.1|gi|780343480| hypothetical protein	4184	Nsco_NS_434_20203020_B_ubonensis_HILIC2.67181.67181.5	controllerType=0 controllerNumber=1 scan=67181	168.084	Trypsin	B2	PWGQLSFGFEERNPACLASVSFKPK	,S{+1280}	,+1280	1279.59	1279.59	1279.59
62038:5	138	V.PNVGLMAQAAEEYGS{+1368.645}HDK.T	NA	S{+1369}	658.111	5	3286.53	3285.53	1	-1	409	NRagged	315.5	74.35	0	5.91	29	>BW23_RS26755 ref|WP_045567303.1|gi|780349856| isocitrate dehydrogenase	2272	Nsco_NS_434_20203020_B_ubonensis_HILIC2.53444.53444.5	controllerType=0 controllerNumber=1 scan=53444	136.359	Trypsin	B2	PNVGLMAQAAEEYGSHDK	S{+1369}	1369	1368.64	1368.64	1368.64
53316:6	92	A.PAPAS{+1576.617}APTPAPAPVPPAPPK.S	NA	S{+1577}	568.778	6	3407.63	3407.63	0	0	169	NRagged	315.52	34.35	0	3.68	57	>BW23_RS03750 ref|WP_045564206.1|gi|780343004| tellurium resistance protein TerA	3885	Nsco_NS_434_20203020_B_ubonensis_HILIC2.46648.46648.3	controllerType=0 controllerNumber=1 scan=46648	121.397	Trypsin	B2	PAPASAPTPAPAPVPPAPPK	S{+1577}	1577	1576.62	1576.62	1576.62
78204:4	57	I.PGTEFENLS{+1518.758}LEEIVKK.S	NA	S{+1519}	838.686	4	3351.72	3351.72	0	0	44	NRagged	315.58	76.54	13.6	5.92	71	>BW23_RS26650 ref|WP_010100165.1|gi|497785981| superoxide dismutase	2251	Nsco_NS_434_20203020_B_ubonensis_HILIC2.66139.66139.4	controllerType=0 controllerNumber=1 scan=66139	165.731	Trypsin	B2	PGTEFENLSLEEIVKK	S{+1519}	1519	1518.76	1518.76	1518.76
65262:3	121	M.AFQVDAVAEDGPDS{+611.415}GEFDEEAHVDEQR.G	NA	S{+611}	1191.9	3	3573.68	3573.68	0	0	99	NRagged	315.6	10.3	0	6.68	52	>BW23_RS21470 ref|WP_042582960.1|gi|755807716| peptidase	1241	Nsco_NS_434_20203020_B_ubonensis_HILIC2.55967.55967.3	controllerType=0 controllerNumber=1 scan=55967	142.008	Trypsin	B2	AFQVDAVAEDGPDSGEFDEEAHVDEQR	S{+611}	611	611.415	611.41	611.415
26016:3	167	A.PAAEAPAAAS{+1603.572}APMKK.D	NA	S{+1604}	1005.78	3	3015.31	3014.31	1	-1.1	27	NRagged	315.6	44.46	0	6.22	120	>BW23_RS22210 ref|WP_010097315.1|gi|497783131| hypothetical protein	1380	Nsco_NS_434_20203020_B_ubonensis_HILIC3.23603.23603.3	controllerType=0 controllerNumber=1 scan=23603	66.1632	Trypsin	B3	PAAEAPAAASAPMKK	S{+1604}	1604	1603.57	1603.57	1603.57
16319:3	751	D.HLS{+246.161}ADNLEHVR.K	NA	S{+246}	512.943	3	1536.82	1536.82	0	0	256	NRagged	315.64	132.47	4.9	2.55	7	>BW23_RS23975 ref|WP_042586551.1|gi|755824875| glyceraldehyde 3-phosphate reductase	1723	Nsco_NS_434_20203020_B_ubonensis_HILIC1.16927.16927.3	controllerType=0 controllerNumber=1 scan=16927	50.2972	Trypsin	B1	HLSADNLEHVR	S{+246}	246	246.161	246.16	246.161
29204:3	919	V.IGVYQHAS{+731.337}GK.T	NA	S{+731}	597.636	3	1790.89	1790.89	0	0	338	NRagged	315.67	19.25	4.31	4.48	3	>BW23_RS20920 ref|WP_045566727.1|gi|780348520| porin	1141	Nsco_NS_434_20203020_B_ubonensis_HILIC3.26289.26289.3	controllerType=0 controllerNumber=1 scan=26289	73.0678	Trypsin	B3	IGVYQHASGK	S{+731}	731	731.337	731.34	731.337
24428:6	118	K.RYHDDVPLFS{+1400.561}R.F	NA	S{+1401}	468.55	6	2806.26	2805.26	1	-1.2	258	Specific	315.68	315.68	0	4.36	41	>BW23_RS18055 ref|WP_045567824.1|gi|780351042| ribonuclease E	590	Nsco_NS_434_20203020_B_ubonensis_HILIC2.22752.22752.3	controllerType=0 controllerNumber=1 scan=22752	64.1479	Trypsin	B2	RYHDDVPLFSR	S{+1401}	1401	1400.56	1400.56	1400.56
45797:4	278	R.VVTVPPSDAAAPSAS{+567.204}SAPPATSAAETVAAAPDEQRPPDRPETVAVR.F	NA	S{+567}	1269.37	4	5074.47	5074.47	0	0	586	Specific	315.68	315.68	30.51	5.49	23	>BW23_RS09630 ref|WP_045564977.1|gi|780344741| serine/threonine protein kinase	5023	Nsco_NS_434_20203020_B_ubonensis_HILIC2.40545.40545.4	controllerType=0 controllerNumber=1 scan=40545	107.842	Trypsin	B2	VVTVPPSDAAAPSASSAPPATSAAETVAAAPDEQRPPDRPETVAVR	S{+567}	567	567.204	567.2	567.204
06101:3	1298	K.KVS{+584.165}GGYSLSGSK.M	NA	S{+584}	585.598	3	1754.78	1753.78	1	-1.9	156	Specific	315.7	117.95	0	2.99	5	>BW23_RS19565 ref|WP_042583251.1|gi|755808707| acyl-CoA dehydrogenase	879	Nsco_NS_434_20203020_B_ubonensis_HILIC3.7053.7053.2	controllerType=0 controllerNumber=1 scan=7053	26.5646	Trypsin	B3	KVSGGYSLSGSK	S{+584}	584	584.165	584.16	584.165
39896:3	4	I.AQVGSISANSDSS{+1298.651}IGDR.I	NA	S{+1299}	988.484	3	2963.44	2962.44	1	-1.1	145	NRagged	315.73	20.3	8.71	3.32	495	>BW23_RS19350 ref|WP_042583284.1|gi|755808808| molecular chaperone GroEL	837	Nsco_NS_434_20203020_B_ubonensis_HILIC3.34832.34832.3	controllerType=0 controllerNumber=1 scan=34832	94.5951	Trypsin	B3	AQVGSISANSDSSIGDR	S{+1299}	1299	1298.65	1298.65	1298.65
06487:3	1511	D.PAARPAEPFHS{+510.277}AR.F	NA	S{+510}	639.673	3	1917.01	1917.01	0	0	7	NRagged	315.74	112.22	7.7	4.59	3	>BW23_RS25310 ref|WP_045567154.1|gi|780349511| glycosyl transferase	1987	Nsco_NS_434_20203020_B_ubonensis_HILIC1.7906.7906.3	controllerType=0 controllerNumber=1 scan=7906	28.9238	Trypsin	B1	PAARPAEPFHSAR	S{+510}	510	510.277	510.28	510.277
70867:3	120	A.ALGADVIKVERPTS{+327.131}GDAGR.A	NA	S{+327}	747.057	3	2239.16	2239.16	0	0	31	NRagged	315.79	38.79	38.79	4.37	35	>BW23_RS12300 ref|WP_045565598.1|gi|780346202| CoA-transferase	5541	Nsco_NS_434_20203020_B_ubonensis_HILIC2.60411.60411.3	controllerType=0 controllerNumber=1 scan=60411	152.518	Trypsin	B2	ALGADVIKVERPTSGDAGR	S{+327}	327	327.131	327.13	327.131
81861:4	587	T.PANFGGMFNNGS{+557.239}TASTTIASTPIYGPYAATANTYQVIGAGGAYTFGAATIGATYSNTK.F	NA	S{+557}	1572.49	4	6286.96	6285.96	1	-0.5	209	NRagged	315.82	315.82	0	5.08	16	>BW23_RS20920 ref|WP_045566727.1|gi|780348520| porin	1141	Nsco_NS_434_20203020_B_ubonensis_HILIC1.69546.69546.4	controllerType=0 controllerNumber=1 scan=69546	174.345	Trypsin	B1	PANFGGMFNNGSTASTTIASTPIYGPYAATANTYQVIGAGGAYTFGAATIGATYSNTK	S{+557}	557	557.239	557.24	557.239
57578:4	5	K.SSGDTGATYHQVS{+745.506}LGADYSLSK.R	NA	S{+746}	748.642	4	2991.55	2989.55	2	-2.2	316	Specific	315.82	129.71	0	4.47	322	>BW23_RS07145 ref|WP_045564658.1|gi|780344014| porin	4540	Nsco_NS_434_20203020_B_ubonensis_HILIC2.49924.49924.3	controllerType=0 controllerNumber=1 scan=49924	128.617	Trypsin	B2	SSGDTGATYHQVSLGADYSLSK	S{+746}	746	745.506	745.51	745.506
15775:3	54	S.GGGS{+1073.393}YGSGGGGGGHGSYGSGSSSGGYR.G	NA	S{+1073}	1114.11	3	3340.31	3339.31	1	-1	561	NRagged	315.89	9.51	9.51	6.99	48	>sp|K2C1_HUMAN|(Common contaminant protein)	6081	Nsco_NS_434_20203020_B_ubonensis_HILIC2.15871.15871.3	controllerType=0 controllerNumber=1 scan=15871	47.0068	Trypsin	B2	GGGSYGSGGGGGGHGSYGSGSSSGGYR	S{+1073}	1073	1073.39	1073.39	1073.39
53949:5	77	L.AELPHYGPVS{+709.387}GTAHADK.D	NA	S{+709}	492.854	5	2460.24	2459.24	1	-1.4	91	NRagged	315.92	61.58	0	6.05	42	>BW23_RS22090 ref|WP_045566817.1|gi|780348742| phenylacetic acid degradation protein	1356	Nsco_NS_434_20203020_B_ubonensis_HILIC2.47151.47151.5	controllerType=0 controllerNumber=1 scan=47151	122.441	Trypsin	B2	AELPHYGPVSGTAHADK	S{+709}	709	709.387	709.39	709.387
73641:5	174	R.AGVKPEQVS{+1816.671}EVIMGQVLAAGSGQNPAR.Q	NA	S{+1817}	902.821	5	4510.07	4510.07	0	0	41	Specific	316.03	160.84	5.6	6.41	14	>BW23_RS25545 ref|WP_045567171.1|gi|780349553| acetyl-CoA acetyltransferase	2033	Nsco_NS_434_20203020_B_ubonensis_HILIC1.63158.63158.3	controllerType=0 controllerNumber=1 scan=63158	160.042	Trypsin	B1	AGVKPEQVSEVIMGQVLAAGSGQNPAR	S{+1817}	1817	1816.67	1816.67	1816.67
38095:2	425	T.PVADSGANEEPS{+597.298}EGADEPPTSDGDGAK.G	NA	S{+597}	1599.7	2	3198.39	3196.39	2	-2.1	133	NRagged	316.06	49.47	0	5.62	26	>BW23_RS21470 ref|WP_042582960.1|gi|755807716| peptidase	1241	Nsco_NS_434_20203020_B_ubonensis_HILIC1.34951.34951.2	controllerType=0 controllerNumber=1 scan=34951	94.8111	Trypsin	B1	PVADSGANEEPSEGADEPPTSDGDGAK	S{+597}	597	597.298	597.3	597.298
22134:3	540	N.AKS{+942.444}DIDLAK.A	NA	S{+942}	634.998	3	1902.98	1902.98	0	0	108	NRagged	316.11	109.47	109.47	2.37	10	>BW23_RS22950 ref|WP_042586705.1|gi|755825186| ATP synthase F0F1 subunit epsilon	1523	Nsco_NS_434_20203020_B_ubonensis_HILIC2.20923.20923.3	controllerType=0 controllerNumber=1 scan=20923	59.5776	Trypsin	B2	AKSDIDLAK	S{+942}	942	942.444	942.44	942.444
72126:3	189	E.GEAPDFS{+1855.774}AQEPVGAC[+57.021]PK.C	NA	C[+57], S{+1856}	1206.19	3	3616.57	3615.57	1	-0.9	717	NRagged	316.11	22.13	0	5.54	35	>BW23_RS23695 ref|WP_042586599.1|gi|755824974| DNA topoisomerase III	1668	Nsco_NS_434_20203020_B_ubonensis_HILIC3.60641.60641.3	controllerType=0 controllerNumber=1 scan=60641	156.562	Trypsin	B3	GEAPDFSAQEPVGACPK	,S{+1856}	,+1856	1855.77	1855.77	1855.77
02228:3	493	K.LDS{+271.101}KPGQHGR.T	NA	S{+271}	455.895	3	1365.67	1365.67	0	0	34	Specific	316.12	75.93	61.55	2.74	20	>BW23_RS21815 ref|WP_010092938.1|gi|497778754| 30S ribosomal protein S4	1310	Nsco_NS_434_20203020_B_ubonensis_HILIC1.4213.4213.3	controllerType=0 controllerNumber=1 scan=4213	21.3713	Trypsin	B1	LDSKPGQHGR	S{+271}	271	271.101	271.1	271.101
34840:6	13	R.RKFDVVIVGAGGS{+1628.842}GLR.A	NA	S{+1629}	544.303	6	3260.78	3259.78	1	-1	11	Specific	316.14	316.14	0	6.95	101	>BW23_RS06890 ref|WP_042587415.1|gi|755826627| fumarate reductase	4489	Nsco_NS_434_20203020_B_ubonensis_HILIC1.32256.32256.3	controllerType=0 controllerNumber=1 scan=32256	88.3532	Trypsin	B1	RKFDVVIVGAGGSGLR	S{+1629}	1629	1628.84	1628.84	1628.84
24805:4	1	K.AS{+1332.428}KPAAATGTTAPATKPAATPATTAPATTGAATTTAPAPAASAPEAASKPAK.T	NA	S{+1332}	1487.21	4	5945.83	5945.83	0	0	98	Specific	316.19	316.19	6.5	7.63	590	>BW23_RS30650 ref|WP_045567700.1|gi|780350752| competence protein ComE	3018	Nsco_NS_434_20203020_B_ubonensis_HILIC3.22617.22617.4	controllerType=0 controllerNumber=1 scan=22617	63.7023	Trypsin	B3	ASKPAAATGTTAPATKPAATPATTAPATTGAATTTAPAPAASAPEAASKPAK	S{+1332}	1332	1332.43	1332.43	1332.43
15377:3	1	A.PAADASAPADAS{+1833.733}SAK.A	NA	S{+1834}	1055.46	3	3164.36	3163.36	1	-1.1	168	NRagged	316.21	9.7	0	5.33	645	>BW23_RS30650 ref|WP_045567700.1|gi|780350752| competence protein ComE	3018	Nsco_NS_434_20203020_B_ubonensis_HILIC2.15560.15560.3	controllerType=0 controllerNumber=1 scan=15560	46.1977	Trypsin	B2	PAADASAPADASSAK	S{+1834}	1834	1833.73	1833.73	1833.73
82840:7	37	W.PVKPS{+1691.693}LPFIPGHEGVGVVAAVGAGVTHVR.E	NA	S{+1692}	649.334	7	4539.29	4539.29	0	0	54	NRagged	316.21	78.62	0	5.23	137	>BW23_RS09400 ref|WP_045564946.1|gi|780344671| alcohol dehydrogenase	4978	Nsco_NS_434_20203020_B_ubonensis_HILIC3.68954.68954.7	controllerType=0 controllerNumber=1 scan=68954	174.94	Trypsin	B3	PVKPSLPFIPGHEGVGVVAAVGAGVTHVR	S{+1692}	1692	1691.69	1691.69	1691.69
46835:5	655	R.TADNGRLPS{+601.320}RQDTAYLQEIVR.F	NA	S{+601}	602.117	5	3006.56	3004.56	2	-2.2	198	Specific	316.31	143.38	0	5.7	12	>BW23_RS30865 ref|WP_045567718.1|gi|780350799| helicase	3061	Nsco_NS_434_20203020_B_ubonensis_HILIC2.41389.41389.4	controllerType=0 controllerNumber=1 scan=41389	109.756	Trypsin	B2	TADNGRLPSRQDTAYLQEIVR	S{+601}	601	601.32	601.32	601.32
65848:4	39	D.SYS{+1038.449}VKDEYQPLMQQHAQYLK.S	NA	S{+1038}	874.916	4	3496.64	3494.64	2	-1.9	71	NRagged	316.32	65.74	0	5.06	145	>BW23_RS19655 ref|WP_010091485.1|gi|497777301| membrane protein	897	Nsco_NS_434_20203020_B_ubonensis_HILIC2.56424.56424.4	controllerType=0 controllerNumber=1 scan=56424	142.998	Trypsin	B2	SYSVKDEYQPLMQQHAQYLK	S{+1038}	1038	1038.45	1038.45	1038.45
75460:1	72	E.PGSS{+266.792}GSPIYSPEK.R	NA	S{+267}	1573.42	1	1573.42	1572.42	1	-2.1	191	NRagged	316.32	224	0	6.66	272	>sp|LYSC_LYSEN|(Common contaminant protein)	6101	Nsco_NS_434_20203020_B_ubonensis_HILIC3.63260.63260.3	controllerType=0 controllerNumber=1 scan=63260	162.874	Trypsin	B3	PGSSGSPIYSPEK	S{+267}	267	266.792	266.79	266.792
75461:1	72	E.PGSS{+267.125}GSPIYSPEK.R	NA	S{+267}	1573.76	1	1573.76	1572.76	1	-2.1	191	NRagged	316.32	224	0	5.04	272	>sp|LYSC_LYSEN|(Common contaminant protein)	6101	Nsco_NS_434_20203020_B_ubonensis_HILIC3.63260.63260.3	controllerType=0 controllerNumber=1 scan=63260	162.874	Trypsin	B3	PGSSGSPIYSPEK	S{+267}	267	267.125	267.12	267.125
49158:5	963	I.VS{+222.014}NVLQAGAWHHPAHEKYPDVK.Q	NA	S{+222}	542.06	5	2706.27	2705.27	1	-1.2	230	NRagged	316.32	72.05	21.88	4.71	6	>BW23_RS20925 ref|WP_045566728.1|gi|780348522| long-chain fatty acid--CoA ligase	1142	Nsco_NS_434_20203020_B_ubonensis_HILIC3.42601.42601.5	controllerType=0 controllerNumber=1 scan=42601	113.59	Trypsin	B3	VSNVLQAGAWHHPAHEKYPDVK	S{+222}	222	222.014	222.01	222.014
27198:4	262	L.SLNPAS{+1101.473}VDEGKK.L	NA	S{+1101}	587.536	4	2347.12	2346.12	1	-1.4	85	NRagged	316.33	30.66	0	5.06	31	>BW23_RS27550 ref|WP_045567377.1|gi|780350059| hypothetical protein	2426	Nsco_NS_434_20203020_B_ubonensis_HILIC2.24960.24960.4	controllerType=0 controllerNumber=1 scan=24960	69.6998	Trypsin	B2	SLNPASVDEGKK	S{+1101}	1101	1101.47	1101.47	1101.47
13322:4	45	K.PNPTFDDDRS{+1374.500}R.V	NA	S{+1375}	674.28	4	2694.1	2694.1	0	0	449	Specific	316.44	81.71	0	5.33	90	>BW23_RS06800 ref|WP_045564611.1|gi|780343909| TonB-dependent receptor	4471	Nsco_NS_434_20203020_B_ubonensis_HILIC3.13363.13363.4	controllerType=0 controllerNumber=1 scan=13363	40.5348	Trypsin	B3	PNPTFDDDRSR	S{+1375}	1375	1374.5	1374.5	1374.5
33480:3	2	K.PC[+57.021]TTNKEIAQVGSISANSDSS{+400.209}IGDR.I	NA	C[+57], S{+400}	1003.48	3	3008.44	3007.44	1	-1.1	137	Specific	316.45	11.22	11.22	6.03	516	>BW23_RS19350 ref|WP_042583284.1|gi|755808808| molecular chaperone GroEL	837	Nsco_NS_434_20203020_B_ubonensis_HILIC2.30232.30232.3	controllerType=0 controllerNumber=1 scan=30232	83.0146	Trypsin	B2	PCTTNKEIAQVGSISANSDSSIGDR	,S{+400}	,+400	400.209	400.21	400.209
46650:4	4	S.IEHS{+241.072}GDNLTGDGDGDDETIHVDLQRLPAK.A	NA	S{+241}	840.391	4	3358.54	3358.54	0	0	81	NRagged	316.52	40.77	4.5	6.98	388	>BW23_RS03745 ref|WP_045564205.1|gi|780343002| stress protein	3884	Nsco_NS_434_20203020_B_ubonensis_HILIC2.41233.41233.4	controllerType=0 controllerNumber=1 scan=41233	109.378	Trypsin	B2	IEHSGDNLTGDGDGDDETIHVDLQRLPAK	S{+241}	241	241.072	241.07	241.072
48119:5	653	V.AGHDDAPLRDTPASVS{+357.075}VVTRPLLDDQQAK.R	NA	S{+357}	686.735	5	3429.65	3429.65	0	0	75	NRagged	316.52	8.07	0	6.8	8	>BW23_RS05425 ref|WP_045564432.1|gi|780343508| TonB-dependent receptor	4204	Nsco_NS_434_20203020_B_ubonensis_HILIC2.42433.42433.5	controllerType=0 controllerNumber=1 scan=42433	112	Trypsin	B2	AGHDDAPLRDTPASVSVVTRPLLDDQQAK	S{+357}	357	357.075	357.07	357.075
64825:3	99	R.DVDWS{+301.134}AIDEVIYGC[+57.021]ANQAGEDNRNVAR.M	NA	C[+57], S{+301}	1113.51	3	3338.5	3338.5	0	0	43	Specific	316.54	27.38	1.54	4.82	52	>BW23_RS20970 ref|WP_045566731.1|gi|780348528| beta-ketoadipyl CoA thiolase	1146	Nsco_NS_434_20203020_B_ubonensis_HILIC1.56253.56253.3	controllerType=0 controllerNumber=1 scan=56253	143.02	Trypsin	B1	DVDWSAIDEVIYGCANQAGEDNRNVAR	,S{+301}	,+301	301.134	301.13	301.134
76867:6	1279	N.PPYVNAAS{+1502.739}MAALPPEYRHEPEMALAGGEDGMDVVRR.I	NA	S{+1503}	900.938	6	5400.59	5399.59	1	-0.6	209	NRagged	316.58	108.1	10.7	5.2	7	>BW23_RS29740 ref|WP_045567607.1|gi|780350540| SAM-dependent methyltransferase	2842	Nsco_NS_434_20203020_B_ubonensis_HILIC2.65130.65130.6	controllerType=0 controllerNumber=1 scan=65130	163.415	Trypsin	B2	PPYVNAASMAALPPEYRHEPEMALAGGEDGMDVVRR	S{+1503}	1503	1502.74	1502.74	1502.74
76868:6	1279	N.PPYVNAAS{+1502.898}MAALPPEYRHEPEMALAGGEDGMDVVRR.I	NA	S{+1503}	900.964	6	5400.75	5399.75	1	-0.6	209	NRagged	316.58	108.1	10.7	6.76	7	>BW23_RS29740 ref|WP_045567607.1|gi|780350540| SAM-dependent methyltransferase	2842	Nsco_NS_434_20203020_B_ubonensis_HILIC2.65130.65130.6	controllerType=0 controllerNumber=1 scan=65130	163.415	Trypsin	B2	PPYVNAASMAALPPEYRHEPEMALAGGEDGMDVVRR	S{+1503}	1503	1502.9	1502.9	1502.9
32518:5	825	S.VS{+232.098}ENRIHPHQVHLLNR.N	NA	S{+232}	437.237	5	2182.16	2181.16	1	-1.5	27	NRagged	316.61	316.61	0	7.2	7	>BW23_RS16915 ref|WP_042583682.1|gi|755810186| acetyltransferase	371	Nsco_NS_434_20203020_B_ubonensis_HILIC2.29485.29485.5	controllerType=0 controllerNumber=1 scan=29485	81.1518	Trypsin	B2	VSENRIHPHQVHLLNR	S{+232}	232	232.098	232.1	232.098
03155:3	280	D.KEVS{+483.083}AVKPGK.-	NA	S{+483}	509.241	3	1525.71	1525.71	0	0	189	NRagged	316.64	52.88	2.66	2.13	20	>BW23_RS18415 ref|WP_042584542.1|gi|755813184| hypothetical protein	660	Nsco_NS_434_20203020_B_ubonensis_HILIC2.4941.4941.3	controllerType=0 controllerNumber=1 scan=4941	22.983	Trypsin	B2	KEVSAVKPGK	S{+483}	483	483.083	483.08	483.083
61925:7	20	K.EQHVS{+1358.415}VPVSAFDEDKFENGHAFDGSSIAGWK.G	NA	S{+1358}	679.432	7	4749.98	4748.98	1	-0.7	31	Specific	316.69	168.98	0	7.74	153	>BW23_RS28715 ref|WP_029226484.1|gi|656280831| glutamine synthetase	2649	Nsco_NS_434_20203020_B_ubonensis_HILIC1.54005.54005.5	controllerType=0 controllerNumber=1 scan=54005	137.799	Trypsin	B1	EQHVSVPVSAFDEDKFENGHAFDGSSIAGWK	S{+1358}	1358	1358.41	1358.41	1358.41
25358:3	364	L.SNS{+524.347}NFGSAPSASSR.R	NA	S{+524}	631.658	3	1892.96	1892.96	0	0	632	NRagged	316.7	57.05	46.38	3.9	16	>BW23_RS22140 ref|WP_042586823.1|gi|755825394| malic enzyme	1366	Nsco_NS_434_20203020_B_ubonensis_HILIC1.24461.24461.3	controllerType=0 controllerNumber=1 scan=24461	69.044	Trypsin	B1	SNSNFGSAPSASSR	S{+524}	524	524.347	524.35	524.347
69530:3	34	A.ASGASAGQAAAAPAAVVVPEAAS{+1269.586}AGAVADQDANAQAAR.A	NA	S{+1270}	1536.08	3	4606.23	4603.23	3	-2.2	145	NRagged	316.73	13.92	0	5.98	96	>BW23_RS20365 ref|WP_045566678.1|gi|780348406| hypothetical protein	1034	Nsco_NS_434_20203020_B_ubonensis_HILIC1.59917.59917.3	controllerType=0 controllerNumber=1 scan=59917	152.156	Trypsin	B1	ASGASAGQAAAAPAAVVVPEAASAGAVADQDANAQAAR	S{+1270}	1270	1269.59	1269.59	1269.59
27049:4	334	R.LNEHPQMPFAAS{+696.225}APSKK.Y	NA	S{+696}	638.046	4	2549.16	2549.16	0	0	43	Specific	316.75	171.22	79.3	4.72	36	>BW23_RS18445 ref|WP_042583411.1|gi|755809248| hypothetical protein	666	Nsco_NS_434_20203020_B_ubonensis_HILIC2.24847.24847.4	controllerType=0 controllerNumber=1 scan=24847	69.4359	Trypsin	B2	LNEHPQMPFAASAPSKK	S{+696}	696	696.225	696.23	696.225
26049:4	909	M.PVAQPPS{+942.270}LRR.A	NA	S{+942}	516.737	4	2063.93	2062.93	1	-1.6	62	NRagged	316.75	227.52	0	5.88	3	>BW23_RS23715 ref|WP_045566988.1|gi|780349130| methionyl-tRNA formyltransferase	1672	Nsco_NS_434_20203020_B_ubonensis_HILIC3.23633.23633.4	controllerType=0 controllerNumber=1 scan=23633	66.2351	Trypsin	B3	PVAQPPSLRR	S{+942}	942	942.27	942.27	942.27
50147:4	35	W.HAPPAQAS{+1832.863}GSAAIPR.E	NA	S{+1833}	816.659	4	3263.61	3263.61	0	0	101	NRagged	316.76	26.15	0	2.86	130	>BW23_RS10500 ref|WP_045565107.1|gi|780345037| hypothetical protein	5195	Nsco_NS_434_20203020_B_ubonensis_HILIC1.44783.44783.4	controllerType=0 controllerNumber=1 scan=44783	117.166	Trypsin	B1	HAPPAQASGSAAIPR	S{+1833}	1833	1832.86	1832.86	1832.86
32956:3	93	K.C[+57.021]EIYIVEGDS{+1350.578}AGGSAK.Q	NA	C[+57], S{+1351}	1003.12	3	3007.34	3006.34	1	-1.1	442	Specific	316.76	26.98	0	3.4	52	>BW23_RS23505 ref|WP_045567905.1|gi|780351228| DNA gyrase subunit B	1632	Nsco_NS_434_20203020_B_ubonensis_HILIC3.29321.29321.3	controllerType=0 controllerNumber=1 scan=29321	80.8197	Trypsin	B3	CEIYIVEGDSAGGSAK	,S{+1351}	,+1351	1350.58	1350.58	1350.58
37125:3	425	E.PSEGADEPPTS{+1585.673}DGDGAK.G	NA	S{+1586}	1072.79	3	3216.36	3215.36	1	-1	143	NRagged	316.8	52.22	0	4.13	26	>BW23_RS21470 ref|WP_042582960.1|gi|755807716| peptidase	1241	Nsco_NS_434_20203020_B_ubonensis_HILIC1.34168.34168.3	controllerType=0 controllerNumber=1 scan=34168	92.936	Trypsin	B1	PSEGADEPPTSDGDGAK	S{+1586}	1586	1585.67	1585.67	1585.67
28995:3	6	E.PGLAEKWDVS{+570.295}PDGK.A	NA	S{+570}	690.354	3	2069.05	2069.05	0	0	83	NRagged	316.84	107.02	43.61	2.84	132	>BW23_RS24130 ref|WP_042586529.1|gi|755824830| peptide ABC transporter substrate-binding protein	1754	Nsco_NS_434_20203020_B_ubonensis_HILIC1.27486.27486.3	controllerType=0 controllerNumber=1 scan=27486	76.5503	Trypsin	B1	PGLAEKWDVSPDGK	S{+570}	570	570.295	570.29	570.295
69053:2	62	E.PGSSGSPIYS{+1030.917}PEKR.V	NA	S{+1031}	1246.83	2	2492.65	2492.65	0	0	191	NRagged	316.87	112.51	0	4.06	333	>sp|LYSC_LYSEN|(Common contaminant protein)	6101	Nsco_NS_434_20203020_B_ubonensis_HILIC2.58967.58967.2	controllerType=0 controllerNumber=1 scan=58967	149.072	Trypsin	B2	PGSSGSPIYSPEKR	S{+1031}	1031	1030.92	1030.92	1030.92
57249:5	650	L.PADAQNNS{+1713.755}PGNAPPVAARPDTGR.A	NA	S{+1714}	798.177	5	3986.86	3986.86	0	0	196	NRagged	316.87	169.59	3.7	4.89	7	>BW23_RS25265 ref|WP_045567150.1|gi|780349501| beta-N-acetylhexosaminidase	1979	Nsco_NS_434_20203020_B_ubonensis_HILIC3.49013.49013.5	controllerType=0 controllerNumber=1 scan=49013	128.453	Trypsin	B3	PADAQNNSPGNAPPVAARPDTGR	S{+1714}	1714	1713.76	1713.76	1713.76
03934:4	107	A.SS{+853.430}QDHKR.L	NA	S{+853}	428.469	4	1710.85	1710.85	0	0	209	NRagged	316.92	105.28	105.28	3.92	52	>BW23_RS27750 ref|WP_045567400.1|gi|780350117| phosphoribosylamine--glycine ligase	2466	Nsco_NS_434_20203020_B_ubonensis_HILIC3.5332.5332.4	controllerType=0 controllerNumber=1 scan=5332	23.2465	Trypsin	B3	SSQDHKR	S{+853}	853	853.43	853.43	853.43
50906:4	83	R.HNAIVC[+57.021]NIGHFDS{+784.378}EIDVASTR.Q	NA	C[+57], S{+784}	786.129	4	3141.49	3139.49	2	-2.1	334	Specific	316.99	149.51	9.6	5.68	66	>BW23_RS22350 ref|WP_045566844.1|gi|780348802| S-adenosyl-L-homocysteine hydrolase	1407	Nsco_NS_434_20203020_B_ubonensis_HILIC2.44761.44761.3	controllerType=0 controllerNumber=1 scan=44761	117.303	Trypsin	B2	HNAIVCNIGHFDSEIDVASTR	,S{+784}	,+784	784.378	784.38	784.378
56702:4	498	I.ELADGVS{+1468.823}VDEIQAK.T	NA	S{+1469}	736.647	4	2943.57	2942.57	1	-1.1	189	NRagged	317.02	168.47	0	5.79	7	>BW23_RS16380 ref|WP_045566236.1|gi|780347469| succinyl-CoA--3-ketoacid-CoA transferase	265	Nsco_NS_434_20203020_B_ubonensis_HILIC3.48594.48594.5	controllerType=0 controllerNumber=1 scan=48594	127.405	Trypsin	B3	ELADGVSVDEIQAK	S{+1469}	1469	1468.82	1468.82	1468.82
77646:6	67	Q.PNSGSQANQGVFFAMLKPGDTIMGMS{+1143.540}LAHGGHLTHGSPVNMSGK.W	NA	S{+1144}	935.951	6	5610.67	5609.67	1	-0.6	96	NRagged	317.03	8.55	0	4.35	59	>BW23_RS19620 ref|WP_045566601.1|gi|780348225| serine hydroxymethyltransferase	890	Nsco_NS_434_20203020_B_ubonensis_HILIC3.64915.64915.6	controllerType=0 controllerNumber=1 scan=64915	166.902	Trypsin	B3	PNSGSQANQGVFFAMLKPGDTIMGMSLAHGGHLTHGSPVNMSGK	S{+1144}	1144	1143.54	1143.54	1143.54
35517:3	2	K.EIAQVGSISANS{+1087.537}DSSIGDR.I	NA	S{+1088}	998.489	3	2993.45	2993.45	0	0	143	Specific	317.06	1.1	0	5.66	516	>BW23_RS19350 ref|WP_042583284.1|gi|755808808| molecular chaperone GroEL	837	Nsco_NS_434_20203020_B_ubonensis_HILIC2.31845.31845.3	controllerType=0 controllerNumber=1 scan=31845	86.8648	Trypsin	B2	EIAQVGSISANSDSSIGDR	S{+1088}	1088	1087.54	1087.54	1087.54
62173:3	13	T.EINLPYITADAS{+1168.431}GPK.H	NA	S{+1168}	920.089	3	2758.25	2757.25	1	-1.2	281	NRagged	317.08	18.46	0	2	107	>BW23_RS19890 ref|WP_045566631.1|gi|780348296| molecular chaperone DnaK	940	Nsco_NS_434_20203020_B_ubonensis_HILIC2.53547.53547.3	controllerType=0 controllerNumber=1 scan=53547	136.58	Trypsin	B2	EINLPYITADASGPK	S{+1168}	1168	1168.43	1168.43	1168.43
51151:3	5	R.DGVTGAVHDAQAS{+1105.984}VGSWGYAGK.S	NA	S{+1106}	1080.67	3	3239.98	3238.98	1	-1	356	Specific	317.1	317.1	0	7.62	322	>BW23_RS07145 ref|WP_045564658.1|gi|780344014| porin	4540	Nsco_NS_434_20203020_B_ubonensis_HILIC2.44960.44960.3	controllerType=0 controllerNumber=1 scan=44960	117.76	Trypsin	B2	DGVTGAVHDAQASVGSWGYAGK	S{+1106}	1106	1105.98	1105.98	1105.98
21335:4	115	T.ITS{+230.094}HGGQIHRVEDWGR.R	NA	S{+230}	520.26	4	2078.02	2078.02	0	0	29	NRagged	317.1	107.41	11.21	3.16	47	>BW23_RS30505 ref|WP_006402295.1|gi|493446950| 30S ribosomal protein S6	2989	Nsco_NS_434_20203020_B_ubonensis_HILIC3.19791.19791.4	controllerType=0 controllerNumber=1 scan=19791	56.6127	Trypsin	B3	ITSHGGQIHRVEDWGR	S{+230}	230	230.094	230.09	230.094
71901:2	13	V.APADAALHAS{+1029.936}MR.D	NA	S{+1030}	1120.77	2	2240.54	2240.54	0	0	597	NRagged	317.14	19.03	0.6	4.28	155	>BW23_RS06710 ref|WP_042587384.1|gi|755826565| RNA polymerase sigma factor RpoD	4454	Nsco_NS_434_20203020_B_ubonensis_HILIC3.60462.60462.4	controllerType=0 controllerNumber=1 scan=60462	156.143	Trypsin	B3	APADAALHASMR	S{+1030}	1030	1029.94	1029.94	1029.94
43216:5	20	D.DEVIKVDLS{+1924.778}RVPADVDK.V	NA	S{+1925}	765.366	5	3822.8	3822.8	0	0	88	NRagged	317.15	15.1	8.86	3.19	192	>BW23_RS03760 ref|WP_010093298.1|gi|497779114| chemical-damaging agent resistance protein C	3887	Nsco_NS_434_20203020_B_ubonensis_HILIC2.38158.38158.5	controllerType=0 controllerNumber=1 scan=38158	101.961	Trypsin	B2	DEVIKVDLSRVPADVDK	S{+1925}	1925	1924.78	1924.78	1924.78
06201:3	49	Q.AAGHDEAS{+224.175}WAQNR.R	NA	S{+224}	546.607	3	1637.81	1636.81	1	-2	149	NRagged	317.16	91.41	0	4.01	99	>BW23_RS19655 ref|WP_010091485.1|gi|497777301| membrane protein	897	Nsco_NS_434_20203020_B_ubonensis_HILIC1.7655.7655.3	controllerType=0 controllerNumber=1 scan=7655	28.477	Trypsin	B1	AAGHDEASWAQNR	S{+224}	224	224.175	224.18	224.175
52257:3	6	E.PAQSAINNGYLTAQS{+1584.529}QQR.L	NA	S{+1585}	1177.84	3	3531.5	3531.5	0	0	246	NRagged	317.17	24.48	0	5.4	432	>BW23_RS08755 ref|WP_045564868.1|gi|780344499| porin	4853	Nsco_NS_434_20203020_B_ubonensis_HILIC3.45125.45125.3	controllerType=0 controllerNumber=1 scan=45125	119.361	Trypsin	B3	PAQSAINNGYLTAQSQQR	S{+1585}	1585	1584.53	1584.53	1584.53
80260:3	122	V.TS{+1933.898}QVQQQYANGTR.V	NA	S{+1934}	1139.21	3	3415.61	3414.61	1	-1	20	NRagged	317.17	19.92	0	2.41	95	>BW23_RS29280 ref|WP_045567554.1|gi|780350435| hypothetical protein	2760	Nsco_NS_434_20203020_B_ubonensis_HILIC3.66972.66972.3	controllerType=0 controllerNumber=1 scan=66972	171.673	Trypsin	B3	TSQVQQQYANGTR	S{+1934}	1934	1933.9	1933.9	1933.9
26582:5	125	A.PIDAERHPS{+1027.461}DQGYTTSK.W	NA	S{+1027}	586.878	5	2930.36	2929.36	1	-1.1	3655	NRagged	317.18	9.83	0	5.95	40	>BW23_RS14870 ref|WP_045565955.1|gi|780347013| polyketide synthase	6039	Nsco_NS_434_20203020_B_ubonensis_HILIC2.24485.24485.5	controllerType=0 controllerNumber=1 scan=24485	68.5087	Trypsin	B2	PIDAERHPSDQGYTTSK	S{+1027}	1027	1027.46	1027.46	1027.46
14216:4	1610	G.DS{+434.319}DDGVEIAPRPR.L	NA	S{+434}	466.258	4	1862.01	1861.01	1	-1.8	207	NRagged	317.2	17.62	17.62	4.42	3	>BW23_RS22240 ref|WP_045566833.1|gi|780348780| LysR family transcriptional regulator	1386	Nsco_NS_434_20203020_B_ubonensis_HILIC1.15187.15187.4	controllerType=0 controllerNumber=1 scan=15187	46.0806	Trypsin	B1	DSDDGVEIAPRPR	S{+434}	434	434.319	434.32	434.319
59326:3	119	R.GASAATAASPAAAAAS{+1134.423}SDTSAAPSGPVTFAWPAR.G	NA	S{+1134}	1394.3	3	4180.89	4178.89	2	-1.6	151	Specific	317.25	317.25	0	7.95	78	>BW23_RS30735 ref|WP_045567708.1|gi|780350773| peptidase	3035	Nsco_NS_434_20203020_B_ubonensis_HILIC2.51325.51325.3	controllerType=0 controllerNumber=1 scan=51325	131.792	Trypsin	B2	GASAATAASPAAAAASSDTSAAPSGPVTFAWPAR	S{+1134}	1134	1134.42	1134.42	1134.42
24075:3	1	A.PAPAASAPEAAS{+1568.531}KPAK.T	NA	S{+1569}	1011.44	3	3032.32	3032.32	0	0	134	NRagged	317.29	29.56	0	5.27	473	>BW23_RS30650 ref|WP_045567700.1|gi|780350752| competence protein ComE	3018	Nsco_NS_434_20203020_B_ubonensis_HILIC1.23417.23417.3	controllerType=0 controllerNumber=1 scan=23417	66.3593	Trypsin	B1	PAPAASAPEAASKPAK	S{+1569}	1569	1568.53	1568.53	1568.53
19137:4	660	T.PEQIIGGHC[+57.021]VPNAGS{+294.164}C[+57.021]QNR.G	NA	C[+57]*2, S{+294}	598.287	4	2390.12	2388.12	2	-2.8	241	NRagged	317.37	34.94	0	5.62	7	>BW23_RS09700 ref|WP_042587920.1|gi|755827545| hypothetical protein	5037	Nsco_NS_434_20203020_B_ubonensis_HILIC1.19247.19247.4	controllerType=0 controllerNumber=1 scan=19247	56.0331	Trypsin	B1	PEQIIGGHCVPNAGSCQNR	*2,S{+294}	*2,+294	294.164	294.16	294.164
71166:3	11	I.TEAS{+1672.797}FPGK.W	NA	S{+1673}	837.076	3	2509.21	2509.21	0	0	35	NRagged	317.37	317.37	317.37	4.33	215	>BW23_RS30145 ref|WP_042584247.1|gi|755812171| alkyl hydroperoxide reductase	2920	Nsco_NS_434_20203020_B_ubonensis_HILIC3.59873.59873.4	controllerType=0 controllerNumber=1 scan=59873	154.689	Trypsin	B3	TEASFPGK	S{+1673}	1673	1672.8	1672.8	1672.8
23322:3	13	L.NEVS{+224.156}VDDDANQSDEQPAAAAAGK.S	NA	S{+224}	843.059	3	2527.16	2526.16	1	-1.3	6	NRagged	317.37	7.92	7.92	3.11	155	>BW23_RS06710 ref|WP_042587384.1|gi|755826565| RNA polymerase sigma factor RpoD	4454	Nsco_NS_434_20203020_B_ubonensis_HILIC3.21430.21430.3	controllerType=0 controllerNumber=1 scan=21430	60.637	Trypsin	B3	NEVSVDDDANQSDEQPAAAAAGK	S{+224}	224	224.156	224.16	224.156
06968:2	824	L.GHDEAS{+624.323}WSQNR.R	NA	S{+624}	955.941	2	1910.87	1910.87	0	0	148	NRagged	317.37	130.96	5.98	1.43	17	>BW23_RS09500 ref|WP_045564960.1|gi|780344701| membrane protein	4998	Nsco_NS_434_20203020_B_ubonensis_HILIC3.7807.7807.2	controllerType=0 controllerNumber=1 scan=7807	28.0222	Trypsin	B3	GHDEASWSQNR	S{+624}	624	624.323	624.32	624.323
50423:6	2239	R.HADIVSLHC[+57.021]PLLPS{+489.187}THHLINAR.T	NA	C[+57], S{+489}	499.59	6	2992.51	2990.51	2	-2.2	198	Specific	317.38	92.71	0	5.95	4	>BW23_RS19500 ref|WP_045566587.1|gi|780348195| 2-hydroxyacid dehydrogenase	866	Nsco_NS_434_20203020_B_ubonensis_HILIC1.44990.44990.5	controllerType=0 controllerNumber=1 scan=44990	117.604	Trypsin	B1	HADIVSLHCPLLPSTHHLINAR	,S{+489}	,+489	489.187	489.19	489.187
24017:3	73	Y.MYS{+382.130}TYEEEC[+57.021]EAQPTNNKK.I	NA	C[+57], S{+382}	868.694	3	2604.07	2604.07	0	0	545	NRagged	317.44	5.45	0	6.11	38	>BW23_RS17215 ref|WP_045566338.1|gi|780347600| carbamoyl phosphate synthase large subunit	426	Nsco_NS_434_20203020_B_ubonensis_HILIC1.23368.23368.3	controllerType=0 controllerNumber=1 scan=23368	66.2265	Trypsin	B1	MYSTYEEECEAQPTNNKK	,S{+382}	,+382	382.13	382.13	382.13
71302:6	764	M.SFNHVPAGKDLPQDFNVIIEIPAQS{+1887.006}DPVKYEADK.E	NA	S{+1887}	946.158	6	5671.91	5668.91	3	-1.8	2	NRagged	317.49	317.49	0	8.85	7	>BW23_RS27270 ref|WP_010091037.1|gi|497776853| inorganic pyrophosphatase	2373	Nsco_NS_434_20203020_B_ubonensis_HILIC1.61330.61330.4	controllerType=0 controllerNumber=1 scan=61330	155.538	Trypsin	B1	SFNHVPAGKDLPQDFNVIIEIPAQSDPVKYEADK	S{+1887}	1887	1887.01	1887.01	1887.01
13583:3	622	Y.AHLAES{+581.216}GTGSPAR.R	NA	S{+581}	612.285	3	1834.84	1834.84	0	0	62	NRagged	317.53	12.34	12.34	2.63	14	>BW23_RS26825 ref|WP_010090936.1|gi|497776752| SAM-dependent methyltransferase	2286	Nsco_NS_434_20203020_B_ubonensis_HILIC1.14591.14591.3	controllerType=0 controllerNumber=1 scan=14591	44.6278	Trypsin	B1	AHLAESGTGSPAR	S{+581}	581	581.216	581.22	581.216
26009:3	11	V.DDDANQS{+769.420}DEQPAAAAAGK.S	NA	S{+769}	848.729	3	2544.17	2543.17	1	-1.3	11	NRagged	317.54	10.11	0	4.08	144	>BW23_RS06710 ref|WP_042587384.1|gi|755826565| RNA polymerase sigma factor RpoD	4454	Nsco_NS_434_20203020_B_ubonensis_HILIC2.24024.24024.3	controllerType=0 controllerNumber=1 scan=24024	67.341	Trypsin	B2	DDDANQSDEQPAAAAAGK	S{+769}	769	769.42	769.42	769.42
47362:3	423	D.PYPGC[+57.021]S{+1844.617}AAEGVFR.V	NA	C[+57], S{+1845}	1086.09	3	3256.26	3255.26	1	-1	183	NRagged	317.65	77.74	0	5.83	11	>BW23_RS21190 ref|WP_045566750.1|gi|780348577| peptidase M1	1189	Nsco_NS_434_20203020_B_ubonensis_HILIC2.41819.41819.3	controllerType=0 controllerNumber=1 scan=41819	110.655	Trypsin	B2	PYPGCSAAEGVFR	,S{+1845}	,+1845	1844.62	1844.62	1844.62
48091:4	29	N.QFGLQADYS{+1024.426}LSKR.T	NA	S{+1024}	635.057	4	2537.21	2537.21	0	0	311	NRagged	317.7	8.16	0	2.83	136	>BW23_RS11015 ref|WP_045565179.1|gi|780345196| porin	5293	Nsco_NS_434_20203020_B_ubonensis_HILIC1.43179.43179.4	controllerType=0 controllerNumber=1 scan=43179	113.635	Trypsin	B1	QFGLQADYSLSKR	S{+1024}	1024	1024.43	1024.43	1024.43
75797:5	133	L.PPELAGHSGVTELADSHAGEGDDDNS{+710.365}PHPFLEFAQNVQPQSVLR.A	NA	S{+710}	1075.92	5	5375.55	5375.55	0	0	50	NRagged	317.74	109.46	0	6.22	37	>BW23_RS22925 ref|WP_045566904.1|gi|780348945| transcriptional regulator	1518	Nsco_NS_434_20203020_B_ubonensis_HILIC1.64849.64849.5	controllerType=0 controllerNumber=1 scan=64849	164.109	Trypsin	B1	PPELAGHSGVTELADSHAGEGDDDNSPHPFLEFAQNVQPQSVLR	S{+710}	710	710.365	710.37	710.365
34236:8	133	K.IPLPRNLYGDERPNS{+1739.690}MGLDLSNEHR.L	NA	S{+1740}	580.272	8	4635.13	4633.13	2	-1.4	595	Specific	317.76	5.52	0	5.95	37	>BW23_RS22925 ref|WP_045566904.1|gi|780348945| transcriptional regulator	1518	Nsco_NS_434_20203020_B_ubonensis_HILIC1.31693.31693.4	controllerType=0 controllerNumber=1 scan=31693	86.9252	Trypsin	B1	IPLPRNLYGDERPNSMGLDLSNEHR	S{+1740}	1740	1739.69	1739.69	1739.69
28329:4	60	K.REGLDEYIDGDS{+548.330}ER.I	NA	S{+548}	551.522	4	2203.06	2202.06	1	-1.5	112	Specific	317.77	208.08	0	4.66	49	>BW23_RS25425 ref|WP_045567160.1|gi|780349527| organic solvent tolerance protein OstA	2009	Nsco_NS_434_20203020_B_ubonensis_HILIC2.26001.26001.3	controllerType=0 controllerNumber=1 scan=26001	72.3436	Trypsin	B2	REGLDEYIDGDSER	S{+548}	548	548.33	548.33	548.33
61928:4	119	K.QGEHS{+783.365}EHMGYLLAEMQSLAR.Q	NA	S{+783}	768.862	4	3072.42	3070.42	2	-2.2	241	Specific	317.77	209.87	0	6.53	40	>BW23_RS22090 ref|WP_045566817.1|gi|780348742| phenylacetic acid degradation protein	1356	Nsco_NS_434_20203020_B_ubonensis_HILIC3.52670.52670.3	controllerType=0 controllerNumber=1 scan=52670	136.993	Trypsin	B3	QGEHSEHMGYLLAEMQSLAR	S{+783}	783	783.365	783.37	783.365
46569:4	7	T.AS{+285.010}GIVIPDAAAEKPDQGEVLAIGPGKRDDK.G	NA	S{+285}	826.655	4	3303.6	3302.6	1	-1	22	NRagged	317.81	200.73	5.53	6.27	89	>BW23_RS19355 ref|WP_004186661.1|gi|490291056| molecular chaperone GroES	838	Nsco_NS_434_20203020_B_ubonensis_HILIC2.41167.41167.4	controllerType=0 controllerNumber=1 scan=41167	109.236	Trypsin	B2	ASGIVIPDAAAEKPDQGEVLAIGPGKRDDK	S{+285}	285	285.01	285.01	285.01
18655:3	306	V.TEIDKLVQS{+236.017}K.E	NA	S{+236}	466.561	3	1397.67	1396.67	1	-2.4	170	NRagged	317.84	163.69	0	4.36	20	>BW23_RS29820 ref|WP_010092064.1|gi|497777880| ribosome recycling factor	2858	Nsco_NS_434_20203020_B_ubonensis_HILIC1.18833.18833.3	controllerType=0 controllerNumber=1 scan=18833	55.0338	Trypsin	B1	TEIDKLVQSK	S{+236}	236	236.017	236.02	236.017
32324:3	24	K.TVAAQLAQAQGAAPAS{+1287.353}AAAASSAH.-	NA	S{+1287}	1137.48	3	3410.42	3408.42	2	-2	373	CRagged	317.87	131.76	2.4	6.52	245	>BW23_RS26360 ref|WP_045567259.1|gi|780349753| hemolysin D	2193	Nsco_NS_434_20203020_B_ubonensis_HILIC2.29328.29328.3	controllerType=0 controllerNumber=1 scan=29328	80.7408	Trypsin	B2	TVAAQLAQAQGAAPASAAAASSAH	S{+1287}	1287	1287.35	1287.35	1287.35
33431:5	12	E.PGLAEKWDVS{+1117.644}PDGK.A	NA	S{+1118}	524.285	5	2617.4	2616.4	1	-1.3	83	NRagged	317.94	51.63	0	4.14	106	>BW23_RS24130 ref|WP_042586529.1|gi|755824830| peptide ABC transporter substrate-binding protein	1754	Nsco_NS_434_20203020_B_ubonensis_HILIC2.30195.30195.4	controllerType=0 controllerNumber=1 scan=30195	82.9295	Trypsin	B2	PGLAEKWDVSPDGK	S{+1118}	1118	1117.64	1117.64	1117.64
47983:4	890	V.HVS{+1305.567}DSVFDTPEEAEEAAR.S	NA	S{+1306}	824.618	4	3295.45	3294.45	1	-1	46	NRagged	317.96	13.63	0	3.83	15	>BW23_RS02445 ref|WP_010095929.1|gi|497781745| hypothetical protein	3627	Nsco_NS_434_20203020_B_ubonensis_HILIC2.42323.42323.2	controllerType=0 controllerNumber=1 scan=42323	111.783	Trypsin	B2	HVSDSVFDTPEEAEEAAR	S{+1306}	1306	1305.57	1305.57	1305.57
26448:2	167	A.PAAEAPAAAS{+1532.554}APMKK.D	NA	S{+1533}	1472.15	2	2943.29	2943.29	0	0	27	NRagged	317.98	20.7	0	5.61	120	>BW23_RS22210 ref|WP_010097315.1|gi|497783131| hypothetical protein	1380	Nsco_NS_434_20203020_B_ubonensis_HILIC3.23960.23960.2	controllerType=0 controllerNumber=1 scan=23960	67.0605	Trypsin	B3	PAAEAPAAASAPMKK	S{+1533}	1533	1532.55	1532.55	1532.55
27805:3	23	A.PHGGGAFS{+294.178}GKDPSKVDR.S	NA	S{+294}	669.348	3	2006.03	2006.03	0	0	260	NRagged	318	29.37	4.47	4.67	106	>BW23_RS23955 ref|WP_042586555.1|gi|755824883| S-adenosylmethionine synthetase	1719	Nsco_NS_434_20203020_B_ubonensis_HILIC1.26530.26530.4	controllerType=0 controllerNumber=1 scan=26530	74.1602	Trypsin	B1	PHGGGAFSGKDPSKVDR	S{+294}	294	294.178	294.18	294.178
82384:7	4	R.GQVLAKPGS{+531.440}ITPHTHFTAEVYVLSKDEGGR.H	NA	S{+531}	533.163	7	3726.1	3726.1	0	0	292	Specific	318.01	318.01	4	8.25	261	>BW23_RS21950 ref|WP_034209732.1|gi|736066354| elongation factor Tu	1337	Nsco_NS_434_20203020_B_ubonensis_HILIC1.69956.69956.6	controllerType=0 controllerNumber=1 scan=69956	175.116	Trypsin	B1	GQVLAKPGSITPHTHFTAEVYVLSKDEGGR	S{+531}	531	531.44	531.44	531.44
45602:5	44	M.PKPVVGDNGS{+551.285}GMHVHQSIWK.D	NA	S{+551}	545.882	5	2725.38	2724.38	1	-1.2	260	NRagged	318.01	7.45	0	4.22	156	>BW23_RS28715 ref|WP_029226484.1|gi|656280831| glutamine synthetase	2649	Nsco_NS_434_20203020_B_ubonensis_HILIC3.39753.39753.5	controllerType=0 controllerNumber=1 scan=39753	106.973	Trypsin	B3	PKPVVGDNGSGMHVHQSIWK	S{+551}	551	551.285	551.28	551.285
56744:4	1830	E.PTPFAAHLFS{+905.318}EAGR.L	NA	S{+905}	602.525	4	2407.08	2406.08	1	-1.4	358	NRagged	318.06	3.01	0	4.42	3	>BW23_RS24955 ref|WP_045567116.1|gi|780349419| gamma-glutamyltransferase	1917	Nsco_NS_434_20203020_B_ubonensis_HILIC1.50001.50001.5	controllerType=0 controllerNumber=1 scan=50001	128.833	Trypsin	B1	PTPFAAHLFSEAGR	S{+905}	905	905.318	905.32	905.318
40423:4	1076	K.QLAQQIASPATVGVRPALAGAAAS{+568.217}APRH.-	NA	S{+568}	820.182	4	3277.71	3277.71	0	0	313	CRagged	318.07	55.53	55.53	7.75	5	>BW23_RS22450 ref|WP_042586779.1|gi|755825304| flagellar motor protein MotB	1427	Nsco_NS_434_20203020_B_ubonensis_HILIC2.35829.35829.4	controllerType=0 controllerNumber=1 scan=35829	96.5807	Trypsin	B2	QLAQQIASPATVGVRPALAGAAASAPRH	S{+568}	568	568.217	568.22	568.217
72064:2	2197	I.TTDS{+325.172}AGLDAGTIEIR.S	NA	S{+325}	922.97	2	1844.93	1844.93	0	0	42	NRagged	318.11	10.95	0	2.21	1	>BW23_RS06645 ref|WP_045564594.1|gi|780343871| carboxymethylenebutenolidase	4442	Nsco_NS_434_20203020_B_ubonensis_HILIC3.60595.60595.2	controllerType=0 controllerNumber=1 scan=60595	156.443	Trypsin	B3	TTDSAGLDAGTIEIR	S{+325}	325	325.172	325.17	325.172
39496:3	23	K.AAPASAVAPQVAHAAS{+1194.432}APQPATIVNDDAASR.T	NA	S{+1194}	1373.98	3	4119.91	4119.91	0	0	99	Specific	318.15	101.28	0	6.7	212	>BW23_RS21205 ref|WP_045566753.1|gi|780348584| Tail fiber protein	1192	Nsco_NS_434_20203020_B_ubonensis_HILIC2.35088.35088.3	controllerType=0 controllerNumber=1 scan=35088	94.7303	Trypsin	B2	AAPASAVAPQVAHAASAPQPATIVNDDAASR	S{+1194}	1194	1194.43	1194.43	1194.43
15124:3	55	R.KLQQWS{+666.230}QQGASATKPASGQ.-	NA	S{+666}	890.42	3	2669.24	2667.24	2	-2.5	115	CRagged	318.23	191.98	0	6.04	126	>BW23_RS17610 ref|WP_045567821.1|gi|780351035| hypothetical protein	505	Nsco_NS_434_20203020_B_ubonensis_HILIC2.15360.15360.3	controllerType=0 controllerNumber=1 scan=15360	45.75	Trypsin	B2	KLQQWSQQGASATKPASGQ	S{+666}	666	666.23	666.23	666.23
78444:4	1316	T.GLS{+626.410}ELHVVPDMHHR.K	NA	S{+626}	564.062	4	2253.23	2253.23	0	0	77	NRagged	318.24	23.05	0	5.25	4	>BW23_RS27860 ref|WP_045567411.1|gi|780350142| DNA-binding protein	2488	Nsco_NS_434_20203020_B_ubonensis_HILIC1.66898.66898.3	controllerType=0 controllerNumber=1 scan=66898	169.041	Trypsin	B1	GLSELHVVPDMHHR	S{+626}	626	626.41	626.41	626.41
03038:8	19	V.RGGS{+1927.660}QVHSQDAESQREALK.K	NA	S{+1928}	502.467	8	4012.69	4010.69	2	-1.7	144	NRagged	318.26	5.59	0	2.76	111	>BW23_RS30640 ref|WP_045567698.1|gi|780350748| protein disaggregation chaperone	3016	Nsco_NS_434_20203020_B_ubonensis_HILIC2.4844.4844.3	controllerType=0 controllerNumber=1 scan=4844	22.742	Trypsin	B2	RGGSQVHSQDAESQREALK	S{+1928}	1928	1927.66	1927.66	1927.66
69778:4	1679	A.SLPVLLIPAAAHADEQS{+1845.050}N.-	NA	S{+1845}	923.761	4	3692.02	3691.02	1	-0.9	138	Non	318.27	187.8	0	5.76	4	>BW23_RS03865 ref|WP_045564220.1|gi|780343042| universal stress protein UspA	3908	Nsco_NS_434_20203020_B_ubonensis_HILIC1.60111.60111.2	controllerType=0 controllerNumber=1 scan=60111	152.658	Trypsin	B1	SLPVLLIPAAAHADEQSN	S{+1845}	1845	1845.05	1845.05	1845.05
49566:4	217	N.TNDHPLS{+258.079}HLFDNNDAWVK.R	NA	S{+258}	596.524	4	2383.07	2381.07	2	-2.8	3	NRagged	318.29	48.69	0	3.99	17	>BW23_RS24715 ref|WP_042586441.1|gi|755824666| carbonic anhydrase	1869	Nsco_NS_434_20203020_B_ubonensis_HILIC1.44331.44331.4	controllerType=0 controllerNumber=1 scan=44331	116.188	Trypsin	B1	TNDHPLSHLFDNNDAWVK	S{+258}	258	258.079	258.08	258.079
78011:4	585	R.IAEEFQQIVS{+1824.862}DYVER.N	NA	S{+1825}	913.695	4	3651.76	3650.76	1	-0.9	411	Specific	318.31	121.38	1.87	5.5	6	>BW23_RS30780 ref|WP_042584631.1|gi|755813632| 4-hydroxy-3-methylbut-2-en-1-yl diphosphate synthase	3044	Nsco_NS_434_20203020_B_ubonensis_HILIC1.66563.66563.4	controllerType=0 controllerNumber=1 scan=66563	168.249	Trypsin	B1	IAEEFQQIVSDYVER	S{+1825}	1825	1824.86	1824.86	1824.86
29040:5	1	K.ASKPAAATGTTAPATKPAATPATTAPATTGAATTTAPAPAASAPEAAS{+1391.455}KPAK.T	NA	S{+1391}	1202.38	5	6007.86	6004.86	3	-1.7	98	Specific	318.32	41.65	9.55	5.12	645	>BW23_RS30650 ref|WP_045567700.1|gi|780350752| competence protein ComE	3018	Nsco_NS_434_20203020_B_ubonensis_HILIC2.26573.26573.5	controllerType=0 controllerNumber=1 scan=26573	73.7897	Trypsin	B2	ASKPAAATGTTAPATKPAATPATTAPATTGAATTTAPAPAASAPEAASKPAK	S{+1391}	1391	1391.45	1391.45	1391.45
85952:4	2	K.EIAQVGS{+1902.903}ISANSDSSIGDR.I	NA	S{+1903}	952.96	4	3808.82	3808.82	0	0	143	Specific	318.38	318.38	0	6.8	516	>BW23_RS19350 ref|WP_042583284.1|gi|755808808| molecular chaperone GroEL	837	Nsco_NS_434_20203020_B_ubonensis_HILIC2.72144.72144.2	controllerType=0 controllerNumber=1 scan=72144	177.431	Trypsin	B2	EIAQVGSISANSDSSIGDR	S{+1903}	1903	1902.9	1902.9	1902.9
70217:5	653	R.HS{+770.341}GREAADAPPFELYLNTPMDAAPADLR.T	NA	S{+770}	760.364	5	3797.79	3795.79	2	-1.8	253	Specific	318.41	204.84	1.77	7.05	8	>BW23_RS22865 ref|WP_045566895.1|gi|780348923| AraC family transcriptional regulator	1506	Nsco_NS_434_20203020_B_ubonensis_HILIC1.60458.60458.4	controllerType=0 controllerNumber=1 scan=60458	153.472	Trypsin	B1	HSGREAADAPPFELYLNTPMDAAPADLR	S{+770}	770	770.341	770.34	770.341
43185:4	4	T.AEVYVLS{+652.405}KDEGGR.H	NA	S{+652}	519.537	4	2075.13	2075.13	0	0	309	NRagged	318.42	13.17	13.17	5.16	261	>BW23_RS21950 ref|WP_034209732.1|gi|736066354| elongation factor Tu	1337	Nsco_NS_434_20203020_B_ubonensis_HILIC1.39024.39024.5	controllerType=0 controllerNumber=1 scan=39024	104.208	Trypsin	B1	AEVYVLSKDEGGR	S{+652}	652	652.405	652.4	652.405
39198:4	4	G.SISANSDS{+1968.983}SIGDR.I	NA	S{+1969}	820.402	4	3278.59	3277.59	1	-1	149	NRagged	318.51	22.85	0	4.94	495	>BW23_RS19350 ref|WP_042583284.1|gi|755808808| molecular chaperone GroEL	837	Nsco_NS_434_20203020_B_ubonensis_HILIC3.34289.34289.4	controllerType=0 controllerNumber=1 scan=34289	93.2986	Trypsin	B3	SISANSDSSIGDR	S{+1969}	1969	1968.98	1968.98	1968.98
02234:4	203	R.AKGPAS{+595.216}GADATVHAR.T	NA	S{+595}	501.992	4	2004.95	2003.95	1	-1.7	183	Specific	318.55	90.02	0	5.47	34	>BW23_RS07490 ref|WP_045564699.1|gi|780344110| pilus assembly protein CpaB	4606	Nsco_NS_434_20203020_B_ubonensis_HILIC1.4218.4218.3	controllerType=0 controllerNumber=1 scan=4218	21.3768	Trypsin	B1	AKGPASGADATVHAR	S{+595}	595	595.216	595.22	595.216
38758:2	24	K.TVAAQLAQAQGAAPAS{+1362.455}AAAASSAH.-	NA	S{+1362}	1743.27	2	3485.52	3483.52	2	-1.9	373	CRagged	318.56	144.6	0	7.24	245	>BW23_RS26360 ref|WP_045567259.1|gi|780349753| hemolysin D	2193	Nsco_NS_434_20203020_B_ubonensis_HILIC2.34485.34485.2	controllerType=0 controllerNumber=1 scan=34485	93.2988	Trypsin	B2	TVAAQLAQAQGAAPASAAAASSAH	S{+1362}	1362	1362.45	1362.45	1362.45
59343:4	58	L.LQGGADVS{+646.226}PQTYAASDAHPEWPGDRVR.D	NA	S{+646}	882.654	4	3527.59	3526.59	1	-1	217	NRagged	318.58	3.41	3.35	5.68	53	>BW23_RS18495 ref|WP_045566478.1|gi|780347945| glutamine amidotransferase	676	Nsco_NS_434_20203020_B_ubonensis_HILIC1.51963.51963.4	controllerType=0 controllerNumber=1 scan=51963	133.259	Trypsin	B1	LQGGADVSPQTYAASDAHPEWPGDRVR	S{+646}	646	646.226	646.23	646.226
50201:2	36	M.PHDLINS{+352.352}KPISSAIR.E	NA	S{+352}	1001.14	2	2001.27	2000.27	1	-1.7	495	NRagged	318.66	160.44	0	6.54	79	>BW23_RS21980 ref|WP_045566815.1|gi|780348736| DNA-directed RNA polymerase subunit beta	1343	Nsco_NS_434_20203020_B_ubonensis_HILIC2.44186.44186.3	controllerType=0 controllerNumber=1 scan=44186	116.003	Trypsin	B2	PHDLINSKPISSAIR	S{+352}	352	352.352	352.35	352.352
79284:3	47	R.NGKLPEDAANTADAAPAQAAS{+568.207}APEQAASGAAAPAAALSTIYFETGK.G	NA	S{+568}	1642.78	3	4926.33	4925.33	1	-0.7	390	Specific	318.66	181.2	7.4	7.4	140	>BW23_RS25130 ref|WP_045567133.1|gi|780349462| cytochrome C oxidase	1952	Nsco_NS_434_20203020_B_ubonensis_HILIC2.66969.66969.3	controllerType=0 controllerNumber=1 scan=66969	167.606	Trypsin	B2	NGKLPEDAANTADAAPAQAASAPEQAASGAAAPAAALSTIYFETGK	S{+568}	568	568.207	568.21	568.207
76671:4	79	R.PPES{+1600.778}GAVQGGAIPVSTNPAGAAPQAAAAQPAAAPQGGLYSDASPTNVQDAYNALK.T	NA	S{+1601}	1697.59	4	6787.32	6786.32	1	-0.5	576	Specific	318.67	65.79	15.67	4.58	58	>BW23_RS21215 ref|WP_045566754.1|gi|780348586| type VI secretion protein VasK	1194	Nsco_NS_434_20203020_B_ubonensis_HILIC3.64170.64170.4	controllerType=0 controllerNumber=1 scan=64170	165.136	Trypsin	B3	PPESGAVQGGAIPVSTNPAGAAPQAAAAQPAAAPQGGLYSDASPTNVQDAYNALK	S{+1601}	1601	1600.78	1600.78	1600.78
72041:2	155	N.ASGINDGAAAVLVMS{+756.315}AQK.A	NA	S{+756}	1230.6	2	2460.19	2459.19	1	-1.4	247	NRagged	318.72	9.32	8.97	5.79	25	>BW23_RS30890 ref|WP_042584629.1|gi|755813619| acetyl-CoA acetyltransferase	3066	Nsco_NS_434_20203020_B_ubonensis_HILIC3.60575.60575.2	controllerType=0 controllerNumber=1 scan=60575	156.392	Trypsin	B3	ASGINDGAAAVLVMSAQK	S{+756}	756	756.315	756.32	756.315
26721:4	51	K.GASAAQAAPKPTDNS{+568.120}SGTFVFARPGK.F	NA	S{+568}	776.105	4	3101.4	3101.4	0	0	66	Specific	318.73	146.51	1.2	7.8	164	>BW23_RS18790 ref|WP_045567835.1|gi|780351075| membrane protein	726	Nsco_NS_434_20203020_B_ubonensis_HILIC2.24594.24594.3	controllerType=0 controllerNumber=1 scan=24594	68.7694	Trypsin	B2	GASAAQAAPKPTDNSSGTFVFARPGK	S{+568}	568	568.12	568.12	568.12
42898:3	643	R.AAS{+568.214}GAATNISPETAQVVPIGSAVHAANR.S	NA	S{+568}	1076.87	3	3228.59	3228.59	0	0	85	Specific	318.74	208.21	69.87	6.63	20	>BW23_RS29320 ref|WP_045567562.1|gi|780350452| hypothetical protein	2768	Nsco_NS_434_20203020_B_ubonensis_HILIC2.37888.37888.3	controllerType=0 controllerNumber=1 scan=37888	101.315	Trypsin	B2	AASGAATNISPETAQVVPIGSAVHAANR	S{+568}	568	568.214	568.21	568.214
63133:4	58	K.NALDWGS{+1426.062}RPWGANSWAGKPGAVLGTSPGATGTALSQQHLR.N	NA	S{+1426}	1375.53	4	5499.11	5499.11	0	0	88	Specific	318.79	134.6	5.32	7.06	95	>BW23_RS03565 ref|WP_045564177.1|gi|780342936| FMN reductase	3848	Nsco_NS_434_20203020_B_ubonensis_HILIC3.53589.53589.8	controllerType=0 controllerNumber=1 scan=53589	139.046	Trypsin	B3	NALDWGSRPWGANSWAGKPGAVLGTSPGATGTALSQQHLR	S{+1426}	1426	1426.06	1426.06	1426.06
28850:2	37	A.PPPADTGAS{+837.336}QPQQFDPNR.A	NA	S{+837}	1381.12	2	2761.24	2760.24	1	-1.2	52	NRagged	318.8	60.22	0	6.25	101	>BW23_RS24760 ref|WP_045567095.1|gi|780349368| cell division protein	1878	Nsco_NS_434_20203020_B_ubonensis_HILIC1.27372.27372.2	controllerType=0 controllerNumber=1 scan=27372	76.2678	Trypsin	B1	PPPADTGASQPQQFDPNR	S{+837}	837	837.336	837.34	837.336
25583:5	1	K.ASKPAAATGTTAPATKPAATPATTAPATTGAATTTAPAPAASAPEAAS{+1219.417}KPAK.T	NA	S{+1219}	1167.57	5	5833.82	5832.82	1	-0.6	98	Specific	318.84	63.94	16.5	5.44	645	>BW23_RS30650 ref|WP_045567700.1|gi|780350752| competence protein ComE	3018	Nsco_NS_434_20203020_B_ubonensis_HILIC2.23682.23682.5	controllerType=0 controllerNumber=1 scan=23682	66.5115	Trypsin	B2	ASKPAAATGTTAPATKPAATPATTAPATTGAATTTAPAPAASAPEAASKPAK	S{+1219}	1219	1219.42	1219.42	1219.42
64044:4	3	I.TPHTHFTAEVYVLS{+309.242}KDEGGR.H	NA	S{+309}	639.592	4	2555.35	2553.35	2	-2.6	302	NRagged	318.88	1.82	1.82	6.43	485	>BW23_RS21950 ref|WP_034209732.1|gi|736066354| elongation factor Tu	1337	Nsco_NS_434_20203020_B_ubonensis_HILIC3.54293.54293.5	controllerType=0 controllerNumber=1 scan=54293	140.709	Trypsin	B3	TPHTHFTAEVYVLSKDEGGR	S{+309}	309	309.242	309.24	309.242
39081:3	291	Q.PQAPAQPAAAAAS{+1411.470}APAAAR.H	NA	S{+1411}	1033.79	3	3099.36	3099.36	0	0	27	NRagged	318.96	65.93	0	4.1	61	>BW23_RS31215 ref|WP_045567764.1|gi|780350904| hypothetical protein	3131	Nsco_NS_434_20203020_B_ubonensis_HILIC2.34732.34732.3	controllerType=0 controllerNumber=1 scan=34732	93.9119	Trypsin	B2	PQAPAQPAAAAASAPAAAR	S{+1411}	1411	1411.47	1411.47	1411.47
43180:4	35	H.APPAQAS{+1903.860}GSAAIPR.E	NA	S{+1904}	800.393	4	3198.55	3197.55	1	-1	102	NRagged	318.98	0.69	0	2.57	130	>BW23_RS10500 ref|WP_045565107.1|gi|780345037| hypothetical protein	5195	Nsco_NS_434_20203020_B_ubonensis_HILIC1.39020.39020.4	controllerType=0 controllerNumber=1 scan=39020	104.198	Trypsin	B1	APPAQASGSAAIPR	S{+1904}	1904	1903.86	1903.86	1903.86
19653:2	255	A.PAAEAPAAAS{+1504.555}APMKK.D	NA	S{+1505}	1458.15	2	2915.3	2915.3	0	0	27	NRagged	318.98	85.21	0	6.07	104	>BW23_RS22210 ref|WP_010097315.1|gi|497783131| hypothetical protein	1380	Nsco_NS_434_20203020_B_ubonensis_HILIC1.19663.19663.2	controllerType=0 controllerNumber=1 scan=19663	57.0034	Trypsin	B1	PAAEAPAAASAPMKK	S{+1505}	1505	1504.56	1504.56	1504.56
46658:5	2280	A.SPPAHGFEVHHQVVELS{+381.210}GLC[+57.021]GHC[+57.021]K.T	NA	C[+57]*2, S{+381}	613.501	5	3063.48	3063.48	0	0	127	NRagged	318.99	63.67	2.23	3.4	5	>BW23_RS26410 ref|WP_042586188.1|gi|755824180| Fur family transcriptional regulator	2203	Nsco_NS_434_20203020_B_ubonensis_HILIC1.42049.42049.5	controllerType=0 controllerNumber=1 scan=42049	111.235	Trypsin	B1	SPPAHGFEVHHQVVELSGLCGHCK	*2,S{+381}	*2,+381	381.21	381.21	381.21
47577:4	788	P.GAQFGSLPGS{+222.296}SHHPNLDR.A	NA	S{+222}	525.806	4	2100.2	2099.2	1	-1.6	234	NRagged	319.02	0.2	0	5.97	5	>BW23_RS02240 ref|WP_045564015.1|gi|780342561| alpha/beta hydrolase	3588	Nsco_NS_434_20203020_B_ubonensis_HILIC1.42770.42770.5	controllerType=0 controllerNumber=1 scan=42770	112.741	Trypsin	B1	GAQFGSLPGSSHHPNLDR	S{+222}	222	222.296	222.3	222.296
49144:3	2	I.AQVGS{+1359.621}ISANSDSSIGDR.I	NA	S{+1360}	1008.47	3	3023.41	3023.41	0	0	145	NRagged	319.07	18.43	0	3.93	516	>BW23_RS19350 ref|WP_042583284.1|gi|755808808| molecular chaperone GroEL	837	Nsco_NS_434_20203020_B_ubonensis_HILIC2.43252.43252.3	controllerType=0 controllerNumber=1 scan=43252	113.912	Trypsin	B2	AQVGSISANSDSSIGDR	S{+1360}	1360	1359.62	1359.62	1359.62
77973:4	72	E.SGAVQGGAIPVS{+1936.904}TNPAGAAPQAAAAQPAAAPQGGLYSDASPTNVQDAYNALK.T	NA	S{+1937}	1701.33	4	6802.3	6799.3	3	-1.5	579	NRagged	319.07	69.5	0	4.37	61	>BW23_RS21215 ref|WP_045566754.1|gi|780348586| type VI secretion protein VasK	1194	Nsco_NS_434_20203020_B_ubonensis_HILIC2.65965.65965.4	controllerType=0 controllerNumber=1 scan=65965	165.335	Trypsin	B2	SGAVQGGAIPVSTNPAGAAPQAAAAQPAAAPQGGLYSDASPTNVQDAYNALK	S{+1937}	1937	1936.9	1936.9	1936.9
63896:2	308	Y.NTSSLS{+882.404}VGLQAGAQSK.A	NA	S{+882}	1215.61	2	2430.21	2430.21	0	0	105	NRagged	319.07	19.47	0	2.55	34	>BW23_RS30450 ref|WP_042584198.1|gi|755812018| lipoprotein	2978	Nsco_NS_434_20203020_B_ubonensis_HILIC3.54181.54181.2	controllerType=0 controllerNumber=1 scan=54181	140.448	Trypsin	B3	NTSSLSVGLQAGAQSK	S{+882}	882	882.404	882.4	882.404
59754:3	6	N.GLTAAGDGNEPAQS{+1918.875}AINNGYLTAQSQQR.L	NA	S{+1919}	1585.08	3	4753.23	4751.23	2	-1.4	236	NRagged	319.09	8.79	0	5.06	432	>BW23_RS08755 ref|WP_045564868.1|gi|780344499| porin	4853	Nsco_NS_434_20203020_B_ubonensis_HILIC3.50978.50978.3	controllerType=0 controllerNumber=1 scan=50978	133.12	Trypsin	B3	GLTAAGDGNEPAQSAINNGYLTAQSQQR	S{+1919}	1919	1918.88	1918.88	1918.88
68477:2	62	E.PGSSGSPIYS{+1178.033}PEK.R	NA	S{+1178}	1242.84	2	2484.67	2483.67	1	-1.4	191	NRagged	319.18	132.68	0	6.04	333	>sp|LYSC_LYSEN|(Common contaminant protein)	6101	Nsco_NS_434_20203020_B_ubonensis_HILIC2.58507.58507.4	controllerType=0 controllerNumber=1 scan=58507	148.021	Trypsin	B2	PGSSGSPIYSPEK	S{+1178}	1178	1178.03	1178.03	1178.03
51711:2	6	T.AAGDGNEPAQS{+936.401}AINNGYLTAQSQQR.L	NA	S{+936}	1749.3	2	3497.6	3497.6	0	0	239	NRagged	319.19	14.64	0	5.64	432	>BW23_RS08755 ref|WP_045564868.1|gi|780344499| porin	4853	Nsco_NS_434_20203020_B_ubonensis_HILIC3.44679.44679.2	controllerType=0 controllerNumber=1 scan=44679	118.333	Trypsin	B3	AAGDGNEPAQSAINNGYLTAQSQQR	S{+936}	936	936.401	936.4	936.401
05385:9	1063	K.THES{+1844.806}IGRPLPGRR.N	NA	S{+1845}	369.854	9	3320.63	3320.63	0	0	48	Specific	319.22	29.41	0	2.18	8	>BW23_RS18205 ref|WP_045566453.1|gi|780347893| diacylglycerol kinase	618	Nsco_NS_434_20203020_B_ubonensis_HILIC1.6806.6806.2	controllerType=0 controllerNumber=1 scan=6806	26.6214	Trypsin	B1	THESIGRPLPGRR	S{+1845}	1845	1844.81	1844.81	1844.81
03448:3	1038	R.LS{+493.495}AHKFER.R	NA	S{+493}	494.349	3	1481.03	1481.03	0	0	342	Specific	319.23	35.44	35.44	4.53	10	>BW23_RS22760 ref|WP_010093066.1|gi|497778882| ATP-dependent DNA helicase Rep	1486	Nsco_NS_434_20203020_B_ubonensis_HILIC1.5234.5234.3	controllerType=0 controllerNumber=1 scan=5234	23.5531	Trypsin	B1	LSAHKFER	S{+493}	493	493.495	493.5	493.495
12754:3	55	R.KLQQWS{+1234.444}QQGASATKPASGQ.-	NA	S{+1234}	1079.82	3	3237.46	3235.46	2	-2.1	115	CRagged	319.25	319.25	0	7.92	126	>BW23_RS17610 ref|WP_045567821.1|gi|780351035| hypothetical protein	505	Nsco_NS_434_20203020_B_ubonensis_HILIC2.13396.13396.3	controllerType=0 controllerNumber=1 scan=13396	41.0588	Trypsin	B2	KLQQWSQQGASATKPASGQ	S{+1234}	1234	1234.44	1234.44	1234.44
52543:5	584	E.NLTPLHPNKPLS{+783.343}LER.E	NA	S{+783}	503.27	5	2512.32	2512.32	0	0	135	NRagged	319.27	11.86	0	5.02	12	>BW23_RS30695 ref|WP_006478662.1|gi|493524602| transcription termination factor Rho	3027	Nsco_NS_434_20203020_B_ubonensis_HILIC2.46049.46049.5	controllerType=0 controllerNumber=1 scan=46049	120.062	Trypsin	B2	NLTPLHPNKPLSLER	S{+783}	783	783.343	783.34	783.343
46218:4	394	I.ENVGHDASS{+230.179}YHLDALVER.Y	NA	S{+230}	561.787	4	2244.13	2242.13	2	-3	125	NRagged	319.27	82.35	3.96	6.29	15	>BW23_RS12200 ref|WP_045565586.1|gi|780346175| hypothetical protein	5522	Nsco_NS_434_20203020_B_ubonensis_HILIC3.40231.40231.5	controllerType=0 controllerNumber=1 scan=40231	108.068	Trypsin	B3	ENVGHDASSYHLDALVER	S{+230}	230	230.179	230.18	230.179
26891:4	1049	K.REFADYLPPRDGS{+589.112}PR.A	NA	S{+589}	592.254	4	2365.99	2364.99	1	-1.4	220	Specific	319.28	319.28	0	7.68	4	>BW23_RS27865 ref|WP_010091167.1|gi|497776983| TetR family transcriptional regulator	2489	Nsco_NS_434_20203020_B_ubonensis_HILIC2.24726.24726.3	controllerType=0 controllerNumber=1 scan=24726	69.1037	Trypsin	B2	REFADYLPPRDGSPR	S{+589}	589	589.112	589.11	589.112
42918:3	76	S.PAASAAPAAS{+1954.776}AAAASATPATR.A	NA	S{+1955}	1246.57	3	3737.69	3736.69	1	-0.9	1803	NRagged	319.29	112.62	0	5.56	71	>BW23_RS10275 ref|WP_045565072.1|gi|780344956| alpha-2-macroglobulin	5150	Nsco_NS_434_20203020_B_ubonensis_HILIC2.37904.37904.3	controllerType=0 controllerNumber=1 scan=37904	101.353	Trypsin	B2	PAASAAPAASAAAASATPATR	S{+1955}	1955	1954.78	1954.78	1954.78
59904:5	11	N.HYS{+225.068}FGDVKGELIDQLGVRDK.E	NA	S{+225}	501.053	5	2501.24	2501.24	0	0	104	NRagged	319.32	45.46	10.18	6.34	215	>BW23_RS30145 ref|WP_042584247.1|gi|755812171| alkyl hydroperoxide reductase	2920	Nsco_NS_434_20203020_B_ubonensis_HILIC3.51102.51102.5	controllerType=0 controllerNumber=1 scan=51102	133.397	Trypsin	B3	HYSFGDVKGELIDQLGVRDK	S{+225}	225	225.068	225.07	225.068
31404:3	199	V.VS{+471.145}SAVVEGKENEEGEK.F	NA	S{+471}	721.658	3	2162.96	2161.96	1	-1.6	193	NRagged	319.4	16.22	0	5.8	21	>BW23_RS30850 ref|WP_045567716.1|gi|780350795| transcription accessory protein	3058	Nsco_NS_434_20203020_B_ubonensis_HILIC3.28026.28026.4	controllerType=0 controllerNumber=1 scan=28026	77.4958	Trypsin	B3	VSSAVVEGKENEEGEK	S{+471}	471	471.145	471.14	471.145
02591:3	203	R.AKGPAS{+596.212}GADATVHAR.T	NA	S{+596}	668.985	3	2004.94	2004.94	0	0	183	Specific	319.42	33.12	6.4	4.77	34	>BW23_RS07490 ref|WP_045564699.1|gi|780344110| pilus assembly protein CpaB	4606	Nsco_NS_434_20203020_B_ubonensis_HILIC1.4533.4533.3	controllerType=0 controllerNumber=1 scan=4533	22.036	Trypsin	B1	AKGPASGADATVHAR	S{+596}	596	596.212	596.21	596.212
18375:3	255	A.PAAEAPAAAS{+1313.512}APMKK.D	NA	S{+1314}	909.089	3	2725.25	2724.25	1	-1.2	27	NRagged	319.44	50.4	0	5.99	104	>BW23_RS22210 ref|WP_010097315.1|gi|497783131| hypothetical protein	1380	Nsco_NS_434_20203020_B_ubonensis_HILIC1.18624.18624.3	controllerType=0 controllerNumber=1 scan=18624	54.5232	Trypsin	B1	PAAEAPAAASAPMKK	S{+1314}	1314	1313.51	1313.51	1313.51
54960:4	70	K.PIS{+744.380}DTYLQEVDNPLVVPVNKK.V	NA	S{+744}	778.919	4	3112.66	3112.66	0	0	180	Specific	319.47	59.3	8.43	6.21	85	>BW23_RS25130 ref|WP_045567133.1|gi|780349462| cytochrome C oxidase	1952	Nsco_NS_434_20203020_B_ubonensis_HILIC1.48583.48583.4	controllerType=0 controllerNumber=1 scan=48583	125.583	Trypsin	B1	PISDTYLQEVDNPLVVPVNKK	S{+744}	744	744.38	744.38	744.38
54297:2	6	A.AGDGNEPAQS{+985.410}AINNGYLTAQSQQR.L	NA	S{+985}	1739.29	2	3477.57	3475.57	2	-1.9	240	NRagged	319.47	10.49	0	6.21	432	>BW23_RS08755 ref|WP_045564868.1|gi|780344499| porin	4853	Nsco_NS_434_20203020_B_ubonensis_HILIC3.46723.46723.2	controllerType=0 controllerNumber=1 scan=46723	123.062	Trypsin	B3	AGDGNEPAQSAINNGYLTAQSQQR	S{+985}	985	985.41	985.41	985.41
03512:3	29	H.SQDAES{+678.177}QREALK.K	NA	S{+678}	680.952	3	2040.84	2039.84	1	-1.6	151	NRagged	319.55	109.74	0	5.12	102	>BW23_RS30640 ref|WP_045567698.1|gi|780350748| protein disaggregation chaperone	3016	Nsco_NS_434_20203020_B_ubonensis_HILIC3.4996.4996.3	controllerType=0 controllerNumber=1 scan=4996	22.4742	Trypsin	B3	SQDAESQREALK	S{+678}	678	678.177	678.18	678.177
65424:5	135	D.PTS{+1789.839}KNPYSMPLPAYC[+57.021]ANEYR.S	NA	C[+57], S{+1790}	830.591	5	4148.92	4148.92	0	0	97	NRagged	319.6	50.47	0	4	27	>BW23_RS21490 ref|WP_042582957.1|gi|755807709| ubiquinol-cytochrome C reductase	1245	Nsco_NS_434_20203020_B_ubonensis_HILIC1.56722.56722.5	controllerType=0 controllerNumber=1 scan=56722	144.145	Trypsin	B1	PTSKNPYSMPLPAYCANEYR	,S{+1790}	,+1790	1789.84	1789.84	1789.84
40182:6	1199	P.RNADPDNVS{+1998.896}AHYENGC[+57.021]LLIR.I	NA	C[+57], S{+1999}	720.005	6	4315	4313	2	-1.6	112	NRagged	319.6	31.21	0	5.4	5	>BW23_RS17355 ref|WP_045566354.1|gi|780347634| heat-shock protein Hsp20	454	Nsco_NS_434_20203020_B_ubonensis_HILIC3.35067.35067.3	controllerType=0 controllerNumber=1 scan=35067	95.197	Trypsin	B3	RNADPDNVSAHYENGCLLIR	,S{+1999}	,+1999	1998.9	1998.9	1998.9
71249:4	935	R.TDAGMFDVS{+760.336}HMC[+57.021]VVDFTGSR.V	NA	C[+57], S{+760}	749.327	4	2994.29	2992.29	2	-2.2	44	Specific	319.66	119.28	0	4.33	5	>BW23_RS22775 ref|WP_045566883.1|gi|780348893| glycine cleavage system protein T	1489	Nsco_NS_434_20203020_B_ubonensis_HILIC3.59935.59935.3	controllerType=0 controllerNumber=1 scan=59935	154.836	Trypsin	B3	TDAGMFDVSHMCVVDFTGSR	,S{+760}	,+760	760.336	760.34	760.336
45156:4	3	T.AEVYVLS{+704.473}KDEGGR.H	NA	S{+704}	532.804	4	2128.2	2127.2	1	-1.6	309	NRagged	319.75	25.75	0	5.83	493	>BW23_RS21950 ref|WP_034209732.1|gi|736066354| elongation factor Tu	1337	Nsco_NS_434_20203020_B_ubonensis_HILIC2.40018.40018.6	controllerType=0 controllerNumber=1 scan=40018	106.735	Trypsin	B2	AEVYVLSKDEGGR	S{+704}	704	704.473	704.47	704.473
81689:4	420	D.QDIADLAAYYAAQKPDS{+1458.709}KDNPYK.-	NA	S{+1459}	1012	4	4044.96	4043.96	1	-0.8	97	NRagged	319.75	12.43	0	4.3	17	>BW23_RS27575 ref|WP_010091098.1|gi|497776914| cytochrome C	2431	Nsco_NS_434_20203020_B_ubonensis_HILIC3.68062.68062.2	controllerType=0 controllerNumber=1 scan=68062	173.744	Trypsin	B3	QDIADLAAYYAAQKPDSKDNPYK	S{+1459}	1459	1458.71	1458.71	1458.71
28872:3	312	Y.PVDVADHDS{+628.285}C[+57.021]QQC[+57.021]VAK.I	NA	C[+57]*2, S{+628}	820.032	3	2458.08	2457.08	1	-1.4	59	NRagged	319.77	121.81	0	4.59	24	>BW23_RS25550 ref|WP_042586318.1|gi|755824422| acetoacetyl-CoA reductase	2034	Nsco_NS_434_20203020_B_ubonensis_HILIC3.26023.26023.3	controllerType=0 controllerNumber=1 scan=26023	72.3944	Trypsin	B3	PVDVADHDSCQQCVAK	*2,S{+628}	*2,+628	628.285	628.28	628.285
00539:4	243	K.GAS{+1163.424}GTSGAHGAGAAAGASGATGGHR.G	NA	S{+1163}	790.341	4	3158.34	3157.34	1	-1.1	416	Specific	319.78	144.91	1.6	8.11	24	>BW23_RS17635 ref|WP_045566392.1|gi|780347732| RND transporter MFP subunit	510	Nsco_NS_434_20203020_B_ubonensis_HILIC2.2902.2902.4	controllerType=0 controllerNumber=1 scan=2902	18.0729	Trypsin	B2	GASGTSGAHGAGAAAGASGATGGHR	S{+1163}	1163	1163.42	1163.42	1163.42
27630:5	840	R.RHPDVFVQS{+550.280}HVAENVDEVK.W	NA	S{+550}	552.083	5	2756.38	2755.38	1	-1.2	220	Specific	319.79	137.68	8.3	4.91	5	>BW23_RS18530 ref|WP_042583397.1|gi|755809203| guanine deaminase	682	Nsco_NS_434_20203020_B_ubonensis_HILIC3.24907.24907.4	controllerType=0 controllerNumber=1 scan=24907	69.4729	Trypsin	B3	RHPDVFVQSHVAENVDEVK	S{+550}	550	550.28	550.28	550.28
57575:5	722	R.RADGSGTSFIWTNYLS{+1268.794}K.V	NA	S{+1269}	635.351	5	3172.73	3171.73	1	-1.1	156	Specific	319.84	132.02	0	4.54	8	>BW23_RS17175 ref|WP_029226592.1|gi|656280939| phosphate ABC transporter substrate-binding protein	418	Nsco_NS_434_20203020_B_ubonensis_HILIC2.49922.49922.3	controllerType=0 controllerNumber=1 scan=49922	128.614	Trypsin	B2	RADGSGTSFIWTNYLSK	S{+1269}	1269	1268.79	1268.79	1268.79
59734:5	46	L.GEDGEFVPC[+57.021]VHS{+1064.495}VGHPLEAGQK.D	NA	C[+57], S{+1064}	683.523	5	3413.59	3413.59	0	0	178	NRagged	319.87	42.96	7.06	4.1	75	>BW23_RS09340 ref|WP_045564940.1|gi|780344658| phosphoenolpyruvate carboxykinase	4966	Nsco_NS_434_20203020_B_ubonensis_HILIC3.50958.50958.5	controllerType=0 controllerNumber=1 scan=50958	133.062	Trypsin	B3	GEDGEFVPCVHSVGHPLEAGQK	,S{+1064}	,+1064	1064.49	1064.49	1064.49
21435:2	167	A.PAAEAPAAAS{+1504.558}APMKK.D	NA	S{+1505}	1458.15	2	2915.3	2915.3	0	0	27	NRagged	319.88	50.02	0	5.85	120	>BW23_RS22210 ref|WP_010097315.1|gi|497783131| hypothetical protein	1380	Nsco_NS_434_20203020_B_ubonensis_HILIC3.19866.19866.2	controllerType=0 controllerNumber=1 scan=19866	56.7918	Trypsin	B3	PAAEAPAAASAPMKK	S{+1505}	1505	1504.56	1504.56	1504.56
55212:4	139	V.AS{+454.079}TRQYQWENIKPQVDHIIFPDGKR.V	NA	S{+454}	870.915	4	3480.64	3480.64	0	0	351	NRagged	319.93	3.75	0	4.73	46	>BW23_RS22350 ref|WP_045566844.1|gi|780348802| S-adenosyl-L-homocysteine hydrolase	1407	Nsco_NS_434_20203020_B_ubonensis_HILIC3.47433.47433.3	controllerType=0 controllerNumber=1 scan=47433	124.675	Trypsin	B3	ASTRQYQWENIKPQVDHIIFPDGKR	S{+454}	454	454.079	454.08	454.079
22389:3	171	A.PAAEAPAAAS{+1895.698}APMKK.D	NA	S{+1896}	1103.15	3	3307.44	3306.44	1	-1	27	NRagged	319.94	79.98	0	6.6	118	>BW23_RS22210 ref|WP_010097315.1|gi|497783131| hypothetical protein	1380	Nsco_NS_434_20203020_B_ubonensis_HILIC2.21117.21117.3	controllerType=0 controllerNumber=1 scan=21117	60.0316	Trypsin	B2	PAAEAPAAASAPMKK	S{+1896}	1896	1895.7	1895.7	1895.7
60699:6	56	K.AKDS{+1657.708}AEQQEAIRGLQADTSSAATGTTNLGALLK.A	NA	S{+1658}	829.907	6	4974.41	4974.41	0	0	530	Specific	319.99	319.99	7.28	7.89	59	>BW23_RS18385 ref|WP_010091744.1|gi|497777560| 30S ribosomal protein S1	654	Nsco_NS_434_20203020_B_ubonensis_HILIC2.52424.52424.4	controllerType=0 controllerNumber=1 scan=52424	134.195	Trypsin	B2	AKDSAEQQEAIRGLQADTSSAATGTTNLGALLK	S{+1658}	1658	1657.71	1657.71	1657.71
21445:3	255	A.PAAEAPAAAS{+1575.582}APMKK.D	NA	S{+1576}	996.446	3	2987.32	2986.32	1	-1.1	27	NRagged	320.01	89.07	0	6.25	104	>BW23_RS22210 ref|WP_010097315.1|gi|497783131| hypothetical protein	1380	Nsco_NS_434_20203020_B_ubonensis_HILIC1.21212.21212.3	controllerType=0 controllerNumber=1 scan=21212	60.8514	Trypsin	B1	PAAEAPAAASAPMKK	S{+1576}	1576	1575.58	1575.58	1575.58
39585:5	74	I.GFGSFGS{+1500.658}GKR.A	NA	S{+1501}	500.838	5	2500.16	2500.16	0	0	46	NRagged	320.02	32.78	28.52	3.07	58	>BW23_RS23150 ref|WP_006401505.1|gi|493446149| DNA-binding protein HU-alpha	1563	Nsco_NS_434_20203020_B_ubonensis_HILIC3.34593.34593.4	controllerType=0 controllerNumber=1 scan=34593	94.0715	Trypsin	B3	GFGSFGSGKR	S{+1501}	1501	1500.66	1500.66	1500.66
24408:4	1	K.ASKPAAATGTTAPATKPAATPATTAPATTGAATTTAPAPAASAPEAAS{+1460.608}K.P	NA	S{+1461}	1445.46	4	5778.83	5777.83	1	-0.6	98	Specific	320.05	26.37	17.55	6.01	590	>BW23_RS30650 ref|WP_045567700.1|gi|780350752| competence protein ComE	3018	Nsco_NS_434_20203020_B_ubonensis_HILIC3.22309.22309.4	controllerType=0 controllerNumber=1 scan=22309	62.9377	Trypsin	B3	ASKPAAATGTTAPATKPAATPATTAPATTGAATTTAPAPAASAPEAASK	S{+1461}	1461	1460.61	1460.61	1460.61
59084:5	133	R.ESHVYC[+57.021]EIHPNDVS{+915.538}DDFVREFAPK.A	NA	C[+57], S{+916}	761.975	5	3805.85	3805.85	0	0	24	Specific	320.05	106.02	0	6.51	30	>BW23_RS29945 ref|WP_045567626.1|gi|780350582| GMP synthase	2883	Nsco_NS_434_20203020_B_ubonensis_HILIC3.50458.50458.4	controllerType=0 controllerNumber=1 scan=50458	131.918	Trypsin	B3	ESHVYCEIHPNDVSDDFVREFAPK	,S{+916}	,+916	915.538	915.54	915.538
26737:5	1	K.AS{+1291.443}KPAAATGTTAPATKPAATPATTAPATTGAATTTAPAPAASAPEAASKPAK.T	NA	S{+1291}	1181.98	5	5905.85	5904.85	1	-0.6	98	Specific	320.06	320.06	0	8.45	645	>BW23_RS30650 ref|WP_045567700.1|gi|780350752| competence protein ComE	3018	Nsco_NS_434_20203020_B_ubonensis_HILIC2.24608.24608.5	controllerType=0 controllerNumber=1 scan=24608	68.8078	Trypsin	B2	ASKPAAATGTTAPATKPAATPATTAPATTGAATTTAPAPAASAPEAASKPAK	S{+1291}	1291	1291.44	1291.44	1291.44
04197:3	29	Q.VHSQDAES{+329.118}QREALK.K	NA	S{+329}	642.975	3	1926.91	1926.91	0	0	149	NRagged	320.07	2.95	2.82	3.02	102	>BW23_RS30640 ref|WP_045567698.1|gi|780350748| protein disaggregation chaperone	3016	Nsco_NS_434_20203020_B_ubonensis_HILIC3.5545.5545.3	controllerType=0 controllerNumber=1 scan=5545	23.6792	Trypsin	B3	VHSQDAESQREALK	S{+329}	329	329.118	329.12	329.118
11748:3	584	L.VTTDPYSS{+380.044}RPGAK.L	NA	S{+380}	586.918	3	1758.74	1758.74	0	0	60	NRagged	320.15	16.79	0	4.12	7	>BW23_RS09265 ref|WP_045564934.1|gi|780344644| peptidase S1	4951	Nsco_NS_434_20203020_B_ubonensis_HILIC3.12064.12064.3	controllerType=0 controllerNumber=1 scan=12064	37.3705	Trypsin	B3	VTTDPYSSRPGAK	S{+380}	380	380.044	380.04	380.044
19369:4	76	R.KAVPAGGGGGS{+1823.760}APTR.E	NA	S{+1824}	777.617	4	3107.45	3106.45	1	-1.1	1285	Specific	320.17	64.37	0	6.17	71	>BW23_RS10275 ref|WP_045565072.1|gi|780344956| alpha-2-macroglobulin	5150	Nsco_NS_434_20203020_B_ubonensis_HILIC2.18707.18707.4	controllerType=0 controllerNumber=1 scan=18707	54.1248	Trypsin	B2	KAVPAGGGGGSAPTR	S{+1824}	1824	1823.76	1823.76	1823.76
27735:5	1742	R.HWREAS{+567.276}QAQQQQVMEQFK.M	NA	S{+567}	566.075	5	2826.35	2826.35	0	0	82	Specific	320.17	181.53	2.49	4.61	2	>BW23_RS21605 ref|WP_042582946.1|gi|755807663| toluene tolerance protein	1268	Nsco_NS_434_20203020_B_ubonensis_HILIC3.25000.25000.4	controllerType=0 controllerNumber=1 scan=25000	69.6739	Trypsin	B3	HWREASQAQQQQVMEQFK	S{+567}	567	567.276	567.28	567.276
41466:5	772	R.HADRFVDEAPGPVDVHYDPIS{+621.404}R.A	NA	S{+621}	623.726	5	3114.6	3113.6	1	-1.1	290	Specific	320.2	118.09	118.09	6.68	8	>BW23_RS02860 ref|WP_045564088.1|gi|780342727| fumarate reductase	3710	Nsco_NS_434_20203020_B_ubonensis_HILIC2.36662.36662.5	controllerType=0 controllerNumber=1 scan=36662	98.4853	Trypsin	B2	HADRFVDEAPGPVDVHYDPISR	S{+621}	621	621.404	621.4	621.404
50322:3	463	T.PPAQASAPIVGGDRDAHGC[+57.021]IGS{+874.348}AGYAWC[+57.021]EQTR.Q	NA	C[+57]*2, S{+874}	1411.3	3	4231.88	4229.88	2	-1.6	27	NRagged	320.22	108.19	0	5.21	14	>BW23_RS04315 ref|WP_045564274.1|gi|780343163| hypothetical protein	3992	Nsco_NS_434_20203020_B_ubonensis_HILIC2.44291.44291.3	controllerType=0 controllerNumber=1 scan=44291	116.26	Trypsin	B2	PPAQASAPIVGGDRDAHGCIGSAGYAWCEQTR	*2,S{+874}	*2,+874	874.348	874.35	874.348
06450:3	28	L.TEGGKPS{+285.135}PYRER.T	NA	S{+285}	554.614	3	1661.83	1661.83	0	0	146	NRagged	320.23	94.88	17.07	3.17	66	>BW23_RS16660 ref|WP_045566266.1|gi|780347499| glutamine--tRNA ligase	321	Nsco_NS_434_20203020_B_ubonensis_HILIC1.7874.7874.3	controllerType=0 controllerNumber=1 scan=7874	28.8757	Trypsin	B1	TEGGKPSPYRER	S{+285}	285	285.135	285.13	285.135
06451:3	28	L.TEGGKPS{+285.176}PYRER.T	NA	S{+285}	554.627	3	1661.87	1661.87	0	0	146	NRagged	320.23	94.88	17.07	3.56	66	>BW23_RS16660 ref|WP_045566266.1|gi|780347499| glutamine--tRNA ligase	321	Nsco_NS_434_20203020_B_ubonensis_HILIC1.7874.7874.3	controllerType=0 controllerNumber=1 scan=7874	28.8757	Trypsin	B1	TEGGKPSPYRER	S{+285}	285	285.176	285.18	285.176
51535:4	6	Y.QNGPAGIAVGYQRVNNS{+894.291}ALGGGVWGKDSTAQNGLTAAGDGNEPAQSAINNGYLTAQSQQR.L	NA	S{+894}	1724.55	4	6895.19	6894.19	1	-0.5	204	NRagged	320.23	26.48	0	6.67	463	>BW23_RS08755 ref|WP_045564868.1|gi|780344499| porin	4853	Nsco_NS_434_20203020_B_ubonensis_HILIC2.45257.45257.2	controllerType=0 controllerNumber=1 scan=45257	118.402	Trypsin	B2	QNGPAGIAVGYQRVNNSALGGGVWGKDSTAQNGLTAAGDGNEPAQSAINNGYLTAQSQQR	S{+894}	894	894.291	894.29	894.291
23387:3	13	V.SVDDDANQS{+566.321}DEQPAAAAAGK.S	NA	S{+566}	842.73	3	2526.17	2526.17	0	0	9	NRagged	320.25	18.91	18.91	4.13	155	>BW23_RS06710 ref|WP_042587384.1|gi|755826565| RNA polymerase sigma factor RpoD	4454	Nsco_NS_434_20203020_B_ubonensis_HILIC3.21488.21488.3	controllerType=0 controllerNumber=1 scan=21488	60.771	Trypsin	B3	SVDDDANQSDEQPAAAAAGK	S{+566}	566	566.321	566.32	566.321
48331:5	20	R.TGAGDGDDEVIKVDLS{+621.264}RVPADVDK.V	NA	S{+621}	619.704	5	3094.49	3092.49	2	-2.2	81	Specific	320.26	108.03	12.03	4.55	180	>BW23_RS03760 ref|WP_010093298.1|gi|497779114| chemical-damaging agent resistance protein C	3887	Nsco_NS_434_20203020_B_ubonensis_HILIC3.41939.41939.5	controllerType=0 controllerNumber=1 scan=41939	111.967	Trypsin	B3	TGAGDGDDEVIKVDLSRVPADVDK	S{+621}	621	621.264	621.26	621.264
77670:3	1306	V.ADYQS{+212.020}GVAAWFAVAHPALR.G	NA	S{+212}	748.686	3	2244.04	2242.04	2	-3	11	NRagged	320.29	36.1	0	6.07	6	>BW23_RS25540 ref|WP_042586320.1|gi|755824426| phasin	2032	Nsco_NS_434_20203020_B_ubonensis_HILIC1.66297.66297.3	controllerType=0 controllerNumber=1 scan=66297	167.613	Trypsin	B1	ADYQSGVAAWFAVAHPALR	S{+212}	212	212.02	212.02	212.02
28541:2	590	T.AS{+369.134}AGNHAQGVAFSAAR.M	NA	S{+369}	942.944	2	1884.88	1883.88	1	-1.8	75	NRagged	320.34	15.12	0	4.02	9	>BW23_RS25735 ref|WP_045567196.1|gi|780349604| threonine dehydratase	2071	Nsco_NS_434_20203020_B_ubonensis_HILIC2.26172.26172.2	controllerType=0 controllerNumber=1 scan=26172	72.8104	Trypsin	B2	ASAGNHAQGVAFSAAR	S{+369}	369	369.134	369.13	369.134
26505:2	1	A.PAASAPEAAS{+829.409}KPAK.T	NA	S{+829}	1063.56	2	2126.1	2125.1	1	-1.6	136	NRagged	320.36	3.4	0	5.45	645	>BW23_RS30650 ref|WP_045567700.1|gi|780350752| competence protein ComE	3018	Nsco_NS_434_20203020_B_ubonensis_HILIC2.24419.24419.5	controllerType=0 controllerNumber=1 scan=24419	68.3661	Trypsin	B2	PAASAPEAASKPAK	S{+829}	829	829.409	829.41	829.409
59854:5	57	E.PAAAAAPAVPAAPAAS{+531.244}AQAGAPDHVVEQAFEAAHPAAGAGEPAAAADAGGPHLK.I	NA	S{+531}	1075.53	5	5373.64	5373.64	0	0	135	NRagged	320.37	117.37	0	5.51	28	>BW23_RS22440 ref|WP_045566853.1|gi|780348825| chemotaxis protein CheA	1425	Nsco_NS_434_20203020_B_ubonensis_HILIC1.52371.52371.5	controllerType=0 controllerNumber=1 scan=52371	134.25	Trypsin	B1	PAAAAAPAVPAAPAASAQAGAPDHVVEQAFEAAHPAAGAGEPAAAADAGGPHLK	S{+531}	531	531.244	531.24	531.244
13788:2	1	K.AAAAAGASAPAADAS{+1163.419}APADASSAK.A	NA	S{+1163}	1568.18	2	3135.36	3134.36	1	-1.1	159	Specific	320.46	175.52	0	7.31	645	>BW23_RS30650 ref|WP_045567700.1|gi|780350752| competence protein ComE	3018	Nsco_NS_434_20203020_B_ubonensis_HILIC2.14254.14254.2	controllerType=0 controllerNumber=1 scan=14254	43.096	Trypsin	B2	AAAAAGASAPAADASAPADASSAK	S{+1163}	1163	1163.42	1163.42	1163.42
61209:3	79	T.GVIALGHRESS{+272.085}IPFSYYDQNQQVVGYSR.D	NA	S{+272}	1148.89	3	3444.65	3442.65	2	-1.9	35	NRagged	320.56	9.08	0.4	7.45	62	>BW23_RS20270 ref|WP_042584506.1|gi|755813049| ABC transporter	1015	Nsco_NS_434_20203020_B_ubonensis_HILIC2.52807.52807.3	controllerType=0 controllerNumber=1 scan=52807	135.024	Trypsin	B2	GVIALGHRESSIPFSYYDQNQQVVGYSR	S{+272}	272	272.085	272.08	272.085
38784:3	759	L.PLRPGANVGSANPS{+433.963}GIPFKK.G	NA	S{+434}	815.03	3	2443.08	2441.08	2	-2.7	206	NRagged	320.6	60.74	0	7.03	13	>BW23_RS15855 ref|WP_010092489.1|gi|497778305| cysteine ABC transporter substrate-binding protein	167	Nsco_NS_434_20203020_B_ubonensis_HILIC2.34503.34503.3	controllerType=0 controllerNumber=1 scan=34503	93.3454	Trypsin	B2	PLRPGANVGSANPSGIPFKK	S{+434}	434	433.963	433.96	433.963
54972:4	363	V.PPTQAS{+1796.872}GPAFIAPEADPQADAR.N	NA	S{+1797}	1002.24	4	4005.94	4003.94	2	-1.7	19	NRagged	320.63	126.17	0	5.67	28	>BW23_RS00400 ref|WP_045565265.1|gi|780345383| amylo-alpha-1,6-glucosidase	3237	Nsco_NS_434_20203020_B_ubonensis_HILIC3.47257.47257.2	controllerType=0 controllerNumber=1 scan=47257	124.291	Trypsin	B3	PPTQASGPAFIAPEADPQADAR	S{+1797}	1797	1796.87	1796.87	1796.87
53266:3	6	Q.NGLTAAGDGNEPAQS{+530.202}AINNGYLTAQSQQR.L	NA	S{+530}	1159.54	3	3476.6	3476.6	0	0	235	NRagged	320.64	8.64	0	4.53	432	>BW23_RS08755 ref|WP_045564868.1|gi|780344499| porin	4853	Nsco_NS_434_20203020_B_ubonensis_HILIC3.45915.45915.3	controllerType=0 controllerNumber=1 scan=45915	121.266	Trypsin	B3	NGLTAAGDGNEPAQSAINNGYLTAQSQQR	S{+530}	530	530.202	530.2	530.202
34300:4	877	L.HLGYQPGQS{+847.332}KPPGQANER.N	NA	S{+847}	703.832	4	2812.31	2811.31	1	-1.2	66	NRagged	320.67	49.71	0	4.68	6	>BW23_RS19705 ref|WP_045566611.1|gi|780348249| transposase	905	Nsco_NS_434_20203020_B_ubonensis_HILIC2.30889.30889.4	controllerType=0 controllerNumber=1 scan=30889	84.6128	Trypsin	B2	HLGYQPGQSKPPGQANER	S{+847}	847	847.332	847.33	847.332
16538:3	1	A.PAADASAPADAS{+1940.680}SAK.A	NA	S{+1941}	1091.11	3	3271.31	3270.31	1	-1	168	NRagged	320.67	30.44	0	5.17	590	>BW23_RS30650 ref|WP_045567700.1|gi|780350752| competence protein ComE	3018	Nsco_NS_434_20203020_B_ubonensis_HILIC3.16021.16021.3	controllerType=0 controllerNumber=1 scan=16021	47.1522	Trypsin	B3	PAADASAPADASSAK	S{+1941}	1941	1940.68	1940.68	1940.68
49062:2	257	A.ASAVAAVAVAQQAS{+219.445}APAAASASTVVK.A	NA	S{+219}	1258.85	2	2516.69	2516.69	0	0	833	NRagged	320.71	10.03	0	6.89	26	>BW23_RS02960 ref|WP_045564102.1|gi|780342757| AsmA family protein	3730	Nsco_NS_434_20203020_B_ubonensis_HILIC1.43941.43941.2	controllerType=0 controllerNumber=1 scan=43941	115.356	Trypsin	B1	ASAVAAVAVAQQASAPAAASASTVVK	S{+219}	219	219.445	219.44	219.445
47098:4	156	R.DILS{+703.189}ELEKPGRDPRPEFK.T	NA	S{+703}	708.584	4	2831.31	2829.31	2	-2.4	622	Specific	320.73	50.21	0	5.6	22	>BW23_RS30850 ref|WP_045567716.1|gi|780350795| transcription accessory protein	3058	Nsco_NS_434_20203020_B_ubonensis_HILIC2.41599.41599.3	controllerType=0 controllerNumber=1 scan=41599	110.194	Trypsin	B2	DILSELEKPGRDPRPEFK	S{+703}	703	703.189	703.19	703.189
03268:3	700	H.AHKYPGQLS{+222.079}GGQQQR.V	NA	S{+222}	626.311	3	1876.92	1876.92	0	0	130	NRagged	320.76	10.26	10.26	3.52	14	>BW23_RS20255 ref|WP_045566668.1|gi|780348380| arginine transporter ATP-binding subunit	1012	Nsco_NS_434_20203020_B_ubonensis_HILIC2.5042.5042.3	controllerType=0 controllerNumber=1 scan=5042	23.1941	Trypsin	B2	AHKYPGQLSGGQQQR	S{+222}	222	222.079	222.08	222.079
39168:4	867	V.LVC[+57.021]HALNAS{+373.008}HHVAGVYADDPR.S	NA	C[+57], S{+373}	670.036	4	2677.12	2675.12	2	-2.5	48	NRagged	320.78	118.22	0	6.2	5	>BW23_RS23855 ref|WP_042586571.1|gi|755824917| homoserine O-acetyltransferase	1699	Nsco_NS_434_20203020_B_ubonensis_HILIC3.34271.34271.4	controllerType=0 controllerNumber=1 scan=34271	93.252	Trypsin	B3	LVCHALNASHHVAGVYADDPR	,S{+373}	,+373	373.008	373.01	373.008
67185:4	864	R.LSDS{+271.134}LIGTGFPFREKDGLDAYAR.L	NA	S{+271}	700.609	4	2799.41	2799.41	0	0	147	Specific	320.79	5.99	1.4	4.34	6	>BW23_RS29400 ref|WP_042584345.1|gi|755812464| inositol monophosphatase	2783	Nsco_NS_434_20203020_B_ubonensis_HILIC3.56743.56743.4	controllerType=0 controllerNumber=1 scan=56743	146.778	Trypsin	B3	LSDSLIGTGFPFREKDGLDAYAR	S{+271}	271	271.134	271.13	271.134
52116:2	6	L.TAAGDGNEPAQS{+780.324}AINNGYLTAQSQQR.L	NA	S{+780}	1721.79	2	3442.57	3442.57	0	0	238	NRagged	320.8	11.51	0	4.71	432	>BW23_RS08755 ref|WP_045564868.1|gi|780344499| porin	4853	Nsco_NS_434_20203020_B_ubonensis_HILIC3.45010.45010.2	controllerType=0 controllerNumber=1 scan=45010	119.111	Trypsin	B3	TAAGDGNEPAQSAINNGYLTAQSQQR	S{+780}	780	780.324	780.32	780.324
61637:4	26	V.PAAPAAS{+1371.605}AQAGAPDHVVEQAFEAAHPAAGAGEPAAAADAGGPHLK.I	NA	S{+1372}	1374.41	4	5494.61	5494.61	0	0	144	NRagged	320.87	6	0.88	5.22	53	>BW23_RS22440 ref|WP_045566853.1|gi|780348825| chemotaxis protein CheA	1425	Nsco_NS_434_20203020_B_ubonensis_HILIC2.53142.53142.4	controllerType=0 controllerNumber=1 scan=53142	135.734	Trypsin	B2	PAAPAASAQAGAPDHVVEQAFEAAHPAAGAGEPAAAADAGGPHLK	S{+1372}	1372	1371.61	1371.61	1371.61
81088:7	123	K.RMGHAGALIS{+1310.667}GGADTAEAKLEIMEAC[+57.021]GITVTR.N	NA	C[+57], S{+1311}	658.049	7	4600.3	4597.3	3	-2.2	249	Specific	320.87	320.87	0	6.46	58	>BW23_RS26180 ref|WP_042586225.1|gi|755824253| succinate--CoA ligase	2157	Nsco_NS_434_20203020_B_ubonensis_HILIC3.67606.67606.5	controllerType=0 controllerNumber=1 scan=67606	173	Trypsin	B3	RMGHAGALISGGADTAEAKLEIMEACGITVTR	,S{+1311}	,+1311	1310.67	1310.67	1310.67
48897:7	83	R.HNAIVC[+57.021]NIGHFDS{+1758.828}EIDVASTR.Q	NA	C[+57], S{+1759}	588.855	7	4115.94	4113.94	2	-1.6	334	Specific	320.93	320.93	0	4.86	66	>BW23_RS22350 ref|WP_045566844.1|gi|780348802| S-adenosyl-L-homocysteine hydrolase	1407	Nsco_NS_434_20203020_B_ubonensis_HILIC2.43063.43063.4	controllerType=0 controllerNumber=1 scan=43063	113.493	Trypsin	B2	HNAIVCNIGHFDSEIDVASTR	,S{+1759}	,+1759	1758.83	1758.83	1758.83
34524:4	4	I.AQVGSISANS{+1427.747}DSSIGDR.I	NA	S{+1428}	773.639	4	3091.54	3091.54	0	0	145	NRagged	320.93	5.26	0	5.08	495	>BW23_RS19350 ref|WP_042583284.1|gi|755808808| molecular chaperone GroEL	837	Nsco_NS_434_20203020_B_ubonensis_HILIC3.30556.30556.4	controllerType=0 controllerNumber=1 scan=30556	84.0168	Trypsin	B3	AQVGSISANSDSSIGDR	S{+1428}	1428	1427.75	1427.75	1427.75
43367:3	370	H.PPAAGLDEYS{+806.288}TPSWAASPAPGSAAR.V	NA	S{+806}	1078.49	3	3233.45	3233.45	0	0	609	NRagged	320.94	32.64	0	5.33	23	>BW23_RS14335 ref|WP_045565881.1|gi|780346830| hypothetical protein	5938	Nsco_NS_434_20203020_B_ubonensis_HILIC1.39164.39164.3	controllerType=0 controllerNumber=1 scan=39164	104.498	Trypsin	B1	PPAAGLDEYSTPSWAASPAPGSAAR	S{+806}	806	806.288	806.29	806.288
23924:3	11	V.SVDDDANQS{+583.173}DEQPAAAAAGK.S	NA	S{+583}	848.347	3	2543.03	2543.03	0	0	9	NRagged	320.94	6.04	6.04	5.39	144	>BW23_RS06710 ref|WP_042587384.1|gi|755826565| RNA polymerase sigma factor RpoD	4454	Nsco_NS_434_20203020_B_ubonensis_HILIC2.22365.22365.3	controllerType=0 controllerNumber=1 scan=22365	63.1971	Trypsin	B2	SVDDDANQSDEQPAAAAAGK	S{+583}	583	583.173	583.17	583.173
45105:3	23	K.AAPAS{+1364.446}AVAPQVAHAASAPQPATIVNDDAASR.T	NA	S{+1364}	1430.65	3	4289.93	4289.93	0	0	99	Specific	320.96	143.47	9.96	7.55	212	>BW23_RS21205 ref|WP_045566753.1|gi|780348584| Tail fiber protein	1192	Nsco_NS_434_20203020_B_ubonensis_HILIC2.39968.39968.3	controllerType=0 controllerNumber=1 scan=39968	106.618	Trypsin	B2	AAPASAVAPQVAHAASAPQPATIVNDDAASR	S{+1364}	1364	1364.45	1364.45	1364.45
55118:4	3	T.PHTHFTAEVYVLS{+412.289}KDEGGR.H	NA	S{+412}	639.592	4	2555.35	2555.35	0	0	303	NRagged	320.96	7.71	5.19	4.32	485	>BW23_RS21950 ref|WP_034209732.1|gi|736066354| elongation factor Tu	1337	Nsco_NS_434_20203020_B_ubonensis_HILIC3.47366.47366.5	controllerType=0 controllerNumber=1 scan=47366	124.521	Trypsin	B3	PHTHFTAEVYVLSKDEGGR	S{+412}	412	412.289	412.29	412.289
20871:3	126	V.HIPGHS{+1129.368}AAVR.R	NA	S{+1129}	725.651	3	2174.94	2173.94	1	-1.5	103	NRagged	320.96	0.49	0	4.49	36	>BW23_RS12225 ref|WP_045565591.1|gi|780346186| (2Fe-2S) ferredoxin	5527	Nsco_NS_434_20203020_B_ubonensis_HILIC3.19410.19410.3	controllerType=0 controllerNumber=1 scan=19410	55.6024	Trypsin	B3	HIPGHSAAVR	S{+1129}	1129	1129.37	1129.37	1129.37
05745:2	43	K.ASAAKPAS{+1337.461}APQ.-	NA	S{+1337}	1168.5	2	2335.99	2335.99	0	0	499	CRagged	321	321	5.53	6.6	61	>BW23_RS25075 ref|WP_045567130.1|gi|780349454| peptidase S41	1941	Nsco_NS_434_20203020_B_ubonensis_HILIC1.7226.7226.2	controllerType=0 controllerNumber=1 scan=7226	27.67	Trypsin	B1	ASAAKPASAPQ	S{+1337}	1337	1337.46	1337.46	1337.46
36194:3	4	Q.VGSISANS{+734.347}DSSIGDR.I	NA	S{+734}	733.685	3	2199.04	2199.04	0	0	147	NRagged	321	106.57	0	2.37	495	>BW23_RS19350 ref|WP_042583284.1|gi|755808808| molecular chaperone GroEL	837	Nsco_NS_434_20203020_B_ubonensis_HILIC3.31870.31870.3	controllerType=0 controllerNumber=1 scan=31870	87.2792	Trypsin	B3	VGSISANSDSSIGDR	S{+734}	734	734.347	734.35	734.347
41101:4	499	Q.PEGAIGS{+1308.546}AIPASFSSGSHGPARPTR.I	NA	S{+1309}	929.695	4	3715.76	3715.76	0	0	16	NRagged	321.02	12.09	3.72	5.69	12	>BW23_RS12970 ref|WP_045565687.1|gi|780346401| fatty acid desaturase	5672	Nsco_NS_434_20203020_B_ubonensis_HILIC3.35782.35782.4	controllerType=0 controllerNumber=1 scan=35782	97.0073	Trypsin	B3	PEGAIGSAIPASFSSGSHGPARPTR	S{+1309}	1309	1308.55	1308.55	1308.55
74101:1	12	M.PPTQWS{+312.170}YDK.S	NA	S{+312}	1433.7	1	1433.7	1433.7	0	0	347	NRagged	321.07	169.16	0.83	2.82	106	>BW23_RS24130 ref|WP_042586529.1|gi|755824830| peptide ABC transporter substrate-binding protein	1754	Nsco_NS_434_20203020_B_ubonensis_HILIC2.62981.62981.2	controllerType=0 controllerNumber=1 scan=62981	158.529	Trypsin	B2	PPTQWSYDK	S{+312}	312	312.17	312.17	312.17
32212:2	106	V.DANGQIDNS{+1109.554}SDAQR.I	NA	S{+1110}	1300.6	2	2600.2	2600.2	0	0	358	NRagged	321.08	1.68	1.68	3.91	92	>BW23_RS29040 ref|WP_045567513.1|gi|780350350| lipoprotein	2713	Nsco_NS_434_20203020_B_ubonensis_HILIC2.29231.29231.2	controllerType=0 controllerNumber=1 scan=29231	80.4597	Trypsin	B2	DANGQIDNSSDAQR	S{+1110}	1110	1109.55	1109.55	1109.55
48425:3	1690	V.TMNSQITLLDETS{+380.216}HEK.T	NA	S{+380}	743.372	3	2228.1	2227.1	1	-1.5	51	NRagged	321.08	21.37	0	3.17	2	>BW23_RS11010 ref|WP_045565178.1|gi|780345194| elongation factor GreAB	5292	Nsco_NS_434_20203020_B_ubonensis_HILIC3.42014.42014.3	controllerType=0 controllerNumber=1 scan=42014	112.136	Trypsin	B3	TMNSQITLLDETSHEK	S{+380}	380	380.216	380.22	380.216
34169:3	370	A.SSDDS{+1194.496}C[+57.021]YSPVTLR.Q	NA	C[+57], S{+1194}	894.72	3	2682.14	2681.14	1	-1.3	28	NRagged	321.13	119.71	0	4.98	23	>BW23_RS14335 ref|WP_045565881.1|gi|780346830| hypothetical protein	5938	Nsco_NS_434_20203020_B_ubonensis_HILIC1.31641.31641.3	controllerType=0 controllerNumber=1 scan=31641	86.7794	Trypsin	B1	SSDDSCYSPVTLR	,S{+1194}	,+1194	1194.5	1194.5	1194.5
11526:3	783	A.VERDEYGNIS{+242.187}R.V	NA	S{+242}	527.282	3	1579.83	1579.83	0	0	331	NRagged	321.16	74.69	74.69	2.86	7	>BW23_RS30810 ref|WP_045567712.1|gi|780350784| GTP-binding protein	3050	Nsco_NS_434_20203020_B_ubonensis_HILIC1.12587.12587.3	controllerType=0 controllerNumber=1 scan=12587	39.3954	Trypsin	B1	VERDEYGNISR	S{+242}	242	242.187	242.19	242.187
68640:2	62	E.PGSSGSPIYS{+1178.536}PEK.R	NA	S{+1179}	1243.09	2	2485.17	2484.17	1	-1.4	191	NRagged	321.17	170.61	0	6.65	333	>sp|LYSC_LYSEN|(Common contaminant protein)	6101	Nsco_NS_434_20203020_B_ubonensis_HILIC2.58634.58634.2	controllerType=0 controllerNumber=1 scan=58634	148.317	Trypsin	B2	PGSSGSPIYSPEK	S{+1179}	1179	1178.54	1178.54	1178.54
39856:2	121	T.PVADSGANEEPS{+598.294}EGADEPPTSDGDGAK.G	NA	S{+598}	1599.2	2	3197.39	3197.39	0	0	133	NRagged	321.17	86.09	0	7.23	52	>BW23_RS21470 ref|WP_042582960.1|gi|755807716| peptidase	1241	Nsco_NS_434_20203020_B_ubonensis_HILIC2.35390.35390.2	controllerType=0 controllerNumber=1 scan=35390	95.5183	Trypsin	B2	PVADSGANEEPSEGADEPPTSDGDGAK	S{+598}	598	598.294	598.29	598.294
69311:5	110	M.TQNSPANGRDSNHFDVIILGSGMS{+867.364}GTQMGAILAK.Q	NA	S{+867}	872.22	5	4357.07	4355.07	2	-1.5	2	NRagged	321.22	321.22	0	8.68	46	>BW23_RS12220 ref|WP_045565590.1|gi|780346183| FAD-dependent oxidoreductase	5526	Nsco_NS_434_20203020_B_ubonensis_HILIC3.58410.58410.4	controllerType=0 controllerNumber=1 scan=58410	150.99	Trypsin	B3	TQNSPANGRDSNHFDVIILGSGMSGTQMGAILAK	S{+867}	867	867.364	867.36	867.364
27567:4	104	K.GASAAQAAPKPTDNS{+622.205}SGTFVFARPGK.F	NA	S{+622}	790.127	4	3157.48	3155.48	2	-2.1	66	Specific	321.28	237.45	0	9.06	108	>BW23_RS18790 ref|WP_045567835.1|gi|780351075| membrane protein	726	Nsco_NS_434_20203020_B_ubonensis_HILIC1.26331.26331.4	controllerType=0 controllerNumber=1 scan=26331	73.6506	Trypsin	B1	GASAAQAAPKPTDNSSGTFVFARPGK	S{+622}	622	622.205	622.21	622.205
50480:3	691	F.EHEIAS{+558.225}LGPVTHVR.L	NA	S{+558}	701.686	3	2103.04	2103.04	0	0	304	NRagged	321.28	12.71	12.71	2.85	13	>BW23_RS30045 ref|WP_045567636.1|gi|780350605| allantoicase	2900	Nsco_NS_434_20203020_B_ubonensis_HILIC1.45035.45035.3	controllerType=0 controllerNumber=1 scan=45035	117.695	Trypsin	B1	EHEIASLGPVTHVR	S{+558}	558	558.225	558.23	558.225
25584:3	255	A.PAAEAPAAAS{+1675.596}APMKK.D	NA	S{+1676}	1029.78	3	3087.34	3086.34	1	-1.1	27	NRagged	321.29	82.56	0	6.25	104	>BW23_RS22210 ref|WP_010097315.1|gi|497783131| hypothetical protein	1380	Nsco_NS_434_20203020_B_ubonensis_HILIC1.24655.24655.3	controllerType=0 controllerNumber=1 scan=24655	69.5422	Trypsin	B1	PAAEAPAAASAPMKK	S{+1676}	1676	1675.6	1675.6	1675.6
38826:4	5	K.SSGDTGATYHQVS{+745.374}LGADYSLSK.R	NA	S{+745}	748.609	4	2991.42	2989.42	2	-2.2	316	Specific	321.33	119.37	2.4	4.16	322	>BW23_RS07145 ref|WP_045564658.1|gi|780344014| porin	4540	Nsco_NS_434_20203020_B_ubonensis_HILIC2.34532.34532.4	controllerType=0 controllerNumber=1 scan=34532	93.4144	Trypsin	B2	SSGDTGATYHQVSLGADYSLSK	S{+745}	745	745.374	745.37	745.374
41054:3	49	A.WS{+225.114}TDDEEAFKQPIRDQYER.Q	NA	S{+225}	880.078	3	2638.22	2638.22	0	0	469	NRagged	321.33	60.78	17.56	3.82	83	>BW23_RS01820 ref|WP_042588622.1|gi|755828851| methylcrotonoyl-CoA carboxylase	3511	Nsco_NS_434_20203020_B_ubonensis_HILIC3.35750.35750.3	controllerType=0 controllerNumber=1 scan=35750	96.9467	Trypsin	B3	WSTDDEEAFKQPIRDQYER	S{+225}	225	225.114	225.11	225.114
30189:3	51	K.GAS{+568.213}AAQAAPKPTDNSSGTFVFAR.P	NA	S{+568}	940.446	3	2819.32	2819.32	0	0	66	Specific	321.34	131.05	131.05	4.45	164	>BW23_RS18790 ref|WP_045567835.1|gi|780351075| membrane protein	726	Nsco_NS_434_20203020_B_ubonensis_HILIC2.27543.27543.3	controllerType=0 controllerNumber=1 scan=27543	76.1915	Trypsin	B2	GASAAQAAPKPTDNSSGTFVFAR	S{+568}	568	568.213	568.21	568.213
30880:3	5	D.TGATYHQVSLGADYS{+373.112}LSKR.T	NA	S{+373}	810.052	3	2428.14	2427.14	1	-1.4	320	NRagged	321.35	0.75	0.75	4.24	322	>BW23_RS07145 ref|WP_045564658.1|gi|780344014| porin	4540	Nsco_NS_434_20203020_B_ubonensis_HILIC2.28080.28080.3	controllerType=0 controllerNumber=1 scan=28080	77.5352	Trypsin	B2	TGATYHQVSLGADYSLSKR	S{+373}	373	373.112	373.11	373.112
48451:3	36	T.GPNNDSS{+442.211}KWEPKPNDPALETEYLK.R	NA	S{+442}	1057.84	3	3171.52	3171.52	0	0	201	NRagged	321.36	35	0.4	4.39	117	>BW23_RS16285 ref|WP_042583803.1|gi|755810600| NlpB/DapX lipoprotein	249	Nsco_NS_434_20203020_B_ubonensis_HILIC1.43479.43479.3	controllerType=0 controllerNumber=1 scan=43479	114.31	Trypsin	B1	GPNNDSSKWEPKPNDPALETEYLK	S{+442}	442	442.211	442.21	442.211
50861:3	134	Q.FDLVTNGIKDETDTAS{+522.221}QIR.I	NA	S{+522}	882.432	3	2645.28	2645.28	0	0	65	NRagged	321.43	33.94	11.28	4.35	52	>BW23_RS15580 ref|WP_042583973.1|gi|755811241| LacI family transcriptional regulator	117	Nsco_NS_434_20203020_B_ubonensis_HILIC2.44727.44727.3	controllerType=0 controllerNumber=1 scan=44727	117.233	Trypsin	B2	FDLVTNGIKDETDTASQIR	S{+522}	522	522.221	522.22	522.221
33016:3	23	R.ALASGADDAS{+568.216}GAAAPGAAAPAVAPAAAAK.A	NA	S{+568}	977.81	3	2931.42	2930.42	1	-1.1	148	Specific	321.45	220.17	56.66	7.79	212	>BW23_RS21205 ref|WP_045566753.1|gi|780348584| Tail fiber protein	1192	Nsco_NS_434_20203020_B_ubonensis_HILIC2.29880.29880.3	controllerType=0 controllerNumber=1 scan=29880	82.1252	Trypsin	B2	ALASGADDASGAAAPGAAAPAVAPAAAAK	S{+568}	568	568.216	568.22	568.216
39087:2	514	T.PPQPQAPAQPAAAAAS{+1038.404}APAAAR.H	NA	S{+1038}	1524.73	2	3048.46	3048.46	0	0	24	NRagged	321.49	120.7	0	5.95	32	>BW23_RS31215 ref|WP_045567764.1|gi|780350904| hypothetical protein	3131	Nsco_NS_434_20203020_B_ubonensis_HILIC1.35779.35779.2	controllerType=0 controllerNumber=1 scan=35779	96.7325	Trypsin	B1	PPQPQAPAQPAAAAASAPAAAR	S{+1038}	1038	1038.4	1038.4	1038.4
63468:3	9	K.ESSDRERFDQIAAEEAFDFGTPS{+224.033}TPAAEEPQQHPAA.E	NA	S{+224}	1386.27	3	4156.8	4155.8	1	-0.8	1379	CRagged	321.51	321.51	0	7.2	155	>BW23_RS21975 ref|WP_042582905.1|gi|755807464| DNA-directed RNA polymerase subunit beta'	1342	Nsco_NS_434_20203020_B_ubonensis_HILIC2.54552.54552.3	controllerType=0 controllerNumber=1 scan=54552	138.834	Trypsin	B2	ESSDRERFDQIAAEEAFDFGTPSTPAAEEPQQHPAA	S{+224}	224	224.033	224.03	224.033
67907:4	47	R.NGKLPEDAANTADAAPAQAASAPEQAAS{+1166.448}GAAAPAAALSTIYFETGK.G	NA	S{+1166}	1381.9	4	5524.57	5523.57	1	-0.6	390	Specific	321.52	321.52	8.06	7.51	140	>BW23_RS25130 ref|WP_045567133.1|gi|780349462| cytochrome C oxidase	1952	Nsco_NS_434_20203020_B_ubonensis_HILIC2.58041.58041.4	controllerType=0 controllerNumber=1 scan=58041	146.874	Trypsin	B2	NGKLPEDAANTADAAPAQAASAPEQAASGAAAPAAALSTIYFETGK	S{+1166}	1166	1166.45	1166.45	1166.45
43503:4	4	E.HS{+483.206}GDNLTGDGDGDDETIHVDLQRLPAK.A	NA	S{+483}	840.393	4	3358.55	3358.55	0	0	83	NRagged	321.53	20.98	20.98	7.17	388	>BW23_RS03745 ref|WP_045564205.1|gi|780343002| stress protein	3884	Nsco_NS_434_20203020_B_ubonensis_HILIC2.38376.38376.4	controllerType=0 controllerNumber=1 scan=38376	102.471	Trypsin	B2	HSGDNLTGDGDGDDETIHVDLQRLPAK	S{+483}	483	483.206	483.21	483.206
65461:3	1111	K.RASIAAAAS{+568.219}ELLPALTQPAAPPATDAQR.V	NA	S{+568}	1109.91	3	3327.7	3326.7	1	-1	550	Specific	321.56	154.21	1.6	8.34	7	>BW23_RS03500 ref|WP_045564169.1|gi|780342911| RND transporter	3835	Nsco_NS_434_20203020_B_ubonensis_HILIC1.56751.56751.3	controllerType=0 controllerNumber=1 scan=56751	144.218	Trypsin	B1	RASIAAAASELLPALTQPAAPPATDAQR	S{+568}	568	568.219	568.22	568.219
36822:3	49	A.WS{+245.082}TDDEEAFKQPIRDQYER.Q	NA	S{+245}	887.401	3	2660.19	2658.19	2	-2.5	469	NRagged	321.56	7.28	0	4.48	83	>BW23_RS01820 ref|WP_042588622.1|gi|755828851| methylcrotonoyl-CoA carboxylase	3511	Nsco_NS_434_20203020_B_ubonensis_HILIC3.32396.32396.3	controllerType=0 controllerNumber=1 scan=32396	88.5787	Trypsin	B3	WSTDDEEAFKQPIRDQYER	S{+245}	245	245.082	245.08	245.082
64710:6	274	R.ANS{+1940.954}TDPAKILAAMPETNYTGVIGTTSFDSKGDLK.H	NA	S{+1941}	910.122	6	5455.7	5454.7	1	-0.6	325	Specific	321.6	321.6	0	8.3	12	>BW23_RS22320 ref|WP_042586797.1|gi|755825340| branched-chain amino acid ABC transporter substrate-binding protein	1401	Nsco_NS_434_20203020_B_ubonensis_HILIC3.54803.54803.3	controllerType=0 controllerNumber=1 scan=54803	141.899	Trypsin	B3	ANSTDPAKILAAMPETNYTGVIGTTSFDSKGDLK	S{+1941}	1941	1940.95	1940.95	1940.95
29274:4	5	S.GDTGATYHQVS{+220.071}LGADYSLSKR.T	NA	S{+220}	612.293	4	2446.15	2446.15	0	0	318	NRagged	321.61	5.38	0.4	4.28	322	>BW23_RS07145 ref|WP_045564658.1|gi|780344014| porin	4540	Nsco_NS_434_20203020_B_ubonensis_HILIC2.26749.26749.4	controllerType=0 controllerNumber=1 scan=26749	74.2001	Trypsin	B2	GDTGATYHQVSLGADYSLSKR	S{+220}	220	220.071	220.07	220.071
55015:4	52	R.DAVMGKKPIS{+1031.111}DTYLQEVDNPLVVPVNKK.V	NA	S{+1031}	1033.7	4	4131.77	4128.77	3	-2.4	173	Specific	321.61	162.41	0	8.67	103	>BW23_RS25130 ref|WP_045567133.1|gi|780349462| cytochrome C oxidase	1952	Nsco_NS_434_20203020_B_ubonensis_HILIC3.47286.47286.4	controllerType=0 controllerNumber=1 scan=47286	124.349	Trypsin	B3	DAVMGKKPISDTYLQEVDNPLVVPVNKK	S{+1031}	1031	1031.11	1031.11	1031.11
03768:2	98	K.ASAAKPAS{+1264.437}APQ.-	NA	S{+1264}	1131.99	2	2262.96	2262.96	0	0	499	CRagged	321.62	321.62	10.37	6.31	51	>BW23_RS25075 ref|WP_045567130.1|gi|780349454| peptidase S41	1941	Nsco_NS_434_20203020_B_ubonensis_HILIC3.5197.5197.2	controllerType=0 controllerNumber=1 scan=5197	22.9152	Trypsin	B3	ASAAKPASAPQ	S{+1264}	1264	1264.44	1264.44	1264.44
63171:3	66	R.GAS{+596.216}AATAASPAAAAASSDTSAAPSGPVTFAWPAR.G	NA	S{+596}	1214.57	3	3641.69	3640.69	1	-0.9	151	Specific	321.63	97.18	54.75	7.37	90	>BW23_RS30735 ref|WP_045567708.1|gi|780350773| peptidase	3035	Nsco_NS_434_20203020_B_ubonensis_HILIC1.54960.54960.3	controllerType=0 controllerNumber=1 scan=54960	139.993	Trypsin	B1	GASAATAASPAAAAASSDTSAAPSGPVTFAWPAR	S{+596}	596	596.216	596.22	596.216
41253:3	2	I.AQVGSISANS{+1404.652}DSSIGDR.I	NA	S{+1405}	1023.82	3	3069.44	3068.44	1	-1.1	145	NRagged	321.65	20.57	0	5.92	516	>BW23_RS19350 ref|WP_042583284.1|gi|755808808| molecular chaperone GroEL	837	Nsco_NS_434_20203020_B_ubonensis_HILIC2.36488.36488.3	controllerType=0 controllerNumber=1 scan=36488	98.0543	Trypsin	B2	AQVGSISANSDSSIGDR	S{+1405}	1405	1404.65	1404.65	1404.65
25317:3	287	L.SLNPAS{+1106.466}VDEGKK.L	NA	S{+1106}	784.376	3	2351.11	2351.11	0	0	85	NRagged	321.68	80.69	13.61	5.6	43	>BW23_RS27550 ref|WP_045567377.1|gi|780350059| hypothetical protein	2426	Nsco_NS_434_20203020_B_ubonensis_HILIC1.24431.24431.3	controllerType=0 controllerNumber=1 scan=24431	68.9648	Trypsin	B1	SLNPASVDEGKK	S{+1106}	1106	1106.47	1106.47	1106.47
61592:3	194	K.TDAGVQIEVS{+1055.434}GEGETEVVTAK.N	NA	S{+1055}	1058.83	3	3174.47	3174.47	0	0	128	Specific	321.69	181.75	0	6.63	32	>BW23_RS16165 ref|WP_010092528.1|gi|497778344| dihydrolipoamide dehydrogenase	226	Nsco_NS_434_20203020_B_ubonensis_HILIC2.53112.53112.3	controllerType=0 controllerNumber=1 scan=53112	135.671	Trypsin	B2	TDAGVQIEVSGEGETEVVTAK	S{+1055}	1055	1055.43	1055.43	1055.43
67864:5	17	M.PS{+746.413}QAGFNLGYLAYNVEHKPMDKLEVR.Q	NA	S{+746}	745.589	5	3723.92	3722.92	1	-0.9	293	NRagged	321.73	114	0	5.56	81	>BW23_RS24130 ref|WP_042586529.1|gi|755824830| peptide ABC transporter substrate-binding protein	1754	Nsco_NS_434_20203020_B_ubonensis_HILIC3.57273.57273.5	controllerType=0 controllerNumber=1 scan=57273	148.162	Trypsin	B3	PSQAGFNLGYLAYNVEHKPMDKLEVR	S{+746}	746	746.413	746.41	746.413
09767:3	2	R.TQIEEATS{+842.312}DYDREK.L	NA	S{+842}	843.031	3	2527.08	2527.08	0	0	351	Specific	321.74	172.33	4.2	5.17	516	>BW23_RS19350 ref|WP_042583284.1|gi|755808808| molecular chaperone GroEL	837	Nsco_NS_434_20203020_B_ubonensis_HILIC2.10919.10919.3	controllerType=0 controllerNumber=1 scan=10919	35.4241	Trypsin	B2	TQIEEATSDYDREK	S{+842}	842	842.312	842.31	842.312
31760:4	43	A.QSDPS{+1468.706}DVARVEDR.T	NA	S{+1469}	736.355	4	2942.4	2942.4	0	0	80	NRagged	321.74	157.4	12.55	4.31	73	>BW23_RS09340 ref|WP_045564940.1|gi|780344658| phosphoenolpyruvate carboxykinase	4966	Nsco_NS_434_20203020_B_ubonensis_HILIC2.28863.28863.2	controllerType=0 controllerNumber=1 scan=28863	79.5222	Trypsin	B2	QSDPSDVARVEDR	S{+1469}	1469	1468.71	1468.71	1468.71
41675:2	379	I.C[+57.021]GTDLHILKGDVPS{+410.180}C[+57.021]EPGR.I	NA	C[+57]*2, S{+410}	1262.09	2	2523.18	2521.18	2	-2.7	38	NRagged	321.75	68.57	0	6.93	18	>BW23_RS13685 ref|WP_045565779.1|gi|780346607| alcohol dehydrogenase	5811	Nsco_NS_434_20203020_B_ubonensis_HILIC1.37822.37822.2	controllerType=0 controllerNumber=1 scan=37822	101.495	Trypsin	B1	CGTDLHILKGDVPSCEPGR	*2,S{+410}	*2,+410	410.18	410.18	410.18
02141:3	29	R.GGSQVHS{+1174.334}QDAESQREALKK.Y	NA	S{+1174}	1077.79	3	3231.36	3229.36	2	-2.1	145	Specific	321.76	193.9	0	7.94	102	>BW23_RS30640 ref|WP_045567698.1|gi|780350748| protein disaggregation chaperone	3016	Nsco_NS_434_20203020_B_ubonensis_HILIC3.3927.3927.3	controllerType=0 controllerNumber=1 scan=3927	20.2758	Trypsin	B3	GGSQVHSQDAESQREALKK	S{+1174}	1174	1174.33	1174.33	1174.33
62337:6	718	R.AVGS{+1220.554}HFYQIDFNAADYLSSHGR.K	NA	S{+1221}	613.789	6	3677.7	3675.7	2	-1.8	178	Specific	321.77	57.68	0.84	4.41	9	>BW23_RS17700 ref|WP_045566400.1|gi|780347745| arginine N-succinyltransferase	523	Nsco_NS_434_20203020_B_ubonensis_HILIC2.53673.53673.4	controllerType=0 controllerNumber=1 scan=53673	136.841	Trypsin	B2	AVGSHFYQIDFNAADYLSSHGR	S{+1221}	1221	1220.55	1220.55	1220.55
70941:4	6	M.PS{+826.266}QAGFNLGYLAYNVEHKPMDKLEVR.Q	NA	S{+826}	951.948	4	3804.77	3802.77	2	-1.8	293	NRagged	321.78	154.19	0	8.55	132	>BW23_RS24130 ref|WP_042586529.1|gi|755824830| peptide ABC transporter substrate-binding protein	1754	Nsco_NS_434_20203020_B_ubonensis_HILIC1.61043.61043.4	controllerType=0 controllerNumber=1 scan=61043	154.822	Trypsin	B1	PSQAGFNLGYLAYNVEHKPMDKLEVR	S{+826}	826	826.266	826.27	826.266
28268:4	62	K.GASAAQAAPKPTDNS{+596.211}SGTFVFARPGK.F	NA	S{+596}	783.128	4	3129.49	3129.49	0	0	66	Specific	321.81	142.07	1.2	7.47	148	>BW23_RS18790 ref|WP_045567835.1|gi|780351075| membrane protein	726	Nsco_NS_434_20203020_B_ubonensis_HILIC3.25440.25440.4	controllerType=0 controllerNumber=1 scan=25440	70.8622	Trypsin	B3	GASAAQAAPKPTDNSSGTFVFARPGK	S{+596}	596	596.211	596.21	596.211
46964:3	4	I.AQVGS{+1344.642}ISANSDSSIGDR.I	NA	S{+1345}	1003.48	3	3008.43	3008.43	0	0	145	NRagged	321.89	0.2	0	5.25	495	>BW23_RS19350 ref|WP_042583284.1|gi|755808808| molecular chaperone GroEL	837	Nsco_NS_434_20203020_B_ubonensis_HILIC3.40830.40830.3	controllerType=0 controllerNumber=1 scan=40830	109.455	Trypsin	B3	AQVGSISANSDSSIGDR	S{+1345}	1345	1344.64	1344.64	1344.64
81086:8	205	K.LVAAGETPS{+639.920}LYHAQPIRGENRPLIDPHLGIHRFDDLVVLR.T	NA	S{+640}	641.55	8	5125.35	5125.35	0	0	164	Specific	321.92	24.24	0	7.07	14	>BW23_RS00225 ref|WP_045563755.1|gi|780341927| cell wall hydrolase	3203	Nsco_NS_434_20203020_B_ubonensis_HILIC2.68350.68350.7	controllerType=0 controllerNumber=1 scan=68350	170.708	Trypsin	B2	LVAAGETPSLYHAQPIRGENRPLIDPHLGIHRFDDLVVLR	S{+640}	640	639.92	639.92	639.92
64942:3	48	K.VNNDLS{+243.123}NAEQVLDEDHFGLEK.V	NA	S{+243}	877.085	3	2629.24	2629.24	0	0	311	Specific	321.93	16.58	16.58	3.3	63	>BW23_RS30260 ref|WP_042584229.1|gi|755812113| DNA-binding protein	2942	Nsco_NS_434_20203020_B_ubonensis_HILIC1.56348.56348.3	controllerType=0 controllerNumber=1 scan=56348	143.232	Trypsin	B1	VNNDLSNAEQVLDEDHFGLEK	S{+243}	243	243.123	243.12	243.123
58715:6	165	R.SHVFC[+57.021]APADNGNS{+690.689}VGAAWLAYHADHPGAWQPR.A	NA	C[+57], S{+691}	692.551	6	4150.27	4150.27	0	0	326	Specific	321.93	23.31	0	6.32	40	>BW23_RS12205 ref|WP_045565587.1|gi|780346177| carbamoyltransferase	5523	Nsco_NS_434_20203020_B_ubonensis_HILIC3.50185.50185.3	controllerType=0 controllerNumber=1 scan=50185	131.265	Trypsin	B3	SHVFCAPADNGNSVGAAWLAYHADHPGAWQPR	,S{+691}	,+691	690.689	690.69	690.689
74291:3	688	V.HS{+511.253}GDNRTGSGDGDDEVIFIDVTK.L	NA	S{+511}	982.46	3	2945.36	2945.36	0	0	102	NRagged	321.94	52.81	11.18	3.37	9	>BW23_RS28350 ref|WP_042584455.1|gi|755812886| chemical-damaging agent resistance protein C	2578	Nsco_NS_434_20203020_B_ubonensis_HILIC1.63667.63667.3	controllerType=0 controllerNumber=1 scan=63667	161.264	Trypsin	B1	HSGDNRTGSGDGDDEVIFIDVTK	S{+511}	511	511.253	511.25	511.253
44593:5	1375	L.PEGFLGAS{+722.269}NARPYKQDVAK.A	NA	S{+722}	555.271	5	2772.33	2770.33	2	-2.4	336	NRagged	321.94	142.4	0	6.43	6	>BW23_RS10400 ref|WP_045565092.1|gi|780345000| ABC transporter substrate-binding protein	5175	Nsco_NS_434_20203020_B_ubonensis_HILIC3.38620.38620.5	controllerType=0 controllerNumber=1 scan=38620	103.769	Trypsin	B3	PEGFLGASNARPYKQDVAK	S{+722}	722	722.269	722.27	722.269
38144:5	17	N.PAIKGES{+392.119}ADKDHDAWIELK.S	NA	S{+392}	504.245	5	2517.2	2515.2	2	-2.7	11	NRagged	321.97	25.82	0	4.39	140	>BW23_RS21275 ref|WP_010096526.1|gi|497782342| hypothetical protein	1205	Nsco_NS_434_20203020_B_ubonensis_HILIC1.34993.34993.5	controllerType=0 controllerNumber=1 scan=34993	94.9075	Trypsin	B1	PAIKGESADKDHDAWIELK	S{+392}	392	392.119	392.12	392.119
22945:3	11	L.NEVS{+224.153}VDDDANQSDEQPAAAAAGK.S	NA	S{+224}	843.391	3	2528.16	2526.16	2	-2.7	6	NRagged	321.99	56.15	28.89	6.18	144	>BW23_RS06710 ref|WP_042587384.1|gi|755826565| RNA polymerase sigma factor RpoD	4454	Nsco_NS_434_20203020_B_ubonensis_HILIC2.21584.21584.3	controllerType=0 controllerNumber=1 scan=21584	61.1459	Trypsin	B2	NEVSVDDDANQSDEQPAAAAAGK	S{+224}	224	224.153	224.15	224.153
68889:5	4	R.GQVLAKPGS{+667.182}ITPHTHFTAEVYVLSK.D	NA	S{+667}	670.531	5	3348.63	3347.63	1	-1	292	Specific	322.03	17.59	0	6.06	261	>BW23_RS21950 ref|WP_034209732.1|gi|736066354| elongation factor Tu	1337	Nsco_NS_434_20203020_B_ubonensis_HILIC1.59425.59425.4	controllerType=0 controllerNumber=1 scan=59425	150.939	Trypsin	B1	GQVLAKPGSITPHTHFTAEVYVLSK	S{+667}	667	667.182	667.18	667.182
39892:4	357	K.RRGC[+57.021]DWIDVS{+699.410}SGGVSPLQK.I	NA	C[+57], S{+699}	704.872	4	2816.47	2816.47	0	0	255	Specific	322.03	322.03	0	7.94	13	>BW23_RS23120 ref|WP_045566920.1|gi|780348981| oxidoreductase	1557	Nsco_NS_434_20203020_B_ubonensis_HILIC2.35419.35419.3	controllerType=0 controllerNumber=1 scan=35419	95.5999	Trypsin	B2	RRGCDWIDVSSGGVSPLQK	,S{+699}	,+699	699.41	699.41	699.41
26382:3	62	K.GASAAQAAPKPTDNS{+662.200}SGTFVFARPGK.F	NA	S{+662}	1066.5	3	3197.48	3195.48	2	-2.1	66	Specific	322.05	191.62	0	8.33	148	>BW23_RS18790 ref|WP_045567835.1|gi|780351075| membrane protein	726	Nsco_NS_434_20203020_B_ubonensis_HILIC3.23906.23906.3	controllerType=0 controllerNumber=1 scan=23906	66.9166	Trypsin	B3	GASAAQAAPKPTDNSSGTFVFARPGK	S{+662}	662	662.2	662.2	662.2
19494:2	290	K.PSES{+223.083}KEPWDYYK.V	NA	S{+223}	876.893	2	1752.78	1751.78	1	-1.9	365	Specific	322.05	165.16	0	4.84	27	>BW23_RS23050 ref|WP_042586694.1|gi|755825162| ABC transporter permease	1543	Nsco_NS_434_20203020_B_ubonensis_HILIC3.18316.18316.2	controllerType=0 controllerNumber=1 scan=18316	52.9992	Trypsin	B3	PSESKEPWDYYK	S{+223}	223	223.083	223.08	223.083
14192:5	621	R.ALNNHRGDS{+1104.521}TWVMR.R	NA	S{+1105}	553.27	5	2762.32	2761.32	1	-1.2	536	Specific	322.09	165.19	0.8	6.8	8	>BW23_RS16750 ref|WP_045566280.1|gi|780347513| hypothetical protein	339	Nsco_NS_434_20203020_B_ubonensis_HILIC3.14096.14096.5	controllerType=0 controllerNumber=1 scan=14096	42.309	Trypsin	B3	ALNNHRGDSTWVMR	S{+1105}	1105	1104.52	1104.52	1104.52
10330:4	15	R.HSVHPLVLS{+392.199}AK.T	NA	S{+392}	395.978	4	1580.89	1579.89	1	-2.1	1849	Specific	322.15	181.5	0	4.35	74	>BW23_RS12150 ref|WP_045565577.1|gi|780346143| non-ribosomal peptide synthetase	5512	Nsco_NS_434_20203020_B_ubonensis_HILIC1.11605.11605.3	controllerType=0 controllerNumber=1 scan=11605	37.1592	Trypsin	B1	HSVHPLVLSAK	S{+392}	392	392.199	392.2	392.199
23636:3	100	A.DES{+609.375}ELDDVHDTER.N	NA	S{+609}	724.012	3	2170.02	2169.02	1	-1.5	653	NRagged	322.19	7.94	0	3.92	41	>BW23_RS23490 ref|WP_045566963.1|gi|780349074| DNA helicase	1629	Nsco_NS_434_20203020_B_ubonensis_HILIC1.23045.23045.3	controllerType=0 controllerNumber=1 scan=23045	65.4627	Trypsin	B1	DESELDDVHDTER	S{+609}	609	609.375	609.38	609.375
02066:3	21	E.QGGS{+292.138}AEGGDERPR.R	NA	S{+292}	536.584	3	1607.74	1607.74	0	0	25	NRagged	322.2	48.35	20.77	2.98	86	>BW23_RS16230 ref|WP_045566224.1|gi|780347457| pseudouridine synthase	239	Nsco_NS_434_20203020_B_ubonensis_HILIC1.4092.4092.4	controllerType=0 controllerNumber=1 scan=4092	21.1264	Trypsin	B1	QGGSAEGGDERPR	S{+292}	292	292.138	292.14	292.138
46474:4	48	E.HAWAS{+225.108}LGAHFPDGPAAFRR.L	NA	S{+225}	573.29	4	2290.14	2289.14	1	-1.5	592	NRagged	322.2	94.35	4.54	4.87	64	>BW23_RS12285 ref|WP_045565596.1|gi|780346198| hypothetical protein	5538	Nsco_NS_434_20203020_B_ubonensis_HILIC2.41094.41094.4	controllerType=0 controllerNumber=1 scan=41094	109.07	Trypsin	B2	HAWASLGAHFPDGPAAFRR	S{+225}	225	225.108	225.11	225.108
24152:4	402	K.QPS{+211.134}LDDYRVPYHTR.E	NA	S{+211}	490.253	4	1957.99	1957.99	0	0	4	Specific	322.29	4.88	4.88	6.02	20	>BW23_RS23820 ref|WP_042586907.1|gi|755825563| polyphosphate kinase	1692	Nsco_NS_434_20203020_B_ubonensis_HILIC3.22108.22108.4	controllerType=0 controllerNumber=1 scan=22108	62.4172	Trypsin	B3	QPSLDDYRVPYHTR	S{+211}	211	211.134	211.13	211.134
24153:4	402	K.QPS{+211.174}LDDYRVPYHTR.E	NA	S{+211}	490.263	4	1958.03	1958.03	0	0	4	Specific	322.29	4.88	4.88	4.43	20	>BW23_RS23820 ref|WP_042586907.1|gi|755825563| polyphosphate kinase	1692	Nsco_NS_434_20203020_B_ubonensis_HILIC3.22108.22108.4	controllerType=0 controllerNumber=1 scan=22108	62.4172	Trypsin	B3	QPSLDDYRVPYHTR	S{+211}	211	211.174	211.17	211.174
36029:5	1038	P.LHGGGLQNLFS{+516.262}THPATEER.I	NA	S{+516}	517.063	5	2581.29	2580.29	1	-1.3	253	NRagged	322.32	95.41	0	4.47	5	>BW23_RS23725 ref|WP_042586593.1|gi|755824962| protease HtpX	1674	Nsco_NS_434_20203020_B_ubonensis_HILIC2.32306.32306.4	controllerType=0 controllerNumber=1 scan=32306	88.0857	Trypsin	B2	LHGGGLQNLFSTHPATEER	S{+516}	516	516.262	516.26	516.262
39568:5	568	R.HTSASLLIQENADPS{+618.186}VQRDLER.Y	NA	S{+618}	620.694	5	3099.44	3097.44	2	-2.2	44	Specific	322.33	257	0	6.04	7	>BW23_RS04085 ref|WP_042586954.1|gi|755825704| hypothetical protein	3947	Nsco_NS_434_20203020_B_ubonensis_HILIC3.34581.34581.4	controllerType=0 controllerNumber=1 scan=34581	94.0485	Trypsin	B3	HTSASLLIQENADPSVQRDLER	S{+618}	618	618.186	618.19	618.186
53759:2	6	E.PAQS{+1502.611}AINNGYLTAQSQQR.L	NA	S{+1503}	1725.29	2	3449.58	3449.58	0	0	246	NRagged	322.36	8.3	8.3	5.76	463	>BW23_RS08755 ref|WP_045564868.1|gi|780344499| porin	4853	Nsco_NS_434_20203020_B_ubonensis_HILIC2.46995.46995.2	controllerType=0 controllerNumber=1 scan=46995	122.078	Trypsin	B2	PAQSAINNGYLTAQSQQR	S{+1503}	1503	1502.61	1502.61	1502.61
29129:3	69	R.MSGEC[+57.021]APNVS{+203.084}VSVSTSHTTISGGGSR.G	NA	C[+57], S{+203}	923.422	3	2768.25	2768.25	0	0	492	Specific	322.37	228.86	11.97	6.44	40	>sp|K2C1_HUMAN|(Common contaminant protein)	6081	Nsco_NS_434_20203020_B_ubonensis_HILIC1.27585.27585.3	controllerType=0 controllerNumber=1 scan=27585	76.8139	Trypsin	B1	MSGECAPNVSVSVSTSHTTISGGGSR	,S{+203}	,+203	203.084	203.08	203.084
59816:4	343	K.FEIISFVQS{+507.288}FHGR.T	NA	S{+507}	519.529	4	2075.09	2074.09	1	-1.6	130	Specific	322.38	37.14	0.12	4.27	12	>BW23_RS17710 ref|WP_045566401.1|gi|780347749| acetylornithine aminotransferase	525	Nsco_NS_434_20203020_B_ubonensis_HILIC2.51705.51705.4	controllerType=0 controllerNumber=1 scan=51705	132.621	Trypsin	B2	FEIISFVQSFHGR	S{+507}	507	507.288	507.29	507.288
79137:3	76	S.PPFAETYSEFSFSPYRPDTGGETAADDEQDGDNAS{+360.185}GSASNDPDATK.L	NA	S{+360}	1725.4	3	5174.19	5174.19	0	0	828	NRagged	322.39	322.39	2.4	4.86	71	>BW23_RS10275 ref|WP_045565072.1|gi|780344956| alpha-2-macroglobulin	5150	Nsco_NS_434_20203020_B_ubonensis_HILIC2.66857.66857.3	controllerType=0 controllerNumber=1 scan=66857	167.332	Trypsin	B2	PPFAETYSEFSFSPYRPDTGGETAADDEQDGDNASGSASNDPDATK	S{+360}	360	360.185	360.19	360.185
31568:2	18	K.TVAAQLAQAQGAAPAS{+1234.439}AAAASSAH.-	NA	S{+1234}	1679.26	2	3357.51	3355.51	2	-2	373	CRagged	322.43	226.14	0	7.83	226	>BW23_RS26360 ref|WP_045567259.1|gi|780349753| hemolysin D	2193	Nsco_NS_434_20203020_B_ubonensis_HILIC3.28162.28162.2	controllerType=0 controllerNumber=1 scan=28162	77.827	Trypsin	B3	TVAAQLAQAQGAAPASAAAASSAH	S{+1234}	1234	1234.44	1234.44	1234.44
54036:5	77	L.AELPHYGPVS{+1190.569}GTAHADK.D	NA	S{+1191}	589.091	5	2941.42	2940.42	1	-1.1	91	NRagged	322.45	91.99	0.8	4.31	42	>BW23_RS22090 ref|WP_045566817.1|gi|780348742| phenylacetic acid degradation protein	1356	Nsco_NS_434_20203020_B_ubonensis_HILIC2.47226.47226.5	controllerType=0 controllerNumber=1 scan=47226	122.601	Trypsin	B2	AELPHYGPVSGTAHADK	S{+1191}	1191	1190.57	1190.57	1190.57
70498:4	3	I.TPHTHFTAEVYVLS{+311.243}KDEGGR.H	NA	S{+311}	639.592	4	2555.35	2555.35	0	0	302	NRagged	322.45	3.71	2.4	4.73	485	>BW23_RS21950 ref|WP_034209732.1|gi|736066354| elongation factor Tu	1337	Nsco_NS_434_20203020_B_ubonensis_HILIC3.59355.59355.5	controllerType=0 controllerNumber=1 scan=59355	153.356	Trypsin	B3	TPHTHFTAEVYVLSKDEGGR	S{+311}	311	311.243	311.24	311.243
41917:4	871	L.FDDLVS{+484.280}GKLPKR.E	NA	S{+484}	465.519	4	1859.05	1859.05	0	0	209	NRagged	322.47	13.96	13.96	4.8	6	>BW23_RS27865 ref|WP_010091167.1|gi|497776983| TetR family transcriptional regulator	2489	Nsco_NS_434_20203020_B_ubonensis_HILIC3.36435.36435.4	controllerType=0 controllerNumber=1 scan=36435	98.4899	Trypsin	B3	FDDLVSGKLPKR	S{+484}	484	484.28	484.28	484.28
41111:5	407	R.FSGQDMS{+645.414}ERDPQALRESYDAFK.V	NA	S{+645}	645.522	5	3223.58	3222.58	1	-1	138	Specific	322.5	22.37	0	6.23	11	>BW23_RS30870 ref|WP_042584142.1|gi|755811765| competence protein ComL	3062	Nsco_NS_434_20203020_B_ubonensis_HILIC3.35789.35789.4	controllerType=0 controllerNumber=1 scan=35789	97.0225	Trypsin	B3	FSGQDMSERDPQALRESYDAFK	S{+645}	645	645.414	645.41	645.414
71332:5	364	T.PQLDLFS{+1573.759}MQPAADDLEC[+57.021]ADAPATPSAPHPALEK.L	NA	C[+57], S{+1574}	1016.89	5	5080.4	5077.4	3	-2	829	NRagged	322.52	84.68	0	6.7	16	>BW23_RS29065 ref|WP_045567517.1|gi|780350359| DNA mismatch repair protein MutS	2718	Nsco_NS_434_20203020_B_ubonensis_HILIC3.60001.60001.5	controllerType=0 controllerNumber=1 scan=60001	155.003	Trypsin	B3	PQLDLFSMQPAADDLECADAPATPSAPHPALEK	,S{+1574}	,+1574	1573.76	1573.76	1573.76
24119:3	1	A.PAPAASAPEAAS{+1474.634}KPAK.T	NA	S{+1475}	980.478	3	2939.42	2938.42	1	-1.1	134	NRagged	322.58	26.91	0	4.17	473	>BW23_RS30650 ref|WP_045567700.1|gi|780350752| competence protein ComE	3018	Nsco_NS_434_20203020_B_ubonensis_HILIC1.23457.23457.3	controllerType=0 controllerNumber=1 scan=23457	66.4668	Trypsin	B1	PAPAASAPEAASKPAK	S{+1475}	1475	1474.63	1474.63	1474.63
43073:5	20	D.DEVIKVDLS{+1952.777}RVPADVDK.V	NA	S{+1953}	770.966	5	3850.8	3850.8	0	0	88	NRagged	322.6	47.44	11.4	3.45	180	>BW23_RS03760 ref|WP_010093298.1|gi|497779114| chemical-damaging agent resistance protein C	3887	Nsco_NS_434_20203020_B_ubonensis_HILIC3.37426.37426.5	controllerType=0 controllerNumber=1 scan=37426	100.857	Trypsin	B3	DEVIKVDLSRVPADVDK	S{+1953}	1953	1952.78	1952.78	1952.78
64431:6	142	A.DVREAAEVAAVAVAAPAPAAAPS{+1688.838}ADAAHPASR.A	NA	S{+1689}	779.4	6	4671.36	4669.36	2	-1.4	90	NRagged	322.62	7.26	0	6.23	36	>BW23_RS12860 ref|WP_045565673.1|gi|780346370| branched-chain alpha-keto acid dehydrogenase subunit E2	5651	Nsco_NS_434_20203020_B_ubonensis_HILIC3.54588.54588.2	controllerType=0 controllerNumber=1 scan=54588	141.381	Trypsin	B3	DVREAAEVAAVAVAAPAPAAAPSADAAHPASR	S{+1689}	1689	1688.84	1688.84	1688.84
78010:5	304	K.EAFHS{+1583.599}SILDLEVAGASQQVLLR.D	NA	S{+1584}	794.578	5	3968.86	3966.86	2	-1.7	53	Specific	322.64	231.7	0	5.21	11	>BW23_RS25350 ref|WP_042586347.1|gi|755824479| 50S ribosomal protein L25	1995	Nsco_NS_434_20203020_B_ubonensis_HILIC3.65202.65202.3	controllerType=0 controllerNumber=1 scan=65202	167.603	Trypsin	B3	EAFHSSILDLEVAGASQQVLLR	S{+1584}	1584	1583.6	1583.6	1583.6
59761:4	1381	W.MNGFS{+373.166}SLVEIHQAAVSNETGHHK.L	NA	S{+373}	717.346	4	2866.36	2866.36	0	0	284	NRagged	322.66	4.61	0.8	2.69	5	>BW23_RS19255 ref|WP_045566558.1|gi|780348128| hypothetical protein	818	Nsco_NS_434_20203020_B_ubonensis_HILIC3.50986.50986.4	controllerType=0 controllerNumber=1 scan=50986	133.138	Trypsin	B3	MNGFSSLVEIHQAAVSNETGHHK	S{+373}	373	373.166	373.17	373.166
51804:4	330	T.TVVAVVNGNHADAGVRIPGADAAS{+256.970}MLAR.H	NA	S{+257}	748.105	4	2989.4	2989.4	0	0	184	NRagged	322.75	70.01	55.82	7.63	13	>BW23_RS13700 ref|WP_045565781.1|gi|780346611| universal stress protein UspA	5814	Nsco_NS_434_20203020_B_ubonensis_HILIC2.45471.45471.4	controllerType=0 controllerNumber=1 scan=45471	118.842	Trypsin	B2	TVVAVVNGNHADAGVRIPGADAASMLAR	S{+257}	257	256.97	256.97	256.97
02278:3	493	C.KLDS{+313.374}KPGQHGR.T	NA	S{+313}	512.684	3	1536.04	1536.04	0	0	33	NRagged	322.76	8.05	8.05	4.73	20	>BW23_RS21815 ref|WP_010092938.1|gi|497778754| 30S ribosomal protein S4	1310	Nsco_NS_434_20203020_B_ubonensis_HILIC1.4262.4262.3	controllerType=0 controllerNumber=1 scan=4262	21.4543	Trypsin	B1	KLDSKPGQHGR	S{+313}	313	313.374	313.37	313.374
11751:3	347	S.PDQS{+298.143}PHRVDEPYRR.A	NA	S{+298}	684.338	3	2051	2050	1	-1.6	387	NRagged	322.76	80.47	15.86	4.03	23	>BW23_RS27235 ref|WP_045567345.1|gi|780349960| phosphoenolpyruvate carboxylase	2366	Nsco_NS_434_20203020_B_ubonensis_HILIC2.12525.12525.3	controllerType=0 controllerNumber=1 scan=12525	38.9696	Trypsin	B2	PDQSPHRVDEPYRR	S{+298}	298	298.143	298.14	298.143
[truncated: 17,585 more rows]
