# Supplementary material for: Open Database Searching Enables the Identification and Comparison of Bacterial Glycoproteomes without Defining Glycan Compositions Prior to Searching
Source: Mol Cell Proteomics. 2020 Nov 25;19(9):1561–74. doi: 10.1074/mcp.TIR120.002100 (PMC8143609; doi:10.1074/mcp.TIR120.002100)
Supplement: Supplementary file 1 [file mmc1.zip › mmc1/160233_1_supp_538042_qb0k4h.xlsx]

## Sheet: Combined_Tryptic_modified_pepti
Query #:z	Protein Rank	Peptide < ProteinMetrics Confidential >	Glycans NHFAGNa	Modification Type(s)	Observed m/z	z	Observed (M+H)	Calc. mass (M+H)	Off-by-x error	Mass error (ppm)	Starting position	Cleavage	Score	Delta	Delta Mod	|Log Prob|	# of unique peptides	Protein Name	Protein DB number	Comment	Scan #	Scan Time	Enzyme	replicate	cleaned_peptides	cleaned_modifications	Site_modification	Exact_masses	Exact_masses_rounded2	Exact_masses_rounded3
72496:3	48	G.AYQHAS{+746.383}GTQLNEDGTTSAAQASIGSYGYAGTR.S	NA	S{+746}	1327.29	3	3979.86	3979.86	0	0	342	NRagged	300.03	4.64	4.64	3.82	172	>WT55_RS18660 ref|WP_059480549.1|gi|981261728| porin	3652	Nsco_NS_434_20203020_B_pseudomultivorans_HILIC1.61565.61565.3	controllerType=0 controllerNumber=1 scan=61565	155.01	Trypsin	B1	AYQHASGTQLNEDGTTSAAQASIGSYGYAGTR	S{+746}	746	746.383	746.38	746.383
02357:6	1113	T.DTHS{+1845.547}QPSGQGPLRR.L	NA	S{+1846}	564.558	6	3382.31	3381.31	1	-1	4	NRagged	300.06	29.98	0	5.03	5	>WT55_RS08565 ref|WP_040126725.1|gi|749302559| membrane protein	1683	Nsco_NS_434_20203020_B_pseudomultivorans_HILIC2.4351.4351.3	controllerType=0 controllerNumber=1 scan=4351	21.2477	Trypsin	B2	DTHSQPSGQGPLRR	S{+1846}	1846	1845.55	1845.55	1845.55
77116:3	27	V.PC[+57.021]VHS{+1973.770}VGHPLEAGQQDVPWPC[+57.021]NPVK.Y	NA	C[+57]*2, S{+1974}	1595.04	3	4783.1	4782.1	1	-0.7	185	NRagged	300.09	120.76	0	6.44	94	>WT55_RS05045 ref|WP_060249998.1|gi|982079385| phosphoenolpyruvate carboxykinase	989	Nsco_NS_434_20203020_B_pseudomultivorans_HILIC1.65168.65168.3	controllerType=0 controllerNumber=1 scan=65168	163.667	Trypsin	B1	PCVHSVGHPLEAGQQDVPWPCNPVK	*2,S{+1974}	*2,+1974	1973.77	1973.77	1973.77
11486:2	229	S.YGSGGGSYGS{+964.351}GGGGGGGR.G	NA	S{+964}	1206.48	2	2411.95	2410.95	1	-1.4	531	NRagged	300.1	24.39	0	5.99	32	>sp|K2C1_HUMAN|(Common contaminant protein)	6652	Nsco_NS_434_20203020_B_pseudomultivorans_HILIC2.12277.12277.2	controllerType=0 controllerNumber=1 scan=12277	37.6597	Trypsin	B2	YGSGGGSYGSGGGGGGGR	S{+964}	964	964.351	964.35	964.351
64121:2	195	Y.NTSSLS{+884.994}VGLQAGAQSK.A	NA	S{+885}	1217.4	2	2433.8	2432.8	1	-1.4	104	NRagged	300.12	0.99	0	5.66	60	>WT55_RS14080 ref|WP_009688019.1|gi|497373806| hypothetical protein	2761	Nsco_NS_434_20203020_B_pseudomultivorans_HILIC3.54801.54801.2	controllerType=0 controllerNumber=1 scan=54801	138.217	Trypsin	B3	NTSSLSVGLQAGAQSK	S{+885}	885	884.994	884.99	884.994
10818:2	229	G.SGGGSYGS{+1184.434}GGGGGGGR.G	NA	S{+1184}	1206.48	2	2411.95	2410.95	1	-1.4	533	NRagged	300.17	4.11	0	5.81	32	>sp|K2C1_HUMAN|(Common contaminant protein)	6652	Nsco_NS_434_20203020_B_pseudomultivorans_HILIC2.11747.11747.2	controllerType=0 controllerNumber=1 scan=11747	36.4991	Trypsin	B2	SGGGSYGSGGGGGGGR	S{+1184}	1184	1184.43	1184.43	1184.43
23682:3	55	C.PHNTS{+1050.406}TNVPEGSR.A	NA	S{+1050}	816.027	3	2446.07	2446.07	0	0	465	NRagged	300.18	60.24	0	2.28	62	>WT55_RS10910 ref|WP_059514819.1|gi|981297548| indolepyruvate ferredoxin oxidoreductase	2145	Nsco_NS_434_20203020_B_pseudomultivorans_HILIC3.22286.22286.3	controllerType=0 controllerNumber=1 scan=22286	59.4173	Trypsin	B3	PHNTSTNVPEGSR	S{+1050}	1050	1050.41	1050.41	1050.41
16169:3	20	A.PAADTS{+1603.576}AAASAPAKK.D	NA	S{+1604}	987.767	3	2961.29	2960.29	1	-1.1	27	NRagged	300.19	138.35	0	6.91	416	>WT55_RS10975 ref|WP_040126461.1|gi|749302294| hypothetical protein	2158	Nsco_NS_434_20203020_B_pseudomultivorans_HILIC1.16388.16388.3	controllerType=0 controllerNumber=1 scan=16388	46.7959	Trypsin	B1	PAADTSAAASAPAKK	S{+1604}	1604	1603.58	1603.58	1603.58
40758:4	192	A.TGGGGSATAWSRPHLVAYGQDGVVAAS{+729.292}AK.S	NA	S{+729}	876.175	4	3501.68	3500.68	1	-1	752	NRagged	300.2	66.87	13.7	5.47	27	>WT55_RS23180 ref|WP_060254380.1|gi|982083970| type IV secretion protein Rhs	4539	Nsco_NS_434_20203020_B_pseudomultivorans_HILIC3.35614.35614.4	controllerType=0 controllerNumber=1 scan=35614	92.4536	Trypsin	B3	TGGGGSATAWSRPHLVAYGQDGVVAASAK	S{+729}	729	729.292	729.29	729.292
67592:5	40	L.PC[+57.021]VYLVDS{+1170.588}GGANLPNQDDVFPDRDHFGR.I	NA	C[+57], S{+1171}	867.614	5	4334.04	4331.04	3	-2.3	138	NRagged	300.22	38.56	0	7.31	78	>WT55_RS09400 ref|WP_040131024.1|gi|749306877| methylcrotonoyl-CoA carboxylase	1846	Nsco_NS_434_20203020_B_pseudomultivorans_HILIC1.57675.57675.5	controllerType=0 controllerNumber=1 scan=57675	145.572	Trypsin	B1	PCVYLVDSGGANLPNQDDVFPDRDHFGR	,S{+1171}	,+1171	1170.59	1170.59	1170.59
86548:8	59	F.GS{+1668.620}GWAWLVKKADGSLDIVSTSNAATPLTTADKPLLTIDVWEHAYYIDYR.N	NA	S{+1669}	885.552	8	7077.37	7077.37	0	0	120	NRagged	300.22	36.4	15.07	6.63	53	>WT55_RS28645 ref|WP_040128027.1|gi|749303868| superoxide dismutase	5607	Nsco_NS_434_20203020_B_pseudomultivorans_HILIC2.73210.73210.5	controllerType=0 controllerNumber=1 scan=73210	176.464	Trypsin	B2	GSGWAWLVKKADGSLDIVSTSNAATPLTTADKPLLTIDVWEHAYYIDYR	S{+1669}	1669	1668.62	1668.62	1668.62
51075:3	75	N.HDFAC[+57.021]FFS{+266.044}ANSTQRPALYETK.E	NA	C[+57], S{+266}	919.403	3	2756.19	2756.19	0	0	373	NRagged	300.23	7.36	2.4	4.12	62	>WT55_RS16710 ref|WP_009691983.1|gi|497377770| hypothetical protein	3275	Nsco_NS_434_20203020_B_pseudomultivorans_HILIC2.44570.44570.3	controllerType=0 controllerNumber=1 scan=44570	113.933	Trypsin	B2	HDFACFFSANSTQRPALYETK	,S{+266}	,+266	266.044	266.04	266.044
53969:4	210	F.PDSQVWLS{+514.226}DPSWENHR.F	NA	S{+514}	617.784	4	2468.11	2467.11	1	-1.4	119	NRagged	300.24	57.01	0	3.94	40	>WT55_RS05605 ref|WP_040129274.1|gi|749305123| aromatic amino acid aminotransferase	1099	Nsco_NS_434_20203020_B_pseudomultivorans_HILIC3.46671.46671.4	controllerType=0 controllerNumber=1 scan=46671	119.516	Trypsin	B3	PDSQVWLSDPSWENHR	S{+514}	514	514.226	514.23	514.226
46937:6	25	K.PVVGDNGS{+1294.985}GMHVHQSIWK.D	NA	S{+1295}	541.495	6	3243.93	3242.93	1	-1	262	Specific	300.26	51.75	0	4.45	155	>WT55_RS26915 ref|WP_009688920.1|gi|497374707| glutamine synthetase type I	5269	Nsco_NS_434_20203020_B_pseudomultivorans_HILIC2.41142.41142.5	controllerType=0 controllerNumber=1 scan=41142	106.131	Trypsin	B2	PVVGDNGSGMHVHQSIWK	S{+1295}	1295	1294.98	1294.98	1294.98
66064:2	19	V.PEEYGGDS{+304.661}PFVPVSAK.T	NA	S{+305}	992.732	2	1984.46	1983.46	1	-1.7	605	NRagged	300.29	200.48	0	6.98	83	>WT55_RS29170 ref|WP_040127247.1|gi|749303082| translation initiation factor IF-2	5712	Nsco_NS_434_20203020_B_pseudomultivorans_HILIC3.56381.56381.4	controllerType=0 controllerNumber=1 scan=56381	141.873	Trypsin	B3	PEEYGGDSPFVPVSAK	S{+305}	305	304.661	304.66	304.661
44455:3	939	Q.NFLDQYQS{+814.380}AC[+57.021]NDDSR.L	NA	C[+57], S{+814}	883.381	3	2648.13	2647.13	1	-1.3	374	NRagged	300.39	17.39	0	4.43	6	>WT55_RS23190 ref|WP_060254363.1|gi|982083944| hypothetical protein	4541	Nsco_NS_434_20203020_B_pseudomultivorans_HILIC1.39317.39317.3	controllerType=0 controllerNumber=1 scan=39317	103.977	Trypsin	B1	NFLDQYQSACNDDSR	,S{+814}	,+814	814.38	814.38	814.38
70207:4	102	V.PSSAITAS{+1181.629}DPNEKAEMFEPAGDK.I	NA	S{+1182}	894.187	4	3573.73	3573.73	0	0	55	NRagged	300.43	111.88	1.2	4.81	49	>WT55_RS10860 ref|WP_006401299.1|gi|493445940| phenylacetate-CoA oxygenase subunit PaaB	2135	Nsco_NS_434_20203020_B_pseudomultivorans_HILIC3.59669.59669.4	controllerType=0 controllerNumber=1 scan=59669	149.518	Trypsin	B3	PSSAITASDPNEKAEMFEPAGDK	S{+1182}	1182	1181.63	1181.63	1181.63
63272:3	3	T.VQNGLDS{+1625.671}NGNGAEPAVSSINNGYR.F	NA	S{+1626}	1354.27	3	4060.81	4058.81	2	-1.7	232	NRagged	300.45	21.7	0.92	5.91	839	>WT55_RS05945 ref|WP_059478462.1|gi|981259641| porin	1167	Nsco_NS_434_20203020_B_pseudomultivorans_HILIC3.54128.54128.3	controllerType=0 controllerNumber=1 scan=54128	136.666	Trypsin	B3	VQNGLDSNGNGAEPAVSSINNGYR	S{+1626}	1626	1625.67	1625.67	1625.67
62070:3	36	N.AS{+252.090}QFDLITNGIKDETDTANQIR.I	NA	S{+252}	901.44	3	2702.31	2702.31	0	0	62	NRagged	300.47	14.38	14.38	4.42	165	>WT55_RS12525 ref|WP_009690193.1|gi|497375980| simple sugar transporter substrate-binding protein	2458	Nsco_NS_434_20203020_B_pseudomultivorans_HILIC2.53337.53337.3	controllerType=0 controllerNumber=1 scan=53337	133.102	Trypsin	B2	ASQFDLITNGIKDETDTANQIR	S{+252}	252	252.09	252.09	252.09
19351:4	16	Q.FGS{+922.418}PAVKGESADK.D	NA	S{+922}	554.522	4	2215.07	2215.07	0	0	8	NRagged	300.49	5.63	5.63	2.11	170	>WT55_RS09015 ref|WP_009691915.1|gi|497377702| hypothetical protein	1771	Nsco_NS_434_20203020_B_pseudomultivorans_HILIC1.19013.19013.4	controllerType=0 controllerNumber=1 scan=19013	53.1927	Trypsin	B1	FGSPAVKGESADK	S{+922}	922	922.418	922.42	922.418
30791:3	27	D.PS{+1159.530}DVARVEDR.T	NA	S{+1160}	768.373	3	2303.1	2303.1	0	0	83	NRagged	300.52	119.6	86.89	2.1	94	>WT55_RS05045 ref|WP_060249998.1|gi|982079385| phosphoenolpyruvate carboxykinase	989	Nsco_NS_434_20203020_B_pseudomultivorans_HILIC1.28253.28253.3	controllerType=0 controllerNumber=1 scan=28253	76.534	Trypsin	B1	PSDVARVEDR	S{+1160}	1160	1159.53	1159.53	1159.53
04855:2	20	K.ASGASAKPAS{+1164.427}APKPASTPQ.-	NA	S{+1164}	1445.17	2	2889.32	2888.32	1	-1.2	498	CRagged	300.54	300.54	0	6.98	151	>WT55_RS31095 ref|WP_060255064.1|gi|982084663| peptidase S41	6079	Nsco_NS_434_20203020_B_pseudomultivorans_HILIC3.6307.6307.2	controllerType=0 controllerNumber=1 scan=6307	23.7287	Trypsin	B3	ASGASAKPASAPKPASTPQ	S{+1164}	1164	1164.43	1164.43	1164.43
76952:2	270	I.AEQQNYDLIVQEAVYVS{+240.066}PR.I	NA	S{+240}	1231.59	2	2462.17	2462.17	0	0	140	NRagged	300.54	24.12	13.45	5.54	17	>WT55_RS04220 ref|WP_040127705.1|gi|749303545| outer membrane protein OmpH	830	Nsco_NS_434_20203020_B_pseudomultivorans_HILIC3.64995.64995.2	controllerType=0 controllerNumber=1 scan=64995	162.788	Trypsin	B3	AEQQNYDLIVQEAVYVSPR	S{+240}	240	240.066	240.07	240.066
09457:4	331	R.TKAEPNGDGS{+1709.661}YSISGTK.I	NA	S{+1710}	856.374	4	3422.47	3421.47	1	-1	180	Specific	300.55	108.56	0	6.41	13	>WT55_RS25810 ref|WP_009693429.1|gi|497379216| putative acyl-CoA dehydrogenase oxidoreductase protein	5057	Nsco_NS_434_20203020_B_pseudomultivorans_HILIC1.10642.10642.2	controllerType=0 controllerNumber=1 scan=10642	33.5213	Trypsin	B1	TKAEPNGDGSYSISGTK	S{+1710}	1710	1709.66	1709.66	1709.66
60361:3	102	R.AQSNGGTQVAVVDANGQVDNS{+1294.764}SDAQR.I	NA	S{+1295}	1295.66	3	3884.96	3882.96	2	-1.7	346	Specific	300.56	2.57	0	5.84	71	>WT55_RS26635 ref|WP_060254751.1|gi|982084350| hypothetical protein	5214	Nsco_NS_434_20203020_B_pseudomultivorans_HILIC2.51977.51977.3	controllerType=0 controllerNumber=1 scan=51977	130.138	Trypsin	B2	AQSNGGTQVAVVDANGQVDNSSDAQR	S{+1295}	1295	1294.76	1294.76	1294.76
34354:5	151	K.VEWS{+477.445}DHREFGYAEMR.A	NA	S{+477}	478.864	5	2390.29	2389.29	1	-1.4	95	Specific	300.57	25.56	0	4.08	33	>WT55_RS04115 ref|WP_009688314.1|gi|497374101| GMP synthetase	809	Nsco_NS_434_20203020_B_pseudomultivorans_HILIC1.31025.31025.2	controllerType=0 controllerNumber=1 scan=31025	83.7134	Trypsin	B1	VEWSDHREFGYAEMR	S{+477}	477	477.445	477.44	477.445
50504:3	5	A.QVGAIS{+1414.680}ANSDSSIGDR.I	NA	S{+1415}	998.15	3	2992.44	2991.44	1	-1.1	146	NRagged	300.6	21.51	0	3.47	351	>WT55_RS08320 ref|WP_040126762.1|gi|749302596| molecular chaperone GroEL	1634	Nsco_NS_434_20203020_B_pseudomultivorans_HILIC2.44040.44040.3	controllerType=0 controllerNumber=1 scan=44040	112.711	Trypsin	B2	QVGAISANSDSSIGDR	S{+1415}	1415	1414.68	1414.68	1414.68
13237:2	13	A.PAADTSAAAS{+1138.423}APAKK.D	NA	S{+1138}	1248.57	2	2496.13	2495.13	1	-1.3	27	NRagged	300.6	126.77	0	6.29	457	>WT55_RS10975 ref|WP_040126461.1|gi|749302294| hypothetical protein	2158	Nsco_NS_434_20203020_B_pseudomultivorans_HILIC3.13673.13673.2	controllerType=0 controllerNumber=1 scan=13673	39.0162	Trypsin	B3	PAADTSAAASAPAKK	S{+1138}	1138	1138.42	1138.42	1138.42
69812:4	17	D.FDSYS{+809.375}VKDEYQPLLQQHAQYLK.S	NA	S{+809}	878.182	4	3509.71	3509.71	0	0	70	NRagged	300.62	21.32	5.66	4.89	222	>WT55_RS21315 ref|WP_040126715.1|gi|749302549| membrane protein	4167	Nsco_NS_434_20203020_B_pseudomultivorans_HILIC2.59632.59632.4	controllerType=0 controllerNumber=1 scan=59632	146.688	Trypsin	B2	FDSYSVKDEYQPLLQQHAQYLK	S{+809}	809	809.375	809.38	809.375
66642:3	3	N.NSTYGGGVWGANSTVQNGLDS{+254.107}NGNGAEPAVSSINNGYR.F	NA	S{+254}	1347.61	3	4040.83	4038.83	2	-1.7	218	NRagged	300.63	10.15	1.33	4.66	839	>WT55_RS05945 ref|WP_059478462.1|gi|981259641| porin	1167	Nsco_NS_434_20203020_B_pseudomultivorans_HILIC3.56828.56828.3	controllerType=0 controllerNumber=1 scan=56828	142.966	Trypsin	B3	NSTYGGGVWGANSTVQNGLDSNGNGAEPAVSSINNGYR	S{+254}	254	254.107	254.11	254.107
29796:3	1794	D.PHTVNLNAYVS{+497.256}SDGSK.I	NA	S{+497}	729.365	3	2186.08	2186.08	0	0	29	NRagged	300.64	155.66	1.2	4.17	2	>WT55_RS17505 ref|WP_009687569.1|gi|497373356| hypothetical protein	3425	Nsco_NS_434_20203020_B_pseudomultivorans_HILIC1.27499.27499.3	controllerType=0 controllerNumber=1 scan=27499	74.5808	Trypsin	B1	PHTVNLNAYVSSDGSK	S{+497}	497	497.256	497.26	497.256
79576:2	44	I.PS{+852.350}YLHADDLGPWGNYLQQVDR.V	NA	S{+852}	1649.76	2	3298.51	3296.51	2	-2	9	NRagged	300.67	48.17	0	7.24	163	>WT55_RS07660 ref|WP_009690756.1|gi|497376543| NAD(P)-dependent glutamate dehydrogenase	1506	Nsco_NS_434_20203020_B_pseudomultivorans_HILIC1.67086.67086.2	controllerType=0 controllerNumber=1 scan=67086	168.51	Trypsin	B1	PSYLHADDLGPWGNYLQQVDR	S{+852}	852	852.35	852.35	852.35
20614:4	391	T.PPSLLS{+1043.458}DTKPAGEGGPQQSR.I	NA	S{+1043}	767.376	4	3066.48	3065.48	1	-1.1	12	NRagged	300.67	63.78	0	4.47	13	>WT55_RS09065 ref|WP_040126539.1|gi|749302372| tail fiber protein	1781	Nsco_NS_434_20203020_B_pseudomultivorans_HILIC2.19779.19779.4	controllerType=0 controllerNumber=1 scan=19779	55.1638	Trypsin	B2	PPSLLSDTKPAGEGGPQQSR	S{+1043}	1043	1043.46	1043.46	1043.46
19049:7	484	K.KYKEPVLVS{+1332.156}GTDGVGTK.L	NA	S{+1332}	445.31	7	3111.13	3110.13	1	-1.1	60	Specific	300.69	96.75	0	5.62	12	>WT55_RS08125 ref|WP_059513079.1|gi|981295723| phosphoribosylaminoimidazole synthetase	1598	Nsco_NS_434_20203020_B_pseudomultivorans_HILIC3.18435.18435.4	controllerType=0 controllerNumber=1 scan=18435	50.1946	Trypsin	B3	KYKEPVLVSGTDGVGTK	S{+1332}	1332	1332.16	1332.16	1332.16
16200:4	426	R.TEEEGDPKEVLVRPQS{+702.259}ER.L	NA	S{+702}	700.831	4	2800.3	2800.3	0	0	239	Specific	300.74	300.74	1.2	7.42	10	>WT55_RS29795 ref|WP_040126984.1|gi|749302819| amino acid transporter	5827	Nsco_NS_434_20203020_B_pseudomultivorans_HILIC2.16135.16135.4	controllerType=0 controllerNumber=1 scan=16135	46.5105	Trypsin	B2	TEEEGDPKEVLVRPQSER	S{+702}	702	702.259	702.26	702.259
68749:3	371	E.ALEVAYADQPEEEDDNDPS{+1582.692}R.G	NA	S{+1583}	1282.56	3	3845.66	3845.66	0	0	159	NRagged	300.74	41.65	18.58	5.54	12	>WT55_RS03180 ref|WP_052102236.1|gi|917495819| ribosome biogenesis GTPase Der	626	Nsco_NS_434_20203020_B_pseudomultivorans_HILIC3.58491.58491.3	controllerType=0 controllerNumber=1 scan=58491	146.74	Trypsin	B3	ALEVAYADQPEEEDDNDPSR	S{+1583}	1583	1582.69	1582.69	1582.69
86136:2	4	Y.GIVDNAIAYQNNS{+761.351}SAVGATTGGHSK.V	NA	S{+761}	1598.27	2	3195.53	3193.53	2	-2.1	30	NRagged	300.78	12.73	0.8	6.61	820	>WT55_RS05945 ref|WP_059478462.1|gi|981259641| porin	1167	Nsco_NS_434_20203020_B_pseudomultivorans_HILIC2.72864.72864.2	controllerType=0 controllerNumber=1 scan=72864	175.688	Trypsin	B2	GIVDNAIAYQNNSSAVGATTGGHSK	S{+761}	761	761.351	761.35	761.351
61670:3	5	T.VQNGLDS{+1641.689}NGNGAEPAVSSINNGYR.F	NA	S{+1642}	1359.61	3	4076.83	4074.83	2	-1.6	232	NRagged	300.8	15.51	0	6.9	556	>WT55_RS05945 ref|WP_059478462.1|gi|981259641| porin	1167	Nsco_NS_434_20203020_B_pseudomultivorans_HILIC1.53027.53027.3	controllerType=0 controllerNumber=1 scan=53027	134.911	Trypsin	B1	VQNGLDSNGNGAEPAVSSINNGYR	S{+1642}	1642	1641.69	1641.69	1641.69
05009:3	20	K.AS{+1731.633}GASAKPASAPKPASTPQ.-	NA	S{+1732}	1152.85	3	3456.53	3455.53	1	-1	498	CRagged	300.8	300.8	0	7.1	151	>WT55_RS31095 ref|WP_060255064.1|gi|982084663| peptidase S41	6079	Nsco_NS_434_20203020_B_pseudomultivorans_HILIC3.6440.6440.3	controllerType=0 controllerNumber=1 scan=6440	23.9624	Trypsin	B3	ASGASAKPASAPKPASTPQ	S{+1732}	1732	1731.63	1731.63	1731.63
50552:3	906	Q.AS{+270.118}FEHPHGYEVMQALIAR.G	NA	S{+270}	776.38	3	2327.12	2326.12	1	-1.4	346	NRagged	300.81	300.81	1.57	5.57	7	>WT55_RS28815 ref|WP_060254890.1|gi|982084489| kynureninase	5641	Nsco_NS_434_20203020_B_pseudomultivorans_HILIC2.44092.44092.3	controllerType=0 controllerNumber=1 scan=44092	112.837	Trypsin	B2	ASFEHPHGYEVMQALIAR	S{+270}	270	270.118	270.12	270.118
64157:4	267	D.PSKYTQS{+971.321}LGC[+57.021]WHGFIGQQK.M	NA	C[+57], S{+971}	799.106	4	3193.4	3193.4	0	0	64	NRagged	300.83	54.08	0	4.52	13	>WT55_RS17335 ref|WP_009688272.1|gi|497374059| isocitrate lyase	3391	Nsco_NS_434_20203020_B_pseudomultivorans_HILIC1.54985.54985.2	controllerType=0 controllerNumber=1 scan=54985	139.268	Trypsin	B1	PSKYTQSLGCWHGFIGQQK	,S{+971}	,+971	971.321	971.32	971.321
14252:4	1727	C.IS{+273.993}NVRPEGLPHDAAAHK.L	NA	S{+274}	522.241	4	2085.94	2085.94	0	0	211	NRagged	300.83	208.16	12.53	4.29	2	>WT55_RS11625 ref|WP_059478191.1|gi|981259370| ethanolamine ammonia-lyase	2285	Nsco_NS_434_20203020_B_pseudomultivorans_HILIC3.14522.14522.4	controllerType=0 controllerNumber=1 scan=14522	40.989	Trypsin	B3	ISNVRPEGLPHDAAAHK	S{+274}	274	273.993	273.99	273.993
46285:5	15	K.PVVGDNGS{+792.372}GMHVHQSIWK.D	NA	S{+792}	549.07	5	2741.32	2740.32	1	-1.2	262	Specific	300.84	21.11	0	4.38	171	>WT55_RS26915 ref|WP_009688920.1|gi|497374707| glutamine synthetase type I	5269	Nsco_NS_434_20203020_B_pseudomultivorans_HILIC1.40964.40964.5	controllerType=0 controllerNumber=1 scan=40964	107.94	Trypsin	B1	PVVGDNGSGMHVHQSIWK	S{+792}	792	792.372	792.37	792.372
71917:4	24	R.AASEAAAASAAQAAS{+609.203}ASAPEAAASLSTAPASAAAVVDQDANAQAAR.A	NA	S{+609}	1174.55	4	4695.17	4691.17	4	-2.9	143	Specific	300.85	45.02	0	4.41	137	>WT55_RS07565 ref|WP_040126635.1|gi|749302469| hypothetical protein	1487	Nsco_NS_434_20203020_B_pseudomultivorans_HILIC3.60988.60988.4	controllerType=0 controllerNumber=1 scan=60988	152.785	Trypsin	B3	AASEAAAASAAQAASASAPEAAASLSTAPASAAAVVDQDANAQAAR	S{+609}	609	609.203	609.2	609.203
14000:4	97	V.DSEAS{+581.334}QRYEDHAIAR.M	NA	S{+581}	583.289	4	2330.13	2329.13	1	-1.4	560	NRagged	300.86	117.78	0	5.49	31	>WT55_RS13045 ref|WP_060251646.1|gi|982081033| hypothetical protein	2560	Nsco_NS_434_20203020_B_pseudomultivorans_HILIC3.14322.14322.3	controllerType=0 controllerNumber=1 scan=14322	40.54	Trypsin	B3	DSEASQRYEDHAIAR	S{+581}	581	581.334	581.33	581.334
36627:4	343	A.SIGLSYGAHS{+227.097}NLC[+57.021]VNQIHR.N	NA	C[+57], S{+227}	589.044	4	2353.15	2353.15	0	0	88	NRagged	300.89	95.07	4.8	3.89	21	>WT55_RS09405 ref|WP_040131023.1|gi|749306876| isovaleryl-CoA dehydrogenase	1847	Nsco_NS_434_20203020_B_pseudomultivorans_HILIC2.32277.32277.4	controllerType=0 controllerNumber=1 scan=32277	84.9012	Trypsin	B2	SIGLSYGAHSNLCVNQIHR	,S{+227}	,+227	227.097	227.1	227.097
43327:3	12	A.QVGAIS{+1457.686}ANSDSSIGDR.I	NA	S{+1458}	1012.49	3	3035.44	3034.44	1	-1.1	146	NRagged	300.94	39.05	18.22	5.7	221	>WT55_RS08320 ref|WP_040126762.1|gi|749302596| molecular chaperone GroEL	1634	Nsco_NS_434_20203020_B_pseudomultivorans_HILIC1.38406.38406.3	controllerType=0 controllerNumber=1 scan=38406	101.81	Trypsin	B1	QVGAISANSDSSIGDR	S{+1458}	1458	1457.69	1457.69	1457.69
82404:3	4	I.IAATTS{+1461.691}IGDGVGAGSK.Q	NA	S{+1462}	956.146	3	2866.42	2866.42	0	0	376	NRagged	300.94	58.51	0	3.78	820	>WT55_RS05945 ref|WP_059478462.1|gi|981259641| porin	1167	Nsco_NS_434_20203020_B_pseudomultivorans_HILIC2.69937.69937.4	controllerType=0 controllerNumber=1 scan=69937	170.727	Trypsin	B2	IAATTSIGDGVGAGSK	S{+1462}	1462	1461.69	1461.69	1461.69
58863:5	817	R.GESQVGPYQS{+698.553}PMEDGMQHFHEFLR.R	NA	S{+699}	702.163	5	3506.79	3504.79	2	-1.9	339	Specific	300.95	34.04	0	5.18	5	>WT55_RS13760 ref|WP_009695708.1|gi|497381495| putative iron-sulfur protein	2698	Nsco_NS_434_20203020_B_pseudomultivorans_HILIC1.50831.50831.2	controllerType=0 controllerNumber=1 scan=50831	130.074	Trypsin	B1	GESQVGPYQSPMEDGMQHFHEFLR	S{+699}	699	698.553	698.55	698.553
20328:4	385	K.DLGNGMS{+707.290}KEEWKGGAETNK.I	NA	S{+707}	690.315	4	2758.24	2758.24	0	0	232	Specific	300.96	5.92	3.78	4.41	20	>WT55_RS18780 ref|WP_009694904.1|gi|497380691| aspartate-semialdehyde dehydrogenase	3676	Nsco_NS_434_20203020_B_pseudomultivorans_HILIC3.19481.19481.3	controllerType=0 controllerNumber=1 scan=19481	52.6043	Trypsin	B3	DLGNGMSKEEWKGGAETNK	S{+707}	707	707.29	707.29	707.29
67094:3	3	V.QNGLDS{+1694.771}NGNGAEPAVSSINNGYR.F	NA	S{+1695}	1344.29	3	4030.84	4028.84	2	-1.7	233	NRagged	301.01	0.07	0	5.91	839	>WT55_RS05945 ref|WP_059478462.1|gi|981259641| porin	1167	Nsco_NS_434_20203020_B_pseudomultivorans_HILIC3.57181.57181.3	controllerType=0 controllerNumber=1 scan=57181	143.777	Trypsin	B3	QNGLDSNGNGAEPAVSSINNGYR	S{+1695}	1695	1694.77	1694.77	1694.77
87679:3	8	K.RTDVYLVGAYQHAS{+264.157}GTQLNEDGTTSAAQASIGSYGYAGTR.S	NA	S{+264}	1468.38	3	4403.11	4401.11	2	-1.5	334	Specific	301.04	301.04	0	8.3	520	>WT55_RS18660 ref|WP_059480549.1|gi|981261728| porin	3652	Nsco_NS_434_20203020_B_pseudomultivorans_HILIC2.74172.74172.3	controllerType=0 controllerNumber=1 scan=74172	178.798	Trypsin	B2	RTDVYLVGAYQHASGTQLNEDGTTSAAQASIGSYGYAGTR	S{+264}	264	264.157	264.16	264.157
64947:3	10	I.PFSYYDQNQQVVGYS{+1489.761}R.E	NA	S{+1490}	1147.56	3	3440.66	3440.66	0	0	47	NRagged	301.04	61	17.88	4.39	230	>WT55_RS07665 ref|WP_009690757.1|gi|497376544| ABC transporter substrate-binding protein	1507	Nsco_NS_434_20203020_B_pseudomultivorans_HILIC2.55677.55677.3	controllerType=0 controllerNumber=1 scan=55677	138.224	Trypsin	B2	PFSYYDQNQQVVGYSR	S{+1490}	1490	1489.76	1489.76	1489.76
07052:3	11	V.SLGKEKPQATGHDEAS{+1935.694}WAQNR.R	NA	S{+1936}	1416.61	3	4247.82	4245.82	2	-1.6	142	NRagged	301.04	9.12	0	6.61	262	>WT55_RS21315 ref|WP_040126715.1|gi|749302549| membrane protein	4167	Nsco_NS_434_20203020_B_pseudomultivorans_HILIC3.8184.8184.3	controllerType=0 controllerNumber=1 scan=8184	27.4027	Trypsin	B3	SLGKEKPQATGHDEASWAQNR	S{+1936}	1936	1935.69	1935.69	1935.69
16895:2	3	K.AAAAAAASADAGAS{+1264.450}APAAASSTK.A	NA	S{+1264}	1563.18	2	3125.36	3124.36	1	-1.1	158	Specific	301.06	130.08	0	6.6	887	>WT55_RS03375 ref|WP_040127524.1|gi|749303361| competence protein ComE	664	Nsco_NS_434_20203020_B_pseudomultivorans_HILIC2.16705.16705.2	controllerType=0 controllerNumber=1 scan=16705	47.8921	Trypsin	B2	AAAAAAASADAGASAPAAASSTK	S{+1264}	1264	1264.45	1264.45	1264.45
25905:3	183	A.AAAAPAAASAAS{+1135.430}GAEPALTPQQAR.Q	NA	S{+1135}	1095.85	3	3285.53	3284.53	1	-1	20	NRagged	301.12	148.33	3.3	5.43	35	>WT55_RS13655 ref|WP_040129912.1|gi|749305761| mechanosensitive ion channel protein	2679	Nsco_NS_434_20203020_B_pseudomultivorans_HILIC1.24473.24473.3	controllerType=0 controllerNumber=1 scan=24473	66.7299	Trypsin	B1	AAAAPAAASAASGAEPALTPQQAR	S{+1135}	1135	1135.43	1135.43	1135.43
67171:5	206	V.VYPDAGHAFFADYRPS{+585.266}YVKGDAEDGWK.R	NA	S{+585}	730.141	5	3646.68	3646.68	0	0	253	NRagged	301.12	3.61	0.48	4.96	21	>WT55_RS13770 ref|WP_059480628.1|gi|981261807| carboxymethylenebutenolidase	2700	Nsco_NS_434_20203020_B_pseudomultivorans_HILIC3.57240.57240.5	controllerType=0 controllerNumber=1 scan=57240	143.921	Trypsin	B3	VYPDAGHAFFADYRPSYVKGDAEDGWK	S{+585}	585	585.266	585.27	585.266
53558:3	66	D.PAS{+1088.283}LPEAPAGVVR.L	NA	S{+1088}	785.001	3	2352.99	2351.99	1	-1.4	223	NRagged	301.13	80.67	0	5.57	59	>WT55_RS13040 ref|WP_060251519.1|gi|982080906| type IV secretion protein Rhs	2559	Nsco_NS_434_20203020_B_pseudomultivorans_HILIC1.46661.46661.4	controllerType=0 controllerNumber=1 scan=46661	120.941	Trypsin	B1	PASLPEAPAGVVR	S{+1088}	1088	1088.28	1088.28	1088.28
71437:3	63	Q.PDNSSYGASS{+809.233}IQILEGLEAVR.K	NA	S{+809}	1006.45	3	3017.33	3015.33	2	-2.2	9	NRagged	301.13	59.48	0	5.07	76	>WT55_RS25510 ref|WP_009688432.1|gi|497374219| DNA gyrase subunit B	4998	Nsco_NS_434_20203020_B_pseudomultivorans_HILIC3.60634.60634.3	controllerType=0 controllerNumber=1 scan=60634	151.866	Trypsin	B3	PDNSSYGASSIQILEGLEAVR	S{+809}	809	809.233	809.23	809.233
61696:4	10	I.PFSYYDQNQQVVGYS{+1708.916}R.E	NA	S{+1709}	915.709	4	3659.81	3659.81	0	0	47	NRagged	301.14	107.86	0	3.89	230	>WT55_RS07665 ref|WP_009690757.1|gi|497376544| ABC transporter substrate-binding protein	1507	Nsco_NS_434_20203020_B_pseudomultivorans_HILIC2.53044.53044.4	controllerType=0 controllerNumber=1 scan=53044	132.486	Trypsin	B2	PFSYYDQNQQVVGYSR	S{+1709}	1709	1708.92	1708.92	1708.92
15385:5	25	R.SAS{+934.287}IRIPHVSNPK.G	NA	S{+934}	469.021	5	2341.08	2340.08	1	-1.4	343	Specific	301.15	172.95	5.86	5.06	155	>WT55_RS26915 ref|WP_009688920.1|gi|497374707| glutamine synthetase type I	5269	Nsco_NS_434_20203020_B_pseudomultivorans_HILIC2.15500.15500.5	controllerType=0 controllerNumber=1 scan=15500	45.0123	Trypsin	B2	SASIRIPHVSNPK	S{+934}	934	934.287	934.29	934.287
31641:4	811	K.GNYVGIS{+211.140}EKPTDMFGK.L	NA	S{+211}	489.501	4	1954.98	1953.98	1	-1.7	249	Specific	301.16	33.81	0	4.97	12	>WT55_RS07740 ref|WP_059478696.1|gi|981259875| tyrosine--tRNA ligase	1521	Nsco_NS_434_20203020_B_pseudomultivorans_HILIC1.28881.28881.4	controllerType=0 controllerNumber=1 scan=28881	78.1485	Trypsin	B1	GNYVGISEKPTDMFGK	S{+211}	211	211.14	211.14	211.14
14526:3	20	A.PAADTS{+1531.554}AAASAPAKK.D	NA	S{+1532}	963.76	3	2889.27	2888.27	1	-1.2	27	NRagged	301.19	136.13	0	6.91	416	>WT55_RS10975 ref|WP_040126461.1|gi|749302294| hypothetical protein	2158	Nsco_NS_434_20203020_B_pseudomultivorans_HILIC1.14965.14965.3	controllerType=0 controllerNumber=1 scan=14965	43.2914	Trypsin	B1	PAADTSAAASAPAKK	S{+1532}	1532	1531.55	1531.55	1531.55
68063:2	34	L.PYITADAS{+719.740}GPK.H	NA	S{+720}	920.658	2	1840.31	1839.31	1	-1.8	285	NRagged	301.22	36.63	0	3.85	69	>WT55_RS08080 ref|WP_009693601.1|gi|497379388| molecular chaperone DnaK	1589	Nsco_NS_434_20203020_B_pseudomultivorans_HILIC2.58174.58174.2	controllerType=0 controllerNumber=1 scan=58174	143.635	Trypsin	B2	PYITADASGPK	S{+720}	720	719.74	719.74	719.74
54902:3	62	K.GGAWS{+640.316}ADEEEAFKQPIRDQYER.Q	NA	S{+640}	1075.17	3	3223.51	3222.51	1	-1	466	Specific	301.22	96.67	7.18	5.9	61	>WT55_RS09400 ref|WP_040131024.1|gi|749306877| methylcrotonoyl-CoA carboxylase	1846	Nsco_NS_434_20203020_B_pseudomultivorans_HILIC2.47665.47665.3	controllerType=0 controllerNumber=1 scan=47665	120.824	Trypsin	B2	GGAWSADEEEAFKQPIRDQYER	S{+640}	640	640.316	640.32	640.316
48823:4	432	F.DDGELNAS{+333.132}YNC[+57.021]LDRHVEAGNGER.V	NA	C[+57], S{+333}	731.818	4	2924.25	2924.25	0	0	77	NRagged	301.24	76.58	1.2	5.17	17	>WT55_RS19200 ref|WP_060253504.1|gi|982082991| acetyl-coenzyme A synthetase	3756	Nsco_NS_434_20203020_B_pseudomultivorans_HILIC2.42674.42674.4	controllerType=0 controllerNumber=1 scan=42674	109.669	Trypsin	B2	DDGELNASYNCLDRHVEAGNGER	,S{+333}	,+333	333.132	333.13	333.132
63406:3	5	I.AQVGAISANSDSS{+374.413}IGDRIAEAMDK.V	NA	S{+374}	927.528	3	2780.57	2780.57	0	0	145	NRagged	301.25	7.53	0	4.73	351	>WT55_RS08320 ref|WP_040126762.1|gi|749302596| molecular chaperone GroEL	1634	Nsco_NS_434_20203020_B_pseudomultivorans_HILIC2.54411.54411.4	controllerType=0 controllerNumber=1 scan=54411	135.385	Trypsin	B2	AQVGAISANSDSSIGDRIAEAMDK	S{+374}	374	374.413	374.41	374.413
84312:4	348	D.GS{+399.189}LIKFDGNAAVLLNNKLEPIGTR.I	NA	S{+399}	735.658	4	2939.61	2939.61	0	0	74	NRagged	301.25	17.38	17.38	6.62	46	>WT55_RS29465 ref|WP_004197951.1|gi|490302569| 50S ribosomal protein L14	5768	Nsco_NS_434_20203020_B_pseudomultivorans_HILIC3.70716.70716.4	controllerType=0 controllerNumber=1 scan=70716	175.98	Trypsin	B3	GSLIKFDGNAAVLLNNKLEPIGTR	S{+399}	399	399.189	399.19	399.189
71922:2	177	E.PGSSGS{+1139.554}PIYSPEK.R	NA	S{+1140}	1223.6	2	2446.19	2445.19	1	-1.4	191	NRagged	301.26	19.3	0	2.4	192	>sp|LYSC_LYSEN|(Common contaminant protein)	6672	Nsco_NS_434_20203020_B_pseudomultivorans_HILIC3.60991.60991.4	controllerType=0 controllerNumber=1 scan=60991	152.796	Trypsin	B3	PGSSGSPIYSPEK	S{+1140}	1140	1139.55	1139.55	1139.55
78382:3	1	K.NMITGAAQMDGAILVC[+57.021]S{+1388.686}AADGPMPQTR.E	NA	C[+57], S{+1389}	1389.33	3	4165.97	4164.97	1	-0.8	91	Specific	301.3	90.22	0.16	5.29	497	>WT55_RS29525 ref|WP_034209732.1|gi|736066354| elongation factor Tu	5780	Nsco_NS_434_20203020_B_pseudomultivorans_HILIC2.66743.66743.2	controllerType=0 controllerNumber=1 scan=66743	162.985	Trypsin	B2	NMITGAAQMDGAILVCSAADGPMPQTR	,S{+1389}	,+1389	1388.69	1388.69	1388.69
49440:5	805	K.AGKGDIIVNGKPIADYFS{+1348.564}R.E	NA	S{+1349}	675.135	5	3371.65	3369.65	2	-2	23	Specific	301.34	80.45	0	6.54	11	>WT55_RS07725 ref|WP_009687897.1|gi|497373684| 30S ribosomal protein S9	1518	Nsco_NS_434_20203020_B_pseudomultivorans_HILIC3.43016.43016.3	controllerType=0 controllerNumber=1 scan=43016	110.728	Trypsin	B3	AGKGDIIVNGKPIADYFSR	S{+1349}	1349	1348.56	1348.56	1348.56
54539:5	463	I.VDGRDTVVGFGHS{+241.127}LALHLDRR.I	NA	S{+241}	513.077	5	2561.35	2561.35	0	0	40	NRagged	301.36	31.46	0	7.34	10	>WT55_RS14125 ref|WP_060251923.1|gi|982081310| peroxidase	2770	Nsco_NS_434_20203020_B_pseudomultivorans_HILIC1.47454.47454.5	controllerType=0 controllerNumber=1 scan=47454	122.669	Trypsin	B1	VDGRDTVVGFGHSLALHLDRR	S{+241}	241	241.127	241.13	241.127
63204:3	4	A.NSTVQNGLDSNGNGAEPAVSS{+1292.588}INNGYR.F	NA	S{+1293}	1343.62	3	4028.85	4027.85	1	-0.8	229	NRagged	301.36	40.15	0	6.04	820	>WT55_RS05945 ref|WP_059478462.1|gi|981259641| porin	1167	Nsco_NS_434_20203020_B_pseudomultivorans_HILIC2.54249.54249.3	controllerType=0 controllerNumber=1 scan=54249	135.046	Trypsin	B2	NSTVQNGLDSNGNGAEPAVSSINNGYR	S{+1293}	1293	1292.59	1292.59	1292.59
26535:3	403	K.GQIVS{+1065.188}GQIEQGPHAASALSNDERTR.G	NA	S{+1065}	1230.17	3	3688.49	3686.49	2	-1.8	47	Specific	301.39	174.1	0	8.14	10	>WT55_RS28385 ref|WP_009688986.1|gi|497374773| CDP-6-deoxy-delta-3,4-glucoseen reductase	5555	Nsco_NS_434_20203020_B_pseudomultivorans_HILIC2.24544.24544.5	controllerType=0 controllerNumber=1 scan=24544	66.4767	Trypsin	B2	GQIVSGQIEQGPHAASALSNDERTR	S{+1065}	1065	1065.19	1065.19	1065.19
64421:4	5	T.YGGGVWGANSTVQNGLDS{+550.198}NGNGAEPAVSSINNGYR.F	NA	S{+550}	1009.7	4	4035.79	4032.79	3	-2.5	221	NRagged	301.41	6.41	0	5.25	556	>WT55_RS05945 ref|WP_059478462.1|gi|981259641| porin	1167	Nsco_NS_434_20203020_B_pseudomultivorans_HILIC1.55201.55201.4	controllerType=0 controllerNumber=1 scan=55201	139.762	Trypsin	B1	YGGGVWGANSTVQNGLDSNGNGAEPAVSSINNGYR	S{+550}	550	550.198	550.2	550.198
68400:3	5	S.TYGGGVWGANSTVQNGLDSNGNGAEPAVS{+412.138}SINNGYR.F	NA	S{+412}	1332.93	3	3996.78	3995.78	1	-0.8	220	NRagged	301.42	11.34	1.2	4.54	556	>WT55_RS05945 ref|WP_059478462.1|gi|981259641| porin	1167	Nsco_NS_434_20203020_B_pseudomultivorans_HILIC1.58315.58315.3	controllerType=0 controllerNumber=1 scan=58315	146.954	Trypsin	B1	TYGGGVWGANSTVQNGLDSNGNGAEPAVSSINNGYR	S{+412}	412	412.138	412.14	412.138
18440:3	108	K.SGNRYQLQIS{+1003.262}DSDGQNAR.I	NA	S{+1003}	1005.41	3	3014.21	3012.21	2	-2.2	172	Specific	301.42	173.39	0	7.71	72	>WT55_RS21320 ref|WP_009692358.1|gi|497378145| translocation protein TolB	4168	Nsco_NS_434_20203020_B_pseudomultivorans_HILIC2.17961.17961.3	controllerType=0 controllerNumber=1 scan=17961	50.862	Trypsin	B2	SGNRYQLQISDSDGQNAR	S{+1003}	1003	1003.26	1003.26	1003.26
61627:3	23	N.PASQSAEDTGS{+878.347}ETQATQGAAPAAEAADAALAEAQAK.V	NA	S{+878}	1421.97	3	4263.91	4263.91	0	0	8	NRagged	301.44	35.05	0	4.31	149	>WT55_RS08070 ref|WP_009693598.1|gi|497379385| nucleotide exchange factor GrpE	1587	Nsco_NS_434_20203020_B_pseudomultivorans_HILIC3.52816.52816.3	controllerType=0 controllerNumber=1 scan=52816	133.656	Trypsin	B3	PASQSAEDTGSETQATQGAAPAAEAADAALAEAQAK	S{+878}	878	878.347	878.35	878.347
25997:4	223	G.PNYDAAHVEAS{+414.190}C[+57.021]AVLR.A	NA	C[+57], S{+414}	547.513	4	2187.03	2187.03	0	0	260	NRagged	301.47	11.47	10.72	4.14	21	>WT55_RS02610 ref|WP_040130797.1|gi|749306648| phospho-2-dehydro-3-deoxyheptonate aldolase	513	Nsco_NS_434_20203020_B_pseudomultivorans_HILIC1.24558.24558.4	controllerType=0 controllerNumber=1 scan=24558	66.955	Trypsin	B1	PNYDAAHVEASCAVLR	,S{+414}	,+414	414.19	414.19	414.19
71788:4	67	K.VFQYIKPQDAQALQAATPAS{+590.224}DAAGAQAAAAPADAATVGAVPDASVQSTPLQPPAPISNSSSVHPGNPK.A	NA	S{+590}	1796.39	4	7182.53	7177.53	5	-2.3	195	Specific	301.48	301.48	0	7.78	91	>WT55_RS11050 ref|WP_060250879.1|gi|982080266| BON domain protein	2171	Nsco_NS_434_20203020_B_pseudomultivorans_HILIC3.60890.60890.4	controllerType=0 controllerNumber=1 scan=60890	152.522	Trypsin	B3	VFQYIKPQDAQALQAATPASDAAGAQAAAAPADAATVGAVPDASVQSTPLQPPAPISNSSSVHPGNPK	S{+590}	590	590.224	590.22	590.224
11779:3	719	Q.PNFPDSS{+476.181}SRPDSR.E	NA	S{+476}	646.622	3	1937.85	1937.85	0	0	5	NRagged	301.49	44.46	0.87	3.74	12	>WT55_RS30135 ref|WP_040126945.1|gi|749302780| peptidase S49	5891	Nsco_NS_434_20203020_B_pseudomultivorans_HILIC1.12549.12549.3	controllerType=0 controllerNumber=1 scan=12549	37.4634	Trypsin	B1	PNFPDSSSRPDSR	S{+476}	476	476.181	476.18	476.181
46284:5	342	V.SVPS{+481.256}RPHELKFPFNNR.N	NA	S{+481}	482.06	5	2406.27	2406.27	0	0	152	NRagged	301.55	34.06	21.53	6.25	20	>WT55_RS26070 ref|WP_009690672.1|gi|497376459| putative periplasmic cytochrome c-containing protein	5108	Nsco_NS_434_20203020_B_pseudomultivorans_HILIC1.40963.40963.5	controllerType=0 controllerNumber=1 scan=40963	107.936	Trypsin	B1	SVPSRPHELKFPFNNR	S{+481}	481	481.256	481.26	481.256
53756:3	85	K.AADAGGAKPAS{+668.228}GAAPAPAAPAAPAPVPVPASAVSGAAAQ.-	NA	S{+668}	1300.97	3	3900.9	3899.9	1	-0.9	151	CRagged	301.57	107.13	5.48	6.71	144	>WT55_RS08775 ref|WP_040126510.1|gi|749302343| outer membrane lipid asymmetry maintenance protein MlaD	1724	Nsco_NS_434_20203020_B_pseudomultivorans_HILIC3.46483.46483.3	controllerType=0 controllerNumber=1 scan=46483	119.034	Trypsin	B3	AADAGGAKPASGAAPAPAAPAAPAPVPVPASAVSGAAAQ	S{+668}	668	668.228	668.23	668.228
35211:5	26	Y.GGAAPHGGGAFS{+872.349}GKDPSKVDR.S	NA	S{+872}	568.869	5	2840.32	2840.32	0	0	256	NRagged	301.59	34.37	0	5.24	79	>WT55_RS31945 ref|WP_040128500.1|gi|749304343| S-adenosylmethionine synthase	6247	Nsco_NS_434_20203020_B_pseudomultivorans_HILIC3.31153.31153.5	controllerType=0 controllerNumber=1 scan=31153	81.3194	Trypsin	B3	GGAAPHGGGAFSGKDPSKVDR	S{+872}	872	872.349	872.35	872.349
45079:4	4	K.LSKPAATTSATTSTTTSAGTASTSTTATAGTTATAPTPAAS{+567.225}APDAATKPAR.S	NA	S{+567}	1306.14	4	5221.54	5218.54	3	-1.9	98	Specific	301.61	36.19	25.62	5.52	575	>WT55_RS03375 ref|WP_040127524.1|gi|749303361| competence protein ComE	664	Nsco_NS_434_20203020_B_pseudomultivorans_HILIC3.39228.39228.4	controllerType=0 controllerNumber=1 scan=39228	101.475	Trypsin	B3	LSKPAATTSATTSTTTSAGTASTSTTATAGTTATAPTPAASAPDAATKPAR	S{+567}	567	567.225	567.23	567.225
57896:4	29	R.SHGRPSMFFPSATQTAPAAAGGAS{+667.233}GTGATTTAGEVPAAAAGTAPATTAPAAQAQLVK.F	NA	S{+667}	1469.46	4	5874.81	5874.81	0	0	26	Specific	301.61	114.03	37.88	4.74	149	>WT55_RS25480 ref|WP_060254653.1|gi|982084252| membrane protein insertase YidC	4992	Nsco_NS_434_20203020_B_pseudomultivorans_HILIC3.49770.49770.4	controllerType=0 controllerNumber=1 scan=49770	126.66	Trypsin	B3	SHGRPSMFFPSATQTAPAAAGGASGTGATTTAGEVPAAAAGTAPATTAPAAQAQLVK	S{+667}	667	667.233	667.23	667.233
50226:3	1	K.EMVMPGDNVS{+759.337}ITVK.L	NA	S{+759}	760.367	3	2279.09	2279.09	0	0	351	Specific	301.62	130.49	1.2	2.46	497	>WT55_RS29525 ref|WP_034209732.1|gi|736066354| elongation factor Tu	5780	Nsco_NS_434_20203020_B_pseudomultivorans_HILIC2.43819.43819.3	controllerType=0 controllerNumber=1 scan=43819	112.241	Trypsin	B2	EMVMPGDNVSITVK	S{+759}	759	759.337	759.34	759.337
36942:4	211	E.AHVYC[+57.021]EIHPNDVS{+384.350}DDFVR.E	NA	C[+57], S{+384}	640.087	4	2557.33	2557.33	0	0	25	NRagged	301.66	6.7	6.7	5.36	22	>WT55_RS04115 ref|WP_009688314.1|gi|497374101| GMP synthetase	809	Nsco_NS_434_20203020_B_pseudomultivorans_HILIC3.32513.32513.4	controllerType=0 controllerNumber=1 scan=32513	84.7286	Trypsin	B3	AHVYCEIHPNDVSDDFVR	,S{+384}	,+384	384.35	384.35	384.35
35486:4	316	V.PATGNASAQHEAS{+1007.438}PLPAITPAR.T	NA	S{+1007}	792.141	4	3165.54	3164.54	1	-1.1	12	NRagged	301.67	102.07	1.2	5.87	22	>WT55_RS23725 ref|WP_060254447.1|gi|982084046| cysteine hydrolase	4647	Nsco_NS_434_20203020_B_pseudomultivorans_HILIC3.31363.31363.4	controllerType=0 controllerNumber=1 scan=31363	81.8538	Trypsin	B3	PATGNASAQHEASPLPAITPAR	S{+1007}	1007	1007.44	1007.44	1007.44
78170:2	7	T.SANYAGLQFGGTYS{+290.116}FSNNQNFGNNR.A	NA	S{+290}	1510.67	2	3020.33	3018.33	2	-2.2	160	NRagged	301.69	17.61	1.2	6.66	397	>WT55_RS22215 ref|WP_040131465.1|gi|749307319| porin	4346	Nsco_NS_434_20203020_B_pseudomultivorans_HILIC2.66586.66586.2	controllerType=0 controllerNumber=1 scan=66586	162.619	Trypsin	B2	SANYAGLQFGGTYSFSNNQNFGNNR	S{+290}	290	290.116	290.12	290.116
65053:2	122	E.PGSSGSPIYS{+1054.499}PEKR.V	NA	S{+1054}	1258.62	2	2516.23	2516.23	0	0	191	NRagged	301.69	114.7	8.34	2.53	228	>sp|LYSC_LYSEN|(Common contaminant protein)	6672	Nsco_NS_434_20203020_B_pseudomultivorans_HILIC2.55762.55762.2	controllerType=0 controllerNumber=1 scan=55762	138.402	Trypsin	B2	PGSSGSPIYSPEKR	S{+1054}	1054	1054.5	1054.5	1054.5
70173:5	75	V.PSYEIYDYLGEHGFADS{+1471.686}DRGEELAR.F	NA	S{+1472}	873.402	5	4362.98	4360.98	2	-1.5	269	NRagged	301.72	42.3	10.27	4.99	30	>WT55_RS26525 ref|WP_060254744.1|gi|982084343| type IV secretion protein Rhs	5193	Nsco_NS_434_20203020_B_pseudomultivorans_HILIC3.59644.59644.5	controllerType=0 controllerNumber=1 scan=59644	149.453	Trypsin	B3	PSYEIYDYLGEHGFADSDRGEELAR	S{+1472}	1472	1471.69	1471.69	1471.69
13783:3	142	P.PAPS{+272.012}TEPHRDGSLK.I	NA	S{+272}	588.927	3	1764.77	1763.77	1	-1.9	331	NRagged	301.72	86.25	0	5.85	37	>WT55_RS25310 ref|WP_038455715.1|gi|740670426| peroxidase	4959	Nsco_NS_434_20203020_B_pseudomultivorans_HILIC3.14138.14138.4	controllerType=0 controllerNumber=1 scan=14138	40.1549	Trypsin	B3	PAPSTEPHRDGSLK	S{+272}	272	272.012	272.01	272.012
52981:3	116	K.AADAGGAKPASGAAPAPAAPAAPAPVPVPAS{+596.211}AVSGAAAQ.-	NA	S{+596}	1276.63	3	3827.89	3827.89	0	0	151	CRagged	301.76	143.46	0.51	7.45	85	>WT55_RS08775 ref|WP_040126510.1|gi|749302343| outer membrane lipid asymmetry maintenance protein MlaD	1724	Nsco_NS_434_20203020_B_pseudomultivorans_HILIC1.46218.46218.3	controllerType=0 controllerNumber=1 scan=46218	119.884	Trypsin	B1	AADAGGAKPASGAAPAPAAPAAPAPVPVPASAVSGAAAQ	S{+596}	596	596.211	596.21	596.211
15586:3	73	N.GEEAERKAS{+542.218}DEEK.F	NA	S{+542}	674.303	3	2020.89	2019.89	1	-1.7	302	NRagged	301.76	196.08	0	4.91	61	>WT55_RS29530 ref|WP_040126483.1|gi|749302316| elongation factor G	5781	Nsco_NS_434_20203020_B_pseudomultivorans_HILIC2.15656.15656.3	controllerType=0 controllerNumber=1 scan=15656	45.3629	Trypsin	B2	GEEAERKASDEEK	S{+542}	542	542.218	542.22	542.218
67091:3	5	A.NSTVQNGLDSNGNGAEPAVS{+1305.543}SINNGYR.F	NA	S{+1306}	1348.27	3	4042.8	4040.8	2	-1.7	229	NRagged	301.78	46.49	0	5.54	556	>WT55_RS05945 ref|WP_059478462.1|gi|981259641| porin	1167	Nsco_NS_434_20203020_B_pseudomultivorans_HILIC1.57282.57282.3	controllerType=0 controllerNumber=1 scan=57282	144.686	Trypsin	B1	NSTVQNGLDSNGNGAEPAVSSINNGYR	S{+1306}	1306	1305.54	1305.54	1305.54
22603:4	55	G.PNGAAAAS{+491.273}DDEDDEEEAAPARPAR.K	NA	S{+491}	729.836	4	2916.32	2916.32	0	0	119	NRagged	301.78	0.34	0.34	3.14	70	>WT55_RS27440 ref|WP_040127879.1|gi|749303719| ribosome silencing factor RsfS	5371	Nsco_NS_434_20203020_B_pseudomultivorans_HILIC2.21431.21431.4	controllerType=0 controllerNumber=1 scan=21431	59.1124	Trypsin	B2	PNGAAAASDDEDDEEEAAPARPAR	S{+491}	491	491.273	491.27	491.273
21469:3	48	T.DAKYHQVS{+429.261}VGADYSLSK.R	NA	S{+429}	766.731	3	2298.18	2297.18	1	-1.5	317	NRagged	301.8	0.01	0.01	5.02	172	>WT55_RS18660 ref|WP_059480549.1|gi|981261728| porin	3652	Nsco_NS_434_20203020_B_pseudomultivorans_HILIC1.20852.20852.3	controllerType=0 controllerNumber=1 scan=20852	57.7284	Trypsin	B1	DAKYHQVSVGADYSLSK	S{+429}	429	429.261	429.26	429.261
69712:3	4	Q.NGLDS{+1807.792}NGNGAEPAVSSINNGYR.F	NA	S{+1808}	1338.61	3	4013.8	4013.8	0	0	234	NRagged	301.82	3.3	0.31	4.06	820	>WT55_RS05945 ref|WP_059478462.1|gi|981259641| porin	1167	Nsco_NS_434_20203020_B_pseudomultivorans_HILIC2.59536.59536.3	controllerType=0 controllerNumber=1 scan=59536	146.488	Trypsin	B2	NGLDSNGNGAEPAVSSINNGYR	S{+1808}	1808	1807.79	1807.79	1807.79
10417:2	20	A.PAADTS{+1503.556}AAASAPAKK.D	NA	S{+1504}	1431.14	2	2861.27	2860.27	1	-1.2	27	NRagged	301.85	126.11	0	6.85	416	>WT55_RS10975 ref|WP_040126461.1|gi|749302294| hypothetical protein	2158	Nsco_NS_434_20203020_B_pseudomultivorans_HILIC1.11397.11397.2	controllerType=0 controllerNumber=1 scan=11397	34.9323	Trypsin	B1	PAADTSAAASAPAKK	S{+1504}	1504	1503.56	1503.56	1503.56
54231:4	82	I.TGANNDSS{+313.136}KWEPKPNDPALETEYLK.R	NA	S{+313}	780.624	4	3119.47	3117.47	2	-2.2	200	NRagged	301.85	13.91	1.2	4.76	79	>WT55_RS29240 ref|WP_060254936.1|gi|982084535| NlpB/DapX lipoprotein domain protein	5726	Nsco_NS_434_20203020_B_pseudomultivorans_HILIC3.46891.46891.2	controllerType=0 controllerNumber=1 scan=46891	120.052	Trypsin	B3	TGANNDSSKWEPKPNDPALETEYLK	S{+313}	313	313.136	313.14	313.136
38531:3	167	V.AYEAGPPPSDSGGDDGS{+310.167}AAETAAQQPPAGEPARKPD.-	NA	S{+310}	1259.91	3	3777.71	3774.71	3	-2.7	777	Non	301.9	3.69	0	6.14	46	>WT55_RS13655 ref|WP_040129912.1|gi|749305761| mechanosensitive ion channel protein	2679	Nsco_NS_434_20203020_B_pseudomultivorans_HILIC3.33722.33722.3	controllerType=0 controllerNumber=1 scan=33722	87.8938	Trypsin	B3	AYEAGPPPSDSGGDDGSAAETAAQQPPAGEPARKPD	S{+310}	310	310.167	310.17	310.167
52924:4	65	M.PNIAHES{+203.050}VPVGKDETDNVEVRR.W	NA	S{+203}	667.079	4	2665.29	2664.29	1	-1.3	104	NRagged	301.92	125.34	0	6.62	67	>WT55_RS17230 ref|WP_009688219.1|gi|497374006| serine--tRNA ligase	3370	Nsco_NS_434_20203020_B_pseudomultivorans_HILIC1.46167.46167.5	controllerType=0 controllerNumber=1 scan=46167	119.753	Trypsin	B1	PNIAHESVPVGKDETDNVEVRR	S{+203}	203	203.05	203.05	203.05
39060:3	293	R.AAADRYAPPPAVPVAATS{+567.217}GAQGTAVAAGQPDPK.A	NA	S{+567}	1214.27	3	3640.79	3640.79	0	0	144	Specific	301.92	217.61	4.5	6.24	34	>WT55_RS28075 ref|WP_059479022.1|gi|981260201| hypothetical protein	5495	Nsco_NS_434_20203020_B_pseudomultivorans_HILIC2.34331.34331.3	controllerType=0 controllerNumber=1 scan=34331	89.8912	Trypsin	B2	AAADRYAPPPAVPVAATSGAQGTAVAAGQPDPK	S{+567}	567	567.217	567.22	567.217
17885:3	13	A.PAADTS{+1631.573}AAASAPAKK.D	NA	S{+1632}	997.1	3	2989.28	2988.28	1	-1.1	27	NRagged	301.92	106.01	0	6.33	457	>WT55_RS10975 ref|WP_040126461.1|gi|749302294| hypothetical protein	2158	Nsco_NS_434_20203020_B_pseudomultivorans_HILIC3.17504.17504.3	controllerType=0 controllerNumber=1 scan=17504	47.9853	Trypsin	B3	PAADTSAAASAPAKK	S{+1632}	1632	1631.57	1631.57	1631.57
48892:4	196	R.HNAIVC[+57.021]NIGHFDS{+786.251}EIDVASTR.Q	NA	C[+57], S{+786}	786.597	4	3143.37	3141.37	2	-2.1	334	Specific	301.92	199.33	0	7.5	28	>WT55_RS11140 ref|WP_009688871.1|gi|497374658| adenosylhomocysteinase	2189	Nsco_NS_434_20203020_B_pseudomultivorans_HILIC3.42582.42582.4	controllerType=0 controllerNumber=1 scan=42582	109.712	Trypsin	B3	HNAIVCNIGHFDSEIDVASTR	,S{+786}	,+786	786.251	786.25	786.251
22280:7	1288	G.NVDRIS{+1072.244}PEAPVPVVHVQRHEER.L	NA	S{+1072}	520.519	7	3637.59	3635.59	2	-1.8	40	NRagged	301.92	30.29	0	4.69	3	>WT55_RS16810 ref|WP_052102205.1|gi|917495788| hypothetical protein	3293	Nsco_NS_434_20203020_B_pseudomultivorans_HILIC3.21100.21100.2	controllerType=0 controllerNumber=1 scan=21100	56.4884	Trypsin	B3	NVDRISPEAPVPVVHVQRHEER	S{+1072}	1072	1072.24	1072.24	1072.24
67147:2	7	K.YTSANYAGLQFGGTYS{+525.759}FSNNQNFGNNR.A	NA	S{+526}	1759.55	2	3518.08	3518.08	0	0	158	Specific	301.94	53.05	0	5.63	397	>WT55_RS22215 ref|WP_040131465.1|gi|749307319| porin	4346	Nsco_NS_434_20203020_B_pseudomultivorans_HILIC2.57479.57479.2	controllerType=0 controllerNumber=1 scan=57479	142.122	Trypsin	B2	YTSANYAGLQFGGTYSFSNNQNFGNNR	S{+526}	526	525.759	525.76	525.759
67731:3	7	T.SANYAGLQFGGTYS{+261.305}FSNNQNFGNNR.A	NA	S{+261}	997.178	3	2989.52	2989.52	0	0	160	NRagged	301.99	25.02	1.2	5.82	397	>WT55_RS22215 ref|WP_040131465.1|gi|749307319| porin	4346	Nsco_NS_434_20203020_B_pseudomultivorans_HILIC2.57922.57922.3	controllerType=0 controllerNumber=1 scan=57922	143.093	Trypsin	B2	SANYAGLQFGGTYSFSNNQNFGNNR	S{+261}	261	261.305	261.31	261.305
76157:2	6	L.QFGGTYSFS{+970.425}NNQNFGNNR.A	NA	S{+970}	1511.66	2	3022.32	3022.32	0	0	167	NRagged	301.99	20.97	0	2.89	305	>WT55_RS22215 ref|WP_040131465.1|gi|749307319| porin	4346	Nsco_NS_434_20203020_B_pseudomultivorans_HILIC3.64365.64365.2	controllerType=0 controllerNumber=1 scan=64365	161.158	Trypsin	B3	QFGGTYSFSNNQNFGNNR	S{+970}	970	970.425	970.42	970.425
70866:4	9	L.DKLNHYS{+225.114}FGDVKGELIDQLGVR.D	NA	S{+225}	683.357	4	2730.41	2728.41	2	-2.5	100	NRagged	302.01	69.94	0	6.36	342	>WT55_RS03890 ref|WP_009691824.1|gi|497377611| antioxidant, AhpC/Tsa family protein	764	Nsco_NS_434_20203020_B_pseudomultivorans_HILIC2.60570.60570.4	controllerType=0 controllerNumber=1 scan=60570	148.806	Trypsin	B2	DKLNHYSFGDVKGELIDQLGVR	S{+225}	225	225.114	225.11	225.114
56834:4	808	Y.DQS{+818.533}ADALKDMELMR.D	NA	S{+819}	611.327	4	2442.28	2441.28	1	-1.4	102	NRagged	302.02	3.03	0	4.87	9	>WT55_RS11565 ref|WP_060251205.1|gi|982080592| alginate lyase	2273	Nsco_NS_434_20203020_B_pseudomultivorans_HILIC1.49223.49223.5	controllerType=0 controllerNumber=1 scan=49223	126.583	Trypsin	B1	DQSADALKDMELMR	S{+819}	819	818.533	818.53	818.533
49518:4	1	T.AEVYVLS{+758.466}KDEGGR.H	NA	S{+758}	546.303	4	2182.19	2181.19	1	-1.5	309	NRagged	302.05	10.1	0.45	2.17	308	>WT55_RS29525 ref|WP_034209732.1|gi|736066354| elongation factor Tu	5780	Nsco_NS_434_20203020_B_pseudomultivorans_HILIC1.43506.43506.2	controllerType=0 controllerNumber=1 scan=43506	113.634	Trypsin	B1	AEVYVLSKDEGGR	S{+758}	758	758.466	758.47	758.466
21561:4	226	K.VRYDNYDS{+598.371}DDTLQAK.L	NA	S{+598}	601.053	4	2401.19	2401.19	0	0	53	Specific	302.06	160.43	22.63	4.87	36	>WT55_RS13220 ref|WP_040127464.1|gi|749303301| ABC transporter substrate-binding protein	2595	Nsco_NS_434_20203020_B_pseudomultivorans_HILIC2.20548.20548.4	controllerType=0 controllerNumber=1 scan=20548	56.9462	Trypsin	B2	VRYDNYDSDDTLQAK	S{+598}	598	598.371	598.37	598.371
36029:3	3	A.PPPADNGAS{+868.341}QPQQFDPNRALQGK.T	NA	S{+868}	1101.52	3	3302.53	3301.53	1	-1	52	NRagged	302.09	22.04	0	7.7	209	>WT55_RS30795 ref|WP_060255038.1|gi|982084637| cell division protein	6019	Nsco_NS_434_20203020_B_pseudomultivorans_HILIC1.32365.32365.3	controllerType=0 controllerNumber=1 scan=32365	87.1467	Trypsin	B1	PPPADNGASQPQQFDPNRALQGK	S{+868}	868	868.341	868.34	868.341
34485:4	63	K.SEIYIVEGDS{+1421.580}AGGSAK.Q	NA	S{+1422}	752.09	4	3005.34	3004.34	1	-1.1	442	Specific	302.17	46.04	0	5.6	76	>WT55_RS25510 ref|WP_009688432.1|gi|497374219| DNA gyrase subunit B	4998	Nsco_NS_434_20203020_B_pseudomultivorans_HILIC3.30584.30584.4	controllerType=0 controllerNumber=1 scan=30584	79.7786	Trypsin	B3	SEIYIVEGDSAGGSAK	S{+1422}	1422	1421.58	1421.58	1421.58
85804:4	429	G.AQGTLLDIDHGTYPFVTSS{+1772.808}NC[+57.021]VAGAASAGAGVGPQK.L	NA	C[+57], S{+1773}	1323.88	4	5292.51	5290.51	2	-1.3	233	NRagged	302.19	42.61	0	5	19	>WT55_RS03145 ref|WP_040127495.1|gi|749303332| adenylosuccinate synthase	619	Nsco_NS_434_20203020_B_pseudomultivorans_HILIC2.72606.72606.4	controllerType=0 controllerNumber=1 scan=72606	175.204	Trypsin	B2	AQGTLLDIDHGTYPFVTSSNCVAGAASAGAGVGPQK	,S{+1773}	,+1773	1772.81	1772.81	1772.81
48634:4	978	V.GLNIELPHEQAGNHYQDIS{+219.168}LR.F	NA	S{+219}	656.848	4	2624.37	2623.37	1	-1.3	108	NRagged	302.21	28.13	2.62	5.15	9	>WT55_RS13785 ref|WP_009693209.1|gi|497378996| hypothetical protein	2703	Nsco_NS_434_20203020_B_pseudomultivorans_HILIC1.42785.42785.5	controllerType=0 controllerNumber=1 scan=42785	111.977	Trypsin	B1	GLNIELPHEQAGNHYQDISLR	S{+219}	219	219.168	219.17	219.168
78908:3	4	I.GDGVGAGS{+1493.724}K.Q	NA	S{+1494}	747.701	3	2241.09	2241.09	0	0	383	NRagged	302.21	161.62	161.62	1.7	820	>WT55_RS05945 ref|WP_059478462.1|gi|981259641| porin	1167	Nsco_NS_434_20203020_B_pseudomultivorans_HILIC2.67169.67169.2	controllerType=0 controllerNumber=1 scan=67169	164.054	Trypsin	B2	GDGVGAGSK	S{+1494}	1494	1493.72	1493.72	1493.72
52749:4	1347	Q.NFLDQYQSAC[+57.021]NDDS{+1697.954}R.L	NA	C[+57], S{+1698}	883.682	4	3531.7	3530.7	1	-1	374	NRagged	302.24	9.44	0.25	4.18	3	>WT55_RS23190 ref|WP_060254363.1|gi|982083944| hypothetical protein	4541	Nsco_NS_434_20203020_B_pseudomultivorans_HILIC3.45671.45671.3	controllerType=0 controllerNumber=1 scan=45671	117.091	Trypsin	B3	NFLDQYQSACNDDSR	,S{+1698}	,+1698	1697.95	1697.95	1697.95
61052:3	7	I.PFSYYDQNQQVVGYS{+1493.755}R.E	NA	S{+1494}	1148.89	3	3444.65	3444.65	0	0	47	NRagged	302.28	14.51	11.76	3.71	279	>WT55_RS07665 ref|WP_009690757.1|gi|497376544| ABC transporter substrate-binding protein	1507	Nsco_NS_434_20203020_B_pseudomultivorans_HILIC1.52545.52545.3	controllerType=0 controllerNumber=1 scan=52545	133.856	Trypsin	B1	PFSYYDQNQQVVGYSR	S{+1494}	1494	1493.76	1493.76	1493.76
39461:4	175	K.AEGFVPGGAS{+946.643}LHNC[+57.021]MSGHGPDADTFEK.A	NA	C[+57], S{+947}	934.468	4	3734.85	3734.85	0	0	360	Specific	302.28	72.13	0	7.49	30	>WT55_RS08520 ref|WP_060250298.1|gi|982079685| homogentisate 1,2-dioxygenase	1674	Nsco_NS_434_20203020_B_pseudomultivorans_HILIC1.35117.35117.3	controllerType=0 controllerNumber=1 scan=35117	93.7913	Trypsin	B1	AEGFVPGGASLHNCMSGHGPDADTFEK	,S{+947}	,+947	946.643	946.64	946.643
74851:3	8	V.GAYQHASGTQLNEDGTTSAAQAS{+716.366}IGSYGYAGTR.S	NA	S{+716}	1336.96	3	4008.86	4006.86	2	-1.7	341	NRagged	302.28	33.74	3.6	5.1	520	>WT55_RS18660 ref|WP_059480549.1|gi|981261728| porin	3652	Nsco_NS_434_20203020_B_pseudomultivorans_HILIC2.63947.63947.3	controllerType=0 controllerNumber=1 scan=63947	156.575	Trypsin	B2	GAYQHASGTQLNEDGTTSAAQASIGSYGYAGTR	S{+716}	716	716.366	716.37	716.366
37423:2	215	A.DWDEAKNGGANDPGVQS{+311.122}VR.R	NA	S{+311}	1163.53	2	2326.04	2326.04	0	0	187	NRagged	302.29	64.25	41.79	4.79	64	>WT55_RS27675 ref|WP_009688329.1|gi|497374116| transaldolase B	5417	Nsco_NS_434_20203020_B_pseudomultivorans_HILIC1.33473.33473.2	controllerType=0 controllerNumber=1 scan=33473	89.9599	Trypsin	B1	DWDEAKNGGANDPGVQSVR	S{+311}	311	311.122	311.12	311.122
05786:3	20	K.ASGAS{+1759.628}AKPASAPKPASTPQ.-	NA	S{+1760}	1162.18	3	3484.53	3483.53	1	-1	498	CRagged	302.3	302.3	0	7.1	151	>WT55_RS31095 ref|WP_060255064.1|gi|982084663| peptidase S41	6079	Nsco_NS_434_20203020_B_pseudomultivorans_HILIC3.7086.7086.3	controllerType=0 controllerNumber=1 scan=7086	25.2488	Trypsin	B3	ASGASAKPASAPKPASTPQ	S{+1760}	1760	1759.63	1759.63	1759.63
58574:3	10	I.PVTSQNRIPLVQNGTVDIEC[+57.021]GS{+256.112}TTNNAER.Q	NA	C[+57], S{+256}	1142.89	3	3426.66	3426.66	0	0	87	NRagged	302.31	123.44	1.2	7.57	230	>WT55_RS07665 ref|WP_009690757.1|gi|497376544| ABC transporter substrate-binding protein	1507	Nsco_NS_434_20203020_B_pseudomultivorans_HILIC2.50533.50533.3	controllerType=0 controllerNumber=1 scan=50533	127.035	Trypsin	B2	PVTSQNRIPLVQNGTVDIECGSTTNNAER	,S{+256}	,+256	256.112	256.11	256.112
71480:3	100	V.PPTLIEIGS{+252.562}IDELKR.E	NA	S{+253}	645.51	3	1934.52	1933.52	1	-1.7	989	NRagged	302.32	89.72	0	6.82	46	>WT55_RS11695 ref|WP_040126393.1|gi|749302226| trifunctional transcriptional regulator/proline dehydrogenase/L-glutamate gamma-semialdehyde dehydrogenase	2299	Nsco_NS_434_20203020_B_pseudomultivorans_HILIC2.61061.61061.6	controllerType=0 controllerNumber=1 scan=61061	149.917	Trypsin	B2	PPTLIEIGSIDELKR	S{+253}	253	252.562	252.56	252.562
55151:4	689	V.ENIDYERLEVSS{+242.117}PGLDRPLKK.L	NA	S{+242}	675.858	4	2700.41	2700.41	0	0	58	NRagged	302.33	36.29	0	5.34	7	>WT55_RS29180 ref|WP_009689829.1|gi|497375616| ribosome maturation factor	5714	Nsco_NS_434_20203020_B_pseudomultivorans_HILIC2.47863.47863.4	controllerType=0 controllerNumber=1 scan=47863	121.261	Trypsin	B2	ENIDYERLEVSSPGLDRPLKK	S{+242}	242	242.117	242.12	242.117
70456:3	7	E.PS{+1941.867}SSINQTAATVGLR.H	NA	S{+1942}	1148.89	3	3444.66	3443.66	1	-1	343	NRagged	302.36	63.17	0	4.39	397	>WT55_RS22215 ref|WP_040131465.1|gi|749307319| porin	4346	Nsco_NS_434_20203020_B_pseudomultivorans_HILIC2.60229.60229.3	controllerType=0 controllerNumber=1 scan=60229	148.02	Trypsin	B2	PSSSINQTAATVGLR	S{+1942}	1942	1941.87	1941.87	1941.87
26934:4	35	D.PGDELQAS{+887.421}HPLRDAK.V	NA	S{+887}	631.318	4	2522.25	2521.25	1	-1.3	453	NRagged	302.42	9.25	0	6.63	82	>WT55_RS16710 ref|WP_009691983.1|gi|497377770| hypothetical protein	3275	Nsco_NS_434_20203020_B_pseudomultivorans_HILIC1.25283.25283.4	controllerType=0 controllerNumber=1 scan=25283	68.8062	Trypsin	B1	PGDELQASHPLRDAK	S{+887}	887	887.421	887.42	887.421
82389:2	48	A.AQASIGS{+666.307}YGYAGTR.S	NA	S{+666}	1034.99	2	2068.98	2067.98	1	-1.6	360	NRagged	302.42	41.17	0	5.39	172	>WT55_RS18660 ref|WP_059480549.1|gi|981261728| porin	3652	Nsco_NS_434_20203020_B_pseudomultivorans_HILIC1.69258.69258.4	controllerType=0 controllerNumber=1 scan=69258	173.569	Trypsin	B1	AQASIGSYGYAGTR	S{+666}	666	666.307	666.31	666.307
10447:3	1262	F.YDNGAGS{+249.160}HC[+57.021]TATGGAGTSR.S	NA	C[+57], S{+249}	696.981	3	2088.93	2088.93	0	0	183	NRagged	302.43	2.96	0	5.28	7	>WT55_RS23990 ref|WP_060254475.1|gi|982084074| hypothetical protein	4698	Nsco_NS_434_20203020_B_pseudomultivorans_HILIC1.11432.11432.3	controllerType=0 controllerNumber=1 scan=11432	35.0254	Trypsin	B1	YDNGAGSHCTATGGAGTSR	,S{+249}	,+249	249.16	249.16	249.16
43730:2	499	D.DEEDGANGES{+691.803}PSGR.T	NA	S{+692}	1056.69	2	2112.36	2111.36	1	-1.6	168	NRagged	302.43	8.97	0	5.09	29	>WT55_RS26620 ref|WP_009691195.1|gi|497376982| FKBP-type peptidyl-prolyl cis-trans isomerase	5211	Nsco_NS_434_20203020_B_pseudomultivorans_HILIC3.38068.38068.2	controllerType=0 controllerNumber=1 scan=38068	98.5094	Trypsin	B3	DEEDGANGESPSGR	S{+692}	692	691.803	691.8	691.803
15741:4	14	I.GSDKYNDRLS{+473.199}LR.R	NA	S{+473}	475.237	4	1897.93	1896.93	1	-1.8	141	NRagged	302.51	63.33	0	4.7	221	>WT55_RS16875 ref|WP_040126893.1|gi|749302727| membrane protein	3306	Nsco_NS_434_20203020_B_pseudomultivorans_HILIC2.15789.15789.3	controllerType=0 controllerNumber=1 scan=15789	45.6694	Trypsin	B2	GSDKYNDRLSLR	S{+473}	473	473.199	473.2	473.199
34083:4	3	K.PAATTSATTS{+994.455}TTTSAGTASTSTTATAGTTATAPTPAASAPDAATKPAR.S	NA	S{+994}	1330.9	4	5320.56	5317.56	3	-1.9	101	Specific	302.52	302.52	0	7.97	887	>WT55_RS03375 ref|WP_040127524.1|gi|749303361| competence protein ComE	664	Nsco_NS_434_20203020_B_pseudomultivorans_HILIC2.30296.30296.4	controllerType=0 controllerNumber=1 scan=30296	80.1498	Trypsin	B2	PAATTSATTSTTTSAGTASTSTTATAGTTATAPTPAASAPDAATKPAR	S{+994}	994	994.455	994.46	994.455
06387:3	20	K.ASGASAKPAS{+1191.424}APKPASTPQ.-	NA	S{+1191}	972.779	3	2916.32	2915.32	1	-1.2	498	CRagged	302.52	302.52	0	7.1	151	>WT55_RS31095 ref|WP_060255064.1|gi|982084663| peptidase S41	6079	Nsco_NS_434_20203020_B_pseudomultivorans_HILIC3.7602.7602.3	controllerType=0 controllerNumber=1 scan=7602	26.2789	Trypsin	B3	ASGASAKPASAPKPASTPQ	S{+1191}	1191	1191.42	1191.42	1191.42
04966:3	20	K.AS{+1732.636}GASAKPASAPKPASTPQ.-	NA	S{+1733}	1153.18	3	3457.53	3456.53	1	-1	498	CRagged	302.52	302.52	0	7.1	151	>WT55_RS31095 ref|WP_060255064.1|gi|982084663| peptidase S41	6079	Nsco_NS_434_20203020_B_pseudomultivorans_HILIC3.6400.6400.3	controllerType=0 controllerNumber=1 scan=6400	23.8886	Trypsin	B3	ASGASAKPASAPKPASTPQ	S{+1733}	1733	1732.64	1732.64	1732.64
55183:5	180	R.DDAGRVYGNAFVALPVEQS{+840.536}YRPQSDGLHGVR.S	NA	S{+841}	843.646	5	4214.2	4214.2	0	0	405	Specific	302.53	55.34	0	7.65	22	>WT55_RS23180 ref|WP_060254380.1|gi|982083970| type IV secretion protein Rhs	4539	Nsco_NS_434_20203020_B_pseudomultivorans_HILIC1.47951.47951.4	controllerType=0 controllerNumber=1 scan=47951	123.817	Trypsin	B1	DDAGRVYGNAFVALPVEQSYRPQSDGLHGVR	S{+841}	841	840.536	840.54	840.536
23592:3	123	Y.DS{+811.354}DDTLQAK.L	NA	S{+811}	601.94	3	1803.81	1803.81	0	0	59	NRagged	302.55	2.66	2.66	4.53	65	>WT55_RS13220 ref|WP_040127464.1|gi|749303301| ABC transporter substrate-binding protein	2595	Nsco_NS_434_20203020_B_pseudomultivorans_HILIC1.22628.22628.3	controllerType=0 controllerNumber=1 scan=22628	62.2119	Trypsin	B1	DSDDTLQAK	S{+811}	811	811.354	811.35	811.354
20681:4	218	R.KAVPAGGGGGS{+1823.756}APTR.E	NA	S{+1824}	777.616	4	3107.44	3106.44	1	-1.1	1284	Specific	302.58	47.02	0	5.84	32	>WT55_RS22955 ref|WP_060254342.1|gi|982083910| alpha-2-macroglobulin	4494	Nsco_NS_434_20203020_B_pseudomultivorans_HILIC3.19767.19767.4	controllerType=0 controllerNumber=1 scan=19767	53.3108	Trypsin	B3	KAVPAGGGGGSAPTR	S{+1824}	1824	1823.76	1823.76	1823.76
42755:4	4	K.LSKPAATTSATTS{+596.224}TTTSAGTASTSTTATAGTTATAPTPAASAPDAATKPAR.S	NA	S{+596}	1312.89	4	5248.54	5247.54	1	-0.6	98	Specific	302.61	302.61	0	8	575	>WT55_RS03375 ref|WP_040127524.1|gi|749303361| competence protein ComE	664	Nsco_NS_434_20203020_B_pseudomultivorans_HILIC3.37163.37163.4	controllerType=0 controllerNumber=1 scan=37163	96.2965	Trypsin	B3	LSKPAATTSATTSTTTSAGTASTSTTATAGTTATAPTPAASAPDAATKPAR	S{+596}	596	596.224	596.22	596.224
73713:5	2	M.PS{+745.369}QPGFNLGYLAYNVEHKPVDKLEVR.Q	NA	S{+745}	744.189	5	3716.92	3715.92	1	-0.9	293	NRagged	302.63	91.71	4.47	8.09	225	>WT55_RS31760 ref|WP_040128457.1|gi|749304300| peptide ABC transporter substrate-binding protein	6210	Nsco_NS_434_20203020_B_pseudomultivorans_HILIC1.62525.62525.5	controllerType=0 controllerNumber=1 scan=62525	157.373	Trypsin	B1	PSQPGFNLGYLAYNVEHKPVDKLEVR	S{+745}	745	745.369	745.37	745.369
38956:3	2	K.VAPPPADNGAS{+670.218}QPQQFDPNRALQGK.T	NA	S{+670}	1091.84	3	3273.51	3273.51	0	0	50	Specific	302.63	60.48	16.28	6.99	362	>WT55_RS30795 ref|WP_060255038.1|gi|982084637| cell division protein	6019	Nsco_NS_434_20203020_B_pseudomultivorans_HILIC2.34204.34204.3	controllerType=0 controllerNumber=1 scan=34204	89.5336	Trypsin	B2	VAPPPADNGASQPQQFDPNRALQGK	S{+670}	670	670.218	670.22	670.218
14251:3	1396	R.AHAQHLS{+832.158}EGVEDTLR.L	NA	S{+832}	832.664	3	2495.98	2494.98	1	-1.3	81	Specific	302.65	89.9	0	6.82	3	>WT55_RS01495 ref|WP_060249156.1|gi|982078543| LysR family transcriptional regulator	293	Nsco_NS_434_20203020_B_pseudomultivorans_HILIC1.14738.14738.3	controllerType=0 controllerNumber=1 scan=14738	42.8172	Trypsin	B1	AHAQHLSEGVEDTLR	S{+832}	832	832.158	832.16	832.158
12687:4	705	P.PYPS{+584.232}THNLGTC[+57.021]R.M	NA	C[+57], S{+584}	497.477	4	1986.89	1986.89	0	0	460	NRagged	302.65	1.85	0.8	2.69	7	>WT55_RS15660 ref|WP_060252478.1|gi|982081895| 2-keto-gluconate dehydrogenase	3074	Nsco_NS_434_20203020_B_pseudomultivorans_HILIC3.13226.13226.4	controllerType=0 controllerNumber=1 scan=13226	38.1195	Trypsin	B3	PYPSTHNLGTCR	,S{+584}	,+584	584.232	584.23	584.232
30509:3	7	Q.FGS{+921.415}PAVKGESADK.D	NA	S{+921}	738.692	3	2214.06	2214.06	0	0	8	NRagged	302.7	0.6	0.6	3.03	214	>WT55_RS09015 ref|WP_009691915.1|gi|497377702| hypothetical protein	1771	Nsco_NS_434_20203020_B_pseudomultivorans_HILIC3.27606.27606.3	controllerType=0 controllerNumber=1 scan=27606	72.3274	Trypsin	B3	FGSPAVKGESADK	S{+921}	921	921.415	921.41	921.415
24954:4	1635	R.GQQS{+687.332}GEFDRRLDPEDVGR.F	NA	S{+687}	688.082	4	2749.31	2748.31	1	-1.2	154	Specific	302.75	166.84	2.6	5.58	2	>WT55_RS24265 ref|WP_060254504.1|gi|982084103| TetR family transcriptional regulator	4752	Nsco_NS_434_20203020_B_pseudomultivorans_HILIC3.23308.23308.3	controllerType=0 controllerNumber=1 scan=23308	61.894	Trypsin	B3	GQQSGEFDRRLDPEDVGR	S{+687}	687	687.332	687.33	687.332
13197:3	20	A.PAADTS{+1556.473}AAASAPAKK.D	NA	S{+1556}	972.067	3	2914.18	2913.18	1	-1.2	27	NRagged	302.81	52.06	0	6.81	416	>WT55_RS10975 ref|WP_040126461.1|gi|749302294| hypothetical protein	2158	Nsco_NS_434_20203020_B_pseudomultivorans_HILIC1.13820.13820.3	controllerType=0 controllerNumber=1 scan=13820	40.5529	Trypsin	B1	PAADTSAAASAPAKK	S{+1556}	1556	1556.47	1556.47	1556.47
09850:4	334	Q.EHSLAMYGS{+238.147}C[+57.021]TTENC[+57.021]PHRKH.-	NA	C[+57]*2, S{+238}	664.552	4	2655.19	2653.19	2	-2.5	123	Non	302.81	3.86	0	6.29	28	>WT55_RS07560 ref|WP_006400349.1|gi|493444972| transcriptional repressor	1486	Nsco_NS_434_20203020_B_pseudomultivorans_HILIC1.10944.10944.4	controllerType=0 controllerNumber=1 scan=10944	34.1204	Trypsin	B1	EHSLAMYGSCTTENCPHRKH	*2,S{+238}	*2,+238	238.147	238.15	238.147
18196:2	13	A.PAADTS{+1559.548}AAASAPAKK.D	NA	S{+1560}	1459.13	2	2917.26	2916.26	1	-1.2	27	NRagged	302.81	120.15	0	6.29	457	>WT55_RS10975 ref|WP_040126461.1|gi|749302294| hypothetical protein	2158	Nsco_NS_434_20203020_B_pseudomultivorans_HILIC3.17786.17786.2	controllerType=0 controllerNumber=1 scan=17786	48.682	Trypsin	B3	PAADTSAAASAPAKK	S{+1560}	1560	1559.55	1559.55	1559.55
30776:4	467	H.VVLGHIS{+778.400}GK.M	NA	S{+778}	422.743	4	1687.95	1687.95	0	0	31	NRagged	302.85	11.36	11.36	4.53	17	>WT55_RS29410 ref|WP_004521905.1|gi|490656915| translation initiation factor IF-1	5757	Nsco_NS_434_20203020_B_pseudomultivorans_HILIC1.28242.28242.4	controllerType=0 controllerNumber=1 scan=28242	76.5049	Trypsin	B1	VVLGHISGK	S{+778}	778	778.4	778.4	778.4
13561:4	359	K.SDDAQESDASSDGDNSQDQS{+280.201}DQADSGDAGSDDDSALGDTR.L	NA	S{+280}	1073.43	4	4290.68	4286.68	4	-3.1	564	Specific	302.85	302.85	0	7.5	14	>WT55_RS24725 ref|WP_060254557.1|gi|982084156| alpha-2-macroglobulin	4844	Nsco_NS_434_20203020_B_pseudomultivorans_HILIC2.13968.13968.4	controllerType=0 controllerNumber=1 scan=13968	41.4704	Trypsin	B2	SDDAQESDASSDGDNSQDQSDQADSGDAGSDDDSALGDTR	S{+280}	280	280.201	280.2	280.201
68926:2	24	A.PAS{+905.338}AAAVVDQDANAQAAR.A	NA	S{+905}	1316.6	2	2632.19	2631.19	1	-1.3	171	NRagged	302.93	2.75	2.75	5.66	137	>WT55_RS07565 ref|WP_040126635.1|gi|749302469| hypothetical protein	1487	Nsco_NS_434_20203020_B_pseudomultivorans_HILIC3.58629.58629.4	controllerType=0 controllerNumber=1 scan=58629	147.085	Trypsin	B3	PASAAAVVDQDANAQAAR	S{+905}	905	905.338	905.34	905.338
66737:5	274	P.HIPVVMHQDHGQS{+1237.601}PAVC[+57.021]MAAIR.S	NA	C[+57], S{+1238}	739.165	5	3691.8	3691.8	0	0	75	NRagged	302.94	21.08	14.39	5.2	31	>WT55_RS26310 ref|WP_009687786.1|gi|497373573| fructose-1,6-bisphosphate aldolase	5155	Nsco_NS_434_20203020_B_pseudomultivorans_HILIC1.57016.57016.5	controllerType=0 controllerNumber=1 scan=57016	144.085	Trypsin	B1	HIPVVMHQDHGQSPAVCMAAIR	,S{+1238}	,+1238	1237.6	1237.6	1237.6
73353:3	93	Q.PDNSSYGASS{+838.326}IQILEGLEAVR.K	NA	S{+838}	1015.48	3	3044.42	3044.42	0	0	9	NRagged	302.97	53.19	0	6.43	51	>WT55_RS25510 ref|WP_009688432.1|gi|497374219| DNA gyrase subunit B	4998	Nsco_NS_434_20203020_B_pseudomultivorans_HILIC1.62243.62243.3	controllerType=0 controllerNumber=1 scan=62243	156.676	Trypsin	B1	PDNSSYGASSIQILEGLEAVR	S{+838}	838	838.326	838.33	838.326
27412:4	501	R.EPGADRPS{+1033.435}C[+57.021]AQC[+57.021]DAQTMQEYAK.K	NA	C[+57]*2, S{+1033}	887.876	4	3548.48	3546.48	2	-1.9	17	Specific	303	91.44	0	7.31	15	>WT55_RS30920 ref|WP_009694928.1|gi|497380715| (2Fe-2S) ferredoxin	6044	Nsco_NS_434_20203020_B_pseudomultivorans_HILIC1.25654.25654.3	controllerType=0 controllerNumber=1 scan=25654	69.8045	Trypsin	B1	EPGADRPSCAQCDAQTMQEYAK	*2,S{+1033}	*2,+1033	1033.43	1033.43	1033.43
32593:3	105	A.SDVS{+294.172}FPHADGSRVPYK.V	NA	S{+294}	686.347	3	2057.03	2056.03	1	-1.6	17	NRagged	303.02	3.53	3.13	6.57	39	>WT55_RS14245 ref|WP_009687780.1|gi|497373567| ring hydroxylating dioxygenase subunit alpha	2794	Nsco_NS_434_20203020_B_pseudomultivorans_HILIC1.29627.29627.3	controllerType=0 controllerNumber=1 scan=29627	80.0037	Trypsin	B1	SDVSFPHADGSRVPYK	S{+294}	294	294.172	294.17	294.172
23055:3	175	T.PPPPPPVSS{+1459.679}GTPQK.G	NA	S{+1460}	949.479	3	2846.42	2845.42	1	-1.2	190	NRagged	303.03	21.53	1	4.67	44	>WT55_RS09000 ref|WP_040126529.1|gi|749302362| hypothetical protein	1768	Nsco_NS_434_20203020_B_pseudomultivorans_HILIC2.21782.21782.3	controllerType=0 controllerNumber=1 scan=21782	59.9801	Trypsin	B2	PPPPPPVSSGTPQK	S{+1460}	1460	1459.68	1459.68	1459.68
62809:3	29	N.PASQSAEDTGS{+860.319}ETQATQGAAPAAEAADAALAEAQAK.V	NA	S{+860}	1416.3	3	4246.88	4245.88	1	-0.8	8	NRagged	303.05	14.95	0	7.15	113	>WT55_RS08070 ref|WP_009693598.1|gi|497379385| nucleotide exchange factor GrpE	1587	Nsco_NS_434_20203020_B_pseudomultivorans_HILIC2.53950.53950.3	controllerType=0 controllerNumber=1 scan=53950	134.409	Trypsin	B2	PASQSAEDTGSETQATQGAAPAAEAADAALAEAQAK	S{+860}	860	860.319	860.32	860.319
30091:5	1564	Y.PHESAPDEPNPERPHARPPAAS{+532.241}TAANTAADPK.A	NA	S{+532}	767.77	5	3834.82	3831.82	3	-2.6	354	NRagged	303.05	95.5	0	5.4	2	>WT55_RS03585 ref|WP_040127553.1|gi|749303390| mechanosensitive ion channel protein MscS	706	Nsco_NS_434_20203020_B_pseudomultivorans_HILIC3.27283.27283.5	controllerType=0 controllerNumber=1 scan=27283	71.4626	Trypsin	B3	PHESAPDEPNPERPHARPPAASTAANTAADPK	S{+532}	532	532.241	532.24	532.241
48519:6	142	V.KPPMQS{+1409.729}GHMAFGR.H	NA	S{+1410}	476.577	6	2854.43	2853.43	1	-1.2	139	NRagged	303.06	10.53	0	2.38	27	>WT55_RS19285 ref|WP_060253508.1|gi|982082995| hypothetical protein	3773	Nsco_NS_434_20203020_B_pseudomultivorans_HILIC1.42683.42683.3	controllerType=0 controllerNumber=1 scan=42683	111.744	Trypsin	B1	KPPMQSGHMAFGR	S{+1410}	1410	1409.73	1409.73	1409.73
39448:2	74	L.TFGSYHDVDS{+446.207}NENAFR.M	NA	S{+446}	1153.01	2	2305.01	2305.01	0	0	574	NRagged	303.14	9.37	1.2	5.55	55	>WT55_RS29530 ref|WP_040126483.1|gi|749302316| elongation factor G	5781	Nsco_NS_434_20203020_B_pseudomultivorans_HILIC1.35107.35107.2	controllerType=0 controllerNumber=1 scan=35107	93.7657	Trypsin	B1	TFGSYHDVDSNENAFR	S{+446}	446	446.207	446.21	446.207
11089:4	404	Q.QS{+778.374}TPVIHLEPGHK.L	NA	S{+778}	556.043	4	2221.15	2221.15	0	0	228	NRagged	303.17	13.1	9.35	4.55	12	>WT55_RS31515 ref|WP_040128202.1|gi|749304044| cobyric acid synthase	6162	Nsco_NS_434_20203020_B_pseudomultivorans_HILIC3.11919.11919.4	controllerType=0 controllerNumber=1 scan=11919	35.2537	Trypsin	B3	QSTPVIHLEPGHK	S{+778}	778	778.374	778.37	778.374
42497:4	6	Q.FGLQADYALS{+1064.534}KR.T	NA	S{+1065}	609.071	4	2433.26	2433.26	0	0	301	NRagged	303.18	55.58	0	3.84	305	>WT55_RS22215 ref|WP_040131465.1|gi|749307319| porin	4346	Nsco_NS_434_20203020_B_pseudomultivorans_HILIC3.36964.36964.4	controllerType=0 controllerNumber=1 scan=36964	95.7969	Trypsin	B3	FGLQADYALSKR	S{+1065}	1065	1064.53	1064.53	1064.53
70015:3	4	K.RTGLYALEAYQHS{+267.458}SGNTIGGNGGIIAATTSIGDGVGAGSK.Q	NA	S{+267}	1364.79	3	4092.36	4089.36	3	-2.5	352	Specific	303.24	154.55	3.54	6.4	820	>WT55_RS05945 ref|WP_059478462.1|gi|981259641| porin	1167	Nsco_NS_434_20203020_B_pseudomultivorans_HILIC2.59844.59844.3	controllerType=0 controllerNumber=1 scan=59844	147.203	Trypsin	B2	RTGLYALEAYQHSSGNTIGGNGGIIAATTSIGDGVGAGSK	S{+267}	267	267.458	267.46	267.458
26071:3	271	D.DGS{+230.058}DRLVINAQNC[+57.021]VHC[+57.021]K.T	NA	C[+57]*2, S{+230}	739.333	3	2215.99	2215.99	0	0	365	NRagged	303.24	44.32	44.32	4.09	27	>WT55_RS21350 ref|WP_060254143.1|gi|982083630| electron transfer flavoprotein-ubiquinone oxidoreductase	4174	Nsco_NS_434_20203020_B_pseudomultivorans_HILIC3.24151.24151.3	controllerType=0 controllerNumber=1 scan=24151	63.9229	Trypsin	B3	DGSDRLVINAQNCVHCK	*2,S{+230}	*2,+230	230.058	230.06	230.058
53738:4	38	T.APAAAGGAS{+1645.751}GTGATTTAGEVPAAAAGTAPATTAPAAQAQLVK.F	NA	S{+1646}	1306.4	4	5222.58	5221.58	1	-0.6	41	NRagged	303.25	32.97	1.94	6.42	107	>WT55_RS25480 ref|WP_060254653.1|gi|982084252| membrane protein insertase YidC	4992	Nsco_NS_434_20203020_B_pseudomultivorans_HILIC1.46809.46809.4	controllerType=0 controllerNumber=1 scan=46809	121.248	Trypsin	B1	APAAAGGASGTGATTTAGEVPAAAAGTAPATTAPAAQAQLVK	S{+1646}	1646	1645.75	1645.75	1645.75
24692:3	21	M.DDGHHTVDPVLS{+216.063}NYK.S	NA	S{+216}	638.29	3	1912.86	1912.86	0	0	521	NRagged	303.26	174.18	10.08	6.18	91	>WT55_RS29130 ref|WP_009694681.1|gi|497380468| 2-oxoglutarate dehydrogenase subunit E1	5704	Nsco_NS_434_20203020_B_pseudomultivorans_HILIC3.23085.23085.3	controllerType=0 controllerNumber=1 scan=23085	61.366	Trypsin	B3	DDGHHTVDPVLSNYK	S{+216}	216	216.063	216.06	216.063
52883:4	1121	H.GC[+57.021]IGS{+819.374}AGYAWC[+57.021]EATAQC[+57.021]ERPWELAK.Q	NA	C[+57]*3, S{+819}	923.665	4	3691.64	3690.64	1	-0.9	50	NRagged	303.3	20.7	3.62	4.34	5	>WT55_RS33445 ref|WP_040130617.1|gi|749306468| hypothetical protein	6534	Nsco_NS_434_20203020_B_pseudomultivorans_HILIC2.46011.46011.4	controllerType=0 controllerNumber=1 scan=46011	117.215	Trypsin	B2	GCIGSAGYAWCEATAQCERPWELAK	*3,S{+819}	*3,+819	819.374	819.37	819.374
72917:2	182	A.PDFS{+908.159}AQEPVGAC[+57.021]PK.C	NA	C[+57], S{+908}	1206.43	2	2411.85	2410.85	1	-1.4	720	NRagged	303.32	99.01	0	3.19	32	>WT55_RS32230 ref|WP_059481603.1|gi|981262782| DNA topoisomerase III	6303	Nsco_NS_434_20203020_B_pseudomultivorans_HILIC2.62255.62255.2	controllerType=0 controllerNumber=1 scan=62255	152.656	Trypsin	B2	PDFSAQEPVGACPK	,S{+908}	,+908	908.159	908.16	908.159
87622:4	6	S.SSPLLYQHASGGTTFDEVTVHFS{+441.101}R.A	NA	S{+441}	770.349	4	3078.37	3077.37	1	-1.1	68	NRagged	303.33	66.45	49.06	5.19	235	>WT55_RS09015 ref|WP_009691915.1|gi|497377702| hypothetical protein	1771	Nsco_NS_434_20203020_B_pseudomultivorans_HILIC2.74098.74098.4	controllerType=0 controllerNumber=1 scan=74098	178.553	Trypsin	B2	SSPLLYQHASGGTTFDEVTVHFSR	S{+441}	441	441.101	441.1	441.101
43279:2	868	S.PS{+347.136}EEEAFDEAK.A	NA	S{+347}	800.34	2	1599.67	1598.67	1	-2.1	51	NRagged	303.36	26.5	0	5.56	10	>WT55_RS30490 ref|WP_009695564.1|gi|497381351| hypothetical protein	5959	Nsco_NS_434_20203020_B_pseudomultivorans_HILIC2.37865.37865.4	controllerType=0 controllerNumber=1 scan=37865	98.2811	Trypsin	B2	PSEEEAFDEAK	S{+347}	347	347.136	347.14	347.136
19117:5	398	Y.SEGNGIHDTHMNQGS{+263.096}TGQNYLHR.A	NA	S{+263}	564.251	5	2817.22	2816.22	1	-1.2	146	NRagged	303.37	64	0	5.29	21	>WT55_RS28400 ref|WP_059479195.1|gi|981260374| hypothetical protein	5558	Nsco_NS_434_20203020_B_pseudomultivorans_HILIC1.18825.18825.5	controllerType=0 controllerNumber=1 scan=18825	52.7707	Trypsin	B1	SEGNGIHDTHMNQGSTGQNYLHR	S{+263}	263	263.096	263.1	263.096
58496:4	71	L.PVPPEQDGNPSDPVAPGAS{+1885.993}R.V	NA	S{+1886}	969.241	4	3873.94	3872.94	1	-0.9	153	NRagged	303.39	66	2.08	6.63	105	>WT55_RS28545 ref|WP_060254906.1|gi|982084505| copper oxidase	5587	Nsco_NS_434_20203020_B_pseudomultivorans_HILIC1.50536.50536.4	controllerType=0 controllerNumber=1 scan=50536	129.477	Trypsin	B1	PVPPEQDGNPSDPVAPGASR	S{+1886}	1886	1885.99	1885.99	1885.99
50440:5	43	L.PEVKVPAS{+666.376}ATTWLNDRPEQR.V	NA	S{+666}	592.919	5	2960.56	2960.56	0	0	179	NRagged	303.4	6.73	1.6	6.52	104	>WT55_RS29125 ref|WP_059479264.1|gi|981260443| dihydrolipoamide succinyltransferase	5703	Nsco_NS_434_20203020_B_pseudomultivorans_HILIC1.44226.44226.5	controllerType=0 controllerNumber=1 scan=44226	115.341	Trypsin	B1	PEVKVPASATTWLNDRPEQR	S{+666}	666	666.376	666.38	666.376
47597:3	39	E.HTVIS{+228.079}NASC[+57.021]TTNC[+57.021]LAPLVKPLNDK.I	NA	C[+57]*2, S{+228}	961.479	3	2882.42	2881.42	1	-1.2	147	NRagged	303.4	12.97	12.97	5.92	168	>WT55_RS07525 ref|WP_040126630.1|gi|749302464| glyceraldehyde-3-phosphate dehydrogenase	1479	Nsco_NS_434_20203020_B_pseudomultivorans_HILIC3.41527.41527.3	controllerType=0 controllerNumber=1 scan=41527	107.288	Trypsin	B3	HTVISNASCTTNCLAPLVKPLNDK	*2,S{+228}	*2,+228	228.079	228.08	228.079
70964:3	47	V.PDASVQSTPLQPPAPISNS{+803.327}SSVHPGNPK.A	NA	S{+803}	1204.92	3	3612.74	3612.74	0	0	235	NRagged	303.42	81.38	0	4.54	90	>WT55_RS11050 ref|WP_060250879.1|gi|982080266| BON domain protein	2171	Nsco_NS_434_20203020_B_pseudomultivorans_HILIC1.60328.60328.2	controllerType=0 controllerNumber=1 scan=60328	151.897	Trypsin	B1	PDASVQSTPLQPPAPISNSSSVHPGNPK	S{+803}	803	803.327	803.33	803.327
18316:5	38	K.MEIDS{+255.176}KPEEMDKLDR.R	NA	S{+255}	419.211	5	2092.03	2091.03	1	-1.6	403	Specific	303.44	7.46	0	6.12	77	>WT55_RS03385 ref|WP_059512721.1|gi|981295365| ATP-dependent chaperone ClpB	666	Nsco_NS_434_20203020_B_pseudomultivorans_HILIC3.17888.17888.5	controllerType=0 controllerNumber=1 scan=17888	48.9464	Trypsin	B3	MEIDSKPEEMDKLDR	S{+255}	255	255.176	255.18	255.176
56922:3	4	N.GGS{+214.099}SHWNQFGLQADYALSK.R	NA	S{+214}	760.695	3	2280.07	2280.07	0	0	293	NRagged	303.48	59.92	58.74	5.07	279	>WT55_RS22215 ref|WP_040131465.1|gi|749307319| porin	4346	Nsco_NS_434_20203020_B_pseudomultivorans_HILIC1.49295.49295.3	controllerType=0 controllerNumber=1 scan=49295	126.744	Trypsin	B1	GGSSHWNQFGLQADYALSK	S{+214}	214	214.099	214.1	214.099
39477:3	62	A.WS{+247.079}ADEEEAFKQPIRDQYER.Q	NA	S{+247}	882.735	3	2646.19	2644.19	2	-2.5	469	NRagged	303.53	303.53	0	6.61	61	>WT55_RS09400 ref|WP_040131024.1|gi|749306877| methylcrotonoyl-CoA carboxylase	1846	Nsco_NS_434_20203020_B_pseudomultivorans_HILIC2.34707.34707.3	controllerType=0 controllerNumber=1 scan=34707	90.7638	Trypsin	B2	WSADEEEAFKQPIRDQYER	S{+247}	247	247.079	247.08	247.079
16558:3	58	A.PQDGDS{+679.206}ADAPPADAAPAQPAPR.A	NA	S{+679}	932.731	3	2796.18	2794.18	2	-2.4	64	NRagged	303.56	43.49	0	6.68	58	>WT55_RS29185 ref|WP_060254932.1|gi|982084531| pseudouridine synthase	5715	Nsco_NS_434_20203020_B_pseudomultivorans_HILIC2.16435.16435.3	controllerType=0 controllerNumber=1 scan=16435	47.2265	Trypsin	B2	PQDGDSADAPPADAAPAQPAPR	S{+679}	679	679.206	679.21	679.206
37789:3	313	R.AAADRYAPPPAVPVAATS{+568.218}GAQGTAVAAGQPDPK.A	NA	S{+568}	1214.6	3	3641.79	3641.79	0	0	144	Specific	303.62	303.62	8.01	7.51	26	>WT55_RS28075 ref|WP_059479022.1|gi|981260201| hypothetical protein	5495	Nsco_NS_434_20203020_B_pseudomultivorans_HILIC1.33761.33761.3	controllerType=0 controllerNumber=1 scan=33761	90.641	Trypsin	B1	AAADRYAPPPAVPVAATSGAQGTAVAAGQPDPK	S{+568}	568	568.218	568.22	568.218
76207:3	15	A.PQPAES{+1329.095}AAAPAAGAAAPAAAPAPQGHVVTSPMVGTFYR.A	NA	S{+1329}	1639.97	3	4917.89	4914.89	3	-2	58	NRagged	303.65	17.28	0	7.35	107	>WT55_RS07360 ref|WP_009695504.1|gi|497381291| acetyl-CoA carboxylase biotin carboxyl carrier protein subunit	1446	Nsco_NS_434_20203020_B_pseudomultivorans_HILIC2.65020.65020.2	controllerType=0 controllerNumber=1 scan=65020	158.994	Trypsin	B2	PQPAESAAAPAAGAAAPAAAPAPQGHVVTSPMVGTFYR	S{+1329}	1329	1329.1	1329.1	1329.1
06656:3	13	Q.ATGHDEAS{+222.020}WAQNR.R	NA	S{+222}	555.892	3	1665.66	1664.66	1	-2	150	NRagged	303.66	56.61	0	3.85	217	>WT55_RS21315 ref|WP_040126715.1|gi|749302549| membrane protein	4167	Nsco_NS_434_20203020_B_pseudomultivorans_HILIC1.7874.7874.3	controllerType=0 controllerNumber=1 scan=7874	27.3596	Trypsin	B1	ATGHDEASWAQNR	S{+222}	222	222.02	222.02	222.02
31455:6	1304	T.PEREEDDEWRES{+1196.562}LLQR.L	NA	S{+1197}	548.096	6	3283.54	3283.54	0	0	104	NRagged	303.66	127.83	0	5.14	3	>WT55_RS19365 ref|WP_060253526.1|gi|982083013| ATPase	3787	Nsco_NS_434_20203020_B_pseudomultivorans_HILIC1.28752.28752.4	controllerType=0 controllerNumber=1 scan=28752	77.8307	Trypsin	B1	PEREEDDEWRESLLQR	S{+1197}	1197	1196.56	1196.56	1196.56
26779:4	310	K.DPGSGKNGGDLDWS{+581.275}DPK.A	NA	S{+581}	582.269	4	2326.05	2326.05	0	0	169	Specific	303.68	170.36	7.52	4.82	18	>WT55_RS03720 ref|WP_059477800.1|gi|981258979| peptidylprolyl isomerase	733	Nsco_NS_434_20203020_B_pseudomultivorans_HILIC2.24717.24717.3	controllerType=0 controllerNumber=1 scan=24717	66.8664	Trypsin	B2	DPGSGKNGGDLDWSDPK	S{+581}	581	581.275	581.27	581.275
61831:4	29	T.APAAAGGAS{+1687.782}GTGATTTAGEVPAAAAGTAPATTAPAAQAQLVK.F	NA	S{+1688}	1316.91	4	5264.61	5263.61	1	-0.6	41	NRagged	303.69	16.96	0	5.87	149	>WT55_RS25480 ref|WP_060254653.1|gi|982084252| membrane protein insertase YidC	4992	Nsco_NS_434_20203020_B_pseudomultivorans_HILIC3.52988.52988.4	controllerType=0 controllerNumber=1 scan=52988	134.048	Trypsin	B3	APAAAGGASGTGATTTAGEVPAAAAGTAPATTAPAAQAQLVK	S{+1688}	1688	1687.78	1687.78	1687.78
15080:3	13	A.PAADTS{+1531.555}AAASAPAKK.D	NA	S{+1532}	963.76	3	2889.27	2888.27	1	-1.2	27	NRagged	303.7	99.69	0	6.33	457	>WT55_RS10975 ref|WP_040126461.1|gi|749302294| hypothetical protein	2158	Nsco_NS_434_20203020_B_pseudomultivorans_HILIC3.15205.15205.3	controllerType=0 controllerNumber=1 scan=15205	42.5338	Trypsin	B3	PAADTSAAASAPAKK	S{+1532}	1532	1531.56	1531.56	1531.56
71477:3	63	Q.PDNSSYGASS{+808.223}IQILEGLEAVR.K	NA	S{+808}	1005.45	3	3014.32	3014.32	0	0	9	NRagged	303.71	37.14	0	4.04	76	>WT55_RS25510 ref|WP_009688432.1|gi|497374219| DNA gyrase subunit B	4998	Nsco_NS_434_20203020_B_pseudomultivorans_HILIC3.60666.60666.3	controllerType=0 controllerNumber=1 scan=60666	151.954	Trypsin	B3	PDNSSYGASSIQILEGLEAVR	S{+808}	808	808.223	808.22	808.223
39120:4	221	Q.PLIVVAGADYGQGS{+253.972}SRDWAAK.G	NA	S{+254}	605.024	4	2417.08	2415.08	2	-2.8	734	NRagged	303.72	49.98	0	5.92	35	>WT55_RS02110 ref|WP_060249212.1|gi|982078599| Fe/S-dependent 2-methylisocitrate dehydratase AcnD	415	Nsco_NS_434_20203020_B_pseudomultivorans_HILIC1.34848.34848.4	controllerType=0 controllerNumber=1 scan=34848	93.1755	Trypsin	B1	PLIVVAGADYGQGSSRDWAAK	S{+254}	254	253.972	253.97	253.972
14915:4	1015	T.QINIGIS{+468.102}DKDR.R	NA	S{+468}	432.7	4	1727.78	1726.78	1	-1.9	9	NRagged	303.78	17.02	0	3.24	9	>WT55_RS07970 ref|WP_059482294.1|gi|981263473| DNA starvation/stationary phase protection protein	1567	Nsco_NS_434_20203020_B_pseudomultivorans_HILIC3.15076.15076.4	controllerType=0 controllerNumber=1 scan=15076	42.277	Trypsin	B3	QINIGISDKDR	S{+468}	468	468.102	468.1	468.102
29767:5	280	K.HS{+502.249}EEHIQSGMIAYGALQK.I	NA	S{+502}	501.05	5	2501.22	2501.22	0	0	315	Specific	303.8	303.8	0	6.52	25	>WT55_RS31290 ref|WP_059482809.1|gi|981263988| cytochrome d terminal oxidase subunit 1	6118	Nsco_NS_434_20203020_B_pseudomultivorans_HILIC2.27024.27024.4	controllerType=0 controllerNumber=1 scan=27024	72.3338	Trypsin	B2	HSEEHIQSGMIAYGALQK	S{+502}	502	502.249	502.25	502.249
69456:3	6	F.GGTYSFS{+1215.540}NNQNFGNNR.A	NA	S{+1216}	998.108	3	2992.31	2992.31	0	0	169	NRagged	303.87	11.39	1.2	2.47	305	>WT55_RS22215 ref|WP_040131465.1|gi|749307319| porin	4346	Nsco_NS_434_20203020_B_pseudomultivorans_HILIC3.59056.59056.3	controllerType=0 controllerNumber=1 scan=59056	148.031	Trypsin	B3	GGTYSFSNNQNFGNNR	S{+1216}	1216	1215.54	1215.54	1215.54
72989:3	77	V.SGGTEVNQGDVPS{+342.135}YEIYDYLGEHGFADSDRGEELAR.F	NA	S{+342}	1425.63	3	4274.88	4274.88	0	0	258	NRagged	303.9	26.53	0	7.53	35	>WT55_RS26525 ref|WP_060254744.1|gi|982084343| type IV secretion protein Rhs	5193	Nsco_NS_434_20203020_B_pseudomultivorans_HILIC1.61960.61960.3	controllerType=0 controllerNumber=1 scan=61960	155.991	Trypsin	B1	SGGTEVNQGDVPSYEIYDYLGEHGFADSDRGEELAR	S{+342}	342	342.135	342.13	342.135
77225:2	39	S.YGASS{+305.665}IQILEGLEAVR.K	NA	S{+306}	1006.79	2	2012.58	2011.58	1	-1.7	14	NRagged	303.9	4.42	0	4.4	95	>WT55_RS25510 ref|WP_009688432.1|gi|497374219| DNA gyrase subunit B	4998	Nsco_NS_434_20203020_B_pseudomultivorans_HILIC2.65831.65831.3	controllerType=0 controllerNumber=1 scan=65831	160.841	Trypsin	B2	YGASSIQILEGLEAVR	S{+306}	306	305.665	305.67	305.665
12291:3	1360	E.TVS{+409.996}AAAGGHLAQAEASR.W	NA	S{+410}	669.94	3	2007.8	2006.8	1	-1.7	4	NRagged	303.9	42.06	0	6.09	3	>WT55_RS26645 ref|WP_060254752.1|gi|982084351| SAM-dependent methyltransferase	5216	Nsco_NS_434_20203020_B_pseudomultivorans_HILIC3.12917.12917.3	controllerType=0 controllerNumber=1 scan=12917	37.4072	Trypsin	B3	TVSAAAGGHLAQAEASR	S{+410}	410	409.996	410	409.996
06740:3	20	K.ASGAS{+1804.658}AKPASAPKPASTPQ.-	NA	S{+1805}	1177.19	3	3529.56	3528.56	1	-1	498	CRagged	303.94	303.94	0	7.1	151	>WT55_RS31095 ref|WP_060255064.1|gi|982084663| peptidase S41	6079	Nsco_NS_434_20203020_B_pseudomultivorans_HILIC3.7894.7894.3	controllerType=0 controllerNumber=1 scan=7894	26.8458	Trypsin	B3	ASGASAKPASAPKPASTPQ	S{+1805}	1805	1804.66	1804.66	1804.66
24940:4	879	H.VVLGHIS{+778.399}GK.M	NA	S{+778}	422.743	4	1687.95	1687.95	0	0	31	NRagged	303.96	32.98	32.98	3.09	9	>WT55_RS29410 ref|WP_004521905.1|gi|490656915| translation initiation factor IF-1	5757	Nsco_NS_434_20203020_B_pseudomultivorans_HILIC2.23269.23269.4	controllerType=0 controllerNumber=1 scan=23269	63.4864	Trypsin	B2	VVLGHISGK	S{+778}	778	778.399	778.4	778.399
26410:4	228	T.DS{+312.165}IEHKLDR.G	NA	S{+312}	357.189	4	1425.73	1424.73	1	-2.4	5	NRagged	304.01	20.32	0	4.24	23	>WT55_RS14075 ref|WP_009688018.1|gi|497373805| hypothetical protein	2760	Nsco_NS_434_20203020_B_pseudomultivorans_HILIC1.24876.24876.4	controllerType=0 controllerNumber=1 scan=24876	67.7784	Trypsin	B1	DSIEHKLDR	S{+312}	312	312.165	312.17	312.165
10683:2	13	A.PAADTSAAAS{+1110.431}APAKK.D	NA	S{+1110}	1234.57	2	2468.14	2467.14	1	-1.4	27	NRagged	304.01	95.6	0	6.21	457	>WT55_RS10975 ref|WP_040126461.1|gi|749302294| hypothetical protein	2158	Nsco_NS_434_20203020_B_pseudomultivorans_HILIC3.11574.11574.2	controllerType=0 controllerNumber=1 scan=11574	34.5823	Trypsin	B3	PAADTSAAASAPAKK	S{+1110}	1110	1110.43	1110.43	1110.43
64232:3	5	A.NSTVQNGLDS{+1306.548}NGNGAEPAVSSINNGYR.F	NA	S{+1307}	1348.61	3	4043.81	4041.81	2	-1.7	229	NRagged	304.02	41.68	0	6.14	556	>WT55_RS05945 ref|WP_059478462.1|gi|981259641| porin	1167	Nsco_NS_434_20203020_B_pseudomultivorans_HILIC1.55050.55050.3	controllerType=0 controllerNumber=1 scan=55050	139.401	Trypsin	B1	NSTVQNGLDSNGNGAEPAVSSINNGYR	S{+1307}	1307	1306.55	1306.55	1306.55
58843:7	71	R.FVNKLPQPS{+1592.348}TIHWHGLPVPPEQDGNPSDPVAPGASR.V	NA	S{+1592}	777.619	7	5437.29	5434.29	3	-1.9	137	Specific	304.05	132.45	0	8.03	105	>WT55_RS28545 ref|WP_060254906.1|gi|982084505| copper oxidase	5587	Nsco_NS_434_20203020_B_pseudomultivorans_HILIC1.50817.50817.5	controllerType=0 controllerNumber=1 scan=50817	130.045	Trypsin	B1	FVNKLPQPSTIHWHGLPVPPEQDGNPSDPVAPGASR	S{+1592}	1592	1592.35	1592.35	1592.35
44522:4	3	K.PAATTSATTSTTTSAGTAS{+892.431}TSTTATAGTTATAPTPAASAPDAATKPAR.S	NA	S{+892}	1305.64	4	5219.54	5215.54	4	-2.6	101	Specific	304.06	304.06	0	8.18	887	>WT55_RS03375 ref|WP_040127524.1|gi|749303361| competence protein ComE	664	Nsco_NS_434_20203020_B_pseudomultivorans_HILIC2.38925.38925.4	controllerType=0 controllerNumber=1 scan=38925	100.869	Trypsin	B2	PAATTSATTSTTTSAGTASTSTTATAGTTATAPTPAASAPDAATKPAR	S{+892}	892	892.431	892.43	892.431
35870:3	88	D.FYHEMKDS{+415.223}NVLDK.V	NA	S{+415}	681.333	3	2041.99	2040.99	1	-1.6	193	NRagged	304.07	18.35	0	5.43	41	>WT55_RS11725 ref|WP_006762966.1|gi|493815369| ATP synthase subunit beta	2305	Nsco_NS_434_20203020_B_pseudomultivorans_HILIC3.31659.31659.3	controllerType=0 controllerNumber=1 scan=31659	82.5823	Trypsin	B3	FYHEMKDSNVLDK	S{+415}	415	415.223	415.22	415.223
19798:3	185	N.GDS{+455.137}HFGTGDELHQTAGGK.H	NA	S{+455}	756.987	3	2268.95	2268.95	0	0	20	NRagged	304.09	0.66	0.66	5.46	53	>WT55_RS19805 ref|WP_060253659.1|gi|982083146| catalase	3874	Nsco_NS_434_20203020_B_pseudomultivorans_HILIC2.19054.19054.3	controllerType=0 controllerNumber=1 scan=19054	53.3516	Trypsin	B2	GDSHFGTGDELHQTAGGK	S{+455}	455	455.137	455.14	455.137
62964:4	33	L.PANANPGAVQPAAGS{+850.436}VVHGTAGTAGTITPPPANATPGQVVVGGKVPDEATK.A	NA	S{+850}	1388.72	4	5551.86	5547.86	4	-2.4	49	NRagged	304.15	104.46	5.86	6.74	68	>WT55_RS09045 ref|WP_060250374.1|gi|982079761| cell envelope biogenesis protein OmpA	1777	Nsco_NS_434_20203020_B_pseudomultivorans_HILIC1.54025.54025.4	controllerType=0 controllerNumber=1 scan=54025	137.145	Trypsin	B1	PANANPGAVQPAAGSVVHGTAGTAGTITPPPANATPGQVVVGGKVPDEATK	S{+850}	850	850.436	850.44	850.436
51662:3	85	K.AADAGGAKPASGAAPAPAAPAAPAPVPVPAS{+568.214}AVSGAAAQ.-	NA	S{+568}	1267.3	3	3799.89	3799.89	0	0	151	CRagged	304.15	304.15	13.52	7.21	144	>WT55_RS08775 ref|WP_040126510.1|gi|749302343| outer membrane lipid asymmetry maintenance protein MlaD	1724	Nsco_NS_434_20203020_B_pseudomultivorans_HILIC3.44827.44827.3	controllerType=0 controllerNumber=1 scan=44827	115.054	Trypsin	B3	AADAGGAKPASGAAPAPAAPAAPAPVPVPASAVSGAAAQ	S{+568}	568	568.214	568.21	568.214
08510:4	200	I.PEPC[+57.021]AHC[+57.021]HGS{+1040.371}GK.V	NA	C[+57]*2, S{+1040}	595.236	4	2377.92	2376.92	1	-1.4	200	NRagged	304.22	87.97	0.41	5.51	25	>WT55_RS08085 ref|WP_009693602.1|gi|497379389| molecular chaperone DnaJ	1590	Nsco_NS_434_20203020_B_pseudomultivorans_HILIC2.9888.9888.4	controllerType=0 controllerNumber=1 scan=9888	32.7591	Trypsin	B2	PEPCAHCHGSGK	*2,S{+1040}	*2,+1040	1040.37	1040.37	1040.37
12608:2	7	H.GDS{+234.077}FNTLESGR.A	NA	S{+234}	708.812	2	1416.62	1416.62	0	0	183	NRagged	304.23	39.62	38.98	1.69	279	>WT55_RS07665 ref|WP_009690757.1|gi|497376544| ABC transporter substrate-binding protein	1507	Nsco_NS_434_20203020_B_pseudomultivorans_HILIC1.13202.13202.2	controllerType=0 controllerNumber=1 scan=13202	38.9059	Trypsin	B1	GDSFNTLESGR	S{+234}	234	234.077	234.08	234.077
12718:3	12	Q.IEEATS{+284.169}DYDREK.L	NA	S{+284}	580.615	3	1739.83	1739.83	0	0	353	NRagged	304.23	50.97	0	3.69	221	>WT55_RS08320 ref|WP_040126762.1|gi|749302596| molecular chaperone GroEL	1634	Nsco_NS_434_20203020_B_pseudomultivorans_HILIC1.13294.13294.3	controllerType=0 controllerNumber=1 scan=13294	39.1141	Trypsin	B1	IEEATSDYDREK	S{+284}	284	284.169	284.17	284.169
12719:3	12	Q.IEEATS{+285.138}DYDREK.L	NA	S{+285}	581.271	3	1741.8	1740.8	1	-1.9	353	NRagged	304.23	50.97	1.45	3.98	221	>WT55_RS08320 ref|WP_040126762.1|gi|749302596| molecular chaperone GroEL	1634	Nsco_NS_434_20203020_B_pseudomultivorans_HILIC1.13294.13294.3	controllerType=0 controllerNumber=1 scan=13294	39.1141	Trypsin	B1	IEEATSDYDREK	S{+285}	285	285.138	285.14	285.138
64987:2	65	A.PVDAAETTES{+1086.526}THSAEPAK.A	NA	S{+1087}	1464.69	2	2928.38	2927.38	1	-1.1	111	NRagged	304.28	43.01	0	4.1	34	>WT55_RS04295 ref|WP_059481219.1|gi|981262398| cell division protein FtsZ	845	Nsco_NS_434_20203020_B_pseudomultivorans_HILIC3.55522.55522.2	controllerType=0 controllerNumber=1 scan=55522	139.915	Trypsin	B3	PVDAAETTESTHSAEPAK	S{+1087}	1087	1086.53	1086.53	1086.53
43943:3	5	A.QVGAIS{+1465.676}ANSDSSIGDR.I	NA	S{+1466}	1014.82	3	3042.43	3042.43	0	0	146	NRagged	304.29	30.55	6	3.82	351	>WT55_RS08320 ref|WP_040126762.1|gi|749302596| molecular chaperone GroEL	1634	Nsco_NS_434_20203020_B_pseudomultivorans_HILIC2.38478.38478.3	controllerType=0 controllerNumber=1 scan=38478	99.8224	Trypsin	B2	QVGAISANSDSSIGDR	S{+1466}	1466	1465.68	1465.68	1465.68
66802:2	189	S.TVGYYNTSS{+328.145}LSVGLQAGAQSK.A	NA	S{+328}	1230.61	2	2460.21	2459.21	1	-1.4	99	NRagged	304.29	8.32	0	5.16	88	>WT55_RS14080 ref|WP_009688019.1|gi|497373806| hypothetical protein	2761	Nsco_NS_434_20203020_B_pseudomultivorans_HILIC2.57208.57208.2	controllerType=0 controllerNumber=1 scan=57208	141.504	Trypsin	B2	TVGYYNTSSLSVGLQAGAQSK	S{+328}	328	328.145	328.14	328.145
09431:3	693	G.AGAGSGDGAQPGGGS{+1013.518}R.G	NA	S{+1014}	772.372	3	2315.1	2315.1	0	0	163	NRagged	304.3	12.14	12.14	3.01	10	>WT55_RS13860 ref|WP_060251851.1|gi|982081238| metal-chelation protein CHAD	2718	Nsco_NS_434_20203020_B_pseudomultivorans_HILIC3.10605.10605.3	controllerType=0 controllerNumber=1 scan=10605	32.7515	Trypsin	B3	AGAGSGDGAQPGGGSR	S{+1014}	1014	1013.52	1013.52	1013.52
41465:3	490	K.TAYPDHAILAEES{+1433.913}GESENESEFR.W	NA	S{+1434}	1339.02	3	4015.05	4015.05	0	0	57	Specific	304.34	47.84	0	6.29	8	>WT55_RS26605 ref|WP_009689450.1|gi|497375237| inositol monophosphatase	5208	Nsco_NS_434_20203020_B_pseudomultivorans_HILIC3.36183.36183.3	controllerType=0 controllerNumber=1 scan=36183	93.9252	Trypsin	B3	TAYPDHAILAEESGESENESEFR	S{+1434}	1434	1433.91	1433.91	1433.91
03344:5	1113	M.TTDTHS{+1206.521}QPSGQGPLRR.L	NA	S{+1207}	589.883	5	2945.38	2944.38	1	-1.1	2	NRagged	304.37	63.86	0	6.46	5	>WT55_RS08565 ref|WP_040126725.1|gi|749302559| membrane protein	1683	Nsco_NS_434_20203020_B_pseudomultivorans_HILIC2.5164.5164.3	controllerType=0 controllerNumber=1 scan=5164	22.8693	Trypsin	B2	TTDTHSQPSGQGPLRR	S{+1207}	1207	1206.52	1206.52	1206.52
59196:3	352	G.NATSDSGYTSGSS{+225.237}GILDAGNGNKLDLSGGGLK.Q	NA	S{+225}	1080.23	3	3238.67	3238.67	0	0	108	NRagged	304.43	18.61	0	7.06	24	>WT55_RS13260 ref|WP_059478732.1|gi|981259911| hypothetical protein	2603	Nsco_NS_434_20203020_B_pseudomultivorans_HILIC1.51101.51101.3	controllerType=0 controllerNumber=1 scan=51101	130.704	Trypsin	B1	NATSDSGYTSGSSGILDAGNGNKLDLSGGGLK	S{+225}	225	225.237	225.24	225.237
64613:3	3	T.VQNGLDS{+1620.704}NGNGAEPAVSSINNGYR.F	NA	S{+1621}	1352.62	3	4055.84	4053.84	2	-1.7	232	NRagged	304.43	20.32	0	5.91	839	>WT55_RS05945 ref|WP_059478462.1|gi|981259641| porin	1167	Nsco_NS_434_20203020_B_pseudomultivorans_HILIC3.55216.55216.3	controllerType=0 controllerNumber=1 scan=55216	139.198	Trypsin	B3	VQNGLDSNGNGAEPAVSSINNGYR	S{+1621}	1621	1620.7	1620.7	1620.7
16151:3	56	D.PATAS{+868.359}RPWDK.D	NA	S{+868}	666.651	3	1997.94	1996.94	1	-1.7	216	NRagged	304.49	85.44	5.44	4.6	82	>WT55_RS30085 ref|WP_009692227.1|gi|497378014| beta-ketoacyl-[acyl-carrier-protein] synthase II	5881	Nsco_NS_434_20203020_B_pseudomultivorans_HILIC1.16373.16373.3	controllerType=0 controllerNumber=1 scan=16373	46.7526	Trypsin	B1	PATASRPWDK	S{+868}	868	868.359	868.36	868.359
55034:3	160	D.PAPEHPADHDDELEWDPDDAPS{+660.902}R.S	NA	S{+661}	1092	3	3274	3272	2	-2.1	577	NRagged	304.49	48.29	0	6.6	66	>WT55_RS18775 ref|WP_060253368.1|gi|982082855| pilus assembly protein FimV	3675	Nsco_NS_434_20203020_B_pseudomultivorans_HILIC3.47524.47524.6	controllerType=0 controllerNumber=1 scan=47524	121.481	Trypsin	B3	PAPEHPADHDDELEWDPDDAPSR	S{+661}	661	660.902	660.9	660.902
31683:6	16	M.LHMHLQFGS{+1245.569}PAVKGESADK.D	NA	S{+1246}	550.606	6	3298.6	3297.6	1	-1	2	NRagged	304.58	6.8	0.54	5.89	170	>WT55_RS09015 ref|WP_009691915.1|gi|497377702| hypothetical protein	1771	Nsco_NS_434_20203020_B_pseudomultivorans_HILIC1.28913.28913.6	controllerType=0 controllerNumber=1 scan=28913	78.2255	Trypsin	B1	LHMHLQFGSPAVKGESADK	S{+1246}	1246	1245.57	1245.57	1245.57
49941:3	586	I.LVDVS{+241.245}EFC[+57.021]HNDAGTGVQR.V	NA	C[+57], S{+241}	749.061	3	2245.17	2245.17	0	0	453	NRagged	304.63	26.97	0	4.1	8	>WT55_RS23320 ref|WP_060254395.1|gi|982083993| hypothetical protein	4567	Nsco_NS_434_20203020_B_pseudomultivorans_HILIC2.43599.43599.3	controllerType=0 controllerNumber=1 scan=43599	111.757	Trypsin	B2	LVDVSEFCHNDAGTGVQR	,S{+241}	,+241	241.245	241.25	241.245
71425:3	4	T.YGGGVWGANS{+531.215}TVQNGLDSNGNGAEPAVSSINNGYR.F	NA	S{+531}	1338.61	3	4013.81	4013.81	0	0	221	NRagged	304.64	6.49	0.8	4.26	820	>WT55_RS05945 ref|WP_059478462.1|gi|981259641| porin	1167	Nsco_NS_434_20203020_B_pseudomultivorans_HILIC2.61014.61014.3	controllerType=0 controllerNumber=1 scan=61014	149.811	Trypsin	B2	YGGGVWGANSTVQNGLDSNGNGAEPAVSSINNGYR	S{+531}	531	531.215	531.22	531.215
57079:3	15	V.GAYQHASGTQLNEDGTTSAAQASIGS{+845.458}YGYAGTR.S	NA	S{+845}	1379.32	3	4135.95	4135.95	0	0	341	NRagged	304.71	1.83	1.83	3.23	355	>WT55_RS18660 ref|WP_059480549.1|gi|981261728| porin	3652	Nsco_NS_434_20203020_B_pseudomultivorans_HILIC3.49125.49125.3	controllerType=0 controllerNumber=1 scan=49125	125.145	Trypsin	B3	GAYQHASGTQLNEDGTTSAAQASIGSYGYAGTR	S{+845}	845	845.458	845.46	845.458
66277:3	5	A.NSTVQNGLDSNGNGAEPAVSS{+1357.544}INNGYR.F	NA	S{+1358}	1364.94	3	4092.81	4092.81	0	0	229	NRagged	304.73	55.31	0	4.7	556	>WT55_RS05945 ref|WP_059478462.1|gi|981259641| porin	1167	Nsco_NS_434_20203020_B_pseudomultivorans_HILIC1.56658.56658.3	controllerType=0 controllerNumber=1 scan=56658	143.226	Trypsin	B1	NSTVQNGLDSNGNGAEPAVSSINNGYR	S{+1358}	1358	1357.54	1357.54	1357.54
34628:3	232	E.TLS{+713.264}YAGLAPHVGK.R	NA	S{+713}	676.333	3	2026.99	2026.99	0	0	738	NRagged	304.73	7.05	7.05	4.9	14	>WT55_RS27785 ref|WP_040127924.1|gi|749303764| DNA topoisomerase IV subunit A	5439	Nsco_NS_434_20203020_B_pseudomultivorans_HILIC1.31253.31253.3	controllerType=0 controllerNumber=1 scan=31253	84.3001	Trypsin	B1	TLSYAGLAPHVGK	S{+713}	713	713.264	713.26	713.264
49689:4	267	K.PGIHPDYREVVFQDMS{+270.083}NGFK.F	NA	S{+270}	652.804	4	2608.2	2606.2	2	-2.6	3	Specific	304.74	182.41	0	7.04	28	>WT55_RS03315 ref|WP_009692690.1|gi|497378477| 50S ribosomal protein L31 type B	652	Nsco_NS_434_20203020_B_pseudomultivorans_HILIC2.43399.43399.4	controllerType=0 controllerNumber=1 scan=43399	111.269	Trypsin	B2	PGIHPDYREVVFQDMSNGFK	S{+270}	270	270.083	270.08	270.083
78892:2	8	T.TSAAQASIGS{+991.447}YGYAGTR.S	NA	S{+991}	1327.12	2	2653.24	2652.24	1	-1.3	357	NRagged	304.76	12.52	0	4.06	520	>WT55_RS18660 ref|WP_059480549.1|gi|981261728| porin	3652	Nsco_NS_434_20203020_B_pseudomultivorans_HILIC2.67156.67156.3	controllerType=0 controllerNumber=1 scan=67156	164.025	Trypsin	B2	TSAAQASIGSYGYAGTR	S{+991}	991	991.447	991.45	991.447
39527:4	40	A.WS{+212.080}ADEEEAFKQPIRDQYER.Q	NA	S{+212}	653.303	4	2610.19	2609.19	1	-1.3	469	NRagged	304.77	304.77	6.93	6.61	78	>WT55_RS09400 ref|WP_040131024.1|gi|749306877| methylcrotonoyl-CoA carboxylase	1846	Nsco_NS_434_20203020_B_pseudomultivorans_HILIC1.35170.35170.4	controllerType=0 controllerNumber=1 scan=35170	93.9064	Trypsin	B1	WSADEEEAFKQPIRDQYER	S{+212}	212	212.08	212.08	212.08
66406:3	3	A.NSTVQNGLDSNGNGAEPAVSS{+1321.583}INNGYR.F	NA	S{+1322}	1352.95	3	4056.84	4056.84	0	0	229	NRagged	304.84	27	0	3.96	839	>WT55_RS05945 ref|WP_059478462.1|gi|981259641| porin	1167	Nsco_NS_434_20203020_B_pseudomultivorans_HILIC3.56657.56657.3	controllerType=0 controllerNumber=1 scan=56657	142.541	Trypsin	B3	NSTVQNGLDSNGNGAEPAVSSINNGYR	S{+1322}	1322	1321.58	1321.58	1321.58
23248:3	3	A.PPPADNGAS{+783.289}QPQQFDPNR.A	NA	S{+783}	907.066	3	2719.18	2719.18	0	0	52	NRagged	304.85	78.96	1.18	4.09	209	>WT55_RS30795 ref|WP_060255038.1|gi|982084637| cell division protein	6019	Nsco_NS_434_20203020_B_pseudomultivorans_HILIC1.22351.22351.3	controllerType=0 controllerNumber=1 scan=22351	61.5359	Trypsin	B1	PPPADNGASQPQQFDPNR	S{+783}	783	783.289	783.29	783.289
68868:3	6	E.PS{+1922.854}SSINQTAATVGLR.H	NA	S{+1923}	1142.22	3	3424.65	3424.65	0	0	343	NRagged	304.85	159.2	0	5.92	305	>WT55_RS22215 ref|WP_040131465.1|gi|749307319| porin	4346	Nsco_NS_434_20203020_B_pseudomultivorans_HILIC3.58587.58587.3	controllerType=0 controllerNumber=1 scan=58587	146.979	Trypsin	B3	PSSSINQTAATVGLR	S{+1923}	1923	1922.85	1922.85	1922.85
71102:4	2	M.PS{+774.279}QPGFNLGYLAYNVEHKPVDKLEVR.Q	NA	S{+774}	937.462	4	3746.83	3744.83	2	-1.8	293	NRagged	304.87	137.82	0	6.45	225	>WT55_RS31760 ref|WP_040128457.1|gi|749304300| peptide ABC transporter substrate-binding protein	6210	Nsco_NS_434_20203020_B_pseudomultivorans_HILIC1.60448.60448.4	controllerType=0 controllerNumber=1 scan=60448	152.204	Trypsin	B1	PSQPGFNLGYLAYNVEHKPVDKLEVR	S{+774}	774	774.279	774.28	774.279
87337:5	101	K.RTDVYVIGVYQHAS{+697.372}GNVLDANGDVVK.A	NA	S{+697}	698.165	5	3486.79	3486.79	0	0	333	Specific	304.9	304.9	4.43	7.85	66	>WT55_RS07085 ref|WP_060250049.1|gi|982079436| porin	1392	Nsco_NS_434_20203020_B_pseudomultivorans_HILIC2.73863.73863.4	controllerType=0 controllerNumber=1 scan=73863	178.034	Trypsin	B2	RTDVYVIGVYQHASGNVLDANGDVVK	S{+697}	697	697.372	697.37	697.372
65629:5	973	R.NGS{+772.341}GVC[+57.021]YNYLLEHGNDHRPYFVVFDK.A	NA	C[+57], S{+772}	775.961	5	3875.78	3872.78	3	-2.6	65	Specific	304.9	34.95	0	5.66	5	>WT55_RS05865 ref|WP_060249637.1|gi|982079024| hypothetical protein	1151	Nsco_NS_434_20203020_B_pseudomultivorans_HILIC3.56039.56039.4	controllerType=0 controllerNumber=1 scan=56039	141.08	Trypsin	B3	NGSGVCYNYLLEHGNDHRPYFVVFDK	,S{+772}	,+772	772.341	772.34	772.341
15288:3	20	A.PAADTS{+1619.537}AAASAPAKK.D	NA	S{+1620}	993.088	3	2977.25	2976.25	1	-1.1	27	NRagged	304.95	86.5	0	6.95	416	>WT55_RS10975 ref|WP_040126461.1|gi|749302294| hypothetical protein	2158	Nsco_NS_434_20203020_B_pseudomultivorans_HILIC1.15659.15659.3	controllerType=0 controllerNumber=1 scan=15659	45.0337	Trypsin	B1	PAADTSAAASAPAKK	S{+1620}	1620	1619.54	1619.54	1619.54
52911:3	128	A.ADSGAATTPPPPPPVSS{+328.127}GTPQKGGDPFSALR.-	NA	S{+328}	1097.21	3	3289.6	3288.6	1	-1	182	NRagged	304.95	27.81	1.05	5.5	49	>WT55_RS09000 ref|WP_040126529.1|gi|749302362| hypothetical protein	1768	Nsco_NS_434_20203020_B_pseudomultivorans_HILIC3.45800.45800.3	controllerType=0 controllerNumber=1 scan=45800	117.42	Trypsin	B3	ADSGAATTPPPPPPVSSGTPQKGGDPFSALR	S{+328}	328	328.127	328.13	328.127
44848:5	37	M.PKPVVGDNGSGMHVHQS{+568.231}IWK.D	NA	S{+568}	549.471	5	2743.33	2741.33	2	-2.4	260	NRagged	304.96	83.35	14.43	5.44	116	>WT55_RS26915 ref|WP_009688920.1|gi|497374707| glutamine synthetase type I	5269	Nsco_NS_434_20203020_B_pseudomultivorans_HILIC3.39049.39049.5	controllerType=0 controllerNumber=1 scan=39049	101.053	Trypsin	B3	PKPVVGDNGSGMHVHQSIWK	S{+568}	568	568.231	568.23	568.231
34889:4	5	A.QVGAISANSDS{+1343.677}SIGDR.I	NA	S{+1344}	730.864	4	2920.43	2920.43	0	0	146	NRagged	304.99	6.22	0	2.87	351	>WT55_RS08320 ref|WP_040126762.1|gi|749302596| molecular chaperone GroEL	1634	Nsco_NS_434_20203020_B_pseudomultivorans_HILIC2.30935.30935.4	controllerType=0 controllerNumber=1 scan=30935	81.7774	Trypsin	B2	QVGAISANSDSSIGDR	S{+1344}	1344	1343.68	1343.68	1343.68
07177:3	31	K.QKLDELAS{+515.287}K.I	NA	S{+515}	516.291	3	1546.86	1546.86	0	0	114	Specific	305	113.27	113.27	3.68	119	>WT55_RS16875 ref|WP_040126893.1|gi|749302727| membrane protein	3306	Nsco_NS_434_20203020_B_pseudomultivorans_HILIC1.8409.8409.2	controllerType=0 controllerNumber=1 scan=8409	28.5736	Trypsin	B1	QKLDELASK	S{+515}	515	515.287	515.29	515.287
21867:4	198	L.ILHADHEQNAS{+229.073}TSTVR.L	NA	S{+229}	502.743	4	2007.95	2007.95	0	0	229	NRagged	305.03	79.28	0	4.48	21	>WT55_RS18880 ref|WP_009690695.1|gi|497376482| type II citrate synthase	3695	Nsco_NS_434_20203020_B_pseudomultivorans_HILIC3.20772.20772.4	controllerType=0 controllerNumber=1 scan=20772	55.7092	Trypsin	B3	ILHADHEQNASTSTVR	S{+229}	229	229.073	229.07	229.073
12749:3	11	A.PAADTS{+1556.473}AAASAPAKK.D	NA	S{+1556}	972.067	3	2914.18	2913.18	1	-1.2	27	NRagged	305.04	91.47	0	6.45	476	>WT55_RS10975 ref|WP_040126461.1|gi|749302294| hypothetical protein	2158	Nsco_NS_434_20203020_B_pseudomultivorans_HILIC2.13328.13328.3	controllerType=0 controllerNumber=1 scan=13328	39.976	Trypsin	B2	PAADTSAAASAPAKK	S{+1556}	1556	1556.47	1556.47	1556.47
81831:4	164	I.PS{+1822.882}YLHADDLGPWGNYLQQVDR.V	NA	S{+1823}	1067.52	4	4267.05	4267.05	0	0	9	NRagged	305.06	66.54	0	5.97	39	>WT55_RS07660 ref|WP_009690756.1|gi|497376543| NAD(P)-dependent glutamate dehydrogenase	1506	Nsco_NS_434_20203020_B_pseudomultivorans_HILIC2.69500.69500.2	controllerType=0 controllerNumber=1 scan=69500	169.641	Trypsin	B2	PSYLHADDLGPWGNYLQQVDR	S{+1823}	1823	1822.88	1822.88	1822.88
15648:3	29	K.AAAAAAASADAGAS{+1263.442}APAAASSTK.A	NA	S{+1263}	1042.12	3	3124.35	3123.35	1	-1.1	158	Specific	305.07	71.24	0	7.42	140	>WT55_RS03375 ref|WP_040127524.1|gi|749303361| competence protein ComE	664	Nsco_NS_434_20203020_B_pseudomultivorans_HILIC1.15937.15937.3	controllerType=0 controllerNumber=1 scan=15937	45.7175	Trypsin	B1	AAAAAAASADAGASAPAAASSTK	S{+1263}	1263	1263.44	1263.44	1263.44
37724:3	740	V.VGTDGPSSSS{+1382.600}NQFSVR.A	NA	S{+1383}	1003.12	3	3007.36	3007.36	0	0	362	NRagged	305.07	39.44	0	2.79	15	>WT55_RS22665 ref|WP_059480104.1|gi|981261283| hypothetical protein	4436	Nsco_NS_434_20203020_B_pseudomultivorans_HILIC3.33124.33124.3	controllerType=0 controllerNumber=1 scan=33124	86.3302	Trypsin	B3	VGTDGPSSSSNQFSVR	S{+1383}	1383	1382.6	1382.6	1382.6
46677:4	37	K.PVVGDNGS{+776.373}GMHVHQSIWK.D	NA	S{+776}	682.086	4	2725.32	2724.32	1	-1.2	262	Specific	305.08	51.51	5.21	4.56	116	>WT55_RS26915 ref|WP_009688920.1|gi|497374707| glutamine synthetase type I	5269	Nsco_NS_434_20203020_B_pseudomultivorans_HILIC3.40763.40763.4	controllerType=0 controllerNumber=1 scan=40763	105.581	Trypsin	B3	PVVGDNGSGMHVHQSIWK	S{+776}	776	776.373	776.37	776.373
71264:4	307	E.EFDHLEAS{+423.251}VAHAAREPGGTLR.I	NA	S{+423}	672.849	4	2688.37	2686.37	2	-2.5	75	NRagged	305.09	250.19	1.02	6.86	22	>WT55_RS08490 ref|WP_060250290.1|gi|982079677| LysR family transcriptional regulator	1668	Nsco_NS_434_20203020_B_pseudomultivorans_HILIC2.60882.60882.4	controllerType=0 controllerNumber=1 scan=60882	149.523	Trypsin	B2	EFDHLEASVAHAAREPGGTLR	S{+423}	423	423.251	423.25	423.251
54041:4	679	A.C[+57.021]VASC[+57.021]PSGS{+305.117}IYKREEDGIVLIDQDK.C	NA	C[+57]*2, S{+305}	787.375	4	3146.48	3144.48	2	-2.1	191	NRagged	305.09	12.13	0.77	5.65	11	>WT55_RS25115 ref|WP_060254611.1|gi|982084210| nitrate reductase	4920	Nsco_NS_434_20203020_B_pseudomultivorans_HILIC2.46984.46984.5	controllerType=0 controllerNumber=1 scan=46984	119.395	Trypsin	B2	CVASCPSGSIYKREEDGIVLIDQDK	*2,S{+305}	*2,+305	305.117	305.12	305.117
52590:4	585	V.PPC[+57.021]LALGS{+652.212}HPLHLER.V	NA	C[+57], S{+652}	588.032	4	2349.11	2349.11	0	0	193	NRagged	305.1	13.41	0	2.89	11	>WT55_RS16720 ref|WP_060252866.1|gi|982082336| type VI secretion protein	3277	Nsco_NS_434_20203020_B_pseudomultivorans_HILIC3.45551.45551.2	controllerType=0 controllerNumber=1 scan=45551	116.806	Trypsin	B3	PPCLALGSHPLHLER	,S{+652}	,+652	652.212	652.21	652.212
43014:2	98	S.GEAGQADAS{+1039.494}DAR.L	NA	S{+1039}	1094.5	2	2187.99	2186.99	1	-1.5	296	NRagged	305.11	32	0	4.12	69	>WT55_RS29190 ref|WP_060254933.1|gi|982084532| segregation and condensation protein B	5716	Nsco_NS_434_20203020_B_pseudomultivorans_HILIC2.37557.37557.3	controllerType=0 controllerNumber=1 scan=37557	97.457	Trypsin	B2	GEAGQADASDAR	S{+1039}	1039	1039.49	1039.49	1039.49
76276:7	433	H.GIS{+1943.921}QFTPPEHVAELVDEVHR.H	NA	S{+1944}	601.729	7	4206.06	4204.06	2	-1.6	345	NRagged	305.11	60.53	0	5.58	23	>WT55_RS11705 ref|WP_052102184.1|gi|917495767| uroporphyrinogen decarboxylase	2301	Nsco_NS_434_20203020_B_pseudomultivorans_HILIC2.65072.65072.7	controllerType=0 controllerNumber=1 scan=65072	159.093	Trypsin	B2	GISQFTPPEHVAELVDEVHR	S{+1944}	1944	1943.92	1943.92	1943.92
76120:3	15	A.PQPAES{+1266.585}AAAPAAGAAAPAAAPAPQGHVVTSPMVGTFYR.A	NA	S{+1267}	1618.46	3	4853.38	4852.38	1	-0.7	58	NRagged	305.13	10.78	2.62	7.5	107	>WT55_RS07360 ref|WP_009695504.1|gi|497381291| acetyl-CoA carboxylase biotin carboxyl carrier protein subunit	1446	Nsco_NS_434_20203020_B_pseudomultivorans_HILIC2.64953.64953.3	controllerType=0 controllerNumber=1 scan=64953	158.863	Trypsin	B2	PQPAESAAAPAAGAAAPAAAPAPQGHVVTSPMVGTFYR	S{+1267}	1267	1266.59	1266.59	1266.59
49013:3	23	A.EHTVISNAS{+223.038}C[+57.021]TTNC[+57.021]LAPLVKPLNDK.I	NA	C[+57]*2, S{+223}	1002.48	3	3005.42	3005.42	0	0	146	NRagged	305.16	22.27	3.6	6.12	200	>WT55_RS07525 ref|WP_040126630.1|gi|749302464| glyceraldehyde-3-phosphate dehydrogenase	1479	Nsco_NS_434_20203020_B_pseudomultivorans_HILIC2.42829.42829.3	controllerType=0 controllerNumber=1 scan=42829	109.978	Trypsin	B2	EHTVISNASCTTNCLAPLVKPLNDK	*2,S{+223}	*2,+223	223.038	223.04	223.038
52962:3	7	N.GGS{+214.100}SHWNQFGLQADYALSK.R	NA	S{+214}	760.696	3	2280.07	2280.07	0	0	293	NRagged	305.18	108.95	0.8	3.85	397	>WT55_RS22215 ref|WP_040131465.1|gi|749307319| porin	4346	Nsco_NS_434_20203020_B_pseudomultivorans_HILIC2.46075.46075.3	controllerType=0 controllerNumber=1 scan=46075	117.373	Trypsin	B2	GGSSHWNQFGLQADYALSK	S{+214}	214	214.1	214.1	214.1
57368:4	137	K.RTDVYVIGVYQHAS{+900.300}GNVLDANGDVVK.A	NA	S{+900}	923.686	4	3691.72	3689.72	2	-1.8	333	Specific	305.19	305.19	0	8.05	50	>WT55_RS07085 ref|WP_060250049.1|gi|982079436| porin	1392	Nsco_NS_434_20203020_B_pseudomultivorans_HILIC3.49350.49350.3	controllerType=0 controllerNumber=1 scan=49350	125.687	Trypsin	B3	RTDVYVIGVYQHASGNVLDANGDVVK	S{+900}	900	900.3	900.3	900.3
22372:2	323	A.PDTEDEAS{+403.207}DDAGDDDDDEA.-	NA	S{+403}	1200.93	2	2400.86	2399.86	1	-1.4	185	Non	305.2	49.62	0	5.79	25	>WT55_RS30315 ref|WP_059515402.1|gi|981298204| hypothetical protein	5925	Nsco_NS_434_20203020_B_pseudomultivorans_HILIC2.21243.21243.2	controllerType=0 controllerNumber=1 scan=21243	58.6328	Trypsin	B2	PDTEDEASDDAGDDDDDEA	S{+403}	403	403.207	403.21	403.207
38377:4	176	K.PVVTTQAQPSQGS{+1269.625}TPEGHELLEK.F	NA	S{+1270}	926.718	4	3703.85	3702.85	1	-0.9	213	Specific	305.21	49.17	0	7.27	47	>WT55_RS26510 ref|WP_060254741.1|gi|982084340| ankryin	5190	Nsco_NS_434_20203020_B_pseudomultivorans_HILIC1.34248.34248.2	controllerType=0 controllerNumber=1 scan=34248	91.7629	Trypsin	B1	PVVTTQAQPSQGSTPEGHELLEK	S{+1270}	1270	1269.62	1269.62	1269.62
51149:4	43	E.SENLMPHDLINS{+737.411}KPISSAIR.E	NA	S{+737}	741.148	4	2961.57	2959.57	2	-2.3	490	NRagged	305.23	154.61	0.74	5.75	66	>WT55_RS29555 ref|WP_009687179.1|gi|497372966| DNA-directed RNA polymerase subunit beta	5786	Nsco_NS_434_20203020_B_pseudomultivorans_HILIC3.44394.44394.4	controllerType=0 controllerNumber=1 scan=44394	114.009	Trypsin	B3	SENLMPHDLINSKPISSAIR	S{+737}	737	737.411	737.41	737.411
17560:3	56	A.PQDGDS{+662.205}ADAPPADAAPAQPAPR.A	NA	S{+662}	927.064	3	2779.18	2777.18	2	-2.4	64	NRagged	305.23	17.98	0	6.21	54	>WT55_RS29185 ref|WP_060254932.1|gi|982084531| pseudouridine synthase	5715	Nsco_NS_434_20203020_B_pseudomultivorans_HILIC3.17237.17237.3	controllerType=0 controllerNumber=1 scan=17237	47.3318	Trypsin	B3	PQDGDSADAPPADAAPAQPAPR	S{+662}	662	662.205	662.21	662.205
51971:4	514	V.PAQPVTIES{+1724.684}ASIVSK.-	NA	S{+1725}	813.637	4	3251.53	3251.53	0	0	177	NRagged	305.26	98.34	0	5.51	11	>WT55_RS26580 ref|WP_009689445.1|gi|497375232| peptidylprolyl isomerase	5203	Nsco_NS_434_20203020_B_pseudomultivorans_HILIC1.45440.45440.4	controllerType=0 controllerNumber=1 scan=45440	118.041	Trypsin	B1	PAQPVTIESASIVSK	S{+1725}	1725	1724.68	1724.68	1724.68
23493:5	1651	R.IQGS{+1206.607}VVEHTESSALEAR.L	NA	S{+1207}	604.909	5	3020.52	3019.52	1	-1.1	109	Specific	305.28	15.68	0	5.23	2	>WT55_RS24115 ref|WP_060254490.1|gi|982084089| hypothetical protein	4722	Nsco_NS_434_20203020_B_pseudomultivorans_HILIC2.22127.22127.3	controllerType=0 controllerNumber=1 scan=22127	60.837	Trypsin	B2	IQGSVVEHTESSALEAR	S{+1207}	1207	1206.61	1206.61	1206.61
72737:5	10	E.PIS{+423.248}METPIGDDDDSHLGDFIEDNNTVAPADAALHASMR.D	NA	S{+423}	893.018	5	4461.06	4461.06	0	0	572	NRagged	305.3	31.9	2.89	5.21	156	>WT55_RS13705 ref|WP_009695717.1|gi|497381504| RNA polymerase sigma factor RpoD	2688	Nsco_NS_434_20203020_B_pseudomultivorans_HILIC1.61764.61764.5	controllerType=0 controllerNumber=1 scan=61764	155.517	Trypsin	B1	PISMETPIGDDDDSHLGDFIEDNNTVAPADAALHASMR	S{+423}	423	423.248	423.25	423.248
37743:4	459	H.PDLDALHGKLES{+332.197}R.Y	NA	S{+332}	446.746	4	1783.96	1782.96	1	-1.9	95	NRagged	305.3	74.53	0	6.44	11	>WT55_RS31515 ref|WP_040128202.1|gi|749304044| cobyric acid synthase	6162	Nsco_NS_434_20203020_B_pseudomultivorans_HILIC1.33726.33726.5	controllerType=0 controllerNumber=1 scan=33726	90.5611	Trypsin	B1	PDLDALHGKLESR	S{+332}	332	332.197	332.2	332.197
76780:3	4	S.TYGGGVWGANSTVQNGLDS{+461.157}NGNGAEPAVSSINNGYR.F	NA	S{+461}	1348.94	3	4044.8	4044.8	0	0	220	NRagged	305.3	54.01	0	4.79	820	>WT55_RS05945 ref|WP_059478462.1|gi|981259641| porin	1167	Nsco_NS_434_20203020_B_pseudomultivorans_HILIC2.65475.65475.3	controllerType=0 controllerNumber=1 scan=65475	159.995	Trypsin	B2	TYGGGVWGANSTVQNGLDSNGNGAEPAVSSINNGYR	S{+461}	461	461.157	461.16	461.157
82999:2	7	S.ANYAGLQFGGTYSFS{+380.141}NNQNFGNNR.A	NA	S{+380}	1511.16	2	3021.32	3021.32	0	0	161	NRagged	305.3	1.21	1.21	3.94	397	>WT55_RS22215 ref|WP_040131465.1|gi|749307319| porin	4346	Nsco_NS_434_20203020_B_pseudomultivorans_HILIC2.70401.70401.2	controllerType=0 controllerNumber=1 scan=70401	171.845	Trypsin	B2	ANYAGLQFGGTYSFSNNQNFGNNR	S{+380}	380	380.141	380.14	380.141
63596:3	176	R.AASEPVGAAPVAAASQPRPSS{+1265.445}LQQLLALK.N	NA	S{+1265}	1365.34	3	4094.01	4094.01	0	0	251	Specific	305.35	305.35	0	8.19	50	>WT55_RS18775 ref|WP_060253368.1|gi|982082855| pilus assembly protein FimV	3675	Nsco_NS_434_20203020_B_pseudomultivorans_HILIC2.54572.54572.3	controllerType=0 controllerNumber=1 scan=54572	135.756	Trypsin	B2	AASEPVGAAPVAAASQPRPSSLQQLLALK	S{+1265}	1265	1265.44	1265.44	1265.44
67366:4	1	F.TAEVYVLS{+605.271}KDEGGR.H	NA	S{+605}	533.266	4	2130.04	2129.04	1	-1.6	308	NRagged	305.36	11.34	0	3.75	463	>WT55_RS29525 ref|WP_034209732.1|gi|736066354| elongation factor Tu	5780	Nsco_NS_434_20203020_B_pseudomultivorans_HILIC3.57393.57393.3	controllerType=0 controllerNumber=1 scan=57393	144.248	Trypsin	B3	TAEVYVLSKDEGGR	S{+605}	605	605.271	605.27	605.271
62435:3	3	A.NSTVQNGLDSNGNGAEPAVSS{+1291.581}INNGYR.F	NA	S{+1292}	1343.29	3	4027.84	4026.84	1	-0.8	229	NRagged	305.38	22.37	0	6.46	839	>WT55_RS05945 ref|WP_059478462.1|gi|981259641| porin	1167	Nsco_NS_434_20203020_B_pseudomultivorans_HILIC3.53476.53476.3	controllerType=0 controllerNumber=1 scan=53476	135.17	Trypsin	B3	NSTVQNGLDSNGNGAEPAVSSINNGYR	S{+1292}	1292	1291.58	1291.58	1291.58
26250:4	49	K.GASAAQAAPKPNDNS{+569.200}SGTFVFSRPGK.F	NA	S{+569}	783.623	4	3131.47	3131.47	0	0	66	Specific	305.39	88.63	0	5.69	202	>WT55_RS17245 ref|WP_009688223.1|gi|497374010| outer membrane lipoprotein carrier protein LolA	3373	Nsco_NS_434_20203020_B_pseudomultivorans_HILIC3.24300.24300.4	controllerType=0 controllerNumber=1 scan=24300	64.3222	Trypsin	B3	GASAAQAAPKPNDNSSGTFVFSRPGK	S{+569}	569	569.2	569.2	569.2
81409:4	1789	F.PSPVLPAYS{+1794.822}GSFGYDDLGK.N	NA	S{+1795}	941.949	4	3764.78	3764.78	0	0	464	NRagged	305.41	53.87	0	4.8	5	>WT55_RS16550 ref|WP_060252802.1|gi|982082262| hypothetical protein	3243	Nsco_NS_434_20203020_B_pseudomultivorans_HILIC1.68520.68520.4	controllerType=0 controllerNumber=1 scan=68520	172.107	Trypsin	B1	PSPVLPAYSGSFGYDDLGK	S{+1795}	1795	1794.82	1794.82	1794.82
22709:4	53	E.PDPGSAGQTSPAAGHHAEPS{+1260.491}AAQSSK.A	NA	S{+1260}	926.909	4	3704.61	3703.61	1	-0.9	342	NRagged	305.42	16.34	0	5.76	59	>WT55_RS30110 ref|WP_059481549.1|gi|981262728| phosphate acyltransferase	5886	Nsco_NS_434_20203020_B_pseudomultivorans_HILIC2.21502.21502.4	controllerType=0 controllerNumber=1 scan=21502	59.2801	Trypsin	B2	PDPGSAGQTSPAAGHHAEPSAAQSSK	S{+1260}	1260	1260.49	1260.49	1260.49
80131:3	93	Y.GAS{+1474.542}SIQILEGLEAVR.K	NA	S{+1475}	1006.8	3	3018.39	3017.39	1	-1.1	15	NRagged	305.43	20.03	0	5.7	51	>WT55_RS25510 ref|WP_009688432.1|gi|497374219| DNA gyrase subunit B	4998	Nsco_NS_434_20203020_B_pseudomultivorans_HILIC1.67560.67560.3	controllerType=0 controllerNumber=1 scan=67560	169.674	Trypsin	B1	GASSIQILEGLEAVR	S{+1475}	1475	1474.54	1474.54	1474.54
54035:5	63	R.EGLSC[+57.021]VLS{+1219.559}VKVPEPK.F	NA	C[+57], S{+1220}	573.095	5	2861.45	2861.45	0	0	341	Specific	305.44	6.07	0	4.08	76	>WT55_RS25510 ref|WP_009688432.1|gi|497374219| DNA gyrase subunit B	4998	Nsco_NS_434_20203020_B_pseudomultivorans_HILIC3.46726.46726.5	controllerType=0 controllerNumber=1 scan=46726	119.644	Trypsin	B3	EGLSCVLSVKVPEPK	,S{+1220}	,+1220	1219.56	1219.56	1219.56
53967:4	89	V.TVNPYMGYDS{+687.508}VEPYFEHEGK.G	NA	S{+688}	763.141	4	3049.54	3049.54	0	0	124	NRagged	305.47	22.68	12.97	6.19	41	>WT55_RS07460 ref|WP_009692988.1|gi|497378775| orotidine 5'-phosphate decarboxylase	1466	Nsco_NS_434_20203020_B_pseudomultivorans_HILIC1.46996.46996.4	controllerType=0 controllerNumber=1 scan=46996	121.657	Trypsin	B1	TVNPYMGYDSVEPYFEHEGK	S{+688}	688	687.508	687.51	687.508
45347:3	44	F.GSFGS{+625.289}GK.R	NA	S{+625}	422.204	3	1264.6	1264.6	0	0	48	NRagged	305.48	28.89	28.89	1.44	84	>WT55_RS11915 ref|WP_006401505.1|gi|493446149| DNA-binding protein HU-alpha	2343	Nsco_NS_434_20203020_B_pseudomultivorans_HILIC3.39455.39455.2	controllerType=0 controllerNumber=1 scan=39455	102.053	Trypsin	B3	GSFGSGK	S{+625}	625	625.289	625.29	625.289
48051:4	812	T.PAGEPVPAAAPQRVEPVVS{+368.173}RPVAPVAPSSPAAPTASGR.S	NA	S{+368}	1003.04	4	4009.13	4009.13	0	0	147	NRagged	305.48	196.76	5.3	7.69	5	>WT55_RS04120 ref|WP_040128941.1|gi|749304788| hypothetical protein	810	Nsco_NS_434_20203020_B_pseudomultivorans_HILIC3.41893.41893.4	controllerType=0 controllerNumber=1 scan=41893	108.082	Trypsin	B3	PAGEPVPAAAPQRVEPVVSRPVAPVAPSSPAAPTASGR	S{+368}	368	368.173	368.17	368.173
68721:4	11	K.RS{+1678.870}IYFDFDSYSVKDEYQPLLQQHAQYLK.S	NA	S{+1679}	1291.15	4	5161.58	5160.58	1	-0.7	64	Specific	305.51	305.51	0	8.43	262	>WT55_RS21315 ref|WP_040126715.1|gi|749302549| membrane protein	4167	Nsco_NS_434_20203020_B_pseudomultivorans_HILIC3.58469.58469.4	controllerType=0 controllerNumber=1 scan=58469	146.673	Trypsin	B3	RSIYFDFDSYSVKDEYQPLLQQHAQYLK	S{+1679}	1679	1678.87	1678.87	1678.87
53233:3	206	F.PDSQVWLSDPS{+513.219}WENHR.F	NA	S{+513}	822.707	3	2466.11	2466.11	0	0	119	NRagged	305.57	12.98	0	2.11	60	>WT55_RS05605 ref|WP_040129274.1|gi|749305123| aromatic amino acid aminotransferase	1099	Nsco_NS_434_20203020_B_pseudomultivorans_HILIC1.46422.46422.3	controllerType=0 controllerNumber=1 scan=46422	120.34	Trypsin	B1	PDSQVWLSDPSWENHR	S{+513}	513	513.219	513.22	513.219
36237:4	351	K.EAIAYC[+57.021]ES{+604.389}VRDYVSR.E	NA	C[+57], S{+604}	606.315	4	2422.24	2422.24	0	0	103	Specific	305.6	151.12	0	6.73	15	>WT55_RS19220 ref|WP_009695520.1|gi|497381307| bacterioferritin	3760	Nsco_NS_434_20203020_B_pseudomultivorans_HILIC1.32538.32538.3	controllerType=0 controllerNumber=1 scan=32538	87.5995	Trypsin	B1	EAIAYCESVRDYVSR	,S{+604}	,+604	604.389	604.39	604.389
06177:3	11	K.PQATGHDEAS{+285.136}WAQNRR.A	NA	S{+285}	703.668	3	2108.99	2108.99	0	0	148	Specific	305.6	69.9	13.53	4.29	262	>WT55_RS21315 ref|WP_040126715.1|gi|749302549| membrane protein	4167	Nsco_NS_434_20203020_B_pseudomultivorans_HILIC3.7417.7417.3	controllerType=0 controllerNumber=1 scan=7417	25.8822	Trypsin	B3	PQATGHDEASWAQNRR	S{+285}	285	285.136	285.14	285.136
13467:2	4	K.AAAAAAASADAGAS{+1235.446}APAAASSTK.A	NA	S{+1235}	1548.68	2	3096.36	3095.36	1	-1.1	158	Specific	305.61	91.71	0	6.38	575	>WT55_RS03375 ref|WP_040127524.1|gi|749303361| competence protein ComE	664	Nsco_NS_434_20203020_B_pseudomultivorans_HILIC3.13885.13885.2	controllerType=0 controllerNumber=1 scan=13885	39.5193	Trypsin	B3	AAAAAAASADAGASAPAAASSTK	S{+1235}	1235	1235.45	1235.45	1235.45
51401:3	124	K.AADAGGAKPAS{+568.217}GAAPAPAAPAAPAPVPVPASAVSGAAAQ.-	NA	S{+568}	1267.3	3	3799.89	3799.89	0	0	151	CRagged	305.62	146.6	5.72	7.06	120	>WT55_RS08775 ref|WP_040126510.1|gi|749302343| outer membrane lipid asymmetry maintenance protein MlaD	1724	Nsco_NS_434_20203020_B_pseudomultivorans_HILIC2.44828.44828.3	controllerType=0 controllerNumber=1 scan=44828	114.527	Trypsin	B2	AADAGGAKPASGAAPAPAAPAAPAPVPVPASAVSGAAAQ	S{+568}	568	568.217	568.22	568.217
68544:5	17	D.FDSYS{+813.371}VKDEYQPLLQQHAQYLK.S	NA	S{+813}	703.546	5	3513.7	3513.7	0	0	70	NRagged	305.66	22.31	0.72	4.94	222	>WT55_RS21315 ref|WP_040126715.1|gi|749302549| membrane protein	4167	Nsco_NS_434_20203020_B_pseudomultivorans_HILIC2.58554.58554.5	controllerType=0 controllerNumber=1 scan=58554	144.459	Trypsin	B2	FDSYSVKDEYQPLLQQHAQYLK	S{+813}	813	813.371	813.37	813.371
73351:3	8	V.GDKLEAFTVVAAKPGFNNHEENGQS{+296.106}AFETVTEASFPGK.W	NA	S{+296}	1441.35	3	4322.04	4320.04	2	-1.6	5	NRagged	305.69	5.33	0	5.1	258	>WT55_RS03890 ref|WP_009691824.1|gi|497377611| antioxidant, AhpC/Tsa family protein	764	Nsco_NS_434_20203020_B_pseudomultivorans_HILIC3.62178.62178.3	controllerType=0 controllerNumber=1 scan=62178	155.692	Trypsin	B3	GDKLEAFTVVAAKPGFNNHEENGQSAFETVTEASFPGK	S{+296}	296	296.106	296.11	296.106
64160:5	587	R.HKVDAPS{+1488.652}GTALMMGEAVAGALGR.S	NA	S{+1489}	746.763	5	3729.78	3727.78	2	-1.8	156	Specific	305.7	180.42	0	7.02	12	>WT55_RS07570 ref|WP_060250127.1|gi|982079514| 4-hydroxy-tetrahydrodipicolinate reductase	1488	Nsco_NS_434_20203020_B_pseudomultivorans_HILIC1.54988.54988.5	controllerType=0 controllerNumber=1 scan=54988	139.276	Trypsin	B1	HKVDAPSGTALMMGEAVAGALGR	S{+1489}	1489	1488.65	1488.65	1488.65
29250:3	135	R.ADAALAQAKGVS{+1580.021}GVTAHTGAFSVYPSTDRDGK.I	NA	S{+1580}	1576.87	3	4728.59	4728.59	0	0	83	Specific	305.7	54.59	0	7.65	38	>WT55_RS28240 ref|WP_009692313.1|gi|497378100| periplasmic protein	5527	Nsco_NS_434_20203020_B_pseudomultivorans_HILIC2.26640.26640.6	controllerType=0 controllerNumber=1 scan=26640	71.3536	Trypsin	B2	ADAALAQAKGVSGVTAHTGAFSVYPSTDRDGK	S{+1580}	1580	1580.02	1580.02	1580.02
61521:3	23	N.PASQSAEDTGS{+876.340}ETQATQGAAPAAEAADAALAEAQAK.V	NA	S{+876}	1421.97	3	4263.9	4261.9	2	-1.6	8	NRagged	305.72	32.2	0	4.95	149	>WT55_RS08070 ref|WP_009693598.1|gi|497379385| nucleotide exchange factor GrpE	1587	Nsco_NS_434_20203020_B_pseudomultivorans_HILIC3.52723.52723.3	controllerType=0 controllerNumber=1 scan=52723	133.459	Trypsin	B3	PASQSAEDTGSETQATQGAAPAAEAADAALAEAQAK	S{+876}	876	876.34	876.34	876.34
22081:4	66	D.PGSAGQTSPAAGHHAEPSAAQSS{+1430.570}KA.-	NA	S{+1431}	933.918	4	3732.65	3732.65	0	0	344	Non	305.72	28.72	0	6.37	61	>WT55_RS30110 ref|WP_059481549.1|gi|981262728| phosphate acyltransferase	5886	Nsco_NS_434_20203020_B_pseudomultivorans_HILIC3.20939.20939.4	controllerType=0 controllerNumber=1 scan=20939	56.0917	Trypsin	B3	PGSAGQTSPAAGHHAEPSAAQSSKA	S{+1431}	1431	1430.57	1430.57	1430.57
82126:3	1303	A.PDAAVAIGDS{+972.932}ENDALAGR.A	NA	S{+973}	905.927	3	2715.77	2714.77	1	-1.2	188	NRagged	305.75	62.39	0	6.08	3	>WT55_RS09290 ref|WP_060250404.1|gi|982079791| phosphoglycolate phosphatase	1825	Nsco_NS_434_20203020_B_pseudomultivorans_HILIC1.69060.69060.4	controllerType=0 controllerNumber=1 scan=69060	173.252	Trypsin	B1	PDAAVAIGDSENDALAGR	S{+973}	973	972.932	972.93	972.932
55039:3	7	I.PVTSQNRIPLVQNGTVDIEC[+57.021]GS{+227.105}TTNNAER.Q	NA	C[+57], S{+227}	1133.22	3	3397.66	3397.66	0	0	87	NRagged	305.76	180.01	1.2	8.25	279	>WT55_RS07665 ref|WP_009690757.1|gi|497376544| ABC transporter substrate-binding protein	1507	Nsco_NS_434_20203020_B_pseudomultivorans_HILIC1.47837.47837.3	controllerType=0 controllerNumber=1 scan=47837	123.561	Trypsin	B1	PVTSQNRIPLVQNGTVDIECGSTTNNAER	,S{+227}	,+227	227.105	227.1	227.105
35925:2	44	K.PAPAPQAAPAS{+442.889}PAAK.A	NA	S{+443}	894.312	2	1787.62	1787.62	0	0	428	Specific	305.76	0.38	0.38	5.63	49	>WT55_RS03280 ref|WP_060249325.1|gi|982078712| DNA polymerase III subunit gamma/tau	646	Nsco_NS_434_20203020_B_pseudomultivorans_HILIC2.31729.31729.2	controllerType=0 controllerNumber=1 scan=31729	83.5262	Trypsin	B2	PAPAPQAAPASPAAK	S{+443}	443	442.889	442.89	442.889
11305:4	1897	A.GTYEFHDEYHEAQS{+708.358}K.T	NA	S{+708}	638.289	4	2550.14	2549.14	1	-1.3	90	NRagged	305.79	14.74	0	2.25	2	>WT55_RS30430 ref|WP_040128404.1|gi|749304247| cupredoxin-like domain protein	5947	Nsco_NS_434_20203020_B_pseudomultivorans_HILIC3.12118.12118.2	controllerType=0 controllerNumber=1 scan=12118	35.693	Trypsin	B3	GTYEFHDEYHEAQSK	S{+708}	708	708.358	708.36	708.358
63898:3	4	A.NSTVQNGLDSNGNGAEPAVS{+1322.552}SINNGYR.F	NA	S{+1323}	1353.61	3	4058.81	4057.81	1	-0.8	229	NRagged	305.85	13.97	0	7.3	820	>WT55_RS05945 ref|WP_059478462.1|gi|981259641| porin	1167	Nsco_NS_434_20203020_B_pseudomultivorans_HILIC2.54813.54813.3	controllerType=0 controllerNumber=1 scan=54813	136.278	Trypsin	B2	NSTVQNGLDSNGNGAEPAVSSINNGYR	S{+1323}	1323	1322.55	1322.55	1322.55
28059:4	49	K.GASAAQAAPKPNDNS{+624.213}SGTFVFSRPGK.F	NA	S{+624}	797.626	4	3187.48	3186.48	1	-1.1	66	Specific	305.87	74.23	0	5.07	202	>WT55_RS17245 ref|WP_009688223.1|gi|497374010| outer membrane lipoprotein carrier protein LolA	3373	Nsco_NS_434_20203020_B_pseudomultivorans_HILIC3.25741.25741.4	controllerType=0 controllerNumber=1 scan=25741	67.7389	Trypsin	B3	GASAAQAAPKPNDNSSGTFVFSRPGK	S{+624}	624	624.213	624.21	624.213
79695:3	44	I.PS{+835.341}YLHADDLGPWGNYLQQVDR.V	NA	S{+835}	1094.51	3	3281.5	3279.5	2	-2	9	NRagged	305.9	177.45	0	5.61	163	>WT55_RS07660 ref|WP_009690756.1|gi|497376543| NAD(P)-dependent glutamate dehydrogenase	1506	Nsco_NS_434_20203020_B_pseudomultivorans_HILIC1.67197.67197.3	controllerType=0 controllerNumber=1 scan=67197	168.758	Trypsin	B1	PSYLHADDLGPWGNYLQQVDR	S{+835}	835	835.341	835.34	835.341
12240:3	20	A.PAADTSAAAS{+1344.379}APAKK.D	NA	S{+1344}	901.368	3	2702.09	2701.09	1	-1.2	27	NRagged	305.91	121.04	23.91	5.76	416	>WT55_RS10975 ref|WP_040126461.1|gi|749302294| hypothetical protein	2158	Nsco_NS_434_20203020_B_pseudomultivorans_HILIC1.12919.12919.3	controllerType=0 controllerNumber=1 scan=12919	38.36	Trypsin	B1	PAADTSAAASAPAKK	S{+1344}	1344	1344.38	1344.38	1344.38
23208:4	53	D.PGSAGQTSPAAGHHAEPS{+1474.552}AAQSSKA.-	NA	S{+1475}	945.164	4	3777.63	3776.63	1	-0.9	344	Non	305.93	23.28	0	5.87	59	>WT55_RS30110 ref|WP_059481549.1|gi|981262728| phosphate acyltransferase	5886	Nsco_NS_434_20203020_B_pseudomultivorans_HILIC2.21903.21903.4	controllerType=0 controllerNumber=1 scan=21903	60.2727	Trypsin	B2	PGSAGQTSPAAGHHAEPSAAQSSKA	S{+1475}	1475	1474.55	1474.55	1474.55
37429:3	28	S.VGGSASS{+279.110}SGGYSQSPSFQPGSTSNYSGSGSNYANEAQR.V	NA	S{+279}	1333.57	3	3998.7	3996.7	2	-1.7	161	NRagged	305.94	61.5	7.22	5.51	96	>WT55_RS25760 ref|WP_040128156.1|gi|749303998| membrane protein	5047	Nsco_NS_434_20203020_B_pseudomultivorans_HILIC2.32877.32877.3	controllerType=0 controllerNumber=1 scan=32877	86.3971	Trypsin	B2	VGGSASSSGGYSQSPSFQPGSTSNYSGSGSNYANEAQR	S{+279}	279	279.11	279.11	279.11
64319:3	4	V.QNGLDS{+1725.755}NGNGAEPAVSSINNGYR.F	NA	S{+1726}	1353.95	3	4059.83	4059.83	0	0	233	NRagged	305.96	25.35	0	4.07	820	>WT55_RS05945 ref|WP_059478462.1|gi|981259641| porin	1167	Nsco_NS_434_20203020_B_pseudomultivorans_HILIC2.55142.55142.3	controllerType=0 controllerNumber=1 scan=55142	137.011	Trypsin	B2	QNGLDSNGNGAEPAVSSINNGYR	S{+1726}	1726	1725.76	1725.76	1725.76
54635:3	19	N.ATSQYESASS{+735.245}RPLGGAAQGAPALAPQATFADYK.V	NA	S{+735}	1340.29	3	4018.85	4017.85	1	-0.8	7	NRagged	305.99	7.71	0.18	7.28	129	>WT55_RS07315 ref|WP_060250086.1|gi|982079473| ribonucleotide-diphosphate reductase subunit alpha	1437	Nsco_NS_434_20203020_B_pseudomultivorans_HILIC1.47528.47528.3	controllerType=0 controllerNumber=1 scan=47528	122.834	Trypsin	B1	ATSQYESASSRPLGGAAQGAPALAPQATFADYK	S{+735}	735	735.245	735.25	735.245
59463:3	1968	R.GNIATTQASLS{+1080.546}DLDGQITTVR.Y	NA	S{+1081}	1081.22	3	3241.66	3241.66	0	0	237	Specific	305.99	126.67	0.52	5.19	3	>WT55_RS29145 ref|WP_059515014.1|gi|981297771| MarR family transcriptional regulator	5707	Nsco_NS_434_20203020_B_pseudomultivorans_HILIC2.51260.51260.3	controllerType=0 controllerNumber=1 scan=51260	128.623	Trypsin	B2	GNIATTQASLSDLDGQITTVR	S{+1081}	1081	1080.55	1080.55	1080.55
00040:3	168	K.IS{+1321.296}IPADKPKGASGAGAASGAHAASGASGAAGR.H	NA	S{+1321}	1348.23	3	4042.68	4040.68	2	-1.7	409	Specific	306.01	14.95	0	7.3	32	>WT55_RS29675 ref|WP_060254953.1|gi|982084552| efflux transporter periplasmic adaptor subunit	5803	Nsco_NS_434_20203020_B_pseudomultivorans_HILIC2.2333.2333.3	controllerType=0 controllerNumber=1 scan=2333	15.6197	Trypsin	B2	ISIPADKPKGASGAGAASGAHAASGASGAAGR	S{+1321}	1321	1321.3	1321.3	1321.3
24868:2	223	E.PAATEAPAAATS{+1433.055}APK.A	NA	S{+1433}	1393.88	2	2786.76	2786.76	0	0	29	NRagged	306.02	57.09	0	5.78	32	>WT55_RS08425 ref|WP_040126745.1|gi|749302579| phospholipid-binding protein	1655	Nsco_NS_434_20203020_B_pseudomultivorans_HILIC3.23239.23239.2	controllerType=0 controllerNumber=1 scan=23239	61.7338	Trypsin	B3	PAATEAPAAATSAPK	S{+1433}	1433	1433.06	1433.06	1433.06
12751:3	29	K.AAAAAAASADAGAS{+1807.663}APAAASSTK.A	NA	S{+1808}	1223.2	3	3667.57	3667.57	0	0	158	Specific	306.03	74.76	0	7.1	140	>WT55_RS03375 ref|WP_040127524.1|gi|749303361| competence protein ComE	664	Nsco_NS_434_20203020_B_pseudomultivorans_HILIC1.13320.13320.3	controllerType=0 controllerNumber=1 scan=13320	39.1749	Trypsin	B1	AAAAAAASADAGASAPAAASSTK	S{+1808}	1808	1807.66	1807.66	1807.66
68528:5	11	D.SYS{+1626.724}VKDEYQPLLQQHAQYLK.S	NA	S{+1627}	814.198	5	4066.96	4064.96	2	-1.7	72	NRagged	306.09	101.13	3.18	4.91	262	>WT55_RS21315 ref|WP_040126715.1|gi|749302549| membrane protein	4167	Nsco_NS_434_20203020_B_pseudomultivorans_HILIC3.58324.58324.2	controllerType=0 controllerNumber=1 scan=58324	146.32	Trypsin	B3	SYSVKDEYQPLLQQHAQYLK	S{+1627}	1627	1626.72	1626.72	1626.72
21187:2	90	S.PAAGHHAEPSAAQSS{+258.549}KA.-	NA	S{+259}	938.167	2	1875.33	1875.33	0	0	352	Non	306.14	180.94	4.85	7.04	29	>WT55_RS30110 ref|WP_059481549.1|gi|981262728| phosphate acyltransferase	5886	Nsco_NS_434_20203020_B_pseudomultivorans_HILIC1.20584.20584.2	controllerType=0 controllerNumber=1 scan=20584	57.0428	Trypsin	B1	PAAGHHAEPSAAQSSKA	S{+259}	259	258.549	258.55	258.549
61331:5	51	K.KGDLWSKIEGES{+1550.776}GQVYDWPK.S	NA	S{+1551}	775.789	5	3874.92	3872.92	2	-1.7	621	Specific	306.15	306.15	0	6.49	52	>WT55_RS18935 ref|WP_009687479.1|gi|497373266| aconitate hydratase	3706	Nsco_NS_434_20203020_B_pseudomultivorans_HILIC3.52567.52567.5	controllerType=0 controllerNumber=1 scan=52567	133.069	Trypsin	B3	KGDLWSKIEGESGQVYDWPK	S{+1551}	1551	1550.78	1550.78	1550.78
07711:3	216	Q.HHAQDAELHS{+239.295}K.L	NA	S{+239}	504.973	3	1512.9	1511.9	1	-2.2	141	NRagged	306.16	77.25	0	4.1	21	>WT55_RS16640 ref|WP_060252838.1|gi|982082304| hypothetical protein	3261	Nsco_NS_434_20203020_B_pseudomultivorans_HILIC1.8964.8964.3	controllerType=0 controllerNumber=1 scan=8964	29.7857	Trypsin	B1	HHAQDAELHSK	S{+239}	239	239.295	239.29	239.295
40675:3	28	S.QS{+1936.843}PSFQPGSTSNYSGSGSNYANEAQR.V	NA	S{+1937}	1554.01	3	4660.02	4658.02	2	-1.4	173	NRagged	306.16	10.12	0	6.79	96	>WT55_RS25760 ref|WP_040128156.1|gi|749303998| membrane protein	5047	Nsco_NS_434_20203020_B_pseudomultivorans_HILIC2.35653.35653.3	controllerType=0 controllerNumber=1 scan=35653	93.0428	Trypsin	B2	QSPSFQPGSTSNYSGSGSNYANEAQR	S{+1937}	1937	1936.84	1936.84	1936.84
71311:4	11	S.YS{+1158.503}VKDEYQPLLQQHAQYLK.S	NA	S{+1159}	878.182	4	3509.71	3509.71	0	0	73	NRagged	306.19	11.21	11.21	4.18	262	>WT55_RS21315 ref|WP_040126715.1|gi|749302549| membrane protein	4167	Nsco_NS_434_20203020_B_pseudomultivorans_HILIC3.60536.60536.4	controllerType=0 controllerNumber=1 scan=60536	151.624	Trypsin	B3	YSVKDEYQPLLQQHAQYLK	S{+1159}	1159	1158.5	1158.5	1158.5
48696:2	9	N.GQS{+624.217}AFETVTEASFPGK.W	NA	S{+624}	1140.51	2	2280.01	2280.01	0	0	27	NRagged	306.25	23.54	23.54	3.36	342	>WT55_RS03890 ref|WP_009691824.1|gi|497377611| antioxidant, AhpC/Tsa family protein	764	Nsco_NS_434_20203020_B_pseudomultivorans_HILIC2.42568.42568.2	controllerType=0 controllerNumber=1 scan=42568	109.404	Trypsin	B2	GQSAFETVTEASFPGK	S{+624}	624	624.217	624.22	624.217
51523:4	22	M.PHDLINSKPISS{+1372.627}AIR.E	NA	S{+1373}	755.892	4	3020.54	3020.54	0	0	495	NRagged	306.3	157.94	0	4.89	90	>WT55_RS29555 ref|WP_009687179.1|gi|497372966| DNA-directed RNA polymerase subunit beta	5786	Nsco_NS_434_20203020_B_pseudomultivorans_HILIC1.45081.45081.4	controllerType=0 controllerNumber=1 scan=45081	117.188	Trypsin	B1	PHDLINSKPISSAIR	S{+1373}	1373	1372.63	1372.63	1372.63
69182:2	6	T.SANYAGLQFGGTYS{+293.110}FSNNQNFGNNR.A	NA	S{+293}	1511.17	2	3021.32	3021.32	0	0	160	NRagged	306.33	26.63	1.2	5	305	>WT55_RS22215 ref|WP_040131465.1|gi|749307319| porin	4346	Nsco_NS_434_20203020_B_pseudomultivorans_HILIC3.58831.58831.2	controllerType=0 controllerNumber=1 scan=58831	147.534	Trypsin	B3	SANYAGLQFGGTYSFSNNQNFGNNR	S{+293}	293	293.11	293.11	293.11
81805:5	79	K.LRGVVRPDGS{+998.275}VTAGNASGVNDGAC[+57.021]ALLLANAEAADQYGLR.R	NA	C[+57], S{+998}	1000.86	5	5000.29	4997.29	3	-2	237	Specific	306.34	306.34	0	7.28	45	>WT55_RS09325 ref|WP_060250412.1|gi|982079799| beta-ketoadipyl CoA thiolase	1832	Nsco_NS_434_20203020_B_pseudomultivorans_HILIC1.68827.68827.4	controllerType=0 controllerNumber=1 scan=68827	172.815	Trypsin	B1	LRGVVRPDGSVTAGNASGVNDGACALLLANAEAADQYGLR	,S{+998}	,+998	998.275	998.27	998.275
40188:3	179	A.PDVDS{+768.358}EHDELAYEFGR.R	NA	S{+768}	883.396	3	2648.17	2647.17	1	-1.3	9	NRagged	306.35	18.97	18.97	4.04	26	>WT55_RS18415 ref|WP_060253247.1|gi|982082734| XRE family transcriptional regulator	3604	Nsco_NS_434_20203020_B_pseudomultivorans_HILIC3.35156.35156.3	controllerType=0 controllerNumber=1 scan=35156	91.3122	Trypsin	B3	PDVDSEHDELAYEFGR	S{+768}	768	768.358	768.36	768.358
56888:4	360	K.PSAVKPFAEVKDEIAAS{+531.061}LK.Q	NA	S{+531}	633.547	4	2531.17	2531.17	0	0	377	Specific	306.36	4.24	4.24	4.3	12	>WT55_RS03765 ref|WP_059477808.1|gi|981258987| peptidylprolyl isomerase	742	Nsco_NS_434_20203020_B_pseudomultivorans_HILIC3.48979.48979.4	controllerType=0 controllerNumber=1 scan=48979	124.799	Trypsin	B3	PSAVKPFAEVKDEIAASLK	S{+531}	531	531.061	531.06	531.061
28876:3	153	A.ADRYFQDNS{+243.217}ANIDK.L	NA	S{+243}	634.331	3	1900.98	1899.98	1	-1.8	397	NRagged	306.37	127.5	0	6.11	33	>WT55_RS04125 ref|WP_009688915.1|gi|497374702| IMP dehydrogenase	811	Nsco_NS_434_20203020_B_pseudomultivorans_HILIC2.26355.26355.3	controllerType=0 controllerNumber=1 scan=26355	70.7056	Trypsin	B2	ADRYFQDNSANIDK	S{+243}	243	243.217	243.22	243.217
65426:3	4	A.NSTVQNGLDSNGNGAEPAVS{+1292.581}SINNGYR.F	NA	S{+1293}	1343.95	3	4029.84	4027.84	2	-1.7	229	NRagged	306.42	14.46	0	5.66	820	>WT55_RS05945 ref|WP_059478462.1|gi|981259641| porin	1167	Nsco_NS_434_20203020_B_pseudomultivorans_HILIC2.56050.56050.3	controllerType=0 controllerNumber=1 scan=56050	138.99	Trypsin	B2	NSTVQNGLDSNGNGAEPAVSSINNGYR	S{+1293}	1293	1292.58	1292.58	1292.58
34859:6	1446	L.QQRS{+1800.781}QDEFQQADDELNRTYQK.V	NA	S{+1801}	739.004	6	4428.99	4427.99	1	-0.8	49	NRagged	306.44	10.97	0	5.1	2	>WT55_RS14845 ref|WP_059602154.1|gi|981389293| hypothetical protein	2913	Nsco_NS_434_20203020_B_pseudomultivorans_HILIC2.30909.30909.6	controllerType=0 controllerNumber=1 scan=30909	81.7198	Trypsin	B2	QQRSQDEFQQADDELNRTYQK	S{+1801}	1801	1800.78	1800.78	1800.78
79491:4	44	I.PS{+782.322}YLHADDLGPWGNYLQQVDR.V	NA	S{+782}	807.627	4	3227.48	3226.48	1	-1	9	NRagged	306.48	106.47	10.59	3.88	163	>WT55_RS07660 ref|WP_009690756.1|gi|497376543| NAD(P)-dependent glutamate dehydrogenase	1506	Nsco_NS_434_20203020_B_pseudomultivorans_HILIC1.67015.67015.4	controllerType=0 controllerNumber=1 scan=67015	168.323	Trypsin	B1	PSYLHADDLGPWGNYLQQVDR	S{+782}	782	782.322	782.32	782.322
13806:4	359	K.SDDAQES{+285.190}DASSDGDNSQDQSDQADSGDAGSDDDSALGDTR.L	NA	S{+285}	1073.67	4	4291.67	4291.67	0	0	564	Specific	306.54	1.62	0.19	6.1	14	>WT55_RS24725 ref|WP_060254557.1|gi|982084156| alpha-2-macroglobulin	4844	Nsco_NS_434_20203020_B_pseudomultivorans_HILIC2.14168.14168.4	controllerType=0 controllerNumber=1 scan=14168	41.9266	Trypsin	B2	SDDAQESDASSDGDNSQDQSDQADSGDAGSDDDSALGDTR	S{+285}	285	285.19	285.19	285.19
30024:3	32	P.APAPVANADAS{+295.249}GADTRDASSPSSPAGAR.F	NA	S{+295}	954.824	3	2862.46	2862.46	0	0	180	NRagged	306.56	23.81	0	6.12	80	>WT55_RS18735 ref|WP_060253357.1|gi|982082844| sporulation protein	3667	Nsco_NS_434_20203020_B_pseudomultivorans_HILIC2.27199.27199.3	controllerType=0 controllerNumber=1 scan=27199	72.7561	Trypsin	B2	APAPVANADASGADTRDASSPSSPAGAR	S{+295}	295	295.249	295.25	295.249
18638:2	399	K.AGEAADGDASAGVQGGAS{+568.214}ATGATQ.-	NA	S{+568}	1294.55	2	2588.1	2588.1	0	0	110	CRagged	306.64	195.64	2.4	7.75	27	>WT55_RS30250 ref|WP_040126929.1|gi|749302764| late embryogenesis abundant protein	5912	Nsco_NS_434_20203020_B_pseudomultivorans_HILIC1.18454.18454.2	controllerType=0 controllerNumber=1 scan=18454	51.8682	Trypsin	B1	AGEAADGDASAGVQGGASATGATQ	S{+568}	568	568.214	568.21	568.214
78799:5	92	Y.SGLMDMMNDDELRGVIGHEMGHVALGHS{+258.134}K.K	NA	S{+258}	680.321	5	3397.58	3394.58	3	-3	117	NRagged	306.65	61.91	61.91	7.7	41	>WT55_RS25635 ref|WP_009691029.1|gi|497376816| peptidase M48	5022	Nsco_NS_434_20203020_B_pseudomultivorans_HILIC1.66478.66478.5	controllerType=0 controllerNumber=1 scan=66478	166.976	Trypsin	B1	SGLMDMMNDDELRGVIGHEMGHVALGHSK	S{+258}	258	258.134	258.13	258.134
58635:2	153	K.PS{+370.196}TDPIPNNWK.D	NA	S{+370}	820.415	2	1639.82	1638.82	1	-2	88	Specific	306.65	90.53	0.03	4.12	45	>WT55_RS11950 ref|WP_040128635.1|gi|749304479| type II secretion system protein GspG	2350	Nsco_NS_434_20203020_B_pseudomultivorans_HILIC1.50648.50648.3	controllerType=0 controllerNumber=1 scan=50648	129.715	Trypsin	B1	PSTDPIPNNWK	S{+370}	370	370.196	370.2	370.196
11242:3	110	A.PAPADTPPPAAKPS{+997.304}GKK.S	NA	S{+997}	876.738	3	2628.2	2627.2	1	-1.3	926	NRagged	306.65	23.89	0	6.49	37	>WT55_RS25295 ref|WP_060254634.1|gi|982084233| Clp protease ClpC	4956	Nsco_NS_434_20203020_B_pseudomultivorans_HILIC2.12081.12081.3	controllerType=0 controllerNumber=1 scan=12081	37.2233	Trypsin	B2	PAPADTPPPAAKPSGKK	S{+997}	997	997.304	997.3	997.304
69016:5	27	K.QKLDELAS{+717.327}KIEGMNTEVVVATGYTDR.I	NA	S{+717}	717.76	5	3584.77	3584.77	0	0	114	Specific	306.66	204.15	0	7.77	138	>WT55_RS16875 ref|WP_040126893.1|gi|749302727| membrane protein	3306	Nsco_NS_434_20203020_B_pseudomultivorans_HILIC3.58700.58700.4	controllerType=0 controllerNumber=1 scan=58700	147.234	Trypsin	B3	QKLDELASKIEGMNTEVVVATGYTDR	S{+717}	717	717.327	717.33	717.327
83071:3	6	A.PLTATGS{+1194.504}WGGTYFAHPFNNDR.L	NA	S{+1195}	1169.2	3	3505.58	3503.58	2	-1.9	123	NRagged	306.7	85.51	0	5.15	305	>WT55_RS22215 ref|WP_040131465.1|gi|749307319| porin	4346	Nsco_NS_434_20203020_B_pseudomultivorans_HILIC3.69760.69760.3	controllerType=0 controllerNumber=1 scan=69760	174.178	Trypsin	B3	PLTATGSWGGTYFAHPFNNDR	S{+1195}	1195	1194.5	1194.5	1194.5
10656:2	20	A.PAADTS{+1313.509}AAASAPAKK.D	NA	S{+1314}	1336.11	2	2671.22	2670.22	1	-1.3	27	NRagged	306.72	87.4	0	6.89	416	>WT55_RS10975 ref|WP_040126461.1|gi|749302294| hypothetical protein	2158	Nsco_NS_434_20203020_B_pseudomultivorans_HILIC1.11603.11603.2	controllerType=0 controllerNumber=1 scan=11603	35.4052	Trypsin	B1	PAADTSAAASAPAKK	S{+1314}	1314	1313.51	1313.51	1313.51
63339:5	9	K.LNHYS{+1211.505}FGDVKGELIDQLGVRDK.E	NA	S{+1212}	744.166	5	3716.8	3714.8	2	-1.8	102	Specific	306.72	33.12	0	6.39	342	>WT55_RS03890 ref|WP_009691824.1|gi|497377611| antioxidant, AhpC/Tsa family protein	764	Nsco_NS_434_20203020_B_pseudomultivorans_HILIC2.54358.54358.4	controllerType=0 controllerNumber=1 scan=54358	135.269	Trypsin	B2	LNHYSFGDVKGELIDQLGVRDK	S{+1212}	1212	1211.51	1211.51	1211.51
08230:3	550	K.VDGVYS{+328.181}ADPKKDPSATR.Y	NA	S{+328}	712.366	3	2135.08	2134.08	1	-1.6	163	Specific	306.78	47.47	11.89	6.99	16	>WT55_RS04255 ref|WP_006402648.1|gi|493447311| UMP kinase	837	Nsco_NS_434_20203020_B_pseudomultivorans_HILIC3.9507.9507.3	controllerType=0 controllerNumber=1 scan=9507	30.5618	Trypsin	B3	VDGVYSADPKKDPSATR	S{+328}	328	328.181	328.18	328.181
52347:4	1135	V.DQAEAEAGDAHARPS{+969.667}GK.L	NA	S{+970}	670.868	4	2680.45	2679.45	1	-1.3	77	NRagged	306.78	306.78	0	6.96	4	>WT55_RS10800 ref|WP_040127226.1|gi|749303061| LysR family transcriptional regulator	2123	Nsco_NS_434_20203020_B_pseudomultivorans_HILIC3.45359.45359.4	controllerType=0 controllerNumber=1 scan=45359	116.338	Trypsin	B3	DQAEAEAGDAHARPSGK	S{+970}	970	969.667	969.67	969.667
15849:2	256	M.SS{+995.369}EDAK.A	NA	S{+995}	816.33	2	1631.65	1631.65	0	0	199	NRagged	306.79	26.87	26.87	1.69	36	>WT55_RS03800 ref|WP_006408392.1|gi|493453115| ATP-dependent Clp protease proteolytic subunit	747	Nsco_NS_434_20203020_B_pseudomultivorans_HILIC1.16106.16106.2	controllerType=0 controllerNumber=1 scan=16106	46.0722	Trypsin	B1	SSEDAK	S{+995}	995	995.369	995.37	995.369
43088:6	245	F.ELMKAMIEAGAS{+1685.848}GVHFEDQLASVKK.C	NA	S{+1686}	730.042	6	4375.22	4375.22	0	0	167	NRagged	306.79	15.07	0	6.25	22	>WT55_RS04405 ref|WP_040127726.1|gi|749303566| isocitrate lyase	867	Nsco_NS_434_20203020_B_pseudomultivorans_HILIC3.37424.37424.3	controllerType=0 controllerNumber=1 scan=37424	96.8742	Trypsin	B3	ELMKAMIEAGASGVHFEDQLASVKK	S{+1686}	1686	1685.85	1685.85	1685.85
63063:3	5	S.TYGGGVWGANSTVQNGLDS{+474.165}NGNGAEPAVSSINNGYR.F	NA	S{+474}	1353.27	3	4057.81	4057.81	0	0	220	NRagged	306.81	9.2	0	5.02	556	>WT55_RS05945 ref|WP_059478462.1|gi|981259641| porin	1167	Nsco_NS_434_20203020_B_pseudomultivorans_HILIC1.54099.54099.3	controllerType=0 controllerNumber=1 scan=54099	137.309	Trypsin	B1	TYGGGVWGANSTVQNGLDSNGNGAEPAVSSINNGYR	S{+474}	474	474.165	474.17	474.165
12113:4	223	D.TKDLS{+512.202}KDDEGALR.A	NA	S{+512}	490.991	4	1960.94	1959.94	1	-1.7	489	NRagged	306.82	32.98	0	4.99	28	>WT55_RS11735 ref|WP_009690280.1|gi|497376067| ATP synthase subunit alpha	2307	Nsco_NS_434_20203020_B_pseudomultivorans_HILIC2.12776.12776.4	controllerType=0 controllerNumber=1 scan=12776	38.7294	Trypsin	B2	TKDLSKDDEGALR	S{+512}	512	512.202	512.2	512.202
12114:4	223	D.TKDLS{+513.204}KDDEGALR.A	NA	S{+513}	491.241	4	1961.94	1960.94	1	-1.7	489	NRagged	306.82	32.98	0	4.99	28	>WT55_RS11735 ref|WP_009690280.1|gi|497376067| ATP synthase subunit alpha	2307	Nsco_NS_434_20203020_B_pseudomultivorans_HILIC2.12776.12776.4	controllerType=0 controllerNumber=1 scan=12776	38.7294	Trypsin	B2	TKDLSKDDEGALR	S{+513}	513	513.204	513.2	513.204
01747:2	208	K.PAAGGAAS{+549.245}GAAAGGGHR.G	NA	S{+549}	943.452	2	1885.9	1884.9	1	-1.8	52	Specific	306.86	71.59	0	6.34	26	>WT55_RS29675 ref|WP_060254953.1|gi|982084552| efflux transporter periplasmic adaptor subunit	5803	Nsco_NS_434_20203020_B_pseudomultivorans_HILIC3.3775.3775.2	controllerType=0 controllerNumber=1 scan=3775	18.79	Trypsin	B3	PAAGGAASGAAAGGGHR	S{+549}	549	549.245	549.25	549.245
56514:3	25	S.AFDEDKFES{+257.735}GHAFDGSSIAGWK.G	NA	S{+258}	886.941	3	2658.81	2658.81	0	0	40	NRagged	306.88	32.65	0	6.67	155	>WT55_RS26915 ref|WP_009688920.1|gi|497374707| glutamine synthetase type I	5269	Nsco_NS_434_20203020_B_pseudomultivorans_HILIC2.48935.48935.4	controllerType=0 controllerNumber=1 scan=48935	123.6	Trypsin	B2	AFDEDKFESGHAFDGSSIAGWK	S{+258}	258	257.735	257.74	257.735
43332:8	241	R.ASSVVVS{+1160.309}GTPVRRPNGQLKLPDQERPVFGAC[+57.021]R.K	NA	C[+57], S{+1160}	580.901	8	4640.16	4638.16	2	-1.4	179	Specific	306.93	20.18	0	6.94	24	>WT55_RS08515 ref|WP_060250296.1|gi|982079683| fumarylacetoacetase	1673	Nsco_NS_434_20203020_B_pseudomultivorans_HILIC3.37618.37618.3	controllerType=0 controllerNumber=1 scan=37618	97.2985	Trypsin	B3	ASSVVVSGTPVRRPNGQLKLPDQERPVFGACR	,S{+1160}	,+1160	1160.31	1160.31	1160.31
40853:5	43	K.ERLGQAES{+1522.714}ENLMPHDLINSK.P	NA	S{+1523}	761.973	5	3805.84	3803.84	2	-1.8	483	Specific	306.96	306.96	0	6.49	66	>WT55_RS29555 ref|WP_009687179.1|gi|497372966| DNA-directed RNA polymerase subunit beta	5786	Nsco_NS_434_20203020_B_pseudomultivorans_HILIC3.35695.35695.3	controllerType=0 controllerNumber=1 scan=35695	92.6506	Trypsin	B3	ERLGQAESENLMPHDLINSK	S{+1523}	1523	1522.71	1522.71	1522.71
69696:2	8	L.GGS{+1183.591}SDNEFVK.L	NA	S{+1184}	1112.03	2	2223.06	2223.06	0	0	80	NRagged	306.97	19.87	13.99	1.83	258	>WT55_RS03890 ref|WP_009691824.1|gi|497377611| antioxidant, AhpC/Tsa family protein	764	Nsco_NS_434_20203020_B_pseudomultivorans_HILIC3.59267.59267.2	controllerType=0 controllerNumber=1 scan=59267	148.551	Trypsin	B3	GGSSDNEFVK	S{+1184}	1184	1183.59	1183.59	1183.59
13349:3	13	A.PAADTS{+1341.511}AAASAPAKK.D	NA	S{+1342}	900.413	3	2699.22	2698.22	1	-1.2	27	NRagged	306.98	98.08	0	5.41	457	>WT55_RS10975 ref|WP_040126461.1|gi|749302294| hypothetical protein	2158	Nsco_NS_434_20203020_B_pseudomultivorans_HILIC3.13784.13784.3	controllerType=0 controllerNumber=1 scan=13784	39.2865	Trypsin	B3	PAADTSAAASAPAKK	S{+1342}	1342	1341.51	1341.51	1341.51
63723:5	113	V.VTAGDIELAHDC[+57.021]EVINPNHVIAHLS{+469.190}K.G	NA	C[+57], S{+469}	665.331	5	3322.63	3321.63	1	-1	107	NRagged	306.99	120.01	26.88	5.5	45	>WT55_RS29385 ref|WP_006765411.1|gi|493817846| DNA-directed RNA polymerase subunit alpha	5752	Nsco_NS_434_20203020_B_pseudomultivorans_HILIC2.54664.54664.5	controllerType=0 controllerNumber=1 scan=54664	135.961	Trypsin	B2	VTAGDIELAHDCEVINPNHVIAHLSK	,S{+469}	,+469	469.19	469.19	469.19
16308:3	122	K.RVLGQLHGGPSSC[+57.021]S{+209.021}ATGADR.S	NA	C[+57], S{+209}	745.675	3	2235.01	2235.01	0	0	204	Specific	307.06	142.29	0	4.46	228	>sp|LYSC_LYSEN|(Common contaminant protein)	6672	Nsco_NS_434_20203020_B_pseudomultivorans_HILIC2.16217.16217.3	controllerType=0 controllerNumber=1 scan=16217	46.6963	Trypsin	B2	RVLGQLHGGPSSCSATGADR	,S{+209}	,+209	209.021	209.02	209.021
49477:3	623	Y.HSALYQDYLC[+57.021]S{+1161.551}NK.M	NA	C[+57], S{+1162}	921.097	3	2761.28	2760.28	1	-1.2	166	NRagged	307.06	125.05	7	3.91	13	>WT55_RS07270 ref|WP_009688456.1|gi|497374243| lipoprotein	1428	Nsco_NS_434_20203020_B_pseudomultivorans_HILIC3.43047.43047.3	controllerType=0 controllerNumber=1 scan=43047	110.796	Trypsin	B3	HSALYQDYLCSNK	,S{+1162}	,+1162	1161.55	1161.55	1161.55
00691:10	357	A.TRPEAGAKPS{+1895.204}SGDRPAR.G	NA	S{+1895}	365.718	10	3648.11	3648.11	0	0	28	NRagged	307.08	66.69	0	5.21	28	>WT55_RS19955 ref|WP_060253698.1|gi|982083185| ProQ activator of osmoprotectant transporter prop	3904	Nsco_NS_434_20203020_B_pseudomultivorans_HILIC1.3021.3021.5	controllerType=0 controllerNumber=1 scan=3021	17.8825	Trypsin	B1	TRPEAGAKPSSGDRPAR	S{+1895}	1895	1895.2	1895.2	1895.2
21286:1	20	A.ADTS{+341.575}AAASAPAK.K	NA	S{+342}	1403.1	1	1403.1	1402.1	1	-2.4	29	NRagged	307.09	58.63	0	5.44	416	>WT55_RS10975 ref|WP_040126461.1|gi|749302294| hypothetical protein	2158	Nsco_NS_434_20203020_B_pseudomultivorans_HILIC1.20706.20706.2	controllerType=0 controllerNumber=1 scan=20706	57.4047	Trypsin	B1	ADTSAAASAPAK	S{+342}	342	341.575	341.57	341.575
70405:3	41	R.AASEAAAAS{+1168.444}AAQAASASAPEAAASLSTAPASAAAVVDQDANAQAAR.A	NA	S{+1168}	1750.81	3	5250.41	5250.41	0	0	143	Specific	307.13	307.13	0	7.75	94	>WT55_RS07565 ref|WP_040126635.1|gi|749302469| hypothetical protein	1487	Nsco_NS_434_20203020_B_pseudomultivorans_HILIC1.59869.59869.3	controllerType=0 controllerNumber=1 scan=59869	150.835	Trypsin	B1	AASEAAAASAAQAASASAPEAAASLSTAPASAAAVVDQDANAQAAR	S{+1168}	1168	1168.44	1168.44	1168.44
27787:4	30	K.GAS{+695.233}AAQAAPKPNDNSSGTFVFSRPGK.F	NA	S{+695}	815.381	4	3258.5	3257.5	1	-1	66	Specific	307.15	59.3	19.98	4.24	231	>WT55_RS17245 ref|WP_009688223.1|gi|497374010| outer membrane lipoprotein carrier protein LolA	3373	Nsco_NS_434_20203020_B_pseudomultivorans_HILIC2.25488.25488.4	controllerType=0 controllerNumber=1 scan=25488	68.7503	Trypsin	B2	GASAAQAAPKPNDNSSGTFVFSRPGK	S{+695}	695	695.233	695.23	695.233
70785:4	11	S.YS{+1158.503}VKDEYQPLLQQHAQYLK.S	NA	S{+1159}	878.182	4	3509.71	3509.71	0	0	73	NRagged	307.15	29.22	29.22	4.19	262	>WT55_RS21315 ref|WP_040126715.1|gi|749302549| membrane protein	4167	Nsco_NS_434_20203020_B_pseudomultivorans_HILIC3.60106.60106.4	controllerType=0 controllerNumber=1 scan=60106	150.573	Trypsin	B3	YSVKDEYQPLLQQHAQYLK	S{+1159}	1159	1158.5	1158.5	1158.5
18347:3	55	K.LDRIEIDS{+411.101}PNAR.F	NA	S{+411}	603.95	3	1809.83	1809.83	0	0	280	Specific	307.17	125.16	7.05	3.94	62	>WT55_RS10910 ref|WP_059514819.1|gi|981297548| indolepyruvate ferredoxin oxidoreductase	2145	Nsco_NS_434_20203020_B_pseudomultivorans_HILIC3.17910.17910.3	controllerType=0 controllerNumber=1 scan=17910	49.0043	Trypsin	B3	LDRIEIDSPNAR	S{+411}	411	411.101	411.1	411.101
78314:5	8	K.TVGDKLEAFTVVAAKPGFNNHEENGQSAFETVTEAS{+1048.452}FPGK.W	NA	S{+1048}	1055.91	5	5275.5	5272.5	3	-1.9	3	Specific	307.19	307.19	2.56	9.46	205	>WT55_RS03890 ref|WP_009691824.1|gi|497377611| antioxidant, AhpC/Tsa family protein	764	Nsco_NS_434_20203020_B_pseudomultivorans_HILIC1.66100.66100.4	controllerType=0 controllerNumber=1 scan=66100	166.038	Trypsin	B1	TVGDKLEAFTVVAAKPGFNNHEENGQSAFETVTEASFPGK	S{+1048}	1048	1048.45	1048.45	1048.45
61375:5	37	K.EQHVSVPVSAFDEDKFES{+831.626}GHAFDGSSIAGWK.G	NA	S{+832}	840.442	5	4198.18	4195.18	3	-2.4	31	Specific	307.24	155.49	1.2	7.49	116	>WT55_RS26915 ref|WP_009688920.1|gi|497374707| glutamine synthetase type I	5269	Nsco_NS_434_20203020_B_pseudomultivorans_HILIC3.52605.52605.5	controllerType=0 controllerNumber=1 scan=52605	133.152	Trypsin	B3	EQHVSVPVSAFDEDKFESGHAFDGSSIAGWK	S{+832}	832	831.626	831.63	831.626
70898:4	9	L.DKLNHYS{+227.113}FGDVKGELIDQLGVR.D	NA	S{+227}	683.357	4	2730.41	2730.41	0	0	100	NRagged	307.28	79.22	0	6.2	342	>WT55_RS03890 ref|WP_009691824.1|gi|497377611| antioxidant, AhpC/Tsa family protein	764	Nsco_NS_434_20203020_B_pseudomultivorans_HILIC2.60594.60594.4	controllerType=0 controllerNumber=1 scan=60594	148.859	Trypsin	B2	DKLNHYSFGDVKGELIDQLGVR	S{+227}	227	227.113	227.11	227.113
57988:5	594	A.C[+57.021]VASC[+57.021]PSGS{+978.413}IYKREEDGIVLIDQDK.C	NA	C[+57]*2, S{+978}	764.36	5	3817.77	3817.77	0	0	191	NRagged	307.31	10.77	0	4.69	9	>WT55_RS25115 ref|WP_060254611.1|gi|982084210| nitrate reductase	4920	Nsco_NS_434_20203020_B_pseudomultivorans_HILIC3.49843.49843.5	controllerType=0 controllerNumber=1 scan=49843	126.821	Trypsin	B3	CVASCPSGSIYKREEDGIVLIDQDK	*2,S{+978}	*2,+978	978.413	978.41	978.413
51508:2	299	S.YFNTSGTGS{+1429.654}TNQIAAR.V	NA	S{+1430}	1559.23	2	3117.46	3117.46	0	0	365	NRagged	307.33	63.27	0	6.15	24	>WT55_RS01795 ref|WP_009693324.1|gi|497379111| porin	353	Nsco_NS_434_20203020_B_pseudomultivorans_HILIC1.45069.45069.2	controllerType=0 controllerNumber=1 scan=45069	117.164	Trypsin	B1	YFNTSGTGSTNQIAAR	S{+1430}	1430	1429.65	1429.65	1429.65
25864:2	125	Q.SNGGTQVAVVDANGQVDNSS{+198.082}DAQR.I	NA	S{+198}	1295.09	2	2589.18	2587.18	2	-2.6	348	NRagged	307.38	36.62	0.86	5.62	60	>WT55_RS26635 ref|WP_060254751.1|gi|982084350| hypothetical protein	5214	Nsco_NS_434_20203020_B_pseudomultivorans_HILIC3.24003.24003.2	controllerType=0 controllerNumber=1 scan=24003	63.5688	Trypsin	B3	SNGGTQVAVVDANGQVDNSSDAQR	S{+198}	198	198.082	198.08	198.082
47908:5	85	K.SKVNNDLS{+1740.139}NAEQVLDEDHYGLEK.V	NA	S{+1740}	872.681	5	4359.38	4357.38	2	-1.5	309	Specific	307.41	148.85	0	8.4	35	>WT55_RS03790 ref|WP_009695114.1|gi|497380901| ATP-dependent protease La	745	Nsco_NS_434_20203020_B_pseudomultivorans_HILIC1.42209.42209.3	controllerType=0 controllerNumber=1 scan=42209	110.623	Trypsin	B1	SKVNNDLSNAEQVLDEDHYGLEK	S{+1740}	1740	1740.14	1740.14	1740.14
45626:3	217	A.PAAAAS{+250.190}QPAPHAEPEAPAAPPHAHHDDKR.A	NA	S{+250}	1066.21	3	3196.61	3194.61	2	-2.1	299	NRagged	307.45	307.45	0	8.18	21	>WT55_RS11215 ref|WP_060250929.1|gi|982080316| chemotaxis protein CheA	2204	Nsco_NS_434_20203020_B_pseudomultivorans_HILIC3.39676.39676.6	controllerType=0 controllerNumber=1 scan=39676	102.614	Trypsin	B3	PAAAASQPAPHAEPEAPAAPPHAHHDDKR	S{+250}	250	250.19	250.19	250.19
46437:3	67	Q.PVNAVS{+712.240}HGYAQPHHVSTADYGALDTPAVWR.N	NA	S{+712}	1310.27	3	3928.8	3928.8	0	0	337	NRagged	307.46	26.86	0	6.89	85	>WT55_RS07165 ref|WP_009695787.1|gi|497381574| cell division protein FtsZ	1408	Nsco_NS_434_20203020_B_pseudomultivorans_HILIC2.40684.40684.3	controllerType=0 controllerNumber=1 scan=40684	105.122	Trypsin	B2	PVNAVSHGYAQPHHVSTADYGALDTPAVWR	S{+712}	712	712.24	712.24	712.24
71777:4	47	K.PQDAQALQAATPAS{+1344.646}DAAGAQAAAAPADAATVGAVPDASVQSTPLQPPAPISNSSSVHPGNPK.A	NA	S{+1345}	1789.63	4	7155.52	7153.52	2	-0.9	201	Specific	307.47	307.47	0	7.18	90	>WT55_RS11050 ref|WP_060250879.1|gi|982080266| BON domain protein	2171	Nsco_NS_434_20203020_B_pseudomultivorans_HILIC1.60995.60995.2	controllerType=0 controllerNumber=1 scan=60995	153.633	Trypsin	B1	PQDAQALQAATPASDAAGAQAAAAPADAATVGAVPDASVQSTPLQPPAPISNSSSVHPGNPK	S{+1345}	1345	1344.65	1344.65	1344.65
57299:5	25	V.PVSAFDEDKFES{+863.450}GHAFDGSSIAGWK.G	NA	S{+863}	710.341	5	3547.68	3547.68	0	0	37	NRagged	307.51	104.73	0	4.86	155	>WT55_RS26915 ref|WP_009688920.1|gi|497374707| glutamine synthetase type I	5269	Nsco_NS_434_20203020_B_pseudomultivorans_HILIC2.49527.49527.5	controllerType=0 controllerNumber=1 scan=49527	124.842	Trypsin	B2	PVSAFDEDKFESGHAFDGSSIAGWK	S{+863}	863	863.45	863.45	863.45
37999:4	6	L.HMHLQFGS{+242.123}PAVKGESADK.D	NA	S{+242}	546.274	4	2182.07	2181.07	1	-1.5	3	NRagged	307.52	28.04	0	4.37	235	>WT55_RS09015 ref|WP_009691915.1|gi|497377702| hypothetical protein	1771	Nsco_NS_434_20203020_B_pseudomultivorans_HILIC2.33322.33322.4	controllerType=0 controllerNumber=1 scan=33322	87.4251	Trypsin	B2	HMHLQFGSPAVKGESADK	S{+242}	242	242.123	242.12	242.123
38649:3	5	K.PC[+57.021]TTNKEIAQVGAIS{+541.220}ANSDSSIGDR.I	NA	C[+57], S{+541}	1044.82	3	3132.46	3132.46	0	0	137	Specific	307.52	24.64	0	6.5	281	>WT55_RS08320 ref|WP_040126762.1|gi|749302596| molecular chaperone GroEL	1634	Nsco_NS_434_20203020_B_pseudomultivorans_HILIC3.33818.33818.3	controllerType=0 controllerNumber=1 scan=33818	88.1251	Trypsin	B3	PCTTNKEIAQVGAISANSDSSIGDR	,S{+541}	,+541	541.22	541.22	541.22
38013:4	5	A.QVGAIS{+1593.769}ANSDSSIGDR.I	NA	S{+1594}	793.387	4	3170.53	3170.53	0	0	146	NRagged	307.6	57.31	6	3.24	351	>WT55_RS08320 ref|WP_040126762.1|gi|749302596| molecular chaperone GroEL	1634	Nsco_NS_434_20203020_B_pseudomultivorans_HILIC2.33330.33330.4	controllerType=0 controllerNumber=1 scan=33330	87.438	Trypsin	B2	QVGAISANSDSSIGDR	S{+1594}	1594	1593.77	1593.77	1593.77
34283:3	3	K.VAPPPADNGAS{+568.197}QPQQFDPNRALQGK.T	NA	S{+568}	1058.17	3	3172.49	3171.49	1	-1.1	50	Specific	307.61	13.34	1.6	7.76	209	>WT55_RS30795 ref|WP_060255038.1|gi|982084637| cell division protein	6019	Nsco_NS_434_20203020_B_pseudomultivorans_HILIC1.30964.30964.3	controllerType=0 controllerNumber=1 scan=30964	83.5273	Trypsin	B1	VAPPPADNGASQPQQFDPNRALQGK	S{+568}	568	568.197	568.2	568.197
39966:3	254	T.PANPKPAVAAPAAPPS{+1112.466}PAVQQAQSTQPTPEPTARPSR.R	NA	S{+1112}	1599.8	3	4797.39	4796.39	1	-0.7	118	NRagged	307.61	46.51	0	7.69	20	>WT55_RS06830 ref|WP_060249916.1|gi|982079303| extensin	1343	Nsco_NS_434_20203020_B_pseudomultivorans_HILIC1.35532.35532.3	controllerType=0 controllerNumber=1 scan=35532	94.8316	Trypsin	B1	PANPKPAVAAPAAPPSPAVQQAQSTQPTPEPTARPSR	S{+1112}	1112	1112.47	1112.47	1112.47
12109:2	11	A.PAADTSAAAS{+1138.270}APAKK.D	NA	S{+1138}	1248.49	2	2495.98	2494.98	1	-1.3	27	NRagged	307.61	42.54	0	6.49	476	>WT55_RS10975 ref|WP_040126461.1|gi|749302294| hypothetical protein	2158	Nsco_NS_434_20203020_B_pseudomultivorans_HILIC2.12772.12772.2	controllerType=0 controllerNumber=1 scan=12772	38.7217	Trypsin	B2	PAADTSAAASAPAKK	S{+1138}	1138	1138.27	1138.27	1138.27
26575:9	62	K.TRHAMDS{+1949.878}LIHSIR.W	NA	S{+1950}	388.416	9	3487.68	3486.68	1	-1	227	Specific	307.62	156.02	0	3.84	50	>WT55_RS17005 ref|WP_060252917.1|gi|982082393| aminopeptidase N	3331	Nsco_NS_434_20203020_B_pseudomultivorans_HILIC3.24546.24546.4	controllerType=0 controllerNumber=1 scan=24546	64.9177	Trypsin	B3	TRHAMDSLIHSIR	S{+1950}	1950	1949.88	1949.88	1949.88
37249:5	485	T.PATPHAPPAAAAPS{+560.251}APAKPAVKPPPVIAR.R	NA	S{+560}	662.569	5	3308.82	3308.82	0	0	221	NRagged	307.63	68.92	0	7.34	14	>WT55_RS28745 ref|WP_060254883.1|gi|982084482| N-acetylmuramoyl-L-alanine amidase	5627	Nsco_NS_434_20203020_B_pseudomultivorans_HILIC2.32739.32739.5	controllerType=0 controllerNumber=1 scan=32739	86.0431	Trypsin	B2	PATPHAPPAAAAPSAPAKPAVKPPPVIAR	S{+560}	560	560.251	560.25	560.251
37250:5	485	T.PATPHAPPAAAAPS{+558.335}APAKPAVKPPPVIAR.R	NA	S{+558}	662.586	5	3308.9	3306.9	2	-2	221	NRagged	307.63	68.92	0	8.01	14	>WT55_RS28745 ref|WP_060254883.1|gi|982084482| N-acetylmuramoyl-L-alanine amidase	5627	Nsco_NS_434_20203020_B_pseudomultivorans_HILIC2.32739.32739.5	controllerType=0 controllerNumber=1 scan=32739	86.0431	Trypsin	B2	PATPHAPPAAAAPSAPAKPAVKPPPVIAR	S{+558}	558	558.335	558.34	558.335
12931:2	20	A.PAADTSAAAS{+1138.428}APAKK.D	NA	S{+1138}	1248.57	2	2496.14	2495.14	1	-1.3	27	NRagged	307.67	137.01	0	7.06	416	>WT55_RS10975 ref|WP_040126461.1|gi|749302294| hypothetical protein	2158	Nsco_NS_434_20203020_B_pseudomultivorans_HILIC1.13514.13514.2	controllerType=0 controllerNumber=1 scan=13514	39.6129	Trypsin	B1	PAADTSAAASAPAKK	S{+1138}	1138	1138.43	1138.43	1138.43
40618:3	293	R.AAADRYAPPPAVPVAATS{+596.204}GAQGTAVAAGQPDPK.A	NA	S{+596}	1223.93	3	3669.77	3669.77	0	0	144	Specific	307.68	307.68	8.99	6.92	34	>WT55_RS28075 ref|WP_059479022.1|gi|981260201| hypothetical protein	5495	Nsco_NS_434_20203020_B_pseudomultivorans_HILIC2.35608.35608.3	controllerType=0 controllerNumber=1 scan=35608	92.9342	Trypsin	B2	AAADRYAPPPAVPVAATSGAQGTAVAAGQPDPK	S{+596}	596	596.204	596.2	596.204
70723:4	17	S.YS{+1158.503}VKDEYQPLLQQHAQYLK.S	NA	S{+1159}	878.182	4	3509.71	3509.71	0	0	73	NRagged	307.7	20.39	20.39	4	222	>WT55_RS21315 ref|WP_040126715.1|gi|749302549| membrane protein	4167	Nsco_NS_434_20203020_B_pseudomultivorans_HILIC2.60450.60450.4	controllerType=0 controllerNumber=1 scan=60450	148.525	Trypsin	B2	YSVKDEYQPLLQQHAQYLK	S{+1159}	1159	1158.5	1158.5	1158.5
23895:4	235	N.PAGKPAVFLHGGPGAGC[+57.021]S{+315.076}PEHRR.L	NA	C[+57], S{+315}	668.322	4	2670.27	2670.27	0	0	29	NRagged	307.73	26.02	4.16	4.84	23	>WT55_RS06705 ref|WP_060249880.1|gi|982079267| proline iminopeptidase	1319	Nsco_NS_434_20203020_B_pseudomultivorans_HILIC1.22869.22869.4	controllerType=0 controllerNumber=1 scan=22869	62.7675	Trypsin	B1	PAGKPAVFLHGGPGAGCSPEHRR	,S{+315}	,+315	315.076	315.08	315.076
41278:4	4	F.GLQADYALS{+1243.510}KR.T	NA	S{+1244}	617.298	4	2466.17	2465.17	1	-1.4	302	NRagged	307.81	24.36	0	4.02	279	>WT55_RS22215 ref|WP_040131465.1|gi|749307319| porin	4346	Nsco_NS_434_20203020_B_pseudomultivorans_HILIC1.36558.36558.4	controllerType=0 controllerNumber=1 scan=36558	97.2222	Trypsin	B1	GLQADYALSKR	S{+1244}	1244	1243.51	1243.51	1243.51
38137:3	78	G.GYS{+1807.802}QSPSFQPGSTSNYSGSGSNYANEAQR.V	NA	S{+1808}	1613.7	3	4839.1	4836.1	3	-2.1	170	NRagged	307.85	12.65	0	6.68	40	>WT55_RS25760 ref|WP_040128156.1|gi|749303998| membrane protein	5047	Nsco_NS_434_20203020_B_pseudomultivorans_HILIC1.34041.34041.3	controllerType=0 controllerNumber=1 scan=34041	91.2767	Trypsin	B1	GYSQSPSFQPGSTSNYSGSGSNYANEAQR	S{+1808}	1808	1807.8	1807.8	1807.8
19861:2	47	C.PHNTS{+248.390}TNVPEGSR.A	NA	S{+248}	822.529	2	1644.05	1644.05	0	0	465	NRagged	307.85	160.21	0	5.51	61	>WT55_RS10910 ref|WP_059514819.1|gi|981297548| indolepyruvate ferredoxin oxidoreductase	2145	Nsco_NS_434_20203020_B_pseudomultivorans_HILIC2.19115.19115.3	controllerType=0 controllerNumber=1 scan=19115	53.5033	Trypsin	B2	PHNTSTNVPEGSR	S{+248}	248	248.39	248.39	248.39
20362:5	32	K.PDTTTTAS{+384.202}VAPPPAAPAAKPAAPKPAAPK.P	NA	S{+384}	616.34	5	3077.67	3076.67	1	-1.1	150	Specific	307.86	24.17	0.46	7.09	80	>WT55_RS18735 ref|WP_060253357.1|gi|982082844| sporulation protein	3667	Nsco_NS_434_20203020_B_pseudomultivorans_HILIC2.19583.19583.4	controllerType=0 controllerNumber=1 scan=19583	54.7029	Trypsin	B2	PDTTTTASVAPPPAAPAAKPAAPKPAAPK	S{+384}	384	384.202	384.2	384.202
41803:6	269	A.PTGVQPTPLHAES{+1762.802}NEEDRKPAADAAAGDGMEAAGDTSGEAGQADASDAR.L	NA	S{+1763}	1093.99	6	6558.93	6554.93	4	-2	259	NRagged	307.87	181.72	0	5.8	28	>WT55_RS29190 ref|WP_060254933.1|gi|982084532| segregation and condensation protein B	5716	Nsco_NS_434_20203020_B_pseudomultivorans_HILIC1.36962.36962.6	controllerType=0 controllerNumber=1 scan=36962	98.1764	Trypsin	B1	PTGVQPTPLHAESNEEDRKPAADAAAGDGMEAAGDTSGEAGQADASDAR	S{+1763}	1763	1762.8	1762.8	1762.8
76297:3	1000	L.AQQNVDAGWPDS{+200.640}FGRNDMQQVVTRK.Y	NA	S{+201}	1016.67	3	3048	3048	0	0	204	NRagged	307.89	22.6	22.6	6.51	4	>WT55_RS31375 ref|WP_059482861.1|gi|981264040| 4-diphosphocytidyl-2C-methyl-D-erythritol kinase	6134	Nsco_NS_434_20203020_B_pseudomultivorans_HILIC1.64515.64515.4	controllerType=0 controllerNumber=1 scan=64515	162.059	Trypsin	B1	AQQNVDAGWPDSFGRNDMQQVVTRK	S{+201}	201	200.64	200.64	200.64
19189:3	381	Q.EHS{+271.122}LAMYGSC[+57.021]TTENC[+57.021]PHR.K	NA	C[+57]*2, S{+271}	808.007	3	2422.01	2421.01	1	-1.4	123	NRagged	307.89	23.89	8.1	5.72	20	>WT55_RS07560 ref|WP_006400349.1|gi|493444972| transcriptional repressor	1486	Nsco_NS_434_20203020_B_pseudomultivorans_HILIC3.18542.18542.3	controllerType=0 controllerNumber=1 scan=18542	50.3717	Trypsin	B3	EHSLAMYGSCTTENCPHR	*2,S{+271}	*2,+271	271.122	271.12	271.122
43642:2	9	L.TMLLPHGYEGQGPEHS{+450.199}STR.I	NA	S{+450}	1275.09	2	2549.18	2547.18	2	-2.6	728	NRagged	307.91	25.88	1.2	5.35	118	>WT55_RS29130 ref|WP_009694681.1|gi|497380468| 2-oxoglutarate dehydrogenase subunit E1	5704	Nsco_NS_434_20203020_B_pseudomultivorans_HILIC1.38648.38648.2	controllerType=0 controllerNumber=1 scan=38648	102.391	Trypsin	B1	TMLLPHGYEGQGPEHSSTR	S{+450}	450	450.199	450.2	450.199
34110:4	3	K.LSKPAATTSATTSTTTSAGTASTSTTATAGTTATAPTPAAS{+624.206}APDAATKPAR.S	NA	S{+624}	1319.64	4	5275.52	5275.52	0	0	98	Specific	307.95	78.37	0.98	4.78	887	>WT55_RS03375 ref|WP_040127524.1|gi|749303361| competence protein ComE	664	Nsco_NS_434_20203020_B_pseudomultivorans_HILIC2.30318.30318.4	controllerType=0 controllerNumber=1 scan=30318	80.2196	Trypsin	B2	LSKPAATTSATTSTTTSAGTASTSTTATAGTTATAPTPAASAPDAATKPAR	S{+624}	624	624.206	624.21	624.206
11241:3	11	K.PQATGHDEAS{+1192.520}WAQNR.R	NA	S{+1193}	954.429	3	2861.27	2860.27	1	-1.2	148	Specific	307.96	39.92	4.52	5.97	262	>WT55_RS21315 ref|WP_040126715.1|gi|749302549| membrane protein	4167	Nsco_NS_434_20203020_B_pseudomultivorans_HILIC3.12056.12056.3	controllerType=0 controllerNumber=1 scan=12056	35.5603	Trypsin	B3	PQATGHDEASWAQNR	S{+1193}	1193	1192.52	1192.52	1192.52
28204:2	137	A.INGLSGS{+342.157}STSNQVAAR.V	NA	S{+342}	952.479	2	1903.95	1903.95	0	0	363	NRagged	307.96	15.14	3	4.46	50	>WT55_RS07085 ref|WP_060250049.1|gi|982079436| porin	1392	Nsco_NS_434_20203020_B_pseudomultivorans_HILIC3.25856.25856.2	controllerType=0 controllerNumber=1 scan=25856	68.0158	Trypsin	B3	INGLSGSSTSNQVAAR	S{+342}	342	342.157	342.16	342.157
14651:3	131	G.KGPNGAAAAS{+381.126}DDEDDEEEAAPARPAR.K	NA	S{+381}	997.769	3	2991.29	2991.29	0	0	117	NRagged	307.99	5.32	0	6.69	35	>WT55_RS27440 ref|WP_040127879.1|gi|749303719| ribosome silencing factor RsfS	5371	Nsco_NS_434_20203020_B_pseudomultivorans_HILIC1.15088.15088.3	controllerType=0 controllerNumber=1 scan=15088	43.604	Trypsin	B1	KGPNGAAAASDDEDDEEEAAPARPAR	S{+381}	381	381.126	381.13	381.126
14824:3	3	A.TAGTTATAPTPAAS{+597.216}APDAATKPAR.S	NA	S{+597}	931.785	3	2793.34	2793.34	0	0	125	NRagged	307.99	34.16	2.4	6.16	887	>WT55_RS03375 ref|WP_040127524.1|gi|749303361| competence protein ComE	664	Nsco_NS_434_20203020_B_pseudomultivorans_HILIC2.15062.15062.3	controllerType=0 controllerNumber=1 scan=15062	43.9693	Trypsin	B2	TAGTTATAPTPAASAPDAATKPAR	S{+597}	597	597.216	597.22	597.216
37997:6	321	K.HS{+966.248}SRNPYPATLNLAFDK.V	NA	S{+966}	483.877	6	2898.23	2897.23	1	-1.2	200	Specific	308.05	308.05	0	7.02	14	>WT55_RS07780 ref|WP_009687693.1|gi|497373480| bifunctional phosphoribosylaminoimidazolecarboxamide formyltransferase/inosine monophosphate cyclohydrolase	1529	Nsco_NS_434_20203020_B_pseudomultivorans_HILIC2.33321.33321.4	controllerType=0 controllerNumber=1 scan=33321	87.4237	Trypsin	B2	HSSRNPYPATLNLAFDK	S{+966}	966	966.248	966.25	966.248
53631:5	172	I.DAAAAYRELLEGS{+618.306}PINQSHR.D	NA	S{+618}	564.286	5	2817.4	2816.4	1	-1.2	250	NRagged	308.06	25.01	2.02	6.3	20	>WT55_RS19025 ref|WP_040127797.1|gi|749303637| histidine ammonia-lyase	3722	Nsco_NS_434_20203020_B_pseudomultivorans_HILIC3.46366.46366.5	controllerType=0 controllerNumber=1 scan=46366	118.765	Trypsin	B3	DAAAAYRELLEGSPINQSHR	S{+618}	618	618.306	618.31	618.306
03668:4	57	A.NEEPS{+1829.947}EGADEPPKTDGDGSK.G	NA	S{+1830}	973.461	4	3890.82	3888.82	2	-1.7	142	NRagged	308.08	29.87	0	7.04	57	>WT55_RS08920 ref|WP_060250362.1|gi|982079749| stringent starvation protein B	1753	Nsco_NS_434_20203020_B_pseudomultivorans_HILIC2.5436.5436.4	controllerType=0 controllerNumber=1 scan=5436	23.4557	Trypsin	B2	NEEPSEGADEPPKTDGDGSK	S{+1830}	1830	1829.95	1829.95	1829.95
65642:2	7	K.YTSANYAGLQFGGTYS{+342.172}FSNNQNFGNNR.A	NA	S{+342}	1667.75	2	3334.5	3334.5	0	0	158	Specific	308.1	44.63	0	5.46	397	>WT55_RS22215 ref|WP_040131465.1|gi|749307319| porin	4346	Nsco_NS_434_20203020_B_pseudomultivorans_HILIC2.56238.56238.2	controllerType=0 controllerNumber=1 scan=56238	139.391	Trypsin	B2	YTSANYAGLQFGGTYSFSNNQNFGNNR	S{+342}	342	342.172	342.17	342.172
62151:4	6	E.NTQENPASQSAEDTGS{+297.039}ETQATQGAAPAAEAADAALAEAQAK.V	NA	S{+297}	1068.21	4	4269.84	4268.84	1	-0.8	3	NRagged	308.13	15.55	0	4.77	185	>WT55_RS08070 ref|WP_009693598.1|gi|497379385| nucleotide exchange factor GrpE	1587	Nsco_NS_434_20203020_B_pseudomultivorans_HILIC1.53388.53388.4	controllerType=0 controllerNumber=1 scan=53388	135.738	Trypsin	B1	NTQENPASQSAEDTGSETQATQGAAPAAEAADAALAEAQAK	S{+297}	297	297.039	297.04	297.039
38338:4	5	I.AQVGAIS{+1329.667}ANSDSSIGDR.I	NA	S{+1330}	745.12	4	2977.46	2977.46	0	0	145	NRagged	308.14	3.56	1.32	2.87	351	>WT55_RS08320 ref|WP_040126762.1|gi|749302596| molecular chaperone GroEL	1634	Nsco_NS_434_20203020_B_pseudomultivorans_HILIC2.33611.33611.4	controllerType=0 controllerNumber=1 scan=33611	88.0812	Trypsin	B2	AQVGAISANSDSSIGDR	S{+1330}	1330	1329.67	1329.67	1329.67
10591:2	38	Q.AEEQEQHS{+439.209}PTRPR.L	NA	S{+439}	1002.48	2	2003.96	2003.96	0	0	519	NRagged	308.14	20.38	14.6	1.58	85	>WT55_RS03385 ref|WP_059512721.1|gi|981295365| ATP-dependent chaperone ClpB	666	Nsco_NS_434_20203020_B_pseudomultivorans_HILIC2.11564.11564.2	controllerType=0 controllerNumber=1 scan=11564	36.0939	Trypsin	B2	AEEQEQHSPTRPR	S{+439}	439	439.209	439.21	439.209
23769:2	198	E.PSAAS{+1434.571}AAVAAGEPR.W	NA	S{+1435}	1345.61	2	2690.21	2689.21	1	-1.2	522	NRagged	308.16	21.17	0	5.01	20	>WT55_RS28040 ref|WP_060254832.1|gi|982084431| uroporphyrinogen-III synthase	5488	Nsco_NS_434_20203020_B_pseudomultivorans_HILIC2.22334.22334.4	controllerType=0 controllerNumber=1 scan=22334	61.2962	Trypsin	B2	PSAASAAVAAGEPR	S{+1435}	1435	1434.57	1434.57	1434.57
76536:3	211	A.QGSAGAGMQAQTPAAGVGAGAQGS{+483.207}AGANASGNAAGTATDAVGTAADGAK.D	NA	S{+483}	1528.7	3	4584.1	4584.1	0	0	30	NRagged	308.16	90.93	0	4.91	47	>WT55_RS30250 ref|WP_040126929.1|gi|749302764| late embryogenesis abundant protein	5912	Nsco_NS_434_20203020_B_pseudomultivorans_HILIC2.65279.65279.3	controllerType=0 controllerNumber=1 scan=65279	159.562	Trypsin	B2	QGSAGAGMQAQTPAAGVGAGAQGSAGANASGNAAGTATDAVGTAADGAK	S{+483}	483	483.207	483.21	483.207
74017:2	41	I.GIDLGTTNS{+224.156}C[+57.021]VAIMEGNQVK.V	NA	C[+57], S{+224}	1166.59	2	2332.17	2331.17	1	-1.4	6	NRagged	308.19	2.82	0	6.04	77	>WT55_RS08080 ref|WP_009693601.1|gi|497379388| molecular chaperone DnaK	1589	Nsco_NS_434_20203020_B_pseudomultivorans_HILIC3.62687.62687.2	controllerType=0 controllerNumber=1 scan=62687	156.984	Trypsin	B3	GIDLGTTNSCVAIMEGNQVK	,S{+224}	,+224	224.156	224.16	224.156
57519:5	61	K.RIETETDDDS{+676.313}IGGHFLHLLHGK.T	NA	S{+676}	634.316	5	3167.55	3166.55	1	-1.1	161	Specific	308.2	60.11	0	4.82	48	>WT55_RS02115 ref|WP_009688027.1|gi|497373814| 2-methylcitrate synthase	416	Nsco_NS_434_20203020_B_pseudomultivorans_HILIC2.49702.49702.4	controllerType=0 controllerNumber=1 scan=49702	125.247	Trypsin	B2	RIETETDDDSIGGHFLHLLHGK	S{+676}	676	676.313	676.31	676.313
56992:3	30	T.SQYESASS{+904.328}RPLGGAAQGAPALAPQATFADYK.V	NA	S{+904}	1339.62	3	4016.85	4014.85	2	-1.7	9	NRagged	308.23	5.3	0	6.79	133	>WT55_RS07315 ref|WP_060250086.1|gi|982079473| ribonucleotide-diphosphate reductase subunit alpha	1437	Nsco_NS_434_20203020_B_pseudomultivorans_HILIC3.49054.49054.3	controllerType=0 controllerNumber=1 scan=49054	124.969	Trypsin	B3	SQYESASSRPLGGAAQGAPALAPQATFADYK	S{+904}	904	904.328	904.33	904.328
44103:4	7	I.SAKDHGDS{+819.365}FNTLESGR.A	NA	S{+819}	635.794	4	2540.15	2540.15	0	0	178	NRagged	308.24	71.39	0	5.25	279	>WT55_RS07665 ref|WP_009690757.1|gi|497376544| ABC transporter substrate-binding protein	1507	Nsco_NS_434_20203020_B_pseudomultivorans_HILIC1.39026.39026.4	controllerType=0 controllerNumber=1 scan=39026	103.269	Trypsin	B1	SAKDHGDSFNTLESGR	S{+819}	819	819.365	819.37	819.365
82194:2	7	T.SANYAGLQFGGTYS{+293.102}FSNNQNFGNNR.A	NA	S{+293}	1511.16	2	3021.32	3021.32	0	0	160	NRagged	308.3	30.44	1.2	6.16	397	>WT55_RS22215 ref|WP_040131465.1|gi|749307319| porin	4346	Nsco_NS_434_20203020_B_pseudomultivorans_HILIC2.69774.69774.2	controllerType=0 controllerNumber=1 scan=69774	170.323	Trypsin	B2	SANYAGLQFGGTYSFSNNQNFGNNR	S{+293}	293	293.102	293.1	293.102
57997:4	24	R.SHGRPSMFFPSATQTAPAAAGGAS{+667.237}GTGATTTAGEVPAAAAGTAPATTAPAAQAQLVK.F	NA	S{+667}	1469.71	4	5875.82	5874.82	1	-0.6	26	Specific	308.3	91.28	12.5	5.39	153	>WT55_RS25480 ref|WP_060254653.1|gi|982084252| membrane protein insertase YidC	4992	Nsco_NS_434_20203020_B_pseudomultivorans_HILIC2.50073.50073.4	controllerType=0 controllerNumber=1 scan=50073	126.058	Trypsin	B2	SHGRPSMFFPSATQTAPAAAGGASGTGATTTAGEVPAAAAGTAPATTAPAAQAQLVK	S{+667}	667	667.237	667.24	667.237
63690:4	946	R.HTPDYFADNFS{+924.552}VTELDQSGTTQYR.L	NA	S{+925}	930.454	4	3718.8	3716.8	2	-1.8	44	Specific	308.35	168.85	0	6.16	4	>WT55_RS31440 ref|WP_009693750.1|gi|497379537| LPS export ABC transporter periplasmic protein LptC	6147	Nsco_NS_434_20203020_B_pseudomultivorans_HILIC2.54634.54634.3	controllerType=0 controllerNumber=1 scan=54634	135.879	Trypsin	B2	HTPDYFADNFSVTELDQSGTTQYR	S{+925}	925	924.552	924.55	924.552
52192:2	34	Q.PDDS{+1548.626}QGNVINGK.V	NA	S{+1549}	1397.11	2	2793.22	2792.22	1	-1.2	339	NRagged	308.37	66.22	0	4.08	111	>WT55_RS21765 ref|WP_009688934.1|gi|497374721| TonB-dependent siderophore receptor	4256	Nsco_NS_434_20203020_B_pseudomultivorans_HILIC1.45614.45614.2	controllerType=0 controllerNumber=1 scan=45614	118.465	Trypsin	B1	PDDSQGNVINGK	S{+1549}	1549	1548.63	1548.63	1548.63
08214:2	1131	T.VHAS{+292.109}YQGNDESR.A	NA	S{+292}	827.86	2	1654.71	1654.71	0	0	115	NRagged	308.38	18.41	18.41	1.83	9	>WT55_RS26365 ref|WP_040128076.1|gi|749303917| carboxypeptidase regulatory-like domain protein	5166	Nsco_NS_434_20203020_B_pseudomultivorans_HILIC1.9511.9511.2	controllerType=0 controllerNumber=1 scan=9511	31.0927	Trypsin	B1	VHASYQGNDESR	S{+292}	292	292.109	292.11	292.109
50735:4	196	K.PGIHPDYREVVFQDMS{+258.135}NGFK.F	NA	S{+258}	649.317	4	2594.25	2594.25	0	0	3	Specific	308.39	193.59	6.76	7.14	35	>WT55_RS03315 ref|WP_009692690.1|gi|497378477| 50S ribosomal protein L31 type B	652	Nsco_NS_434_20203020_B_pseudomultivorans_HILIC1.44451.44451.4	controllerType=0 controllerNumber=1 scan=44451	115.798	Trypsin	B1	PGIHPDYREVVFQDMSNGFK	S{+258}	258	258.135	258.13	258.135
56324:5	241	R.SHDFLTAAPLAVEPS{+565.251}TGEVHLR.H	NA	S{+565}	583.297	5	2912.46	2912.46	0	0	18	Specific	308.39	51.01	0	4.3	20	>WT55_RS30115 ref|WP_006051932.1|gi|492937180| 50S ribosomal protein L32	5887	Nsco_NS_434_20203020_B_pseudomultivorans_HILIC1.48835.48835.2	controllerType=0 controllerNumber=1 scan=48835	125.725	Trypsin	B1	SHDFLTAAPLAVEPSTGEVHLR	S{+565}	565	565.251	565.25	565.251
10753:3	29	K.AAAAAAASADAGASAPAAAS{+1806.660}STK.A	NA	S{+1807}	1223.19	3	3667.57	3666.57	1	-0.9	158	Specific	308.4	98.36	0	7.42	140	>WT55_RS03375 ref|WP_040127524.1|gi|749303361| competence protein ComE	664	Nsco_NS_434_20203020_B_pseudomultivorans_HILIC1.11686.11686.3	controllerType=0 controllerNumber=1 scan=11686	35.5572	Trypsin	B1	AAAAAAASADAGASAPAAASSTK	S{+1807}	1807	1806.66	1806.66	1806.66
36020:3	2	K.VAPPPADNGAS{+568.207}QPQQFDPNRALQGK.T	NA	S{+568}	1058.51	3	3173.5	3171.5	2	-2.1	50	Specific	308.41	12.76	12.76	5.32	311	>WT55_RS30795 ref|WP_060255038.1|gi|982084637| cell division protein	6019	Nsco_NS_434_20203020_B_pseudomultivorans_HILIC3.31783.31783.3	controllerType=0 controllerNumber=1 scan=31783	82.9165	Trypsin	B3	VAPPPADNGASQPQQFDPNRALQGK	S{+568}	568	568.207	568.21	568.207
51711:3	124	K.AADAGGAKPASGAAPAPAAPAAPAPVPVPAS{+568.216}AVSGAAAQ.-	NA	S{+568}	1267.3	3	3799.89	3799.89	0	0	151	CRagged	308.42	215.87	15.1	5.81	120	>WT55_RS08775 ref|WP_040126510.1|gi|749302343| outer membrane lipid asymmetry maintenance protein MlaD	1724	Nsco_NS_434_20203020_B_pseudomultivorans_HILIC2.45074.45074.3	controllerType=0 controllerNumber=1 scan=45074	115.028	Trypsin	B2	AADAGGAKPASGAAPAPAAPAAPAPVPVPASAVSGAAAQ	S{+568}	568	568.216	568.22	568.216
74825:2	51	S.ASAPEAAASLSTAPAS{+683.863}AAAVVDQDANAQAAR.A	NA	S{+684}	1769.13	2	3537.26	3537.26	0	0	158	NRagged	308.43	24.94	0	4.97	102	>WT55_RS07565 ref|WP_040126635.1|gi|749302469| hypothetical protein	1487	Nsco_NS_434_20203020_B_pseudomultivorans_HILIC2.63927.63927.2	controllerType=0 controllerNumber=1 scan=63927	156.538	Trypsin	B2	ASAPEAAASLSTAPASAAAVVDQDANAQAAR	S{+684}	684	683.863	683.86	683.863
75282:2	7	E.PSSS{+1684.757}INQTAATVGLR.H	NA	S{+1685}	1593.78	2	3186.55	3186.55	0	0	343	NRagged	308.48	44.59	0	4.23	397	>WT55_RS22215 ref|WP_040131465.1|gi|749307319| porin	4346	Nsco_NS_434_20203020_B_pseudomultivorans_HILIC2.64296.64296.2	controllerType=0 controllerNumber=1 scan=64296	157.397	Trypsin	B2	PSSSINQTAATVGLR	S{+1685}	1685	1684.76	1684.76	1684.76
02505:3	396	K.PHTDKVGS{+387.178}ITR.A	NA	S{+387}	533.282	3	1597.83	1597.83	0	0	93	Specific	308.48	142.07	1.2	4.52	21	>WT55_RS29575 ref|WP_006753591.1|gi|493805771| 50S ribosomal protein L11	5790	Nsco_NS_434_20203020_B_pseudomultivorans_HILIC2.4469.4469.3	controllerType=0 controllerNumber=1 scan=4469	21.458	Trypsin	B2	PHTDKVGSITR	S{+387}	387	387.178	387.18	387.178
23589:4	611	L.VEGKNS{+369.186}APGHYVIER.A	NA	S{+369}	507.264	4	2026.04	2025.04	1	-1.7	238	NRagged	308.5	15.58	8.14	6.63	9	>WT55_RS31800 ref|WP_009688092.1|gi|497373879| ferredoxin--NADP(+) reductase	6218	Nsco_NS_434_20203020_B_pseudomultivorans_HILIC1.22626.22626.4	controllerType=0 controllerNumber=1 scan=22626	62.2088	Trypsin	B1	VEGKNSAPGHYVIER	S{+369}	369	369.186	369.19	369.186
74652:2	8	T.EAS{+735.977}FPGK.W	NA	S{+736}	736.176	2	1471.34	1471.34	0	0	36	NRagged	308.53	150.12	150.12	2.37	258	>WT55_RS03890 ref|WP_009691824.1|gi|497377611| antioxidant, AhpC/Tsa family protein	764	Nsco_NS_434_20203020_B_pseudomultivorans_HILIC3.63196.63196.4	controllerType=0 controllerNumber=1 scan=63196	158.264	Trypsin	B3	EASFPGK	S{+736}	736	735.977	735.98	735.977
31303:3	72	D.PS{+1159.530}DVARVEDR.T	NA	S{+1160}	768.373	3	2303.11	2303.11	0	0	83	NRagged	308.56	128.07	93.98	2.34	52	>WT55_RS05045 ref|WP_060249998.1|gi|982079385| phosphoenolpyruvate carboxykinase	989	Nsco_NS_434_20203020_B_pseudomultivorans_HILIC2.28171.28171.3	controllerType=0 controllerNumber=1 scan=28171	75.024	Trypsin	B2	PSDVARVEDR	S{+1160}	1160	1159.53	1159.53	1159.53
43290:2	3	T.ATAGTTATAPTPAAS{+357.605}APDAATKPAR.S	NA	S{+358}	1312.89	2	2624.77	2624.77	0	0	124	NRagged	308.57	2.58	0	4.53	887	>WT55_RS03375 ref|WP_040127524.1|gi|749303361| competence protein ComE	664	Nsco_NS_434_20203020_B_pseudomultivorans_HILIC2.37877.37877.2	controllerType=0 controllerNumber=1 scan=37877	98.3178	Trypsin	B2	ATAGTTATAPTPAASAPDAATKPAR	S{+358}	358	357.605	357.61	357.605
50376:4	36	N.AS{+252.074}QFDLITNGIKDETDTANQIR.I	NA	S{+252}	676.578	4	2703.29	2702.29	1	-1.2	62	NRagged	308.58	10.12	10.12	6.49	165	>WT55_RS12525 ref|WP_009690193.1|gi|497375980| simple sugar transporter substrate-binding protein	2458	Nsco_NS_434_20203020_B_pseudomultivorans_HILIC2.43929.43929.4	controllerType=0 controllerNumber=1 scan=43929	112.473	Trypsin	B2	ASQFDLITNGIKDETDTANQIR	S{+252}	252	252.074	252.07	252.074
76519:5	236	V.PEGEAYAAVEHPKGEFGIYLVS{+227.141}DGANKPYR.L	NA	S{+227}	699.353	5	3492.74	3491.74	1	-1	346	NRagged	308.59	47.7	0	6.62	20	>WT55_RS27175 ref|WP_009694120.1|gi|497379907| NADH-quinone oxidoreductase subunit D	5319	Nsco_NS_434_20203020_B_pseudomultivorans_HILIC1.64691.64691.5	controllerType=0 controllerNumber=1 scan=64691	162.489	Trypsin	B1	PEGEAYAAVEHPKGEFGIYLVSDGANKPYR	S{+227}	227	227.141	227.14	227.141
17422:3	20	A.PAADTS{+1559.558}AAASAPAKK.D	NA	S{+1560}	973.095	3	2917.27	2916.27	1	-1.2	27	NRagged	308.61	92.45	0	6.95	416	>WT55_RS10975 ref|WP_040126461.1|gi|749302294| hypothetical protein	2158	Nsco_NS_434_20203020_B_pseudomultivorans_HILIC1.17462.17462.3	controllerType=0 controllerNumber=1 scan=17462	49.4603	Trypsin	B1	PAADTSAAASAPAKK	S{+1560}	1560	1559.56	1559.56	1559.56
64674:3	29	N.PASQSAEDTGS{+844.344}ETQATQGAAPAAEAADAALAEAQAK.V	NA	S{+844}	1411.64	3	4232.91	4229.91	3	-2.4	8	NRagged	308.62	24.73	0	7.18	113	>WT55_RS08070 ref|WP_009693598.1|gi|497379385| nucleotide exchange factor GrpE	1587	Nsco_NS_434_20203020_B_pseudomultivorans_HILIC2.55423.55423.3	controllerType=0 controllerNumber=1 scan=55423	137.678	Trypsin	B2	PASQSAEDTGSETQATQGAAPAAEAADAALAEAQAK	S{+844}	844	844.344	844.34	844.344
63292:2	189	S.TVGYYNTSSLS{+326.141}VGLQAGAQSK.A	NA	S{+326}	1230.11	2	2459.21	2457.21	2	-2.7	99	NRagged	308.63	17.09	0	6.87	88	>WT55_RS14080 ref|WP_009688019.1|gi|497373806| hypothetical protein	2761	Nsco_NS_434_20203020_B_pseudomultivorans_HILIC2.54317.54317.2	controllerType=0 controllerNumber=1 scan=54317	135.179	Trypsin	B2	TVGYYNTSSLSVGLQAGAQSK	S{+326}	326	326.141	326.14	326.141
57551:3	7	I.PVTSQNRIPLVQNGTVDIEC[+57.021]GS{+256.110}TTNNAER.Q	NA	C[+57], S{+256}	1142.89	3	3426.66	3426.66	0	0	87	NRagged	308.65	49.54	1.2	7.45	279	>WT55_RS07665 ref|WP_009690757.1|gi|497376544| ABC transporter substrate-binding protein	1507	Nsco_NS_434_20203020_B_pseudomultivorans_HILIC1.49781.49781.3	controllerType=0 controllerNumber=1 scan=49781	127.809	Trypsin	B1	PVTSQNRIPLVQNGTVDIECGSTTNNAER	,S{+256}	,+256	256.11	256.11	256.11
64202:3	29	N.TQENPASQS{+402.137}AEDTGSETQATQGAAPAAEAADAALAEAQAK.V	NA	S{+402}	1420.97	3	4260.89	4259.89	1	-0.8	4	NRagged	308.65	35.3	2.4	7.33	113	>WT55_RS08070 ref|WP_009693598.1|gi|497379385| nucleotide exchange factor GrpE	1587	Nsco_NS_434_20203020_B_pseudomultivorans_HILIC2.55049.55049.3	controllerType=0 controllerNumber=1 scan=55049	136.812	Trypsin	B2	TQENPASQSAEDTGSETQATQGAAPAAEAADAALAEAQAK	S{+402}	402	402.137	402.14	402.137
50982:3	59	N.HDFAC[+57.021]FFS{+266.045}ANSTQRPALYETK.E	NA	C[+57], S{+266}	919.404	3	2756.2	2756.2	0	0	373	NRagged	308.68	4.26	2.4	4.01	66	>WT55_RS16710 ref|WP_009691983.1|gi|497377770| hypothetical protein	3275	Nsco_NS_434_20203020_B_pseudomultivorans_HILIC3.44230.44230.3	controllerType=0 controllerNumber=1 scan=44230	113.601	Trypsin	B3	HDFACFFSANSTQRPALYETK	,S{+266}	,+266	266.045	266.05	266.045
18482:3	11	A.PAADTS{+1728.510}AAASAPAKK.D	NA	S{+1729}	1029.41	3	3086.22	3085.22	1	-1.1	27	NRagged	308.72	68.03	0	6.87	476	>WT55_RS10975 ref|WP_040126461.1|gi|749302294| hypothetical protein	2158	Nsco_NS_434_20203020_B_pseudomultivorans_HILIC2.17995.17995.3	controllerType=0 controllerNumber=1 scan=17995	50.9374	Trypsin	B2	PAADTSAAASAPAKK	S{+1729}	1729	1728.51	1728.51	1728.51
49947:5	1	K.PGSITPHTHFTAEVYVLS{+1222.648}K.D	NA	S{+1223}	662.352	5	3307.73	3306.73	1	-1	298	Specific	308.73	71.76	2.49	6.09	497	>WT55_RS29525 ref|WP_034209732.1|gi|736066354| elongation factor Tu	5780	Nsco_NS_434_20203020_B_pseudomultivorans_HILIC2.43605.43605.5	controllerType=0 controllerNumber=1 scan=43605	111.778	Trypsin	B2	PGSITPHTHFTAEVYVLSK	S{+1223}	1223	1222.65	1222.65	1222.65
55173:2	174	K.LPAYPEEPS{+290.557}TDEEK.A	NA	S{+291}	948.649	2	1896.29	1895.29	1	-1.8	108	Specific	308.74	2.24	0	5.22	31	>WT55_RS28555 ref|WP_059478973.1|gi|981260152| isocitrate dehydrogenase	5589	Nsco_NS_434_20203020_B_pseudomultivorans_HILIC3.47631.47631.3	controllerType=0 controllerNumber=1 scan=47631	121.736	Trypsin	B3	LPAYPEEPSTDEEK	S{+291}	291	290.557	290.56	290.557
48358:3	89	A.ALS{+1537.669}QNKAEAAQK.A	NA	S{+1538}	932.786	3	2796.34	2796.34	0	0	180	NRagged	308.79	22.86	7.53	2.91	48	>WT55_RS15870 ref|WP_060252594.1|gi|982082027| acetyl-CoA acetyltransferase	3111	Nsco_NS_434_20203020_B_pseudomultivorans_HILIC2.42305.42305.3	controllerType=0 controllerNumber=1 scan=42305	108.809	Trypsin	B2	ALSQNKAEAAQK	S{+1538}	1538	1537.67	1537.67	1537.67
40073:2	4	A.AYS{+241.129}QANLGDGTNANGATNIAAQGR.I	NA	S{+241}	1289.12	2	2577.23	2576.23	1	-1.3	202	NRagged	308.87	41.59	41.59	5.09	279	>WT55_RS22215 ref|WP_040131465.1|gi|749307319| porin	4346	Nsco_NS_434_20203020_B_pseudomultivorans_HILIC1.35609.35609.2	controllerType=0 controllerNumber=1 scan=35609	95.0262	Trypsin	B1	AYSQANLGDGTNANGATNIAAQGR	S{+241}	241	241.129	241.13	241.129
60192:2	10	I.PFSYYDQNQQVVGYS{+429.172}R.E	NA	S{+429}	1191.04	2	2381.07	2380.07	1	-1.4	47	NRagged	308.88	165.73	0	6.67	230	>WT55_RS07665 ref|WP_009690757.1|gi|497376544| ABC transporter substrate-binding protein	1507	Nsco_NS_434_20203020_B_pseudomultivorans_HILIC2.51851.51851.2	controllerType=0 controllerNumber=1 scan=51851	129.884	Trypsin	B2	PFSYYDQNQQVVGYSR	S{+429}	429	429.172	429.17	429.172
82649:5	39	V.DATIVYGVNHDVLKAEHTVISNAS{+237.089}C[+57.021]TTNC[+57.021]LAPLVKPLNDK.I	NA	C[+57]*2, S{+237}	924.667	5	4619.31	4615.31	4	-2.9	131	NRagged	308.89	50.66	0	7.15	168	>WT55_RS07525 ref|WP_040126630.1|gi|749302464| glyceraldehyde-3-phosphate dehydrogenase	1479	Nsco_NS_434_20203020_B_pseudomultivorans_HILIC3.69439.69439.5	controllerType=0 controllerNumber=1 scan=69439	173.78	Trypsin	B3	DATIVYGVNHDVLKAEHTVISNASCTTNCLAPLVKPLNDK	*2,S{+237}	*2,+237	237.089	237.09	237.089
39381:3	1269	R.RTGSVSNAPGAFS{+568.210}ASGVYPIAER.V	NA	S{+568}	954.793	3	2862.36	2862.36	0	0	229	Specific	308.91	145.57	2.4	6.71	6	>WT55_RS27760 ref|WP_059479071.1|gi|981260250| dGTP triphosphohydrolase	5434	Nsco_NS_434_20203020_B_pseudomultivorans_HILIC2.34630.34630.3	controllerType=0 controllerNumber=1 scan=34630	90.585	Trypsin	B2	RTGSVSNAPGAFSASGVYPIAER	S{+568}	568	568.21	568.21	568.21
70737:5	2	M.PS{+839.285}QPGFNLGYLAYNVEHKPVDKLEVR.Q	NA	S{+839}	762.972	5	3810.83	3809.83	1	-0.9	293	NRagged	308.92	59.73	0	7.95	225	>WT55_RS31760 ref|WP_040128457.1|gi|749304300| peptide ABC transporter substrate-binding protein	6210	Nsco_NS_434_20203020_B_pseudomultivorans_HILIC1.60139.60139.5	controllerType=0 controllerNumber=1 scan=60139	151.446	Trypsin	B1	PSQPGFNLGYLAYNVEHKPVDKLEVR	S{+839}	839	839.285	839.28	839.285
79455:2	7	F.GGTYSFS{+1243.564}NNQNFGNNR.A	NA	S{+1244}	1511.17	2	3021.33	3020.33	1	-1.1	169	NRagged	308.92	5.95	0	2.99	397	>WT55_RS22215 ref|WP_040131465.1|gi|749307319| porin	4346	Nsco_NS_434_20203020_B_pseudomultivorans_HILIC2.67598.67598.2	controllerType=0 controllerNumber=1 scan=67598	165.033	Trypsin	B2	GGTYSFSNNQNFGNNR	S{+1244}	1244	1243.56	1243.56	1243.56
43336:5	838	R.NVSFHVDRGETLAIVGESGS{+566.295}GK.S	NA	S{+566}	566.292	5	2827.43	2825.43	2	-2.4	39	Specific	308.93	175.23	4.73	5.88	5	>WT55_RS06455 ref|WP_060249799.1|gi|982079186| glutathione ABC transporter ATP-binding protein	1269	Nsco_NS_434_20203020_B_pseudomultivorans_HILIC3.37621.37621.2	controllerType=0 controllerNumber=1 scan=37621	97.3027	Trypsin	B3	NVSFHVDRGETLAIVGESGSGK	S{+566}	566	566.295	566.29	566.295
31602:10	130	L.AKPILIGRPS{+1911.331}VIEHR.I	NA	S{+1911}	360.741	10	3598.35	3597.35	1	-0.9	476	NRagged	308.97	11.75	0	5	34	>WT55_RS07490 ref|WP_040126627.1|gi|749302461| malate dehydrogenase	1472	Nsco_NS_434_20203020_B_pseudomultivorans_HILIC1.28851.28851.5	controllerType=0 controllerNumber=1 scan=28851	78.0728	Trypsin	B1	AKPILIGRPSVIEHR	S{+1911}	1911	1911.33	1911.33	1911.33
36343:4	5	A.QVGAISANSDS{+1415.693}SIGDR.I	NA	S{+1416}	748.868	4	2992.45	2992.45	0	0	146	NRagged	309.02	11.17	0	2.52	281	>WT55_RS08320 ref|WP_040126762.1|gi|749302596| molecular chaperone GroEL	1634	Nsco_NS_434_20203020_B_pseudomultivorans_HILIC3.32042.32042.4	controllerType=0 controllerNumber=1 scan=32042	83.5594	Trypsin	B3	QVGAISANSDSSIGDR	S{+1416}	1416	1415.69	1415.69	1415.69
48834:4	3	K.QQQQQLAANTPKPTS{+598.214}SAAPAAAAKPPTANDANTGYFLQVGAYK.T	NA	S{+598}	1246.86	4	4984.42	4984.42	0	0	183	Specific	309.05	32.7	0	5.12	209	>WT55_RS30795 ref|WP_060255038.1|gi|982084637| cell division protein	6019	Nsco_NS_434_20203020_B_pseudomultivorans_HILIC1.42943.42943.4	controllerType=0 controllerNumber=1 scan=42943	112.355	Trypsin	B1	QQQQQLAANTPKPTSSAAPAAAAKPPTANDANTGYFLQVGAYK	S{+598}	598	598.214	598.21	598.214
78051:2	452	V.EALVYQAVAENMAS{+259.137}EQSAR.M	NA	S{+259}	1164.56	2	2328.12	2326.12	2	-2.9	229	NRagged	309.05	82.69	4.88	6.9	9	>WT55_RS11730 ref|WP_009690279.1|gi|497376066| ATP synthase subunit gamma	2306	Nsco_NS_434_20203020_B_pseudomultivorans_HILIC2.66493.66493.2	controllerType=0 controllerNumber=1 scan=66493	162.404	Trypsin	B2	EALVYQAVAENMASEQSAR	S{+259}	259	259.137	259.14	259.137
65360:3	4	T.VQNGLDS{+1605.679}NGNGAEPAVSSINNGYR.F	NA	S{+1606}	1347.61	3	4040.82	4038.82	2	-1.7	232	NRagged	309.07	18.77	0	5.94	820	>WT55_RS05945 ref|WP_059478462.1|gi|981259641| porin	1167	Nsco_NS_434_20203020_B_pseudomultivorans_HILIC2.56000.56000.3	controllerType=0 controllerNumber=1 scan=56000	138.892	Trypsin	B2	VQNGLDSNGNGAEPAVSSINNGYR	S{+1606}	1606	1605.68	1605.68	1605.68
44093:3	19	V.KRDDVS{+375.185}DGAEQGQAQVAEADDDAELK.R	NA	S{+375}	1046.15	3	3136.44	3135.44	1	-1.1	98	NRagged	309.08	2.5	2.5	5.39	83	>WT55_RS29170 ref|WP_040127247.1|gi|749303082| translation initiation factor IF-2	5712	Nsco_NS_434_20203020_B_pseudomultivorans_HILIC3.38421.38421.3	controllerType=0 controllerNumber=1 scan=38421	99.4512	Trypsin	B3	KRDDVSDGAEQGQAQVAEADDDAELK	S{+375}	375	375.185	375.19	375.185
79974:3	189	V.PPQTVPQQPLTAPGAS{+1708.835}Q.-	NA	S{+1709}	1142.58	3	3425.73	3425.73	0	0	754	Non	309.08	103.87	0	4.96	35	>WT55_RS11930 ref|WP_040128641.1|gi|749304485| type II secretion system protein GspD	2346	Nsco_NS_434_20203020_B_pseudomultivorans_HILIC3.67345.67345.3	controllerType=0 controllerNumber=1 scan=67345	168.897	Trypsin	B3	PPQTVPQQPLTAPGASQ	S{+1709}	1709	1708.84	1708.84	1708.84
77024:3	349	A.TFDDVDAS{+1544.632}GYDALAIAGGR.A	NA	S{+1545}	1153.51	3	3458.52	3458.52	0	0	72	NRagged	309.11	7.39	7.39	2.98	48	>WT55_RS25705 ref|WP_040128161.1|gi|749304003| glutamine amidotransferase	5036	Nsco_NS_434_20203020_B_pseudomultivorans_HILIC2.65673.65673.4	controllerType=0 controllerNumber=1 scan=65673	160.441	Trypsin	B2	TFDDVDASGYDALAIAGGR	S{+1545}	1545	1544.63	1544.63	1544.63
44948:4	56	F.PGLS{+670.322}GYGSLPVAPGGHGGRPGGR.D	NA	S{+670}	694.107	4	2773.41	2773.41	0	0	481	NRagged	309.13	22.5	22.5	5.91	54	>WT55_RS29185 ref|WP_060254932.1|gi|982084531| pseudouridine synthase	5715	Nsco_NS_434_20203020_B_pseudomultivorans_HILIC3.39128.39128.4	controllerType=0 controllerNumber=1 scan=39128	101.249	Trypsin	B3	PGLSGYGSLPVAPGGHGGRPGGR	S{+670}	670	670.322	670.32	670.322
83387:2	7	V.GLSS{+428.208}QYGTVTLGK.Q	NA	S{+428}	869.955	2	1738.9	1738.9	0	0	100	NRagged	309.14	70.83	2.82	2.65	397	>WT55_RS22215 ref|WP_040131465.1|gi|749307319| porin	4346	Nsco_NS_434_20203020_B_pseudomultivorans_HILIC2.70702.70702.2	controllerType=0 controllerNumber=1 scan=70702	172.447	Trypsin	B2	GLSSQYGTVTLGK	S{+428}	428	428.208	428.21	428.208
80747:5	1406	V.AQTVVLEKPLS{+1985.842}FWGGYDSAAGR.I	NA	S{+1986}	868.814	5	4340.04	4338.04	2	-1.5	23	NRagged	309.17	1.79	0	4.95	2	>WT55_RS14310 ref|WP_060251988.1|gi|982081375| aconitase subunit 2	2807	Nsco_NS_434_20203020_B_pseudomultivorans_HILIC1.68030.68030.5	controllerType=0 controllerNumber=1 scan=68030	170.86	Trypsin	B1	AQTVVLEKPLSFWGGYDSAAGR	S{+1986}	1986	1985.84	1985.84	1985.84
03576:5	49	K.QVTQAEEQEQHS{+504.499}PTRPR.L	NA	S{+504}	506.302	5	2527.48	2525.48	2	-2.7	515	Specific	309.18	204.32	2.07	5.45	71	>WT55_RS03385 ref|WP_059512721.1|gi|981295365| ATP-dependent chaperone ClpB	666	Nsco_NS_434_20203020_B_pseudomultivorans_HILIC1.5298.5298.3	controllerType=0 controllerNumber=1 scan=5298	22.5567	Trypsin	B1	QVTQAEEQEQHSPTRPR	S{+504}	504	504.499	504.5	504.499
85023:3	5	V.TNGGEEAS{+1164.613}VVVAAVAAGK.G	NA	S{+1165}	932.49	3	2795.46	2794.46	1	-1.2	456	NRagged	309.19	59.02	0	5.79	351	>WT55_RS08320 ref|WP_040126762.1|gi|749302596| molecular chaperone GroEL	1634	Nsco_NS_434_20203020_B_pseudomultivorans_HILIC2.71996.71996.3	controllerType=0 controllerNumber=1 scan=71996	174.367	Trypsin	B2	TNGGEEASVVVAAVAAGK	S{+1165}	1165	1164.61	1164.61	1164.61
34567:4	641	K.HYKAPDAIDILS{+488.148}K.R	NA	S{+488}	490.741	4	1959.94	1958.94	1	-1.7	206	Specific	309.22	309.22	0.73	5.46	8	>WT55_RS03595 ref|WP_009689490.1|gi|497375277| hypothetical protein	708	Nsco_NS_434_20203020_B_pseudomultivorans_HILIC1.31197.31197.3	controllerType=0 controllerNumber=1 scan=31197	84.1663	Trypsin	B1	HYKAPDAIDILSK	S{+488}	488	488.148	488.15	488.148
40593:4	3	K.LS{+594.205}KPAATTSATTSTTTSAGTASTSTTATAGTTATAPTPAASAPDAATKPAR.S	NA	S{+594}	1312.64	4	5247.52	5245.52	2	-1.3	98	Specific	309.3	309.3	0.9	7.95	887	>WT55_RS03375 ref|WP_040127524.1|gi|749303361| competence protein ComE	664	Nsco_NS_434_20203020_B_pseudomultivorans_HILIC2.35587.35587.4	controllerType=0 controllerNumber=1 scan=35587	92.8829	Trypsin	B2	LSKPAATTSATTSTTTSAGTASTSTTATAGTTATAPTPAASAPDAATKPAR	S{+594}	594	594.205	594.21	594.205
40816:3	350	K.GQIVS{+862.303}GQIEQGPHAASALSNDER.T	NA	S{+862}	1076.16	3	3226.46	3226.46	0	0	47	Specific	309.31	111.61	0	6.16	12	>WT55_RS28385 ref|WP_009688986.1|gi|497374773| CDP-6-deoxy-delta-3,4-glucoseen reductase	5555	Nsco_NS_434_20203020_B_pseudomultivorans_HILIC3.35666.35666.3	controllerType=0 controllerNumber=1 scan=35666	92.5904	Trypsin	B3	GQIVSGQIEQGPHAASALSNDER	S{+862}	862	862.303	862.3	862.303
36326:4	181	E.IHPNDVS{+1157.499}DDFVR.E	NA	S{+1157}	643.549	4	2571.17	2571.17	0	0	31	NRagged	309.35	39.12	19.59	2.25	27	>WT55_RS04115 ref|WP_009688314.1|gi|497374101| GMP synthetase	809	Nsco_NS_434_20203020_B_pseudomultivorans_HILIC2.32058.32058.4	controllerType=0 controllerNumber=1 scan=32058	84.3676	Trypsin	B2	IHPNDVSDDFVR	S{+1157}	1157	1157.5	1157.5	1157.5
01535:3	272	R.GHGHAS{+404.439}AAAAPAARPR.G	NA	S{+404}	635.077	3	1903.22	1902.22	1	-1.8	75	Specific	309.36	173.74	0	6.85	29	>WT55_RS07715 ref|WP_060250143.1|gi|982079530| hypothetical protein	1516	Nsco_NS_434_20203020_B_pseudomultivorans_HILIC3.3605.3605.3	controllerType=0 controllerNumber=1 scan=3605	18.4096	Trypsin	B3	GHGHASAAAAPAARPR	S{+404}	404	404.439	404.44	404.439
14893:5	7	K.KDS{+1979.421}GIKDFGDLK.G	NA	S{+1979}	661.429	5	3303.12	3302.12	1	-1	136	Specific	309.38	120.01	0	6	279	>WT55_RS07665 ref|WP_009690757.1|gi|497376544| ABC transporter substrate-binding protein	1507	Nsco_NS_434_20203020_B_pseudomultivorans_HILIC1.15317.15317.3	controllerType=0 controllerNumber=1 scan=15317	44.1405	Trypsin	B1	KDSGIKDFGDLK	S{+1979}	1979	1979.42	1979.42	1979.42
60311:3	121	F.EQVVSQYAGS{+245.118}NAAQTAQGKLETIK.-	NA	S{+245}	923.474	3	2768.41	2766.41	2	-2.4	226	NRagged	309.39	77.97	0	7.91	29	>WT55_RS21310 ref|WP_009692356.1|gi|497378143| Tol-Pal system protein YbgF	4166	Nsco_NS_434_20203020_B_pseudomultivorans_HILIC2.51941.51941.3	controllerType=0 controllerNumber=1 scan=51941	130.067	Trypsin	B2	EQVVSQYAGSNAAQTAQGKLETIK	S{+245}	245	245.118	245.12	245.118
59102:2	189	S.TVGYYNTS{+328.135}SLSVGLQAGAQSK.A	NA	S{+328}	1230.1	2	2459.2	2459.2	0	0	99	NRagged	309.39	26.22	0	5.04	88	>WT55_RS14080 ref|WP_009688019.1|gi|497373806| hypothetical protein	2761	Nsco_NS_434_20203020_B_pseudomultivorans_HILIC2.50968.50968.2	controllerType=0 controllerNumber=1 scan=50968	128.005	Trypsin	B2	TVGYYNTSSLSVGLQAGAQSK	S{+328}	328	328.135	328.13	328.135
47578:4	6	V.PAEQEPNTVVS{+1127.549}VLQK.G	NA	S{+1128}	692.36	4	2766.42	2766.42	0	0	147	NRagged	309.4	85.82	0	4.39	185	>WT55_RS08070 ref|WP_009693598.1|gi|497379385| nucleotide exchange factor GrpE	1587	Nsco_NS_434_20203020_B_pseudomultivorans_HILIC1.41952.41952.4	controllerType=0 controllerNumber=1 scan=41952	110.02	Trypsin	B1	PAEQEPNTVVSVLQK	S{+1128}	1128	1127.55	1127.55	1127.55
19995:4	515	K.LGYALES{+594.107}LHHSADPRK.T	NA	S{+594}	598.014	4	2389.04	2388.04	1	-1.4	63	Specific	309.42	22.98	0	6.92	8	>WT55_RS14215 ref|WP_060251951.1|gi|982081338| peptidase E	2788	Nsco_NS_434_20203020_B_pseudomultivorans_HILIC1.19512.19512.3	controllerType=0 controllerNumber=1 scan=19512	54.3508	Trypsin	B1	LGYALESLHHSADPRK	S{+594}	594	594.107	594.11	594.107
74332:4	643	K.AGQMDFDIVIAS{+1866.734}PDTMR.I	NA	S{+1867}	934.407	4	3734.61	3733.61	1	-0.9	106	Specific	309.42	106.96	0	5.83	8	>WT55_RS29570 ref|WP_006482906.1|gi|493528889| 50S ribosomal protein L1	5789	Nsco_NS_434_20203020_B_pseudomultivorans_HILIC2.63536.63536.2	controllerType=0 controllerNumber=1 scan=63536	155.644	Trypsin	B2	AGQMDFDIVIASPDTMR	S{+1867}	1867	1866.73	1866.73	1866.73
56687:5	149	R.IVLEGAS{+620.105}EHNLRDVTVEIPLQR.L	NA	S{+620}	622.897	5	3110.46	3108.46	2	-2.2	643	Specific	309.44	24.33	0	5.28	23	>WT55_RS00595 ref|WP_060249061.1|gi|982078448| excinuclease ABC subunit A	114	Nsco_NS_434_20203020_B_pseudomultivorans_HILIC2.49074.49074.5	controllerType=0 controllerNumber=1 scan=49074	123.882	Trypsin	B2	IVLEGASEHNLRDVTVEIPLQR	S{+620}	620	620.105	620.11	620.105
42609:4	175	V.PGGASLHNC[+57.021]MS{+502.226}GHGPDADTFEK.A	NA	C[+57], S{+502}	698.055	4	2789.2	2787.2	2	-2.4	365	NRagged	309.47	93.85	0.77	5.7	30	>WT55_RS08520 ref|WP_060250298.1|gi|982079685| homogentisate 1,2-dioxygenase	1674	Nsco_NS_434_20203020_B_pseudomultivorans_HILIC1.37780.37780.4	controllerType=0 controllerNumber=1 scan=37780	100.211	Trypsin	B1	PGGASLHNCMSGHGPDADTFEK	,S{+502}	,+502	502.226	502.23	502.226
58478:3	127	Q.DNS{+1005.431}ANIDKLVPEGIEGR.V	NA	S{+1005}	944.79	3	2832.36	2832.36	0	0	403	NRagged	309.54	4.07	4.07	3.87	42	>WT55_RS04125 ref|WP_009688915.1|gi|497374702| IMP dehydrogenase	811	Nsco_NS_434_20203020_B_pseudomultivorans_HILIC1.50520.50520.3	controllerType=0 controllerNumber=1 scan=50520	129.447	Trypsin	B1	DNSANIDKLVPEGIEGR	S{+1005}	1005	1005.43	1005.43	1005.43
16261:4	131	A.AS{+978.478}DDEDDEEEAAPARPAR.K	NA	S{+978}	731.58	4	2923.3	2922.3	1	-1.1	125	NRagged	309.57	9.2	0	4.22	35	>WT55_RS27440 ref|WP_040127879.1|gi|749303719| ribosome silencing factor RsfS	5371	Nsco_NS_434_20203020_B_pseudomultivorans_HILIC1.16460.16460.4	controllerType=0 controllerNumber=1 scan=16460	47.0056	Trypsin	B1	ASDDEDDEEEAAPARPAR	S{+978}	978	978.478	978.48	978.478
80174:2	341	E.VTGEDS{+332.110}GVTGLR.I	NA	S{+332}	762.359	2	1523.71	1522.71	1	-2.2	211	NRagged	309.57	8.51	7.61	2.94	10	>WT55_RS17255 ref|WP_060252959.1|gi|982082443| thioredoxin reductase	3375	Nsco_NS_434_20203020_B_pseudomultivorans_HILIC2.68183.68183.4	controllerType=0 controllerNumber=1 scan=68183	166.439	Trypsin	B2	VTGEDSGVTGLR	S{+332}	332	332.11	332.11	332.11
60238:4	421	P.LHPDFC[+57.021]GFS{+293.080}VPDRYVFGC[+57.021]GMDAK.G	NA	C[+57]*2, S{+293}	743.322	4	2970.26	2968.26	2	-2.3	145	NRagged	309.61	66.35	0	5.88	14	>WT55_RS07290 ref|WP_009688452.1|gi|497374239| hypoxanthine-guanine phosphoribosyltransferase	1432	Nsco_NS_434_20203020_B_pseudomultivorans_HILIC2.51886.51886.4	controllerType=0 controllerNumber=1 scan=51886	129.954	Trypsin	B2	LHPDFCGFSVPDRYVFGCGMDAK	*2,S{+293}	*2,+293	293.08	293.08	293.08
48041:3	116	K.AADAGGAKPASGAAPAPAAPAAPAPVPVPAS{+1133.431}AVSGAAAQ.-	NA	S{+1133}	1456.71	3	4368.11	4365.11	3	-2.3	151	CRagged	309.62	309.62	0	8.55	85	>WT55_RS08775 ref|WP_040126510.1|gi|749302343| outer membrane lipid asymmetry maintenance protein MlaD	1724	Nsco_NS_434_20203020_B_pseudomultivorans_HILIC1.42308.42308.3	controllerType=0 controllerNumber=1 scan=42308	110.86	Trypsin	B1	AADAGGAKPASGAAPAPAAPAAPAPVPVPASAVSGAAAQ	S{+1133}	1133	1133.43	1133.43	1133.43
17521:2	56	A.PQDGDS{+694.278}ADAPPADAAPAQPAPR.A	NA	S{+694}	1406.13	2	2811.25	2809.25	2	-2.4	64	NRagged	309.64	27.93	0	6.76	54	>WT55_RS29185 ref|WP_060254932.1|gi|982084531| pseudouridine synthase	5715	Nsco_NS_434_20203020_B_pseudomultivorans_HILIC3.17208.17208.2	controllerType=0 controllerNumber=1 scan=17208	47.2576	Trypsin	B3	PQDGDSADAPPADAAPAQPAPR	S{+694}	694	694.278	694.28	694.278
84184:4	87	K.EEWDQEKGEMVLKDEDETVNQAS{+1510.811}ALWTR.A	NA	S{+1511}	1212.84	4	4848.34	4847.34	1	-0.7	212	Specific	309.66	31.3	0	7.39	32	>WT55_RS27725 ref|WP_009690258.1|gi|497376045| molecular chaperone HtpG	5427	Nsco_NS_434_20203020_B_pseudomultivorans_HILIC2.71320.71320.4	controllerType=0 controllerNumber=1 scan=71320	173.539	Trypsin	B2	EEWDQEKGEMVLKDEDETVNQASALWTR	S{+1511}	1511	1510.81	1510.81	1510.81
46727:5	1260	R.APATPAGEPVPAAAPQRVEPVVS{+991.265}RPVAPVAPSSPAAPTASGR.S	NA	S{+991}	995.885	5	4975.4	4972.4	3	-2	143	Specific	309.67	91.13	0	7.55	2	>WT55_RS04120 ref|WP_040128941.1|gi|749304788| hypothetical protein	810	Nsco_NS_434_20203020_B_pseudomultivorans_HILIC2.40944.40944.4	controllerType=0 controllerNumber=1 scan=40944	105.721	Trypsin	B2	APATPAGEPVPAAAPQRVEPVVSRPVAPVAPSSPAAPTASGR	S{+991}	991	991.265	991.26	991.265
22243:2	121	K.SDNLSSQLS{+243.126}AAQR.T	NA	S{+243}	810.405	2	1619.8	1619.8	0	0	47	Specific	309.68	59.7	59.7	2.38	29	>WT55_RS21310 ref|WP_009692356.1|gi|497378143| Tol-Pal system protein YbgF	4166	Nsco_NS_434_20203020_B_pseudomultivorans_HILIC2.21130.21130.2	controllerType=0 controllerNumber=1 scan=21130	58.3611	Trypsin	B2	SDNLSSQLSAAQR	S{+243}	243	243.126	243.13	243.126
61178:4	108	T.ADGVSIAYTDKDGNAQTLDADRLIVS{+200.102}VGR.V	NA	S{+200}	806.663	4	3223.63	3220.63	3	-3.1	255	NRagged	309.74	110.33	1.29	6	34	>WT55_RS29120 ref|WP_060254931.1|gi|982084530| dihydrolipoamide dehydrogenase	5702	Nsco_NS_434_20203020_B_pseudomultivorans_HILIC1.52642.52642.4	controllerType=0 controllerNumber=1 scan=52642	134.076	Trypsin	B1	ADGVSIAYTDKDGNAQTLDADRLIVSVGR	S{+200}	200	200.102	200.1	200.102
22580:4	30	K.GASAAQAAPKPNDNS{+1162.428}SGTFVFSRPGK.F	NA	S{+1162}	932.43	4	3726.7	3724.7	2	-1.8	66	Specific	309.79	309.79	0	8.87	231	>WT55_RS17245 ref|WP_009688223.1|gi|497374010| outer membrane lipoprotein carrier protein LolA	3373	Nsco_NS_434_20203020_B_pseudomultivorans_HILIC2.21410.21410.4	controllerType=0 controllerNumber=1 scan=21410	59.0581	Trypsin	B2	GASAAQAAPKPNDNSSGTFVFSRPGK	S{+1162}	1162	1162.43	1162.43	1162.43
05105:3	38	Q.VHS{+369.169}QDAESQREALK.K	NA	S{+369}	656.325	3	1966.96	1966.96	0	0	149	NRagged	309.83	42.18	12.97	2.52	77	>WT55_RS03385 ref|WP_059512721.1|gi|981295365| ATP-dependent chaperone ClpB	666	Nsco_NS_434_20203020_B_pseudomultivorans_HILIC3.6517.6517.3	controllerType=0 controllerNumber=1 scan=6517	24.0909	Trypsin	B3	VHSQDAESQREALK	S{+369}	369	369.169	369.17	369.169
70493:4	1347	M.PC[+57.021]PGNHEIEFNNGPQGLDS{+1802.777}YLAR.Y	NA	C[+57], S{+1803}	1097.75	4	4387.96	4387.96	0	0	233	NRagged	309.85	70.33	0	6.15	3	>WT55_RS04625 ref|WP_040131678.1|gi|749307535| serine/threonine protein phosphatase	906	Nsco_NS_434_20203020_B_pseudomultivorans_HILIC2.60260.60260.2	controllerType=0 controllerNumber=1 scan=60260	148.082	Trypsin	B2	PCPGNHEIEFNNGPQGLDSYLAR	,S{+1803}	,+1803	1802.78	1802.78	1802.78
84555:4	348	Q.DGS{+284.168}LIKFDGNAAVLLNNKLEPIGTR.I	NA	S{+284}	735.659	4	2939.61	2939.61	0	0	73	NRagged	309.91	5.06	5.06	6.62	46	>WT55_RS29465 ref|WP_004197951.1|gi|490302569| 50S ribosomal protein L14	5768	Nsco_NS_434_20203020_B_pseudomultivorans_HILIC3.70912.70912.4	controllerType=0 controllerNumber=1 scan=70912	176.456	Trypsin	B3	DGSLIKFDGNAAVLLNNKLEPIGTR	S{+284}	284	284.168	284.17	284.168
69954:5	80	F.PYFGNQPHAHFNS{+1622.801}TQHASELSR.R	NA	S{+1623}	830.4	5	4147.97	4147.97	0	0	442	NRagged	309.94	11.69	2	3.96	50	>WT55_RS25110 ref|WP_060254610.1|gi|982084209| nitrate reductase	4919	Nsco_NS_434_20203020_B_pseudomultivorans_HILIC3.59478.59478.5	controllerType=0 controllerNumber=1 scan=59478	149.064	Trypsin	B3	PYFGNQPHAHFNSTQHASELSR	S{+1623}	1623	1622.8	1622.8	1622.8
04044:2	1090	L.AHES{+269.187}GSTGSTITR.R	NA	S{+269}	786.909	2	1572.81	1572.81	0	0	78	NRagged	309.96	65.5	6.44	2.05	4	>WT55_RS10550 ref|WP_040127184.1|gi|749303019| peroxiredoxin	2073	Nsco_NS_434_20203020_B_pseudomultivorans_HILIC1.5661.5661.2	controllerType=0 controllerNumber=1 scan=5661	23.1848	Trypsin	B1	AHESGSTGSTITR	S{+269}	269	269.187	269.19	269.187
38777:4	46	G.YSQS{+1858.859}PSFQPGSTSNYSGSGSNYANEAQR.V	NA	S{+1859}	1208.79	4	4832.13	4830.13	2	-1.4	171	NRagged	309.97	7.95	0	4.23	74	>WT55_RS25760 ref|WP_040128156.1|gi|749303998| membrane protein	5047	Nsco_NS_434_20203020_B_pseudomultivorans_HILIC3.33927.33927.4	controllerType=0 controllerNumber=1 scan=33927	88.404	Trypsin	B3	YSQSPSFQPGSTSNYSGSGSNYANEAQR	S{+1859}	1859	1858.86	1858.86	1858.86
35991:3	495	A.PSAATAC[+57.021]STIVS{+1730.722}TR.D	NA	C[+57], S{+1731}	1051.48	3	3152.43	3152.43	0	0	207	NRagged	309.98	107.73	0	5.41	14	>WT55_RS16690 ref|WP_060252861.1|gi|982082331| type VI secretion protein	3271	Nsco_NS_434_20203020_B_pseudomultivorans_HILIC1.32334.32334.3	controllerType=0 controllerNumber=1 scan=32334	87.0503	Trypsin	B1	PSAATACSTIVSTR	,S{+1731}	,+1731	1730.72	1730.72	1730.72
67590:5	21	E.FGS{+449.262}ADDFMMQQALNKLEGKPVQESK.S	NA	S{+449}	650.728	5	3249.61	3247.61	2	-2.1	453	NRagged	309.99	8.71	8.71	5.95	113	>WT55_RS31095 ref|WP_060255064.1|gi|982084663| peptidase S41	6079	Nsco_NS_434_20203020_B_pseudomultivorans_HILIC1.57673.57673.5	controllerType=0 controllerNumber=1 scan=57673	145.57	Trypsin	B1	FGSADDFMMQQALNKLEGKPVQESK	S{+449}	449	449.262	449.26	449.262
65331:2	3	I.IAATTSIGDGVGAGS{+521.223}K.Q	NA	S{+521}	963.481	2	1925.96	1925.96	0	0	376	NRagged	310.03	36.84	5.52	5.54	839	>WT55_RS05945 ref|WP_059478462.1|gi|981259641| porin	1167	Nsco_NS_434_20203020_B_pseudomultivorans_HILIC3.55796.55796.4	controllerType=0 controllerNumber=1 scan=55796	140.507	Trypsin	B3	IAATTSIGDGVGAGSK	S{+521}	521	521.223	521.22	521.223
17768:3	13	A.PAADTS{+1560.549}AAASAPAKK.D	NA	S{+1561}	973.092	3	2917.26	2917.26	0	0	27	NRagged	310.04	115.23	0	6.11	457	>WT55_RS10975 ref|WP_040126461.1|gi|749302294| hypothetical protein	2158	Nsco_NS_434_20203020_B_pseudomultivorans_HILIC3.17413.17413.3	controllerType=0 controllerNumber=1 scan=17413	47.7694	Trypsin	B3	PAADTSAAASAPAKK	S{+1561}	1561	1560.55	1560.55	1560.55
23469:3	127	Y.DS{+811.354}DDTLQAK.L	NA	S{+811}	601.941	3	1803.81	1803.81	0	0	59	NRagged	310.04	10.19	7.57	1.88	45	>WT55_RS13220 ref|WP_040127464.1|gi|749303301| ABC transporter substrate-binding protein	2595	Nsco_NS_434_20203020_B_pseudomultivorans_HILIC3.22128.22128.3	controllerType=0 controllerNumber=1 scan=22128	59.0393	Trypsin	B3	DSDDTLQAK	S{+811}	811	811.354	811.35	811.354
68120:4	63	V.PSYEIYDYLGEHGFADS{+576.284}DRGEELAR.F	NA	S{+576}	867.651	4	3467.58	3465.58	2	-1.9	269	NRagged	310.05	100.74	0	5.48	35	>WT55_RS26525 ref|WP_060254744.1|gi|982084343| type IV secretion protein Rhs	5193	Nsco_NS_434_20203020_B_pseudomultivorans_HILIC2.58218.58218.5	controllerType=0 controllerNumber=1 scan=58218	143.733	Trypsin	B2	PSYEIYDYLGEHGFADSDRGEELAR	S{+576}	576	576.284	576.28	576.284
22141:3	794	E.GGSEAVKAES{+222.274}C[+57.021]DEC[+57.021]K.T	NA	C[+57]*2, S{+222}	616.987	3	1848.95	1848.95	0	0	249	NRagged	310.06	9.08	9.08	4.95	4	>WT55_RS18630 ref|WP_060253338.1|gi|982082825| formate dehydrogenase accessory protein FdhE	3646	Nsco_NS_434_20203020_B_pseudomultivorans_HILIC1.21469.21469.4	controllerType=0 controllerNumber=1 scan=21469	59.3179	Trypsin	B1	GGSEAVKAESCDECK	*2,S{+222}	*2,+222	222.274	222.27	222.274
18406:3	13	A.PAADTS{+1559.552}AAASAPAKK.D	NA	S{+1560}	973.093	3	2917.26	2916.26	1	-1.2	27	NRagged	310.06	118.93	0	6.41	457	>WT55_RS10975 ref|WP_040126461.1|gi|749302294| hypothetical protein	2158	Nsco_NS_434_20203020_B_pseudomultivorans_HILIC3.17961.17961.3	controllerType=0 controllerNumber=1 scan=17961	49.1339	Trypsin	B3	PAADTSAAASAPAKK	S{+1560}	1560	1559.55	1559.55	1559.55
11801:1	13	A.PAADTS{+405.035}AAASAPAKK.D	NA	S{+405}	1762.75	1	1762.75	1761.75	1	-1.9	27	NRagged	310.07	55.08	0	6.66	457	>WT55_RS10975 ref|WP_040126461.1|gi|749302294| hypothetical protein	2158	Nsco_NS_434_20203020_B_pseudomultivorans_HILIC3.12535.12535.3	controllerType=0 controllerNumber=1 scan=12535	36.5827	Trypsin	B3	PAADTSAAASAPAKK	S{+405}	405	405.035	405.04	405.035
49068:4	67	Q.PVNAVSHGYAQPHHVS{+642.251}TADYGALDTPAVWR.N	NA	S{+642}	965.958	4	3860.81	3858.81	2	-1.7	337	NRagged	310.09	109.77	0	5.72	85	>WT55_RS07165 ref|WP_009695787.1|gi|497381574| cell division protein FtsZ	1408	Nsco_NS_434_20203020_B_pseudomultivorans_HILIC2.42877.42877.2	controllerType=0 controllerNumber=1 scan=42877	110.088	Trypsin	B2	PVNAVSHGYAQPHHVSTADYGALDTPAVWR	S{+642}	642	642.251	642.25	642.251
33457:5	89	A.PTGVQPTPLHAES{+1026.457}NEEDRKPAADAAAGDGMEAAGDTSGEAGQADASDAR.L	NA	S{+1026}	1164.52	5	5818.58	5818.58	0	0	259	NRagged	310.1	42.33	0	5.29	49	>WT55_RS29190 ref|WP_060254933.1|gi|982084532| segregation and condensation protein B	5716	Nsco_NS_434_20203020_B_pseudomultivorans_HILIC3.29783.29783.5	controllerType=0 controllerNumber=1 scan=29783	77.8556	Trypsin	B3	PTGVQPTPLHAESNEEDRKPAADAAAGDGMEAAGDTSGEAGQADASDAR	S{+1026}	1026	1026.46	1026.46	1026.46
23810:2	11	A.PAADTS{+1493.098}AAASAPAK.K	NA	S{+1493}	1361.86	2	2722.72	2721.72	1	-1.2	27	NRagged	310.15	76.64	0	5.51	476	>WT55_RS10975 ref|WP_040126461.1|gi|749302294| hypothetical protein	2158	Nsco_NS_434_20203020_B_pseudomultivorans_HILIC2.22365.22365.4	controllerType=0 controllerNumber=1 scan=22365	61.3734	Trypsin	B2	PAADTSAAASAPAK	S{+1493}	1493	1493.1	1493.1	1493.1
18358:3	13	A.PAADTS{+1558.550}AAASAPAKK.D	NA	S{+1559}	972.759	3	2916.26	2915.26	1	-1.2	27	NRagged	310.18	74.72	0	6.53	457	>WT55_RS10975 ref|WP_040126461.1|gi|749302294| hypothetical protein	2158	Nsco_NS_434_20203020_B_pseudomultivorans_HILIC3.17919.17919.3	controllerType=0 controllerNumber=1 scan=17919	49.0222	Trypsin	B3	PAADTSAAASAPAKK	S{+1559}	1559	1558.55	1558.55	1558.55
40019:2	100	V.TTNSEAGLS{+212.581}SALTR.L	NA	S{+213}	810.648	2	1620.29	1620.29	0	0	218	NRagged	310.2	83.55	0	3.41	46	>WT55_RS11695 ref|WP_040126393.1|gi|749302226| trifunctional transcriptional regulator/proline dehydrogenase/L-glutamate gamma-semialdehyde dehydrogenase	2299	Nsco_NS_434_20203020_B_pseudomultivorans_HILIC2.35137.35137.2	controllerType=0 controllerNumber=1 scan=35137	91.812	Trypsin	B2	TTNSEAGLSSALTR	S{+213}	213	212.581	212.58	212.581
37713:3	46	Q.PGSTSNYS{+1966.846}GSGSNYANEAQR.V	NA	S{+1967}	1338.91	3	4014.72	4013.72	1	-0.8	179	NRagged	310.24	33.78	0	5.22	74	>WT55_RS25760 ref|WP_040128156.1|gi|749303998| membrane protein	5047	Nsco_NS_434_20203020_B_pseudomultivorans_HILIC3.33114.33114.3	controllerType=0 controllerNumber=1 scan=33114	86.3024	Trypsin	B3	PGSTSNYSGSGSNYANEAQR	S{+1967}	1967	1966.85	1966.85	1966.85
57405:2	400	L.PFGGVGHS{+241.116}GHGR.E	NA	S{+241}	703.845	2	1406.68	1405.68	1	-2.4	447	NRagged	310.24	284	284	3.86	9	>WT55_RS28020 ref|WP_059514933.1|gi|981297677| aldehyde dehydrogenase	5484	Nsco_NS_434_20203020_B_pseudomultivorans_HILIC3.49383.49383.4	controllerType=0 controllerNumber=1 scan=49383	125.762	Trypsin	B3	PFGGVGHSGHGR	S{+241}	241	241.116	241.12	241.116
18672:6	53	A.MADNS{+1959.361}ASLGDGEPDPGSAGQTSPAAGHHAEPSAAQSSKA.-	NA	S{+1959}	937.667	6	5620.97	5620.97	0	0	330	Non	310.25	10.83	0	6.53	59	>WT55_RS30110 ref|WP_059481549.1|gi|981262728| phosphate acyltransferase	5886	Nsco_NS_434_20203020_B_pseudomultivorans_HILIC2.18147.18147.4	controllerType=0 controllerNumber=1 scan=18147	51.2884	Trypsin	B2	MADNSASLGDGEPDPGSAGQTSPAAGHHAEPSAAQSSKA	S{+1959}	1959	1959.36	1959.36	1959.36
62720:4	9	I.PFSYYDQNQQVVGYS{+1666.898}R.E	NA	S{+1667}	905.454	4	3618.8	3617.8	1	-0.9	47	NRagged	310.26	131.56	10.38	5.64	229	>WT55_RS07665 ref|WP_009690757.1|gi|497376544| ABC transporter substrate-binding protein	1507	Nsco_NS_434_20203020_B_pseudomultivorans_HILIC3.53690.53690.4	controllerType=0 controllerNumber=1 scan=53690	135.608	Trypsin	B3	PFSYYDQNQQVVGYSR	S{+1667}	1667	1666.9	1666.9	1666.9
35326:3	323	I.DTAATGSTAHQPATGMS{+327.091}VLSAEEAKGDDK.A	NA	S{+327}	1059.14	3	3175.4	3173.4	2	-2.1	53	NRagged	310.29	7.49	0	5.18	27	>WT55_RS16625 ref|WP_060252832.1|gi|982082297| hypothetical protein	3258	Nsco_NS_434_20203020_B_pseudomultivorans_HILIC1.31794.31794.3	controllerType=0 controllerNumber=1 scan=31794	85.6452	Trypsin	B1	DTAATGSTAHQPATGMSVLSAEEAKGDDK	S{+327}	327	327.091	327.09	327.091
71276:3	67	V.PDASVQSTPLQPPAPISNS{+809.820}SSVHPGNPK.A	NA	S{+810}	1207.08	3	3619.23	3619.23	0	0	235	NRagged	310.29	151.24	0	4.95	91	>WT55_RS11050 ref|WP_060250879.1|gi|982080266| BON domain protein	2171	Nsco_NS_434_20203020_B_pseudomultivorans_HILIC3.60508.60508.3	controllerType=0 controllerNumber=1 scan=60508	151.562	Trypsin	B3	PDASVQSTPLQPPAPISNSSSVHPGNPK	S{+810}	810	809.82	809.82	809.82
79690:3	214	A.PGAAAAAAGEGAAAAAAAPRPGS{+320.059}PPPGFGAAPDFDTPRPPPANAPIAPPAYLR.Q	NA	S{+320}	1735.85	3	5205.54	5202.54	3	-1.9	60	NRagged	310.29	1.47	0	5.96	31	>WT55_RS16955 ref|WP_060252910.1|gi|982082385| glutamine amidotransferase	3321	Nsco_NS_434_20203020_B_pseudomultivorans_HILIC3.67116.67116.3	controllerType=0 controllerNumber=1 scan=67116	168.324	Trypsin	B3	PGAAAAAAGEGAAAAAAAPRPGSPPPGFGAAPDFDTPRPPPANAPIAPPAYLR	S{+320}	320	320.059	320.06	320.059
23354:4	63	D.PSKS{+1889.906}EIYIVEGDSAGGSAK.Q	NA	S{+1890}	947.217	4	3785.84	3784.84	1	-0.9	439	NRagged	310.32	157.56	0	6.97	76	>WT55_RS25510 ref|WP_009688432.1|gi|497374219| DNA gyrase subunit B	4998	Nsco_NS_434_20203020_B_pseudomultivorans_HILIC3.22032.22032.6	controllerType=0 controllerNumber=1 scan=22032	58.7943	Trypsin	B3	PSKSEIYIVEGDSAGGSAK	S{+1890}	1890	1889.91	1889.91	1889.91
15819:16	33	P.PKLVEVQS{+1913.096}ITAQLITPAPVPQVAVASVQQPAPPKPAPHVKPKVEPKPVPK.V	NA	S{+1913}	447.578	16	7146.14	7144.14	2	-0.9	50	NRagged	310.36	12.19	0	4.46	58	>WT55_RS19235 ref|WP_059477829.1|gi|981259008| energy transducer TonB	3763	Nsco_NS_434_20203020_B_pseudomultivorans_HILIC2.15853.15853.6	controllerType=0 controllerNumber=1 scan=15853	45.8133	Trypsin	B2	PKLVEVQSITAQLITPAPVPQVAVASVQQPAPPKPAPHVKPKVEPKPVPK	S{+1913}	1913	1913.1	1913.1	1913.1
09736:2	20	A.PAADTSAAAS{+1110.434}APAKK.D	NA	S{+1110}	1234.58	2	2468.15	2467.15	1	-1.4	27	NRagged	310.37	82.41	0	7.11	416	>WT55_RS10975 ref|WP_040126461.1|gi|749302294| hypothetical protein	2158	Nsco_NS_434_20203020_B_pseudomultivorans_HILIC1.10861.10861.2	controllerType=0 controllerNumber=1 scan=10861	33.9393	Trypsin	B1	PAADTSAAASAPAKK	S{+1110}	1110	1110.43	1110.43	1110.43
17282:3	378	K.GHYVAAPFS{+292.063}VHR.V	NA	S{+292}	545.254	3	1633.75	1632.75	1	-2.1	129	Specific	310.43	143.78	0	3.88	12	>WT55_RS17290 ref|WP_009692581.1|gi|497378368| sugar transporter substrate-binding protein	3382	Nsco_NS_434_20203020_B_pseudomultivorans_HILIC1.17348.17348.3	controllerType=0 controllerNumber=1 scan=17348	49.2055	Trypsin	B1	GHYVAAPFSVHR	S{+292}	292	292.063	292.06	292.063
55379:4	43	L.PEVKVPAS{+295.036}ATTWLNDRPEQR.V	NA	S{+295}	648.312	4	2590.22	2589.22	1	-1.3	179	NRagged	310.44	185.64	0.23	6.86	104	>WT55_RS29125 ref|WP_059479264.1|gi|981260443| dihydrolipoamide succinyltransferase	5703	Nsco_NS_434_20203020_B_pseudomultivorans_HILIC1.48105.48105.4	controllerType=0 controllerNumber=1 scan=48105	124.126	Trypsin	B1	PEVKVPASATTWLNDRPEQR	S{+295}	295	295.036	295.04	295.036
63394:3	29	T.QENPASQSAEDTGS{+528.090}ETQATQGAAPAAEAADAALAEAQAK.V	NA	S{+528}	1428.94	3	4284.8	4284.8	0	0	5	NRagged	310.51	17.57	0	6.34	113	>WT55_RS08070 ref|WP_009693598.1|gi|497379385| nucleotide exchange factor GrpE	1587	Nsco_NS_434_20203020_B_pseudomultivorans_HILIC2.54403.54403.3	controllerType=0 controllerNumber=1 scan=54403	135.367	Trypsin	B2	QENPASQSAEDTGSETQATQGAAPAAEAADAALAEAQAK	S{+528}	528	528.09	528.09	528.09
13942:3	13	A.PAADTS{+1531.554}AAASAPAKK.D	NA	S{+1532}	963.76	3	2889.27	2888.27	1	-1.2	27	NRagged	310.52	102.83	0	6.33	457	>WT55_RS10975 ref|WP_040126461.1|gi|749302294| hypothetical protein	2158	Nsco_NS_434_20203020_B_pseudomultivorans_HILIC3.14276.14276.3	controllerType=0 controllerNumber=1 scan=14276	40.438	Trypsin	B3	PAADTSAAASAPAKK	S{+1532}	1532	1531.55	1531.55	1531.55
06413:3	654	M.HDHSVS{+258.118}QEGVYDK.A	NA	S{+258}	587.268	3	1759.79	1758.79	1	-1.9	138	NRagged	310.56	71.84	0	2.62	6	>WT55_RS02310 ref|WP_009689048.1|gi|497374835| hopanoid biosynthesis associated radical SAM protein HpnH	455	Nsco_NS_434_20203020_B_pseudomultivorans_HILIC1.7657.7657.2	controllerType=0 controllerNumber=1 scan=7657	26.9838	Trypsin	B1	HDHSVSQEGVYDK	S{+258}	258	258.118	258.12	258.118
47739:4	86	Q.PVNAVS{+642.247}HGYAQPHHVSTADYGALDTPAVWR.N	NA	S{+642}	965.957	4	3860.81	3858.81	2	-1.7	337	NRagged	310.56	174.5	2.81	5.76	82	>WT55_RS07165 ref|WP_009695787.1|gi|497381574| cell division protein FtsZ	1408	Nsco_NS_434_20203020_B_pseudomultivorans_HILIC3.41637.41637.4	controllerType=0 controllerNumber=1 scan=41637	107.51	Trypsin	B3	PVNAVSHGYAQPHHVSTADYGALDTPAVWR	S{+642}	642	642.247	642.25	642.247
15602:3	13	A.PAADTS{+1603.575}AAASAPAKK.D	NA	S{+1604}	987.767	3	2961.29	2960.29	1	-1.1	27	NRagged	310.59	96.2	0	6.33	457	>WT55_RS10975 ref|WP_040126461.1|gi|749302294| hypothetical protein	2158	Nsco_NS_434_20203020_B_pseudomultivorans_HILIC3.15685.15685.3	controllerType=0 controllerNumber=1 scan=15685	43.68	Trypsin	B3	PAADTSAAASAPAKK	S{+1604}	1604	1603.58	1603.58	1603.58
73708:4	17	I.PASDIYENEGIVMVTPS{+1453.762}ATAPQLTEGK.K	NA	S{+1454}	1069.04	4	4273.14	4272.14	1	-0.8	109	NRagged	310.63	216.17	0	7.67	91	>WT55_RS23985 ref|WP_009687598.1|gi|497373385| branched chain amino acid ABC transporter substrate-binding protein	4697	Nsco_NS_434_20203020_B_pseudomultivorans_HILIC1.62520.62520.2	controllerType=0 controllerNumber=1 scan=62520	157.364	Trypsin	B1	PASDIYENEGIVMVTPSATAPQLTEGK	S{+1454}	1454	1453.76	1453.76	1453.76
81900:7	47	K.DTNVGGHIAS{+941.422}FASAATLYDVGYNHFWHAPSDQHGGDLVFVQGHSSPGVYSR.A	NA	S{+941}	910.998	7	6370.94	6369.94	1	-0.5	108	Specific	310.63	310.63	0	6.32	57	>WT55_RS26855 ref|WP_009689059.1|gi|497374846| pyruvate dehydrogenase subunit E1	5258	Nsco_NS_434_20203020_B_pseudomultivorans_HILIC3.68838.68838.3	controllerType=0 controllerNumber=1 scan=68838	172.726	Trypsin	B3	DTNVGGHIASFASAATLYDVGYNHFWHAPSDQHGGDLVFVQGHSSPGVYSR	S{+941}	941	941.422	941.42	941.422
18750:3	20	A.PAADTS{+1676.597}AAASAPAKK.D	NA	S{+1677}	1011.77	3	3033.31	3033.31	0	0	27	NRagged	310.65	60.93	0	6.63	416	>WT55_RS10975 ref|WP_040126461.1|gi|749302294| hypothetical protein	2158	Nsco_NS_434_20203020_B_pseudomultivorans_HILIC1.18545.18545.3	controllerType=0 controllerNumber=1 scan=18545	52.0946	Trypsin	B1	PAADTSAAASAPAKK	S{+1677}	1677	1676.6	1676.6	1676.6
71063:4	64	K.VFQYIKPQDAQALQAATPAS{+561.224}DAAGAQAAAAPADAATVGAVPDASVQSTPLQPPAPISNSSSVHPGNPK.A	NA	S{+561}	1789.39	4	7154.53	7148.53	6	-2.8	195	Specific	310.7	310.7	0	7.39	98	>WT55_RS11050 ref|WP_060250879.1|gi|982080266| BON domain protein	2171	Nsco_NS_434_20203020_B_pseudomultivorans_HILIC2.60725.60725.2	controllerType=0 controllerNumber=1 scan=60725	149.16	Trypsin	B2	VFQYIKPQDAQALQAATPASDAAGAQAAAAPADAATVGAVPDASVQSTPLQPPAPISNSSSVHPGNPK	S{+561}	561	561.224	561.22	561.224
25240:4	1048	Q.PNFPDSSSRPDS{+474.181}REPNWER.A	NA	S{+474}	688.059	4	2749.21	2747.21	2	-2.4	5	NRagged	310.7	125.67	0	5.23	11	>WT55_RS30135 ref|WP_040126945.1|gi|749302780| peptidase S49	5891	Nsco_NS_434_20203020_B_pseudomultivorans_HILIC2.23497.23497.4	controllerType=0 controllerNumber=1 scan=23497	64.0957	Trypsin	B2	PNFPDSSSRPDSREPNWER	S{+474}	474	474.181	474.18	474.181
58214:4	1	S.ITPHTHFTAEVYVLS{+199.146}KDEGGR.H	NA	S{+199}	640.089	4	2557.33	2556.33	1	-1.3	301	NRagged	310.71	122.59	4.15	5.35	308	>WT55_RS29525 ref|WP_034209732.1|gi|736066354| elongation factor Tu	5780	Nsco_NS_434_20203020_B_pseudomultivorans_HILIC1.50313.50313.5	controllerType=0 controllerNumber=1 scan=50313	128.973	Trypsin	B1	ITPHTHFTAEVYVLSKDEGGR	S{+199}	199	199.146	199.15	199.146
69878:3	4	E.PS{+1940.879}SSINQTAATVGLR.H	NA	S{+1941}	1148.23	3	3442.68	3442.68	0	0	343	NRagged	310.71	72.7	0	5.76	279	>WT55_RS22215 ref|WP_040131465.1|gi|749307319| porin	4346	Nsco_NS_434_20203020_B_pseudomultivorans_HILIC1.59474.59474.3	controllerType=0 controllerNumber=1 scan=59474	149.782	Trypsin	B1	PSSSINQTAATVGLR	S{+1941}	1941	1940.88	1940.88	1940.88
69604:4	17	S.YS{+1158.506}VKDEYQPLLQQHAQYLK.S	NA	S{+1159}	878.183	4	3509.71	3509.71	0	0	73	NRagged	310.72	18.51	18.51	4.22	222	>WT55_RS21315 ref|WP_040126715.1|gi|749302549| membrane protein	4167	Nsco_NS_434_20203020_B_pseudomultivorans_HILIC2.59440.59440.4	controllerType=0 controllerNumber=1 scan=59440	146.268	Trypsin	B2	YSVKDEYQPLLQQHAQYLK	S{+1159}	1159	1158.51	1158.51	1158.51
54173:4	39	K.VETTGDDMREGLS{+202.088}C[+57.021]VLSVKVPEPK.F	NA	C[+57], S{+202}	712.855	4	2848.4	2848.4	0	0	332	Specific	310.73	124.42	0	4.95	95	>WT55_RS25510 ref|WP_009688432.1|gi|497374219| DNA gyrase subunit B	4998	Nsco_NS_434_20203020_B_pseudomultivorans_HILIC2.47089.47089.4	controllerType=0 controllerNumber=1 scan=47089	119.604	Trypsin	B2	VETTGDDMREGLSCVLSVKVPEPK	,S{+202}	,+202	202.088	202.09	202.088
32639:2	102	N.GGTQVAVVDANGQVDNS{+401.149}SDAQR.I	NA	S{+401}	1295.59	2	2590.17	2589.17	1	-1.3	350	NRagged	310.73	1.27	0.24	6.29	71	>WT55_RS26635 ref|WP_060254751.1|gi|982084350| hypothetical protein	5214	Nsco_NS_434_20203020_B_pseudomultivorans_HILIC2.29213.29213.2	controllerType=0 controllerNumber=1 scan=29213	77.5456	Trypsin	B2	GGTQVAVVDANGQVDNSSDAQR	S{+401}	401	401.149	401.15	401.149
45819:3	202	A.PPAPEVVLDAS{+526.244}TDESAQYR.A	NA	S{+526}	858.413	3	2573.23	2571.23	2	-2.6	55	NRagged	310.75	17.9	0.8	6.2	19	>WT55_RS03025 ref|WP_060249295.1|gi|982078682| chromosome partitioning protein ParB	595	Nsco_NS_434_20203020_B_pseudomultivorans_HILIC1.40585.40585.3	controllerType=0 controllerNumber=1 scan=40585	107.043	Trypsin	B1	PPAPEVVLDASTDESAQYR	S{+526}	526	526.244	526.24	526.244
52277:5	713	N.PGS{+1205.740}VGLQAYADDQPHPHR.I	NA	S{+1206}	631.14	5	3151.67	3150.67	1	-1.1	172	NRagged	310.75	24.31	1.71	5.46	5	>WT55_RS09490 ref|WP_040131008.1|gi|749306861| metallophosphoesterase	1864	Nsco_NS_434_20203020_B_pseudomultivorans_HILIC3.45301.45301.5	controllerType=0 controllerNumber=1 scan=45301	116.191	Trypsin	B3	PGSVGLQAYADDQPHPHR	S{+1206}	1206	1205.74	1205.74	1205.74
68356:3	4	T.YGGGVWGANS{+530.220}TVQNGLDSNGNGAEPAVSSINNGYR.F	NA	S{+530}	1338.61	3	4013.82	4012.82	1	-0.8	221	NRagged	310.77	7.28	0.8	5.09	820	>WT55_RS05945 ref|WP_059478462.1|gi|981259641| porin	1167	Nsco_NS_434_20203020_B_pseudomultivorans_HILIC2.58395.58395.3	controllerType=0 controllerNumber=1 scan=58395	144.101	Trypsin	B2	YGGGVWGANSTVQNGLDSNGNGAEPAVSSINNGYR	S{+530}	530	530.22	530.22	530.22
61744:4	5	T.YGGGVWGANSTVQNGLDS{+548.214}NGNGAEPAVSSINNGYR.F	NA	S{+548}	1009.21	4	4033.81	4030.81	3	-2.5	221	NRagged	310.78	10.48	0	5.06	556	>WT55_RS05945 ref|WP_059478462.1|gi|981259641| porin	1167	Nsco_NS_434_20203020_B_pseudomultivorans_HILIC1.53081.53081.4	controllerType=0 controllerNumber=1 scan=53081	135.027	Trypsin	B1	YGGGVWGANSTVQNGLDSNGNGAEPAVSSINNGYR	S{+548}	548	548.214	548.21	548.214
63278:2	23	V.PAEQEPNTVVS{+493.748}VLQK.G	NA	S{+494}	1067.31	2	2133.62	2132.62	1	-1.6	147	NRagged	310.78	46.58	0	6.08	149	>WT55_RS08070 ref|WP_009693598.1|gi|497379385| nucleotide exchange factor GrpE	1587	Nsco_NS_434_20203020_B_pseudomultivorans_HILIC3.54133.54133.2	controllerType=0 controllerNumber=1 scan=54133	136.675	Trypsin	B3	PAEQEPNTVVSVLQK	S{+494}	494	493.748	493.75	493.748
25434:2	10	K.KLNEVS{+426.647}VDDDANQSDEQPAAAAAPGK.S	NA	S{+427}	1534.95	2	3068.89	3066.89	2	-2.2	4	Specific	310.86	310.86	10.85	7.94	165	>WT55_RS13705 ref|WP_009695717.1|gi|497381504| RNA polymerase sigma factor RpoD	2688	Nsco_NS_434_20203020_B_pseudomultivorans_HILIC3.23673.23673.4	controllerType=0 controllerNumber=1 scan=23673	62.7641	Trypsin	B3	KLNEVSVDDDANQSDEQPAAAAAPGK	S{+427}	427	426.647	426.65	426.647
06889:2	13	K.PQATGHDEAS{+285.131}WAQNR.R	NA	S{+285}	976.945	2	1952.88	1952.88	0	0	148	Specific	310.91	186.54	7.07	4.38	217	>WT55_RS21315 ref|WP_040126715.1|gi|749302549| membrane protein	4167	Nsco_NS_434_20203020_B_pseudomultivorans_HILIC1.8077.8077.2	controllerType=0 controllerNumber=1 scan=8077	27.7472	Trypsin	B1	PQATGHDEASWAQNR	S{+285}	285	285.131	285.13	285.131
12667:3	73	N.GEEAERKAS{+543.222}DEEK.F	NA	S{+543}	674.304	3	2020.9	2020.9	0	0	302	NRagged	310.93	310.93	6.93	4.89	61	>WT55_RS29530 ref|WP_040126483.1|gi|749302316| elongation factor G	5781	Nsco_NS_434_20203020_B_pseudomultivorans_HILIC2.13257.13257.3	controllerType=0 controllerNumber=1 scan=13257	39.7646	Trypsin	B2	GEEAERKASDEEK	S{+543}	543	543.222	543.22	543.222
58084:4	71	L.PVPPEQDGNPS{+1853.985}DPVAPGASR.V	NA	S{+1854}	960.99	4	3840.94	3840.94	0	0	153	NRagged	310.95	12.74	0	5.78	105	>WT55_RS28545 ref|WP_060254906.1|gi|982084505| copper oxidase	5587	Nsco_NS_434_20203020_B_pseudomultivorans_HILIC1.50209.50209.2	controllerType=0 controllerNumber=1 scan=50209	128.75	Trypsin	B1	PVPPEQDGNPSDPVAPGASR	S{+1854}	1854	1853.98	1853.98	1853.98
02914:3	38	Q.AEEQEQHS{+228.072}PTRPR.L	NA	S{+228}	598.278	3	1792.82	1792.82	0	0	519	NRagged	310.95	97.51	2.6	2.53	85	>WT55_RS03385 ref|WP_059512721.1|gi|981295365| ATP-dependent chaperone ClpB	666	Nsco_NS_434_20203020_B_pseudomultivorans_HILIC2.4833.4833.3	controllerType=0 controllerNumber=1 scan=4833	22.2092	Trypsin	B2	AEEQEQHSPTRPR	S{+228}	228	228.072	228.07	228.072
79170:3	214	A.GEGAAAAAAAPRPGS{+898.861}PPPGFGAAPDFDTPRPPPANAPIAPPAYLR.Q	NA	S{+899}	1735.35	3	5204.04	5201.04	3	-1.9	68	NRagged	310.95	4.45	1.2	6.33	31	>WT55_RS16955 ref|WP_060252910.1|gi|982082385| glutamine amidotransferase	3321	Nsco_NS_434_20203020_B_pseudomultivorans_HILIC3.66719.66719.3	controllerType=0 controllerNumber=1 scan=66719	167.276	Trypsin	B3	GEGAAAAAAAPRPGSPPPGFGAAPDFDTPRPPPANAPIAPPAYLR	S{+899}	899	898.861	898.86	898.861
56132:4	218	E.PGS{+375.137}LAWNQLADAMRDEHR.R	NA	S{+375}	611.785	4	2444.12	2442.12	2	-2.7	440	NRagged	311	121.84	6.1	5.24	18	>WT55_RS20965 ref|WP_060253985.1|gi|982083472| hypothetical protein	4102	Nsco_NS_434_20203020_B_pseudomultivorans_HILIC2.48644.48644.4	controllerType=0 controllerNumber=1 scan=48644	122.943	Trypsin	B2	PGSLAWNQLADAMRDEHR	S{+375}	375	375.137	375.14	375.137
62961:3	12	I.AIAGPMS{+1058.372}GSVAQYGDMVK.A	NA	S{+1058}	947.414	3	2840.23	2840.23	0	0	31	NRagged	311	11.26	0	4.99	117	>WT55_RS23985 ref|WP_009687598.1|gi|497373385| branched chain amino acid ABC transporter substrate-binding protein	4697	Nsco_NS_434_20203020_B_pseudomultivorans_HILIC3.53882.53882.2	controllerType=0 controllerNumber=1 scan=53882	136.082	Trypsin	B3	AIAGPMSGSVAQYGDMVK	S{+1058}	1058	1058.37	1058.37	1058.37
65734:3	5	A.NSTVQNGLDS{+1303.566}NGNGAEPAVSSINNGYR.F	NA	S{+1304}	1347.61	3	4040.83	4038.83	2	-1.7	229	NRagged	311.03	3.57	0	5.16	556	>WT55_RS05945 ref|WP_059478462.1|gi|981259641| porin	1167	Nsco_NS_434_20203020_B_pseudomultivorans_HILIC1.56258.56258.3	controllerType=0 controllerNumber=1 scan=56258	142.235	Trypsin	B1	NSTVQNGLDSNGNGAEPAVSSINNGYR	S{+1304}	1304	1303.57	1303.57	1303.57
80711:5	48	I.PTYLIPS{+1167.545}RNHYGIIGPIMPER.L	NA	S{+1168}	719.572	5	3593.83	3591.83	2	-1.9	281	NRagged	311.03	15.59	13.35	6.86	78	>WT55_RS23490 ref|WP_060254416.1|gi|982084014| arginine decarboxylase	4600	Nsco_NS_434_20203020_B_pseudomultivorans_HILIC2.68602.68602.5	controllerType=0 controllerNumber=1 scan=68602	167.448	Trypsin	B2	PTYLIPSRNHYGIIGPIMPER	S{+1168}	1168	1167.55	1167.55	1167.55
17563:3	210	R.QAIHDGLRDHVS{+985.276}GEALTR.Y	NA	S{+985}	987.767	3	2961.29	2960.29	1	-1.1	323	Specific	311.13	214.62	0	7.27	40	>WT55_RS05605 ref|WP_040129274.1|gi|749305123| aromatic amino acid aminotransferase	1099	Nsco_NS_434_20203020_B_pseudomultivorans_HILIC3.17239.17239.3	controllerType=0 controllerNumber=1 scan=17239	47.3338	Trypsin	B3	QAIHDGLRDHVSGEALTR	S{+985}	985	985.276	985.28	985.276
21638:4	1330	Y.PVQFNTNGS{+493.203}HDLKK.V	NA	S{+493}	520.259	4	2078.02	2078.02	0	0	140	NRagged	311.14	58.31	6.87	5.64	4	>WT55_RS02565 ref|WP_040130804.1|gi|749306655| benzene 1,2-dioxygenase	504	Nsco_NS_434_20203020_B_pseudomultivorans_HILIC2.20610.20610.4	controllerType=0 controllerNumber=1 scan=20610	57.0621	Trypsin	B2	PVQFNTNGSHDLKK	S{+493}	493	493.203	493.2	493.203
43164:4	89	A.PTGVQPTPLHAES{+452.403}NEEDRKPAADAAAGDGMEAAGDTSGEAGQADASDAR.L	NA	S{+452}	1312.39	4	5246.53	5244.53	2	-1.3	259	NRagged	311.15	136.88	0	5.87	49	>WT55_RS29190 ref|WP_060254933.1|gi|982084532| segregation and condensation protein B	5716	Nsco_NS_434_20203020_B_pseudomultivorans_HILIC3.37487.37487.5	controllerType=0 controllerNumber=1 scan=37487	97.0135	Trypsin	B3	PTGVQPTPLHAESNEEDRKPAADAAAGDGMEAAGDTSGEAGQADASDAR	S{+452}	452	452.403	452.4	452.403
15321:3	128	L.EGIS{+240.117}DIRDESDK.S	NA	S{+240}	535.588	3	1604.75	1603.75	1	-2.1	287	NRagged	311.16	74.2	0	4.1	28	>WT55_RS16870 ref|WP_040126894.1|gi|749302728| DNA gyrase subunit A	3305	Nsco_NS_434_20203020_B_pseudomultivorans_HILIC1.15686.15686.3	controllerType=0 controllerNumber=1 scan=15686	45.0959	Trypsin	B1	EGISDIRDESDK	S{+240}	240	240.117	240.12	240.117
55695:4	6	S.PLLYQHAS{+599.232}GGTTFDEVTVHFSRADGEGK.R	NA	S{+599}	905.677	4	3619.69	3618.69	1	-0.9	70	NRagged	311.16	50.55	0	7.41	235	>WT55_RS09015 ref|WP_009691915.1|gi|497377702| hypothetical protein	1771	Nsco_NS_434_20203020_B_pseudomultivorans_HILIC2.48291.48291.4	controllerType=0 controllerNumber=1 scan=48291	122.182	Trypsin	B2	PLLYQHASGGTTFDEVTVHFSRADGEGK	S{+599}	599	599.232	599.23	599.232
54512:5	8	N.HYS{+255.128}FGDVKGELIDQLGVRDK.E	NA	S{+255}	507.065	5	2531.3	2531.3	0	0	104	NRagged	311.18	28.74	4.88	7.4	205	>WT55_RS03890 ref|WP_009691824.1|gi|497377611| antioxidant, AhpC/Tsa family protein	764	Nsco_NS_434_20203020_B_pseudomultivorans_HILIC1.47433.47433.5	controllerType=0 controllerNumber=1 scan=47433	122.635	Trypsin	B1	HYSFGDVKGELIDQLGVRDK	S{+255}	255	255.128	255.13	255.128
25083:4	351	S.ANLAVSDHNVPTTDRS{+202.053}HGIADPVSK.L	NA	S{+202}	701.844	4	2804.36	2803.36	1	-1.2	56	NRagged	311.18	45.74	0	5.21	13	>WT55_RS18805 ref|WP_060253370.1|gi|982082857| isopropylmalate isomerase	3681	Nsco_NS_434_20203020_B_pseudomultivorans_HILIC3.23414.23414.4	controllerType=0 controllerNumber=1 scan=23414	62.171	Trypsin	B3	ANLAVSDHNVPTTDRSHGIADPVSK	S{+202}	202	202.053	202.05	202.053
11084:3	20	K.ASGAS{+1960.672}AKPASAPKPASTPQ.-	NA	S{+1961}	1229.19	3	3685.57	3684.57	1	-0.9	498	CRagged	311.19	153.13	0	7.11	157	>WT55_RS31095 ref|WP_060255064.1|gi|982084663| peptidase S41	6079	Nsco_NS_434_20203020_B_pseudomultivorans_HILIC2.11952.11952.3	controllerType=0 controllerNumber=1 scan=11952	36.9588	Trypsin	B2	ASGASAKPASAPKPASTPQ	S{+1961}	1961	1960.67	1960.67	1960.67
80902:5	807	N.PPYVNAAS{+1487.739}MAALPPEYRHEPEMALAGGDDGMDIVRR.I	NA	S{+1488}	1077.72	5	5384.59	5384.59	0	0	208	NRagged	311.2	61.05	20.15	6.23	9	>WT55_RS04330 ref|WP_009695703.1|gi|497381490| ribosomal protein L3 N(5)-glutamine methyltransferase	852	Nsco_NS_434_20203020_B_pseudomultivorans_HILIC3.68064.68064.5	controllerType=0 controllerNumber=1 scan=68064	170.785	Trypsin	B3	PPYVNAASMAALPPEYRHEPEMALAGGDDGMDIVRR	S{+1488}	1488	1487.74	1487.74	1487.74
52705:3	85	K.VNNDLS{+216.116}NAEQVLDEDHYGLEK.V	NA	S{+216}	873.414	3	2618.23	2618.23	0	0	311	Specific	311.22	9.1	9.1	4.1	35	>WT55_RS03790 ref|WP_009695114.1|gi|497380901| ATP-dependent protease La	745	Nsco_NS_434_20203020_B_pseudomultivorans_HILIC1.45993.45993.3	controllerType=0 controllerNumber=1 scan=45993	119.35	Trypsin	B1	VNNDLSNAEQVLDEDHYGLEK	S{+216}	216	216.116	216.12	216.116
81182:3	44	I.PS{+814.349}YLHADDLGPWGNYLQQVDR.V	NA	S{+814}	1086.84	3	3258.51	3258.51	0	0	9	NRagged	311.23	68.5	3.42	5.21	163	>WT55_RS07660 ref|WP_009690756.1|gi|497376543| NAD(P)-dependent glutamate dehydrogenase	1506	Nsco_NS_434_20203020_B_pseudomultivorans_HILIC1.68347.68347.3	controllerType=0 controllerNumber=1 scan=68347	171.652	Trypsin	B1	PSYLHADDLGPWGNYLQQVDR	S{+814}	814	814.349	814.35	814.349
54106:5	18	K.TAS{+966.536}GIVIPDAAAEKPDQGEVLAIGPGK.R	NA	S{+967}	715.391	5	3572.92	3570.92	2	-1.9	21	Specific	311.25	22.76	0	7.16	72	>WT55_RS08325 ref|WP_004186661.1|gi|490291056| molecular chaperone GroES	1635	Nsco_NS_434_20203020_B_pseudomultivorans_HILIC2.47039.47039.5	controllerType=0 controllerNumber=1 scan=47039	119.521	Trypsin	B2	TASGIVIPDAAAEKPDQGEVLAIGPGK	S{+967}	967	966.536	966.54	966.536
53222:6	275	R.DGHASHS{+564.351}LHGGVYPGNLFMVVAPSGAGK.S	NA	S{+564}	555.622	6	3328.7	3326.7	2	-2	7	Specific	311.25	214.49	0	7.52	15	>WT55_RS17105 ref|WP_040126861.1|gi|749302695| guanylate kinase	3347	Nsco_NS_434_20203020_B_pseudomultivorans_HILIC3.46026.46026.5	controllerType=0 controllerNumber=1 scan=46026	117.969	Trypsin	B3	DGHASHSLHGGVYPGNLFMVVAPSGAGK	S{+564}	564	564.351	564.35	564.351
33115:3	48	P.APAPQAAPAS{+1432.571}PAAK.A	NA	S{+1433}	894.42	3	2681.25	2680.25	1	-1.3	429	NRagged	311.34	19.48	19.48	4.56	52	>WT55_RS03280 ref|WP_060249325.1|gi|982078712| DNA polymerase III subunit gamma/tau	646	Nsco_NS_434_20203020_B_pseudomultivorans_HILIC3.29526.29526.3	controllerType=0 controllerNumber=1 scan=29526	77.1981	Trypsin	B3	APAPQAAPASPAAK	S{+1433}	1433	1432.57	1432.57	1432.57
63577:3	153	K.DGAADRYFQDNS{+1467.615}ANIDKLVPEGIEGR.V	NA	S{+1468}	1440.66	3	4319.98	4317.98	2	-1.6	394	Specific	311.35	208.93	0	7.28	33	>WT55_RS04125 ref|WP_009688915.1|gi|497374702| IMP dehydrogenase	811	Nsco_NS_434_20203020_B_pseudomultivorans_HILIC2.54556.54556.3	controllerType=0 controllerNumber=1 scan=54556	135.724	Trypsin	B2	DGAADRYFQDNSANIDKLVPEGIEGR	S{+1468}	1468	1467.62	1467.62	1467.62
59944:5	512	R.HHSYFS{+1457.668}DQAEGVIC[+57.021]GLGWK.G	NA	C[+57], S{+1458}	730.94	5	3650.67	3648.67	2	-1.8	113	Specific	311.35	203.85	0	4.97	10	>WT55_RS07365 ref|WP_040126608.1|gi|749302442| 3-dehydroquinate dehydratase	1447	Nsco_NS_434_20203020_B_pseudomultivorans_HILIC3.51422.51422.3	controllerType=0 controllerNumber=1 scan=51422	130.367	Trypsin	B3	HHSYFSDQAEGVICGLGWK	,S{+1458}	,+1458	1457.67	1457.67	1457.67
13548:3	393	S.GGSYGGGEEAS{+1359.510}GSGGGYGGGSGK.S	NA	S{+1360}	1084.43	3	3251.28	3251.28	0	0	597	NRagged	311.37	3.86	0	5.7	10	>sp|K1C9_HUMAN|(Common contaminant protein)	6639	Nsco_NS_434_20203020_B_pseudomultivorans_HILIC2.13956.13956.3	controllerType=0 controllerNumber=1 scan=13956	41.4504	Trypsin	B2	GGSYGGGEEASGSGGGYGGGSGK	S{+1360}	1360	1359.51	1359.51	1359.51
21186:2	123	Y.DS{+824.349}DDTLQAK.L	NA	S{+824}	908.905	2	1816.8	1816.8	0	0	59	NRagged	311.38	45	42.78	2.2	65	>WT55_RS13220 ref|WP_040127464.1|gi|749303301| ABC transporter substrate-binding protein	2595	Nsco_NS_434_20203020_B_pseudomultivorans_HILIC1.20583.20583.2	controllerType=0 controllerNumber=1 scan=20583	57.0414	Trypsin	B1	DSDDTLQAK	S{+824}	824	824.349	824.35	824.349
37058:3	2	K.VAPPPADNGAS{+666.233}QPQQFDPNRALQGK.T	NA	S{+666}	1091.18	3	3271.53	3269.53	2	-2.1	50	Specific	311.39	34.39	0	6.44	362	>WT55_RS30795 ref|WP_060255038.1|gi|982084637| cell division protein	6019	Nsco_NS_434_20203020_B_pseudomultivorans_HILIC2.32590.32590.3	controllerType=0 controllerNumber=1 scan=32590	85.6675	Trypsin	B2	VAPPPADNGASQPQQFDPNRALQGK	S{+666}	666	666.233	666.23	666.233
56324:4	1359	I.PVIAFDSGVDS{+810.461}DIPVTTAATNNK.A	NA	S{+810}	786.412	4	3142.63	3142.63	0	0	112	NRagged	311.41	61.07	2.4	5.63	5	>WT55_RS16575 ref|WP_060252812.1|gi|982082273| LacI family transcriptional regulator	3248	Nsco_NS_434_20203020_B_pseudomultivorans_HILIC3.48548.48548.4	controllerType=0 controllerNumber=1 scan=48548	123.802	Trypsin	B3	PVIAFDSGVDSDIPVTTAATNNK	S{+810}	810	810.461	810.46	810.461
22361:2	371	E.PAATEAPAAATS{+1549.567}APK.A	NA	S{+1550}	1452.64	2	2904.27	2903.27	1	-1.2	29	NRagged	311.44	140.48	0	6.48	22	>WT55_RS08425 ref|WP_040126745.1|gi|749302579| phospholipid-binding protein	1655	Nsco_NS_434_20203020_B_pseudomultivorans_HILIC2.21236.21236.2	controllerType=0 controllerNumber=1 scan=21236	58.6176	Trypsin	B2	PAATEAPAAATSAPK	S{+1550}	1550	1549.57	1549.57	1549.57
71175:2	6	T.SANYAGLQFGGTYS{+293.108}FSNNQNFGNNR.A	NA	S{+293}	1511.16	2	3021.32	3021.32	0	0	160	NRagged	311.47	49.15	1.2	6.24	305	>WT55_RS22215 ref|WP_040131465.1|gi|749307319| porin	4346	Nsco_NS_434_20203020_B_pseudomultivorans_HILIC3.60416.60416.2	controllerType=0 controllerNumber=1 scan=60416	151.298	Trypsin	B3	SANYAGLQFGGTYSFSNNQNFGNNR	S{+293}	293	293.108	293.11	293.108
09634:3	20	A.PAADTS{+1475.565}AAASAPAKK.D	NA	S{+1476}	945.097	3	2833.28	2832.28	1	-1.2	27	NRagged	311.5	128.46	0	6.91	416	>WT55_RS10975 ref|WP_040126461.1|gi|749302294| hypothetical protein	2158	Nsco_NS_434_20203020_B_pseudomultivorans_HILIC1.10784.10784.3	controllerType=0 controllerNumber=1 scan=10784	33.804	Trypsin	B1	PAADTSAAASAPAKK	S{+1476}	1476	1475.57	1475.57	1475.57
78473:4	1768	A.TPPVVPAAASGAAAAPAS{+1160.415}APAAVPAAAPAASSAPLAGQPPMTVHRPFASLGAFDPLR.L	NA	S{+1160}	1608.3	4	6430.18	6426.18	4	-2.1	27	NRagged	311.53	12.4	0	6.02	4	>WT55_RS10500 ref|WP_060250824.1|gi|982080211| cellulose synthase	2063	Nsco_NS_434_20203020_B_pseudomultivorans_HILIC1.66224.66224.4	controllerType=0 controllerNumber=1 scan=66224	166.337	Trypsin	B1	TPPVVPAAASGAAAAPASAPAAVPAAAPAASSAPLAGQPPMTVHRPFASLGAFDPLR	S{+1160}	1160	1160.41	1160.41	1160.41
72485:2	47	V.PDASVQSTPLQPPAPIS{+784.361}NSSSVHPGNPK.A	NA	S{+784}	1797.39	2	3593.77	3593.77	0	0	235	NRagged	311.56	101.54	0	5.32	90	>WT55_RS11050 ref|WP_060250879.1|gi|982080266| BON domain protein	2171	Nsco_NS_434_20203020_B_pseudomultivorans_HILIC1.61555.61555.2	controllerType=0 controllerNumber=1 scan=61555	154.989	Trypsin	B1	PDASVQSTPLQPPAPISNSSSVHPGNPK	S{+784}	784	784.361	784.36	784.361
70628:5	148	K.PVALS{+1097.520}AADVPAELIDTERR.V	NA	S{+1098}	625.326	5	3122.6	3120.6	2	-2.2	185	Specific	311.57	109.93	0	7.13	27	>WT55_RS04260 ref|WP_040128942.1|gi|749304789| elongation factor Ts	838	Nsco_NS_434_20203020_B_pseudomultivorans_HILIC1.60042.60042.5	controllerType=0 controllerNumber=1 scan=60042	151.246	Trypsin	B1	PVALSAADVPAELIDTERR	S{+1098}	1098	1097.52	1097.52	1097.52
50522:8	34	K.AAAKPSLPEVKVPAS{+1849.616}ATTWLNDRPEQR.V	NA	S{+1850}	598.654	8	4782.18	4782.18	0	0	172	Specific	311.57	91.04	0	5.19	113	>WT55_RS29125 ref|WP_059479264.1|gi|981260443| dihydrolipoamide succinyltransferase	5703	Nsco_NS_434_20203020_B_pseudomultivorans_HILIC3.43865.43865.4	controllerType=0 controllerNumber=1 scan=43865	112.783	Trypsin	B3	AAAKPSLPEVKVPASATTWLNDRPEQR	S{+1850}	1850	1849.62	1849.62	1849.62
81383:3	34	L.PDGGIPYFYTTS{+331.182}NKPANVDTIYPAPVDR.H	NA	S{+331}	1133.9	3	3399.68	3399.68	0	0	261	NRagged	311.58	44.58	0.35	6.97	111	>WT55_RS21765 ref|WP_009688934.1|gi|497374721| TonB-dependent siderophore receptor	4256	Nsco_NS_434_20203020_B_pseudomultivorans_HILIC1.68499.68499.4	controllerType=0 controllerNumber=1 scan=68499	172.054	Trypsin	B1	PDGGIPYFYTTSNKPANVDTIYPAPVDR	S{+331}	331	331.182	331.18	331.182
18837:4	291	I.TS{+214.095}HGGQIHRVEDWGR.R	NA	S{+214}	487.99	4	1948.94	1948.94	0	0	30	NRagged	311.62	311.62	20.72	5.75	26	>WT55_RS03515 ref|WP_006402295.1|gi|493446950| 30S ribosomal protein S6	692	Nsco_NS_434_20203020_B_pseudomultivorans_HILIC2.18284.18284.4	controllerType=0 controllerNumber=1 scan=18284	51.5879	Trypsin	B2	TSHGGQIHRVEDWGR	S{+214}	214	214.095	214.09	214.095
25203:2	382	R.ERIEATTS{+1026.694}TSFAC[+57.021]DLRK.W	NA	C[+57], S{+1027}	1506.34	2	3011.67	3011.67	0	0	216	Specific	311.62	146.48	0	7.05	9	>WT55_RS06690 ref|WP_060250040.1|gi|982079427| class V aminotransferase	1316	Nsco_NS_434_20203020_B_pseudomultivorans_HILIC2.23472.23472.6	controllerType=0 controllerNumber=1 scan=23472	64.0386	Trypsin	B2	ERIEATTSTSFACDLRK	,S{+1027}	,+1027	1026.69	1026.69	1026.69
05646:3	20	K.AS{+1761.638}GASAKPASAPKPASTPQ.-	NA	S{+1762}	1162.85	3	3486.54	3485.54	1	-1	498	CRagged	311.63	311.63	0	7.32	157	>WT55_RS31095 ref|WP_060255064.1|gi|982084663| peptidase S41	6079	Nsco_NS_434_20203020_B_pseudomultivorans_HILIC2.7055.7055.3	controllerType=0 controllerNumber=1 scan=7055	26.597	Trypsin	B2	ASGASAKPASAPKPASTPQ	S{+1762}	1762	1761.64	1761.64	1761.64
74320:6	394	M.ITTDLDNNQITAFHPGAMMQS{+1118.531}HLNRADEVPGVK.L	NA	S{+1119}	790.888	6	4740.29	4739.29	1	-0.7	105	NRagged	311.64	13.05	0	6.31	16	>WT55_RS07335 ref|WP_009694444.1|gi|497380231| ribokinase-like domain-containing protein	1441	Nsco_NS_434_20203020_B_pseudomultivorans_HILIC1.63007.63007.6	controllerType=0 controllerNumber=1 scan=63007	158.543	Trypsin	B1	ITTDLDNNQITAFHPGAMMQSHLNRADEVPGVK	S{+1119}	1119	1118.53	1118.53	1118.53
11948:2	97	A.PADTPPPAAKPS{+224.988}GKK.S	NA	S{+225}	844.4	2	1687.79	1686.79	1	-2	928	NRagged	311.69	104.96	3.11	6.52	41	>WT55_RS25295 ref|WP_060254634.1|gi|982084233| Clp protease ClpC	4956	Nsco_NS_434_20203020_B_pseudomultivorans_HILIC1.12681.12681.2	controllerType=0 controllerNumber=1 scan=12681	37.7661	Trypsin	B1	PADTPPPAAKPSGKK	S{+225}	225	224.988	224.99	224.988
40898:3	2	K.VAPPPADNGAS{+697.217}QPQQFDPNRALQGK.T	NA	S{+697}	1101.51	3	3302.51	3300.51	2	-2	50	Specific	311.72	34.26	0	7.14	311	>WT55_RS30795 ref|WP_060255038.1|gi|982084637| cell division protein	6019	Nsco_NS_434_20203020_B_pseudomultivorans_HILIC3.35729.35729.3	controllerType=0 controllerNumber=1 scan=35729	92.7328	Trypsin	B3	VAPPPADNGASQPQQFDPNRALQGK	S{+697}	697	697.217	697.22	697.217
63273:3	23	N.PAS{+863.358}QSAEDTGSETQATQGAAPAAEAADAALAEAQAK.V	NA	S{+863}	1417.64	3	4250.92	4248.92	2	-1.6	8	NRagged	311.72	28.52	5.69	6.34	149	>WT55_RS08070 ref|WP_009693598.1|gi|497379385| nucleotide exchange factor GrpE	1587	Nsco_NS_434_20203020_B_pseudomultivorans_HILIC3.54129.54129.3	controllerType=0 controllerNumber=1 scan=54129	136.667	Trypsin	B3	PASQSAEDTGSETQATQGAAPAAEAADAALAEAQAK	S{+863}	863	863.358	863.36	863.358
79676:4	44	I.PS{+810.278}YLHADDLGPWGNYLQQVDR.V	NA	S{+810}	814.866	4	3256.44	3254.44	2	-2.1	9	NRagged	311.73	159.45	0	5.79	163	>WT55_RS07660 ref|WP_009690756.1|gi|497376543| NAD(P)-dependent glutamate dehydrogenase	1506	Nsco_NS_434_20203020_B_pseudomultivorans_HILIC1.67179.67179.4	controllerType=0 controllerNumber=1 scan=67179	168.722	Trypsin	B1	PSYLHADDLGPWGNYLQQVDR	S{+810}	810	810.278	810.28	810.278
52926:3	45	K.HNAS{+266.159}QFDLITNGIKDETDTANQIR.I	NA	S{+266}	989.83	3	2967.48	2967.48	0	0	60	Specific	311.75	217.32	1.2	8.61	177	>WT55_RS12525 ref|WP_009690193.1|gi|497375980| simple sugar transporter substrate-binding protein	2458	Nsco_NS_434_20203020_B_pseudomultivorans_HILIC1.46169.46169.3	controllerType=0 controllerNumber=1 scan=46169	119.759	Trypsin	B1	HNASQFDLITNGIKDETDTANQIR	S{+266}	266	266.159	266.16	266.159
72541:5	9	A.FETVTEAS{+1968.953}FPGK.W	NA	S{+1969}	657.325	5	3282.59	3281.59	1	-1	31	NRagged	311.75	131.75	0	2.47	342	>WT55_RS03890 ref|WP_009691824.1|gi|497377611| antioxidant, AhpC/Tsa family protein	764	Nsco_NS_434_20203020_B_pseudomultivorans_HILIC2.61911.61911.5	controllerType=0 controllerNumber=1 scan=61911	151.873	Trypsin	B2	FETVTEASFPGK	S{+1969}	1969	1968.95	1968.95	1968.95
51722:5	43	L.PEVKVPAS{+665.375}ATTWLNDRPEQR.V	NA	S{+665}	592.919	5	2960.56	2959.56	1	-1.1	179	NRagged	311.8	64.73	1.6	5.62	104	>WT55_RS29125 ref|WP_059479264.1|gi|981260443| dihydrolipoamide succinyltransferase	5703	Nsco_NS_434_20203020_B_pseudomultivorans_HILIC1.45250.45250.5	controllerType=0 controllerNumber=1 scan=45250	117.612	Trypsin	B1	PEVKVPASATTWLNDRPEQR	S{+665}	665	665.375	665.38	665.375
86903:4	8	R.QAFVGLQS{+1951.021}NQYGTLTLGR.Q	NA	S{+1951}	977.015	4	3905.04	3904.04	1	-0.9	101	Specific	311.8	209.46	0	6.81	520	>WT55_RS18660 ref|WP_059480549.1|gi|981261728| porin	3652	Nsco_NS_434_20203020_B_pseudomultivorans_HILIC2.73506.73506.2	controllerType=0 controllerNumber=1 scan=73506	177.19	Trypsin	B2	QAFVGLQSNQYGTLTLGR	S{+1951}	1951	1951.02	1951.02	1951.02
82418:3	15	V.GAYQHASGTQLNEDGTTS{+718.356}AAQASIGSYGYAGTR.S	NA	S{+718}	1336.95	3	4008.85	4008.85	0	0	341	NRagged	311.8	70.61	0	6.74	355	>WT55_RS18660 ref|WP_059480549.1|gi|981261728| porin	3652	Nsco_NS_434_20203020_B_pseudomultivorans_HILIC3.69247.69247.3	controllerType=0 controllerNumber=1 scan=69247	173.502	Trypsin	B3	GAYQHASGTQLNEDGTTSAAQASIGSYGYAGTR	S{+718}	718	718.356	718.36	718.356
63463:3	5	T.VQNGLDS{+1642.662}NGNGAEPAVSSINNGYR.F	NA	S{+1643}	1359.27	3	4075.8	4075.8	0	0	232	NRagged	311.83	1.96	1.96	4.99	556	>WT55_RS05945 ref|WP_059478462.1|gi|981259641| porin	1167	Nsco_NS_434_20203020_B_pseudomultivorans_HILIC1.54415.54415.3	controllerType=0 controllerNumber=1 scan=54415	138.021	Trypsin	B1	VQNGLDSNGNGAEPAVSSINNGYR	S{+1643}	1643	1642.66	1642.66	1642.66
63896:3	4	T.VQNGLDS{+1611.700}NGNGAEPAVSSINNGYR.F	NA	S{+1612}	1348.95	3	4044.84	4044.84	0	0	232	NRagged	311.86	5.89	0	4.31	820	>WT55_RS05945 ref|WP_059478462.1|gi|981259641| porin	1167	Nsco_NS_434_20203020_B_pseudomultivorans_HILIC2.54812.54812.3	controllerType=0 controllerNumber=1 scan=54812	136.276	Trypsin	B2	VQNGLDSNGNGAEPAVSSINNGYR	S{+1612}	1612	1611.7	1611.7	1611.7
06251:3	45	E.ASATS{+1153.467}AASATPR.S	NA	S{+1153}	748.677	3	2244.02	2244.02	0	0	114	NRagged	311.87	41.66	0	4.61	78	>WT55_RS32620 ref|WP_060255214.1|gi|982084822| branched-chain alpha-keto acid dehydrogenase subunit E2	6373	Nsco_NS_434_20203020_B_pseudomultivorans_HILIC2.7626.7626.3	controllerType=0 controllerNumber=1 scan=7626	27.7322	Trypsin	B2	ASATSAASATPR	S{+1153}	1153	1153.47	1153.47	1153.47
65956:3	3	Y.GGGVWGANS{+693.285}TVQNGLDSNGNGAEPAVSSINNGYR.F	NA	S{+693}	1338.61	3	4013.82	4012.82	1	-0.8	222	NRagged	311.87	1.09	0.46	4.87	839	>WT55_RS05945 ref|WP_059478462.1|gi|981259641| porin	1167	Nsco_NS_434_20203020_B_pseudomultivorans_HILIC3.56295.56295.3	controllerType=0 controllerNumber=1 scan=56295	141.663	Trypsin	B3	GGGVWGANSTVQNGLDSNGNGAEPAVSSINNGYR	S{+693}	693	693.285	693.28	693.285
79603:4	44	I.PS{+809.273}YLHADDLGPWGNYLQQVDR.V	NA	S{+809}	814.615	4	3255.44	3253.44	2	-2.1	9	NRagged	311.9	140.37	0	5.79	163	>WT55_RS07660 ref|WP_009690756.1|gi|497376543| NAD(P)-dependent glutamate dehydrogenase	1506	Nsco_NS_434_20203020_B_pseudomultivorans_HILIC1.67113.67113.4	controllerType=0 controllerNumber=1 scan=67113	168.58	Trypsin	B1	PSYLHADDLGPWGNYLQQVDR	S{+809}	809	809.273	809.27	809.273
56156:4	218	E.PGS{+377.138}LAWNQLADAMRDEHR.R	NA	S{+377}	611.786	4	2444.12	2444.12	0	0	440	NRagged	311.9	111.52	7.72	4.45	18	>WT55_RS20965 ref|WP_060253985.1|gi|982083472| hypothetical protein	4102	Nsco_NS_434_20203020_B_pseudomultivorans_HILIC2.48658.48658.4	controllerType=0 controllerNumber=1 scan=48658	122.971	Trypsin	B2	PGSLAWNQLADAMRDEHR	S{+377}	377	377.138	377.14	377.138
59351:6	1521	K.RRS{+1045.415}EPLDHVLLFGPPGLGK.T	NA	S{+1045}	523.104	6	3133.59	3133.59	0	0	56	Specific	311.93	311.93	1.76	8.14	2	>WT55_RS07765 ref|WP_009687905.1|gi|497373692| Holliday junction DNA helicase RuvB	1526	Nsco_NS_434_20203020_B_pseudomultivorans_HILIC1.51223.51223.4	controllerType=0 controllerNumber=1 scan=51223	130.944	Trypsin	B1	RRSEPLDHVLLFGPPGLGK	S{+1045}	1045	1045.41	1045.41	1045.41
06616:3	13	K.PQATGHDEAS{+354.062}WAQNR.R	NA	S{+354}	674.943	3	2022.81	2021.81	1	-1.7	148	Specific	311.96	86.9	0	6.89	217	>WT55_RS21315 ref|WP_040126715.1|gi|749302549| membrane protein	4167	Nsco_NS_434_20203020_B_pseudomultivorans_HILIC1.7836.7836.3	controllerType=0 controllerNumber=1 scan=7836	27.296	Trypsin	B1	PQATGHDEASWAQNR	S{+354}	354	354.062	354.06	354.062
04185:2	38	R.GGSQVHSQDAES{+469.257}QR.E	NA	S{+469}	977.966	2	1954.92	1954.92	0	0	145	Specific	311.98	178.36	58.42	3.83	77	>WT55_RS03385 ref|WP_059512721.1|gi|981295365| ATP-dependent chaperone ClpB	666	Nsco_NS_434_20203020_B_pseudomultivorans_HILIC3.5764.5764.2	controllerType=0 controllerNumber=1 scan=5764	22.755	Trypsin	B3	GGSQVHSQDAESQR	S{+469}	469	469.257	469.26	469.257
18267:3	504	A.EAAGTASGDDAPAANDQDDRGPS{+213.062}APPDK.N	NA	S{+213}	970.748	3	2910.23	2909.23	1	-1.2	299	NRagged	312	3.4	3.4	5.34	7	>WT55_RS27630 ref|WP_040127905.1|gi|749303745| ferredoxin	5408	Nsco_NS_434_20203020_B_pseudomultivorans_HILIC3.17848.17848.3	controllerType=0 controllerNumber=1 scan=17848	48.8309	Trypsin	B3	EAAGTASGDDAPAANDQDDRGPSAPPDK	S{+213}	213	213.062	213.06	213.062
60375:2	189	Y.NTSSLS{+911.337}VGLQAGAQSK.A	NA	S{+911}	1230.07	2	2459.14	2459.14	0	0	104	NRagged	312.05	0.11	0.11	5.57	88	>WT55_RS14080 ref|WP_009688019.1|gi|497373806| hypothetical protein	2761	Nsco_NS_434_20203020_B_pseudomultivorans_HILIC2.51988.51988.2	controllerType=0 controllerNumber=1 scan=51988	130.157	Trypsin	B2	NTSSLSVGLQAGAQSK	S{+911}	911	911.337	911.34	911.337
15261:3	13	A.PAADTSAAAS{+1371.514}APAKK.D	NA	S{+1372}	910.413	3	2729.23	2728.23	1	-1.2	27	NRagged	312.07	108.45	0	6.41	457	>WT55_RS10975 ref|WP_040126461.1|gi|749302294| hypothetical protein	2158	Nsco_NS_434_20203020_B_pseudomultivorans_HILIC3.15368.15368.3	controllerType=0 controllerNumber=1 scan=15368	42.9217	Trypsin	B3	PAADTSAAASAPAKK	S{+1372}	1372	1371.51	1371.51	1371.51
37748:4	119	L.YGDERPNS{+228.115}MGLDLSNEHR.L	NA	S{+228}	580.268	4	2318.05	2318.05	0	0	602	NRagged	312.09	0.99	0.99	4.13	36	>WT55_RS11695 ref|WP_040126393.1|gi|749302226| trifunctional transcriptional regulator/proline dehydrogenase/L-glutamate gamma-semialdehyde dehydrogenase	2299	Nsco_NS_434_20203020_B_pseudomultivorans_HILIC1.33729.33729.4	controllerType=0 controllerNumber=1 scan=33729	90.566	Trypsin	B1	YGDERPNSMGLDLSNEHR	S{+228}	228	228.115	228.12	228.115
59457:4	24	A.PAAAGGAS{+1743.779}GTGATTTAGEVPAAAAGTAPATTAPAAQAQLVK.F	NA	S{+1744}	1313.65	4	5251.57	5248.57	3	-1.9	42	NRagged	312.13	7.23	0	6.49	153	>WT55_RS25480 ref|WP_060254653.1|gi|982084252| membrane protein insertase YidC	4992	Nsco_NS_434_20203020_B_pseudomultivorans_HILIC2.51254.51254.4	controllerType=0 controllerNumber=1 scan=51254	128.604	Trypsin	B2	PAAAGGASGTGATTTAGEVPAAAAGTAPATTAPAAQAQLVK	S{+1744}	1744	1743.78	1743.78	1743.78
75988:3	146	Q.QQVIS{+243.106}QNVLANGLATDVYAPGQQPPNGAAAMVRPSWNASAK.T	NA	S{+243}	1488.75	3	4464.24	4463.24	1	-0.8	49	NRagged	312.17	103.84	2.25	7.44	46	>WT55_RS23005 ref|WP_009690553.1|gi|497376340| hypothetical protein	4504	Nsco_NS_434_20203020_B_pseudomultivorans_HILIC2.64848.64848.3	controllerType=0 controllerNumber=1 scan=64848	158.648	Trypsin	B2	QQVISQNVLANGLATDVYAPGQQPPNGAAAMVRPSWNASAK	S{+243}	243	243.106	243.11	243.106
62170:3	153	Q.PGETDALS{+1844.910}AAQQQFR.N	NA	S{+1845}	1155.24	3	3463.69	3463.69	0	0	126	NRagged	312.2	43.01	0.55	5.25	28	>WT55_RS21310 ref|WP_009692356.1|gi|497378143| Tol-Pal system protein YbgF	4166	Nsco_NS_434_20203020_B_pseudomultivorans_HILIC3.53268.53268.3	controllerType=0 controllerNumber=1 scan=53268	134.708	Trypsin	B3	PGETDALSAAQQQFR	S{+1845}	1845	1844.91	1844.91	1844.91
15309:4	546	R.RPAS{+568.217}EVQPLAAAPREDTPR.A	NA	S{+568}	658.081	4	2629.3	2629.3	0	0	729	Specific	312.24	312.24	27.29	7.57	7	>WT55_RS32140 ref|WP_060255156.1|gi|982084755| penicillin-binding protein 2	6286	Nsco_NS_434_20203020_B_pseudomultivorans_HILIC2.15439.15439.4	controllerType=0 controllerNumber=1 scan=15439	44.8557	Trypsin	B2	RPASEVQPLAAAPREDTPR	S{+568}	568	568.217	568.22	568.217
42513:3	12	A.QVGAIS{+1475.889}ANSDSSIGDR.I	NA	S{+1476}	1018.22	3	3052.65	3052.65	0	0	146	NRagged	312.26	21.26	0	5.38	221	>WT55_RS08320 ref|WP_040126762.1|gi|749302596| molecular chaperone GroEL	1634	Nsco_NS_434_20203020_B_pseudomultivorans_HILIC1.37670.37670.3	controllerType=0 controllerNumber=1 scan=37670	99.9104	Trypsin	B1	QVGAISANSDSSIGDR	S{+1476}	1476	1475.89	1475.89	1475.89
41727:3	42	K.AGDEVGIVEGVS{+1012.405}TTTNAQQR.T	NA	S{+1012}	1016.14	3	3046.4	3044.4	2	-2.2	163	Specific	312.26	172.63	0	7.06	183	>WT55_RS12525 ref|WP_009690193.1|gi|497375980| simple sugar transporter substrate-binding protein	2458	Nsco_NS_434_20203020_B_pseudomultivorans_HILIC3.36374.36374.3	controllerType=0 controllerNumber=1 scan=36374	94.3861	Trypsin	B3	AGDEVGIVEGVSTTTNAQQR	S{+1012}	1012	1012.4	1012.4	1012.4
82254:2	60	W.SPNPADPWAGS{+1952.986}ISR.N	NA	S{+1953}	1704.85	2	3408.69	3407.69	1	-1	427	NRagged	312.27	76.46	0	3.83	74	>WT55_RS21765 ref|WP_009688934.1|gi|497374721| TonB-dependent siderophore receptor	4256	Nsco_NS_434_20203020_B_pseudomultivorans_HILIC2.69820.69820.2	controllerType=0 controllerNumber=1 scan=69820	170.436	Trypsin	B2	SPNPADPWAGSISR	S{+1953}	1953	1952.99	1952.99	1952.99
10850:2	13	A.PAADTS{+1313.510}AAASAPAKK.D	NA	S{+1314}	1336.11	2	2671.22	2670.22	1	-1.3	27	NRagged	312.31	60.35	0	6.51	457	>WT55_RS10975 ref|WP_040126461.1|gi|749302294| hypothetical protein	2158	Nsco_NS_434_20203020_B_pseudomultivorans_HILIC3.11718.11718.2	controllerType=0 controllerNumber=1 scan=11718	34.8844	Trypsin	B3	PAADTSAAASAPAKK	S{+1314}	1314	1313.51	1313.51	1313.51
68112:3	102	V.PSSAITAS{+1166.616}DPNEKAEMFEPAGDK.I	NA	S{+1167}	1187.58	3	3560.71	3558.71	2	-1.9	55	NRagged	312.31	122.6	2.4	5.56	49	>WT55_RS10860 ref|WP_006401299.1|gi|493445940| phenylacetate-CoA oxygenase subunit PaaB	2135	Nsco_NS_434_20203020_B_pseudomultivorans_HILIC3.57991.57991.3	controllerType=0 controllerNumber=1 scan=57991	145.557	Trypsin	B3	PSSAITASDPNEKAEMFEPAGDK	S{+1167}	1167	1166.62	1166.62	1166.62
66375:4	9	I.PFSYYDQNQQVVGYS{+1677.814}R.E	NA	S{+1678}	908.183	4	3629.71	3628.71	1	-0.9	47	NRagged	312.32	58.18	0	4.94	229	>WT55_RS07665 ref|WP_009690757.1|gi|497376544| ABC transporter substrate-binding protein	1507	Nsco_NS_434_20203020_B_pseudomultivorans_HILIC3.56634.56634.4	controllerType=0 controllerNumber=1 scan=56634	142.5	Trypsin	B3	PFSYYDQNQQVVGYSR	S{+1678}	1678	1677.81	1677.81	1677.81
01948:3	479	K.LDS{+271.103}KPGQHGR.T	NA	S{+271}	455.896	3	1365.67	1365.67	0	0	34	Specific	312.35	121.49	65.55	2.91	24	>WT55_RS29390 ref|WP_009687204.1|gi|497372991| 30S ribosomal protein S4	5753	Nsco_NS_434_20203020_B_pseudomultivorans_HILIC2.4020.4020.3	controllerType=0 controllerNumber=1 scan=4020	20.5228	Trypsin	B2	LDSKPGQHGR	S{+271}	271	271.103	271.1	271.103
70712:4	47	K.VFQYIKPQDAQALQAATPAS{+596.220}DAAGAQAAAAPADAATVGAVPDASVQSTPLQPPAPISNSSSVHPGNPK.A	NA	S{+596}	1796.64	4	7183.53	7183.53	0	0	195	Specific	312.38	312.38	3.35	7.32	90	>WT55_RS11050 ref|WP_060250879.1|gi|982080266| BON domain protein	2171	Nsco_NS_434_20203020_B_pseudomultivorans_HILIC1.60116.60116.4	controllerType=0 controllerNumber=1 scan=60116	151.401	Trypsin	B1	VFQYIKPQDAQALQAATPASDAAGAQAAAAPADAATVGAVPDASVQSTPLQPPAPISNSSSVHPGNPK	S{+596}	596	596.22	596.22	596.22
44556:4	330	R.RLGASTDWS{+723.469}REYFTMDDK.M	NA	S{+723}	726.121	4	2901.46	2901.46	0	0	135	Specific	312.39	312.39	0	5.91	13	>WT55_RS10750 ref|WP_060250778.1|gi|982080165| valine--tRNA ligase	2113	Nsco_NS_434_20203020_B_pseudomultivorans_HILIC2.38950.38950.3	controllerType=0 controllerNumber=1 scan=38950	100.923	Trypsin	B2	RLGASTDWSREYFTMDDK	S{+723}	723	723.469	723.47	723.469
49581:3	59	H.DFAC[+57.021]FFS{+250.104}ANSTQRPALYETK.E	NA	C[+57], S{+250}	868.403	3	2603.2	2603.2	0	0	374	NRagged	312.4	104.16	2.4	4.38	66	>WT55_RS16710 ref|WP_009691983.1|gi|497377770| hypothetical protein	3275	Nsco_NS_434_20203020_B_pseudomultivorans_HILIC3.43132.43132.3	controllerType=0 controllerNumber=1 scan=43132	110.979	Trypsin	B3	DFACFFSANSTQRPALYETK	,S{+250}	,+250	250.104	250.1	250.104
22974:4	391	R.LNEHPQMPFAASAPS{+668.235}KK.Y	NA	S{+668}	631.298	4	2522.17	2521.17	1	-1.3	43	Specific	312.4	105.36	0	5.63	34	>WT55_RS16900 ref|WP_040126890.1|gi|749302724| hypothetical protein	3310	Nsco_NS_434_20203020_B_pseudomultivorans_HILIC3.21712.21712.4	controllerType=0 controllerNumber=1 scan=21712	57.9807	Trypsin	B3	LNEHPQMPFAASAPSKK	S{+668}	668	668.235	668.24	668.235
72311:3	1236	V.DAEASSEWVPYPGQC[+57.021]QS{+1121.631}APPAYR.A	NA	C[+57], S{+1122}	1230.59	3	3689.76	3687.76	2	-1.8	73	NRagged	312.47	20.25	0	5.08	3	>WT55_RS26200 ref|WP_009694256.1|gi|497380043| hypothetical protein	5133	Nsco_NS_434_20203020_B_pseudomultivorans_HILIC3.61319.61319.3	controllerType=0 controllerNumber=1 scan=61319	153.596	Trypsin	B3	DAEASSEWVPYPGQCQSAPPAYR	,S{+1122}	,+1122	1121.63	1121.63	1121.63
70472:6	11	K.RS{+1735.550}IYFDFDSYSVKDEYQPLLQQHAQYLK.S	NA	S{+1736}	870.882	6	5220.26	5217.26	3	-1.9	64	Specific	312.5	93.94	0	6.2	262	>WT55_RS21315 ref|WP_040126715.1|gi|749302549| membrane protein	4167	Nsco_NS_434_20203020_B_pseudomultivorans_HILIC3.59877.59877.6	controllerType=0 controllerNumber=1 scan=59877	150.035	Trypsin	B3	RSIYFDFDSYSVKDEYQPLLQQHAQYLK	S{+1736}	1736	1735.55	1735.55	1735.55
81932:2	195	Y.NTSSLS{+910.408}VGLQAGAQSK.A	NA	S{+910}	1230.11	2	2459.21	2458.21	1	-1.4	104	NRagged	312.52	18.16	2.4	4.22	60	>WT55_RS14080 ref|WP_009688019.1|gi|497373806| hypothetical protein	2761	Nsco_NS_434_20203020_B_pseudomultivorans_HILIC3.68860.68860.2	controllerType=0 controllerNumber=1 scan=68860	172.76	Trypsin	B3	NTSSLSVGLQAGAQSK	S{+910}	910	910.408	910.41	910.408
04483:3	20	K.ASGASAKPAS{+567.213}APKPASTPQ.-	NA	S{+567}	764.708	3	2292.11	2291.11	1	-1.5	498	CRagged	312.53	111.17	2.4	6.17	151	>WT55_RS31095 ref|WP_060255064.1|gi|982084663| peptidase S41	6079	Nsco_NS_434_20203020_B_pseudomultivorans_HILIC3.6009.6009.3	controllerType=0 controllerNumber=1 scan=6009	23.2358	Trypsin	B3	ASGASAKPASAPKPASTPQ	S{+567}	567	567.213	567.21	567.213
44799:4	468	V.NGKPIADYFS{+1261.524}R.E	NA	S{+1262}	633.297	4	2530.17	2529.17	1	-1.3	31	NRagged	312.61	113.3	0	3.7	27	>WT55_RS07725 ref|WP_009687897.1|gi|497373684| 30S ribosomal protein S9	1518	Nsco_NS_434_20203020_B_pseudomultivorans_HILIC1.39671.39671.2	controllerType=0 controllerNumber=1 scan=39671	104.883	Trypsin	B1	NGKPIADYFSR	S{+1262}	1262	1261.52	1261.52	1261.52
73584:5	14	K.QKLDELAS{+713.313}KIEGMNTEVVVATGYTDR.I	NA	S{+713}	717.358	5	3582.76	3580.76	2	-1.9	114	Specific	312.61	124.02	1.16	6.75	221	>WT55_RS16875 ref|WP_040126893.1|gi|749302727| membrane protein	3306	Nsco_NS_434_20203020_B_pseudomultivorans_HILIC2.62882.62882.4	controllerType=0 controllerNumber=1 scan=62882	154.128	Trypsin	B2	QKLDELASKIEGMNTEVVVATGYTDR	S{+713}	713	713.313	713.31	713.313
63498:3	160	R.AASEPVGAAPVAAASQPRPS{+1194.426}SLQQLLALK.N	NA	S{+1194}	1341.67	3	4022.99	4022.99	0	0	251	Specific	312.62	44.98	0	6.7	66	>WT55_RS18775 ref|WP_060253368.1|gi|982082855| pilus assembly protein FimV	3675	Nsco_NS_434_20203020_B_pseudomultivorans_HILIC3.54305.54305.3	controllerType=0 controllerNumber=1 scan=54305	137.087	Trypsin	B3	AASEPVGAAPVAAASQPRPSSLQQLLALK	S{+1194}	1194	1194.43	1194.43	1194.43
33885:5	753	K.DS{+389.384}YDFHDQVGHLLR.R	NA	S{+389}	419.042	5	2091.18	2091.18	0	0	6	Specific	312.62	42.15	6.09	4.57	6	>WT55_RS17915 ref|WP_009689296.1|gi|497375083| MarR family transcriptional regulator	3505	Nsco_NS_434_20203020_B_pseudomultivorans_HILIC3.30104.30104.5	controllerType=0 controllerNumber=1 scan=30104	78.5953	Trypsin	B3	DSYDFHDQVGHLLR	S{+389}	389	389.384	389.38	389.384
59670:4	3	K.PAATTSATTS{+921.446}TTTSAGTASTSTTATAGTTATAPTPAASAPDAATKPAR.S	NA	S{+921}	1312.89	4	5248.55	5244.55	4	-2.6	101	Specific	312.71	312.71	0	8.33	887	>WT55_RS03375 ref|WP_040127524.1|gi|749303361| competence protein ComE	664	Nsco_NS_434_20203020_B_pseudomultivorans_HILIC2.51439.51439.4	controllerType=0 controllerNumber=1 scan=51439	128.973	Trypsin	B2	PAATTSATTSTTTSAGTASTSTTATAGTTATAPTPAASAPDAATKPAR	S{+921}	921	921.446	921.45	921.446
24869:4	827	M.PVAQPPS{+939.393}LRR.A	NA	S{+939}	515.769	4	2060.05	2060.05	0	0	62	NRagged	312.73	312.73	0	6.3	3	>WT55_RS32210 ref|WP_059481606.1|gi|981262785| methionyl-tRNA formyltransferase	6299	Nsco_NS_434_20203020_B_pseudomultivorans_HILIC2.23218.23218.4	controllerType=0 controllerNumber=1 scan=23218	63.3815	Trypsin	B2	PVAQPPSLRR	S{+939}	939	939.393	939.39	939.393
29680:3	139	A.ADRYFQDNS{+244.218}ANIDK.L	NA	S{+244}	634.331	3	1900.98	1900.98	0	0	397	NRagged	312.74	31.82	1.6	5.26	36	>WT55_RS04125 ref|WP_009688915.1|gi|497374702| IMP dehydrogenase	811	Nsco_NS_434_20203020_B_pseudomultivorans_HILIC3.26965.26965.3	controllerType=0 controllerNumber=1 scan=26965	70.7078	Trypsin	B3	ADRYFQDNSANIDK	S{+244}	244	244.218	244.22	244.218
43080:6	1116	G.PIAVNQIVHQS{+1570.714}NVR.L	NA	S{+1571}	525.271	6	3146.59	3145.59	1	-1.1	76	NRagged	312.75	99.75	0	2.91	6	>WT55_RS30535 ref|WP_009692373.1|gi|497378160| 2-nitropropane dioxygenase NPD	5968	Nsco_NS_434_20203020_B_pseudomultivorans_HILIC3.37419.37419.6	controllerType=0 controllerNumber=1 scan=37419	96.8638	Trypsin	B3	PIAVNQIVHQSNVR	S{+1571}	1571	1570.71	1570.71	1570.71
58564:5	180	L.PVPPEQDGNPS{+1868.975}DPVAPGASR.V	NA	S{+1869}	771.991	5	3855.93	3855.93	0	0	153	NRagged	312.78	58.18	17.96	5.41	61	>WT55_RS28545 ref|WP_060254906.1|gi|982084505| copper oxidase	5587	Nsco_NS_434_20203020_B_pseudomultivorans_HILIC3.50282.50282.5	controllerType=0 controllerNumber=1 scan=50282	127.787	Trypsin	B3	PVPPEQDGNPSDPVAPGASR	S{+1869}	1869	1868.97	1868.97	1868.97
65442:5	206	Y.PDAGHAFFADYRPS{+832.400}YVKGDAEDGWK.R	NA	S{+832}	727.542	5	3633.68	3631.68	2	-1.8	255	NRagged	312.8	199.1	0	5.91	21	>WT55_RS13770 ref|WP_059480628.1|gi|981261807| carboxymethylenebutenolidase	2700	Nsco_NS_434_20203020_B_pseudomultivorans_HILIC3.55888.55888.5	controllerType=0 controllerNumber=1 scan=55888	140.712	Trypsin	B3	PDAGHAFFADYRPSYVKGDAEDGWK	S{+832}	832	832.4	832.4	832.4
20230:3	11	A.PAADTS{+1631.575}AAASAPAKK.D	NA	S{+1632}	997.1	3	2989.29	2988.29	1	-1.1	27	NRagged	312.82	82.58	0	5.8	476	>WT55_RS10975 ref|WP_040126461.1|gi|749302294| hypothetical protein	2158	Nsco_NS_434_20203020_B_pseudomultivorans_HILIC2.19478.19478.3	controllerType=0 controllerNumber=1 scan=19478	54.4247	Trypsin	B2	PAADTSAAASAPAKK	S{+1632}	1632	1631.58	1631.58	1631.58
16221:2	13	A.PAADTS{+1603.575}AAASAPAKK.D	NA	S{+1604}	1481.15	2	2961.29	2960.29	1	-1.1	27	NRagged	312.84	144.24	0	6.82	457	>WT55_RS10975 ref|WP_040126461.1|gi|749302294| hypothetical protein	2158	Nsco_NS_434_20203020_B_pseudomultivorans_HILIC3.16157.16157.4	controllerType=0 controllerNumber=1 scan=16157	44.8071	Trypsin	B3	PAADTSAAASAPAKK	S{+1604}	1604	1603.58	1603.58	1603.58
43912:3	211	E.IHPNDVS{+1040.348}DDFVR.E	NA	S{+1040}	818.679	3	2454.02	2454.02	0	0	31	NRagged	312.84	22.72	22.72	2.55	22	>WT55_RS04115 ref|WP_009688314.1|gi|497374101| GMP synthetase	809	Nsco_NS_434_20203020_B_pseudomultivorans_HILIC3.38257.38257.3	controllerType=0 controllerNumber=1 scan=38257	99.0432	Trypsin	B3	IHPNDVSDDFVR	S{+1040}	1040	1040.35	1040.35	1040.35
11151:4	367	K.KNATIHLLS{+456.190}GGEK.A	NA	S{+456}	456.744	4	1823.95	1823.95	0	0	1065	Specific	312.84	60.62	12.41	3.75	15	>WT55_RS04300 ref|WP_060249414.1|gi|982078801| chromosome segregation protein SMC	846	Nsco_NS_434_20203020_B_pseudomultivorans_HILIC3.11970.11970.4	controllerType=0 controllerNumber=1 scan=11970	35.3561	Trypsin	B3	KNATIHLLSGGEK	S{+456}	456	456.19	456.19	456.19
27678:5	306	R.HAAHEFLES{+592.523}AEVHGNYYGTSR.L	NA	S{+593}	594.326	5	2967.6	2967.6	0	0	81	Specific	312.85	177.79	0	6	17	>WT55_RS17105 ref|WP_040126861.1|gi|749302695| guanylate kinase	3347	Nsco_NS_434_20203020_B_pseudomultivorans_HILIC2.25411.25411.4	controllerType=0 controllerNumber=1 scan=25411	68.5593	Trypsin	B2	HAAHEFLESAEVHGNYYGTSR	S{+593}	593	592.523	592.52	592.523
13206:4	130	Q.PPAPS{+527.175}TEPHRDGSLK.I	NA	S{+527}	530.001	4	2116.98	2115.98	1	-1.6	330	NRagged	312.88	46.12	0.8	5.62	31	>WT55_RS25310 ref|WP_038455715.1|gi|740670426| peroxidase	4959	Nsco_NS_434_20203020_B_pseudomultivorans_HILIC2.13695.13695.4	controllerType=0 controllerNumber=1 scan=13695	40.808	Trypsin	B2	PPAPSTEPHRDGSLK	S{+527}	527	527.175	527.17	527.175
29278:4	11	H.KPLPADAGEFS{+976.300}LAR.L	NA	S{+976}	613.028	4	2449.09	2448.09	1	-1.4	433	NRagged	312.91	13.6	0	4.63	219	>WT55_RS18895 ref|WP_009690691.1|gi|497376478| succinate dehydrogenase flavoprotein subunit	3698	Nsco_NS_434_20203020_B_pseudomultivorans_HILIC1.27096.27096.3	controllerType=0 controllerNumber=1 scan=27096	73.5045	Trypsin	B1	KPLPADAGEFSLAR	S{+976}	976	976.3	976.3	976.3
79668:5	27	H.AFGVS{+1652.848}PSYDDLHWDGLDFTR.A	NA	S{+1653}	791.385	5	3952.89	3950.89	2	-1.7	553	NRagged	312.94	22.97	0	4.16	94	>WT55_RS05045 ref|WP_060249998.1|gi|982079385| phosphoenolpyruvate carboxykinase	989	Nsco_NS_434_20203020_B_pseudomultivorans_HILIC1.67171.67171.5	controllerType=0 controllerNumber=1 scan=67171	168.706	Trypsin	B1	AFGVSPSYDDLHWDGLDFTR	S{+1653}	1653	1652.85	1652.85	1652.85
77942:4	197	G.LNQTLASSFGLS{+837.508}KPDGALVSSVDPNGPAAK.A	NA	S{+838}	945.764	4	3780.03	3779.03	1	-0.9	307	NRagged	312.94	2.55	0	6.36	15	>WT55_RS26360 ref|WP_040128077.1|gi|749303918| peptidase	5165	Nsco_NS_434_20203020_B_pseudomultivorans_HILIC3.65767.65767.4	controllerType=0 controllerNumber=1 scan=65767	164.795	Trypsin	B3	LNQTLASSFGLSKPDGALVSSVDPNGPAAK	S{+838}	838	837.508	837.51	837.508
50359:3	78	A.PAADGAAPAAGPS{+899.326}KTPALDTYTTNLTQR.A	NA	S{+899}	1219.24	3	3655.71	3655.71	0	0	173	NRagged	312.99	39.08	1.6	5.22	42	>WT55_RS09035 ref|WP_060250373.1|gi|982079760| ClpV1 family T6SS ATPase	1775	Nsco_NS_434_20203020_B_pseudomultivorans_HILIC3.43732.43732.3	controllerType=0 controllerNumber=1 scan=43732	112.461	Trypsin	B3	PAADGAAPAAGPSKTPALDTYTTNLTQR	S{+899}	899	899.326	899.33	899.326
22762:4	493	G.PEAHPLS{+327.131}RPPEVEGEAANR.A	NA	S{+327}	597.043	4	2385.15	2383.15	2	-2.8	209	NRagged	313.03	42.18	0	6.98	17	>WT55_RS13540 ref|WP_060251739.1|gi|982081126| phenylhydantoinase	2657	Nsco_NS_434_20203020_B_pseudomultivorans_HILIC1.21979.21979.3	controllerType=0 controllerNumber=1 scan=21979	60.6351	Trypsin	B1	PEAHPLSRPPEVEGEAANR	S{+327}	327	327.131	327.13	327.131
48414:4	117	V.HGS{+1270.657}VITYDGQHDFYTAK.G	NA	S{+1271}	803.144	4	3209.55	3209.55	0	0	157	NRagged	313.03	57.33	6	3.81	45	>WT55_RS31435 ref|WP_009693751.1|gi|497379538| hypothetical protein	6146	Nsco_NS_434_20203020_B_pseudomultivorans_HILIC2.42347.42347.4	controllerType=0 controllerNumber=1 scan=42347	108.91	Trypsin	B2	HGSVITYDGQHDFYTAK	S{+1271}	1271	1270.66	1270.66	1270.66
41687:2	1136	L.ASAS{+209.589}TLEAEVR.A	NA	S{+210}	672.588	2	1344.17	1343.17	1	-2.5	49	NRagged	313.05	128.49	0	4.04	3	>WT55_RS29435 ref|WP_006400645.1|gi|493445274| 50S ribosomal protein L18	5762	Nsco_NS_434_20203020_B_pseudomultivorans_HILIC3.36340.36340.2	controllerType=0 controllerNumber=1 scan=36340	94.3108	Trypsin	B3	ASASTLEAEVR	S{+210}	210	209.589	209.59	209.589
54661:4	56	Q.PDPMQTSMGFIS{+268.147}REPVLTTHGQLDQPR.R	NA	S{+268}	827.413	4	3306.63	3306.63	0	0	443	NRagged	313.06	1.34	1.34	4.33	54	>WT55_RS29185 ref|WP_060254932.1|gi|982084531| pseudouridine synthase	5715	Nsco_NS_434_20203020_B_pseudomultivorans_HILIC3.47220.47220.4	controllerType=0 controllerNumber=1 scan=47220	120.847	Trypsin	B3	PDPMQTSMGFISREPVLTTHGQLDQPR	S{+268}	268	268.147	268.15	268.147
65062:3	7	I.PFSYYDQNQQVVGYS{+1490.759}R.E	NA	S{+1491}	1147.89	3	3441.66	3441.66	0	0	47	NRagged	313.13	16.38	0.73	3.96	279	>WT55_RS07665 ref|WP_009690757.1|gi|497376544| ABC transporter substrate-binding protein	1507	Nsco_NS_434_20203020_B_pseudomultivorans_HILIC1.55724.55724.3	controllerType=0 controllerNumber=1 scan=55724	140.95	Trypsin	B1	PFSYYDQNQQVVGYSR	S{+1491}	1491	1490.76	1490.76	1490.76
43201:4	424	Q.PDNPQAYNALGYSLADRNQRLPEAS{+229.055}K.L	NA	S{+229}	780.126	4	3117.48	3117.48	0	0	488	NRagged	313.14	160.98	12.13	6.4	13	>WT55_RS31385 ref|WP_040128227.1|gi|749304069| hypothetical protein	6136	Nsco_NS_434_20203020_B_pseudomultivorans_HILIC3.37513.37513.3	controllerType=0 controllerNumber=1 scan=37513	97.068	Trypsin	B3	PDNPQAYNALGYSLADRNQRLPEASK	S{+229}	229	229.055	229.06	229.055
27941:4	328	I.GYGS{+297.706}QGHAHALNLK.D	NA	S{+298}	438.616	4	1751.44	1750.44	1	-1.9	23	NRagged	313.15	89.06	0	5.53	13	>WT55_RS27260 ref|WP_006478252.1|gi|493524188| ketol-acid reductoisomerase	5335	Nsco_NS_434_20203020_B_pseudomultivorans_HILIC2.25606.25606.5	controllerType=0 controllerNumber=1 scan=25606	69.0522	Trypsin	B2	GYGSQGHAHALNLK	S{+298}	298	297.706	297.71	297.706
32643:2	102	N.GGTQVAVVDANGQVDNS{+401.149}SDAQR.I	NA	S{+401}	1295.59	2	2590.17	2589.17	1	-1.3	350	NRagged	313.17	4.28	0	4.93	71	>WT55_RS26635 ref|WP_060254751.1|gi|982084350| hypothetical protein	5214	Nsco_NS_434_20203020_B_pseudomultivorans_HILIC2.29217.29217.2	controllerType=0 controllerNumber=1 scan=29217	77.5593	Trypsin	B2	GGTQVAVVDANGQVDNSSDAQR	S{+401}	401	401.149	401.15	401.149
39690:3	318	A.PDVDS{+768.358}EHDELAYEFGR.R	NA	S{+768}	883.062	3	2647.17	2647.17	0	0	9	NRagged	313.17	55	19.8	3.87	15	>WT55_RS18415 ref|WP_060253247.1|gi|982082734| XRE family transcriptional regulator	3604	Nsco_NS_434_20203020_B_pseudomultivorans_HILIC2.34881.34881.3	controllerType=0 controllerNumber=1 scan=34881	91.2112	Trypsin	B2	PDVDSEHDELAYEFGR	S{+768}	768	768.358	768.36	768.358
50083:4	483	K.SPPLLS{+1369.521}DC[+57.021]VQVEK.K	NA	C[+57], S{+1370}	711.322	4	2842.27	2841.27	1	-1.2	109	Specific	313.23	64.04	0	4.02	17	>WT55_RS27585 ref|WP_009689218.1|gi|497375005| periplasmic protein	5399	Nsco_NS_434_20203020_B_pseudomultivorans_HILIC3.43517.43517.4	controllerType=0 controllerNumber=1 scan=43517	111.924	Trypsin	B3	SPPLLSDCVQVEK	,S{+1370}	,+1370	1369.52	1369.52	1369.52
63791:3	3	A.NSTVQNGLDSNGNGAEPAVS{+1319.551}SINNGYR.F	NA	S{+1320}	1352.61	3	4055.81	4054.81	1	-0.8	229	NRagged	313.25	15.68	0	5.06	839	>WT55_RS05945 ref|WP_059478462.1|gi|981259641| porin	1167	Nsco_NS_434_20203020_B_pseudomultivorans_HILIC3.54547.54547.3	controllerType=0 controllerNumber=1 scan=54547	137.618	Trypsin	B3	NSTVQNGLDSNGNGAEPAVSSINNGYR	S{+1320}	1320	1319.55	1319.55	1319.55
29376:4	49	K.GASAAQAAPKPNDNSS{+1555.405}GTFVFSR.P	NA	S{+1555}	959.882	4	3836.51	3835.51	1	-0.9	66	Specific	313.27	104	0	6.38	202	>WT55_RS17245 ref|WP_009688223.1|gi|497374010| outer membrane lipoprotein carrier protein LolA	3373	Nsco_NS_434_20203020_B_pseudomultivorans_HILIC3.26725.26725.3	controllerType=0 controllerNumber=1 scan=26725	70.1757	Trypsin	B3	GASAAQAAPKPNDNSSGTFVFSR	S{+1555}	1555	1555.4	1555.4	1555.4
33681:3	3	P.PPADNGAS{+865.381}QPQQFDPNRALQGK.T	NA	S{+865}	1067.84	3	3201.52	3201.52	0	0	53	NRagged	313.28	32.87	6.84	4.7	209	>WT55_RS30795 ref|WP_060255038.1|gi|982084637| cell division protein	6019	Nsco_NS_434_20203020_B_pseudomultivorans_HILIC1.30467.30467.3	controllerType=0 controllerNumber=1 scan=30467	82.2845	Trypsin	B1	PPADNGASQPQQFDPNRALQGK	S{+865}	865	865.381	865.38	865.381
78030:3	243	V.PPMPLGPS{+1567.761}QGGTAAGNLFDLDK.M	NA	S{+1568}	1251.29	3	3751.84	3750.84	1	-0.9	706	NRagged	313.29	91.23	3.52	6.89	28	>WT55_RS11930 ref|WP_040128641.1|gi|749304485| type II secretion system protein GspD	2346	Nsco_NS_434_20203020_B_pseudomultivorans_HILIC1.65881.65881.3	controllerType=0 controllerNumber=1 scan=65881	165.497	Trypsin	B1	PPMPLGPSQGGTAAGNLFDLDK	S{+1568}	1568	1567.76	1567.76	1567.76
77049:3	734	Q.LGAEGS{+342.161}GHILSLDR.H	NA	S{+342}	589.642	3	1766.91	1766.91	0	0	327	NRagged	313.33	5.44	0.02	2.55	6	>WT55_RS10035 ref|WP_040127100.1|gi|749302935| phosphoglucosamine mutase	1973	Nsco_NS_434_20203020_B_pseudomultivorans_HILIC2.65694.65694.6	controllerType=0 controllerNumber=1 scan=65694	160.492	Trypsin	B2	LGAEGSGHILSLDR	S{+342}	342	342.161	342.16	342.161
37705:4	1198	R.KGC[+57.021]DAQVDSYS{+666.440}AFVEADR.T	NA	C[+57], S{+666}	672.338	4	2686.33	2684.33	2	-2.5	110	Specific	313.33	30.43	0	6.23	4	>WT55_RS03685 ref|WP_040127566.1|gi|749303404| nicotinamidase	726	Nsco_NS_434_20203020_B_pseudomultivorans_HILIC3.33107.33107.3	controllerType=0 controllerNumber=1 scan=33107	86.2817	Trypsin	B3	KGCDAQVDSYSAFVEADR	,S{+666}	,+666	666.44	666.44	666.44
30577:4	566	R.HVEFDAAHIS{+543.307}NIER.T	NA	S{+543}	546.283	4	2182.11	2181.11	1	-1.5	234	Specific	313.46	102.57	0	5.27	9	>WT55_RS00175 ref|WP_060249005.1|gi|982078392| 3-oxoadipate enol-lactonase	33	Nsco_NS_434_20203020_B_pseudomultivorans_HILIC3.27659.27659.4	controllerType=0 controllerNumber=1 scan=27659	72.4949	Trypsin	B3	HVEFDAAHISNIER	S{+543}	543	543.307	543.31	543.307
78809:2	7	T.SANYAGLQFGGTYS{+291.106}FSNNQNFGNNR.A	NA	S{+291}	1511.16	2	3021.32	3019.32	2	-2.2	160	NRagged	313.47	12.97	1.2	4.59	397	>WT55_RS22215 ref|WP_040131465.1|gi|749307319| porin	4346	Nsco_NS_434_20203020_B_pseudomultivorans_HILIC2.67083.67083.2	controllerType=0 controllerNumber=1 scan=67083	163.847	Trypsin	B2	SANYAGLQFGGTYSFSNNQNFGNNR	S{+291}	291	291.106	291.11	291.106
40825:3	40	A.YGHFGREEPEFS{+239.107}WEATDK.A	NA	S{+239}	809.028	3	2425.07	2424.07	1	-1.4	361	NRagged	313.47	20.32	5.32	4.52	69	>WT55_RS31945 ref|WP_040128500.1|gi|749304343| S-adenosylmethionine synthase	6247	Nsco_NS_434_20203020_B_pseudomultivorans_HILIC2.35775.35775.3	controllerType=0 controllerNumber=1 scan=35775	93.348	Trypsin	B2	YGHFGREEPEFSWEATDK	S{+239}	239	239.107	239.11	239.107
85936:3	15	K.TLIDLVSESGIS{+1152.627}ELEVTEGEGK.V	NA	S{+1153}	1153.27	3	3457.79	3457.79	0	0	8	Specific	313.48	199.09	0	6.78	107	>WT55_RS07360 ref|WP_009695504.1|gi|497381291| acetyl-CoA carboxylase biotin carboxyl carrier protein subunit	1446	Nsco_NS_434_20203020_B_pseudomultivorans_HILIC2.72701.72701.3	controllerType=0 controllerNumber=1 scan=72701	175.381	Trypsin	B2	TLIDLVSESGISELEVTEGEGK	S{+1153}	1153	1152.63	1152.63	1152.63
61004:3	5	V.QNGLDS{+1711.788}NGNGAEPAVSSINNGYR.F	NA	S{+1712}	1349.29	3	4045.86	4045.86	0	0	233	NRagged	313.51	15.72	0	4.63	556	>WT55_RS05945 ref|WP_059478462.1|gi|981259641| porin	1167	Nsco_NS_434_20203020_B_pseudomultivorans_HILIC1.52512.52512.3	controllerType=0 controllerNumber=1 scan=52512	133.787	Trypsin	B1	QNGLDSNGNGAEPAVSSINNGYR	S{+1712}	1712	1711.79	1711.79	1711.79
35857:5	44	A.AASAAPAS{+209.130}AARPQAAAPAAPVARPAAVAPTPGGDTAARPAMKPAPAPQAAPASPAAK.A	NA	S{+209}	1069.18	5	5341.85	5338.85	3	-1.9	386	NRagged	313.51	4.74	4.74	6.48	49	>WT55_RS03280 ref|WP_060249325.1|gi|982078712| DNA polymerase III subunit gamma/tau	646	Nsco_NS_434_20203020_B_pseudomultivorans_HILIC2.31677.31677.3	controllerType=0 controllerNumber=1 scan=31677	83.4069	Trypsin	B2	AASAAPASAARPQAAAPAAPVARPAAVAPTPGGDTAARPAMKPAPAPQAAPASPAAK	S{+209}	209	209.13	209.13	209.13
64003:3	437	Q.PGASESAPTPAVS{+1828.783}PSPTFSPLYQQIK.S	NA	S{+1829}	1496.71	3	4488.13	4486.13	2	-1.5	20	NRagged	313.55	122.42	0	7.04	13	>WT55_RS18910 ref|WP_040131784.1|gi|749307642| GntR family transcriptional regulator	3701	Nsco_NS_434_20203020_B_pseudomultivorans_HILIC2.54899.54899.3	controllerType=0 controllerNumber=1 scan=54899	136.473	Trypsin	B2	PGASESAPTPAVSPSPTFSPLYQQIK	S{+1829}	1829	1828.78	1828.78	1828.78
68992:4	53	L.PC[+57.021]VYLVDS{+1091.590}GGANLPNQDDVFPDRDHFGR.I	NA	C[+57], S{+1092}	1063.77	4	4252.04	4252.04	0	0	138	NRagged	313.55	56.18	8.4	5.46	67	>WT55_RS09400 ref|WP_040131024.1|gi|749306877| methylcrotonoyl-CoA carboxylase	1846	Nsco_NS_434_20203020_B_pseudomultivorans_HILIC3.58679.58679.4	controllerType=0 controllerNumber=1 scan=58679	147.188	Trypsin	B3	PCVYLVDSGGANLPNQDDVFPDRDHFGR	,S{+1092}	,+1092	1091.59	1091.59	1091.59
38451:3	36	V.GIVEGVS{+468.093}TTTNAQQR.T	NA	S{+468}	676.968	3	2028.89	2028.89	0	0	168	NRagged	313.56	29.31	0	3.32	165	>WT55_RS12525 ref|WP_009690193.1|gi|497375980| simple sugar transporter substrate-binding protein	2458	Nsco_NS_434_20203020_B_pseudomultivorans_HILIC2.33713.33713.3	controllerType=0 controllerNumber=1 scan=33713	88.3239	Trypsin	B2	GIVEGVSTTTNAQQR	S{+468}	468	468.093	468.09	468.093
85121:3	275	I.NEALEVAYADQPEEEDDNDPS{+1320.620}R.G	NA	S{+1321}	1276.56	3	3827.67	3826.67	1	-0.9	157	NRagged	313.56	60.72	13.31	6.85	14	>WT55_RS03180 ref|WP_052102236.1|gi|917495819| ribosome biogenesis GTPase Der	626	Nsco_NS_434_20203020_B_pseudomultivorans_HILIC2.72077.72077.3	controllerType=0 controllerNumber=1 scan=72077	174.472	Trypsin	B2	NEALEVAYADQPEEEDDNDPSR	S{+1321}	1321	1320.62	1320.62	1320.62
50277:4	386	A.PQGKPNREDYS{+669.235}PSDRPADVASGDSLDDDLTGDALQPSGVPPAAGDDAPR.I	NA	S{+669}	1415.64	4	5659.54	5658.54	1	-0.6	10	NRagged	313.59	77.69	0	7.41	20	>WT55_RS03105 ref|WP_059477721.1|gi|981258900| pseudouridine synthase	611	Nsco_NS_434_20203020_B_pseudomultivorans_HILIC3.43668.43668.2	controllerType=0 controllerNumber=1 scan=43668	112.276	Trypsin	B3	PQGKPNREDYSPSDRPADVASGDSLDDDLTGDALQPSGVPPAAGDDAPR	S{+669}	669	669.235	669.24	669.235
18409:3	4	K.AAAAAAASADAGAS{+1861.650}APAAASSTK.A	NA	S{+1862}	1241.52	3	3722.56	3721.56	1	-0.9	158	Specific	313.6	92.24	0	6.38	575	>WT55_RS03375 ref|WP_040127524.1|gi|749303361| competence protein ComE	664	Nsco_NS_434_20203020_B_pseudomultivorans_HILIC3.17964.17964.3	controllerType=0 controllerNumber=1 scan=17964	49.1427	Trypsin	B3	AAAAAAASADAGASAPAAASSTK	S{+1862}	1862	1861.65	1861.65	1861.65
11540:4	402	S.PDQS{+297.159}PHRVDEPYRR.A	NA	S{+297}	513.26	4	2050.02	2049.02	1	-1.6	374	NRagged	313.62	74.46	74.46	5.7	16	>WT55_RS28050 ref|WP_040127951.1|gi|749303792| phosphoenolpyruvate carboxylase	5490	Nsco_NS_434_20203020_B_pseudomultivorans_HILIC1.12360.12360.4	controllerType=0 controllerNumber=1 scan=12360	37.0194	Trypsin	B1	PDQSPHRVDEPYRR	S{+297}	297	297.159	297.16	297.159
69126:4	242	A.FEGDS{+718.436}QVTFFDGNYQEYEADKR.A	NA	S{+718}	841.65	4	3363.58	3363.58	0	0	514	NRagged	313.63	30.78	12.3	5.3	18	>WT55_RS09200 ref|WP_009692752.1|gi|497378539| energy-dependent translational throttle protein EttA	1807	Nsco_NS_434_20203020_B_pseudomultivorans_HILIC2.59049.59049.4	controllerType=0 controllerNumber=1 scan=59049	145.473	Trypsin	B2	FEGDSQVTFFDGNYQEYEADKR	S{+718}	718	718.436	718.44	718.436
47386:4	4	K.LSKPAATTSATTSTTTSAGTASTSTTATAGTTATAPTPAAS{+568.223}APDAATKPAR.S	NA	S{+568}	1306.14	4	5221.54	5219.54	2	-1.3	98	Specific	313.63	25.87	25.87	5.75	575	>WT55_RS03375 ref|WP_040127524.1|gi|749303361| competence protein ComE	664	Nsco_NS_434_20203020_B_pseudomultivorans_HILIC3.41362.41362.4	controllerType=0 controllerNumber=1 scan=41362	106.9	Trypsin	B3	LSKPAATTSATTSTTTSAGTASTSTTATAGTTATAPTPAASAPDAATKPAR	S{+568}	568	568.223	568.22	568.223
10713:4	121	A.GGS{+922.464}HNLALR.S	NA	S{+922}	462.497	4	1846.97	1846.97	0	0	348	NRagged	313.69	102.28	102.28	2.1	30	>WT55_RS30310 ref|WP_040126922.1|gi|749302757| peptidase PMbA	5924	Nsco_NS_434_20203020_B_pseudomultivorans_HILIC1.11653.11653.4	controllerType=0 controllerNumber=1 scan=11653	35.4906	Trypsin	B1	GGSHNLALR	S{+922}	922	922.464	922.46	922.464
50210:5	17	K.TAS{+1127.307}GIVIPDAAAEKPDQGEVLAIGPGKR.D	NA	S{+1127}	778.565	5	3888.8	3887.8	1	-0.9	21	Specific	313.74	10.29	0	5.11	72	>WT55_RS08325 ref|WP_004186661.1|gi|490291056| molecular chaperone GroES	1635	Nsco_NS_434_20203020_B_pseudomultivorans_HILIC3.43614.43614.5	controllerType=0 controllerNumber=1 scan=43614	112.145	Trypsin	B3	TASGIVIPDAAAEKPDQGEVLAIGPGKR	S{+1127}	1127	1127.31	1127.31	1127.31
16309:3	55	A.AAS{+495.195}DDEDDEEEAAPARPAR.K	NA	S{+495}	837.689	3	2511.05	2510.05	1	-1.3	124	NRagged	313.75	1.07	1.07	4.26	70	>WT55_RS27440 ref|WP_040127879.1|gi|749303719| ribosome silencing factor RsfS	5371	Nsco_NS_434_20203020_B_pseudomultivorans_HILIC2.16218.16218.3	controllerType=0 controllerNumber=1 scan=16218	46.6977	Trypsin	B2	AASDDEDDEEEAAPARPAR	S{+495}	495	495.195	495.19	495.195
27785:4	30	K.GASAAQAAPKPNDNS{+668.219}SGTFVFSRPGK.F	NA	S{+668}	808.628	4	3231.49	3230.49	1	-1	66	Specific	313.77	115.59	0	6.07	231	>WT55_RS17245 ref|WP_009688223.1|gi|497374010| outer membrane lipoprotein carrier protein LolA	3373	Nsco_NS_434_20203020_B_pseudomultivorans_HILIC2.25487.25487.4	controllerType=0 controllerNumber=1 scan=25487	68.7501	Trypsin	B2	GASAAQAAPKPNDNSSGTFVFSRPGK	S{+668}	668	668.219	668.22	668.219
33744:3	30	A.SAAQAAPKPNDNS{+722.263}SGTFVFSRPGK.F	NA	S{+722}	1053.5	3	3158.47	3156.47	2	-2.1	68	NRagged	313.77	33.57	0	6.85	231	>WT55_RS17245 ref|WP_009688223.1|gi|497374010| outer membrane lipoprotein carrier protein LolA	3373	Nsco_NS_434_20203020_B_pseudomultivorans_HILIC2.30048.30048.3	controllerType=0 controllerNumber=1 scan=30048	79.5463	Trypsin	B2	SAAQAAPKPNDNSSGTFVFSRPGK	S{+722}	722	722.263	722.26	722.263
52153:3	1238	D.PFDTEAVALPS{+942.373}QGDGAR.S	NA	S{+942}	892.074	3	2674.21	2673.21	1	-1.3	17	NRagged	313.81	62.83	2.34	4.94	4	>WT55_RS07950 ref|WP_060250177.1|gi|982079564| ATP-dependent DNA helicase RecG	1563	Nsco_NS_434_20203020_B_pseudomultivorans_HILIC1.45583.45583.3	controllerType=0 controllerNumber=1 scan=45583	118.37	Trypsin	B1	PFDTEAVALPSQGDGAR	S{+942}	942	942.373	942.37	942.373
08259:3	550	K.VDGVYS{+328.176}ADPKKDPSATR.Y	NA	S{+328}	712.031	3	2134.08	2134.08	0	0	163	Specific	313.82	33.59	17.95	5.61	16	>WT55_RS04255 ref|WP_006402648.1|gi|493447311| UMP kinase	837	Nsco_NS_434_20203020_B_pseudomultivorans_HILIC3.9532.9532.3	controllerType=0 controllerNumber=1 scan=9532	30.6011	Trypsin	B3	VDGVYSADPKKDPSATR	S{+328}	328	328.176	328.18	328.176
19744:3	203	R.KAVPAGGGGGS{+1823.758}APTR.E	NA	S{+1824}	1036.49	3	3107.44	3106.44	1	-1.1	1284	Specific	313.88	110.39	0	6.09	31	>WT55_RS22955 ref|WP_060254342.1|gi|982083910| alpha-2-macroglobulin	4494	Nsco_NS_434_20203020_B_pseudomultivorans_HILIC2.19007.19007.3	controllerType=0 controllerNumber=1 scan=19007	53.2413	Trypsin	B2	KAVPAGGGGGSAPTR	S{+1824}	1824	1823.76	1823.76	1823.76
15147:3	11	A.PAADTS{+1619.547}AAASAPAKK.D	NA	S{+1620}	993.091	3	2977.26	2976.26	1	-1.1	27	NRagged	313.9	51.47	0	6.75	476	>WT55_RS10975 ref|WP_040126461.1|gi|749302294| hypothetical protein	2158	Nsco_NS_434_20203020_B_pseudomultivorans_HILIC2.15320.15320.3	controllerType=0 controllerNumber=1 scan=15320	44.5954	Trypsin	B2	PAADTSAAASAPAKK	S{+1620}	1620	1619.55	1619.55	1619.55
70096:2	7	T.SANYAGLQFGGTYS{+290.107}FSNNQNFGNNR.A	NA	S{+290}	1510.16	2	3019.32	3018.32	1	-1.1	160	NRagged	313.93	17.93	1.2	5.23	397	>WT55_RS22215 ref|WP_040131465.1|gi|749307319| porin	4346	Nsco_NS_434_20203020_B_pseudomultivorans_HILIC2.59923.59923.2	controllerType=0 controllerNumber=1 scan=59923	147.374	Trypsin	B2	SANYAGLQFGGTYSFSNNQNFGNNR	S{+290}	290	290.107	290.11	290.107
00105:3	168	R.TPAGKPAAGGAAS{+404.159}GAAAGGGHR.G	NA	S{+404}	732.36	3	2195.06	2194.06	1	-1.5	47	Specific	313.97	67.69	0	6.94	32	>WT55_RS29675 ref|WP_060254953.1|gi|982084552| efflux transporter periplasmic adaptor subunit	5803	Nsco_NS_434_20203020_B_pseudomultivorans_HILIC2.2382.2382.4	controllerType=0 controllerNumber=1 scan=2382	15.7559	Trypsin	B2	TPAGKPAAGGAASGAAAGGGHR	S{+404}	404	404.159	404.16	404.159
80367:3	180	G.PATVAGPGDAAIGSEPADRPISGS{+386.175}AQPAEAATALTAEDAQPIAER.L	NA	S{+386}	1562.1	3	4684.29	4684.29	0	0	161	NRagged	313.98	26.24	0	5.05	39	>WT55_RS28265 ref|WP_060254854.1|gi|982084453| hypothetical protein	5532	Nsco_NS_434_20203020_B_pseudomultivorans_HILIC2.68329.68329.3	controllerType=0 controllerNumber=1 scan=68329	166.782	Trypsin	B2	PATVAGPGDAAIGSEPADRPISGSAQPAEAATALTAEDAQPIAER	S{+386}	386	386.175	386.18	386.175
67100:3	7	Q.FGGTYSFS{+1064.679}NNQNFGNNR.A	NA	S{+1065}	997.177	3	2989.52	2988.52	1	-1.1	168	NRagged	314.03	12.4	0	3.84	397	>WT55_RS22215 ref|WP_040131465.1|gi|749307319| porin	4346	Nsco_NS_434_20203020_B_pseudomultivorans_HILIC2.57444.57444.3	controllerType=0 controllerNumber=1 scan=57444	142.043	Trypsin	B2	FGGTYSFSNNQNFGNNR	S{+1065}	1065	1064.68	1064.68	1064.68
07515:3	45	S.EAS{+1030.435}ATSAASATPR.S	NA	S{+1030}	750.68	3	2250.03	2250.03	0	0	113	NRagged	314.03	14.39	14.39	4.44	78	>WT55_RS32620 ref|WP_060255214.1|gi|982084822| branched-chain alpha-keto acid dehydrogenase subunit E2	6373	Nsco_NS_434_20203020_B_pseudomultivorans_HILIC2.9012.9012.3	controllerType=0 controllerNumber=1 scan=9012	30.944	Trypsin	B2	EASATSAASATPR	S{+1030}	1030	1030.43	1030.43	1030.43
80364:5	104	-.MS{+1992.882}SQQQSIPSYLHADDLGPWGNYLQQVDR.V	NA	S{+1993}	1066.69	5	5329.44	5326.44	3	-1.9	1	NRagged	314.06	314.06	0	6.66	49	>WT55_RS07660 ref|WP_009690756.1|gi|497376543| NAD(P)-dependent glutamate dehydrogenase	1506	Nsco_NS_434_20203020_B_pseudomultivorans_HILIC3.67647.67647.3	controllerType=0 controllerNumber=1 scan=67647	169.688	Trypsin	B3	MSSQQQSIPSYLHADDLGPWGNYLQQVDR	S{+1993}	1993	1992.88	1992.88	1992.88
40927:2	102	G.GTQVAVVDANGQVDNS{+457.106}SDAQR.I	NA	S{+457}	1295.06	2	2589.11	2588.11	1	-1.3	351	NRagged	314.08	4.66	0	4.55	71	>WT55_RS26635 ref|WP_060254751.1|gi|982084350| hypothetical protein	5214	Nsco_NS_434_20203020_B_pseudomultivorans_HILIC2.35862.35862.2	controllerType=0 controllerNumber=1 scan=35862	93.5558	Trypsin	B2	GTQVAVVDANGQVDNSSDAQR	S{+457}	457	457.106	457.11	457.106
54384:4	13	Q.PS{+1386.651}ADNVAQVNVDPLNDPNSPLAKR.S	NA	S{+1387}	980.24	4	3917.94	3917.94	0	0	41	NRagged	314.13	77.69	5.38	7.38	217	>WT55_RS21315 ref|WP_040126715.1|gi|749302549| membrane protein	4167	Nsco_NS_434_20203020_B_pseudomultivorans_HILIC1.47329.47329.4	controllerType=0 controllerNumber=1 scan=47329	122.405	Trypsin	B1	PSADNVAQVNVDPLNDPNSPLAKR	S{+1387}	1387	1386.65	1386.65	1386.65
22106:4	281	A.LS{+885.522}EARDQGYPVIDHIKR.I	NA	S{+886}	721.4	4	2882.58	2882.58	0	0	181	NRagged	314.13	7.37	0	6.38	24	>WT55_RS25305 ref|WP_038455713.1|gi|740670424| bacteriocin	4958	Nsco_NS_434_20203020_B_pseudomultivorans_HILIC1.21441.21441.2	controllerType=0 controllerNumber=1 scan=21441	59.2529	Trypsin	B1	LSEARDQGYPVIDHIKR	S{+886}	886	885.522	885.52	885.522
62936:3	176	R.AASEPVGAAPVAAASQPRPS{+1236.437}SLQQLLALK.N	NA	S{+1236}	1355.67	3	4065	4065	0	0	251	Specific	314.13	78.02	0	7.53	50	>WT55_RS18775 ref|WP_060253368.1|gi|982082855| pilus assembly protein FimV	3675	Nsco_NS_434_20203020_B_pseudomultivorans_HILIC2.54037.54037.3	controllerType=0 controllerNumber=1 scan=54037	134.587	Trypsin	B2	AASEPVGAAPVAAASQPRPSSLQQLLALK	S{+1236}	1236	1236.44	1236.44	1236.44
15565:2	75	D.NDALSEAS{+276.082}PDER.V	NA	S{+276}	790.833	2	1580.66	1579.66	1	-2.1	46	NRagged	314.14	28.8	0	4.24	62	>WT55_RS16710 ref|WP_009691983.1|gi|497377770| hypothetical protein	3275	Nsco_NS_434_20203020_B_pseudomultivorans_HILIC2.15638.15638.2	controllerType=0 controllerNumber=1 scan=15638	45.3252	Trypsin	B2	NDALSEASPDER	S{+276}	276	276.082	276.08	276.082
83007:4	61	W.NHTFFWNS{+1485.714}LSPNGGGAPTGALGDAINAK.W	NA	S{+1486}	1076.27	4	4302.07	4300.07	2	-1.6	73	NRagged	314.15	13.02	0	5.17	56	>WT55_RS28645 ref|WP_040128027.1|gi|749303868| superoxide dismutase	5607	Nsco_NS_434_20203020_B_pseudomultivorans_HILIC1.69721.69721.4	controllerType=0 controllerNumber=1 scan=69721	174.192	Trypsin	B1	NHTFFWNSLSPNGGGAPTGALGDAINAK	S{+1486}	1486	1485.71	1485.71	1485.71
55820:5	58	R.IETETDDDS{+617.551}IGGHFLHLLHGK.T	NA	S{+618}	591.143	5	2951.69	2951.69	0	0	162	Specific	314.16	71.81	0	5.45	57	>WT55_RS02115 ref|WP_009688027.1|gi|497373814| 2-methylcitrate synthase	416	Nsco_NS_434_20203020_B_pseudomultivorans_HILIC3.48149.48149.4	controllerType=0 controllerNumber=1 scan=48149	122.912	Trypsin	B3	IETETDDDSIGGHFLHLLHGK	S{+618}	618	617.551	617.55	617.551
56766:5	134	V.LMGSS{+210.167}EGGMDIEEVAEKHPELIHK.V	NA	S{+210}	570.493	5	2848.44	2846.44	2	-2.4	123	NRagged	314.17	42.15	11.06	5.56	27	>WT55_RS26205 ref|WP_009694255.1|gi|497380042| succinate--CoA ligase subunit beta	5134	Nsco_NS_434_20203020_B_pseudomultivorans_HILIC2.49132.49132.5	controllerType=0 controllerNumber=1 scan=49132	123.997	Trypsin	B2	LMGSSEGGMDIEEVAEKHPELIHK	S{+210}	210	210.167	210.17	210.167
20393:2	228	K.AGEAADGDASAGVQGGAS{+568.207}ATGATQ.-	NA	S{+568}	1294.55	2	2588.09	2588.09	0	0	110	CRagged	314.17	216.82	2.4	6.64	55	>WT55_RS30250 ref|WP_040126929.1|gi|749302764| late embryogenesis abundant protein	5912	Nsco_NS_434_20203020_B_pseudomultivorans_HILIC3.19534.19534.2	controllerType=0 controllerNumber=1 scan=19534	52.7299	Trypsin	B3	AGEAADGDASAGVQGGASATGATQ	S{+568}	568	568.207	568.21	568.207
19939:3	11	A.PAADTS{+1632.573}AAASAPAKK.D	NA	S{+1633}	997.1	3	2989.29	2989.29	0	0	27	NRagged	314.22	77.69	0	6.63	476	>WT55_RS10975 ref|WP_040126461.1|gi|749302294| hypothetical protein	2158	Nsco_NS_434_20203020_B_pseudomultivorans_HILIC2.19179.19179.3	controllerType=0 controllerNumber=1 scan=19179	53.6426	Trypsin	B2	PAADTSAAASAPAKK	S{+1633}	1633	1632.57	1632.57	1632.57
03001:3	20	K.AS{+1731.637}GASAKPASAPKPASTPQ.-	NA	S{+1732}	1152.85	3	3456.53	3455.53	1	-1	498	CRagged	314.22	314.22	0	7.32	157	>WT55_RS31095 ref|WP_060255064.1|gi|982084663| peptidase S41	6079	Nsco_NS_434_20203020_B_pseudomultivorans_HILIC2.4898.4898.3	controllerType=0 controllerNumber=1 scan=4898	22.3252	Trypsin	B2	ASGASAKPASAPKPASTPQ	S{+1732}	1732	1731.64	1731.64	1731.64
65927:4	308	V.PGVPS{+1256.522}VPDKYVPGFLEQAR.K	NA	S{+1257}	829.407	4	3314.61	3312.61	2	-2	983	NRagged	314.22	37.12	0	4.95	18	>WT55_RS16650 ref|WP_060252844.1|gi|982082310| hybrid sensor histidine kinase/response regulator	3263	Nsco_NS_434_20203020_B_pseudomultivorans_HILIC3.56271.56271.4	controllerType=0 controllerNumber=1 scan=56271	141.614	Trypsin	B3	PGVPSVPDKYVPGFLEQAR	S{+1257}	1257	1256.52	1256.52	1256.52
11250:3	110	A.PADTPPPAAKPS{+1165.394}GKK.S	NA	S{+1165}	876.738	3	2628.2	2627.2	1	-1.3	928	NRagged	314.23	4.26	0	6.38	37	>WT55_RS25295 ref|WP_060254634.1|gi|982084233| Clp protease ClpC	4956	Nsco_NS_434_20203020_B_pseudomultivorans_HILIC2.12086.12086.3	controllerType=0 controllerNumber=1 scan=12086	37.2361	Trypsin	B2	PADTPPPAAKPSGKK	S{+1165}	1165	1165.39	1165.39	1165.39
79042:6	593	L.TNPSHLTMREPWEWWRPILS{+274.174}GTPDTEAGDEAKR.E	NA	S{+274}	691.011	6	4141.03	4138.03	3	-2.4	178	NRagged	314.23	22.26	2.4	6.92	10	>WT55_RS03030 ref|WP_059481908.1|gi|981263087| initiator RepB protein	596	Nsco_NS_434_20203020_B_pseudomultivorans_HILIC3.66623.66623.6	controllerType=0 controllerNumber=1 scan=66623	167.032	Trypsin	B3	TNPSHLTMREPWEWWRPILSGTPDTEAGDEAKR	S{+274}	274	274.174	274.17	274.174
82732:2	57	E.PSEGADEPPKTDGDGS{+1678.694}K.G	NA	S{+1679}	1683.72	2	3366.44	3365.44	1	-1	145	NRagged	314.25	0.92	0	4.95	57	>WT55_RS08920 ref|WP_060250362.1|gi|982079749| stringent starvation protein B	1753	Nsco_NS_434_20203020_B_pseudomultivorans_HILIC2.70204.70204.2	controllerType=0 controllerNumber=1 scan=70204	171.365	Trypsin	B2	PSEGADEPPKTDGDGSK	S{+1679}	1679	1678.69	1678.69	1678.69
54830:4	8	N.HYS{+241.115}FGDVKGELIDQLGVRDK.E	NA	S{+241}	630.576	4	2519.28	2517.28	2	-2.7	104	NRagged	314.33	2.03	2.03	5.04	205	>WT55_RS03890 ref|WP_009691824.1|gi|497377611| antioxidant, AhpC/Tsa family protein	764	Nsco_NS_434_20203020_B_pseudomultivorans_HILIC1.47677.47677.2	controllerType=0 controllerNumber=1 scan=47677	123.166	Trypsin	B1	HYSFGDVKGELIDQLGVRDK	S{+241}	241	241.115	241.12	241.115
14840:3	16	Q.FGS{+259.131}PAVKGESADK.D	NA	S{+259}	518.265	3	1552.78	1551.78	1	-2.2	8	NRagged	314.33	2.38	2.27	2.58	170	>WT55_RS09015 ref|WP_009691915.1|gi|497377702| hypothetical protein	1771	Nsco_NS_434_20203020_B_pseudomultivorans_HILIC1.15268.15268.3	controllerType=0 controllerNumber=1 scan=15268	44.0216	Trypsin	B1	FGSPAVKGESADK	S{+259}	259	259.131	259.13	259.131
83722:2	292	A.PAAAPQAS{+547.013}APAPAPAPAAPAAAPAAAPAK.A	NA	S{+547}	1496.66	2	2992.32	2990.32	2	-2.2	204	NRagged	314.33	6.82	0	5.69	20	>WT55_RS26850 ref|WP_060254762.1|gi|982084361| dihydrolipoamide acetyltransferase	5257	Nsco_NS_434_20203020_B_pseudomultivorans_HILIC1.70303.70303.3	controllerType=0 controllerNumber=1 scan=70303	175.318	Trypsin	B1	PAAAPQASAPAPAPAPAAPAAAPAAAPAK	S{+547}	547	547.013	547.01	547.013
67164:3	4	V.QNGLDS{+1706.758}NGNGAEPAVSSINNGYR.F	NA	S{+1707}	1347.61	3	4040.83	4040.83	0	0	233	NRagged	314.34	3.89	0	3.97	820	>WT55_RS05945 ref|WP_059478462.1|gi|981259641| porin	1167	Nsco_NS_434_20203020_B_pseudomultivorans_HILIC2.57492.57492.3	controllerType=0 controllerNumber=1 scan=57492	142.142	Trypsin	B2	QNGLDSNGNGAEPAVSSINNGYR	S{+1707}	1707	1706.76	1706.76	1706.76
70915:3	68	A.PPYQPS{+1859.782}YVPPPAQGNPAFADPHDHR.V	NA	S{+1860}	1539.37	3	4616.08	4615.08	1	-0.7	298	NRagged	314.37	40.61	0.9	7.4	46	>WT55_RS05080 ref|WP_059517134.1|gi|981299936| acid phosphatase	996	Nsco_NS_434_20203020_B_pseudomultivorans_HILIC1.60294.60294.3	controllerType=0 controllerNumber=1 scan=60294	151.817	Trypsin	B1	PPYQPSYVPPPAQGNPAFADPHDHR	S{+1860}	1860	1859.78	1859.78	1859.78
37154:4	75	K.DPGDELQAS{+267.142}HPLRDAK.V	NA	S{+267}	505.005	4	2017	2016	1	-1.7	452	Specific	314.38	67.09	9.29	5.4	62	>WT55_RS16710 ref|WP_009691983.1|gi|497377770| hypothetical protein	3275	Nsco_NS_434_20203020_B_pseudomultivorans_HILIC2.32660.32660.5	controllerType=0 controllerNumber=1 scan=32660	85.8423	Trypsin	B2	DPGDELQASHPLRDAK	S{+267}	267	267.142	267.14	267.142
82557:5	57	A.VAGEGEDS{+1288.484}GAFDDADETPGDEPGVPAAGLTPVADSGANEEPSEGADEPPKTDGDGSK.G	NA	S{+1288}	1355.97	5	6775.83	6771.83	4	-2	105	NRagged	314.45	1.06	0	6.4	57	>WT55_RS08920 ref|WP_060250362.1|gi|982079749| stringent starvation protein B	1753	Nsco_NS_434_20203020_B_pseudomultivorans_HILIC2.70064.70064.5	controllerType=0 controllerNumber=1 scan=70064	171.01	Trypsin	B2	VAGEGEDSGAFDDADETPGDEPGVPAAGLTPVADSGANEEPSEGADEPPKTDGDGSK	S{+1288}	1288	1288.48	1288.48	1288.48
07031:3	11	K.PQATGHDEAS{+335.135}WAQNR.R	NA	S{+335}	668.634	3	2003.89	2002.89	1	-1.7	148	Specific	314.5	178.7	0	7.2	262	>WT55_RS21315 ref|WP_040126715.1|gi|749302549| membrane protein	4167	Nsco_NS_434_20203020_B_pseudomultivorans_HILIC3.8167.8167.3	controllerType=0 controllerNumber=1 scan=8167	27.3773	Trypsin	B3	PQATGHDEASWAQNR	S{+335}	335	335.135	335.13	335.135
23443:9	654	R.PAEYVFS{+1839.087}RHVEIKLEEIQR.A	NA	S{+1839}	465.821	9	4184.33	4182.33	2	-1.6	352	Specific	314.53	8.74	1.99	7.02	6	>WT55_RS02310 ref|WP_009689048.1|gi|497374835| hopanoid biosynthesis associated radical SAM protein HpnH	455	Nsco_NS_434_20203020_B_pseudomultivorans_HILIC1.22507.22507.3	controllerType=0 controllerNumber=1 scan=22507	61.9285	Trypsin	B1	PAEYVFSRHVEIKLEEIQR	S{+1839}	1839	1839.09	1839.09	1839.09
81574:4	4	K.PAATTS{+920.416}ATTSTTTSAGTASTSTTATAGTTATAPTPAASAPDAATKPAR.S	NA	S{+920}	1312.39	4	5246.52	5243.52	3	-1.9	101	Specific	314.57	314.57	0.4	7.72	575	>WT55_RS03375 ref|WP_040127524.1|gi|749303361| competence protein ComE	664	Nsco_NS_434_20203020_B_pseudomultivorans_HILIC3.68585.68585.4	controllerType=0 controllerNumber=1 scan=68585	172.175	Trypsin	B3	PAATTSATTSTTTSAGTASTSTTATAGTTATAPTPAASAPDAATKPAR	S{+920}	920	920.416	920.42	920.416
26556:4	49	K.GASAAQAAPKPNDNS{+666.233}SGTFVFSRPGK.F	NA	S{+666}	808.381	4	3230.5	3228.5	2	-2.1	66	Specific	314.57	214.8	0	7.9	202	>WT55_RS17245 ref|WP_009688223.1|gi|497374010| outer membrane lipoprotein carrier protein LolA	3373	Nsco_NS_434_20203020_B_pseudomultivorans_HILIC3.24530.24530.4	controllerType=0 controllerNumber=1 scan=24530	64.8818	Trypsin	B3	GASAAQAAPKPNDNSSGTFVFSRPGK	S{+666}	666	666.233	666.23	666.233
65434:3	6	N.PASQSAEDTGS{+865.345}ETQATQGAAPAAEAADAALAEAQAK.V	NA	S{+865}	1417.64	3	4250.91	4250.91	0	0	8	NRagged	314.59	19.31	0	4.52	185	>WT55_RS08070 ref|WP_009693598.1|gi|497379385| nucleotide exchange factor GrpE	1587	Nsco_NS_434_20203020_B_pseudomultivorans_HILIC1.56021.56021.3	controllerType=0 controllerNumber=1 scan=56021	141.659	Trypsin	B1	PASQSAEDTGSETQATQGAAPAAEAADAALAEAQAK	S{+865}	865	865.345	865.35	865.345
49566:4	199	K.PVVTTQAQPS{+1299.629}QGSTPEGHELLEKFER.L	NA	S{+1300}	1042.27	4	4166.07	4165.07	1	-0.8	213	Specific	314.6	73.25	0	8.9	36	>WT55_RS26510 ref|WP_060254741.1|gi|982084340| ankryin	5190	Nsco_NS_434_20203020_B_pseudomultivorans_HILIC2.43297.43297.3	controllerType=0 controllerNumber=1 scan=43297	111.01	Trypsin	B2	PVVTTQAQPSQGSTPEGHELLEKFER	S{+1300}	1300	1299.63	1299.63	1299.63
79988:3	337	K.QIAEQQNYDLIVQEAVYVS{+1231.545}PR.I	NA	S{+1232}	1232.94	3	3696.8	3694.8	2	-1.8	138	Specific	314.62	89.97	0	6.59	14	>WT55_RS04220 ref|WP_040127705.1|gi|749303545| outer membrane protein OmpH	830	Nsco_NS_434_20203020_B_pseudomultivorans_HILIC2.68028.68028.3	controllerType=0 controllerNumber=1 scan=68028	166.066	Trypsin	B2	QIAEQQNYDLIVQEAVYVSPR	S{+1232}	1232	1231.55	1231.55	1231.55
80390:4	196	V.AADGASPVTAASEPGAPGAAAAAAGEGAAAAAAAPRPGS{+410.660}PPPGFGAAPDFDTPRPPPANAPIAPPAYLR.Q	NA	S{+411}	1662.45	4	6646.76	6645.76	1	-0.5	44	NRagged	314.63	29.81	0	6.42	36	>WT55_RS16955 ref|WP_060252910.1|gi|982082385| glutamine amidotransferase	3321	Nsco_NS_434_20203020_B_pseudomultivorans_HILIC2.68346.68346.4	controllerType=0 controllerNumber=1 scan=68346	166.821	Trypsin	B2	AADGASPVTAASEPGAPGAAAAAAGEGAAAAAAAPRPGSPPPGFGAAPDFDTPRPPPANAPIAPPAYLR	S{+411}	411	410.66	410.66	410.66
18435:3	19	V.SVDDDANQS{+809.478}DEQPAAAAAPGK.S	NA	S{+809}	956.799	3	2868.38	2866.38	2	-2.3	9	NRagged	314.64	82.59	0	5.75	147	>WT55_RS13705 ref|WP_009695717.1|gi|497381504| RNA polymerase sigma factor RpoD	2688	Nsco_NS_434_20203020_B_pseudomultivorans_HILIC2.17956.17956.3	controllerType=0 controllerNumber=1 scan=17956	50.8443	Trypsin	B2	SVDDDANQSDEQPAAAAAPGK	S{+809}	809	809.478	809.48	809.478
80849:4	531	A.PAPVAIEQAHLIS{+1158.564}VDEIDQLGAAQGTR.I	NA	S{+1159}	990.762	4	3960.03	3958.03	2	-1.7	31	NRagged	314.65	74.55	10	7.73	11	>WT55_RS19155 ref|WP_060253490.1|gi|982082977| toxic anion resistance	3748	Nsco_NS_434_20203020_B_pseudomultivorans_HILIC2.68709.68709.5	controllerType=0 controllerNumber=1 scan=68709	167.684	Trypsin	B2	PAPVAIEQAHLISVDEIDQLGAAQGTR	S{+1159}	1159	1158.56	1158.56	1158.56
79676:3	104	I.PS{+740.354}YLHADDLGPWGNYLQQVDR.V	NA	S{+740}	1062.18	3	3184.52	3184.52	0	0	9	NRagged	314.68	180.1	4.49	5.22	49	>WT55_RS07660 ref|WP_009690756.1|gi|497376543| NAD(P)-dependent glutamate dehydrogenase	1506	Nsco_NS_434_20203020_B_pseudomultivorans_HILIC3.67106.67106.3	controllerType=0 controllerNumber=1 scan=67106	168.295	Trypsin	B3	PSYLHADDLGPWGNYLQQVDR	S{+740}	740	740.354	740.35	740.354
01056:4	184	R.GHGHAS{+406.163}AAAAPAARPR.G	NA	S{+406}	476.741	4	1903.94	1903.94	0	0	75	Specific	314.75	127.87	8.07	5.83	34	>WT55_RS07715 ref|WP_060250143.1|gi|982079530| hypothetical protein	1516	Nsco_NS_434_20203020_B_pseudomultivorans_HILIC2.3332.3332.4	controllerType=0 controllerNumber=1 scan=3332	19.0224	Trypsin	B2	GHGHASAAAAPAARPR	S{+406}	406	406.163	406.16	406.163
27533:2	69	A.ADPAVQNVGQS{+521.073}QKPAQDVSAC[+57.021]IAK.T	NA	C[+57], S{+521}	1502.16	2	3003.31	3003.31	0	0	18	NRagged	314.77	71.43	0	7.22	88	>WT55_RS23005 ref|WP_009690553.1|gi|497376340| hypothetical protein	4504	Nsco_NS_434_20203020_B_pseudomultivorans_HILIC1.25740.25740.4	controllerType=0 controllerNumber=1 scan=25740	70.0394	Trypsin	B1	ADPAVQNVGQSQKPAQDVSACIAK	,S{+521}	,+521	521.073	521.07	521.073
02816:3	431	K.PHTDKVGS{+387.179}ITR.A	NA	S{+387}	533.282	3	1597.83	1597.83	0	0	93	Specific	314.8	187.12	1.2	5.55	21	>WT55_RS29575 ref|WP_006753591.1|gi|493805771| 50S ribosomal protein L11	5790	Nsco_NS_434_20203020_B_pseudomultivorans_HILIC1.4661.4661.3	controllerType=0 controllerNumber=1 scan=4661	21.3727	Trypsin	B1	PHTDKVGSITR	S{+387}	387	387.179	387.18	387.179
24290:4	228	L.TDS{+261.281}IEHKLDR.G	NA	S{+261}	369.48	4	1474.9	1474.9	0	0	4	NRagged	314.83	121.66	0.65	5.87	23	>WT55_RS14075 ref|WP_009688018.1|gi|497373805| hypothetical protein	2760	Nsco_NS_434_20203020_B_pseudomultivorans_HILIC1.23183.23183.4	controllerType=0 controllerNumber=1 scan=23183	63.5475	Trypsin	B1	TDSIEHKLDR	S{+261}	261	261.281	261.28	261.281
16802:3	29	A.GTTATAPTPAAS{+668.231}APDAATKPAR.S	NA	S{+668}	898.096	3	2692.27	2692.27	0	0	127	NRagged	314.85	36.56	0	6.58	140	>WT55_RS03375 ref|WP_040127524.1|gi|749303361| competence protein ComE	664	Nsco_NS_434_20203020_B_pseudomultivorans_HILIC1.16970.16970.3	controllerType=0 controllerNumber=1 scan=16970	48.3347	Trypsin	B1	GTTATAPTPAASAPDAATKPAR	S{+668}	668	668.231	668.23	668.231
82570:5	448	V.VAAVLAS{+1321.566}PELHAAWVQELGEMRDR.I	NA	S{+1322}	795.191	5	3971.93	3969.93	2	-1.7	296	NRagged	314.85	32.76	0	5.16	11	>WT55_RS19295 ref|WP_040127837.1|gi|749303677| aromatic amino acid aminotransferase	3775	Nsco_NS_434_20203020_B_pseudomultivorans_HILIC1.69402.69402.5	controllerType=0 controllerNumber=1 scan=69402	173.76	Trypsin	B1	VAAVLASPELHAAWVQELGEMRDR	S{+1322}	1322	1321.57	1321.57	1321.57
14999:3	2169	V.TS{+234.113}WHVIER.N	NA	S{+234}	421.553	3	1262.65	1261.65	1	-2.7	135	NRagged	314.87	158.13	13.05	1.43	1	>WT55_RS32190 ref|WP_009695731.1|gi|497381518| hypothetical protein	6295	Nsco_NS_434_20203020_B_pseudomultivorans_HILIC3.15140.15140.3	controllerType=0 controllerNumber=1 scan=15140	42.3977	Trypsin	B3	TSWHVIER	S{+234}	234	234.113	234.11	234.113
68164:5	136	Q.INGLNQGVSNANDGVS{+569.087}MIQTATSGLSQITSSLQRIRQLAVQASSGSLSTSDQQALQQEVTQQIAEVNR.I	NA	S{+569}	1540.14	5	7696.69	7695.69	1	-0.4	57	NRagged	314.88	314.88	0	7.8	34	>WT55_RS11290 ref|WP_060250955.1|gi|982080342| flagellin	2219	Nsco_NS_434_20203020_B_pseudomultivorans_HILIC3.58032.58032.5	controllerType=0 controllerNumber=1 scan=58032	145.654	Trypsin	B3	INGLNQGVSNANDGVSMIQTATSGLSQITSSLQRIRQLAVQASSGSLSTSDQQALQQEVTQQIAEVNR	S{+569}	569	569.087	569.09	569.087
79758:2	104	S.QQQSIPS{+267.058}YLHADDLGPWGNYLQQVDR.V	NA	S{+267}	1649.76	2	3298.51	3295.51	3	-3.1	4	NRagged	314.94	20.54	0	6.26	49	>WT55_RS07660 ref|WP_009690756.1|gi|497376543| NAD(P)-dependent glutamate dehydrogenase	1506	Nsco_NS_434_20203020_B_pseudomultivorans_HILIC3.67171.67171.2	controllerType=0 controllerNumber=1 scan=67171	168.441	Trypsin	B3	QQQSIPSYLHADDLGPWGNYLQQVDR	S{+267}	267	267.058	267.06	267.058
65378:3	3	A.NSTVQNGLDS{+1303.553}NGNGAEPAVSSINNGYR.F	NA	S{+1304}	1347.61	3	4040.81	4038.81	2	-1.7	229	NRagged	314.95	2.38	0	4.77	839	>WT55_RS05945 ref|WP_059478462.1|gi|981259641| porin	1167	Nsco_NS_434_20203020_B_pseudomultivorans_HILIC3.55837.55837.3	controllerType=0 controllerNumber=1 scan=55837	140.59	Trypsin	B3	NSTVQNGLDSNGNGAEPAVSSINNGYR	S{+1304}	1304	1303.55	1303.55	1303.55
67769:4	182	A.PDFS{+1499.339}AQEPVGAC[+57.021]PK.C	NA	C[+57], S{+1499}	751.514	4	3003.03	3002.03	1	-1.1	720	NRagged	314.98	222.66	0	3.89	32	>WT55_RS32230 ref|WP_059481603.1|gi|981262782| DNA topoisomerase III	6303	Nsco_NS_434_20203020_B_pseudomultivorans_HILIC2.57953.57953.6	controllerType=0 controllerNumber=1 scan=57953	143.165	Trypsin	B2	PDFSAQEPVGACPK	,S{+1499}	,+1499	1499.34	1499.34	1499.34
34661:4	3	K.LS{+621.249}KPAATTSATTSTTTSAGTASTSTTATAGTTATAPTPAASAPDAATKPAR.S	NA	S{+621}	1318.9	4	5272.57	5272.57	0	0	98	Specific	315.01	315.01	0.9	7.8	887	>WT55_RS03375 ref|WP_040127524.1|gi|749303361| competence protein ComE	664	Nsco_NS_434_20203020_B_pseudomultivorans_HILIC2.30742.30742.4	controllerType=0 controllerNumber=1 scan=30742	81.2717	Trypsin	B2	LSKPAATTSATTSTTTSAGTASTSTTATAGTTATAPTPAASAPDAATKPAR	S{+621}	621	621.249	621.25	621.249
42372:3	5	I.AQVGAIS{+1299.650}ANSDSSIGDR.I	NA	S{+1300}	983.153	3	2947.44	2947.44	0	0	145	NRagged	315.05	13.39	6	3.05	351	>WT55_RS08320 ref|WP_040126762.1|gi|749302596| molecular chaperone GroEL	1634	Nsco_NS_434_20203020_B_pseudomultivorans_HILIC2.37001.37001.3	controllerType=0 controllerNumber=1 scan=37001	96.1914	Trypsin	B2	AQVGAISANSDSSIGDR	S{+1300}	1300	1299.65	1299.65	1299.65
17087:3	626	S.TNIC[+57.021]GS{+284.108}DQHMVR.G	NA	C[+57], S{+284}	568.251	3	1702.74	1701.74	1	-2	44	NRagged	315.05	9.63	2.94	4.34	7	>WT55_RS24390 ref|WP_060254519.1|gi|982084118| aldehyde dismutase	4777	Nsco_NS_434_20203020_B_pseudomultivorans_HILIC2.16869.16869.3	controllerType=0 controllerNumber=1 scan=16869	48.2817	Trypsin	B2	TNICGSDQHMVR	,S{+284}	,+284	284.108	284.11	284.108
79547:4	44	I.PS{+757.349}YLHADDLGPWGNYLQQVDR.V	NA	S{+757}	801.383	4	3202.51	3201.51	1	-1	9	NRagged	315.09	51.22	0	4.46	163	>WT55_RS07660 ref|WP_009690756.1|gi|497376543| NAD(P)-dependent glutamate dehydrogenase	1506	Nsco_NS_434_20203020_B_pseudomultivorans_HILIC1.67060.67060.4	controllerType=0 controllerNumber=1 scan=67060	168.442	Trypsin	B1	PSYLHADDLGPWGNYLQQVDR	S{+757}	757	757.349	757.35	757.349
84577:2	6	T.SANYAGLQFGGTYS{+290.108}FSNNQNFGNNR.A	NA	S{+290}	1510.66	2	3020.32	3018.32	2	-2.2	160	NRagged	315.1	75.91	1.2	7.08	305	>WT55_RS22215 ref|WP_040131465.1|gi|749307319| porin	4346	Nsco_NS_434_20203020_B_pseudomultivorans_HILIC3.70930.70930.2	controllerType=0 controllerNumber=1 scan=70930	176.495	Trypsin	B3	SANYAGLQFGGTYSFSNNQNFGNNR	S{+290}	290	290.108	290.11	290.108
22036:3	320	R.IGGS{+333.149}DDAPLSDEDGTDNRRDS.-	NA	S{+333}	842.366	3	2525.08	2525.08	0	0	45	CRagged	315.12	43.35	37.94	5.03	21	>WT55_RS07205 ref|WP_060250069.1|gi|982079456| hypothetical protein	1416	Nsco_NS_434_20203020_B_pseudomultivorans_HILIC3.20901.20901.3	controllerType=0 controllerNumber=1 scan=20901	55.991	Trypsin	B3	IGGSDDAPLSDEDGTDNRRDS	S{+333}	333	333.149	333.15	333.149
58877:4	180	L.PVPPEQDGNPS{+1867.979}DPVAPGASR.V	NA	S{+1868}	964.738	4	3855.93	3854.93	1	-0.9	153	NRagged	315.13	51	0.31	6.22	61	>WT55_RS28545 ref|WP_060254906.1|gi|982084505| copper oxidase	5587	Nsco_NS_434_20203020_B_pseudomultivorans_HILIC3.50531.50531.4	controllerType=0 controllerNumber=1 scan=50531	128.319	Trypsin	B3	PVPPEQDGNPSDPVAPGASR	S{+1868}	1868	1867.98	1867.98	1867.98
52722:3	603	K.QFMNAYNS{+1138.583}FSVQSEVNQSAK.L	NA	S{+1139}	1140.21	3	3418.62	3417.62	1	-1	145	Specific	315.2	161.36	4	5.5	7	>WT55_RS30790 ref|WP_009694796.1|gi|497380583| DSBA oxidoreductase	6018	Nsco_NS_434_20203020_B_pseudomultivorans_HILIC3.45650.45650.3	controllerType=0 controllerNumber=1 scan=45650	117.039	Trypsin	B3	QFMNAYNSFSVQSEVNQSAK	S{+1139}	1139	1138.58	1138.58	1138.58
80128:5	165	V.PLNS{+1359.665}PQYIHLIAEIEK.R	NA	S{+1360}	645.942	5	3225.68	3224.68	1	-1	306	NRagged	315.21	45.43	0	4.4	26	>WT55_RS06365 ref|WP_040129469.1|gi|749305318| gamma-glutamyltranspeptidase	1251	Nsco_NS_434_20203020_B_pseudomultivorans_HILIC2.68144.68144.5	controllerType=0 controllerNumber=1 scan=68144	166.35	Trypsin	B2	PLNSPQYIHLIAEIEK	S{+1360}	1360	1359.66	1359.66	1359.66
15852:3	3	K.AAAAAAASADAGAS{+1263.441}APAAASSTK.A	NA	S{+1263}	1042.12	3	3124.35	3123.35	1	-1.1	158	Specific	315.26	121.62	0	6.31	887	>WT55_RS03375 ref|WP_040127524.1|gi|749303361| competence protein ComE	664	Nsco_NS_434_20203020_B_pseudomultivorans_HILIC2.15876.15876.3	controllerType=0 controllerNumber=1 scan=15876	45.8698	Trypsin	B2	AAAAAAASADAGASAPAAASSTK	S{+1263}	1263	1263.44	1263.44	1263.44
66210:3	29	N.PASQSAEDTGS{+874.373}ETQATQGAAPAAEAADAALAEAQAK.V	NA	S{+874}	1420.98	3	4260.94	4259.94	1	-0.8	8	NRagged	315.27	10.87	0	7.22	113	>WT55_RS08070 ref|WP_009693598.1|gi|497379385| nucleotide exchange factor GrpE	1587	Nsco_NS_434_20203020_B_pseudomultivorans_HILIC2.56739.56739.3	controllerType=0 controllerNumber=1 scan=56739	140.477	Trypsin	B2	PASQSAEDTGSETQATQGAAPAAEAADAALAEAQAK	S{+874}	874	874.373	874.37	874.373
30162:3	2	E.PGLAEKWDVS{+1088.413}PDGK.V	NA	S{+1088}	863.06	3	2587.17	2587.17	0	0	83	NRagged	315.31	72.97	6.59	5.08	225	>WT55_RS31760 ref|WP_040128457.1|gi|749304300| peptide ABC transporter substrate-binding protein	6210	Nsco_NS_434_20203020_B_pseudomultivorans_HILIC1.27777.27777.3	controllerType=0 controllerNumber=1 scan=27777	75.2488	Trypsin	B1	PGLAEKWDVSPDGK	S{+1088}	1088	1088.41	1088.41	1088.41
11041:3	20	A.PAADTS{+1503.558}AAASAPAKK.D	NA	S{+1504}	954.428	3	2861.27	2860.27	1	-1.2	27	NRagged	315.33	97.93	0	6.95	416	>WT55_RS10975 ref|WP_040126461.1|gi|749302294| hypothetical protein	2158	Nsco_NS_434_20203020_B_pseudomultivorans_HILIC1.11953.11953.3	controllerType=0 controllerNumber=1 scan=11953	36.1378	Trypsin	B1	PAADTSAAASAPAKK	S{+1504}	1504	1503.56	1503.56	1503.56
57594:2	607	G.PGGYLDFS{+748.738}AADR.W	NA	S{+749}	1009.67	2	2018.33	2017.33	1	-1.7	664	NRagged	315.33	44.41	0	5.35	9	>WT55_RS10750 ref|WP_060250778.1|gi|982080165| valine--tRNA ligase	2113	Nsco_NS_434_20203020_B_pseudomultivorans_HILIC3.49534.49534.4	controllerType=0 controllerNumber=1 scan=49534	126.083	Trypsin	B3	PGGYLDFSAADR	S{+749}	749	748.738	748.74	748.738
66222:3	176	R.AASEPVGAAPVAAAS{+1291.418}QPRPSSLQQLLALK.N	NA	S{+1291}	1374.67	3	4121.98	4119.98	2	-1.6	251	Specific	315.35	209	0	6.5	50	>WT55_RS18775 ref|WP_060253368.1|gi|982082855| pilus assembly protein FimV	3675	Nsco_NS_434_20203020_B_pseudomultivorans_HILIC2.56750.56750.3	controllerType=0 controllerNumber=1 scan=56750	140.504	Trypsin	B2	AASEPVGAAPVAAASQPRPSSLQQLLALK	S{+1291}	1291	1291.42	1291.42	1291.42
19071:4	323	Q.PIEHADDDVDNGYDRPS{+240.131}K.S	NA	S{+240}	572.014	4	2285.04	2283.04	2	-2.9	12	NRagged	315.38	315.38	6.03	7.78	25	>WT55_RS30315 ref|WP_059515402.1|gi|981298204| hypothetical protein	5925	Nsco_NS_434_20203020_B_pseudomultivorans_HILIC2.18465.18465.4	controllerType=0 controllerNumber=1 scan=18465	51.9997	Trypsin	B2	PIEHADDDVDNGYDRPSK	S{+240}	240	240.131	240.13	240.131
77330:2	6	T.SANYAGLQFGGTYS{+290.105}FSNNQNFGNNR.A	NA	S{+290}	1510.66	2	3020.32	3018.32	2	-2.2	160	NRagged	315.39	29.47	1.2	5.28	305	>WT55_RS22215 ref|WP_040131465.1|gi|749307319| porin	4346	Nsco_NS_434_20203020_B_pseudomultivorans_HILIC3.65300.65300.2	controllerType=0 controllerNumber=1 scan=65300	163.577	Trypsin	B3	SANYAGLQFGGTYSFSNNQNFGNNR	S{+290}	290	290.105	290.11	290.105
71494:5	198	D.PGFMS{+1401.706}TASC[+57.021]NSAITYIDGDKGELLYR.G	NA	C[+57], S{+1402}	854.415	5	4268.04	4268.04	0	0	49	NRagged	315.39	17.48	2	5.08	21	>WT55_RS18880 ref|WP_009690695.1|gi|497376482| type II citrate synthase	3695	Nsco_NS_434_20203020_B_pseudomultivorans_HILIC3.60681.60681.5	controllerType=0 controllerNumber=1 scan=60681	151.998	Trypsin	B3	PGFMSTASCNSAITYIDGDKGELLYR	,S{+1402}	,+1402	1401.71	1401.71	1401.71
40695:4	121	T.WQAIVS{+848.267}KYPQHPR.A	NA	S{+848}	615.287	4	2458.13	2458.13	0	0	188	NRagged	315.42	16.24	1.04	2.47	29	>WT55_RS21310 ref|WP_009692356.1|gi|497378143| Tol-Pal system protein YbgF	4166	Nsco_NS_434_20203020_B_pseudomultivorans_HILIC2.35669.35669.4	controllerType=0 controllerNumber=1 scan=35669	93.0849	Trypsin	B2	WQAIVSKYPQHPR	S{+848}	848	848.267	848.27	848.267
04213:3	21	K.ASGASAKPAS{+567.216}APKPASTPQ.-	NA	S{+567}	764.709	3	2292.11	2291.11	1	-1.5	498	CRagged	315.43	48.35	2	7.55	113	>WT55_RS31095 ref|WP_060255064.1|gi|982084663| peptidase S41	6079	Nsco_NS_434_20203020_B_pseudomultivorans_HILIC1.5818.5818.3	controllerType=0 controllerNumber=1 scan=5818	23.4859	Trypsin	B1	ASGASAKPASAPKPASTPQ	S{+567}	567	567.216	567.22	567.216
45887:6	17	K.TAS{+567.738}GIVIPDAAAEKPDQGEVLAIGPGKRDDK.G	NA	S{+568}	615.735	6	3689.38	3686.38	3	-2.7	21	Specific	315.5	110.73	0	6.46	72	>WT55_RS08325 ref|WP_004186661.1|gi|490291056| molecular chaperone GroES	1635	Nsco_NS_434_20203020_B_pseudomultivorans_HILIC3.39925.39925.2	controllerType=0 controllerNumber=1 scan=39925	103.256	Trypsin	B3	TASGIVIPDAAAEKPDQGEVLAIGPGKRDDK	S{+568}	568	567.738	567.74	567.738
83511:2	189	S.TVGYYNTSS{+326.138}LSVGLQAGAQSK.A	NA	S{+326}	1230.11	2	2459.2	2457.2	2	-2.7	99	NRagged	315.57	4.57	0	5.8	88	>WT55_RS14080 ref|WP_009688019.1|gi|497373806| hypothetical protein	2761	Nsco_NS_434_20203020_B_pseudomultivorans_HILIC2.70798.70798.2	controllerType=0 controllerNumber=1 scan=70798	172.625	Trypsin	B2	TVGYYNTSSLSVGLQAGAQSK	S{+326}	326	326.138	326.14	326.138
74727:10	141	H.HGDHNS{+1824.852}HGVPPSVNPVALSHGRDQPFFDPVAYGNGPDDSVTDTTEAAAITHHTILIDGKR.I	NA	S{+1825}	817.596	10	8166.9	8161.9	5	-2.1	16	NRagged	315.59	4.89	0	7.46	28	>WT55_RS09595 ref|WP_060250489.1|gi|982079876| peptidase S1	1885	Nsco_NS_434_20203020_B_pseudomultivorans_HILIC2.63843.63843.5	controllerType=0 controllerNumber=1 scan=63843	156.328	Trypsin	B2	HGDHNSHGVPPSVNPVALSHGRDQPFFDPVAYGNGPDDSVTDTTEAAAITHHTILIDGKR	S{+1825}	1825	1824.85	1824.85	1824.85
55013:3	19	T.DNATSQYESASS{+227.091}RPLGGAAQGAPALAPQATFADYK.V	NA	S{+227}	1247.93	3	3741.76	3738.76	3	-2.7	5	NRagged	315.61	10.24	0.62	7.39	129	>WT55_RS07315 ref|WP_060250086.1|gi|982079473| ribonucleotide-diphosphate reductase subunit alpha	1437	Nsco_NS_434_20203020_B_pseudomultivorans_HILIC1.47814.47814.3	controllerType=0 controllerNumber=1 scan=47814	123.504	Trypsin	B1	DNATSQYESASSRPLGGAAQGAPALAPQATFADYK	S{+227}	227	227.091	227.09	227.091
19787:3	203	R.KAVPAGGGGGS{+1825.754}APTR.E	NA	S{+1826}	1037.15	3	3109.44	3108.44	1	-1.1	1284	Specific	315.63	73.36	0	6.5	31	>WT55_RS22955 ref|WP_060254342.1|gi|982083910| alpha-2-macroglobulin	4494	Nsco_NS_434_20203020_B_pseudomultivorans_HILIC2.19045.19045.3	controllerType=0 controllerNumber=1 scan=19045	53.3392	Trypsin	B2	KAVPAGGGGGSAPTR	S{+1826}	1826	1825.75	1825.75	1825.75
04793:3	49	Q.VHS{+369.168}QDAESQREALK.K	NA	S{+369}	656.325	3	1966.96	1966.96	0	0	149	NRagged	315.75	62.09	23.67	4.05	71	>WT55_RS03385 ref|WP_059512721.1|gi|981295365| ATP-dependent chaperone ClpB	666	Nsco_NS_434_20203020_B_pseudomultivorans_HILIC1.6296.6296.3	controllerType=0 controllerNumber=1 scan=6296	24.3781	Trypsin	B1	VHSQDAESQREALK	S{+369}	369	369.168	369.17	369.168
83100:4	76	M.PATNYTGVIGTTTFDS{+527.288}KGDLQHGVISLYNYK.G	NA	S{+527}	972.746	4	3887.96	3887.96	0	0	338	NRagged	315.79	96.43	0	6.02	38	>WT55_RS11110 ref|WP_040126444.1|gi|749302277| branched chain amino acid ABC transporter substrate-binding protein	2183	Nsco_NS_434_20203020_B_pseudomultivorans_HILIC2.70475.70475.4	controllerType=0 controllerNumber=1 scan=70475	171.988	Trypsin	B2	PATNYTGVIGTTTFDSKGDLQHGVISLYNYK	S{+527}	527	527.288	527.29	527.288
56159:4	71	V.PPEQDGNPSDPVAPGAS{+1560.822}R.V	NA	S{+1561}	838.918	4	3352.65	3351.65	1	-1	155	NRagged	315.8	92.47	1.42	3.73	105	>WT55_RS28545 ref|WP_060254906.1|gi|982084505| copper oxidase	5587	Nsco_NS_434_20203020_B_pseudomultivorans_HILIC1.48705.48705.4	controllerType=0 controllerNumber=1 scan=48705	125.454	Trypsin	B1	PPEQDGNPSDPVAPGASR	S{+1561}	1561	1560.82	1560.82	1560.82
68784:4	24	R.AASEAAAASAAQAAS{+1186.352}ASAPEAAASLSTAPASAAAVVDQDANAQAAR.A	NA	S{+1186}	1318.84	4	5272.32	5268.32	4	-2.5	143	Specific	315.83	315.83	0	7.47	137	>WT55_RS07565 ref|WP_040126635.1|gi|749302469| hypothetical protein	1487	Nsco_NS_434_20203020_B_pseudomultivorans_HILIC3.58521.58521.4	controllerType=0 controllerNumber=1 scan=58521	146.813	Trypsin	B3	AASEAAAASAAQAASASAPEAAASLSTAPASAAAVVDQDANAQAAR	S{+1186}	1186	1186.35	1186.35	1186.35
57723:5	185	K.PFAEVKDEIAAS{+1038.578}LK.Q	NA	S{+1039}	512.086	5	2556.4	2556.4	0	0	382	Specific	315.87	23.57	3.67	4.45	27	>WT55_RS03765 ref|WP_059477808.1|gi|981258987| peptidylprolyl isomerase	742	Nsco_NS_434_20203020_B_pseudomultivorans_HILIC1.49913.49913.5	controllerType=0 controllerNumber=1 scan=49913	128.094	Trypsin	B1	PFAEVKDEIAASLK	S{+1039}	1039	1038.58	1038.58	1038.58
57459:5	583	K.SYGIVDGKEWEES{+1233.627}IIK.M	NA	S{+1234}	618.118	5	3086.56	3086.56	0	0	170	Specific	315.9	193.81	0	5.18	9	>WT55_RS10745 ref|WP_040127217.1|gi|749303052| UTP--glucose-1-phosphate uridylyltransferase	2112	Nsco_NS_434_20203020_B_pseudomultivorans_HILIC3.49429.49429.3	controllerType=0 controllerNumber=1 scan=49429	125.873	Trypsin	B3	SYGIVDGKEWEESIIK	S{+1234}	1234	1233.63	1233.63	1233.63
41715:4	254	V.TVDAQDSTPANPKPAVAAPAAPPS{+225.136}PAVQQAQSTQPTPEPTARPSR.R	NA	S{+225}	1182.36	4	4726.41	4726.41	0	0	110	NRagged	315.97	11.71	0	6.51	20	>WT55_RS06830 ref|WP_060249916.1|gi|982079303| extensin	1343	Nsco_NS_434_20203020_B_pseudomultivorans_HILIC1.36889.36889.4	controllerType=0 controllerNumber=1 scan=36889	98.0107	Trypsin	B1	TVDAQDSTPANPKPAVAAPAAPPSPAVQQAQSTQPTPEPTARPSR	S{+225}	225	225.136	225.14	225.136
42403:4	922	E.LLGLNEGLS{+745.336}HLAK.C	NA	S{+745}	528.287	4	2110.13	2110.13	0	0	87	NRagged	315.97	39.06	18.15	4.67	4	>WT55_RS09905 ref|WP_060250578.1|gi|982079965| biotin-independent malonate decarboxylase subunit gamma	1947	Nsco_NS_434_20203020_B_pseudomultivorans_HILIC1.37555.37555.4	controllerType=0 controllerNumber=1 scan=37555	99.6284	Trypsin	B1	LLGLNEGLSHLAK	S{+745}	745	745.336	745.34	745.336
79815:4	44	I.PS{+789.351}YLHADDLGPWGNYLQQVDR.V	NA	S{+789}	809.134	4	3233.51	3233.51	0	0	9	NRagged	315.98	75.35	1.91	4.83	163	>WT55_RS07660 ref|WP_009690756.1|gi|497376543| NAD(P)-dependent glutamate dehydrogenase	1506	Nsco_NS_434_20203020_B_pseudomultivorans_HILIC1.67308.67308.4	controllerType=0 controllerNumber=1 scan=67308	169.032	Trypsin	B1	PSYLHADDLGPWGNYLQQVDR	S{+789}	789	789.351	789.35	789.351
05814:3	20	K.ASGAS{+1758.631}AKPASAPKPASTPQ.-	NA	S{+1759}	1161.85	3	3483.53	3482.53	1	-1	498	CRagged	315.99	315.99	0	7.32	157	>WT55_RS31095 ref|WP_060255064.1|gi|982084663| peptidase S41	6079	Nsco_NS_434_20203020_B_pseudomultivorans_HILIC2.7222.7222.2	controllerType=0 controllerNumber=1 scan=7222	26.9552	Trypsin	B2	ASGASAKPASAPKPASTPQ	S{+1759}	1759	1758.63	1758.63	1758.63
58373:4	29	R.SHGRPSMFFPS{+592.214}ATQTAPAAAGGASGTGATTTAGEVPAAAAGTAPATTAPAAQAQLVK.F	NA	S{+592}	1451.7	4	5803.8	5799.8	4	-2.3	26	Specific	316	316	0	7.81	149	>WT55_RS25480 ref|WP_060254653.1|gi|982084252| membrane protein insertase YidC	4992	Nsco_NS_434_20203020_B_pseudomultivorans_HILIC3.50134.50134.4	controllerType=0 controllerNumber=1 scan=50134	127.483	Trypsin	B3	SHGRPSMFFPSATQTAPAAAGGASGTGATTTAGEVPAAAAGTAPATTAPAAQAQLVK	S{+592}	592	592.214	592.21	592.214
46327:5	342	V.SVPS{+482.260}RPHELKFPFNNR.N	NA	S{+482}	482.261	5	2407.27	2407.27	0	0	152	NRagged	316.01	53.73	0	6.49	20	>WT55_RS26070 ref|WP_009690672.1|gi|497376459| putative periplasmic cytochrome c-containing protein	5108	Nsco_NS_434_20203020_B_pseudomultivorans_HILIC1.41000.41000.5	controllerType=0 controllerNumber=1 scan=41000	108.028	Trypsin	B1	SVPSRPHELKFPFNNR	S{+482}	482	482.26	482.26	482.26
61591:3	176	R.AASEPVGAAPVAAASQPRPSS{+1161.290}LQQLLALK.N	NA	S{+1161}	1330.96	3	3990.85	3989.85	1	-0.8	251	Specific	316.01	5.81	0	6.7	50	>WT55_RS18775 ref|WP_060253368.1|gi|982082855| pilus assembly protein FimV	3675	Nsco_NS_434_20203020_B_pseudomultivorans_HILIC2.52963.52963.3	controllerType=0 controllerNumber=1 scan=52963	132.285	Trypsin	B2	AASEPVGAAPVAAASQPRPSSLQQLLALK	S{+1161}	1161	1161.29	1161.29	1161.29
83925:4	377	M.ATIKVDVVS{+706.242}AEEQIFSGEAK.F	NA	S{+706}	708.093	4	2829.35	2827.35	2	-2.4	2	NRagged	316.01	82.35	0	5.67	22	>WT55_RS11720 ref|WP_040128667.1|gi|749304511| ATP synthase F0F1 subunit epsilon	2304	Nsco_NS_434_20203020_B_pseudomultivorans_HILIC2.71116.71116.3	controllerType=0 controllerNumber=1 scan=71116	173.218	Trypsin	B2	ATIKVDVVSAEEQIFSGEAK	S{+706}	706	706.242	706.24	706.242
47041:4	287	L.DAANQLIS{+1419.525}NNAHR.L	NA	S{+1420}	711.813	4	2844.23	2843.23	1	-1.2	288	NRagged	316.04	109.58	0	2.17	16	>WT55_RS10755 ref|WP_060250780.1|gi|982080167| DNA helicase II	2114	Nsco_NS_434_20203020_B_pseudomultivorans_HILIC1.41540.41540.2	controllerType=0 controllerNumber=1 scan=41540	109.141	Trypsin	B1	DAANQLISNNAHR	S{+1420}	1420	1419.53	1419.53	1419.53
27922:3	1008	S.PGQGTC[+57.021]AGS{+690.245}VAGHFTQC[+57.021]R.Q	NA	C[+57]*2, S{+690}	861.031	3	2581.08	2581.08	0	0	182	NRagged	316.06	43.31	0	6.01	7	>WT55_RS03775 ref|WP_060249363.1|gi|982078750| hypothetical protein	744	Nsco_NS_434_20203020_B_pseudomultivorans_HILIC1.26031.26031.3	controllerType=0 controllerNumber=1 scan=26031	70.794	Trypsin	B1	PGQGTCAGSVAGHFTQCR	*2,S{+690}	*2,+690	690.245	690.25	690.245
74476:4	27	V.PC[+57.021]VHS{+875.495}VGHPLEAGQQDVPWPC[+57.021]NPVK.Y	NA	C[+57]*2, S{+875}	922.213	4	3685.83	3683.83	2	-1.8	185	NRagged	316.09	132.28	17.91	7.78	94	>WT55_RS05045 ref|WP_060249998.1|gi|982079385| phosphoenolpyruvate carboxykinase	989	Nsco_NS_434_20203020_B_pseudomultivorans_HILIC1.63137.63137.5	controllerType=0 controllerNumber=1 scan=63137	158.875	Trypsin	B1	PCVHSVGHPLEAGQQDVPWPCNPVK	*2,S{+875}	*2,+875	875.495	875.5	875.495
62924:4	4	T.YGGGVWGANSTVQNGLDS{+548.216}NGNGAEPAVSSINNGYR.F	NA	S{+548}	1009.21	4	4033.81	4030.81	3	-2.5	221	NRagged	316.09	4.12	0	4.47	820	>WT55_RS05945 ref|WP_059478462.1|gi|981259641| porin	1167	Nsco_NS_434_20203020_B_pseudomultivorans_HILIC2.54030.54030.3	controllerType=0 controllerNumber=1 scan=54030	134.571	Trypsin	B2	YGGGVWGANSTVQNGLDSNGNGAEPAVSSINNGYR	S{+548}	548	548.216	548.22	548.216
17031:4	411	R.NVS{+515.334}NHVMFLHQGR.T	NA	S{+515}	514.28	4	2054.1	2054.1	0	0	226	Specific	316.1	61.12	0	5.18	11	>WT55_RS29795 ref|WP_040126984.1|gi|749302819| amino acid transporter	5827	Nsco_NS_434_20203020_B_pseudomultivorans_HILIC3.16802.16802.3	controllerType=0 controllerNumber=1 scan=16802	46.3149	Trypsin	B3	NVSNHVMFLHQGR	S{+515}	515	515.334	515.33	515.334
39074:7	18	K.IKRNEC[+57.021]QVMS{+1865.579}YPRPADIATLK.A	NA	C[+57], S{+1866}	623.417	7	4357.87	4355.87	2	-1.5	265	Specific	316.11	187.94	0	7.6	108	>WT55_RS31760 ref|WP_040128457.1|gi|749304300| peptide ABC transporter substrate-binding protein	6210	Nsco_NS_434_20203020_B_pseudomultivorans_HILIC3.34178.34178.4	controllerType=0 controllerNumber=1 scan=34178	88.9426	Trypsin	B3	IKRNECQVMSYPRPADIATLK	,S{+1866}	,+1866	1865.58	1865.58	1865.58
39978:4	180	A.TGGGGSATAWS{+744.315}RPHLVAYGQDGVVAASAK.S	NA	S{+744}	879.681	4	3515.7	3515.7	0	0	752	NRagged	316.12	75.49	0.32	7.11	22	>WT55_RS23180 ref|WP_060254380.1|gi|982083970| type IV secretion protein Rhs	4539	Nsco_NS_434_20203020_B_pseudomultivorans_HILIC1.35541.35541.2	controllerType=0 controllerNumber=1 scan=35541	94.8489	Trypsin	B1	TGGGGSATAWSRPHLVAYGQDGVVAASAK	S{+744}	744	744.315	744.32	744.315
86143:4	81	E.GTGAEAQAGQTVS{+1794.866}VHYTGWLTDGQK.F	NA	S{+1795}	1090.03	4	4357.09	4357.09	0	0	18	NRagged	316.12	28.89	0	4.47	63	>WT55_RS13945 ref|WP_009695294.1|gi|497381081| peptidylprolyl isomerase	2735	Nsco_NS_434_20203020_B_pseudomultivorans_HILIC2.72870.72870.4	controllerType=0 controllerNumber=1 scan=72870	175.7	Trypsin	B2	GTGAEAQAGQTVSVHYTGWLTDGQK	S{+1795}	1795	1794.87	1794.87	1794.87
26135:4	67	K.GAS{+596.197}AAQAAPKPNDNSSGTFVFSRPGK.F	NA	S{+596}	790.622	4	3159.47	3158.47	1	-1.1	66	Specific	316.13	70.1	19.08	4.62	157	>WT55_RS17245 ref|WP_009688223.1|gi|497374010| outer membrane lipoprotein carrier protein LolA	3373	Nsco_NS_434_20203020_B_pseudomultivorans_HILIC1.24666.24666.4	controllerType=0 controllerNumber=1 scan=24666	67.2467	Trypsin	B1	GASAAQAAPKPNDNSSGTFVFSRPGK	S{+596}	596	596.197	596.2	596.197
86692:2	1397	I.ATEVVAVS{+356.177}VGVAQAQETLR.T	NA	S{+356}	1143.11	2	2285.22	2284.22	1	-1.5	55	NRagged	316.13	129.69	0.45	6.06	9	>WT55_RS04920 ref|WP_060249462.1|gi|982078849| electron transporter RnfB	965	Nsco_NS_434_20203020_B_pseudomultivorans_HILIC2.73330.73330.2	controllerType=0 controllerNumber=1 scan=73330	176.744	Trypsin	B2	ATEVVAVSVGVAQAQETLR	S{+356}	356	356.177	356.18	356.177
83930:6	79	K.LRGVVRPDGS{+1994.498}VTAGNASGVNDGAC[+57.021]ALLLANAEAADQYGLR.R	NA	C[+57], S{+1994}	1000.26	6	5996.51	5993.51	3	-1.7	237	Specific	316.15	316.15	0	8.82	45	>WT55_RS09325 ref|WP_060250412.1|gi|982079799| beta-ketoadipyl CoA thiolase	1832	Nsco_NS_434_20203020_B_pseudomultivorans_HILIC1.70470.70470.4	controllerType=0 controllerNumber=1 scan=70470	175.73	Trypsin	B1	LRGVVRPDGSVTAGNASGVNDGACALLLANAEAADQYGLR	,S{+1994}	,+1994	1994.5	1994.5	1994.5
79457:6	207	A.PLASALAADALS{+1034.473}PQADPTTAHGHALPEPASGASVPETAVSGADGPATVAGPGDAAIGSEPADRPISGSAQPAEAATALTAEDAQPIAER.L	NA	S{+1034}	1566.43	6	9393.56	9389.56	4	-1.4	117	NRagged	316.15	316.15	0	3.86	26	>WT55_RS28265 ref|WP_060254854.1|gi|982084453| hypothetical protein	5532	Nsco_NS_434_20203020_B_pseudomultivorans_HILIC3.66941.66941.3	controllerType=0 controllerNumber=1 scan=66941	167.863	Trypsin	B3	PLASALAADALSPQADPTTAHGHALPEPASGASVPETAVSGADGPATVAGPGDAAIGSEPADRPISGSAQPAEAATALTAEDAQPIAER	S{+1034}	1034	1034.47	1034.47	1034.47
78462:5	334	K.GRWNS{+785.467}MVTELQQFKDDYDNNQPLWR.V	NA	S{+785}	786.392	5	3927.93	3925.93	2	-1.7	593	Specific	316.25	316.25	2.4	7.57	14	>WT55_RS28080 ref|WP_059479021.1|gi|981260200| lysine decarboxylase	5496	Nsco_NS_434_20203020_B_pseudomultivorans_HILIC2.66806.66806.4	controllerType=0 controllerNumber=1 scan=66806	163.125	Trypsin	B2	GRWNSMVTELQQFKDDYDNNQPLWR	S{+785}	785	785.467	785.47	785.467
77769:7	196	R.GC[+57.021]QLINVAFGGS{+1591.001}LYQDIATDVPTANAHVSEHYDQHR.H	NA	C[+57], S{+1591}	797.274	7	5574.87	5574.87	0	0	267	Specific	316.27	194.92	0	5.47	36	>WT55_RS16955 ref|WP_060252910.1|gi|982082385| glutamine amidotransferase	3321	Nsco_NS_434_20203020_B_pseudomultivorans_HILIC2.66261.66261.5	controllerType=0 controllerNumber=1 scan=66261	161.858	Trypsin	B2	GCQLINVAFGGSLYQDIATDVPTANAHVSEHYDQHR	,S{+1591}	,+1591	1591	1591	1591
56539:4	760	K.PSQS{+1841.955}SPYYPADIQAAQAR.V	NA	S{+1842}	948.978	4	3792.89	3791.89	1	-0.9	45	Specific	316.27	151.66	9.54	6.29	7	>WT55_RS04615 ref|WP_060249431.1|gi|982078818| purine-nucleoside phosphorylase	904	Nsco_NS_434_20203020_B_pseudomultivorans_HILIC3.48712.48712.4	controllerType=0 controllerNumber=1 scan=48712	124.177	Trypsin	B3	PSQSSPYYPADIQAAQAR	S{+1842}	1842	1841.95	1841.95	1841.95
75927:5	18	K.ADSNIDMPS{+923.301}QPGFNLGYLAYNVEHKPVDKLEVR.Q	NA	S{+923}	929.434	5	4643.14	4640.14	3	-2.2	286	Specific	316.31	78.48	0	6.57	108	>WT55_RS31760 ref|WP_040128457.1|gi|749304300| peptide ABC transporter substrate-binding protein	6210	Nsco_NS_434_20203020_B_pseudomultivorans_HILIC3.64172.64172.5	controllerType=0 controllerNumber=1 scan=64172	160.645	Trypsin	B3	ADSNIDMPSQPGFNLGYLAYNVEHKPVDKLEVR	S{+923}	923	923.301	923.3	923.301
80444:4	279	K.TS{+966.440}GMQGPNWIVEGGLEAGDRVIVQGVDK.V	NA	S{+966}	970.48	4	3878.9	3878.9	0	0	337	Specific	316.32	187.19	8.9	6.74	26	>WT55_RS26390 ref|WP_060254730.1|gi|982084329| efflux transporter periplasmic adaptor subunit	5171	Nsco_NS_434_20203020_B_pseudomultivorans_HILIC2.68390.68390.3	controllerType=0 controllerNumber=1 scan=68390	166.922	Trypsin	B2	TSGMQGPNWIVEGGLEAGDRVIVQGVDK	S{+966}	966	966.44	966.44	966.44
18742:3	11	A.PAADTS{+1631.572}AAASAPAKK.D	NA	S{+1632}	997.1	3	2989.28	2988.28	1	-1.1	27	NRagged	316.34	92.21	0	6.52	476	>WT55_RS10975 ref|WP_040126461.1|gi|749302294| hypothetical protein	2158	Nsco_NS_434_20203020_B_pseudomultivorans_HILIC2.18203.18203.3	controllerType=0 controllerNumber=1 scan=18203	51.4139	Trypsin	B2	PAADTSAAASAPAKK	S{+1632}	1632	1631.57	1631.57	1631.57
12967:3	130	P.PAPS{+272.013}TEPHRDGSLK.I	NA	S{+272}	588.927	3	1764.77	1763.77	1	-1.9	331	NRagged	316.36	84.43	0	6.45	31	>WT55_RS25310 ref|WP_038455715.1|gi|740670426| peroxidase	4959	Nsco_NS_434_20203020_B_pseudomultivorans_HILIC2.13502.13502.4	controllerType=0 controllerNumber=1 scan=13502	40.3937	Trypsin	B2	PAPSTEPHRDGSLK	S{+272}	272	272.013	272.01	272.013
81912:6	47	I.ASFASAATLYDVGYNHFWHAPS{+838.352}DQHGGDLVFVQGHSSPGVYSR.A	NA	S{+838}	913.423	6	5475.5	5473.5	2	-1.2	116	NRagged	316.39	20.59	1.2	4.31	57	>WT55_RS26855 ref|WP_009689059.1|gi|497374846| pyruvate dehydrogenase subunit E1	5258	Nsco_NS_434_20203020_B_pseudomultivorans_HILIC3.68847.68847.6	controllerType=0 controllerNumber=1 scan=68847	172.742	Trypsin	B3	ASFASAATLYDVGYNHFWHAPSDQHGGDLVFVQGHSSPGVYSR	S{+838}	838	838.352	838.35	838.352
21695:4	96	R.ILILHADHEQNAS{+666.048}TSTVR.L	NA	S{+666}	669.029	4	2673.09	2671.09	2	-2.5	227	Specific	316.44	67.65	0	7.07	34	>WT55_RS18880 ref|WP_009690695.1|gi|497376482| type II citrate synthase	3695	Nsco_NS_434_20203020_B_pseudomultivorans_HILIC2.20662.20662.4	controllerType=0 controllerNumber=1 scan=20662	57.1652	Trypsin	B2	ILILHADHEQNASTSTVR	S{+666}	666	666.048	666.05	666.048
06606:3	13	K.PQATGHDEAS{+354.062}WAQNR.R	NA	S{+354}	674.943	3	2022.81	2021.81	1	-1.7	148	Specific	316.45	76.87	0	6.88	217	>WT55_RS21315 ref|WP_040126715.1|gi|749302549| membrane protein	4167	Nsco_NS_434_20203020_B_pseudomultivorans_HILIC1.7827.7827.3	controllerType=0 controllerNumber=1 scan=7827	27.2822	Trypsin	B1	PQATGHDEASWAQNR	S{+354}	354	354.062	354.06	354.062
46558:5	4	Y.SFSNNQNFGNNRAYS{+888.389}GGLSYQFQGLK.L	NA	S{+888}	758.555	5	3788.74	3786.74	2	-1.8	173	NRagged	316.5	71.31	0	5.58	279	>WT55_RS22215 ref|WP_040131465.1|gi|749307319| porin	4346	Nsco_NS_434_20203020_B_pseudomultivorans_HILIC1.41167.41167.2	controllerType=0 controllerNumber=1 scan=41167	108.337	Trypsin	B1	SFSNNQNFGNNRAYSGGLSYQFQGLK	S{+888}	888	888.389	888.39	888.389
72343:3	1180	A.PELEAMAGGAGS{+1395.522}SLGR.G	NA	S{+1396}	966.755	3	2898.25	2898.25	0	0	200	NRagged	316.51	67.2	0.8	4.25	7	>WT55_RS07265 ref|WP_040126598.1|gi|749302432| glutamate 5-kinase	1427	Nsco_NS_434_20203020_B_pseudomultivorans_HILIC1.61440.61440.3	controllerType=0 controllerNumber=1 scan=61440	154.725	Trypsin	B1	PELEAMAGGAGSSLGR	S{+1396}	1396	1395.52	1395.52	1395.52
43101:6	1116	G.PIAVNQIVHQS{+1570.712}NVR.L	NA	S{+1571}	525.104	6	3145.59	3145.59	0	0	76	NRagged	316.51	98.55	0	4.06	6	>WT55_RS30535 ref|WP_009692373.1|gi|497378160| 2-nitropropane dioxygenase NPD	5968	Nsco_NS_434_20203020_B_pseudomultivorans_HILIC3.37437.37437.6	controllerType=0 controllerNumber=1 scan=37437	96.8985	Trypsin	B3	PIAVNQIVHQSNVR	S{+1571}	1571	1570.71	1570.71	1570.71
46248:3	105	Q.TESPVVFAPRDDAS{+255.167}DVSFPHADGSR.V	NA	S{+255}	972.807	3	2916.4	2914.4	2	-2.3	4	NRagged	316.53	123.99	2.4	6.6	39	>WT55_RS14245 ref|WP_009687780.1|gi|497373567| ring hydroxylating dioxygenase subunit alpha	2794	Nsco_NS_434_20203020_B_pseudomultivorans_HILIC1.40930.40930.3	controllerType=0 controllerNumber=1 scan=40930	107.851	Trypsin	B1	TESPVVFAPRDDASDVSFPHADGSR	S{+255}	255	255.167	255.17	255.167
34233:4	682	V.PATGNASAQHEAS{+1005.431}PLPAITPAR.T	NA	S{+1005}	791.639	4	3163.54	3162.54	1	-1.1	12	NRagged	316.54	56.4	0.74	6.33	8	>WT55_RS23725 ref|WP_060254447.1|gi|982084046| cysteine hydrolase	4647	Nsco_NS_434_20203020_B_pseudomultivorans_HILIC2.30404.30404.4	controllerType=0 controllerNumber=1 scan=30404	80.4435	Trypsin	B2	PATGNASAQHEASPLPAITPAR	S{+1005}	1005	1005.43	1005.43	1005.43
39970:4	282	R.HSDQVIDGTVILS{+657.148}VDNHK.E	NA	S{+657}	659.293	4	2634.15	2634.15	0	0	30	Specific	316.58	209.41	7.41	5.31	16	>WT55_RS31420 ref|WP_009693755.1|gi|497379542| sigma-54 modulation protein	6143	Nsco_NS_434_20203020_B_pseudomultivorans_HILIC1.35536.35536.3	controllerType=0 controllerNumber=1 scan=35536	94.8399	Trypsin	B1	HSDQVIDGTVILSVDNHK	S{+657}	657	657.148	657.15	657.148
46405:4	310	Q.PIDLDERAEQQES{+902.452}R.V	NA	S{+902}	647.821	4	2588.26	2588.26	0	0	37	NRagged	316.58	199	6.04	5.15	35	>WT55_RS28135 ref|WP_009692996.1|gi|497378783| hypothetical protein	5507	Nsco_NS_434_20203020_B_pseudomultivorans_HILIC1.41057.41057.4	controllerType=0 controllerNumber=1 scan=41057	108.136	Trypsin	B1	PIDLDERAEQQESR	S{+902}	902	902.452	902.45	902.452
17047:3	1084	T.PVLLVC[+57.021]QNGQQS{+427.134}QK.A	NA	C[+57], S{+427}	675.993	3	2025.97	2025.97	0	0	90	NRagged	316.59	82.12	82.12	5.76	4	>WT55_RS31105 ref|WP_009695675.1|gi|497381462| rhodanese-like protein	6081	Nsco_NS_434_20203020_B_pseudomultivorans_HILIC1.17159.17159.3	controllerType=0 controllerNumber=1 scan=17159	48.7734	Trypsin	B1	PVLLVCQNGQQSQK	,S{+427}	,+427	427.134	427.13	427.134
04610:3	784	V.AS{+236.192}MDRDDQGQPPGQADR.I	NA	S{+236}	694.002	3	2079.99	2079.99	0	0	93	NRagged	316.63	316.63	68.39	6.01	9	>WT55_RS16695 ref|WP_060252887.1|gi|982082359| type VI secretion protein VasK	3272	Nsco_NS_434_20203020_B_pseudomultivorans_HILIC2.6216.6216.3	controllerType=0 controllerNumber=1 scan=6216	24.9613	Trypsin	B2	ASMDRDDQGQPPGQADR	S{+236}	236	236.192	236.19	236.192
16677:3	58	A.PQDGDS{+662.198}ADAPPADAAPAQPAPR.A	NA	S{+662}	927.062	3	2779.17	2777.17	2	-2.4	64	NRagged	316.65	21.3	0	6.57	58	>WT55_RS29185 ref|WP_060254932.1|gi|982084531| pseudouridine synthase	5715	Nsco_NS_434_20203020_B_pseudomultivorans_HILIC2.16532.16532.3	controllerType=0 controllerNumber=1 scan=16532	47.5034	Trypsin	B2	PQDGDSADAPPADAAPAQPAPR	S{+662}	662	662.198	662.2	662.198
46581:3	100	Q.PVNAVS{+711.246}HGYAQPHHVSTADYGALDTPAVWR.N	NA	S{+711}	1310.27	3	3928.81	3927.81	1	-0.9	337	NRagged	316.69	26.38	1.39	6.81	67	>WT55_RS07165 ref|WP_009695787.1|gi|497381574| cell division protein FtsZ	1408	Nsco_NS_434_20203020_B_pseudomultivorans_HILIC1.41186.41186.3	controllerType=0 controllerNumber=1 scan=41186	108.376	Trypsin	B1	PVNAVSHGYAQPHHVSTADYGALDTPAVWR	S{+711}	711	711.246	711.25	711.246
33670:3	701	E.QAFWHS{+313.285}DDFDDGVKK.L	NA	S{+313}	703.369	3	2108.09	2108.09	0	0	54	NRagged	316.7	101.78	1.68	6.21	9	>WT55_RS19240 ref|WP_009695524.1|gi|497381311| biopolymer transport protein	3764	Nsco_NS_434_20203020_B_pseudomultivorans_HILIC1.30458.30458.3	controllerType=0 controllerNumber=1 scan=30458	82.2591	Trypsin	B1	QAFWHSDDFDDGVKK	S{+313}	313	313.285	313.29	313.285
25566:4	49	K.GASAAQAAPKPNDNS{+667.230}SGTFVFSRPGK.F	NA	S{+667}	808.38	4	3230.5	3229.5	1	-1	66	Specific	316.72	156.53	0	7.52	202	>WT55_RS17245 ref|WP_009688223.1|gi|497374010| outer membrane lipoprotein carrier protein LolA	3373	Nsco_NS_434_20203020_B_pseudomultivorans_HILIC3.23769.23769.4	controllerType=0 controllerNumber=1 scan=23769	63.031	Trypsin	B3	GASAAQAAPKPNDNSSGTFVFSRPGK	S{+667}	667	667.23	667.23	667.23
27951:3	125	V.DANGQVDNS{+1112.546}SDAQR.I	NA	S{+1113}	863.731	3	2589.18	2589.18	0	0	358	NRagged	316.72	27.21	0	2.23	60	>WT55_RS26635 ref|WP_060254751.1|gi|982084350| hypothetical protein	5214	Nsco_NS_434_20203020_B_pseudomultivorans_HILIC3.25663.25663.3	controllerType=0 controllerNumber=1 scan=25663	67.53	Trypsin	B3	DANGQVDNSSDAQR	S{+1113}	1113	1112.55	1112.55	1112.55
50359:4	116	K.AADAGGAKPASGAAPAPAAPAAPAPVPVPAS{+620.127}AVSGAAAQ.-	NA	S{+620}	963.956	4	3852.8	3851.8	1	-0.9	151	CRagged	316.73	21.45	0	5.47	85	>WT55_RS08775 ref|WP_040126510.1|gi|749302343| outer membrane lipid asymmetry maintenance protein MlaD	1724	Nsco_NS_434_20203020_B_pseudomultivorans_HILIC1.44163.44163.4	controllerType=0 controllerNumber=1 scan=44163	115.19	Trypsin	B1	AADAGGAKPASGAAPAPAAPAAPAPVPVPASAVSGAAAQ	S{+620}	620	620.127	620.13	620.127
41474:3	301	K.WEYQS{+1174.596}AQGNTGTAAQIAR.K	NA	S{+1175}	1043.18	3	3127.52	3126.52	1	-1.1	64	Specific	316.74	43.14	4	4.13	36	>WT55_RS31225 ref|WP_059512645.1|gi|981295289| ABC transporter substrate-binding protein	6105	Nsco_NS_434_20203020_B_pseudomultivorans_HILIC1.36705.36705.3	controllerType=0 controllerNumber=1 scan=36705	97.606	Trypsin	B1	WEYQSAQGNTGTAAQIAR	S{+1175}	1175	1174.6	1174.6	1174.6
18590:4	880	K.YKEPVLVS{+765.082}GTDGVGTK.L	NA	S{+765}	604.745	4	2415.96	2414.96	1	-1.4	61	Specific	316.74	50.62	0	6.52	7	>WT55_RS08125 ref|WP_059513079.1|gi|981295723| phosphoribosylaminoimidazole synthetase	1598	Nsco_NS_434_20203020_B_pseudomultivorans_HILIC2.18079.18079.3	controllerType=0 controllerNumber=1 scan=18079	51.1289	Trypsin	B2	YKEPVLVSGTDGVGTK	S{+765}	765	765.082	765.08	765.082
11516:3	4	K.AAAAAAAS{+1732.641}ADAGASAPAAASSTK.A	NA	S{+1733}	1198.52	3	3593.55	3592.55	1	-0.9	158	Specific	316.74	77.81	0	6.59	575	>WT55_RS03375 ref|WP_040127524.1|gi|749303361| competence protein ComE	664	Nsco_NS_434_20203020_B_pseudomultivorans_HILIC3.12299.12299.3	controllerType=0 controllerNumber=1 scan=12299	36.0668	Trypsin	B3	AAAAAAASADAGASAPAAASSTK	S{+1733}	1733	1732.64	1732.64	1732.64
63957:3	176	R.AASEPVGAAPVAAASQPRPS{+1265.443}SLQQLLALK.N	NA	S{+1265}	1365.34	3	4094.01	4094.01	0	0	251	Specific	316.76	67.77	0	7.53	50	>WT55_RS18775 ref|WP_060253368.1|gi|982082855| pilus assembly protein FimV	3675	Nsco_NS_434_20203020_B_pseudomultivorans_HILIC2.54862.54862.3	controllerType=0 controllerNumber=1 scan=54862	136.395	Trypsin	B2	AASEPVGAAPVAAASQPRPSSLQQLLALK	S{+1265}	1265	1265.44	1265.44	1265.44
09150:4	1127	R.YS{+475.119}RDFAERYPK.I	NA	S{+475}	477.711	4	1907.82	1906.82	1	-1.8	18	Specific	316.83	316.83	0	5.8	7	>WT55_RS09025 ref|WP_009691917.1|gi|497377704| type VI secretion protein	1773	Nsco_NS_434_20203020_B_pseudomultivorans_HILIC1.10398.10398.3	controllerType=0 controllerNumber=1 scan=10398	32.9904	Trypsin	B1	YSRDFAERYPK	S{+475}	475	475.119	475.12	475.119
72111:4	244	T.PQLDLFS{+1635.759}AQPAAGDFEC[+57.021]ADAPTVPDTPHPALEK.L	NA	C[+57], S{+1636}	1286.11	4	5141.42	5141.42	0	0	818	NRagged	316.84	169.33	6.5	5.57	33	>WT55_RS26610 ref|WP_060254750.1|gi|982084349| DNA mismatch repair protein MutS	5209	Nsco_NS_434_20203020_B_pseudomultivorans_HILIC3.61144.61144.2	controllerType=0 controllerNumber=1 scan=61144	153.189	Trypsin	B3	PQLDLFSAQPAAGDFECADAPTVPDTPHPALEK	,S{+1636}	,+1636	1635.76	1635.76	1635.76
56802:3	124	K.AADAGGAKPAS{+696.227}GAAPAPAAPAAPAPVPVPASAVSGAAAQ.-	NA	S{+696}	1309.97	3	3927.9	3927.9	0	0	151	CRagged	316.85	155.63	5.09	7.38	120	>WT55_RS08775 ref|WP_040126510.1|gi|749302343| outer membrane lipid asymmetry maintenance protein MlaD	1724	Nsco_NS_434_20203020_B_pseudomultivorans_HILIC2.49159.49159.3	controllerType=0 controllerNumber=1 scan=49159	124.045	Trypsin	B2	AADAGGAKPASGAAPAPAAPAAPAPVPVPASAVSGAAAQ	S{+696}	696	696.227	696.23	696.227
58345:5	71	L.PVPPEQDGNPS{+1915.965}DPVAPGASR.V	NA	S{+1916}	781.389	5	3902.92	3902.92	0	0	153	NRagged	316.87	60.27	18.43	4.68	105	>WT55_RS28545 ref|WP_060254906.1|gi|982084505| copper oxidase	5587	Nsco_NS_434_20203020_B_pseudomultivorans_HILIC1.50413.50413.5	controllerType=0 controllerNumber=1 scan=50413	129.203	Trypsin	B1	PVPPEQDGNPSDPVAPGASR	S{+1916}	1916	1915.96	1915.96	1915.96
07984:6	256	K.TVRDHRNES{+1938.944}NDVIIDR.L	NA	S{+1939}	647.326	6	3878.92	3877.92	1	-0.9	55	Specific	316.89	316.89	1.41	8.37	39	>WT55_RS27675 ref|WP_009688329.1|gi|497374116| transaldolase B	5417	Nsco_NS_434_20203020_B_pseudomultivorans_HILIC2.9384.9384.3	controllerType=0 controllerNumber=1 scan=9384	31.6309	Trypsin	B2	TVRDHRNESNDVIIDR	S{+1939}	1939	1938.94	1938.94	1938.94
66168:5	203	T.GETVGAEQS{+1579.781}PYGIALGIRYPK.S	NA	S{+1580}	757.992	5	3785.93	3785.93	0	0	66	NRagged	316.91	14.96	0	5.66	19	>WT55_RS09330 ref|WP_060250413.1|gi|982079800| aldehyde dehydrogenase	1833	Nsco_NS_434_20203020_B_pseudomultivorans_HILIC3.56463.56463.5	controllerType=0 controllerNumber=1 scan=56463	142.075	Trypsin	B3	GETVGAEQSPYGIALGIRYPK	S{+1580}	1580	1579.78	1579.78	1579.78
34016:3	39	D.PS{+1111.396}KSEIYIVEGDSAGGSAK.Q	NA	S{+1111}	1002.78	3	3006.34	3006.34	0	0	439	NRagged	316.92	57.25	6.45	6.45	95	>WT55_RS25510 ref|WP_009688432.1|gi|497374219| DNA gyrase subunit B	4998	Nsco_NS_434_20203020_B_pseudomultivorans_HILIC2.30252.30252.3	controllerType=0 controllerNumber=1 scan=30252	80.0335	Trypsin	B2	PSKSEIYIVEGDSAGGSAK	S{+1111}	1111	1111.4	1111.4	1111.4
03230:3	20	K.ASGASAKPAS{+1199.344}APKPASTPQ.-	NA	S{+1199}	975.419	3	2924.24	2923.24	1	-1.1	498	CRagged	316.94	128.94	18.87	6.18	157	>WT55_RS31095 ref|WP_060255064.1|gi|982084663| peptidase S41	6079	Nsco_NS_434_20203020_B_pseudomultivorans_HILIC2.5076.5076.3	controllerType=0 controllerNumber=1 scan=5076	22.7075	Trypsin	B2	ASGASAKPASAPKPASTPQ	S{+1199}	1199	1199.34	1199.34	1199.34
61740:4	47	V.C[+57.021]EGC[+57.021]GDC[+57.021]SVQS{+747.438}NC[+57.021]LSVEPLETEFGTKR.Q	NA	C[+57]*4, S{+747}	968.194	4	3869.76	3866.76	3	-2.6	664	NRagged	316.94	8.26	0	7.97	61	>WT55_RS10910 ref|WP_059514819.1|gi|981297548| indolepyruvate ferredoxin oxidoreductase	2145	Nsco_NS_434_20203020_B_pseudomultivorans_HILIC2.53070.53070.4	controllerType=0 controllerNumber=1 scan=53070	132.55	Trypsin	B2	CEGCGDCSVQSNCLSVEPLETEFGTKR	*4,S{+747}	*4,+747	747.438	747.44	747.438
52002:4	100	Q.PVNAVS{+657.278}HGYAQPHHVSTADYGALDTPAVWR.N	NA	S{+657}	969.465	4	3874.84	3873.84	1	-0.9	337	NRagged	316.96	44.77	7.56	7.23	67	>WT55_RS07165 ref|WP_009695787.1|gi|497381574| cell division protein FtsZ	1408	Nsco_NS_434_20203020_B_pseudomultivorans_HILIC1.45464.45464.4	controllerType=0 controllerNumber=1 scan=45464	118.097	Trypsin	B1	PVNAVSHGYAQPHHVSTADYGALDTPAVWR	S{+657}	657	657.278	657.28	657.278
48232:5	447	R.RDDWLS{+1384.551}KVDAPEWQDAR.L	NA	S{+1385}	695.315	5	3472.55	3471.55	1	-1	139	Specific	317.08	123.54	0	5.34	12	>WT55_RS28035 ref|WP_060254831.1|gi|982084430| heme biosynthesis protein HemY	5487	Nsco_NS_434_20203020_B_pseudomultivorans_HILIC1.42458.42458.3	controllerType=0 controllerNumber=1 scan=42458	111.238	Trypsin	B1	RDDWLSKVDAPEWQDAR	S{+1385}	1385	1384.55	1384.55	1384.55
55456:5	21	V.SSLDPHSS{+1025.474}FLDKTDYDELQEQTK.G	NA	S{+1025}	742.948	5	3710.71	3708.71	2	-1.8	75	NRagged	317.14	38.73	0	6.15	113	>WT55_RS31095 ref|WP_060255064.1|gi|982084663| peptidase S41	6079	Nsco_NS_434_20203020_B_pseudomultivorans_HILIC1.48170.48170.4	controllerType=0 controllerNumber=1 scan=48170	124.251	Trypsin	B1	SSLDPHSSFLDKTDYDELQEQTK	S{+1025}	1025	1025.47	1025.47	1025.47
40302:3	176	K.PVVTTQAQPSQGS{+1300.624}TPEGHELLEK.F	NA	S{+1301}	1245.29	3	3733.85	3733.85	0	0	213	Specific	317.18	18.62	0	6.95	47	>WT55_RS26510 ref|WP_060254741.1|gi|982084340| ankryin	5190	Nsco_NS_434_20203020_B_pseudomultivorans_HILIC1.35786.35786.3	controllerType=0 controllerNumber=1 scan=35786	95.445	Trypsin	B1	PVVTTQAQPSQGSTPEGHELLEK	S{+1301}	1301	1300.62	1300.62	1300.62
10853:4	508	K.VDAS{+506.247}DNFNRK.F	NA	S{+506}	418.957	4	1672.81	1671.81	1	-2	157	Specific	317.18	6.55	0	4.36	8	>WT55_RS10755 ref|WP_060250780.1|gi|982080167| DNA helicase II	2114	Nsco_NS_434_20203020_B_pseudomultivorans_HILIC2.11780.11780.5	controllerType=0 controllerNumber=1 scan=11780	36.5669	Trypsin	B2	VDASDNFNRK	S{+506}	506	506.247	506.25	506.247
48494:4	7	N.GGS{+214.100}SHWNQFGLQADYALSKR.T	NA	S{+214}	609.799	4	2436.17	2436.17	0	0	293	NRagged	317.19	25.59	0.8	4.96	397	>WT55_RS22215 ref|WP_040131465.1|gi|749307319| porin	4346	Nsco_NS_434_20203020_B_pseudomultivorans_HILIC2.42410.42410.4	controllerType=0 controllerNumber=1 scan=42410	109.081	Trypsin	B2	GGSSHWNQFGLQADYALSKR	S{+214}	214	214.1	214.1	214.1
78709:4	416	A.DGSLIAQTPPASNTEPAIANGNGQSTDRAERDEPAGADEYDAYAS{+237.112}GDGNDGPQWNLDEFGR.A	NA	S{+237}	1648.98	4	6592.9	6587.9	5	-2.5	63	NRagged	317.2	317.2	0	6.83	14	>WT55_RS31425 ref|WP_040128221.1|gi|749304063| RNA polymerase sigma-54 factor	6144	Nsco_NS_434_20203020_B_pseudomultivorans_HILIC2.67004.67004.4	controllerType=0 controllerNumber=1 scan=67004	163.653	Trypsin	B2	DGSLIAQTPPASNTEPAIANGNGQSTDRAERDEPAGADEYDAYASGDGNDGPQWNLDEFGR	S{+237}	237	237.112	237.11	237.112
81621:5	122	K.ADLKQDFEGVPLNS{+734.461}PQYIHLIAEIEK.R	NA	S{+734}	741.607	5	3704.01	3702.01	2	-1.8	296	Specific	317.21	37.84	0	7.73	41	>WT55_RS06365 ref|WP_040129469.1|gi|749305318| gamma-glutamyltranspeptidase	1251	Nsco_NS_434_20203020_B_pseudomultivorans_HILIC1.68686.68686.4	controllerType=0 controllerNumber=1 scan=68686	172.502	Trypsin	B1	ADLKQDFEGVPLNSPQYIHLIAEIEK	S{+734}	734	734.461	734.46	734.461
34442:4	119	R.PNS{+862.501}MGLDLSNEHR.L	NA	S{+863}	583.801	4	2332.18	2332.18	0	0	607	Specific	317.23	30	0.9	4.86	36	>WT55_RS11695 ref|WP_040126393.1|gi|749302226| trifunctional transcriptional regulator/proline dehydrogenase/L-glutamate gamma-semialdehyde dehydrogenase	2299	Nsco_NS_434_20203020_B_pseudomultivorans_HILIC1.31104.31104.4	controllerType=0 controllerNumber=1 scan=31104	83.9317	Trypsin	B1	PNSMGLDLSNEHR	S{+863}	863	862.501	862.5	862.501
53521:5	18	K.TAS{+966.532}GIVIPDAAAEKPDQGEVLAIGPGK.R	NA	S{+967}	715.39	5	3572.92	3570.92	2	-1.9	21	Specific	317.24	12.2	0.63	6.85	66	>WT55_RS08325 ref|WP_004186661.1|gi|490291056| molecular chaperone GroES	1635	Nsco_NS_434_20203020_B_pseudomultivorans_HILIC1.46634.46634.5	controllerType=0 controllerNumber=1 scan=46634	120.881	Trypsin	B1	TASGIVIPDAAAEKPDQGEVLAIGPGK	S{+967}	967	966.532	966.53	966.532
69765:3	4	N.NSTYGGGVWGANSTVQNGLDSNGNGAEPAVSS{+229.089}INNGYR.F	NA	S{+229}	1338.94	3	4014.81	4013.81	1	-0.8	218	NRagged	317.24	12	5.97	5.39	820	>WT55_RS05945 ref|WP_059478462.1|gi|981259641| porin	1167	Nsco_NS_434_20203020_B_pseudomultivorans_HILIC2.59585.59585.3	controllerType=0 controllerNumber=1 scan=59585	146.592	Trypsin	B2	NSTYGGGVWGANSTVQNGLDSNGNGAEPAVSSINNGYR	S{+229}	229	229.089	229.09	229.089
22319:2	13	A.PAADTSAAAS{+1505.562}APAK.K	NA	S{+1506}	1367.59	2	2734.18	2734.18	0	0	27	NRagged	317.24	105.85	0	4.84	457	>WT55_RS10975 ref|WP_040126461.1|gi|749302294| hypothetical protein	2158	Nsco_NS_434_20203020_B_pseudomultivorans_HILIC3.21134.21134.2	controllerType=0 controllerNumber=1 scan=21134	56.5632	Trypsin	B3	PAADTSAAASAPAK	S{+1506}	1506	1505.56	1505.56	1505.56
80897:4	57	A.VAGEGEDS{+1266.585}GAFDDADETPGDEPGVPAAGLTPVADSGANEEPSEGADEPPKTDGDGSK.G	NA	S{+1267}	1688.49	4	6750.93	6749.93	1	-0.5	105	NRagged	317.26	0.97	0	5.45	57	>WT55_RS08920 ref|WP_060250362.1|gi|982079749| stringent starvation protein B	1753	Nsco_NS_434_20203020_B_pseudomultivorans_HILIC2.68747.68747.4	controllerType=0 controllerNumber=1 scan=68747	167.775	Trypsin	B2	VAGEGEDSGAFDDADETPGDEPGVPAAGLTPVADSGANEEPSEGADEPPKTDGDGSK	S{+1267}	1267	1266.59	1266.59	1266.59
60295:5	272	V.TVS{+1321.704}FDVPPELRDAYR.F	NA	S{+1322}	618.325	5	3087.6	3086.6	1	-1.1	23	NRagged	317.26	20.76	19.69	5.72	19	>WT55_RS10875 ref|WP_060250833.1|gi|982080220| phenylacetic acid degradation protein	2138	Nsco_NS_434_20203020_B_pseudomultivorans_HILIC2.51932.51932.5	controllerType=0 controllerNumber=1 scan=51932	130.057	Trypsin	B2	TVSFDVPPELRDAYR	S{+1322}	1322	1321.7	1321.7	1321.7
05260:2	157	P.RPS{+473.194}GDDTGHAAPQQR.G	NA	S{+473}	1033.48	2	2065.95	2065.95	0	0	16	NRagged	317.3	1.04	1.04	2.23	29	>WT55_RS12565 ref|WP_040127378.1|gi|749303214| SpoVR family protein	2466	Nsco_NS_434_20203020_B_pseudomultivorans_HILIC3.6660.6660.2	controllerType=0 controllerNumber=1 scan=6660	24.3732	Trypsin	B3	RPSGDDTGHAAPQQR	S{+473}	473	473.194	473.19	473.194
27395:4	30	K.GASAAQAAPKPNDNS{+595.196}SGTFVFSRPGK.F	NA	S{+595}	790.622	4	3159.47	3157.47	2	-2.1	66	Specific	317.35	111.52	1.2	6.74	231	>WT55_RS17245 ref|WP_009688223.1|gi|497374010| outer membrane lipoprotein carrier protein LolA	3373	Nsco_NS_434_20203020_B_pseudomultivorans_HILIC2.25196.25196.4	controllerType=0 controllerNumber=1 scan=25196	68.0058	Trypsin	B2	GASAAQAAPKPNDNSSGTFVFSRPGK	S{+595}	595	595.196	595.2	595.196
14811:4	10	K.KDS{+1510.559}GIKDFGDLK.G	NA	S{+1511}	709.319	4	2834.25	2833.25	1	-1.2	136	Specific	317.36	119.68	0	3.9	230	>WT55_RS07665 ref|WP_009690757.1|gi|497376544| ABC transporter substrate-binding protein	1507	Nsco_NS_434_20203020_B_pseudomultivorans_HILIC2.15048.15048.2	controllerType=0 controllerNumber=1 scan=15048	43.9316	Trypsin	B2	KDSGIKDFGDLK	S{+1511}	1511	1510.56	1510.56	1510.56
69338:3	10	I.PFSYYDQNQQVVGYS{+1506.760}R.E	NA	S{+1507}	1153.56	3	3458.66	3457.66	1	-1	47	NRagged	317.37	91.95	5	5.62	230	>WT55_RS07665 ref|WP_009690757.1|gi|497376544| ABC transporter substrate-binding protein	1507	Nsco_NS_434_20203020_B_pseudomultivorans_HILIC2.59217.59217.3	controllerType=0 controllerNumber=1 scan=59217	145.822	Trypsin	B2	PFSYYDQNQQVVGYSR	S{+1507}	1507	1506.76	1506.76	1506.76
40931:3	287	R.AAADRYAPPPAVPVAATS{+596.215}GAQGTAVAAGQPDPK.A	NA	S{+596}	1223.93	3	3669.78	3669.78	0	0	144	Specific	317.39	220.78	9.29	7.06	30	>WT55_RS28075 ref|WP_059479022.1|gi|981260201| hypothetical protein	5495	Nsco_NS_434_20203020_B_pseudomultivorans_HILIC3.35753.35753.3	controllerType=0 controllerNumber=1 scan=35753	92.7775	Trypsin	B3	AAADRYAPPPAVPVAATSGAQGTAVAAGQPDPK	S{+596}	596	596.215	596.22	596.215
01215:3	272	R.GHGHAS{+595.211}AAAAPAARPR.G	NA	S{+595}	698.668	3	2093.99	2092.99	1	-1.6	75	Specific	317.41	224.64	0	7.18	29	>WT55_RS07715 ref|WP_060250143.1|gi|982079530| hypothetical protein	1516	Nsco_NS_434_20203020_B_pseudomultivorans_HILIC3.3352.3352.3	controllerType=0 controllerNumber=1 scan=3352	17.8246	Trypsin	B3	GHGHASAAAAPAARPR	S{+595}	595	595.211	595.21	595.211
05911:3	68	K.DAAAS{+1544.688}PRAKGDDAHAGSSEASATSAASATPR.S	NA	S{+1545}	1477.68	3	4431.03	4429.03	2	-1.5	95	Specific	317.43	0.98	0	7.51	61	>WT55_RS32620 ref|WP_060255214.1|gi|982084822| branched-chain alpha-keto acid dehydrogenase subunit E2	6373	Nsco_NS_434_20203020_B_pseudomultivorans_HILIC3.7199.7199.3	controllerType=0 controllerNumber=1 scan=7199	25.4838	Trypsin	B3	DAAASPRAKGDDAHAGSSEASATSAASATPR	S{+1545}	1545	1544.69	1544.69	1544.69
42265:5	1365	R.VTPEGEEIDHWES{+618.394}LGIHPHSPK.L	NA	S{+618}	623.325	5	3112.59	3112.59	0	0	399	Specific	317.43	33.08	7.39	4.83	5	>WT55_RS29060 ref|WP_009695458.1|gi|497381245| pilus assembly protein	5690	Nsco_NS_434_20203020_B_pseudomultivorans_HILIC3.36791.36791.4	controllerType=0 controllerNumber=1 scan=36791	95.4308	Trypsin	B3	VTPEGEEIDHWESLGIHPHSPK	S{+618}	618	618.394	618.39	618.394
13808:4	491	I.PEPC[+57.021]AHC[+57.021]HGS{+871.353}GK.V	NA	C[+57]*2, S{+871}	552.982	4	2208.91	2207.91	1	-1.5	200	NRagged	317.44	79.26	0	5.96	16	>WT55_RS08085 ref|WP_009693602.1|gi|497379389| molecular chaperone DnaJ	1590	Nsco_NS_434_20203020_B_pseudomultivorans_HILIC1.14344.14344.4	controllerType=0 controllerNumber=1 scan=14344	41.8089	Trypsin	B1	PEPCAHCHGSGK	*2,S{+871}	*2,+871	871.353	871.35	871.353
13809:4	491	I.PEPC[+57.021]AHC[+57.021]HGS{+871.398}GK.V	NA	C[+57]*2, S{+871}	552.993	4	2208.95	2207.95	1	-1.5	200	NRagged	317.44	79.26	0	5.96	16	>WT55_RS08085 ref|WP_009693602.1|gi|497379389| molecular chaperone DnaJ	1590	Nsco_NS_434_20203020_B_pseudomultivorans_HILIC1.14344.14344.4	controllerType=0 controllerNumber=1 scan=14344	41.8089	Trypsin	B1	PEPCAHCHGSGK	*2,S{+871}	*2,+871	871.398	871.4	871.398
24517:3	1750	R.KVVDLPAPAS{+570.069}GAAAPAR.A	NA	S{+570}	721.327	3	2161.97	2160.97	1	-1.6	478	Specific	317.46	134.69	0	4.83	7	>WT55_RS22950 ref|WP_060254341.1|gi|982083908| penicillin-binding protein 1C	4493	Nsco_NS_434_20203020_B_pseudomultivorans_HILIC3.22956.22956.3	controllerType=0 controllerNumber=1 scan=22956	61.0914	Trypsin	B3	KVVDLPAPASGAAAPAR	S{+570}	570	570.069	570.07	570.069
16440:2	11	A.PAADTS{+1604.575}AAASAPAKK.D	NA	S{+1605}	1481.15	2	2961.29	2961.29	0	0	27	NRagged	317.52	135.68	0	6.68	476	>WT55_RS10975 ref|WP_040126461.1|gi|749302294| hypothetical protein	2158	Nsco_NS_434_20203020_B_pseudomultivorans_HILIC2.16334.16334.2	controllerType=0 controllerNumber=1 scan=16334	46.9612	Trypsin	B2	PAADTSAAASAPAKK	S{+1605}	1605	1604.58	1604.58	1604.58
29897:2	186	R.GEGGEHGDGGADTS{+570.553}AQNGDRVTVDFVGK.I	NA	S{+571}	1652.89	2	3304.77	3302.77	2	-2	155	Specific	317.54	317.54	0	8.51	35	>WT55_RS03805 ref|WP_009695113.1|gi|497380900| trigger factor	748	Nsco_NS_434_20203020_B_pseudomultivorans_HILIC3.27129.27129.6	controllerType=0 controllerNumber=1 scan=27129	71.1044	Trypsin	B3	GEGGEHGDGGADTSAQNGDRVTVDFVGK	S{+571}	571	570.553	570.55	570.553
21452:2	11	A.PAADTS{+1575.578}AAASAPAK.K	NA	S{+1576}	1403.1	2	2805.2	2804.2	1	-1.2	27	NRagged	317.58	108.69	0	5.17	476	>WT55_RS10975 ref|WP_040126461.1|gi|749302294| hypothetical protein	2158	Nsco_NS_434_20203020_B_pseudomultivorans_HILIC2.20454.20454.2	controllerType=0 controllerNumber=1 scan=20454	56.6853	Trypsin	B2	PAADTSAAASAPAK	S{+1576}	1576	1575.58	1575.58	1575.58
55699:3	15	V.GAYQHAS{+943.452}GTQLNEDGTTSAAQASIGSYGYAGTR.S	NA	S{+943}	1411.99	3	4233.95	4233.95	0	0	341	NRagged	317.58	78.16	0	5.82	355	>WT55_RS18660 ref|WP_059480549.1|gi|981261728| porin	3652	Nsco_NS_434_20203020_B_pseudomultivorans_HILIC3.48050.48050.3	controllerType=0 controllerNumber=1 scan=48050	122.67	Trypsin	B3	GAYQHASGTQLNEDGTTSAAQASIGSYGYAGTR	S{+943}	943	943.452	943.45	943.452
67686:2	189	Y.NTSSLS{+911.403}VGLQAGAQSK.A	NA	S{+911}	1230.11	2	2459.2	2459.2	0	0	104	NRagged	317.59	3.41	2.4	3.87	88	>WT55_RS14080 ref|WP_009688019.1|gi|497373806| hypothetical protein	2761	Nsco_NS_434_20203020_B_pseudomultivorans_HILIC2.57889.57889.2	controllerType=0 controllerNumber=1 scan=57889	143.021	Trypsin	B2	NTSSLSVGLQAGAQSK	S{+911}	911	911.403	911.4	911.403
63344:3	3	A.NSTVQNGLDSNGNGAEPAVSS{+1324.547}INNGYR.F	NA	S{+1325}	1354.27	3	4060.81	4059.81	1	-0.8	229	NRagged	317.59	32.48	0	6.54	839	>WT55_RS05945 ref|WP_059478462.1|gi|981259641| porin	1167	Nsco_NS_434_20203020_B_pseudomultivorans_HILIC3.54183.54183.3	controllerType=0 controllerNumber=1 scan=54183	136.783	Trypsin	B3	NSTVQNGLDSNGNGAEPAVSSINNGYR	S{+1325}	1325	1324.55	1324.55	1324.55
41020:3	28	R.RPQEPAYS{+217.072}VGGSASSSGGYSQSPSFQPGSTSNYSGSGSNYANEAQR.V	NA	S{+217}	1623.04	3	4867.1	4863.1	4	-2.8	153	Specific	317.62	317.62	4.19	8.86	96	>WT55_RS25760 ref|WP_040128156.1|gi|749303998| membrane protein	5047	Nsco_NS_434_20203020_B_pseudomultivorans_HILIC2.35938.35938.3	controllerType=0 controllerNumber=1 scan=35938	93.727	Trypsin	B2	RPQEPAYSVGGSASSSGGYSQSPSFQPGSTSNYSGSGSNYANEAQR	S{+217}	217	217.072	217.07	217.072
62812:3	5	Q.NGLDS{+1822.840}NGNGAEPAVSSINNGYR.F	NA	S{+1823}	1343.62	3	4028.85	4028.85	0	0	234	NRagged	317.69	5.72	0	6.04	556	>WT55_RS05945 ref|WP_059478462.1|gi|981259641| porin	1167	Nsco_NS_434_20203020_B_pseudomultivorans_HILIC1.53898.53898.3	controllerType=0 controllerNumber=1 scan=53898	136.835	Trypsin	B1	NGLDSNGNGAEPAVSSINNGYR	S{+1823}	1823	1822.84	1822.84	1822.84
25801:4	127	A.VYYPS{+778.404}ANTEARK.Y	NA	S{+778}	545.032	4	2177.11	2177.11	0	0	306	NRagged	317.71	0.51	0.51	3.88	45	>WT55_RS13220 ref|WP_040127464.1|gi|749303301| ABC transporter substrate-binding protein	2595	Nsco_NS_434_20203020_B_pseudomultivorans_HILIC3.23952.23952.4	controllerType=0 controllerNumber=1 scan=23952	63.4784	Trypsin	B3	VYYPSANTEARK	S{+778}	778	778.404	778.4	778.404
70568:3	51	R.AASEAAAASAAQAAS{+1161.417}ASAPEAAASLSTAPASAAAVVDQDANAQAAR.A	NA	S{+1161}	1749.8	3	5247.38	5243.38	4	-2.6	143	Specific	317.73	317.73	0	8.51	102	>WT55_RS07565 ref|WP_040126635.1|gi|749302469| hypothetical protein	1487	Nsco_NS_434_20203020_B_pseudomultivorans_HILIC2.60324.60324.3	controllerType=0 controllerNumber=1 scan=60324	148.223	Trypsin	B2	AASEAAAASAAQAASASAPEAAASLSTAPASAAAVVDQDANAQAAR	S{+1161}	1161	1161.42	1161.42	1161.42
07464:3	105	R.ASEIS{+429.189}QDRVEDAR.N	NA	S{+429}	635.637	3	1904.9	1904.9	0	0	489	Specific	317.8	122.3	1.93	2.6	38	>WT55_RS16835 ref|WP_009694035.1|gi|497379822| 30S ribosomal protein S1	3298	Nsco_NS_434_20203020_B_pseudomultivorans_HILIC2.8967.8967.3	controllerType=0 controllerNumber=1 scan=8967	30.8616	Trypsin	B2	ASEISQDRVEDAR	S{+429}	429	429.189	429.19	429.189
36580:4	1755	R.RANEINDAFDDLS{+598.359}NGR.V	NA	S{+598}	602.304	4	2406.2	2405.2	1	-1.4	326	Specific	317.81	220.15	0	6	3	>WT55_RS10245 ref|WP_059518434.1|gi|981301289| hypothetical protein	2012	Nsco_NS_434_20203020_B_pseudomultivorans_HILIC1.32803.32803.3	controllerType=0 controllerNumber=1 scan=32803	88.277	Trypsin	B1	RANEINDAFDDLSNGR	S{+598}	598	598.359	598.36	598.359
09896:2	11	A.PAADTS{+1313.512}AAASAPAKK.D	NA	S{+1314}	1336.12	2	2671.22	2670.22	1	-1.3	27	NRagged	317.83	108.01	0	6.47	476	>WT55_RS10975 ref|WP_040126461.1|gi|749302294| hypothetical protein	2158	Nsco_NS_434_20203020_B_pseudomultivorans_HILIC2.10987.10987.2	controllerType=0 controllerNumber=1 scan=10987	34.8853	Trypsin	B2	PAADTSAAASAPAKK	S{+1314}	1314	1313.51	1313.51	1313.51
67304:3	48	G.AYQHAS{+747.245}GTQLNEDGTTSAAQASIGSYGYAGTR.S	NA	S{+747}	1327.91	3	3981.72	3980.72	1	-0.8	342	NRagged	317.87	10.22	10.22	4.16	172	>WT55_RS18660 ref|WP_059480549.1|gi|981261728| porin	3652	Nsco_NS_434_20203020_B_pseudomultivorans_HILIC1.57447.57447.3	controllerType=0 controllerNumber=1 scan=57447	145.083	Trypsin	B1	AYQHASGTQLNEDGTTSAAQASIGSYGYAGTR	S{+747}	747	747.245	747.25	747.245
31404:4	14	V.GEC[+57.021]S{+795.492}C[+57.021]VSVHGANR.L	NA	C[+57]*2, S{+795}	558.03	4	2229.1	2228.1	1	-1.5	390	NRagged	317.93	40.79	8.76	2.99	198	>WT55_RS18895 ref|WP_009690691.1|gi|497376478| succinate dehydrogenase flavoprotein subunit	3698	Nsco_NS_434_20203020_B_pseudomultivorans_HILIC3.28266.28266.5	controllerType=0 controllerNumber=1 scan=28266	74.0054	Trypsin	B3	GECSCVSVHGANR	*2,S{+795}	*2,+795	795.492	795.49	795.492
43554:3	160	K.GGAITLEGTMPDQS{+240.120}QIDKAEAAAK.G	NA	S{+240}	881.44	3	2642.31	2642.31	0	0	81	Specific	317.94	23.7	1.2	7.58	32	>WT55_RS08425 ref|WP_040126745.1|gi|749302579| phospholipid-binding protein	1655	Nsco_NS_434_20203020_B_pseudomultivorans_HILIC1.38574.38574.3	controllerType=0 controllerNumber=1 scan=38574	102.213	Trypsin	B1	GGAITLEGTMPDQSQIDKAEAAAK	S{+240}	240	240.12	240.12	240.12
41402:4	3	K.LSKPAATTSATTSTTTSAGTASTSTTATAGTTATAPTPAAS{+596.213}APDAATKPAR.S	NA	S{+596}	1312.64	4	5247.53	5247.53	0	0	98	Specific	317.95	51.23	17.82	5.36	887	>WT55_RS03375 ref|WP_040127524.1|gi|749303361| competence protein ComE	664	Nsco_NS_434_20203020_B_pseudomultivorans_HILIC2.36228.36228.4	controllerType=0 controllerNumber=1 scan=36228	94.4441	Trypsin	B2	LSKPAATTSATTSTTTSAGTASTSTTATAGTTATAPTPAASAPDAATKPAR	S{+596}	596	596.213	596.21	596.213
54355:4	196	K.PGIHPDYREVVFQDMS{+274.132}NGFK.F	NA	S{+274}	653.317	4	2610.24	2610.24	0	0	3	Specific	317.96	44.15	29.23	5.19	35	>WT55_RS03315 ref|WP_009692690.1|gi|497378477| 50S ribosomal protein L31 type B	652	Nsco_NS_434_20203020_B_pseudomultivorans_HILIC1.47305.47305.4	controllerType=0 controllerNumber=1 scan=47305	122.354	Trypsin	B1	PGIHPDYREVVFQDMSNGFK	S{+274}	274	274.132	274.13	274.132
53010:4	59	K.PVAEARPLEAFRDNDALS{+465.051}EASPDER.V	NA	S{+465}	806.35	4	3222.38	3220.38	2	-2.1	33	Specific	317.96	166.2	0	7.9	66	>WT55_RS16710 ref|WP_009691983.1|gi|497377770| hypothetical protein	3275	Nsco_NS_434_20203020_B_pseudomultivorans_HILIC3.45875.45875.4	controllerType=0 controllerNumber=1 scan=45875	117.593	Trypsin	B3	PVAEARPLEAFRDNDALSEASPDER	S{+465}	465	465.051	465.05	465.051
79399:2	7	A.NYAGLQFGGTYSFS{+448.176}NNQNFGNNR.A	NA	S{+448}	1510.66	2	3020.32	3018.32	2	-2.2	162	NRagged	318.01	0.15	0.15	4.59	397	>WT55_RS22215 ref|WP_040131465.1|gi|749307319| porin	4346	Nsco_NS_434_20203020_B_pseudomultivorans_HILIC2.67552.67552.2	controllerType=0 controllerNumber=1 scan=67552	164.916	Trypsin	B2	NYAGLQFGGTYSFSNNQNFGNNR	S{+448}	448	448.176	448.18	448.176
02630:3	397	Y.AS{+452.139}HGGVDKR.R	NA	S{+452}	460.211	3	1378.62	1378.62	0	0	108	NRagged	318.08	33.01	33.01	3.86	18	>WT55_RS03895 ref|WP_040127591.1|gi|749303429| carboxymuconolactone decarboxylase	765	Nsco_NS_434_20203020_B_pseudomultivorans_HILIC1.4511.4511.3	controllerType=0 controllerNumber=1 scan=4511	21.1114	Trypsin	B1	ASHGGVDKR	S{+452}	452	452.139	452.14	452.139
21341:4	700	Q.IEGHLEEGS{+730.338}R.V	NA	S{+730}	465.227	4	1857.89	1856.89	1	-1.8	116	NRagged	318.1	130.84	130.84	4.22	5	>WT55_RS10920 ref|WP_009691322.1|gi|497377109| orotate phosphoribosyltransferase	2147	Nsco_NS_434_20203020_B_pseudomultivorans_HILIC3.20361.20361.4	controllerType=0 controllerNumber=1 scan=20361	54.8061	Trypsin	B3	IEGHLEEGSR	S{+730}	730	730.338	730.34	730.338
81110:3	31	K.QKLDELAS{+1549.676}KIEGMNTEVVVATGYTDR.I	NA	S{+1550}	1473.71	3	4419.12	4417.12	2	-1.5	114	Specific	318.12	183.59	5.6	9.44	119	>WT55_RS16875 ref|WP_040126893.1|gi|749302727| membrane protein	3306	Nsco_NS_434_20203020_B_pseudomultivorans_HILIC1.68294.68294.2	controllerType=0 controllerNumber=1 scan=68294	171.513	Trypsin	B1	QKLDELASKIEGMNTEVVVATGYTDR	S{+1550}	1550	1549.68	1549.68	1549.68
24132:4	450	K.PAVFLHGGPGAGC[+57.021]S{+666.279}PEHRR.L	NA	C[+57], S{+666}	668.071	4	2669.26	2668.26	1	-1.3	33	Specific	318.18	318.18	6.11	5.72	9	>WT55_RS06705 ref|WP_060249880.1|gi|982079267| proline iminopeptidase	1319	Nsco_NS_434_20203020_B_pseudomultivorans_HILIC3.22651.22651.4	controllerType=0 controllerNumber=1 scan=22651	60.3181	Trypsin	B3	PAVFLHGGPGAGCSPEHRR	,S{+666}	,+666	666.279	666.28	666.279
64920:3	6	E.NTQENPASQSAEDTGS{+289.092}ETQATQGAAPAAEAADAALAEAQAK.V	NA	S{+289}	1420.97	3	4260.89	4260.89	0	0	3	NRagged	318.29	9.89	0	6.43	185	>WT55_RS08070 ref|WP_009693598.1|gi|497379385| nucleotide exchange factor GrpE	1587	Nsco_NS_434_20203020_B_pseudomultivorans_HILIC1.55613.55613.3	controllerType=0 controllerNumber=1 scan=55613	140.683	Trypsin	B1	NTQENPASQSAEDTGSETQATQGAAPAAEAADAALAEAQAK	S{+289}	289	289.092	289.09	289.092
07535:5	495	K.VDGVYS{+327.179}ADPKKDPSATR.Y	NA	S{+327}	427.622	5	2134.08	2133.08	1	-1.6	163	Specific	318.29	20.75	0	6.52	16	>WT55_RS04255 ref|WP_006402648.1|gi|493447311| UMP kinase	837	Nsco_NS_434_20203020_B_pseudomultivorans_HILIC2.9028.9028.5	controllerType=0 controllerNumber=1 scan=9028	30.9801	Trypsin	B2	VDGVYSADPKKDPSATR	S{+327}	327	327.179	327.18	327.179
78081:2	7	T.SANYAGLQFGGTYS{+290.105}FSNNQNFGNNR.A	NA	S{+290}	1510.66	2	3020.32	3018.32	2	-2.2	160	NRagged	318.33	44.4	1.2	6.9	397	>WT55_RS22215 ref|WP_040131465.1|gi|749307319| porin	4346	Nsco_NS_434_20203020_B_pseudomultivorans_HILIC2.66517.66517.2	controllerType=0 controllerNumber=1 scan=66517	162.452	Trypsin	B2	SANYAGLQFGGTYSFSNNQNFGNNR	S{+290}	290	290.105	290.11	290.105
63959:3	3	A.NSTVQNGLDSNGNGAEPAVS{+1341.546}SINNGYR.F	NA	S{+1342}	1359.61	3	4076.81	4076.81	0	0	229	NRagged	318.33	13.73	0	3.99	839	>WT55_RS05945 ref|WP_059478462.1|gi|981259641| porin	1167	Nsco_NS_434_20203020_B_pseudomultivorans_HILIC3.54674.54674.3	controllerType=0 controllerNumber=1 scan=54674	137.918	Trypsin	B3	NSTVQNGLDSNGNGAEPAVSSINNGYR	S{+1342}	1342	1341.55	1341.55	1341.55
12969:4	130	A.PAADAAQPPAPS{+219.096}TEPHRDGSLK.I	NA	S{+219}	609.053	4	2433.19	2432.19	1	-1.4	323	NRagged	318.39	114.49	0.8	7.09	31	>WT55_RS25310 ref|WP_038455715.1|gi|740670426| peroxidase	4959	Nsco_NS_434_20203020_B_pseudomultivorans_HILIC2.13503.13503.4	controllerType=0 controllerNumber=1 scan=13503	40.3944	Trypsin	B2	PAADAAQPPAPSTEPHRDGSLK	S{+219}	219	219.096	219.1	219.096
70170:3	210	R.VGC[+57.021]FAYS{+864.342}PVEGASANELDGALPDDVREER.R	NA	C[+57], S{+864}	1329.93	3	3987.77	3987.77	0	0	340	Specific	318.4	37.42	1.74	5.66	21	>WT55_RS13355 ref|WP_040127485.1|gi|749303322| ribosomal protein S12 methylthiotransferase	2622	Nsco_NS_434_20203020_B_pseudomultivorans_HILIC1.59693.59693.3	controllerType=0 controllerNumber=1 scan=59693	150.385	Trypsin	B1	VGCFAYSPVEGASANELDGALPDDVREER	,S{+864}	,+864	864.342	864.34	864.342
71483:3	136	Q.AQSQIQDANFAQETANLS{+1817.879}K.A	NA	S{+1818}	1294.96	3	3882.88	3881.88	1	-0.9	472	NRagged	318.41	92.3	1.75	5.87	34	>WT55_RS11290 ref|WP_060250955.1|gi|982080342| flagellin	2219	Nsco_NS_434_20203020_B_pseudomultivorans_HILIC3.60671.60671.3	controllerType=0 controllerNumber=1 scan=60671	151.963	Trypsin	B3	AQSQIQDANFAQETANLSK	S{+1818}	1818	1817.88	1817.88	1817.88
66959:3	6	K.YTSANYAGLQFGGTYS{+1516.585}FSNNQNFGNNR.A	NA	S{+1517}	1503.97	3	4509.91	4508.91	1	-0.7	158	Specific	318.45	22.75	0	5.76	305	>WT55_RS22215 ref|WP_040131465.1|gi|749307319| porin	4346	Nsco_NS_434_20203020_B_pseudomultivorans_HILIC3.57077.57077.3	controllerType=0 controllerNumber=1 scan=57077	143.541	Trypsin	B3	YTSANYAGLQFGGTYSFSNNQNFGNNR	S{+1517}	1517	1516.59	1516.59	1516.59
06084:4	17	K.PQATGHDEAS{+302.148}WAQNR.R	NA	S{+302}	493.48	4	1970.9	1969.9	1	-1.7	148	Specific	318.47	157.38	0	6.87	222	>WT55_RS21315 ref|WP_040126715.1|gi|749302549| membrane protein	4167	Nsco_NS_434_20203020_B_pseudomultivorans_HILIC2.7461.7461.4	controllerType=0 controllerNumber=1 scan=7461	27.3838	Trypsin	B2	PQATGHDEASWAQNR	S{+302}	302	302.148	302.15	302.148
06085:4	17	K.PQATGHDEAS{+304.125}WAQNR.R	NA	S{+304}	493.975	4	1972.88	1971.88	1	-1.7	148	Specific	318.47	157.38	0	6.87	222	>WT55_RS21315 ref|WP_040126715.1|gi|749302549| membrane protein	4167	Nsco_NS_434_20203020_B_pseudomultivorans_HILIC2.7461.7461.4	controllerType=0 controllerNumber=1 scan=7461	27.3838	Trypsin	B2	PQATGHDEASWAQNR	S{+304}	304	304.125	304.12	304.125
27939:4	495	V.PPADAAS{+1222.553}HTR.L	NA	S{+1223}	562.269	4	2246.05	2245.05	1	-1.5	259	NRagged	318.48	8.44	0	2.6	14	>WT55_RS16690 ref|WP_060252861.1|gi|982082331| type VI secretion protein	3271	Nsco_NS_434_20203020_B_pseudomultivorans_HILIC1.26044.26044.4	controllerType=0 controllerNumber=1 scan=26044	70.8244	Trypsin	B1	PPADAASHTR	S{+1223}	1223	1222.55	1222.55	1222.55
59742:3	192	Q.TAS{+312.211}AQGAEPGTSQSSAVQPNASLPERADPGTSSSTLAAVAGLR.D	NA	S{+312}	1470.08	3	4408.23	4408.23	0	0	691	NRagged	318.48	21.17	21.17	6.43	27	>WT55_RS23180 ref|WP_060254380.1|gi|982083970| type IV secretion protein Rhs	4539	Nsco_NS_434_20203020_B_pseudomultivorans_HILIC3.51257.51257.3	controllerType=0 controllerNumber=1 scan=51257	129.972	Trypsin	B3	TASAQGAEPGTSQSSAVQPNASLPERADPGTSSSTLAAVAGLR	S{+312}	312	312.211	312.21	312.211
43983:3	43	M.PHDLINSKPIS{+1639.788}SAIR.E	NA	S{+1640}	1096.91	3	3288.71	3287.71	1	-1	495	NRagged	318.51	11.1	0	5.63	66	>WT55_RS29555 ref|WP_009687179.1|gi|497372966| DNA-directed RNA polymerase subunit beta	5786	Nsco_NS_434_20203020_B_pseudomultivorans_HILIC3.38322.38322.3	controllerType=0 controllerNumber=1 scan=38322	99.2153	Trypsin	B3	PHDLINSKPISSAIR	S{+1640}	1640	1639.79	1639.79	1639.79
06077:3	369	H.AHKFPGQLS{+306.056}GGQQQR.V	NA	S{+306}	648.972	3	1944.9	1944.9	0	0	130	NRagged	318.53	140.01	9.98	5.2	16	>WT55_RS07680 ref|WP_009690759.1|gi|497376546| polar amino acid transporter ATP-binding protein	1510	Nsco_NS_434_20203020_B_pseudomultivorans_HILIC3.7333.7333.3	controllerType=0 controllerNumber=1 scan=7333	25.7293	Trypsin	B3	AHKFPGQLSGGQQQR	S{+306}	306	306.056	306.06	306.056
13520:3	11	A.PAADTS{+1503.552}AAASAPAKK.D	NA	S{+1504}	954.426	3	2861.26	2860.26	1	-1.2	27	NRagged	318.54	67.36	0	6.93	476	>WT55_RS10975 ref|WP_040126461.1|gi|749302294| hypothetical protein	2158	Nsco_NS_434_20203020_B_pseudomultivorans_HILIC2.13930.13930.3	controllerType=0 controllerNumber=1 scan=13930	41.387	Trypsin	B2	PAADTSAAASAPAKK	S{+1504}	1504	1503.55	1503.55	1503.55
63372:2	10	I.PFSYYDQNQQVVGYS{+1362.593}R.E	NA	S{+1363}	1657.75	2	3314.49	3313.49	1	-1	47	NRagged	318.55	106.65	0	5.97	230	>WT55_RS07665 ref|WP_009690757.1|gi|497376544| ABC transporter substrate-binding protein	1507	Nsco_NS_434_20203020_B_pseudomultivorans_HILIC2.54385.54385.2	controllerType=0 controllerNumber=1 scan=54385	135.323	Trypsin	B2	PFSYYDQNQQVVGYSR	S{+1363}	1363	1362.59	1362.59	1362.59
18279:2	576	K.LQQWSQQNAAGAKPAS{+595.209}GE.-	NA	S{+595}	1234.06	2	2467.11	2466.11	1	-1.4	125	CRagged	318.55	155.07	0	6.61	16	>WT55_RS15965 ref|WP_040128798.1|gi|749304644| hypothetical protein	3130	Nsco_NS_434_20203020_B_pseudomultivorans_HILIC3.17856.17856.2	controllerType=0 controllerNumber=1 scan=17856	48.8696	Trypsin	B3	LQQWSQQNAAGAKPASGE	S{+595}	595	595.209	595.21	595.209
48030:2	3	A.GTTATAPTPAAS{+587.226}APDAATKPAR.S	NA	S{+587}	1306.14	2	2611.27	2611.27	0	0	127	NRagged	318.67	15.67	0.33	6	887	>WT55_RS03375 ref|WP_040127524.1|gi|749303361| competence protein ComE	664	Nsco_NS_434_20203020_B_pseudomultivorans_HILIC2.42044.42044.2	controllerType=0 controllerNumber=1 scan=42044	108.168	Trypsin	B2	GTTATAPTPAASAPDAATKPAR	S{+587}	587	587.226	587.23	587.226
52818:3	1326	Q.NFLDQYQSAC[+57.021]NDDS{+818.396}R.L	NA	C[+57], S{+818}	884.387	3	2651.15	2651.15	0	0	374	NRagged	318.69	24.05	18.51	4.04	5	>WT55_RS23190 ref|WP_060254363.1|gi|982083944| hypothetical protein	4541	Nsco_NS_434_20203020_B_pseudomultivorans_HILIC2.45955.45955.3	controllerType=0 controllerNumber=1 scan=45955	117.072	Trypsin	B2	NFLDQYQSACNDDSR	,S{+818}	,+818	818.396	818.4	818.396
17618:2	4	K.AAAAAAASADAGAS{+621.040}APAAASSTK.A	NA	S{+621}	1240.98	2	2480.95	2480.95	0	0	158	Specific	318.7	77.01	0	6.37	575	>WT55_RS03375 ref|WP_040127524.1|gi|749303361| competence protein ComE	664	Nsco_NS_434_20203020_B_pseudomultivorans_HILIC3.17280.17280.2	controllerType=0 controllerNumber=1 scan=17280	47.4335	Trypsin	B3	AAAAAAASADAGASAPAAASSTK	S{+621}	621	621.04	621.04	621.04
40701:3	4	K.LGAAYS{+269.188}QANLGDGTNANGATNIAAQGR.I	NA	S{+269}	949.149	3	2845.43	2845.43	0	0	199	Specific	318.81	6.14	6.14	6.56	279	>WT55_RS22215 ref|WP_040131465.1|gi|749307319| porin	4346	Nsco_NS_434_20203020_B_pseudomultivorans_HILIC1.36102.36102.3	controllerType=0 controllerNumber=1 scan=36102	96.1757	Trypsin	B1	LGAAYSQANLGDGTNANGATNIAAQGR	S{+269}	269	269.188	269.19	269.188
38692:4	176	V.SLDQGGKPVVTTQAQPSQGS{+585.283}TPEGHELLEK.F	NA	S{+585}	926.967	4	3704.85	3703.85	1	-0.9	206	NRagged	318.85	6.07	0	6.9	47	>WT55_RS26510 ref|WP_060254741.1|gi|982084340| ankryin	5190	Nsco_NS_434_20203020_B_pseudomultivorans_HILIC1.34511.34511.4	controllerType=0 controllerNumber=1 scan=34511	92.3723	Trypsin	B1	SLDQGGKPVVTTQAQPSQGSTPEGHELLEK	S{+585}	585	585.283	585.28	585.283
59849:3	4	T.VQNGLDS{+1595.687}NGNGAEPAVSSINNGYR.F	NA	S{+1596}	1343.61	3	4028.83	4028.83	0	0	232	NRagged	318.88	35.78	3.4	5.88	820	>WT55_RS05945 ref|WP_059478462.1|gi|981259641| porin	1167	Nsco_NS_434_20203020_B_pseudomultivorans_HILIC2.51583.51583.3	controllerType=0 controllerNumber=1 scan=51583	129.31	Trypsin	B2	VQNGLDSNGNGAEPAVSSINNGYR	S{+1596}	1596	1595.69	1595.69	1595.69
10984:2	20	A.PAADTS{+1503.557}AAASAPAKK.D	NA	S{+1504}	1431.14	2	2861.27	2860.27	1	-1.2	27	NRagged	318.89	118.68	0	6.53	416	>WT55_RS10975 ref|WP_040126461.1|gi|749302294| hypothetical protein	2158	Nsco_NS_434_20203020_B_pseudomultivorans_HILIC1.11898.11898.2	controllerType=0 controllerNumber=1 scan=11898	36.0162	Trypsin	B1	PAADTSAAASAPAKK	S{+1504}	1504	1503.56	1503.56	1503.56
80826:2	3	T.APTPAAS{+1017.440}APDAATKPAR.S	NA	S{+1017}	1306.14	2	2611.28	2610.28	1	-1.3	132	NRagged	318.93	12.79	0	3.82	887	>WT55_RS03375 ref|WP_040127524.1|gi|749303361| competence protein ComE	664	Nsco_NS_434_20203020_B_pseudomultivorans_HILIC2.68690.68690.2	controllerType=0 controllerNumber=1 scan=68690	167.64	Trypsin	B2	APTPAASAPDAATKPAR	S{+1017}	1017	1017.44	1017.44	1017.44
14210:3	11	A.PAADTS{+1532.557}AAASAPAKK.D	NA	S{+1533}	964.094	3	2890.27	2889.27	1	-1.2	27	NRagged	318.93	85.89	0	6.93	476	>WT55_RS10975 ref|WP_040126461.1|gi|749302294| hypothetical protein	2158	Nsco_NS_434_20203020_B_pseudomultivorans_HILIC2.14501.14501.3	controllerType=0 controllerNumber=1 scan=14501	42.6658	Trypsin	B2	PAADTSAAASAPAKK	S{+1533}	1533	1532.56	1532.56	1532.56
80690:3	27	K.LDELAS{+239.134}KIEGMNTEVVVATGYTDR.I	NA	S{+239}	950.814	3	2850.43	2850.43	0	0	116	Specific	318.97	35.2	35.2	5.67	138	>WT55_RS16875 ref|WP_040126893.1|gi|749302727| membrane protein	3306	Nsco_NS_434_20203020_B_pseudomultivorans_HILIC3.67896.67896.3	controllerType=0 controllerNumber=1 scan=67896	170.339	Trypsin	B3	LDELASKIEGMNTEVVVATGYTDR	S{+239}	239	239.134	239.13	239.134
16012:1	20	A.ADTS{+277.530}AAASAPAKK.D	NA	S{+278}	1467.15	1	1467.15	1466.15	1	-2.3	29	NRagged	319	43.29	0	5.75	416	>WT55_RS10975 ref|WP_040126461.1|gi|749302294| hypothetical protein	2158	Nsco_NS_434_20203020_B_pseudomultivorans_HILIC1.16253.16253.2	controllerType=0 controllerNumber=1 scan=16253	46.4418	Trypsin	B1	ADTSAAASAPAKK	S{+278}	278	277.53	277.53	277.53
31204:5	76	A.SDVS{+1169.804}FPHADGSRVPYK.V	NA	S{+1170}	587.338	5	2932.66	2931.66	1	-1.1	17	NRagged	319.01	126.13	0	6.12	35	>WT55_RS14245 ref|WP_009687780.1|gi|497373567| ring hydroxylating dioxygenase subunit alpha	2794	Nsco_NS_434_20203020_B_pseudomultivorans_HILIC3.28111.28111.4	controllerType=0 controllerNumber=1 scan=28111	73.6284	Trypsin	B3	SDVSFPHADGSRVPYK	S{+1170}	1170	1169.8	1169.8	1169.8
23242:2	713	A.AGPASAPAVPAES{+1136.422}IK.M	NA	S{+1136}	1251.58	2	2502.16	2502.16	0	0	21	NRagged	319.04	229.98	20.19	6.63	7	>WT55_RS27870 ref|WP_059479049.1|gi|981260228| ecotin	5454	Nsco_NS_434_20203020_B_pseudomultivorans_HILIC2.21930.21930.2	controllerType=0 controllerNumber=1 scan=21930	60.3318	Trypsin	B2	AGPASAPAVPAESIK	S{+1136}	1136	1136.42	1136.42	1136.42
13470:4	1279	R.DKTGARPS{+583.193}IDTGAPDVR.V	NA	S{+583}	585.778	4	2340.09	2339.09	1	-1.4	135	Specific	319.09	10.28	3.11	6.83	4	>WT55_RS07860 ref|WP_040126662.1|gi|749302496| DNA methyltransferase	1545	Nsco_NS_434_20203020_B_pseudomultivorans_HILIC1.14067.14067.3	controllerType=0 controllerNumber=1 scan=14067	41.1435	Trypsin	B1	DKTGARPSIDTGAPDVR	S{+583}	583	583.193	583.19	583.193
73263:2	64	V.PDASVQSTPLQPPAPISNSSS{+783.350}VHPGNPK.A	NA	S{+783}	1797.88	2	3594.76	3592.76	2	-1.9	235	NRagged	319.15	95.36	6.62	5.38	98	>WT55_RS11050 ref|WP_060250879.1|gi|982080266| BON domain protein	2171	Nsco_NS_434_20203020_B_pseudomultivorans_HILIC2.62590.62590.2	controllerType=0 controllerNumber=1 scan=62590	153.454	Trypsin	B2	PDASVQSTPLQPPAPISNSSSVHPGNPK	S{+783}	783	783.35	783.35	783.35
53609:2	1534	A.QTADAGSTGGDATVNLS{+356.175}GLSGQLR.A	NA	S{+356}	1317.65	2	2634.29	2632.29	2	-2.5	35	NRagged	319.16	8.62	0	6.67	3	>WT55_RS31670 ref|WP_059481672.1|gi|981262851| flagellar biosynthesis anti-sigma factor FlgM	6192	Nsco_NS_434_20203020_B_pseudomultivorans_HILIC3.46344.46344.2	controllerType=0 controllerNumber=1 scan=46344	118.714	Trypsin	B3	QTADAGSTGGDATVNLSGLSGQLR	S{+356}	356	356.175	356.18	356.175
57401:4	24	R.SHGRPSMFFPS{+590.213}ATQTAPAAAGGASGTGATTTAGEVPAAAAGTAPATTAPAAQAQLVK.F	NA	S{+590}	1451.45	4	5802.79	5797.79	5	-2.9	26	Specific	319.21	319.21	0	8.23	153	>WT55_RS25480 ref|WP_060254653.1|gi|982084252| membrane protein insertase YidC	4992	Nsco_NS_434_20203020_B_pseudomultivorans_HILIC2.49609.49609.4	controllerType=0 controllerNumber=1 scan=49609	125.029	Trypsin	B2	SHGRPSMFFPSATQTAPAAAGGASGTGATTTAGEVPAAAAGTAPATTAPAAQAQLVK	S{+590}	590	590.213	590.21	590.213
58467:6	79	R.RNQELAQSGLHFIGTGVS{+1860.916}GGEEGALHGPSIMPGGQR.D	NA	S{+1861}	918.625	6	5506.72	5505.72	1	-0.6	111	Specific	319.22	319.22	0	8.67	39	>WT55_RS13625 ref|WP_009692404.1|gi|497378191| phosphogluconate dehydrogenase (NADP(+)-dependent, decarboxylating)	2673	Nsco_NS_434_20203020_B_pseudomultivorans_HILIC2.50440.50440.2	controllerType=0 controllerNumber=1 scan=50440	126.847	Trypsin	B2	RNQELAQSGLHFIGTGVSGGEEGALHGPSIMPGGQR	S{+1861}	1861	1860.92	1860.92	1860.92
12925:2	20	A.PAADTS{+1504.562}AAASAPAKK.D	NA	S{+1505}	1431.14	2	2861.27	2861.27	0	0	27	NRagged	319.24	133.24	0	6.53	416	>WT55_RS10975 ref|WP_040126461.1|gi|749302294| hypothetical protein	2158	Nsco_NS_434_20203020_B_pseudomultivorans_HILIC1.13505.13505.2	controllerType=0 controllerNumber=1 scan=13505	39.587	Trypsin	B1	PAADTSAAASAPAKK	S{+1505}	1505	1504.56	1504.56	1504.56
47100:3	588	C.GQVFDASQS{+398.085}LVPEHAQPAEPALSATR.A	NA	S{+398}	1035.82	3	3105.43	3104.43	1	-1.1	34	NRagged	319.27	43.03	0.8	4.79	10	>WT55_RS07345 ref|WP_060250088.1|gi|982079475| hypothetical protein	1443	Nsco_NS_434_20203020_B_pseudomultivorans_HILIC3.41115.41115.3	controllerType=0 controllerNumber=1 scan=41115	106.326	Trypsin	B3	GQVFDASQSLVPEHAQPAEPALSATR	S{+398}	398	398.085	398.08	398.085
29959:4	235	V.TAHTGAFS{+381.212}VYPSTDRDGK.I	NA	S{+381}	573.534	4	2291.12	2291.12	0	0	97	NRagged	319.29	5.47	0.81	4.36	32	>WT55_RS28240 ref|WP_009692313.1|gi|497378100| periplasmic protein	5527	Nsco_NS_434_20203020_B_pseudomultivorans_HILIC3.27174.27174.4	controllerType=0 controllerNumber=1 scan=27174	71.2042	Trypsin	B3	TAHTGAFSVYPSTDRDGK	S{+381}	381	381.212	381.21	381.212
22230:3	123	Y.DS{+811.353}DDTLQAK.L	NA	S{+811}	601.94	3	1803.81	1803.81	0	0	59	NRagged	319.32	7.19	7.19	4.53	65	>WT55_RS13220 ref|WP_040127464.1|gi|749303301| ABC transporter substrate-binding protein	2595	Nsco_NS_434_20203020_B_pseudomultivorans_HILIC1.21547.21547.3	controllerType=0 controllerNumber=1 scan=21547	59.5016	Trypsin	B1	DSDDTLQAK	S{+811}	811	811.353	811.35	811.353
66825:6	10	K.IAKEPISMETPIGDDDDSHLGDFIEDNNTVAPADAALHAS{+916.510}MR.D	NA	S{+917}	900.27	6	5396.58	5395.58	1	-0.6	568	Specific	319.34	102.88	0.81	5.64	156	>WT55_RS13705 ref|WP_009695717.1|gi|497381504| RNA polymerase sigma factor RpoD	2688	Nsco_NS_434_20203020_B_pseudomultivorans_HILIC1.57078.57078.3	controllerType=0 controllerNumber=1 scan=57078	144.231	Trypsin	B1	IAKEPISMETPIGDDDDSHLGDFIEDNNTVAPADAALHASMR	S{+917}	917	916.51	916.51	916.51
16984:3	174	R.DTDRDNFMS{+857.322}SEDAK.A	NA	S{+857}	830	3	2487.99	2487.99	0	0	191	Specific	319.39	162.39	1.2	6.3	35	>WT55_RS03800 ref|WP_006408392.1|gi|493453115| ATP-dependent Clp protease proteolytic subunit	747	Nsco_NS_434_20203020_B_pseudomultivorans_HILIC2.16782.16782.2	controllerType=0 controllerNumber=1 scan=16782	48.0694	Trypsin	B2	DTDRDNFMSSEDAK	S{+857}	857	857.322	857.32	857.322
53797:3	35	H.DFAC[+57.021]FFS{+252.090}ANSTQRPALYETK.E	NA	C[+57], S{+252}	869.066	3	2605.18	2605.18	0	0	374	NRagged	319.4	61.58	2.4	4.89	82	>WT55_RS16710 ref|WP_009691983.1|gi|497377770| hypothetical protein	3275	Nsco_NS_434_20203020_B_pseudomultivorans_HILIC1.46856.46856.3	controllerType=0 controllerNumber=1 scan=46856	121.349	Trypsin	B1	DFACFFSANSTQRPALYETK	,S{+252}	,+252	252.09	252.09	252.09
35760:3	422	V.GANAFAHAS{+268.106}GIHQDGVLK.A	NA	S{+268}	687.677	3	2061.02	2061.02	0	0	290	NRagged	319.44	120.61	0	5.71	10	>WT55_RS27245 ref|WP_009688217.1|gi|497374004| 2-isopropylmalate synthase	5332	Nsco_NS_434_20203020_B_pseudomultivorans_HILIC2.31605.31605.3	controllerType=0 controllerNumber=1 scan=31605	83.2676	Trypsin	B2	GANAFAHASGIHQDGVLK	S{+268}	268	268.106	268.11	268.106
52302:3	124	K.AADAGGAKPASGAAPAPAAPAAPAPVPVPAS{+1232.448}AVSGAAAQ.-	NA	S{+1232}	1489.71	3	4467.12	4464.12	3	-2.3	151	CRagged	319.48	319.48	0	8.52	120	>WT55_RS08775 ref|WP_040126510.1|gi|749302343| outer membrane lipid asymmetry maintenance protein MlaD	1724	Nsco_NS_434_20203020_B_pseudomultivorans_HILIC2.45554.45554.3	controllerType=0 controllerNumber=1 scan=45554	116.15	Trypsin	B2	AADAGGAKPASGAAPAPAAPAAPAPVPVPASAVSGAAAQ	S{+1232}	1232	1232.45	1232.45	1232.45
41087:4	1675	E.PETMS{+514.243}EQGIEYHPIGRPGSR.Q	NA	S{+514}	690.084	4	2757.31	2755.31	2	-2.4	436	NRagged	319.49	15.37	0	5.54	4	>WT55_RS14020 ref|WP_059480683.1|gi|981261862| UDP-glucose 6-dehydrogenase	2749	Nsco_NS_434_20203020_B_pseudomultivorans_HILIC1.36410.36410.4	controllerType=0 controllerNumber=1 scan=36410	96.8677	Trypsin	B1	PETMSEQGIEYHPIGRPGSR	S{+514}	514	514.243	514.24	514.243
15560:2	13	A.PAADTS{+1531.553}AAASAPAKK.D	NA	S{+1532}	1445.14	2	2889.26	2888.26	1	-1.2	27	NRagged	319.49	148.83	0	6.82	457	>WT55_RS10975 ref|WP_040126461.1|gi|749302294| hypothetical protein	2158	Nsco_NS_434_20203020_B_pseudomultivorans_HILIC3.15649.15649.2	controllerType=0 controllerNumber=1 scan=15649	43.5811	Trypsin	B3	PAADTSAAASAPAKK	S{+1532}	1532	1531.55	1531.55	1531.55
79525:6	10	K.EPISMETPIGDDDDS{+920.517}HLGDFIEDNNTVAPADAALHASMRDVVK.D	NA	S{+921}	922.278	6	5528.63	5528.63	0	0	571	Specific	319.54	72.09	0	7.34	156	>WT55_RS13705 ref|WP_009695717.1|gi|497381504| RNA polymerase sigma factor RpoD	2688	Nsco_NS_434_20203020_B_pseudomultivorans_HILIC1.67040.67040.5	controllerType=0 controllerNumber=1 scan=67040	168.381	Trypsin	B1	EPISMETPIGDDDDSHLGDFIEDNNTVAPADAALHASMRDVVK	S{+921}	921	920.517	920.52	920.517
34865:4	16	H.LQFGSPAVKGES{+633.272}ADK.D	NA	S{+633}	542.521	4	2167.06	2167.06	0	0	6	NRagged	319.55	6.95	5.03	4.58	170	>WT55_RS09015 ref|WP_009691915.1|gi|497377702| hypothetical protein	1771	Nsco_NS_434_20203020_B_pseudomultivorans_HILIC1.31436.31436.4	controllerType=0 controllerNumber=1 scan=31436	84.7574	Trypsin	B1	LQFGSPAVKGESADK	S{+633}	633	633.272	633.27	633.272
51953:3	484	Y.GLGNS{+709.345}NIVAQDAHYK.F	NA	S{+709}	766.051	3	2296.14	2296.14	0	0	475	NRagged	319.56	34.93	34.93	4.26	13	>WT55_RS17305 ref|WP_060252970.1|gi|982082456| RpiR family transcriptional regulator	3385	Nsco_NS_434_20203020_B_pseudomultivorans_HILIC1.45424.45424.3	controllerType=0 controllerNumber=1 scan=45424	117.995	Trypsin	B1	GLGNSNIVAQDAHYK	S{+709}	709	709.345	709.35	709.345
53983:3	124	K.AADAGGAKPASGAAPAPAAPAAPAPVPVPAS{+668.235}AVSGAAAQ.-	NA	S{+668}	1300.98	3	3900.91	3899.91	1	-0.9	151	CRagged	319.58	168.12	3.6	8.2	120	>WT55_RS08775 ref|WP_040126510.1|gi|749302343| outer membrane lipid asymmetry maintenance protein MlaD	1724	Nsco_NS_434_20203020_B_pseudomultivorans_HILIC2.46939.46939.3	controllerType=0 controllerNumber=1 scan=46939	119.283	Trypsin	B2	AADAGGAKPASGAAPAPAAPAAPAPVPVPASAVSGAAAQ	S{+668}	668	668.235	668.24	668.235
67517:6	114	K.PTLFS{+1073.542}VSNIQINNGRIDFDDRLLNEK.H	NA	S{+1074}	682.857	6	4092.11	4092.11	0	0	158	Specific	319.61	45.56	0	6.08	51	>WT55_RS02020 ref|WP_060249201.1|gi|982078588| AsmA family protein	397	Nsco_NS_434_20203020_B_pseudomultivorans_HILIC2.57764.57764.6	controllerType=0 controllerNumber=1 scan=57764	142.74	Trypsin	B2	PTLFSVSNIQINNGRIDFDDRLLNEK	S{+1074}	1074	1073.54	1073.54	1073.54
31478:4	6	H.LQFGS{+681.282}PAVKGESADK.D	NA	S{+681}	554.774	4	2216.07	2215.07	1	-1.5	6	NRagged	319.62	11.13	11.13	3.95	235	>WT55_RS09015 ref|WP_009691915.1|gi|497377702| hypothetical protein	1771	Nsco_NS_434_20203020_B_pseudomultivorans_HILIC2.28307.28307.4	controllerType=0 controllerNumber=1 scan=28307	75.3807	Trypsin	B2	LQFGSPAVKGESADK	S{+681}	681	681.282	681.28	681.282
42425:4	1510	E.GIEHTAS{+219.051}PANIGIC[+57.021]HAVNLAAAR.A	NA	C[+57], S{+219}	641.318	4	2562.25	2562.25	0	0	51	NRagged	319.68	45.1	6.78	5.07	4	>WT55_RS27545 ref|WP_040127893.1|gi|749303733| glycosyl transferase	5391	Nsco_NS_434_20203020_B_pseudomultivorans_HILIC1.37577.37577.4	controllerType=0 controllerNumber=1 scan=37577	99.6919	Trypsin	B1	GIEHTASPANIGICHAVNLAAAR	,S{+219}	,+219	219.051	219.05	219.051
19202:4	875	K.RQS{+516.129}IDANVNATLSR.L	NA	S{+516}	516.241	4	2061.94	2060.94	1	-1.6	40	Specific	319.7	232.74	0	5.41	7	>WT55_RS14080 ref|WP_009688019.1|gi|497373806| hypothetical protein	2761	Nsco_NS_434_20203020_B_pseudomultivorans_HILIC1.18899.18899.3	controllerType=0 controllerNumber=1 scan=18899	52.9414	Trypsin	B1	RQSIDANVNATLSR	S{+516}	516	516.129	516.13	516.129
80529:6	33	K.DVNAHPDQLVPMTRPPESGAVQANALPVSTNPAGAAPQAGAAQPSSSVAGALAAPQQPAAPQGGLYS{+627.160}DASPTNVQDAYNALK.T	NA	S{+627}	1440.69	6	8639.1	8637.1	2	-0.8	562	Specific	319.75	319.75	3.4	4.99	88	>WT55_RS09055 ref|WP_060250375.1|gi|982079762| type VI secretion protein VasK	1779	Nsco_NS_434_20203020_B_pseudomultivorans_HILIC3.67775.67775.6	controllerType=0 controllerNumber=1 scan=67775	170.018	Trypsin	B3	DVNAHPDQLVPMTRPPESGAVQANALPVSTNPAGAAPQAGAAQPSSSVAGALAAPQQPAAPQGGLYSDASPTNVQDAYNALK	S{+627}	627	627.16	627.16	627.16
63310:3	4	V.QNGLDS{+1693.792}NGNGAEPAVSSINNGYR.F	NA	S{+1694}	1343.29	3	4027.86	4027.86	0	0	233	NRagged	319.77	5.61	0	5.7	820	>WT55_RS05945 ref|WP_059478462.1|gi|981259641| porin	1167	Nsco_NS_434_20203020_B_pseudomultivorans_HILIC2.54332.54332.3	controllerType=0 controllerNumber=1 scan=54332	135.209	Trypsin	B2	QNGLDSNGNGAEPAVSSINNGYR	S{+1694}	1694	1693.79	1693.79	1693.79
65460:4	129	V.VTAGDIELAHDC[+57.021]EVINPNHVIAHLS{+623.200}K.G	NA	C[+57], S{+623}	869.664	4	3475.64	3475.64	0	0	107	NRagged	319.79	76.36	7.84	5.47	48	>WT55_RS29385 ref|WP_006765411.1|gi|493817846| DNA-directed RNA polymerase subunit alpha	5752	Nsco_NS_434_20203020_B_pseudomultivorans_HILIC1.56043.56043.4	controllerType=0 controllerNumber=1 scan=56043	141.704	Trypsin	B1	VTAGDIELAHDCEVINPNHVIAHLSK	,S{+623}	,+623	623.2	623.2	623.2
27792:4	67	K.GAS{+624.190}AAQAAPKPNDNSSGTFVFSRPGK.F	NA	S{+624}	797.62	4	3187.46	3186.46	1	-1.1	66	Specific	319.81	85.46	85.46	4.05	157	>WT55_RS17245 ref|WP_009688223.1|gi|497374010| outer membrane lipoprotein carrier protein LolA	3373	Nsco_NS_434_20203020_B_pseudomultivorans_HILIC1.25932.25932.4	controllerType=0 controllerNumber=1 scan=25932	70.5531	Trypsin	B1	GASAAQAAPKPNDNSSGTFVFSRPGK	S{+624}	624	624.19	624.19	624.19
64757:3	15	V.GAYQHAS{+845.461}GTQLNEDGTTSAAQASIGSYGYAGTR.S	NA	S{+845}	1379.32	3	4135.96	4135.96	0	0	341	NRagged	319.81	17.58	0.4	3.88	355	>WT55_RS18660 ref|WP_059480549.1|gi|981261728| porin	3652	Nsco_NS_434_20203020_B_pseudomultivorans_HILIC3.55331.55331.3	controllerType=0 controllerNumber=1 scan=55331	139.467	Trypsin	B3	GAYQHASGTQLNEDGTTSAAQASIGSYGYAGTR	S{+845}	845	845.461	845.46	845.461
23343:2	246	A.PDTEDEAS{+403.206}DDAGDDDDDEA.-	NA	S{+403}	1200.93	2	2400.86	2399.86	1	-1.4	185	Non	319.82	53.67	0	5.79	23	>WT55_RS30315 ref|WP_059515402.1|gi|981298204| hypothetical protein	5925	Nsco_NS_434_20203020_B_pseudomultivorans_HILIC3.22022.22022.2	controllerType=0 controllerNumber=1 scan=22022	58.7627	Trypsin	B3	PDTEDEASDDAGDDDDDEA	S{+403}	403	403.206	403.21	403.206
52508:3	85	K.AADAGGAKPASGAAPAPAAPAAPAPVPVPAS{+592.206}AVSGAAAQ.-	NA	S{+592}	1276.3	3	3826.88	3823.88	3	-2.6	151	CRagged	319.83	133.25	0	7.14	144	>WT55_RS08775 ref|WP_040126510.1|gi|749302343| outer membrane lipid asymmetry maintenance protein MlaD	1724	Nsco_NS_434_20203020_B_pseudomultivorans_HILIC3.45487.45487.3	controllerType=0 controllerNumber=1 scan=45487	116.647	Trypsin	B3	AADAGGAKPASGAAPAPAAPAAPAPVPVPASAVSGAAAQ	S{+592}	592	592.206	592.21	592.206
47363:3	27	Q.PPVAPVAPAITS{+1213.317}QK.I	NA	S{+1213}	864.042	3	2590.11	2589.11	1	-1.3	79	NRagged	319.86	92.79	0	2.52	138	>WT55_RS16875 ref|WP_040126893.1|gi|749302727| membrane protein	3306	Nsco_NS_434_20203020_B_pseudomultivorans_HILIC3.41344.41344.4	controllerType=0 controllerNumber=1 scan=41344	106.868	Trypsin	B3	PPVAPVAPAITSQK	S{+1213}	1213	1213.32	1213.32	1213.32
12426:3	453	R.GGGGGGYGSGGSSYGS{+1235.577}GGGSYGSGGGGGGGR.G	NA	S{+1236}	1207.51	3	3620.53	3619.53	1	-0.9	518	Specific	319.87	48.21	0	7.1	17	>sp|K2C1_HUMAN|(Common contaminant protein)	6652	Nsco_NS_434_20203020_B_pseudomultivorans_HILIC3.13022.13022.2	controllerType=0 controllerNumber=1 scan=13022	37.6764	Trypsin	B3	GGGGGGYGSGGSSYGSGGGSYGSGGGGGGGR	S{+1236}	1236	1235.58	1235.58	1235.58
16619:1	29	A.SADAGASAPAAAS{+200.526}STK.A	NA	S{+201}	1563.18	1	1563.18	1563.18	0	0	165	NRagged	319.88	8.11	0	5.55	140	>WT55_RS03375 ref|WP_040127524.1|gi|749303361| competence protein ComE	664	Nsco_NS_434_20203020_B_pseudomultivorans_HILIC1.16830.16830.2	controllerType=0 controllerNumber=1 scan=16830	47.949	Trypsin	B1	SADAGASAPAAASSTK	S{+201}	201	200.526	200.53	200.526
34410:3	3	A.PPPADNGAS{+838.335}QPQQFDPNRALQGK.T	NA	S{+838}	1091.18	3	3271.53	3271.53	0	0	52	NRagged	319.89	25.15	0	7.38	209	>WT55_RS30795 ref|WP_060255038.1|gi|982084637| cell division protein	6019	Nsco_NS_434_20203020_B_pseudomultivorans_HILIC1.31073.31073.3	controllerType=0 controllerNumber=1 scan=31073	83.8388	Trypsin	B1	PPPADNGASQPQQFDPNRALQGK	S{+838}	838	838.335	838.34	838.335
22792:5	40	Y.GGAAPHGGGAFS{+813.463}GKDPSK.V	NA	S{+813}	483.253	5	2412.23	2411.23	1	-1.4	256	NRagged	319.92	174.98	0	6.94	69	>WT55_RS31945 ref|WP_040128500.1|gi|749304343| S-adenosylmethionine synthase	6247	Nsco_NS_434_20203020_B_pseudomultivorans_HILIC2.21569.21569.5	controllerType=0 controllerNumber=1 scan=21569	59.4636	Trypsin	B2	GGAAPHGGGAFSGKDPSK	S{+813}	813	813.463	813.46	813.463
49029:4	661	A.PQGKPNREDYSPSDRPADVASGDSLDDDLTGDALQPS{+572.248}GVPPAAGDDAPR.I	NA	S{+572}	1391.39	4	5562.55	5561.55	1	-0.6	10	NRagged	319.94	64.75	2.72	7.21	15	>WT55_RS03105 ref|WP_059477721.1|gi|981258900| pseudouridine synthase	611	Nsco_NS_434_20203020_B_pseudomultivorans_HILIC1.43098.43098.4	controllerType=0 controllerNumber=1 scan=43098	112.709	Trypsin	B1	PQGKPNREDYSPSDRPADVASGDSLDDDLTGDALQPSGVPPAAGDDAPR	S{+572}	572	572.248	572.25	572.248
20068:2	4	K.AAAAAAASADAGAS{+1336.452}APAAASSTK.A	NA	S{+1336}	1599.18	2	3197.36	3196.36	1	-1	158	Specific	319.95	152.29	0	6.99	575	>WT55_RS03375 ref|WP_040127524.1|gi|749303361| competence protein ComE	664	Nsco_NS_434_20203020_B_pseudomultivorans_HILIC3.19266.19266.2	controllerType=0 controllerNumber=1 scan=19266	52.1161	Trypsin	B3	AAAAAAASADAGASAPAAASSTK	S{+1336}	1336	1336.45	1336.45	1336.45
38103:3	12	I.AQVGAIS{+1505.726}ANSDSSIGDR.I	NA	S{+1506}	1051.84	3	3153.52	3153.52	0	0	145	NRagged	319.99	92.89	6	5.76	221	>WT55_RS08320 ref|WP_040126762.1|gi|749302596| molecular chaperone GroEL	1634	Nsco_NS_434_20203020_B_pseudomultivorans_HILIC1.34008.34008.3	controllerType=0 controllerNumber=1 scan=34008	91.2038	Trypsin	B1	AQVGAISANSDSSIGDR	S{+1506}	1506	1505.73	1505.73	1505.73
36234:4	323	I.DTAATGSTAHQPATGMS{+328.158}VLSAEEAKGDDK.A	NA	S{+328}	794.373	4	3174.47	3174.47	0	0	53	NRagged	319.99	17.16	1.2	4.49	27	>WT55_RS16625 ref|WP_060252832.1|gi|982082297| hypothetical protein	3258	Nsco_NS_434_20203020_B_pseudomultivorans_HILIC1.32536.32536.4	controllerType=0 controllerNumber=1 scan=32536	87.5959	Trypsin	B1	DTAATGSTAHQPATGMSVLSAEEAKGDDK	S{+328}	328	328.158	328.16	328.158
71409:6	14	K.QKLDELAS{+1433.275}KIEGMNTEVVVATGYTDR.I	NA	S{+1433}	717.626	6	4300.72	4300.72	0	0	114	Specific	319.99	231.42	1.6	8.26	221	>WT55_RS16875 ref|WP_040126893.1|gi|749302727| membrane protein	3306	Nsco_NS_434_20203020_B_pseudomultivorans_HILIC2.61003.61003.4	controllerType=0 controllerNumber=1 scan=61003	149.793	Trypsin	B2	QKLDELASKIEGMNTEVVVATGYTDR	S{+1433}	1433	1433.28	1433.28	1433.28
24557:3	30	K.GASAAQAAPKPNDNS{+568.201}SGTFVFSRPGK.F	NA	S{+568}	1044.5	3	3131.47	3130.47	1	-1.1	66	Specific	320	153.65	1.2	7.88	231	>WT55_RS17245 ref|WP_009688223.1|gi|497374010| outer membrane lipoprotein carrier protein LolA	3373	Nsco_NS_434_20203020_B_pseudomultivorans_HILIC2.22981.22981.3	controllerType=0 controllerNumber=1 scan=22981	62.8199	Trypsin	B2	GASAAQAAPKPNDNSSGTFVFSRPGK	S{+568}	568	568.201	568.2	568.201
51709:3	124	K.AADAGGAKPAS{+568.216}GAAPAPAAPAAPAPVPVPASAVSGAAAQ.-	NA	S{+568}	1267.3	3	3799.89	3799.89	0	0	151	CRagged	320.01	197.04	12.5	7.48	120	>WT55_RS08775 ref|WP_040126510.1|gi|749302343| outer membrane lipid asymmetry maintenance protein MlaD	1724	Nsco_NS_434_20203020_B_pseudomultivorans_HILIC2.45072.45072.3	controllerType=0 controllerNumber=1 scan=45072	115.021	Trypsin	B2	AADAGGAKPASGAAPAPAAPAAPAPVPVPASAVSGAAAQ	S{+568}	568	568.216	568.22	568.216
52025:5	386	A.PQGKPNREDYS{+604.246}PSDRPADVASGDSLDDDLTGDALQPSGVPPAAGDDAPR.I	NA	S{+604}	1119.52	5	5593.55	5593.55	0	0	10	NRagged	320.01	162.09	0	5.45	20	>WT55_RS03105 ref|WP_059477721.1|gi|981258900| pseudouridine synthase	611	Nsco_NS_434_20203020_B_pseudomultivorans_HILIC3.45106.45106.5	controllerType=0 controllerNumber=1 scan=45106	115.725	Trypsin	B3	PQGKPNREDYSPSDRPADVASGDSLDDDLTGDALQPSGVPPAAGDDAPR	S{+604}	604	604.246	604.25	604.246
15134:3	4	A.GTTATAPTPAAS{+596.206}APDAATKPAR.S	NA	S{+596}	874.087	3	2620.25	2620.25	0	0	127	NRagged	320.08	30.25	0	6	575	>WT55_RS03375 ref|WP_040127524.1|gi|749303361| competence protein ComE	664	Nsco_NS_434_20203020_B_pseudomultivorans_HILIC3.15256.15256.3	controllerType=0 controllerNumber=1 scan=15256	42.6463	Trypsin	B3	GTTATAPTPAASAPDAATKPAR	S{+596}	596	596.206	596.21	596.206
70937:5	244	T.PQLDLFS{+1604.774}AQPAAGDFEC[+57.021]ADAPTVPDTPHPALEK.L	NA	C[+57], S{+1605}	1023.29	5	5112.43	5110.43	2	-1.3	818	NRagged	320.11	93.75	7.46	5.3	33	>WT55_RS26610 ref|WP_060254750.1|gi|982084349| DNA mismatch repair protein MutS	5209	Nsco_NS_434_20203020_B_pseudomultivorans_HILIC3.60218.60218.5	controllerType=0 controllerNumber=1 scan=60218	150.833	Trypsin	B3	PQLDLFSAQPAAGDFECADAPTVPDTPHPALEK	,S{+1605}	,+1605	1604.77	1604.77	1604.77
65848:2	6	K.YTSANYAGLQFGGTYS{+519.500}FSNNQNFGNNR.A	NA	S{+519}	1756.92	2	3512.82	3511.82	1	-1	158	Specific	320.13	42.51	0	6.76	305	>WT55_RS22215 ref|WP_040131465.1|gi|749307319| porin	4346	Nsco_NS_434_20203020_B_pseudomultivorans_HILIC3.56219.56219.2	controllerType=0 controllerNumber=1 scan=56219	141.498	Trypsin	B3	YTSANYAGLQFGGTYSFSNNQNFGNNR	S{+519}	519	519.5	519.5	519.5
32322:3	771	C.EEIDRWES{+440.088}EADR.V	NA	S{+440}	658.926	3	1974.76	1974.76	0	0	146	NRagged	320.14	83.35	33.32	4.8	19	>WT55_RS03490 ref|WP_009692555.1|gi|497378342| phosphate transport regulator	687	Nsco_NS_434_20203020_B_pseudomultivorans_HILIC1.29415.29415.3	controllerType=0 controllerNumber=1 scan=29415	79.4595	Trypsin	B1	EEIDRWESEADR	S{+440}	440	440.088	440.09	440.088
33778:2	1349	R.YES{+468.215}WC[+57.021]VQSGQSDR.L	NA	C[+57], S{+468}	1035.44	2	2069.88	2069.88	0	0	227	Specific	320.14	44.21	37.85	2.03	6	>WT55_RS20725 ref|WP_060253913.1|gi|982083400| hypothetical protein	4054	Nsco_NS_434_20203020_B_pseudomultivorans_HILIC1.30551.30551.2	controllerType=0 controllerNumber=1 scan=30551	82.5102	Trypsin	B1	YESWCVQSGQSDR	,S{+468}	,+468	468.215	468.21	468.215
76002:6	196	E.IDVAS{+1672.793}TRQYQWENIKPQVDHIIFPDGK.R	NA	S{+1673}	813.078	6	4873.43	4870.43	3	-2.1	348	NRagged	320.21	19.42	0	6.78	28	>WT55_RS11140 ref|WP_009688871.1|gi|497374658| adenosylhomocysteinase	2189	Nsco_NS_434_20203020_B_pseudomultivorans_HILIC3.64234.64234.3	controllerType=0 controllerNumber=1 scan=64234	160.816	Trypsin	B3	IDVASTRQYQWENIKPQVDHIIFPDGK	S{+1673}	1673	1672.79	1672.79	1672.79
55294:6	115	K.ALFES{+1590.758}IELDQIRR.G	NA	S{+1591}	531.11	6	3181.62	3180.62	1	-1.1	346	Specific	320.24	119.07	0	4.97	28	>WT55_RS10900 ref|WP_040126473.1|gi|749302306| 4-hydroxyphenylpyruvate dioxygenase	2143	Nsco_NS_434_20203020_B_pseudomultivorans_HILIC3.47727.47727.3	controllerType=0 controllerNumber=1 scan=47727	121.965	Trypsin	B3	ALFESIELDQIRR	S{+1591}	1591	1590.76	1590.76	1590.76
54557:5	8	N.HYS{+284.142}FGDVKGELIDQLGVRDK.E	NA	S{+284}	513.068	5	2561.31	2560.31	1	-1.3	104	NRagged	320.26	27.41	7.33	7.19	258	>WT55_RS03890 ref|WP_009691824.1|gi|497377611| antioxidant, AhpC/Tsa family protein	764	Nsco_NS_434_20203020_B_pseudomultivorans_HILIC3.47139.47139.5	controllerType=0 controllerNumber=1 scan=47139	120.663	Trypsin	B3	HYSFGDVKGELIDQLGVRDK	S{+284}	284	284.142	284.14	284.142
55888:5	9	K.PGFNNHEENGQS{+1797.245}AFETVTEASFPGK.W	NA	S{+1797}	899.496	5	4493.45	4491.45	2	-1.5	18	Specific	320.27	230.73	0	6.84	342	>WT55_RS03890 ref|WP_009691824.1|gi|497377611| antioxidant, AhpC/Tsa family protein	764	Nsco_NS_434_20203020_B_pseudomultivorans_HILIC2.48445.48445.3	controllerType=0 controllerNumber=1 scan=48445	122.515	Trypsin	B2	PGFNNHEENGQSAFETVTEASFPGK	S{+1797}	1797	1797.24	1797.24	1797.24
32879:4	29	K.PAATTSATTS{+922.436}TTTSAGTASTSTTATAGTTATAPTPAASAPDAATKPAR.S	NA	S{+922}	1312.89	4	5248.54	5245.54	3	-1.9	101	Specific	320.28	320.28	0	7.74	140	>WT55_RS03375 ref|WP_040127524.1|gi|749303361| competence protein ComE	664	Nsco_NS_434_20203020_B_pseudomultivorans_HILIC1.29840.29840.4	controllerType=0 controllerNumber=1 scan=29840	80.5953	Trypsin	B1	PAATTSATTSTTTSAGTASTSTTATAGTTATAPTPAASAPDAATKPAR	S{+922}	922	922.436	922.44	922.436
60911:2	7	I.PFSYYDQNQQVVGYS{+443.189}R.E	NA	S{+443}	1198.05	2	2395.09	2394.09	1	-1.4	47	NRagged	320.33	105.13	0	6.36	279	>WT55_RS07665 ref|WP_009690757.1|gi|497376544| ABC transporter substrate-binding protein	1507	Nsco_NS_434_20203020_B_pseudomultivorans_HILIC1.52446.52446.2	controllerType=0 controllerNumber=1 scan=52446	133.64	Trypsin	B1	PFSYYDQNQQVVGYSR	S{+443}	443	443.189	443.19	443.189
24419:3	67	K.GASAAQAAPKPNDNS{+567.200}SGTFVFSRPGK.F	NA	S{+567}	1044.49	3	3131.47	3129.47	2	-2.1	66	Specific	320.38	236.22	0	8.6	157	>WT55_RS17245 ref|WP_009688223.1|gi|497374010| outer membrane lipoprotein carrier protein LolA	3373	Nsco_NS_434_20203020_B_pseudomultivorans_HILIC1.23285.23285.3	controllerType=0 controllerNumber=1 scan=23285	63.7749	Trypsin	B1	GASAAQAAPKPNDNSSGTFVFSRPGK	S{+567}	567	567.2	567.2	567.2
84027:2	6	L.YGVLDAGITYQS{+626.295}NVASK.S	NA	S{+626}	1206.6	2	2412.2	2412.2	0	0	27	NRagged	320.38	7.43	2.43	4.54	305	>WT55_RS22215 ref|WP_040131465.1|gi|749307319| porin	4346	Nsco_NS_434_20203020_B_pseudomultivorans_HILIC3.70494.70494.2	controllerType=0 controllerNumber=1 scan=70494	175.448	Trypsin	B3	YGVLDAGITYQSNVASK	S{+626}	626	626.295	626.29	626.295
86135:2	7	T.SANYAGLQFGGTYS{+292.100}FSNNQNFGNNR.A	NA	S{+292}	1510.66	2	3020.31	3020.31	0	0	160	NRagged	320.4	58.87	0	6.38	397	>WT55_RS22215 ref|WP_040131465.1|gi|749307319| porin	4346	Nsco_NS_434_20203020_B_pseudomultivorans_HILIC2.72863.72863.2	controllerType=0 controllerNumber=1 scan=72863	175.686	Trypsin	B2	SANYAGLQFGGTYSFSNNQNFGNNR	S{+292}	292	292.1	292.1	292.1
80966:4	106	V.LYS{+285.975}GPGGLVAHEC[+57.021]ILDLRPIK.E	NA	C[+57], S{+286}	649.311	4	2594.22	2594.22	0	0	818	NRagged	320.41	69.28	1.11	6.99	35	>WT55_RS11560 ref|WP_060251065.1|gi|982080452| glycine dehydrogenase (aminomethyl-transferring)	2272	Nsco_NS_434_20203020_B_pseudomultivorans_HILIC1.68188.68188.5	controllerType=0 controllerNumber=1 scan=68188	171.25	Trypsin	B1	LYSGPGGLVAHECILDLRPIK	,S{+286}	,+286	285.975	285.98	285.975
46938:5	15	K.PVVGDNGSGMHVHQS{+855.355}IWK.D	NA	S{+855}	561.667	5	2804.3	2803.3	1	-1.2	262	Specific	320.44	17.5	0	4.1	171	>WT55_RS26915 ref|WP_009688920.1|gi|497374707| glutamine synthetase type I	5269	Nsco_NS_434_20203020_B_pseudomultivorans_HILIC1.41472.41472.5	controllerType=0 controllerNumber=1 scan=41472	109.001	Trypsin	B1	PVVGDNGSGMHVHQSIWK	S{+855}	855	855.355	855.36	855.355
81029:5	27	G.SEHAFGVSPS{+1296.708}YDDLHWDGLDFTR.A	NA	S{+1297}	790.783	5	3949.89	3947.89	2	-1.7	550	NRagged	320.47	17.09	0	5.55	94	>WT55_RS05045 ref|WP_060249998.1|gi|982079385| phosphoenolpyruvate carboxykinase	989	Nsco_NS_434_20203020_B_pseudomultivorans_HILIC1.68235.68235.5	controllerType=0 controllerNumber=1 scan=68235	171.367	Trypsin	B1	SEHAFGVSPSYDDLHWDGLDFTR	S{+1297}	1297	1296.71	1296.71	1296.71
62296:4	231	K.GVVRPDGS{+1014.202}VTAGNASGVNDGAAALLLANEASAK.R	NA	S{+1014}	1018.2	4	4069.77	4066.77	3	-2.5	239	Specific	320.47	144.79	0	6.32	24	>WT55_RS01615 ref|WP_059482182.1|gi|981263361| beta-ketoadipyl CoA thiolase	317	Nsco_NS_434_20203020_B_pseudomultivorans_HILIC2.53531.53531.4	controllerType=0 controllerNumber=1 scan=53531	133.497	Trypsin	B2	GVVRPDGSVTAGNASGVNDGAAALLLANEASAK	S{+1014}	1014	1014.2	1014.2	1014.2
18343:3	271	K.KPSES{+829.230}KEPWDYYK.V	NA	S{+829}	829.678	3	2487.02	2486.02	1	-1.3	364	Specific	320.48	98.91	0	5.79	19	>WT55_RS11820 ref|WP_059605079.1|gi|981392218| ABC transporter permease	2324	Nsco_NS_434_20203020_B_pseudomultivorans_HILIC2.17883.17883.3	controllerType=0 controllerNumber=1 scan=17883	50.6647	Trypsin	B2	KPSESKEPWDYYK	S{+829}	829	829.23	829.23	829.23
40908:3	120	R.TISWSQPSAPAAADTAAS{+568.214}ATPATR.A	NA	S{+568}	966.79	3	2898.36	2897.36	1	-1.2	1795	Specific	320.49	108.9	4.8	5.54	49	>WT55_RS22955 ref|WP_060254342.1|gi|982083910| alpha-2-macroglobulin	4494	Nsco_NS_434_20203020_B_pseudomultivorans_HILIC1.36266.36266.3	controllerType=0 controllerNumber=1 scan=36266	96.5409	Trypsin	B1	TISWSQPSAPAAADTAASATPATR	S{+568}	568	568.214	568.21	568.214
52732:6	17	T.AS{+1097.581}GIVIPDAAAEKPDQGEVLAIGPGKR.D	NA	S{+1098}	627.01	6	3757.02	3757.02	0	0	22	NRagged	320.52	13.95	0	5.99	72	>WT55_RS08325 ref|WP_004186661.1|gi|490291056| molecular chaperone GroES	1635	Nsco_NS_434_20203020_B_pseudomultivorans_HILIC3.45660.45660.6	controllerType=0 controllerNumber=1 scan=45660	117.07	Trypsin	B3	ASGIVIPDAAAEKPDQGEVLAIGPGKR	S{+1098}	1098	1097.58	1097.58	1097.58
27364:3	128	R.TEAADS{+481.269}GAATTPPPPPPVSSGTPQK.G	NA	S{+481}	948.147	3	2842.43	2842.43	0	0	179	Specific	320.56	4.54	4.54	5.58	49	>WT55_RS09000 ref|WP_040126529.1|gi|749302362| hypothetical protein	1768	Nsco_NS_434_20203020_B_pseudomultivorans_HILIC3.25225.25225.3	controllerType=0 controllerNumber=1 scan=25225	66.4297	Trypsin	B3	TEAADSGAATTPPPPPPVSSGTPQK	S{+481}	481	481.269	481.27	481.269
81630:6	1	Q.VLAKPGS{+1520.594}ITPHTHFTAEVYVLSK.D	NA	S{+1521}	670.166	6	4015.96	4015.96	0	0	294	NRagged	320.57	0.92	0	4.54	463	>WT55_RS29525 ref|WP_034209732.1|gi|736066354| elongation factor Tu	5780	Nsco_NS_434_20203020_B_pseudomultivorans_HILIC3.68631.68631.4	controllerType=0 controllerNumber=1 scan=68631	172.301	Trypsin	B3	VLAKPGSITPHTHFTAEVYVLSK	S{+1521}	1521	1520.59	1520.59	1520.59
48976:4	661	A.PQGKPNREDYS{+573.238}PSDRPADVASGDSLDDDLTGDALQPSGVPPAAGDDAPR.I	NA	S{+573}	1391.39	4	5562.54	5562.54	0	0	10	NRagged	320.59	42.44	0.83	6.69	15	>WT55_RS03105 ref|WP_059477721.1|gi|981258900| pseudouridine synthase	611	Nsco_NS_434_20203020_B_pseudomultivorans_HILIC1.43056.43056.2	controllerType=0 controllerNumber=1 scan=43056	112.614	Trypsin	B1	PQGKPNREDYSPSDRPADVASGDSLDDDLTGDALQPSGVPPAAGDDAPR	S{+573}	573	573.238	573.24	573.238
62760:3	4	V.QNGLDS{+1694.764}NGNGAEPAVSSINNGYR.F	NA	S{+1695}	1344.28	3	4030.83	4028.83	2	-1.7	233	NRagged	320.6	11.45	0	6.01	820	>WT55_RS05945 ref|WP_059478462.1|gi|981259641| porin	1167	Nsco_NS_434_20203020_B_pseudomultivorans_HILIC2.53912.53912.3	controllerType=0 controllerNumber=1 scan=53912	134.323	Trypsin	B2	QNGLDSNGNGAEPAVSSINNGYR	S{+1695}	1695	1694.76	1694.76	1694.76
49498:3	69	D.AFAALS{+1267.545}QNKAEAAQK.A	NA	S{+1268}	939.126	3	2815.36	2815.36	0	0	177	NRagged	320.62	19.38	2.63	4.98	54	>WT55_RS15870 ref|WP_060252594.1|gi|982082027| acetyl-CoA acetyltransferase	3111	Nsco_NS_434_20203020_B_pseudomultivorans_HILIC3.43062.43062.3	controllerType=0 controllerNumber=1 scan=43062	110.823	Trypsin	B3	AFAALSQNKAEAAQK	S{+1268}	1268	1267.55	1267.55	1267.55
79650:4	7	K.YTSANYAGLQFGGTYS{+995.173}FSNNQNFGNNR.A	NA	S{+995}	997.88	4	3988.5	3987.5	1	-0.8	158	Specific	320.66	167.3	0	6.86	397	>WT55_RS22215 ref|WP_040131465.1|gi|749307319| porin	4346	Nsco_NS_434_20203020_B_pseudomultivorans_HILIC2.67758.67758.3	controllerType=0 controllerNumber=1 scan=67758	165.41	Trypsin	B2	YTSANYAGLQFGGTYSFSNNQNFGNNR	S{+995}	995	995.173	995.17	995.173
20480:14	217	R.AS{+1357.944}AVMDGTEHAEPIPSLLRLVSAAQSQGLDVVVFGRTYSEGNGIHDTHMNQGSTGQNYLHR.A	NA	S{+1358}	564.014	14	7883.1	7877.1	6	-2.6	108	Specific	320.68	25.38	0.84	4.87	27	>WT55_RS28400 ref|WP_059479195.1|gi|981260374| hypothetical protein	5558	Nsco_NS_434_20203020_B_pseudomultivorans_HILIC2.19674.19674.5	controllerType=0 controllerNumber=1 scan=19674	54.9184	Trypsin	B2	ASAVMDGTEHAEPIPSLLRLVSAAQSQGLDVVVFGRTYSEGNGIHDTHMNQGSTGQNYLHR	S{+1358}	1358	1357.94	1357.94	1357.94
59678:6	1	V.LAKPGS{+921.971}ITPHTHFTAEVYVLSKDEGGR.H	NA	S{+922}	639.753	6	3833.48	3832.48	1	-0.9	295	NRagged	320.7	14.06	0	8.26	497	>WT55_RS29525 ref|WP_034209732.1|gi|736066354| elongation factor Tu	5780	Nsco_NS_434_20203020_B_pseudomultivorans_HILIC2.51447.51447.5	controllerType=0 controllerNumber=1 scan=51447	129	Trypsin	B2	LAKPGSITPHTHFTAEVYVLSKDEGGR	S{+922}	922	921.971	921.97	921.971
58871:4	71	L.PVPPEQDGNPS{+1869.976}DPVAPGASR.V	NA	S{+1870}	964.987	4	3856.93	3856.93	0	0	153	NRagged	320.86	45.76	0	6.2	105	>WT55_RS28545 ref|WP_060254906.1|gi|982084505| copper oxidase	5587	Nsco_NS_434_20203020_B_pseudomultivorans_HILIC1.50837.50837.4	controllerType=0 controllerNumber=1 scan=50837	130.088	Trypsin	B1	PVPPEQDGNPSDPVAPGASR	S{+1870}	1870	1869.98	1869.98	1869.98
40654:5	251	R.FSGQDMS{+644.414}ERDPQALRESYDAFK.V	NA	S{+644}	645.522	5	3223.58	3221.58	2	-2.1	138	Specific	320.87	25.34	0	7.73	16	>WT55_RS03110 ref|WP_009687986.1|gi|497373773| competence lipoprotein ComL	612	Nsco_NS_434_20203020_B_pseudomultivorans_HILIC1.36066.36066.4	controllerType=0 controllerNumber=1 scan=36066	96.1019	Trypsin	B1	FSGQDMSERDPQALRESYDAFK	S{+644}	644	644.414	644.41	644.414
27010:4	531	K.VDALES{+284.199}KLDDLDR.A	NA	S{+284}	443.994	4	1772.95	1772.95	0	0	203	Specific	320.87	15.99	15.99	3.17	11	>WT55_RS19155 ref|WP_060253490.1|gi|982082977| toxic anion resistance	3748	Nsco_NS_434_20203020_B_pseudomultivorans_HILIC2.24902.24902.4	controllerType=0 controllerNumber=1 scan=24902	67.316	Trypsin	B2	VDALESKLDDLDR	S{+284}	284	284.199	284.2	284.199
24996:3	343	T.TSTS{+696.385}FAC[+57.021]DLRK.W	NA	C[+57], S{+696}	661.673	3	1983.01	1982.01	1	-1.7	222	NRagged	320.88	27.8	0	6.09	10	>WT55_RS06690 ref|WP_060250040.1|gi|982079427| class V aminotransferase	1316	Nsco_NS_434_20203020_B_pseudomultivorans_HILIC1.23745.23745.3	controllerType=0 controllerNumber=1 scan=23745	64.9964	Trypsin	B1	TSTSFACDLRK	,S{+696}	,+696	696.385	696.38	696.385
79898:3	104	I.PS{+769.339}YLHADDLGPWGNYLQQVDR.V	NA	S{+769}	1072.51	3	3215.5	3213.5	2	-2.1	9	NRagged	320.94	190.88	6.75	7.45	49	>WT55_RS07660 ref|WP_009690756.1|gi|497376543| NAD(P)-dependent glutamate dehydrogenase	1506	Nsco_NS_434_20203020_B_pseudomultivorans_HILIC3.67288.67288.3	controllerType=0 controllerNumber=1 scan=67288	168.759	Trypsin	B3	PSYLHADDLGPWGNYLQQVDR	S{+769}	769	769.339	769.34	769.339
23639:4	369	R.KDDFFS{+855.412}NPKSDR.A	NA	S{+855}	578.53	4	2311.1	2311.1	0	0	220	Specific	320.94	58.17	13.18	4.02	16	>WT55_RS07680 ref|WP_009690759.1|gi|497376546| polar amino acid transporter ATP-binding protein	1510	Nsco_NS_434_20203020_B_pseudomultivorans_HILIC3.22256.22256.4	controllerType=0 controllerNumber=1 scan=22256	59.3449	Trypsin	B3	KDDFFSNPKSDR	S{+855}	855	855.412	855.41	855.412
65265:2	4	G.GS{+253.109}SHWNQFGLQADYALSK.R	NA	S{+253}	1131.53	2	2262.06	2262.06	0	0	294	NRagged	320.99	0.6	0.6	3.95	279	>WT55_RS22215 ref|WP_040131465.1|gi|749307319| porin	4346	Nsco_NS_434_20203020_B_pseudomultivorans_HILIC1.55893.55893.2	controllerType=0 controllerNumber=1 scan=55893	141.357	Trypsin	B1	GSSHWNQFGLQADYALSK	S{+253}	253	253.109	253.11	253.109
13145:3	95	S.EAS{+203.069}QRYEDHAIAR.M	NA	S{+203}	583.941	3	1749.81	1748.81	1	-1.9	562	NRagged	321	17.92	17.92	4.32	27	>WT55_RS13045 ref|WP_060251646.1|gi|982081033| hypothetical protein	2560	Nsco_NS_434_20203020_B_pseudomultivorans_HILIC2.13644.13644.3	controllerType=0 controllerNumber=1 scan=13644	40.6917	Trypsin	B2	EASQRYEDHAIAR	S{+203}	203	203.069	203.07	203.069
52043:3	85	K.AADAGGAKPASGAAPAPAAPAAPAPVPVPAS{+596.210}AVSGAAAQ.-	NA	S{+596}	1277.3	3	3829.89	3827.89	2	-1.8	151	CRagged	321.02	179.02	10.94	6.71	144	>WT55_RS08775 ref|WP_040126510.1|gi|749302343| outer membrane lipid asymmetry maintenance protein MlaD	1724	Nsco_NS_434_20203020_B_pseudomultivorans_HILIC3.45120.45120.3	controllerType=0 controllerNumber=1 scan=45120	115.753	Trypsin	B3	AADAGGAKPASGAAPAPAAPAAPAPVPVPASAVSGAAAQ	S{+596}	596	596.21	596.21	596.21
48768:5	17	T.AS{+1054.565}GIVIPDAAAEKPDQGEVLAIGPGKR.D	NA	S{+1055}	743.807	5	3715.01	3714.01	1	-0.9	22	NRagged	321.05	34.96	0	7	72	>WT55_RS08325 ref|WP_004186661.1|gi|490291056| molecular chaperone GroES	1635	Nsco_NS_434_20203020_B_pseudomultivorans_HILIC3.42483.42483.5	controllerType=0 controllerNumber=1 scan=42483	109.48	Trypsin	B3	ASGIVIPDAAAEKPDQGEVLAIGPGKR	S{+1055}	1055	1054.57	1054.57	1054.57
83805:6	1	R.GQVLAKPGS{+1337.688}ITPHTHFTAEVYVLSK.D	NA	S{+1338}	670.862	6	4020.13	4018.13	2	-1.7	292	Specific	321.06	36.2	4	6.31	463	>WT55_RS29525 ref|WP_034209732.1|gi|736066354| elongation factor Tu	5780	Nsco_NS_434_20203020_B_pseudomultivorans_HILIC3.70320.70320.4	controllerType=0 controllerNumber=1 scan=70320	175.057	Trypsin	B3	GQVLAKPGSITPHTHFTAEVYVLSK	S{+1338}	1338	1337.69	1337.69	1337.69
12394:3	4	K.AAAAAAASADAGAS{+1164.420}APAAASSTK.A	NA	S{+1164}	1008.78	3	3024.33	3024.33	0	0	158	Specific	321.12	63.84	0	6	575	>WT55_RS03375 ref|WP_040127524.1|gi|749303361| competence protein ComE	664	Nsco_NS_434_20203020_B_pseudomultivorans_HILIC3.13001.13001.3	controllerType=0 controllerNumber=1 scan=13001	37.6221	Trypsin	B3	AAAAAAASADAGASAPAAASSTK	S{+1164}	1164	1164.42	1164.42	1164.42
67415:3	9	D.PDNTIQHVS{+674.330}VNNLNVGR.S	NA	S{+674}	851.102	3	2551.29	2551.29	0	0	137	NRagged	321.16	24.9	0	4.63	342	>WT55_RS03890 ref|WP_009691824.1|gi|497377611| antioxidant, AhpC/Tsa family protein	764	Nsco_NS_434_20203020_B_pseudomultivorans_HILIC2.57686.57686.3	controllerType=0 controllerNumber=1 scan=57686	142.563	Trypsin	B2	PDNTIQHVSVNNLNVGR	S{+674}	674	674.33	674.33	674.33
35814:7	26	K.IKRNEC[+57.021]QVMS{+1102.190}YPRPADIATLK.A	NA	C[+57], S{+1102}	514.361	7	3594.49	3592.49	2	-1.9	265	Specific	321.17	146.3	0	7.62	83	>WT55_RS31760 ref|WP_040128457.1|gi|749304300| peptide ABC transporter substrate-binding protein	6210	Nsco_NS_434_20203020_B_pseudomultivorans_HILIC2.31644.31644.4	controllerType=0 controllerNumber=1 scan=31644	83.3519	Trypsin	B2	IKRNECQVMSYPRPADIATLK	,S{+1102}	,+1102	1102.19	1102.19	1102.19
84102:5	137	T.PAFSLAGSYTYTDGRLDGQKPS{+476.236}WHQFNLQADYALSK.R	NA	S{+476}	902.643	5	4509.19	4509.19	0	0	298	NRagged	321.19	135.51	1.2	6.02	29	>WT55_RS17070 ref|WP_060252935.1|gi|982082412| porin	3343	Nsco_NS_434_20203020_B_pseudomultivorans_HILIC2.71257.71257.5	controllerType=0 controllerNumber=1 scan=71257	173.438	Trypsin	B2	PAFSLAGSYTYTDGRLDGQKPSWHQFNLQADYALSK	S{+476}	476	476.236	476.24	476.236
62159:5	291	Y.FYES{+805.340}FNGREFAEHVEPGVEFVQDNHSR.S	NA	S{+805}	807.766	5	4034.8	4031.8	3	-2.5	28	NRagged	321.19	31.43	0	5.78	14	>WT55_RS08245 ref|WP_060250221.1|gi|982079608| dTDP-4-dehydrorhamnose 3,5-epimerase	1621	Nsco_NS_434_20203020_B_pseudomultivorans_HILIC3.53258.53258.5	controllerType=0 controllerNumber=1 scan=53258	134.683	Trypsin	B3	FYESFNGREFAEHVEPGVEFVQDNHSR	S{+805}	805	805.34	805.34	805.34
47562:2	8	N.GQS{+624.218}AFETVTEASFPGK.W	NA	S{+624}	1140.51	2	2280.01	2280.01	0	0	27	NRagged	321.21	38.54	38.54	3.71	205	>WT55_RS03890 ref|WP_009691824.1|gi|497377611| antioxidant, AhpC/Tsa family protein	764	Nsco_NS_434_20203020_B_pseudomultivorans_HILIC1.41941.41941.2	controllerType=0 controllerNumber=1 scan=41941	109.998	Trypsin	B1	GQSAFETVTEASFPGK	S{+624}	624	624.218	624.22	624.218
47751:4	692	F.DDGELNAS{+333.137}YNC[+57.021]LDRHVEAGNGER.V	NA	C[+57], S{+333}	732.319	4	2926.25	2924.25	2	-2.3	77	NRagged	321.24	86.16	0	6.21	13	>WT55_RS19200 ref|WP_060253504.1|gi|982082991| acetyl-coenzyme A synthetase	3756	Nsco_NS_434_20203020_B_pseudomultivorans_HILIC1.42084.42084.4	controllerType=0 controllerNumber=1 scan=42084	110.325	Trypsin	B1	DDGELNASYNCLDRHVEAGNGER	,S{+333}	,+333	333.137	333.14	333.137
20371:2	11	A.PAADTSAAAS{+1654.586}APAKK.D	NA	S{+1655}	1506.65	2	3012.3	3011.3	1	-1.1	27	NRagged	321.25	91.01	0	6.47	476	>WT55_RS10975 ref|WP_040126461.1|gi|749302294| hypothetical protein	2158	Nsco_NS_434_20203020_B_pseudomultivorans_HILIC2.19589.19589.4	controllerType=0 controllerNumber=1 scan=19589	54.7148	Trypsin	B2	PAADTSAAASAPAKK	S{+1655}	1655	1654.59	1654.59	1654.59
18387:4	103	P.PPGSPDATPS{+1630.587}SSQGR.G	NA	S{+1631}	768.57	4	3071.26	3071.26	0	0	213	NRagged	321.25	27.32	0	5.05	49	>WT55_RS13655 ref|WP_040129912.1|gi|749305761| mechanosensitive ion channel protein	2679	Nsco_NS_434_20203020_B_pseudomultivorans_HILIC2.17916.17916.4	controllerType=0 controllerNumber=1 scan=17916	50.7394	Trypsin	B2	PPGSPDATPSSSQGR	S{+1631}	1631	1630.59	1630.59	1630.59
70421:4	136	R.IRQLAVQAS{+1263.412}SGSLSTSDQQALQQEVTQQIAEVNR.I	NA	S{+1263}	1238.33	4	4950.31	4947.31	3	-2	91	Specific	321.3	130.1	0	7.38	34	>WT55_RS11290 ref|WP_060250955.1|gi|982080342| flagellin	2219	Nsco_NS_434_20203020_B_pseudomultivorans_HILIC3.59833.59833.3	controllerType=0 controllerNumber=1 scan=59833	149.922	Trypsin	B3	IRQLAVQASSGSLSTSDQQALQQEVTQQIAEVNR	S{+1263}	1263	1263.41	1263.41	1263.41
14579:4	445	K.SDDAQES{+284.194}DASSDGDNSQDQSDQADSGDAGSDDDSALGDTR.L	NA	S{+284}	1073.67	4	4291.67	4290.67	1	-0.8	564	Specific	321.3	12.79	3.86	6.35	13	>WT55_RS24725 ref|WP_060254557.1|gi|982084156| alpha-2-macroglobulin	4844	Nsco_NS_434_20203020_B_pseudomultivorans_HILIC3.14805.14805.4	controllerType=0 controllerNumber=1 scan=14805	41.6561	Trypsin	B3	SDDAQESDASSDGDNSQDQSDQADSGDAGSDDDSALGDTR	S{+284}	284	284.194	284.19	284.194
56443:6	511	K.YRPS{+1064.640}DDWSHFPLGDPIAR.F	NA	S{+1065}	533.116	6	3193.66	3193.66	0	0	321	Specific	321.31	210.6	0	6.03	11	>WT55_RS32610 ref|WP_038454785.1|gi|740669496| 2-oxoisovalerate dehydrogenase	6371	Nsco_NS_434_20203020_B_pseudomultivorans_HILIC3.48636.48636.4	controllerType=0 controllerNumber=1 scan=48636	124.01	Trypsin	B3	YRPSDDWSHFPLGDPIAR	S{+1065}	1065	1064.64	1064.64	1064.64
83610:4	3	K.LSKPAATTSATTSTTTSAGTASTSTTATAGTTATAPTPAAS{+567.205}APDAATKPAR.S	NA	S{+567}	1305.39	4	5218.52	5218.52	0	0	98	Specific	321.34	18.01	10.77	5.04	887	>WT55_RS03375 ref|WP_040127524.1|gi|749303361| competence protein ComE	664	Nsco_NS_434_20203020_B_pseudomultivorans_HILIC2.70867.70867.4	controllerType=0 controllerNumber=1 scan=70867	172.736	Trypsin	B2	LSKPAATTSATTSTTTSAGTASTSTTATAGTTATAPTPAASAPDAATKPAR	S{+567}	567	567.205	567.21	567.205
46765:4	247	P.ATLS{+217.062}LARPDDLHLHLR.D	NA	S{+217}	512.026	4	2045.08	2045.08	0	0	10	NRagged	321.38	54.07	3.97	5.97	21	>WT55_RS07695 ref|WP_040126650.1|gi|749302484| dihydroorotase	1513	Nsco_NS_434_20203020_B_pseudomultivorans_HILIC1.41338.41338.5	controllerType=0 controllerNumber=1 scan=41338	108.718	Trypsin	B1	ATLSLARPDDLHLHLR	S{+217}	217	217.062	217.06	217.062
70597:2	63	Q.HNSQPDNSSYGASS{+438.131}IQILEGLEAVR.K	NA	S{+438}	1556.71	2	3112.42	3110.42	2	-2.2	5	NRagged	321.38	69.88	0	6.67	76	>WT55_RS25510 ref|WP_009688432.1|gi|497374219| DNA gyrase subunit B	4998	Nsco_NS_434_20203020_B_pseudomultivorans_HILIC3.59969.59969.2	controllerType=0 controllerNumber=1 scan=59969	150.254	Trypsin	B3	HNSQPDNSSYGASSIQILEGLEAVR	S{+438}	438	438.131	438.13	438.131
21705:4	16	Q.FGS{+921.419}PAVKGESADK.D	NA	S{+921}	554.272	4	2214.07	2214.07	0	0	8	NRagged	321.39	9.3	9.3	3.8	170	>WT55_RS09015 ref|WP_009691915.1|gi|497377702| hypothetical protein	1771	Nsco_NS_434_20203020_B_pseudomultivorans_HILIC1.21076.21076.4	controllerType=0 controllerNumber=1 scan=21076	58.2785	Trypsin	B1	FGSPAVKGESADK	S{+921}	921	921.419	921.42	921.419
57318:5	185	K.PSAVKPFAEVKDEIAAS{+509.283}LK.Q	NA	S{+509}	502.884	5	2510.39	2509.39	1	-1.3	377	Specific	321.4	56.41	4.67	7.67	27	>WT55_RS03765 ref|WP_059477808.1|gi|981258987| peptidylprolyl isomerase	742	Nsco_NS_434_20203020_B_pseudomultivorans_HILIC1.49601.49601.5	controllerType=0 controllerNumber=1 scan=49601	127.411	Trypsin	B1	PSAVKPFAEVKDEIAASLK	S{+509}	509	509.283	509.28	509.283
44008:4	574	K.QPS{+279.230}LDDFRVPYYTR.E	NA	S{+279}	509.779	4	2036.1	2036.1	0	0	4	Specific	321.4	68.2	5.43	6.47	9	>WT55_RS32105 ref|WP_040128527.1|gi|749304370| polyphosphate kinase	6279	Nsco_NS_434_20203020_B_pseudomultivorans_HILIC1.38951.38951.4	controllerType=0 controllerNumber=1 scan=38951	103.099	Trypsin	B1	QPSLDDFRVPYYTR	S{+279}	279	279.23	279.23	279.23
52982:3	29	N.PASQSAEDTGS{+902.351}ETQATQGAAPAAEAADAALAEAQAK.V	NA	S{+902}	1430.31	3	4288.91	4287.91	1	-0.8	8	NRagged	321.44	31.49	0	7.39	113	>WT55_RS08070 ref|WP_009693598.1|gi|497379385| nucleotide exchange factor GrpE	1587	Nsco_NS_434_20203020_B_pseudomultivorans_HILIC2.46089.46089.2	controllerType=0 controllerNumber=1 scan=46089	117.404	Trypsin	B2	PASQSAEDTGSETQATQGAAPAAEAADAALAEAQAK	S{+902}	902	902.351	902.35	902.351
74968:4	154	E.PGDVVTYNANLGS{+936.405}EAGEGAAPPRLPQMPAYHLK.R	NA	S{+936}	1090.78	4	4360.11	4357.11	3	-2.3	256	NRagged	321.46	83.2	6.15	8.5	21	>WT55_RS13800 ref|WP_009693204.1|gi|497378991| AMP nucleosidase	2706	Nsco_NS_434_20203020_B_pseudomultivorans_HILIC1.63517.63517.4	controllerType=0 controllerNumber=1 scan=63517	159.715	Trypsin	B1	PGDVVTYNANLGSEAGEGAAPPRLPQMPAYHLK	S{+936}	936	936.405	936.4	936.405
07466:3	495	K.VDGVYS{+328.172}ADPKKDPSATR.Y	NA	S{+328}	712.03	3	2134.07	2134.07	0	0	163	Specific	321.46	51.69	10.84	5.19	16	>WT55_RS04255 ref|WP_006402648.1|gi|493447311| UMP kinase	837	Nsco_NS_434_20203020_B_pseudomultivorans_HILIC2.8969.8969.3	controllerType=0 controllerNumber=1 scan=8969	30.8643	Trypsin	B2	VDGVYSADPKKDPSATR	S{+328}	328	328.172	328.17	328.172
48220:5	15	K.PVVGDNGS{+776.375}GMHVHQSIWK.D	NA	S{+776}	545.871	5	2725.32	2724.32	1	-1.2	262	Specific	321.47	21.43	4	4.23	171	>WT55_RS26915 ref|WP_009688920.1|gi|497374707| glutamine synthetase type I	5269	Nsco_NS_434_20203020_B_pseudomultivorans_HILIC1.42451.42451.5	controllerType=0 controllerNumber=1 scan=42451	111.227	Trypsin	B1	PVVGDNGSGMHVHQSIWK	S{+776}	776	776.375	776.38	776.375
72130:2	41	A.PAS{+621.230}AAAVVDQDANAQAAR.A	NA	S{+621}	1174.54	2	2348.08	2347.08	1	-1.4	171	NRagged	321.47	6.97	0	5.04	94	>WT55_RS07565 ref|WP_040126635.1|gi|749302469| hypothetical protein	1487	Nsco_NS_434_20203020_B_pseudomultivorans_HILIC1.61266.61266.2	controllerType=0 controllerNumber=1 scan=61266	154.306	Trypsin	B1	PASAAAVVDQDANAQAAR	S{+621}	621	621.23	621.23	621.23
70323:3	3	N.NSTYGGGVWGANSTVQNGLDS{+277.072}NGNGAEPAVSSINNGYR.F	NA	S{+277}	1354.6	3	4061.79	4061.79	0	0	218	NRagged	321.49	37.59	0	4.39	839	>WT55_RS05945 ref|WP_059478462.1|gi|981259641| porin	1167	Nsco_NS_434_20203020_B_pseudomultivorans_HILIC3.59758.59758.3	controllerType=0 controllerNumber=1 scan=59758	149.75	Trypsin	B3	NSTYGGGVWGANSTVQNGLDSNGNGAEPAVSSINNGYR	S{+277}	277	277.072	277.07	277.072
43879:3	834	K.PGAILAS{+782.448}NTSTLDVDK.I	NA	S{+782}	795.433	3	2384.29	2384.29	0	0	400	Specific	321.5	20.37	1.6	5.61	8	>WT55_RS03690 ref|WP_060249354.1|gi|982078741| 3-hydroxyacyl-CoA dehydrogenase	727	Nsco_NS_434_20203020_B_pseudomultivorans_HILIC1.38845.38845.3	controllerType=0 controllerNumber=1 scan=38845	102.843	Trypsin	B1	PGAILASNTSTLDVDK	S{+782}	782	782.448	782.45	782.448
[truncated: 17,959 more rows]
