# Supplementary material for: Open Database Searching Enables the Identification and Comparison of Bacterial Glycoproteomes without Defining Glycan Compositions Prior to Searching
Source: Mol Cell Proteomics. 2020 Nov 25;19(9):1561–74. doi: 10.1074/mcp.TIR120.002100 (PMC8143609; doi:10.1074/mcp.TIR120.002100)
Supplement: Supplementary file 1 [file mmc1.zip › mmc1/160233_1_supp_538043_qb0k4h.xlsx]

## Sheet: Combined_Tryptic_modified_pepti
Query #:z	Protein Rank	Peptide < ProteinMetrics Confidential >	Glycans NHFAGNa	Modification Type(s)	Observed m/z	z	Observed (M+H)	Calc. mass (M+H)	Off-by-x error	Mass error (ppm)	Starting position	Cleavage	Score	Delta	Delta Mod	|Log Prob|	# of unique peptides	Protein Name	Protein DB number	Comment	Scan #	Scan Time	Enzyme	replicate	cleaned_peptides	cleaned_modifications	Site_modification	Exact_masses	Exact_masses_rounded2	Exact_masses_rounded3
72341:7	6	I.ASFASAATLYDVGYNHFWHAASDQHGGDLVFVQGHS{+1048.535}SPGVYSR.A	NA	S{+1049}	809.102	7	5657.67	5657.67	0	0	116	NRagged	300.01	4.64	0	3.55	160	>WT63_RS01925 ref|WP_059583310.1|gi|981368820| pyruvate dehydrogenase	378	Nsco_NS_434_20203020_B_anthina_HILIC3.60862.60862.7	controllerType=0 controllerNumber=1 scan=60862	155.611	Trypsin	B3	ASFASAATLYDVGYNHFWHAASDQHGGDLVFVQGHSSPGVYSR	S{+1049}	1049	1048.54	1048.54	1048.54
11694:4	15	A.PAADTPAAAS{+1529.483}APAKK.D	NA	S{+1529}	725.059	4	2897.22	2896.22	1	-1.2	27	NRagged	300.04	27.04	0	5.55	426	>WT63_RS02295 ref|WP_023477920.1|gi|558019556| hypothetical protein	445	Nsco_NS_434_20203020_B_anthina_HILIC1.12653.12653.4	controllerType=0 controllerNumber=1 scan=12653	36.9648	Trypsin	B1	PAADTPAAASAPAKK	S{+1529}	1529	1529.48	1529.48	1529.48
21989:5	1	K.GVKPS{+1830.650}KPAATTSATPSTTTSAGTASTSATATAGTTATASAPAASAPDAAAKPAK.T	NA	S{+1831}	1325.22	5	6622.07	6618.07	4	-2	95	Specific	300.1	300.1	0	7.71	566	>WT63_RS26065 ref|WP_060316474.1|gi|982151012| competence protein ComE	5071	Nsco_NS_434_20203020_B_anthina_HILIC2.20445.20445.5	controllerType=0 controllerNumber=1 scan=20445	58.506	Trypsin	B2	GVKPSKPAATTSATPSTTTSAGTASTSATATAGTTATASAPAASAPDAAAKPAK	S{+1831}	1831	1830.65	1830.65	1830.65
67332:2	20	V.VDIWS{+490.227}ATSEAVGK.A	NA	S{+490}	926.962	2	1852.92	1852.92	0	0	688	NRagged	300.14	20.05	10.68	2.27	116	>WT63_RS23915 ref|WP_006482896.1|gi|493528879| DNA-directed RNA polymerase subunit beta'	4663	Nsco_NS_434_20203020_B_anthina_HILIC2.57213.57213.2	controllerType=0 controllerNumber=1 scan=57213	145.734	Trypsin	B2	VDIWSATSEAVGK	S{+490}	490	490.227	490.23	490.227
38518:5	52	E.PGLAEKWDVSS{+1343.710}DGK.V	NA	S{+1344}	567.494	5	2833.44	2832.44	1	-1.2	83	NRagged	300.17	16.96	0	5.02	58	>WT63_RS13755 ref|WP_059642489.1|gi|981432544| peptide ABC transporter substrate-binding protein	2696	Nsco_NS_434_20203020_B_anthina_HILIC2.33462.33462.5	controllerType=0 controllerNumber=1 scan=33462	91.4636	Trypsin	B2	PGLAEKWDVSSDGK	S{+1344}	1344	1343.71	1343.71	1343.71
41763:8	1	K.PGSITPHTHFTAEVYVLS{+1635.961}KDEGGR.H	NA	S{+1636}	530.163	8	4234.26	4234.26	0	0	298	Specific	300.17	60.78	0	3.44	472	>WT63_RS23890 ref|WP_034209732.1|gi|736066354| elongation factor Tu	4658	Nsco_NS_434_20203020_B_anthina_HILIC3.36206.36206.2	controllerType=0 controllerNumber=1 scan=36206	97.8288	Trypsin	B3	PGSITPHTHFTAEVYVLSKDEGGR	S{+1636}	1636	1635.96	1635.96	1635.96
23857:3	29	T.DNATSQYESASS{+490.122}RPLGGTEQGAK.A	NA	S{+490}	948.741	3	2844.21	2844.21	0	0	5	NRagged	300.18	9.16	0	6.37	103	>WT63_RS15615 ref|WP_060312605.1|gi|982147143| ribonucleotide-diphosphate reductase subunit alpha	3051	Nsco_NS_434_20203020_B_anthina_HILIC1.22435.22435.3	controllerType=0 controllerNumber=1 scan=22435	61.9896	Trypsin	B1	DNATSQYESASSRPLGGTEQGAK	S{+490}	490	490.122	490.12	490.122
68318:4	90	H.AS{+756.281}DAAKPYDALPFVEVAARDDADALAR.F	NA	S{+756}	894.426	4	3574.68	3574.68	0	0	1763	NRagged	300.21	6.44	6.44	3.68	39	>WT63_RS31425 ref|WP_060318792.1|gi|982153330| non-ribosomal peptide synthetase	6108	Nsco_NS_434_20203020_B_anthina_HILIC3.57669.57669.4	controllerType=0 controllerNumber=1 scan=57669	148.322	Trypsin	B3	ASDAAKPYDALPFVEVAARDDADALAR	S{+756}	756	756.281	756.28	756.281
42427:3	209	L.VGAYQHAS{+760.401}GHNADGSEAQASIGSYGIAGK.S	NA	S{+760}	1188.57	3	3563.7	3563.7	0	0	343	NRagged	300.22	9.04	7.63	3.84	69	>WT63_RS10150 ref|WP_059582711.1|gi|981368197| porin	1990	Nsco_NS_434_20203020_B_anthina_HILIC1.37485.37485.3	controllerType=0 controllerNumber=1 scan=37485	101.444	Trypsin	B1	VGAYQHASGHNADGSEAQASIGSYGIAGK	S{+760}	760	760.401	760.4	760.401
46506:6	462	K.NHAVVLPDAHREQS{+588.271}INALVGAGFGAAGQR.C	NA	S{+588}	591.473	6	3543.8	3543.8	0	0	263	Specific	300.25	217.99	7.08	6.51	11	>WT63_RS09680 ref|WP_060311157.1|gi|982145695| methylmalonate-semialdehyde dehydrogenase	1899	Nsco_NS_434_20203020_B_anthina_HILIC1.40886.40886.5	controllerType=0 controllerNumber=1 scan=40886	110.048	Trypsin	B1	NHAVVLPDAHREQSINALVGAGFGAAGQR	S{+588}	588	588.271	588.27	588.271
44525:3	8	K.KAS{+596.216}EAAAAASAAQAAAAASPATEPAPGAVVDQDANAQAAR.A	NA	S{+596}	1405.67	3	4214.99	4214.99	0	0	143	Specific	300.27	7.21	7.21	4.55	238	>WT63_RS15865 ref|WP_059581029.1|gi|981366515| cell envelope protein SmpA	3101	Nsco_NS_434_20203020_B_anthina_HILIC3.38434.38434.3	controllerType=0 controllerNumber=1 scan=38434	103.475	Trypsin	B3	KASEAAAAASAAQAAAAASPATEPAPGAVVDQDANAQAAR	S{+596}	596	596.216	596.22	596.216
14922:4	350	K.KLEGIS{+533.288}DIRDESDK.S	NA	S{+533}	535.281	4	2138.1	2138.1	0	0	285	Specific	300.31	53.24	32.72	3.32	17	>WT63_RS17690 ref|WP_059574069.1|gi|981359555| DNA gyrase subunit A	3455	Nsco_NS_434_20203020_B_anthina_HILIC3.14788.14788.4	controllerType=0 controllerNumber=1 scan=14788	42.1555	Trypsin	B3	KLEGISDIRDESDK	S{+533}	533	533.288	533.29	533.288
53193:5	41	R.QADDDDS{+1781.824}DVAPAADGMAPAAGPSKTPALDTYTTNLTQR.A	NA	S{+1782}	1127.32	5	5632.58	5629.58	3	-1.8	163	Specific	300.32	7.83	7.03	7.01	60	>WT63_RS23290 ref|WP_059577174.1|gi|981362660| ClpV1 family T6SS ATPase	4541	Nsco_NS_434_20203020_B_anthina_HILIC3.45797.45797.5	controllerType=0 controllerNumber=1 scan=45797	121.529	Trypsin	B3	QADDDDSDVAPAADGMAPAAGPSKTPALDTYTTNLTQR	S{+1782}	1782	1781.82	1781.82	1781.82
19000:3	14	A.PAADTPAAAS{+1632.577}APAKK.D	NA	S{+1633}	1000.77	3	3000.31	2999.31	1	-1.1	27	NRagged	300.33	85.27	0	6.04	388	>WT63_RS02295 ref|WP_023477920.1|gi|558019556| hypothetical protein	445	Nsco_NS_434_20203020_B_anthina_HILIC2.18028.18028.3	controllerType=0 controllerNumber=1 scan=18028	52.2558	Trypsin	B2	PAADTPAAASAPAKK	S{+1633}	1633	1632.58	1632.58	1632.58
69365:2	496	T.PAGAALGSLS{+430.238}GELVVEKA.-	NA	S{+430}	1050.08	2	2099.15	2099.15	0	0	759	Non	300.41	129.55	0	5.45	12	>WT63_RS13345 ref|WP_060312106.1|gi|982146644| NADH dehydrogenase	2615	Nsco_NS_434_20203020_B_anthina_HILIC2.58861.58861.2	controllerType=0 controllerNumber=1 scan=58861	149.299	Trypsin	B2	PAGAALGSLSGELVVEKA	S{+430}	430	430.238	430.24	430.238
80744:2	22	Y.NGNS{+778.389}FADNLPSSSINQTAATVGLR.H	NA	S{+778}	1607.3	2	3213.59	3212.59	1	-1	346	NRagged	300.42	4.6	3.57	6.24	139	>WT63_RS06530 ref|WP_060310719.1|gi|982145146| porin	1277	Nsco_NS_434_20203020_B_anthina_HILIC2.68089.68089.2	controllerType=0 controllerNumber=1 scan=68089	169.299	Trypsin	B2	NGNSFADNLPSSSINQTAATVGLR	S{+778}	778	778.389	778.39	778.389
58520:4	26	I.DS{+640.271}YASLSAIGETAAPSSSQGSGNQGAETGSGGSGNIGGGGERDGTFNLPPNIK.F	NA	S{+640}	1406.65	4	5623.56	5622.56	1	-0.6	119	NRagged	300.43	5.87	5.87	4.09	149	>WT63_RS21570 ref|WP_060314747.1|gi|982149285| fucose-binding lectin II	4204	Nsco_NS_434_20203020_B_anthina_HILIC1.50888.50888.4	controllerType=0 controllerNumber=1 scan=50888	133.189	Trypsin	B1	DSYASLSAIGETAAPSSSQGSGNQGAETGSGGSGNIGGGGERDGTFNLPPNIK	S{+640}	640	640.271	640.27	640.271
45175:3	7	K.KAS{+624.210}EAAAAASAAQAAAAASPATEPAPGAVVDQDANAQAAR.A	NA	S{+624}	1415	3	4242.98	4242.98	0	0	143	Specific	300.43	33.51	33.51	4.48	267	>WT63_RS15865 ref|WP_059581029.1|gi|981366515| cell envelope protein SmpA	3101	Nsco_NS_434_20203020_B_anthina_HILIC2.38996.38996.3	controllerType=0 controllerNumber=1 scan=38996	105.404	Trypsin	B2	KASEAAAAASAAQAAAAASPATEPAPGAVVDQDANAQAAR	S{+624}	624	624.21	624.21	624.21
22838:3	1238	R.LDEARGALDYAS{+568.214}GSAAAR.L	NA	S{+568}	788.035	3	2362.09	2362.09	0	0	74	Specific	300.46	300.46	4	7.83	4	>WT63_RS11150 ref|WP_059573770.1|gi|981359255| hypothetical protein	2188	Nsco_NS_434_20203020_B_anthina_HILIC1.21620.21620.3	controllerType=0 controllerNumber=1 scan=21620	59.8428	Trypsin	B1	LDEARGALDYASGSAAAR	S{+568}	568	568.214	568.21	568.214
04143:3	15	A.PAADTPAAASAPAKKDHS{+1477.556}KPK.H	NA	S{+1478}	1179.55	3	3536.65	3536.65	0	0	27	NRagged	300.48	9.01	0	6.72	426	>WT63_RS02295 ref|WP_023477920.1|gi|558019556| hypothetical protein	445	Nsco_NS_434_20203020_B_anthina_HILIC1.5772.5772.3	controllerType=0 controllerNumber=1 scan=5772	22.766	Trypsin	B1	PAADTPAAASAPAKKDHSKPK	S{+1478}	1478	1477.56	1477.56	1477.56
41393:5	795	S.PVWQHAS{+815.383}IAAWNDEAHVRENR.A	NA	S{+815}	661.324	5	3302.59	3301.59	1	-1	288	NRagged	300.53	6.75	0	4.66	9	>WT63_RS27020 ref|WP_060316813.1|gi|982151351| succinyldiaminopimelate transaminase	5259	Nsco_NS_434_20203020_B_anthina_HILIC2.35898.35898.5	controllerType=0 controllerNumber=1 scan=35898	97.7971	Trypsin	B2	PVWQHASIAAWNDEAHVRENR	S{+815}	815	815.383	815.38	815.383
49337:6	40	L.PEVKVPAS{+766.425}AATWLNDRPEQRVPMSR.L	NA	S{+766}	601.156	6	3601.9	3600.9	1	-0.9	179	NRagged	300.54	20.73	0.38	7.55	88	>WT63_RS30725 ref|WP_059575753.1|gi|981361239| dihydrolipoamide succinyltransferase	5973	Nsco_NS_434_20203020_B_anthina_HILIC1.43141.43141.6	controllerType=0 controllerNumber=1 scan=43141	115.181	Trypsin	B1	PEVKVPASAATWLNDRPEQRVPMSR	S{+766}	766	766.425	766.42	766.425
67419:4	26	I.GETAAPSS{+1531.708}SQGSGNQGAETGSGGSGNIGGGGERDGTFNLPPNIK.F	NA	S{+1532}	1402.65	4	5607.57	5606.57	1	-0.6	128	NRagged	300.57	300.57	0	5.87	149	>WT63_RS21570 ref|WP_060314747.1|gi|982149285| fucose-binding lectin II	4204	Nsco_NS_434_20203020_B_anthina_HILIC1.57808.57808.4	controllerType=0 controllerNumber=1 scan=57808	149.233	Trypsin	B1	GETAAPSSSQGSGNQGAETGSGGSGNIGGGGERDGTFNLPPNIK	S{+1532}	1532	1531.71	1531.71	1531.71
19194:2	11	A.PAADTPAAAS{+1604.575}APAKK.D	NA	S{+1605}	1486.16	2	2971.31	2971.31	0	0	27	NRagged	300.58	140.75	0	5.46	435	>WT63_RS02295 ref|WP_023477920.1|gi|558019556| hypothetical protein	445	Nsco_NS_434_20203020_B_anthina_HILIC3.18195.18195.2	controllerType=0 controllerNumber=1 scan=18195	50.9445	Trypsin	B3	PAADTPAAASAPAKK	S{+1605}	1605	1604.58	1604.58	1604.58
12499:3	30	N.GEEAERKAS{+542.222}DDEK.F	NA	S{+542}	669.633	3	2006.88	2005.88	1	-1.7	302	NRagged	300.61	300.61	0	5.74	88	>WT63_RS23895 ref|WP_059535572.1|gi|981318858| elongation factor G	4659	Nsco_NS_434_20203020_B_anthina_HILIC2.12890.12890.3	controllerType=0 controllerNumber=1 scan=12890	38.9649	Trypsin	B2	GEEAERKASDDEK	S{+542}	542	542.222	542.22	542.222
53743:5	43	D.PAIVAAAELS{+1835.021}HR.Y	NA	S{+1835}	614.748	5	3069.71	3069.71	0	0	368	NRagged	300.66	32.44	0.34	4.43	63	>WT63_RS26075 ref|WP_060316478.1|gi|982151016| ATP-dependent chaperone ClpB	5073	Nsco_NS_434_20203020_B_anthina_HILIC1.47057.47057.5	controllerType=0 controllerNumber=1 scan=47057	124.574	Trypsin	B1	PAIVAAAELSHR	S{+1835}	1835	1835.02	1835.02	1835.02
39938:3	646	I.VSFVQS{+345.711}FHGR.T	NA	S{+346}	504.107	3	1510.31	1509.31	1	-2.2	133	NRagged	300.69	20.05	3.91	2.14	11	>WT63_RS18415 ref|WP_059573962.1|gi|981359448| acetylornithine aminotransferase	3594	Nsco_NS_434_20203020_B_anthina_HILIC1.35547.35547.4	controllerType=0 controllerNumber=1 scan=35547	96.689	Trypsin	B1	VSFVQSFHGR	S{+346}	346	345.711	345.71	345.711
65068:4	39	S.PASGAS{+1917.954}GAQAAAAPADSATVGAVPDASVQSTPLQPPAPISNSSSVHPGNPK.A	NA	S{+1918}	1652.57	4	6607.27	6606.27	1	-0.5	212	NRagged	300.72	300.72	0	4.26	101	>WT63_RS02355 ref|WP_059578262.1|gi|981363748| BON domain protein	456	Nsco_NS_434_20203020_B_anthina_HILIC3.55150.55150.4	controllerType=0 controllerNumber=1 scan=55150	142.446	Trypsin	B3	PASGASGAQAAAAPADSATVGAVPDASVQSTPLQPPAPISNSSSVHPGNPK	S{+1918}	1918	1917.95	1917.95	1917.95
42451:3	209	I.YLVGAYQHAS{+484.252}GHNADGSEAQASIGSYGIAGK.S	NA	S{+484}	1188.57	3	3563.7	3563.7	0	0	341	NRagged	300.74	3.61	3.61	3.79	69	>WT63_RS10150 ref|WP_059582711.1|gi|981368197| porin	1990	Nsco_NS_434_20203020_B_anthina_HILIC1.37504.37504.3	controllerType=0 controllerNumber=1 scan=37504	101.489	Trypsin	B1	YLVGAYQHASGHNADGSEAQASIGSYGIAGK	S{+484}	484	484.252	484.25	484.252
53196:2	267	Y.NTSSLS{+910.406}VGLQAGAQSK.A	NA	S{+910}	1230.11	2	2459.21	2458.21	1	-1.4	104	NRagged	300.8	39.1	0	4.83	50	>WT63_RS11155 ref|WP_059573769.1|gi|981359254| hypothetical protein	2189	Nsco_NS_434_20203020_B_anthina_HILIC3.45799.45799.2	controllerType=0 controllerNumber=1 scan=45799	121.533	Trypsin	B3	NTSSLSVGLQAGAQSK	S{+910}	910	910.406	910.41	910.406
51331:5	86	A.PQAQS{+1427.617}ERIEPVFGQPIQTEETHVQQQTASRPPVTQTIAGIQNR.A	NA	S{+1428}	1245.82	5	6225.07	6223.07	2	-1.1	264	NRagged	300.81	87.67	0	7.92	41	>WT63_RS23285 ref|WP_060315453.1|gi|982149991| type VI secretion protein ImpA	4540	Nsco_NS_434_20203020_B_anthina_HILIC1.45144.45144.3	controllerType=0 controllerNumber=1 scan=45144	120.301	Trypsin	B1	PQAQSERIEPVFGQPIQTEETHVQQQTASRPPVTQTIAGIQNR	S{+1428}	1428	1427.62	1427.62	1427.62
41055:4	626	R.RLGASTDWS{+722.415}REYFTMDDK.M	NA	S{+722}	726.357	4	2902.41	2900.41	2	-2.3	135	Specific	300.81	28.58	0	6.98	8	>WT63_RS25450 ref|WP_060316259.1|gi|982150797| valine--tRNA ligase	4955	Nsco_NS_434_20203020_B_anthina_HILIC3.35657.35657.3	controllerType=0 controllerNumber=1 scan=35657	96.5114	Trypsin	B3	RLGASTDWSREYFTMDDK	S{+722}	722	722.415	722.41	722.415
78766:7	1	K.PGS{+1126.985}ITPHTHFTAEVYVLSKDEGGR.H	NA	S{+1127}	533.332	7	3727.28	3725.28	2	-1.8	298	Specific	300.83	21.26	0	4.33	472	>WT63_RS23890 ref|WP_034209732.1|gi|736066354| elongation factor Tu	4658	Nsco_NS_434_20203020_B_anthina_HILIC3.65972.65972.2	controllerType=0 controllerNumber=1 scan=65972	167.457	Trypsin	B3	PGSITPHTHFTAEVYVLSKDEGGR	S{+1127}	1127	1126.98	1126.98	1126.98
11922:2	289	K.GKEGNAAAAPAAS{+568.198}APAQP.-	NA	S{+568}	1074.5	2	2147.99	2146.99	1	-1.6	162	CRagged	300.93	41.3	28.22	7.41	39	>WT63_RS31950 ref|WP_060009782.1|gi|981820074| hypothetical protein	6212	Nsco_NS_434_20203020_B_anthina_HILIC1.12826.12826.2	controllerType=0 controllerNumber=1 scan=12826	37.3483	Trypsin	B1	GKEGNAAAAPAASAPAQP	S{+568}	568	568.198	568.2	568.198
60085:5	1192	M.PAGGYSQFYDKVPS{+1699.898}K.F	NA	S{+1700}	669.747	5	3344.7	3343.7	1	-1	77	NRagged	300.94	140.1	0	5.91	5	>WT63_RS27025 ref|WP_060316818.1|gi|982151356| 2,3,4,5-tetrahydropyridine-2,6-dicarboxylate N-succinyltransferase	5260	Nsco_NS_434_20203020_B_anthina_HILIC1.52116.52116.5	controllerType=0 controllerNumber=1 scan=52116	135.939	Trypsin	B1	PAGGYSQFYDKVPSK	S{+1700}	1700	1699.9	1699.9	1699.9
25519:4	130	R.LS{+541.266}AQGMGPSNPIADNATEAGRAQNRR.V	NA	S{+541}	806.65	4	3223.58	3223.58	0	0	178	Specific	300.98	58.64	58.64	5.52	42	>WT63_RS12370 ref|WP_059576687.1|gi|981362173| hypothetical protein	2425	Nsco_NS_434_20203020_B_anthina_HILIC3.23263.23263.4	controllerType=0 controllerNumber=1 scan=23263	64.0552	Trypsin	B3	LSAQGMGPSNPIADNATEAGRAQNRR	S{+541}	541	541.266	541.27	541.266
83881:2	127	V.C[+57.021]TDSLAQLAGPAADNVLC[+57.021]S{+640.364}QAGAALEK.M	NA	C[+57]*2, S{+640}	1687.34	2	3373.67	3371.67	2	-2	263	NRagged	301.01	9.8	4.4	6.42	31	>WT63_RS01015 ref|WP_059579457.1|gi|981364943| branched chain amino acid ABC transporter substrate-binding protein	201	Nsco_NS_434_20203020_B_anthina_HILIC2.70668.70668.2	controllerType=0 controllerNumber=1 scan=70668	174.223	Trypsin	B2	CTDSLAQLAGPAADNVLCSQAGAALEK	*2,S{+640}	*2,+640	640.364	640.36	640.364
15492:3	11	A.PAADTPAAAS{+1413.535}APAKK.D	NA	S{+1414}	927.761	3	2781.27	2780.27	1	-1.2	27	NRagged	301.13	34.09	6.75	5.45	435	>WT63_RS02295 ref|WP_023477920.1|gi|558019556| hypothetical protein	445	Nsco_NS_434_20203020_B_anthina_HILIC3.15246.15246.3	controllerType=0 controllerNumber=1 scan=15246	43.3359	Trypsin	B3	PAADTPAAASAPAKK	S{+1414}	1414	1413.54	1413.54	1413.54
09228:4	210	L.GTQTTGNAGGS{+244.140}HNLALR.S	NA	S{+244}	475.497	4	1898.97	1898.97	0	0	340	NRagged	301.14	19.78	2.4	2.68	32	>WT63_RS17895 ref|WP_059574040.1|gi|981359526| metalloprotease PmbA	3496	Nsco_NS_434_20203020_B_anthina_HILIC1.10524.10524.4	controllerType=0 controllerNumber=1 scan=10524	32.5053	Trypsin	B1	GTQTTGNAGGSHNLALR	S{+244}	244	244.14	244.14	244.14
64169:2	88	Q.PAAASASAAAALS{+1598.149}TIYFETGK.S	NA	S{+1598}	1798.59	2	3596.17	3596.17	0	0	422	NRagged	301.14	30.83	0	5.27	67	>WT63_RS14955 ref|WP_060312485.1|gi|982147023| cytochrome-c oxidase	2927	Nsco_NS_434_20203020_B_anthina_HILIC3.54442.54442.2	controllerType=0 controllerNumber=1 scan=54442	140.852	Trypsin	B3	PAAASASAAAALSTIYFETGK	S{+1598}	1598	1598.15	1598.15	1598.15
04193:3	14	A.PAADTPAAAS{+1474.571}APAKKDHSKPK.H	NA	S{+1475}	1179.23	3	3535.66	3533.66	2	-1.9	27	NRagged	301.17	21.49	0	7.4	388	>WT63_RS02295 ref|WP_023477920.1|gi|558019556| hypothetical protein	445	Nsco_NS_434_20203020_B_anthina_HILIC2.5828.5828.3	controllerType=0 controllerNumber=1 scan=5828	23.1901	Trypsin	B2	PAADTPAAASAPAKKDHSKPK	S{+1475}	1475	1474.57	1474.57	1474.57
09322:3	508	K.GKEGNAAAAPAAS{+568.217}APAQP.-	NA	S{+568}	716.34	3	2147	2147	0	0	162	CRagged	301.21	102.81	7.12	4.38	19	>WT63_RS31950 ref|WP_060009782.1|gi|981820074| hypothetical protein	6212	Nsco_NS_434_20203020_B_anthina_HILIC2.10391.10391.3	controllerType=0 controllerNumber=1 scan=10391	33.0578	Trypsin	B2	GKEGNAAAAPAASAPAQP	S{+568}	568	568.217	568.22	568.217
12361:5	1523	C.IS{+780.265}NVRPEGLPHAAAAHK.L	NA	S{+780}	510.651	5	2549.23	2548.23	1	-1.3	211	NRagged	301.22	88.65	0	5.76	3	>WT63_RS02785 ref|WP_059580566.1|gi|981366052| ethanolamine ammonia-lyase	541	Nsco_NS_434_20203020_B_anthina_HILIC3.12772.12772.4	controllerType=0 controllerNumber=1 scan=12772	37.2034	Trypsin	B3	ISNVRPEGLPHAAAAHK	S{+780}	780	780.265	780.26	780.265
51485:5	43	K.PALS{+599.258}RGELHC[+57.021]IGATTLDEYRK.Y	NA	C[+57], S{+599}	598.5	5	2988.47	2986.47	2	-2.2	301	Specific	301.25	0.39	0	5.77	63	>WT63_RS26075 ref|WP_060316478.1|gi|982151016| ATP-dependent chaperone ClpB	5073	Nsco_NS_434_20203020_B_anthina_HILIC1.45284.45284.6	controllerType=0 controllerNumber=1 scan=45284	120.645	Trypsin	B1	PALSRGELHCIGATTLDEYRK	,S{+599}	,+599	599.258	599.26	599.258
47685:5	42	C.PIELDNGTVAHFEGYRVQHNVS{+855.465}RGPGK.G	NA	S{+855}	767.399	5	3832.97	3832.97	0	0	56	NRagged	301.3	301.3	24.59	8.28	53	>WT63_RS15955 ref|WP_059581070.1|gi|981366556| glutamate dehydrogenase	3119	Nsco_NS_434_20203020_B_anthina_HILIC3.41071.41071.5	controllerType=0 controllerNumber=1 scan=41071	110.173	Trypsin	B3	PIELDNGTVAHFEGYRVQHNVSRGPGK	S{+855}	855	855.465	855.47	855.465
21457:3	15	A.PAADTPAAAS{+1631.577}APAKK.D	NA	S{+1632}	1000.44	3	2999.31	2998.31	1	-1.1	27	NRagged	301.42	17.82	7.3	5.71	426	>WT63_RS02295 ref|WP_023477920.1|gi|558019556| hypothetical protein	445	Nsco_NS_434_20203020_B_anthina_HILIC1.20513.20513.3	controllerType=0 controllerNumber=1 scan=20513	57.0356	Trypsin	B1	PAADTPAAASAPAKK	S{+1632}	1632	1631.58	1631.58	1631.58
13337:2	14	P.AADTPAAAS{+1703.676}APAK.K	NA	S{+1704}	1423.63	2	2846.26	2845.26	1	-1.2	28	NRagged	301.53	8.88	0	4.94	388	>WT63_RS02295 ref|WP_023477920.1|gi|558019556| hypothetical protein	445	Nsco_NS_434_20203020_B_anthina_HILIC2.13548.13548.2	controllerType=0 controllerNumber=1 scan=13548	40.5513	Trypsin	B2	AADTPAAASAPAK	S{+1704}	1704	1703.68	1703.68	1703.68
49510:5	70	L.WIQQADQS{+407.333}YAPHHGYAHAVR.R	NA	S{+407}	549.695	5	2744.44	2742.44	2	-2.4	73	NRagged	301.57	67.98	0	4.73	38	>WT63_RS22400 ref|WP_060315102.1|gi|982149640| type VI secretion protein	4365	Nsco_NS_434_20203020_B_anthina_HILIC2.42659.42659.6	controllerType=0 controllerNumber=1 scan=42659	113.908	Trypsin	B2	WIQQADQSYAPHHGYAHAVR	S{+407}	407	407.333	407.33	407.333
79794:5	131	A.GEGEDS{+1453.521}GAFDDDAASADDAPRDESVSPLAPVADSGANEEPSEGADEPPKTDGDGDGSK.G	NA	S{+1454}	1427.58	5	7133.88	7128.88	5	-2.4	107	NRagged	301.57	21.55	7.2	7.15	42	>WT63_RS23405 ref|WP_060315483.1|gi|982150021| stringent starvation protein B	4561	Nsco_NS_434_20203020_B_anthina_HILIC3.66775.66775.5	controllerType=0 controllerNumber=1 scan=66775	169.348	Trypsin	B3	GEGEDSGAFDDDAASADDAPRDESVSPLAPVADSGANEEPSEGADEPPKTDGDGDGSK	S{+1454}	1454	1453.52	1453.52	1453.52
36563:7	275	R.TRS{+1493.404}FVEHALEHFGAPSGR.E	NA	S{+1493}	499.777	7	3492.4	3491.4	1	-1	286	Specific	301.58	220.02	0	7.28	17	>WT63_RS16665 ref|WP_060011437.1|gi|981821818| LysR family transcriptional regulator	3259	Nsco_NS_434_20203020_B_anthina_HILIC2.31883.31883.4	controllerType=0 controllerNumber=1 scan=31883	87.4107	Trypsin	B2	TRSFVEHALEHFGAPSGR	S{+1493}	1493	1493.4	1493.4	1493.4
21534:5	45	K.IRGYRVEPGEVS{+1167.975}AAVR.A	NA	S{+1168}	586.393	5	2927.94	2926.94	1	-1.1	1497	Specific	301.59	147.14	2.67	6.84	49	>WT63_RS31425 ref|WP_060318792.1|gi|982153330| non-ribosomal peptide synthetase	6108	Nsco_NS_434_20203020_B_anthina_HILIC1.20571.20571.3	controllerType=0 controllerNumber=1 scan=20571	57.1833	Trypsin	B1	IRGYRVEPGEVSAAVR	S{+1168}	1168	1167.97	1167.97	1167.97
21241:3	173	T.PHAGDYGNTSWYS{+407.118}QHNGPR.T	NA	S{+407}	851.355	3	2552.05	2551.05	1	-1.3	27	NRagged	301.59	79.67	1.95	4.34	34	>WT63_RS00145 ref|WP_060309892.1|gi|982144319| hypothetical protein	27	Nsco_NS_434_20203020_B_anthina_HILIC1.20332.20332.3	controllerType=0 controllerNumber=1 scan=20332	56.5793	Trypsin	B1	PHAGDYGNTSWYSQHNGPR	S{+407}	407	407.118	407.12	407.118
60449:5	58	K.GDWELLIDAGS{+834.435}GEVLRAEDK.A	NA	S{+834}	602.308	5	3007.51	3007.51	0	0	219	Specific	301.6	56.3	0	4.13	81	>WT63_RS20530 ref|WP_060314254.1|gi|982148792| peptidase	4003	Nsco_NS_434_20203020_B_anthina_HILIC3.51526.51526.5	controllerType=0 controllerNumber=1 scan=51526	134.255	Trypsin	B3	GDWELLIDAGSGEVLRAEDK	S{+834}	834	834.435	834.43	834.435
63718:2	71	T.SGGQPAVS{+1180.183}ALNAGYQTAQSQQR.I	NA	S{+1180}	1700.64	2	3400.26	3399.26	1	-1	235	NRagged	301.61	30.61	0	4.87	95	>WT63_RS08685 ref|WP_059574542.1|gi|981360028| porin	1703	Nsco_NS_434_20203020_B_anthina_HILIC1.54955.54955.2	controllerType=0 controllerNumber=1 scan=54955	142.547	Trypsin	B1	SGGQPAVSALNAGYQTAQSQQR	S{+1180}	1180	1180.18	1180.18	1180.18
63515:2	117	A.PDFS{+942.982}AQEPVGAC[+57.021]PK.C	NA	C[+57], S{+943}	1223.84	2	2446.68	2445.68	1	-1.4	720	NRagged	301.61	90.34	0	5.39	56	>WT63_RS14185 ref|WP_059573606.1|gi|981359018| DNA topoisomerase III	2781	Nsco_NS_434_20203020_B_anthina_HILIC1.54794.54794.3	controllerType=0 controllerNumber=1 scan=54794	142.18	Trypsin	B1	PDFSAQEPVGACPK	,S{+943}	,+943	942.982	942.98	942.982
72612:5	205	R.AYRSEYS{+1391.576}AFVEPGDVVTYNANLGGEPAEGTAPPRLPQMPAYHLK.R	NA	S{+1392}	1232.19	5	6156.9	6154.9	2	-1.1	245	Specific	301.66	0.89	0	6.88	20	>WT63_RS10875 ref|WP_011548157.1|gi|499867423| AMP nucleosidase	2133	Nsco_NS_434_20203020_B_anthina_HILIC2.61507.61507.5	controllerType=0 controllerNumber=1 scan=61507	154.891	Trypsin	B2	AYRSEYSAFVEPGDVVTYNANLGGEPAEGTAPPRLPQMPAYHLK	S{+1392}	1392	1391.58	1391.58	1391.58
39624:4	1046	V.QLVALS{+399.218}DEQRGGIDQGDRALIEK.F	NA	S{+399}	728.389	4	2910.53	2910.53	0	0	78	NRagged	301.68	8.24	7.04	5.66	5	>WT63_RS11890 ref|WP_060311835.1|gi|982146373| hypothetical protein	2331	Nsco_NS_434_20203020_B_anthina_HILIC1.35306.35306.4	controllerType=0 controllerNumber=1 scan=35306	96.0981	Trypsin	B1	QLVALSDEQRGGIDQGDRALIEK	S{+399}	399	399.218	399.22	399.218
50175:10	138	E.IDVAS{+1961.033}TRQYQWENIKPQVDHIIFPDGKR.I	NA	S{+1961}	532.484	10	5315.77	5314.77	1	-0.6	348	NRagged	301.69	3.72	0	6.37	29	>WT63_RS02445 ref|WP_059503304.1|gi|981285297| adenosylhomocysteinase	474	Nsco_NS_434_20203020_B_anthina_HILIC2.43212.43212.5	controllerType=0 controllerNumber=1 scan=43212	115.175	Trypsin	B2	IDVASTRQYQWENIKPQVDHIIFPDGKR	S{+1961}	1961	1961.03	1961.03	1961.03
54303:5	908	G.TIIVSTTDAPFS{+1404.705}MKNPEHIEAANRIEIR.L	NA	S{+1405}	913.074	5	4561.34	4558.34	3	-2.2	196	NRagged	301.75	15.82	0	6.67	7	>WT63_RS01460 ref|WP_060310081.1|gi|982144508| LysR family transcriptional regulator	286	Nsco_NS_434_20203020_B_anthina_HILIC1.47489.47489.5	controllerType=0 controllerNumber=1 scan=47489	125.577	Trypsin	B1	TIIVSTTDAPFSMKNPEHIEAANRIEIR	S{+1405}	1405	1404.7	1404.7	1404.7
78312:7	2	K.EIDSSS{+1452.319}PLLYQHASGGTTFDEVTVHFSRADGEGK.R	NA	S{+1452}	728.438	7	5093.02	5090.02	3	-2	64	Specific	301.75	8.38	0	4.85	294	>WT63_RS23310 ref|WP_059449787.1|gi|981229156| hypothetical protein	4545	Nsco_NS_434_20203020_B_anthina_HILIC3.65631.65631.5	controllerType=0 controllerNumber=1 scan=65631	166.696	Trypsin	B3	EIDSSSPLLYQHASGGTTFDEVTVHFSRADGEGK	S{+1452}	1452	1452.32	1452.32	1452.32
46088:3	50	G.SGATS{+1745.838}SAIGGIANQGR.V	NA	S{+1746}	1064.86	3	3192.57	3192.57	0	0	221	NRagged	301.81	30.81	0	4.55	69	>WT63_RS06530 ref|WP_060310719.1|gi|982145146| porin	1277	Nsco_NS_434_20203020_B_anthina_HILIC1.40538.40538.3	controllerType=0 controllerNumber=1 scan=40538	109.214	Trypsin	B1	SGATSSAIGGIANQGR	S{+1746}	1746	1745.84	1745.84	1745.84
52934:5	24	K.IKDTGVIALGHRESS{+907.272}IPFSYYDQNQQVVGYSR.E	NA	S{+907}	908.024	5	4536.09	4535.09	1	-0.7	31	Specific	301.84	191.72	0	8.91	116	>WT63_RS15960 ref|WP_059581206.1|gi|981366692| ABC transporter	3120	Nsco_NS_434_20203020_B_anthina_HILIC2.45736.45736.4	controllerType=0 controllerNumber=1 scan=45736	121.225	Trypsin	B2	IKDTGVIALGHRESSIPFSYYDQNQQVVGYSR	S{+907}	907	907.272	907.27	907.272
51492:3	415	R.ARATQAPAPAS{+568.221}AIPTTPVVTATAPAAPATDPYEPPPPR.M	NA	S{+568}	1430.72	3	4290.16	4288.16	2	-1.6	228	Specific	301.87	301.87	23.31	8.97	20	>WT63_RS26170 ref|WP_060316514.1|gi|982151052| hydrolase Nlp/P60	5092	Nsco_NS_434_20203020_B_anthina_HILIC3.44330.44330.3	controllerType=0 controllerNumber=1 scan=44330	118.027	Trypsin	B3	ARATQAPAPASAIPTTPVVTATAPAAPATDPYEPPPPR	S{+568}	568	568.221	568.22	568.221
24807:4	2	H.LQFGS{+681.275}PAVKGESADK.D	NA	S{+681}	554.522	4	2215.07	2215.07	0	0	6	NRagged	301.99	4.27	4.27	2.24	294	>WT63_RS23310 ref|WP_059449787.1|gi|981229156| hypothetical protein	4545	Nsco_NS_434_20203020_B_anthina_HILIC3.22652.22652.4	controllerType=0 controllerNumber=1 scan=22652	62.4435	Trypsin	B3	LQFGSPAVKGESADK	S{+681}	681	681.275	681.27	681.275
69819:4	122	V.PGTANAYTFNVDS{+1217.616}FVFFQQKGEK.N	NA	S{+1218}	953.972	4	3812.87	3812.87	0	0	287	NRagged	302.01	145.77	0	6.53	31	>WT63_RS17305 ref|WP_059574129.1|gi|981359615| sugar ABC transporter substrate-binding protein	3386	Nsco_NS_434_20203020_B_anthina_HILIC2.59229.59229.2	controllerType=0 controllerNumber=1 scan=59229	150.058	Trypsin	B2	PGTANAYTFNVDSFVFFQQKGEK	S{+1218}	1218	1217.62	1217.62	1217.62
43889:3	588	T.GGYGADVS{+285.211}FEC[+57.021]IGHTATAK.L	NA	C[+57], S{+285}	743.035	3	2227.09	2226.09	1	-1.5	238	NRagged	302.03	4.63	0	3.93	9	>WT63_RS07505 ref|WP_059585032.1|gi|981370628| butanediol dehydrogenase	1472	Nsco_NS_434_20203020_B_anthina_HILIC2.37898.37898.3	controllerType=0 controllerNumber=1 scan=37898	102.664	Trypsin	B2	GGYGADVSFECIGHTATAK	,S{+285}	,+285	285.211	285.21	285.211
23763:3	90	S.PDGGDAS{+869.564}SPASPAGAR.F	NA	S{+870}	761.74	3	2283.2	2282.2	1	-1.5	194	NRagged	302.05	126.05	10.99	5.54	35	>WT63_RS10230 ref|WP_060311224.1|gi|982145762| sporulation protein	2006	Nsco_NS_434_20203020_B_anthina_HILIC1.22367.22367.3	controllerType=0 controllerNumber=1 scan=22367	61.8246	Trypsin	B1	PDGGDASSPASPAGAR	S{+870}	870	869.564	869.56	869.564
11254:4	283	R.IRTLAQQAGDGSLDS{+362.172}GAR.A	NA	S{+362}	545.281	4	2178.1	2178.1	0	0	91	Specific	302.11	189.95	5.86	7.1	25	>WT63_RS02605 ref|WP_059580654.1|gi|981366140| flagellin	506	Nsco_NS_434_20203020_B_anthina_HILIC1.12295.12295.4	controllerType=0 controllerNumber=1 scan=12295	36.1904	Trypsin	B1	IRTLAQQAGDGSLDSGAR	S{+362}	362	362.172	362.17	362.172
23533:4	34	R.LNEHPQMPFAAS{+682.229}APSDKYQTGKK.S	NA	S{+682}	808.125	4	3229.48	3227.48	2	-2.1	43	Specific	302.15	106.19	0	8.75	133	>WT63_RS17660 ref|WP_059574073.1|gi|981359559| hypothetical protein	3450	Nsco_NS_434_20203020_B_anthina_HILIC1.22182.22182.4	controllerType=0 controllerNumber=1 scan=22182	61.3326	Trypsin	B1	LNEHPQMPFAASAPSDKYQTGKK	S{+682}	682	682.229	682.23	682.229
77557:6	363	K.PIADYFS{+1052.606}RETSLMIVRQPLELTNHGQTFDIK.V	NA	S{+1053}	779.75	6	4673.46	4672.46	1	-0.7	34	Specific	302.15	20.46	2.4	7.44	19	>WT63_RS16020 ref|WP_011883283.1|gi|500213105| 30S ribosomal protein S9	3131	Nsco_NS_434_20203020_B_anthina_HILIC2.65541.65541.6	controllerType=0 controllerNumber=1 scan=65541	163.776	Trypsin	B2	PIADYFSRETSLMIVRQPLELTNHGQTFDIK	S{+1053}	1053	1052.61	1052.61	1052.61
78220:5	445	K.HISDASFEQDVVKS{+906.520}DKPVLVDFWAEWC[+57.021]GPC[+57.021]K.M	NA	C[+57]*2, S{+907}	912.052	5	4556.23	4556.23	0	0	7	Specific	302.17	194.93	0	5.9	13	>WT63_RS25975 ref|WP_006402348.1|gi|493447004| thiol reductase thioredoxin	5053	Nsco_NS_434_20203020_B_anthina_HILIC2.66086.66086.4	controllerType=0 controllerNumber=1 scan=66086	164.963	Trypsin	B2	HISDASFEQDVVKSDKPVLVDFWAEWCGPCK	*2,S{+907}	*2,+907	906.52	906.52	906.52
44173:6	377	K.DKHVLIVDDS{+563.165}IVRGTTSHEIVQMAR.D	NA	S{+563}	564.614	6	3382.65	3382.65	0	0	360	Specific	302.2	87.78	0	7.57	15	>WT63_RS10220 ref|WP_059582739.1|gi|981368225| amidophosphoribosyltransferase	2004	Nsco_NS_434_20203020_B_anthina_HILIC2.38157.38157.6	controllerType=0 controllerNumber=1 scan=38157	103.26	Trypsin	B2	DKHVLIVDDSIVRGTTSHEIVQMAR	S{+563}	563	563.165	563.16	563.165
14900:3	352	K.HANPC[+57.021]GVAVGNDS{+954.436}ADAYAK.A	NA	C[+57], S{+954}	957.769	3	2871.29	2871.29	0	0	282	Specific	302.27	83.31	8.48	6.32	13	>WT63_RS16075 ref|WP_059581113.1|gi|981366599| bifunctional phosphoribosylaminoimidazolecarboxamide formyltransferase/inosine monophosphate cyclohydrolase	3142	Nsco_NS_434_20203020_B_anthina_HILIC1.15244.15244.3	controllerType=0 controllerNumber=1 scan=15244	43.377	Trypsin	B1	HANPCGVAVGNDSADAYAK	,S{+954}	,+954	954.436	954.44	954.436
10774:3	1287	Y.PS{+871.273}SVPVGC[+57.021]GNAAR.V	NA	C[+57], S{+871}	714.968	3	2142.89	2142.89	0	0	60	NRagged	302.34	39.76	0.8	4.1	5	>WT63_RS13785 ref|WP_060312212.1|gi|982146750| hypothetical protein	2702	Nsco_NS_434_20203020_B_anthina_HILIC3.11544.11544.3	controllerType=0 controllerNumber=1 scan=11544	34.3788	Trypsin	B3	PSSVPVGCGNAAR	,S{+871}	,+871	871.273	871.27	871.273
67168:3	71	S.GGQPAVS{+1879.824}ALNAGYQTAQSQQR.I	NA	S{+1880}	1337.96	3	4011.87	4011.87	0	0	236	NRagged	302.36	39.87	13.25	5.43	95	>WT63_RS08685 ref|WP_059574542.1|gi|981360028| porin	1703	Nsco_NS_434_20203020_B_anthina_HILIC1.57626.57626.3	controllerType=0 controllerNumber=1 scan=57626	148.765	Trypsin	B1	GGQPAVSALNAGYQTAQSQQR	S{+1880}	1880	1879.82	1879.82	1879.82
39261:5	52	K.VEPGLAEKWDVS{+1116.598}SDGK.V	NA	S{+1117}	567.494	5	2833.44	2833.44	0	0	81	Specific	302.37	3.59	0	2.49	58	>WT63_RS13755 ref|WP_059642489.1|gi|981432544| peptide ABC transporter substrate-binding protein	2696	Nsco_NS_434_20203020_B_anthina_HILIC2.34207.34207.5	controllerType=0 controllerNumber=1 scan=34207	93.632	Trypsin	B2	VEPGLAEKWDVSSDGK	S{+1117}	1117	1116.6	1116.6	1116.6
01801:3	21	K.ASGASAAKPAS{+714.438}APKPASAPK.-	NA	S{+714}	827.471	3	2480.4	2479.4	1	-1.4	498	Specific	302.52	302.52	0	7.25	120	>WT63_RS14900 ref|WP_059642705.1|gi|981432760| peptidase S41	2916	Nsco_NS_434_20203020_B_anthina_HILIC2.3827.3827.3	controllerType=0 controllerNumber=1 scan=3827	19.1531	Trypsin	B2	ASGASAAKPASAPKPASAPK	S{+714}	714	714.438	714.44	714.438
65166:5	752	R.IIS{+671.305}IVNKDILPYTDFRR.T	NA	S{+671}	547.7	5	2734.47	2734.47	0	0	57	Specific	302.54	3.01	3.01	6.24	7	>WT63_RS23540 ref|WP_059577402.1|gi|981362888| toluene tolerance protein	4588	Nsco_NS_434_20203020_B_anthina_HILIC2.55513.55513.5	controllerType=0 controllerNumber=1 scan=55513	142.115	Trypsin	B2	IISIVNKDILPYTDFRR	S{+671}	671	671.305	671.3	671.305
25035:5	3	K.GVKPSKPAATTSATPSTTTSAGTASTSATATAGTTATASAPAAS{+1319.438}APDAAAKPAK.T	NA	S{+1319}	1222.78	5	6109.86	6106.86	3	-1.6	95	Specific	302.54	302.54	7.49	5.54	458	>WT63_RS26065 ref|WP_060316474.1|gi|982151012| competence protein ComE	5071	Nsco_NS_434_20203020_B_anthina_HILIC3.22879.22879.5	controllerType=0 controllerNumber=1 scan=22879	63.0488	Trypsin	B3	GVKPSKPAATTSATPSTTTSAGTASTSATATAGTTATASAPAASAPDAAAKPAK	S{+1319}	1319	1319.44	1319.44	1319.44
08647:4	69	L.TDDAPS{+225.241}GDDRANNDHEMRK.Q	NA	S{+225}	593.042	4	2369.15	2369.15	0	0	44	NRagged	302.54	129.37	22.97	4.83	76	>WT63_RS11695 ref|WP_060311551.1|gi|982146089| cobalamin adenosyltransferase	2295	Nsco_NS_434_20203020_B_anthina_HILIC3.9803.9803.3	controllerType=0 controllerNumber=1 scan=9803	30.8088	Trypsin	B3	TDDAPSGDDRANNDHEMRK	S{+225}	225	225.241	225.24	225.241
77479:2	56	D.GDNTSSSASS{+1052.934}NDPDATK.L	NA	S{+1053}	1354.31	2	2707.62	2706.62	1	-1.2	859	NRagged	302.55	27.37	0	4.32	82	>WT63_RS07370 ref|WP_060310847.1|gi|982145311| alpha-2-macroglobulin	1445	Nsco_NS_434_20203020_B_anthina_HILIC2.65475.65475.4	controllerType=0 controllerNumber=1 scan=65475	163.609	Trypsin	B2	GDNTSSSASSNDPDATK	S{+1053}	1053	1052.93	1052.93	1052.93
41907:3	143	K.AADAGGAKPAAGAPAAPAAPAPVAVPAS{+1133.425}AVSGAAAQ.-	NA	S{+1133}	1362.66	3	4085.96	4083.96	2	-1.6	151	CRagged	302.55	212.22	0	7.75	102	>WT63_RS23550 ref|WP_059577270.1|gi|981362756| outer membrane lipid asymmetry maintenance protein MlaD	4590	Nsco_NS_434_20203020_B_anthina_HILIC3.36320.36320.3	controllerType=0 controllerNumber=1 scan=36320	98.1252	Trypsin	B3	AADAGGAKPAAGAPAAPAAPAPVAVPASAVSGAAAQ	S{+1133}	1133	1133.42	1133.42	1133.42
10581:4	1068	C.AGIRDEAGC[+57.021]ES{+271.249}YHR.F	NA	C[+57], S{+271}	473.747	4	1891.97	1891.97	0	0	151	NRagged	302.56	61.07	9.98	3.92	5	>WT63_RS13175 ref|WP_059583645.1|gi|981369220| hypothetical protein	2582	Nsco_NS_434_20203020_B_anthina_HILIC1.11740.11740.4	controllerType=0 controllerNumber=1 scan=11740	35.0195	Trypsin	B1	AGIRDEAGCESYHR	,S{+271}	,+271	271.249	271.25	271.249
17013:2	15	A.PAADTPAAAS{+1211.450}APAKK.D	NA	S{+1211}	1289.6	2	2578.18	2578.18	0	0	27	NRagged	302.6	51.44	0	5.65	426	>WT63_RS02295 ref|WP_023477920.1|gi|558019556| hypothetical protein	445	Nsco_NS_434_20203020_B_anthina_HILIC1.16950.16950.2	controllerType=0 controllerNumber=1 scan=16950	47.8067	Trypsin	B1	PAADTPAAASAPAKK	S{+1211}	1211	1211.45	1211.45	1211.45
30882:2	200	A.ATEAPAAAAS{+1877.664}APK.A	NA	S{+1878}	1517.64	2	3034.26	3033.26	1	-1.1	31	NRagged	302.66	4.68	0	4.94	52	>WT63_RS16735 ref|WP_059574226.1|gi|981359712| phospholipid-binding protein	3273	Nsco_NS_434_20203020_B_anthina_HILIC2.27550.27550.2	controllerType=0 controllerNumber=1 scan=27550	76.1614	Trypsin	B2	ATEAPAAAASAPK	S{+1878}	1878	1877.66	1877.66	1877.66
68608:4	37	V.AVGAAIQGQVLS{+1953.947}GDRK.D	NA	S{+1954}	881.71	4	3523.82	3523.82	0	0	373	NRagged	302.7	43.61	9.78	3.05	83	>WT63_RS16365 ref|WP_059574284.1|gi|981359770| molecular chaperone DnaK	3200	Nsco_NS_434_20203020_B_anthina_HILIC3.57898.57898.4	controllerType=0 controllerNumber=1 scan=57898	148.852	Trypsin	B3	AVGAAIQGQVLSGDRK	S{+1954}	1954	1953.95	1953.95	1953.95
53271:6	41	E.PRQADDDDS{+1531.669}DVAPAADGMAPAAGPSKTPALDTYTTNLTQR.A	NA	S{+1532}	939.602	6	5632.58	5632.58	0	0	161	NRagged	302.72	35.11	6.92	6.87	60	>WT63_RS23290 ref|WP_059577174.1|gi|981362660| ClpV1 family T6SS ATPase	4541	Nsco_NS_434_20203020_B_anthina_HILIC3.45860.45860.6	controllerType=0 controllerNumber=1 scan=45860	121.665	Trypsin	B3	PRQADDDDSDVAPAADGMAPAAGPSKTPALDTYTTNLTQR	S{+1532}	1532	1531.67	1531.67	1531.67
17075:3	15	A.PAADTPAAAS{+1639.502}APAKK.D	NA	S{+1640}	1003.08	3	3007.23	3006.23	1	-1.1	27	NRagged	302.74	7.55	0	5.71	426	>WT63_RS02295 ref|WP_023477920.1|gi|558019556| hypothetical protein	445	Nsco_NS_434_20203020_B_anthina_HILIC1.16991.16991.3	controllerType=0 controllerNumber=1 scan=16991	47.9234	Trypsin	B1	PAADTPAAASAPAKK	S{+1640}	1640	1639.5	1639.5	1639.5
28205:4	65	K.GASAAQAAPKPTDNS{+668.237}SGTFVFARPGK.F	NA	S{+668}	801.635	4	3203.52	3201.52	2	-2.1	66	Specific	302.75	149.18	0	7.32	102	>WT63_RS17355 ref|WP_059574120.1|gi|981359606| outer membrane lipoprotein carrier protein LolA	3396	Nsco_NS_434_20203020_B_anthina_HILIC3.25372.25372.4	controllerType=0 controllerNumber=1 scan=25372	69.4673	Trypsin	B3	GASAAQAAPKPTDNSSGTFVFARPGK	S{+668}	668	668.237	668.24	668.237
28850:5	3	Q.FGS{+904.408}PAVKGESADK.D	NA	S{+904}	440.217	5	2197.06	2197.06	0	0	8	NRagged	302.77	18.28	5.7	4.77	215	>WT63_RS23310 ref|WP_059449787.1|gi|981229156| hypothetical protein	4545	Nsco_NS_434_20203020_B_anthina_HILIC1.26522.26522.5	controllerType=0 controllerNumber=1 scan=26522	72.5575	Trypsin	B1	FGSPAVKGESADK	S{+904}	904	904.408	904.41	904.408
02236:4	35	K.SPAAKAAAS{+1815.598}AKASGASAAKPASAPKPASAPK.-	NA	S{+1816}	1134.78	4	4536.09	4534.09	2	-1.5	487	Specific	302.77	155.66	0	8.56	95	>WT63_RS14900 ref|WP_059642705.1|gi|981432760| peptidase S41	2916	Nsco_NS_434_20203020_B_anthina_HILIC3.4089.4089.4	controllerType=0 controllerNumber=1 scan=4089	19.0551	Trypsin	B3	SPAAKAAASAKASGASAAKPASAPKPASAPK	S{+1816}	1816	1815.6	1815.6	1815.6
28607:2	197	A.ATEAPAAAAS{+1794.665}APK.A	NA	S{+1795}	1476.14	2	2951.27	2950.27	1	-1.1	31	NRagged	302.78	13.08	0	4.63	39	>WT63_RS16735 ref|WP_059574226.1|gi|981359712| phospholipid-binding protein	3273	Nsco_NS_434_20203020_B_anthina_HILIC3.25703.25703.2	controllerType=0 controllerNumber=1 scan=25703	70.3255	Trypsin	B3	ATEAPAAAASAPK	S{+1795}	1795	1794.66	1794.66	1794.66
71660:2	5	T.EAS{+734.018}FPGK.W	NA	S{+734}	735.196	2	1469.39	1469.39	0	0	36	NRagged	302.81	191.69	191.69	1.91	224	>WT63_RS26550 ref|WP_034207560.1|gi|736064179| alkyl hydroperoxide reductase	5165	Nsco_NS_434_20203020_B_anthina_HILIC1.61126.61126.2	controllerType=0 controllerNumber=1 scan=61126	157.062	Trypsin	B1	EASFPGK	S{+734}	734	734.018	734.02	734.018
15421:3	59	N.SFVHDDS{+507.201}TNQGGTR.L	NA	S{+507}	676.629	3	2027.87	2027.87	0	0	561	NRagged	302.82	92.88	0	3.7	40	>WT63_RS30140 ref|WP_060318070.1|gi|982152608| type IV secretion protein Rhs	5863	Nsco_NS_434_20203020_B_anthina_HILIC1.15660.15660.3	controllerType=0 controllerNumber=1 scan=15660	44.4751	Trypsin	B1	SFVHDDSTNQGGTR	S{+507}	507	507.201	507.2	507.201
34063:3	115	K.GDAVQLIGFGS{+513.333}FGSGKR.A	NA	S{+513}	737.076	3	2209.21	2209.21	0	0	39	Specific	302.82	10.33	10.33	5.82	49	>WT63_RS03105 ref|WP_006401505.1|gi|493446149| DNA-binding protein HU-alpha	605	Nsco_NS_434_20203020_B_anthina_HILIC3.29931.29931.3	controllerType=0 controllerNumber=1 scan=29931	81.4137	Trypsin	B3	GDAVQLIGFGSFGSGKR	S{+513}	513	513.333	513.33	513.333
05160:4	452	T.TTPKKPNS{+390.179}ALRK.V	NA	S{+390}	433.75	4	1731.98	1730.98	1	-1.9	40	NRagged	302.88	40.5	0	6.79	15	>WT63_RS23905 ref|WP_006400662.1|gi|493445292| 30S ribosomal protein S12	4661	Nsco_NS_434_20203020_B_anthina_HILIC1.6763.6763.4	controllerType=0 controllerNumber=1 scan=6763	24.8756	Trypsin	B1	TTPKKPNSALRK	S{+390}	390	390.179	390.18	390.179
70362:4	170	Q.PGDLGDQYNS{+750.402}FLDC[+57.021]EELSADQLGNGDVVIKRDGK.L	NA	C[+57], S{+750}	1120.29	4	4478.14	4475.14	3	-2.2	275	NRagged	302.91	58.67	3.6	8.32	26	>WT63_RS07890 ref|WP_059574351.1|gi|981359837| isocitrate lyase	1547	Nsco_NS_434_20203020_B_anthina_HILIC1.60115.60115.4	controllerType=0 controllerNumber=1 scan=60115	154.651	Trypsin	B1	PGDLGDQYNSFLDCEELSADQLGNGDVVIKRDGK	,S{+750}	,+750	750.402	750.4	750.402
40235:3	307	R.EAAHQQGDVAYLVS{+1153.451}TGSGESFR.C	NA	S{+1153}	1155.52	3	3464.53	3462.53	2	-1.9	280	Specific	302.94	130.22	0	6.78	11	>WT63_RS18420 ref|WP_059573961.1|gi|981359447| arginine N-succinyltransferase	3595	Nsco_NS_434_20203020_B_anthina_HILIC2.34997.34997.3	controllerType=0 controllerNumber=1 scan=34997	95.5887	Trypsin	B2	EAAHQQGDVAYLVSTGSGESFR	S{+1153}	1153	1153.45	1153.45	1153.45
53379:4	2	I.DSSSPLLYQHASGGTTFDEVTVHFS{+270.125}RADGEGK.R	NA	S{+270}	917.181	4	3665.7	3665.7	0	0	66	NRagged	302.95	11.01	0.31	3.82	294	>WT63_RS23310 ref|WP_059449787.1|gi|981229156| hypothetical protein	4545	Nsco_NS_434_20203020_B_anthina_HILIC3.45947.45947.4	controllerType=0 controllerNumber=1 scan=45947	121.846	Trypsin	B3	DSSSPLLYQHASGGTTFDEVTVHFSRADGEGK	S{+270}	270	270.125	270.12	270.125
55899:3	368	D.LS{+658.297}NAEQVLDEDHFGLEK.V	NA	S{+658}	868.082	3	2602.23	2602.23	0	0	315	NRagged	302.95	25.24	25.24	3.22	15	>WT63_RS26450 ref|WP_059585180.1|gi|981370813| DNA-binding protein	5146	Nsco_NS_434_20203020_B_anthina_HILIC3.47936.47936.3	controllerType=0 controllerNumber=1 scan=47936	126.26	Trypsin	B3	LSNAEQVLDEDHFGLEK	S{+658}	658	658.297	658.3	658.297
64948:2	79	E.PGSSGSPIYS{+1179.539}PEK.R	NA	S{+1180}	1243.09	2	2485.17	2485.17	0	0	191	NRagged	303.01	129.15	1.2	3.88	221	>sp|LYSC_LYSEN|(Common contaminant protein)	6307	Nsco_NS_434_20203020_B_anthina_HILIC1.55922.55922.4	controllerType=0 controllerNumber=1 scan=55922	144.83	Trypsin	B1	PGSSGSPIYSPEK	S{+1180}	1180	1179.54	1179.54	1179.54
60627:4	58	E.LLIDAGS{+1351.578}GEVLRAEDK.A	NA	S{+1352}	760.127	4	3037.49	3037.49	0	0	223	NRagged	303.02	6.85	6.85	2.08	81	>WT63_RS20530 ref|WP_060314254.1|gi|982148792| peptidase	4003	Nsco_NS_434_20203020_B_anthina_HILIC3.51663.51663.4	controllerType=0 controllerNumber=1 scan=51663	134.604	Trypsin	B3	LLIDAGSGEVLRAEDK	S{+1352}	1352	1351.58	1351.58	1351.58
19708:4	14	A.PAADTPAAAS{+1698.543}APAKK.D	NA	S{+1699}	767.324	4	3066.28	3065.28	1	-1.1	27	NRagged	303.07	20.81	0	3.79	388	>WT63_RS02295 ref|WP_023477920.1|gi|558019556| hypothetical protein	445	Nsco_NS_434_20203020_B_anthina_HILIC2.18604.18604.2	controllerType=0 controllerNumber=1 scan=18604	53.7426	Trypsin	B2	PAADTPAAASAPAKK	S{+1699}	1699	1698.54	1698.54	1698.54
25255:5	166	T.YS{+876.292}QGGGVPHLIAVAQNK.S	NA	S{+876}	524.049	5	2616.22	2615.22	1	-1.3	140	NRagged	303.13	3.51	0	4.92	20	>WT63_RS13245 ref|WP_060312091.1|gi|982146629| ketol-acid reductoisomerase	2596	Nsco_NS_434_20203020_B_anthina_HILIC3.23059.23059.5	controllerType=0 controllerNumber=1 scan=23059	63.541	Trypsin	B3	YSQGGGVPHLIAVAQNK	S{+876}	876	876.292	876.29	876.292
44413:3	143	K.AADAGGAKPAAGAPAAPAAPAPVAVPAS{+1162.428}AVSGAAAQ.-	NA	S{+1162}	1372.33	3	4114.97	4112.97	2	-1.6	151	CRagged	303.15	199.84	0	7.69	102	>WT63_RS23550 ref|WP_059577270.1|gi|981362756| outer membrane lipid asymmetry maintenance protein MlaD	4590	Nsco_NS_434_20203020_B_anthina_HILIC3.38337.38337.3	controllerType=0 controllerNumber=1 scan=38337	103.239	Trypsin	B3	AADAGGAKPAAGAPAAPAAPAPVAVPASAVSGAAAQ	S{+1162}	1162	1162.43	1162.43	1162.43
17745:3	105	K.PWFC[+57.021]S{+223.086}GC[+57.021]PHNTSTNVPEGSR.A	NA	C[+57]*2, S{+223}	839.026	3	2515.06	2513.06	2	-2.7	458	Specific	303.24	39.88	0	4.95	28	>WT63_RS02225 ref|WP_060310174.1|gi|982144601| indolepyruvate ferredoxin oxidoreductase	431	Nsco_NS_434_20203020_B_anthina_HILIC1.17539.17539.3	controllerType=0 controllerNumber=1 scan=17539	49.3654	Trypsin	B1	PWFCSGCPHNTSTNVPEGSR	*2,S{+223}	*2,+223	223.086	223.09	223.086
79603:8	18	A.TLKADSGIDMPS{+1885.884}QPGFNLGYLAYNVEHKPVDKLEVR.Q	NA	S{+1886}	737.122	8	5889.93	5887.93	2	-1.1	283	NRagged	303.25	7.3	0	7.19	91	>WT63_RS13755 ref|WP_059642489.1|gi|981432544| peptide ABC transporter substrate-binding protein	2696	Nsco_NS_434_20203020_B_anthina_HILIC1.67437.67437.8	controllerType=0 controllerNumber=1 scan=67437	172.446	Trypsin	B1	TLKADSGIDMPSQPGFNLGYLAYNVEHKPVDKLEVR	S{+1886}	1886	1885.88	1885.88	1885.88
15540:3	101	E.STYYVYQGS{+258.089}HADQGQK.V	NA	S{+258}	697.309	3	2089.91	2089.91	0	0	48	NRagged	303.25	68.86	0.42	2.25	66	>WT63_RS29690 ref|WP_060317894.1|gi|982152432| hypothetical protein	5778	Nsco_NS_434_20203020_B_anthina_HILIC1.15757.15757.3	controllerType=0 controllerNumber=1 scan=15757	44.7083	Trypsin	B1	STYYVYQGSHADQGQK	S{+258}	258	258.089	258.09	258.089
36660:5	171	K.RRGC[+57.021]DWIDVS{+529.445}SGGVSPLQK.I	NA	C[+57], S{+529}	530.106	5	2646.5	2646.5	0	0	255	Specific	303.29	164.71	0.8	7.14	29	>WT63_RS03075 ref|WP_060310247.1|gi|982144674| oxidoreductase	599	Nsco_NS_434_20203020_B_anthina_HILIC1.32622.32622.4	controllerType=0 controllerNumber=1 scan=32622	88.8773	Trypsin	B1	RRGCDWIDVSSGGVSPLQK	,S{+529}	,+529	529.445	529.45	529.445
75725:6	471	Q.PLDS{+931.473}PWDLRLAPQLEDHPLKDGAKPAAFVIADHTSGTAEQDLAAK.G	NA	S{+931}	957.66	6	5740.93	5736.93	4	-2.3	50	NRagged	303.31	152.5	4.23	8.32	9	>WT63_RS22020 ref|WP_060314972.1|gi|982149510| LPS biosynthesis protein	4291	Nsco_NS_434_20203020_B_anthina_HILIC1.64402.64402.2	controllerType=0 controllerNumber=1 scan=64402	165.266	Trypsin	B1	PLDSPWDLRLAPQLEDHPLKDGAKPAAFVIADHTSGTAEQDLAAK	S{+931}	931	931.473	931.47	931.473
68745:4	9	I.GETAAPS{+1528.718}SSQGSGNQGAETGSGGSGNIGGGGERDGTFNLPPNIK.F	NA	S{+1529}	1402.4	4	5606.58	5603.58	3	-1.8	128	NRagged	303.31	303.31	0	8.26	244	>WT63_RS21570 ref|WP_060314747.1|gi|982149285| fucose-binding lectin II	4204	Nsco_NS_434_20203020_B_anthina_HILIC3.58007.58007.4	controllerType=0 controllerNumber=1 scan=58007	149.093	Trypsin	B3	GETAAPSSSQGSGNQGAETGSGGSGNIGGGGERDGTFNLPPNIK	S{+1529}	1529	1528.72	1528.72	1528.72
41079:5	77	T.DDDS{+731.174}IGGHFLHLLHGKAPSK.S	NA	S{+731}	575.858	5	2875.26	2875.26	0	0	167	NRagged	303.31	27.17	0.37	3.81	29	>WT63_RS29670 ref|WP_059644323.1|gi|981434378| 2-methylcitrate synthase	5774	Nsco_NS_434_20203020_B_anthina_HILIC3.35680.35680.5	controllerType=0 controllerNumber=1 scan=35680	96.5813	Trypsin	B3	DDDSIGGHFLHLLHGKAPSK	S{+731}	731	731.174	731.17	731.174
77562:6	175	I.PS{+1003.486}PASMFDDVYKELPAHLRR.Q	NA	S{+1003}	556.283	6	3332.66	3332.66	0	0	384	NRagged	303.35	23.35	0	6.58	34	>WT63_RS18685 ref|WP_059573914.1|gi|981359400| 2-oxoisovalerate dehydrogenase	3648	Nsco_NS_434_20203020_B_anthina_HILIC1.65845.65845.6	controllerType=0 controllerNumber=1 scan=65845	168.662	Trypsin	B1	PSPASMFDDVYKELPAHLRR	S{+1003}	1003	1003.49	1003.49	1003.49
41170:5	248	R.VEQS{+952.506}VVVNFSDAQTAEDARK.V	NA	S{+953}	630.323	5	3147.58	3145.58	2	-2.1	180	Specific	303.35	7.02	3.55	6.55	20	>WT63_RS16210 ref|WP_059581177.1|gi|981366663| preprotein translocase subunit SecD	3169	Nsco_NS_434_20203020_B_anthina_HILIC1.36510.36510.5	controllerType=0 controllerNumber=1 scan=36510	99.0846	Trypsin	B1	VEQSVVVNFSDAQTAEDARK	S{+953}	953	952.506	952.51	952.506
04060:3	14	A.QAS{+1119.402}APAADTPAAASAPAKKDHSKPK.H	NA	S{+1119}	1179.22	3	3535.66	3535.66	0	0	23	NRagged	303.35	6.06	0	7.13	388	>WT63_RS02295 ref|WP_023477920.1|gi|558019556| hypothetical protein	445	Nsco_NS_434_20203020_B_anthina_HILIC2.5711.5711.3	controllerType=0 controllerNumber=1 scan=5711	22.9577	Trypsin	B2	QASAPAADTPAAASAPAKKDHSKPK	S{+1119}	1119	1119.4	1119.4	1119.4
30847:2	17	V.PPTINPVALS{+416.117}R.G	NA	S{+416}	791.399	2	1581.79	1580.79	1	-2.1	25	NRagged	303.41	104.02	23.53	4.91	163	>WT63_RS22605 ref|WP_060315180.1|gi|982149718| peptidase S1	4405	Nsco_NS_434_20203020_B_anthina_HILIC2.27522.27522.4	controllerType=0 controllerNumber=1 scan=27522	76.0751	Trypsin	B2	PPTINPVALSR	S{+416}	416	416.117	416.12	416.117
78888:5	245	R.VGTVTALLRPGLKPASS{+592.222}VPAAPALPPAVTPAPPPVSNLSAAEQRPLVDAVLAK.F	NA	S{+592}	1154.44	5	5768.17	5765.17	3	-1.7	207	Specific	303.42	303.42	0	8.33	23	>WT63_RS11720 ref|WP_060311820.1|gi|982146358| hypothetical protein	2300	Nsco_NS_434_20203020_B_anthina_HILIC1.66896.66896.5	controllerType=0 controllerNumber=1 scan=66896	171.165	Trypsin	B1	VGTVTALLRPGLKPASSVPAAPALPPAVTPAPPPVSNLSAAEQRPLVDAVLAK	S{+592}	592	592.222	592.22	592.222
59169:4	19	K.VFPTRSHTVAAQGGIGASLGNMS{+456.110}EDNWHYHFYDTIK.G	NA	S{+456}	1116.51	4	4463	4463	0	0	44	Specific	303.44	14.19	0	5.59	140	>WT63_RS10370 ref|WP_059582803.1|gi|981368289| fumarate reductase	2034	Nsco_NS_434_20203020_B_anthina_HILIC2.50707.50707.4	controllerType=0 controllerNumber=1 scan=50707	131.916	Trypsin	B2	VFPTRSHTVAAQGGIGASLGNMSEDNWHYHFYDTIK	S{+456}	456	456.11	456.11	456.11
20856:3	170	M.KAEGKDVS{+269.065}AYDR.A	NA	S{+269}	536.581	3	1607.73	1607.73	0	0	397	NRagged	303.47	58.39	14.23	2.23	26	>WT63_RS07890 ref|WP_059574351.1|gi|981359837| isocitrate lyase	1547	Nsco_NS_434_20203020_B_anthina_HILIC1.20016.20016.4	controllerType=0 controllerNumber=1 scan=20016	55.773	Trypsin	B1	KAEGKDVSAYDR	S{+269}	269	269.065	269.06	269.065
44933:4	149	K.ENRENAAHSAS{+400.244}SAEAQYQQALAALDAAK.L	NA	S{+400}	829.913	4	3316.63	3315.63	1	-1	120	Specific	303.49	203.94	1.6	6.08	40	>WT63_RS25425 ref|WP_060316250.1|gi|982150788| efflux transporter periplasmic adaptor subunit	4950	Nsco_NS_434_20203020_B_anthina_HILIC2.38801.38801.4	controllerType=0 controllerNumber=1 scan=38801	104.921	Trypsin	B2	ENRENAAHSASSAEAQYQQALAALDAAK	S{+400}	400	400.244	400.24	400.244
44653:3	8	K.KAS{+596.210}EAAAAASAAQAAAAASPATEPAPGAVVDQDANAQAAR.A	NA	S{+596}	1405.67	3	4214.98	4214.98	0	0	143	Specific	303.49	42.69	42.69	4.35	238	>WT63_RS15865 ref|WP_059581029.1|gi|981366515| cell envelope protein SmpA	3101	Nsco_NS_434_20203020_B_anthina_HILIC3.38542.38542.3	controllerType=0 controllerNumber=1 scan=38542	103.722	Trypsin	B3	KASEAAAAASAAQAAAAASPATEPAPGAVVDQDANAQAAR	S{+596}	596	596.21	596.21	596.21
85616:5	11	K.LNHYS{+471.240}FGDVKGELIDQLGVRDK.E	NA	S{+471}	595.713	5	2974.53	2974.53	0	0	102	Specific	303.51	42.19	19.4	4.89	270	>WT63_RS26550 ref|WP_034207560.1|gi|736064179| alkyl hydroperoxide reductase	5165	Nsco_NS_434_20203020_B_anthina_HILIC2.72014.72014.5	controllerType=0 controllerNumber=1 scan=72014	176.343	Trypsin	B2	LNHYSFGDVKGELIDQLGVRDK	S{+471}	471	471.24	471.24	471.24
20219:2	15	P.AADTPAAAS{+1803.691}APAK.K	NA	S{+1804}	1473.64	2	2946.28	2945.28	1	-1.1	28	NRagged	303.53	3.89	0	5.12	426	>WT63_RS02295 ref|WP_023477920.1|gi|558019556| hypothetical protein	445	Nsco_NS_434_20203020_B_anthina_HILIC1.19522.19522.2	controllerType=0 controllerNumber=1 scan=19522	54.5274	Trypsin	B1	AADTPAAASAPAK	S{+1804}	1804	1803.69	1803.69	1803.69
63639:3	71	K.VNNSTLGGGVWGDNSTVTSGGQPAVS{+1418.280}ALNAGYQTAQSQQR.I	NA	S{+1418}	1799.73	3	5397.18	5396.18	1	-0.6	217	Specific	303.53	92.83	0	7.07	95	>WT63_RS08685 ref|WP_059574542.1|gi|981360028| porin	1703	Nsco_NS_434_20203020_B_anthina_HILIC1.54888.54888.3	controllerType=0 controllerNumber=1 scan=54888	142.397	Trypsin	B1	VNNSTLGGGVWGDNSTVTSGGQPAVSALNAGYQTAQSQQR	S{+1418}	1418	1418.28	1418.28	1418.28
22124:4	128	I.GYGS{+296.231}QGHAHALNLK.D	NA	S{+296}	438.247	4	1749.97	1748.97	1	-1.9	23	NRagged	303.53	70.4	0	5.61	24	>WT63_RS13245 ref|WP_060312091.1|gi|982146629| ketol-acid reductoisomerase	2596	Nsco_NS_434_20203020_B_anthina_HILIC2.20561.20561.5	controllerType=0 controllerNumber=1 scan=20561	58.7792	Trypsin	B2	GYGSQGHAHALNLK	S{+296}	296	296.231	296.23	296.231
58539:4	252	A.APMPAVPAAAS{+1253.477}TSAADRAAAPDAAQAATPAIAPTAASAPAAGLPATTVR.M	NA	S{+1253}	1416.44	4	5662.75	5660.75	2	-1.2	26	NRagged	303.54	47.14	0	6.8	23	>WT63_RS30425 ref|WP_060318192.1|gi|982152730| cellulose synthase	5916	Nsco_NS_434_20203020_B_anthina_HILIC2.50206.50206.4	controllerType=0 controllerNumber=1 scan=50206	130.821	Trypsin	B2	APMPAVPAAASTSAADRAAAPDAAQAATPAIAPTAASAPAAGLPATTVR	S{+1253}	1253	1253.48	1253.48	1253.48
68863:7	349	K.HWDAYQS{+1389.970}AYRDALAATSAEHAPWYVIPANSK.T	NA	S{+1390}	698.382	7	4882.63	4879.63	3	-2.1	214	Specific	303.57	303.57	0	6.25	11	>WT63_RS14060 ref|WP_060312259.1|gi|982146797| polyphosphate kinase	2757	Nsco_NS_434_20203020_B_anthina_HILIC3.58102.58102.5	controllerType=0 controllerNumber=1 scan=58102	149.288	Trypsin	B3	HWDAYQSAYRDALAATSAEHAPWYVIPANSK	S{+1390}	1390	1389.97	1389.97	1389.97
66199:6	85	V.PLVPGYHGDDQDAAS{+838.336}LHREADAIGYPVLLK.A	NA	S{+838}	677.333	6	4058.96	4055.96	3	-2.5	129	NRagged	303.68	144.74	1.04	7.89	35	>WT63_RS22815 ref|WP_060315276.1|gi|982149814| 3-methylcrotonyl-CoA carboxylase	4447	Nsco_NS_434_20203020_B_anthina_HILIC1.56899.56899.6	controllerType=0 controllerNumber=1 scan=56899	147.104	Trypsin	B1	PLVPGYHGDDQDAASLHREADAIGYPVLLK	S{+838}	838	838.336	838.34	838.336
66200:6	85	V.PLVPGYHGDDQDAAS{+838.422}LHREADAIGYPVLLK.A	NA	S{+838}	677.348	6	4059.05	4056.05	3	-2.5	129	NRagged	303.68	144.74	1.04	7.89	35	>WT63_RS22815 ref|WP_060315276.1|gi|982149814| 3-methylcrotonyl-CoA carboxylase	4447	Nsco_NS_434_20203020_B_anthina_HILIC1.56899.56899.6	controllerType=0 controllerNumber=1 scan=56899	147.104	Trypsin	B1	PLVPGYHGDDQDAASLHREADAIGYPVLLK	S{+838}	838	838.422	838.42	838.422
23561:4	91	Y.YVYQGS{+1107.485}HADQGQK.V	NA	S{+1107}	647.797	4	2588.17	2588.17	0	0	51	NRagged	303.76	20.38	16.47	2.13	84	>WT63_RS29690 ref|WP_060317894.1|gi|982152432| hypothetical protein	5778	Nsco_NS_434_20203020_B_anthina_HILIC3.21661.21661.4	controllerType=0 controllerNumber=1 scan=21661	59.9423	Trypsin	B3	YVYQGSHADQGQK	S{+1107}	1107	1107.48	1107.48	1107.48
63833:5	17	K.ANSGLS{+686.443}EAEIDQMIKDAEANAAEDHK.L	NA	S{+686}	689.947	5	3445.71	3443.71	2	-1.9	504	Specific	303.77	86.29	0	6.45	91	>WT63_RS16365 ref|WP_059574284.1|gi|981359770| molecular chaperone DnaK	3200	Nsco_NS_434_20203020_B_anthina_HILIC1.55054.55054.4	controllerType=0 controllerNumber=1 scan=55054	142.766	Trypsin	B1	ANSGLSEAEIDQMIKDAEANAAEDHK	S{+686}	686	686.443	686.44	686.443
40993:4	196	K.AADAGGAKPAAGAPAAPAAPAPVAVPAS{+1188.344}AVSGAAAQ.-	NA	S{+1188}	1035.48	4	4138.88	4138.88	0	0	151	CRagged	303.77	52.41	11.01	3.8	68	>WT63_RS23550 ref|WP_059577270.1|gi|981362756| outer membrane lipid asymmetry maintenance protein MlaD	4590	Nsco_NS_434_20203020_B_anthina_HILIC1.36371.36371.4	controllerType=0 controllerNumber=1 scan=36371	98.7668	Trypsin	B1	AADAGGAKPAAGAPAAPAAPAPVAVPASAVSGAAAQ	S{+1188}	1188	1188.34	1188.34	1188.34
70339:5	32	W.PTS{+1477.727}DEIHALLK.F	NA	S{+1478}	541.284	5	2702.39	2701.39	1	-1.2	593	NRagged	303.81	107.49	0	4.58	62	>WT63_RS10410 ref|WP_060311240.1|gi|982145778| aconitate hydratase	2042	Nsco_NS_434_20203020_B_anthina_HILIC2.59662.59662.5	controllerType=0 controllerNumber=1 scan=59662	150.963	Trypsin	B2	PTSDEIHALLK	S{+1478}	1478	1477.73	1477.73	1477.73
46701:3	126	R.AIEDAGIGDAAAPVAS{+568.213}APASNDHAAQGAIAPPAPAAATAPK.Q	NA	S{+568}	1415.02	3	4243.05	4243.05	0	0	33	Specific	303.81	303.81	5.29	7.59	25	>WT63_RS09490 ref|WP_060311131.1|gi|982145669| extensin	1862	Nsco_NS_434_20203020_B_anthina_HILIC3.40315.40315.3	controllerType=0 controllerNumber=1 scan=40315	108.313	Trypsin	B3	AIEDAGIGDAAAPVASAPASNDHAAQGAIAPPAPAAATAPK	S{+568}	568	568.213	568.21	568.213
04266:5	801	K.GFES{+890.477}YRKPSDR.L	NA	S{+890}	447.432	5	2233.13	2232.13	1	-1.5	15	Specific	303.83	116.68	0	4.04	7	>WT63_RS16905 ref|WP_060312854.1|gi|982147392| ABC transporter ATP-binding protein	3307	Nsco_NS_434_20203020_B_anthina_HILIC1.5872.5872.3	controllerType=0 controllerNumber=1 scan=5872	22.9415	Trypsin	B1	GFESYRKPSDR	S{+890}	890	890.477	890.48	890.477
70203:3	74	G.GQPAVS{+1919.853}ALNAGYQTAQSQQR.I	NA	S{+1920}	1332.63	3	3995.88	3994.88	1	-0.8	237	NRagged	303.86	15.63	0	4.41	76	>WT63_RS08685 ref|WP_059574542.1|gi|981360028| porin	1703	Nsco_NS_434_20203020_B_anthina_HILIC2.59549.59549.3	controllerType=0 controllerNumber=1 scan=59549	150.706	Trypsin	B2	GQPAVSALNAGYQTAQSQQR	S{+1920}	1920	1919.85	1919.85	1919.85
53403:2	292	F.DQVYC[+57.021]TSTQFSQS{+304.133}DRDLNDEYGR.L	NA	C[+57], S{+304}	1544.66	2	3088.31	3088.31	0	0	34	NRagged	303.91	77.63	0	4.79	17	>WT63_RS05780 ref|WP_059584645.1|gi|981370221| hypothetical protein	1129	Nsco_NS_434_20203020_B_anthina_HILIC3.45965.45965.2	controllerType=0 controllerNumber=1 scan=45965	121.883	Trypsin	B3	DQVYCTSTQFSQSDRDLNDEYGR	,S{+304}	,+304	304.133	304.13	304.133
77743:4	255	Q.AGGPAANAGIQPGDVILAVNGRPVTS{+1390.701}PEQLRDAVK.G	NA	S{+1391}	1208.39	4	4830.55	4829.55	1	-0.7	435	NRagged	303.92	21.69	0	7.1	27	>WT63_RS22515 ref|WP_059578544.1|gi|981364030| peptidase	4388	Nsco_NS_434_20203020_B_anthina_HILIC2.65699.65699.4	controllerType=0 controllerNumber=1 scan=65699	164.111	Trypsin	B2	AGGPAANAGIQPGDVILAVNGRPVTSPEQLRDAVK	S{+1391}	1391	1390.7	1390.7	1390.7
11657:3	129	A.GPASEAS{+1200.344}APAAAAPAAAR.A	NA	S{+1200}	913.378	3	2738.12	2737.12	1	-1.2	27	NRagged	303.97	89.75	0	5.67	53	>WT63_RS24035 ref|WP_060315592.1|gi|982150130| transcriptional regulator	4680	Nsco_NS_434_20203020_B_anthina_HILIC3.12226.12226.3	controllerType=0 controllerNumber=1 scan=12226	35.9648	Trypsin	B3	GPASEASAPAAAAPAAAR	S{+1200}	1200	1200.34	1200.34	1200.34
47866:4	5	K.PC[+57.021]TTNKEIAQVGSISANS{+327.200}DSSIGDRIAEAMDK.V	NA	C[+57], S{+327}	923.954	4	3692.8	3692.8	0	0	137	Specific	304	13.99	0	4.99	305	>WT63_RS16820 ref|WP_006485462.1|gi|493531463| molecular chaperone GroEL	3290	Nsco_NS_434_20203020_B_anthina_HILIC2.41325.41325.4	controllerType=0 controllerNumber=1 scan=41325	110.751	Trypsin	B2	PCTTNKEIAQVGSISANSDSSIGDRIAEAMDK	,S{+327}	,+327	327.2	327.2	327.2
27515:4	87	K.GASAAQAAPKPTDNSS{+668.229}GTFVFARPGK.F	NA	S{+668}	801.133	4	3201.51	3201.51	0	0	66	Specific	304.02	171.12	0	6.84	112	>WT63_RS17355 ref|WP_059574120.1|gi|981359606| outer membrane lipoprotein carrier protein LolA	3396	Nsco_NS_434_20203020_B_anthina_HILIC2.24852.24852.4	controllerType=0 controllerNumber=1 scan=24852	69.4827	Trypsin	B2	GASAAQAAPKPTDNSSGTFVFARPGK	S{+668}	668	668.229	668.23	668.229
57061:4	79	C.AS{+772.331}LEDGIALAEDDGAARATHEK.R	NA	S{+772}	754.358	4	3014.41	3012.41	2	-2.2	422	NRagged	304.04	41.84	25.63	4.53	38	>WT63_RS31440 ref|WP_060318500.1|gi|982153038| ornithine monooxygenase	6111	Nsco_NS_434_20203020_B_anthina_HILIC3.48851.48851.4	controllerType=0 controllerNumber=1 scan=48851	128.29	Trypsin	B3	ASLEDGIALAEDDGAARATHEK	S{+772}	772	772.331	772.33	772.331
05751:5	618	R.RDHPLFAS{+726.322}R.L	NA	S{+726}	365.786	5	1824.9	1824.9	0	0	382	Specific	304.09	126.78	0	1.44	9	>WT63_RS13345 ref|WP_060312106.1|gi|982146644| NADH dehydrogenase	2615	Nsco_NS_434_20203020_B_anthina_HILIC1.7274.7274.3	controllerType=0 controllerNumber=1 scan=7274	25.9057	Trypsin	B1	RDHPLFASR	S{+726}	726	726.322	726.32	726.322
75113:6	887	N.PPYVNATS{+1447.702}MAALPPEYRHEPEMALAGGDDGMDIVRR.I	NA	S{+1448}	896.6	6	5374.56	5374.56	0	0	208	NRagged	304.1	35.25	0	5.03	10	>WT63_RS27040 ref|WP_060316826.1|gi|982151364| ribosomal protein L3 N(5)-glutamine methyltransferase	5263	Nsco_NS_434_20203020_B_anthina_HILIC2.63609.63609.6	controllerType=0 controllerNumber=1 scan=63609	159.399	Trypsin	B2	PPYVNATSMAALPPEYRHEPEMALAGGDDGMDIVRR	S{+1448}	1448	1447.7	1447.7	1447.7
38898:4	108	G.LSC[+57.021]VLS{+1405.617}VKVPEPK.F	NA	C[+57], S{+1406}	716.116	4	2861.44	2861.44	0	0	343	NRagged	304.11	8.95	8.95	2.11	51	>WT63_RS14370 ref|WP_060312308.1|gi|982146846| DNA gyrase subunit B	2816	Nsco_NS_434_20203020_B_anthina_HILIC2.33746.33746.4	controllerType=0 controllerNumber=1 scan=33746	92.1891	Trypsin	B2	LSCVLSVKVPEPK	,S{+1406}	,+1406	1405.62	1405.62	1405.62
69294:2	20	N.SQGLDTS{+532.240}NLTVAFDGASR.T	NA	S{+532}	1186.57	2	2372.13	2371.13	1	-1.4	43	NRagged	304.13	26.36	0	3.58	88	>WT63_RS26240 ref|WP_059585256.1|gi|981370909| peptidase M23	5106	Nsco_NS_434_20203020_B_anthina_HILIC3.58476.58476.2	controllerType=0 controllerNumber=1 scan=58476	150.173	Trypsin	B3	SQGLDTSNLTVAFDGASR	S{+532}	532	532.24	532.24	532.24
77332:4	93	E.PAFSSIAVTDS{+665.563}HGQSVVDGK.S	NA	S{+666}	667.893	4	2668.55	2667.55	1	-1.3	56	NRagged	304.17	116.12	0	6.14	41	>WT63_RS05315 ref|WP_060310577.1|gi|982145004| copper resistance protein	1038	Nsco_NS_434_20203020_B_anthina_HILIC1.65652.65652.4	controllerType=0 controllerNumber=1 scan=65652	168.208	Trypsin	B1	PAFSSIAVTDSHGQSVVDGK	S{+666}	666	665.563	665.56	665.563
52324:4	27	I.PFSYYDQNQQVVGYS{+1703.918}R.E	NA	S{+1704}	914.71	4	3655.82	3654.82	1	-0.9	47	NRagged	304.22	91.39	0	4.59	98	>WT63_RS15960 ref|WP_059581206.1|gi|981366692| ABC transporter	3120	Nsco_NS_434_20203020_B_anthina_HILIC3.45096.45096.4	controllerType=0 controllerNumber=1 scan=45096	119.946	Trypsin	B3	PFSYYDQNQQVVGYSR	S{+1704}	1704	1703.92	1703.92	1703.92
73057:5	461	Y.PVFVVEGTNERQPIPS{+1886.989}MPGVER.V	NA	S{+1887}	866.254	5	4327.24	4325.24	2	-1.6	35	NRagged	304.3	25.61	0	6.12	21	>WT63_RS23730 ref|WP_050013164.1|gi|910180631| delta-aminolevulinic acid dehydratase	4626	Nsco_NS_434_20203020_B_anthina_HILIC2.61878.61878.5	controllerType=0 controllerNumber=1 scan=61878	155.716	Trypsin	B2	PVFVVEGTNERQPIPSMPGVER	S{+1887}	1887	1886.99	1886.99	1886.99
16697:3	14	A.PAADTPAAAS{+1639.502}APAKK.D	NA	S{+1640}	1003.08	3	3007.23	3006.23	1	-1.1	27	NRagged	304.32	34.98	0	5.75	388	>WT63_RS02295 ref|WP_023477920.1|gi|558019556| hypothetical protein	445	Nsco_NS_434_20203020_B_anthina_HILIC2.16192.16192.3	controllerType=0 controllerNumber=1 scan=16192	47.5928	Trypsin	B2	PAADTPAAASAPAKK	S{+1640}	1640	1639.5	1639.5	1639.5
79520:5	7	A.AKPGFNNHEENGQS{+1330.677}AFETITEASFPGKWK.I	NA	S{+1331}	911.447	5	4553.21	4552.21	1	-0.7	16	NRagged	304.33	28.71	2.1	4.44	286	>WT63_RS26550 ref|WP_034207560.1|gi|736064179| alkyl hydroperoxide reductase	5165	Nsco_NS_434_20203020_B_anthina_HILIC3.66553.66553.5	controllerType=0 controllerNumber=1 scan=66553	168.772	Trypsin	B3	AKPGFNNHEENGQSAFETITEASFPGKWK	S{+1331}	1331	1330.68	1330.68	1330.68
33087:8	134	A.VNQS{+613.212}LGVLADDKAHAIIAAADEIIAGKHPR.E	NA	S{+613}	464.243	8	3706.89	3706.89	0	0	59	NRagged	304.4	23.48	0	6.42	33	>WT63_RS17935 ref|WP_059574034.1|gi|981359520| class II fumarate hydratase	3504	Nsco_NS_434_20203020_B_anthina_HILIC2.29185.29185.4	controllerType=0 controllerNumber=1 scan=29185	80.4642	Trypsin	B2	VNQSLGVLADDKAHAIIAAADEIIAGKHPR	S{+613}	613	613.212	613.21	613.212
21613:5	1	K.GVKPS{+1828.647}KPAATTSATPSTTTSAGTASTSATATAGTTATASAPAASAPDAAAKPAK.T	NA	S{+1829}	1324.82	5	6620.07	6616.07	4	-2	95	Specific	304.43	304.43	0	7.71	566	>WT63_RS26065 ref|WP_060316474.1|gi|982151012| competence protein ComE	5071	Nsco_NS_434_20203020_B_anthina_HILIC2.20142.20142.5	controllerType=0 controllerNumber=1 scan=20142	57.7104	Trypsin	B2	GVKPSKPAATTSATPSTTTSAGTASTSATATAGTTATASAPAASAPDAAAKPAK	S{+1829}	1829	1828.65	1828.65	1828.65
53508:5	268	Q.AQGDKLNLSLGFS{+209.934}HPVVHQMPEGVKAETPTQTEIVIK.G	NA	S{+210}	842.613	5	4209.03	4209.03	0	0	97	NRagged	304.47	56.97	0	5.79	20	>WT63_RS23805 ref|WP_006477184.1|gi|493523107| 50S ribosomal protein L6	4641	Nsco_NS_434_20203020_B_anthina_HILIC1.46877.46877.5	controllerType=0 controllerNumber=1 scan=46877	124.184	Trypsin	B1	AQGDKLNLSLGFSHPVVHQMPEGVKAETPTQTEIVIK	S{+210}	210	209.934	209.93	209.934
71790:5	9	I.GETAAPS{+1842.973}SSQGSGNQGAETGSGGSGNIGGGGERDGTFNLPPNIK.F	NA	S{+1843}	1184.97	5	5920.84	5917.84	3	-1.7	128	NRagged	304.5	304.5	0	5.65	244	>WT63_RS21570 ref|WP_060314747.1|gi|982149285| fucose-binding lectin II	4204	Nsco_NS_434_20203020_B_anthina_HILIC3.60426.60426.5	controllerType=0 controllerNumber=1 scan=60426	154.627	Trypsin	B3	GETAAPSSSQGSGNQGAETGSGGSGNIGGGGERDGTFNLPPNIK	S{+1843}	1843	1842.97	1842.97	1842.97
55392:5	504	I.PALES{+1468.613}SHAIAYGVK.L	NA	S{+1469}	583.281	5	2912.38	2911.38	1	-1.2	350	NRagged	304.53	91.11	0	2.6	8	>WT63_RS10255 ref|WP_059582753.1|gi|981368239| tryptophan synthase subunit beta	2011	Nsco_NS_434_20203020_B_anthina_HILIC1.48389.48389.5	controllerType=0 controllerNumber=1 scan=48389	127.593	Trypsin	B1	PALESSHAIAYGVK	S{+1469}	1469	1468.61	1468.61	1468.61
65159:3	74	S.GGQPAVS{+1905.835}ALNAGYQTAQSQQR.I	NA	S{+1906}	1347.3	3	4039.88	4037.88	2	-1.7	236	NRagged	304.53	9.2	0	5.61	76	>WT63_RS08685 ref|WP_059574542.1|gi|981360028| porin	1703	Nsco_NS_434_20203020_B_anthina_HILIC2.55507.55507.3	controllerType=0 controllerNumber=1 scan=55507	142.103	Trypsin	B2	GGQPAVSALNAGYQTAQSQQR	S{+1906}	1906	1905.84	1905.84	1905.84
50569:3	3	S.PLLYQHAS{+266.080}GGTTFDEVTVHFSR.A	NA	S{+266}	910.435	3	2729.29	2728.29	1	-1.2	70	NRagged	304.56	30.6	11.62	4.39	215	>WT63_RS23310 ref|WP_059449787.1|gi|981229156| hypothetical protein	4545	Nsco_NS_434_20203020_B_anthina_HILIC1.44361.44361.3	controllerType=0 controllerNumber=1 scan=44361	118.319	Trypsin	B1	PLLYQHASGGTTFDEVTVHFSR	S{+266}	266	266.08	266.08	266.08
69544:2	79	E.PGSSGS{+1143.632}PIYSPEK.R	NA	S{+1144}	1225.64	2	2450.26	2449.26	1	-1.4	191	NRagged	304.62	170.07	0	4.4	221	>sp|LYSC_LYSEN|(Common contaminant protein)	6307	Nsco_NS_434_20203020_B_anthina_HILIC1.59491.59491.4	controllerType=0 controllerNumber=1 scan=59491	153.154	Trypsin	B1	PGSSGSPIYSPEK	S{+1144}	1144	1143.63	1143.63	1143.63
57998:4	24	I.PFSYYDQNQQVVGYS{+1708.922}R.E	NA	S{+1709}	915.711	4	3659.82	3659.82	0	0	47	NRagged	304.63	86.34	5.08	4.45	116	>WT63_RS15960 ref|WP_059581206.1|gi|981366692| ABC transporter	3120	Nsco_NS_434_20203020_B_anthina_HILIC2.49712.49712.4	controllerType=0 controllerNumber=1 scan=49712	129.701	Trypsin	B2	PFSYYDQNQQVVGYSR	S{+1709}	1709	1708.92	1708.92	1708.92
08645:3	606	K.PGAGVC[+57.021]PLRGHS{+462.434}NVQGNR.T	NA	C[+57], S{+462}	780.461	3	2339.37	2338.37	1	-1.4	394	Specific	304.67	83.17	0	7.63	8	>WT63_RS04710 ref|WP_060310461.1|gi|982144888| CbbBc protein	920	Nsco_NS_434_20203020_B_anthina_HILIC1.10058.10058.3	controllerType=0 controllerNumber=1 scan=10058	31.622	Trypsin	B1	PGAGVCPLRGHSNVQGNR	,S{+462}	,+462	462.434	462.43	462.434
54430:6	67	H.PDAGGANFLDALNPDS{+1298.681}KK.I	NA	S{+1299}	522.27	6	3128.58	3128.58	0	0	497	NRagged	304.67	39.57	8.73	5.07	35	>WT63_RS25700 ref|WP_060316365.1|gi|982150903| glutamine--tRNA ligase	5004	Nsco_NS_434_20203020_B_anthina_HILIC3.46760.46760.6	controllerType=0 controllerNumber=1 scan=46760	123.651	Trypsin	B3	PDAGGANFLDALNPDSKK	S{+1299}	1299	1298.68	1298.68	1298.68
72292:3	545	H.EVHAFDLS{+265.143}ADALRALQDAGAQVAASPR.D	NA	S{+265}	1015.52	3	3044.56	3044.56	0	0	25	NRagged	304.71	61.4	39.69	4.62	10	>WT63_RS05420 ref|WP_060011849.1|gi|981822231| 3-hydroxyisobutyrate dehydrogenase	1059	Nsco_NS_434_20203020_B_anthina_HILIC2.61247.61247.3	controllerType=0 controllerNumber=1 scan=61247	154.356	Trypsin	B2	EVHAFDLSADALRALQDAGAQVAASPR	S{+265}	265	265.143	265.14	265.143
60686:3	4	R.QIVTNGGEEAS{+986.460}VVVAAVAAGK.G	NA	S{+986}	986.51	3	2957.52	2956.52	1	-1.1	453	Specific	304.71	125.38	6.64	5.97	261	>WT63_RS16820 ref|WP_006485462.1|gi|493531463| molecular chaperone GroEL	3290	Nsco_NS_434_20203020_B_anthina_HILIC3.51704.51704.3	controllerType=0 controllerNumber=1 scan=51704	134.695	Trypsin	B3	QIVTNGGEEASVVVAAVAAGK	S{+986}	986	986.46	986.46	986.46
61951:4	197	V.IS{+739.392}DNLYNVDLNEYQSDTPDEVDRIAC[+57.021]K.H	NA	C[+57], S{+739}	982.217	4	3925.85	3925.85	0	0	209	NRagged	304.72	11.89	9.25	4.41	19	>WT63_RS04290 ref|WP_060310411.1|gi|982144838| methyltransferase type 12	836	Nsco_NS_434_20203020_B_anthina_HILIC1.53582.53582.4	controllerType=0 controllerNumber=1 scan=53582	139.333	Trypsin	B1	ISDNLYNVDLNEYQSDTPDEVDRIACK	,S{+739}	,+739	739.392	739.39	739.392
08658:2	22	N.HGES{+467.251}LEELKK.R	NA	S{+467}	818.937	2	1636.87	1636.87	0	0	292	NRagged	304.73	173.18	109.67	3.13	77	>WT63_RS02215 ref|WP_059578227.1|gi|981363713| 4-hydroxyphenylpyruvate dioxygenase	429	Nsco_NS_434_20203020_B_anthina_HILIC1.10067.10067.2	controllerType=0 controllerNumber=1 scan=10067	31.6308	Trypsin	B1	HGESLEELKK	S{+467}	467	467.251	467.25	467.251
29660:4	19	F.YAVGEC[+57.021]S{+1025.475}C[+57.021]VSVHGANR.L	NA	C[+57]*2, S{+1025}	698.818	4	2792.25	2791.25	1	-1.2	387	NRagged	304.77	10.94	2.4	3.56	140	>WT63_RS10370 ref|WP_059582803.1|gi|981368289| fumarate reductase	2034	Nsco_NS_434_20203020_B_anthina_HILIC2.26612.26612.4	controllerType=0 controllerNumber=1 scan=26612	73.7508	Trypsin	B2	YAVGECSCVSVHGANR	*2,S{+1025}	*2,+1025	1025.47	1025.47	1025.47
26657:5	3	K.GVKPSKPAATTSATPSTTTSAGTASTSATATAGTTATASAPAAS{+1319.429}APDAAAKPAK.T	NA	S{+1319}	1222.38	5	6107.85	6106.85	1	-0.5	95	Specific	304.79	304.79	5.85	4.78	458	>WT63_RS26065 ref|WP_060316474.1|gi|982151012| competence protein ComE	5071	Nsco_NS_434_20203020_B_anthina_HILIC3.24144.24144.5	controllerType=0 controllerNumber=1 scan=24144	66.3276	Trypsin	B3	GVKPSKPAATTSATPSTTTSAGTASTSATATAGTTATASAPAASAPDAAAKPAK	S{+1319}	1319	1319.43	1319.43	1319.43
23125:5	1	K.GVKPS{+1235.451}KPAATTSATPSTTTSAGTASTSATATAGTTATASAPAASAPDAAAKPAK.T	NA	S{+1235}	1205.58	5	6023.87	6022.87	1	-0.6	95	Specific	304.81	304.81	0	8.08	566	>WT63_RS26065 ref|WP_060316474.1|gi|982151012| competence protein ComE	5071	Nsco_NS_434_20203020_B_anthina_HILIC2.21354.21354.5	controllerType=0 controllerNumber=1 scan=21354	60.7975	Trypsin	B2	GVKPSKPAATTSATPSTTTSAGTASTSATATAGTTATASAPAASAPDAAAKPAK	S{+1235}	1235	1235.45	1235.45	1235.45
46955:3	8	K.KASEAAAAASAAQAAAAAS{+594.194}PATEPAPGAVVDQDANAQAAR.A	NA	S{+594}	1405.66	3	4214.97	4212.97	2	-1.6	143	Specific	304.82	83.87	0	6.3	250	>WT63_RS15865 ref|WP_059581029.1|gi|981366515| cell envelope protein SmpA	3101	Nsco_NS_434_20203020_B_anthina_HILIC1.41238.41238.3	controllerType=0 controllerNumber=1 scan=41238	110.873	Trypsin	B1	KASEAAAAASAAQAAAAASPATEPAPGAVVDQDANAQAAR	S{+594}	594	594.194	594.19	594.194
09197:3	210	G.NAGGS{+786.310}HNLALR.S	NA	S{+786}	632.969	3	1896.89	1895.89	1	-1.8	346	NRagged	304.82	0.22	0.22	4.04	32	>WT63_RS17895 ref|WP_059574040.1|gi|981359526| metalloprotease PmbA	3496	Nsco_NS_434_20203020_B_anthina_HILIC1.10497.10497.3	controllerType=0 controllerNumber=1 scan=10497	32.4476	Trypsin	B1	NAGGSHNLALR	S{+786}	786	786.31	786.31	786.31
68295:6	176	E.VAGQS{+1366.698}QQVLLRDVQYHPFK.Q	NA	S{+1367}	597.819	6	3581.88	3579.88	2	-1.9	64	NRagged	304.88	36.53	6.59	6.08	18	>WT63_RS15180 ref|WP_059575641.1|gi|981361127| 50S ribosomal protein L25/general stress protein Ctc	2972	Nsco_NS_434_20203020_B_anthina_HILIC3.57650.57650.6	controllerType=0 controllerNumber=1 scan=57650	148.278	Trypsin	B3	VAGQSQQVLLRDVQYHPFK	S{+1367}	1367	1366.7	1366.7	1366.7
07874:4	74	L.SPDTLQDKPS{+240.183}ER.V	NA	S{+240}	403.969	4	1612.85	1612.85	0	0	262	NRagged	304.91	19.8	0	2.14	42	>WT63_RS12785 ref|WP_059583766.1|gi|981369342| transaldolase	2505	Nsco_NS_434_20203020_B_anthina_HILIC1.9405.9405.4	controllerType=0 controllerNumber=1 scan=9405	30.4341	Trypsin	B1	SPDTLQDKPSER	S{+240}	240	240.183	240.18	240.183
52606:6	31	A.DDDDS{+1996.911}DVAPAADGMAPAAGPSKTPALDTYTTNLTQR.A	NA	S{+1997}	942.268	6	5648.57	5645.57	3	-1.8	165	NRagged	304.92	47.29	0	7.12	89	>WT63_RS23290 ref|WP_059577174.1|gi|981362660| ClpV1 family T6SS ATPase	4541	Nsco_NS_434_20203020_B_anthina_HILIC1.46156.46156.6	controllerType=0 controllerNumber=1 scan=46156	122.656	Trypsin	B1	DDDDSDVAPAADGMAPAAGPSKTPALDTYTTNLTQR	S{+1997}	1997	1996.91	1996.91	1996.91
15569:3	101	E.STYYVYQGS{+229.077}HADQGQK.V	NA	S{+229}	687.972	3	2061.9	2060.9	1	-1.6	48	NRagged	304.93	95.17	0	3.93	66	>WT63_RS29690 ref|WP_060317894.1|gi|982152432| hypothetical protein	5778	Nsco_NS_434_20203020_B_anthina_HILIC1.15780.15780.3	controllerType=0 controllerNumber=1 scan=15780	44.7656	Trypsin	B1	STYYVYQGSHADQGQK	S{+229}	229	229.077	229.08	229.077
13506:3	315	K.KLQQWSQQNAAGAKPAS{+667.231}GE.-	NA	S{+667}	889.748	3	2667.23	2666.23	1	-1.3	124	CRagged	304.98	304.98	0	7.01	58	>WT63_RS18535 ref|WP_060313386.1|gi|982147924| hypothetical protein	3618	Nsco_NS_434_20203020_B_anthina_HILIC3.13674.13674.3	controllerType=0 controllerNumber=1 scan=13674	39.3812	Trypsin	B3	KLQQWSQQNAAGAKPASGE	S{+667}	667	667.231	667.23	667.231
62784:4	13	S.YS{+1158.499}VKDEYQPLMQQHAQYLK.S	NA	S{+1158}	882.67	4	3527.66	3527.66	0	0	73	NRagged	305.01	40.88	40.88	3.95	211	>WT63_RS16510 ref|WP_006484980.1|gi|493530974| membrane protein	3228	Nsco_NS_434_20203020_B_anthina_HILIC2.53621.53621.4	controllerType=0 controllerNumber=1 scan=53621	138.089	Trypsin	B2	YSVKDEYQPLMQQHAQYLK	S{+1158}	1158	1158.5	1158.5	1158.5
06796:4	421	K.VDGVYS{+299.184}ADPKKDPSATR.Y	NA	S{+299}	527.277	4	2106.09	2105.09	1	-1.6	163	Specific	305.03	16.4	0	5.56	29	>WT63_RS26960 ref|WP_006402648.1|gi|493447311| UMP kinase	5247	Nsco_NS_434_20203020_B_anthina_HILIC2.8324.8324.3	controllerType=0 controllerNumber=1 scan=8324	28.856	Trypsin	B2	VDGVYSADPKKDPSATR	S{+299}	299	299.184	299.18	299.184
51683:5	571	T.FVFGQS{+1422.586}QPQPAEPLDPDRK.H	NA	S{+1423}	716.538	5	3578.66	3578.66	0	0	172	NRagged	305.03	28.93	0	3.22	8	>WT63_RS09160 ref|WP_060311086.1|gi|982145623| isoaspartyl peptidase	1796	Nsco_NS_434_20203020_B_anthina_HILIC3.44498.44498.5	controllerType=0 controllerNumber=1 scan=44498	118.478	Trypsin	B3	FVFGQSQPQPAEPLDPDRK	S{+1423}	1423	1422.59	1422.59	1422.59
42985:3	8	K.KAS{+1161.418}EAAAAASAAQAAAAASPATEPAPGAVVDQDANAQAAR.A	NA	S{+1161}	1595.07	3	4783.19	4780.19	3	-2.1	143	Specific	305.08	90.82	0	7.65	250	>WT63_RS15865 ref|WP_059581029.1|gi|981366515| cell envelope protein SmpA	3101	Nsco_NS_434_20203020_B_anthina_HILIC1.37936.37936.3	controllerType=0 controllerNumber=1 scan=37936	102.6	Trypsin	B1	KASEAAAAASAAQAAAAASPATEPAPGAVVDQDANAQAAR	S{+1161}	1161	1161.42	1161.42	1161.42
82701:6	76	A.EAKLEIMEAC[+57.021]GITVTRNPS{+1464.726}EMGR.L	NA	C[+57], S{+1465}	677.337	6	4058.98	4056.98	2	-1.7	265	NRagged	305.15	24.19	0	7.05	172	>WT63_RS22360 ref|WP_006477916.1|gi|493523847| succinate--CoA ligase subunit alpha	4357	Nsco_NS_434_20203020_B_anthina_HILIC2.69749.69749.6	controllerType=0 controllerNumber=1 scan=69749	172.91	Trypsin	B2	EAKLEIMEACGITVTRNPSEMGR	,S{+1465}	,+1465	1464.73	1464.73	1464.73
73136:3	34	L.PS{+1978.931}SSINQTAATVGLR.H	NA	S{+1979}	1161.25	3	3481.73	3480.73	1	-1	355	NRagged	305.15	20.72	2	4.31	98	>WT63_RS06530 ref|WP_060310719.1|gi|982145146| porin	1277	Nsco_NS_434_20203020_B_anthina_HILIC3.61522.61522.3	controllerType=0 controllerNumber=1 scan=61522	157.089	Trypsin	B3	PSSSINQTAATVGLR	S{+1979}	1979	1978.93	1978.93	1978.93
24279:3	191	R.GGHGDRPPATAPASAGVAAS{+320.977}AAPAGETLSAVSVTAQR.Q	NA	S{+321}	1227.56	3	3680.67	3677.67	3	-2.7	42	Specific	305.22	305.22	0	7.64	25	>WT63_RS17535 ref|WP_060313094.1|gi|982147632| TonB-dependent receptor	3427	Nsco_NS_434_20203020_B_anthina_HILIC2.22348.22348.3	controllerType=0 controllerNumber=1 scan=22348	63.1988	Trypsin	B2	GGHGDRPPATAPASAGVAASAAPAGETLSAVSVTAQR	S{+321}	321	320.977	320.98	320.977
46115:4	149	K.ENRENAAHSASS{+593.215}AEAQYQQALAALDAAK.L	NA	S{+593}	878.406	4	3510.6	3508.6	2	-1.9	120	Specific	305.23	305.23	0	8.53	40	>WT63_RS25425 ref|WP_060316250.1|gi|982150788| efflux transporter periplasmic adaptor subunit	4950	Nsco_NS_434_20203020_B_anthina_HILIC2.39850.39850.4	controllerType=0 controllerNumber=1 scan=39850	107.409	Trypsin	B2	ENRENAAHSASSAEAQYQQALAALDAAK	S{+593}	593	593.215	593.22	593.215
61192:5	32	G.PEAIWQAQS{+1406.699}AHAFNR.V	NA	S{+1407}	627.515	5	3133.54	3132.54	1	-1.1	304	NRagged	305.26	73.86	0	3.7	102	>WT63_RS22600 ref|WP_059575564.1|gi|981361050| peptidase S53	4404	Nsco_NS_434_20203020_B_anthina_HILIC1.52996.52996.5	controllerType=0 controllerNumber=1 scan=52996	137.942	Trypsin	B1	PEAIWQAQSAHAFNR	S{+1407}	1407	1406.7	1406.7	1406.7
75882:4	27	T.VATEISGYNGATGTSHLHVFWQAS{+637.333}GGVTEPGSSGSPIYSPEK.R	NA	S{+637}	1226.35	4	4902.36	4900.36	2	-1.4	162	NRagged	305.26	16.13	16.13	4	440	>sp|LYSC_LYSEN|(Common contaminant protein)	6307	Nsco_NS_434_20203020_B_anthina_HILIC2.64215.64215.4	controllerType=0 controllerNumber=1 scan=64215	160.788	Trypsin	B2	VATEISGYNGATGTSHLHVFWQASGGVTEPGSSGSPIYSPEK	S{+637}	637	637.333	637.33	637.333
17926:6	216	K.PGGGSLKQEHLS{+369.205}ADNLEHVR.K	NA	S{+369}	419.721	6	2513.29	2513.29	0	0	247	Specific	305.27	20.78	8.91	6.02	18	>WT63_RS13915 ref|WP_060312242.1|gi|982146780| L-glyceraldehyde 3-phosphate reductase	2728	Nsco_NS_434_20203020_B_anthina_HILIC1.17694.17694.6	controllerType=0 controllerNumber=1 scan=17694	49.7901	Trypsin	B1	PGGGSLKQEHLSADNLEHVR	S{+369}	369	369.205	369.2	369.205
67536:4	8	Q.PPGAAPAIQPQFQFHRPPQPNVS{+1491.736}NEASPPVGPQGSDNLQNQPLTAPAQ.-	NA	S{+1492}	1622.06	4	6485.21	6484.21	1	-0.5	218	Non	305.27	86.15	0	4.37	238	>WT63_RS15865 ref|WP_059581029.1|gi|981366515| cell envelope protein SmpA	3101	Nsco_NS_434_20203020_B_anthina_HILIC3.57056.57056.4	controllerType=0 controllerNumber=1 scan=57056	146.879	Trypsin	B3	PPGAAPAIQPQFQFHRPPQPNVSNEASPPVGPQGSDNLQNQPLTAPAQ	S{+1492}	1492	1491.74	1491.74	1491.74
74036:7	128	L.NALIQKPS{+1904.955}TDPIPNNWKDGGYLERLPNDPWGNGYK.Y	NA	S{+1905}	839.853	7	5872.93	5872.93	0	0	82	NRagged	305.3	37.39	2	5.55	56	>WT63_RS03140 ref|WP_006751354.1|gi|493803493| type II secretion system protein GspG	612	Nsco_NS_434_20203020_B_anthina_HILIC1.63055.63055.7	controllerType=0 controllerNumber=1 scan=63055	161.979	Trypsin	B1	NALIQKPSTDPIPNNWKDGGYLERLPNDPWGNGYK	S{+1905}	1905	1904.95	1904.95	1904.95
75011:4	39	S.PPFADRFEDFSFTPYRPDTSDGNADDDAQDGDNTSSSAS{+368.156}SNDPDATK.L	NA	S{+368}	1354.82	4	5416.24	5411.24	5	-3.1	829	NRagged	305.31	305.31	0.11	6.13	103	>WT63_RS07370 ref|WP_060310847.1|gi|982145311| alpha-2-macroglobulin	1445	Nsco_NS_434_20203020_B_anthina_HILIC1.63838.63838.4	controllerType=0 controllerNumber=1 scan=63838	163.874	Trypsin	B1	PPFADRFEDFSFTPYRPDTSDGNADDDAQDGDNTSSSASSNDPDATK	S{+368}	368	368.156	368.16	368.156
44206:5	517	K.PMEGEPGSAMHIHQS{+1087.801}LADAR.T	NA	S{+1088}	645.162	5	3221.78	3221.78	0	0	245	Specific	305.31	55.22	2.39	5.6	11	>WT63_RS20300 ref|WP_059578335.1|gi|981363821| glutamine synthetase	3958	Nsco_NS_434_20203020_B_anthina_HILIC2.38188.38188.6	controllerType=0 controllerNumber=1 scan=38188	103.335	Trypsin	B2	PMEGEPGSAMHIHQSLADAR	S{+1088}	1088	1087.8	1087.8	1087.8
78927:5	245	R.VGTVTALLRPGLKPASS{+595.222}VPAAPALPPAVTPAPPPVSNLSAAEQRPLVDAVLAK.F	NA	S{+595}	1155.04	5	5771.17	5768.17	3	-1.7	207	Specific	305.35	305.35	0	8.33	23	>WT63_RS11720 ref|WP_060311820.1|gi|982146358| hypothetical protein	2300	Nsco_NS_434_20203020_B_anthina_HILIC1.66923.66923.5	controllerType=0 controllerNumber=1 scan=66923	171.226	Trypsin	B1	VGTVTALLRPGLKPASSVPAAPALPPAVTPAPPPVSNLSAAEQRPLVDAVLAK	S{+595}	595	595.222	595.22	595.222
43173:6	52	K.VEPGLAEKWDVS{+341.192}SDGKVYTFHLR.H	NA	S{+341}	496.761	6	2975.53	2974.53	1	-1.1	81	Specific	305.39	2.68	0.8	7.18	58	>WT63_RS13755 ref|WP_059642489.1|gi|981432544| peptide ABC transporter substrate-binding protein	2696	Nsco_NS_434_20203020_B_anthina_HILIC2.37299.37299.6	controllerType=0 controllerNumber=1 scan=37299	101.195	Trypsin	B2	VEPGLAEKWDVSSDGKVYTFHLR	S{+341}	341	341.192	341.19	341.192
21715:4	22	G.GAAPHGGGAFSGKDPS{+222.195}KVDR.S	NA	S{+222}	534.041	4	2133.14	2133.14	0	0	257	NRagged	305.39	32.29	7.39	6.4	70	>WT63_RS13935 ref|WP_011546455.1|gi|499865721| S-adenosylmethionine synthase	2732	Nsco_NS_434_20203020_B_anthina_HILIC3.20207.20207.4	controllerType=0 controllerNumber=1 scan=20207	56.0874	Trypsin	B3	GAAPHGGGAFSGKDPSKVDR	S{+222}	222	222.195	222.19	222.195
80935:4	40	M.LSTPIINPPQS{+1744.702}AILGVHATK.E	NA	S{+1745}	951.725	4	3803.88	3801.88	2	-1.8	353	NRagged	305.42	29.13	0	6.15	88	>WT63_RS30725 ref|WP_059575753.1|gi|981361239| dihydrolipoamide succinyltransferase	5973	Nsco_NS_434_20203020_B_anthina_HILIC1.68477.68477.5	controllerType=0 controllerNumber=1 scan=68477	174.169	Trypsin	B1	LSTPIINPPQSAILGVHATK	S{+1745}	1745	1744.7	1744.7	1744.7
00447:3	478	D.SYPS{+229.354}RKPTDKPQEK.R	NA	S{+229}	630.745	3	1890.22	1890.22	0	0	4	NRagged	305.42	84.12	8.85	5.37	10	>WT63_RS22085 ref|WP_059578694.1|gi|981364180| magnesium/cobalt efflux protein	4303	Nsco_NS_434_20203020_B_anthina_HILIC3.2647.2647.3	controllerType=0 controllerNumber=1 scan=2647	16.0596	Trypsin	B3	SYPSRKPTDKPQEK	S{+229}	229	229.354	229.35	229.354
68232:5	18	M.PS{+766.279}QPGFNLGYLAYNVEHKPVDKLEVR.Q	NA	S{+766}	748.571	5	3738.83	3736.83	2	-1.8	293	NRagged	305.47	92.18	0	7.96	91	>WT63_RS13755 ref|WP_059642489.1|gi|981432544| peptide ABC transporter substrate-binding protein	2696	Nsco_NS_434_20203020_B_anthina_HILIC1.58457.58457.5	controllerType=0 controllerNumber=1 scan=58457	150.768	Trypsin	B1	PSQPGFNLGYLAYNVEHKPVDKLEVR	S{+766}	766	766.279	766.28	766.279
43642:2	4	T.IIDGAGEAAS{+473.177}IEAR.V	NA	S{+473}	923.445	2	1845.88	1845.88	0	0	332	NRagged	305.49	25.85	10.73	4.42	261	>WT63_RS16820 ref|WP_006485462.1|gi|493531463| molecular chaperone GroEL	3290	Nsco_NS_434_20203020_B_anthina_HILIC3.37714.37714.2	controllerType=0 controllerNumber=1 scan=37714	101.691	Trypsin	B3	IIDGAGEAASIEAR	S{+473}	473	473.177	473.18	473.177
02922:3	137	A.SS{+426.856}QDHKR.L	NA	S{+427}	428.764	3	1284.28	1284.28	0	0	209	NRagged	305.49	146.14	146.14	4.32	33	>WT63_RS13075 ref|WP_060312050.1|gi|982146588| phosphoribosylamine--glycine ligase	2562	Nsco_NS_434_20203020_B_anthina_HILIC3.4652.4652.2	controllerType=0 controllerNumber=1 scan=4652	20.0703	Trypsin	B3	SSQDHKR	S{+427}	427	426.856	426.86	426.856
47248:5	5	I.AQVGS{+1431.712}ISANSDSSIGDRIAEAMDK.V	NA	S{+1432}	771.979	5	3855.86	3853.86	2	-1.7	145	NRagged	305.56	9.53	0	5.03	305	>WT63_RS16820 ref|WP_006485462.1|gi|493531463| molecular chaperone GroEL	3290	Nsco_NS_434_20203020_B_anthina_HILIC2.40831.40831.5	controllerType=0 controllerNumber=1 scan=40831	109.692	Trypsin	B2	AQVGSISANSDSSIGDRIAEAMDK	S{+1432}	1432	1431.71	1431.71	1431.71
38073:4	91	Y.VYQGS{+1419.715}HADQGQK.V	NA	S{+1420}	685.339	4	2738.33	2737.33	1	-1.2	52	NRagged	305.58	4.26	4.26	1.72	84	>WT63_RS29690 ref|WP_060317894.1|gi|982152432| hypothetical protein	5778	Nsco_NS_434_20203020_B_anthina_HILIC3.33078.33078.5	controllerType=0 controllerNumber=1 scan=33078	89.7471	Trypsin	B3	VYQGSHADQGQK	S{+1420}	1420	1419.71	1419.71	1419.71
59544:4	27	E.PGSSGSPIYS{+1464.726}PEKR.V	NA	S{+1465}	732.37	4	2926.46	2926.46	0	0	191	NRagged	305.64	148.56	0	3.37	440	>sp|LYSC_LYSEN|(Common contaminant protein)	6307	Nsco_NS_434_20203020_B_anthina_HILIC2.50999.50999.5	controllerType=0 controllerNumber=1 scan=50999	132.544	Trypsin	B2	PGSSGSPIYSPEKR	S{+1465}	1465	1464.73	1464.73	1464.73
56594:5	39	K.VFQYVKPQDAQALQDASPASGAS{+567.233}GAQAAAAPADSATVGAVPDASVQSTPLQPPAPISNSSSVHPGNPK.A	NA	S{+567}	1430.3	5	7147.48	7144.48	3	-1.4	195	Specific	305.67	305.67	14.5	6.73	101	>WT63_RS02355 ref|WP_059578262.1|gi|981363748| BON domain protein	456	Nsco_NS_434_20203020_B_anthina_HILIC3.48496.48496.5	controllerType=0 controllerNumber=1 scan=48496	127.495	Trypsin	B3	VFQYVKPQDAQALQDASPASGASGAQAAAAPADSATVGAVPDASVQSTPLQPPAPISNSSSVHPGNPK	S{+567}	567	567.233	567.23	567.233
66580:4	168	Q.QQVIS{+211.077}QNVLANGLATDVYAPGQQPPNGAAAMVRPSWKPDAK.T	NA	S{+211}	1126.32	4	4502.27	4499.27	3	-2.2	49	NRagged	305.72	53.15	5.44	5.95	35	>WT63_RS07420 ref|WP_059585130.1|gi|981370743| hypothetical protein	1455	Nsco_NS_434_20203020_B_anthina_HILIC2.56635.56635.4	controllerType=0 controllerNumber=1 scan=56635	144.511	Trypsin	B2	QQVISQNVLANGLATDVYAPGQQPPNGAAAMVRPSWKPDAK	S{+211}	211	211.077	211.08	211.077
03772:5	897	R.AGETES{+1217.223}PIMTHDHSRR.M	NA	S{+1217}	609.019	5	3041.07	3041.07	0	0	294	Specific	305.72	54.87	0	5.47	4	>WT63_RS30955 ref|WP_060318341.1|gi|982152879| oxidoreductase	6016	Nsco_NS_434_20203020_B_anthina_HILIC3.5371.5371.5	controllerType=0 controllerNumber=1 scan=5371	21.3792	Trypsin	B3	AGETESPIMTHDHSRR	S{+1217}	1217	1217.22	1217.22	1217.22
17322:4	4	Q.IEEATS{+279.113}DYDREKLQER.V	NA	S{+279}	566.27	4	2262.06	2261.06	1	-1.5	353	NRagged	305.73	46.3	0	6.36	261	>WT63_RS16820 ref|WP_006485462.1|gi|493531463| molecular chaperone GroEL	3290	Nsco_NS_434_20203020_B_anthina_HILIC3.16707.16707.4	controllerType=0 controllerNumber=1 scan=16707	47.1344	Trypsin	B3	IEEATSDYDREKLQER	S{+279}	279	279.113	279.11	279.113
76847:3	41	A.PAPAQAAPAPAAAAPAAAPS{+254.162}GEYRASHASPSVRK.F	NA	S{+254}	1150.27	3	3448.81	3448.81	0	0	224	NRagged	305.77	114.75	0	7.86	63	>WT63_RS01920 ref|WP_060310135.1|gi|982144562| dihydrolipoamide acetyltransferase	377	Nsco_NS_434_20203020_B_anthina_HILIC1.65264.65264.3	controllerType=0 controllerNumber=1 scan=65264	167.309	Trypsin	B1	PAPAQAAPAPAAAAPAAAPSGEYRASHASPSVRK	S{+254}	254	254.162	254.16	254.162
42935:3	8	K.KAS{+1188.418}EAAAAASAAQAAAAASPATEPAPGAVVDQDANAQAAR.A	NA	S{+1188}	1604.07	3	4810.19	4807.19	3	-2.1	143	Specific	305.78	143.89	0	8.11	250	>WT63_RS15865 ref|WP_059581029.1|gi|981366515| cell envelope protein SmpA	3101	Nsco_NS_434_20203020_B_anthina_HILIC1.37896.37896.3	controllerType=0 controllerNumber=1 scan=37896	102.5	Trypsin	B1	KASEAAAAASAAQAAAAASPATEPAPGAVVDQDANAQAAR	S{+1188}	1188	1188.42	1188.42	1188.42
46325:4	1174	K.LVVAVIDPDRVS{+686.340}ATELC[+57.021]R.Y	NA	C[+57], S{+686}	675.611	4	2699.42	2699.42	0	0	160	Specific	305.81	88.14	4	6.21	5	>WT63_RS06915 ref|WP_059584924.1|gi|981370509| histidine kinase	1354	Nsco_NS_434_20203020_B_anthina_HILIC2.40046.40046.4	controllerType=0 controllerNumber=1 scan=40046	107.838	Trypsin	B2	LVVAVIDPDRVSATELCR	,S{+686}	,+686	686.34	686.34	686.34
10654:3	3	L.QFGS{+251.235}PAVKGESADK.D	NA	S{+251}	557.985	3	1671.94	1671.94	0	0	7	NRagged	305.89	39.97	7.09	4.13	215	>WT63_RS23310 ref|WP_059449787.1|gi|981229156| hypothetical protein	4545	Nsco_NS_434_20203020_B_anthina_HILIC1.11794.11794.3	controllerType=0 controllerNumber=1 scan=11794	35.1212	Trypsin	B1	QFGSPAVKGESADK	S{+251}	251	251.235	251.24	251.235
45316:3	196	K.AADAGGAKPAAGAPAAPAAPAPVAVPAS{+1262.440}AVSGAAAQ.-	NA	S{+1262}	1405.66	3	4214.98	4212.98	2	-1.6	151	CRagged	305.9	215.82	0	7.91	68	>WT63_RS23550 ref|WP_059577270.1|gi|981362756| outer membrane lipid asymmetry maintenance protein MlaD	4590	Nsco_NS_434_20203020_B_anthina_HILIC1.39788.39788.3	controllerType=0 controllerNumber=1 scan=39788	107.245	Trypsin	B1	AADAGGAKPAAGAPAAPAAPAPVAVPASAVSGAAAQ	S{+1262}	1262	1262.44	1262.44	1262.44
07671:4	133	T.HAIRELADGS{+247.183}DR.A	NA	S{+247}	397.469	4	1586.85	1586.85	0	0	102	NRagged	305.92	103.52	0	4.05	39	>WT63_RS31940 ref|WP_059583425.1|gi|981368962| saccharopine dehydrogenase	6210	Nsco_NS_434_20203020_B_anthina_HILIC1.9236.9236.4	controllerType=0 controllerNumber=1 scan=9236	30.1346	Trypsin	B1	HAIRELADGSDR	S{+247}	247	247.183	247.18	247.183
18682:4	333	N.GMS{+399.164}KEEWKGGAETNK.I	NA	S{+399}	513.74	4	2051.94	2050.94	1	-1.6	236	NRagged	305.92	22.39	0	3.66	33	>WT63_RS10280 ref|WP_059639171.1|gi|981429226| aspartate-semialdehyde dehydrogenase	2016	Nsco_NS_434_20203020_B_anthina_HILIC3.17785.17785.4	controllerType=0 controllerNumber=1 scan=17785	49.8736	Trypsin	B3	GMSKEEWKGGAETNK	S{+399}	399	399.164	399.16	399.164
15269:4	170	I.TS{+282.159}HGGQIHRVEDWGR.R	NA	S{+282}	505.006	4	2017	2017	0	0	30	NRagged	305.93	305.93	24.24	4.79	44	>WT63_RS26205 ref|WP_006486255.1|gi|493532274| 30S ribosomal protein S6	5099	Nsco_NS_434_20203020_B_anthina_HILIC2.15065.15065.4	controllerType=0 controllerNumber=1 scan=15065	44.6543	Trypsin	B2	TSHGGQIHRVEDWGR	S{+282}	282	282.159	282.16	282.159
32566:6	1215	V.YLTYSDRIVSGS{+1854.929}PK.N	NA	S{+1855}	574.298	6	3440.75	3440.75	0	0	131	NRagged	305.93	36.56	0	4.23	5	>WT63_RS17975 ref|WP_059574027.1|gi|981359513| CREA signal peptide protein	3512	Nsco_NS_434_20203020_B_anthina_HILIC3.28792.28792.4	controllerType=0 controllerNumber=1 scan=28792	78.3603	Trypsin	B3	YLTYSDRIVSGSPK	S{+1855}	1855	1854.93	1854.93	1854.93
51162:3	668	K.TSRAPQQASLFDDPVPETAQADIS{+569.225}SAASEPSAAR.R	NA	S{+569}	1347.63	3	4040.89	4040.89	0	0	6	Specific	305.97	175.74	1.2	6.62	8	>WT63_RS23060 ref|WP_060315371.1|gi|982149909| uracil-DNA glycosylase	4495	Nsco_NS_434_20203020_B_anthina_HILIC2.44216.44216.3	controllerType=0 controllerNumber=1 scan=44216	117.786	Trypsin	B2	TSRAPQQASLFDDPVPETAQADISSAASEPSAAR	S{+569}	569	569.225	569.23	569.225
44662:3	143	K.AADAGGAKPAAGAPAAPAAPAPVAVPAS{+1234.445}AVSGAAAQ.-	NA	S{+1234}	1396.33	3	4186.98	4184.98	2	-1.6	151	CRagged	305.99	305.99	0	8.02	102	>WT63_RS23550 ref|WP_059577270.1|gi|981362756| outer membrane lipid asymmetry maintenance protein MlaD	4590	Nsco_NS_434_20203020_B_anthina_HILIC3.38550.38550.3	controllerType=0 controllerNumber=1 scan=38550	103.741	Trypsin	B3	AADAGGAKPAAGAPAAPAAPAPVAVPASAVSGAAAQ	S{+1234}	1234	1234.44	1234.44	1234.44
77005:4	156	Y.SANFMHMMFS{+562.256}NPC[+57.021]EEYKVNDVLVR.A	NA	C[+57], S{+562}	871.147	4	3481.57	3480.57	1	-1	199	NRagged	306	7.59	1.36	4.73	38	>WT63_RS10355 ref|WP_011881720.1|gi|500211539| type II citrate synthase	2031	Nsco_NS_434_20203020_B_anthina_HILIC3.64614.64614.4	controllerType=0 controllerNumber=1 scan=64614	164.474	Trypsin	B3	SANFMHMMFSNPCEEYKVNDVLVR	,S{+562}	,+562	562.256	562.26	562.256
22782:4	166	I.GYGS{+298.249}QGHAHALNLK.D	NA	S{+298}	438.501	4	1750.98	1750.98	0	0	23	NRagged	306	76.55	7.25	4.73	20	>WT63_RS13245 ref|WP_060312091.1|gi|982146629| ketol-acid reductoisomerase	2596	Nsco_NS_434_20203020_B_anthina_HILIC3.21051.21051.5	controllerType=0 controllerNumber=1 scan=21051	58.3095	Trypsin	B3	GYGSQGHAHALNLK	S{+298}	298	298.249	298.25	298.249
72142:4	20	K.GEGLS{+612.330}FTGVSEVIRAYENKEVELASR.V	NA	S{+612}	863.949	4	3452.77	3452.77	0	0	522	Specific	306.07	28.46	5.27	6.24	116	>WT63_RS23915 ref|WP_006482896.1|gi|493528879| DNA-directed RNA polymerase subunit beta'	4663	Nsco_NS_434_20203020_B_anthina_HILIC2.61129.61129.5	controllerType=0 controllerNumber=1 scan=61129	154.114	Trypsin	B2	GEGLSFTGVSEVIRAYENKEVELASR	S{+612}	612	612.33	612.33	612.33
82275:2	42	S.PAVMAAQGS{+1049.965}QLTNK.Y	NA	S{+1050}	1233.85	2	2466.7	2465.7	1	-1.4	42	NRagged	306.11	74.59	0	4.42	90	>WT63_RS16545 ref|WP_059574256.1|gi|981359742| serine hydroxymethyltransferase	3235	Nsco_NS_434_20203020_B_anthina_HILIC2.69412.69412.5	controllerType=0 controllerNumber=1 scan=69412	172.28	Trypsin	B2	PAVMAAQGSQLTNK	S{+1050}	1050	1049.96	1049.96	1049.96
37501:4	17	H.NS{+1296.606}HGVPPTINPVALSR.G	NA	S{+1297}	739.631	4	2955.5	2955.5	0	0	20	NRagged	306.13	3.41	3.41	2.21	163	>WT63_RS22605 ref|WP_060315180.1|gi|982149718| peptidase S1	4405	Nsco_NS_434_20203020_B_anthina_HILIC2.32653.32653.4	controllerType=0 controllerNumber=1 scan=32653	89.4156	Trypsin	B2	NSHGVPPTINPVALSR	S{+1297}	1297	1296.61	1296.61	1296.61
20811:3	192	T.PHAGDYGNTSWYS{+408.117}QHNGPR.T	NA	S{+408}	851.355	3	2552.05	2552.05	0	0	27	NRagged	306.14	99.52	1.78	3.87	37	>WT63_RS00145 ref|WP_060309892.1|gi|982144319| hypothetical protein	27	Nsco_NS_434_20203020_B_anthina_HILIC2.19492.19492.3	controllerType=0 controllerNumber=1 scan=19492	56.0629	Trypsin	B2	PHAGDYGNTSWYSQHNGPR	S{+408}	408	408.117	408.12	408.117
11330:4	758	Q.PS{+649.382}IYHGDHANPVAPK.M	NA	S{+649}	564.052	4	2253.18	2252.18	1	-1.5	1130	NRagged	306.15	148.74	3.94	6.14	8	>WT63_RS31520 ref|WP_060318518.1|gi|982153056| cobalamin biosynthesis protein CobN	6127	Nsco_NS_434_20203020_B_anthina_HILIC1.12355.12355.4	controllerType=0 controllerNumber=1 scan=12355	36.3225	Trypsin	B1	PSIYHGDHANPVAPK	S{+649}	649	649.382	649.38	649.382
13456:3	253	G.GHDGAPS{+596.240}GDAGHQRVG.-	NA	S{+596}	705.313	3	2113.92	2113.92	0	0	478	Non	306.16	9.89	1.2	4.93	23	>WT63_RS11020 ref|WP_060311337.1|gi|982145875| Fis family transcriptional regulator	2162	Nsco_NS_434_20203020_B_anthina_HILIC2.13651.13651.5	controllerType=0 controllerNumber=1 scan=13651	40.8551	Trypsin	B2	GHDGAPSGDAGHQRVG	S{+596}	596	596.24	596.24	596.24
69171:5	953	Q.PLTDLTDADDEADS{+485.251}EYRLDLALPAHDAGPEALYAR.T	NA	S{+485}	857.815	5	4285.04	4285.04	0	0	80	NRagged	306.19	42.08	0	4.3	3	>WT63_RS12615 ref|WP_060311954.1|gi|982146492| RNA polymerase subunit sigma-24	2473	Nsco_NS_434_20203020_B_anthina_HILIC2.58670.58670.5	controllerType=0 controllerNumber=1 scan=58670	148.879	Trypsin	B2	PLTDLTDADDEADSEYRLDLALPAHDAGPEALYAR	S{+485}	485	485.251	485.25	485.251
01794:3	97	G.GGHS{+226.099}PYGSHGGPRESR.G	NA	S{+226}	621.955	3	1863.85	1863.85	0	0	93	NRagged	306.21	10.77	10.77	2.14	56	>WT63_RS30835 ref|WP_012492570.1|gi|501469125| RNA-binding protein Hfq	5995	Nsco_NS_434_20203020_B_anthina_HILIC1.3811.3811.3	controllerType=0 controllerNumber=1 scan=3811	19.1898	Trypsin	B1	GGHSPYGSHGGPRESR	S{+226}	226	226.099	226.1	226.099
20764:3	11	A.PAADTPAAAS{+1631.576}APAKK.D	NA	S{+1632}	1000.44	3	2999.31	2998.31	1	-1.1	27	NRagged	306.23	54.55	0	5.75	435	>WT63_RS02295 ref|WP_023477920.1|gi|558019556| hypothetical protein	445	Nsco_NS_434_20203020_B_anthina_HILIC3.19403.19403.3	controllerType=0 controllerNumber=1 scan=19403	53.9682	Trypsin	B3	PAADTPAAASAPAKK	S{+1632}	1632	1631.58	1631.58	1631.58
83513:5	135	I.PSTEIGLGYFQETHPQDLFREC[+57.021]SHFAELVTNAS{+1263.715}QFPR.V	NA	C[+57], S{+1264}	1115.36	5	5572.76	5572.76	0	0	104	NRagged	306.27	33.23	0	6.62	41	>WT63_RS25330 ref|WP_059579660.1|gi|981365146| pyruvate dehydrogenase	4931	Nsco_NS_434_20203020_B_anthina_HILIC2.70390.70390.5	controllerType=0 controllerNumber=1 scan=70390	173.905	Trypsin	B2	PSTEIGLGYFQETHPQDLFRECSHFAELVTNASQFPR	,S{+1264}	,+1264	1263.71	1263.71	1263.71
28528:4	4	Q.VGSIS{+1468.755}ANSDSSIGDR.I	NA	S{+1469}	734.367	4	2934.45	2933.45	1	-1.1	147	NRagged	306.28	13	0	2.28	261	>WT63_RS16820 ref|WP_006485462.1|gi|493531463| molecular chaperone GroEL	3290	Nsco_NS_434_20203020_B_anthina_HILIC3.25631.25631.4	controllerType=0 controllerNumber=1 scan=25631	70.1342	Trypsin	B3	VGSISANSDSSIGDR	S{+1469}	1469	1468.76	1468.76	1468.76
12644:2	508	K.GKEGNAAAAPAAS{+595.210}APAQP.-	NA	S{+595}	1088	2	2175	2174	1	-1.5	162	CRagged	306.31	135.14	0	7.19	19	>WT63_RS31950 ref|WP_060009782.1|gi|981820074| hypothetical protein	6212	Nsco_NS_434_20203020_B_anthina_HILIC2.13000.13000.2	controllerType=0 controllerNumber=1 scan=13000	39.2756	Trypsin	B2	GKEGNAAAAPAASAPAQP	S{+595}	595	595.21	595.21	595.21
71804:4	26	K.PS{+519.185}LPFIPGHEGVGIVAAVGAGVTHVR.E	NA	S{+519}	764.901	4	3056.58	3056.58	0	0	57	Specific	306.32	52.94	6.07	6.38	139	>WT63_RS07925 ref|WP_060310922.1|gi|982145396| alcohol dehydrogenase	1554	Nsco_NS_434_20203020_B_anthina_HILIC3.60435.60435.6	controllerType=0 controllerNumber=1 scan=60435	154.642	Trypsin	B3	PSLPFIPGHEGVGIVAAVGAGVTHVR	S{+519}	519	519.185	519.18	519.185
12704:3	260	F.GGES{+1029.393}GGSYGGGEEASGSGGGYGGGSGK.S	NA	S{+1029}	1084.43	3	3251.28	3251.28	0	0	593	NRagged	306.36	13.44	13.44	5.34	23	>sp|K1C9_HUMAN|(Common contaminant protein)	6274	Nsco_NS_434_20203020_B_anthina_HILIC2.13043.13043.3	controllerType=0 controllerNumber=1 scan=13043	39.3842	Trypsin	B2	GGESGGSYGGGEEASGSGGGYGGGSGK	S{+1029}	1029	1029.39	1029.39	1029.39
03966:5	641	K.KLHWNEHAS{+1146.140}NEDDK.A	NA	S{+1146}	574.79	5	2869.92	2868.92	1	-1.2	285	Specific	306.36	53.41	0	5.27	10	>WT63_RS16335 ref|WP_006492558.1|gi|493538663| NAD(+) kinase	3194	Nsco_NS_434_20203020_B_anthina_HILIC3.5523.5523.3	controllerType=0 controllerNumber=1 scan=5523	21.6319	Trypsin	B3	KLHWNEHASNEDDK	S{+1146}	1146	1146.14	1146.14	1146.14
68201:4	997	Y.SLDAWQEWYGDKETAVC[+57.021]VNS{+1072.525}GKYDGLR.Y	NA	C[+57], S{+1073}	1056.5	4	4222.97	4219.97	3	-2.4	369	NRagged	306.38	65.47	0	6.73	6	>WT63_RS15885 ref|WP_060312640.1|gi|982147178| leucine--tRNA ligase	3105	Nsco_NS_434_20203020_B_anthina_HILIC2.57878.57878.2	controllerType=0 controllerNumber=1 scan=57878	147.173	Trypsin	B2	SLDAWQEWYGDKETAVCVNSGKYDGLR	,S{+1073}	,+1073	1072.53	1072.53	1072.53
04270:3	264	H.AHKFPGQLS{+288.022}GGQQQR.V	NA	S{+288}	643.294	3	1927.87	1926.87	1	-1.7	130	NRagged	306.43	45.83	0	4.83	35	>WT63_RS15975 ref|WP_059581077.1|gi|981366563| arginine transporter ATP-binding subunit	3123	Nsco_NS_434_20203020_B_anthina_HILIC2.5894.5894.3	controllerType=0 controllerNumber=1 scan=5894	23.3174	Trypsin	B2	AHKFPGQLSGGQQQR	S{+288}	288	288.022	288.02	288.022
19883:2	14	P.AADTPAAAS{+1804.693}APAK.K	NA	S{+1805}	1473.64	2	2946.28	2946.28	0	0	28	NRagged	306.47	7.32	0	4.44	388	>WT63_RS02295 ref|WP_023477920.1|gi|558019556| hypothetical protein	445	Nsco_NS_434_20203020_B_anthina_HILIC2.18735.18735.2	controllerType=0 controllerNumber=1 scan=18735	54.1147	Trypsin	B2	AADTPAAASAPAK	S{+1805}	1805	1804.69	1804.69	1804.69
11849:2	558	R.C[+57.021]HQRADGSIS{+222.009}PLEPGEAR.Y	NA	C[+57], S{+222}	1101.98	2	2202.94	2201.94	1	-1.5	185	Specific	306.48	220.42	4.39	7.73	10	>WT63_RS30190 ref|WP_060318090.1|gi|982152628| aldose epimerase	5872	Nsco_NS_434_20203020_B_anthina_HILIC3.12378.12378.4	controllerType=0 controllerNumber=1 scan=12378	36.3228	Trypsin	B3	CHQRADGSISPLEPGEAR	,S{+222}	,+222	222.009	222.01	222.009
22655:5	3	K.GVKPS{+1261.446}KPAATTSATPSTTTSAGTASTSATATAGTTATASAPAASAPDAAAKPAK.T	NA	S{+1261}	1211.18	5	6051.86	6048.86	3	-1.7	95	Specific	306.49	306.49	0	7.85	458	>WT63_RS26065 ref|WP_060316474.1|gi|982151012| competence protein ComE	5071	Nsco_NS_434_20203020_B_anthina_HILIC3.20947.20947.5	controllerType=0 controllerNumber=1 scan=20947	58.0402	Trypsin	B3	GVKPSKPAATTSATPSTTTSAGTASTSATATAGTTATASAPAASAPDAAAKPAK	S{+1261}	1261	1261.45	1261.45	1261.45
65121:4	74	G.GQPAVS{+1940.821}ALNAGYQTAQSQQR.I	NA	S{+1941}	1004.72	4	4015.85	4015.85	0	0	237	NRagged	306.53	51.47	6.08	2.62	76	>WT63_RS08685 ref|WP_059574542.1|gi|981360028| porin	1703	Nsco_NS_434_20203020_B_anthina_HILIC2.55480.55480.4	controllerType=0 controllerNumber=1 scan=55480	142.05	Trypsin	B2	GQPAVSALNAGYQTAQSQQR	S{+1941}	1941	1940.82	1940.82	1940.82
53651:5	7	H.YS{+347.167}FGDVKGELIDQLGVRDK.E	NA	S{+347}	498.061	5	2486.28	2486.28	0	0	105	NRagged	306.54	31.07	13.61	6.12	286	>WT63_RS26550 ref|WP_034207560.1|gi|736064179| alkyl hydroperoxide reductase	5165	Nsco_NS_434_20203020_B_anthina_HILIC3.46160.46160.5	controllerType=0 controllerNumber=1 scan=46160	122.312	Trypsin	B3	YSFGDVKGELIDQLGVRDK	S{+347}	347	347.167	347.17	347.167
71181:2	22	T.SANYAGLQFGGTYS{+274.119}FSNNTNFGNNR.A	NA	S{+274}	1489.16	2	2977.32	2975.32	2	-2.3	166	NRagged	306.55	34.26	1.2	4.42	139	>WT63_RS06530 ref|WP_060310719.1|gi|982145146| porin	1277	Nsco_NS_434_20203020_B_anthina_HILIC2.60343.60343.2	controllerType=0 controllerNumber=1 scan=60343	152.46	Trypsin	B2	SANYAGLQFGGTYSFSNNTNFGNNR	S{+274}	274	274.119	274.12	274.119
21671:3	97	T.GDASGNAAPSDS{+215.062}RGGNGPVIVTR.R	NA	S{+215}	791.375	3	2372.11	2370.11	2	-2.8	157	NRagged	306.59	1.4	0	6.58	56	>WT63_RS30835 ref|WP_012492570.1|gi|501469125| RNA-binding protein Hfq	5995	Nsco_NS_434_20203020_B_anthina_HILIC1.20673.20673.3	controllerType=0 controllerNumber=1 scan=20673	57.4326	Trypsin	B1	GDASGNAAPSDSRGGNGPVIVTR	S{+215}	215	215.062	215.06	215.062
34511:3	211	L.PEHDNETYS{+1129.593}K.D	NA	S{+1130}	783.71	3	2349.12	2349.12	0	0	452	NRagged	306.59	30.79	2.12	1.44	18	>WT63_RS30075 ref|WP_059573871.1|gi|981359357| cell division protein FtsH	5850	Nsco_NS_434_20203020_B_anthina_HILIC1.30912.30912.3	controllerType=0 controllerNumber=1 scan=30912	84.4174	Trypsin	B1	PEHDNETYSK	S{+1130}	1130	1129.59	1129.59	1129.59
22642:2	109	A.ATEAPAAAAS{+1678.625}APK.A	NA	S{+1679}	1417.62	2	2834.22	2834.22	0	0	31	NRagged	306.62	11.47	7.27	4.7	68	>WT63_RS16735 ref|WP_059574226.1|gi|981359712| phospholipid-binding protein	3273	Nsco_NS_434_20203020_B_anthina_HILIC1.21464.21464.2	controllerType=0 controllerNumber=1 scan=21464	59.4367	Trypsin	B1	ATEAPAAAASAPK	S{+1679}	1679	1678.62	1678.62	1678.62
71783:3	50	L.PS{+1980.933}SSINQTAATVGLR.H	NA	S{+1981}	1161.58	3	3482.73	3482.73	0	0	355	NRagged	306.63	58.57	0	4.68	69	>WT63_RS06530 ref|WP_060310719.1|gi|982145146| porin	1277	Nsco_NS_434_20203020_B_anthina_HILIC1.61234.61234.3	controllerType=0 controllerNumber=1 scan=61234	157.345	Trypsin	B1	PSSSINQTAATVGLR	S{+1981}	1981	1980.93	1980.93	1980.93
44852:3	50	A.TSS{+1960.926}AIGGIANQGR.V	NA	S{+1961}	1064.86	3	3192.56	3192.56	0	0	224	NRagged	306.64	13.51	0	4.32	69	>WT63_RS06530 ref|WP_060310719.1|gi|982145146| porin	1277	Nsco_NS_434_20203020_B_anthina_HILIC1.39406.39406.3	controllerType=0 controllerNumber=1 scan=39406	106.246	Trypsin	B1	TSSAIGGIANQGR	S{+1961}	1961	1960.93	1960.93	1960.93
65086:4	39	T.PVGNGTVATTALPQASPNAAGAS{+1336.609}GTVVHGTAATIAPPPANATPGQVVVGGKVPDEATK.A	NA	S{+1337}	1671.35	4	6682.39	6677.39	5	-2.5	45	NRagged	306.68	306.68	0	8.06	67	>WT63_RS23270 ref|WP_060315447.1|gi|982149985| cell envelope biogenesis protein OmpA	4537	Nsco_NS_434_20203020_B_anthina_HILIC2.55447.55447.4	controllerType=0 controllerNumber=1 scan=55447	141.955	Trypsin	B2	PVGNGTVATTALPQASPNAAGASGTVVHGTAATIAPPPANATPGQVVVGGKVPDEATK	S{+1337}	1337	1336.61	1336.61	1336.61
09184:9	770	D.PDFVAEFERELKHFVGRPS{+1864.795}PIYHAQR.W	NA	S{+1865}	555.718	9	4993.4	4990.4	3	-2	41	NRagged	306.69	20.31	0	7.13	4	>WT63_RS10255 ref|WP_059582753.1|gi|981368239| tryptophan synthase subunit beta	2011	Nsco_NS_434_20203020_B_anthina_HILIC3.10227.10227.3	controllerType=0 controllerNumber=1 scan=10227	31.5844	Trypsin	B3	PDFVAEFERELKHFVGRPSPIYHAQR	S{+1865}	1865	1864.8	1864.8	1864.8
31281:4	785	M.DHTAAS{+579.541}YVFDRDGK.L	NA	S{+580}	541.073	4	2161.27	2161.27	0	0	169	NRagged	306.72	23.68	1.2	4.84	3	>WT63_RS15005 ref|WP_060312490.1|gi|982147028| cytochrome c oxidase assembly protein	2937	Nsco_NS_434_20203020_B_anthina_HILIC3.27825.27825.5	controllerType=0 controllerNumber=1 scan=27825	75.8649	Trypsin	B3	DHTAASYVFDRDGK	S{+580}	580	579.541	579.54	579.541
21235:3	10	P.VADAPS{+213.992}ESPERPEPPAHAAPR.A	NA	S{+214}	799.692	3	2397.06	2395.06	2	-2.8	109	NRagged	306.73	69.89	0	5.77	83	>WT63_RS18695 ref|WP_060313438.1|gi|982147976| branched-chain alpha-keto acid dehydrogenase subunit E2	3650	Nsco_NS_434_20203020_B_anthina_HILIC2.19843.19843.4	controllerType=0 controllerNumber=1 scan=19843	56.9495	Trypsin	B2	VADAPSESPERPEPPAHAAPR	S{+214}	214	213.992	213.99	213.992
04537:4	421	V.YSADPKKDPS{+670.369}ATR.Y	NA	S{+670}	527.277	4	2106.09	2106.09	0	0	167	NRagged	306.73	12.71	12.71	5.56	29	>WT63_RS26960 ref|WP_006402648.1|gi|493447311| UMP kinase	5247	Nsco_NS_434_20203020_B_anthina_HILIC2.6108.6108.4	controllerType=0 controllerNumber=1 scan=6108	23.7573	Trypsin	B2	YSADPKKDPSATR	S{+670}	670	670.369	670.37	670.369
04210:3	43	Q.VHS{+369.170}QDAESQREALK.K	NA	S{+369}	656.326	3	1966.96	1966.96	0	0	149	NRagged	306.74	44.05	22.41	2.18	63	>WT63_RS26075 ref|WP_060316478.1|gi|982151016| ATP-dependent chaperone ClpB	5073	Nsco_NS_434_20203020_B_anthina_HILIC1.5827.5827.3	controllerType=0 controllerNumber=1 scan=5827	22.8579	Trypsin	B1	VHSQDAESQREALK	S{+369}	369	369.17	369.17	369.17
72834:5	175	I.QKPS{+1883.958}TDPIPNNWKDGGYLERLPNDPWGNGYK.Y	NA	S{+1884}	1088.94	5	5440.68	5440.68	0	0	86	NRagged	306.75	29.53	2	5.2	39	>WT63_RS03140 ref|WP_006751354.1|gi|493803493| type II secretion system protein GspG	612	Nsco_NS_434_20203020_B_anthina_HILIC2.61693.61693.5	controllerType=0 controllerNumber=1 scan=61693	155.274	Trypsin	B2	QKPSTDPIPNNWKDGGYLERLPNDPWGNGYK	S{+1884}	1884	1883.96	1883.96	1883.96
59843:6	51	I.PFSYYDQNQQVVGYS{+1675.931}REFQMK.I	NA	S{+1676}	716.028	6	4291.13	4290.13	1	-0.8	47	NRagged	306.8	125.23	0	6.41	69	>WT63_RS15960 ref|WP_059581206.1|gi|981366692| ABC transporter	3120	Nsco_NS_434_20203020_B_anthina_HILIC1.51940.51940.6	controllerType=0 controllerNumber=1 scan=51940	135.566	Trypsin	B1	PFSYYDQNQQVVGYSREFQMK	S{+1676}	1676	1675.93	1675.93	1675.93
00473:3	413	K.GASGAS{+1263.436}AASGAAGHRGGHK.H	NA	S{+1263}	957.743	3	2871.21	2870.21	1	-1.2	417	Specific	306.8	206.57	0	7.85	11	>WT63_RS18510 ref|WP_060313373.1|gi|982147911| efflux transporter periplasmic adaptor subunit	3613	Nsco_NS_434_20203020_B_anthina_HILIC2.2799.2799.3	controllerType=0 controllerNumber=1 scan=2799	17.1045	Trypsin	B2	GASGASAASGAAGHRGGHK	S{+1263}	1263	1263.44	1263.44	1263.44
65354:4	39	K.VFQYVKPQDAQALQDASPASGASGAQAAAAPADS{+568.208}ATVGAVPDASVQSTPLQPPAPISNSSSVHPGNPK.A	NA	S{+568}	1787.37	4	7146.46	7145.46	1	-0.5	195	Specific	306.8	7.94	0	4.9	101	>WT63_RS02355 ref|WP_059578262.1|gi|981363748| BON domain protein	456	Nsco_NS_434_20203020_B_anthina_HILIC3.55382.55382.4	controllerType=0 controllerNumber=1 scan=55382	142.953	Trypsin	B3	VFQYVKPQDAQALQDASPASGASGAQAAAAPADSATVGAVPDASVQSTPLQPPAPISNSSSVHPGNPK	S{+568}	568	568.208	568.21	568.208
32172:2	109	A.ATEAPAAAAS{+1804.632}APK.A	NA	S{+1805}	1481.12	2	2961.23	2960.23	1	-1.1	31	NRagged	306.81	36.57	0	5.36	68	>WT63_RS16735 ref|WP_059574226.1|gi|981359712| phospholipid-binding protein	3273	Nsco_NS_434_20203020_B_anthina_HILIC1.29096.29096.2	controllerType=0 controllerNumber=1 scan=29096	79.5146	Trypsin	B1	ATEAPAAAASAPK	S{+1805}	1805	1804.63	1804.63	1804.63
34903:3	5	A.PPQADNGAS{+767.301}QPQQFDPNRALQGK.T	NA	S{+767}	1077.84	3	3231.5	3231.5	0	0	52	NRagged	306.82	3	3	6.36	232	>WT63_RS27555 ref|WP_060317017.1|gi|982151555| cell division protein	5358	Nsco_NS_434_20203020_B_anthina_HILIC3.30582.30582.3	controllerType=0 controllerNumber=1 scan=30582	83.2064	Trypsin	B3	PPQADNGASQPQQFDPNRALQGK	S{+767}	767	767.301	767.3	767.301
18465:4	118	R.HAATSAEPAHGASGAQDEAVQPS{+226.172}HDAVPVEGATEAPAAAK.P	NA	S{+226}	1008.24	4	4029.96	4029.96	0	0	426	Specific	306.85	81.26	0	6.42	36	>WT63_RS18470 ref|WP_060313355.1|gi|982147893| NYN domain protein	3605	Nsco_NS_434_20203020_B_anthina_HILIC2.17591.17591.3	controllerType=0 controllerNumber=1 scan=17591	51.2347	Trypsin	B2	HAATSAEPAHGASGAQDEAVQPSHDAVPVEGATEAPAAAK	S{+226}	226	226.172	226.17	226.172
13265:3	14	A.PAADTPAAAS{+1504.563}APAKK.D	NA	S{+1505}	957.77	3	2871.3	2871.3	0	0	27	NRagged	306.87	33.24	0	3.87	388	>WT63_RS02295 ref|WP_023477920.1|gi|558019556| hypothetical protein	445	Nsco_NS_434_20203020_B_anthina_HILIC2.13489.13489.3	controllerType=0 controllerNumber=1 scan=13489	40.4127	Trypsin	B2	PAADTPAAASAPAKK	S{+1505}	1505	1504.56	1504.56	1504.56
44584:6	220	K.AQFPLREAS{+1258.585}IQVSEIPGKPGSYR.S	NA	S{+1259}	632.66	6	3790.93	3788.93	2	-1.8	444	Specific	306.87	111.08	0	6.81	20	>WT63_RS23315 ref|WP_006484397.1|gi|493530385| type VI secretion protein EvpB	4546	Nsco_NS_434_20203020_B_anthina_HILIC3.38481.38481.4	controllerType=0 controllerNumber=1 scan=38481	103.584	Trypsin	B3	AQFPLREASIQVSEIPGKPGSYR	S{+1259}	1259	1258.59	1258.59	1258.59
23041:5	4	K.PAATTSATPS{+1884.798}TTTSAGTASTSATATAGTTATASAPAASAPDAAAKPAK.T	NA	S{+1885}	1216.58	5	6078.85	6075.85	3	-1.7	101	Specific	306.92	306.92	0	7.99	303	>WT63_RS26065 ref|WP_060316474.1|gi|982151012| competence protein ComE	5071	Nsco_NS_434_20203020_B_anthina_HILIC1.21788.21788.5	controllerType=0 controllerNumber=1 scan=21788	60.2908	Trypsin	B1	PAATTSATPSTTTSAGTASTSATATAGTTATASAPAASAPDAAAKPAK	S{+1885}	1885	1884.8	1884.8	1884.8
25246:5	3	K.GVKPS{+1260.428}KPAATTSATPSTTTSAGTASTSATATAGTTATASAPAASAPDAAAKPAK.T	NA	S{+1260}	1211.18	5	6051.85	6047.85	4	-2.2	95	Specific	306.93	306.93	0	7.8	458	>WT63_RS26065 ref|WP_060316474.1|gi|982151012| competence protein ComE	5071	Nsco_NS_434_20203020_B_anthina_HILIC3.23051.23051.5	controllerType=0 controllerNumber=1 scan=23051	63.5193	Trypsin	B3	GVKPSKPAATTSATPSTTTSAGTASTSATATAGTTATASAPAASAPDAAAKPAK	S{+1260}	1260	1260.43	1260.43	1260.43
19790:4	332	A.FDTDEHVRHDAS{+700.432}ADDFTK.L	NA	S{+700}	702.842	4	2808.35	2806.35	2	-2.4	217	NRagged	306.97	140.28	0.75	5.63	13	>WT63_RS14455 ref|WP_059578954.1|gi|981364440| acetyl-CoA acetyltransferase	2828	Nsco_NS_434_20203020_B_anthina_HILIC3.18671.18671.3	controllerType=0 controllerNumber=1 scan=18671	52.0794	Trypsin	B3	FDTDEHVRHDASADDFTK	S{+700}	700	700.432	700.43	700.432
21515:5	3	K.GVKPSKPAATTSATPSTTTSAGTASTSATATAGTTATASAPAAS{+1831.651}APDAAAKPAK.T	NA	S{+1832}	1325.42	5	6623.07	6619.07	4	-2	95	Specific	307	307	21.37	5.55	458	>WT63_RS26065 ref|WP_060316474.1|gi|982151012| competence protein ComE	5071	Nsco_NS_434_20203020_B_anthina_HILIC3.20040.20040.5	controllerType=0 controllerNumber=1 scan=20040	55.6758	Trypsin	B3	GVKPSKPAATTSATPSTTTSAGTASTSATATAGTTATASAPAASAPDAAAKPAK	S{+1832}	1832	1831.65	1831.65	1831.65
61858:4	32	G.PEAIWQAQS{+1393.715}AHAFNR.V	NA	S{+1394}	780.645	4	3119.56	3119.56	0	0	304	NRagged	307.01	22.84	11.67	2.05	102	>WT63_RS22600 ref|WP_059575564.1|gi|981361050| peptidase S53	4404	Nsco_NS_434_20203020_B_anthina_HILIC1.53513.53513.4	controllerType=0 controllerNumber=1 scan=53513	139.182	Trypsin	B1	PEAIWQAQSAHAFNR	S{+1394}	1394	1393.71	1393.71	1393.71
38649:4	52	K.VEPGLAEKWDVSS{+1116.599}DGK.V	NA	S{+1117}	709.116	4	2833.44	2833.44	0	0	81	Specific	307.01	52.58	0	3.71	58	>WT63_RS13755 ref|WP_059642489.1|gi|981432544| peptide ABC transporter substrate-binding protein	2696	Nsco_NS_434_20203020_B_anthina_HILIC2.33559.33559.4	controllerType=0 controllerNumber=1 scan=33559	91.6926	Trypsin	B2	VEPGLAEKWDVSSDGK	S{+1117}	1117	1116.6	1116.6	1116.6
02366:3	574	K.PATS{+326.100}KGVYLR.K	NA	S{+326}	473.245	3	1417.72	1417.72	0	0	201	Specific	307.05	108.06	8.97	2.07	6	>WT63_RS23935 ref|WP_006482906.1|gi|493528889| 50S ribosomal protein L1	4667	Nsco_NS_434_20203020_B_anthina_HILIC2.4285.4285.3	controllerType=0 controllerNumber=1 scan=4285	20.2059	Trypsin	B2	PATSKGVYLR	S{+326}	326	326.1	326.1	326.1
43165:3	7	K.KAS{+595.211}EAAAAASAAQAAAAASPATEPAPGAVVDQDANAQAAR.A	NA	S{+595}	1405.33	3	4213.99	4213.99	0	0	143	Specific	307.09	86.88	31.8	4.75	267	>WT63_RS15865 ref|WP_059581029.1|gi|981366515| cell envelope protein SmpA	3101	Nsco_NS_434_20203020_B_anthina_HILIC2.37293.37293.3	controllerType=0 controllerNumber=1 scan=37293	101.174	Trypsin	B2	KASEAAAAASAAQAAAAASPATEPAPGAVVDQDANAQAAR	S{+595}	595	595.211	595.21	595.211
56965:6	64	K.IKYVIGHVC[+57.021]S{+906.317}GSTIPASDIYENEGIVMVTPSATAPQLTEGKK.R	NA	C[+57], S{+906}	896.104	6	5371.59	5367.59	4	-2.5	95	Specific	307.11	307.11	0	7.36	43	>WT63_RS05150 ref|WP_059584440.1|gi|981370016| leucine ABC transporter subunit substrate-binding protein LivK	1006	Nsco_NS_434_20203020_B_anthina_HILIC2.48921.48921.5	controllerType=0 controllerNumber=1 scan=48921	128.06	Trypsin	B2	IKYVIGHVCSGSTIPASDIYENEGIVMVTPSATAPQLTEGKK	,S{+906}	,+906	906.317	906.32	906.317
37323:3	166	I.GFGSFGS{+385.274}GKR.A	NA	S{+385}	462.263	3	1384.77	1384.77	0	0	46	NRagged	307.12	35.35	6.31	4.42	40	>WT63_RS03105 ref|WP_006401505.1|gi|493446149| DNA-binding protein HU-alpha	605	Nsco_NS_434_20203020_B_anthina_HILIC1.33150.33150.5	controllerType=0 controllerNumber=1 scan=33150	90.1834	Trypsin	B1	GFGSFGSGKR	S{+385}	385	385.274	385.27	385.274
62485:5	18	K.VFQYVKPQDAQALQDASPASGASGAQAAAAPADSATVGAVPDAS{+582.252}VQSTPLQPPAPISNSSSVHPGNPK.A	NA	S{+582}	1433.11	5	7161.5	7159.5	2	-0.9	195	Specific	307.12	307.12	0	6.72	143	>WT63_RS02355 ref|WP_059578262.1|gi|981363748| BON domain protein	456	Nsco_NS_434_20203020_B_anthina_HILIC2.53390.53390.5	controllerType=0 controllerNumber=1 scan=53390	137.581	Trypsin	B2	VFQYVKPQDAQALQDASPASGASGAQAAAAPADSATVGAVPDASVQSTPLQPPAPISNSSSVHPGNPK	S{+582}	582	582.252	582.25	582.252
67640:2	79	E.PGSSGS{+1160.547}PIYSPEK.R	NA	S{+1161}	1234.09	2	2467.18	2466.18	1	-1.4	191	NRagged	307.16	43.85	0	2.38	221	>sp|LYSC_LYSEN|(Common contaminant protein)	6307	Nsco_NS_434_20203020_B_anthina_HILIC1.57977.57977.4	controllerType=0 controllerNumber=1 scan=57977	149.653	Trypsin	B1	PGSSGSPIYSPEK	S{+1161}	1161	1160.55	1160.55	1160.55
32672:6	334	E.PPADPNRDPEDDPFS{+963.425}SPPGHHDNPQQPDGPPSKDPV.-	NA	S{+963}	803.696	6	4817.14	4816.14	1	-0.7	66	Non	307.2	55.76	0.8	7.83	16	>WT63_RS06180 ref|WP_059584757.1|gi|981370333| hypothetical protein	1209	Nsco_NS_434_20203020_B_anthina_HILIC1.29485.29485.6	controllerType=0 controllerNumber=1 scan=29485	80.5817	Trypsin	B1	PPADPNRDPEDDPFSSPPGHHDNPQQPDGPPSKDPV	S{+963}	963	963.425	963.42	963.425
39462:4	23	V.APAADGMAPAAGPS{+1303.715}K.T	NA	S{+1304}	654.843	4	2616.35	2615.35	1	-1.3	172	NRagged	307.21	218.22	0	5.62	97	>WT63_RS23290 ref|WP_059577174.1|gi|981362660| ClpV1 family T6SS ATPase	4541	Nsco_NS_434_20203020_B_anthina_HILIC2.34355.34355.4	controllerType=0 controllerNumber=1 scan=34355	93.9329	Trypsin	B2	APAADGMAPAAGPSK	S{+1304}	1304	1303.71	1303.71	1303.71
16898:4	223	T.ITS{+216.081}HGGQIHRVEDWGR.R	NA	S{+216}	516.757	4	2064.01	2064.01	0	0	29	NRagged	307.27	52.04	17.42	3.9	30	>WT63_RS26205 ref|WP_006486255.1|gi|493532274| 30S ribosomal protein S6	5099	Nsco_NS_434_20203020_B_anthina_HILIC1.16857.16857.4	controllerType=0 controllerNumber=1 scan=16857	47.5519	Trypsin	B1	ITSHGGQIHRVEDWGR	S{+216}	216	216.081	216.08	216.081
56003:5	228	Y.PHIPVVMHQDHGQS{+1109.555}PAVC[+57.021]MAAIR.S	NA	C[+57], S{+1110}	733.366	5	3662.8	3660.8	2	-1.8	74	NRagged	307.29	22.58	0	4.95	16	>WT63_RS22465 ref|WP_060315119.1|gi|982149657| fructose-1,6-bisphosphate aldolase	4378	Nsco_NS_434_20203020_B_anthina_HILIC2.48180.48180.5	controllerType=0 controllerNumber=1 scan=48180	126.455	Trypsin	B2	PHIPVVMHQDHGQSPAVCMAAIR	,S{+1110}	,+1110	1109.56	1109.56	1109.56
59720:5	34	V.AVGAAIQGQVLS{+1971.953}GDRK.D	NA	S{+1972}	709.171	5	3541.82	3541.82	0	0	373	NRagged	307.31	1.48	1.48	4.52	66	>WT63_RS16365 ref|WP_059574284.1|gi|981359770| molecular chaperone DnaK	3200	Nsco_NS_434_20203020_B_anthina_HILIC2.51137.51137.5	controllerType=0 controllerNumber=1 scan=51137	132.816	Trypsin	B2	AVGAAIQGQVLSGDRK	S{+1972}	1972	1971.95	1971.95	1971.95
09249:3	349	K.KLQQWS{+568.218}QQNAAGAKPASGE.-	NA	S{+568}	856.41	3	2567.22	2567.22	0	0	124	CRagged	307.34	307.34	18.22	7.23	43	>WT63_RS18535 ref|WP_060313386.1|gi|982147924| hypothetical protein	3618	Nsco_NS_434_20203020_B_anthina_HILIC1.10540.10540.3	controllerType=0 controllerNumber=1 scan=10540	32.5188	Trypsin	B1	KLQQWSQQNAAGAKPASGE	S{+568}	568	568.218	568.22	568.218
79832:6	286	K.PIADYFS{+1052.606}RETSLMIVRQPLELTNHGQTFDIK.V	NA	S{+1053}	779.583	6	4672.46	4672.46	0	0	34	Specific	307.35	48.46	7.96	7.72	22	>WT63_RS16020 ref|WP_011883283.1|gi|500213105| 30S ribosomal protein S9	3131	Nsco_NS_434_20203020_B_anthina_HILIC1.67605.67605.6	controllerType=0 controllerNumber=1 scan=67605	172.748	Trypsin	B1	PIADYFSRETSLMIVRQPLELTNHGQTFDIK	S{+1053}	1053	1052.61	1052.61	1052.61
84370:5	93	Q.LPPELS{+1637.821}GHSGVTELADGQSADGDDDNSPHPFLEFAQNVQPQSVLR.A	NA	S{+1638}	1282.62	5	6409.07	6409.07	0	0	49	NRagged	307.36	18.3	18.3	4.01	40	>WT63_RS02875 ref|WP_060310235.1|gi|982144662| trifunctional transcriptional regulator/proline dehydrogenase/L-glutamate gamma-semialdehyde dehydrogenase	559	Nsco_NS_434_20203020_B_anthina_HILIC2.71027.71027.6	controllerType=0 controllerNumber=1 scan=71027	174.65	Trypsin	B2	LPPELSGHSGVTELADGQSADGDDDNSPHPFLEFAQNVQPQSVLR	S{+1638}	1638	1637.82	1637.82	1637.82
61468:6	584	R.YADPLS{+1458.682}LIYFKK.V	NA	S{+1459}	486.92	6	2916.49	2916.49	0	0	179	Specific	307.37	63.84	26.89	2.58	10	>WT63_RS23875 ref|WP_006477192.1|gi|493523116| 50S ribosomal protein L4	4655	Nsco_NS_434_20203020_B_anthina_HILIC3.52324.52324.3	controllerType=0 controllerNumber=1 scan=52324	136.071	Trypsin	B3	YADPLSLIYFKK	S{+1459}	1459	1458.68	1458.68	1458.68
22409:4	438	R.HYGALS{+513.262}GLNKAETAAK.F	NA	S{+513}	537.035	4	2145.12	2144.12	1	-1.6	89	Specific	307.39	0.27	0.27	4.14	8	>WT63_RS14905 ref|WP_034208461.1|gi|736065081| phosphoglyceromutase	2917	Nsco_NS_434_20203020_B_anthina_HILIC1.21273.21273.4	controllerType=0 controllerNumber=1 scan=21273	58.9356	Trypsin	B1	HYGALSGLNKAETAAK	S{+513}	513	513.262	513.26	513.262
64834:3	286	V.PTVFAMTS{+261.709}PLRLPSAEER.A	NA	S{+262}	755.922	3	2265.75	2263.75	2	-3	127	NRagged	307.41	307.41	0	7.27	12	>WT63_RS14740 ref|WP_059576005.1|gi|981361491| D-amino acid aminotransferase	2884	Nsco_NS_434_20203020_B_anthina_HILIC2.55231.55231.4	controllerType=0 controllerNumber=1 scan=55231	141.516	Trypsin	B2	PTVFAMTSPLRLPSAEER	S{+262}	262	261.709	261.71	261.709
67557:4	1700	Y.DLFGNPEYREGDVLLDS{+752.401}IYR.F	NA	S{+752}	781.645	4	3123.56	3123.56	0	0	483	NRagged	307.41	32.81	19.92	3.28	5	>WT63_RS06910 ref|WP_060310783.1|gi|982145229| nuclease	1353	Nsco_NS_434_20203020_B_anthina_HILIC2.57392.57392.4	controllerType=0 controllerNumber=1 scan=57392	146.108	Trypsin	B2	DLFGNPEYREGDVLLDSIYR	S{+752}	752	752.401	752.4	752.401
56510:2	134	V.LKDEDETVNQAS{+334.017}ALWTR.S	NA	S{+334}	1155.5	2	2309.99	2309.99	0	0	223	NRagged	307.44	17.65	0	5.63	45	>WT63_RS12720 ref|WP_060311974.1|gi|982146512| molecular chaperone HtpG	2493	Nsco_NS_434_20203020_B_anthina_HILIC3.48438.48438.3	controllerType=0 controllerNumber=1 scan=48438	127.377	Trypsin	B3	LKDEDETVNQASALWTR	S{+334}	334	334.017	334.02	334.017
14437:3	315	K.KLQQWS{+695.227}QQNAAGAKPASGE.-	NA	S{+695}	899.08	3	2695.23	2694.23	1	-1.2	124	CRagged	307.44	136.69	0	6.3	58	>WT63_RS18535 ref|WP_060313386.1|gi|982147924| hypothetical protein	3618	Nsco_NS_434_20203020_B_anthina_HILIC3.14389.14389.3	controllerType=0 controllerNumber=1 scan=14389	41.1083	Trypsin	B3	KLQQWSQQNAAGAKPASGE	S{+695}	695	695.227	695.23	695.227
40616:4	179	K.SDGWS{+1519.668}AGADASVAVVK.V	NA	S{+1520}	760.607	4	3039.41	3039.41	0	0	137	Specific	307.47	109.62	0	1.54	64	>WT63_RS11155 ref|WP_059573769.1|gi|981359254| hypothetical protein	2189	Nsco_NS_434_20203020_B_anthina_HILIC2.35289.35289.4	controllerType=0 controllerNumber=1 scan=35289	96.2434	Trypsin	B2	SDGWSAGADASVAVVK	S{+1520}	1520	1519.67	1519.67	1519.67
30340:5	471	K.YHFNVTGGSGS{+605.414}AERVDMVDNER.S	NA	S{+605}	609.908	5	3045.51	3045.51	0	0	156	Specific	307.52	125.35	0	5.88	9	>WT63_RS22020 ref|WP_060314972.1|gi|982149510| LPS biosynthesis protein	4291	Nsco_NS_434_20203020_B_anthina_HILIC1.27740.27740.4	controllerType=0 controllerNumber=1 scan=27740	75.8667	Trypsin	B1	YHFNVTGGSGSAERVDMVDNER	S{+605}	605	605.414	605.41	605.414
73344:7	36	W.PVKPS{+1721.708}LPFIPGHEGVGIVAAVGAGVTHVR.E	NA	S{+1722}	655.909	7	4585.32	4583.32	2	-1.5	54	NRagged	307.55	65.34	8.78	6.23	152	>WT63_RS07925 ref|WP_060310922.1|gi|982145396| alcohol dehydrogenase	1554	Nsco_NS_434_20203020_B_anthina_HILIC2.62154.62154.7	controllerType=0 controllerNumber=1 scan=62154	156.301	Trypsin	B2	PVKPSLPFIPGHEGVGIVAAVGAGVTHVR	S{+1722}	1722	1721.71	1721.71	1721.71
37433:6	90	K.HDPARIDDQGQIVS{+1144.602}EDTRK.F	NA	S{+1145}	554.951	6	3324.67	3324.67	0	0	147	Specific	307.61	75.82	7.44	6.75	73	>WT63_RS29045 ref|WP_059581481.1|gi|981366967| NADPH-dependent FMN reductase	5650	Nsco_NS_434_20203020_B_anthina_HILIC2.32601.32601.6	controllerType=0 controllerNumber=1 scan=32601	89.2982	Trypsin	B2	HDPARIDDQGQIVSEDTRK	S{+1145}	1145	1144.6	1144.6	1144.6
66490:2	267	Y.NTSSLS{+882.356}VGLQAGAQSK.A	NA	S{+882}	1215.58	2	2430.16	2430.16	0	0	104	NRagged	307.63	18.58	0	4.22	50	>WT63_RS11155 ref|WP_059573769.1|gi|981359254| hypothetical protein	2189	Nsco_NS_434_20203020_B_anthina_HILIC3.56280.56280.2	controllerType=0 controllerNumber=1 scan=56280	145.079	Trypsin	B3	NTSSLSVGLQAGAQSK	S{+882}	882	882.356	882.36	882.356
52275:4	1641	V.PFTVVC[+57.021]GSSAGAINATS{+218.045}IASHADDFSHGVR.R	NA	C[+57], S{+218}	813.125	4	3249.48	3249.48	0	0	39	NRagged	307.64	25.1	0	3.25	3	>WT63_RS27495 ref|WP_059585380.1|gi|981371070| Patatin	5347	Nsco_NS_434_20203020_B_anthina_HILIC3.45055.45055.5	controllerType=0 controllerNumber=1 scan=45055	119.848	Trypsin	B3	PFTVVCGSSAGAINATSIASHADDFSHGVR	,S{+218}	,+218	218.045	218.04	218.045
43751:3	143	K.AADAGGAKPAAGAPAAPAAPAPVAVPAS{+1251.469}AVSGAAAQ.-	NA	S{+1251}	1402.01	3	4204.01	4202.01	2	-1.6	151	CRagged	307.68	126.97	0	7.3	102	>WT63_RS23550 ref|WP_059577270.1|gi|981362756| outer membrane lipid asymmetry maintenance protein MlaD	4590	Nsco_NS_434_20203020_B_anthina_HILIC3.37798.37798.3	controllerType=0 controllerNumber=1 scan=37798	101.886	Trypsin	B3	AADAGGAKPAAGAPAAPAAPAPVAVPASAVSGAAAQ	S{+1251}	1251	1251.47	1251.47	1251.47
66224:4	9	A.PSSS{+1974.890}QGSGNQGAETGSGGSGNIGGGGERDGTFNLPPNIK.F	NA	S{+1975}	1406.15	4	5621.57	5620.57	1	-0.6	133	NRagged	307.7	37.92	0	4.24	244	>WT63_RS21570 ref|WP_060314747.1|gi|982149285| fucose-binding lectin II	4204	Nsco_NS_434_20203020_B_anthina_HILIC3.56082.56082.4	controllerType=0 controllerNumber=1 scan=56082	144.624	Trypsin	B3	PSSSQGSGNQGAETGSGGSGNIGGGGERDGTFNLPPNIK	S{+1975}	1975	1974.89	1974.89	1974.89
19756:3	33	T.TDNATSQYESAS{+404.147}SRPLGGTEQGAK.A	NA	S{+404}	953.765	3	2859.28	2859.28	0	0	4	NRagged	307.7	20.39	0	5.74	87	>WT63_RS15615 ref|WP_060312605.1|gi|982147143| ribonucleotide-diphosphate reductase subunit alpha	3051	Nsco_NS_434_20203020_B_anthina_HILIC3.18646.18646.3	controllerType=0 controllerNumber=1 scan=18646	52.0205	Trypsin	B3	TDNATSQYESASSRPLGGTEQGAK	S{+404}	404	404.147	404.15	404.147
64008:5	131	L.PC[+57.021]VYLVDS{+1075.554}GGANLPNQDDVFPDRDHFGR.I	NA	C[+57], S{+1076}	848.007	5	4236.01	4236.01	0	0	138	NRagged	307.73	36.07	0	4.56	36	>WT63_RS22805 ref|WP_059575480.1|gi|981360966| methylcrotonoyl-CoA carboxylase	4445	Nsco_NS_434_20203020_B_anthina_HILIC1.55188.55188.5	controllerType=0 controllerNumber=1 scan=55188	143.049	Trypsin	B1	PCVYLVDSGGANLPNQDDVFPDRDHFGR	,S{+1076}	,+1076	1075.55	1075.55	1075.55
82080:5	72	D.PEIFAAIEQENRRQEDHIELIAS{+1461.684}ENYTSPAVMAAQGSQLTNK.Y	NA	S{+1462}	1233.8	5	6164.99	6160.99	4	-2.2	14	NRagged	307.74	135.02	0	6.73	59	>WT63_RS16545 ref|WP_059574256.1|gi|981359742| serine hydroxymethyltransferase	3235	Nsco_NS_434_20203020_B_anthina_HILIC3.68614.68614.5	controllerType=0 controllerNumber=1 scan=68614	173.431	Trypsin	B3	PEIFAAIEQENRRQEDHIELIASENYTSPAVMAAQGSQLTNK	S{+1462}	1462	1461.68	1461.68	1461.68
77208:6	1014	R.VTSAEIFSALS{+1695.901}LAPSTSHDAIEDTLAERR.V	NA	S{+1696}	798.25	6	4784.46	4783.46	1	-0.7	134	Specific	307.74	60.06	0	4.81	4	>WT63_RS15140 ref|WP_060312535.1|gi|982147073| glycosyl transferase	2964	Nsco_NS_434_20203020_B_anthina_HILIC3.64771.64771.6	controllerType=0 controllerNumber=1 scan=64771	164.835	Trypsin	B3	VTSAEIFSALSLAPSTSHDAIEDTLAERR	S{+1696}	1696	1695.9	1695.9	1695.9
55558:6	177	L.PVADIVVS{+1409.745}PDNEAELRR.R	NA	S{+1410}	549.128	6	3289.73	3289.73	0	0	1224	NRagged	307.76	85.97	0	5.94	18	>WT63_RS19860 ref|WP_060313945.1|gi|982148483| excinuclease ABC subunit A	3878	Nsco_NS_434_20203020_B_anthina_HILIC1.48528.48528.6	controllerType=0 controllerNumber=1 scan=48528	127.895	Trypsin	B1	PVADIVVSPDNEAELRR	S{+1410}	1410	1409.74	1409.74	1409.74
77674:7	56	R.PAPAVTETETETAS{+545.284}EPDPFARHDKAPTTAAADEPIIQPDAQPAVQLAVPFPAAPTDDDRPHFAVTR.E	NA	S{+545}	1072.68	7	7502.69	7500.69	2	-0.9	235	Specific	307.77	7.15	0	7.29	49	>WT63_RS15645 ref|WP_060312607.1|gi|982147145| hypothetical protein	3057	Nsco_NS_434_20203020_B_anthina_HILIC1.65937.65937.7	controllerType=0 controllerNumber=1 scan=65937	168.884	Trypsin	B1	PAPAVTETETETASEPDPFARHDKAPTTAAADEPIIQPDAQPAVQLAVPFPAAPTDDDRPHFAVTR	S{+545}	545	545.284	545.28	545.284
39516:5	461	K.KDPS{+1329.681}ATRYTTISFDEAISR.N	NA	S{+1330}	698.758	5	3489.76	3487.76	2	-1.9	173	Specific	307.86	49.69	0	6.46	24	>WT63_RS26960 ref|WP_006402648.1|gi|493447311| UMP kinase	5247	Nsco_NS_434_20203020_B_anthina_HILIC3.34315.34315.5	controllerType=0 controllerNumber=1 scan=34315	93.0104	Trypsin	B3	KDPSATRYTTISFDEAISR	S{+1330}	1330	1329.68	1329.68	1329.68
04349:3	342	K.AHAHKFPGQLS{+1940.925}GGQQQR.V	NA	S{+1941}	1263.63	3	3788.87	3787.87	1	-0.9	128	Specific	307.87	214.98	0	8.11	24	>WT63_RS15975 ref|WP_059581077.1|gi|981366563| arginine transporter ATP-binding subunit	3123	Nsco_NS_434_20203020_B_anthina_HILIC1.5939.5939.3	controllerType=0 controllerNumber=1 scan=5939	23.0446	Trypsin	B1	AHAHKFPGQLSGGQQQR	S{+1941}	1941	1940.92	1940.92	1940.92
44965:3	143	K.AADAGGAKPAAGAPAAPAAPAPVAVPAS{+1191.438}AVSGAAAQ.-	NA	S{+1191}	1382	3	4143.98	4141.98	2	-1.6	151	CRagged	307.91	117.53	0	6.74	102	>WT63_RS23550 ref|WP_059577270.1|gi|981362756| outer membrane lipid asymmetry maintenance protein MlaD	4590	Nsco_NS_434_20203020_B_anthina_HILIC3.38802.38802.3	controllerType=0 controllerNumber=1 scan=38802	104.468	Trypsin	B3	AADAGGAKPAAGAPAAPAAPAPVAVPASAVSGAAAQ	S{+1191}	1191	1191.44	1191.44	1191.44
20598:5	1	K.GVKPS{+1758.641}KPAATTSATPSTTTSAGTASTSATATAGTTATASAPAASAPDAAAKPAK.T	NA	S{+1759}	1310.42	5	6548.06	6546.06	2	-1	95	Specific	307.94	307.94	0	7.88	566	>WT63_RS26065 ref|WP_060316474.1|gi|982151012| competence protein ComE	5071	Nsco_NS_434_20203020_B_anthina_HILIC2.19335.19335.5	controllerType=0 controllerNumber=1 scan=19335	55.6405	Trypsin	B2	GVKPSKPAATTSATPSTTTSAGTASTSATATAGTTATASAPAASAPDAAAKPAK	S{+1759}	1759	1758.64	1758.64	1758.64
08442:4	254	V.SLGEGEHDAGGSGHAS{+705.294}PAPGHHAEPSAAQSSKA.-	NA	S{+705}	949.925	4	3796.68	3796.68	0	0	336	Non	307.96	6.84	0	5.4	12	>WT63_RS18090 ref|WP_060313235.1|gi|982147773| phosphate acyltransferase	3533	Nsco_NS_434_20203020_B_anthina_HILIC2.9691.9691.4	controllerType=0 controllerNumber=1 scan=9691	31.6509	Trypsin	B2	SLGEGEHDAGGSGHASPAPGHHAEPSAAQSSKA	S{+705}	705	705.294	705.29	705.294
25757:4	87	K.GASAAQAAPKPTDNS{+568.203}SGTFVFARPGK.F	NA	S{+568}	776.376	4	3102.48	3101.48	1	-1.1	66	Specific	307.99	125	1.2	5.53	112	>WT63_RS17355 ref|WP_059574120.1|gi|981359606| outer membrane lipoprotein carrier protein LolA	3396	Nsco_NS_434_20203020_B_anthina_HILIC2.23474.23474.4	controllerType=0 controllerNumber=1 scan=23474	66.0883	Trypsin	B2	GASAAQAAPKPTDNSSGTFVFARPGK	S{+568}	568	568.203	568.2	568.203
46950:3	34	G.SGATS{+1745.840}SAIGGIANQGR.V	NA	S{+1746}	1064.86	3	3192.57	3192.57	0	0	221	NRagged	308	5.27	0	3.91	98	>WT63_RS06530 ref|WP_060310719.1|gi|982145146| porin	1277	Nsco_NS_434_20203020_B_anthina_HILIC3.40518.40518.3	controllerType=0 controllerNumber=1 scan=40518	108.801	Trypsin	B3	SGATSSAIGGIANQGR	S{+1746}	1746	1745.84	1745.84	1745.84
63235:3	49	V.STNAAGAALAAS{+568.219}GTAPAAAPQQAAAPQGGLYSDASPTNVQDAYNALK.T	NA	S{+568}	1657.12	3	4969.36	4968.36	1	-0.7	590	NRagged	308.02	308.02	29.87	7.69	69	>WT63_RS23260 ref|WP_060315444.1|gi|982149982| type VI secretion protein VasK	4535	Nsco_NS_434_20203020_B_anthina_HILIC1.54581.54581.3	controllerType=0 controllerNumber=1 scan=54581	141.687	Trypsin	B1	STNAAGAALAASGTAPAAAPQQAAAPQGGLYSDASPTNVQDAYNALK	S{+568}	568	568.219	568.22	568.219
76366:6	246	R.LRVAEMLDLVGLADS{+1606.746}GDAYPHELSGGQQQR.V	NA	S{+1607}	806.23	6	4832.34	4832.34	0	0	118	Specific	308.05	101.35	0.8	6.92	16	>WT63_RS18555 ref|WP_059644073.1|gi|981434128| ABC transporter	3622	Nsco_NS_434_20203020_B_anthina_HILIC1.64889.64889.4	controllerType=0 controllerNumber=1 scan=64889	166.434	Trypsin	B1	LRVAEMLDLVGLADSGDAYPHELSGGQQQR	S{+1607}	1607	1606.75	1606.75	1606.75
48043:2	90	E.PPAS{+488.172}DAAVAAAPAPAPK.D	NA	S{+488}	995.99	2	1990.97	1989.97	1	-1.7	127	NRagged	308.1	143.95	0	7.04	35	>WT63_RS10230 ref|WP_060311224.1|gi|982145762| sporulation protein	2006	Nsco_NS_434_20203020_B_anthina_HILIC1.42124.42124.2	controllerType=0 controllerNumber=1 scan=42124	112.858	Trypsin	B1	PPASDAAVAAAPAPAPK	S{+488}	488	488.172	488.17	488.172
09742:2	1	K.DKAASAAAAS{+1364.451}GA.-	NA	S{+1364}	1177.97	2	2354.94	2354.94	0	0	192	CRagged	308.11	157.42	30.9	6.13	566	>WT63_RS26065 ref|WP_060316474.1|gi|982151012| competence protein ComE	5071	Nsco_NS_434_20203020_B_anthina_HILIC2.10776.10776.2	controllerType=0 controllerNumber=1 scan=10776	33.9226	Trypsin	B2	DKAASAAAASGA	S{+1364}	1364	1364.45	1364.45	1364.45
18536:2	14	P.AADTPAAAS{+1732.668}APAK.K	NA	S{+1733}	1437.63	2	2874.25	2874.25	0	0	28	NRagged	308.14	28.85	0	4.66	388	>WT63_RS02295 ref|WP_023477920.1|gi|558019556| hypothetical protein	445	Nsco_NS_434_20203020_B_anthina_HILIC2.17645.17645.2	controllerType=0 controllerNumber=1 scan=17645	51.3515	Trypsin	B2	AADTPAAASAPAK	S{+1733}	1733	1732.67	1732.67	1732.67
67715:4	39	N.GTVATTALPQAS{+1707.766}PNAAGASGTVVHGTAATIAPPPANATPGQVVVGGKVPDEATK.A	NA	S{+1708}	1671.35	4	6682.36	6681.36	1	-0.5	49	NRagged	308.15	308.15	0	8.49	67	>WT63_RS23270 ref|WP_060315447.1|gi|982149985| cell envelope biogenesis protein OmpA	4537	Nsco_NS_434_20203020_B_anthina_HILIC2.57516.57516.2	controllerType=0 controllerNumber=1 scan=57516	146.382	Trypsin	B2	GTVATTALPQASPNAAGASGTVVHGTAATIAPPPANATPGQVVVGGKVPDEATK	S{+1708}	1708	1707.77	1707.77	1707.77
62458:5	6	I.GETAAPSS{+1872.902}SQGSGNQGAETGSGGSGNIGGGGERDGTFNLPPNIK.F	NA	S{+1873}	1190.56	5	5948.76	5947.76	1	-0.6	128	NRagged	308.22	308.22	0	7.16	397	>WT63_RS21570 ref|WP_060314747.1|gi|982149285| fucose-binding lectin II	4204	Nsco_NS_434_20203020_B_anthina_HILIC2.53368.53368.5	controllerType=0 controllerNumber=1 scan=53368	137.522	Trypsin	B2	GETAAPSSSQGSGNQGAETGSGGSGNIGGGGERDGTFNLPPNIK	S{+1873}	1873	1872.9	1872.9	1872.9
72329:4	86	L.ESVVKDDGSLS{+298.169}HIRELLGVRPDEQS.-	NA	S{+298}	766.649	4	3063.58	3063.58	0	0	349	Non	308.23	108.56	2.19	5.54	41	>WT63_RS23285 ref|WP_060315453.1|gi|982149991| type VI secretion protein ImpA	4540	Nsco_NS_434_20203020_B_anthina_HILIC1.61714.61714.6	controllerType=0 controllerNumber=1 scan=61714	158.516	Trypsin	B1	ESVVKDDGSLSHIRELLGVRPDEQS	S{+298}	298	298.169	298.17	298.169
65026:3	74	S.GGQPAVS{+1877.856}ALNAGYQTAQSQQR.I	NA	S{+1878}	1337.97	3	4011.9	4009.9	2	-1.7	236	NRagged	308.29	33.73	10.98	5.84	76	>WT63_RS08685 ref|WP_059574542.1|gi|981360028| porin	1703	Nsco_NS_434_20203020_B_anthina_HILIC2.55394.55394.3	controllerType=0 controllerNumber=1 scan=55394	141.85	Trypsin	B2	GGQPAVSALNAGYQTAQSQQR	S{+1878}	1878	1877.86	1877.86	1877.86
60159:4	140	G.VIGTTTFDS{+318.164}KGDLQHGVISLYNYK.S	NA	S{+318}	744.637	4	2975.53	2974.53	1	-1.1	345	NRagged	308.29	10.52	1.2	4.7	23	>WT63_RS02415 ref|WP_059578145.1|gi|981363631| branched chain amino acid ABC transporter substrate-binding protein	468	Nsco_NS_434_20203020_B_anthina_HILIC2.51465.51465.4	controllerType=0 controllerNumber=1 scan=51465	133.518	Trypsin	B2	VIGTTTFDSKGDLQHGVISLYNYK	S{+318}	318	318.164	318.16	318.164
78446:4	6	M.HIDS{+374.127}YASLSAIGETAAPSSSQGSGNQGAETGSGGSGNIGGGGERDGTFNLPPNIK.F	NA	S{+374}	1402.65	4	5607.56	5606.56	1	-0.6	117	NRagged	308.31	22.14	22.14	4.62	397	>WT63_RS21570 ref|WP_060314747.1|gi|982149285| fucose-binding lectin II	4204	Nsco_NS_434_20203020_B_anthina_HILIC2.66261.66261.4	controllerType=0 controllerNumber=1 scan=66261	165.336	Trypsin	B2	HIDSYASLSAIGETAAPSSSQGSGNQGAETGSGGSGNIGGGGERDGTFNLPPNIK	S{+374}	374	374.127	374.13	374.127
27132:4	7	P.VERLPDAEGHADFAS{+223.097}RPER.S	NA	S{+223}	594.793	4	2376.15	2375.15	1	-1.4	117	NRagged	308.32	38.69	24.15	4.22	232	>WT63_RS31820 ref|WP_060318621.1|gi|982153159| hypothetical protein	6186	Nsco_NS_434_20203020_B_anthina_HILIC1.25130.25130.4	controllerType=0 controllerNumber=1 scan=25130	68.9687	Trypsin	B1	VERLPDAEGHADFASRPER	S{+223}	223	223.097	223.1	223.097
65634:4	45	H.AS{+706.283}DAAKPYDALPFVEVAARDDADALAR.F	NA	S{+706}	881.926	4	3524.68	3524.68	0	0	1763	NRagged	308.34	13.95	13.95	5.11	49	>WT63_RS31425 ref|WP_060318792.1|gi|982153330| non-ribosomal peptide synthetase	6108	Nsco_NS_434_20203020_B_anthina_HILIC1.56463.56463.2	controllerType=0 controllerNumber=1 scan=56463	146.084	Trypsin	B1	ASDAAKPYDALPFVEVAARDDADALAR	S{+706}	706	706.283	706.28	706.283
15439:4	74	E.AKDGGANDPGVQS{+947.328}VRR.I	NA	S{+947}	644.295	4	2574.16	2574.16	0	0	191	NRagged	308.34	8.63	1.01	5.84	42	>WT63_RS12785 ref|WP_059583766.1|gi|981369342| transaldolase	2505	Nsco_NS_434_20203020_B_anthina_HILIC1.15676.15676.4	controllerType=0 controllerNumber=1 scan=15676	44.5151	Trypsin	B1	AKDGGANDPGVQSVRR	S{+947}	947	947.328	947.33	947.328
15440:4	74	E.AKDGGANDPGVQS{+947.372}VRR.I	NA	S{+947}	644.306	4	2574.2	2574.2	0	0	191	NRagged	308.34	8.63	1.01	5.84	42	>WT63_RS12785 ref|WP_059583766.1|gi|981369342| transaldolase	2505	Nsco_NS_434_20203020_B_anthina_HILIC1.15676.15676.4	controllerType=0 controllerNumber=1 scan=15676	44.5151	Trypsin	B1	AKDGGANDPGVQSVRR	S{+947}	947	947.372	947.37	947.372
23459:5	34	R.LNEHPQMPFAAS{+684.229}APSDKYQTGKK.S	NA	S{+684}	646.702	5	3229.48	3229.48	0	0	43	Specific	308.36	89.62	0.78	6.59	133	>WT63_RS17660 ref|WP_059574073.1|gi|981359559| hypothetical protein	3450	Nsco_NS_434_20203020_B_anthina_HILIC1.22121.22121.5	controllerType=0 controllerNumber=1 scan=22121	61.163	Trypsin	B1	LNEHPQMPFAASAPSDKYQTGKK	S{+684}	684	684.229	684.23	684.229
35419:6	520	R.HDAS{+1858.919}TVAEVLYDQTRR.D	NA	S{+1859}	620.979	6	3720.84	3719.84	1	-0.9	19	Specific	308.36	211.35	0.8	4.79	8	>WT63_RS30935 ref|WP_006484150.1|gi|493530138| 23S rRNA (guanosine-2'-O-)-methyltransferase	6012	Nsco_NS_434_20203020_B_anthina_HILIC1.31653.31653.3	controllerType=0 controllerNumber=1 scan=31653	86.3624	Trypsin	B1	HDASTVAEVLYDQTRR	S{+1859}	1859	1858.92	1858.92	1858.92
48379:5	28	I.PAKPDGTRVEGGLTIHQPS{+481.182}GEQQSIYDAAMR.Y	NA	S{+481}	759.368	5	3792.81	3790.81	2	-1.8	738	NRagged	308.37	110.65	0	5.39	85	>WT63_RS10410 ref|WP_060311240.1|gi|982145778| aconitate hydratase	2042	Nsco_NS_434_20203020_B_anthina_HILIC3.41628.41628.5	controllerType=0 controllerNumber=1 scan=41628	111.458	Trypsin	B3	PAKPDGTRVEGGLTIHQPSGEQQSIYDAAMR	S{+481}	481	481.182	481.18	481.182
32641:5	25	S.WS{+437.246}FGEVKKPETINYR.T	NA	S{+437}	459.046	5	2291.2	2291.2	0	0	33	NRagged	308.4	2.31	2.31	2.63	112	>WT63_RS23915 ref|WP_006482896.1|gi|493528879| DNA-directed RNA polymerase subunit beta'	4663	Nsco_NS_434_20203020_B_anthina_HILIC1.29463.29463.5	controllerType=0 controllerNumber=1 scan=29463	80.5254	Trypsin	B1	WSFGEVKKPETINYR	S{+437}	437	437.246	437.25	437.246
01287:2	720	V.EAAAAS{+227.166}RDKKPIK.T	NA	S{+227}	806.482	2	1611.96	1611.96	0	0	20	NRagged	308.43	73.49	73.49	5.93	9	>WT63_RS23860 ref|WP_004199273.1|gi|490303956| 30S ribosomal protein S19	4652	Nsco_NS_434_20203020_B_anthina_HILIC3.3327.3327.2	controllerType=0 controllerNumber=1 scan=3327	17.5868	Trypsin	B3	EAAAASRDKKPIK	S{+227}	227	227.166	227.17	227.166
18810:4	836	M.ISS{+881.393}YVGENKEFER.Q	NA	S{+881}	610.792	4	2440.15	2439.15	1	-1.4	75	NRagged	308.44	43.47	5.32	4.05	4	>WT63_RS30510 ref|WP_059638825.1|gi|981428831| succinyl-CoA--3-ketoacid-CoA transferase	5932	Nsco_NS_434_20203020_B_anthina_HILIC1.18394.18394.3	controllerType=0 controllerNumber=1 scan=18394	51.6584	Trypsin	B1	ISSYVGENKEFER	S{+881}	881	881.393	881.39	881.393
73427:4	330	D.LQAFGVKFDQYYLES{+774.299}SLYSEGRVEK.T	NA	S{+774}	933.448	4	3730.77	3730.77	0	0	262	NRagged	308.45	2.35	0.8	4.74	22	>WT63_RS27550 ref|WP_060317012.1|gi|982151550| arginine--tRNA ligase	5357	Nsco_NS_434_20203020_B_anthina_HILIC2.62226.62226.4	controllerType=0 controllerNumber=1 scan=62226	156.433	Trypsin	B2	LQAFGVKFDQYYLESSLYSEGRVEK	S{+774}	774	774.299	774.3	774.299
50664:3	572	R.ARATQAPAPAS{+567.234}AIPTTPVVTATAPAAPATDPYEPPPPR.M	NA	S{+567}	1430.73	3	4290.17	4287.17	3	-2.3	228	Specific	308.47	216.09	5.84	8.82	20	>WT63_RS26170 ref|WP_060316514.1|gi|982151052| hydrolase Nlp/P60	5092	Nsco_NS_434_20203020_B_anthina_HILIC1.44467.44467.3	controllerType=0 controllerNumber=1 scan=44467	118.584	Trypsin	B1	ARATQAPAPASAIPTTPVVTATAPAAPATDPYEPPPPR	S{+567}	567	567.234	567.23	567.234
20362:4	298	K.SGDKC[+57.021]EVDYDKDS{+776.462}DEVTFNK.L	NA	C[+57], S{+776}	783.121	4	3129.46	3127.46	2	-2.1	866	Specific	308.49	43.28	0	7.55	16	>WT63_RS04705 ref|WP_060310460.1|gi|982144887| Clp protease ClpC	919	Nsco_NS_434_20203020_B_anthina_HILIC3.19118.19118.4	controllerType=0 controllerNumber=1 scan=19118	53.2641	Trypsin	B3	SGDKCEVDYDKDSDEVTFNK	,S{+776}	,+776	776.462	776.46	776.462
22087:5	4	K.GVKPS{+1260.431}KPAATTSATPSTTTSAGTASTSATATAGTTATASAPAASAPDAAAKPAK.T	NA	S{+1260}	1211.18	5	6051.85	6047.85	4	-2.2	95	Specific	308.51	308.51	0	7.92	303	>WT63_RS26065 ref|WP_060316474.1|gi|982151012| competence protein ComE	5071	Nsco_NS_434_20203020_B_anthina_HILIC1.21017.21017.5	controllerType=0 controllerNumber=1 scan=21017	58.2922	Trypsin	B1	GVKPSKPAATTSATPSTTTSAGTASTSATATAGTTATASAPAASAPDAAAKPAK	S{+1260}	1260	1260.43	1260.43	1260.43
04309:3	35	K.AS{+1803.654}GASAAKPASAPKPASAPK.-	NA	S{+1804}	1190.54	3	3569.61	3568.61	1	-0.9	498	Specific	308.58	308.58	0	6.97	95	>WT63_RS14900 ref|WP_059642705.1|gi|981432760| peptidase S41	2916	Nsco_NS_434_20203020_B_anthina_HILIC3.5824.5824.3	controllerType=0 controllerNumber=1 scan=5824	22.2269	Trypsin	B3	ASGASAAKPASAPKPASAPK	S{+1804}	1804	1803.65	1803.65	1803.65
67212:5	641	M.PGMSGMS{+1725.608}GMSAHAQHGKPAPAGLAAADALPAGAPLATLR.T	NA	S{+1726}	1073.29	5	5362.43	5362.43	0	0	43	NRagged	308.65	172.82	0	7.52	26	>WT63_RS11935 ref|WP_060311841.1|gi|982146379| copper oxidase	2340	Nsco_NS_434_20203020_B_anthina_HILIC1.57660.57660.5	controllerType=0 controllerNumber=1 scan=57660	148.857	Trypsin	B1	PGMSGMSGMSAHAQHGKPAPAGLAAADALPAGAPLATLR	S{+1726}	1726	1725.61	1725.61	1725.61
71372:6	7	K.TVGDKLEAFTVVAAKPGFNNHEENGQS{+260.126}AFETITEASFPGKWK.I	NA	S{+260}	802.901	6	4812.37	4812.37	0	0	3	Specific	308.65	9.28	2.4	4.59	286	>WT63_RS26550 ref|WP_034207560.1|gi|736064179| alkyl hydroperoxide reductase	5165	Nsco_NS_434_20203020_B_anthina_HILIC3.60090.60090.6	controllerType=0 controllerNumber=1 scan=60090	153.861	Trypsin	B3	TVGDKLEAFTVVAAKPGFNNHEENGQSAFETITEASFPGKWK	S{+260}	260	260.126	260.13	260.126
36210:3	1351	R.RTGSVNNAPGAFSAS{+568.216}GVYPIAER.V	NA	S{+568}	963.798	3	2889.38	2889.38	0	0	229	Specific	308.69	308.69	42.2	5.63	6	>WT63_RS12685 ref|WP_059583751.1|gi|981369327| dGTP triphosphohydrolase	2486	Nsco_NS_434_20203020_B_anthina_HILIC3.31611.31611.3	controllerType=0 controllerNumber=1 scan=31611	85.9091	Trypsin	B3	RTGSVNNAPGAFSASGVYPIAER	S{+568}	568	568.216	568.22	568.216
34441:3	2	A.PPQADNGAS{+767.301}QPQQFDPNRALQGK.T	NA	S{+767}	1077.84	3	3231.5	3231.5	0	0	52	NRagged	308.72	12.95	0	6.32	381	>WT63_RS27555 ref|WP_060317017.1|gi|982151555| cell division protein	5358	Nsco_NS_434_20203020_B_anthina_HILIC2.30238.30238.3	controllerType=0 controllerNumber=1 scan=30238	83.2138	Trypsin	B2	PPQADNGASQPQQFDPNRALQGK	S{+767}	767	767.301	767.3	767.301
56499:5	11	K.LNHYS{+561.275}FGDVKGELIDQLGVR.D	NA	S{+561}	565.495	5	2823.45	2821.45	2	-2.4	102	Specific	308.76	223.55	18.8	5.54	270	>WT63_RS26550 ref|WP_034207560.1|gi|736064179| alkyl hydroperoxide reductase	5165	Nsco_NS_434_20203020_B_anthina_HILIC2.48559.48559.4	controllerType=0 controllerNumber=1 scan=48559	127.278	Trypsin	B2	LNHYSFGDVKGELIDQLGVR	S{+561}	561	561.275	561.27	561.275
21684:3	171	T.PHAGDYGNTSWYS{+408.117}QHNGPR.T	NA	S{+408}	851.355	3	2552.05	2552.05	0	0	27	NRagged	308.8	99.49	9.88	3.58	45	>WT63_RS00145 ref|WP_060309892.1|gi|982144319| hypothetical protein	27	Nsco_NS_434_20203020_B_anthina_HILIC3.20182.20182.3	controllerType=0 controllerNumber=1 scan=20182	56.0318	Trypsin	B3	PHAGDYGNTSWYSQHNGPR	S{+408}	408	408.117	408.12	408.117
53452:5	1120	K.KMQEQLALIEVEGQS{+1480.583}GAGLVK.V	NA	S{+1481}	742.962	5	3710.78	3708.78	2	-1.8	22	Specific	308.82	164.92	0	5.12	4	>WT63_RS25955 ref|WP_006482124.1|gi|493528097| hypothetical protein	5051	Nsco_NS_434_20203020_B_anthina_HILIC2.46144.46144.3	controllerType=0 controllerNumber=1 scan=46144	122.119	Trypsin	B2	KMQEQLALIEVEGQSGAGLVK	S{+1481}	1481	1480.58	1480.58	1480.58
22630:3	2	A.PPQADNGAS{+737.318}QPQQFDPNR.A	NA	S{+737}	902.411	3	2705.22	2704.22	1	-1.2	52	NRagged	308.83	7.46	0	5.61	253	>WT63_RS27555 ref|WP_060317017.1|gi|982151555| cell division protein	5358	Nsco_NS_434_20203020_B_anthina_HILIC1.21452.21452.3	controllerType=0 controllerNumber=1 scan=21452	59.3999	Trypsin	B1	PPQADNGASQPQQFDPNR	S{+737}	737	737.318	737.32	737.318
52682:4	243	V.PS{+1871.972}GNFGNVC[+57.021]AGHIAR.M	NA	C[+57], S{+1872}	858.183	4	3429.71	3428.71	1	-1	268	NRagged	308.88	51.64	0	5.1	11	>WT63_RS26105 ref|WP_059645654.1|gi|981435709| threonine synthase	5079	Nsco_NS_434_20203020_B_anthina_HILIC1.46216.46216.4	controllerType=0 controllerNumber=1 scan=46216	122.778	Trypsin	B1	PSGNFGNVCAGHIAR	,S{+1872}	,+1872	1871.97	1871.97	1871.97
47680:5	680	I.LDNALRDFRLS{+240.188}GAELPEEQKPR.F	NA	S{+240}	559.911	5	2795.52	2794.52	1	-1.2	135	NRagged	308.93	29.91	14.23	8.2	13	>WT63_RS01945 ref|WP_059583305.1|gi|981368814| oligopeptidase A	382	Nsco_NS_434_20203020_B_anthina_HILIC1.41826.41826.5	controllerType=0 controllerNumber=1 scan=41826	112.158	Trypsin	B1	LDNALRDFRLSGAELPEEQKPR	S{+240}	240	240.188	240.19	240.188
78843:3	108	Q.PDNSSYGAS{+939.377}SIQILEGLEAVR.K	NA	S{+939}	1049.5	3	3146.48	3145.48	1	-1.1	9	NRagged	308.94	23.47	0	4.41	51	>WT63_RS14370 ref|WP_060312308.1|gi|982146846| DNA gyrase subunit B	2816	Nsco_NS_434_20203020_B_anthina_HILIC2.66595.66595.3	controllerType=0 controllerNumber=1 scan=66595	166.086	Trypsin	B2	PDNSSYGASSIQILEGLEAVR	S{+939}	939	939.377	939.38	939.377
11212:5	254	L.GEGEHDAGGSGHAS{+982.391}PAPGHHAEPSAAQSSKA.-	NA	S{+982}	775.938	5	3875.66	3873.66	2	-1.7	338	Non	308.95	30.72	0	6.2	12	>WT63_RS18090 ref|WP_060313235.1|gi|982147773| phosphate acyltransferase	3533	Nsco_NS_434_20203020_B_anthina_HILIC2.11904.11904.5	controllerType=0 controllerNumber=1 scan=11904	36.5805	Trypsin	B2	GEGEHDAGGSGHASPAPGHHAEPSAAQSSKA	S{+982}	982	982.391	982.39	982.391
18948:5	1	K.GVKPS{+1728.635}KPAATTSATPSTTTSAGTASTSATATAGTTATASAPAASAPDAAAKPAK.T	NA	S{+1729}	1304.82	5	6520.05	6516.05	4	-2.1	95	Specific	309.03	309.03	0	7.71	566	>WT63_RS26065 ref|WP_060316474.1|gi|982151012| competence protein ComE	5071	Nsco_NS_434_20203020_B_anthina_HILIC2.17988.17988.5	controllerType=0 controllerNumber=1 scan=17988	52.1389	Trypsin	B2	GVKPSKPAATTSATPSTTTSAGTASTSATATAGTTATASAPAASAPDAAAKPAK	S{+1729}	1729	1728.63	1728.63	1728.63
15533:3	49	D.PARIDDQGQIVS{+285.084}EDTRK.F	NA	S{+285}	738.361	3	2213.07	2213.07	0	0	149	NRagged	309.04	99.66	3.6	5.07	104	>WT63_RS29045 ref|WP_059581481.1|gi|981366967| NADPH-dependent FMN reductase	5650	Nsco_NS_434_20203020_B_anthina_HILIC3.15276.15276.3	controllerType=0 controllerNumber=1 scan=15276	43.421	Trypsin	B3	PARIDDQGQIVSEDTRK	S{+285}	285	285.084	285.08	285.084
11475:3	724	I.PQKAEAPKNMQYEPS{+200.066}K.Q	NA	S{+200}	682.666	3	2045.98	2045.98	0	0	301	NRagged	309.06	280.23	38.67	5.3	9	>WT63_RS22220 ref|WP_059578646.1|gi|981364132| alcohol dehydrogenase	4330	Nsco_NS_434_20203020_B_anthina_HILIC1.12478.12478.3	controllerType=0 controllerNumber=1 scan=12478	36.6036	Trypsin	B1	PQKAEAPKNMQYEPSK	S{+200}	200	200.066	200.07	200.066
52778:5	886	R.QHVPVYIS{+655.242}ENMVGHKLGEFALTR.T	NA	S{+655}	656.926	5	3280.6	3280.6	0	0	56	Specific	309.06	79.32	12.95	7.71	6	>WT63_RS23860 ref|WP_004199273.1|gi|490303956| 30S ribosomal protein S19	4652	Nsco_NS_434_20203020_B_anthina_HILIC1.46297.46297.5	controllerType=0 controllerNumber=1 scan=46297	122.95	Trypsin	B1	QHVPVYISENMVGHKLGEFALTR	S{+655}	655	655.242	655.24	655.242
42657:5	1	S.ITPHTHFTAEVYVLS{+863.390}KDEGGR.H	NA	S{+863}	645.322	5	3222.58	3220.58	2	-2.1	301	NRagged	309.07	46.64	0	5.12	329	>WT63_RS23890 ref|WP_034209732.1|gi|736066354| elongation factor Tu	4658	Nsco_NS_434_20203020_B_anthina_HILIC1.37674.37674.5	controllerType=0 controllerNumber=1 scan=37674	101.974	Trypsin	B1	ITPHTHFTAEVYVLSKDEGGR	S{+863}	863	863.39	863.39	863.39
18062:4	475	N.LMS{+223.964}HNNDVAGRDAVNNER.W	NA	S{+224}	560.231	4	2237.9	2235.9	2	-3	214	NRagged	309.12	132.13	0	6.32	12	>WT63_RS06215 ref|WP_060310669.1|gi|982145096| TonB-dependent receptor	1215	Nsco_NS_434_20203020_B_anthina_HILIC1.17796.17796.4	controllerType=0 controllerNumber=1 scan=17796	50.0458	Trypsin	B1	LMSHNNDVAGRDAVNNER	S{+224}	224	223.964	223.96	223.964
05582:3	15	A.PAADTPAAAS{+1475.562}APAKKDHSK.P	NA	S{+1476}	1104.17	3	3310.51	3309.51	1	-1	27	NRagged	309.13	70.76	0	7.7	426	>WT63_RS02295 ref|WP_023477920.1|gi|558019556| hypothetical protein	445	Nsco_NS_434_20203020_B_anthina_HILIC1.7127.7127.3	controllerType=0 controllerNumber=1 scan=7127	25.5289	Trypsin	B1	PAADTPAAASAPAKKDHSK	S{+1476}	1476	1475.56	1475.56	1475.56
74025:7	160	R.HVES{+1303.483}ALPHLYELALGGTAVGTGLNAHPAFAVR.V	NA	S{+1303}	654.464	7	4575.21	4572.21	3	-2.2	215	Specific	309.16	193.31	0	7.77	31	>WT63_RS17935 ref|WP_059574034.1|gi|981359520| class II fumarate hydratase	3504	Nsco_NS_434_20203020_B_anthina_HILIC1.63047.63047.5	controllerType=0 controllerNumber=1 scan=63047	161.966	Trypsin	B1	HVESALPHLYELALGGTAVGTGLNAHPAFAVR	S{+1303}	1303	1303.48	1303.48	1303.48
38657:4	90	Q.AVAPRDDDVSDVQAGVAHDEPPAS{+667.236}DAAVAAAPAPAPK.D	NA	S{+667}	1054.75	4	4215.96	4215.96	0	0	107	NRagged	309.19	309.19	164.29	5.9	35	>WT63_RS10230 ref|WP_060311224.1|gi|982145762| sporulation protein	2006	Nsco_NS_434_20203020_B_anthina_HILIC1.34255.34255.4	controllerType=0 controllerNumber=1 scan=34255	93.0327	Trypsin	B1	AVAPRDDDVSDVQAGVAHDEPPASDAAVAAAPAPAPK	S{+667}	667	667.236	667.24	667.236
62120:4	476	R.VATQGNVVIVQVQERPAIAS{+946.216}IDFTGTK.E	NA	S{+946}	948.196	4	3789.76	3787.76	2	-1.8	84	Specific	309.19	26.84	0	6.52	10	>WT63_RS26930 ref|WP_059573701.1|gi|981359151| outer membrane protein assembly factor BamA	5241	Nsco_NS_434_20203020_B_anthina_HILIC3.52843.52843.4	controllerType=0 controllerNumber=1 scan=52843	137.224	Trypsin	B3	VATQGNVVIVQVQERPAIASIDFTGTK	S{+946}	946	946.216	946.22	946.216
48373:5	25	R.VQITDNGDTRFIPGEQVERS{+800.554}DMLDENDR.M	NA	S{+801}	811.418	5	4053.06	4050.06	3	-2.5	1270	Specific	309.2	59.19	0	8.36	112	>WT63_RS23915 ref|WP_006482896.1|gi|493528879| DNA-directed RNA polymerase subunit beta'	4663	Nsco_NS_434_20203020_B_anthina_HILIC1.42386.42386.4	controllerType=0 controllerNumber=1 scan=42386	113.463	Trypsin	B1	VQITDNGDTRFIPGEQVERSDMLDENDR	S{+801}	801	800.554	800.55	800.554
47544:5	336	K.VEIVSFVQS{+1091.629}FHGR.T	NA	S{+1092}	520.29	5	2597.42	2596.42	1	-1.3	130	Specific	309.25	61.71	2.29	4.71	18	>WT63_RS18415 ref|WP_059573962.1|gi|981359448| acetylornithine aminotransferase	3594	Nsco_NS_434_20203020_B_anthina_HILIC3.40967.40967.5	controllerType=0 controllerNumber=1 scan=40967	109.934	Trypsin	B3	VEIVSFVQSFHGR	S{+1092}	1092	1091.63	1091.63	1091.63
18174:4	148	T.PPS{+849.311}LLSDTKPAGEGGPR.Q	NA	S{+849}	632.802	4	2528.19	2528.19	0	0	12	NRagged	309.26	33.74	3.6	4.94	35	>WT63_RS23250 ref|WP_060315440.1|gi|982149978| phage tail protein	4533	Nsco_NS_434_20203020_B_anthina_HILIC3.17393.17393.4	controllerType=0 controllerNumber=1 scan=17393	48.8583	Trypsin	B3	PPSLLSDTKPAGEGGPR	S{+849}	849	849.311	849.31	849.311
31344:5	3	M.LHMHLQFGS{+696.228}PAVKGESADK.D	NA	S{+696}	550.658	5	2749.26	2748.26	1	-1.2	2	NRagged	309.31	13.02	0	5.41	215	>WT63_RS23310 ref|WP_059449787.1|gi|981229156| hypothetical protein	4545	Nsco_NS_434_20203020_B_anthina_HILIC1.28479.28479.4	controllerType=0 controllerNumber=1 scan=28479	77.9634	Trypsin	B1	LHMHLQFGSPAVKGESADK	S{+696}	696	696.228	696.23	696.228
46782:6	419	K.NHAVVLPDAHREQS{+586.267}INALVGAGFGAAGQR.C	NA	S{+586}	591.306	6	3542.8	3541.8	1	-0.9	263	Specific	309.34	309.34	0	7.99	6	>WT63_RS09680 ref|WP_060311157.1|gi|982145695| methylmalonate-semialdehyde dehydrogenase	1899	Nsco_NS_434_20203020_B_anthina_HILIC3.40380.40380.5	controllerType=0 controllerNumber=1 scan=40380	108.474	Trypsin	B3	NHAVVLPDAHREQSINALVGAGFGAAGQR	S{+586}	586	586.267	586.27	586.267
77071:6	630	L.LLGYPDKDVALHASALS{+1579.792}AIEPAR.F	NA	S{+1580}	665.354	6	3987.09	3987.09	0	0	215	NRagged	309.36	69.63	0	6.31	12	>WT63_RS02690 ref|WP_059580610.1|gi|981366096| oxidoreductase	522	Nsco_NS_434_20203020_B_anthina_HILIC2.65147.65147.6	controllerType=0 controllerNumber=1 scan=65147	162.889	Trypsin	B2	LLGYPDKDVALHASALSAIEPAR	S{+1580}	1580	1579.79	1579.79	1579.79
34324:6	15	K.IRS{+1142.438}WSFGEVKKPETINYR.T	NA	S{+1142}	559.941	6	3354.61	3352.61	2	-2	30	Specific	309.38	110.18	0	6.94	125	>WT63_RS23915 ref|WP_006482896.1|gi|493528879| DNA-directed RNA polymerase subunit beta'	4663	Nsco_NS_434_20203020_B_anthina_HILIC3.30141.30141.4	controllerType=0 controllerNumber=1 scan=30141	82.004	Trypsin	B3	IRSWSFGEVKKPETINYR	S{+1142}	1142	1142.44	1142.44	1142.44
49388:3	6	I.AQVGSISANSDS{+422.266}SIGDRIAEAMDK.V	NA	S{+422}	949.144	3	2845.42	2844.42	1	-1.2	145	NRagged	309.39	1.86	1.86	5.82	178	>WT63_RS16820 ref|WP_006485462.1|gi|493531463| molecular chaperone GroEL	3290	Nsco_NS_434_20203020_B_anthina_HILIC1.43183.43183.4	controllerType=0 controllerNumber=1 scan=43183	115.272	Trypsin	B1	AQVGSISANSDSSIGDRIAEAMDK	S{+422}	422	422.266	422.27	422.266
61937:4	39	K.VFQYVKPQDAQALQDASPAS{+565.215}GASGAQAAAAPADSATVGAVPDASVQSTPLQPPAPISNSSSVHPGNPK.A	NA	S{+565}	1786.87	4	7144.47	7142.47	2	-0.9	195	Specific	309.42	309.42	0	6.71	101	>WT63_RS02355 ref|WP_059578262.1|gi|981363748| BON domain protein	456	Nsco_NS_434_20203020_B_anthina_HILIC3.52700.52700.4	controllerType=0 controllerNumber=1 scan=52700	136.918	Trypsin	B3	VFQYVKPQDAQALQDASPASGASGAQAAAAPADSATVGAVPDASVQSTPLQPPAPISNSSSVHPGNPK	S{+565}	565	565.215	565.22	565.215
14074:3	14	A.PAADTPAAAS{+1567.478}APAKK.D	NA	S{+1567}	979.075	3	2935.21	2934.21	1	-1.1	27	NRagged	309.44	28.08	0	5.75	388	>WT63_RS02295 ref|WP_023477920.1|gi|558019556| hypothetical protein	445	Nsco_NS_434_20203020_B_anthina_HILIC2.14122.14122.3	controllerType=0 controllerNumber=1 scan=14122	42.184	Trypsin	B2	PAADTPAAASAPAKK	S{+1567}	1567	1567.48	1567.48	1567.48
08318:5	347	Q.EHS{+271.120}LAMYGSC[+57.021]TTENC[+57.021]PHRKH.-	NA	C[+57]*2, S{+271}	538.038	5	2686.16	2686.16	0	0	123	Non	309.44	75.32	21.98	5.83	15	>WT63_RS15860 ref|WP_006400349.1|gi|493444972| transcriptional repressor	3100	Nsco_NS_434_20203020_B_anthina_HILIC2.9597.9597.5	controllerType=0 controllerNumber=1 scan=9597	31.4661	Trypsin	B2	EHSLAMYGSCTTENCPHRKH	*2,S{+271}	*2,+271	271.12	271.12	271.12
45751:4	875	Q.PAAPSAADFATRDPGS{+555.271}ASFWNERFER.G	NA	S{+555}	852.907	4	3408.6	3408.6	0	0	7	NRagged	309.46	25.09	0	5.91	6	>WT63_RS21935 ref|WP_059578768.1|gi|981364254| SAM-dependent methyltransferase	4274	Nsco_NS_434_20203020_B_anthina_HILIC1.40243.40243.4	controllerType=0 controllerNumber=1 scan=40243	108.494	Trypsin	B1	PAAPSAADFATRDPGSASFWNERFER	S{+555}	555	555.271	555.27	555.271
21003:6	23	Y.GGAAPHGGGAFS{+1393.765}GKDPSKVDR.S	NA	S{+1394}	561.128	6	3361.73	3361.73	0	0	256	NRagged	309.47	74.17	2	6.82	76	>WT63_RS13935 ref|WP_011546455.1|gi|499865721| S-adenosylmethionine synthase	2732	Nsco_NS_434_20203020_B_anthina_HILIC1.20140.20140.5	controllerType=0 controllerNumber=1 scan=20140	56.0835	Trypsin	B1	GGAAPHGGGAFSGKDPSKVDR	S{+1394}	1394	1393.77	1393.77	1393.77
23190:5	3	K.GVKPSKPAATTSATPSTTTSAGTASTSATATAGTTATASAPAAS{+1831.670}APDAAAKPAK.T	NA	S{+1832}	1324.62	5	6619.09	6619.09	0	0	95	Specific	309.47	309.47	24.26	4.78	458	>WT63_RS26065 ref|WP_060316474.1|gi|982151012| competence protein ComE	5071	Nsco_NS_434_20203020_B_anthina_HILIC3.21374.21374.5	controllerType=0 controllerNumber=1 scan=21374	59.1653	Trypsin	B3	GVKPSKPAATTSATPSTTTSAGTASTSATATAGTTATASAPAASAPDAAAKPAK	S{+1832}	1832	1831.67	1831.67	1831.67
59351:3	245	V.PAAAAGAAPS{+1944.686}TTAPAAQAQLVK.F	NA	S{+1945}	1303.25	3	3907.75	3907.75	0	0	61	NRagged	309.47	100.96	2	4.85	23	>WT63_RS14340 ref|WP_060312306.1|gi|982146844| membrane protein insertase YidC	2810	Nsco_NS_434_20203020_B_anthina_HILIC3.50664.50664.4	controllerType=0 controllerNumber=1 scan=50664	132.327	Trypsin	B3	PAAAAGAAPSTTAPAAQAQLVK	S{+1945}	1945	1944.69	1944.69	1944.69
65078:4	2	S.PLLYQHAS{+625.237}GGTTFDEVTVHFSRADGEGK.R	NA	S{+625}	912.678	4	3647.69	3644.69	3	-2.8	70	NRagged	309.48	81.36	0	5.48	294	>WT63_RS23310 ref|WP_059449787.1|gi|981229156| hypothetical protein	4545	Nsco_NS_434_20203020_B_anthina_HILIC3.55158.55158.4	controllerType=0 controllerNumber=1 scan=55158	142.458	Trypsin	B3	PLLYQHASGGTTFDEVTVHFSRADGEGK	S{+625}	625	625.237	625.24	625.237
69470:4	189	D.PHS{+1834.772}NAQGFAWNPDNADK.S	NA	S{+1835}	926.906	4	3704.6	3703.6	1	-0.9	431	NRagged	309.5	119.84	0	3.67	28	>WT63_RS07200 ref|WP_060310825.1|gi|982145281| ABC transporter substrate-binding protein	1411	Nsco_NS_434_20203020_B_anthina_HILIC3.58609.58609.4	controllerType=0 controllerNumber=1 scan=58609	150.456	Trypsin	B3	PHSNAQGFAWNPDNADK	S{+1835}	1835	1834.77	1834.77	1834.77
01995:3	1123	H.VS{+271.072}PNGYYRGK.K	NA	S{+271}	471.555	3	1412.65	1411.65	1	-2.4	42	NRagged	309.54	57.88	0	2.14	11	>WT63_RS18085 ref|WP_006051932.1|gi|492937180| 50S ribosomal protein L32	3532	Nsco_NS_434_20203020_B_anthina_HILIC1.3973.3973.3	controllerType=0 controllerNumber=1 scan=3973	19.5101	Trypsin	B1	VSPNGYYRGK	S{+271}	271	271.072	271.07	271.072
27157:4	7	S.GPVERLPDAEGHADFAS{+300.048}RPER.S	NA	S{+300}	652.299	4	2606.18	2606.18	0	0	115	NRagged	309.57	32.33	6.66	6.41	232	>WT63_RS31820 ref|WP_060318621.1|gi|982153159| hypothetical protein	6186	Nsco_NS_434_20203020_B_anthina_HILIC1.25158.25158.4	controllerType=0 controllerNumber=1 scan=25158	69.0398	Trypsin	B1	GPVERLPDAEGHADFASRPER	S{+300}	300	300.048	300.05	300.048
08279:3	10	H.GES{+604.311}LEELKK.R	NA	S{+604}	546.294	3	1636.87	1636.87	0	0	293	NRagged	309.59	15.19	15.19	1.72	98	>WT63_RS02215 ref|WP_059578227.1|gi|981363713| 4-hydroxyphenylpyruvate dioxygenase	429	Nsco_NS_434_20203020_B_anthina_HILIC3.9505.9505.3	controllerType=0 controllerNumber=1 scan=9505	30.2026	Trypsin	B3	GESLEELKK	S{+604}	604	604.311	604.31	604.311
28449:4	318	W.SGS{+341.083}VKVDADHVEVLR.-	NA	S{+341}	488.989	4	1952.93	1951.93	1	-1.7	103	NRagged	309.67	18.73	0	3.93	15	>WT63_RS05605 ref|WP_060310603.1|gi|982145030| hypothetical protein	1095	Nsco_NS_434_20203020_B_anthina_HILIC1.26203.26203.4	controllerType=0 controllerNumber=1 scan=26203	71.7436	Trypsin	B1	SGSVKVDADHVEVLR	S{+341}	341	341.083	341.08	341.083
28450:4	318	W.SGS{+341.174}VKVDADHVEVLR.-	NA	S{+341}	489.011	4	1953.02	1952.02	1	-1.7	103	NRagged	309.67	18.73	0	3.76	15	>WT63_RS05605 ref|WP_060310603.1|gi|982145030| hypothetical protein	1095	Nsco_NS_434_20203020_B_anthina_HILIC1.26203.26203.4	controllerType=0 controllerNumber=1 scan=26203	71.7436	Trypsin	B1	SGSVKVDADHVEVLR	S{+341}	341	341.174	341.17	341.174
69920:3	343	S.ANSVFVPLGAGNLYAPNPYRYES{+773.274}PHGFVQYR.T	NA	S{+773}	1420.67	3	4260	4257	3	-2.4	391	NRagged	309.67	3.97	0	7.55	13	>WT63_RS02595 ref|WP_060310205.1|gi|982144632| ligand-gated channel protein	504	Nsco_NS_434_20203020_B_anthina_HILIC1.59782.59782.3	controllerType=0 controllerNumber=1 scan=59782	153.874	Trypsin	B1	ANSVFVPLGAGNLYAPNPYRYESPHGFVQYR	S{+773}	773	773.274	773.27	773.274
61410:3	24	I.PFSYYDQNQQVVGYS{+1463.751}R.E	NA	S{+1464}	1139.22	3	3415.65	3414.65	1	-1	47	NRagged	309.67	37.3	3.31	2.6	116	>WT63_RS15960 ref|WP_059581206.1|gi|981366692| ABC transporter	3120	Nsco_NS_434_20203020_B_anthina_HILIC2.52523.52523.3	controllerType=0 controllerNumber=1 scan=52523	135.741	Trypsin	B2	PFSYYDQNQQVVGYSR	S{+1464}	1464	1463.75	1463.75	1463.75
53602:6	501	R.NAGFEERHPGLHLGLGGGENGS{+658.491}HHLDLIFAR.G	NA	S{+658}	662.362	6	3969.14	3966.14	3	-2.5	270	Specific	309.7	208.84	0	8.34	9	>WT63_RS24400 ref|WP_060315765.1|gi|982150303| leucyl aminopeptidase	4751	Nsco_NS_434_20203020_B_anthina_HILIC3.46122.46122.5	controllerType=0 controllerNumber=1 scan=46122	122.226	Trypsin	B3	NAGFEERHPGLHLGLGGGENGSHHLDLIFAR	S{+658}	658	658.491	658.49	658.491
06737:3	37	L.ADS{+239.987}RNQGDALVHSTKK.A	NA	S{+240}	656.295	3	1966.87	1966.87	0	0	534	NRagged	309.81	71.42	5.53	5.92	83	>WT63_RS16365 ref|WP_059574284.1|gi|981359770| molecular chaperone DnaK	3200	Nsco_NS_434_20203020_B_anthina_HILIC3.8090.8090.3	controllerType=0 controllerNumber=1 scan=8090	27.3035	Trypsin	B3	ADSRNQGDALVHSTKK	S{+240}	240	239.987	239.99	239.987
22550:4	3	K.GVKPSKPAATTSATPSTTTSAGTASTSATATAGTTATASAPAAS{+1328.433}APDAAAKPAK.T	NA	S{+1328}	1530.47	4	6118.85	6115.85	3	-1.6	95	Specific	309.82	113.08	0	4.88	458	>WT63_RS26065 ref|WP_060316474.1|gi|982151012| competence protein ComE	5071	Nsco_NS_434_20203020_B_anthina_HILIC3.20866.20866.4	controllerType=0 controllerNumber=1 scan=20866	57.8424	Trypsin	B3	GVKPSKPAATTSATPSTTTSAGTASTSATATAGTTATASAPAASAPDAAAKPAK	S{+1328}	1328	1328.43	1328.43	1328.43
13862:3	1691	R.GGPAAPAANERAVPAAPAS{+568.217}GAAGAK.-	NA	S{+568}	900.112	3	2698.32	2698.32	0	0	212	Specific	309.83	309.83	65.63	8.62	4	>WT63_RS17565 ref|WP_060313102.1|gi|982147640| hypothetical protein	3431	Nsco_NS_434_20203020_B_anthina_HILIC1.14411.14411.3	controllerType=0 controllerNumber=1 scan=14411	41.154	Trypsin	B1	GGPAAPAANERAVPAAPASGAAGAK	S{+568}	568	568.217	568.22	568.217
60884:4	280	D.GS{+399.194}LIKFDGNAAVLLNNKLEPIGTR.I	NA	S{+399}	735.659	4	2939.61	2939.61	0	0	74	NRagged	309.87	12.45	12.45	6.93	41	>WT63_RS23830 ref|WP_006482918.1|gi|493528901| 50S ribosomal protein L14	4646	Nsco_NS_434_20203020_B_anthina_HILIC3.51856.51856.4	controllerType=0 controllerNumber=1 scan=51856	135.029	Trypsin	B3	GSLIKFDGNAAVLLNNKLEPIGTR	S{+399}	399	399.194	399.19	399.194
01720:4	20	K.ASGAS{+1768.559}AAKPASAPKPASAPK.-	NA	S{+1769}	884.135	4	3533.52	3533.52	0	0	498	Specific	309.89	309.89	1.02	7.23	111	>WT63_RS14900 ref|WP_059642705.1|gi|981432760| peptidase S41	2916	Nsco_NS_434_20203020_B_anthina_HILIC1.3755.3755.4	controllerType=0 controllerNumber=1 scan=3755	19.0728	Trypsin	B1	ASGASAAKPASAPKPASAPK	S{+1769}	1769	1768.56	1768.56	1768.56
18591:2	14	A.PAADTPAAAS{+1603.577}APAKK.D	NA	S{+1604}	1486.16	2	2971.31	2970.31	1	-1.1	27	NRagged	309.89	93.19	0	5.96	388	>WT63_RS02295 ref|WP_023477920.1|gi|558019556| hypothetical protein	445	Nsco_NS_434_20203020_B_anthina_HILIC2.17687.17687.2	controllerType=0 controllerNumber=1 scan=17687	51.456	Trypsin	B2	PAADTPAAASAPAKK	S{+1604}	1604	1603.58	1603.58	1603.58
50374:3	24	K.DTGVIALGHRESSIPFS{+337.170}YYDQNQQVVGYSR.E	NA	S{+337}	1242.61	3	3725.81	3723.81	2	-1.8	33	Specific	309.89	1.37	1.37	7.19	116	>WT63_RS15960 ref|WP_059581206.1|gi|981366692| ABC transporter	3120	Nsco_NS_434_20203020_B_anthina_HILIC2.43381.43381.3	controllerType=0 controllerNumber=1 scan=43381	115.562	Trypsin	B2	DTGVIALGHRESSIPFSYYDQNQQVVGYSR	S{+337}	337	337.17	337.17	337.17
06784:2	35	K.PASAPKPAS{+713.686}APK.-	NA	S{+714}	918.162	2	1835.32	1835.32	0	0	506	Specific	309.92	144.41	14.92	4.99	95	>WT63_RS14900 ref|WP_059642705.1|gi|981432760| peptidase S41	2916	Nsco_NS_434_20203020_B_anthina_HILIC3.8138.8138.2	controllerType=0 controllerNumber=1 scan=8138	27.4053	Trypsin	B3	PASAPKPASAPK	S{+714}	714	713.686	713.69	713.686
54836:5	247	N.PDVAEFAEPWMDDS{+1856.131}NQR.L	NA	S{+1856}	773.403	5	3862.99	3862.99	0	0	52	NRagged	309.95	90.12	0	5.13	23	>WT63_RS22390 ref|WP_060315098.1|gi|982149636| glycosyl hydrolase	4363	Nsco_NS_434_20203020_B_anthina_HILIC1.47936.47936.5	controllerType=0 controllerNumber=1 scan=47936	126.593	Trypsin	B1	PDVAEFAEPWMDDSNQR	S{+1856}	1856	1856.13	1856.13	1856.13
39504:5	12	K.TAS{+747.183}GIVIPDAAAEKPDQGEVLAVGPGKRDDK.G	NA	S{+747}	771.767	5	3854.81	3851.81	3	-2.6	21	Specific	309.97	152.66	0	7.41	67	>WT63_RS16815 ref|WP_011351136.1|gi|499670402| molecular chaperone GroES	3289	Nsco_NS_434_20203020_B_anthina_HILIC2.34387.34387.5	controllerType=0 controllerNumber=1 scan=34387	94.0021	Trypsin	B2	TASGIVIPDAAAEKPDQGEVLAVGPGKRDDK	S{+747}	747	747.183	747.18	747.183
15334:2	129	A.GPASEAS{+1235.439}APAAAAPAAAR.A	NA	S{+1235}	1387.11	2	2773.22	2772.22	1	-1.2	27	NRagged	309.99	169.23	0	6.4	53	>WT63_RS24035 ref|WP_060315592.1|gi|982150130| transcriptional regulator	4680	Nsco_NS_434_20203020_B_anthina_HILIC3.15114.15114.2	controllerType=0 controllerNumber=1 scan=15114	42.9904	Trypsin	B3	GPASEASAPAAAAPAAAR	S{+1235}	1235	1235.44	1235.44	1235.44
60736:5	13	D.SYS{+1024.467}VKDEYQPLMQQHAQYLK.S	NA	S{+1024}	696.938	5	3480.66	3480.66	0	0	72	NRagged	310.03	33.18	18.65	4.04	211	>WT63_RS16510 ref|WP_006484980.1|gi|493530974| membrane protein	3228	Nsco_NS_434_20203020_B_anthina_HILIC2.51911.51911.5	controllerType=0 controllerNumber=1 scan=51911	134.471	Trypsin	B2	SYSVKDEYQPLMQQHAQYLK	S{+1024}	1024	1024.47	1024.47	1024.47
16674:4	79	E.WNEAKDGGANDPGVQS{+456.185}VRR.I	NA	S{+456}	629.051	4	2513.18	2512.18	1	-1.3	188	NRagged	310.04	310.04	310.04	6.8	42	>WT63_RS12785 ref|WP_059583766.1|gi|981369342| transaldolase	2505	Nsco_NS_434_20203020_B_anthina_HILIC2.16172.16172.4	controllerType=0 controllerNumber=1 scan=16172	47.5399	Trypsin	B2	WNEAKDGGANDPGVQSVRR	S{+456}	456	456.185	456.19	456.185
57324:5	1876	A.PEPAQPVADKAS{+1288.714}EPAPAIADKTPGPAPAVADTAPEPAQPVADNVPEPMPAATDTAR.A	NA	S{+1289}	1360.29	5	6797.43	6794.43	3	-1.5	370	NRagged	310.04	20.23	0	6.57	1	>WT63_RS06105 ref|WP_060310657.1|gi|982145084| chemotaxis protein CheA	1194	Nsco_NS_434_20203020_B_anthina_HILIC3.49061.49061.5	controllerType=0 controllerNumber=1 scan=49061	128.771	Trypsin	B3	PEPAQPVADKASEPAPAIADKTPGPAPAVADTAPEPAQPVADNVPEPMPAATDTAR	S{+1289}	1289	1288.71	1288.71	1288.71
17870:3	11	A.PAADTPAAAS{+1575.584}APAKK.D	NA	S{+1576}	981.777	3	2943.32	2942.32	1	-1.1	27	NRagged	310.05	62.11	0	5.75	435	>WT63_RS02295 ref|WP_023477920.1|gi|558019556| hypothetical protein	445	Nsco_NS_434_20203020_B_anthina_HILIC3.17156.17156.3	controllerType=0 controllerNumber=1 scan=17156	48.2324	Trypsin	B3	PAADTPAAASAPAKK	S{+1576}	1576	1575.58	1575.58	1575.58
70363:5	32	W.PTS{+1445.731}DEIHALLK.F	NA	S{+1446}	534.685	5	2669.39	2669.39	0	0	593	NRagged	310.08	84.5	0	4.45	62	>WT63_RS10410 ref|WP_060311240.1|gi|982145778| aconitate hydratase	2042	Nsco_NS_434_20203020_B_anthina_HILIC2.59681.59681.5	controllerType=0 controllerNumber=1 scan=59681	151.001	Trypsin	B2	PTSDEIHALLK	S{+1446}	1446	1445.73	1445.73	1445.73
30929:2	2	A.PPQADNGAS{+983.341}QPQQFDPNRALQGK.T	NA	S{+983}	1725.27	2	3449.54	3447.54	2	-1.9	52	NRagged	310.11	91.92	0	7.45	381	>WT63_RS27555 ref|WP_060317017.1|gi|982151555| cell division protein	5358	Nsco_NS_434_20203020_B_anthina_HILIC2.27580.27580.4	controllerType=0 controllerNumber=1 scan=27580	76.2242	Trypsin	B2	PPQADNGASQPQQFDPNRALQGK	S{+983}	983	983.341	983.34	983.341
76159:6	6	V.GGHIASFASAATLYDVGYNHFWHAAS{+444.190}DQHGGDLVFVQGHSSPGVYSR.A	NA	S{+444}	903.758	6	5417.51	5417.51	0	0	112	NRagged	310.14	4.18	0	3.56	160	>WT63_RS01925 ref|WP_059583310.1|gi|981368820| pyruvate dehydrogenase	378	Nsco_NS_434_20203020_B_anthina_HILIC3.63944.63944.6	controllerType=0 controllerNumber=1 scan=63944	162.916	Trypsin	B3	GGHIASFASAATLYDVGYNHFWHAASDQHGGDLVFVQGHSSPGVYSR	S{+444}	444	444.19	444.19	444.19
02071:3	18	D.GNRAS{+727.329}YGAGPKR.D	NA	S{+727}	654.329	3	1960.97	1960.97	0	0	522	NRagged	310.18	36.44	36.44	3.04	72	>WT63_RS30665 ref|WP_060318268.1|gi|982152806| pseudouridine synthase	5961	Nsco_NS_434_20203020_B_anthina_HILIC3.3953.3953.3	controllerType=0 controllerNumber=1 scan=3953	18.7453	Trypsin	B3	GNRASYGAGPKR	S{+727}	727	727.329	727.33	727.329
10300:3	349	K.KLQQWS{+595.211}QQNAAGAKPASGE.-	NA	S{+595}	865.742	3	2595.21	2594.21	1	-1.3	124	CRagged	310.2	310.2	0	6.21	43	>WT63_RS18535 ref|WP_060313386.1|gi|982147924| hypothetical protein	3618	Nsco_NS_434_20203020_B_anthina_HILIC1.11505.11505.3	controllerType=0 controllerNumber=1 scan=11505	34.5081	Trypsin	B1	KLQQWSQQNAAGAKPASGE	S{+595}	595	595.211	595.21	595.211
81543:5	3	S.PLLYQHAS{+617.258}GGTTFDEVTVHFSRADGEGK.R	NA	S{+617}	728.148	5	3636.71	3636.71	0	0	70	NRagged	310.2	5.09	0	4.22	344	>WT63_RS23310 ref|WP_059449787.1|gi|981229156| hypothetical protein	4545	Nsco_NS_434_20203020_B_anthina_HILIC2.68814.68814.5	controllerType=0 controllerNumber=1 scan=68814	170.979	Trypsin	B2	PLLYQHASGGTTFDEVTVHFSRADGEGK	S{+617}	617	617.258	617.26	617.258
19826:3	14	A.PAADTPAAAS{+1728.510}APAKK.D	NA	S{+1729}	1032.75	3	3096.24	3095.24	1	-1.1	27	NRagged	310.21	95.81	0	6.04	388	>WT63_RS02295 ref|WP_023477920.1|gi|558019556| hypothetical protein	445	Nsco_NS_434_20203020_B_anthina_HILIC2.18684.18684.3	controllerType=0 controllerNumber=1 scan=18684	53.972	Trypsin	B2	PAADTPAAASAPAKK	S{+1729}	1729	1728.51	1728.51	1728.51
53479:6	285	G.ASGPAEETDEAS{+1500.706}DEAGDEGKRPNPFAALQALK.K	NA	S{+1501}	796.213	6	4772.24	4772.24	0	0	171	NRagged	310.21	4.34	0	3.97	9	>WT63_RS18080 ref|WP_060313231.1|gi|982147769| hypothetical protein	3531	Nsco_NS_434_20203020_B_anthina_HILIC3.46027.46027.6	controllerType=0 controllerNumber=1 scan=46027	122.005	Trypsin	B3	ASGPAEETDEASDEAGDEGKRPNPFAALQALK	S{+1501}	1501	1500.71	1500.71	1500.71
58548:6	34	V.AVGAAIQGQVLS{+1970.951}GDRK.D	NA	S{+1971}	591.143	6	3541.82	3540.82	1	-0.9	373	NRagged	310.24	29.08	0	5.13	66	>WT63_RS16365 ref|WP_059574284.1|gi|981359770| molecular chaperone DnaK	3200	Nsco_NS_434_20203020_B_anthina_HILIC2.50213.50213.6	controllerType=0 controllerNumber=1 scan=50213	130.837	Trypsin	B2	AVGAAIQGQVLSGDRK	S{+1971}	1971	1970.95	1970.95	1970.95
65241:2	18	V.PDASVQSTPLQPPAPIS{+779.315}NSSSVHPGNPK.A	NA	S{+779}	1794.87	2	3588.73	3588.73	0	0	235	NRagged	310.26	48.16	0	4.42	143	>WT63_RS02355 ref|WP_059578262.1|gi|981363748| BON domain protein	456	Nsco_NS_434_20203020_B_anthina_HILIC2.55571.55571.2	controllerType=0 controllerNumber=1 scan=55571	142.252	Trypsin	B2	PDASVQSTPLQPPAPISNSSSVHPGNPK	S{+779}	779	779.315	779.32	779.315
32304:4	83	R.DGRDLPLRLDGEAAAS{+687.206}GTTR.V	NA	S{+687}	690.82	4	2760.26	2758.26	2	-2.4	508	Specific	310.39	152.81	0	8.36	39	>WT63_RS17560 ref|WP_060313097.1|gi|982147635| aminopeptidase N	3430	Nsco_NS_434_20203020_B_anthina_HILIC1.29195.29195.3	controllerType=0 controllerNumber=1 scan=29195	79.7739	Trypsin	B1	DGRDLPLRLDGEAAASGTTR	S{+687}	687	687.206	687.21	687.206
55566:4	226	L.C[+57.021]IEAGKPINDS{+357.901}KGEVTR.L	NA	C[+57], S{+358}	558.967	4	2232.84	2231.84	1	-1.5	88	NRagged	310.39	18.12	0	6.44	29	>WT63_RS11265 ref|WP_060311395.1|gi|982145933| aldehyde dehydrogenase	2211	Nsco_NS_434_20203020_B_anthina_HILIC3.47632.47632.3	controllerType=0 controllerNumber=1 scan=47632	125.572	Trypsin	B3	CIEAGKPINDSKGEVTR	,S{+358}	,+358	357.901	357.9	357.901
41382:4	8	K.KASEAAAAASAAQAAAAAS{+1178.396}PATEPAPGAVVDQDANAQAAR.A	NA	S{+1178}	1200.55	4	4799.17	4797.17	2	-1.4	143	Specific	310.4	135.81	0	7.3	238	>WT63_RS15865 ref|WP_059581029.1|gi|981366515| cell envelope protein SmpA	3101	Nsco_NS_434_20203020_B_anthina_HILIC3.35905.35905.2	controllerType=0 controllerNumber=1 scan=35905	97.0768	Trypsin	B3	KASEAAAAASAAQAAAAASPATEPAPGAVVDQDANAQAAR	S{+1178}	1178	1178.4	1178.4	1178.4
50994:4	27	I.PFSYYDQNQQVVGYS{+1675.926}R.E	NA	S{+1676}	907.461	4	3626.82	3626.82	0	0	47	NRagged	310.41	75.17	0	4.18	98	>WT63_RS15960 ref|WP_059581206.1|gi|981366692| ABC transporter	3120	Nsco_NS_434_20203020_B_anthina_HILIC3.43813.43813.2	controllerType=0 controllerNumber=1 scan=43813	116.671	Trypsin	B3	PFSYYDQNQQVVGYSR	S{+1676}	1676	1675.93	1675.93	1675.93
63690:8	14	R.GRDQPFFDPVAYGNGPDDS{+1415.675}VTDTTEAAAITHHTILIDGRR.I	NA	S{+1416}	718.976	8	5744.76	5741.76	3	-1.8	36	Specific	310.43	96.9	0	6.45	167	>WT63_RS22605 ref|WP_060315180.1|gi|982149718| peptidase S1	4405	Nsco_NS_434_20203020_B_anthina_HILIC3.54082.54082.6	controllerType=0 controllerNumber=1 scan=54082	140.015	Trypsin	B3	GRDQPFFDPVAYGNGPDDSVTDTTEAAAITHHTILIDGRR	S{+1416}	1416	1415.67	1415.67	1415.67
10677:7	362	K.NWPS{+1716.298}ITKTKPAPADADEWKDVQDK.L	NA	S{+1716}	637.814	7	4458.66	4456.66	2	-1.5	78	Specific	310.44	100.09	4	7.19	11	>WT63_RS17990 ref|WP_011544919.1|gi|499864185| ferredoxin	3513	Nsco_NS_434_20203020_B_anthina_HILIC2.11490.11490.3	controllerType=0 controllerNumber=1 scan=11490	35.6157	Trypsin	B2	NWPSITKTKPAPADADEWKDVQDK	S{+1716}	1716	1716.3	1716.3	1716.3
72578:5	1021	Y.VQPNAALDS{+1873.974}GDLDANSFQHQPYLDSQVK.Q	NA	S{+1874}	987.692	5	4934.43	4931.43	3	-2	69	NRagged	310.45	33.49	5.6	4.5	4	>WT63_RS15020 ref|WP_059576148.1|gi|981361634| metal ABC transporter substrate-binding protein	2940	Nsco_NS_434_20203020_B_anthina_HILIC3.61043.61043.5	controllerType=0 controllerNumber=1 scan=61043	155.999	Trypsin	B3	VQPNAALDSGDLDANSFQHQPYLDSQVK	S{+1874}	1874	1873.97	1873.97	1873.97
60252:4	48	A.PAAAAAPPARVEVFAPQAAAPQPAAPAS{+670.339}TPAEPPAAPAAAAATPPQQHAR.A	NA	S{+670}	1342.7	4	5367.77	5367.77	0	0	275	NRagged	310.49	37.56	0	6.37	31	>WT63_RS02530 ref|WP_060310199.1|gi|982144626| chemotaxis protein CheA	491	Nsco_NS_434_20203020_B_anthina_HILIC3.51370.51370.4	controllerType=0 controllerNumber=1 scan=51370	133.908	Trypsin	B3	PAAAAAPPARVEVFAPQAAAPQPAAPASTPAEPPAAPAAAAATPPQQHAR	S{+670}	670	670.339	670.34	670.339
26393:5	1	K.GVKPS{+1390.459}KPAATTSATPSTTTSAGTASTSATATAGTTATASAPAASAPDAAAKPAK.T	NA	S{+1390}	1237.18	5	6181.88	6177.88	4	-2.2	95	Specific	310.5	310.5	0	7.71	566	>WT63_RS26065 ref|WP_060316474.1|gi|982151012| competence protein ComE	5071	Nsco_NS_434_20203020_B_anthina_HILIC2.23961.23961.5	controllerType=0 controllerNumber=1 scan=23961	67.3163	Trypsin	B2	GVKPSKPAATTSATPSTTTSAGTASTSATATAGTTATASAPAASAPDAAAKPAK	S{+1390}	1390	1390.46	1390.46	1390.46
71860:5	27	W.PTS{+1428.735}DEIHALLK.F	NA	S{+1429}	531.486	5	2653.4	2652.4	1	-1.3	593	NRagged	310.55	54.21	0	2.37	90	>WT63_RS10410 ref|WP_060311240.1|gi|982145778| aconitate hydratase	2042	Nsco_NS_434_20203020_B_anthina_HILIC1.61303.61303.5	controllerType=0 controllerNumber=1 scan=61303	157.508	Trypsin	B1	PTSDEIHALLK	S{+1429}	1429	1428.73	1428.73	1428.73
69381:4	189	D.PHS{+1820.792}NAQGFAWNPDNADK.S	NA	S{+1821}	923.411	4	3690.62	3689.62	1	-0.9	431	NRagged	310.56	122.09	0	3.18	28	>WT63_RS07200 ref|WP_060310825.1|gi|982145281| ABC transporter substrate-binding protein	1411	Nsco_NS_434_20203020_B_anthina_HILIC3.58542.58542.4	controllerType=0 controllerNumber=1 scan=58542	150.312	Trypsin	B3	PHSNAQGFAWNPDNADK	S{+1821}	1821	1820.79	1820.79	1820.79
56267:4	144	K.STIDMAASNAGVPVSS{+568.222}LNYIVHDAGKGSDAASTR.I	NA	S{+568}	983.468	4	3930.85	3930.85	0	0	304	Specific	310.57	215.04	1.2	7.42	31	>WT63_RS20450 ref|WP_060314214.1|gi|982148752| virulence factor	3988	Nsco_NS_434_20203020_B_anthina_HILIC3.48242.48242.4	controllerType=0 controllerNumber=1 scan=48242	126.926	Trypsin	B3	STIDMAASNAGVPVSSLNYIVHDAGKGSDAASTR	S{+568}	568	568.222	568.22	568.222
38809:5	1	K.GVKPS{+1235.467}KPAATTSATPSTTTSAGTASTSATATAGTTATASAPAASAPDAAAKPAK.T	NA	S{+1235}	1206.18	5	6026.89	6022.89	4	-2.2	95	Specific	310.58	310.58	0	7.71	566	>WT63_RS26065 ref|WP_060316474.1|gi|982151012| competence protein ComE	5071	Nsco_NS_434_20203020_B_anthina_HILIC2.33674.33674.5	controllerType=0 controllerNumber=1 scan=33674	92.0142	Trypsin	B2	GVKPSKPAATTSATPSTTTSAGTASTSATATAGTTATASAPAASAPDAAAKPAK	S{+1235}	1235	1235.47	1235.47	1235.47
73716:3	22	G.AYSQANLGDGTNGSGATS{+1823.989}SAIGGIANQGR.V	NA	S{+1824}	1507.42	3	4520.26	4519.26	1	-0.7	208	NRagged	310.62	19.36	0	6.04	139	>WT63_RS06530 ref|WP_060310719.1|gi|982145146| porin	1277	Nsco_NS_434_20203020_B_anthina_HILIC2.62465.62465.3	controllerType=0 controllerNumber=1 scan=62465	156.944	Trypsin	B2	AYSQANLGDGTNGSGATSSAIGGIANQGR	S{+1824}	1824	1823.99	1823.99	1823.99
50109:5	11	H.YS{+378.170}FGDVKGELIDQLGVRDK.E	NA	S{+378}	504.262	5	2517.28	2517.28	0	0	105	NRagged	310.63	7.36	7.36	6.05	270	>WT63_RS26550 ref|WP_034207560.1|gi|736064179| alkyl hydroperoxide reductase	5165	Nsco_NS_434_20203020_B_anthina_HILIC2.43156.43156.5	controllerType=0 controllerNumber=1 scan=43156	115.046	Trypsin	B2	YSFGDVKGELIDQLGVRDK	S{+378}	378	378.17	378.17	378.17
06480:4	1180	R.LDAHHVVEHAS{+324.113}K.E	NA	S{+324}	417.705	4	1667.8	1666.8	1	-2	385	Specific	310.64	17.78	17.78	4.22	3	>WT63_RS28680 ref|WP_060317540.1|gi|982152078| 3-carboxy-cis,cis-muconate cycloisomerase	5578	Nsco_NS_434_20203020_B_anthina_HILIC2.8004.8004.4	controllerType=0 controllerNumber=1 scan=8004	28.1822	Trypsin	B2	LDAHHVVEHASK	S{+324}	324	324.113	324.11	324.113
14884:3	4	K.AAAAAAASADTGASAPAAAS{+1906.678}STK.A	NA	S{+1907}	1266.2	3	3796.6	3796.6	0	0	158	Specific	310.66	82	0	6.7	303	>WT63_RS26065 ref|WP_060316474.1|gi|982151012| competence protein ComE	5071	Nsco_NS_434_20203020_B_anthina_HILIC1.15233.15233.3	controllerType=0 controllerNumber=1 scan=15233	43.3395	Trypsin	B1	AAAAAAASADTGASAPAAASSTK	S{+1907}	1907	1906.68	1906.68	1906.68
23256:4	101	Y.YVYQGS{+1075.497}HADQGQK.V	NA	S{+1075}	639.8	4	2556.18	2556.18	0	0	51	NRagged	310.7	35.29	9.08	4.55	66	>WT63_RS29690 ref|WP_060317894.1|gi|982152432| hypothetical protein	5778	Nsco_NS_434_20203020_B_anthina_HILIC1.21961.21961.4	controllerType=0 controllerNumber=1 scan=21961	60.7517	Trypsin	B1	YVYQGSHADQGQK	S{+1075}	1075	1075.5	1075.5	1075.5
66989:5	822	T.LS{+1858.298}LPYGEQVLWPVHC[+57.021]VR.D	NA	C[+57], S{+1858}	783.479	5	3913.37	3911.37	2	-1.7	72	NRagged	310.7	13.67	0	4.07	7	>WT63_RS26360 ref|WP_060316572.1|gi|982151110| nicotinamidase	5130	Nsco_NS_434_20203020_B_anthina_HILIC2.56948.56948.5	controllerType=0 controllerNumber=1 scan=56948	145.188	Trypsin	B2	LSLPYGEQVLWPVHCVR	,S{+1858}	,+1858	1858.3	1858.3	1858.3
43684:3	193	K.AADAGGAKPAAGAPAAPAAPAPVAVPAS{+1164.435}AVSGAAAQ.-	NA	S{+1164}	1373	3	4116.97	4114.97	2	-1.6	151	CRagged	310.73	194.16	0	7.37	92	>WT63_RS23550 ref|WP_059577270.1|gi|981362756| outer membrane lipid asymmetry maintenance protein MlaD	4590	Nsco_NS_434_20203020_B_anthina_HILIC2.37711.37711.3	controllerType=0 controllerNumber=1 scan=37711	102.212	Trypsin	B2	AADAGGAKPAAGAPAAPAAPAPVAVPASAVSGAAAQ	S{+1164}	1164	1164.43	1164.43	1164.43
44203:6	2	H.LQFGS{+681.277}PAVKGESADKDHQGWIELK.S	NA	S{+681}	554.442	6	3321.62	3321.62	0	0	6	NRagged	310.78	3.28	3.28	4.07	294	>WT63_RS23310 ref|WP_059449787.1|gi|981229156| hypothetical protein	4545	Nsco_NS_434_20203020_B_anthina_HILIC3.38146.38146.6	controllerType=0 controllerNumber=1 scan=38146	102.734	Trypsin	B3	LQFGSPAVKGESADKDHQGWIELK	S{+681}	681	681.277	681.28	681.277
73650:6	11	K.PGFNNHEENGQS{+1511.819}AFETITEASFPGKWK.I	NA	S{+1512}	756.542	6	4534.22	4534.22	0	0	18	Specific	310.8	28.9	1.6	4.14	270	>WT63_RS26550 ref|WP_034207560.1|gi|736064179| alkyl hydroperoxide reductase	5165	Nsco_NS_434_20203020_B_anthina_HILIC2.62410.62410.6	controllerType=0 controllerNumber=1 scan=62410	156.834	Trypsin	B2	PGFNNHEENGQSAFETITEASFPGKWK	S{+1512}	1512	1511.82	1511.82	1511.82
25425:4	196	F.HYVHHAQDGS{+1143.441}R.Y	NA	S{+1143}	613.267	4	2450.04	2450.04	0	0	123	NRagged	310.81	101.97	38.92	2.57	19	>WT63_RS20315 ref|WP_060314137.1|gi|982148675| formimidoylglutamate deiminase	3961	Nsco_NS_434_20203020_B_anthina_HILIC2.23224.23224.4	controllerType=0 controllerNumber=1 scan=23224	65.4839	Trypsin	B2	HYVHHAQDGSR	S{+1143}	1143	1143.44	1143.44	1143.44
47284:5	2037	L.VQS{+830.439}ASGIAWHEQQAAQASGPR.H	NA	S{+830}	602.706	5	3009.5	3009.5	0	0	332	NRagged	310.82	9.43	0	2.33	2	>WT63_RS19345 ref|WP_060313751.1|gi|982148289| carnitine dehydratase	3779	Nsco_NS_434_20203020_B_anthina_HILIC3.40778.40778.5	controllerType=0 controllerNumber=1 scan=40778	109.449	Trypsin	B3	VQSASGIAWHEQQAAQASGPR	S{+830}	830	830.439	830.44	830.439
67331:4	145	L.PC[+57.021]VYLVDS{+1095.598}GGANLPNQDDVFPDRDHFGR.I	NA	C[+57], S{+1096}	1064.77	4	4256.05	4256.05	0	0	138	NRagged	310.86	16.42	16.42	6.36	28	>WT63_RS22805 ref|WP_059575480.1|gi|981360966| methylcrotonoyl-CoA carboxylase	4445	Nsco_NS_434_20203020_B_anthina_HILIC3.56902.56902.4	controllerType=0 controllerNumber=1 scan=56902	146.525	Trypsin	B3	PCVYLVDSGGANLPNQDDVFPDRDHFGR	,S{+1096}	,+1096	1095.6	1095.6	1095.6
23534:8	102	R.KAS{+1850.185}DSDIHLEADIHAVK.N	NA	S{+1850}	463.398	8	3700.13	3699.13	1	-0.9	58	Specific	310.91	78.34	0	5.33	53	>WT63_RS18905 ref|WP_059583539.1|gi|981369101| hypothetical protein	3692	Nsco_NS_434_20203020_B_anthina_HILIC3.21642.21642.4	controllerType=0 controllerNumber=1 scan=21642	59.8911	Trypsin	B3	KASDSDIHLEADIHAVK	S{+1850}	1850	1850.18	1850.18	1850.18
55890:5	247	N.PDVAEFAEPWMDDS{+1881.963}NQR.L	NA	S{+1882}	778.569	5	3888.82	3888.82	0	0	52	NRagged	310.93	132.58	0	2.47	23	>WT63_RS22390 ref|WP_060315098.1|gi|982149636| glycosyl hydrolase	4363	Nsco_NS_434_20203020_B_anthina_HILIC1.48783.48783.5	controllerType=0 controllerNumber=1 scan=48783	128.446	Trypsin	B1	PDVAEFAEPWMDDSNQR	S{+1882}	1882	1881.96	1881.96	1881.96
50388:4	7	H.YS{+378.175}FGDVKGELIDQLGVRDK.E	NA	S{+378}	630.076	4	2517.28	2517.28	0	0	105	NRagged	310.94	14.84	14.84	4.21	286	>WT63_RS26550 ref|WP_034207560.1|gi|736064179| alkyl hydroperoxide reductase	5165	Nsco_NS_434_20203020_B_anthina_HILIC3.43210.43210.3	controllerType=0 controllerNumber=1 scan=43210	115.091	Trypsin	B3	YSFGDVKGELIDQLGVRDK	S{+378}	378	378.175	378.18	378.175
18946:5	1	K.GVKPSKPAATTSATPSTTTSAGTASTSATATAGTTATASAPAAS{+1731.635}APDAAAKPAK.T	NA	S{+1732}	1304.82	5	6520.05	6519.05	1	-0.5	95	Specific	310.99	310.99	3.28	6.32	566	>WT63_RS26065 ref|WP_060316474.1|gi|982151012| competence protein ComE	5071	Nsco_NS_434_20203020_B_anthina_HILIC2.17986.17986.5	controllerType=0 controllerNumber=1 scan=17986	52.128	Trypsin	B2	GVKPSKPAATTSATPSTTTSAGTASTSATATAGTTATASAPAASAPDAAAKPAK	S{+1732}	1732	1731.63	1731.63	1731.63
52764:4	177	W.QGQDGQDRYS{+1400.608}TEIVAEQMQMLGGR.G	NA	S{+1401}	1025.22	4	4097.84	4097.84	0	0	88	NRagged	311.01	29.34	0	4.09	41	>WT63_RS15315 ref|WP_060312553.1|gi|982147091| single-stranded DNA-binding protein	2998	Nsco_NS_434_20203020_B_anthina_HILIC2.45598.45598.2	controllerType=0 controllerNumber=1 scan=45598	120.93	Trypsin	B2	QGQDGQDRYSTEIVAEQMQMLGGR	S{+1401}	1401	1400.61	1400.61	1400.61
50465:2	244	Q.PPVVPS{+1542.611}AAADDAPR.I	NA	S{+1543}	1453.66	2	2906.31	2905.31	1	-1.2	45	NRagged	311.03	74.73	0	5.43	15	>WT63_RS25790 ref|WP_060316403.1|gi|982150941| pseudouridine synthase	5018	Nsco_NS_434_20203020_B_anthina_HILIC2.43459.43459.2	controllerType=0 controllerNumber=1 scan=43459	115.75	Trypsin	B2	PPVVPSAAADDAPR	S{+1543}	1543	1542.61	1542.61	1542.61
62831:5	12	S.YS{+1158.509}VKDEYQPLMQQHAQYLK.S	NA	S{+1159}	706.339	5	3527.67	3527.67	0	0	73	NRagged	311.03	19.46	19.46	5.36	205	>WT63_RS16510 ref|WP_006484980.1|gi|493530974| membrane protein	3228	Nsco_NS_434_20203020_B_anthina_HILIC3.53410.53410.5	controllerType=0 controllerNumber=1 scan=53410	138.523	Trypsin	B3	YSVKDEYQPLMQQHAQYLK	S{+1159}	1159	1158.51	1158.51	1158.51
50926:4	11	N.HYS{+226.134}FGDVKGELIDQLGVRDK.E	NA	S{+226}	626.331	4	2502.3	2502.3	0	0	104	NRagged	311.05	61.94	13.44	5.81	270	>WT63_RS26550 ref|WP_034207560.1|gi|736064179| alkyl hydroperoxide reductase	5165	Nsco_NS_434_20203020_B_anthina_HILIC2.44020.44020.4	controllerType=0 controllerNumber=1 scan=44020	117.321	Trypsin	B2	HYSFGDVKGELIDQLGVRDK	S{+226}	226	226.134	226.13	226.134
49087:4	4	K.PC[+57.021]TTNKEIAQVGSIS{+357.234}ANSDSSIGDRIAEAMDK.V	NA	C[+57], S{+357}	931.463	4	3722.83	3722.83	0	0	137	Specific	311.07	42.52	0	5.42	261	>WT63_RS16820 ref|WP_006485462.1|gi|493531463| molecular chaperone GroEL	3290	Nsco_NS_434_20203020_B_anthina_HILIC3.42189.42189.4	controllerType=0 controllerNumber=1 scan=42189	112.752	Trypsin	B3	PCTTNKEIAQVGSISANSDSSIGDRIAEAMDK	,S{+357}	,+357	357.234	357.23	357.234
77794:6	263	R.GMGLSLGGGDKPHAS{+830.460}DYAALMAQIRDRPDAQMLQPMLLR.S	NA	S{+830}	836.431	6	5013.55	5011.55	2	-1.3	495	Specific	311.08	136.4	1.32	8.41	16	>WT63_RS30930 ref|WP_059584327.1|gi|981369903| ribonuclease R	6011	Nsco_NS_434_20203020_B_anthina_HILIC1.66030.66030.5	controllerType=0 controllerNumber=1 scan=66030	169.123	Trypsin	B1	GMGLSLGGGDKPHASDYAALMAQIRDRPDAQMLQPMLLR	S{+830}	830	830.46	830.46	830.46
12702:3	14	A.PAADTPAAAS{+1503.559}APAKK.D	NA	S{+1504}	957.769	3	2871.29	2870.29	1	-1.2	27	NRagged	311.1	54.81	0	6.02	388	>WT63_RS02295 ref|WP_023477920.1|gi|558019556| hypothetical protein	445	Nsco_NS_434_20203020_B_anthina_HILIC2.13042.13042.3	controllerType=0 controllerNumber=1 scan=13042	39.384	Trypsin	B2	PAADTPAAASAPAKK	S{+1504}	1504	1503.56	1503.56	1503.56
37701:4	174	A.TDGIPS{+312.129}AQDPLGMHIERDGDRR.W	NA	S{+312}	688.33	4	2750.3	2748.3	2	-2.4	88	NRagged	311.16	36.63	8.88	4.64	25	>WT63_RS01715 ref|WP_059643943.1|gi|981433998| hypothetical protein	336	Nsco_NS_434_20203020_B_anthina_HILIC3.32771.32771.4	controllerType=0 controllerNumber=1 scan=32771	88.9095	Trypsin	B3	TDGIPSAQDPLGMHIERDGDRR	S{+312}	312	312.129	312.13	312.129
64285:4	18	K.VFQYVKPQDAQALQDASPASGASGAQAAAAPADSATVGAVPDASVQSTPLQPPAPIS{+562.229}NSSSVHPGNPK.A	NA	S{+562}	1787.13	4	7145.48	7139.48	6	-2.8	195	Specific	311.17	311.17	10.45	6.87	143	>WT63_RS02355 ref|WP_059578262.1|gi|981363748| BON domain protein	456	Nsco_NS_434_20203020_B_anthina_HILIC2.54792.54792.4	controllerType=0 controllerNumber=1 scan=54792	140.576	Trypsin	B2	VFQYVKPQDAQALQDASPASGASGAQAAAAPADSATVGAVPDASVQSTPLQPPAPISNSSSVHPGNPK	S{+562}	562	562.229	562.23	562.229
37726:4	174	I.PS{+739.356}AQDPLGMHIERDGDRR.W	NA	S{+739}	698.091	4	2789.34	2789.34	0	0	92	NRagged	311.17	158.38	29.64	5.47	25	>WT63_RS01715 ref|WP_059643943.1|gi|981433998| hypothetical protein	336	Nsco_NS_434_20203020_B_anthina_HILIC3.32791.32791.4	controllerType=0 controllerNumber=1 scan=32791	88.9611	Trypsin	B3	PSAQDPLGMHIERDGDRR	S{+739}	739	739.356	739.36	739.356
16253:3	82	I.YVLS{+347.065}PGDAGQVSHHDNR.L	NA	S{+347}	733.651	3	2198.94	2198.94	0	0	40	NRagged	311.25	18.74	9.3	5.02	39	>WT63_RS19515 ref|WP_060010551.1|gi|981820843| inclusion body protein	3812	Nsco_NS_434_20203020_B_anthina_HILIC3.15844.15844.3	controllerType=0 controllerNumber=1 scan=15844	44.8441	Trypsin	B3	YVLSPGDAGQVSHHDNR	S{+347}	347	347.065	347.06	347.065
14639:3	11	A.PAADTPAAAS{+1504.562}APAKK.D	NA	S{+1505}	957.77	3	2871.29	2871.29	0	0	27	NRagged	311.26	48.24	0	5.04	435	>WT63_RS02295 ref|WP_023477920.1|gi|558019556| hypothetical protein	445	Nsco_NS_434_20203020_B_anthina_HILIC3.14557.14557.3	controllerType=0 controllerNumber=1 scan=14557	41.549	Trypsin	B3	PAADTPAAASAPAKK	S{+1505}	1505	1504.56	1504.56	1504.56
14863:5	34	R.LNEHPQMPFAAS{+682.229}APSDKYQTGKK.S	NA	S{+682}	646.702	5	3229.48	3227.48	2	-2.1	43	Specific	311.28	75.36	0	8.98	133	>WT63_RS17660 ref|WP_059574073.1|gi|981359559| hypothetical protein	3450	Nsco_NS_434_20203020_B_anthina_HILIC1.15216.15216.5	controllerType=0 controllerNumber=1 scan=15216	43.2953	Trypsin	B1	LNEHPQMPFAASAPSDKYQTGKK	S{+682}	682	682.229	682.23	682.229
54524:6	47	P.DAGGANFLDALNPDS{+1394.735}KK.I	NA	S{+1395}	522.27	6	3128.59	3127.59	1	-1.1	498	NRagged	311.35	311.35	6.94	7.3	43	>WT63_RS25700 ref|WP_060316365.1|gi|982150903| glutamine--tRNA ligase	5004	Nsco_NS_434_20203020_B_anthina_HILIC1.47667.47667.6	controllerType=0 controllerNumber=1 scan=47667	125.993	Trypsin	B1	DAGGANFLDALNPDSKK	S{+1395}	1395	1394.73	1394.73	1394.73
22816:4	2058	Q.PHEILHVS{+581.336}SSPR.Y	NA	S{+581}	486.019	4	1941.05	1940.05	1	-1.7	166	NRagged	311.35	33.65	0	2.06	1	>WT63_RS21120 ref|WP_060314546.1|gi|982149084| dehalogenase	4114	Nsco_NS_434_20203020_B_anthina_HILIC3.21072.21072.2	controllerType=0 controllerNumber=1 scan=21072	58.3513	Trypsin	B3	PHEILHVSSSPR	S{+581}	581	581.336	581.34	581.336
58208:3	90	R.PWGS{+995.427}NSWSGKPGAVLGTSPGATGTALAQQHLR.N	NA	S{+995}	1396.35	3	4187.05	4185.05	2	-1.6	96	Specific	311.36	3.39	0.4	6.6	73	>WT63_RS29045 ref|WP_059581481.1|gi|981366967| NADPH-dependent FMN reductase	5650	Nsco_NS_434_20203020_B_anthina_HILIC2.49879.49879.3	controllerType=0 controllerNumber=1 scan=49879	130.075	Trypsin	B2	PWGSNSWSGKPGAVLGTSPGATGTALAQQHLR	S{+995}	995	995.427	995.43	995.427
43664:6	316	K.VEIVS{+1251.648}FVQSFHGR.T	NA	S{+1252}	460.413	6	2757.44	2756.44	1	-1.2	130	Specific	311.39	13.28	0.25	4.5	17	>WT63_RS18415 ref|WP_059573962.1|gi|981359448| acetylornithine aminotransferase	3594	Nsco_NS_434_20203020_B_anthina_HILIC2.37697.37697.6	controllerType=0 controllerNumber=1 scan=37697	102.185	Trypsin	B2	VEIVSFVQSFHGR	S{+1252}	1252	1251.65	1251.65	1251.65
50099:5	7	N.HYS{+210.110}FGDVKGELIDQLGVRDK.E	NA	S{+210}	498.261	5	2487.28	2486.28	1	-1.3	104	NRagged	311.39	28.24	28.24	6.86	286	>WT63_RS26550 ref|WP_034207560.1|gi|736064179| alkyl hydroperoxide reductase	5165	Nsco_NS_434_20203020_B_anthina_HILIC3.42981.42981.5	controllerType=0 controllerNumber=1 scan=42981	114.616	Trypsin	B3	HYSFGDVKGELIDQLGVRDK	S{+210}	210	210.11	210.11	210.11
53959:2	267	Y.NTSSLS{+911.409}VGLQAGAQSK.A	NA	S{+911}	1230.11	2	2459.21	2459.21	0	0	104	NRagged	311.39	13.11	2.2	4.22	50	>WT63_RS11155 ref|WP_059573769.1|gi|981359254| hypothetical protein	2189	Nsco_NS_434_20203020_B_anthina_HILIC3.46396.46396.2	controllerType=0 controllerNumber=1 scan=46396	122.849	Trypsin	B3	NTSSLSVGLQAGAQSK	S{+911}	911	911.409	911.41	911.409
60649:2	1158	V.PIDEGFVGVTYSPS{+360.118}R.A	NA	S{+360}	992.463	2	1983.92	1983.92	0	0	248	NRagged	311.4	162.07	3.97	3.58	6	>WT63_RS24885 ref|WP_060316184.1|gi|982150722| serine hydrolase	4846	Nsco_NS_434_20203020_B_anthina_HILIC3.51678.51678.4	controllerType=0 controllerNumber=1 scan=51678	134.639	Trypsin	B3	PIDEGFVGVTYSPSR	S{+360}	360	360.118	360.12	360.118
11432:4	34	D.SRNQGDALVHS{+466.200}TK.K	NA	S{+466}	470.736	4	1879.92	1878.92	1	-1.8	536	NRagged	311.49	255.51	0	6.97	66	>WT63_RS16365 ref|WP_059574284.1|gi|981359770| molecular chaperone DnaK	3200	Nsco_NS_434_20203020_B_anthina_HILIC2.12060.12060.4	controllerType=0 controllerNumber=1 scan=12060	36.9291	Trypsin	B2	SRNQGDALVHSTK	S{+466}	466	466.2	466.2	466.2
82542:6	120	W.PIQYDDLEHYYQRAEEELGVWGPGPEEDLYS{+1033.505}PRK.Q	NA	S{+1034}	852.909	6	5112.41	5112.41	0	0	131	NRagged	311.51	215.2	6.47	4.98	38	>WT63_RS07380 ref|WP_059585012.1|gi|981370605| choline dehydrogenase	1447	Nsco_NS_434_20203020_B_anthina_HILIC3.68962.68962.6	controllerType=0 controllerNumber=1 scan=68962	173.906	Trypsin	B3	PIQYDDLEHYYQRAEEELGVWGPGPEEDLYSPRK	S{+1034}	1034	1033.51	1033.51	1033.51
45927:2	90	E.PPAS{+455.814}DAAVAAAPAPAPK.D	NA	S{+456}	979.811	2	1958.62	1957.62	1	-1.7	127	NRagged	311.52	152.98	0	7.03	35	>WT63_RS10230 ref|WP_060311224.1|gi|982145762| sporulation protein	2006	Nsco_NS_434_20203020_B_anthina_HILIC1.40400.40400.2	controllerType=0 controllerNumber=1 scan=40400	108.913	Trypsin	B1	PPASDAAVAAAPAPAPK	S{+456}	456	455.814	455.81	455.814
63680:4	19	G.GIGAS{+1204.458}LGNMSEDNWHYHFYDTIK.G	NA	S{+1204}	965.918	4	3860.65	3859.65	1	-0.9	57	NRagged	311.54	15.92	0	6.24	140	>WT63_RS10370 ref|WP_059582803.1|gi|981368289| fumarate reductase	2034	Nsco_NS_434_20203020_B_anthina_HILIC2.54329.54329.4	controllerType=0 controllerNumber=1 scan=54329	139.61	Trypsin	B2	GIGASLGNMSEDNWHYHFYDTIK	S{+1204}	1204	1204.46	1204.46	1204.46
41388:5	204	K.LHTKVPLHFLNAEVS{+1401.417}PAVK.L	NA	S{+1401}	701.529	5	3503.61	3501.61	2	-1.9	99	Specific	311.55	198.1	0	6.77	14	>WT63_RS15180 ref|WP_059575641.1|gi|981361127| 50S ribosomal protein L25/general stress protein Ctc	2972	Nsco_NS_434_20203020_B_anthina_HILIC1.36677.36677.4	controllerType=0 controllerNumber=1 scan=36677	99.4901	Trypsin	B1	LHTKVPLHFLNAEVSPAVK	S{+1401}	1401	1401.42	1401.42	1401.42
37347:5	291	R.HLYEIAS{+1172.682}STQAEFAK.V	NA	S{+1173}	574.51	5	2868.52	2867.52	1	-1.2	86	Specific	311.61	191.46	0	5.69	28	>WT63_RS01910 ref|WP_034188948.1|gi|736028196| Phasin (PHA-granule associated protein)	375	Nsco_NS_434_20203020_B_anthina_HILIC2.32526.32526.3	controllerType=0 controllerNumber=1 scan=32526	89.092	Trypsin	B2	HLYEIASSTQAEFAK	S{+1173}	1173	1172.68	1172.68	1172.68
22843:5	1	K.GVKPS{+1933.667}KPAATTSATPSTTTSAGTASTSATATAGTTATASAPAASAPDAAAKPAK.T	NA	S{+1934}	1345.42	5	6723.09	6721.09	2	-1	95	Specific	311.65	311.65	0	7.88	566	>WT63_RS26065 ref|WP_060316474.1|gi|982151012| competence protein ComE	5071	Nsco_NS_434_20203020_B_anthina_HILIC2.21144.21144.5	controllerType=0 controllerNumber=1 scan=21144	60.2653	Trypsin	B2	GVKPSKPAATTSATPSTTTSAGTASTSATATAGTTATASAPAASAPDAAAKPAK	S{+1934}	1934	1933.67	1933.67	1933.67
07983:2	431	H.GTIS{+272.076}AEHGIGQLK.I	NA	S{+272}	792.395	2	1583.78	1582.78	1	-2.1	425	NRagged	311.66	113.52	0	3.09	10	>WT63_RS25395 ref|WP_060316240.1|gi|982150778| hydroxyacid dehydrogenase	4944	Nsco_NS_434_20203020_B_anthina_HILIC3.9272.9272.2	controllerType=0 controllerNumber=1 scan=9272	29.7428	Trypsin	B3	GTISAEHGIGQLK	S{+272}	272	272.076	272.08	272.076
61047:5	280	D.GS{+1132.149}LIKFDGNAAVLLNNKLEPIGTR.I	NA	S{+1132}	735.319	5	3672.57	3672.57	0	0	74	NRagged	311.67	6.7	0.76	6.6	41	>WT63_RS23830 ref|WP_006482918.1|gi|493528901| 50S ribosomal protein L14	4646	Nsco_NS_434_20203020_B_anthina_HILIC3.51985.51985.4	controllerType=0 controllerNumber=1 scan=51985	135.342	Trypsin	B3	GSLIKFDGNAAVLLNNKLEPIGTR	S{+1132}	1132	1132.15	1132.15	1132.15
28722:5	318	R.KWS{+479.264}GSVKVDADHVEVLR.-	NA	S{+479}	481.663	5	2404.29	2404.29	0	0	101	Specific	311.69	15.02	2.43	6.42	15	>WT63_RS05605 ref|WP_060310603.1|gi|982145030| hypothetical protein	1095	Nsco_NS_434_20203020_B_anthina_HILIC1.26413.26413.5	controllerType=0 controllerNumber=1 scan=26413	72.3005	Trypsin	B1	KWSGSVKVDADHVEVLR	S{+479}	479	479.264	479.26	479.264
41351:4	879	P.PVSVPS{+281.103}RPHELKFPFNNR.N	NA	S{+281}	601.815	4	2404.24	2402.24	2	-2.8	150	NRagged	311.72	179.67	0	7.4	6	>WT63_RS22220 ref|WP_059578646.1|gi|981364132| alcohol dehydrogenase	4330	Nsco_NS_434_20203020_B_anthina_HILIC3.35883.35883.4	controllerType=0 controllerNumber=1 scan=35883	97.0138	Trypsin	B3	PVSVPSRPHELKFPFNNR	S{+281}	281	281.103	281.1	281.103
39308:7	12	T.AS{+1066.586}GIVIPDAAAEKPDQGEVLAVGPGKRDDK.G	NA	S{+1067}	582.744	7	4073.16	4070.16	3	-2.5	22	NRagged	311.73	35.58	0	7.06	67	>WT63_RS16815 ref|WP_011351136.1|gi|499670402| molecular chaperone GroES	3289	Nsco_NS_434_20203020_B_anthina_HILIC2.34244.34244.7	controllerType=0 controllerNumber=1 scan=34244	93.719	Trypsin	B2	ASGIVIPDAAAEKPDQGEVLAVGPGKRDDK	S{+1067}	1067	1066.59	1066.59	1066.59
69463:5	83	L.PNS{+1955.154}SGNYDQAFIAHWAGTDIPVANTR.Y	NA	S{+1955}	952.301	5	4757.48	4757.48	0	0	828	NRagged	311.79	47.2	0	5.38	39	>WT63_RS22400 ref|WP_060315102.1|gi|982149640| type VI secretion protein	4365	Nsco_NS_434_20203020_B_anthina_HILIC3.58606.58606.5	controllerType=0 controllerNumber=1 scan=58606	150.449	Trypsin	B3	PNSSGNYDQAFIAHWAGTDIPVANTR	S{+1955}	1955	1955.15	1955.15	1955.15
19170:3	14	A.PAADTPAAAS{+1728.514}APAKK.D	NA	S{+1729}	1032.75	3	3096.25	3095.25	1	-1.1	27	NRagged	311.81	43.65	0	5.75	388	>WT63_RS02295 ref|WP_023477920.1|gi|558019556| hypothetical protein	445	Nsco_NS_434_20203020_B_anthina_HILIC2.18176.18176.3	controllerType=0 controllerNumber=1 scan=18176	52.6629	Trypsin	B2	PAADTPAAASAPAKK	S{+1729}	1729	1728.51	1728.51	1728.51
21723:3	171	T.PHAGDYGNTSWYS{+391.117}QHNGPR.T	NA	S{+391}	845.688	3	2535.05	2535.05	0	0	27	NRagged	311.85	102.74	1.31	3.13	45	>WT63_RS00145 ref|WP_060309892.1|gi|982144319| hypothetical protein	27	Nsco_NS_434_20203020_B_anthina_HILIC3.20212.20212.3	controllerType=0 controllerNumber=1 scan=20212	56.0962	Trypsin	B3	PHAGDYGNTSWYSQHNGPR	S{+391}	391	391.117	391.12	391.117
53074:5	23	R.QADDDDS{+1781.826}DVAPAADGMAPAAGPSKTPALDTYTTNLTQR.A	NA	S{+1782}	1127.12	5	5631.58	5629.58	2	-1.2	163	Specific	311.87	0.56	0	6.57	97	>WT63_RS23290 ref|WP_059577174.1|gi|981362660| ClpV1 family T6SS ATPase	4541	Nsco_NS_434_20203020_B_anthina_HILIC2.45851.45851.5	controllerType=0 controllerNumber=1 scan=45851	121.495	Trypsin	B2	QADDDDSDVAPAADGMAPAAGPSKTPALDTYTTNLTQR	S{+1782}	1782	1781.83	1781.83	1781.83
50167:5	102	M.GMVAS{+1556.929}DGPHYGDNVK.L	NA	S{+1557}	621.731	5	3104.62	3103.62	1	-1.1	111	NRagged	311.91	5.46	3.38	4.08	53	>WT63_RS18905 ref|WP_059583539.1|gi|981369101| hypothetical protein	3692	Nsco_NS_434_20203020_B_anthina_HILIC3.43036.43036.5	controllerType=0 controllerNumber=1 scan=43036	114.734	Trypsin	B3	GMVASDGPHYGDNVK	S{+1557}	1557	1556.93	1556.93	1556.93
30851:5	991	R.TDHATYC[+57.021]PYKGDC[+57.021]AYYSIPAGGERSINAVWTYEHPNPAVES{+1528.498}IR.G	NA	C[+57]*2, S{+1528}	1290.55	5	6448.74	6444.74	4	-2.1	72	Specific	311.94	311.94	11.42	7.19	6	>WT63_RS09780 ref|WP_060311170.1|gi|982145708| hypothetical protein	1917	Nsco_NS_434_20203020_B_anthina_HILIC1.28110.28110.5	controllerType=0 controllerNumber=1 scan=28110	76.9118	Trypsin	B1	TDHATYCPYKGDCAYYSIPAGGERSINAVWTYEHPNPAVESIR	*2,S{+1528}	*2,+1528	1528.5	1528.5	1528.5
59362:5	67	V.PVSAFDEDKFES{+707.331}GHAFDGSSIAGWK.G	NA	S{+707}	679.117	5	3391.56	3391.56	0	0	37	NRagged	311.95	90.34	2.4	4.7	60	>WT63_RS02040 ref|WP_059583292.1|gi|981368797| glutamine synthetase	400	Nsco_NS_434_20203020_B_anthina_HILIC2.50859.50859.5	controllerType=0 controllerNumber=1 scan=50859	132.242	Trypsin	B2	PVSAFDEDKFESGHAFDGSSIAGWK	S{+707}	707	707.331	707.33	707.331
75227:4	9	I.GETAAPSS{+1531.718}SQGSGNQGAETGSGGSGNIGGGGERDGTFNLPPNIK.F	NA	S{+1532}	1403.4	4	5610.58	5606.58	4	-2.4	128	NRagged	311.95	311.95	0	6.16	244	>WT63_RS21570 ref|WP_060314747.1|gi|982149285| fucose-binding lectin II	4204	Nsco_NS_434_20203020_B_anthina_HILIC3.63187.63187.4	controllerType=0 controllerNumber=1 scan=63187	161.041	Trypsin	B3	GETAAPSSSQGSGNQGAETGSGGSGNIGGGGERDGTFNLPPNIK	S{+1532}	1532	1531.72	1531.72	1531.72
43967:5	548	Y.GAGGGVELPFGGVGHS{+1004.493}GHGREK.G	NA	S{+1004}	614.309	5	3067.51	3066.51	1	-1.1	439	NRagged	312.01	29.21	1.06	6.05	6	>WT63_RS12450 ref|WP_059576639.1|gi|981362125| aldehyde dehydrogenase	2441	Nsco_NS_434_20203020_B_anthina_HILIC1.38708.38708.5	controllerType=0 controllerNumber=1 scan=38708	104.501	Trypsin	B1	GAGGGVELPFGGVGHSGHGREK	S{+1004}	1004	1004.49	1004.49	1004.49
58610:2	1033	A.QASSTDSGMATES{+551.188}NQPVTDTWITTK.V	NA	S{+551}	1604.2	2	3207.39	3207.39	0	0	30	NRagged	312.01	67.76	0	6.25	12	>WT63_RS24910 ref|WP_060315988.1|gi|982150526| transporter	4851	Nsco_NS_434_20203020_B_anthina_HILIC3.50096.50096.2	controllerType=0 controllerNumber=1 scan=50096	131.041	Trypsin	B3	QASSTDSGMATESNQPVTDTWITTK	S{+551}	551	551.188	551.19	551.188
26163:5	708	R.HVFAIRYPDRVGDS{+545.276}QYNR.E	NA	S{+545}	548.48	5	2738.37	2738.37	0	0	207	Specific	312.07	191.78	0.72	7.45	9	>WT63_RS22205 ref|WP_011546143.1|gi|499865409| ferritin	4327	Nsco_NS_434_20203020_B_anthina_HILIC3.23758.23758.4	controllerType=0 controllerNumber=1 scan=23758	65.3265	Trypsin	B3	HVFAIRYPDRVGDSQYNR	S{+545}	545	545.276	545.28	545.276
64762:3	145	E.NRLPC[+57.021]VYLVDS{+806.334}GGANLPNQDDVFPDRDHFGR.I	NA	C[+57], S{+806}	1451.68	3	4353.02	4350.02	3	-2.3	135	NRagged	312.11	10.03	1.58	7.7	28	>WT63_RS22805 ref|WP_059575480.1|gi|981360966| methylcrotonoyl-CoA carboxylase	4445	Nsco_NS_434_20203020_B_anthina_HILIC3.54910.54910.3	controllerType=0 controllerNumber=1 scan=54910	141.877	Trypsin	B3	NRLPCVYLVDSGGANLPNQDDVFPDRDHFGR	,S{+806}	,+806	806.334	806.33	806.334
20019:2	11	A.PAADTPAAAS{+1675.598}APAKK.D	NA	S{+1676}	1522.17	2	3043.33	3042.33	1	-1.1	27	NRagged	312.12	126.1	0	5.88	435	>WT63_RS02295 ref|WP_023477920.1|gi|558019556| hypothetical protein	445	Nsco_NS_434_20203020_B_anthina_HILIC3.18843.18843.2	controllerType=0 controllerNumber=1 scan=18843	52.5454	Trypsin	B3	PAADTPAAASAPAKK	S{+1676}	1676	1675.6	1675.6	1675.6
75952:4	179	A.PWEGGQLVPVADGGWLPHGPS{+482.173}AVPHKDGETPPLALDAAGLNR.I	NA	S{+482}	1191.34	4	4762.34	4761.34	1	-0.7	113	NRagged	312.12	12.07	1.2	4.26	20	>WT63_RS03075 ref|WP_060310247.1|gi|982144674| oxidoreductase	599	Nsco_NS_434_20203020_B_anthina_HILIC3.63771.63771.4	controllerType=0 controllerNumber=1 scan=63771	162.489	Trypsin	B3	PWEGGQLVPVADGGWLPHGPSAVPHKDGETPPLALDAAGLNR	S{+482}	482	482.173	482.17	482.173
21775:4	1	K.GVKPSKPAATTSATPSTTTSAGTASTSATATAGTTATASAPAAS{+1328.430}APDAAAKPAK.T	NA	S{+1328}	1530.72	4	6119.85	6115.85	4	-2.2	95	Specific	312.15	110.61	0	6.44	566	>WT63_RS26065 ref|WP_060316474.1|gi|982151012| competence protein ComE	5071	Nsco_NS_434_20203020_B_anthina_HILIC2.20276.20276.4	controllerType=0 controllerNumber=1 scan=20276	58.0622	Trypsin	B2	GVKPSKPAATTSATPSTTTSAGTASTSATATAGTTATASAPAASAPDAAAKPAK	S{+1328}	1328	1328.43	1328.43	1328.43
23013:5	1232	R.VHRVLSNLAAS{+524.123}YGEDRYR.V	NA	S{+524}	527.247	5	2632.21	2630.21	2	-2.6	484	Specific	312.18	140.37	0	7.62	4	>WT63_RS07470 ref|WP_060310859.1|gi|982145324| 3-hydroxyacyl-CoA dehydrogenase	1465	Nsco_NS_434_20203020_B_anthina_HILIC2.21269.21269.4	controllerType=0 controllerNumber=1 scan=21269	60.5641	Trypsin	B2	VHRVLSNLAASYGEDRYR	S{+524}	524	524.123	524.12	524.123
51625:4	158	T.SVNS{+440.238}LATQHSTSWFENNVIHTVPANYPGEGR.Q	NA	S{+440}	963.972	4	3852.87	3852.87	0	0	222	NRagged	312.18	12.12	0.04	3.36	42	>WT63_RS12840 ref|WP_059583714.1|gi|981369289| esterase	2516	Nsco_NS_434_20203020_B_anthina_HILIC3.44451.44451.4	controllerType=0 controllerNumber=1 scan=44451	118.371	Trypsin	B3	SVNSLATQHSTSWFENNVIHTVPANYPGEGR	S{+440}	440	440.238	440.24	440.238
18553:3	160	Y.HQVS{+936.257}AGADYNLSKR.T	NA	S{+936}	828.35	3	2483.03	2482.03	1	-1.4	321	NRagged	312.18	42.72	0	5.4	32	>WT63_RS30340 ref|WP_060318158.1|gi|982152696| porin	5900	Nsco_NS_434_20203020_B_anthina_HILIC3.17683.17683.3	controllerType=0 controllerNumber=1 scan=17683	49.639	Trypsin	B3	HQVSAGADYNLSKR	S{+936}	936	936.257	936.26	936.257
73550:3	101	T.HLIDEALQQEDRKTGDYS{+243.057}PFWAAR.D	NA	S{+243}	1030.82	3	3090.44	3089.44	1	-1.1	343	NRagged	312.22	18.51	7	5.18	48	>WT63_RS20260 ref|WP_060314110.1|gi|982148648| X-prolyl-dipeptidyl aminopeptidase	3951	Nsco_NS_434_20203020_B_anthina_HILIC2.62322.62322.3	controllerType=0 controllerNumber=1 scan=62322	156.642	Trypsin	B2	HLIDEALQQEDRKTGDYSPFWAAR	S{+243}	243	243.057	243.06	243.057
06908:3	289	K.GEMLDMAS{+284.199}DGRGR.T	NA	S{+284}	560.276	3	1678.81	1678.81	0	0	425	Specific	312.24	56.19	56.19	3.72	16	>WT63_RS30715 ref|WP_059575756.1|gi|981361242| GTP-binding protein TypA	5971	Nsco_NS_434_20203020_B_anthina_HILIC2.8434.8434.3	controllerType=0 controllerNumber=1 scan=8434	29.1008	Trypsin	B2	GEMLDMASDGRGR	S{+284}	284	284.199	284.2	284.199
37374:6	49	K.HDPARIDDQGQIVS{+1142.602}EDTRK.F	NA	S{+1143}	554.951	6	3324.67	3322.67	2	-2	147	Specific	312.24	82.04	0	7.34	104	>WT63_RS29045 ref|WP_059581481.1|gi|981366967| NADPH-dependent FMN reductase	5650	Nsco_NS_434_20203020_B_anthina_HILIC3.32515.32515.6	controllerType=0 controllerNumber=1 scan=32515	88.2945	Trypsin	B3	HDPARIDDQGQIVSEDTRK	S{+1143}	1143	1142.6	1142.6	1142.6
39463:3	664	V.PEPGIGPYQQS{+842.392}QQNDISQK.G	NA	S{+842}	986.14	3	2956.41	2956.41	0	0	428	NRagged	312.25	35.79	1.74	5.41	8	>WT63_RS05260 ref|WP_060310570.1|gi|982144997| amino acid ABC transporter substrate-binding protein	1028	Nsco_NS_434_20203020_B_anthina_HILIC1.35166.35166.3	controllerType=0 controllerNumber=1 scan=35166	95.7258	Trypsin	B1	PEPGIGPYQQSQQNDISQK	S{+842}	842	842.392	842.39	842.392
16706:3	14	A.PAADTPAAAS{+1640.504}APAKK.D	NA	S{+1641}	1003.42	3	3008.24	3007.24	1	-1.1	27	NRagged	312.29	31.14	0	5.75	388	>WT63_RS02295 ref|WP_023477920.1|gi|558019556| hypothetical protein	445	Nsco_NS_434_20203020_B_anthina_HILIC2.16202.16202.3	controllerType=0 controllerNumber=1 scan=16202	47.6274	Trypsin	B2	PAADTPAAASAPAKK	S{+1641}	1641	1640.5	1640.5	1640.5
60658:7	13	K.RS{+1236.487}IYFDFDSYSVKDEYQPLMQQHAQYLK.S	NA	S{+1236}	677.742	7	4738.15	4736.15	2	-1.4	64	Specific	312.32	37.63	0	5.7	211	>WT63_RS16510 ref|WP_006484980.1|gi|493530974| membrane protein	3228	Nsco_NS_434_20203020_B_anthina_HILIC2.51850.51850.2	controllerType=0 controllerNumber=1 scan=51850	134.364	Trypsin	B2	RSIYFDFDSYSVKDEYQPLMQQHAQYLK	S{+1236}	1236	1236.49	1236.49	1236.49
04499:2	2000	R.PGQLS{+411.025}GGQQQR.V	NA	S{+411}	784.309	2	1567.61	1566.61	1	-2.1	144	Specific	312.33	1.17	0	4.74	5	>WT63_RS05450 ref|WP_060311636.1|gi|982146174| macrolide transporter	1065	Nsco_NS_434_20203020_B_anthina_HILIC1.6076.6076.2	controllerType=0 controllerNumber=1 scan=6076	23.335	Trypsin	B1	PGQLSGGQQQR	S{+411}	411	411.025	411.02	411.025
13169:2	3	K.DKAASAAAAS{+1364.453}GA.-	NA	S{+1364}	1177.97	2	2354.94	2354.94	0	0	192	CRagged	312.33	170.96	22.64	5.89	458	>WT63_RS26065 ref|WP_060316474.1|gi|982151012| competence protein ComE	5071	Nsco_NS_434_20203020_B_anthina_HILIC3.13416.13416.2	controllerType=0 controllerNumber=1 scan=13416	38.7573	Trypsin	B3	DKAASAAAASGA	S{+1364}	1364	1364.45	1364.45	1364.45
07104:4	1114	K.RS{+1065.573}YRDVLR.G	NA	S{+1066}	533.298	4	2130.17	2130.17	0	0	84	Specific	312.44	227.42	0	5.58	5	>WT63_RS15930 ref|WP_059581058.1|gi|981366544| gluconate kinase	3114	Nsco_NS_434_20203020_B_anthina_HILIC1.8736.8736.2	controllerType=0 controllerNumber=1 scan=8736	29.2044	Trypsin	B1	RSYRDVLR	S{+1066}	1066	1065.57	1065.57	1065.57
52028:4	1425	Q.TLVISGYEGITDQDNRQGVGHPS{+268.114}NYAMGGFNASGTR.E	NA	S{+268}	1010.97	4	4040.88	4037.88	3	-2.5	527	NRagged	312.49	30.33	2.4	6.19	2	>WT63_RS10030 ref|WP_060311202.1|gi|982145740| secretin	1967	Nsco_NS_434_20203020_B_anthina_HILIC3.44869.44869.4	controllerType=0 controllerNumber=1 scan=44869	119.428	Trypsin	B3	TLVISGYEGITDQDNRQGVGHPSNYAMGGFNASGTR	S{+268}	268	268.114	268.11	268.114
74991:2	39	D.GDNTSSSASS{+1054.942}NDPDATK.L	NA	S{+1055}	1354.82	2	2708.63	2708.63	0	0	859	NRagged	312.52	16.89	0	4.06	103	>WT63_RS07370 ref|WP_060310847.1|gi|982145311| alpha-2-macroglobulin	1445	Nsco_NS_434_20203020_B_anthina_HILIC1.63824.63824.4	controllerType=0 controllerNumber=1 scan=63824	163.83	Trypsin	B1	GDNTSSSASSNDPDATK	S{+1055}	1055	1054.94	1054.94	1054.94
30178:2	197	A.ATEAPAAAAS{+1805.633}APK.A	NA	S{+1806}	1481.62	2	2962.23	2961.23	1	-1.1	31	NRagged	312.53	7.19	0	4.63	39	>WT63_RS16735 ref|WP_059574226.1|gi|981359712| phospholipid-binding protein	3273	Nsco_NS_434_20203020_B_anthina_HILIC3.26983.26983.2	controllerType=0 controllerNumber=1 scan=26983	73.6717	Trypsin	B3	ATEAPAAAASAPK	S{+1806}	1806	1805.63	1805.63	1805.63
49726:5	1050	K.C[+57.021]LGVVHS{+741.547}GDNRTGSGSGDDEVIFIDMTK.L	NA	C[+57], S{+742}	742.388	5	3707.91	3707.91	0	0	97	Specific	312.55	62.69	0	7.15	7	>WT63_RS20420 ref|WP_060314191.1|gi|982148729| chemical-damaging agent resistance protein C	3982	Nsco_NS_434_20203020_B_anthina_HILIC1.43520.43520.4	controllerType=0 controllerNumber=1 scan=43520	116.121	Trypsin	B1	CLGVVHSGDNRTGSGSGDDEVIFIDMTK	,S{+742}	,+742	741.547	741.55	741.547
71070:5	12	Q.IADVPYLKFEEGS{+1773.922}K.E	NA	S{+1774}	674.957	5	3370.75	3369.75	1	-1	440	NRagged	312.56	38.39	8.11	5.42	116	>WT63_RS01925 ref|WP_059583310.1|gi|981368820| pyruvate dehydrogenase	378	Nsco_NS_434_20203020_B_anthina_HILIC1.60660.60660.5	controllerType=0 controllerNumber=1 scan=60660	155.999	Trypsin	B1	IADVPYLKFEEGSK	S{+1774}	1774	1773.92	1773.92	1773.92
42953:5	38	K.PGLEVTPAAPKTPERADS{+881.457}EIDVAGFR.A	NA	S{+881}	721.777	5	3604.86	3604.86	0	0	176	Specific	312.57	144.75	0	6.22	57	>WT63_RS28220 ref|WP_060317300.1|gi|982151838| heme ABC transporter	5488	Nsco_NS_434_20203020_B_anthina_HILIC1.37911.37911.5	controllerType=0 controllerNumber=1 scan=37911	102.544	Trypsin	B1	PGLEVTPAAPKTPERADSEIDVAGFR	S{+881}	881	881.457	881.46	881.457
38989:4	38	K.VEPGLAEKWDVSS{+1115.593}DGK.V	NA	S{+1116}	708.865	4	2832.44	2832.44	0	0	81	Specific	312.59	58.85	0	3.15	64	>WT63_RS13755 ref|WP_059642489.1|gi|981432544| peptide ABC transporter substrate-binding protein	2696	Nsco_NS_434_20203020_B_anthina_HILIC3.33797.33797.4	controllerType=0 controllerNumber=1 scan=33797	91.5664	Trypsin	B3	VEPGLAEKWDVSSDGK	S{+1116}	1116	1115.59	1115.59	1115.59
22409:4	167	T.AS{+987.467}EDDEEEEEAPARPAR.K	NA	S{+987}	723.076	4	2889.28	2888.28	1	-1.2	124	NRagged	312.61	6.6	0	3.6	31	>WT63_RS13060 ref|WP_006484266.1|gi|493530254| ribosome silencing factor RsfS	2559	Nsco_NS_434_20203020_B_anthina_HILIC3.20768.20768.2	controllerType=0 controllerNumber=1 scan=20768	57.5893	Trypsin	B3	ASEDDEEEEEAPARPAR	S{+987}	987	987.467	987.47	987.467
55968:6	13	K.RSIYFDFDSYS{+713.458}VKDEYQPLMQQHAQYLK.S	NA	S{+713}	703.026	6	4213.12	4213.12	0	0	64	Specific	312.64	217.06	0	6.28	211	>WT63_RS16510 ref|WP_006484980.1|gi|493530974| membrane protein	3228	Nsco_NS_434_20203020_B_anthina_HILIC2.48154.48154.5	controllerType=0 controllerNumber=1 scan=48154	126.4	Trypsin	B2	RSIYFDFDSYSVKDEYQPLMQQHAQYLK	S{+713}	713	713.458	713.46	713.458
80301:4	33	A.PAAAAPQAS{+638.045}APAPAAPAPAPAAAPAPAQAAPAPAAAAPAAAPSGEYRASHASPSVR.K	NA	S{+638}	1399.15	4	5593.57	5593.57	0	0	201	NRagged	312.64	37.47	0	6.27	56	>WT63_RS01920 ref|WP_060310135.1|gi|982144562| dihydrolipoamide acetyltransferase	377	Nsco_NS_434_20203020_B_anthina_HILIC2.67733.67733.2	controllerType=0 controllerNumber=1 scan=67733	168.552	Trypsin	B2	PAAAAPQASAPAPAAPAPAPAAAPAPAQAAPAPAAAAPAAAPSGEYRASHASPSVR	S{+638}	638	638.045	638.04	638.045
34318:6	49	K.HDPARIDDQGQIVS{+1159.599}EDTRK.F	NA	S{+1160}	557.617	6	3340.67	3339.67	1	-1	147	Specific	312.68	42.6	7.42	5.03	104	>WT63_RS29045 ref|WP_059581481.1|gi|981366967| NADPH-dependent FMN reductase	5650	Nsco_NS_434_20203020_B_anthina_HILIC3.30137.30137.6	controllerType=0 controllerNumber=1 scan=30137	81.9941	Trypsin	B3	HDPARIDDQGQIVSEDTRK	S{+1160}	1160	1159.6	1159.6	1159.6
66692:2	27	E.PGSSGSPIYS{+1187.046}PEK.R	NA	S{+1187}	1246.84	2	2492.68	2492.68	0	0	191	NRagged	312.69	62.87	0	2.75	440	>sp|LYSC_LYSEN|(Common contaminant protein)	6307	Nsco_NS_434_20203020_B_anthina_HILIC2.56717.56717.4	controllerType=0 controllerNumber=1 scan=56717	144.718	Trypsin	B2	PGSSGSPIYSPEK	S{+1187}	1187	1187.05	1187.05	1187.05
84437:6	80	V.DAVTLLAAYPDAS{+720.361}RDADAPTVIDGRHIYVLSPGDAGQVSHHDNR.L	NA	S{+720}	897.613	6	5380.64	5376.64	4	-2.5	13	NRagged	312.76	53.37	0	7.69	40	>WT63_RS19515 ref|WP_060010551.1|gi|981820843| inclusion body protein	3812	Nsco_NS_434_20203020_B_anthina_HILIC2.71076.71076.6	controllerType=0 controllerNumber=1 scan=71076	174.714	Trypsin	B2	DAVTLLAAYPDASRDADAPTVIDGRHIYVLSPGDAGQVSHHDNR	S{+720}	720	720.361	720.36	720.361
79413:7	289	K.PIADYFS{+1049.620}RETSLMIVRQPLELTNHGQTFDIK.V	NA	S{+1050}	668.217	7	4671.48	4669.48	2	-1.4	34	Specific	312.76	21.2	2.23	7.06	29	>WT63_RS16020 ref|WP_011883283.1|gi|500213105| 30S ribosomal protein S9	3131	Nsco_NS_434_20203020_B_anthina_HILIC3.66473.66473.7	controllerType=0 controllerNumber=1 scan=66473	168.573	Trypsin	B3	PIADYFSRETSLMIVRQPLELTNHGQTFDIK	S{+1050}	1050	1049.62	1049.62	1049.62
16579:4	434	K.KYKEPVLVS{+594.202}GTDGVGTK.L	NA	S{+594}	593.798	4	2372.17	2372.17	0	0	60	Specific	312.78	101.58	0	6.22	9	>WT63_RS16415 ref|WP_059574275.1|gi|981359761| phosphoribosylaminoimidazole synthetase	3210	Nsco_NS_434_20203020_B_anthina_HILIC2.16089.16089.3	controllerType=0 controllerNumber=1 scan=16089	47.353	Trypsin	B2	KYKEPVLVSGTDGVGTK	S{+594}	594	594.202	594.2	594.202
15553:3	11	A.PAADTPAAAS{+1532.558}APAKK.D	NA	S{+1533}	967.435	3	2900.29	2899.29	1	-1.2	27	NRagged	312.8	65.6	0	5.75	435	>WT63_RS02295 ref|WP_023477920.1|gi|558019556| hypothetical protein	445	Nsco_NS_434_20203020_B_anthina_HILIC3.15291.15291.3	controllerType=0 controllerNumber=1 scan=15291	43.4559	Trypsin	B3	PAADTPAAASAPAKK	S{+1533}	1533	1532.56	1532.56	1532.56
59623:4	79	T.SHLHVFWQASGGVTEPGSS{+1930.942}GSPIYSPEKR.V	NA	S{+1931}	1257.87	4	5028.45	5028.45	0	0	176	NRagged	312.81	11.92	0	4.33	221	>sp|LYSC_LYSEN|(Common contaminant protein)	6307	Nsco_NS_434_20203020_B_anthina_HILIC1.51765.51765.4	controllerType=0 controllerNumber=1 scan=51765	135.159	Trypsin	B1	SHLHVFWQASGGVTEPGSSGSPIYSPEKR	S{+1931}	1931	1930.94	1930.94	1930.94
17892:3	15	A.PAADTPAAAS{+1531.553}APAKK.D	NA	S{+1532}	967.1	3	2899.29	2898.29	1	-1.2	27	NRagged	312.83	58.35	0	6.09	426	>WT63_RS02295 ref|WP_023477920.1|gi|558019556| hypothetical protein	445	Nsco_NS_434_20203020_B_anthina_HILIC1.17661.17661.3	controllerType=0 controllerNumber=1 scan=17661	49.685	Trypsin	B1	PAADTPAAASAPAKK	S{+1532}	1532	1531.55	1531.55	1531.55
57939:4	357	D.GS{+397.193}LIKFDGNAAVLLNNKLEPIGTR.I	NA	S{+397}	735.659	4	2939.61	2937.61	2	-2.3	74	NRagged	312.83	12.52	0	8.15	40	>WT63_RS23830 ref|WP_006482918.1|gi|493528901| 50S ribosomal protein L14	4646	Nsco_NS_434_20203020_B_anthina_HILIC1.50408.50408.4	controllerType=0 controllerNumber=1 scan=50408	132.064	Trypsin	B1	GSLIKFDGNAAVLLNNKLEPIGTR	S{+397}	397	397.193	397.19	397.193
59892:5	117	R.SRFRVEC[+57.021]AAVGVTAIDC[+57.021]PYS{+895.550}YADNEGAELDMR.V	NA	C[+57]*2, S{+896}	905.043	5	4521.19	4518.19	3	-2.2	184	Specific	312.87	210.28	0	8.62	54	>WT63_RS31825 ref|WP_060318623.1|gi|982153161| citrate lyase subunit beta	6187	Nsco_NS_434_20203020_B_anthina_HILIC3.51090.51090.4	controllerType=0 controllerNumber=1 scan=51090	133.282	Trypsin	B3	SRFRVECAAVGVTAIDCPYSYADNEGAELDMR	*2,S{+896}	*2,+896	895.55	895.55	895.55
02751:1	35	K.PASAPKPAS{+233.644}APK.-	NA	S{+234}	1356.28	1	1356.28	1355.28	1	-2.5	506	Specific	312.88	150.71	0	6	95	>WT63_RS14900 ref|WP_059642705.1|gi|981432760| peptidase S41	2916	Nsco_NS_434_20203020_B_anthina_HILIC3.4506.4506.3	controllerType=0 controllerNumber=1 scan=4506	19.8214	Trypsin	B3	PASAPKPASAPK	S{+234}	234	233.644	233.64	233.644
02752:1	35	K.PASAPKPAS{+233.976}APK.-	NA	S{+234}	1356.61	1	1356.61	1355.61	1	-2.5	506	Specific	312.88	150.71	0	6	95	>WT63_RS14900 ref|WP_059642705.1|gi|981432760| peptidase S41	2916	Nsco_NS_434_20203020_B_anthina_HILIC3.4506.4506.3	controllerType=0 controllerNumber=1 scan=4506	19.8214	Trypsin	B3	PASAPKPASAPK	S{+234}	234	233.976	233.98	233.976
65400:4	39	K.VFQYVKPQDAQALQDASPASGAS{+568.216}GAQAAAAPADSATVGAVPDASVQSTPLQPPAPISNSSSVHPGNPK.A	NA	S{+568}	1787.12	4	7145.47	7145.47	0	0	195	Specific	312.89	312.89	5.1	6.3	101	>WT63_RS02355 ref|WP_059578262.1|gi|981363748| BON domain protein	456	Nsco_NS_434_20203020_B_anthina_HILIC3.55421.55421.4	controllerType=0 controllerNumber=1 scan=55421	143.039	Trypsin	B3	VFQYVKPQDAQALQDASPASGASGAQAAAAPADSATVGAVPDASVQSTPLQPPAPISNSSSVHPGNPK	S{+568}	568	568.216	568.22	568.216
25481:3	414	V.DYDKDS{+815.356}DEVTFNK.L	NA	S{+815}	797.684	3	2391.04	2391.04	0	0	873	NRagged	312.92	0.52	0.52	2.43	13	>WT63_RS04705 ref|WP_060310460.1|gi|982144887| Clp protease ClpC	919	Nsco_NS_434_20203020_B_anthina_HILIC2.23270.23270.3	controllerType=0 controllerNumber=1 scan=23270	65.5895	Trypsin	B2	DYDKDSDEVTFNK	S{+815}	815	815.356	815.36	815.356
57948:5	267	K.EAIAYC[+57.021]ES{+611.358}VRDYVSREIFEK.I	NA	C[+57], S{+611}	615.914	5	3075.54	3075.54	0	0	103	Specific	312.95	85.99	0	6.75	12	>WT63_RS18970 ref|WP_006478315.1|gi|493524252| bacterioferritin	3705	Nsco_NS_434_20203020_B_anthina_HILIC2.49676.49676.4	controllerType=0 controllerNumber=1 scan=49676	129.647	Trypsin	B2	EAIAYCESVRDYVSREIFEK	,S{+611}	,+611	611.358	611.36	611.358
43744:3	143	K.AADAGGAKPAAGAPAAPAAPAPVAVPAS{+1234.447}AVSGAAAQ.-	NA	S{+1234}	1396.33	3	4186.98	4184.98	2	-1.6	151	CRagged	313	179.61	0	7.69	102	>WT63_RS23550 ref|WP_059577270.1|gi|981362756| outer membrane lipid asymmetry maintenance protein MlaD	4590	Nsco_NS_434_20203020_B_anthina_HILIC3.37791.37791.3	controllerType=0 controllerNumber=1 scan=37791	101.864	Trypsin	B3	AADAGGAKPAAGAPAAPAAPAPVAVPASAVSGAAAQ	S{+1234}	1234	1234.45	1234.45	1234.45
17428:3	11	A.PAADTPAAAS{+1575.582}APAKK.D	NA	S{+1576}	981.776	3	2943.31	2942.31	1	-1.1	27	NRagged	313.02	74.05	0	5.75	435	>WT63_RS02295 ref|WP_023477920.1|gi|558019556| hypothetical protein	445	Nsco_NS_434_20203020_B_anthina_HILIC3.16798.16798.3	controllerType=0 controllerNumber=1 scan=16798	47.3421	Trypsin	B3	PAADTPAAASAPAKK	S{+1576}	1576	1575.58	1575.58	1575.58
11742:3	537	N.GRWHMAGVEGS{+202.062}R.Y	NA	S{+202}	515.573	3	1544.71	1544.71	0	0	125	NRagged	313.03	215.92	35.93	3.89	9	>WT63_RS24115 ref|WP_060315628.1|gi|982150166| hypothetical protein	4696	Nsco_NS_434_20203020_B_anthina_HILIC1.12690.12690.3	controllerType=0 controllerNumber=1 scan=12690	37.0457	Trypsin	B1	GRWHMAGVEGSR	S{+202}	202	202.062	202.06	202.062
13624:4	1846	K.TSITTTTDS{+259.153}ADRPPEAPRPR.M	NA	S{+259}	608.066	4	2429.24	2428.24	1	-1.4	3	Specific	313.08	93.69	1.2	6.25	3	>WT63_RS28445 ref|WP_034187692.1|gi|736026936| hypothetical protein	5533	Nsco_NS_434_20203020_B_anthina_HILIC3.13764.13764.4	controllerType=0 controllerNumber=1 scan=13764	39.5573	Trypsin	B3	TSITTTTDSADRPPEAPRPR	S{+259}	259	259.153	259.15	259.153
04603:3	11	A.QAS{+1118.404}APAADTPAAASAPAKKDHSKPK.H	NA	S{+1118}	1179.23	3	3535.66	3534.66	1	-0.9	23	NRagged	313.09	3.12	0	7.37	435	>WT63_RS02295 ref|WP_023477920.1|gi|558019556| hypothetical protein	445	Nsco_NS_434_20203020_B_anthina_HILIC3.6076.6076.3	controllerType=0 controllerNumber=1 scan=6076	22.6889	Trypsin	B3	QASAPAADTPAAASAPAKKDHSKPK	S{+1118}	1118	1118.4	1118.4	1118.4
20376:4	3	K.GVKPSKPAATTSATPSTTTSAGTASTSATATAGTTATASAPAAS{+1231.412}APDAAAKPAK.T	NA	S{+1231}	1505.46	4	6018.83	6018.83	0	0	95	Specific	313.11	112.19	0	3.74	458	>WT63_RS26065 ref|WP_060316474.1|gi|982151012| competence protein ComE	5071	Nsco_NS_434_20203020_B_anthina_HILIC3.19128.19128.4	controllerType=0 controllerNumber=1 scan=19128	53.2799	Trypsin	B3	GVKPSKPAATTSATPSTTTSAGTASTSATATAGTTATASAPAASAPDAAAKPAK	S{+1231}	1231	1231.41	1231.41	1231.41
09505:4	203	R.YS{+601.114}TEIVAEQMQMLGGRGGSGGGGGGGDEGGYGGGYGGGGRGEQMER.G	NA	S{+601}	1246.76	4	4984	4984	0	0	96	Specific	313.12	313.12	0.8	8.96	23	>WT63_RS15315 ref|WP_060312553.1|gi|982147091| single-stranded DNA-binding protein	2998	Nsco_NS_434_20203020_B_anthina_HILIC1.10759.10759.4	controllerType=0 controllerNumber=1 scan=10759	32.8683	Trypsin	B1	YSTEIVAEQMQMLGGRGGSGGGGGGGDEGGYGGGYGGGGRGEQMER	S{+601}	601	601.114	601.11	601.114
45276:4	539	Y.PEYHPQS{+1095.512}R.S	NA	S{+1096}	528.254	4	2109.99	2108.99	1	-1.6	137	NRagged	313.12	313.12	0	4.9	12	>WT63_RS02435 ref|WP_059578135.1|gi|981363621| 5,10-methylenetetrahydrofolate reductase	472	Nsco_NS_434_20203020_B_anthina_HILIC3.39057.39057.5	controllerType=0 controllerNumber=1 scan=39057	105.118	Trypsin	B3	PEYHPQSR	S{+1096}	1096	1095.51	1095.51	1095.51
31644:4	242	Q.PGITVS{+1380.753}PPDRK.L	NA	S{+1381}	637.607	4	2547.41	2547.41	0	0	190	NRagged	313.23	6	3.37	4.64	23	>WT63_RS31830 ref|WP_059585366.1|gi|981371050| acyl-CoA dehydrogenase	6188	Nsco_NS_434_20203020_B_anthina_HILIC2.28116.28116.4	controllerType=0 controllerNumber=1 scan=28116	77.6364	Trypsin	B2	PGITVSPPDRK	S{+1381}	1381	1380.75	1380.75	1380.75
02502:3	753	I.HKLTS{+260.032}EERK.T	NA	S{+260}	463.221	3	1387.65	1387.65	0	0	3	NRagged	313.24	94.71	6.15	3.04	11	>WT63_RS03050 ref|WP_059638592.1|gi|981428562| pterin-4-alpha-carbinolamine dehydratase	594	Nsco_NS_434_20203020_B_anthina_HILIC2.4385.4385.3	controllerType=0 controllerNumber=1 scan=4385	20.4184	Trypsin	B2	HKLTSEERK	S{+260}	260	260.032	260.03	260.032
67877:4	55	E.EEEEEEEEEDDGAAQAS{+1640.519}ANAAQLEALK.R	NA	S{+1641}	1137.19	4	4545.75	4545.75	0	0	257	NRagged	313.29	0.5	0	5.18	56	>WT63_RS10780 ref|WP_059582912.1|gi|981368398| RNA polymerase subunit sigma	2114	Nsco_NS_434_20203020_B_anthina_HILIC3.57329.57329.4	controllerType=0 controllerNumber=1 scan=57329	147.524	Trypsin	B3	EEEEEEEEEDDGAAQASANAAQLEALK	S{+1641}	1641	1640.52	1640.52	1640.52
58942:2	179	Y.NTSSLS{+911.408}VGLQAGAQSK.A	NA	S{+911}	1230.11	2	2459.21	2459.21	0	0	104	NRagged	313.3	4.16	2.4	3.09	64	>WT63_RS11155 ref|WP_059573769.1|gi|981359254| hypothetical protein	2189	Nsco_NS_434_20203020_B_anthina_HILIC2.50529.50529.2	controllerType=0 controllerNumber=1 scan=50529	131.52	Trypsin	B2	NTSSLSVGLQAGAQSK	S{+911}	911	911.408	911.41	911.408
42026:3	96	R.DDDVSDVQAGVAHDEPPAS{+568.215}DAAVAAAPAPAPK.D	NA	S{+568}	1208.22	3	3622.64	3622.64	0	0	112	Specific	313.33	313.33	81.8	4.35	35	>WT63_RS10230 ref|WP_060311224.1|gi|982145762| sporulation protein	2006	Nsco_NS_434_20203020_B_anthina_HILIC3.36417.36417.3	controllerType=0 controllerNumber=1 scan=36417	98.4175	Trypsin	B3	DDDVSDVQAGVAHDEPPASDAAVAAAPAPAPK	S{+568}	568	568.215	568.22	568.215
56070:5	9	I.GETAAPSSSQGSGNQGAETGS{+1498.695}GGSGNIGGGGERDGTFNLPPNIK.F	NA	S{+1499}	1116.32	5	5577.56	5573.56	4	-2.4	128	NRagged	313.34	313.34	0	7.97	244	>WT63_RS21570 ref|WP_060314747.1|gi|982149285| fucose-binding lectin II	4204	Nsco_NS_434_20203020_B_anthina_HILIC3.48078.48078.5	controllerType=0 controllerNumber=1 scan=48078	126.578	Trypsin	B3	GETAAPSSSQGSGNQGAETGSGGSGNIGGGGERDGTFNLPPNIK	S{+1499}	1499	1498.69	1498.69	1498.69
50247:2	22	A.YSQANLGDGTNGS{+341.171}GATSSAIGGIANQGR.V	NA	S{+341}	1483.2	2	2965.4	2965.4	0	0	209	NRagged	313.38	18.81	0	5.72	139	>WT63_RS06530 ref|WP_060310719.1|gi|982145146| porin	1277	Nsco_NS_434_20203020_B_anthina_HILIC2.43280.43280.2	controllerType=0 controllerNumber=1 scan=43280	115.352	Trypsin	B2	YSQANLGDGTNGSGATSSAIGGIANQGR	S{+341}	341	341.171	341.17	341.171
02291:4	152	K.PHTDKVGS{+385.461}ITR.A	NA	S{+385}	399.784	4	1596.11	1596.11	0	0	93	Specific	313.38	144.79	4.13	5.65	43	>WT63_RS23940 ref|WP_006477201.1|gi|493523125| 50S ribosomal protein L11	4668	Nsco_NS_434_20203020_B_anthina_HILIC3.4134.4134.4	controllerType=0 controllerNumber=1 scan=4134	19.1428	Trypsin	B3	PHTDKVGSITR	S{+385}	385	385.461	385.46	385.461
04338:13	45	I.ELLGAALALALAGARGAAS{+1974.734}C[+57.021]RVELEGHGR.E	NA	C[+57], S{+1975}	375.105	13	4864.28	4864.28	0	0	1939	NRagged	313.41	5.21	0	3.57	49	>WT63_RS31425 ref|WP_060318792.1|gi|982153330| non-ribosomal peptide synthetase	6108	Nsco_NS_434_20203020_B_anthina_HILIC1.5929.5929.4	controllerType=0 controllerNumber=1 scan=5929	23.028	Trypsin	B1	ELLGAALALALAGARGAASCRVELEGHGR	,S{+1975}	,+1975	1974.73	1974.73	1974.73
59612:4	125	T.GVIGTTTFDS{+264.232}KGDLQHGVISLYNYK.S	NA	S{+264}	745.159	4	2977.62	2977.62	0	0	344	NRagged	313.42	15.24	3.6	4	27	>WT63_RS02415 ref|WP_059578145.1|gi|981363631| branched chain amino acid ABC transporter substrate-binding protein	468	Nsco_NS_434_20203020_B_anthina_HILIC3.50869.50869.4	controllerType=0 controllerNumber=1 scan=50869	132.783	Trypsin	B3	GVIGTTTFDSKGDLQHGVISLYNYK	S{+264}	264	264.232	264.23	264.232
17469:3	14	A.PAADTPAAAS{+1531.555}APAKK.D	NA	S{+1532}	967.101	3	2899.29	2898.29	1	-1.2	27	NRagged	313.44	12.15	0	5.52	388	>WT63_RS02295 ref|WP_023477920.1|gi|558019556| hypothetical protein	445	Nsco_NS_434_20203020_B_anthina_HILIC2.16815.16815.3	controllerType=0 controllerNumber=1 scan=16815	49.227	Trypsin	B2	PAADTPAAASAPAKK	S{+1532}	1532	1531.56	1531.56	1531.56
75083:12	1	R.GQVLAKPGS{+1840.989}ITPHTHFTAEVYVLSKDEGGRHTPFFNNYRPQFYFR.T	NA	S{+1841}	588.641	12	7052.61	7050.61	2	-1	292	Specific	313.44	313.44	0	8.14	472	>WT63_RS23890 ref|WP_034209732.1|gi|736066354| elongation factor Tu	4658	Nsco_NS_434_20203020_B_anthina_HILIC3.63074.63074.6	controllerType=0 controllerNumber=1 scan=63074	160.755	Trypsin	B3	GQVLAKPGSITPHTHFTAEVYVLSKDEGGRHTPFFNNYRPQFYFR	S{+1841}	1841	1840.99	1840.99	1840.99
18082:3	11	A.PAADTPAAAS{+1676.615}APAKK.D	NA	S{+1677}	1015.45	3	3044.35	3043.35	1	-1.1	27	NRagged	313.44	100.88	0	5.36	435	>WT63_RS02295 ref|WP_023477920.1|gi|558019556| hypothetical protein	445	Nsco_NS_434_20203020_B_anthina_HILIC3.17316.17316.3	controllerType=0 controllerNumber=1 scan=17316	48.6402	Trypsin	B3	PAADTPAAASAPAKK	S{+1677}	1677	1676.62	1676.62	1676.62
56396:5	102	E.PVVLVC[+57.021]APLS{+1705.715}GHHSTLLR.D	NA	C[+57], S{+1706}	733.366	5	3662.8	3661.8	1	-0.9	109	NRagged	313.57	21.02	0	5.42	58	>WT63_RS12840 ref|WP_059583714.1|gi|981369289| esterase	2516	Nsco_NS_434_20203020_B_anthina_HILIC2.48483.48483.5	controllerType=0 controllerNumber=1 scan=48483	127.12	Trypsin	B2	PVVLVCAPLSGHHSTLLR	,S{+1706}	,+1706	1705.71	1705.71	1705.71
48395:3	34	S.GATS{+1577.697}SAIGGIANQGR.V	NA	S{+1578}	979.803	3	2937.39	2937.39	0	0	222	NRagged	313.59	3.53	0	3.91	98	>WT63_RS06530 ref|WP_060310719.1|gi|982145146| porin	1277	Nsco_NS_434_20203020_B_anthina_HILIC3.41639.41639.3	controllerType=0 controllerNumber=1 scan=41639	111.479	Trypsin	B3	GATSSAIGGIANQGR	S{+1578}	1578	1577.7	1577.7	1577.7
82354:3	923	Y.PMASVES{+1943.793}TQLTLPASLSPGLHF.-	NA	S{+1944}	1410.33	3	4228.96	4226.96	2	-1.6	466	Non	313.6	313.6	0	6.89	6	>WT63_RS18430 ref|WP_060313330.1|gi|982147868| N-succinylglutamate 5-semialdehyde dehydrogenase	3597	Nsco_NS_434_20203020_B_anthina_HILIC3.68827.68827.3	controllerType=0 controllerNumber=1 scan=68827	173.74	Trypsin	B3	PMASVESTQLTLPASLSPGLHF	S{+1944}	1944	1943.79	1943.79	1943.79
06155:2	13	K.PQATGHDEAS{+285.135}WAQNR.R	NA	S{+285}	976.947	2	1952.89	1952.89	0	0	148	Specific	313.63	212.15	20.82	3.41	211	>WT63_RS16510 ref|WP_006484980.1|gi|493530974| membrane protein	3228	Nsco_NS_434_20203020_B_anthina_HILIC2.7673.7673.2	controllerType=0 controllerNumber=1 scan=7673	27.4753	Trypsin	B2	PQATGHDEASWAQNR	S{+285}	285	285.135	285.13	285.135
73544:8	554	H.GIS{+1911.912}QFTSPDHVAELVDEVHTHSR.A	NA	S{+1912}	560.275	8	4475.15	4473.15	2	-1.5	345	NRagged	313.64	19.97	6	4.78	15	>WT63_RS02885 ref|WP_060310236.1|gi|982144663| uroporphyrinogen decarboxylase	561	Nsco_NS_434_20203020_B_anthina_HILIC1.62690.62690.4	controllerType=0 controllerNumber=1 scan=62690	160.982	Trypsin	B1	GISQFTSPDHVAELVDEVHTHSR	S{+1912}	1912	1911.91	1911.91	1911.91
64823:4	53	G.GQPAVS{+1953.792}ALNAGYQTAQSQQR.I	NA	S{+1954}	1008.46	4	4030.82	4028.82	2	-1.7	237	NRagged	313.64	16.72	1.58	3.18	96	>WT63_RS08685 ref|WP_059574542.1|gi|981360028| porin	1703	Nsco_NS_434_20203020_B_anthina_HILIC3.54959.54959.4	controllerType=0 controllerNumber=1 scan=54959	141.983	Trypsin	B3	GQPAVSALNAGYQTAQSQQR	S{+1954}	1954	1953.79	1953.79	1953.79
56282:6	497	R.ADIGHS{+567.335}PLDVVAWHGNYAPYKYDLR.L	NA	S{+567}	571.963	6	3426.74	3424.74	2	-2	262	Specific	313.66	56.01	14.52	7.44	12	>WT63_RS16635 ref|WP_060312752.1|gi|982147290| homogentisate 1,2-dioxygenase	3253	Nsco_NS_434_20203020_B_anthina_HILIC3.48253.48253.5	controllerType=0 controllerNumber=1 scan=48253	126.954	Trypsin	B3	ADIGHSPLDVVAWHGNYAPYKYDLR	S{+567}	567	567.335	567.34	567.335
53809:3	190	K.PGVSS{+1922.967}PYYPNDIQSAEAR.V	NA	S{+1923}	1291.97	3	3873.89	3873.89	0	0	45	Specific	313.67	40.4	0	5.08	29	>WT63_RS20610 ref|WP_050012329.1|gi|910178431| purine-nucleoside phosphorylase	4019	Nsco_NS_434_20203020_B_anthina_HILIC3.46285.46285.3	controllerType=0 controllerNumber=1 scan=46285	122.609	Trypsin	B3	PGVSSPYYPNDIQSAEAR	S{+1923}	1923	1922.97	1922.97	1922.97
80611:2	123	L.DIAS{+326.180}GEGYGSALLAQSAR.S	NA	S{+326}	1046.53	2	2092.05	2092.05	0	0	54	NRagged	313.69	10.51	0	5.07	58	>WT63_RS16920 ref|WP_060312862.1|gi|982147400| glycosyl transferase	3310	Nsco_NS_434_20203020_B_anthina_HILIC3.67408.67408.2	controllerType=0 controllerNumber=1 scan=67408	170.775	Trypsin	B3	DIASGEGYGSALLAQSAR	S{+326}	326	326.18	326.18	326.18
48042:6	58	L.PEVKVPAS{+738.427}AATWLNDRPEQRVPMSR.L	NA	S{+738}	596.323	6	3572.9	3572.9	0	0	179	NRagged	313.77	89.25	0	7	64	>WT63_RS30725 ref|WP_059575753.1|gi|981361239| dihydrolipoamide succinyltransferase	5973	Nsco_NS_434_20203020_B_anthina_HILIC2.41463.41463.6	controllerType=0 controllerNumber=1 scan=41463	111.061	Trypsin	B2	PEVKVPASAATWLNDRPEQRVPMSR	S{+738}	738	738.427	738.43	738.427
60112:5	64	G.PEAIWQAQS{+1439.735}AHAFNR.V	NA	S{+1440}	633.922	5	3165.58	3165.58	0	0	304	NRagged	313.8	75.21	18.76	2.09	72	>WT63_RS22600 ref|WP_059575564.1|gi|981361050| peptidase S53	4404	Nsco_NS_434_20203020_B_anthina_HILIC3.51260.51260.5	controllerType=0 controllerNumber=1 scan=51260	133.681	Trypsin	B3	PEAIWQAQSAHAFNR	S{+1440}	1440	1439.73	1439.73	1439.73
58297:6	1403	D.PHADGAFFYGVS{+1903.891}TTGVFC[+57.021]RPTC[+57.021]ASR.Q	NA	C[+57]*2, S{+1904}	778.698	6	4667.15	4665.15	2	-1.4	20	NRagged	313.82	174.87	0	5.61	2	>WT63_RS14295 ref|WP_060312297.1|gi|982146835| AraC family transcriptional regulator	2801	Nsco_NS_434_20203020_B_anthina_HILIC2.49968.49968.6	controllerType=0 controllerNumber=1 scan=49968	130.251	Trypsin	B2	PHADGAFFYGVSTTGVFCRPTCASR	*2,S{+1904}	*2,+1904	1903.89	1903.89	1903.89
02882:4	21	K.ASGAS{+1732.636}AAKPASAPKPASAPK.-	NA	S{+1733}	875.154	4	3497.6	3497.6	0	0	498	Specific	313.89	232.05	0	6.72	120	>WT63_RS14900 ref|WP_059642705.1|gi|981432760| peptidase S41	2916	Nsco_NS_434_20203020_B_anthina_HILIC2.4712.4712.4	controllerType=0 controllerNumber=1 scan=4712	21.0656	Trypsin	B2	ASGASAAKPASAPKPASAPK	S{+1733}	1733	1732.64	1732.64	1732.64
16105:4	1340	I.TS{+250.034}WHVIDRNQVR.A	NA	S{+250}	440.961	4	1760.82	1760.82	0	0	135	NRagged	313.91	187.1	187.1	4.36	3	>WT63_RS14145 ref|WP_060312271.1|gi|982146809| hypothetical protein	2773	Nsco_NS_434_20203020_B_anthina_HILIC2.15724.15724.4	controllerType=0 controllerNumber=1 scan=15724	46.4196	Trypsin	B2	TSWHVIDRNQVR	S{+250}	250	250.034	250.03	250.034
18882:5	1	K.GVKPS{+1700.651}KPAATTSATPSTTTSAGTASTSATATAGTTATASAPAASAPDAAAKPAK.T	NA	S{+1701}	1299.22	5	6492.07	6488.07	4	-2.1	95	Specific	313.93	313.93	0	7.71	566	>WT63_RS26065 ref|WP_060316474.1|gi|982151012| competence protein ComE	5071	Nsco_NS_434_20203020_B_anthina_HILIC2.17930.17930.5	controllerType=0 controllerNumber=1 scan=17930	52.015	Trypsin	B2	GVKPSKPAATTSATPSTTTSAGTASTSATATAGTTATASAPAASAPDAAAKPAK	S{+1701}	1701	1700.65	1700.65	1700.65
44746:3	8	K.KASEAAAAASAAQAAAAAS{+594.215}PATEPAPGAVVDQDANAQAAR.A	NA	S{+594}	1405.67	3	4214.99	4212.99	2	-1.6	143	Specific	313.94	167.66	0	8.48	250	>WT63_RS15865 ref|WP_059581029.1|gi|981366515| cell envelope protein SmpA	3101	Nsco_NS_434_20203020_B_anthina_HILIC1.39325.39325.3	controllerType=0 controllerNumber=1 scan=39325	106.057	Trypsin	B1	KASEAAAAASAAQAAAAASPATEPAPGAVVDQDANAQAAR	S{+594}	594	594.215	594.22	594.215
02405:3	871	H.VS{+271.072}PNGYYRGK.K	NA	S{+271}	471.555	3	1412.65	1411.65	1	-2.4	42	NRagged	313.95	61.12	0	2.93	14	>WT63_RS18085 ref|WP_006051932.1|gi|492937180| 50S ribosomal protein L32	3532	Nsco_NS_434_20203020_B_anthina_HILIC3.4229.4229.3	controllerType=0 controllerNumber=1 scan=4229	19.3091	Trypsin	B3	VSPNGYYRGK	S{+271}	271	271.072	271.07	271.072
55623:5	203	L.DIAMSDSDLRLDC[+57.021]S{+914.454}VQEEADAATQKK.N	NA	C[+57], S{+914}	763.362	5	3812.78	3810.78	2	-1.8	180	NRagged	313.98	26.6	0	5.16	23	>WT63_RS03085 ref|WP_060310248.1|gi|982144675| MarR family transcriptional regulator	601	Nsco_NS_434_20203020_B_anthina_HILIC2.47888.47888.5	controllerType=0 controllerNumber=1 scan=47888	125.833	Trypsin	B2	DIAMSDSDLRLDCSVQEEADAATQKK	,S{+914}	,+914	914.454	914.45	914.454
37278:8	29	T.DHS{+1859.835}LHFGKAQTETDVKLPPGQHTLTLQLGDGAHR.S	NA	S{+1860}	696.597	8	5565.72	5564.72	1	-0.6	86	NRagged	314	6.31	2	7.64	94	>WT63_RS12645 ref|WP_059583762.1|gi|981369338| rod shape-determining protein RodA	2478	Nsco_NS_434_20203020_B_anthina_HILIC2.32472.32472.4	controllerType=0 controllerNumber=1 scan=32472	88.969	Trypsin	B2	DHSLHFGKAQTETDVKLPPGQHTLTLQLGDGAHR	S{+1860}	1860	1859.84	1859.84	1859.84
36786:6	97	K.GDAVQLIGFGS{+1075.081}FGSGKR.A	NA	S{+1075}	462.666	6	2770.96	2770.96	0	0	39	Specific	314.02	13.11	11.75	5.45	47	>WT63_RS03105 ref|WP_006401505.1|gi|493446149| DNA-binding protein HU-alpha	605	Nsco_NS_434_20203020_B_anthina_HILIC2.32059.32059.5	controllerType=0 controllerNumber=1 scan=32059	87.9128	Trypsin	B2	GDAVQLIGFGSFGSGKR	S{+1075}	1075	1075.08	1075.08	1075.08
71592:3	7	V.GDKLEAFTVVAAKPGFNNHEENGQS{+296.085}AFETITEASFPGK.W	NA	S{+296}	1445.35	3	4334.04	4334.04	0	0	5	NRagged	314.02	90.74	0	7.21	286	>WT63_RS26550 ref|WP_034207560.1|gi|736064179| alkyl hydroperoxide reductase	5165	Nsco_NS_434_20203020_B_anthina_HILIC3.60270.60270.3	controllerType=0 controllerNumber=1 scan=60270	154.265	Trypsin	B3	GDKLEAFTVVAAKPGFNNHEENGQSAFETITEASFPGK	S{+296}	296	296.085	296.08	296.085
59719:5	797	M.PAGGYSQFYDKVPS{+1683.904}K.F	NA	S{+1684}	666.548	5	3328.71	3327.71	1	-1	77	NRagged	314.03	109.04	0	5.16	12	>WT63_RS27025 ref|WP_060316818.1|gi|982151356| 2,3,4,5-tetrahydropyridine-2,6-dicarboxylate N-succinyltransferase	5260	Nsco_NS_434_20203020_B_anthina_HILIC2.51136.51136.5	controllerType=0 controllerNumber=1 scan=51136	132.816	Trypsin	B2	PAGGYSQFYDKVPSK	S{+1684}	1684	1683.9	1683.9	1683.9
28652:5	16	S.GPVERLPDAEGHADFAS{+228.115}RPER.S	NA	S{+228}	507.654	5	2534.24	2534.24	0	0	115	NRagged	314.06	68.05	11.08	6.18	153	>WT63_RS31820 ref|WP_060318621.1|gi|982153159| hypothetical protein	6186	Nsco_NS_434_20203020_B_anthina_HILIC3.25743.25743.5	controllerType=0 controllerNumber=1 scan=25743	70.4389	Trypsin	B3	GPVERLPDAEGHADFASRPER	S{+228}	228	228.115	228.12	228.115
07945:6	297	K.PWLES{+1711.822}ADRKK.V	NA	S{+1712}	491.254	6	2942.49	2941.49	1	-1.1	397	Specific	314.08	74.93	0	3.97	12	>WT63_RS10850 ref|WP_060311292.1|gi|982145830| DNA polymerase I	2128	Nsco_NS_434_20203020_B_anthina_HILIC1.9470.9470.3	controllerType=0 controllerNumber=1 scan=9470	30.5618	Trypsin	B1	PWLESADRKK	S{+1712}	1712	1711.82	1711.82	1711.82
08969:3	261	T.HS{+260.157}YMHC[+57.021]WR.H	NA	C[+57], S{+260}	479.885	3	1437.64	1436.64	1	-2.3	414	NRagged	314.09	314.09	0	2.15	25	>WT63_RS11985 ref|WP_059576856.1|gi|981362342| isoleucine--tRNA ligase	2350	Nsco_NS_434_20203020_B_anthina_HILIC1.10324.10324.3	controllerType=0 controllerNumber=1 scan=10324	32.0942	Trypsin	B1	HSYMHCWR	,S{+260}	,+260	260.157	260.16	260.157
13260:8	88	R.RATGHWYS{+1797.716}MNDLRK.K	NA	S{+1798}	442.577	8	3533.57	3532.57	1	-0.9	177	Specific	314.11	161	0	4.2	81	>WT63_RS24035 ref|WP_060315592.1|gi|982150130| transcriptional regulator	4680	Nsco_NS_434_20203020_B_anthina_HILIC1.13916.13916.4	controllerType=0 controllerNumber=1 scan=13916	39.9968	Trypsin	B1	RATGHWYSMNDLRK	S{+1798}	1798	1797.72	1797.72	1797.72
37425:4	49	Q.PEMFIKHDPARIDDQGQIVS{+525.310}EDTR.K	NA	S{+525}	831.922	4	3324.67	3322.67	2	-2	141	NRagged	314.14	60.49	3.6	8.14	104	>WT63_RS29045 ref|WP_059581481.1|gi|981366967| NADPH-dependent FMN reductase	5650	Nsco_NS_434_20203020_B_anthina_HILIC3.32551.32551.4	controllerType=0 controllerNumber=1 scan=32551	88.3591	Trypsin	B3	PEMFIKHDPARIDDQGQIVSEDTR	S{+525}	525	525.31	525.31	525.31
28904:3	3	M.HLQFGS{+264.094}PAVKGESADK.D	NA	S{+264}	645.986	3	1935.94	1934.94	1	-1.7	5	NRagged	314.15	37.04	0	6.22	215	>WT63_RS23310 ref|WP_059449787.1|gi|981229156| hypothetical protein	4545	Nsco_NS_434_20203020_B_anthina_HILIC1.26566.26566.3	controllerType=0 controllerNumber=1 scan=26566	72.6467	Trypsin	B1	HLQFGSPAVKGESADK	S{+264}	264	264.094	264.09	264.094
45465:3	8	K.KASEAAAAASAAQAAAAAS{+623.216}PATEPAPGAVVDQDANAQAAR.A	NA	S{+623}	1415	3	4242.99	4241.99	1	-0.8	143	Specific	314.15	128.21	0	7.28	238	>WT63_RS15865 ref|WP_059581029.1|gi|981366515| cell envelope protein SmpA	3101	Nsco_NS_434_20203020_B_anthina_HILIC3.39197.39197.3	controllerType=0 controllerNumber=1 scan=39197	105.455	Trypsin	B3	KASEAAAAASAAQAAAAASPATEPAPGAVVDQDANAQAAR	S{+623}	623	623.216	623.22	623.216
39628:5	447	K.PMEGEPGS{+1206.642}AMHIHQSLADAR.T	NA	S{+1207}	668.93	5	3340.62	3340.62	0	0	245	Specific	314.16	17.14	4	3.94	19	>WT63_RS20300 ref|WP_059578335.1|gi|981363821| glutamine synthetase	3958	Nsco_NS_434_20203020_B_anthina_HILIC1.35311.35311.5	controllerType=0 controllerNumber=1 scan=35311	96.11	Trypsin	B1	PMEGEPGSAMHIHQSLADAR	S{+1207}	1207	1206.64	1206.64	1206.64
55831:5	247	N.PDVAEFAEPWMDDS{+1881.965}NQR.L	NA	S{+1882}	778.57	5	3888.82	3888.82	0	0	52	NRagged	314.2	70.69	3.69	3.35	23	>WT63_RS22390 ref|WP_060315098.1|gi|982149636| glycosyl hydrolase	4363	Nsco_NS_434_20203020_B_anthina_HILIC1.48740.48740.5	controllerType=0 controllerNumber=1 scan=48740	128.362	Trypsin	B1	PDVAEFAEPWMDDSNQR	S{+1882}	1882	1881.96	1881.96	1881.96
54104:4	4	K.ISKPC[+57.021]TTNKEIAQVGSIS{+211.019}ANSDSSIGDRIAEAMDK.V	NA	C[+57], S{+211}	977.712	4	3907.82	3904.82	3	-2.6	134	Specific	314.21	18.31	0	7.78	261	>WT63_RS16820 ref|WP_006485462.1|gi|493531463| molecular chaperone GroEL	3290	Nsco_NS_434_20203020_B_anthina_HILIC3.46506.46506.4	controllerType=0 controllerNumber=1 scan=46506	123.072	Trypsin	B3	ISKPCTTNKEIAQVGSISANSDSSIGDRIAEAMDK	,S{+211}	,+211	211.019	211.02	211.019
34181:3	5	A.PPQADNGAS{+739.306}QPQQFDPNRALQGK.T	NA	S{+739}	1068.51	3	3203.5	3203.5	0	0	52	NRagged	314.24	2.3	0	6.36	232	>WT63_RS27555 ref|WP_060317017.1|gi|982151555| cell division protein	5358	Nsco_NS_434_20203020_B_anthina_HILIC3.30025.30025.3	controllerType=0 controllerNumber=1 scan=30025	81.668	Trypsin	B3	PPQADNGASQPQQFDPNRALQGK	S{+739}	739	739.306	739.31	739.306
65671:4	66	R.NGKLPEDTAGAAAAPAEAASAPAQAASGAAEQPAAASAS{+1716.665}AAAALSTIYFETGK.S	NA	S{+1717}	1641.76	4	6564.03	6560.03	4	-2	390	Specific	314.28	314.28	0	7.92	80	>WT63_RS14955 ref|WP_060312485.1|gi|982147023| cytochrome-c oxidase	2927	Nsco_NS_434_20203020_B_anthina_HILIC2.55910.55910.4	controllerType=0 controllerNumber=1 scan=55910	142.945	Trypsin	B2	NGKLPEDTAGAAAAPAEAASAPAQAASGAAEQPAAASASAAAALSTIYFETGK	S{+1717}	1717	1716.66	1716.66	1716.66
02602:2	35	K.PASAPKPAS{+833.304}APK.-	NA	S{+833}	977.971	2	1954.94	1954.94	0	0	506	Specific	314.28	9.12	9.12	1.76	95	>WT63_RS14900 ref|WP_059642705.1|gi|981432760| peptidase S41	2916	Nsco_NS_434_20203020_B_anthina_HILIC3.4394.4394.2	controllerType=0 controllerNumber=1 scan=4394	19.5867	Trypsin	B3	PASAPKPASAPK	S{+833}	833	833.304	833.3	833.304
23885:4	98	R.LNEHPQMPFAAS{+684.229}APSDKYQTGKK.S	NA	S{+684}	808.125	4	3229.48	3229.48	0	0	43	Specific	314.29	46.16	0.3	7.22	68	>WT63_RS17660 ref|WP_059574073.1|gi|981359559| hypothetical protein	3450	Nsco_NS_434_20203020_B_anthina_HILIC3.21915.21915.4	controllerType=0 controllerNumber=1 scan=21915	60.6353	Trypsin	B3	LNEHPQMPFAASAPSDKYQTGKK	S{+684}	684	684.229	684.23	684.229
03376:3	1070	L.HWNEHAS{+239.258}NEDDK.A	NA	S{+239}	574.292	3	1720.86	1720.86	0	0	287	NRagged	314.3	110.31	14.79	3.29	12	>WT63_RS16335 ref|WP_006492558.1|gi|493538663| NAD(+) kinase	3194	Nsco_NS_434_20203020_B_anthina_HILIC1.5114.5114.3	controllerType=0 controllerNumber=1 scan=5114	21.6022	Trypsin	B1	HWNEHASNEDDK	S{+239}	239	239.258	239.26	239.258
61979:3	15	D.KPEANPDRVKQELVAEGVVPEEYGGDS{+323.104}PFVPVSAK.T	NA	S{+323}	1354.67	3	4062.01	4061.01	1	-0.8	585	NRagged	314.33	12.87	1.23	7.7	77	>WT63_RS30680 ref|WP_059575770.1|gi|981361256| translation initiation factor IF-2	5964	Nsco_NS_434_20203020_B_anthina_HILIC2.52974.52974.3	controllerType=0 controllerNumber=1 scan=52974	136.715	Trypsin	B2	KPEANPDRVKQELVAEGVVPEEYGGDSPFVPVSAK	S{+323}	323	323.104	323.1	323.104
15780:4	60	R.TES{+723.294}TYYVYQGSHADQGQK.V	NA	S{+723}	697.058	4	2785.21	2785.21	0	0	46	Specific	314.33	46.34	2.44	2.79	95	>WT63_RS29690 ref|WP_060317894.1|gi|982152432| hypothetical protein	5778	Nsco_NS_434_20203020_B_anthina_HILIC2.15469.15469.3	controllerType=0 controllerNumber=1 scan=15469	45.7474	Trypsin	B2	TESTYYVYQGSHADQGQK	S{+723}	723	723.294	723.29	723.294
82783:6	38	V.DATIVYGVNHDVLKAEHTVIS{+213.101}NASC[+57.021]TTNC[+57.021]LAPLVKPLNDK.I	NA	C[+57]*2, S{+213}	766.059	6	4591.32	4591.32	0	0	131	NRagged	314.37	29.53	0	5.15	121	>WT63_RS15820 ref|WP_060312631.1|gi|982147169| glyceraldehyde-3-phosphate dehydrogenase	3092	Nsco_NS_434_20203020_B_anthina_HILIC2.69814.69814.6	controllerType=0 controllerNumber=1 scan=69814	173.033	Trypsin	B2	DATIVYGVNHDVLKAEHTVISNASCTTNCLAPLVKPLNDK	*2,S{+213}	*2,+213	213.101	213.1	213.101
39401:5	1042	L.AGTS{+1331.805}YPIDRHAVAK.T	NA	S{+1332}	564.523	5	2818.59	2817.59	1	-1.2	208	NRagged	314.37	14.92	0	4.92	7	>WT63_RS12405 ref|WP_060311921.1|gi|982146459| argininosuccinate lyase	2432	Nsco_NS_434_20203020_B_anthina_HILIC3.34134.34134.5	controllerType=0 controllerNumber=1 scan=34134	92.4362	Trypsin	B3	AGTSYPIDRHAVAK	S{+1332}	1332	1331.81	1331.81	1331.81
24138:4	18	G.LAEKWDVS{+1334.667}SDGK.V	NA	S{+1335}	668.337	4	2670.33	2669.33	1	-1.3	85	NRagged	314.38	9.98	0.8	5.29	91	>WT63_RS13755 ref|WP_059642489.1|gi|981432544| peptide ABC transporter substrate-binding protein	2696	Nsco_NS_434_20203020_B_anthina_HILIC1.22651.22651.4	controllerType=0 controllerNumber=1 scan=22651	62.5703	Trypsin	B1	LAEKWDVSSDGK	S{+1335}	1335	1334.67	1334.67	1334.67
71031:4	106	K.QVADARNGKLPEDTAGAAAAPAEAASAPAQAAS{+1136.420}GAAEQPAAASASAAAALSTIYFETGK.S	NA	S{+1136}	1656.03	4	6621.12	6620.12	1	-0.5	384	Specific	314.38	5.48	5.48	7.64	64	>WT63_RS14955 ref|WP_060312485.1|gi|982147023| cytochrome-c oxidase	2927	Nsco_NS_434_20203020_B_anthina_HILIC1.60628.60628.4	controllerType=0 controllerNumber=1 scan=60628	155.918	Trypsin	B1	QVADARNGKLPEDTAGAAAAPAEAASAPAQAASGAAEQPAAASASAAAALSTIYFETGK	S{+1136}	1136	1136.42	1136.42	1136.42
73882:7	516	S.PATLS{+614.267}LARPDDWHLHLRDGDMLAAVLPHTAR.Q	NA	S{+614}	581.3	7	4063.06	4060.06	3	-2.5	9	NRagged	314.4	52.24	0	7.94	6	>WT63_RS15990 ref|WP_059638126.1|gi|981428073| dihydroorotase	3126	Nsco_NS_434_20203020_B_anthina_HILIC1.62947.62947.7	controllerType=0 controllerNumber=1 scan=62947	161.665	Trypsin	B1	PATLSLARPDDWHLHLRDGDMLAAVLPHTAR	S{+614}	614	614.267	614.27	614.267
64783:3	53	G.GQPAVS{+1932.864}ALNAGYQTAQSQQR.I	NA	S{+1933}	1336.97	3	4008.89	4007.89	1	-0.8	237	NRagged	314.4	11.76	1.61	5.15	96	>WT63_RS08685 ref|WP_059574542.1|gi|981360028| porin	1703	Nsco_NS_434_20203020_B_anthina_HILIC3.54928.54928.3	controllerType=0 controllerNumber=1 scan=54928	141.918	Trypsin	B3	GQPAVSALNAGYQTAQSQQR	S{+1933}	1933	1932.86	1932.86	1932.86
54025:6	68	R.SRAGLADPNRPYGS{+1600.750}FLFLGPTGVGKTELC[+57.021]K.A	NA	C[+57], S{+1601}	802.907	6	4812.41	4809.41	3	-2.1	593	Specific	314.42	216.48	0	8.64	51	>WT63_RS26075 ref|WP_060316478.1|gi|982151016| ATP-dependent chaperone ClpB	5073	Nsco_NS_434_20203020_B_anthina_HILIC2.46583.46583.6	controllerType=0 controllerNumber=1 scan=46583	123.05	Trypsin	B2	SRAGLADPNRPYGSFLFLGPTGVGKTELCK	,S{+1601}	,+1601	1600.75	1600.75	1600.75
67038:6	1	Q.VLAKPGS{+819.409}ITPHTHFTAEVYVLSKDEGGR.H	NA	S{+819}	639.004	6	3828.99	3828.99	0	0	294	NRagged	314.43	314.43	2.8	8.35	329	>WT63_RS23890 ref|WP_034209732.1|gi|736066354| elongation factor Tu	4658	Nsco_NS_434_20203020_B_anthina_HILIC1.57529.57529.5	controllerType=0 controllerNumber=1 scan=57529	148.548	Trypsin	B1	VLAKPGSITPHTHFTAEVYVLSKDEGGR	S{+819}	819	819.409	819.41	819.409
45223:3	7	K.KASEAAAAASAAQAAAAAS{+624.220}PATEPAPGAVVDQDANAQAAR.A	NA	S{+624}	1415.67	3	4244.99	4242.99	2	-1.6	143	Specific	314.48	178.72	0	7.76	267	>WT63_RS15865 ref|WP_059581029.1|gi|981366515| cell envelope protein SmpA	3101	Nsco_NS_434_20203020_B_anthina_HILIC2.39038.39038.3	controllerType=0 controllerNumber=1 scan=39038	105.51	Trypsin	B2	KASEAAAAASAAQAAAAASPATEPAPGAVVDQDANAQAAR	S{+624}	624	624.22	624.22	624.22
42056:3	143	K.AADAGGAKPAAGAPAAPAAPAPVAVPAS{+1232.369}AVSGAAAQ.-	NA	S{+1232}	1395.64	3	4184.91	4182.91	2	-1.6	151	CRagged	314.49	171.54	0	7.54	102	>WT63_RS23550 ref|WP_059577270.1|gi|981362756| outer membrane lipid asymmetry maintenance protein MlaD	4590	Nsco_NS_434_20203020_B_anthina_HILIC3.36440.36440.3	controllerType=0 controllerNumber=1 scan=36440	98.4788	Trypsin	B3	AADAGGAKPAAGAPAAPAAPAPVAVPASAVSGAAAQ	S{+1232}	1232	1232.37	1232.37	1232.37
33596:4	533	R.SHNVPGS{+730.225}IGMAQDPGRVFPGK.R	NA	S{+730}	721.581	4	2883.3	2881.3	2	-2.3	142	Specific	314.51	145.48	0	7.79	16	>WT63_RS23880 ref|WP_006482922.1|gi|493528905| 50S ribosomal protein L3	4656	Nsco_NS_434_20203020_B_anthina_HILIC1.30189.30189.3	controllerType=0 controllerNumber=1 scan=30189	82.4604	Trypsin	B1	SHNVPGSIGMAQDPGRVFPGK	S{+730}	730	730.225	730.23	730.225
68517:2	10	L.FAYVTS{+463.203}PAFDADNSAGGSGVR.A	NA	S{+463}	1277.09	2	2553.16	2552.16	1	-1.3	136	NRagged	314.62	15.56	0	4.45	73	>WT63_RS30665 ref|WP_060318268.1|gi|982152806| pseudouridine synthase	5961	Nsco_NS_434_20203020_B_anthina_HILIC1.58675.58675.3	controllerType=0 controllerNumber=1 scan=58675	151.268	Trypsin	B1	FAYVTSPAFDADNSAGGSGVR	S{+463}	463	463.203	463.2	463.203
55015:6	572	M.GYPLPS{+1795.786}PRPDQPGQLELFHK.Y	NA	S{+1796}	679.667	6	4072.97	4071.97	1	-0.8	822	NRagged	314.63	57.22	1.95	5.42	12	>WT63_RS23380 ref|WP_060315477.1|gi|982150015| Rhs element Vgr protein	4558	Nsco_NS_434_20203020_B_anthina_HILIC3.47210.47210.5	controllerType=0 controllerNumber=1 scan=47210	124.669	Trypsin	B3	GYPLPSPRPDQPGQLELFHK	S{+1796}	1796	1795.79	1795.79	1795.79
01760:3	10	R.AS{+656.289}YGAGPKRDGAGGK.R	NA	S{+656}	683.336	3	2047.99	2047.99	0	0	525	Specific	314.66	193.14	113.14	4.48	73	>WT63_RS30665 ref|WP_060318268.1|gi|982152806| pseudouridine synthase	5961	Nsco_NS_434_20203020_B_anthina_HILIC1.3786.3786.3	controllerType=0 controllerNumber=1 scan=3786	19.1458	Trypsin	B1	ASYGAGPKRDGAGGK	S{+656}	656	656.289	656.29	656.289
62042:3	53	S.GGQPAVS{+1861.876}ALNAGYQTAQSQQR.I	NA	S{+1862}	1332.65	3	3995.92	3993.92	2	-1.7	236	NRagged	314.67	44.5	10.94	5.7	96	>WT63_RS08685 ref|WP_059574542.1|gi|981360028| porin	1703	Nsco_NS_434_20203020_B_anthina_HILIC3.52776.52776.3	controllerType=0 controllerNumber=1 scan=52776	137.061	Trypsin	B3	GGQPAVSALNAGYQTAQSQQR	S{+1862}	1862	1861.88	1861.88	1861.88
23055:4	148	V.YYPS{+877.472}ANTEARK.Y	NA	S{+877}	545.032	4	2177.11	2177.11	0	0	307	NRagged	314.69	12.21	6	2.6	43	>WT63_RS32075 ref|WP_059645918.1|gi|981435973| ABC transporter substrate-binding protein	6237	Nsco_NS_434_20203020_B_anthina_HILIC1.21800.21800.4	controllerType=0 controllerNumber=1 scan=21800	60.3172	Trypsin	B1	YYPSANTEARK	S{+877}	877	877.472	877.47	877.472
29315:4	6	G.SIS{+1653.841}ANSDSSIGDR.I	NA	S{+1654}	741.616	4	2963.44	2962.44	1	-1.1	149	NRagged	314.73	17.02	0	2.25	178	>WT63_RS16820 ref|WP_006485462.1|gi|493531463| molecular chaperone GroEL	3290	Nsco_NS_434_20203020_B_anthina_HILIC1.26913.26913.4	controllerType=0 controllerNumber=1 scan=26913	73.571	Trypsin	B1	SISANSDSSIGDR	S{+1654}	1654	1653.84	1653.84	1653.84
49181:4	107	R.EGLSC[+57.021]VLS{+1219.556}VKVPEPK.F	NA	C[+57], S{+1220}	716.116	4	2861.44	2861.44	0	0	341	Specific	314.75	5.4	0	2.18	42	>WT63_RS14370 ref|WP_060312308.1|gi|982146846| DNA gyrase subunit B	2816	Nsco_NS_434_20203020_B_anthina_HILIC1.43015.43015.4	controllerType=0 controllerNumber=1 scan=43015	114.899	Trypsin	B1	EGLSCVLSVKVPEPK	,S{+1220}	,+1220	1219.56	1219.56	1219.56
21609:5	6	Q.IEEATS{+582.329}DYDREKLQER.V	NA	S{+582}	513.661	5	2564.27	2564.27	0	0	353	NRagged	314.77	3.2	0.4	5.42	178	>WT63_RS16820 ref|WP_006485462.1|gi|493531463| molecular chaperone GroEL	3290	Nsco_NS_434_20203020_B_anthina_HILIC1.20632.20632.5	controllerType=0 controllerNumber=1 scan=20632	57.3471	Trypsin	B1	IEEATSDYDREKLQER	S{+582}	582	582.329	582.33	582.329
61796:5	12	D.FDS{+763.373}YSVKDEYQPLMQQHAQYLK.S	NA	S{+763}	697.138	5	3481.66	3481.66	0	0	70	NRagged	314.78	18.54	3.24	3.46	205	>WT63_RS16510 ref|WP_006484980.1|gi|493530974| membrane protein	3228	Nsco_NS_434_20203020_B_anthina_HILIC3.52585.52585.5	controllerType=0 controllerNumber=1 scan=52585	136.656	Trypsin	B3	FDSYSVKDEYQPLMQQHAQYLK	S{+763}	763	763.373	763.37	763.373
35209:3	2	K.VAPPQADNGAS{+667.216}QPQQFDPNRALQGK.T	NA	S{+667}	1101.84	3	3303.52	3301.52	2	-2	50	Specific	314.83	119.71	7.68	7.34	381	>WT63_RS27555 ref|WP_060317017.1|gi|982151555| cell division protein	5358	Nsco_NS_434_20203020_B_anthina_HILIC2.30860.30860.3	controllerType=0 controllerNumber=1 scan=30860	84.7366	Trypsin	B2	VAPPQADNGASQPQQFDPNRALQGK	S{+667}	667	667.216	667.22	667.216
66585:3	42	E.EEEEEEEDDGAAQAS{+1978.641}ANAAQLEALK.R	NA	S{+1979}	1543.27	3	4627.79	4625.79	2	-1.5	259	NRagged	314.87	1.5	0	6.68	64	>WT63_RS10780 ref|WP_059582912.1|gi|981368398| RNA polymerase subunit sigma	2114	Nsco_NS_434_20203020_B_anthina_HILIC1.57183.57183.3	controllerType=0 controllerNumber=1 scan=57183	147.748	Trypsin	B1	EEEEEEEDDGAAQASANAAQLEALK	S{+1979}	1979	1978.64	1978.64	1978.64
62078:7	204	Q.DPDVIDAGVFHNDVIS{+1930.962}VGNRDTLFTHER.A	NA	S{+1931}	725.076	7	5069.49	5069.49	0	0	239	NRagged	314.98	85.15	0	4.86	18	>WT63_RS18435 ref|WP_060313332.1|gi|982147870| succinylarginine dihydrolase	3598	Nsco_NS_434_20203020_B_anthina_HILIC2.53060.53060.7	controllerType=0 controllerNumber=1 scan=53060	136.893	Trypsin	B2	DPDVIDAGVFHNDVISVGNRDTLFTHER	S{+1931}	1931	1930.96	1930.96	1930.96
03739:4	21	K.ASGAS{+1804.648}AAKPASAPKPASAPK.-	NA	S{+1805}	893.158	4	3569.61	3569.61	0	0	498	Specific	314.99	220.3	0	6.69	120	>WT63_RS14900 ref|WP_059642705.1|gi|981432760| peptidase S41	2916	Nsco_NS_434_20203020_B_anthina_HILIC2.5435.5435.2	controllerType=0 controllerNumber=1 scan=5435	22.4308	Trypsin	B2	ASGASAAKPASAPKPASAPK	S{+1805}	1805	1804.65	1804.65	1804.65
51039:3	24	K.DTGVIALGHRESSIPFS{+433.164}YYDQNQQVVGYSR.E	NA	S{+433}	1273.94	3	3819.8	3819.8	0	0	33	Specific	314.99	45.24	1.2	5.69	116	>WT63_RS15960 ref|WP_059581206.1|gi|981366692| ABC transporter	3120	Nsco_NS_434_20203020_B_anthina_HILIC2.44117.44117.3	controllerType=0 controllerNumber=1 scan=44117	117.542	Trypsin	B2	DTGVIALGHRESSIPFSYYDQNQQVVGYSR	S{+433}	433	433.164	433.16	433.164
22008:3	19	A.PVASATSKPVADAPS{+437.175}ESPERPEPPAHAAPR.A	NA	S{+437}	1152.9	3	3456.7	3456.7	0	0	100	NRagged	315	42.91	0	5.76	69	>WT63_RS18695 ref|WP_060313438.1|gi|982147976| branched-chain alpha-keto acid dehydrogenase subunit E2	3650	Nsco_NS_434_20203020_B_anthina_HILIC3.20437.20437.3	controllerType=0 controllerNumber=1 scan=20437	56.7104	Trypsin	B3	PVASATSKPVADAPSESPERPEPPAHAAPR	S{+437}	437	437.175	437.18	437.175
52578:5	3	S.PLLYQHAS{+646.249}GGTTFDEVTVHFSRADGEGK.R	NA	S{+646}	733.947	5	3665.7	3665.7	0	0	70	NRagged	315.01	83.19	0	5.54	215	>WT63_RS23310 ref|WP_059449787.1|gi|981229156| hypothetical protein	4545	Nsco_NS_434_20203020_B_anthina_HILIC1.46134.46134.5	controllerType=0 controllerNumber=1 scan=46134	122.618	Trypsin	B1	PLLYQHASGGTTFDEVTVHFSRADGEGK	S{+646}	646	646.249	646.25	646.249
82972:6	55	R.DES{+1625.152}MYLAPLDEIVAGAPTQAEHWLAR.Y	NA	S{+1625}	752.598	6	4510.55	4508.55	2	-1.5	412	Specific	315.01	9.16	0	4.35	56	>WT63_RS31770 ref|WP_060318819.1|gi|982153357| glutamate--cysteine ligase	6177	Nsco_NS_434_20203020_B_anthina_HILIC2.69960.69960.2	controllerType=0 controllerNumber=1 scan=69960	173.266	Trypsin	B2	DESMYLAPLDEIVAGAPTQAEHWLAR	S{+1625}	1625	1625.15	1625.15	1625.15
42059:3	143	K.AADAGGAKPAAGAPAAPAAPAPVAVPAS{+1198.401}AVSGAAAQ.-	NA	S{+1198}	1384.32	3	4150.94	4148.94	2	-1.6	151	CRagged	315.03	157.9	0	7.54	102	>WT63_RS23550 ref|WP_059577270.1|gi|981362756| outer membrane lipid asymmetry maintenance protein MlaD	4590	Nsco_NS_434_20203020_B_anthina_HILIC3.36443.36443.3	controllerType=0 controllerNumber=1 scan=36443	98.487	Trypsin	B3	AADAGGAKPAAGAPAAPAAPAPVAVPASAVSGAAAQ	S{+1198}	1198	1198.4	1198.4	1198.4
29974:4	88	A.GPASEAS{+1264.445}APAAAAPAAARADRLPAYQPR.F	NA	S{+1264}	993.215	4	3969.84	3968.84	1	-0.8	27	NRagged	315.1	18.06	1.5	5.23	81	>WT63_RS24035 ref|WP_060315592.1|gi|982150130| transcriptional regulator	4680	Nsco_NS_434_20203020_B_anthina_HILIC1.27451.27451.4	controllerType=0 controllerNumber=1 scan=27451	75.0364	Trypsin	B1	GPASEASAPAAAAPAAARADRLPAYQPR	S{+1264}	1264	1264.44	1264.44	1264.44
43940:4	196	K.AADAGGAKPAAGAPAAPAAPAPVAVPAS{+1234.446}AVSGAAAQ.-	NA	S{+1234}	1047.5	4	4186.98	4184.98	2	-1.6	151	CRagged	315.14	149.96	0.83	7.3	68	>WT63_RS23550 ref|WP_059577270.1|gi|981362756| outer membrane lipid asymmetry maintenance protein MlaD	4590	Nsco_NS_434_20203020_B_anthina_HILIC1.38682.38682.4	controllerType=0 controllerNumber=1 scan=38682	104.436	Trypsin	B1	AADAGGAKPAAGAPAAPAAPAPVAVPASAVSGAAAQ	S{+1234}	1234	1234.45	1234.45	1234.45
70157:4	692	R.DFDRLAAALS{+300.163}DTYRVVC[+57.021]PDVVGR.G	NA	C[+57], S{+300}	724.621	4	2895.46	2895.46	0	0	53	Specific	315.14	11.53	0.4	4.92	6	>WT63_RS30540 ref|WP_060318229.1|gi|982152767| alpha/beta hydrolase	5938	Nsco_NS_434_20203020_B_anthina_HILIC2.59517.59517.4	controllerType=0 controllerNumber=1 scan=59517	150.647	Trypsin	B2	DFDRLAAALSDTYRVVCPDVVGR	,S{+300}	,+300	300.163	300.16	300.163
24288:4	3	H.LQFGS{+681.276}PAVKGESADK.D	NA	S{+681}	554.522	4	2215.07	2215.07	0	0	6	NRagged	315.21	22.18	22.18	2.43	344	>WT63_RS23310 ref|WP_059449787.1|gi|981229156| hypothetical protein	4545	Nsco_NS_434_20203020_B_anthina_HILIC2.22357.22357.4	controllerType=0 controllerNumber=1 scan=22357	63.2231	Trypsin	B2	LQFGSPAVKGESADK	S{+681}	681	681.276	681.28	681.276
18842:4	1094	K.DNLDS{+529.342}VLSHERDGK.S	NA	S{+529}	529.281	4	2114.1	2114.1	0	0	48	Specific	315.23	88.24	0	4.57	4	>WT63_RS14310 ref|WP_059573585.1|gi|981358991| hypothetical protein	2804	Nsco_NS_434_20203020_B_anthina_HILIC1.18417.18417.4	controllerType=0 controllerNumber=1 scan=18417	51.7231	Trypsin	B1	DNLDSVLSHERDGK	S{+529}	529	529.342	529.34	529.342
83429:2	212	A.GSDC[+57.021]GIVNVNIGTS{+961.190}GAEIGGAFGGEK.E	NA	C[+57], S{+961}	1714.68	2	3428.35	3427.35	1	-1	438	NRagged	315.33	8	0	6.24	15	>WT63_RS22650 ref|WP_059643553.1|gi|981433608| aldehyde dehydrogenase	4414	Nsco_NS_434_20203020_B_anthina_HILIC2.70324.70324.2	controllerType=0 controllerNumber=1 scan=70324	173.825	Trypsin	B2	GSDCGIVNVNIGTSGAEIGGAFGGEK	,S{+961}	,+961	961.19	961.19	961.19
09054:3	334	K.KLQQWS{+568.218}QQNAAGAKPASGE.-	NA	S{+568}	856.41	3	2567.22	2567.22	0	0	124	CRagged	315.34	315.34	30.9	6.82	42	>WT63_RS18535 ref|WP_060313386.1|gi|982147924| hypothetical protein	3618	Nsco_NS_434_20203020_B_anthina_HILIC2.10182.10182.3	controllerType=0 controllerNumber=1 scan=10182	32.632	Trypsin	B2	KLQQWSQQNAAGAKPASGE	S{+568}	568	568.218	568.22	568.218
70347:5	38	M.PS{+686.280}QPGFNLGYLAYNVEHKPVDKLEVR.Q	NA	S{+686}	732.571	5	3658.83	3656.83	2	-1.8	293	NRagged	315.38	90.13	20.92	7.64	64	>WT63_RS13755 ref|WP_059642489.1|gi|981432544| peptide ABC transporter substrate-binding protein	2696	Nsco_NS_434_20203020_B_anthina_HILIC3.59281.59281.5	controllerType=0 controllerNumber=1 scan=59281	152.014	Trypsin	B3	PSQPGFNLGYLAYNVEHKPVDKLEVR	S{+686}	686	686.28	686.28	686.28
53893:2	267	Y.NTSSLS{+910.408}VGLQAGAQSK.A	NA	S{+910}	1230.11	2	2459.21	2458.21	1	-1.4	104	NRagged	315.43	37.81	0	4.83	50	>WT63_RS11155 ref|WP_059573769.1|gi|981359254| hypothetical protein	2189	Nsco_NS_434_20203020_B_anthina_HILIC3.46346.46346.2	controllerType=0 controllerNumber=1 scan=46346	122.734	Trypsin	B3	NTSSLSVGLQAGAQSK	S{+910}	910	910.408	910.41	910.408
11605:5	98	R.LNEHPQMPFAAS{+582.213}APSDKYQTGKK.S	NA	S{+582}	626.699	5	3129.46	3127.46	2	-2.1	43	Specific	315.46	42.78	0	6.58	68	>WT63_RS17660 ref|WP_059574073.1|gi|981359559| hypothetical protein	3450	Nsco_NS_434_20203020_B_anthina_HILIC3.12185.12185.5	controllerType=0 controllerNumber=1 scan=12185	35.8763	Trypsin	B3	LNEHPQMPFAASAPSDKYQTGKK	S{+582}	582	582.213	582.21	582.213
74741:4	6	I.GETAAPS{+1531.708}SSQGSGNQGAETGSGGSGNIGGGGERDGTFNLPPNIK.F	NA	S{+1532}	1402.4	4	5606.57	5606.57	0	0	128	NRagged	315.5	315.5	0	7.62	397	>WT63_RS21570 ref|WP_060314747.1|gi|982149285| fucose-binding lectin II	4204	Nsco_NS_434_20203020_B_anthina_HILIC2.63312.63312.4	controllerType=0 controllerNumber=1 scan=63312	158.728	Trypsin	B2	GETAAPSSSQGSGNQGAETGSGGSGNIGGGGERDGTFNLPPNIK	S{+1532}	1532	1531.71	1531.71	1531.71
25645:4	87	K.GASAAQAAPKPTDNS{+568.205}SGTFVFARPGK.F	NA	S{+568}	776.376	4	3102.48	3101.48	1	-1.1	66	Specific	315.55	78.96	1.2	6.94	112	>WT63_RS17355 ref|WP_059574120.1|gi|981359606| outer membrane lipoprotein carrier protein LolA	3396	Nsco_NS_434_20203020_B_anthina_HILIC2.23394.23394.2	controllerType=0 controllerNumber=1 scan=23394	65.8866	Trypsin	B2	GASAAQAAPKPTDNSSGTFVFARPGK	S{+568}	568	568.205	568.21	568.205
49486:5	5	N.HYS{+209.114}FGDVKGELIDQLGVRDK.E	NA	S{+209}	497.862	5	2485.28	2485.28	0	0	104	NRagged	315.56	9.44	9.44	6.72	224	>WT63_RS26550 ref|WP_034207560.1|gi|736064179| alkyl hydroperoxide reductase	5165	Nsco_NS_434_20203020_B_anthina_HILIC1.43269.43269.5	controllerType=0 controllerNumber=1 scan=43269	115.446	Trypsin	B1	HYSFGDVKGELIDQLGVRDK	S{+209}	209	209.114	209.11	209.114
09240:4	210	N.AGGS{+991.352}HNLALR.S	NA	S{+991}	497.478	4	1986.89	1986.89	0	0	347	NRagged	315.57	62.24	62.24	1.42	32	>WT63_RS17895 ref|WP_059574040.1|gi|981359526| metalloprotease PmbA	3496	Nsco_NS_434_20203020_B_anthina_HILIC1.10534.10534.3	controllerType=0 controllerNumber=1 scan=10534	32.514	Trypsin	B1	AGGSHNLALR	S{+991}	991	991.352	991.35	991.352
72746:2	171	G.ATC[+57.021]LGVTLS{+204.106}QNQFDLATAR.V	NA	C[+57], S{+204}	1135.57	2	2270.14	2270.14	0	0	193	NRagged	315.62	2.46	0	3.91	33	>WT63_RS19165 ref|WP_059644817.1|gi|981434872| cyclopropane-fatty-acyl-phospholipid synthase	3743	Nsco_NS_434_20203020_B_anthina_HILIC2.61622.61622.2	controllerType=0 controllerNumber=1 scan=61622	155.13	Trypsin	B2	ATCLGVTLSQNQFDLATAR	,S{+204}	,+204	204.106	204.11	204.106
64934:4	6	I.GETAAPSSS{+1546.706}QGSGNQGAETGSGGSGNIGGGGERDGTFNLPPNIK.F	NA	S{+1547}	1406.9	4	5624.57	5621.57	3	-1.8	128	NRagged	315.63	315.63	0	6.84	397	>WT63_RS21570 ref|WP_060314747.1|gi|982149285| fucose-binding lectin II	4204	Nsco_NS_434_20203020_B_anthina_HILIC2.55318.55318.2	controllerType=0 controllerNumber=1 scan=55318	141.699	Trypsin	B2	GETAAPSSSQGSGNQGAETGSGGSGNIGGGGERDGTFNLPPNIK	S{+1547}	1547	1546.71	1546.71	1546.71
47209:4	272	K.ENRENAAHSASS{+594.215}AEAQYQQALAALDAAK.L	NA	S{+594}	878.656	4	3511.6	3509.6	2	-1.9	120	Specific	315.63	315.63	0	8.66	30	>WT63_RS25425 ref|WP_060316250.1|gi|982150788| efflux transporter periplasmic adaptor subunit	4950	Nsco_NS_434_20203020_B_anthina_HILIC3.40718.40718.4	controllerType=0 controllerNumber=1 scan=40718	109.304	Trypsin	B3	ENRENAAHSASSAEAQYQQALAALDAAK	S{+594}	594	594.215	594.22	594.215
33703:7	1	K.SVGHLEENGLTIGGS{+1261.462}STPPKGVKPSKPAATTSATPSTTTSAGTASTSATATAGTTATASAPAASAPDAAAKPAK.T	NA	S{+1261}	1145.7	7	8013.87	8009.87	4	-1.7	75	Specific	315.64	315.64	0	7.44	566	>WT63_RS26065 ref|WP_060316474.1|gi|982151012| competence protein ComE	5071	Nsco_NS_434_20203020_B_anthina_HILIC2.29663.29663.7	controllerType=0 controllerNumber=1 scan=29663	81.7127	Trypsin	B2	SVGHLEENGLTIGGSSTPPKGVKPSKPAATTSATPSTTTSAGTASTSATATAGTTATASAPAASAPDAAAKPAK	S{+1261}	1261	1261.46	1261.46	1261.46
32342:5	48	R.ATHAAARYEGPS{+505.343}GIAEVLAR.L	NA	S{+505}	510.287	5	2547.41	2545.41	2	-2.6	46	Specific	315.72	315.72	0	7.76	53	>WT63_RS31770 ref|WP_060318819.1|gi|982153357| glutamate--cysteine ligase	6177	Nsco_NS_434_20203020_B_anthina_HILIC1.29224.29224.4	controllerType=0 controllerNumber=1 scan=29224	79.861	Trypsin	B1	ATHAAARYEGPSGIAEVLAR	S{+505}	505	505.343	505.34	505.343
59771:4	71	V.PVSAFDEDKFES{+707.327}GHAFDGSSIAGWK.G	NA	S{+707}	848.644	4	3391.55	3391.55	0	0	37	NRagged	315.74	61.59	4.8	4.15	74	>WT63_RS02040 ref|WP_059583292.1|gi|981368797| glutamine synthetase	400	Nsco_NS_434_20203020_B_anthina_HILIC3.50997.50997.4	controllerType=0 controllerNumber=1 scan=50997	133.08	Trypsin	B3	PVSAFDEDKFESGHAFDGSSIAGWK	S{+707}	707	707.327	707.33	707.327
41779:5	1	K.PGS{+411.312}ITPHTHFTAEVYVLSKDEGGR.H	NA	S{+411}	602.727	5	3009.61	3009.61	0	0	298	Specific	315.75	76.62	5.36	7.02	472	>WT63_RS23890 ref|WP_034209732.1|gi|736066354| elongation factor Tu	4658	Nsco_NS_434_20203020_B_anthina_HILIC3.36219.36219.5	controllerType=0 controllerNumber=1 scan=36219	97.8646	Trypsin	B3	PGSITPHTHFTAEVYVLSKDEGGR	S{+411}	411	411.312	411.31	411.312
80705:2	36	E.PGSSGS{+1145.049}PIYSPEK.R	NA	S{+1145}	1226.34	2	2451.68	2450.68	1	-1.4	191	NRagged	315.81	161.64	0	3.6	377	>sp|LYSC_LYSEN|(Common contaminant protein)	6307	Nsco_NS_434_20203020_B_anthina_HILIC3.67478.67478.2	controllerType=0 controllerNumber=1 scan=67478	170.959	Trypsin	B3	PGSSGSPIYSPEK	S{+1145}	1145	1145.05	1145.05	1145.05
21015:4	1	K.PAATTSATPS{+1853.782}TTTSAGTASTSATATAGTTATASAPAASAPDAAAKPAK.T	NA	S{+1854}	1512.71	4	6047.84	6044.84	3	-1.7	101	Specific	315.96	315.96	0	7.91	566	>WT63_RS26065 ref|WP_060316474.1|gi|982151012| competence protein ComE	5071	Nsco_NS_434_20203020_B_anthina_HILIC2.19653.19653.4	controllerType=0 controllerNumber=1 scan=19653	56.4471	Trypsin	B2	PAATTSATPSTTTSAGTASTSATATAGTTATASAPAASAPDAAAKPAK	S{+1854}	1854	1853.78	1853.78	1853.78
32102:5	19	V.GEC[+57.021]S{+1353.663}C[+57.021]VSVHGANR.L	NA	C[+57]*2, S{+1354}	558.26	5	2787.27	2786.27	1	-1.2	390	NRagged	315.98	46.41	0	3.75	140	>WT63_RS10370 ref|WP_059582803.1|gi|981368289| fumarate reductase	2034	Nsco_NS_434_20203020_B_anthina_HILIC2.28447.28447.5	controllerType=0 controllerNumber=1 scan=28447	78.5206	Trypsin	B2	GECSCVSVHGANR	*2,S{+1354}	*2,+1354	1353.66	1353.66	1353.66
69009:5	11	H.EENGQS{+1654.952}AFETITEASFPGKWK.I	NA	S{+1655}	803.218	5	4012.06	4011.06	1	-0.8	24	NRagged	316.01	45.4	0	4.2	270	>WT63_RS26550 ref|WP_034207560.1|gi|736064179| alkyl hydroperoxide reductase	5165	Nsco_NS_434_20203020_B_anthina_HILIC2.58529.58529.6	controllerType=0 controllerNumber=1 scan=58529	148.591	Trypsin	B2	EENGQSAFETITEASFPGKWK	S{+1655}	1655	1654.95	1654.95	1654.95
74243:4	7	T.ITEAS{+1258.263}FPGKWK.I	NA	S{+1258}	631.49	4	2522.94	2521.94	1	-1.3	34	NRagged	316.01	69.59	0	3.8	286	>WT63_RS26550 ref|WP_034207560.1|gi|736064179| alkyl hydroperoxide reductase	5165	Nsco_NS_434_20203020_B_anthina_HILIC3.62402.62402.6	controllerType=0 controllerNumber=1 scan=62402	159.125	Trypsin	B3	ITEASFPGKWK	S{+1258}	1258	1258.26	1258.26	1258.26
11640:4	98	R.LNEHPQMPFAAS{+584.208}APSDKYQTGKK.S	NA	S{+584}	783.12	4	3129.46	3129.46	0	0	43	Specific	316.01	152.96	23.48	5.02	68	>WT63_RS17660 ref|WP_059574073.1|gi|981359559| hypothetical protein	3450	Nsco_NS_434_20203020_B_anthina_HILIC3.12212.12212.4	controllerType=0 controllerNumber=1 scan=12212	35.9267	Trypsin	B3	LNEHPQMPFAASAPSDKYQTGKK	S{+584}	584	584.208	584.21	584.208
09002:5	786	V.HIPGHS{+1007.313}PAVHR.L	NA	S{+1007}	443.997	5	2215.96	2214.96	1	-1.5	103	NRagged	316.03	56.62	0	5.43	8	>WT63_RS20875 ref|WP_060314496.1|gi|982149034| 2Fe-2S ferredoxin	4067	Nsco_NS_434_20203020_B_anthina_HILIC2.10139.10139.5	controllerType=0 controllerNumber=1 scan=10139	32.5518	Trypsin	B2	HIPGHSPAVHR	S{+1007}	1007	1007.31	1007.31	1007.31
11286:3	659	K.ES{+907.471}KRDDDPYDNFDAK.S	NA	S{+907}	908.423	3	2723.25	2722.25	1	-1.2	553	Specific	316.03	316.03	5.85	5.66	9	>WT63_RS20455 ref|WP_060314217.1|gi|982148755| hypothetical protein	3989	Nsco_NS_434_20203020_B_anthina_HILIC3.11936.11936.3	controllerType=0 controllerNumber=1 scan=11936	35.2921	Trypsin	B3	ESKRDDDPYDNFDAK	S{+907}	907	907.471	907.47	907.471
68377:3	55	E.AIENEDEEAEEEEEEEEEEEDDGAAQAS{+328.121}ANAAQLEALK.R	NA	S{+328}	1497.95	3	4491.84	4491.84	0	0	246	NRagged	316.1	24.84	6.41	5.73	56	>WT63_RS10780 ref|WP_059582912.1|gi|981368398| RNA polymerase subunit sigma	2114	Nsco_NS_434_20203020_B_anthina_HILIC3.57718.57718.3	controllerType=0 controllerNumber=1 scan=57718	148.446	Trypsin	B3	AIENEDEEAEEEEEEEEEEEDDGAAQASANAAQLEALK	S{+328}	328	328.121	328.12	328.121
51731:2	1033	A.TES{+1502.555}NQPVTDTWITTK.V	NA	S{+1503}	1612.7	2	3224.39	3223.39	1	-1	40	NRagged	316.12	4.09	0	4.63	12	>WT63_RS24910 ref|WP_060315988.1|gi|982150526| transporter	4851	Nsco_NS_434_20203020_B_anthina_HILIC3.44536.44536.2	controllerType=0 controllerNumber=1 scan=44536	118.569	Trypsin	B3	TESNQPVTDTWITTK	S{+1503}	1503	1502.56	1502.56	1502.56
03977:4	504	C.KLDS{+200.085}KPGQHGR.T	NA	S{+200}	356.693	4	1423.75	1422.75	1	-2.4	33	NRagged	316.14	9.18	0	4.88	17	>WT63_RS23755 ref|WP_059577365.1|gi|981362851| 30S ribosomal protein S4	4631	Nsco_NS_434_20203020_B_anthina_HILIC3.5533.5533.4	controllerType=0 controllerNumber=1 scan=5533	21.6568	Trypsin	B3	KLDSKPGQHGR	S{+200}	200	200.085	200.09	200.085
73987:4	88	R.NGKLPEDTAGAAAAPAEAASAPAQAAS{+1151.460}GAAEQPAAASASAAAALSTIYFETGK.S	NA	S{+1151}	1499.96	4	5996.83	5994.83	2	-1.1	390	Specific	316.17	182.76	11.27	5.82	67	>WT63_RS14955 ref|WP_060312485.1|gi|982147023| cytochrome-c oxidase	2927	Nsco_NS_434_20203020_B_anthina_HILIC3.62205.62205.4	controllerType=0 controllerNumber=1 scan=62205	158.674	Trypsin	B3	NGKLPEDTAGAAAAPAEAASAPAQAASGAAEQPAAASASAAAALSTIYFETGK	S{+1151}	1151	1151.46	1151.46	1151.46
03479:3	644	L.HWNEHAS{+241.164}NEDDK.A	NA	S{+241}	574.928	3	1722.77	1722.77	0	0	287	NRagged	316.21	144.26	19.05	2.53	10	>WT63_RS16335 ref|WP_006492558.1|gi|493538663| NAD(+) kinase	3194	Nsco_NS_434_20203020_B_anthina_HILIC2.5206.5206.3	controllerType=0 controllerNumber=1 scan=5206	21.9914	Trypsin	B2	HWNEHASNEDDK	S{+241}	241	241.164	241.16	241.164
81831:5	6	S.LS{+1488.677}AIGETAAPSSSQGSGNQGAETGSGGSGNIGGGGERDGTFNLPPNIK.F	NA	S{+1489}	1190.36	5	5947.78	5947.78	0	0	124	NRagged	316.23	11.01	11.01	3.84	397	>WT63_RS21570 ref|WP_060314747.1|gi|982149285| fucose-binding lectin II	4204	Nsco_NS_434_20203020_B_anthina_HILIC2.69052.69052.5	controllerType=0 controllerNumber=1 scan=69052	171.496	Trypsin	B2	LSAIGETAAPSSSQGSGNQGAETGSGGSGNIGGGGERDGTFNLPPNIK	S{+1489}	1489	1488.68	1488.68	1488.68
61327:3	150	V.IS{+713.423}DNLYNVDLNEYQSDTPDEVDRIAC[+57.021]K.H	NA	C[+57], S{+713}	1301.63	3	3902.88	3899.88	3	-2.6	209	NRagged	316.26	0.36	0.36	6.72	16	>WT63_RS04290 ref|WP_060310411.1|gi|982144838| methyltransferase type 12	836	Nsco_NS_434_20203020_B_anthina_HILIC2.52457.52457.3	controllerType=0 controllerNumber=1 scan=52457	135.596	Trypsin	B2	ISDNLYNVDLNEYQSDTPDEVDRIACK	,S{+713}	,+713	713.423	713.42	713.423
48338:3	774	A.QASDAAATLPAIS{+551.191}VNAAAEHASYDGGHSR.A	NA	S{+551}	1130.52	3	3389.53	3389.53	0	0	26	NRagged	316.28	11.46	0	5.7	8	>WT63_RS24935 ref|WP_060315997.1|gi|982150535| TonB-dependent receptor	4856	Nsco_NS_434_20203020_B_anthina_HILIC3.41594.41594.3	controllerType=0 controllerNumber=1 scan=41594	111.37	Trypsin	B3	QASDAAATLPAISVNAAAEHASYDGGHSR	S{+551}	551	551.191	551.19	551.191
43266:3	22	K.LAGAYS{+255.181}QANLGDGTNGSGATSSAIGGIANQGR.V	NA	S{+255}	1064.87	3	3192.59	3191.59	1	-1.1	205	Specific	316.31	52	52	6.61	139	>WT63_RS06530 ref|WP_060310719.1|gi|982145146| porin	1277	Nsco_NS_434_20203020_B_anthina_HILIC2.37372.37372.3	controllerType=0 controllerNumber=1 scan=37372	101.346	Trypsin	B2	LAGAYSQANLGDGTNGSGATSSAIGGIANQGR	S{+255}	255	255.181	255.18	255.181
58255:5	9	I.GETAAPS{+1890.906}SSQGSGNQGAETGSGGSGNIGGGGERDGTFNLPPNIK.F	NA	S{+1891}	1194.36	5	5967.77	5965.77	2	-1.1	128	NRagged	316.32	316.32	0	7.68	244	>WT63_RS21570 ref|WP_060314747.1|gi|982149285| fucose-binding lectin II	4204	Nsco_NS_434_20203020_B_anthina_HILIC3.49793.49793.5	controllerType=0 controllerNumber=1 scan=49793	130.349	Trypsin	B3	GETAAPSSSQGSGNQGAETGSGGSGNIGGGGERDGTFNLPPNIK	S{+1891}	1891	1890.91	1890.91	1890.91
67203:2	36	E.PGSSGSPIYS{+1177.542}PEK.R	NA	S{+1178}	1242.09	2	2483.17	2483.17	0	0	191	NRagged	316.34	167.3	1.2	3.1	377	>sp|LYSC_LYSEN|(Common contaminant protein)	6307	Nsco_NS_434_20203020_B_anthina_HILIC3.56808.56808.4	controllerType=0 controllerNumber=1 scan=56808	146.299	Trypsin	B3	PGSSGSPIYSPEK	S{+1178}	1178	1177.54	1177.54	1177.54
71084:2	74	V.TLYGIVDNGLAYQNNAAPS{+385.156}TGATTGGHSK.V	NA	S{+385}	1632.28	2	3263.55	3263.55	0	0	27	NRagged	316.36	5.12	1.2	4.21	76	>WT63_RS08685 ref|WP_059574542.1|gi|981360028| porin	1703	Nsco_NS_434_20203020_B_anthina_HILIC2.60270.60270.2	controllerType=0 controllerNumber=1 scan=60270	152.289	Trypsin	B2	TLYGIVDNGLAYQNNAAPSTGATTGGHSK	S{+385}	385	385.156	385.16	385.156
43703:3	7	K.KASEAAAAASAAQAAAAAS{+564.193}PATEPAPGAVVDQDANAQAAR.A	NA	S{+564}	1395.99	3	4185.97	4182.97	3	-2.4	143	Specific	316.4	102.18	0	6.53	267	>WT63_RS15865 ref|WP_059581029.1|gi|981366515| cell envelope protein SmpA	3101	Nsco_NS_434_20203020_B_anthina_HILIC2.37728.37728.3	controllerType=0 controllerNumber=1 scan=37728	102.251	Trypsin	B2	KASEAAAAASAAQAAAAASPATEPAPGAVVDQDANAQAAR	S{+564}	564	564.193	564.19	564.193
61260:4	27	T.SHLHVFWQASGGVTEPGSSGS{+1958.919}PIYSPEKR.V	NA	S{+1959}	1265.36	4	5058.43	5056.43	2	-1.3	176	NRagged	316.4	10.44	0	4.63	440	>sp|LYSC_LYSEN|(Common contaminant protein)	6307	Nsco_NS_434_20203020_B_anthina_HILIC2.52395.52395.4	controllerType=0 controllerNumber=1 scan=52395	135.45	Trypsin	B2	SHLHVFWQASGGVTEPGSSGSPIYSPEKR	S{+1959}	1959	1958.92	1958.92	1958.92
25180:2	4	T.ASAPAAS{+1678.637}APDAAAK.P	NA	S{+1679}	1439.63	2	2878.24	2877.24	1	-1.2	132	NRagged	316.45	33.11	0	5.35	303	>WT63_RS26065 ref|WP_060316474.1|gi|982151012| competence protein ComE	5071	Nsco_NS_434_20203020_B_anthina_HILIC1.23565.23565.4	controllerType=0 controllerNumber=1 scan=23565	64.8657	Trypsin	B1	ASAPAASAPDAAAK	S{+1679}	1679	1678.64	1678.64	1678.64
46940:4	149	K.ENRENAAHSASS{+594.221}AEAQYQQALAALDAAK.L	NA	S{+594}	878.658	4	3511.61	3509.61	2	-1.9	120	Specific	316.45	316.45	0	7.06	40	>WT63_RS25425 ref|WP_060316250.1|gi|982150788| efflux transporter periplasmic adaptor subunit	4950	Nsco_NS_434_20203020_B_anthina_HILIC2.40555.40555.4	controllerType=0 controllerNumber=1 scan=40555	109.042	Trypsin	B2	ENRENAAHSASSAEAQYQQALAALDAAK	S{+594}	594	594.221	594.22	594.221
37868:4	247	E.PQAS{+1065.625}AKQPDDAQPAQQPEK.K	NA	S{+1066}	775.659	4	3099.61	3099.61	0	0	479	NRagged	316.45	76.85	31.83	3.59	14	>WT63_RS12880 ref|WP_059583701.1|gi|981369276| DEAD/DEAH box helicase	2524	Nsco_NS_434_20203020_B_anthina_HILIC3.32912.32912.5	controllerType=0 controllerNumber=1 scan=32912	89.3206	Trypsin	B3	PQASAKQPDDAQPAQQPEK	S{+1066}	1066	1065.62	1065.62	1065.62
82655:7	68	K.KADGS{+1758.563}LDIVSTSNAATPLTTADKPLLTIDVWEHAYYIDYR.N	NA	S{+1759}	884.691	7	6186.79	6182.79	4	-2.2	129	Specific	316.47	316.47	0	7.73	58	>WT63_RS19300 ref|WP_059578375.1|gi|981363861| superoxide dismutase	3770	Nsco_NS_434_20203020_B_anthina_HILIC3.69051.69051.5	controllerType=0 controllerNumber=1 scan=69051	174.015	Trypsin	B3	KADGSLDIVSTSNAATPLTTADKPLLTIDVWEHAYYIDYR	S{+1759}	1759	1758.56	1758.56	1758.56
43684:6	447	E.PGSAMHIHQS{+1588.766}LADAR.T	NA	S{+1589}	530.931	6	3180.55	3179.55	1	-1.1	250	NRagged	316.48	130.63	6.47	5.11	19	>WT63_RS20300 ref|WP_059578335.1|gi|981363821| glutamine synthetase	3958	Nsco_NS_434_20203020_B_anthina_HILIC1.38487.38487.6	controllerType=0 controllerNumber=1 scan=38487	103.937	Trypsin	B1	PGSAMHIHQSLADAR	S{+1589}	1589	1588.77	1588.77	1588.77
58274:5	1076	R.NVRDGDADFS{+670.568}HEVYDAMAGC[+57.021]LAC[+57.021]K.S	NA	C[+57]*2, S{+671}	675.548	5	3373.71	3371.71	2	-2	649	Specific	316.48	316.48	0	8.96	6	>WT63_RS01025 ref|WP_060310014.1|gi|982144441| hypothetical protein	203	Nsco_NS_434_20203020_B_anthina_HILIC1.50697.50697.4	controllerType=0 controllerNumber=1 scan=50697	132.724	Trypsin	B1	NVRDGDADFSHEVYDAMAGCLACK	*2,S{+671}	*2,+671	670.568	670.57	670.568
56345:4	281	R.EDYS{+1323.668}PSDRPADAASGDSLDDDLAGDAMQPPVVPSAAADDAPR.I	NA	S{+1324}	1388.64	4	5551.52	5551.52	0	0	17	Specific	316.5	8.73	2	3.18	17	>WT63_RS25790 ref|WP_060316403.1|gi|982150941| pseudouridine synthase	5018	Nsco_NS_434_20203020_B_anthina_HILIC3.48300.48300.4	controllerType=0 controllerNumber=1 scan=48300	127.058	Trypsin	B3	EDYSPSDRPADAASGDSLDDDLAGDAMQPPVVPSAAADDAPR	S{+1324}	1324	1323.67	1323.67	1323.67
63584:6	18	K.PQDAQALQDAS{+1402.614}PASGASGAQAAAAPADSATVGAVPDASVQSTPLQPPAPISNSSSVHPGNPK.A	NA	S{+1403}	1203.91	6	7218.44	7215.44	3	-1.4	201	Specific	316.51	5.21	0.85	2.71	143	>WT63_RS02355 ref|WP_059578262.1|gi|981363748| BON domain protein	456	Nsco_NS_434_20203020_B_anthina_HILIC2.54258.54258.6	controllerType=0 controllerNumber=1 scan=54258	139.471	Trypsin	B2	PQDAQALQDASPASGASGAQAAAAPADSATVGAVPDASVQSTPLQPPAPISNSSSVHPGNPK	S{+1403}	1403	1402.61	1402.61	1402.61
28076:4	87	K.GASAAQAAPKPTDNSS{+595.195}GTFVFARPGK.F	NA	S{+595}	783.124	4	3129.47	3128.47	1	-1.1	66	Specific	316.53	140.71	2.4	7.02	112	>WT63_RS17355 ref|WP_059574120.1|gi|981359606| outer membrane lipoprotein carrier protein LolA	3396	Nsco_NS_434_20203020_B_anthina_HILIC2.25332.25332.4	controllerType=0 controllerNumber=1 scan=25332	70.6258	Trypsin	B2	GASAAQAAPKPTDNSSGTFVFARPGK	S{+595}	595	595.195	595.2	595.195
43657:3	7	K.KAS{+1190.425}EAAAAASAAQAAAAASPATEPAPGAVVDQDANAQAAR.A	NA	S{+1190}	1604.74	3	4812.2	4809.2	3	-2.1	143	Specific	316.6	128.81	0	7.28	267	>WT63_RS15865 ref|WP_059581029.1|gi|981366515| cell envelope protein SmpA	3101	Nsco_NS_434_20203020_B_anthina_HILIC2.37689.37689.3	controllerType=0 controllerNumber=1 scan=37689	102.162	Trypsin	B2	KASEAAAAASAAQAAAAASPATEPAPGAVVDQDANAQAAR	S{+1190}	1190	1190.42	1190.42	1190.42
59564:4	79	A.TGTSHLHVFWQAS{+1672.824}GGVTEPGSSGSPIYSPEKR.V	NA	S{+1673}	1258.12	4	5029.45	5029.45	0	0	173	NRagged	316.61	9.43	0	4.33	221	>sp|LYSC_LYSEN|(Common contaminant protein)	6307	Nsco_NS_434_20203020_B_anthina_HILIC1.51720.51720.4	controllerType=0 controllerNumber=1 scan=51720	135.051	Trypsin	B1	TGTSHLHVFWQASGGVTEPGSSGSPIYSPEKR	S{+1673}	1673	1672.82	1672.82	1672.82
67731:4	6	I.GETAAPS{+1557.703}SSQGSGNQGAETGSGGSGNIGGGGERDGTFNLPPNIK.F	NA	S{+1558}	1409.65	4	5635.56	5632.56	3	-1.8	128	NRagged	316.61	316.61	0	6.35	397	>WT63_RS21570 ref|WP_060314747.1|gi|982149285| fucose-binding lectin II	4204	Nsco_NS_434_20203020_B_anthina_HILIC2.57529.57529.4	controllerType=0 controllerNumber=1 scan=57529	146.412	Trypsin	B2	GETAAPSSSQGSGNQGAETGSGGSGNIGGGGERDGTFNLPPNIK	S{+1558}	1558	1557.7	1557.7	1557.7
83233:8	9	R.WRGKNGAQPGAIGDIS{+1866.072}IYDVDFEPIPGANPNPVGHGLTYIDHLTHNVHR.G	NA	S{+1866}	899.222	8	7186.72	7181.72	5	-2.3	132	Specific	316.68	316.68	0	9.2	116	>WT63_RS02215 ref|WP_059578227.1|gi|981363713| 4-hydroxyphenylpyruvate dioxygenase	429	Nsco_NS_434_20203020_B_anthina_HILIC2.70176.70176.4	controllerType=0 controllerNumber=1 scan=70176	173.628	Trypsin	B2	WRGKNGAQPGAIGDISIYDVDFEPIPGANPNPVGHGLTYIDHLTHNVHR	S{+1866}	1866	1866.07	1866.07	1866.07
72626:5	106	R.NGKLPEDTAGAAAAPAEAASAPAQAASGAAEQPAAASASAAAALS{+1180.392}TIYFETGK.S	NA	S{+1180}	1205.76	5	6024.76	6023.76	1	-0.6	390	Specific	316.69	316.69	0	6.06	64	>WT63_RS14955 ref|WP_060312485.1|gi|982147023| cytochrome-c oxidase	2927	Nsco_NS_434_20203020_B_anthina_HILIC1.61955.61955.5	controllerType=0 controllerNumber=1 scan=61955	159.121	Trypsin	B1	NGKLPEDTAGAAAAPAEAASAPAQAASGAAEQPAAASASAAAALSTIYFETGK	S{+1180}	1180	1180.39	1180.39	1180.39
21345:3	15	A.PAADTPAAAS{+1675.600}APAKK.D	NA	S{+1676}	1015.12	3	3043.33	3042.33	1	-1.1	27	NRagged	316.76	85.38	0	6.19	426	>WT63_RS02295 ref|WP_023477920.1|gi|558019556| hypothetical protein	445	Nsco_NS_434_20203020_B_anthina_HILIC1.20416.20416.3	controllerType=0 controllerNumber=1 scan=20416	56.7796	Trypsin	B1	PAADTPAAASAPAKK	S{+1676}	1676	1675.6	1675.6	1675.6
45594:6	24	R.EEQDAFAALS{+1723.938}QNKAEAAQK.A	NA	S{+1724}	629.994	6	3774.93	3772.93	2	-1.8	173	Specific	316.79	24.26	2.83	6.66	97	>WT63_RS29755 ref|WP_060317949.1|gi|982152487| acetyl-CoA acetyltransferase	5790	Nsco_NS_434_20203020_B_anthina_HILIC1.40088.40088.6	controllerType=0 controllerNumber=1 scan=40088	108.087	Trypsin	B1	EEQDAFAALSQNKAEAAQK	S{+1724}	1724	1723.94	1723.94	1723.94
45595:6	24	R.EEQDAFAALS{+1724.027}QNKAEAAQK.A	NA	S{+1724}	630.009	6	3775.02	3773.02	2	-1.8	173	Specific	316.79	24.26	2.83	6.66	97	>WT63_RS29755 ref|WP_060317949.1|gi|982152487| acetyl-CoA acetyltransferase	5790	Nsco_NS_434_20203020_B_anthina_HILIC1.40088.40088.6	controllerType=0 controllerNumber=1 scan=40088	108.087	Trypsin	B1	EEQDAFAALSQNKAEAAQK	S{+1724}	1724	1724.03	1724.03	1724.03
85141:4	47	Y.PNPS{+320.137}KNPAAPTLIDWHYVYMVTNQDNVISGQAGGELDLK.A	NA	S{+320}	1144.31	4	4574.23	4573.23	1	-0.7	21	NRagged	316.79	21.29	7.76	5.13	150	>WT63_RS19510 ref|WP_059577607.1|gi|981363093| inclusion body protein	3811	Nsco_NS_434_20203020_B_anthina_HILIC2.71628.71628.4	controllerType=0 controllerNumber=1 scan=71628	175.581	Trypsin	B2	PNPSKNPAAPTLIDWHYVYMVTNQDNVISGQAGGELDLK	S{+320}	320	320.137	320.14	320.137
22133:3	11	A.PAADTPAAAS{+1728.513}APAKK.D	NA	S{+1729}	1032.75	3	3096.25	3095.25	1	-1.1	27	NRagged	316.83	87.59	0	5.77	435	>WT63_RS02295 ref|WP_023477920.1|gi|558019556| hypothetical protein	445	Nsco_NS_434_20203020_B_anthina_HILIC3.20550.20550.3	controllerType=0 controllerNumber=1 scan=20550	57.0177	Trypsin	B3	PAADTPAAASAPAKK	S{+1729}	1729	1728.51	1728.51	1728.51
27433:4	29	E.PVNGFYAVGEC[+57.021]S{+509.333}C[+57.021]VSVHGANR.L	NA	C[+57]*2, S{+509}	698.096	4	2789.36	2789.36	0	0	382	NRagged	316.86	15.71	1.08	4.74	76	>WT63_RS10370 ref|WP_059582803.1|gi|981368289| fumarate reductase	2034	Nsco_NS_434_20203020_B_anthina_HILIC3.24734.24734.4	controllerType=0 controllerNumber=1 scan=24734	67.8096	Trypsin	B3	PVNGFYAVGECSCVSVHGANR	*2,S{+509}	*2,+509	509.333	509.33	509.333
53727:3	863	S.GVTGGITGLGDSGRFS{+278.063}NYEVNGR.Y	NA	S{+278}	864.733	3	2592.18	2591.18	1	-1.3	272	NRagged	316.86	36.84	0	4.93	7	>WT63_RS17505 ref|WP_059638903.1|gi|981428931| porin	3421	Nsco_NS_434_20203020_B_anthina_HILIC3.46220.46220.4	controllerType=0 controllerNumber=1 scan=46220	122.463	Trypsin	B3	GVTGGITGLGDSGRFSNYEVNGR	S{+278}	278	278.063	278.06	278.063
27860:2	109	A.AATEAPAAAAS{+1734.593}APK.A	NA	S{+1735}	1481.62	2	2962.23	2961.23	1	-1.1	30	NRagged	316.99	17.48	0	5.11	68	>WT63_RS16735 ref|WP_059574226.1|gi|981359712| phospholipid-binding protein	3273	Nsco_NS_434_20203020_B_anthina_HILIC1.25739.25739.2	controllerType=0 controllerNumber=1 scan=25739	70.5545	Trypsin	B1	AATEAPAAAASAPK	S{+1735}	1735	1734.59	1734.59	1734.59
20886:3	192	T.PHAGDYGNTS{+454.116}WYSQHNGPR.T	NA	S{+454}	867.355	3	2600.05	2598.05	2	-2.6	27	NRagged	316.99	56.47	0	5.77	37	>WT63_RS00145 ref|WP_060309892.1|gi|982144319| hypothetical protein	27	Nsco_NS_434_20203020_B_anthina_HILIC2.19554.19554.3	controllerType=0 controllerNumber=1 scan=19554	56.226	Trypsin	B2	PHAGDYGNTSWYSQHNGPR	S{+454}	454	454.116	454.12	454.116
67956:3	1334	L.LEAAVQHAVSVHQHTDS{+283.080}AELR.T	NA	S{+283}	861.418	3	2582.24	2581.24	1	-1.3	30	NRagged	317	157.72	2	5.75	2	>WT63_RS28425 ref|WP_059581851.1|gi|981367337| hypothetical protein	5529	Nsco_NS_434_20203020_B_anthina_HILIC2.57691.57691.6	controllerType=0 controllerNumber=1 scan=57691	146.774	Trypsin	B2	LEAAVQHAVSVHQHTDSAELR	S{+283}	283	283.08	283.08	283.08
37966:5	180	H.AHLPVS{+240.143}IAAVDLRDRPPAAR.D	NA	S{+240}	474.274	5	2367.34	2365.34	2	-2.8	707	NRagged	317.01	16.88	12.13	5.94	22	>WT63_RS31425 ref|WP_060318792.1|gi|982153330| non-ribosomal peptide synthetase	6108	Nsco_NS_434_20203020_B_anthina_HILIC2.33025.33025.5	controllerType=0 controllerNumber=1 scan=33025	90.4147	Trypsin	B2	AHLPVSIAAVDLRDRPPAAR	S{+240}	240	240.143	240.14	240.143
61457:5	325	V.PTVFAMTS{+1020.527}PLRLPSAEERAK.G	NA	S{+1021}	645.346	5	3222.7	3221.7	1	-1	127	NRagged	317.07	65.85	0	6.84	16	>WT63_RS14740 ref|WP_059576005.1|gi|981361491| D-amino acid aminotransferase	2884	Nsco_NS_434_20203020_B_anthina_HILIC3.52317.52317.5	controllerType=0 controllerNumber=1 scan=52317	136.058	Trypsin	B3	PTVFAMTSPLRLPSAEERAK	S{+1021}	1021	1020.53	1020.53	1020.53
53008:4	24	I.PFSYYDQNQQVVGYS{+1704.927}R.E	NA	S{+1705}	914.712	4	3655.82	3655.82	0	0	47	NRagged	317.09	86.54	7.61	4.45	116	>WT63_RS15960 ref|WP_059581206.1|gi|981366692| ABC transporter	3120	Nsco_NS_434_20203020_B_anthina_HILIC2.45797.45797.4	controllerType=0 controllerNumber=1 scan=45797	121.371	Trypsin	B2	PFSYYDQNQQVVGYSR	S{+1705}	1705	1704.93	1704.93	1704.93
16188:5	170	T.ITS{+216.079}HGGQIHRVEDWGR.R	NA	S{+216}	413.607	5	2064	2064	0	0	29	NRagged	317.11	2.22	2.22	3.7	44	>WT63_RS26205 ref|WP_006486255.1|gi|493532274| 30S ribosomal protein S6	5099	Nsco_NS_434_20203020_B_anthina_HILIC2.15792.15792.5	controllerType=0 controllerNumber=1 scan=15792	46.6113	Trypsin	B2	ITSHGGQIHRVEDWGR	S{+216}	216	216.079	216.08	216.079
64573:5	7	K.LNHYS{+471.233}FGDVKGELIDQLGVRDK.E	NA	S{+471}	595.911	5	2975.53	2974.53	1	-1.1	102	Specific	317.14	30.23	14.85	4.63	286	>WT63_RS26550 ref|WP_034207560.1|gi|736064179| alkyl hydroperoxide reductase	5165	Nsco_NS_434_20203020_B_anthina_HILIC3.54753.54753.5	controllerType=0 controllerNumber=1 scan=54753	141.554	Trypsin	B3	LNHYSFGDVKGELIDQLGVRDK	S{+471}	471	471.233	471.23	471.233
57704:4	128	I.QKPS{+1880.953}TDPIPNNWKDGGYLER.L	NA	S{+1881}	1050.03	4	4197.09	4196.09	1	-0.8	86	NRagged	317.18	106.36	2	6.87	56	>WT63_RS03140 ref|WP_006751354.1|gi|493803493| type II secretion system protein GspG	612	Nsco_NS_434_20203020_B_anthina_HILIC1.50216.50216.2	controllerType=0 controllerNumber=1 scan=50216	131.665	Trypsin	B1	QKPSTDPIPNNWKDGGYLER	S{+1881}	1881	1880.95	1880.95	1880.95
00658:3	624	K.LDS{+308.084}KPGQHGR.T	NA	S{+308}	468.223	3	1402.65	1402.65	0	0	34	Specific	317.18	143.99	24.63	2.15	23	>WT63_RS23755 ref|WP_059577365.1|gi|981362851| 30S ribosomal protein S4	4631	Nsco_NS_434_20203020_B_anthina_HILIC1.2961.2961.3	controllerType=0 controllerNumber=1 scan=2961	17.4449	Trypsin	B1	LDSKPGQHGR	S{+308}	308	308.084	308.08	308.084
00659:3	624	K.LDS{+308.154}KPGQHGR.T	NA	S{+308}	468.246	3	1402.72	1402.72	0	0	34	Specific	317.18	143.99	24.63	2.14	23	>WT63_RS23755 ref|WP_059577365.1|gi|981362851| 30S ribosomal protein S4	4631	Nsco_NS_434_20203020_B_anthina_HILIC1.2961.2961.3	controllerType=0 controllerNumber=1 scan=2961	17.4449	Trypsin	B1	LDSKPGQHGR	S{+308}	308	308.154	308.15	308.154
44456:2	129	A.PAHHVS{+483.018}TADYGALDTPAVWR.N	NA	S{+483}	1324.54	2	2648.07	2647.07	1	-1.3	347	NRagged	317.27	38.22	0.8	4.63	51	>WT63_RS15455 ref|WP_021159911.1|gi|544730117| cell division protein FtsZ	3020	Nsco_NS_434_20203020_B_anthina_HILIC2.38405.38405.2	controllerType=0 controllerNumber=1 scan=38405	103.919	Trypsin	B2	PAHHVSTADYGALDTPAVWR	S{+483}	483	483.018	483.02	483.018
22971:5	3	K.GVKPS{+1232.462}KPAATTSATPSTTTSAGTASTSATATAGTTATASAPAASAPDAAAKPAK.T	NA	S{+1232}	1205.38	5	6022.88	6019.88	3	-1.7	95	Specific	317.27	317.27	1.63	7.85	458	>WT63_RS26065 ref|WP_060316474.1|gi|982151012| competence protein ComE	5071	Nsco_NS_434_20203020_B_anthina_HILIC3.21195.21195.5	controllerType=0 controllerNumber=1 scan=21195	58.7023	Trypsin	B3	GVKPSKPAATTSATPSTTTSAGTASTSATATAGTTATASAPAASAPDAAAKPAK	S{+1232}	1232	1232.46	1232.46	1232.46
44740:4	289	K.HDVS{+854.436}AIDDMKQYAELSQANADGAK.K	NA	S{+854}	858.912	4	3432.62	3431.62	1	-1	96	Specific	317.28	155.42	0.2	6.78	39	>WT63_RS31950 ref|WP_060009782.1|gi|981820074| hypothetical protein	6212	Nsco_NS_434_20203020_B_anthina_HILIC1.39321.39321.4	controllerType=0 controllerNumber=1 scan=39321	106.05	Trypsin	B1	HDVSAIDDMKQYAELSQANADGAK	S{+854}	854	854.436	854.44	854.436
21983:5	3	K.GVKPSKPAATTSATPSTTTSAGTASTSATATAGTTATASAPAAS{+1804.670}APDAAAKPAK.T	NA	S{+1805}	1319.42	5	6593.09	6592.09	1	-0.5	95	Specific	317.29	317.29	15.41	4.72	458	>WT63_RS26065 ref|WP_060316474.1|gi|982151012| competence protein ComE	5071	Nsco_NS_434_20203020_B_anthina_HILIC3.20417.20417.5	controllerType=0 controllerNumber=1 scan=20417	56.6646	Trypsin	B3	GVKPSKPAATTSATPSTTTSAGTASTSATATAGTTATASAPAASAPDAAAKPAK	S{+1805}	1805	1804.67	1804.67	1804.67
45593:4	743	D.PATSSPS{+786.327}LDVLAADIARR.A	NA	S{+786}	657.335	4	2626.32	2626.32	0	0	411	NRagged	317.3	117.38	2.4	3.97	6	>WT63_RS22410 ref|WP_060315109.1|gi|982149647| peptidase M48	4367	Nsco_NS_434_20203020_B_anthina_HILIC1.40086.40086.2	controllerType=0 controllerNumber=1 scan=40086	108.084	Trypsin	B1	PATSSPSLDVLAADIARR	S{+786}	786	786.327	786.33	786.327
08699:4	69	L.TDDAPS{+226.172}GDDRANNDHEMRK.Q	NA	S{+226}	593.275	4	2370.08	2370.08	0	0	44	NRagged	317.33	317.33	8.99	7.6	76	>WT63_RS11695 ref|WP_060311551.1|gi|982146089| cobalamin adenosyltransferase	2295	Nsco_NS_434_20203020_B_anthina_HILIC3.9841.9841.4	controllerType=0 controllerNumber=1 scan=9841	30.8778	Trypsin	B3	TDDAPSGDDRANNDHEMRK	S{+226}	226	226.172	226.17	226.172
72285:6	171	V.PVADGGWLPHGPS{+1393.700}AVPHKDGETPPLALDAAGLNR.I	NA	S{+1394}	802.413	6	4809.44	4806.44	3	-2.1	121	NRagged	317.4	113.68	0.09	7.57	29	>WT63_RS03075 ref|WP_060310247.1|gi|982144674| oxidoreductase	599	Nsco_NS_434_20203020_B_anthina_HILIC1.61676.61676.6	controllerType=0 controllerNumber=1 scan=61676	158.419	Trypsin	B1	PVADGGWLPHGPSAVPHKDGETPPLALDAAGLNR	S{+1394}	1394	1393.7	1393.7	1393.7
17151:3	15	A.PAADTPAAAS{+1641.508}APAKK.D	NA	S{+1642}	1003.75	3	3009.24	3008.24	1	-1.1	27	NRagged	317.47	55.95	0	6.09	426	>WT63_RS02295 ref|WP_023477920.1|gi|558019556| hypothetical protein	445	Nsco_NS_434_20203020_B_anthina_HILIC1.17047.17047.3	controllerType=0 controllerNumber=1 scan=17047	48.0532	Trypsin	B1	PAADTPAAASAPAKK	S{+1642}	1642	1641.51	1641.51	1641.51
40599:4	145	K.GGAWS{+613.309}PEEEEAFKQPIRDQYER.Q	NA	S{+613}	809.638	4	3235.53	3235.53	0	0	466	Specific	317.48	120.44	120.44	4.2	28	>WT63_RS22805 ref|WP_059575480.1|gi|981360966| methylcrotonoyl-CoA carboxylase	4445	Nsco_NS_434_20203020_B_anthina_HILIC3.35294.35294.4	controllerType=0 controllerNumber=1 scan=35294	95.5831	Trypsin	B3	GGAWSPEEEEAFKQPIRDQYER	S{+613}	613	613.309	613.31	613.309
48175:3	958	A.QASDAAATLPAIS{+551.192}VNAAAEHASYDGGHSR.A	NA	S{+551}	1130.52	3	3389.53	3389.53	0	0	26	NRagged	317.49	60.34	0	6.14	6	>WT63_RS24935 ref|WP_060315997.1|gi|982150535| TonB-dependent receptor	4856	Nsco_NS_434_20203020_B_anthina_HILIC2.41573.41573.3	controllerType=0 controllerNumber=1 scan=41573	111.304	Trypsin	B2	QASDAAATLPAISVNAAAEHASYDGGHSR	S{+551}	551	551.192	551.19	551.192
54040:6	13	K.RS{+711.533}IYFDFDSYSVKDEYQPLMQQHAQYLK.S	NA	S{+712}	703.205	6	4214.2	4211.2	3	-2.4	64	Specific	317.51	317.51	0	8.83	162	>WT63_RS16510 ref|WP_006484980.1|gi|493530974| membrane protein	3228	Nsco_NS_434_20203020_B_anthina_HILIC1.47282.47282.5	controllerType=0 controllerNumber=1 scan=47282	125.091	Trypsin	B1	RSIYFDFDSYSVKDEYQPLMQQHAQYLK	S{+712}	712	711.533	711.53	711.533
72670:7	171	R.KAS{+1917.300}SAAPWEGGQLVPVADGGWLPHGPSAVPHKDGETPPLALDAAGLNR.I	NA	S{+1917}	960.255	7	6715.74	6711.74	4	-2	107	Specific	317.52	317.52	0	8.41	29	>WT63_RS03075 ref|WP_060310247.1|gi|982144674| oxidoreductase	599	Nsco_NS_434_20203020_B_anthina_HILIC1.61988.61988.5	controllerType=0 controllerNumber=1 scan=61988	159.211	Trypsin	B1	KASSAAPWEGGQLVPVADGGWLPHGPSAVPHKDGETPPLALDAAGLNR	S{+1917}	1917	1917.3	1917.3	1917.3
17065:3	15	A.PAADTPAAAS{+1413.529}APAKK.D	NA	S{+1414}	927.759	3	2781.26	2780.26	1	-1.2	27	NRagged	317.53	47.33	0	6.09	426	>WT63_RS02295 ref|WP_023477920.1|gi|558019556| hypothetical protein	445	Nsco_NS_434_20203020_B_anthina_HILIC1.16984.16984.3	controllerType=0 controllerNumber=1 scan=16984	47.8997	Trypsin	B1	PAADTPAAASAPAKK	S{+1414}	1414	1413.53	1413.53	1413.53
76223:6	8	V.GGHIASFASAATLYDVGYNHFWHAASDQHGGDLVFVQGHS{+458.173}SPGVYSR.A	NA	S{+458}	906.422	6	5433.49	5431.49	2	-1.2	112	NRagged	317.54	67.06	1.2	5.97	183	>WT63_RS01925 ref|WP_059583310.1|gi|981368820| pyruvate dehydrogenase	378	Nsco_NS_434_20203020_B_anthina_HILIC2.64487.64487.6	controllerType=0 controllerNumber=1 scan=64487	161.41	Trypsin	B2	GGHIASFASAATLYDVGYNHFWHAASDQHGGDLVFVQGHSSPGVYSR	S{+458}	458	458.173	458.17	458.173
52995:2	179	T.VGYYNTSSLS{+429.185}VGLQAGAQSK.A	NA	S{+429}	1230.11	2	2459.2	2459.2	0	0	100	NRagged	317.54	4.74	0	4.29	64	>WT63_RS11155 ref|WP_059573769.1|gi|981359254| hypothetical protein	2189	Nsco_NS_434_20203020_B_anthina_HILIC2.45784.45784.2	controllerType=0 controllerNumber=1 scan=45784	121.335	Trypsin	B2	VGYYNTSSLSVGLQAGAQSK	S{+429}	429	429.185	429.19	429.185
59268:2	27	E.PGSSGS{+1139.049}PIYSPEK.R	NA	S{+1139}	1223.34	2	2445.68	2444.68	1	-1.4	191	NRagged	317.56	189.81	0	6.01	440	>sp|LYSC_LYSEN|(Common contaminant protein)	6307	Nsco_NS_434_20203020_B_anthina_HILIC2.50787.50787.2	controllerType=0 controllerNumber=1 scan=50787	132.092	Trypsin	B2	PGSSGSPIYSPEK	S{+1139}	1139	1139.05	1139.05	1139.05
36295:3	540	H.DVILTSGGVS{+252.063}VGDEDHVKPAVEAEGR.L	NA	S{+252}	963.798	3	2889.38	2888.38	1	-1.2	251	NRagged	317.59	52.36	4.8	6.61	7	>WT63_RS26100 ref|WP_059585278.1|gi|981370935| molybdenum cofactor biosynthesis protein MoaA	5078	Nsco_NS_434_20203020_B_anthina_HILIC3.31685.31685.3	controllerType=0 controllerNumber=1 scan=31685	86.1056	Trypsin	B3	DVILTSGGVSVGDEDHVKPAVEAEGR	S{+252}	252	252.063	252.06	252.063
20385:3	183	K.TPPS{+240.173}LLSDTKPAGEGGPR.Q	NA	S{+240}	674.037	3	2020.1	2020.1	0	0	11	Specific	317.65	32.02	0	6.07	33	>WT63_RS23250 ref|WP_060315440.1|gi|982149978| phage tail protein	4533	Nsco_NS_434_20203020_B_anthina_HILIC1.19643.19643.4	controllerType=0 controllerNumber=1 scan=19643	54.8242	Trypsin	B1	TPPSLLSDTKPAGEGGPR	S{+240}	240	240.173	240.17	240.173
49163:2	22	A.YSQANLGDGTNGS{+339.182}GATSSAIGGIANQGR.V	NA	S{+339}	1482.71	2	2964.41	2963.41	1	-1.1	209	NRagged	317.66	16.65	0	4.5	139	>WT63_RS06530 ref|WP_060310719.1|gi|982145146| porin	1277	Nsco_NS_434_20203020_B_anthina_HILIC2.42385.42385.2	controllerType=0 controllerNumber=1 scan=42385	113.287	Trypsin	B2	YSQANLGDGTNGSGATSSAIGGIANQGR	S{+339}	339	339.182	339.18	339.182
15117:4	177	R.GGS{+423.266}GGGGGGGDEGGYGGGYGGGGRGEQMER.G	NA	S{+423}	753.832	4	3012.31	3012.31	0	0	112	Specific	317.69	38.3	38.3	4.21	41	>WT63_RS15315 ref|WP_060312553.1|gi|982147091| single-stranded DNA-binding protein	2998	Nsco_NS_434_20203020_B_anthina_HILIC2.14942.14942.4	controllerType=0 controllerNumber=1 scan=14942	44.3092	Trypsin	B2	GGSGGGGGGGDEGGYGGGYGGGGRGEQMER	S{+423}	423	423.266	423.27	423.266
23654:4	69	L.TDDAPS{+566.300}GDDRANNDHEMRK.Q	NA	S{+566}	678.807	4	2712.21	2710.21	2	-2.5	44	NRagged	317.71	47.25	0	6.99	69	>WT63_RS11695 ref|WP_060311551.1|gi|982146089| cobalamin adenosyltransferase	2295	Nsco_NS_434_20203020_B_anthina_HILIC2.21775.21775.4	controllerType=0 controllerNumber=1 scan=21775	61.8141	Trypsin	B2	TDDAPSGDDRANNDHEMRK	S{+566}	566	566.3	566.3	566.3
68251:5	90	H.AS{+1626.542}DAAKPYDALPFVEVAARDDADALAR.F	NA	S{+1627}	890.194	5	4446.94	4444.94	2	-1.5	1763	NRagged	317.72	7.39	7.39	6.8	39	>WT63_RS31425 ref|WP_060318792.1|gi|982153330| non-ribosomal peptide synthetase	6108	Nsco_NS_434_20203020_B_anthina_HILIC3.57614.57614.4	controllerType=0 controllerNumber=1 scan=57614	148.2	Trypsin	B3	ASDAAKPYDALPFVEVAARDDADALAR	S{+1627}	1627	1626.54	1626.54	1626.54
22175:2	1	A.PAAS{+1773.732}APDAAAKPAK.T	NA	S{+1774}	1520.71	2	3040.42	3039.42	1	-1.1	135	NRagged	317.74	24.67	0	4.86	566	>WT63_RS26065 ref|WP_060316474.1|gi|982151012| competence protein ComE	5071	Nsco_NS_434_20203020_B_anthina_HILIC2.20603.20603.2	controllerType=0 controllerNumber=1 scan=20603	58.8996	Trypsin	B2	PAASAPDAAAKPAK	S{+1774}	1774	1773.73	1773.73	1773.73
18612:3	15	A.PAADTPAAAS{+1557.570}APAKK.D	NA	S{+1558}	975.772	3	2925.3	2924.3	1	-1.1	27	NRagged	317.77	59.52	0	6.09	426	>WT63_RS02295 ref|WP_023477920.1|gi|558019556| hypothetical protein	445	Nsco_NS_434_20203020_B_anthina_HILIC1.18232.18232.3	controllerType=0 controllerNumber=1 scan=18232	51.2131	Trypsin	B1	PAADTPAAASAPAKK	S{+1558}	1558	1557.57	1557.57	1557.57
36669:5	178	R.QLHGS{+707.295}FNHGSMANAMPQALGAQGAHPGR.Q	NA	S{+707}	711.132	5	3551.63	3549.63	2	-1.9	400	Specific	317.77	51.99	1.01	7.15	42	>WT63_RS25330 ref|WP_059579660.1|gi|981365146| pyruvate dehydrogenase	4931	Nsco_NS_434_20203020_B_anthina_HILIC3.31957.31957.5	controllerType=0 controllerNumber=1 scan=31957	86.8097	Trypsin	B3	QLHGSFNHGSMANAMPQALGAQGAHPGR	S{+707}	707	707.295	707.29	707.295
61867:3	15	K.PEANPDRVKQELVAEGVVPEEYGGDS{+548.192}PFVPVSAK.T	NA	S{+548}	1386.67	3	4158	4158	0	0	586	Specific	317.84	74.78	7.2	7.54	77	>WT63_RS30680 ref|WP_059575770.1|gi|981361256| translation initiation factor IF-2	5964	Nsco_NS_434_20203020_B_anthina_HILIC2.52892.52892.3	controllerType=0 controllerNumber=1 scan=52892	136.569	Trypsin	B2	PEANPDRVKQELVAEGVVPEEYGGDSPFVPVSAK	S{+548}	548	548.192	548.19	548.192
23356:4	189	T.AS{+987.467}EDDEEEEEAPARPAR.K	NA	S{+987}	723.076	4	2889.28	2888.28	1	-1.2	124	NRagged	317.86	25.58	0	4.3	21	>WT63_RS13060 ref|WP_006484266.1|gi|493530254| ribosome silencing factor RsfS	2559	Nsco_NS_434_20203020_B_anthina_HILIC1.22037.22037.4	controllerType=0 controllerNumber=1 scan=22037	60.9535	Trypsin	B1	ASEDDEEEEEAPARPAR	S{+987}	987	987.467	987.47	987.467
15190:4	170	I.TS{+208.176}HGGQIHRVEDWGR.R	NA	S{+208}	486.76	4	1944.02	1943.02	1	-1.7	30	NRagged	317.87	317.87	0	6.96	44	>WT63_RS26205 ref|WP_006486255.1|gi|493532274| 30S ribosomal protein S6	5099	Nsco_NS_434_20203020_B_anthina_HILIC2.15002.15002.4	controllerType=0 controllerNumber=1 scan=15002	44.4787	Trypsin	B2	TSHGGQIHRVEDWGR	S{+208}	208	208.176	208.18	208.176
33983:3	5	K.VAPPQADNGAS{+666.234}QPQQFDPNRALQGK.T	NA	S{+666}	1101.52	3	3302.54	3300.54	2	-2	50	Specific	317.87	6.8	0	7.26	232	>WT63_RS27555 ref|WP_060317017.1|gi|982151555| cell division protein	5358	Nsco_NS_434_20203020_B_anthina_HILIC3.29866.29866.3	controllerType=0 controllerNumber=1 scan=29866	81.2329	Trypsin	B3	VAPPQADNGASQPQQFDPNRALQGK	S{+666}	666	666.234	666.23	666.234
72395:5	35	K.RTDIYLVGAYQHASGHNADGSEAQASIGS{+895.449}YGIAGK.S	NA	S{+895}	892.838	5	4460.16	4460.16	0	0	337	Specific	317.88	317.88	5.42	6.28	172	>WT63_RS10150 ref|WP_059582711.1|gi|981368197| porin	1990	Nsco_NS_434_20203020_B_anthina_HILIC2.61330.61330.4	controllerType=0 controllerNumber=1 scan=61330	154.524	Trypsin	B2	RTDIYLVGAYQHASGHNADGSEAQASIGSYGIAGK	S{+895}	895	895.449	895.45	895.449
47646:5	621	E.TVDFAIVPC[+57.021]IDS{+935.448}AGRHC[+57.021]ER.T	NA	C[+57]*2, S{+935}	628.903	5	3140.49	3138.49	2	-2.1	1143	NRagged	317.98	51.76	0	6.7	10	>WT63_RS24105 ref|WP_060315621.1|gi|982150159| hypothetical protein	4694	Nsco_NS_434_20203020_B_anthina_HILIC2.41150.41150.5	controllerType=0 controllerNumber=1 scan=41150	110.373	Trypsin	B2	TVDFAIVPCIDSAGRHCER	*2,S{+935}	*2,+935	935.448	935.45	935.448
14761:5	873	K.TAEPS{+446.279}DGEHRGEWWK.V	NA	S{+446}	447.221	5	2232.08	2231.08	1	-1.5	64	Specific	317.98	95	0	3.9	7	>WT63_RS00120 ref|WP_059582216.1|gi|981367702| RND transporter	22	Nsco_NS_434_20203020_B_anthina_HILIC3.14658.14658.4	controllerType=0 controllerNumber=1 scan=14658	41.8293	Trypsin	B3	TAEPSDGEHRGEWWK	S{+446}	446	446.279	446.28	446.279
70732:3	3	S.PLLYQHAS{+597.212}GGTTFDEVTVHFSR.A	NA	S{+597}	1021.15	3	3061.42	3059.42	2	-2.2	70	NRagged	318	5.72	5.15	5.91	344	>WT63_RS23310 ref|WP_059449787.1|gi|981229156| hypothetical protein	4545	Nsco_NS_434_20203020_B_anthina_HILIC2.59981.59981.3	controllerType=0 controllerNumber=1 scan=59981	151.65	Trypsin	B2	PLLYQHASGGTTFDEVTVHFSR	S{+597}	597	597.212	597.21	597.212
74021:6	64	K.PVS{+953.379}VVGNLTLHGVTKPLTLKIDSFK.C	NA	S{+953}	603.994	6	3618.93	3616.93	2	-1.9	118	Specific	318.04	68.43	0	8.02	42	>WT63_RS16190 ref|WP_034187441.1|gi|736026683| polyisoprenoid-binding protein	3165	Nsco_NS_434_20203020_B_anthina_HILIC1.63045.63045.6	controllerType=0 controllerNumber=1 scan=63045	161.961	Trypsin	B1	PVSVVGNLTLHGVTKPLTLKIDSFK	S{+953}	953	953.379	953.38	953.379
70076:4	6	I.GETAAPSS{+1528.707}SQGSGNQGAETGSGGSGNIGGGGERDGTFNLPPNIK.F	NA	S{+1529}	1402.15	4	5605.57	5603.57	2	-1.2	128	NRagged	318.04	318.04	0	8.13	397	>WT63_RS21570 ref|WP_060314747.1|gi|982149285| fucose-binding lectin II	4204	Nsco_NS_434_20203020_B_anthina_HILIC2.59444.59444.4	controllerType=0 controllerNumber=1 scan=59444	150.483	Trypsin	B2	GETAAPSSSQGSGNQGAETGSGGSGNIGGGGERDGTFNLPPNIK	S{+1529}	1529	1528.71	1528.71	1528.71
25287:3	84	S.PDGGDASS{+1161.531}PASPAGAR.F	NA	S{+1162}	858.729	3	2574.17	2574.17	0	0	194	NRagged	318.07	106.96	0	1.61	37	>WT63_RS10230 ref|WP_060311224.1|gi|982145762| sporulation protein	2006	Nsco_NS_434_20203020_B_anthina_HILIC2.23112.23112.7	controllerType=0 controllerNumber=1 scan=23112	65.2008	Trypsin	B2	PDGGDASSPASPAGAR	S{+1162}	1162	1161.53	1161.53	1161.53
49473:3	143	K.AADAGGAKPAAGAPAAPAAPAPVAVPAS{+1364.461}AVSGAAAQ.-	NA	S{+1364}	1439.67	3	4317	4315	2	-1.6	151	CRagged	318.07	174.13	0	7.54	102	>WT63_RS23550 ref|WP_059577270.1|gi|981362756| outer membrane lipid asymmetry maintenance protein MlaD	4590	Nsco_NS_434_20203020_B_anthina_HILIC3.42491.42491.3	controllerType=0 controllerNumber=1 scan=42491	113.496	Trypsin	B3	AADAGGAKPAAGAPAAPAAPAPVAVPASAVSGAAAQ	S{+1364}	1364	1364.46	1364.46	1364.46
75482:2	66	Q.PAAASASAAAALS{+1328.519}TIYFETGK.S	NA	S{+1329}	1663.77	2	3326.54	3326.54	0	0	422	NRagged	318.14	26.08	0	3.87	80	>WT63_RS14955 ref|WP_060312485.1|gi|982147023| cytochrome-c oxidase	2927	Nsco_NS_434_20203020_B_anthina_HILIC2.63902.63902.2	controllerType=0 controllerNumber=1 scan=63902	160.102	Trypsin	B2	PAAASASAAAALSTIYFETGK	S{+1329}	1329	1328.52	1328.52	1328.52
09373:4	275	R.RAAHHLGVS{+534.128}NALVTR.S	NA	S{+534}	535.012	4	2137.03	2136.03	1	-1.6	21	Specific	318.15	156.12	0	5.96	17	>WT63_RS16665 ref|WP_060011437.1|gi|981821818| LysR family transcriptional regulator	3259	Nsco_NS_434_20203020_B_anthina_HILIC2.10427.10427.4	controllerType=0 controllerNumber=1 scan=10427	33.1384	Trypsin	B2	RAAHHLGVSNALVTR	S{+534}	534	534.128	534.13	534.128
16698:4	98	R.LNEHPQMPFAAS{+584.212}APSDKYQTGK.K	NA	S{+584}	751.097	4	3001.37	3001.37	0	0	43	Specific	318.15	187.2	48.44	3.67	68	>WT63_RS17660 ref|WP_059574073.1|gi|981359559| hypothetical protein	3450	Nsco_NS_434_20203020_B_anthina_HILIC3.16195.16195.4	controllerType=0 controllerNumber=1 scan=16195	45.7823	Trypsin	B3	LNEHPQMPFAASAPSDKYQTGK	S{+584}	584	584.212	584.21	584.212
30099:2	109	A.ATEAPAAAAS{+1805.632}APK.A	NA	S{+1806}	1481.62	2	2962.23	2961.23	1	-1.1	31	NRagged	318.21	4.64	0	5.11	68	>WT63_RS16735 ref|WP_059574226.1|gi|981359712| phospholipid-binding protein	3273	Nsco_NS_434_20203020_B_anthina_HILIC1.27552.27552.2	controllerType=0 controllerNumber=1 scan=27552	75.352	Trypsin	B1	ATEAPAAAASAPK	S{+1806}	1806	1805.63	1805.63	1805.63
14558:4	51	R.AHS{+661.473}DHAAYDAFVER.W	NA	S{+661}	563.302	4	2250.19	2250.19	0	0	155	Specific	318.22	125.02	0	5.03	49	>WT63_RS28220 ref|WP_060317300.1|gi|982151838| heme ABC transporter	5488	Nsco_NS_434_20203020_B_anthina_HILIC3.14495.14495.3	controllerType=0 controllerNumber=1 scan=14495	41.3765	Trypsin	B3	AHSDHAAYDAFVER	S{+661}	661	661.473	661.47	661.473
25371:5	4	K.GVKPSKPAATTSATPSTTTSAGTASTS{+1319.445}ATATAGTTATASAPAASAPDAAAKPAK.T	NA	S{+1319}	1222.38	5	6107.86	6106.86	1	-0.5	95	Specific	318.23	318.23	0.47	5.95	303	>WT63_RS26065 ref|WP_060316474.1|gi|982151012| competence protein ComE	5071	Nsco_NS_434_20203020_B_anthina_HILIC1.23719.23719.5	controllerType=0 controllerNumber=1 scan=23719	65.33	Trypsin	B1	GVKPSKPAATTSATPSTTTSAGTASTSATATAGTTATASAPAASAPDAAAKPAK	S{+1319}	1319	1319.44	1319.44	1319.44
43833:4	196	K.AADAGGAKPAAGAPAAPAAPAPVAVPAS{+1278.413}AVSGAAAQ.-	NA	S{+1278}	1058.49	4	4230.95	4228.95	2	-1.6	151	CRagged	318.24	2.91	2.91	4.21	68	>WT63_RS23550 ref|WP_059577270.1|gi|981362756| outer membrane lipid asymmetry maintenance protein MlaD	4590	Nsco_NS_434_20203020_B_anthina_HILIC1.38601.38601.4	controllerType=0 controllerNumber=1 scan=38601	104.208	Trypsin	B1	AADAGGAKPAAGAPAAPAAPAPVAVPASAVSGAAAQ	S{+1278}	1278	1278.41	1278.41	1278.41
35541:5	92	K.RVVDEVEQVHLDDRGYIS{+567.213}R.L	NA	S{+567}	571.681	5	2854.38	2852.38	2	-2.4	182	Specific	318.24	36.11	0	6.98	64	>WT63_RS20860 ref|WP_060314412.1|gi|982148950| tryptophan halogenase	4064	Nsco_NS_434_20203020_B_anthina_HILIC3.31081.31081.5	controllerType=0 controllerNumber=1 scan=31081	84.4755	Trypsin	B3	RVVDEVEQVHLDDRGYISR	S{+567}	567	567.213	567.21	567.213
15438:2	11	A.PAADTPAAAS{+1575.583}APAKK.D	NA	S{+1576}	1472.16	2	2943.32	2942.32	1	-1.1	27	NRagged	318.25	30.14	0	5.4	435	>WT63_RS02295 ref|WP_023477920.1|gi|558019556| hypothetical protein	445	Nsco_NS_434_20203020_B_anthina_HILIC3.15206.15206.2	controllerType=0 controllerNumber=1 scan=15206	43.2306	Trypsin	B3	PAADTPAAASAPAKK	S{+1576}	1576	1575.58	1575.58	1575.58
20326:4	342	R.KDDFFS{+1625.547}NPKSER.A	NA	S{+1626}	774.818	4	3096.25	3095.25	1	-1.1	220	Specific	318.3	61.4	0	6.34	24	>WT63_RS15975 ref|WP_059581077.1|gi|981366563| arginine transporter ATP-binding subunit	3123	Nsco_NS_434_20203020_B_anthina_HILIC1.19605.19605.4	controllerType=0 controllerNumber=1 scan=19605	54.7427	Trypsin	B1	KDDFFSNPKSER	S{+1626}	1626	1625.55	1625.55	1625.55
16301:3	15	A.PAADTPAAAS{+1577.593}APAKK.D	NA	S{+1578}	982.447	3	2945.33	2944.33	1	-1.1	27	NRagged	318.37	50.27	0	6.09	426	>WT63_RS02295 ref|WP_023477920.1|gi|558019556| hypothetical protein	445	Nsco_NS_434_20203020_B_anthina_HILIC1.16374.16374.3	controllerType=0 controllerNumber=1 scan=16374	46.3511	Trypsin	B1	PAADTPAAASAPAKK	S{+1578}	1578	1577.59	1577.59	1577.59
35106:4	5	K.VAPPQADNGAS{+1673.726}QPQQFDPNRALQGK.T	NA	S{+1674}	1078.26	4	4310.03	4308.03	2	-1.6	50	Specific	318.41	49.4	0	7.14	232	>WT63_RS27555 ref|WP_060317017.1|gi|982151555| cell division protein	5358	Nsco_NS_434_20203020_B_anthina_HILIC3.30741.30741.6	controllerType=0 controllerNumber=1 scan=30741	83.6121	Trypsin	B3	VAPPQADNGASQPQQFDPNRALQGK	S{+1674}	1674	1673.73	1673.73	1673.73
03596:3	15	A.PAADTPAAAS{+725.284}APAKK.D	NA	S{+725}	698.344	3	2093.02	2092.02	1	-1.6	27	NRagged	318.43	15.55	0.87	5.99	426	>WT63_RS02295 ref|WP_023477920.1|gi|558019556| hypothetical protein	445	Nsco_NS_434_20203020_B_anthina_HILIC1.5277.5277.3	controllerType=0 controllerNumber=1 scan=5277	21.8486	Trypsin	B1	PAADTPAAASAPAKK	S{+725}	725	725.284	725.28	725.284
79813:7	66	W.PVKPS{+1686.576}LPFIPGHEGVGIVAAVGAGVTHVR.E	NA	S{+1687}	650.891	7	4550.19	4548.19	2	-1.5	54	NRagged	318.46	49.83	0	5.33	111	>WT63_RS07925 ref|WP_060310922.1|gi|982145396| alcohol dehydrogenase	1554	Nsco_NS_434_20203020_B_anthina_HILIC1.67593.67593.7	controllerType=0 controllerNumber=1 scan=67593	172.731	Trypsin	B1	PVKPSLPFIPGHEGVGIVAAVGAGVTHVR	S{+1687}	1687	1686.58	1686.58	1686.58
14115:2	88	A.SEAS{+1462.562}APAAAAPAAAR.A	NA	S{+1463}	1387.62	2	2774.23	2774.23	0	0	30	NRagged	318.46	10.27	0	4.68	81	>WT63_RS24035 ref|WP_060315592.1|gi|982150130| transcriptional regulator	4680	Nsco_NS_434_20203020_B_anthina_HILIC1.14623.14623.2	controllerType=0 controllerNumber=1 scan=14623	41.6853	Trypsin	B1	SEASAPAAAAPAAAR	S{+1463}	1463	1462.56	1462.56	1462.56
03264:4	764	R.AAHIS{+401.230}ALAHRR.A	NA	S{+401}	401.735	4	1603.92	1603.92	0	0	196	Specific	318.48	83.02	9.54	5.64	4	>WT63_RS16095 ref|WP_060312660.1|gi|982147198| Xaa-Pro aminopeptidase	3146	Nsco_NS_434_20203020_B_anthina_HILIC2.5020.5020.4	controllerType=0 controllerNumber=1 scan=5020	21.6605	Trypsin	B2	AAHISALAHRR	S{+401}	401	401.23	401.23	401.23
11673:3	1844	Q.PPDGAPS{+296.153}AGRGEETRPAESEQ.-	NA	S{+296}	812.047	3	2434.13	2434.13	0	0	567	Non	318.49	120.2	3.21	3.99	4	>WT63_RS05255 ref|WP_060310569.1|gi|982144996| glycosyl transferase family 2	1027	Nsco_NS_434_20203020_B_anthina_HILIC1.12633.12633.3	controllerType=0 controllerNumber=1 scan=12633	36.9215	Trypsin	B1	PPDGAPSAGRGEETRPAESEQ	S{+296}	296	296.153	296.15	296.153
48512:2	193	K.PAAGAPAAPAAPAPVAVPAS{+1135.432}AVSGAAAQ.-	NA	S{+1135}	1723.83	2	3446.66	3444.66	2	-1.9	159	CRagged	318.5	170.12	0	7.15	92	>WT63_RS23550 ref|WP_059577270.1|gi|981362756| outer membrane lipid asymmetry maintenance protein MlaD	4590	Nsco_NS_434_20203020_B_anthina_HILIC2.41864.41864.2	controllerType=0 controllerNumber=1 scan=41864	111.953	Trypsin	B2	PAAGAPAAPAAPAPVAVPASAVSGAAAQ	S{+1135}	1135	1135.43	1135.43	1135.43
27168:3	7	G.PVERLPDAEGHADFAS{+781.781}RPER.S	NA	S{+782}	1010.97	3	3030.89	3030.89	0	0	116	NRagged	318.51	6.12	0	6.21	232	>WT63_RS31820 ref|WP_060318621.1|gi|982153159| hypothetical protein	6186	Nsco_NS_434_20203020_B_anthina_HILIC1.25169.25169.3	controllerType=0 controllerNumber=1 scan=25169	69.0655	Trypsin	B1	PVERLPDAEGHADFASRPER	S{+782}	782	781.781	781.78	781.781
42460:3	8	K.KAS{+1161.408}EAAAAASAAQAAAAASPATEPAPGAVVDQDANAQAAR.A	NA	S{+1161}	1595.07	3	4783.18	4780.18	3	-2.1	143	Specific	318.52	176.97	0	8.48	250	>WT63_RS15865 ref|WP_059581029.1|gi|981366515| cell envelope protein SmpA	3101	Nsco_NS_434_20203020_B_anthina_HILIC1.37511.37511.3	controllerType=0 controllerNumber=1 scan=37511	101.505	Trypsin	B1	KASEAAAAASAAQAAAAASPATEPAPGAVVDQDANAQAAR	S{+1161}	1161	1161.41	1161.41	1161.41
12685:4	3	L.QFGS{+794.361}PAVKGESADK.D	NA	S{+794}	554.523	4	2215.07	2215.07	0	0	7	NRagged	318.53	1.45	1.45	2.25	215	>WT63_RS23310 ref|WP_059449787.1|gi|981229156| hypothetical protein	4545	Nsco_NS_434_20203020_B_anthina_HILIC1.13439.13439.4	controllerType=0 controllerNumber=1 scan=13439	38.7563	Trypsin	B1	QFGSPAVKGESADK	S{+794}	794	794.361	794.36	794.361
46444:4	1363	K.LVVAVIDPDRVS{+686.340}ATELC[+57.021]R.Y	NA	C[+57], S{+686}	675.61	4	2699.42	2699.42	0	0	160	Specific	318.53	73.16	4	6.5	3	>WT63_RS06915 ref|WP_059584924.1|gi|981370509| histidine kinase	1354	Nsco_NS_434_20203020_B_anthina_HILIC1.40832.40832.4	controllerType=0 controllerNumber=1 scan=40832	109.91	Trypsin	B1	LVVAVIDPDRVSATELCR	,S{+686}	,+686	686.34	686.34	686.34
71226:3	164	Q.PDNSSYGASS{+838.328}IQILEGLEAVR.K	NA	S{+838}	1015.48	3	3044.43	3044.43	0	0	9	NRagged	318.55	73.44	0	5.24	47	>WT63_RS14370 ref|WP_060312308.1|gi|982146846| DNA gyrase subunit B	2816	Nsco_NS_434_20203020_B_anthina_HILIC3.59969.59969.3	controllerType=0 controllerNumber=1 scan=59969	153.602	Trypsin	B3	PDNSSYGASSIQILEGLEAVR	S{+838}	838	838.328	838.33	838.328
08315:3	331	L.TC[+57.021]S{+363.134}HFQPGKPSKK.T	NA	C[+57], S{+363}	622.302	3	1864.89	1864.89	0	0	159	NRagged	318.57	44.25	9.5	4.16	19	>WT63_RS03085 ref|WP_060310248.1|gi|982144675| MarR family transcriptional regulator	601	Nsco_NS_434_20203020_B_anthina_HILIC1.9800.9800.3	controllerType=0 controllerNumber=1 scan=9800	31.1561	Trypsin	B1	TCSHFQPGKPSKK	,S{+363}	,+363	363.134	363.13	363.134
36464:5	323	F.SYFS{+211.250}HLANIAEDRHHNR.R	NA	S{+211}	456.854	5	2280.24	2278.24	2	-2.9	152	NRagged	318.58	13.27	0	5.35	14	>WT63_RS12420 ref|WP_060311925.1|gi|982146463| phosphoenolpyruvate carboxylase	2435	Nsco_NS_434_20203020_B_anthina_HILIC3.31812.31812.5	controllerType=0 controllerNumber=1 scan=31812	86.4436	Trypsin	B3	SYFSHLANIAEDRHHNR	S{+211}	211	211.25	211.25	211.25
05889:2	371	K.EIS{+243.126}EDDERRASDDVQK.L	NA	S{+243}	1068	2	2134.99	2134.99	0	0	148	Specific	318.58	41.96	41.96	2.86	21	>WT63_RS26955 ref|WP_006483822.1|gi|493529807| ribosome recycling factor	5246	Nsco_NS_434_20203020_B_anthina_HILIC3.7243.7243.2	controllerType=0 controllerNumber=1 scan=7243	25.1551	Trypsin	B3	EISEDDERRASDDVQK	S{+243}	243	243.126	243.13	243.126
74435:4	56	S.PPFADRFEDFSFTPYRPDTSDGNADDDAQDGDNTSSS{+323.148}ASSNDPDATK.L	NA	S{+323}	1342.81	4	5368.23	5366.23	2	-1.3	829	NRagged	318.6	318.6	1.82	6.55	82	>WT63_RS07370 ref|WP_060310847.1|gi|982145311| alpha-2-macroglobulin	1445	Nsco_NS_434_20203020_B_anthina_HILIC2.63056.63056.4	controllerType=0 controllerNumber=1 scan=63056	158.181	Trypsin	B2	PPFADRFEDFSFTPYRPDTSDGNADDDAQDGDNTSSSASSNDPDATK	S{+323}	323	323.148	323.15	323.148
06699:2	12	K.PQATGHDEAS{+285.135}WAQNR.R	NA	S{+285}	976.947	2	1952.89	1952.89	0	0	148	Specific	318.62	206.77	31.24	2.94	205	>WT63_RS16510 ref|WP_006484980.1|gi|493530974| membrane protein	3228	Nsco_NS_434_20203020_B_anthina_HILIC3.8047.8047.2	controllerType=0 controllerNumber=1 scan=8047	27.2068	Trypsin	B3	PQATGHDEASWAQNR	S{+285}	285	285.135	285.13	285.135
39420:5	24	L.PHGYEGQGPEHS{+825.440}STRIER.F	NA	S{+825}	573.685	5	2864.39	2862.39	2	-2.3	732	NRagged	318.67	318.67	0	8.04	120	>WT63_RS30720 ref|WP_059575755.1|gi|981361241| 2-oxoglutarate dehydrogenase subunit E1	5972	Nsco_NS_434_20203020_B_anthina_HILIC3.34155.34155.5	controllerType=0 controllerNumber=1 scan=34155	92.4809	Trypsin	B3	PHGYEGQGPEHSSTRIER	S{+825}	825	825.44	825.44	825.44
41077:6	131	K.TEPGDENNQDISS{+1193.637}LVGKVDIRK.L	NA	S{+1194}	602.315	6	3608.85	3607.85	1	-0.9	208	Specific	318.69	6.11	0	6.62	28	>WT63_RS31265 ref|WP_027784391.1|gi|654269236| serine protein kinase PrkA	6076	Nsco_NS_434_20203020_B_anthina_HILIC2.35656.35656.5	controllerType=0 controllerNumber=1 scan=35656	97.1805	Trypsin	B2	TEPGDENNQDISSLVGKVDIRK	S{+1194}	1194	1193.64	1193.64	1193.64
38992:6	294	R.VVNS{+1862.959}DALLQGQSHVSIAHNGETYQLR.A	NA	S{+1863}	784.238	6	4700.39	4699.39	1	-0.7	45	Specific	318.72	31.89	0	5.3	18	>WT63_RS18925 ref|WP_034207822.1|gi|736064441| hemin transporter HemP	3696	Nsco_NS_434_20203020_B_anthina_HILIC2.33825.33825.6	controllerType=0 controllerNumber=1 scan=33825	92.3876	Trypsin	B2	VVNSDALLQGQSHVSIAHNGETYQLR	S{+1863}	1863	1862.96	1862.96	1862.96
12691:3	355	L.EGIS{+239.125}DIRDESDK.S	NA	S{+239}	535.258	3	1603.76	1602.76	1	-2.1	287	NRagged	318.75	112.19	0	3.96	18	>WT63_RS17690 ref|WP_059574069.1|gi|981359555| DNA gyrase subunit A	3455	Nsco_NS_434_20203020_B_anthina_HILIC2.13031.13031.3	controllerType=0 controllerNumber=1 scan=13031	39.355	Trypsin	B2	EGISDIRDESDK	S{+239}	239	239.125	239.12	239.125
13506:4	225	L.TMS{+559.402}HELTGK.S	NA	S{+559}	391.478	4	1562.89	1562.89	0	0	112	NRagged	318.79	9.11	0	1.44	20	>WT63_RS18420 ref|WP_059573961.1|gi|981359447| arginine N-succinyltransferase	3595	Nsco_NS_434_20203020_B_anthina_HILIC1.14121.14121.4	controllerType=0 controllerNumber=1 scan=14121	40.4784	Trypsin	B1	TMSHELTGK	S{+559}	559	559.402	559.4	559.402
40134:6	2	K.QQQQQQAANTPKPTS{+568.210}SAAAAAAAAKPPTANDANTGYFLQVGAYKTEGDAEQQRAR.L	NA	S{+568}	1043.5	6	6255.99	6255.99	0	0	191	Specific	318.88	318.88	0	8.1	381	>WT63_RS27555 ref|WP_060317017.1|gi|982151555| cell division protein	5358	Nsco_NS_434_20203020_B_anthina_HILIC2.34925.34925.6	controllerType=0 controllerNumber=1 scan=34925	95.3665	Trypsin	B2	QQQQQQAANTPKPTSSAAAAAAAAKPPTANDANTGYFLQVGAYKTEGDAEQQRAR	S{+568}	568	568.21	568.21	568.21
76368:3	130	I.PS{+845.396}YLHADDLGPWGNYLQQVDR.V	NA	S{+845}	1097.86	3	3291.56	3289.56	2	-2	9	NRagged	318.91	8.91	5.35	6.3	46	>WT63_RS15955 ref|WP_059581070.1|gi|981366556| glutamate dehydrogenase	3119	Nsco_NS_434_20203020_B_anthina_HILIC1.64891.64891.3	controllerType=0 controllerNumber=1 scan=64891	166.436	Trypsin	B1	PSYLHADDLGPWGNYLQQVDR	S{+845}	845	845.396	845.4	845.396
62541:4	19	G.IGASLGNMS{+1262.481}EDNWHYHFYDTIK.G	NA	S{+1262}	965.919	4	3860.65	3860.65	0	0	58	NRagged	318.91	7.08	3.14	5.3	140	>WT63_RS10370 ref|WP_059582803.1|gi|981368289| fumarate reductase	2034	Nsco_NS_434_20203020_B_anthina_HILIC2.53433.53433.4	controllerType=0 controllerNumber=1 scan=53433	137.684	Trypsin	B2	IGASLGNMSEDNWHYHFYDTIK	S{+1262}	1262	1262.48	1262.48	1262.48
65725:3	74	N.NS{+213.091}TLGGGVWGDNSTVTSGGQPAVSALNAGYQTAQSQQR.I	NA	S{+213}	1327.63	3	3980.88	3977.88	3	-2.5	219	NRagged	318.95	1.09	1.09	3.8	76	>WT63_RS08685 ref|WP_059574542.1|gi|981360028| porin	1703	Nsco_NS_434_20203020_B_anthina_HILIC2.55951.55951.3	controllerType=0 controllerNumber=1 scan=55951	143.018	Trypsin	B2	NSTLGGGVWGDNSTVTSGGQPAVSALNAGYQTAQSQQR	S{+213}	213	213.091	213.09	213.091
22712:4	171	T.PHAGDYGNTSWYS{+387.129}QHNGPR.T	NA	S{+387}	633.771	4	2532.06	2531.06	1	-1.3	27	NRagged	318.95	11.01	0.98	3.54	45	>WT63_RS00145 ref|WP_060309892.1|gi|982144319| hypothetical protein	27	Nsco_NS_434_20203020_B_anthina_HILIC3.20993.20993.4	controllerType=0 controllerNumber=1 scan=20993	58.1545	Trypsin	B3	PHAGDYGNTSWYSQHNGPR	S{+387}	387	387.129	387.13	387.129
44482:3	193	K.AADAGGAKPAAGAPAAPAAPAPVAVPAS{+1277.411}AVSGAAAQ.-	NA	S{+1277}	1410.65	3	4229.95	4227.95	2	-1.6	151	CRagged	318.96	96	0	6.81	92	>WT63_RS23550 ref|WP_059577270.1|gi|981362756| outer membrane lipid asymmetry maintenance protein MlaD	4590	Nsco_NS_434_20203020_B_anthina_HILIC2.38428.38428.3	controllerType=0 controllerNumber=1 scan=38428	103.979	Trypsin	B2	AADAGGAKPAAGAPAAPAAPAPVAVPASAVSGAAAQ	S{+1277}	1277	1277.41	1277.41	1277.41
45517:5	472	K.ITVS{+811.404}DAEVANYIASQRGPNAAQQQDLR.F	NA	S{+811}	746.579	5	3728.86	3726.86	2	-1.8	164	Specific	319.03	27.5	17.13	5.26	19	>WT63_RS22025 ref|WP_059578719.1|gi|981364205| molecular chaperone SurA	4292	Nsco_NS_434_20203020_B_anthina_HILIC3.39240.39240.5	controllerType=0 controllerNumber=1 scan=39240	105.581	Trypsin	B3	ITVSDAEVANYIASQRGPNAAQQQDLR	S{+811}	811	811.404	811.4	811.404
17546:3	15	A.PAADTPAAAS{+1675.603}APAKK.D	NA	S{+1676}	1015.12	3	3043.34	3042.34	1	-1.1	27	NRagged	319.05	56.43	0	6.09	426	>WT63_RS02295 ref|WP_023477920.1|gi|558019556| hypothetical protein	445	Nsco_NS_434_20203020_B_anthina_HILIC1.17381.17381.3	controllerType=0 controllerNumber=1 scan=17381	48.9578	Trypsin	B1	PAADTPAAASAPAKK	S{+1676}	1676	1675.6	1675.6	1675.6
68111:4	204	R.HGLAEEATVYAQQDPDVIDAGVFHNDVIS{+972.041}VGNRDTLFTHER.A	NA	S{+972}	1378.81	4	5512.22	5508.22	4	-2.4	226	Specific	319.14	129.72	0	7.28	18	>WT63_RS18435 ref|WP_060313332.1|gi|982147870| succinylarginine dihydrolase	3598	Nsco_NS_434_20203020_B_anthina_HILIC2.57807.57807.8	controllerType=0 controllerNumber=1 scan=57807	147.02	Trypsin	B2	HGLAEEATVYAQQDPDVIDAGVFHNDVISVGNRDTLFTHER	S{+972}	972	972.041	972.04	972.041
24043:3	160	A.AYQHAS{+919.490}GQTGDGK.G	NA	S{+919}	747.034	3	2239.09	2239.09	0	0	342	NRagged	319.16	27.31	6	2.16	32	>WT63_RS30340 ref|WP_060318158.1|gi|982152696| porin	5900	Nsco_NS_434_20203020_B_anthina_HILIC3.22040.22040.3	controllerType=0 controllerNumber=1 scan=22040	60.958	Trypsin	B3	AYQHASGQTGDGK	S{+919}	919	919.49	919.49	919.49
49323:10	993	K.FAAS{+1842.852}PHYLDRAGRPHTPQDLAGHDILFVGRDTPGLTLR.L	NA	S{+1843}	602.408	10	6015.01	6011.01	4	-2.2	164	Specific	319.16	37.77	0	7.72	6	>WT63_RS07250 ref|WP_060310833.1|gi|982145290| LysR family transcriptional regulator	1421	Nsco_NS_434_20203020_B_anthina_HILIC3.42378.42378.5	controllerType=0 controllerNumber=1 scan=42378	113.211	Trypsin	B3	FAASPHYLDRAGRPHTPQDLAGHDILFVGRDTPGLTLR	S{+1843}	1843	1842.85	1842.85	1842.85
11566:9	74	K.VAVLHDKQS{+1921.501}YGQGIASSVKK.D	NA	S{+1922}	449.635	9	4038.66	4036.66	2	-1.7	167	Specific	319.19	319.19	0	7.35	33	>WT63_RS05150 ref|WP_059584440.1|gi|981370016| leucine ABC transporter subunit substrate-binding protein LivK	1006	Nsco_NS_434_20203020_B_anthina_HILIC3.12155.12155.5	controllerType=0 controllerNumber=1 scan=12155	35.8072	Trypsin	B3	VAVLHDKQSYGQGIASSVKK	S{+1922}	1922	1921.5	1921.5	1921.5
47279:7	1077	R.SIKPS{+546.283}HVDC[+57.021]FYVRQPEALGLGHAVLC[+57.021]AEK.L	NA	C[+57]*2, S{+546}	547.997	7	3829.94	3827.94	2	-1.8	92	Specific	319.2	144.42	23.2	7.61	5	>WT63_RS25455 ref|WP_059575861.1|gi|981361347| UTP--glucose-1-phosphate uridylyltransferase	4956	Nsco_NS_434_20203020_B_anthina_HILIC3.40774.40774.6	controllerType=0 controllerNumber=1 scan=40774	109.444	Trypsin	B3	SIKPSHVDCFYVRQPEALGLGHAVLCAEK	*2,S{+546}	*2,+546	546.283	546.28	546.283
14269:6	211	H.DGNGGNGDS{+1896.834}GGHDGAPSGDAGHQRVG.-	NA	S{+1897}	708.639	6	4246.8	4244.8	2	-1.6	468	Non	319.21	15.24	1.36	6.56	21	>WT63_RS11020 ref|WP_060311337.1|gi|982145875| Fis family transcriptional regulator	2162	Nsco_NS_434_20203020_B_anthina_HILIC3.14255.14255.4	controllerType=0 controllerNumber=1 scan=14255	40.777	Trypsin	B3	DGNGGNGDSGGHDGAPSGDAGHQRVG	S{+1897}	1897	1896.83	1896.83	1896.83
31207:2	108	K.C[+57.021]EIYIVEGDS{+282.807}AGGSAK.Q	NA	C[+57], S{+283}	970.286	2	1939.57	1938.57	1	-1.7	442	Specific	319.24	48.97	0.72	5.53	51	>WT63_RS14370 ref|WP_060312308.1|gi|982146846| DNA gyrase subunit B	2816	Nsco_NS_434_20203020_B_anthina_HILIC2.27792.27792.7	controllerType=0 controllerNumber=1 scan=27792	76.7535	Trypsin	B2	CEIYIVEGDSAGGSAK	,S{+283}	,+283	282.807	282.81	282.807
46532:8	44	K.TAAAKPSLPEVKVPAS{+1867.932}AATWLNDRPEQR.V	NA	S{+1868}	610.073	8	4873.53	4871.53	2	-1.4	171	Specific	319.37	319.37	0	6.2	80	>WT63_RS30725 ref|WP_059575753.1|gi|981361239| dihydrolipoamide succinyltransferase	5973	Nsco_NS_434_20203020_B_anthina_HILIC3.40169.40169.5	controllerType=0 controllerNumber=1 scan=40169	107.965	Trypsin	B3	TAAAKPSLPEVKVPASAATWLNDRPEQR	S{+1868}	1868	1867.93	1867.93	1867.93
27131:4	68	K.GASAAQAAPKPTDNS{+568.205}SGTFVFARPGK.F	NA	S{+568}	776.377	4	3102.48	3101.48	1	-1.1	66	Specific	319.43	116.01	1.2	7.57	107	>WT63_RS17355 ref|WP_059574120.1|gi|981359606| outer membrane lipoprotein carrier protein LolA	3396	Nsco_NS_434_20203020_B_anthina_HILIC1.25127.25127.4	controllerType=0 controllerNumber=1 scan=25127	68.9606	Trypsin	B1	GASAAQAAPKPTDNSSGTFVFARPGK	S{+568}	568	568.205	568.21	568.205
50349:5	7	L.NHYS{+598.267}FGDVKGELIDQLGVRDK.E	NA	S{+598}	598.501	5	2988.48	2988.48	0	0	103	NRagged	319.43	142.75	9.76	6.92	286	>WT63_RS26550 ref|WP_034207560.1|gi|736064179| alkyl hydroperoxide reductase	5165	Nsco_NS_434_20203020_B_anthina_HILIC3.43180.43180.4	controllerType=0 controllerNumber=1 scan=43180	115.034	Trypsin	B3	NHYSFGDVKGELIDQLGVRDK	S{+598}	598	598.267	598.27	598.267
41100:3	8	K.KAS{+1134.425}EAAAAASAAQAAAAASPATEPAPGAVVDQDANAQAAR.A	NA	S{+1134}	1586.07	3	4756.2	4753.2	3	-2.1	143	Specific	319.44	192.02	0	8.01	238	>WT63_RS15865 ref|WP_059581029.1|gi|981366515| cell envelope protein SmpA	3101	Nsco_NS_434_20203020_B_anthina_HILIC3.35694.35694.3	controllerType=0 controllerNumber=1 scan=35694	96.6091	Trypsin	B3	KASEAAAAASAAQAAAAASPATEPAPGAVVDQDANAQAAR	S{+1134}	1134	1134.42	1134.42	1134.42
54902:4	208	N.PDVAEFAEPWMDDS{+1078.663}NQR.L	NA	S{+1079}	772.135	4	3085.52	3085.52	0	0	52	NRagged	319.46	25.75	19.86	3.7	19	>WT63_RS22390 ref|WP_060315098.1|gi|982149636| glycosyl hydrolase	4363	Nsco_NS_434_20203020_B_anthina_HILIC2.47268.47268.5	controllerType=0 controllerNumber=1 scan=47268	124.516	Trypsin	B2	PDVAEFAEPWMDDSNQR	S{+1079}	1079	1078.66	1078.66	1078.66
83085:6	80	A.EAKLEIMEAC[+57.021]GITVTRNPS{+1464.714}EMGR.L	NA	C[+57], S{+1465}	677.168	6	4057.97	4056.97	1	-0.8	265	NRagged	319.48	31.87	0	5.34	183	>WT63_RS22360 ref|WP_006477916.1|gi|493523847| succinate--CoA ligase subunit alpha	4357	Nsco_NS_434_20203020_B_anthina_HILIC3.69376.69376.6	controllerType=0 controllerNumber=1 scan=69376	174.441	Trypsin	B3	EAKLEIMEACGITVTRNPSEMGR	,S{+1465}	,+1465	1464.71	1464.71	1464.71
58901:3	1008	A.PDTNIHAS{+859.408}NPLGK.V	NA	S{+859}	741.706	3	2223.1	2223.1	0	0	36	NRagged	319.54	4.18	2.93	2.14	6	>WT63_RS16100 ref|WP_060313532.1|gi|982148070| glutathione S-transferase	3147	Nsco_NS_434_20203020_B_anthina_HILIC1.51189.51189.4	controllerType=0 controllerNumber=1 scan=51189	133.858	Trypsin	B1	PDTNIHASNPLGK	S{+859}	859	859.408	859.41	859.408
68953:4	13	R.AMALLGVNDS{+1927.672}QMEAVSLGK.E	NA	S{+1928}	966.417	4	3862.64	3861.64	1	-0.9	127	Specific	319.55	156.65	0	5.37	211	>WT63_RS16510 ref|WP_006484980.1|gi|493530974| membrane protein	3228	Nsco_NS_434_20203020_B_anthina_HILIC2.58485.58485.2	controllerType=0 controllerNumber=1 scan=58485	148.489	Trypsin	B2	AMALLGVNDSQMEAVSLGK	S{+1928}	1928	1927.67	1927.67	1927.67
38909:5	38	E.PGLAEKWDVS{+1344.709}SDGK.V	NA	S{+1345}	567.494	5	2833.44	2833.44	0	0	83	NRagged	319.55	8.06	0	3.03	64	>WT63_RS13755 ref|WP_059642489.1|gi|981432544| peptide ABC transporter substrate-binding protein	2696	Nsco_NS_434_20203020_B_anthina_HILIC3.33727.33727.5	controllerType=0 controllerNumber=1 scan=33727	91.3936	Trypsin	B3	PGLAEKWDVSSDGK	S{+1345}	1345	1344.71	1344.71	1344.71
65312:13	150	R.DMYELELLHEFVESGKPVLGVC[+57.021]RGC[+57.021]QLINVAFGGSLYQDIATDVPTAHAHVS{+1969.555}EHYDQHR.H	NA	C[+57]*2, S{+1970}	668.604	13	8679.77	8677.77	2	-0.8	238	Specific	319.56	11.17	0	5.16	28	>WT63_RS17605 ref|WP_060313120.1|gi|982147658| glutamine amidotransferase	3439	Nsco_NS_434_20203020_B_anthina_HILIC3.55350.55350.6	controllerType=0 controllerNumber=1 scan=55350	142.88	Trypsin	B3	DMYELELLHEFVESGKPVLGVCRGCQLINVAFGGSLYQDIATDVPTAHAHVSEHYDQHR	*2,S{+1970}	*2,+1970	1969.56	1969.56	1969.56
10642:5	1468	M.SARRPPAS{+447.099}PGLPASLRR.R	NA	S{+447}	448.032	5	2236.13	2236.13	0	0	2	NRagged	319.57	80.98	0	7.46	2	>WT63_RS14015 ref|WP_059584005.1|gi|981369581| HAD family hydrolase	2748	Nsco_NS_434_20203020_B_anthina_HILIC1.11786.11786.4	controllerType=0 controllerNumber=1 scan=11786	35.1134	Trypsin	B1	SARRPPASPGLPASLRR	S{+447}	447	447.099	447.1	447.099
77961:3	164	Q.PDNSS{+939.377}YGASSIQILEGLEAVR.K	NA	S{+939}	1049.5	3	3146.48	3145.48	1	-1.1	9	NRagged	319.59	29.57	3.29	5.36	47	>WT63_RS14370 ref|WP_060312308.1|gi|982146846| DNA gyrase subunit B	2816	Nsco_NS_434_20203020_B_anthina_HILIC3.65357.65357.3	controllerType=0 controllerNumber=1 scan=65357	166.12	Trypsin	B3	PDNSSYGASSIQILEGLEAVR	S{+939}	939	939.377	939.38	939.377
18149:4	836	R.QIDRHAS{+664.155}INDAPDGFQAR.R	NA	S{+664}	670.038	4	2677.13	2675.13	2	-2.5	22	Specific	319.66	165.89	0	7.7	5	>WT63_RS13465 ref|WP_059583567.1|gi|981369133| helix-turn-helix transcriptional regulator	2639	Nsco_NS_434_20203020_B_anthina_HILIC3.17370.17370.3	controllerType=0 controllerNumber=1 scan=17370	48.7935	Trypsin	B3	QIDRHASINDAPDGFQAR	S{+664}	664	664.155	664.15	664.155
06776:4	2050	K.PGVFAQQES{+384.291}ALREK.F	NA	S{+384}	486.783	4	1944.11	1944.11	0	0	294	Specific	319.69	63.18	13.88	4.43	1	>WT63_RS17045 ref|WP_060312924.1|gi|982147462| hypothetical protein	3335	Nsco_NS_434_20203020_B_anthina_HILIC1.8403.8403.4	controllerType=0 controllerNumber=1 scan=8403	28.4852	Trypsin	B1	PGVFAQQESALREK	S{+384}	384	384.291	384.29	384.291
80826:6	428	T.STDAES{+1845.942}GETALGGGEFIDRYVFPDGELPHISLALEAAQR.G	NA	S{+1846}	995.495	6	5967.94	5964.94	3	-1.7	276	NRagged	319.71	17	0	7.19	21	>WT63_RS19165 ref|WP_059644817.1|gi|981434872| cyclopropane-fatty-acyl-phospholipid synthase	3743	Nsco_NS_434_20203020_B_anthina_HILIC1.68393.68393.6	controllerType=0 controllerNumber=1 scan=68393	174.054	Trypsin	B1	STDAESGETALGGGEFIDRYVFPDGELPHISLALEAAQR	S{+1846}	1846	1845.94	1845.94	1845.94
66814:6	56	Y.SGLMDMMNDDELRGVIGHEMGHVALGHS{+259.267}KK.A	NA	S{+259}	588.64	6	3526.8	3523.8	3	-2.9	117	NRagged	319.76	182.57	0	8.44	48	>WT63_RS29865 ref|WP_059580758.1|gi|981366244| peptidase	5810	Nsco_NS_434_20203020_B_anthina_HILIC3.56522.56522.6	controllerType=0 controllerNumber=1 scan=56522	145.655	Trypsin	B3	SGLMDMMNDDELRGVIGHEMGHVALGHSKK	S{+259}	259	259.267	259.27	259.267
48980:5	27	I.PFSYYDQNQQVVGYS{+1805.026}R.E	NA	S{+1805}	751.991	5	3755.92	3755.92	0	0	47	NRagged	319.78	195.01	38.97	4.47	98	>WT63_RS15960 ref|WP_059581206.1|gi|981366692| ABC transporter	3120	Nsco_NS_434_20203020_B_anthina_HILIC3.42104.42104.5	controllerType=0 controllerNumber=1 scan=42104	112.563	Trypsin	B3	PFSYYDQNQQVVGYSR	S{+1805}	1805	1805.03	1805.03	1805.03
23236:2	197	A.ATEAPAAAAS{+1678.629}APK.A	NA	S{+1679}	1417.62	2	2834.23	2834.23	0	0	31	NRagged	319.8	0.28	0.28	4.22	39	>WT63_RS16735 ref|WP_059574226.1|gi|981359712| phospholipid-binding protein	3273	Nsco_NS_434_20203020_B_anthina_HILIC3.21406.21406.2	controllerType=0 controllerNumber=1 scan=21406	59.2468	Trypsin	B3	ATEAPAAAASAPK	S{+1679}	1679	1678.63	1678.63	1678.63
18033:4	859	E.NDYRYAVAEHDC[+57.021]YS{+282.402}K.F	NA	C[+57], S{+282}	544.308	4	2174.21	2173.21	1	-1.5	69	NRagged	319.82	319.82	0	6.99	8	>WT63_RS25810 ref|WP_060316410.1|gi|982150948| hypothetical protein	5022	Nsco_NS_434_20203020_B_anthina_HILIC3.17276.17276.4	controllerType=0 controllerNumber=1 scan=17276	48.5427	Trypsin	B3	NDYRYAVAEHDCYSK	,S{+282}	,+282	282.402	282.4	282.402
80278:3	1	E.VYVLS{+374.178}KDEGGR.H	NA	S{+374}	532.945	3	1596.82	1596.82	0	0	311	NRagged	319.83	62.21	11.63	3.39	329	>WT63_RS23890 ref|WP_034209732.1|gi|736066354| elongation factor Tu	4658	Nsco_NS_434_20203020_B_anthina_HILIC1.67944.67944.3	controllerType=0 controllerNumber=1 scan=67944	173.362	Trypsin	B1	VYVLSKDEGGR	S{+374}	374	374.178	374.18	374.178
69979:3	226	D.PHS{+1836.800}NAQGFAWNPDNADK.S	NA	S{+1837}	1235.88	3	3705.63	3705.63	0	0	431	NRagged	319.83	84.81	10.24	5.82	28	>WT63_RS07200 ref|WP_060310825.1|gi|982145281| ABC transporter substrate-binding protein	1411	Nsco_NS_434_20203020_B_anthina_HILIC2.59367.59367.3	controllerType=0 controllerNumber=1 scan=59367	150.326	Trypsin	B2	PHSNAQGFAWNPDNADK	S{+1837}	1837	1836.8	1836.8	1836.8
75133:6	163	K.IDMVIFRENS{+1173.652}EDIYAGIEWAAGSEQAKK.V	NA	S{+1174}	725.039	6	4345.2	4344.2	1	-0.8	149	Specific	319.86	81.64	1.8	6.25	42	>WT63_RS11920 ref|WP_060311837.1|gi|982146375| isocitrate dehydrogenase	2337	Nsco_NS_434_20203020_B_anthina_HILIC1.63939.63939.6	controllerType=0 controllerNumber=1 scan=63939	164.131	Trypsin	B1	IDMVIFRENSEDIYAGIEWAAGSEQAKK	S{+1174}	1174	1173.65	1173.65	1173.65
09715:2	1	K.DKAASAAAAS{+1365.457}GA.-	NA	S{+1365}	1178.47	2	2355.94	2355.94	0	0	192	CRagged	319.86	138.81	24.34	5.8	566	>WT63_RS26065 ref|WP_060316474.1|gi|982151012| competence protein ComE	5071	Nsco_NS_434_20203020_B_anthina_HILIC2.10750.10750.2	controllerType=0 controllerNumber=1 scan=10750	33.85	Trypsin	B2	DKAASAAAASGA	S{+1365}	1365	1365.46	1365.46	1365.46
45241:4	488	H.YS{+280.070}FMHENLMDMNHQFLHRK.Q	NA	S{+280}	690.555	4	2759.2	2758.2	1	-1.2	174	NRagged	319.87	319.87	65.95	5.87	12	>WT63_RS21085 ref|WP_060314563.1|gi|982149101| ferredoxin	4107	Nsco_NS_434_20203020_B_anthina_HILIC3.39027.39027.4	controllerType=0 controllerNumber=1 scan=39027	105.034	Trypsin	B3	YSFMHENLMDMNHQFLHRK	S{+280}	280	280.07	280.07	280.07
18747:3	11	A.PAADTPAAAS{+1675.598}APAKK.D	NA	S{+1676}	1015.11	3	3043.33	3042.33	1	-1.1	27	NRagged	319.88	37.73	0	5.45	435	>WT63_RS02295 ref|WP_023477920.1|gi|558019556| hypothetical protein	445	Nsco_NS_434_20203020_B_anthina_HILIC3.17834.17834.3	controllerType=0 controllerNumber=1 scan=17834	49.989	Trypsin	B3	PAADTPAAASAPAKK	S{+1676}	1676	1675.6	1675.6	1675.6
53661:4	353	I.TSYNNFYEFGTDKS{+323.099}DPAQNAGTLRPRPWR.V	NA	S{+323}	928.933	4	3712.71	3711.71	1	-0.9	87	NRagged	319.9	73.06	0	7.25	11	>WT63_RS23705 ref|WP_059577410.1|gi|981362896| mononuclear molybdenum enzyme YedY	4621	Nsco_NS_434_20203020_B_anthina_HILIC2.46301.46301.4	controllerType=0 controllerNumber=1 scan=46301	122.454	Trypsin	B2	TSYNNFYEFGTDKSDPAQNAGTLRPRPWR	S{+323}	323	323.099	323.1	323.099
61390:4	137	K.DGAADRYFQDNS{+951.426}ANIDKLVPEGIEGR.V	NA	S{+951}	951.703	4	3803.79	3801.79	2	-1.8	394	Specific	319.92	225.81	14.9	9.68	37	>WT63_RS26830 ref|WP_034207642.1|gi|736064261| IMP dehydrogenase	5221	Nsco_NS_434_20203020_B_anthina_HILIC1.53143.53143.3	controllerType=0 controllerNumber=1 scan=53143	138.265	Trypsin	B1	DGAADRYFQDNSANIDKLVPEGIEGR	S{+951}	951	951.426	951.43	951.426
24702:4	408	R.GAADRYAPPPAAVPVAATS{+568.211}GAQGGAKPANAPR.E	NA	S{+568}	882.192	4	3525.74	3525.74	0	0	147	Specific	319.95	319.95	18.58	5.94	14	>WT63_RS12395 ref|WP_060311918.1|gi|982146456| hypothetical protein	2430	Nsco_NS_434_20203020_B_anthina_HILIC2.22656.22656.4	controllerType=0 controllerNumber=1 scan=22656	64.0491	Trypsin	B2	GAADRYAPPPAAVPVAATSGAQGGAKPANAPR	S{+568}	568	568.211	568.21	568.211
69019:4	2149	Y.DLFGNPEYREGDVLLDS{+752.404}IYR.F	NA	S{+752}	781.646	4	3123.56	3123.56	0	0	483	NRagged	319.96	8.29	8.29	1.79	3	>WT63_RS06910 ref|WP_060310783.1|gi|982145229| nuclease	1353	Nsco_NS_434_20203020_B_anthina_HILIC1.59089.59089.4	controllerType=0 controllerNumber=1 scan=59089	152.202	Trypsin	B1	DLFGNPEYREGDVLLDSIYR	S{+752}	752	752.404	752.4	752.404
64180:4	43	Q.TLYTNDLDQGPYISS{+1123.646}TLRVDETTDK.T	NA	S{+1124}	993.01	4	3969.02	3969.02	0	0	341	NRagged	320.01	2.68	0	4.48	64	>WT63_RS23920 ref|WP_034209726.1|gi|736066348| DNA-directed RNA polymerase subunit beta	4664	Nsco_NS_434_20203020_B_anthina_HILIC2.54715.54715.4	controllerType=0 controllerNumber=1 scan=54715	140.424	Trypsin	B2	TLYTNDLDQGPYISSTLRVDETTDK	S{+1124}	1124	1123.65	1123.65	1123.65
65949:6	80	A.EAKLEIMEAC[+57.021]GITVTRNPS{+1464.715}EMGR.L	NA	C[+57], S{+1465}	677.168	6	4057.97	4056.97	1	-0.8	265	NRagged	320.05	47.05	0	6.98	183	>WT63_RS22360 ref|WP_006477916.1|gi|493523847| succinate--CoA ligase subunit alpha	4357	Nsco_NS_434_20203020_B_anthina_HILIC3.55862.55862.6	controllerType=0 controllerNumber=1 scan=55862	144.082	Trypsin	B3	EAKLEIMEACGITVTRNPSEMGR	,S{+1465}	,+1465	1464.71	1464.71	1464.71
79391:5	369	K.DRHFPS{+816.479}MNAIAGSLTDQDIADLSAYYAAQK.A	NA	S{+816}	818.412	5	4088.03	4086.03	2	-1.6	81	Specific	320.06	226.36	1.47	8.68	10	>WT63_RS12805 ref|WP_006478192.1|gi|493524127| cytochrome c	2509	Nsco_NS_434_20203020_B_anthina_HILIC1.67271.67271.4	controllerType=0 controllerNumber=1 scan=67271	172.079	Trypsin	B1	DRHFPSMNAIAGSLTDQDIADLSAYYAAQK	S{+816}	816	816.479	816.48	816.479
20563:4	113	K.NLHQGKPYAALLDS{+735.122}QSSTAGR.N	NA	S{+735}	738.567	4	2951.25	2949.25	2	-2.3	23	Specific	320.07	51.63	0	6.67	53	>WT63_RS23865 ref|WP_034209733.1|gi|736066355| 50S ribosomal protein L2	4653	Nsco_NS_434_20203020_B_anthina_HILIC3.19255.19255.3	controllerType=0 controllerNumber=1 scan=19255	53.6105	Trypsin	B3	NLHQGKPYAALLDSQSSTAGR	S{+735}	735	735.122	735.12	735.122
15724:2	14	A.PAADTPAAAS{+566.047}APAKK.D	NA	S{+566}	967.394	2	1933.78	1932.78	1	-1.7	27	NRagged	320.08	42.49	0	5.86	388	>WT63_RS02295 ref|WP_023477920.1|gi|558019556| hypothetical protein	445	Nsco_NS_434_20203020_B_anthina_HILIC2.15429.15429.3	controllerType=0 controllerNumber=1 scan=15429	45.6321	Trypsin	B2	PAADTPAAASAPAKK	S{+566}	566	566.047	566.05	566.047
46065:3	50	A.TSS{+1960.928}AIGGIANQGR.V	NA	S{+1961}	1064.86	3	3192.57	3192.57	0	0	224	NRagged	320.11	3.44	0	4.3	69	>WT63_RS06530 ref|WP_060310719.1|gi|982145146| porin	1277	Nsco_NS_434_20203020_B_anthina_HILIC1.40518.40518.3	controllerType=0 controllerNumber=1 scan=40518	109.171	Trypsin	B1	TSSAIGGIANQGR	S{+1961}	1961	1960.93	1960.93	1960.93
22232:5	104	R.HRPES{+440.230}IDKAEAMFAR.I	NA	S{+440}	440.627	5	2199.11	2198.11	1	-1.5	480	Specific	320.17	85.48	0	6.74	48	>WT63_RS20860 ref|WP_060314412.1|gi|982148950| tryptophan halogenase	4064	Nsco_NS_434_20203020_B_anthina_HILIC1.21131.21131.4	controllerType=0 controllerNumber=1 scan=21131	58.5821	Trypsin	B1	HRPESIDKAEAMFAR	S{+440}	440	440.23	440.23	440.23
47043:5	934	I.VS{+224.015}NVLQAGAWHHPAHEKFPDVK.Q	NA	S{+224}	539.461	5	2693.28	2691.28	2	-2.5	230	NRagged	320.17	320.17	0	7.15	4	>WT63_RS15370 ref|WP_060312574.1|gi|982147112| long-chain fatty acid--CoA ligase	3003	Nsco_NS_434_20203020_B_anthina_HILIC1.41316.41316.5	controllerType=0 controllerNumber=1 scan=41316	111.052	Trypsin	B1	VSNVLQAGAWHHPAHEKFPDVK	S{+224}	224	224.015	224.01	224.015
75614:6	66	W.PVKPS{+1753.699}LPFIPGHEGVGIVAAVGAGVTHVR.E	NA	S{+1754}	770.392	6	4617.31	4615.31	2	-1.5	54	NRagged	320.21	54.78	0.35	5.45	111	>WT63_RS07925 ref|WP_060310922.1|gi|982145396| alcohol dehydrogenase	1554	Nsco_NS_434_20203020_B_anthina_HILIC1.64308.64308.6	controllerType=0 controllerNumber=1 scan=64308	165.032	Trypsin	B1	PVKPSLPFIPGHEGVGIVAAVGAGVTHVR	S{+1754}	1754	1753.7	1753.7	1753.7
12829:5	584	F.PNS{+587.321}PEENFSHKVNKK.M	NA	S{+587}	469.247	5	2342.2	2342.2	0	0	90	NRagged	320.26	54.35	15.93	5.9	10	>WT63_RS23875 ref|WP_006477192.1|gi|493523116| 50S ribosomal protein L4	4655	Nsco_NS_434_20203020_B_anthina_HILIC3.13153.13153.5	controllerType=0 controllerNumber=1 scan=13153	38.101	Trypsin	B3	PNSPEENFSHKVNKK	S{+587}	587	587.321	587.32	587.321
04579:3	314	K.PAGHAADPAS{+386.265}SPADKPAAGGDSAARTPAR.A	NA	S{+386}	1019.86	3	3057.56	3056.56	1	-1.1	351	Specific	320.28	85.24	0	7.59	9	>WT63_RS18160 ref|WP_060313248.1|gi|982147786| ribonuclease III	3547	Nsco_NS_434_20203020_B_anthina_HILIC2.6142.6142.3	controllerType=0 controllerNumber=1 scan=6142	23.808	Trypsin	B2	PAGHAADPASSPADKPAAGGDSAARTPAR	S{+386}	386	386.265	386.26	386.265
62770:4	21	K.VFQYVKPQDAQALQDASPASGAS{+568.213}GAQAAAAPADSATVGAVPDASVQSTPLQPPAPISNSSSVHPGNPK.A	NA	S{+568}	1787.12	4	7145.46	7145.46	0	0	195	Specific	320.31	320.31	5.1	6.91	134	>WT63_RS02355 ref|WP_059578262.1|gi|981363748| BON domain protein	456	Nsco_NS_434_20203020_B_anthina_HILIC1.54210.54210.4	controllerType=0 controllerNumber=1 scan=54210	140.764	Trypsin	B1	VFQYVKPQDAQALQDASPASGASGAQAAAAPADSATVGAVPDASVQSTPLQPPAPISNSSSVHPGNPK	S{+568}	568	568.213	568.21	568.213
39812:6	659	L.PQALRYDKPS{+1107.309}GAC[+57.021]DAQGKPIEEGRFNESYDPPSAAR.D	NA	C[+57], S{+1107}	848.871	6	5088.19	5085.19	3	-2	513	NRagged	320.34	79.04	0	6.87	9	>WT63_RS20455 ref|WP_060314217.1|gi|982148755| hypothetical protein	3989	Nsco_NS_434_20203020_B_anthina_HILIC3.34656.34656.5	controllerType=0 controllerNumber=1 scan=34656	94.0591	Trypsin	B3	PQALRYDKPSGACDAQGKPIEEGRFNESYDPPSAAR	,S{+1107}	,+1107	1107.31	1107.31	1107.31
15052:3	11	A.PAADTPAAAS{+1639.499}APAKK.D	NA	S{+1639}	1003.08	3	3007.23	3006.23	1	-1.1	27	NRagged	320.42	62.64	0	5.75	435	>WT63_RS02295 ref|WP_023477920.1|gi|558019556| hypothetical protein	445	Nsco_NS_434_20203020_B_anthina_HILIC3.14888.14888.3	controllerType=0 controllerNumber=1 scan=14888	42.42	Trypsin	B3	PAADTPAAASAPAKK	S{+1639}	1639	1639.5	1639.5	1639.5
38222:3	426	K.GALGEALGTAGS{+1006.373}ENVQGEVQK.K	NA	S{+1006}	1008.46	3	3023.38	3021.38	2	-2.2	48	Specific	320.45	100.58	6.52	4.22	9	>WT63_RS17555 ref|WP_059574095.1|gi|981359581| fructose-bisphosphatase	3429	Nsco_NS_434_20203020_B_anthina_HILIC2.33224.33224.3	controllerType=0 controllerNumber=1 scan=33224	90.9088	Trypsin	B2	GALGEALGTAGSENVQGEVQK	S{+1006}	1006	1006.37	1006.37	1006.37
35820:3	254	N.DFYHEMKDS{+301.096}NVLDK.V	NA	S{+301}	681.3	3	2041.89	2041.89	0	0	192	NRagged	320.5	47.42	18.92	2.94	16	>WT63_RS02905 ref|WP_011350527.1|gi|499669793| ATP synthase subunit beta	565	Nsco_NS_434_20203020_B_anthina_HILIC1.31963.31963.3	controllerType=0 controllerNumber=1 scan=31963	87.191	Trypsin	B1	DFYHEMKDSNVLDK	S{+301}	301	301.096	301.1	301.096
23232:3	5	A.PPQADNGAS{+737.328}QPQQFDPNR.A	NA	S{+737}	902.414	3	2705.23	2704.23	1	-1.2	52	NRagged	320.55	80.33	0	5.67	232	>WT63_RS27555 ref|WP_060317017.1|gi|982151555| cell division protein	5358	Nsco_NS_434_20203020_B_anthina_HILIC3.21403.21403.3	controllerType=0 controllerNumber=1 scan=21403	59.2418	Trypsin	B3	PPQADNGASQPQQFDPNR	S{+737}	737	737.328	737.33	737.328
23233:3	5	A.PPQADNGAS{+737.391}QPQQFDPNR.A	NA	S{+737}	902.435	3	2705.29	2704.29	1	-1.2	52	NRagged	320.55	80.33	0	5.67	232	>WT63_RS27555 ref|WP_060317017.1|gi|982151555| cell division protein	5358	Nsco_NS_434_20203020_B_anthina_HILIC3.21403.21403.3	controllerType=0 controllerNumber=1 scan=21403	59.2418	Trypsin	B3	PPQADNGASQPQQFDPNR	S{+737}	737	737.391	737.39	737.391
79954:4	788	D.PEIVTAGWSPDDAHAAGVDC[+57.021]LSAS{+1094.504}FPFAANGR.A	NA	C[+57], S{+1095}	1096.01	4	4381.03	4381.03	0	0	352	NRagged	320.56	117.53	0	5.56	5	>WT63_RS18700 ref|WP_060313440.1|gi|982147978| dihydrolipoamide dehydrogenase	3651	Nsco_NS_434_20203020_B_anthina_HILIC2.67454.67454.3	controllerType=0 controllerNumber=1 scan=67454	167.952	Trypsin	B2	PEIVTAGWSPDDAHAAGVDCLSASFPFAANGR	,S{+1095}	,+1095	1094.5	1094.5	1094.5
49131:3	126	R.AIEDAGIGDAAAPVAS{+664.229}APASNDHAAQGAIAPPAPAAATAPK.Q	NA	S{+664}	1448.03	3	4342.07	4339.07	3	-2.3	33	Specific	320.66	159.1	0	8.07	25	>WT63_RS09490 ref|WP_060311131.1|gi|982145669| extensin	1862	Nsco_NS_434_20203020_B_anthina_HILIC3.42226.42226.3	controllerType=0 controllerNumber=1 scan=42226	112.838	Trypsin	B3	AIEDAGIGDAAAPVASAPASNDHAAQGAIAPPAPAAATAPK	S{+664}	664	664.229	664.23	664.229
45053:3	34	K.LAGAYS{+255.177}QANLGDGTNGSGATSSAIGGIANQGR.V	NA	S{+255}	1064.87	3	3192.59	3191.59	1	-1.1	205	Specific	320.69	29.55	29.55	5.97	98	>WT63_RS06530 ref|WP_060310719.1|gi|982145146| porin	1277	Nsco_NS_434_20203020_B_anthina_HILIC3.38873.38873.3	controllerType=0 controllerNumber=1 scan=38873	104.659	Trypsin	B3	LAGAYSQANLGDGTNGSGATSSAIGGIANQGR	S{+255}	255	255.177	255.18	255.177
49114:3	224	R.TAASVS{+1175.578}VITDDDLEEQQATNIK.D	NA	S{+1176}	1175.25	3	3523.72	3523.72	0	0	73	Specific	320.7	175.27	2.41	6.18	35	>WT63_RS28215 ref|WP_060317297.1|gi|982151835| hypothetical protein	5487	Nsco_NS_434_20203020_B_anthina_HILIC2.42347.42347.3	controllerType=0 controllerNumber=1 scan=42347	113.192	Trypsin	B2	TAASVSVITDDDLEEQQATNIK	S{+1176}	1176	1175.58	1175.58	1175.58
66009:6	601	R.LAHAGRDS{+765.376}AAWHGFVNPPVYHASTVLSPTVSDLLNR.T	NA	S{+765}	771.563	6	4624.34	4621.34	3	-2.2	7	Specific	320.71	214.47	5.23	8.9	20	>WT63_RS31815 ref|WP_060318827.1|gi|982153365| cystathionine beta-lyase	6185	Nsco_NS_434_20203020_B_anthina_HILIC3.55913.55913.5	controllerType=0 controllerNumber=1 scan=55913	144.202	Trypsin	B3	LAHAGRDSAAWHGFVNPPVYHASTVLSPTVSDLLNR	S{+765}	765	765.376	765.38	765.376
50675:3	572	R.ARATQAPAPAS{+568.228}AIPTTPVVTATAPAAPATDPYEPPPPR.M	NA	S{+568}	1430.39	3	4289.17	4288.17	1	-0.8	228	Specific	320.76	320.76	1.13	8.83	20	>WT63_RS26170 ref|WP_060316514.1|gi|982151052| hydrolase Nlp/P60	5092	Nsco_NS_434_20203020_B_anthina_HILIC1.44480.44480.3	controllerType=0 controllerNumber=1 scan=44480	118.624	Trypsin	B1	ARATQAPAPASAIPTTPVVTATAPAAPATDPYEPPPPR	S{+568}	568	568.228	568.23	568.228
64618:4	21	S.PASGAS{+1916.951}GAQAAAAPADSATVGAVPDASVQSTPLQPPAPISNSSSVHPGNPK.A	NA	S{+1917}	1652.32	4	6606.27	6605.27	1	-0.5	212	NRagged	320.77	320.77	0	7.52	134	>WT63_RS02355 ref|WP_059578262.1|gi|981363748| BON domain protein	456	Nsco_NS_434_20203020_B_anthina_HILIC1.55670.55670.4	controllerType=0 controllerNumber=1 scan=55670	144.218	Trypsin	B1	PASGASGAQAAAAPADSATVGAVPDASVQSTPLQPPAPISNSSSVHPGNPK	S{+1917}	1917	1916.95	1916.95	1916.95
24044:5	4	K.GVKPS{+1364.370}KPAATTSATPSTTTSAGTASTSATATAGTTATASAPAASAPDAAAKPAK.T	NA	S{+1364}	1231.16	5	6151.79	6151.79	0	0	95	Specific	320.81	320.81	0	7.62	303	>WT63_RS26065 ref|WP_060316474.1|gi|982151012| competence protein ComE	5071	Nsco_NS_434_20203020_B_anthina_HILIC1.22572.22572.5	controllerType=0 controllerNumber=1 scan=22572	62.3633	Trypsin	B1	GVKPSKPAATTSATPSTTTSAGTASTSATATAGTTATASAPAASAPDAAAKPAK	S{+1364}	1364	1364.37	1364.37	1364.37
20360:4	98	R.LNEHPQMPFAAS{+583.210}APSDKYQTGKK.S	NA	S{+583}	783.121	4	3129.46	3128.46	1	-1.1	43	Specific	320.81	152.02	0.3	5.44	68	>WT63_RS17660 ref|WP_059574073.1|gi|981359559| hypothetical protein	3450	Nsco_NS_434_20203020_B_anthina_HILIC3.19116.19116.4	controllerType=0 controllerNumber=1 scan=19116	53.2563	Trypsin	B3	LNEHPQMPFAASAPSDKYQTGKK	S{+583}	583	583.21	583.21	583.21
73806:4	39	S.PPFADRFEDFSFTPYRPDTSDGNADDDAQDGDNTSSS{+341.149}ASSNDPDATK.L	NA	S{+341}	1347.31	4	5386.23	5384.23	2	-1.2	829	NRagged	320.88	320.88	2.4	6.73	103	>WT63_RS07370 ref|WP_060310847.1|gi|982145311| alpha-2-macroglobulin	1445	Nsco_NS_434_20203020_B_anthina_HILIC1.62887.62887.4	controllerType=0 controllerNumber=1 scan=62887	161.513	Trypsin	B1	PPFADRFEDFSFTPYRPDTSDGNADDDAQDGDNTSSSASSNDPDATK	S{+341}	341	341.149	341.15	341.149
23883:4	98	R.LNEHPQMPFAAS{+683.229}APSDKYQTGKK.S	NA	S{+683}	808.125	4	3229.48	3228.48	1	-1	43	Specific	320.88	116.92	7.73	4.29	68	>WT63_RS17660 ref|WP_059574073.1|gi|981359559| hypothetical protein	3450	Nsco_NS_434_20203020_B_anthina_HILIC3.21913.21913.4	controllerType=0 controllerNumber=1 scan=21913	60.6235	Trypsin	B3	LNEHPQMPFAASAPSDKYQTGKK	S{+683}	683	683.229	683.23	683.229
66892:5	99	Y.APGQQPPNGAAAMVRPS{+1580.888}WKPDAK.T	NA	S{+1581}	792.025	5	3956.1	3955.1	1	-0.8	67	NRagged	320.9	28.13	0	6.63	72	>WT63_RS07420 ref|WP_059585130.1|gi|981370743| hypothetical protein	1455	Nsco_NS_434_20203020_B_anthina_HILIC1.57416.57416.5	controllerType=0 controllerNumber=1 scan=57416	148.301	Trypsin	B1	APGQQPPNGAAAMVRPSWKPDAK	S{+1581}	1581	1580.89	1580.89	1580.89
37317:4	270	K.PYEPQAS{+679.492}AKQPDDAQPAQQPEK.K	NA	S{+679}	776.665	4	3103.64	3102.64	1	-1.1	476	Specific	320.94	5.09	0.46	6.2	7	>WT63_RS12880 ref|WP_059583701.1|gi|981369276| DEAD/DEAH box helicase	2524	Nsco_NS_434_20203020_B_anthina_HILIC2.32503.32503.5	controllerType=0 controllerNumber=1 scan=32503	89.0446	Trypsin	B2	PYEPQASAKQPDDAQPAQQPEK	S{+679}	679	679.492	679.49	679.492
22352:3	173	T.PHAGDYGNTSWYS{+387.129}QHNGPR.T	NA	S{+387}	844.692	3	2532.06	2531.06	1	-1.3	27	NRagged	320.97	84.7	9.35	4.33	34	>WT63_RS00145 ref|WP_060309892.1|gi|982144319| hypothetical protein	27	Nsco_NS_434_20203020_B_anthina_HILIC1.21230.21230.3	controllerType=0 controllerNumber=1 scan=21230	58.8367	Trypsin	B1	PHAGDYGNTSWYSQHNGPR	S{+387}	387	387.129	387.13	387.129
68412:2	27	E.PGSSGS{+1140.047}PIYSPEK.R	NA	S{+1140}	1223.34	2	2445.68	2445.68	0	0	191	NRagged	320.99	127.69	0	5.02	440	>sp|LYSC_LYSEN|(Common contaminant protein)	6307	Nsco_NS_434_20203020_B_anthina_HILIC2.58050.58050.4	controllerType=0 controllerNumber=1 scan=58050	147.522	Trypsin	B2	PGSSGSPIYSPEK	S{+1140}	1140	1140.05	1140.05	1140.05
44420:3	7	K.KASEAAAAASAAQAAAAAS{+596.208}PATEPAPGAVVDQDANAQAAR.A	NA	S{+596}	1405.67	3	4214.98	4214.98	0	0	143	Specific	321.01	134.32	0	6.58	267	>WT63_RS15865 ref|WP_059581029.1|gi|981366515| cell envelope protein SmpA	3101	Nsco_NS_434_20203020_B_anthina_HILIC2.38376.38376.3	controllerType=0 controllerNumber=1 scan=38376	103.824	Trypsin	B2	KASEAAAAASAAQAAAAASPATEPAPGAVVDQDANAQAAR	S{+596}	596	596.208	596.21	596.208
41321:5	91	Y.YVYQGS{+1948.969}HADQGQK.V	NA	S{+1949}	686.936	5	3430.65	3429.65	1	-1	51	NRagged	321.02	10.59	7.28	1.95	84	>WT63_RS29690 ref|WP_060317894.1|gi|982152432| hypothetical protein	5778	Nsco_NS_434_20203020_B_anthina_HILIC3.35862.35862.5	controllerType=0 controllerNumber=1 scan=35862	96.9651	Trypsin	B3	YVYQGSHADQGQK	S{+1949}	1949	1948.97	1948.97	1948.97
76369:6	278	L.PVAINYNGS{+1901.031}NAIEMHGFQAHVGSMR.S	NA	S{+1901}	767.724	6	4601.31	4601.31	0	0	367	NRagged	321.05	32.34	15.07	3.3	17	>WT63_RS27355 ref|WP_060316966.1|gi|982151504| choline dehydrogenase	5322	Nsco_NS_434_20203020_B_anthina_HILIC3.64114.64114.6	controllerType=0 controllerNumber=1 scan=64114	163.286	Trypsin	B3	PVAINYNGSNAIEMHGFQAHVGSMR	S{+1901}	1901	1901.03	1901.03	1901.03
83717:3	165	V.PAQPLPEATPAQPQSVPQQAVPQQPLTTAPGAS{+474.264}Q.-	NA	S{+474}	1303.01	3	3907.02	3905.02	2	-1.7	747	Non	321.06	59.04	6.17	6.24	46	>WT63_RS03120 ref|WP_060310251.1|gi|982144678| type II secretion system protein GspD	608	Nsco_NS_434_20203020_B_anthina_HILIC3.69862.69862.3	controllerType=0 controllerNumber=1 scan=69862	175.226	Trypsin	B3	PAQPLPEATPAQPQSVPQQAVPQQPLTTAPGASQ	S{+474}	474	474.264	474.26	474.264
19778:6	10	K.PVADAPS{+511.580}ESPERPEPPAHAAPRAPAKPR.R	NA	S{+512}	569.519	6	3412.08	3410.08	2	-2	108	Specific	321.1	116.82	0	7.34	83	>WT63_RS18695 ref|WP_060313438.1|gi|982147976| branched-chain alpha-keto acid dehydrogenase subunit E2	3650	Nsco_NS_434_20203020_B_anthina_HILIC2.18650.18650.4	controllerType=0 controllerNumber=1 scan=18650	53.8745	Trypsin	B2	PVADAPSESPERPEPPAHAAPRAPAKPR	S{+512}	512	511.58	511.58	511.58
67839:13	36	S.VNGS{+1717.453}YAEYVLADPDYVGQLPAQVAFDEIAPILC[+57.021]AGVTVYKGIRVTDTRPGQWLAISGIGGLGHVAVQYAR.A	NA	C[+57], S{+1717}	706.183	13	9168.29	9163.29	5	-1.8	120	NRagged	321.13	321.13	0	6.74	152	>WT63_RS07925 ref|WP_060310922.1|gi|982145396| alcohol dehydrogenase	1554	Nsco_NS_434_20203020_B_anthina_HILIC2.57607.57607.4	controllerType=0 controllerNumber=1 scan=57607	146.588	Trypsin	B2	VNGSYAEYVLADPDYVGQLPAQVAFDEIAPILCAGVTVYKGIRVTDTRPGQWLAISGIGGLGHVAVQYAR	,S{+1717}	,+1717	1717.45	1717.45	1717.45
30665:4	59	G.ANEVAYEIQS{+247.217}RYSSPDDAEADIRR.R	NA	S{+247}	751.383	4	3002.51	3002.51	0	0	240	NRagged	321.2	0.49	0.49	6.86	33	>WT63_RS29670 ref|WP_059644323.1|gi|981434378| 2-methylcitrate synthase	5774	Nsco_NS_434_20203020_B_anthina_HILIC2.27392.27392.4	controllerType=0 controllerNumber=1 scan=27392	75.7168	Trypsin	B2	ANEVAYEIQSRYSSPDDAEADIRR	S{+247}	247	247.217	247.22	247.217
64050:4	29	I.GASLGNMS{+1375.561}EDNWHYHFYDTIK.G	NA	S{+1376}	965.918	4	3860.65	3860.65	0	0	59	NRagged	321.2	8.48	7.35	3.06	76	>WT63_RS10370 ref|WP_059582803.1|gi|981368289| fumarate reductase	2034	Nsco_NS_434_20203020_B_anthina_HILIC3.54357.54357.4	controllerType=0 controllerNumber=1 scan=54357	140.665	Trypsin	B3	GASLGNMSEDNWHYHFYDTIK	S{+1376}	1376	1375.56	1375.56	1375.56
23809:4	98	R.LNEHPQMPFAAS{+217.077}APSDKYQTGKK.S	NA	S{+217}	691.837	4	2764.33	2762.33	2	-2.4	43	Specific	321.2	94.15	0	8.5	68	>WT63_RS17660 ref|WP_059574073.1|gi|981359559| hypothetical protein	3450	Nsco_NS_434_20203020_B_anthina_HILIC3.21854.21854.4	controllerType=0 controllerNumber=1 scan=21854	60.4625	Trypsin	B3	LNEHPQMPFAASAPSDKYQTGKK	S{+217}	217	217.077	217.08	217.077
25651:4	90	S.PDGGDASSPAS{+1589.425}PAGAR.F	NA	S{+1589}	751.522	4	3003.07	3002.07	1	-1.1	194	NRagged	321.21	87.15	0	5.07	35	>WT63_RS10230 ref|WP_060311224.1|gi|982145762| sporulation protein	2006	Nsco_NS_434_20203020_B_anthina_HILIC1.23957.23957.8	controllerType=0 controllerNumber=1 scan=23957	65.921	Trypsin	B1	PDGGDASSPASPAGAR	S{+1589}	1589	1589.42	1589.42	1589.42
62624:5	14	G.PDDS{+1716.725}VTDTTEAAAITHHTILIDGRR.I	NA	S{+1717}	885.221	5	4422.07	4422.07	0	0	51	NRagged	321.25	1.78	0	6.36	167	>WT63_RS22605 ref|WP_060315180.1|gi|982149718| peptidase S1	4405	Nsco_NS_434_20203020_B_anthina_HILIC3.53245.53245.5	controllerType=0 controllerNumber=1 scan=53245	138.142	Trypsin	B3	PDDSVTDTTEAAAITHHTILIDGRR	S{+1717}	1717	1716.72	1716.72	1716.72
13330:2	14	A.PAADTPAAAS{+1930.711}APAKK.D	NA	S{+1931}	1649.73	2	3298.44	3297.44	1	-1	27	NRagged	321.26	36.64	0	5.67	388	>WT63_RS02295 ref|WP_023477920.1|gi|558019556| hypothetical protein	445	Nsco_NS_434_20203020_B_anthina_HILIC2.13544.13544.2	controllerType=0 controllerNumber=1 scan=13544	40.5403	Trypsin	B2	PAADTPAAASAPAKK	S{+1931}	1931	1930.71	1930.71	1930.71
09849:4	899	N.GRGS{+415.343}DC[+57.021]YGKGGDDVTLR.M	NA	C[+57], S{+415}	557.798	4	2228.17	2228.17	0	0	73	NRagged	321.29	51.6	4.8	6.94	14	>WT63_RS15560 ref|WP_059580889.1|gi|981366375| GTPase Obg	3040	Nsco_NS_434_20203020_B_anthina_HILIC2.10864.10864.4	controllerType=0 controllerNumber=1 scan=10864	34.1614	Trypsin	B2	GRGSDCYGKGGDDVTLR	,S{+415}	,+415	415.343	415.34	415.343
25691:4	69	L.LTDDAPS{+385.223}GDDRANNDHEMRK.Q	NA	S{+385}	661.809	4	2644.21	2642.21	2	-2.5	43	NRagged	321.3	74.38	0	7.26	69	>WT63_RS11695 ref|WP_060311551.1|gi|982146089| cobalamin adenosyltransferase	2295	Nsco_NS_434_20203020_B_anthina_HILIC2.23425.23425.4	controllerType=0 controllerNumber=1 scan=23425	65.9658	Trypsin	B2	LTDDAPSGDDRANNDHEMRK	S{+385}	385	385.223	385.22	385.223
15663:3	344	M.SDS{+216.941}LDKNGTSLSAADRAQK.Q	NA	S{+217}	727.641	3	2180.91	2180.91	0	0	67	NRagged	321.31	96.08	0	5.07	14	>WT63_RS26925 ref|WP_048248617.1|gi|851998757| outer membrane protein chaperone	5240	Nsco_NS_434_20203020_B_anthina_HILIC3.15367.15367.3	controllerType=0 controllerNumber=1 scan=15367	43.6574	Trypsin	B3	SDSLDKNGTSLSAADRAQK	S{+217}	217	216.941	216.94	216.941
71121:6	76	A.EAKLEIMEAC[+57.021]GITVTRNPS{+1464.718}EMGR.L	NA	C[+57], S{+1465}	677.335	6	4058.98	4056.98	2	-1.7	265	NRagged	321.33	24.18	0	7.05	172	>WT63_RS22360 ref|WP_006477916.1|gi|493523847| succinate--CoA ligase subunit alpha	4357	Nsco_NS_434_20203020_B_anthina_HILIC2.60297.60297.6	controllerType=0 controllerNumber=1 scan=60297	152.355	Trypsin	B2	EAKLEIMEACGITVTRNPSEMGR	,S{+1465}	,+1465	1464.72	1464.72	1464.72
43511:4	193	K.AADAGGAKPAAGAPAAPAAPAPVAVPAS{+1289.365}AVSGAAAQ.-	NA	S{+1289}	1060.73	4	4239.9	4239.9	0	0	151	CRagged	321.33	51.53	8.24	3.83	92	>WT63_RS23550 ref|WP_059577270.1|gi|981362756| outer membrane lipid asymmetry maintenance protein MlaD	4590	Nsco_NS_434_20203020_B_anthina_HILIC2.37568.37568.4	controllerType=0 controllerNumber=1 scan=37568	101.836	Trypsin	B2	AADAGGAKPAAGAPAAPAAPAPVAVPASAVSGAAAQ	S{+1289}	1289	1289.37	1289.37	1289.37
14442:3	11	A.PAADTPAAAS{+1567.476}APAKK.D	NA	S{+1567}	979.074	3	2935.21	2934.21	1	-1.1	27	NRagged	321.46	55.02	0	5.75	435	>WT63_RS02295 ref|WP_023477920.1|gi|558019556| hypothetical protein	445	Nsco_NS_434_20203020_B_anthina_HILIC3.14394.14394.3	controllerType=0 controllerNumber=1 scan=14394	41.1226	Trypsin	B3	PAADTPAAASAPAKK	S{+1567}	1567	1567.48	1567.48	1567.48
18460:3	344	M.SDS{+219.063}LDKNGTSLSAADRAQK.Q	NA	S{+219}	728.348	3	2183.03	2183.03	0	0	67	NRagged	321.46	17.18	0.79	3.69	14	>WT63_RS26925 ref|WP_048248617.1|gi|851998757| outer membrane protein chaperone	5240	Nsco_NS_434_20203020_B_anthina_HILIC3.17610.17610.3	controllerType=0 controllerNumber=1 scan=17610	49.4425	Trypsin	B3	SDSLDKNGTSLSAADRAQK	S{+219}	219	219.063	219.06	219.063
16925:2	3	A.PAAS{+709.269}APDAAAKPAK.T	NA	S{+709}	988.48	2	1975.95	1974.95	1	-1.7	135	NRagged	321.48	61.96	0	5.43	458	>WT63_RS26065 ref|WP_060316474.1|gi|982151012| competence protein ComE	5071	Nsco_NS_434_20203020_B_anthina_HILIC3.16374.16374.2	controllerType=0 controllerNumber=1 scan=16374	46.2629	Trypsin	B3	PAASAPDAAAKPAK	S{+709}	709	709.269	709.27	709.269
20261:3	183	K.TPPSLLS{+240.173}DTKPAGEGGPR.Q	NA	S{+240}	674.037	3	2020.1	2020.1	0	0	11	Specific	321.49	51.91	0	6.21	33	>WT63_RS23250 ref|WP_060315440.1|gi|982149978| phage tail protein	4533	Nsco_NS_434_20203020_B_anthina_HILIC1.19556.19556.3	controllerType=0 controllerNumber=1 scan=19556	54.6115	Trypsin	B1	TPPSLLSDTKPAGEGGPR	S{+240}	240	240.173	240.17	240.173
80678:4	131	A.GEGEDS{+1416.677}GAFDDDAASADDAPRDESVSPLAPVADSGANEEPSEGADEPPKTDGDGDGSK.G	NA	S{+1417}	1774.51	4	7095.03	7092.03	3	-1.4	107	NRagged	321.53	321.53	0	8.52	42	>WT63_RS23405 ref|WP_060315483.1|gi|982150021| stringent starvation protein B	4561	Nsco_NS_434_20203020_B_anthina_HILIC3.67460.67460.4	controllerType=0 controllerNumber=1 scan=67460	170.906	Trypsin	B3	GEGEDSGAFDDDAASADDAPRDESVSPLAPVADSGANEEPSEGADEPPKTDGDGDGSK	S{+1417}	1417	1416.68	1416.68	1416.68
52723:4	4	K.EIAQVGSISANSDS{+1019.498}SIGDRIAEAMDK.V	NA	S{+1019}	921.699	4	3683.78	3683.78	0	0	143	Specific	321.57	31.77	0	4.34	261	>WT63_RS16820 ref|WP_006485462.1|gi|493531463| molecular chaperone GroEL	3290	Nsco_NS_434_20203020_B_anthina_HILIC3.45415.45415.4	controllerType=0 controllerNumber=1 scan=45415	120.702	Trypsin	B3	EIAQVGSISANSDSSIGDRIAEAMDK	S{+1019}	1019	1019.5	1019.5	1019.5
45826:7	458	R.GIKPS{+537.778}HVNC[+57.021]FYVRQPEALGLGHAVLC[+57.021]AEK.L	NA	C[+57]*2, S{+538}	542.497	7	3791.44	3788.44	3	-2.7	92	Specific	321.57	24.87	0	7.14	10	>WT63_RS10175 ref|WP_006482949.1|gi|493528932| UTP--glucose-1-phosphate uridylyltransferase	1995	Nsco_NS_434_20203020_B_anthina_HILIC3.39495.39495.6	controllerType=0 controllerNumber=1 scan=39495	106.186	Trypsin	B3	GIKPSHVNCFYVRQPEALGLGHAVLCAEK	*2,S{+538}	*2,+538	537.778	537.78	537.778
13247:3	349	K.KLQQWS{+667.232}QQNAAGAKPASGE.-	NA	S{+667}	889.749	3	2667.23	2666.23	1	-1.3	124	CRagged	321.61	221.23	0	7.45	43	>WT63_RS18535 ref|WP_060313386.1|gi|982147924| hypothetical protein	3618	Nsco_NS_434_20203020_B_anthina_HILIC1.13904.13904.3	controllerType=0 controllerNumber=1 scan=13904	39.9547	Trypsin	B1	KLQQWSQQNAAGAKPASGE	S{+667}	667	667.232	667.23	667.232
28221:11	125	K.IYS{+1655.648}DAGIVQISPSATNPAYTQQGFKTTYRVVATDAQQGPALANYAHSK.G	NA	S{+1656}	615.297	11	6758.2	6755.2	3	-1.5	119	Specific	321.64	321.64	1.57	7.34	27	>WT63_RS02415 ref|WP_059578145.1|gi|981363631| branched chain amino acid ABC transporter substrate-binding protein	468	Nsco_NS_434_20203020_B_anthina_HILIC3.25387.25387.4	controllerType=0 controllerNumber=1 scan=25387	69.5073	Trypsin	B3	IYSDAGIVQISPSATNPAYTQQGFKTTYRVVATDAQQGPALANYAHSK	S{+1656}	1656	1655.65	1655.65	1655.65
68373:5	278	R.QHDIYIGEWS{+970.753}ADYIDPHSNAQGFAWNPDNADK.S	NA	S{+971}	929.881	5	4645.37	4645.37	0	0	416	Specific	321.66	321.66	0	7.59	24	>WT63_RS07200 ref|WP_060310825.1|gi|982145281| ABC transporter substrate-binding protein	1411	Nsco_NS_434_20203020_B_anthina_HILIC1.58570.58570.4	controllerType=0 controllerNumber=1 scan=58570	151.036	Trypsin	B1	QHDIYIGEWSADYIDPHSNAQGFAWNPDNADK	S{+971}	971	970.753	970.75	970.753
26442:4	69	L.LTDDAPS{+385.221}GDDRANNDHEMRK.Q	NA	S{+385}	661.808	4	2644.21	2642.21	2	-2.5	43	NRagged	321.67	51	3.69	7.66	76	>WT63_RS11695 ref|WP_060311551.1|gi|982146089| cobalamin adenosyltransferase	2295	Nsco_NS_434_20203020_B_anthina_HILIC3.23978.23978.4	controllerType=0 controllerNumber=1 scan=23978	65.8615	Trypsin	B3	LTDDAPSGDDRANNDHEMRK	S{+385}	385	385.221	385.22	385.221
61552:2	36	E.PGSSGSPIYS{+1066.998}PEKR.V	NA	S{+1067}	1265.37	2	2529.73	2528.73	1	-1.3	191	NRagged	321.69	62.52	0	5.7	377	>sp|LYSC_LYSEN|(Common contaminant protein)	6307	Nsco_NS_434_20203020_B_anthina_HILIC3.52392.52392.2	controllerType=0 controllerNumber=1 scan=52392	136.208	Trypsin	B3	PGSSGSPIYSPEKR	S{+1067}	1067	1067	1067	1067
65611:6	76	A.EAKLEIMEAC[+57.021]GITVTRNPS{+1463.719}EMGR.L	NA	C[+57], S{+1464}	677.169	6	4057.98	4055.98	2	-1.7	265	NRagged	321.73	7.71	1.55	6.01	172	>WT63_RS22360 ref|WP_006477916.1|gi|493523847| succinate--CoA ligase subunit alpha	4357	Nsco_NS_434_20203020_B_anthina_HILIC2.55862.55862.6	controllerType=0 controllerNumber=1 scan=55862	142.832	Trypsin	B2	EAKLEIMEACGITVTRNPSEMGR	,S{+1464}	,+1464	1463.72	1463.72	1463.72
17328:3	472	K.IKLES{+339.115}TAGTGHFYTTTK.N	NA	S{+339}	732.03	3	2194.07	2194.07	0	0	9	Specific	321.81	4.3	4.3	4.96	10	>WT63_RS12030 ref|WP_006478046.1|gi|493523980| 50S ribosomal protein L33	2359	Nsco_NS_434_20203020_B_anthina_HILIC2.16700.16700.3	controllerType=0 controllerNumber=1 scan=16700	48.9039	Trypsin	B2	IKLESTAGTGHFYTTTK	S{+339}	339	339.115	339.12	339.115
59180:4	155	T.APAAAGGAS{+1657.759}GTGATTTAGDVPAAAAGAAPSTTAPAAQAQLVK.F	NA	S{+1658}	1302.39	4	5206.56	5205.56	1	-0.6	41	NRagged	321.82	17.15	1.28	6.28	34	>WT63_RS14340 ref|WP_060312306.1|gi|982146844| membrane protein insertase YidC	2810	Nsco_NS_434_20203020_B_anthina_HILIC2.50715.50715.4	controllerType=0 controllerNumber=1 scan=50715	131.931	Trypsin	B2	APAAAGGASGTGATTTAGDVPAAAAGAAPSTTAPAAQAQLVK	S{+1658}	1658	1657.76	1657.76	1657.76
75937:7	56	E.TETAS{+1409.718}EPDPFARHDKAPTTAAADEPIIQPDAQPAVQLAVPFPAAPTDDDRPHFAVTR.E	NA	S{+1410}	1068.82	7	7475.7	7469.7	6	-2.7	244	NRagged	321.83	51.21	0	7.64	49	>WT63_RS15645 ref|WP_060312607.1|gi|982147145| hypothetical protein	3057	Nsco_NS_434_20203020_B_anthina_HILIC1.64562.64562.7	controllerType=0 controllerNumber=1 scan=64562	165.626	Trypsin	B1	TETASEPDPFARHDKAPTTAAADEPIIQPDAQPAVQLAVPFPAAPTDDDRPHFAVTR	S{+1410}	1410	1409.72	1409.72	1409.72
33548:3	213	K.DC[+57.021]LKYDRES{+1227.309}EIIKPQYVVEK.A	NA	C[+57], S{+1227}	1247.87	3	3741.58	3739.58	2	-1.8	377	Specific	321.88	195.94	0	8.82	18	>WT63_RS13235 ref|WP_059583623.1|gi|981369197| acetolactate synthase 3 catalytic subunit	2594	Nsco_NS_434_20203020_B_anthina_HILIC1.30152.30152.6	controllerType=0 controllerNumber=1 scan=30152	82.3718	Trypsin	B1	DCLKYDRESEIIKPQYVVEK	,S{+1227}	,+1227	1227.31	1227.31	1227.31
59650:5	5	K.LNHYS{+469.235}FGDVKGELIDQLGVRDK.E	NA	S{+469}	595.712	5	2974.53	2972.53	2	-2.3	102	Specific	321.91	17.99	0	6.17	224	>WT63_RS26550 ref|WP_034207560.1|gi|736064179| alkyl hydroperoxide reductase	5165	Nsco_NS_434_20203020_B_anthina_HILIC1.51784.51784.5	controllerType=0 controllerNumber=1 scan=51784	135.194	Trypsin	B1	LNHYSFGDVKGELIDQLGVRDK	S{+469}	469	469.235	469.24	469.235
38463:4	1069	Q.PIDLEERAEQQES{+1097.570}R.V	NA	S{+1098}	700.104	4	2797.39	2797.39	0	0	37	NRagged	321.93	58.55	12.79	3.07	8	>WT63_RS12350 ref|WP_006484044.1|gi|493530030| hypothetical protein	2421	Nsco_NS_434_20203020_B_anthina_HILIC2.33418.33418.4	controllerType=0 controllerNumber=1 scan=33418	91.3623	Trypsin	B2	PIDLEERAEQQESR	S{+1098}	1098	1097.57	1097.57	1097.57
30232:4	691	A.ASGEYFC[+57.021]S{+905.578}AEHAQR.H	NA	C[+57], S{+906}	630.32	4	2518.26	2518.26	0	0	78	NRagged	321.97	2.42	0	3.91	8	>WT63_RS15605 ref|WP_060312603.1|gi|982147141| deaminase	3049	Nsco_NS_434_20203020_B_anthina_HILIC3.27030.27030.5	controllerType=0 controllerNumber=1 scan=27030	73.806	Trypsin	B3	ASGEYFCSAEHAQR	,S{+906}	,+906	905.578	905.58	905.578
50864:3	3	V.TVHFS{+651.902}RADGEGK.R	NA	S{+652}	652.852	3	1956.54	1955.54	1	-1.7	86	NRagged	321.99	198.9	0	7.05	215	>WT63_RS23310 ref|WP_059449787.1|gi|981229156| hypothetical protein	4545	Nsco_NS_434_20203020_B_anthina_HILIC1.44674.44674.6	controllerType=0 controllerNumber=1 scan=44674	119.168	Trypsin	B1	TVHFSRADGEGK	S{+652}	652	651.902	651.9	651.902
31157:4	623	A.APGAAS{+568.221}GAAAATPAAPATAAAGDARRELDTAR.M	NA	S{+568}	862.175	4	3445.68	3445.68	0	0	26	NRagged	321.99	96.53	96.53	5.02	8	>WT63_RS30435 ref|WP_060318219.1|gi|982152757| cellulose biosynthesis protein	5918	Nsco_NS_434_20203020_B_anthina_HILIC2.27755.27755.4	controllerType=0 controllerNumber=1 scan=27755	76.657	Trypsin	B2	APGAASGAAAATPAAPATAAAGDARRELDTAR	S{+568}	568	568.221	568.22	568.221
38488:5	844	A.LADIHES{+1197.537}IDELK.Y	NA	S{+1198}	516.856	5	2580.25	2580.25	0	0	173	NRagged	322.01	7.31	7.31	2.16	7	>WT63_RS17880 ref|WP_040143720.1|gi|749320609| oligoribonuclease	3493	Nsco_NS_434_20203020_B_anthina_HILIC1.34121.34121.4	controllerType=0 controllerNumber=1 scan=34121	92.6711	Trypsin	B1	LADIHESIDELK	S{+1198}	1198	1197.54	1197.54	1197.54
59503:5	592	N.IAPEDRDVHDPAKWEGQNLVS{+857.442}PQER.A	NA	S{+857}	749.777	5	3744.86	3743.86	1	-0.9	154	NRagged	322.04	39.88	0.77	6	9	>WT63_RS02020 ref|WP_060310148.1|gi|982144575| exodeoxyribonuclease III	396	Nsco_NS_434_20203020_B_anthina_HILIC1.51673.51673.5	controllerType=0 controllerNumber=1 scan=51673	134.961	Trypsin	B1	IAPEDRDVHDPAKWEGQNLVSPQER	S{+857}	857	857.442	857.44	857.442
01540:4	68	R.GGSQVHSQDAES{+806.711}QREALKK.Y	NA	S{+807}	716.688	4	2863.73	2861.73	2	-2.3	145	Specific	322.05	322.05	0	8.28	51	>WT63_RS26075 ref|WP_060316478.1|gi|982151016| ATP-dependent chaperone ClpB	5073	Nsco_NS_434_20203020_B_anthina_HILIC2.3614.3614.3	controllerType=0 controllerNumber=1 scan=3614	18.7368	Trypsin	B2	GGSQVHSQDAESQREALKK	S{+807}	807	806.711	806.71	806.711
44487:4	241	K.ENRENAAHSASS{+565.225}AEAQYQQALAALDAAK.L	NA	S{+565}	871.409	4	3482.61	3480.61	2	-1.9	120	Specific	322.06	322.06	0	9.33	21	>WT63_RS25425 ref|WP_060316250.1|gi|982150788| efflux transporter periplasmic adaptor subunit	4950	Nsco_NS_434_20203020_B_anthina_HILIC1.39117.39117.4	controllerType=0 controllerNumber=1 scan=39117	105.533	Trypsin	B1	ENRENAAHSASSAEAQYQQALAALDAAK	S{+565}	565	565.225	565.23	565.225
49005:3	7	K.ASEAAAAAS{+1136.432}AAQAAAAASPATEPAPGAVVDQDANAQAAR.A	NA	S{+1136}	1543.38	3	4628.11	4627.11	1	-0.7	144	Specific	322.08	76.41	0	6.82	267	>WT63_RS15865 ref|WP_059581029.1|gi|981366515| cell envelope protein SmpA	3101	Nsco_NS_434_20203020_B_anthina_HILIC2.42260.42260.3	controllerType=0 controllerNumber=1 scan=42260	112.975	Trypsin	B2	ASEAAAAASAAQAAAAASPATEPAPGAVVDQDANAQAAR	S{+1136}	1136	1136.43	1136.43	1136.43
20388:4	1985	R.ADHLNDHAGQIS{+594.216}FPGGR.R	NA	S{+594}	597.523	4	2387.07	2386.07	1	-1.4	83	Specific	322.11	128.36	0	6.28	1	>WT63_RS17855 ref|WP_060313186.1|gi|982147724| coenzyme A pyrophosphatase	3488	Nsco_NS_434_20203020_B_anthina_HILIC1.19645.19645.3	controllerType=0 controllerNumber=1 scan=19645	54.8279	Trypsin	B1	ADHLNDHAGQISFPGGR	S{+594}	594	594.216	594.22	594.216
37881:4	173	K.GVSGVTAHTGAFS{+951.524}VYPSTDRDGK.I	NA	S{+952}	816.415	4	3262.64	3260.64	2	-2.1	92	Specific	322.12	64.21	0	7.7	26	>WT63_RS12250 ref|WP_059576741.1|gi|981362227| hypothetical protein	2402	Nsco_NS_434_20203020_B_anthina_HILIC2.32952.32952.4	controllerType=0 controllerNumber=1 scan=32952	90.2165	Trypsin	B2	GVSGVTAHTGAFSVYPSTDRDGK	S{+952}	952	951.524	951.52	951.524
72156:3	93	V.PPTLIEIGS{+1256.024}IDELKR.E	NA	S{+1256}	979.997	3	2937.98	2936.98	1	-1.1	989	NRagged	322.16	94.07	0	6.04	40	>WT63_RS02875 ref|WP_060310235.1|gi|982144662| trifunctional transcriptional regulator/proline dehydrogenase/L-glutamate gamma-semialdehyde dehydrogenase	559	Nsco_NS_434_20203020_B_anthina_HILIC2.61139.61139.3	controllerType=0 controllerNumber=1 scan=61139	154.132	Trypsin	B2	PPTLIEIGSIDELKR	S{+1256}	1256	1256.02	1256.02	1256.02
83608:7	1264	T.PAVLIHGFGGDLNNWLFNHAELAAHRPVWALDLPGHGES{+583.264}EK.A	NA	S{+583}	725.367	7	5071.53	5068.53	3	-2	134	NRagged	322.19	108.05	108.05	5.16	2	>WT63_RS26020 ref|WP_060316450.1|gi|982150988| acetoin dehydrogenase	5062	Nsco_NS_434_20203020_B_anthina_HILIC2.70463.70463.7	controllerType=0 controllerNumber=1 scan=70463	173.988	Trypsin	B2	PAVLIHGFGGDLNNWLFNHAELAAHRPVWALDLPGHGESEK	S{+583}	583	583.264	583.26	583.264
74576:5	93	E.LADGQS{+1893.914}ADGDDDNSPHPFLEFAQNVQPQSVLR.A	NA	S{+1894}	1073.71	5	5364.52	5361.52	3	-1.9	62	NRagged	322.2	7.66	6.4	4.26	40	>WT63_RS02875 ref|WP_060310235.1|gi|982144662| trifunctional transcriptional regulator/proline dehydrogenase/L-glutamate gamma-semialdehyde dehydrogenase	559	Nsco_NS_434_20203020_B_anthina_HILIC2.63170.63170.5	controllerType=0 controllerNumber=1 scan=63170	158.417	Trypsin	B2	LADGQSADGDDDNSPHPFLEFAQNVQPQSVLR	S{+1894}	1894	1893.91	1893.91	1893.91
01424:3	68	K.KEQDEAS{+825.477}QKR.L	NA	S{+825}	682.366	3	2045.08	2044.08	1	-1.6	431	Specific	322.22	132.14	11.8	4.13	51	>WT63_RS26075 ref|WP_060316478.1|gi|982151016| ATP-dependent chaperone ClpB	5073	Nsco_NS_434_20203020_B_anthina_HILIC2.3523.3523.3	controllerType=0 controllerNumber=1 scan=3523	18.5716	Trypsin	B2	KEQDEASQKR	S{+825}	825	825.477	825.48	825.477
66910:4	9	I.GETAAPSS{+1549.700}SQGSGNQGAETGSGGSGNIGGGGERDGTFNLPPNIK.F	NA	S{+1550}	1407.15	4	5625.56	5624.56	1	-0.6	128	NRagged	322.25	322.25	0	5.45	244	>WT63_RS21570 ref|WP_060314747.1|gi|982149285| fucose-binding lectin II	4204	Nsco_NS_434_20203020_B_anthina_HILIC3.56592.56592.4	controllerType=0 controllerNumber=1 scan=56592	145.832	Trypsin	B3	GETAAPSSSQGSGNQGAETGSGGSGNIGGGGERDGTFNLPPNIK	S{+1550}	1550	1549.7	1549.7	1549.7
81490:4	559	A.AVGVPDEHS{+1782.911}GEAVK.L	NA	S{+1783}	795.156	4	3177.6	3177.6	0	0	488	NRagged	322.27	62.37	8.92	2.65	10	>WT63_RS15370 ref|WP_060312574.1|gi|982147112| long-chain fatty acid--CoA ligase	3003	Nsco_NS_434_20203020_B_anthina_HILIC2.68770.68770.6	controllerType=0 controllerNumber=1 scan=68770	170.894	Trypsin	B2	AVGVPDEHSGEAVK	S{+1783}	1783	1782.91	1782.91	1782.91
27350:5	737	N.GHVVLGHIS{+1006.440}GK.M	NA	S{+1006}	423.02	5	2111.07	2110.07	1	-1.6	29	NRagged	322.28	106.06	0	4.77	7	>WT63_RS23775 ref|WP_004521905.1|gi|490656915| translation initiation factor IF-1	4635	Nsco_NS_434_20203020_B_anthina_HILIC3.24670.24670.4	controllerType=0 controllerNumber=1 scan=24670	67.6479	Trypsin	B3	GHVVLGHISGK	S{+1006}	1006	1006.44	1006.44	1006.44
31508:4	959	H.PEYNGGLEHGS{+700.399}STSITGGGIGR.T	NA	S{+700}	712.859	4	2848.41	2846.41	2	-2.4	111	NRagged	322.28	66.11	0.8	6.2	5	>WT63_RS01450 ref|WP_060310080.1|gi|982144507| hypothetical protein	284	Nsco_NS_434_20203020_B_anthina_HILIC3.27969.27969.4	controllerType=0 controllerNumber=1 scan=27969	76.1994	Trypsin	B3	PEYNGGLEHGSSTSITGGGIGR	S{+700}	700	700.399	700.4	700.399
70798:6	11	K.PGFNNHEENGQS{+1510.830}AFETITEASFPGKWK.I	NA	S{+1511}	756.711	6	4535.23	4533.23	2	-1.5	18	Specific	322.3	7.1	0	5.03	270	>WT63_RS26550 ref|WP_034207560.1|gi|736064179| alkyl hydroperoxide reductase	5165	Nsco_NS_434_20203020_B_anthina_HILIC2.60039.60039.6	controllerType=0 controllerNumber=1 scan=60039	151.77	Trypsin	B2	PGFNNHEENGQSAFETITEASFPGKWK	S{+1511}	1511	1510.83	1510.83	1510.83
21660:4	171	T.PHAGDYGNTSWYS{+390.122}QHNGPR.T	NA	S{+390}	634.769	4	2536.06	2534.06	2	-2.6	27	NRagged	322.3	69.75	8.99	4.24	45	>WT63_RS00145 ref|WP_060309892.1|gi|982144319| hypothetical protein	27	Nsco_NS_434_20203020_B_anthina_HILIC3.20163.20163.4	controllerType=0 controllerNumber=1 scan=20163	55.9891	Trypsin	B3	PHAGDYGNTSWYSQHNGPR	S{+390}	390	390.122	390.12	390.122
57744:2	267	Y.NTSSLS{+910.407}VGLQAGAQSK.A	NA	S{+910}	1230.11	2	2459.21	2458.21	1	-1.4	104	NRagged	322.33	11.85	0	2.54	50	>WT63_RS11155 ref|WP_059573769.1|gi|981359254| hypothetical protein	2189	Nsco_NS_434_20203020_B_anthina_HILIC3.49384.49384.2	controllerType=0 controllerNumber=1 scan=49384	129.495	Trypsin	B3	NTSSLSVGLQAGAQSK	S{+910}	910	910.407	910.41	910.407
22673:4	3	K.GVKPS{+1234.452}KPAATTSATPSTTTSAGTASTSATATAGTTATASAPAASAPDAAAKPAK.T	NA	S{+1234}	1506.72	4	6023.87	6021.87	2	-1.1	95	Specific	322.35	322.35	0.73	7.46	458	>WT63_RS26065 ref|WP_060316474.1|gi|982151012| competence protein ComE	5071	Nsco_NS_434_20203020_B_anthina_HILIC3.20962.20962.4	controllerType=0 controllerNumber=1 scan=20962	58.0781	Trypsin	B3	GVKPSKPAATTSATPSTTTSAGTASTSATATAGTTATASAPAASAPDAAAKPAK	S{+1234}	1234	1234.45	1234.45	1234.45
20671:4	638	R.VDRVES{+243.137}VSQAASETMTRR.L	NA	S{+243}	567.041	4	2265.14	2265.14	0	0	232	Specific	322.42	54.2	54.2	4.58	6	>WT63_RS17765 ref|WP_059574060.1|gi|981359546| cysteine synthase	3470	Nsco_NS_434_20203020_B_anthina_HILIC3.19336.19336.4	controllerType=0 controllerNumber=1 scan=19336	53.8167	Trypsin	B3	VDRVESVSQAASETMTRR	S{+243}	243	243.137	243.14	243.137
04336:3	264	K.AHAHKFPGQLS{+1844.943}GGQQQR.V	NA	S{+1845}	1231.63	3	3692.88	3691.88	1	-0.9	128	Specific	322.43	322.43	0	7.97	35	>WT63_RS15975 ref|WP_059581077.1|gi|981366563| arginine transporter ATP-binding subunit	3123	Nsco_NS_434_20203020_B_anthina_HILIC2.5948.5948.3	controllerType=0 controllerNumber=1 scan=5948	23.4314	Trypsin	B2	AHAHKFPGQLSGGQQQR	S{+1845}	1845	1844.94	1844.94	1844.94
75088:5	296	N.PAAGFAQQVAAPQEAAGKVAS{+1995.951}YGR.H	NA	S{+1996}	869.036	5	4341.15	4341.15	0	0	62	NRagged	322.44	98.13	0	3.96	17	>WT63_RS15335 ref|WP_059575684.1|gi|981361170| phasin	3002	Nsco_NS_434_20203020_B_anthina_HILIC3.63077.63077.5	controllerType=0 controllerNumber=1 scan=63077	160.76	Trypsin	B3	PAAGFAQQVAAPQEAAGKVASYGR	S{+1996}	1996	1995.95	1995.95	1995.95
60032:4	6	I.GETAAPSSSQGS{+1545.708}GNQGAETGSGGSGNIGGGGERDGTFNLPPNIK.F	NA	S{+1546}	1406.4	4	5622.57	5620.57	2	-1.2	128	NRagged	322.47	322.47	0	8.13	397	>WT63_RS21570 ref|WP_060314747.1|gi|982149285| fucose-binding lectin II	4204	Nsco_NS_434_20203020_B_anthina_HILIC2.51368.51368.4	controllerType=0 controllerNumber=1 scan=51368	133.328	Trypsin	B2	GETAAPSSSQGSGNQGAETGSGGSGNIGGGGERDGTFNLPPNIK	S{+1546}	1546	1545.71	1545.71	1545.71
09883:4	122	K.GHTVAAPFS{+289.114}VHR.V	NA	S{+289}	392.951	4	1568.78	1567.78	1	-2.1	129	Specific	322.55	122.72	5.55	3.75	31	>WT63_RS17305 ref|WP_059574129.1|gi|981359615| sugar ABC transporter substrate-binding protein	3386	Nsco_NS_434_20203020_B_anthina_HILIC2.10890.10890.4	controllerType=0 controllerNumber=1 scan=10890	34.2199	Trypsin	B2	GHTVAAPFSVHR	S{+289}	289	289.114	289.11	289.114
02975:3	93	K.GS{+1894.853}AEEQRKHEDFVNR.M	NA	S{+1895}	1233.24	3	3697.71	3696.71	1	-0.9	601	Specific	322.57	322.57	0	7.37	33	>WT63_RS31265 ref|WP_027784391.1|gi|654269236| serine protein kinase PrkA	6076	Nsco_NS_434_20203020_B_anthina_HILIC3.4708.4708.3	controllerType=0 controllerNumber=1 scan=4708	20.1965	Trypsin	B3	GSAEEQRKHEDFVNR	S{+1895}	1895	1894.85	1894.85	1894.85
22339:6	68	K.MEIDS{+241.183}KPEEMDKLDRR.L	NA	S{+241}	373.029	6	2233.14	2233.14	0	0	403	Specific	322.63	88.13	8.83	5.88	51	>WT63_RS26075 ref|WP_060316478.1|gi|982151016| ATP-dependent chaperone ClpB	5073	Nsco_NS_434_20203020_B_anthina_HILIC2.20734.20734.6	controllerType=0 controllerNumber=1 scan=20734	59.2212	Trypsin	B2	MEIDSKPEEMDKLDRR	S{+241}	241	241.183	241.18	241.183
23168:2	109	A.AATEAPAAAAS{+1606.587}APK.A	NA	S{+1607}	1417.62	2	2834.22	2833.22	1	-1.2	30	NRagged	322.64	24.49	0	5.35	68	>WT63_RS16735 ref|WP_059574226.1|gi|981359712| phospholipid-binding protein	3273	Nsco_NS_434_20203020_B_anthina_HILIC1.21893.21893.2	controllerType=0 controllerNumber=1 scan=21893	60.5684	Trypsin	B1	AATEAPAAAASAPK	S{+1607}	1607	1606.59	1606.59	1606.59
45469:5	647	I.VIPDS{+1300.624}AAEKPDQGEVIAVGPGRK.D	NA	S{+1301}	727.58	5	3633.87	3633.87	0	0	26	NRagged	322.7	23.12	17.8	6.04	14	>WT63_RS24710 ref|WP_011694564.1|gi|500013846| molecular chaperone GroES	4812	Nsco_NS_434_20203020_B_anthina_HILIC3.39202.39202.5	controllerType=0 controllerNumber=1 scan=39202	105.472	Trypsin	B3	VIPDSAAEKPDQGEVIAVGPGRK	S{+1301}	1301	1300.62	1300.62	1300.62
22748:3	60	Y.YVYQGS{+1124.495}HADQGQK.V	NA	S{+1124}	869.397	3	2606.18	2605.18	1	-1.3	51	NRagged	322.71	11.87	0.42	2.76	95	>WT63_RS29690 ref|WP_060317894.1|gi|982152432| hypothetical protein	5778	Nsco_NS_434_20203020_B_anthina_HILIC2.21058.21058.3	controllerType=0 controllerNumber=1 scan=21058	60.0565	Trypsin	B2	YVYQGSHADQGQK	S{+1124}	1124	1124.49	1124.49	1124.49
47574:6	162	I.PNAS{+1187.708}FVQNPDANLHADALLEK.M	NA	S{+1188}	576.312	6	3452.84	3451.84	1	-1	834	NRagged	322.81	31.77	7.57	5.52	22	>WT63_RS27655 ref|WP_060317051.1|gi|982151589| pyruvate ferredoxin oxidoreductase	5378	Nsco_NS_434_20203020_B_anthina_HILIC1.41742.41742.6	controllerType=0 controllerNumber=1 scan=41742	111.998	Trypsin	B1	PNASFVQNPDANLHADALLEK	S{+1188}	1188	1187.71	1187.71	1187.71
72267:2	222	S.PLAPVADSGANEEPS{+437.616}EGADEPPKTDGDGDGSK.G	NA	S{+438}	1774	2	3546.99	3546.99	0	0	133	NRagged	322.81	13.16	0	6.89	21	>WT63_RS23405 ref|WP_060315483.1|gi|982150021| stringent starvation protein B	4561	Nsco_NS_434_20203020_B_anthina_HILIC1.61658.61658.4	controllerType=0 controllerNumber=1 scan=61658	158.372	Trypsin	B1	PLAPVADSGANEEPSEGADEPPKTDGDGDGSK	S{+438}	438	437.616	437.62	437.616
21987:5	1	K.GVKPSKPAATTSATPSTTTSAGTASTSATATAGTTATASAPAAS{+1832.650}APDAAAKPAK.T	NA	S{+1833}	1325.22	5	6622.07	6620.07	2	-1	95	Specific	322.81	322.81	1	6.13	566	>WT63_RS26065 ref|WP_060316474.1|gi|982151012| competence protein ComE	5071	Nsco_NS_434_20203020_B_anthina_HILIC2.20443.20443.5	controllerType=0 controllerNumber=1 scan=20443	58.497	Trypsin	B2	GVKPSKPAATTSATPSTTTSAGTASTSATATAGTTATASAPAASAPDAAAKPAK	S{+1833}	1833	1832.65	1832.65	1832.65
70173:6	7	K.TVGDKLEAFTVVAAKPGFNNHEENGQS{+258.147}AFETITEASFPGKWK.I	NA	S{+258}	802.571	6	4810.39	4810.39	0	0	3	Specific	322.87	83.12	2.4	5.28	286	>WT63_RS26550 ref|WP_034207560.1|gi|736064179| alkyl hydroperoxide reductase	5165	Nsco_NS_434_20203020_B_anthina_HILIC3.59151.59151.6	controllerType=0 controllerNumber=1 scan=59151	151.738	Trypsin	B3	TVGDKLEAFTVVAAKPGFNNHEENGQSAFETITEASFPGKWK	S{+258}	258	258.147	258.15	258.147
43456:6	1026	R.RNRDGS{+572.300}IDVVVSASPGGTHAANWLPAPR.T	NA	S{+572}	579.971	6	3474.79	3472.79	2	-1.9	422	Specific	322.87	109.07	0	5.41	7	>WT63_RS28510 ref|WP_059581835.1|gi|981367321| hypothetical protein	5546	Nsco_NS_434_20203020_B_anthina_HILIC3.37569.37569.5	controllerType=0 controllerNumber=1 scan=37569	101.352	Trypsin	B3	RNRDGSIDVVVSASPGGTHAANWLPAPR	S{+572}	572	572.3	572.3	572.3
09298:3	1151	K.RHGAMS{+635.244}VMAYR.D	NA	S{+635}	638.959	3	1914.86	1913.86	1	-1.8	247	Specific	322.89	322.89	0	5.48	3	>WT63_RS01265 ref|WP_060310058.1|gi|982144485| glutamate--tRNA ligase	248	Nsco_NS_434_20203020_B_anthina_HILIC1.10580.10580.3	controllerType=0 controllerNumber=1 scan=10580	32.5767	Trypsin	B1	RHGAMSVMAYR	S{+635}	635	635.244	635.24	635.244
49275:5	10	M.QTS{+751.301}MGFISREPVLTTHGQLDQPR.R	NA	S{+751}	671.128	5	3351.61	3349.61	2	-2	445	NRagged	323	14.3	0.78	5.69	73	>WT63_RS30665 ref|WP_060318268.1|gi|982152806| pseudouridine synthase	5961	Nsco_NS_434_20203020_B_anthina_HILIC1.43093.43093.5	controllerType=0 controllerNumber=1 scan=43093	115.072	Trypsin	B1	QTSMGFISREPVLTTHGQLDQPR	S{+751}	751	751.301	751.3	751.301
08956:3	14	A.PAADTPAAAS{+1674.595}APAKKDHSKPK.H	NA	S{+1675}	1245.9	3	3735.69	3733.69	2	-1.8	27	NRagged	323	47.77	0	7.63	388	>WT63_RS02295 ref|WP_023477920.1|gi|558019556| hypothetical protein	445	Nsco_NS_434_20203020_B_anthina_HILIC2.10102.10102.3	controllerType=0 controllerNumber=1 scan=10102	32.4884	Trypsin	B2	PAADTPAAASAPAKKDHSKPK	S{+1675}	1675	1674.6	1674.6	1674.6
37477:5	334	E.PPADPNRDPEDDPFS{+815.382}SPPGHHDNPQQPDGPPSKDPV.-	NA	S{+815}	935.025	5	4671.09	4668.09	3	-2.2	66	Non	323.03	27.07	0	6.71	16	>WT63_RS06180 ref|WP_059584757.1|gi|981370333| hypothetical protein	1209	Nsco_NS_434_20203020_B_anthina_HILIC1.33274.33274.5	controllerType=0 controllerNumber=1 scan=33274	90.5158	Trypsin	B1	PPADPNRDPEDDPFSSPPGHHDNPQQPDGPPSKDPV	S{+815}	815	815.382	815.38	815.382
56721:2	179	S.TVGYYNTSSLS{+329.147}VGLQAGAQSK.A	NA	S{+329}	1230.61	2	2460.21	2460.21	0	0	99	NRagged	323.03	28.8	0	5.53	64	>WT63_RS11155 ref|WP_059573769.1|gi|981359254| hypothetical protein	2189	Nsco_NS_434_20203020_B_anthina_HILIC2.48731.48731.2	controllerType=0 controllerNumber=1 scan=48731	127.626	Trypsin	B2	TVGYYNTSSLSVGLQAGAQSK	S{+329}	329	329.147	329.15	329.147
11473:2	14	A.PAADTPAAAS{+1540.486}APAKK.D	NA	S{+1540}	1454.61	2	2908.22	2907.22	1	-1.2	27	NRagged	323.05	69.66	0	5.94	388	>WT63_RS02295 ref|WP_023477920.1|gi|558019556| hypothetical protein	445	Nsco_NS_434_20203020_B_anthina_HILIC2.12090.12090.4	controllerType=0 controllerNumber=1 scan=12090	37.0001	Trypsin	B2	PAADTPAAASAPAKK	S{+1540}	1540	1540.49	1540.49	1540.49
67824:3	107	A.SS{+1628.655}IQILEGLEAVR.K	NA	S{+1629}	1015.49	3	3044.44	3043.44	1	-1.1	17	NRagged	323.07	7.34	0	4.71	42	>WT63_RS14370 ref|WP_060312308.1|gi|982146846| DNA gyrase subunit B	2816	Nsco_NS_434_20203020_B_anthina_HILIC1.58117.58117.3	controllerType=0 controllerNumber=1 scan=58117	149.993	Trypsin	B1	SSIQILEGLEAVR	S{+1629}	1629	1628.65	1628.65	1628.65
49367:5	33	R.RADEIC[+57.021]AS{+744.393}LEDGIALAEDDGAARATHEK.R	NA	C[+57], S{+744}	746.965	5	3730.79	3728.79	2	-1.8	416	Specific	323.11	89.66	0	8.16	54	>WT63_RS31440 ref|WP_060318500.1|gi|982153038| ornithine monooxygenase	6111	Nsco_NS_434_20203020_B_anthina_HILIC1.43163.43163.5	controllerType=0 controllerNumber=1 scan=43163	115.222	Trypsin	B1	RADEICASLEDGIALAEDDGAARATHEK	,S{+744}	,+744	744.393	744.39	744.393
25241:4	237	K.IRFEVSVNGKPS{+615.279}ATDAR.L	NA	S{+615}	616.319	4	2462.26	2462.26	0	0	70	Specific	323.11	130.64	0	6.95	52	>WT63_RS21575 ref|WP_060314750.1|gi|982149288| hypothetical protein	4205	Nsco_NS_434_20203020_B_anthina_HILIC1.23621.23621.3	controllerType=0 controllerNumber=1 scan=23621	65.0297	Trypsin	B1	IRFEVSVNGKPSATDAR	S{+615}	615	615.279	615.28	615.279
25760:4	87	K.GASAAQAAPKPTDNS{+596.214}SGTFVFARPGK.F	NA	S{+596}	783.129	4	3129.49	3129.49	0	0	66	Specific	323.12	91.44	0	5.39	112	>WT63_RS17355 ref|WP_059574120.1|gi|981359606| outer membrane lipoprotein carrier protein LolA	3396	Nsco_NS_434_20203020_B_anthina_HILIC2.23477.23477.4	controllerType=0 controllerNumber=1 scan=23477	66.0985	Trypsin	B2	GASAAQAAPKPTDNSSGTFVFARPGK	S{+596}	596	596.214	596.21	596.214
05581:3	992	W.DESS{+363.107}ERQQKDDVGQR.L	NA	S{+363}	714.311	3	2140.92	2139.92	1	-1.6	226	NRagged	323.13	7.54	0	4.95	7	>WT63_RS07490 ref|WP_060310862.1|gi|982145328| aldo/keto reductase	1469	Nsco_NS_434_20203020_B_anthina_HILIC2.7066.7066.3	controllerType=0 controllerNumber=1 scan=7066	25.8784	Trypsin	B2	DESSERQQKDDVGQR	S{+363}	363	363.107	363.11	363.107
74211:5	355	Y.PVFVVEGTNERQPIPS{+1887.982}MPGVER.V	NA	S{+1888}	866.452	5	4328.23	4326.23	2	-1.6	35	NRagged	323.13	44.95	4.87	6.08	27	>WT63_RS23730 ref|WP_050013164.1|gi|910180631| delta-aminolevulinic acid dehydratase	4626	Nsco_NS_434_20203020_B_anthina_HILIC3.62372.62372.5	controllerType=0 controllerNumber=1 scan=62372	159.052	Trypsin	B3	PVFVVEGTNERQPIPSMPGVER	S{+1888}	1888	1887.98	1887.98	1887.98
75151:4	85	I.DFGEALEPAFS{+752.398}SIAVTDSHGQSVVDGK.S	NA	S{+752}	880.183	4	3517.71	3515.71	2	-1.9	49	NRagged	323.14	1.02	0	3.83	49	>WT63_RS05315 ref|WP_060310577.1|gi|982145004| copper resistance protein	1038	Nsco_NS_434_20203020_B_anthina_HILIC3.63124.63124.6	controllerType=0 controllerNumber=1 scan=63124	160.87	Trypsin	B3	DFGEALEPAFSSIAVTDSHGQSVVDGK	S{+752}	752	752.398	752.4	752.398
81408:2	41	A.PAAAPAPAQAAPAPAAAAPAAAPS{+952.396}GEYR.A	NA	S{+952}	1718.83	2	3436.66	3436.66	0	0	220	NRagged	323.16	6.3	0	4.75	63	>WT63_RS01920 ref|WP_060310135.1|gi|982144562| dihydrolipoamide acetyltransferase	377	Nsco_NS_434_20203020_B_anthina_HILIC1.68845.68845.2	controllerType=0 controllerNumber=1 scan=68845	174.876	Trypsin	B1	PAAAPAPAQAAPAPAAAAPAAAPSGEYR	S{+952}	952	952.396	952.4	952.396
74559:4	66	L.PEDTAGAAAAPAEAASAPAQAAS{+1546.677}GAAEQPAAASASAAAALSTIYFETGK.S	NA	S{+1547}	1495.46	4	5978.8	5977.8	1	-0.6	394	NRagged	323.16	10.32	0	6.05	80	>WT63_RS14955 ref|WP_060312485.1|gi|982147023| cytochrome-c oxidase	2927	Nsco_NS_434_20203020_B_anthina_HILIC2.63157.63157.4	controllerType=0 controllerNumber=1 scan=63157	158.395	Trypsin	B2	PEDTAGAAAAPAEAASAPAQAASGAAEQPAAASASAAAALSTIYFETGK	S{+1547}	1547	1546.68	1546.68	1546.68
12311:2	15	A.PAADTPAAAS{+1110.431}APAKK.D	NA	S{+1110}	1239.59	2	2478.16	2477.16	1	-1.4	27	NRagged	323.17	85.77	0	6.17	426	>WT63_RS02295 ref|WP_023477920.1|gi|558019556| hypothetical protein	445	Nsco_NS_434_20203020_B_anthina_HILIC1.13138.13138.2	controllerType=0 controllerNumber=1 scan=13138	38.03	Trypsin	B1	PAADTPAAASAPAKK	S{+1110}	1110	1110.43	1110.43	1110.43
23756:5	571	A.LDEQKPRTELDS{+200.089}QRLALQK.L	NA	S{+200}	494.87	5	2470.32	2468.32	2	-2.7	138	NRagged	323.2	43.68	0	7.29	6	>WT63_RS28185 ref|WP_059581947.1|gi|981367433| succinylglutamate desuccinylase	5481	Nsco_NS_434_20203020_B_anthina_HILIC1.22361.22361.5	controllerType=0 controllerNumber=1 scan=22361	61.8179	Trypsin	B1	LDEQKPRTELDSQRLALQK	S{+200}	200	200.089	200.09	200.089
50217:5	778	L.AS{+1062.498}GKPQIYGVYWSKPQVAAR.Q	NA	S{+1062}	654.941	5	3270.68	3268.68	2	-2.1	126	NRagged	323.2	1.4	1.4	3.88	4	>WT63_RS10340 ref|WP_060311235.1|gi|982145773| hypothetical protein	2028	Nsco_NS_434_20203020_B_anthina_HILIC3.43077.43077.5	controllerType=0 controllerNumber=1 scan=43077	114.817	Trypsin	B3	ASGKPQIYGVYWSKPQVAAR	S{+1062}	1062	1062.5	1062.5	1062.5
49378:2	34	A.YSQANLGDGTNGS{+341.162}GATSSAIGGIANQGR.V	NA	S{+341}	1483.2	2	2965.39	2965.39	0	0	209	NRagged	323.22	12.27	0	3.5	98	>WT63_RS06530 ref|WP_060310719.1|gi|982145146| porin	1277	Nsco_NS_434_20203020_B_anthina_HILIC3.42423.42423.2	controllerType=0 controllerNumber=1 scan=42423	113.327	Trypsin	B3	YSQANLGDGTNGSGATSSAIGGIANQGR	S{+341}	341	341.162	341.16	341.162
27603:3	16	H.ADFAS{+521.811}RPER.S	NA	S{+522}	524.447	3	1571.33	1570.33	1	-2.1	127	NRagged	323.23	109.55	0	1.69	153	>WT63_RS31820 ref|WP_060318621.1|gi|982153159| hypothetical protein	6186	Nsco_NS_434_20203020_B_anthina_HILIC3.24877.24877.2	controllerType=0 controllerNumber=1 scan=24877	68.1698	Trypsin	B3	ADFASRPER	S{+522}	522	521.811	521.81	521.811
63900:4	356	L.AQLDGKLADAQS{+1851.968}AQQALQQQYQDLSR.N	NA	S{+1852}	1182.36	4	4726.4	4726.4	0	0	391	NRagged	323.24	14.16	4.8	5.93	8	>WT63_RS12430 ref|WP_059576648.1|gi|981362134| uroporphyrinogen-III synthase	2437	Nsco_NS_434_20203020_B_anthina_HILIC2.54496.54496.4	controllerType=0 controllerNumber=1 scan=54496	139.941	Trypsin	B2	AQLDGKLADAQSAQQALQQQYQDLSR	S{+1852}	1852	1851.97	1851.97	1851.97
08945:3	53	N.GEEAERKAS{+542.223}DDEK.F	NA	S{+542}	669.633	3	2006.88	2005.88	1	-1.7	302	NRagged	323.28	323.28	0	7.97	70	>WT63_RS23895 ref|WP_059535572.1|gi|981318858| elongation factor G	4659	Nsco_NS_434_20203020_B_anthina_HILIC1.10302.10302.3	controllerType=0 controllerNumber=1 scan=10302	32.0384	Trypsin	B1	GEEAERKASDDEK	S{+542}	542	542.223	542.22	542.223
13235:4	454	S.PEENFS{+885.451}HKVNKK.M	NA	S{+885}	586.307	4	2342.21	2342.21	0	0	93	NRagged	323.28	21.22	21.22	5.8	9	>WT63_RS23875 ref|WP_006477192.1|gi|493523116| 50S ribosomal protein L4	4655	Nsco_NS_434_20203020_B_anthina_HILIC1.13894.13894.4	controllerType=0 controllerNumber=1 scan=13894	39.9342	Trypsin	B1	PEENFSHKVNKK	S{+885}	885	885.451	885.45	885.451
39651:3	13	K.TAS{+393.484}GIVIPDAAAEKPDQGEVLAVGPGKRDDK.G	NA	S{+393}	1167.71	3	3501.11	3498.11	3	-2.9	21	Specific	323.3	181.12	0	8.65	62	>WT63_RS16815 ref|WP_011351136.1|gi|499670402| molecular chaperone GroES	3289	Nsco_NS_434_20203020_B_anthina_HILIC3.34526.34526.3	controllerType=0 controllerNumber=1 scan=34526	93.7573	Trypsin	B3	TASGIVIPDAAAEKPDQGEVLAVGPGKRDDK	S{+393}	393	393.484	393.48	393.484
59028:4	688	A.SNYISPVPHEHGHAGS{+1128.562}AYTLLK.S	NA	S{+1129}	877.443	4	3506.75	3506.75	0	0	282	NRagged	323.3	8.16	1.2	3.5	7	>WT63_RS02640 ref|WP_060310211.1|gi|982144638| FAD-dependent oxidoreductase	513	Nsco_NS_434_20203020_B_anthina_HILIC3.50424.50424.5	controllerType=0 controllerNumber=1 scan=50424	131.823	Trypsin	B3	SNYISPVPHEHGHAGSAYTLLK	S{+1129}	1129	1128.56	1128.56	1128.56
82833:6	385	A.NLLDMGTEWKPVS{+1872.893}GANDVFEGRDR.A	NA	S{+1873}	764.37	6	4581.19	4579.19	2	-1.5	647	NRagged	323.33	323.33	0	7.96	12	>WT63_RS16240 ref|WP_060312681.1|gi|982147219| hydroperoxidase	3175	Nsco_NS_434_20203020_B_anthina_HILIC3.69189.69189.6	controllerType=0 controllerNumber=1 scan=69189	174.198	Trypsin	B3	NLLDMGTEWKPVSGANDVFEGRDR	S{+1873}	1873	1872.89	1872.89	1872.89
63049:2	27	E.PGSSGS{+1139.548}PIYSPEK.R	NA	S{+1140}	1223.59	2	2446.18	2445.18	1	-1.4	191	NRagged	323.35	140.95	0	3.87	440	>sp|LYSC_LYSEN|(Common contaminant protein)	6307	Nsco_NS_434_20203020_B_anthina_HILIC2.53829.53829.2	controllerType=0 controllerNumber=1 scan=53829	138.553	Trypsin	B2	PGSSGSPIYSPEK	S{+1140}	1140	1139.55	1139.55	1139.55
18880:5	1	K.GVKPSKPAATTSATPSTTTSAGTASTSATATAGTTATASAPAAS{+1704.651}APDAAAKPAK.T	NA	S{+1705}	1299.22	5	6492.07	6492.07	0	0	95	Specific	323.36	323.36	15.27	5.4	566	>WT63_RS26065 ref|WP_060316474.1|gi|982151012| competence protein ComE	5071	Nsco_NS_434_20203020_B_anthina_HILIC2.17928.17928.5	controllerType=0 controllerNumber=1 scan=17928	52.011	Trypsin	B2	GVKPSKPAATTSATPSTTTSAGTASTSATATAGTTATASAPAASAPDAAAKPAK	S{+1705}	1705	1704.65	1704.65	1704.65
73095:3	74	T.LYGIVDNGLAYQNNAAPS{+485.221}TGATTGGHSK.V	NA	S{+485}	1088.86	3	3264.57	3262.57	2	-2.1	28	NRagged	323.45	5.26	1.2	4.47	76	>WT63_RS08685 ref|WP_059574542.1|gi|981360028| porin	1703	Nsco_NS_434_20203020_B_anthina_HILIC2.61916.61916.3	controllerType=0 controllerNumber=1 scan=61916	155.781	Trypsin	B2	LYGIVDNGLAYQNNAAPSTGATTGGHSK	S{+485}	485	485.221	485.22	485.221
20596:5	1	K.GVKPSKPAATTSATPSTTTSAGTASTSATATAGTTATASAPAAS{+1759.641}APDAAAKPAK.T	NA	S{+1760}	1310.42	5	6548.06	6547.06	1	-0.5	95	Specific	323.5	323.5	5.91	5.94	566	>WT63_RS26065 ref|WP_060316474.1|gi|982151012| competence protein ComE	5071	Nsco_NS_434_20203020_B_anthina_HILIC2.19333.19333.5	controllerType=0 controllerNumber=1 scan=19333	55.6296	Trypsin	B2	GVKPSKPAATTSATPSTTTSAGTASTSATATAGTTATASAPAASAPDAAAKPAK	S{+1760}	1760	1759.64	1759.64	1759.64
83153:4	320	A.PTFAAHSYS{+1195.042}ITGYSGGGK.S	NA	S{+1195}	749.73	4	2995.9	2995.9	0	0	136	NRagged	323.5	86.34	0	5.43	8	>WT63_RS02250 ref|WP_060310177.1|gi|982144604| N-acetyl-gamma-glutamyl-phosphate reductase	436	Nsco_NS_434_20203020_B_anthina_HILIC2.70106.70106.3	controllerType=0 controllerNumber=1 scan=70106	173.512	Trypsin	B2	PTFAAHSYSITGYSGGGK	S{+1195}	1195	1195.04	1195.04	1195.04
87513:6	43	M.PHDLINSKPISSAIREFFGSS{+1386.612}QLSQFMDQTNPLSEITHK.R	NA	S{+1387}	965.308	6	5786.81	5786.81	0	0	495	NRagged	323.53	323.53	0	5.47	64	>WT63_RS23920 ref|WP_034209726.1|gi|736066348| DNA-directed RNA polymerase subunit beta	4664	Nsco_NS_434_20203020_B_anthina_HILIC2.73748.73748.6	controllerType=0 controllerNumber=1 scan=73748	180.678	Trypsin	B2	PHDLINSKPISSAIREFFGSSQLSQFMDQTNPLSEITHK	S{+1387}	1387	1386.61	1386.61	1386.61
23439:2	1	A.PAAS{+1115.858}APDAAAKPAK.T	NA	S{+1116}	1191.28	2	2381.54	2381.54	0	0	135	NRagged	323.56	13.61	0	4.36	566	>WT63_RS26065 ref|WP_060316474.1|gi|982151012| competence protein ComE	5071	Nsco_NS_434_20203020_B_anthina_HILIC2.21606.21606.5	controllerType=0 controllerNumber=1 scan=21606	61.4474	Trypsin	B2	PAASAPDAAAKPAK	S{+1116}	1116	1115.86	1115.86	1115.86
40786:5	12	K.TAS{+1081.472}GIVIPDAAAEKPDQGEVLAVGPGKRDDK.G	NA	S{+1081}	838.425	5	4188.09	4186.09	2	-1.6	21	Specific	323.6	34.99	17.19	8.05	67	>WT63_RS16815 ref|WP_011351136.1|gi|499670402| molecular chaperone GroES	3289	Nsco_NS_434_20203020_B_anthina_HILIC2.35424.35424.5	controllerType=0 controllerNumber=1 scan=35424	96.5932	Trypsin	B2	TASGIVIPDAAAEKPDQGEVLAVGPGKRDDK	S{+1081}	1081	1081.47	1081.47	1081.47
71089:5	147	Q.AGGPAANAGIQPGDVILAVNGRPVTS{+1390.681}PEQLRDAVK.G	NA	S{+1391}	966.711	5	4829.53	4829.53	0	0	435	NRagged	323.61	45.43	0	6.03	31	>WT63_RS22515 ref|WP_059578544.1|gi|981364030| peptidase	4388	Nsco_NS_434_20203020_B_anthina_HILIC3.59862.59862.5	controllerType=0 controllerNumber=1 scan=59862	153.336	Trypsin	B3	AGGPAANAGIQPGDVILAVNGRPVTSPEQLRDAVK	S{+1391}	1391	1390.68	1390.68	1390.68
69530:3	189	D.PHS{+1836.787}NAQGFAWNPDNADK.S	NA	S{+1837}	1236.21	3	3706.62	3705.62	1	-0.9	431	NRagged	323.71	135.51	7.75	6.16	28	>WT63_RS07200 ref|WP_060310825.1|gi|982145281| ABC transporter substrate-binding protein	1411	Nsco_NS_434_20203020_B_anthina_HILIC3.58657.58657.3	controllerType=0 controllerNumber=1 scan=58657	150.554	Trypsin	B3	PHSNAQGFAWNPDNADK	S{+1837}	1837	1836.79	1836.79	1836.79
42260:5	759	L.SPVWQHAS{+727.351}IAAWNDEAHVRENR.A	NA	S{+727}	661.324	5	3302.59	3300.59	2	-2	287	NRagged	323.73	323.73	0	6.88	6	>WT63_RS27020 ref|WP_060316813.1|gi|982151351| succinyldiaminopimelate transaminase	5259	Nsco_NS_434_20203020_B_anthina_HILIC1.37352.37352.5	controllerType=0 controllerNumber=1 scan=37352	101.123	Trypsin	B1	SPVWQHASIAAWNDEAHVRENR	S{+727}	727	727.351	727.35	727.351
45216:3	300	R.DAQC[+57.021]S{+267.138}ETRGSSYLVDIQC[+57.021]ANDMTQAR.L	NA	C[+57]*2, S{+267}	1081.81	3	3243.43	3243.43	0	0	81	Specific	323.73	55.78	18.17	4.37	22	>WT63_RS05780 ref|WP_059584645.1|gi|981370221| hypothetical protein	1129	Nsco_NS_434_20203020_B_anthina_HILIC2.39034.39034.3	controllerType=0 controllerNumber=1 scan=39034	105.495	Trypsin	B2	DAQCSETRGSSYLVDIQCANDMTQAR	*2,S{+267}	*2,+267	267.138	267.14	267.138
11589:4	98	R.LNEHPQMPFAAS{+583.216}APSDKYQTGKK.S	NA	S{+583}	783.372	4	3130.47	3128.47	2	-2.1	43	Specific	323.76	29.64	0	8.18	68	>WT63_RS17660 ref|WP_059574073.1|gi|981359559| hypothetical protein	3450	Nsco_NS_434_20203020_B_anthina_HILIC3.12172.12172.2	controllerType=0 controllerNumber=1 scan=12172	35.8291	Trypsin	B3	LNEHPQMPFAASAPSDKYQTGKK	S{+583}	583	583.216	583.22	583.216
02712:4	35	K.ASGASAAKPAS{+568.219}APKPASAPK.-	NA	S{+568}	584.05	4	2333.18	2333.18	0	0	498	Specific	323.81	129.63	0.7	5.88	95	>WT63_RS14900 ref|WP_059642705.1|gi|981432760| peptidase S41	2916	Nsco_NS_434_20203020_B_anthina_HILIC3.4478.4478.4	controllerType=0 controllerNumber=1 scan=4478	19.7578	Trypsin	B3	ASGASAAKPASAPKPASAPK	S{+568}	568	568.219	568.22	568.219
53827:5	3	S.PLLYQHAS{+645.251}GGTTFDEVTVHFSRADGEGK.R	NA	S{+645}	733.947	5	3665.71	3664.71	1	-0.9	70	NRagged	323.85	36.04	0	5.41	215	>WT63_RS23310 ref|WP_059449787.1|gi|981229156| hypothetical protein	4545	Nsco_NS_434_20203020_B_anthina_HILIC1.47124.47124.5	controllerType=0 controllerNumber=1 scan=47124	124.74	Trypsin	B1	PLLYQHASGGTTFDEVTVHFSRADGEGK	S{+645}	645	645.251	645.25	645.251
48829:5	666	E.PKEESS{+886.436}DGIPELLHR.F	NA	S{+886}	519.667	5	2594.31	2593.31	1	-1.3	354	NRagged	323.86	94.6	0.42	4.06	6	>WT63_RS14390 ref|WP_060312315.1|gi|982146853| GTPase	2820	Nsco_NS_434_20203020_B_anthina_HILIC1.42748.42748.5	controllerType=0 controllerNumber=1 scan=42748	114.322	Trypsin	B1	PKEESSDGIPELLHR	S{+886}	886	886.436	886.44	886.436
61558:2	21	Q.PPAPIS{+703.952}NSSSVHPGNPK.A	NA	S{+704}	1195.91	2	2390.81	2389.81	1	-1.4	246	NRagged	323.96	110.59	2.8	4.69	134	>WT63_RS02355 ref|WP_059578262.1|gi|981363748| BON domain protein	456	Nsco_NS_434_20203020_B_anthina_HILIC1.53271.53271.2	controllerType=0 controllerNumber=1 scan=53271	138.597	Trypsin	B1	PPAPISNSSSVHPGNPK	S{+704}	704	703.952	703.95	703.952
63849:5	78	I.PASDIYENEGIVMVTPS{+1538.781}ATAPQLTEGKK.R	NA	S{+1539}	898.257	5	4487.26	4485.26	2	-1.5	109	NRagged	323.96	171.21	0	8.23	48	>WT63_RS05150 ref|WP_059584440.1|gi|981370016| leucine ABC transporter subunit substrate-binding protein LivK	1006	Nsco_NS_434_20203020_B_anthina_HILIC1.55067.55067.5	controllerType=0 controllerNumber=1 scan=55067	142.791	Trypsin	B1	PASDIYENEGIVMVTPSATAPQLTEGKK	S{+1539}	1539	1538.78	1538.78	1538.78
76031:3	96	V.PPMPLGPS{+1567.758}QGGTPAGNLFDLDK.M	NA	S{+1568}	1259.96	3	3777.85	3776.85	1	-0.9	712	NRagged	323.96	40.32	0.99	6.63	59	>WT63_RS03120 ref|WP_060310251.1|gi|982144678| type II secretion system protein GspD	608	Nsco_NS_434_20203020_B_anthina_HILIC1.64636.64636.3	controllerType=0 controllerNumber=1 scan=64636	165.803	Trypsin	B1	PPMPLGPSQGGTPAGNLFDLDK	S{+1568}	1568	1567.76	1567.76	1567.76
31836:4	319	W.TDS{+241.103}GKKPVEFGSNVRPVK.G	NA	S{+241}	547.294	4	2186.15	2186.15	0	0	106	NRagged	323.96	121.37	49.67	4.52	17	>WT63_RS26340 ref|WP_060316556.1|gi|982151094| hypothetical protein	5126	Nsco_NS_434_20203020_B_anthina_HILIC1.28849.28849.5	controllerType=0 controllerNumber=1 scan=28849	78.8997	Trypsin	B1	TDSGKKPVEFGSNVRPVK	S{+241}	241	241.103	241.1	241.103
01045:6	118	K.SGAFVSRARQS{+1719.343}AAAEHVATGGEGGAAHHGGHHGTR.A	NA	S{+1719}	853.001	6	5112.97	5110.97	2	-1.3	265	Specific	323.98	60.67	0	8.41	36	>WT63_RS18470 ref|WP_060313355.1|gi|982147893| NYN domain protein	3605	Nsco_NS_434_20203020_B_anthina_HILIC2.3232.3232.3	controllerType=0 controllerNumber=1 scan=3232	17.9947	Trypsin	B2	SGAFVSRARQSAAAEHVATGGEGGAAHHGGHHGTR	S{+1719}	1719	1719.34	1719.34	1719.34
64673:9	541	R.VQC[+57.021]QITAEALEDHFGAAS{+1947.898}PRFEDMVGAFDQHRER.I	NA	C[+57], S{+1948}	652.974	9	5868.71	5865.71	3	-1.7	30	Specific	323.98	323.98	0	8.52	6	>WT63_RS05345 ref|WP_006486743.1|gi|493532763| hypothetical protein	1044	Nsco_NS_434_20203020_B_anthina_HILIC2.55096.55096.6	controllerType=0 controllerNumber=1 scan=55096	141.25	Trypsin	B2	VQCQITAEALEDHFGAASPRFEDMVGAFDQHRER	,S{+1948}	,+1948	1947.9	1947.9	1947.9
44941:3	193	K.AADAGGAKPAAGAPAAPAAPAPVAVPAS{+1262.438}AVSGAAAQ.-	NA	S{+1262}	1405.66	3	4214.98	4212.98	2	-1.6	151	CRagged	324.05	230.84	0	7.52	92	>WT63_RS23550 ref|WP_059577270.1|gi|981362756| outer membrane lipid asymmetry maintenance protein MlaD	4590	Nsco_NS_434_20203020_B_anthina_HILIC2.38807.38807.3	controllerType=0 controllerNumber=1 scan=38807	104.934	Trypsin	B2	AADAGGAKPAAGAPAAPAAPAPVAVPASAVSGAAAQ	S{+1262}	1262	1262.44	1262.44	1262.44
76667:2	36	E.PGSSGS{+1146.048}PIYSPEK.R	NA	S{+1146}	1226.84	2	2452.68	2451.68	1	-1.4	191	NRagged	324.1	160.5	0	3.87	377	>sp|LYSC_LYSEN|(Common contaminant protein)	6307	Nsco_NS_434_20203020_B_anthina_HILIC3.64349.64349.2	controllerType=0 controllerNumber=1 scan=64349	163.842	Trypsin	B3	PGSSGSPIYSPEK	S{+1146}	1146	1146.05	1146.05	1146.05
32348:16	544	T.AIVEPGAQIDES{+1739.897}VEIGPYAIVGPHVTIGARTTIGSHSVIEGHTTLGEDNRIGHYASVGGRPQDMK.Y	NA	S{+1740}	532.527	16	8505.31	8500.31	5	-2	8	NRagged	324.13	59.44	0	6.57	9	>WT63_RS26910 ref|WP_059573703.1|gi|981359153| acyl-[acyl-carrier-protein]--UDP-N- acetylglucosamine O-acyltransferase	5237	Nsco_NS_434_20203020_B_anthina_HILIC1.29229.29229.7	controllerType=0 controllerNumber=1 scan=29229	79.8697	Trypsin	B1	AIVEPGAQIDESVEIGPYAIVGPHVTIGARTTIGSHSVIEGHTTLGEDNRIGHYASVGGRPQDMK	S{+1740}	1740	1739.9	1739.9	1739.9
37929:5	49	K.HDPARIDDQGQIVS{+1144.602}EDTRK.F	NA	S{+1145}	665.74	5	3324.67	3324.67	0	0	147	Specific	324.13	81.09	8.33	6.9	104	>WT63_RS29045 ref|WP_059581481.1|gi|981366967| NADPH-dependent FMN reductase	5650	Nsco_NS_434_20203020_B_anthina_HILIC3.32963.32963.5	controllerType=0 controllerNumber=1 scan=32963	89.4594	Trypsin	B3	HDPARIDDQGQIVSEDTRK	S{+1145}	1145	1144.6	1144.6	1144.6
55883:2	179	Y.NTSSLS{+912.410}VGLQAGAQSK.A	NA	S{+912}	1231.11	2	2461.21	2460.21	1	-1.4	104	NRagged	324.14	10.73	0	2.76	64	>WT63_RS11155 ref|WP_059573769.1|gi|981359254| hypothetical protein	2189	Nsco_NS_434_20203020_B_anthina_HILIC2.48094.48094.2	controllerType=0 controllerNumber=1 scan=48094	126.268	Trypsin	B2	NTSSLSVGLQAGAQSK	S{+912}	912	912.41	912.41	912.41
42051:3	196	K.AADAGGAKPAAGAPAAPAAPAPVAVPAS{+1162.419}AVSGAAAQ.-	NA	S{+1162}	1372.32	3	4114.96	4112.96	2	-1.6	151	CRagged	324.15	147.89	0	7.42	68	>WT63_RS23550 ref|WP_059577270.1|gi|981362756| outer membrane lipid asymmetry maintenance protein MlaD	4590	Nsco_NS_434_20203020_B_anthina_HILIC1.37190.37190.3	controllerType=0 controllerNumber=1 scan=37190	100.725	Trypsin	B1	AADAGGAKPAAGAPAAPAAPAPVAVPASAVSGAAAQ	S{+1162}	1162	1162.42	1162.42	1162.42
38322:3	5	A.PPQADNGAS{+866.323}QPQQFDPNRALQGK.T	NA	S{+866}	1111.18	3	3331.52	3330.52	1	-1	52	NRagged	324.16	37.34	1.37	5.33	232	>WT63_RS27555 ref|WP_060317017.1|gi|982151555| cell division protein	5358	Nsco_NS_434_20203020_B_anthina_HILIC3.33268.33268.3	controllerType=0 controllerNumber=1 scan=33268	90.2338	Trypsin	B3	PPQADNGASQPQQFDPNRALQGK	S{+866}	866	866.323	866.32	866.323
24455:5	68	K.GAS{+1378.738}AAQAAPKPTDNSSGTFVFARPGK.F	NA	S{+1379}	783.409	5	3913.02	3912.02	1	-0.9	66	Specific	324.17	30.99	1.31	5.3	107	>WT63_RS17355 ref|WP_059574120.1|gi|981359606| outer membrane lipoprotein carrier protein LolA	3396	Nsco_NS_434_20203020_B_anthina_HILIC1.22998.22998.4	controllerType=0 controllerNumber=1 scan=22998	63.4378	Trypsin	B1	GASAAQAAPKPTDNSSGTFVFARPGK	S{+1379}	1379	1378.74	1378.74	1378.74
43706:4	649	Y.GAGGGVELPFGGVGHS{+395.246}GHGREK.G	NA	S{+395}	615.072	4	2457.27	2457.27	0	0	439	NRagged	324.22	36.36	32.39	4.58	5	>WT63_RS12450 ref|WP_059576639.1|gi|981362125| aldehyde dehydrogenase	2441	Nsco_NS_434_20203020_B_anthina_HILIC2.37732.37732.5	controllerType=0 controllerNumber=1 scan=37732	102.259	Trypsin	B2	GAGGGVELPFGGVGHSGHGREK	S{+395}	395	395.246	395.25	395.246
36367:5	135	R.QLHGS{+708.305}FNHGSMANAMPQALGAQGAHPGR.Q	NA	S{+708}	711.334	5	3552.64	3550.64	2	-1.9	400	Specific	324.24	37.62	4.7	5.36	41	>WT63_RS25330 ref|WP_059579660.1|gi|981365146| pyruvate dehydrogenase	4931	Nsco_NS_434_20203020_B_anthina_HILIC2.31739.31739.4	controllerType=0 controllerNumber=1 scan=31739	87.0529	Trypsin	B2	QLHGSFNHGSMANAMPQALGAQGAHPGR	S{+708}	708	708.305	708.3	708.305
52283:5	1641	V.PFTVVC[+57.021]GSSAGAINATS{+1030.692}IASHADDFSHGVR.R	NA	C[+57], S{+1031}	813.631	5	4064.12	4062.12	2	-1.7	39	NRagged	324.25	54.75	0	4.6	3	>WT63_RS27495 ref|WP_059585380.1|gi|981371070| Patatin	5347	Nsco_NS_434_20203020_B_anthina_HILIC3.45062.45062.5	controllerType=0 controllerNumber=1 scan=45062	119.86	Trypsin	B3	PFTVVCGSSAGAINATSIASHADDFSHGVR	,S{+1031}	,+1031	1030.69	1030.69	1030.69
39671:5	38	K.VEPGLAEKWDVS{+1115.600}SDGK.V	NA	S{+1116}	567.495	5	2833.44	2832.44	1	-1.2	81	Specific	324.28	20.35	0	4.83	64	>WT63_RS13755 ref|WP_059642489.1|gi|981432544| peptide ABC transporter substrate-binding protein	2696	Nsco_NS_434_20203020_B_anthina_HILIC3.34546.34546.5	controllerType=0 controllerNumber=1 scan=34546	93.8024	Trypsin	B3	VEPGLAEKWDVSSDGK	S{+1116}	1116	1115.6	1115.6	1115.6
50309:4	7	H.YS{+378.245}FGDVKGELIDQLGVRDK.E	NA	S{+378}	630.094	4	2517.35	2517.35	0	0	105	NRagged	324.3	20.49	20.49	4.61	286	>WT63_RS26550 ref|WP_034207560.1|gi|736064179| alkyl hydroperoxide reductase	5165	Nsco_NS_434_20203020_B_anthina_HILIC3.43151.43151.4	controllerType=0 controllerNumber=1 scan=43151	114.974	Trypsin	B3	YSFGDVKGELIDQLGVRDK	S{+378}	378	378.245	378.25	378.245
25217:5	3	K.GVKPSKPAATTSATPSTTTSAGTASTSATATAGTTATASAPAAS{+1264.440}APDAAAKPAK.T	NA	S{+1264}	1211.38	5	6052.86	6051.86	1	-0.6	95	Specific	324.36	324.36	13.57	4.72	458	>WT63_RS26065 ref|WP_060316474.1|gi|982151012| competence protein ComE	5071	Nsco_NS_434_20203020_B_anthina_HILIC3.23029.23029.5	controllerType=0 controllerNumber=1 scan=23029	63.456	Trypsin	B3	GVKPSKPAATTSATPSTTTSAGTASTSATATAGTTATASAPAASAPDAAAKPAK	S{+1264}	1264	1264.44	1264.44	1264.44
16528:2	334	K.LQQWSQQNAAGAKPAS{+667.229}GE.-	NA	S{+667}	1270.07	2	2539.13	2538.13	1	-1.3	125	CRagged	324.37	168.88	0	6.92	42	>WT63_RS18535 ref|WP_060313386.1|gi|982147924| hypothetical protein	3618	Nsco_NS_434_20203020_B_anthina_HILIC2.16049.16049.2	controllerType=0 controllerNumber=1 scan=16049	47.2631	Trypsin	B2	LQQWSQQNAAGAKPASGE	S{+667}	667	667.229	667.23	667.229
66361:3	53	T.SGGQPAVSALNAGYQTAQS{+1786.826}QQR.I	NA	S{+1787}	1336.31	3	4006.91	4005.91	1	-0.8	235	NRagged	324.41	9.33	0	3.6	96	>WT63_RS08685 ref|WP_059574542.1|gi|981360028| porin	1703	Nsco_NS_434_20203020_B_anthina_HILIC3.56181.56181.3	controllerType=0 controllerNumber=1 scan=56181	144.866	Trypsin	B3	SGGQPAVSALNAGYQTAQSQQR	S{+1787}	1787	1786.83	1786.83	1786.83
21336:6	31	K.HKFDEIMAGSS{+1799.818}EAEPR.Q	NA	S{+1800}	601.615	6	3604.65	3603.65	1	-0.9	147	Specific	324.49	178.82	2.01	4.35	89	>WT63_RS23290 ref|WP_059577174.1|gi|981362660| ClpV1 family T6SS ATPase	4541	Nsco_NS_434_20203020_B_anthina_HILIC1.20407.20407.3	controllerType=0 controllerNumber=1 scan=20407	56.7624	Trypsin	B1	HKFDEIMAGSSEAEPR	S{+1800}	1800	1799.82	1799.82	1799.82
27158:5	3	K.GVKPS{+1390.455}KPAATTSATPSTTTSAGTASTSATATAGTTATASAPAASAPDAAAKPAK.T	NA	S{+1390}	1236.58	5	6178.87	6177.87	1	-0.5	95	Specific	324.49	1.21	0	5.69	458	>WT63_RS26065 ref|WP_060316474.1|gi|982151012| competence protein ComE	5071	Nsco_NS_434_20203020_B_anthina_HILIC3.24522.24522.5	controllerType=0 controllerNumber=1 scan=24522	67.2641	Trypsin	B3	GVKPSKPAATTSATPSTTTSAGTASTSATATAGTTATASAPAASAPDAAAKPAK	S{+1390}	1390	1390.45	1390.45	1390.45
05510:5	1061	H.IDRES{+236.132}GEHETFRR.W	NA	S{+236}	374.39	5	1867.92	1867.92	0	0	49	NRagged	324.5	14.88	4.05	5.4	5	>WT63_RS30675 ref|WP_060318271.1|gi|982152809| transcription elongation factor NusA	5963	Nsco_NS_434_20203020_B_anthina_HILIC3.6874.6874.5	controllerType=0 controllerNumber=1 scan=6874	24.3156	Trypsin	B3	IDRESGEHETFRR	S{+236}	236	236.132	236.13	236.132
18754:4	1074	K.PQAPDAEPDKPS{+865.382}NLLHK.L	NA	S{+865}	681.338	4	2722.33	2722.33	0	0	81	Specific	324.55	33.5	13.12	6.07	3	>WT63_RS29830 ref|WP_059580773.1|gi|981366259| peptidase	5804	Nsco_NS_434_20203020_B_anthina_HILIC1.18349.18349.4	controllerType=0 controllerNumber=1 scan=18349	51.5296	Trypsin	B1	PQAPDAEPDKPSNLLHK	S{+865}	865	865.382	865.38	865.382
59501:5	333	V.VTAGDIELAHDC[+57.021]EVINPNHVIAHLS{+465.305}K.G	NA	C[+57], S{+465}	664.554	5	3318.74	3317.74	1	-1	107	NRagged	324.59	152.21	41.84	5.65	13	>WT63_RS23750 ref|WP_006477176.1|gi|493523099| DNA-directed RNA polymerase subunit alpha	4630	Nsco_NS_434_20203020_B_anthina_HILIC1.51672.51672.5	controllerType=0 controllerNumber=1 scan=51672	134.959	Trypsin	B1	VTAGDIELAHDCEVINPNHVIAHLSK	,S{+465}	,+465	465.305	465.31	465.305
60905:4	32	W.GGPEAIWQAQS{+1312.670}AHAFNR.V	NA	S{+1313}	788.895	4	3152.56	3152.56	0	0	302	NRagged	324.62	27.7	0	3.93	102	>WT63_RS22600 ref|WP_059575564.1|gi|981361050| peptidase S53	4404	Nsco_NS_434_20203020_B_anthina_HILIC1.52761.52761.4	controllerType=0 controllerNumber=1 scan=52761	137.358	Trypsin	B1	GGPEAIWQAQSAHAFNR	S{+1313}	1313	1312.67	1312.67	1312.67
67356:4	6	I.GETAAPS{+1559.688}SSQGSGNQGAETGSGGSGNIGGGGERDGTFNLPPNIK.F	NA	S{+1560}	1409.89	4	5636.55	5634.55	2	-1.2	128	NRagged	324.62	324.62	0	7.09	397	>WT63_RS21570 ref|WP_060314747.1|gi|982149285| fucose-binding lectin II	4204	Nsco_NS_434_20203020_B_anthina_HILIC2.57234.57234.4	controllerType=0 controllerNumber=1 scan=57234	145.792	Trypsin	B2	GETAAPSSSQGSGNQGAETGSGGSGNIGGGGERDGTFNLPPNIK	S{+1560}	1560	1559.69	1559.69	1559.69
22486:4	1	K.PAATTS{+1861.802}ATPSTTTSAGTASTSATATAGTTATASAPAASAPDAAAKPAK.T	NA	S{+1862}	1514.22	4	6053.86	6052.86	1	-0.6	101	Specific	324.64	324.64	0	7.92	566	>WT63_RS26065 ref|WP_060316474.1|gi|982151012| competence protein ComE	5071	Nsco_NS_434_20203020_B_anthina_HILIC2.20854.20854.4	controllerType=0 controllerNumber=1 scan=20854	59.5256	Trypsin	B2	PAATTSATPSTTTSAGTASTSATATAGTTATASAPAASAPDAAAKPAK	S{+1862}	1862	1861.8	1861.8	1861.8
20610:3	15	A.PAADTPAAAS{+1632.577}APAKK.D	NA	S{+1633}	1000.77	3	3000.31	2999.31	1	-1.1	27	NRagged	324.66	38.66	0	5.94	426	>WT63_RS02295 ref|WP_023477920.1|gi|558019556| hypothetical protein	445	Nsco_NS_434_20203020_B_anthina_HILIC1.19818.19818.3	controllerType=0 controllerNumber=1 scan=19818	55.2848	Trypsin	B1	PAADTPAAASAPAKK	S{+1633}	1633	1632.58	1632.58	1632.58
50167:2	22	A.YSQANLGDGTNGS{+342.168}GATSSAIGGIANQGR.V	NA	S{+342}	1483.7	2	2966.4	2966.4	0	0	209	NRagged	324.66	8.79	0	4.03	139	>WT63_RS06530 ref|WP_060310719.1|gi|982145146| porin	1277	Nsco_NS_434_20203020_B_anthina_HILIC2.43203.43203.2	controllerType=0 controllerNumber=1 scan=43203	115.16	Trypsin	B2	YSQANLGDGTNGSGATSSAIGGIANQGR	S{+342}	342	342.168	342.17	342.168
74260:6	1128	V.ELDELLHRADIVS{+257.139}LHC[+57.021]PLLPSTHHLINER.T	NA	C[+57], S{+257}	615.494	6	3687.93	3684.93	3	-2.7	191	NRagged	324.71	25.61	0	6.87	4	>WT63_RS16660 ref|WP_060312764.1|gi|982147302| hydroxyacid dehydrogenase	3258	Nsco_NS_434_20203020_B_anthina_HILIC2.62903.62903.6	controllerType=0 controllerNumber=1 scan=62903	157.841	Trypsin	B2	ELDELLHRADIVSLHCPLLPSTHHLINER	,S{+257}	,+257	257.139	257.14	257.139
60159:5	302	I.GITMLPVS{+407.330}YQFAGFGNKPPRDDQRR.F	NA	S{+407}	652.761	5	3259.78	3257.78	2	-2.1	154	NRagged	324.73	31.35	0	8.48	12	>WT63_RS20315 ref|WP_060314137.1|gi|982148675| formimidoylglutamate deiminase	3961	Nsco_NS_434_20203020_B_anthina_HILIC1.52172.52172.5	controllerType=0 controllerNumber=1 scan=52172	136.048	Trypsin	B1	GITMLPVSYQFAGFGNKPPRDDQRR	S{+407}	407	407.33	407.33	407.33
32497:5	884	K.RVPVAFRDDFLPHS{+441.208}K.L	NA	S{+441}	446.04	5	2226.17	2225.17	1	-1.5	83	Specific	324.74	324.74	0	7.68	5	>WT63_RS27560 ref|WP_011694426.1|gi|500013708| thiol:disulfide interchange protein DsbA	5359	Nsco_NS_434_20203020_B_anthina_HILIC1.29340.29340.4	controllerType=0 controllerNumber=1 scan=29340	80.1782	Trypsin	B1	RVPVAFRDDFLPHSK	S{+441}	441	441.208	441.21	441.208
77649:4	81	L.AQSGLHFIGTGVSGGEEGALRGPS{+483.230}IMPGGQRDAYDLVEPILK.Q	NA	S{+483}	1191.61	4	4763.41	4763.41	0	0	116	NRagged	324.77	113.71	0.4	5.87	31	>WT63_RS10510 ref|WP_027791098.1|gi|654275947| phosphogluconate dehydrogenase (NADP(+)-dependent, decarboxylating)	2062	Nsco_NS_434_20203020_B_anthina_HILIC1.65916.65916.4	controllerType=0 controllerNumber=1 scan=65916	168.832	Trypsin	B1	AQSGLHFIGTGVSGGEEGALRGPSIMPGGQRDAYDLVEPILK	S{+483}	483	483.23	483.23	483.23
46488:3	193	K.AADAGGAKPAAGAPAAPAAPAPVAVPAS{+1334.463}AVSGAAAQ.-	NA	S{+1334}	1429.67	3	4287	4285	2	-1.6	151	CRagged	324.78	207.6	0	7.31	92	>WT63_RS23550 ref|WP_059577270.1|gi|981362756| outer membrane lipid asymmetry maintenance protein MlaD	4590	Nsco_NS_434_20203020_B_anthina_HILIC2.40189.40189.3	controllerType=0 controllerNumber=1 scan=40189	108.182	Trypsin	B2	AADAGGAKPAAGAPAAPAAPAPVAVPASAVSGAAAQ	S{+1334}	1334	1334.46	1334.46	1334.46
27070:5	214	R.SHNVPGS{+610.380}IGMAQDPGRVFPGKR.M	NA	S{+610}	584.317	5	2917.56	2917.56	0	0	142	Specific	324.8	196.29	8.02	7.7	28	>WT63_RS23880 ref|WP_006482922.1|gi|493528905| 50S ribosomal protein L3	4656	Nsco_NS_434_20203020_B_anthina_HILIC2.24496.24496.4	controllerType=0 controllerNumber=1 scan=24496	68.6496	Trypsin	B2	SHNVPGSIGMAQDPGRVFPGKR	S{+610}	610	610.38	610.38	610.38
02474:4	35	K.ASGASAAKPAS{+1687.736}APK.P	NA	S{+1688}	726.103	4	2901.39	2901.39	0	0	498	Specific	324.8	12.47	12.47	1.48	95	>WT63_RS14900 ref|WP_059642705.1|gi|981432760| peptidase S41	2916	Nsco_NS_434_20203020_B_anthina_HILIC3.4286.4286.4	controllerType=0 controllerNumber=1 scan=4286	19.4061	Trypsin	B3	ASGASAAKPASAPK	S{+1688}	1688	1687.74	1687.74	1687.74
01868:3	21	K.ASGASAAKPAS{+1135.426}APKPASAPK.-	NA	S{+1135}	967.8	3	2901.39	2900.39	1	-1.2	498	Specific	324.81	324.81	0	7.25	120	>WT63_RS14900 ref|WP_059642705.1|gi|981432760| peptidase S41	2916	Nsco_NS_434_20203020_B_anthina_HILIC2.3883.3883.3	controllerType=0 controllerNumber=1 scan=3883	19.3287	Trypsin	B2	ASGASAAKPASAPKPASAPK	S{+1135}	1135	1135.43	1135.43	1135.43
59974:5	419	R.GRNWPQS{+943.279}SNNVEYHSPVIGGFDVQAQYAFGNQSR.G	NA	S{+943}	952.018	5	4756.06	4753.06	3	-2.1	146	Specific	324.86	324.86	0	6.41	17	>WT63_RS07395 ref|WP_060310850.1|gi|982145314| porin	1450	Nsco_NS_434_20203020_B_anthina_HILIC1.52039.52039.4	controllerType=0 controllerNumber=1 scan=52039	135.78	Trypsin	B1	GRNWPQSSNNVEYHSPVIGGFDVQAQYAFGNQSR	S{+943}	943	943.279	943.28	943.279
22086:3	33	Q.TTDNATSQYESAS{+287.100}SRPLGGTEQGAK.A	NA	S{+287}	948.432	3	2843.28	2843.28	0	0	3	NRagged	324.87	37.16	0	3.92	87	>WT63_RS15615 ref|WP_060312605.1|gi|982147143| ribonucleotide-diphosphate reductase subunit alpha	3051	Nsco_NS_434_20203020_B_anthina_HILIC3.20507.20507.3	controllerType=0 controllerNumber=1 scan=20507	56.8887	Trypsin	B3	TTDNATSQYESASSRPLGGTEQGAK	S{+287}	287	287.1	287.1	287.1
07252:3	12	K.PQATGHDEAS{+284.139}WAQNR.R	NA	S{+284}	651.635	3	1952.89	1951.89	1	-1.7	148	Specific	324.88	123.76	0	3.16	205	>WT63_RS16510 ref|WP_006484980.1|gi|493530974| membrane protein	3228	Nsco_NS_434_20203020_B_anthina_HILIC3.8616.8616.3	controllerType=0 controllerNumber=1 scan=8616	28.3899	Trypsin	B3	PQATGHDEASWAQNR	S{+284}	284	284.139	284.14	284.139
70152:3	382	G.PTVPSTDTGLS{+1387.139}R.T	NA	S{+1387}	873.262	3	2617.77	2617.77	0	0	482	NRagged	324.89	7.83	0	3.91	16	>WT63_RS03925 ref|WP_059575176.1|gi|981360662| peptidase M4	765	Nsco_NS_434_20203020_B_anthina_HILIC3.59139.59139.4	controllerType=0 controllerNumber=1 scan=59139	151.716	Trypsin	B3	PTVPSTDTGLSR	S{+1387}	1387	1387.14	1387.14	1387.14
66352:5	36	A.TGTSHLHVFWQASGGVTEPGSS{+1514.731}GSPIYSPEKR.V	NA	S{+1515}	975.478	5	4873.36	4871.36	2	-1.4	173	NRagged	324.91	48.92	0	4.4	377	>sp|LYSC_LYSEN|(Common contaminant protein)	6307	Nsco_NS_434_20203020_B_anthina_HILIC3.56174.56174.5	controllerType=0 controllerNumber=1 scan=56174	144.854	Trypsin	B3	TGTSHLHVFWQASGGVTEPGSSGSPIYSPEKR	S{+1515}	1515	1514.73	1514.73	1514.73
22151:1	11	A.ADTPAAAS{+337.025}APAKK.D	NA	S{+337}	1536.67	1	1536.67	1535.67	1	-2.2	29	NRagged	324.93	47.61	0	5.76	435	>WT63_RS02295 ref|WP_023477920.1|gi|558019556| hypothetical protein	445	Nsco_NS_434_20203020_B_anthina_HILIC3.20568.20568.2	controllerType=0 controllerNumber=1 scan=20568	57.073	Trypsin	B3	ADTPAAASAPAKK	S{+337}	337	337.025	337.02	337.025
63715:2	71	Q.PAVSALNAGYQTAQS{+1372.955}QQR.I	NA	S{+1373}	1631.95	2	3262.9	3262.9	0	0	239	NRagged	324.97	7.81	0	4.17	95	>WT63_RS08685 ref|WP_059574542.1|gi|981360028| porin	1703	Nsco_NS_434_20203020_B_anthina_HILIC1.54952.54952.2	controllerType=0 controllerNumber=1 scan=54952	142.533	Trypsin	B1	PAVSALNAGYQTAQSQQR	S{+1373}	1373	1372.95	1372.95	1372.95
01136:4	97	G.HS{+1037.506}PYGSHGGPR.E	NA	S{+1038}	548.016	4	2189.04	2189.04	0	0	95	NRagged	324.98	37.85	37.85	2.16	56	>WT63_RS30835 ref|WP_012492570.1|gi|501469125| RNA-binding protein Hfq	5995	Nsco_NS_434_20203020_B_anthina_HILIC1.3304.3304.4	controllerType=0 controllerNumber=1 scan=3304	18.1838	Trypsin	B1	HSPYGSHGGPR	S{+1038}	1038	1037.51	1037.51	1037.51
72036:2	22	T.SANYAGLQFGGTYS{+277.121}FSNNTNFGNNR.A	NA	S{+277}	1489.67	2	2978.32	2978.32	0	0	166	NRagged	325.07	46.66	1.2	4.06	139	>WT63_RS06530 ref|WP_060310719.1|gi|982145146| porin	1277	Nsco_NS_434_20203020_B_anthina_HILIC2.61039.61039.2	controllerType=0 controllerNumber=1 scan=61039	153.906	Trypsin	B2	SANYAGLQFGGTYSFSNNTNFGNNR	S{+277}	277	277.121	277.12	277.121
42977:3	7	K.KAS{+1161.419}EAAAAASAAQAAAAASPATEPAPGAVVDQDANAQAAR.A	NA	S{+1161}	1595.07	3	4783.19	4780.19	3	-2.1	143	Specific	325.13	160.38	0	7.62	267	>WT63_RS15865 ref|WP_059581029.1|gi|981366515| cell envelope protein SmpA	3101	Nsco_NS_434_20203020_B_anthina_HILIC2.37148.37148.3	controllerType=0 controllerNumber=1 scan=37148	100.834	Trypsin	B2	KASEAAAAASAAQAAAAASPATEPAPGAVVDQDANAQAAR	S{+1161}	1161	1161.42	1161.42	1161.42
71216:3	71	V.TLYGIVDNGLAYQNNAAPS{+383.177}TGATTGGHSK.V	NA	S{+383}	1088.53	3	3263.57	3261.57	2	-2.1	27	NRagged	325.17	52.24	0.75	7.43	95	>WT63_RS08685 ref|WP_059574542.1|gi|981360028| porin	1703	Nsco_NS_434_20203020_B_anthina_HILIC1.60772.60772.3	controllerType=0 controllerNumber=1 scan=60772	156.255	Trypsin	B1	TLYGIVDNGLAYQNNAAPSTGATTGGHSK	S{+383}	383	383.177	383.18	383.177
38382:4	1208	W.DKQPIDLEERAEQQES{+710.408}R.V	NA	S{+710}	696.609	4	2783.41	2781.41	2	-2.4	34	NRagged	325.22	27.01	0	5.75	8	>WT63_RS12350 ref|WP_006484044.1|gi|493530030| hypothetical protein	2421	Nsco_NS_434_20203020_B_anthina_HILIC1.34024.34024.4	controllerType=0 controllerNumber=1 scan=34024	92.4215	Trypsin	B1	DKQPIDLEERAEQQESR	S{+710}	710	710.408	710.41	710.408
46402:5	696	R.SHAGHTFWPDDVS{+680.368}LLDEQHVDATR.L	NA	S{+680}	683.933	5	3415.63	3413.63	2	-2	74	Specific	325.23	109.26	0	4.8	4	>WT63_RS27300 ref|WP_060316945.1|gi|982151483| DNA-binding protein	5311	Nsco_NS_434_20203020_B_anthina_HILIC2.40118.40118.5	controllerType=0 controllerNumber=1 scan=40118	108.005	Trypsin	B2	SHAGHTFWPDDVSLLDEQHVDATR	S{+680}	680	680.368	680.37	680.368
73196:4	42	I.EDTNTVAPADAALHAS{+953.461}MRDVVK.D	NA	S{+953}	816.904	4	3264.6	3264.6	0	0	593	NRagged	325.25	36.99	0	7.2	64	>WT63_RS10780 ref|WP_059582912.1|gi|981368398| RNA polymerase subunit sigma	2114	Nsco_NS_434_20203020_B_anthina_HILIC1.62414.62414.6	controllerType=0 controllerNumber=1 scan=62414	160.3	Trypsin	B1	EDTNTVAPADAALHASMRDVVK	S{+953}	953	953.461	953.46	953.461
31826:2	109	A.ATEAPAAAAS{+1877.656}APK.A	NA	S{+1878}	1517.63	2	3034.26	3033.26	1	-1.1	31	NRagged	325.28	11.52	0	5.11	68	>WT63_RS16735 ref|WP_059574226.1|gi|981359712| phospholipid-binding protein	3273	Nsco_NS_434_20203020_B_anthina_HILIC1.28840.28840.2	controllerType=0 controllerNumber=1 scan=28840	78.8756	Trypsin	B1	ATEAPAAAASAPK	S{+1878}	1878	1877.66	1877.66	1877.66
56146:8	3	-.MLHMHLQFGS{+1133.379}PAVKGESADKDHQGWIELK.S	NA	S{+1133}	553.757	8	4423	4423	0	0	1	NRagged	325.3	8.5	0	5.2	344	>WT63_RS23310 ref|WP_059449787.1|gi|981229156| hypothetical protein	4545	Nsco_NS_434_20203020_B_anthina_HILIC2.48297.48297.6	controllerType=0 controllerNumber=1 scan=48297	126.698	Trypsin	B2	MLHMHLQFGSPAVKGESADKDHQGWIELK	S{+1133}	1133	1133.38	1133.38	1133.38
27637:4	69	L.TDDAPS{+473.312}GDDRANNDHEMRK.Q	NA	S{+473}	655.56	4	2619.22	2617.22	2	-2.6	44	NRagged	325.3	38.89	0	5.05	76	>WT63_RS11695 ref|WP_060311551.1|gi|982146089| cobalamin adenosyltransferase	2295	Nsco_NS_434_20203020_B_anthina_HILIC3.24912.24912.2	controllerType=0 controllerNumber=1 scan=24912	68.2558	Trypsin	B3	TDDAPSGDDRANNDHEMRK	S{+473}	473	473.312	473.31	473.312
56953:4	6	A.SLS{+1047.448}AIGETAAPSSSQGSGNQGAETGSGGSGNIGGGGERDGTFNLPPNIK.F	NA	S{+1047}	1399.15	4	5593.58	5593.58	0	0	123	NRagged	325.32	2.54	2.54	3.77	397	>WT63_RS21570 ref|WP_060314747.1|gi|982149285| fucose-binding lectin II	4204	Nsco_NS_434_20203020_B_anthina_HILIC2.48909.48909.4	controllerType=0 controllerNumber=1 scan=48909	128.022	Trypsin	B2	SLSAIGETAAPSSSQGSGNQGAETGSGGSGNIGGGGERDGTFNLPPNIK	S{+1047}	1047	1047.45	1047.45	1047.45
55428:4	190	K.PGVSSPYYPNDIQS{+1854.970}AEAR.V	NA	S{+1855}	952.228	4	3805.89	3805.89	0	0	45	Specific	325.32	148.94	0	5.38	29	>WT63_RS20610 ref|WP_050012329.1|gi|910178431| purine-nucleoside phosphorylase	4019	Nsco_NS_434_20203020_B_anthina_HILIC3.47525.47525.4	controllerType=0 controllerNumber=1 scan=47525	125.361	Trypsin	B3	PGVSSPYYPNDIQSAEAR	S{+1855}	1855	1854.97	1854.97	1854.97
10355:5	203	L.TC[+57.021]S{+878.461}HFQPGKPSKK.T	NA	C[+57], S{+878}	477.05	5	2381.22	2380.22	1	-1.4	159	NRagged	325.34	51.78	0	6.04	23	>WT63_RS03085 ref|WP_060310248.1|gi|982144675| MarR family transcriptional regulator	601	Nsco_NS_434_20203020_B_anthina_HILIC2.11246.11246.4	controllerType=0 controllerNumber=1 scan=11246	35.0578	Trypsin	B2	TCSHFQPGKPSKK	,S{+878}	,+878	878.461	878.46	878.461
17555:2	11	A.PAADTPAAAS{+1210.446}APAKK.D	NA	S{+1210}	1289.59	2	2578.18	2577.18	1	-1.3	27	NRagged	325.34	119	0	5.38	435	>WT63_RS02295 ref|WP_023477920.1|gi|558019556| hypothetical protein	445	Nsco_NS_434_20203020_B_anthina_HILIC3.16898.16898.2	controllerType=0 controllerNumber=1 scan=16898	47.5856	Trypsin	B3	PAADTPAAASAPAKK	S{+1210}	1210	1210.45	1210.45	1210.45
10203:2	4	K.DKAASAAAAS{+1364.450}GA.-	NA	S{+1364}	1177.97	2	2354.93	2354.93	0	0	192	CRagged	325.35	156.25	22.07	6.63	303	>WT63_RS26065 ref|WP_060316474.1|gi|982151012| competence protein ComE	5071	Nsco_NS_434_20203020_B_anthina_HILIC1.11429.11429.2	controllerType=0 controllerNumber=1 scan=11429	34.3369	Trypsin	B1	DKAASAAAASGA	S{+1364}	1364	1364.45	1364.45	1364.45
71332:5	12	Q.IADVPYLKFEEGS{+1644.830}K.E	NA	S{+1645}	649.138	5	3241.66	3240.66	1	-1	440	NRagged	325.35	19.1	0	5.17	116	>WT63_RS01925 ref|WP_059583310.1|gi|981368820| pyruvate dehydrogenase	378	Nsco_NS_434_20203020_B_anthina_HILIC1.60866.60866.5	controllerType=0 controllerNumber=1 scan=60866	156.471	Trypsin	B1	IADVPYLKFEEGSK	S{+1645}	1645	1644.83	1644.83	1644.83
47434:4	321	V.PETAQADISSAASEPS{+1753.900}AAR.R	NA	S{+1754}	903.95	4	3612.78	3612.78	0	0	21	NRagged	325.35	178.24	0	5.62	12	>WT63_RS23060 ref|WP_060315371.1|gi|982149909| uracil-DNA glycosylase	4495	Nsco_NS_434_20203020_B_anthina_HILIC3.40890.40890.4	controllerType=0 controllerNumber=1 scan=40890	109.742	Trypsin	B3	PETAQADISSAASEPSAAR	S{+1754}	1754	1753.9	1753.9	1753.9
13533:5	1570	R.KRPS{+424.090}HLTAAFADHIR.Q	NA	S{+424}	429.812	5	2145.03	2144.03	1	-1.6	274	Specific	325.36	41.91	0	3.48	4	>WT63_RS05205 ref|WP_060310560.1|gi|982144987| LysR family transcriptional regulator	1017	Nsco_NS_434_20203020_B_anthina_HILIC3.13693.13693.4	controllerType=0 controllerNumber=1 scan=13693	39.4231	Trypsin	B3	KRPSHLTAAFADHIR	S{+424}	424	424.09	424.09	424.09
45150:3	143	K.AADAGGAKPAAGAPAAPAAPAPVAVPAS{+1262.446}AVSGAAAQ.-	NA	S{+1262}	1405.67	3	4214.98	4212.98	2	-1.6	151	CRagged	325.4	124.36	0	6.8	102	>WT63_RS23550 ref|WP_059577270.1|gi|981362756| outer membrane lipid asymmetry maintenance protein MlaD	4590	Nsco_NS_434_20203020_B_anthina_HILIC3.38953.38953.3	controllerType=0 controllerNumber=1 scan=38953	104.865	Trypsin	B3	AADAGGAKPAAGAPAAPAAPAPVAVPASAVSGAAAQ	S{+1262}	1262	1262.45	1262.45	1262.45
26122:5	192	H.GS{+981.395}MANAMPQALGAQGAHPGR.Q	NA	S{+981}	581.667	5	2904.31	2903.31	1	-1.2	408	NRagged	325.42	8.61	0	5.48	33	>WT63_RS25330 ref|WP_059579660.1|gi|981365146| pyruvate dehydrogenase	4931	Nsco_NS_434_20203020_B_anthina_HILIC1.24331.24331.5	controllerType=0 controllerNumber=1 scan=24331	66.9188	Trypsin	B1	GSMANAMPQALGAQGAHPGR	S{+981}	981	981.395	981.39	981.395
21815:5	4	K.GVKPS{+1190.416}KPAATTSATPSTTTSAGTASTSATATAGTTATASAPAASAPDAAAKPAK.T	NA	S{+1190}	1196.57	5	5978.83	5977.83	1	-0.6	95	Specific	325.44	3.18	0	6.74	303	>WT63_RS26065 ref|WP_060316474.1|gi|982151012| competence protein ComE	5071	Nsco_NS_434_20203020_B_anthina_HILIC1.20797.20797.5	controllerType=0 controllerNumber=1 scan=20797	57.7195	Trypsin	B1	GVKPSKPAATTSATPSTTTSAGTASTSATATAGTTATASAPAASAPDAAAKPAK	S{+1190}	1190	1190.42	1190.42	1190.42
[truncated: 16,055 more rows]
