# Supplementary material for: Open Database Searching Enables the Identification and Comparison of Bacterial Glycoproteomes without Defining Glycan Compositions Prior to Searching
Source: Mol Cell Proteomics. 2020 Nov 25;19(9):1561–74. doi: 10.1074/mcp.TIR120.002100 (PMC8143609; doi:10.1074/mcp.TIR120.002100)
Supplement: Supplementary file 1 [file mmc1.zip › mmc1/160233_1_supp_538044_qb0k4h.xlsx]

## Sheet: Combined_Tryptic_modified_pepti
Query #:z	Protein Rank	Peptide < ProteinMetrics Confidential >	Glycans NHFAGNa	Modification Type(s)	Observed m/z	z	Observed (M+H)	Calc. mass (M+H)	Off-by-x error	Mass error (ppm)	Starting position	Cleavage	Score	Delta	Delta Mod	|Log Prob|	# of unique peptides	Protein Name	Protein DB number	Comment	Scan #	Scan Time	Enzyme	replicate	cleaned_peptides	cleaned_modifications	Site_modification	Exact_masses	Exact_masses_rounded2	Exact_masses_rounded3
40616:3	2	A.HSS{+406.133}GIATAQQLDVQAC[+57.021]RDGER.L	NA	C[+57], S{+406}	902.411	3	2705.22	2705.22	0	0	932	NRagged	300.01	10.98	6.41	3.62	717	>WS76_RS18590 ref|WP_015603035.1|gi|0| hypothetical protein	3735	Nsco_NS_434_20203020_B_humpty_HILIC3.39236.39236.3	controllerType=0 controllerNumber=1 scan=39236	101.795	Trypsin	B3	HSSGIATAQQLDVQACRDGER	,S{+406}	,+406	406.133	406.13	406.133
58407:4	9	M.PEDAQQADGGAAAPAADAS{+1645.754}GAAAPAQAQALPAAIYFETGK.S	NA	S{+1646}	1347.89	4	5388.54	5385.54	3	-1.9	394	NRagged	300.02	92.51	0	4.95	385	>WS76_RS16235 ref|WP_015600434.1|gi|0| cytochrome c oxidase subunit II	3258	Nsco_NS_434_20203020_B_humpty_HILIC2.53603.53603.4	controllerType=0 controllerNumber=1 scan=53603	140.485	Trypsin	B2	PEDAQQADGGAAAPAADASGAAAPAQAQALPAAIYFETGK	S{+1646}	1646	1645.75	1645.75	1645.75
50390:4	214	L.PTLTTNC[+57.021]S{+941.418}NNYGPYQFPEK.L	NA	C[+57], S{+941}	794.362	4	3174.43	3172.43	2	-2.1	179	NRagged	300.02	138.76	0	3.63	38	>WS76_RS04400 ref|WP_015601062.1|gi|0| dTDP-glucose 4,6-dehydratase	893	Nsco_NS_434_20203020_B_humpty_HILIC3.48505.48505.4	controllerType=0 controllerNumber=1 scan=48505	123.692	Trypsin	B3	PTLTTNCSNNYGPYQFPEK	,S{+941}	,+941	941.418	941.42	941.418
36693:3	1	I.AQVGS{+1536.746}ISANSDSSIGDR.I	NA	S{+1537}	1067.85	3	3201.53	3200.53	1	-1	145	NRagged	300.03	42.97	4	2.41	1039	>WS76_RS04345 ref|WP_006025492.1|gi|0| chaperonin GroEL	882	Nsco_NS_434_20203020_B_humpty_HILIC2.34152.34152.3	controllerType=0 controllerNumber=1 scan=34152	94.134	Trypsin	B2	AQVGSISANSDSSIGDR	S{+1537}	1537	1536.75	1536.75	1536.75
27927:4	244	R.RNDDDDS{+689.539}GDADTYAFTAPK.S	NA	S{+690}	692.106	4	2765.4	2763.4	2	-2.4	259	Specific	300.04	201.73	2.8	6.37	20	>WS76_RS14640 ref|WP_075644879.1|gi|0| N-acetylmuramoyl-L-alanine amidase	2933	Nsco_NS_434_20203020_B_humpty_HILIC2.26964.26964.3	controllerType=0 controllerNumber=1 scan=26964	76.6594	Trypsin	B2	RNDDDDSGDADTYAFTAPK	S{+690}	690	689.539	689.54	689.539
74838:4	690	F.ADHYLDFKPLDAPHALKPLIS{+1168.618}DR.I	NA	S{+1169}	951.007	4	3801.01	3801.01	0	0	38	NRagged	300.07	23.55	23.55	5.12	12	>WS76_RS10185 ref|WP_015602407.1|gi|0| transglutaminase-like superfamily protein	2061	Nsco_NS_434_20203020_B_humpty_HILIC1.65688.65688.5	controllerType=0 controllerNumber=1 scan=65688	167.986	Trypsin	B1	ADHYLDFKPLDAPHALKPLISDR	S{+1169}	1169	1168.62	1168.62	1168.62
55176:5	1	I.AQVGS{+1433.733}ISANSDSSIGDRIAEAMDK.V	NA	S{+1434}	771.983	5	3855.88	3855.88	0	0	145	NRagged	300.08	0.11	0.11	5.75	1039	>WS76_RS04345 ref|WP_006025492.1|gi|0| chaperonin GroEL	882	Nsco_NS_434_20203020_B_humpty_HILIC2.50528.50528.5	controllerType=0 controllerNumber=1 scan=50528	133.129	Trypsin	B2	AQVGSISANSDSSIGDRIAEAMDK	S{+1434}	1434	1433.73	1433.73	1433.73
69399:4	49	S.GATPAGPMPVSTNPAAPGAAPSS{+1926.898}AAAQGQQQGGLYNDASPTNVEDAYNALK.T	NA	S{+1927}	1703.06	4	6809.2	6808.2	1	-0.5	576	NRagged	300.09	40.7	0	4.19	60	>WS76_RS02295 ref|WP_015601795.1|gi|0| type VI secretion system membrane subunit TssM	466	Nsco_NS_434_20203020_B_humpty_HILIC2.62325.62325.4	controllerType=0 controllerNumber=1 scan=62325	159.365	Trypsin	B2	GATPAGPMPVSTNPAAPGAAPSSAAAQGQQQGGLYNDASPTNVEDAYNALK	S{+1927}	1927	1926.9	1926.9	1926.9
82408:5	152	A.FAQFAS{+1942.057}DLDEATRK.Q	NA	S{+1942}	709.173	5	3541.84	3540.84	1	-0.9	406	NRagged	300.15	31.8	7.67	4.93	27	>WS76_RS00640 ref|WP_006023935.1|gi|0| ATP synthase subunit alpha	136	Nsco_NS_434_20203020_B_humpty_HILIC2.72722.72722.5	controllerType=0 controllerNumber=1 scan=72722	180.677	Trypsin	B2	FAQFASDLDEATRK	S{+1942}	1942	1942.06	1942.06	1942.06
75687:6	879	A.PDAGS{+1787.882}QGVAQAAADGRPEPHWALSQLLR.A	NA	S{+1788}	782.23	6	4688.34	4686.34	2	-1.4	334	NRagged	300.17	12.09	0	4.61	8	>WS76_RS05425 ref|WP_075644776.1|gi|0| lytic murein transglycosylase B	1091	Nsco_NS_434_20203020_B_humpty_HILIC2.67237.67237.3	controllerType=0 controllerNumber=1 scan=67237	169.534	Trypsin	B2	PDAGSQGVAQAAADGRPEPHWALSQLLR	S{+1788}	1788	1787.88	1787.88	1787.88
19179:3	4	A.QAS{+1915.632}APAAASAPAEKAEAASAPAKK.A	NA	S{+1916}	1370.6	3	4109.78	4109.78	0	0	20	NRagged	300.18	130.16	0	6.69	1166	>WS76_RS31050 ref|WP_071810810.1|gi|0| hypothetical protein	2892	Nsco_NS_434_20203020_B_humpty_HILIC3.20501.20501.3	controllerType=0 controllerNumber=1 scan=20501	59.1288	Trypsin	B3	QASAPAAASAPAEKAEAASAPAKK	S{+1916}	1916	1915.63	1915.63	1915.63
12333:4	95	V.TSS{+1186.490}ARPHFHC[+57.021]GK.D	NA	C[+57], S{+1186}	643.541	4	2571.14	2571.14	0	0	33	NRagged	300.18	21.66	0	3.83	69	>WS76_RS21240 ref|WP_041861910.1|gi|0| hypothetical protein	4265	Nsco_NS_434_20203020_B_humpty_HILIC3.14507.14507.4	controllerType=0 controllerNumber=1 scan=14507	46.6798	Trypsin	B3	TSSARPHFHCGK	,S{+1186}	,+1186	1186.49	1186.49	1186.49
70416:4	52	E.PAAERAPS{+1580.718}PGSPEWDDYRTLLAR.L	NA	S{+1581}	1034.75	4	4135.98	4135.98	0	0	4801	NRagged	300.21	19.83	2.12	3.79	71	>WS76_RS27765 ref|WP_064483060.1|gi|0| KR domain-containing protein	5562	Nsco_NS_434_20203020_B_humpty_HILIC1.62167.62167.2	controllerType=0 controllerNumber=1 scan=62167	160.513	Trypsin	B1	PAAERAPSPGSPEWDDYRTLLAR	S{+1581}	1581	1580.72	1580.72	1580.72
76700:4	20	S.PLLYQHAS{+616.253}GGTTFDEVTIDFLRADGEGER.V	NA	S{+616}	953.703	4	3811.79	3810.79	1	-0.9	70	NRagged	300.21	6.05	0.16	6.23	144	>WS76_RS02255 ref|WP_006029387.1|gi|0| type VI secretion system tube protein Hcp	458	Nsco_NS_434_20203020_B_humpty_HILIC3.70122.70122.4	controllerType=0 controllerNumber=1 scan=70122	166.274	Trypsin	B3	PLLYQHASGGTTFDEVTIDFLRADGEGER	S{+616}	616	616.253	616.25	616.253
77907:5	8	L.MPLPIHLS{+1794.878}HR.L	NA	S{+1795}	600.115	5	2996.55	2995.55	1	-1.1	138	NRagged	300.22	27.29	0	3.28	236	>WS76_RS17580 ref|WP_006024140.1|gi|0| S-adenosylmethionine synthase	3530	Nsco_NS_434_20203020_B_humpty_HILIC2.68908.68908.5	controllerType=0 controllerNumber=1 scan=68908	172.933	Trypsin	B2	MPLPIHLSHR	S{+1795}	1795	1794.88	1794.88	1794.88
15770:3	4	A.SAPAAAS{+1851.661}APAEKAEAASAPAKK.A	NA	S{+1852}	1283.24	3	3847.71	3846.71	1	-0.9	22	NRagged	300.24	20.28	0	6.57	1081	>WS76_RS31050 ref|WP_071810810.1|gi|0| hypothetical protein	2892	Nsco_NS_434_20203020_B_humpty_HILIC2.17184.17184.3	controllerType=0 controllerNumber=1 scan=17184	53.2695	Trypsin	B2	SAPAAASAPAEKAEAASAPAKK	S{+1852}	1852	1851.66	1851.66	1851.66
05896:3	4	K.KAKEASAAEAPAAAS{+1336.458}N.-	NA	S{+1336}	941.741	3	2823.21	2823.21	0	0	57	CRagged	300.25	138.13	14.45	5.73	821	>WS76_RS31050 ref|WP_071810810.1|gi|0| hypothetical protein	2892	Nsco_NS_434_20203020_B_humpty_HILIC1.7755.7755.3	controllerType=0 controllerNumber=1 scan=7755	30.5767	Trypsin	B1	KAKEASAAEAPAAASN	S{+1336}	1336	1336.46	1336.46	1336.46
51890:3	96	A.PTQS{+1954.040}NELKPSN.-	NA	S{+1954}	1057.22	3	3169.64	3168.64	1	-1.1	159	Non	300.26	125.91	0	4.08	82	>WS76_RS27995 ref|WP_006028601.1|gi|0| hypothetical protein	5608	Nsco_NS_434_20203020_B_humpty_HILIC2.47892.47892.4	controllerType=0 controllerNumber=1 scan=47892	127.691	Trypsin	B2	PTQSNELKPSN	S{+1954}	1954	1954.04	1954.04	1954.04
14524:2	4	K.EAS{+1380.476}AAEAPAAASN.-	NA	S{+1380}	1271	2	2541	2540	1	-1.3	60	CRagged	300.27	182.25	0	5.31	821	>WS76_RS31050 ref|WP_071810810.1|gi|0| hypothetical protein	2892	Nsco_NS_434_20203020_B_humpty_HILIC1.16235.16235.2	controllerType=0 controllerNumber=1 scan=16235	52.7661	Trypsin	B1	EASAAEAPAAASN	S{+1380}	1380	1380.48	1380.48	1380.48
25202:3	4	Q.ASAPAAAS{+1999.684}APAEKAEAASAPAK.K	NA	S{+2000}	1313.56	3	3938.68	3937.68	1	-0.9	21	NRagged	300.29	27.48	0	5.33	1166	>WS76_RS31050 ref|WP_071810810.1|gi|0| hypothetical protein	2892	Nsco_NS_434_20203020_B_humpty_HILIC3.25429.25429.3	controllerType=0 controllerNumber=1 scan=25429	69.9056	Trypsin	B3	ASAPAAASAPAEKAEAASAPAK	S{+2000}	2000	1999.68	1999.68	1999.68
15436:3	4	A.QAS{+1873.619}APAAASAPAEKAEAASAPAKK.A	NA	S{+1874}	1356.59	3	4067.76	4067.76	0	0	20	NRagged	300.31	124.3	0	6.69	1166	>WS76_RS31050 ref|WP_071810810.1|gi|0| hypothetical protein	2892	Nsco_NS_434_20203020_B_humpty_HILIC3.17158.17158.3	controllerType=0 controllerNumber=1 scan=17158	52.0687	Trypsin	B3	QASAPAAASAPAEKAEAASAPAKK	S{+1874}	1874	1873.62	1873.62	1873.62
08628:2	4	K.EAS{+1992.336}AAEAPAAASN.-	NA	S{+1992}	1576.93	2	3152.86	3151.86	1	-1.1	60	CRagged	300.36	300.36	0	5.65	1081	>WS76_RS31050 ref|WP_071810810.1|gi|0| hypothetical protein	2892	Nsco_NS_434_20203020_B_humpty_HILIC2.11206.11206.4	controllerType=0 controllerNumber=1 scan=11206	39.6902	Trypsin	B2	EASAAEAPAAASN	S{+1992}	1992	1992.34	1992.34	1992.34
51657:7	790	R.AQGVMQPILVRPIS{+1174.249}SDKYEIIAGERR.F	NA	S{+1174}	586.984	7	4102.84	4100.84	2	-1.6	67	Specific	300.37	100.49	0	5.55	5	>WS76_RS00605 ref|WP_006023942.1|gi|0| chromosome partitioning protein ParB	128	Nsco_NS_434_20203020_B_humpty_HILIC2.47720.47720.5	controllerType=0 controllerNumber=1 scan=47720	127.347	Trypsin	B2	AQGVMQPILVRPISSDKYEIIAGERR	S{+1174}	1174	1174.25	1174.25	1174.25
42114:5	1114	E.PIS{+803.394}WDEANRVVAER.L	NA	S{+803}	489.851	5	2445.23	2445.23	0	0	81	NRagged	300.37	115.52	18.45	2.74	7	>WS76_RS02645 ref|WP_015601019.1|gi|0| molybdopterin oxidoreductase family protein	533	Nsco_NS_434_20203020_B_humpty_HILIC3.40496.40496.5	controllerType=0 controllerNumber=1 scan=40496	104.44	Trypsin	B3	PISWDEANRVVAER	S{+803}	803	803.394	803.39	803.394
15316:3	4	A.QAS{+1915.633}APAAASAPAEKAEAASAPAKK.A	NA	S{+1916}	1370.6	3	4109.78	4109.78	0	0	20	NRagged	300.39	135.77	0	6.69	1166	>WS76_RS31050 ref|WP_071810810.1|gi|0| hypothetical protein	2892	Nsco_NS_434_20203020_B_humpty_HILIC3.17044.17044.3	controllerType=0 controllerNumber=1 scan=17044	51.8368	Trypsin	B3	QASAPAAASAPAEKAEAASAPAKK	S{+1916}	1916	1915.63	1915.63	1915.63
07729:3	35	K.GASGAAAKPAS{+1903.668}AARPASAPQPQ.-	NA	S{+1904}	1289.57	3	3866.68	3865.68	1	-0.9	503	CRagged	300.4	300.4	0	6.83	80	>WS76_RS16290 ref|WP_015601591.1|gi|0| S41 family peptidase	3269	Nsco_NS_434_20203020_B_humpty_HILIC2.10337.10337.3	controllerType=0 controllerNumber=1 scan=10337	37.5459	Trypsin	B2	GASGAAAKPASAARPASAPQPQ	S{+1904}	1904	1903.67	1903.67	1903.67
14193:4	314	K.DWPS{+1695.542}ITKTKPAPADADEWKDVQDK.L	NA	S{+1696}	1110.48	4	4438.88	4436.88	2	-1.5	78	Specific	300.45	4.44	0	6.96	12	>WS76_RS05670 ref|WP_009913193.1|gi|0| ferredoxin family protein	1137	Nsco_NS_434_20203020_B_humpty_HILIC3.16044.16044.4	controllerType=0 controllerNumber=1 scan=16044	49.6601	Trypsin	B3	DWPSITKTKPAPADADEWKDVQDK	S{+1696}	1696	1695.54	1695.54	1695.54
76843:6	125	V.PEGLHQLVLGGRDVGEALC[+57.021]AS{+1462.769}PK.V	NA	C[+57], S{+1463}	645.175	6	3866.01	3866.01	0	0	206	NRagged	300.46	172.5	7.28	5.96	58	>WS76_RS18120 ref|WP_015603179.1|gi|0| aldehyde dehydrogenase family protein	3641	Nsco_NS_434_20203020_B_humpty_HILIC1.67237.67237.6	controllerType=0 controllerNumber=1 scan=67237	171.181	Trypsin	B1	PEGLHQLVLGGRDVGEALCASPK	,S{+1463}	,+1463	1462.77	1462.77	1462.77
10672:3	4	Q.ASAPAAAS{+1871.658}APAEKAEAASAPAKK.A	NA	S{+1872}	1313.59	3	3938.75	3937.75	1	-0.9	21	NRagged	300.49	11.39	0	7.32	1081	>WS76_RS31050 ref|WP_071810810.1|gi|0| hypothetical protein	2892	Nsco_NS_434_20203020_B_humpty_HILIC2.12908.12908.3	controllerType=0 controllerNumber=1 scan=12908	43.493	Trypsin	B2	ASAPAAASAPAEKAEAASAPAKK	S{+1872}	1872	1871.66	1871.66	1871.66
43586:6	334	T.GEERWFPAKPAS{+1076.567}VR.V	NA	S{+1077}	451.909	6	2706.42	2706.42	0	0	120	NRagged	300.54	66.55	27.27	3.72	19	>WS76_RS28220 ref|WP_015603490.1|gi|0| DNA-binding protein	5656	Nsco_NS_434_20203020_B_humpty_HILIC3.41660.41660.6	controllerType=0 controllerNumber=1 scan=41660	106.692	Trypsin	B3	GEERWFPAKPASVR	S{+1077}	1077	1076.57	1076.57	1076.57
30190:6	319	A.PAGSTPDTPSDGDHNQGGARPEGLDYQRDLGS{+1757.852}EQDA.-	NA	S{+1758}	912.585	6	5470.47	5468.47	2	-1.2	30	Non	300.55	106.64	0	5.1	11	>WS76_RS31000 ref|WP_006024936.1|gi|0| hypothetical protein	2761	Nsco_NS_434_20203020_B_humpty_HILIC2.28846.28846.6	controllerType=0 controllerNumber=1 scan=28846	81.4854	Trypsin	B2	PAGSTPDTPSDGDHNQGGARPEGLDYQRDLGSEQDA	S{+1758}	1758	1757.85	1757.85	1757.85
30260:3	160	T.TALHGS{+370.151}TEDEQFFDGQK.V	NA	S{+370}	760.674	3	2280.01	2280.01	0	0	417	NRagged	300.56	22.64	15.14	4.41	21	>WS76_RS07040 ref|WP_015600508.1|gi|0| isocitrate lyase	1408	Nsco_NS_434_20203020_B_humpty_HILIC1.29292.29292.3	controllerType=0 controllerNumber=1 scan=29292	86.0086	Trypsin	B1	TALHGSTEDEQFFDGQK	S{+370}	370	370.151	370.15	370.151
57011:2	2	H.SS{+540.183}GIATAQQLDVQAC[+57.021]R.D	NA	C[+57], S{+540}	1123.51	2	2246.02	2245.02	1	-1.5	933	NRagged	300.58	2.87	2.87	4.5	800	>WS76_RS18590 ref|WP_015603035.1|gi|0| hypothetical protein	3735	Nsco_NS_434_20203020_B_humpty_HILIC2.52432.52432.2	controllerType=0 controllerNumber=1 scan=52432	137.836	Trypsin	B2	SSGIATAQQLDVQACR	,S{+540}	,+540	540.183	540.18	540.183
51523:3	1	R.YNSDYS{+806.291}NVVNLGLR.Q	NA	S{+806}	807.699	3	2421.08	2420.08	1	-1.4	695	Specific	300.6	77.77	0	4.49	656	>WS76_RS18590 ref|WP_015603035.1|gi|0| hypothetical protein	3735	Nsco_NS_434_20203020_B_humpty_HILIC1.47132.47132.3	controllerType=0 controllerNumber=1 scan=47132	127.864	Trypsin	B1	YNSDYSNVVNLGLR	S{+806}	806	806.291	806.29	806.291
76168:2	8	M.PLPIHLS{+486.293}HR.L	NA	S{+486}	778.464	2	1555.92	1555.92	0	0	139	NRagged	300.6	300.6	300.6	3.94	236	>WS76_RS17580 ref|WP_006024140.1|gi|0| S-adenosylmethionine synthase	3530	Nsco_NS_434_20203020_B_humpty_HILIC2.67602.67602.2	controllerType=0 controllerNumber=1 scan=67602	170.291	Trypsin	B2	PLPIHLSHR	S{+486}	486	486.293	486.29	486.293
61328:5	72	T.ES{+670.346}WLVIDDKAPAQIWPQVRR.F	NA	S{+670}	616.533	5	3078.63	3077.63	1	-1.1	100	NRagged	300.62	2.83	2.83	5.46	65	>WS76_RS11405 ref|WP_006026523.1|gi|0| outer membrane protein assembly factor BamC	2305	Nsco_NS_434_20203020_B_humpty_HILIC1.54995.54995.5	controllerType=0 controllerNumber=1 scan=54995	144.942	Trypsin	B1	ESWLVIDDKAPAQIWPQVRR	S{+670}	670	670.346	670.35	670.346
14429:3	33	K.KLNEVSVDDDANQSDDQPTAAS{+342.152}GK.G	NA	S{+342}	949.435	3	2846.29	2846.29	0	0	4	Specific	300.64	300.64	38.28	7.17	86	>WS76_RS23020 ref|WP_006027809.1|gi|0| RNA polymerase sigma factor RpoD	4618	Nsco_NS_434_20203020_B_humpty_HILIC2.16097.16097.3	controllerType=0 controllerNumber=1 scan=16097	50.7236	Trypsin	B2	KLNEVSVDDDANQSDDQPTAASGK	S{+342}	342	342.152	342.15	342.152
51471:3	45	S.AEQQEAMRGLQADS{+428.177}SSAATGTTNLGALLK.A	NA	S{+428}	1116.55	3	3347.63	3347.63	0	0	534	NRagged	300.65	33.19	0.8	4.8	76	>WS76_RS05375 ref|WP_006025716.1|gi|0| 30S ribosomal protein S1	1081	Nsco_NS_434_20203020_B_humpty_HILIC3.49366.49366.3	controllerType=0 controllerNumber=1 scan=49366	125.469	Trypsin	B3	AEQQEAMRGLQADSSSAATGTTNLGALLK	S{+428}	428	428.177	428.18	428.177
08613:3	217	A.PATTAS{+1028.647}TASVAPASGVK.T	NA	S{+1029}	849.154	3	2545.45	2544.45	1	-1.3	154	NRagged	300.65	7.63	0	4.45	107	>WS76_RS02900 ref|WP_015601050.1|gi|0| histone H1-like nucleoHC2 family protein	586	Nsco_NS_434_20203020_B_humpty_HILIC3.11195.11195.3	controllerType=0 controllerNumber=1 scan=11195	39.63	Trypsin	B3	PATTASTASVAPASGVK	S{+1029}	1029	1028.65	1028.65	1028.65
58274:3	34	K.KAILESVYQGAGQAAS{+585.206}APMPPTQWSYDK.N	NA	S{+585}	1193.9	3	3579.67	3579.67	0	0	328	Specific	300.67	215.11	3.6	6.28	69	>WS76_RS17310 ref|WP_015602142.1|gi|0| ABC transporter substrate-binding protein	3476	Nsco_NS_434_20203020_B_humpty_HILIC2.53496.53496.3	controllerType=0 controllerNumber=1 scan=53496	140.248	Trypsin	B2	KAILESVYQGAGQAASAPMPPTQWSYDK	S{+585}	585	585.206	585.21	585.206
62614:3	270	S.PADASAGDS{+1206.475}LDDDLTSDALVAPAGADAGADAPR.V	NA	S{+1206}	1426.29	3	4276.87	4274.87	2	-1.6	25	NRagged	300.67	84.56	0	5.84	32	>WS76_RS08535 ref|WP_015600828.1|gi|0| RluA family pseudouridine synthase	1727	Nsco_NS_434_20203020_B_humpty_HILIC2.56884.56884.3	controllerType=0 controllerNumber=1 scan=56884	147.583	Trypsin	B2	PADASAGDSLDDDLTSDALVAPAGADAGADAPR	S{+1206}	1206	1206.47	1206.47	1206.47
32297:5	358	V.EAEKS{+611.355}EHVELDKDFLDR.T	NA	S{+611}	535.275	5	2672.35	2671.35	1	-1.3	336	NRagged	300.69	5.15	0	5.19	11	>WS76_RS14950 ref|WP_009911366.1|gi|0| pyruvate kinase	2996	Nsco_NS_434_20203020_B_humpty_HILIC3.31589.31589.3	controllerType=0 controllerNumber=1 scan=31589	84.001	Trypsin	B3	EAEKSEHVELDKDFLDR	S{+611}	611	611.355	611.36	611.355
38829:4	764	F.PFKPATPPGS{+714.284}EPEKK.-	NA	S{+714}	582.041	4	2325.14	2324.14	1	-1.4	176	NRagged	300.7	32.39	5.29	5.41	9	>WS76_RS08560 ref|WP_015602025.1|gi|0| polyhydroxyalkanoate synthesis repressor PhaR	1732	Nsco_NS_434_20203020_B_humpty_HILIC1.36536.36536.4	controllerType=0 controllerNumber=1 scan=36536	103.469	Trypsin	B1	PFKPATPPGSEPEKK	S{+714}	714	714.284	714.28	714.284
75137:5	1073	R.AVEES{+916.539}LRGGVPDDDKLAEAPEMLGQAPAMQDMFR.A	NA	S{+917}	918.86	5	4590.27	4590.27	0	0	116	Specific	300.7	300.7	20.33	7.94	4	>WS76_RS06425 ref|WP_015601333.1|gi|0| nitrogen regulation protein NR(I)	1288	Nsco_NS_434_20203020_B_humpty_HILIC1.65916.65916.4	controllerType=0 controllerNumber=1 scan=65916	168.441	Trypsin	B1	AVEESLRGGVPDDDKLAEAPEMLGQAPAMQDMFR	S{+917}	917	916.539	916.54	916.539
78176:9	7	K.PGSITPHTHFTAEVYVLS{+1310.159}KDEGGRHTPFFNNYRPQFYFR.T	NA	S{+1310}	659.497	9	5927.41	5923.41	4	-2.3	298	Specific	300.71	300.71	0	7.45	384	>WS76_RS01505 ref|WP_015601108.1|gi|0| elongation factor Tu	305	Nsco_NS_434_20203020_B_humpty_HILIC2.69109.69109.7	controllerType=0 controllerNumber=1 scan=69109	173.287	Trypsin	B2	PGSITPHTHFTAEVYVLSKDEGGRHTPFFNNYRPQFYFR	S{+1310}	1310	1310.16	1310.16	1310.16
69514:4	2	A.PIDLTDYDGAPAS{+710.242}APDALRNHGWTPNGPVWHR.T	NA	S{+710}	1053.24	4	4209.92	4206.92	3	-2.4	69	NRagged	300.76	132.44	0	5.81	717	>WS76_RS18590 ref|WP_015603035.1|gi|0| hypothetical protein	3735	Nsco_NS_434_20203020_B_humpty_HILIC3.64165.64165.4	controllerType=0 controllerNumber=1 scan=64165	154.759	Trypsin	B3	PIDLTDYDGAPASAPDALRNHGWTPNGPVWHR	S{+710}	710	710.242	710.24	710.242
63446:5	184	P.HIPVVMHQDHGQS{+1237.601}PAVC[+57.021]MTAIR.S	NA	C[+57], S{+1238}	745.367	5	3722.81	3721.81	1	-0.9	75	NRagged	300.79	23.64	14.44	4.48	32	>WS76_RS14945 ref|WP_009911367.1|gi|0| fructose-bisphosphate aldolase class II	2995	Nsco_NS_434_20203020_B_humpty_HILIC2.57510.57510.5	controllerType=0 controllerNumber=1 scan=57510	148.893	Trypsin	B2	HIPVVMHQDHGQSPAVCMTAIR	,S{+1238}	,+1238	1237.6	1237.6	1237.6
31211:3	117	R.QQLAPPAPAS{+1164.441}APAAASDAGSASPGARP.-	NA	S{+1164}	1194.22	3	3580.65	3578.65	2	-1.9	730	CRagged	300.85	48.54	0	6.01	49	>WS76_RS00435 ref|WP_015602274.1|gi|0| type II secretion system protein GspD	90	Nsco_NS_434_20203020_B_humpty_HILIC1.30031.30031.3	controllerType=0 controllerNumber=1 scan=30031	87.7444	Trypsin	B1	QQLAPPAPASAPAAASDAGSASPGARP	S{+1164}	1164	1164.44	1164.44	1164.44
17319:2	4	K.EAS{+1391.443}AAEAPAAASN.-	NA	S{+1391}	1276.49	2	2551.97	2550.97	1	-1.3	60	CRagged	300.85	161.94	0	4.5	1166	>WS76_RS31050 ref|WP_071810810.1|gi|0| hypothetical protein	2892	Nsco_NS_434_20203020_B_humpty_HILIC3.18818.18818.2	controllerType=0 controllerNumber=1 scan=18818	55.5943	Trypsin	B3	EASAAEAPAAASN	S{+1391}	1391	1391.44	1391.44	1391.44
22630:2	4	A.PAAAS{+1706.597}APAEK.A	NA	S{+1707}	1310.04	2	2619.08	2619.08	0	0	24	NRagged	300.88	1.75	1.75	3.04	821	>WS76_RS31050 ref|WP_071810810.1|gi|0| hypothetical protein	2892	Nsco_NS_434_20203020_B_humpty_HILIC1.23083.23083.2	controllerType=0 controllerNumber=1 scan=23083	70.3314	Trypsin	B1	PAAASAPAEK	S{+1707}	1707	1706.6	1706.6	1706.6
66742:4	1115	A.PDAS{+425.232}AEHVPAAVWAYILQHR.L	NA	S{+425}	664.847	4	2656.37	2656.37	0	0	227	NRagged	300.89	17.81	5.85	3.02	2	>WS76_RS13235 ref|WP_041861732.1|gi|0| nicotinate-nucleotide adenylyltransferase	2662	Nsco_NS_434_20203020_B_humpty_HILIC2.60073.60073.4	controllerType=0 controllerNumber=1 scan=60073	154.494	Trypsin	B2	PDASAEHVPAAVWAYILQHR	S{+425}	425	425.232	425.23	425.232
09280:5	1390	R.ELALS{+996.577}GHGLHTGRR.V	NA	S{+997}	501.084	5	2501.39	2500.39	1	-1.3	17	Specific	300.91	67.56	0	4.58	2	>WS76_RS03875 ref|WP_006025401.1|gi|0| UDP-3-O-acyl-N-acetylglucosamine deacetylase	787	Nsco_NS_434_20203020_B_humpty_HILIC2.11741.11741.3	controllerType=0 controllerNumber=1 scan=11741	40.8673	Trypsin	B2	ELALSGHGLHTGRR	S{+997}	997	996.577	996.58	996.577
10802:3	28	K.GASGAAAKPAS{+1930.663}AARPASAPQPQ.-	NA	S{+1931}	1298.56	3	3893.68	3892.68	1	-0.9	503	CRagged	300.93	300.93	0	7.35	89	>WS76_RS16290 ref|WP_015601591.1|gi|0| S41 family peptidase	3269	Nsco_NS_434_20203020_B_humpty_HILIC1.12597.12597.3	controllerType=0 controllerNumber=1 scan=12597	42.9755	Trypsin	B1	GASGAAAKPASAARPASAPQPQ	S{+1931}	1931	1930.66	1930.66	1930.66
35290:6	538	K.KGLHSQAS{+1881.946}PTSLPFEVEGRR.I	NA	S{+1882}	680.689	6	4079.1	4078.1	1	-0.8	72	Specific	300.93	169.15	0	6.5	11	>WS76_RS04375 ref|WP_006025497.1|gi|0| bifunctional pyr operon transcriptional regulator/uracil phosphoribosyltransferase PyrR	888	Nsco_NS_434_20203020_B_humpty_HILIC1.33464.33464.3	controllerType=0 controllerNumber=1 scan=33464	96.1092	Trypsin	B1	KGLHSQASPTSLPFEVEGRR	S{+1882}	1882	1881.95	1881.95	1881.95
47761:6	19	R.WDADDC[+57.021]VAEATQGGGAAAFASSASPAAQAHATDAAAAGS{+813.299}AASPNAAKVEQLK.D	NA	C[+57], S{+813}	955.767	6	5729.57	5726.57	3	-1.8	583	Specific	300.99	155.98	0	6.1	180	>WS76_RS27720 ref|WP_015602984.1|gi|0| acyl-CoA dehydrogenase	5553	Nsco_NS_434_20203020_B_humpty_HILIC3.46174.46174.6	controllerType=0 controllerNumber=1 scan=46174	118.856	Trypsin	B3	WDADDCVAEATQGGGAAAFASSASPAAQAHATDAAAAGSAASPNAAKVEQLK	,S{+813}	,+813	813.299	813.3	813.299
41685:4	17	R.HTLWYS{+782.259}EGDRLDYKPVQMK.P	NA	S{+782}	788.36	4	3150.42	3148.42	2	-2.1	559	Specific	301.01	152.75	0	5.82	125	>WS76_RS28025 ref|WP_009915682.1|gi|0| succinate dehydrogenase flavoprotein subunit	5615	Nsco_NS_434_20203020_B_humpty_HILIC2.38474.38474.3	controllerType=0 controllerNumber=1 scan=38474	104.605	Trypsin	B2	HTLWYSEGDRLDYKPVQMK	S{+782}	782	782.259	782.26	782.259
07628:2	3	K.AATPAS{+1265.442}AASGA.-	NA	S{+1265}	1070.44	2	2139.87	2139.87	0	0	186	CRagged	301.01	125.29	0	3.41	674	>WS76_RS08270 ref|WP_015600333.1|gi|0| hypothetical protein	1675	Nsco_NS_434_20203020_B_humpty_HILIC3.10287.10287.2	controllerType=0 controllerNumber=1 scan=10287	37.567	Trypsin	B3	AATPASAASGA	S{+1265}	1265	1265.44	1265.44	1265.44
11120:2	4	A.PAAAS{+1504.556}APAEK.A	NA	S{+1505}	1209.02	2	2417.03	2417.03	0	0	24	NRagged	301.04	4.36	4.36	3.02	1166	>WS76_RS31050 ref|WP_071810810.1|gi|0| hypothetical protein	2892	Nsco_NS_434_20203020_B_humpty_HILIC3.13348.13348.2	controllerType=0 controllerNumber=1 scan=13348	43.9002	Trypsin	B3	PAAASAPAEK	S{+1505}	1505	1504.56	1504.56	1504.56
16020:3	4	A.QAS{+1913.637}APAAASAPAEKAEAASAPAKK.A	NA	S{+1914}	1370.6	3	4109.78	4107.78	2	-1.6	20	NRagged	301.1	173.1	0	7.73	1166	>WS76_RS31050 ref|WP_071810810.1|gi|0| hypothetical protein	2892	Nsco_NS_434_20203020_B_humpty_HILIC3.17699.17699.3	controllerType=0 controllerNumber=1 scan=17699	53.2764	Trypsin	B3	QASAPAAASAPAEKAEAASAPAKK	S{+1914}	1914	1913.64	1913.64	1913.64
14794:1	4	A.PAAAS{+346.552}APAEK.A	NA	S{+347}	1259.03	1	1259.03	1259.03	0	0	24	NRagged	301.1	49.2	49.2	3.41	1166	>WS76_RS31050 ref|WP_071810810.1|gi|0| hypothetical protein	2892	Nsco_NS_434_20203020_B_humpty_HILIC3.16545.16545.2	controllerType=0 controllerNumber=1 scan=16545	50.7028	Trypsin	B3	PAAASAPAEK	S{+347}	347	346.552	346.55	346.552
23656:3	4	A.QAS{+1985.663}APAAASAPAEKAEAASAPAK.K	NA	S{+1986}	1351.91	3	4053.71	4051.71	2	-1.7	20	NRagged	301.15	145.97	0	6.97	1166	>WS76_RS31050 ref|WP_071810810.1|gi|0| hypothetical protein	2892	Nsco_NS_434_20203020_B_humpty_HILIC3.24139.24139.3	controllerType=0 controllerNumber=1 scan=24139	67.0788	Trypsin	B3	QASAPAAASAPAEKAEAASAPAK	S{+1986}	1986	1985.66	1985.66	1985.66
52500:5	874	I.TVPASDGS{+1264.750}VHHEYELTEK.G	NA	S{+1265}	653.544	5	3263.69	3263.69	0	0	69	NRagged	301.2	16.76	0	3.93	4	>WS76_RS25790 ref|WP_006028432.1|gi|0| transcriptional regulator	5171	Nsco_NS_434_20203020_B_humpty_HILIC2.48397.48397.5	controllerType=0 controllerNumber=1 scan=48397	128.663	Trypsin	B2	TVPASDGSVHHEYELTEK	S{+1265}	1265	1264.75	1264.75	1264.75
49628:2	19	S.PAAQAHATDAAAAGSAAS{+242.972}PNAAKVEQLK.D	NA	S{+243}	1430.66	2	2860.3	2860.3	0	0	607	NRagged	301.2	146.78	0	6.71	180	>WS76_RS27720 ref|WP_015602984.1|gi|0| acyl-CoA dehydrogenase	5553	Nsco_NS_434_20203020_B_humpty_HILIC3.47767.47767.2	controllerType=0 controllerNumber=1 scan=47767	122.055	Trypsin	B3	PAAQAHATDAAAAGSAASPNAAKVEQLK	S{+243}	243	242.972	242.97	242.972
40734:4	58	Q.GLAS{+1474.726}GDPNAKPVSR.E	NA	S{+1475}	711.868	4	2844.45	2843.45	1	-1.2	49	NRagged	301.21	39.17	0	4.29	56	>WS76_RS28925 ref|WP_015602619.1|gi|0| kumamolisin-As	5794	Nsco_NS_434_20203020_B_humpty_HILIC2.37726.37726.4	controllerType=0 controllerNumber=1 scan=37726	102.919	Trypsin	B2	GLASGDPNAKPVSR	S{+1475}	1475	1474.73	1474.73	1474.73
15702:2	4	K.EAS{+1317.444}AAEAPAAASN.-	NA	S{+1317}	1239.49	2	2477.97	2476.97	1	-1.4	60	CRagged	301.22	169.95	0	5.32	1081	>WS76_RS31050 ref|WP_071810810.1|gi|0| hypothetical protein	2892	Nsco_NS_434_20203020_B_humpty_HILIC2.17122.17122.2	controllerType=0 controllerNumber=1 scan=17122	53.0895	Trypsin	B2	EASAAEAPAAASN	S{+1317}	1317	1317.44	1317.44	1317.44
13306:4	265	R.RRQLDDGSIS{+638.158}APEPGSSR.Y	NA	S{+638}	642.534	4	2567.12	2566.12	1	-1.3	185	Specific	301.23	207.67	0	7.11	11	>WS76_RS12025 ref|WP_006026370.1|gi|0| aldose 1-epimerase	2429	Nsco_NS_434_20203020_B_humpty_HILIC2.15206.15206.3	controllerType=0 controllerNumber=1 scan=15206	48.6864	Trypsin	B2	RRQLDDGSISAPEPGSSR	S{+638}	638	638.158	638.16	638.158
36678:3	65	K.AAS{+203.082}GAVPTVKPTDNSSGSFVFSRPGK.F	NA	S{+203}	923.136	3	2767.39	2767.39	0	0	73	Specific	301.26	161.61	20.34	5.53	164	>WS76_RS04925 ref|WP_006025599.1|gi|0| outer membrane lipoprotein chaperone LolA	996	Nsco_NS_434_20203020_B_humpty_HILIC2.34139.34139.3	controllerType=0 controllerNumber=1 scan=34139	94.1109	Trypsin	B2	AASGAVPTVKPTDNSSGSFVFSRPGK	S{+203}	203	203.082	203.08	203.082
03567:9	306	M.MHAGLDVVRLNFS{+1950.552}HGSADDHRER.A	NA	S{+1951}	508.874	9	4571.81	4569.81	2	-1.5	25	NRagged	301.26	27.29	0	5.96	11	>WS76_RS14950 ref|WP_009911366.1|gi|0| pyruvate kinase	2996	Nsco_NS_434_20203020_B_humpty_HILIC2.5973.5973.3	controllerType=0 controllerNumber=1 scan=5973	27.2936	Trypsin	B2	MHAGLDVVRLNFSHGSADDHRER	S{+1951}	1951	1950.55	1950.55	1950.55
45764:3	576	Q.NS{+314.143}ELNNMQDLVEDYKK.K	NA	S{+314}	752.355	3	2255.05	2254.05	1	-1.5	257	NRagged	301.29	301.29	0	5.6	11	>sp|K22E_HUMAN|(Common contaminant protein)	5908	Nsco_NS_434_20203020_B_humpty_HILIC1.42545.42545.3	controllerType=0 controllerNumber=1 scan=42545	117.98	Trypsin	B1	NSELNNMQDLVEDYKK	S{+314}	314	314.143	314.14	314.143
27567:3	84	R.RQQLAPPAPAS{+1234.447}APAAASDAGSASPGARP.-	NA	S{+1234}	1269.59	3	3806.75	3804.75	2	-1.8	729	CRagged	301.31	301.31	0	7.31	75	>WS76_RS00435 ref|WP_015602274.1|gi|0| type II secretion system protein GspD	90	Nsco_NS_434_20203020_B_humpty_HILIC3.27481.27481.3	controllerType=0 controllerNumber=1 scan=27481	74.5731	Trypsin	B3	RQQLAPPAPASAPAAASDAGSASPGARP	S{+1234}	1234	1234.45	1234.45	1234.45
31428:2	150	A.QSLSNQSS{+650.207}APAAAAPIDADKK.A	NA	S{+650}	1361.63	2	2722.25	2720.25	2	-2.5	22	NRagged	301.31	117.21	1.2	5.27	31	>WS76_RS05350 ref|WP_009916801.1|gi|0| DUF2059 domain-containing protein	1076	Nsco_NS_434_20203020_B_humpty_HILIC3.30855.30855.2	controllerType=0 controllerNumber=1 scan=30855	82.2788	Trypsin	B3	QSLSNQSSAPAAAAPIDADKK	S{+650}	650	650.207	650.21	650.207
02110:2	402	R.KHPGKADGQPPAS{+695.224}AGAAQ.-	NA	S{+695}	1192.54	2	2384.07	2383.07	1	-1.4	155	CRagged	301.31	9.58	0	5.65	48	>WS76_RS08800 ref|WP_006026890.1|gi|0| hypothetical protein	1780	Nsco_NS_434_20203020_B_humpty_HILIC3.4880.4880.2	controllerType=0 controllerNumber=1 scan=4880	25.6106	Trypsin	B3	KHPGKADGQPPASAGAAQ	S{+695}	695	695.224	695.22	695.224
79580:5	6	R.DNQYIEPVHVLAALVAQQDGS{+1670.809}SR.S	NA	S{+1671}	837.42	5	4183.07	4181.07	2	-1.6	25	Specific	301.35	301.35	0	5.96	190	>WS76_RS08260 ref|WP_015600325.1|gi|0| ATP-dependent chaperone ClpB	1673	Nsco_NS_434_20203020_B_humpty_HILIC1.69372.69372.3	controllerType=0 controllerNumber=1 scan=69372	174.854	Trypsin	B1	DNQYIEPVHVLAALVAQQDGSSR	S{+1671}	1671	1670.81	1670.81	1670.81
14859:4	111	W.DESKDGGANDPGVQS{+491.167}VRR.I	NA	S{+491}	595.271	4	2378.06	2378.06	0	0	189	NRagged	301.35	27.74	0	4.88	36	>WS76_RS13500 ref|WP_015601619.1|gi|0| transaldolase	2713	Nsco_NS_434_20203020_B_humpty_HILIC3.16596.16596.4	controllerType=0 controllerNumber=1 scan=16596	50.802	Trypsin	B3	DESKDGGANDPGVQSVRR	S{+491}	491	491.167	491.17	491.167
11158:3	4	Q.ASAPAAAS{+1842.660}APAEKAEAASAPAKK.A	NA	S{+1843}	1303.92	3	3909.75	3908.75	1	-0.9	21	NRagged	301.37	11.6	0	6.52	821	>WS76_RS31050 ref|WP_071810810.1|gi|0| hypothetical protein	2892	Nsco_NS_434_20203020_B_humpty_HILIC1.12890.12890.3	controllerType=0 controllerNumber=1 scan=12890	43.6641	Trypsin	B1	ASAPAAASAPAEKAEAASAPAKK	S{+1843}	1843	1842.66	1842.66	1842.66
65615:4	79	E.PPTPAGADAGEPPAVSAAPAVAAQS{+1585.732}ATLVIDKPLR.S	NA	S{+1586}	1224.63	4	4895.5	4892.5	3	-2.1	124	NRagged	301.41	83.02	0	6.33	27	>WS76_RS04965 ref|WP_015600225.1|gi|0| septum site-determining protein MinC	1003	Nsco_NS_434_20203020_B_humpty_HILIC2.59203.59203.4	controllerType=0 controllerNumber=1 scan=59203	152.621	Trypsin	B2	PPTPAGADAGEPPAVSAAPAVAAQSATLVIDKPLR	S{+1586}	1586	1585.73	1585.73	1585.73
41980:3	1	I.AQVGS{+1370.672}ISANSDSSIGDR.I	NA	S{+1371}	1012.49	3	3035.46	3034.46	1	-1.1	145	NRagged	301.42	5.42	0	4.33	1454	>WS76_RS04345 ref|WP_006025492.1|gi|0| chaperonin GroEL	882	Nsco_NS_434_20203020_B_humpty_HILIC3.40387.40387.3	controllerType=0 controllerNumber=1 scan=40387	104.18	Trypsin	B3	AQVGSISANSDSSIGDR	S{+1371}	1371	1370.67	1370.67	1370.67
71527:4	1	A.PIDLTDYDGAPAS{+695.241}APDALRNHGWTPNGPVWHR.T	NA	S{+695}	1049.24	4	4193.92	4191.92	2	-1.6	69	NRagged	301.44	65.94	0	6.21	656	>WS76_RS18590 ref|WP_015603035.1|gi|0| hypothetical protein	3735	Nsco_NS_434_20203020_B_humpty_HILIC1.63041.63041.4	controllerType=0 controllerNumber=1 scan=63041	162.367	Trypsin	B1	PIDLTDYDGAPASAPDALRNHGWTPNGPVWHR	S{+695}	695	695.241	695.24	695.241
17697:2	3	A.AAAASAAAEAS{+1802.659}APAAASSMK.A	NA	S{+1803}	1754.74	2	3508.48	3507.48	1	-1	155	NRagged	301.45	71.41	0	4.98	674	>WS76_RS08270 ref|WP_015600333.1|gi|0| hypothetical protein	1675	Nsco_NS_434_20203020_B_humpty_HILIC3.19157.19157.2	controllerType=0 controllerNumber=1 scan=19157	56.2929	Trypsin	B3	AAAASAAAEASAPAAASSMK	S{+1803}	1803	1802.66	1802.66	1802.66
15753:2	4	K.EAS{+1336.460}AAEAPAAASN.-	NA	S{+1336}	1248.99	2	2496.98	2495.98	1	-1.3	60	CRagged	301.47	187.02	0	5.36	1081	>WS76_RS31050 ref|WP_071810810.1|gi|0| hypothetical protein	2892	Nsco_NS_434_20203020_B_humpty_HILIC2.17168.17168.2	controllerType=0 controllerNumber=1 scan=17168	53.2098	Trypsin	B2	EASAAEAPAAASN	S{+1336}	1336	1336.46	1336.46	1336.46
73539:2	25	I.SAGASGISS{+384.207}GIALDGTFMR.F	NA	S{+384}	1091.55	2	2182.09	2182.09	0	0	265	NRagged	301.47	14.31	0	3.61	139	>WS76_RS05080 ref|WP_015600298.1|gi|0| porin	1023	Nsco_NS_434_20203020_B_humpty_HILIC3.67677.67677.2	controllerType=0 controllerNumber=1 scan=67677	161.676	Trypsin	B3	SAGASGISSGIALDGTFMR	S{+384}	384	384.207	384.21	384.207
73542:6	2	P.ITANGIVDAS{+281.432}REALREGAAAVHLHTR.A	NA	S{+281}	502.822	6	3011.89	3009.89	2	-2.2	202	NRagged	301.52	68.38	0	7.36	717	>WS76_RS18590 ref|WP_015603035.1|gi|0| hypothetical protein	3735	Nsco_NS_434_20203020_B_humpty_HILIC3.67679.67679.7	controllerType=0 controllerNumber=1 scan=67679	161.679	Trypsin	B3	ITANGIVDASREALREGAAAVHLHTR	S{+281}	281	281.432	281.43	281.432
55367:5	1	I.AQVGSISANSDSS{+1586.744}IGDRIAEAMDK.V	NA	S{+1587}	802.985	5	4010.9	4008.9	2	-1.7	145	NRagged	301.54	0.75	0	4.73	1454	>WS76_RS04345 ref|WP_006025492.1|gi|0| chaperonin GroEL	882	Nsco_NS_434_20203020_B_humpty_HILIC3.52514.52514.5	controllerType=0 controllerNumber=1 scan=52514	131.402	Trypsin	B3	AQVGSISANSDSSIGDRIAEAMDK	S{+1587}	1587	1586.74	1586.74	1586.74
75090:4	14	D.PLAYGNGPDDS{+1505.848}VADTTEAAAITHHTIQIDGR.T	NA	S{+1506}	1178.85	4	4712.38	4712.38	0	0	43	NRagged	301.56	5.07	3.2	5.5	140	>WS76_RS28935 ref|WP_015602780.1|gi|0| serine carboxypeptidase	5796	Nsco_NS_434_20203020_B_humpty_HILIC2.66759.66759.3	controllerType=0 controllerNumber=1 scan=66759	168.556	Trypsin	B2	PLAYGNGPDDSVADTTEAAAITHHTIQIDGR	S{+1506}	1506	1505.85	1505.85	1505.85
08981:3	4	A.PAAASAPAEKAEAAS{+1679.638}APAKK.A	NA	S{+1680}	1172.88	3	3516.62	3516.62	0	0	24	NRagged	301.57	41.41	18.61	6.18	1081	>WS76_RS31050 ref|WP_071810810.1|gi|0| hypothetical protein	2892	Nsco_NS_434_20203020_B_humpty_HILIC2.11496.11496.3	controllerType=0 controllerNumber=1 scan=11496	40.3389	Trypsin	B2	PAAASAPAEKAEAASAPAKK	S{+1680}	1680	1679.64	1679.64	1679.64
30688:3	171	V.PS{+261.099}C[+57.021]EPGRILGHEGVGVVHR.A	NA	C[+57], S{+261}	773.055	3	2317.15	2317.15	0	0	50	NRagged	301.61	159.85	78.36	5.02	41	>WS76_RS20080 ref|WP_015603004.1|gi|0| zinc-binding dehydrogenase	4030	Nsco_NS_434_20203020_B_humpty_HILIC2.29211.29211.3	controllerType=0 controllerNumber=1 scan=29211	82.2916	Trypsin	B2	PSCEPGRILGHEGVGVVHR	,S{+261}	,+261	261.099	261.1	261.099
06469:4	364	R.IHS{+413.218}IDDERVR.R	NA	S{+413}	414.221	4	1653.86	1652.86	1	-2	113	Specific	301.62	15.1	0	3.04	17	>WS76_RS06835 ref|WP_006026005.1|gi|0| aspartate kinase	1375	Nsco_NS_434_20203020_B_humpty_HILIC1.8270.8270.3	controllerType=0 controllerNumber=1 scan=8270	31.599	Trypsin	B1	IHSIDDERVR	S{+413}	413	413.218	413.22	413.218
29634:4	304	D.DRVIGDPGHFAS{+256.179}RPR.K	NA	S{+256}	485.018	4	1937.05	1936.05	1	-1.7	300	NRagged	301.63	63.34	0	5.73	17	>WS76_RS13065 ref|WP_006025089.1|gi|0| acetolactate synthase 3 large subunit	2627	Nsco_NS_434_20203020_B_humpty_HILIC1.28800.28800.4	controllerType=0 controllerNumber=1 scan=28800	84.7542	Trypsin	B1	DRVIGDPGHFASRPR	S{+256}	256	256.179	256.18	256.179
39089:3	6	N.GES{+213.074}AHWNQVGVQADYALSK.R	NA	S{+213}	758.357	3	2273.06	2273.06	0	0	309	NRagged	301.65	42.99	42.99	4.07	494	>WS76_RS20285 ref|WP_006027443.1|gi|0| porin	4070	Nsco_NS_434_20203020_B_humpty_HILIC3.37933.37933.3	controllerType=0 controllerNumber=1 scan=37933	98.9402	Trypsin	B3	GESAHWNQVGVQADYALSK	S{+213}	213	213.074	213.07	213.074
19856:3	4	Q.ASAPAAAS{+1942.677}APAEKAEAASAPAK.K	NA	S{+1943}	1294.56	3	3881.67	3880.67	1	-0.9	21	NRagged	301.66	7.01	0	6.04	821	>WS76_RS31050 ref|WP_071810810.1|gi|0| hypothetical protein	2892	Nsco_NS_434_20203020_B_humpty_HILIC1.20816.20816.3	controllerType=0 controllerNumber=1 scan=20816	64.4578	Trypsin	B1	ASAPAAASAPAEKAEAASAPAK	S{+1943}	1943	1942.68	1942.68	1942.68
62136:4	540	V.DELDAQGFLES{+282.191}VKPHK.L	NA	S{+282}	524.531	4	2095.1	2095.1	0	0	327	NRagged	301.72	29.94	0	4.01	12	>WS76_RS11630 ref|WP_015600355.1|gi|0| valine--tRNA ligase	2350	Nsco_NS_434_20203020_B_humpty_HILIC3.58356.58356.4	controllerType=0 controllerNumber=1 scan=58356	143.605	Trypsin	B3	DELDAQGFLESVKPHK	S{+282}	282	282.191	282.19	282.191
36248:4	34	K.VEPGLAEKWDIS{+419.231}PDGK.V	NA	S{+419}	541.033	4	2161.11	2160.11	1	-1.6	81	Specific	301.73	49.34	19.73	5.09	69	>WS76_RS17310 ref|WP_015602142.1|gi|0| ABC transporter substrate-binding protein	3476	Nsco_NS_434_20203020_B_humpty_HILIC2.33802.33802.4	controllerType=0 controllerNumber=1 scan=33802	93.2761	Trypsin	B2	VEPGLAEKWDISPDGK	S{+419}	419	419.231	419.23	419.231
24298:4	200	L.SKDDES{+613.217}ALHAAIK.D	NA	S{+613}	500.486	4	1998.92	1997.92	1	-1.7	493	NRagged	301.74	8.13	0	3.31	29	>WS76_RS00640 ref|WP_006023935.1|gi|0| ATP synthase subunit alpha	136	Nsco_NS_434_20203020_B_humpty_HILIC1.24425.24425.3	controllerType=0 controllerNumber=1 scan=24425	73.7646	Trypsin	B1	SKDDESALHAAIK	S{+613}	613	613.217	613.22	613.217
33318:6	194	K.LADC[+57.021]QEKDPAKS{+1456.659}EIYIVEGDSAGGSAK.Q	NA	C[+57], S{+1457}	717.007	6	4297.01	4295.01	2	-1.6	430	Specific	301.75	219.9	0	6.56	44	>WS76_RS00015 ref|WP_015601309.1|gi|0| DNA topoisomerase (ATP-hydrolyzing) subunit B	3	Nsco_NS_434_20203020_B_humpty_HILIC1.31750.31750.4	controllerType=0 controllerNumber=1 scan=31750	91.925	Trypsin	B1	LADCQEKDPAKSEIYIVEGDSAGGSAK	,S{+1457}	,+1457	1456.66	1456.66	1456.66
28635:5	920	S.APASTASHATVAAPAPRPAS{+679.388}PGADDRKR.A	NA	S{+679}	681.965	5	3405.8	3405.8	0	0	289	NRagged	301.77	20.48	1.2	6.17	4	>WS76_RS26670 ref|WP_015602515.1|gi|0| copper-translocating P-type ATPase	5348	Nsco_NS_434_20203020_B_humpty_HILIC2.27526.27526.5	controllerType=0 controllerNumber=1 scan=27526	78.1091	Trypsin	B2	APASTASHATVAAPAPRPASPGADDRKR	S{+679}	679	679.388	679.39	679.388
35430:3	180	K.AAS{+202.085}GAVPTVKPTDNSSGSFVFSRPGK.F	NA	S{+202}	923.136	3	2767.39	2766.39	1	-1.2	73	Specific	301.78	132.65	14.11	5.64	99	>WS76_RS04925 ref|WP_006025599.1|gi|0| outer membrane lipoprotein chaperone LolA	996	Nsco_NS_434_20203020_B_humpty_HILIC1.33574.33574.3	controllerType=0 controllerNumber=1 scan=33574	96.3364	Trypsin	B1	AASGAVPTVKPTDNSSGSFVFSRPGK	S{+202}	202	202.085	202.09	202.085
03825:3	621	R.HHVS{+659.277}PNGYYR.G	NA	S{+659}	630.624	3	1889.86	1888.86	1	-1.8	40	Specific	301.78	191.5	0	4.05	14	>WS76_RS05765 ref|WP_006025797.1|gi|0| 50S ribosomal protein L32	1157	Nsco_NS_434_20203020_B_humpty_HILIC2.6188.6188.2	controllerType=0 controllerNumber=1 scan=6188	27.6739	Trypsin	B2	HHVSPNGYYR	S{+659}	659	659.277	659.28	659.277
35092:3	2	C.TTNKEIAQVGS{+560.264}ISANSDSSIGDR.I	NA	S{+560}	970.809	3	2910.41	2910.41	0	0	139	NRagged	301.84	51.17	0.85	5.92	711	>WS76_RS04345 ref|WP_006025492.1|gi|0| chaperonin GroEL	882	Nsco_NS_434_20203020_B_humpty_HILIC1.33295.33295.3	controllerType=0 controllerNumber=1 scan=33295	95.6849	Trypsin	B1	TTNKEIAQVGSISANSDSSIGDR	S{+560}	560	560.264	560.26	560.264
66718:2	56	A.PSSAAAQGQQQGGLYNDAS{+250.143}PTNVEDAYNALK.T	NA	S{+250}	1708.31	2	3415.61	3415.61	0	0	596	NRagged	301.87	127.57	0	4.71	44	>WS76_RS02295 ref|WP_015601795.1|gi|0| type VI secretion system membrane subunit TssM	466	Nsco_NS_434_20203020_B_humpty_HILIC3.61880.61880.2	controllerType=0 controllerNumber=1 scan=61880	150.235	Trypsin	B3	PSSAAAQGQQQGGLYNDASPTNVEDAYNALK	S{+250}	250	250.143	250.14	250.143
08288:2	4	K.AKEASAAEAPAAAS{+1364.454}N.-	NA	S{+1364}	1362.56	2	2724.11	2723.11	1	-1.2	58	CRagged	301.88	205.59	0	6.87	821	>WS76_RS31050 ref|WP_071810810.1|gi|0| hypothetical protein	2892	Nsco_NS_434_20203020_B_humpty_HILIC1.10272.10272.2	controllerType=0 controllerNumber=1 scan=10272	36.8894	Trypsin	B1	AKEASAAEAPAAASN	S{+1364}	1364	1364.45	1364.45	1364.45
29246:5	491	R.AHGGATYLLS{+457.218}SGRGDAFR.C	NA	S{+457}	459.432	5	2293.13	2293.13	0	0	284	Specific	301.9	208.25	0	5.49	13	>WS76_RS06055 ref|WP_015600226.1|gi|0| arginine/ornithine succinyltransferase subunit alpha	1212	Nsco_NS_434_20203020_B_humpty_HILIC1.28489.28489.4	controllerType=0 controllerNumber=1 scan=28489	84.0388	Trypsin	B1	AHGGATYLLSSGRGDAFR	S{+457}	457	457.218	457.22	457.218
36754:3	253	I.VGAQPDEGS{+304.087}RIPGIR.K	NA	S{+304}	619.308	3	1855.91	1855.91	0	0	202	NRagged	301.96	295.94	6.43	5.77	21	>WS76_RS05420 ref|WP_009916396.1|gi|0| cysteine synthase CysM	1090	Nsco_NS_434_20203020_B_humpty_HILIC1.34610.34610.4	controllerType=0 controllerNumber=1 scan=34610	98.7188	Trypsin	B1	VGAQPDEGSRIPGIR	S{+304}	304	304.087	304.09	304.087
34022:4	212	L.PVIQAHYQQAQELAS{+293.015}RK.H	NA	S{+293}	566.021	4	2261.06	2260.06	1	-1.5	173	NRagged	301.99	97.47	97.47	6.17	20	>WS76_RS15245 ref|WP_009911317.1|gi|0| DUF4142 domain-containing protein	3056	Nsco_NS_434_20203020_B_humpty_HILIC2.31916.31916.4	controllerType=0 controllerNumber=1 scan=31916	88.8286	Trypsin	B2	PVIQAHYQQAQELASRK	S{+293}	293	293.015	293.01	293.015
31611:4	1	A.QVGSISANSDS{+1445.760}SIGDR.I	NA	S{+1446}	760.383	4	3038.51	3038.51	0	0	146	NRagged	302	5.12	0	2.73	1454	>WS76_RS04345 ref|WP_006025492.1|gi|0| chaperonin GroEL	882	Nsco_NS_434_20203020_B_humpty_HILIC3.31033.31033.4	controllerType=0 controllerNumber=1 scan=31033	82.778	Trypsin	B3	QVGSISANSDSSIGDR	S{+1446}	1446	1445.76	1445.76	1445.76
27218:3	4	A.QAS{+1970.630}APAAASAPAEKAEAASAPAK.K	NA	S{+1971}	1346.57	3	4037.68	4036.68	1	-0.8	20	NRagged	302	171.33	0	7.05	1166	>WS76_RS31050 ref|WP_071810810.1|gi|0| hypothetical protein	2892	Nsco_NS_434_20203020_B_humpty_HILIC3.27213.27213.3	controllerType=0 controllerNumber=1 scan=27213	73.9298	Trypsin	B3	QASAPAAASAPAEKAEAASAPAK	S{+1971}	1971	1970.63	1970.63	1970.63
25858:3	4	A.QAS{+1914.625}APAAASAPAEKAEAASAPAK.K	NA	S{+1915}	1327.56	3	3980.68	3980.68	0	0	20	NRagged	302.02	173.65	0	7.29	1081	>WS76_RS31050 ref|WP_071810810.1|gi|0| hypothetical protein	2892	Nsco_NS_434_20203020_B_humpty_HILIC2.25251.25251.3	controllerType=0 controllerNumber=1 scan=25251	72.4438	Trypsin	B2	QASAPAAASAPAEKAEAASAPAK	S{+1915}	1915	1914.62	1914.62	1914.62
69082:4	59	I.VIRPINYLALS{+1103.575}YDHR.I	NA	S{+1104}	734.15	4	2933.58	2933.58	0	0	383	NRagged	302.03	27.98	14.91	4.34	53	>WS76_RS11295 ref|WP_015601426.1|gi|0| dihydrolipoyllysine-residue succinyltransferase	2282	Nsco_NS_434_20203020_B_humpty_HILIC2.62078.62078.4	controllerType=0 controllerNumber=1 scan=62078	158.821	Trypsin	B2	VIRPINYLALSYDHR	S{+1104}	1104	1103.58	1103.58	1103.58
65111:4	461	S.PSDAS{+1883.119}PDEAPSDGDLDTAK.A	NA	S{+1883}	943.737	4	3771.93	3770.93	1	-0.9	154	NRagged	302.04	160.31	0	4.4	23	>WS76_RS01365 ref|WP_006023766.1|gi|0| flavodoxin family protein	286	Nsco_NS_434_20203020_B_humpty_HILIC3.60646.60646.4	controllerType=0 controllerNumber=1 scan=60646	147.885	Trypsin	B3	PSDASPDEAPSDGDLDTAK	S{+1883}	1883	1883.12	1883.12	1883.12
13178:8	162	R.HAGRIDRVVLS{+1750.959}NTSAR.I	NA	S{+1751}	438.747	8	3502.92	3502.92	0	0	110	Specific	302.09	117.49	0	4.85	51	>WS76_RS25670 ref|WP_009914085.1|gi|0| 3-oxoadipate enol-lactonase	5147	Nsco_NS_434_20203020_B_humpty_HILIC3.15201.15201.4	controllerType=0 controllerNumber=1 scan=15201	48.0238	Trypsin	B3	HAGRIDRVVLSNTSAR	S{+1751}	1751	1750.96	1750.96	1750.96
52171:3	21	I.PVTS{+227.087}QNRIPLVQNGTVDIEC[+57.021]GSTTNNLDRQK.Q	NA	C[+57], S{+227}	1228.61	3	3683.82	3681.82	2	-1.8	90	NRagged	302.15	205.76	11.14	7.13	162	>WS76_RS03235 ref|WP_075644749.1|gi|0| glutamate/aspartate ABC transporter substrate-binding protein	656	Nsco_NS_434_20203020_B_humpty_HILIC2.48121.48121.3	controllerType=0 controllerNumber=1 scan=48121	128.145	Trypsin	B2	PVTSQNRIPLVQNGTVDIECGSTTNNLDRQK	,S{+227}	,+227	227.087	227.09	227.087
16734:3	4	A.QAS{+1913.632}APAAASAPAEKAEAASAPAKK.A	NA	S{+1914}	1370.6	3	4109.78	4107.78	2	-1.6	20	NRagged	302.2	183.53	0	7.68	821	>WS76_RS31050 ref|WP_071810810.1|gi|0| hypothetical protein	2892	Nsco_NS_434_20203020_B_humpty_HILIC1.18108.18108.3	controllerType=0 controllerNumber=1 scan=18108	57.368	Trypsin	B1	QASAPAAASAPAEKAEAASAPAKK	S{+1914}	1914	1913.63	1913.63	1913.63
15667:2	4	K.EAS{+1324.997}AAEAPAAASN.-	NA	S{+1325}	1243.26	2	2485.52	2484.52	1	-1.4	60	CRagged	302.2	93.91	0	4.53	1166	>WS76_RS31050 ref|WP_071810810.1|gi|0| hypothetical protein	2892	Nsco_NS_434_20203020_B_humpty_HILIC3.17389.17389.2	controllerType=0 controllerNumber=1 scan=17389	52.6179	Trypsin	B3	EASAAEAPAAASN	S{+1325}	1325	1325	1325	1325
17777:3	4	Q.ASAPAAAS{+1941.667}APAEKAEAASAPAK.K	NA	S{+1942}	1294.22	3	3880.66	3879.66	1	-0.9	21	NRagged	302.21	69.78	0	5.61	1166	>WS76_RS31050 ref|WP_071810810.1|gi|0| hypothetical protein	2892	Nsco_NS_434_20203020_B_humpty_HILIC3.19240.19240.3	controllerType=0 controllerNumber=1 scan=19240	56.481	Trypsin	B3	ASAPAAASAPAEKAEAASAPAK	S{+1942}	1942	1941.67	1941.67	1941.67
52146:5	231	R.HS{+527.680}ALPVLLIPAAAHPEDRES.-	NA	S{+528}	531.367	5	2652.8	2650.8	2	-2.5	136	CRagged	302.26	302.26	0	6.86	17	>WS76_RS25600 ref|WP_006028393.1|gi|0| universal stress protein	5132	Nsco_NS_434_20203020_B_humpty_HILIC1.47616.47616.3	controllerType=0 controllerNumber=1 scan=47616	128.857	Trypsin	B1	HSALPVLLIPAAAHPEDRES	S{+528}	528	527.68	527.68	527.68
38032:4	14	T.SSGGVQPLHHGASAS{+505.082}VHAPPPIVVTPK.D	NA	S{+505}	783.877	4	3132.49	3132.49	0	0	7	NRagged	302.27	44.55	2.4	4.2	140	>WS76_RS28935 ref|WP_015602780.1|gi|0| serine carboxypeptidase	5796	Nsco_NS_434_20203020_B_humpty_HILIC2.35217.35217.4	controllerType=0 controllerNumber=1 scan=35217	96.6056	Trypsin	B2	SSGGVQPLHHGASASVHAPPPIVVTPK	S{+505}	505	505.082	505.08	505.082
18341:3	4	Q.ASAPAAAS{+1968.675}APAEKAEAASAPAKK.A	NA	S{+1969}	1346.26	3	4036.76	4034.76	2	-1.7	21	NRagged	302.29	70.21	0	7.48	1081	>WS76_RS31050 ref|WP_071810810.1|gi|0| hypothetical protein	2892	Nsco_NS_434_20203020_B_humpty_HILIC2.19269.19269.3	controllerType=0 controllerNumber=1 scan=19269	58.0797	Trypsin	B2	ASAPAAASAPAEKAEAASAPAKK	S{+1969}	1969	1968.67	1968.67	1968.67
06607:2	4	K.AKEAS{+668.229}AAEAPAAASN.-	NA	S{+668}	1013.95	2	2026.88	2026.88	0	0	58	CRagged	302.29	302.29	166.58	5.22	1081	>WS76_RS31050 ref|WP_071810810.1|gi|0| hypothetical protein	2892	Nsco_NS_434_20203020_B_humpty_HILIC2.9162.9162.2	controllerType=0 controllerNumber=1 scan=9162	34.6352	Trypsin	B2	AKEASAAEAPAAASN	S{+668}	668	668.229	668.23	668.229
42189:4	209	K.PISDYFS{+1348.540}R.E	NA	S{+1349}	584.01	4	2333.02	2333.02	0	0	34	Specific	302.3	61.24	2.08	1.97	78	>WS76_RS03285 ref|WP_006025278.1|gi|0| 30S ribosomal protein S9	665	Nsco_NS_434_20203020_B_humpty_HILIC1.39232.39232.2	controllerType=0 controllerNumber=1 scan=39232	109.441	Trypsin	B1	PISDYFSR	S{+1349}	1349	1348.54	1348.54	1348.54
29367:3	2	Q.IEEATS{+859.365}DYDREK.L	NA	S{+859}	772.68	3	2316.02	2315.02	1	-1.4	353	NRagged	302.34	6.5	0.4	2.95	711	>WS76_RS04345 ref|WP_006025492.1|gi|0| chaperonin GroEL	882	Nsco_NS_434_20203020_B_humpty_HILIC1.28581.28581.3	controllerType=0 controllerNumber=1 scan=28581	84.2423	Trypsin	B1	IEEATSDYDREK	S{+859}	859	859.365	859.37	859.365
17296:3	4	A.QAS{+1987.650}APAAASAPAEKAEAASAPAKK.A	NA	S{+1988}	1394.6	3	4181.8	4181.8	0	0	20	NRagged	302.34	151.06	0	7.46	1081	>WS76_RS31050 ref|WP_071810810.1|gi|0| hypothetical protein	2892	Nsco_NS_434_20203020_B_humpty_HILIC2.18386.18386.3	controllerType=0 controllerNumber=1 scan=18386	55.8083	Trypsin	B2	QASAPAAASAPAEKAEAASAPAKK	S{+1988}	1988	1987.65	1987.65	1987.65
15514:2	4	A.PAAASAPAEKAEAAS{+1431.394}APAKK.A	NA	S{+1431}	1634.69	2	3268.38	3268.38	0	0	24	NRagged	302.35	54.31	0	5.85	1166	>WS76_RS31050 ref|WP_071810810.1|gi|0| hypothetical protein	2892	Nsco_NS_434_20203020_B_humpty_HILIC3.17240.17240.2	controllerType=0 controllerNumber=1 scan=17240	52.25	Trypsin	B3	PAAASAPAEKAEAASAPAKK	S{+1431}	1431	1431.39	1431.39	1431.39
15087:3	4	A.QAS{+1913.635}APAAASAPAEKAEAASAPAKK.A	NA	S{+1914}	1370.6	3	4109.78	4107.78	2	-1.6	20	NRagged	302.36	165.62	0	7.73	1166	>WS76_RS31050 ref|WP_071810810.1|gi|0| hypothetical protein	2892	Nsco_NS_434_20203020_B_humpty_HILIC3.16804.16804.3	controllerType=0 controllerNumber=1 scan=16804	51.2661	Trypsin	B3	QASAPAAASAPAEKAEAASAPAKK	S{+1914}	1914	1913.63	1913.63	1913.63
41121:4	81	E.TS{+798.442}GIGIKPVSTEGTER.L	NA	S{+798}	608.331	4	2430.3	2430.3	0	0	195	NRagged	302.36	53.94	53.94	3.83	71	>WS76_RS14430 ref|WP_006024806.1|gi|0| NADP-dependent isocitrate dehydrogenase	2890	Nsco_NS_434_20203020_B_humpty_HILIC3.39635.39635.4	controllerType=0 controllerNumber=1 scan=39635	102.565	Trypsin	B3	TSGIGIKPVSTEGTER	S{+798}	798	798.442	798.44	798.442
16044:2	4	K.EAS{+1336.452}AAEAPAAASN.-	NA	S{+1336}	1248.99	2	2496.97	2495.97	1	-1.3	60	CRagged	302.37	302.37	0	5.44	1166	>WS76_RS31050 ref|WP_071810810.1|gi|0| hypothetical protein	2892	Nsco_NS_434_20203020_B_humpty_HILIC3.17721.17721.2	controllerType=0 controllerNumber=1 scan=17721	53.3137	Trypsin	B3	EASAAEAPAAASN	S{+1336}	1336	1336.45	1336.45	1336.45
38783:3	63	F.AALS{+1494.768}QNKAEAAQK.A	NA	S{+1495}	942.165	3	2824.48	2824.48	0	0	179	NRagged	302.41	71.31	0	4.3	49	>WS76_RS08550 ref|WP_015601259.1|gi|0| acetyl-CoA C-acetyltransferase	1730	Nsco_NS_434_20203020_B_humpty_HILIC3.37572.37572.3	controllerType=0 controllerNumber=1 scan=37572	97.9372	Trypsin	B3	AALSQNKAEAAQK	S{+1495}	1495	1494.77	1494.77	1494.77
75384:4	112	R.ELAAFAQFAS{+658.313}DLDEATRK.Q	NA	S{+658}	661.329	4	2642.29	2641.29	1	-1.3	402	Specific	302.41	92.19	12.71	4.81	32	>WS76_RS00640 ref|WP_006023935.1|gi|0| ATP synthase subunit alpha	136	Nsco_NS_434_20203020_B_humpty_HILIC3.69072.69072.6	controllerType=0 controllerNumber=1 scan=69072	164.242	Trypsin	B3	ELAAFAQFASDLDEATRK	S{+658}	658	658.313	658.31	658.313
51125:3	387	D.PANGKLDDVFNYS{+750.223}R.E	NA	S{+750}	782.673	3	2346	2346	0	0	218	NRagged	302.42	64.6	14.11	3.27	20	>WS76_RS13830 ref|WP_006024921.1|gi|0| porin	2776	Nsco_NS_434_20203020_B_humpty_HILIC1.46827.46827.3	controllerType=0 controllerNumber=1 scan=46827	127.252	Trypsin	B1	PANGKLDDVFNYSR	S{+750}	750	750.223	750.22	750.223
20753:4	1104	N.GC[+57.021]S{+384.212}YHGLSVNVK.M	NA	C[+57], S{+384}	426.968	4	1704.85	1704.85	0	0	186	NRagged	302.45	14.98	14.98	2.07	6	>WS76_RS16440 ref|WP_015601790.1|gi|0| lipoyl(octanoyl) transferase LipB	3299	Nsco_NS_434_20203020_B_humpty_HILIC2.21279.21279.4	controllerType=0 controllerNumber=1 scan=21279	62.885	Trypsin	B2	GCSYHGLSVNVK	,S{+384}	,+384	384.212	384.21	384.212
35388:4	71	E.WS{+272.070}AQDEEAFKQPIRDQYER.Q	NA	S{+272}	668.304	4	2670.2	2668.2	2	-2.5	469	NRagged	302.46	218.08	0	6.44	60	>WS76_RS18205 ref|WP_006028823.1|gi|0| methylcrotonoyl-CoA carboxylase	3659	Nsco_NS_434_20203020_B_humpty_HILIC3.34237.34237.4	controllerType=0 controllerNumber=1 scan=34237	89.7512	Trypsin	B3	WSAQDEEAFKQPIRDQYER	S{+272}	272	272.07	272.07	272.07
04163:11	318	A.PAGAPLFRWQEEEHGS{+1953.283}RIER.G	NA	S{+1953}	393.503	11	4318.46	4318.46	0	0	201	NRagged	302.47	37.58	14.35	3.3	25	>WS76_RS12815 ref|WP_015600493.1|gi|0| DUF2863 domain-containing protein	2576	Nsco_NS_434_20203020_B_humpty_HILIC3.6702.6702.4	controllerType=0 controllerNumber=1 scan=6702	29.4635	Trypsin	B3	PAGAPLFRWQEEEHGSRIER	S{+1953}	1953	1953.28	1953.28	1953.28
03263:3	1439	N.GAAHKPS{+824.375}LR.T	NA	S{+824}	587.642	3	1760.91	1760.91	0	0	46	NRagged	302.47	122.48	122.48	1.78	8	>WS76_RS06815 ref|WP_015600103.1|gi|0| DNA-3-methyladenine glycosylase 2 family protein	1370	Nsco_NS_434_20203020_B_humpty_HILIC3.5836.5836.3	controllerType=0 controllerNumber=1 scan=5836	27.6181	Trypsin	B3	GAAHKPSLR	S{+824}	824	824.375	824.38	824.375
16919:2	4	A.PAAASAPAEKAEAAS{+1479.398}APAKK.A	NA	S{+1479}	1659.19	2	3317.38	3316.38	1	-1	24	NRagged	302.48	14.82	0	5.87	1166	>WS76_RS31050 ref|WP_071810810.1|gi|0| hypothetical protein	2892	Nsco_NS_434_20203020_B_humpty_HILIC3.18472.18472.2	controllerType=0 controllerNumber=1 scan=18472	54.8434	Trypsin	B3	PAAASAPAEKAEAASAPAKK	S{+1479}	1479	1479.4	1479.4	1479.4
10230:2	4	K.AKEASAAEAPAAAS{+1336.438}N.-	NA	S{+1336}	1348.55	2	2696.09	2695.09	1	-1.2	58	CRagged	302.5	101.35	16.38	5.36	1081	>WS76_RS31050 ref|WP_071810810.1|gi|0| hypothetical protein	2892	Nsco_NS_434_20203020_B_humpty_HILIC2.12554.12554.2	controllerType=0 controllerNumber=1 scan=12554	42.6566	Trypsin	B2	AKEASAAEAPAAASN	S{+1336}	1336	1336.44	1336.44	1336.44
66139:4	460	V.DLVEIAPQAS{+1482.707}PPVC[+57.021]R.L	NA	C[+57], S{+1483}	784.644	4	3135.55	3134.55	1	-1.1	47	NRagged	302.51	27	0	2.36	9	>WS76_RS11465 ref|WP_075644849.1|gi|0| translation initiation factor IF-3	2318	Nsco_NS_434_20203020_B_humpty_HILIC2.59609.59609.4	controllerType=0 controllerNumber=1 scan=59609	153.514	Trypsin	B2	DLVEIAPQASPPVCR	,S{+1483}	,+1483	1482.71	1482.71	1482.71
34842:3	716	G.FGFMS{+491.842}IDDARK.L	NA	S{+492}	593.492	3	1778.46	1778.46	0	0	77	NRagged	302.52	4.7	4.7	2.88	5	>WS76_RS19250 ref|WP_009914601.1|gi|0| HAMP domain-containing protein	3867	Nsco_NS_434_20203020_B_humpty_HILIC1.33093.33093.3	controllerType=0 controllerNumber=1 scan=33093	95.1666	Trypsin	B1	FGFMSIDDARK	S{+492}	492	491.842	491.84	491.842
57761:3	112	D.NS{+1120.458}ANIDKLVPEGIEGR.V	NA	S{+1120}	945.123	3	2833.36	2832.36	1	-1.2	404	NRagged	302.54	39.64	39.64	4.23	45	>WS76_RS07325 ref|WP_015601134.1|gi|0| IMP dehydrogenase	1469	Nsco_NS_434_20203020_B_humpty_HILIC1.52030.52030.3	controllerType=0 controllerNumber=1 scan=52030	138.155	Trypsin	B1	NSANIDKLVPEGIEGR	S{+1120}	1120	1120.46	1120.46	1120.46
60504:5	11	E.AVAVGAAIQGQVLS{+1885.872}GDRK.D	NA	S{+1886}	726.175	5	3626.85	3625.85	1	-0.9	371	NRagged	302.55	11.67	0	5.44	241	>WS76_RS03710 ref|WP_015601574.1|gi|0| molecular chaperone DnaK	753	Nsco_NS_434_20203020_B_humpty_HILIC2.55239.55239.5	controllerType=0 controllerNumber=1 scan=55239	144.1	Trypsin	B2	AVAVGAAIQGQVLSGDRK	S{+1886}	1886	1885.87	1885.87	1885.87
51280:5	790	G.VMQPILVRPIS{+253.982}SDKYEIIAGERR.F	NA	S{+254}	586.097	5	2926.46	2924.46	2	-2.3	70	NRagged	302.55	22.6	0	6.86	5	>WS76_RS00605 ref|WP_006023942.1|gi|0| chromosome partitioning protein ParB	128	Nsco_NS_434_20203020_B_humpty_HILIC2.47425.47425.5	controllerType=0 controllerNumber=1 scan=47425	126.725	Trypsin	B2	VMQPILVRPISSDKYEIIAGERR	S{+254}	254	253.982	253.98	253.982
37826:3	87	K.FDNLYGC[+57.021]RES{+215.134}LVDGIKR.A	NA	C[+57], S{+215}	753.054	3	2257.15	2257.15	0	0	232	Specific	302.66	124.39	46.19	5.45	39	>WS76_RS01155 ref|WP_015601770.1|gi|0| adenosylhomocysteinase	244	Nsco_NS_434_20203020_B_humpty_HILIC2.35057.35057.3	controllerType=0 controllerNumber=1 scan=35057	96.2708	Trypsin	B2	FDNLYGCRESLVDGIKR	,S{+215}	,+215	215.134	215.13	215.134
01998:3	324	R.KHPGKADGQPPAS{+667.226}AGAAQ.-	NA	S{+667}	786.031	3	2356.08	2355.08	1	-1.4	155	CRagged	302.66	10.04	0	6.03	35	>WS76_RS08800 ref|WP_006026890.1|gi|0| hypothetical protein	1780	Nsco_NS_434_20203020_B_humpty_HILIC2.4629.4629.3	controllerType=0 controllerNumber=1 scan=4629	24.603	Trypsin	B2	KHPGKADGQPPASAGAAQ	S{+667}	667	667.226	667.23	667.226
57571:4	9	M.PEDAQQADGGAAAPAADAS{+1618.766}GAAAPAQAQALPAAIYFETGK.S	NA	S{+1619}	1341.14	4	5361.55	5358.55	3	-1.9	394	NRagged	302.67	68.93	0	5.93	385	>WS76_RS16235 ref|WP_015600434.1|gi|0| cytochrome c oxidase subunit II	3258	Nsco_NS_434_20203020_B_humpty_HILIC2.52903.52903.4	controllerType=0 controllerNumber=1 scan=52903	138.889	Trypsin	B2	PEDAQQADGGAAAPAADASGAAAPAQAQALPAAIYFETGK	S{+1619}	1619	1618.77	1618.77	1618.77
34998:4	1515	D.THLLLVS{+269.114}C[+57.021]GDSRLDNQK.V	NA	C[+57], S{+269}	557.283	4	2226.11	2225.11	1	-1.5	53	NRagged	302.68	102.61	102.61	5.11	4	>WS76_RS23225 ref|WP_006027923.1|gi|0| YbaK/EbsC family protein	4660	Nsco_NS_434_20203020_B_humpty_HILIC1.33218.33218.4	controllerType=0 controllerNumber=1 scan=33218	95.4947	Trypsin	B1	THLLLVSCGDSRLDNQK	,S{+269}	,+269	269.114	269.11	269.114
41975:4	149	T.SNGGAQTAVS{+1647.621}AINNGYK.T	NA	S{+1648}	825.862	4	3300.42	3299.42	1	-1	233	NRagged	302.69	51.42	0	4.78	69	>WS76_RS19415 ref|WP_015603285.1|gi|0| porin	3898	Nsco_NS_434_20203020_B_humpty_HILIC2.38709.38709.4	controllerType=0 controllerNumber=1 scan=38709	105.045	Trypsin	B2	SNGGAQTAVSAINNGYK	S{+1648}	1648	1647.62	1647.62	1647.62
39582:4	65	K.AAS{+724.227}GAVPTVKPTDNSSGSFVFSRPGK.F	NA	S{+724}	823.14	4	3289.54	3288.54	1	-1	73	Specific	302.7	57.59	0.85	4.9	164	>WS76_RS04925 ref|WP_006025599.1|gi|0| outer membrane lipoprotein chaperone LolA	996	Nsco_NS_434_20203020_B_humpty_HILIC2.36774.36774.4	controllerType=0 controllerNumber=1 scan=36774	100.649	Trypsin	B2	AASGAVPTVKPTDNSSGSFVFSRPGK	S{+724}	724	724.227	724.23	724.227
71896:3	42	L.SS{+244.125}AAQLAEWAQRDEREIGPIEQTVPGATQR.I	NA	S{+244}	1180.26	3	3538.77	3538.77	0	0	1103	NRagged	302.71	39.85	39.85	3.94	86	>WS76_RS27720 ref|WP_015602984.1|gi|0| acyl-CoA dehydrogenase	5553	Nsco_NS_434_20203020_B_humpty_HILIC1.63349.63349.3	controllerType=0 controllerNumber=1 scan=63349	163.081	Trypsin	B1	SSAAQLAEWAQRDEREIGPIEQTVPGATQR	S{+244}	244	244.125	244.12	244.125
48160:4	438	R.DMHRELQS{+712.388}ALDDVQAANAR.A	NA	S{+712}	714.358	4	2854.41	2852.41	2	-2.4	33	Specific	302.72	186.62	0	6.86	17	>WS76_RS02585 ref|WP_006029796.1|gi|0| 2-(1,2-epoxy-1,2-dihydrophenyl)acetyl-CoA isomerase	528	Nsco_NS_434_20203020_B_humpty_HILIC1.44468.44468.4	controllerType=0 controllerNumber=1 scan=44468	122.255	Trypsin	B1	DMHRELQSALDDVQAANAR	S{+712}	712	712.388	712.39	712.388
31379:4	31	Q.PLHHGAS{+703.317}ASVHAPPPIVVTPK.D	NA	S{+703}	704.628	4	2815.49	2815.49	0	0	13	NRagged	302.73	7.4	0	3.85	61	>WS76_RS28935 ref|WP_015602780.1|gi|0| serine carboxypeptidase	5796	Nsco_NS_434_20203020_B_humpty_HILIC1.30160.30160.2	controllerType=0 controllerNumber=1 scan=30160	88.0211	Trypsin	B1	PLHHGASASVHAPPPIVVTPK	S{+703}	703	703.317	703.32	703.317
19847:3	56	K.APPS{+890.354}LLSSDAGK.E	NA	S{+890}	678.658	3	2033.96	2032.96	1	-1.7	11	Specific	302.76	24.77	0	4.5	69	>WS76_RS02305 ref|WP_015602015.1|gi|0| hypothetical protein	468	Nsco_NS_434_20203020_B_humpty_HILIC2.20572.20572.3	controllerType=0 controllerNumber=1 scan=20572	61.0748	Trypsin	B2	APPSLLSSDAGK	S{+890}	890	890.354	890.35	890.354
15501:2	4	K.EAS{+821.820}AAEAPAAASN.-	NA	S{+822}	991.675	2	1982.34	1981.34	1	-1.7	60	CRagged	302.8	26.01	0	4.5	1081	>WS76_RS31050 ref|WP_071810810.1|gi|0| hypothetical protein	2892	Nsco_NS_434_20203020_B_humpty_HILIC2.16961.16961.4	controllerType=0 controllerNumber=1 scan=16961	52.6933	Trypsin	B2	EASAAEAPAAASN	S{+822}	822	821.82	821.82	821.82
40859:3	516	R.SATSGGMLAAPQAQAQS{+640.293}QSQFAAAPAAPVHR.G	NA	S{+640}	1217.6	3	3650.77	3647.77	3	-2.8	119	Specific	302.81	77.01	0	5.75	18	>WS76_RS07480 ref|WP_015600473.1|gi|0| tetratricopeptide repeat family protein	1499	Nsco_NS_434_20203020_B_humpty_HILIC1.38176.38176.3	controllerType=0 controllerNumber=1 scan=38176	107.116	Trypsin	B1	SATSGGMLAAPQAQAQSQSQFAAAPAAPVHR	S{+640}	640	640.293	640.29	640.293
32875:3	41	A.PPADNNAS{+766.316}QPQQFDPNRALQGK.T	NA	S{+766}	1054.5	3	3161.47	3159.47	2	-2.1	52	NRagged	302.82	11.53	0.59	6.01	180	>WS76_RS16595 ref|WP_015601198.1|gi|0| sporulation related domain protein	3331	Nsco_NS_434_20203020_B_humpty_HILIC2.31012.31012.3	controllerType=0 controllerNumber=1 scan=31012	86.6572	Trypsin	B2	PPADNNASQPQQFDPNRALQGK	S{+766}	766	766.316	766.32	766.316
25038:3	46	K.EGVDKAS{+1119.633}AEEAKK.K	NA	S{+1120}	827.779	3	2481.32	2481.32	0	0	100	Specific	302.87	124.44	27.64	4.35	77	>WS76_RS01540 ref|WP_006029839.1|gi|0| 50S ribosomal protein L7/L12	311	Nsco_NS_434_20203020_B_humpty_HILIC3.25293.25293.3	controllerType=0 controllerNumber=1 scan=25293	69.5814	Trypsin	B3	EGVDKASAEEAKK	S{+1120}	1120	1119.63	1119.63	1119.63
32878:3	89	A.AAAASAASAPEVAAAAPEAAQAADQS{+1392.581}DANAQAAR.A	NA	S{+1393}	1486.68	3	4458.03	4458.03	0	0	152	NRagged	302.89	7.58	0	5.05	69	>WS76_RS03140 ref|WP_075644745.1|gi|0| outer membrane protein assembly factor BamE	635	Nsco_NS_434_20203020_B_humpty_HILIC1.31409.31409.3	controllerType=0 controllerNumber=1 scan=31409	91.1161	Trypsin	B1	AAAASAASAPEVAAAAPEAAQAADQSDANAQAAR	S{+1393}	1393	1392.58	1392.58	1392.58
31295:3	18	A.TPATPPATPATPATTS{+1659.336}APAK.A	NA	S{+1659}	1170.44	3	3509.31	3508.31	1	-1	191	NRagged	302.89	7.57	0	4.98	182	>WS76_RS02240 ref|WP_015601514.1|gi|0| tetratricopeptide repeat family protein	455	Nsco_NS_434_20203020_B_humpty_HILIC2.29697.29697.3	controllerType=0 controllerNumber=1 scan=29697	83.521	Trypsin	B2	TPATPPATPATPATTSAPAK	S{+1659}	1659	1659.34	1659.34	1659.34
35841:4	39	E.WS{+303.086}AQDEEAFKQPIRDQYER.Q	NA	S{+303}	676.059	4	2701.21	2699.21	2	-2.5	469	NRagged	302.89	283.65	283.65	6.55	74	>WS76_RS18205 ref|WP_006028823.1|gi|0| methylcrotonoyl-CoA carboxylase	3659	Nsco_NS_434_20203020_B_humpty_HILIC2.33444.33444.4	controllerType=0 controllerNumber=1 scan=33444	92.438	Trypsin	B2	WSAQDEEAFKQPIRDQYER	S{+303}	303	303.086	303.09	303.086
24745:3	4	A.QAS{+1941.634}APAAASAPAEKAEAASAPAK.K	NA	S{+1942}	1337.23	3	4009.69	4007.69	2	-1.7	20	NRagged	302.9	152.69	0	6.97	1166	>WS76_RS31050 ref|WP_071810810.1|gi|0| hypothetical protein	2892	Nsco_NS_434_20203020_B_humpty_HILIC3.25029.25029.3	controllerType=0 controllerNumber=1 scan=25029	68.9971	Trypsin	B3	QASAPAAASAPAEKAEAASAPAK	S{+1942}	1942	1941.63	1941.63	1941.63
20112:2	4	A.PAAAS{+1605.576}APAEK.A	NA	S{+1606}	1259.53	2	2518.05	2518.05	0	0	24	NRagged	302.93	8.32	8.32	3.02	1166	>WS76_RS31050 ref|WP_071810810.1|gi|0| hypothetical protein	2892	Nsco_NS_434_20203020_B_humpty_HILIC3.21261.21261.2	controllerType=0 controllerNumber=1 scan=21261	60.873	Trypsin	B3	PAAASAPAEK	S{+1606}	1606	1605.58	1605.58	1605.58
71802:2	10	T.PELMPLPIHLS{+227.640}HR.L	NA	S{+228}	884.747	2	1768.49	1767.49	1	-1.9	135	NRagged	302.94	302.94	0	5.72	215	>WS76_RS17580 ref|WP_006024140.1|gi|0| S-adenosylmethionine synthase	3530	Nsco_NS_434_20203020_B_humpty_HILIC3.66161.66161.6	controllerType=0 controllerNumber=1 scan=66161	158.692	Trypsin	B3	PELMPLPIHLSHR	S{+228}	228	227.64	227.64	227.64
71803:2	10	T.PELMPLPIHLS{+228.309}HR.L	NA	S{+228}	885.082	2	1769.16	1768.16	1	-1.9	135	NRagged	302.94	302.94	0	5.72	215	>WS76_RS17580 ref|WP_006024140.1|gi|0| S-adenosylmethionine synthase	3530	Nsco_NS_434_20203020_B_humpty_HILIC3.66161.66161.6	controllerType=0 controllerNumber=1 scan=66161	158.692	Trypsin	B3	PELMPLPIHLSHR	S{+228}	228	228.309	228.31	228.309
59858:3	1	K.TSDNAGDGTTTATVLAQS{+1036.391}IVR.E	NA	S{+1036}	1039.15	3	3115.43	3114.43	1	-1.1	81	Specific	302.95	118.01	0.35	3.65	1454	>WS76_RS04345 ref|WP_006025492.1|gi|0| chaperonin GroEL	882	Nsco_NS_434_20203020_B_humpty_HILIC3.56572.56572.3	controllerType=0 controllerNumber=1 scan=56572	140.07	Trypsin	B3	TSDNAGDGTTTATVLAQSIVR	S{+1036}	1036	1036.39	1036.39	1036.39
76923:3	25	R.ATAISAGAS{+1120.521}GISSGIALDGTFMR.F	NA	S{+1121}	1092.21	3	3274.61	3274.61	0	0	261	Specific	303.01	195.19	0	5.21	139	>WS76_RS05080 ref|WP_015600298.1|gi|0| porin	1023	Nsco_NS_434_20203020_B_humpty_HILIC3.70319.70319.3	controllerType=0 controllerNumber=1 scan=70319	166.65	Trypsin	B3	ATAISAGASGISSGIALDGTFMR	S{+1121}	1121	1120.52	1120.52	1120.52
65841:6	1223	E.PLDESPPASDAHAAPASS{+670.363}EPEPAAAPADTHAAHAPLAAPIASNASNEPDAPHAPDTSTTPR.A	NA	S{+670}	1102.19	6	6608.13	6606.13	2	-1	122	NRagged	303.02	303.02	0	4.39	7	>WS76_RS28965 ref|WP_041861941.1|gi|0| transcriptional regulator	5802	Nsco_NS_434_20203020_B_humpty_HILIC2.59375.59375.6	controllerType=0 controllerNumber=1 scan=59375	152.993	Trypsin	B2	PLDESPPASDAHAAPASSEPEPAAAPADTHAAHAPLAAPIASNASNEPDAPHAPDTSTTPR	S{+670}	670	670.363	670.36	670.363
61447:4	14	K.MPEDAQQADGGAAAPAADASGAAAPAQAQALPAAIYFETGKS{+1017.504}ELPADAK.D	NA	S{+1018}	1425.69	4	5699.74	5699.74	0	0	393	Specific	303.02	15.18	0	5.2	306	>WS76_RS16235 ref|WP_015600434.1|gi|0| cytochrome c oxidase subunit II	3258	Nsco_NS_434_20203020_B_humpty_HILIC3.57810.57810.4	controllerType=0 controllerNumber=1 scan=57810	142.507	Trypsin	B3	MPEDAQQADGGAAAPAADASGAAAPAQAQALPAAIYFETGKSELPADAK	S{+1018}	1018	1017.5	1017.5	1017.5
02675:2	537	R.KHPGKADGQPPAS{+667.225}AGAAQ.-	NA	S{+667}	1178.54	2	2356.08	2355.08	1	-1.4	155	CRagged	303.04	54.39	0	5.96	26	>WS76_RS08800 ref|WP_006026890.1|gi|0| hypothetical protein	1780	Nsco_NS_434_20203020_B_humpty_HILIC1.4918.4918.2	controllerType=0 controllerNumber=1 scan=4918	24.6646	Trypsin	B1	KHPGKADGQPPASAGAAQ	S{+667}	667	667.225	667.23	667.225
49689:2	26	A.AQAHATDAAAAGSAAS{+339.544}PNAAKVEQLK.D	NA	S{+340}	1394.9	2	2788.79	2788.79	0	0	609	NRagged	303.05	12.41	0	6.52	116	>WS76_RS27720 ref|WP_015602984.1|gi|0| acyl-CoA dehydrogenase	5553	Nsco_NS_434_20203020_B_humpty_HILIC2.45991.45991.2	controllerType=0 controllerNumber=1 scan=45991	123.519	Trypsin	B2	AQAHATDAAAAGSAASPNAAKVEQLK	S{+340}	340	339.544	339.54	339.544
00584:4	324	R.KHPGKADGQPPAS{+406.161}AGAAQ.-	NA	S{+406}	524.258	4	2094.01	2094.01	0	0	155	CRagged	303.08	205.1	48	6.83	35	>WS76_RS08800 ref|WP_006026890.1|gi|0| hypothetical protein	1780	Nsco_NS_434_20203020_B_humpty_HILIC2.3528.3528.4	controllerType=0 controllerNumber=1 scan=3528	21.7856	Trypsin	B2	KHPGKADGQPPASAGAAQ	S{+406}	406	406.161	406.16	406.161
25247:3	4	A.QAS{+1914.634}APAAASAPAEKAEAASAPAK.K	NA	S{+1915}	1327.57	3	3980.69	3980.69	0	0	20	NRagged	303.1	143.83	0	6.53	1166	>WS76_RS31050 ref|WP_071810810.1|gi|0| hypothetical protein	2892	Nsco_NS_434_20203020_B_humpty_HILIC3.25471.25471.3	controllerType=0 controllerNumber=1 scan=25471	70.0005	Trypsin	B3	QASAPAAASAPAEKAEAASAPAK	S{+1915}	1915	1914.63	1914.63	1914.63
31556:4	1	G.SISANSDSS{+1777.850}IGDR.I	NA	S{+1778}	772.369	4	3086.45	3086.45	0	0	149	NRagged	303.12	34.99	0	2.02	1454	>WS76_RS04345 ref|WP_006025492.1|gi|0| chaperonin GroEL	882	Nsco_NS_434_20203020_B_humpty_HILIC3.30986.30986.4	controllerType=0 controllerNumber=1 scan=30986	82.6548	Trypsin	B3	SISANSDSSIGDR	S{+1778}	1778	1777.85	1777.85	1777.85
01269:3	787	R.TC[+57.021]VADDAS{+853.351}AHPRK.G	NA	C[+57], S{+853}	761.345	3	2282.02	2281.02	1	-1.5	271	Specific	303.19	186.39	0	6.31	8	>WS76_RS23760 ref|WP_015602970.1|gi|0| benzoate 1,2-dioxygenase electron transfer component	4769	Nsco_NS_434_20203020_B_humpty_HILIC1.3833.3833.3	controllerType=0 controllerNumber=1 scan=3833	22.1624	Trypsin	B1	TCVADDASAHPRK	,S{+853}	,+853	853.351	853.35	853.351
33440:1	3	T.APATAAS{+463.514}APAAK.K	NA	S{+464}	1491.07	1	1491.07	1490.07	1	-2.3	132	NRagged	303.21	9.06	0	4.45	675	>WS76_RS08270 ref|WP_015600333.1|gi|0| hypothetical protein	1675	Nsco_NS_434_20203020_B_humpty_HILIC2.31474.31474.3	controllerType=0 controllerNumber=1 scan=31474	87.8071	Trypsin	B2	APATAASAPAAK	S{+464}	464	463.514	463.51	463.514
61522:7	1322	R.RAESDRLLVAVIDADS{+1982.530}VSADEVC[+57.021]R.Y	NA	C[+57], S{+1983}	662.413	7	4630.84	4628.84	2	-1.4	154	Specific	303.24	303.24	0	5.9	3	>WS76_RS20545 ref|WP_015603507.1|gi|0| two-component system response regulator OmpR	4124	Nsco_NS_434_20203020_B_humpty_HILIC3.57873.57873.4	controllerType=0 controllerNumber=1 scan=57873	142.664	Trypsin	B3	RAESDRLLVAVIDADSVSADEVCR	,S{+1983}	,+1983	1982.53	1982.53	1982.53
43603:7	117	K.KIAQQLDAPS{+1174.238}GVPGNMHVVPLRNAEAVK.L	NA	S{+1174}	588.838	7	4115.83	4113.83	2	-1.6	253	Specific	303.26	37.58	0	6	49	>WS76_RS00435 ref|WP_015602274.1|gi|0| type II secretion system protein GspD	90	Nsco_NS_434_20203020_B_humpty_HILIC1.40332.40332.5	controllerType=0 controllerNumber=1 scan=40332	111.88	Trypsin	B1	KIAQQLDAPSGVPGNMHVVPLRNAEAVK	S{+1174}	1174	1174.24	1174.24	1174.24
84255:4	11	F.TVVAAKPGFNNHEENGQS{+959.488}AFETVTEASFPGK.W	NA	S{+959}	1056.52	4	4223.05	4223.05	0	0	12	NRagged	303.26	27.18	0	3.84	417	>WS76_RS07535 ref|WP_009912787.1|gi|0| peroxiredoxin	1511	Nsco_NS_434_20203020_B_humpty_HILIC3.76098.76098.4	controllerType=0 controllerNumber=1 scan=76098	176.097	Trypsin	B3	TVVAAKPGFNNHEENGQSAFETVTEASFPGK	S{+959}	959	959.488	959.49	959.488
66976:3	1	A.HS{+361.110}SGIATAQQLDVQAC[+57.021]RDGERLGLTEDELR.A	NA	C[+57], S{+361}	1229.58	3	3686.73	3686.73	0	0	932	NRagged	303.27	19.42	11.94	2.94	656	>WS76_RS18590 ref|WP_015603035.1|gi|0| hypothetical protein	3735	Nsco_NS_434_20203020_B_humpty_HILIC1.59443.59443.3	controllerType=0 controllerNumber=1 scan=59443	154.614	Trypsin	B1	HSSGIATAQQLDVQACRDGERLGLTEDELR	,S{+361}	,+361	361.11	361.11	361.11
74451:4	496	A.FQVDVVADS{+596.223}GDAEGGDALAAEEAGDDAGAHVVPAEAVPEAGEPADELPKSDGDGDGAK.G	NA	S{+596}	1540.93	4	6160.71	6156.71	4	-2.2	102	NRagged	303.27	14.97	0	4.87	21	>WS76_RS02075 ref|WP_075644733.1|gi|0| ClpXP protease specificity-enhancing factor	421	Nsco_NS_434_20203020_B_humpty_HILIC3.68364.68364.4	controllerType=0 controllerNumber=1 scan=68364	162.958	Trypsin	B3	FQVDVVADSGDAEGGDALAAEEAGDDAGAHVVPAEAVPEAGEPADELPKSDGDGDGAK	S{+596}	596	596.223	596.22	596.223
29987:5	312	I.GAHPS{+435.209}FHDPENFGRR.E	NA	S{+435}	432.809	5	2160.01	2159.01	1	-1.6	55	NRagged	303.3	1.49	1.49	4.21	16	>WS76_RS17265 ref|WP_015601295.1|gi|0| LamB/YcsF family protein	3467	Nsco_NS_434_20203020_B_humpty_HILIC2.28689.28689.5	controllerType=0 controllerNumber=1 scan=28689	81.1074	Trypsin	B2	GAHPSFHDPENFGRR	S{+435}	435	435.209	435.21	435.209
17980:3	4	A.PAAASAPAEKAEAAS{+1981.726}APAK.K	NA	S{+1982}	1231.21	3	3691.61	3690.61	1	-0.9	24	NRagged	303.31	85.9	0	6.42	1081	>WS76_RS31050 ref|WP_071810810.1|gi|0| hypothetical protein	2892	Nsco_NS_434_20203020_B_humpty_HILIC2.18956.18956.3	controllerType=0 controllerNumber=1 scan=18956	57.3187	Trypsin	B2	PAAASAPAEKAEAASAPAK	S{+1982}	1982	1981.73	1981.73	1981.73
45094:4	29	S.GLTMLLPHGYEGQGPEHS{+216.075}SAR.I	NA	S{+216}	614.043	4	2453.15	2453.15	0	0	726	NRagged	303.33	26.94	4.09	3.03	89	>WS76_RS11300 ref|WP_015601625.1|gi|0| 2-oxoglutarate dehydrogenase E1 component	2283	Nsco_NS_434_20203020_B_humpty_HILIC1.41923.41923.4	controllerType=0 controllerNumber=1 scan=41923	116.348	Trypsin	B1	GLTMLLPHGYEGQGPEHSSAR	S{+216}	216	216.075	216.07	216.075
12912:9	2	T.ANGIVDAS{+1990.200}REALREGAAAVHLHTR.A	NA	S{+1990}	501.51	9	4505.53	4504.53	1	-0.7	204	NRagged	303.37	19.09	0	6.33	800	>WS76_RS18590 ref|WP_015603035.1|gi|0| hypothetical protein	3735	Nsco_NS_434_20203020_B_humpty_HILIC2.14846.14846.3	controllerType=0 controllerNumber=1 scan=14846	47.8628	Trypsin	B2	ANGIVDASREALREGAAAVHLHTR	S{+1990}	1990	1990.2	1990.2	1990.2
39174:3	69	K.AAAAAS{+1193.449}AASAPEVAAAAPEAAQAADQSDANAQAAR.A	NA	S{+1193}	1444.32	3	4330.94	4329.94	1	-0.8	151	Specific	303.37	38.47	0	4.33	117	>WS76_RS03140 ref|WP_075644745.1|gi|0| outer membrane protein assembly factor BamE	635	Nsco_NS_434_20203020_B_humpty_HILIC3.38022.38022.3	controllerType=0 controllerNumber=1 scan=38022	99.1394	Trypsin	B3	AAAAASAASAPEVAAAAPEAAQAADQSDANAQAAR	S{+1193}	1193	1193.45	1193.45	1193.45
03445:2	389	K.EIS{+243.121}EDDERRAGDDVQK.L	NA	S{+243}	1052.99	2	2104.97	2104.97	0	0	148	Specific	303.38	71.3	71.3	4.27	16	>WS76_RS07195 ref|WP_006026064.1|gi|0| ribosome recycling factor	1440	Nsco_NS_434_20203020_B_humpty_HILIC2.5872.5872.2	controllerType=0 controllerNumber=1 scan=5872	27.1172	Trypsin	B2	EISEDDERRAGDDVQK	S{+243}	243	243.121	243.12	243.121
06433:2	19	R.KNDNQES{+252.539}IDAAHTGAYR.F	NA	S{+253}	1072.21	2	2143.41	2142.41	1	-1.6	525	Specific	303.42	93.49	0	5.58	77	>WS76_RS20015 ref|WP_075645078.1|gi|0| collagenase	4017	Nsco_NS_434_20203020_B_humpty_HILIC1.8237.8237.4	controllerType=0 controllerNumber=1 scan=8237	31.5391	Trypsin	B1	KNDNQESIDAAHTGAYR	S{+253}	253	252.539	252.54	252.539
15613:3	4	Q.ASAPAAAS{+1969.675}APAEKAEAASAPAKK.A	NA	S{+1970}	1346.59	3	4037.76	4035.76	2	-1.7	21	NRagged	303.46	28.97	0	6.6	821	>WS76_RS31050 ref|WP_071810810.1|gi|0| hypothetical protein	2892	Nsco_NS_434_20203020_B_humpty_HILIC1.17136.17136.3	controllerType=0 controllerNumber=1 scan=17136	54.9841	Trypsin	B1	ASAPAAASAPAEKAEAASAPAKK	S{+1970}	1970	1969.67	1969.67	1969.67
77707:7	815	R.QAALQIGYQHHAIVELSGAS{+780.056}HPASIDVVSLHYPSEWVEHYTR.S	NA	S{+780}	783.205	7	5476.39	5476.39	0	0	21	Specific	303.48	129.16	0	4.47	17	>WS76_RS28895 ref|WP_006028942.1|gi|0| LuxR family transcriptional regulator	5788	Nsco_NS_434_20203020_B_humpty_HILIC2.68753.68753.6	controllerType=0 controllerNumber=1 scan=68753	172.637	Trypsin	B2	QAALQIGYQHHAIVELSGASHPASIDVVSLHYPSEWVEHYTR	S{+780}	780	780.056	780.06	780.056
76824:5	20	S.PLLYQHAS{+1073.118}GGTTFDEVTIDFLRADGEGERVK.Y	NA	S{+1073}	899.77	5	4494.82	4494.82	0	0	70	NRagged	303.54	39.37	0	5.88	99	>WS76_RS02255 ref|WP_006029387.1|gi|0| type VI secretion system tube protein Hcp	458	Nsco_NS_434_20203020_B_humpty_HILIC1.67221.67221.4	controllerType=0 controllerNumber=1 scan=67221	171.15	Trypsin	B1	PLLYQHASGGTTFDEVTIDFLRADGEGERVK	S{+1073}	1073	1073.12	1073.12	1073.12
60091:2	46	G.VS{+204.034}AAAVAVAGPAAGGAAAAAEEK.T	NA	S{+204}	1057.52	2	2114.03	2114.03	0	0	33	NRagged	303.54	50.35	50.35	3.74	77	>WS76_RS01540 ref|WP_006029839.1|gi|0| 50S ribosomal protein L7/L12	311	Nsco_NS_434_20203020_B_humpty_HILIC3.56754.56754.2	controllerType=0 controllerNumber=1 scan=56754	140.455	Trypsin	B3	VSAAAVAVAGPAAGGAAAAAEEK	S{+204}	204	204.034	204.03	204.034
46363:6	5	K.TAS{+652.295}GIVIPDAAAEKPDQGEVLAIGPGKRDDK.G	NA	S{+652}	629.662	6	3772.93	3770.93	2	-1.8	21	Specific	303.57	106.9	106.9	6.43	206	>WS76_RS04340 ref|WP_009889537.1|gi|0| molecular chaperone GroES	881	Nsco_NS_434_20203020_B_humpty_HILIC2.43212.43212.6	controllerType=0 controllerNumber=1 scan=43212	117.471	Trypsin	B2	TASGIVIPDAAAEKPDQGEVLAIGPGKRDDK	S{+652}	652	652.295	652.29	652.295
20657:4	1	Q.IEEATS{+227.106}DYDREKLQER.V	NA	S{+227}	553.269	4	2210.05	2209.05	1	-1.5	353	NRagged	303.58	37.86	0	5.48	1039	>WS76_RS04345 ref|WP_006025492.1|gi|0| chaperonin GroEL	882	Nsco_NS_434_20203020_B_humpty_HILIC2.21204.21204.4	controllerType=0 controllerNumber=1 scan=21204	62.7185	Trypsin	B2	IEEATSDYDREKLQER	S{+227}	227	227.106	227.11	227.106
28140:4	1	Q.VGSISANSDS{+1626.846}SIGDR.I	NA	S{+1627}	773.89	4	3092.54	3091.54	1	-1.1	147	NRagged	303.58	34.41	1.52	3.62	1454	>WS76_RS04345 ref|WP_006025492.1|gi|0| chaperonin GroEL	882	Nsco_NS_434_20203020_B_humpty_HILIC3.27955.27955.4	controllerType=0 controllerNumber=1 scan=27955	75.5999	Trypsin	B3	VGSISANSDSSIGDR	S{+1627}	1627	1626.85	1626.85	1626.85
75173:4	52	G.PAASAGIQPGDVILAVNGRPVTS{+1567.750}AEQLRDAVK.R	NA	S{+1568}	1192.88	4	4768.49	4768.49	0	0	441	NRagged	303.61	3.93	0	6.17	77	>WS76_RS14895 ref|WP_015600854.1|gi|0| PDZ domain-containing protein	2984	Nsco_NS_434_20203020_B_humpty_HILIC2.66826.66826.4	controllerType=0 controllerNumber=1 scan=66826	168.708	Trypsin	B2	PAASAGIQPGDVILAVNGRPVTSAEQLRDAVK	S{+1568}	1568	1567.75	1567.75	1567.75
17571:4	4	A.QAS{+1917.648}APAAASAPAEKAEAASAPAKK.A	NA	S{+1918}	1028.7	4	4111.79	4111.79	0	0	20	NRagged	303.67	151.55	0	7.44	1081	>WS76_RS31050 ref|WP_071810810.1|gi|0| hypothetical protein	2892	Nsco_NS_434_20203020_B_humpty_HILIC2.18626.18626.4	controllerType=0 controllerNumber=1 scan=18626	56.4205	Trypsin	B2	QASAPAAASAPAEKAEAASAPAKK	S{+1918}	1918	1917.65	1917.65	1917.65
36811:3	554	E.YDELS{+301.096}SKYEAEAEAHAR.H	NA	S{+301}	757.668	3	2270.99	2269.99	1	-1.5	528	NRagged	303.67	42.25	0.8	4.78	16	>WS76_RS03805 ref|WP_041861588.1|gi|0| FkbM family methyltransferase	773	Nsco_NS_434_20203020_B_humpty_HILIC3.35523.35523.3	controllerType=0 controllerNumber=1 scan=35523	92.6792	Trypsin	B3	YDELSSKYEAEAEAHAR	S{+301}	301	301.096	301.1	301.096
76160:4	61	E.ISGYNGATGTS{+854.418}HLHVFWQASGGVTEPGSSGSPIYSPEK.R	NA	S{+854}	1180.07	4	4717.25	4717.25	0	0	166	NRagged	303.73	28.94	0	3.34	262	>sp|LYSC_LYSEN|(Common contaminant protein)	5929	Nsco_NS_434_20203020_B_humpty_HILIC3.69657.69657.4	controllerType=0 controllerNumber=1 scan=69657	165.343	Trypsin	B3	ISGYNGATGTSHLHVFWQASGGVTEPGSSGSPIYSPEK	S{+854}	854	854.418	854.42	854.418
10616:3	941	R.TDVPPRPAADEAAS{+568.216}DANAK.S	NA	S{+568}	822.047	3	2464.13	2464.13	0	0	277	Specific	303.74	303.74	67.73	5.75	8	>WS76_RS17720 ref|WP_015600108.1|gi|0| rod shape-determining protein MreC	3558	Nsco_NS_434_20203020_B_humpty_HILIC2.12861.12861.3	controllerType=0 controllerNumber=1 scan=12861	43.3498	Trypsin	B2	TDVPPRPAADEAASDANAK	S{+568}	568	568.216	568.22	568.216
49874:3	218	N.APAIGGMS{+298.142}ALIPIKNDPEANDR.A	NA	S{+298}	850.104	3	2548.3	2548.3	0	0	323	NRagged	303.78	5.18	5.18	4.34	18	>WS76_RS07020 ref|WP_006026029.1|gi|0| malate synthase A	1404	Nsco_NS_434_20203020_B_humpty_HILIC2.46129.46129.3	controllerType=0 controllerNumber=1 scan=46129	123.789	Trypsin	B2	APAIGGMSALIPIKNDPEANDR	S{+298}	298	298.142	298.14	298.142
56834:3	1	K.EIAQVGSIS{+951.957}ANSDSSIGDR.I	NA	S{+952}	953.629	3	2858.87	2857.87	1	-1.2	143	Specific	303.8	130.72	0	4.79	1454	>WS76_RS04345 ref|WP_006025492.1|gi|0| chaperonin GroEL	882	Nsco_NS_434_20203020_B_humpty_HILIC3.54113.54113.2	controllerType=0 controllerNumber=1 scan=54113	135.22	Trypsin	B3	EIAQVGSISANSDSSIGDR	S{+952}	952	951.957	951.96	951.957
33629:4	955	N.LTAVANRPAGTLS{+218.077}YGHQR.R	NA	S{+218}	533.278	4	2130.09	2130.09	0	0	145	NRagged	303.81	36.87	4.31	2.05	9	>WS76_RS18815 ref|WP_041862049.1|gi|0| ABC transporter ATP-binding protein	3778	Nsco_NS_434_20203020_B_humpty_HILIC2.31607.31607.3	controllerType=0 controllerNumber=1 scan=31607	88.1262	Trypsin	B2	LTAVANRPAGTLSYGHQR	S{+218}	218	218.077	218.08	218.077
09806:1	4	K.EASAAEAPAAAS{+556.167}N.-	NA	S{+556}	1716.69	1	1716.69	1715.69	1	-2	60	CRagged	303.83	25.4	0	5.09	1081	>WS76_RS31050 ref|WP_071810810.1|gi|0| hypothetical protein	2892	Nsco_NS_434_20203020_B_humpty_HILIC2.12173.12173.3	controllerType=0 controllerNumber=1 scan=12173	41.793	Trypsin	B2	EASAAEAPAAASN	S{+556}	556	556.167	556.17	556.167
53148:5	364	R.RQAS{+1638.037}QAAVLYEQVQQAVQSNDK.A	NA	S{+1638}	821.062	5	4101.28	4099.28	2	-1.6	47	Specific	303.83	303.83	0	6	9	>WS76_RS08445 ref|WP_006026963.1|gi|0| membrane protein	1709	Nsco_NS_434_20203020_B_humpty_HILIC2.48890.48890.5	controllerType=0 controllerNumber=1 scan=48890	129.663	Trypsin	B2	RQASQAAVLYEQVQQAVQSNDK	S{+1638}	1638	1638.04	1638.04	1638.04
47465:4	26	V.AEATQGGGAAAFASS{+1652.620}ASPAAQAHATDAAAAGSAASPNAAKVEQLK.D	NA	S{+1653}	1426.9	4	5704.59	5704.59	0	0	590	NRagged	303.86	0.27	0	6.05	116	>WS76_RS27720 ref|WP_015602984.1|gi|0| acyl-CoA dehydrogenase	5553	Nsco_NS_434_20203020_B_humpty_HILIC2.44230.44230.4	controllerType=0 controllerNumber=1 scan=44230	119.838	Trypsin	B2	AEATQGGGAAAFASSASPAAQAHATDAAAAGSAASPNAAKVEQLK	S{+1653}	1653	1652.62	1652.62	1652.62
16818:3	4	A.QAS{+1885.640}APAAASAPAEKAEAASAPAKK.A	NA	S{+1886}	1361.27	3	4081.79	4079.79	2	-1.6	20	NRagged	303.88	147.73	0	7.74	1081	>WS76_RS31050 ref|WP_071810810.1|gi|0| hypothetical protein	2892	Nsco_NS_434_20203020_B_humpty_HILIC2.18026.18026.3	controllerType=0 controllerNumber=1 scan=18026	55.0713	Trypsin	B2	QASAPAAASAPAEKAEAASAPAKK	S{+1886}	1886	1885.64	1885.64	1885.64
79018:3	146	I.PS{+1302.607}YLHADDLGPWGNYLQQVDR.V	NA	S{+1303}	1249.59	3	3746.77	3746.77	0	0	15	NRagged	303.92	43.08	0.26	5.05	33	>WS76_RS03230 ref|WP_015601436.1|gi|0| Glu/Leu/Phe/Val dehydrogenase	655	Nsco_NS_434_20203020_B_humpty_HILIC2.69789.69789.3	controllerType=0 controllerNumber=1 scan=69789	174.286	Trypsin	B2	PSYLHADDLGPWGNYLQQVDR	S{+1303}	1303	1302.61	1302.61	1302.61
38262:4	469	Y.PLGPGDS{+431.295}LHFNAHER.H	NA	S{+431}	520.53	4	2079.1	2078.1	1	-1.6	147	NRagged	303.93	112.97	2.05	3.65	14	>WS76_RS20030 ref|WP_015604048.1|gi|0| (S)-ureidoglycine aminohydrolase	4020	Nsco_NS_434_20203020_B_humpty_HILIC2.35390.35390.5	controllerType=0 controllerNumber=1 scan=35390	96.9549	Trypsin	B2	PLGPGDSLHFNAHER	S{+431}	431	431.295	431.3	431.295
50091:4	1	T.GVFLLDDHARLDDGHS{+213.131}IR.R	NA	S{+213}	563.046	4	2249.16	2249.16	0	0	1053	NRagged	303.95	84.93	84.93	4.74	656	>WS76_RS18590 ref|WP_015603035.1|gi|0| hypothetical protein	3735	Nsco_NS_434_20203020_B_humpty_HILIC1.46024.46024.4	controllerType=0 controllerNumber=1 scan=46024	125.54	Trypsin	B1	GVFLLDDHARLDDGHSIR	S{+213}	213	213.131	213.13	213.131
37878:3	66	V.GAMKDGAADRYFQDNS{+430.246}ANIDK.L	NA	S{+430}	907.1	3	2719.29	2717.29	2	-2.5	390	NRagged	303.95	61.52	3.29	4.84	48	>WS76_RS07325 ref|WP_015601134.1|gi|0| IMP dehydrogenase	1469	Nsco_NS_434_20203020_B_humpty_HILIC2.35092.35092.3	controllerType=0 controllerNumber=1 scan=35092	96.339	Trypsin	B2	GAMKDGAADRYFQDNSANIDK	S{+430}	430	430.246	430.25	430.246
43413:4	386	R.DGS{+384.134}KNDVIFQANRPMLSSPDK.I	NA	S{+384}	676.574	4	2703.27	2703.27	0	0	123	Specific	303.97	1.91	1.91	4.39	25	>WS76_RS08085 ref|WP_015601416.1|gi|0| peptidoglycan-binding protein LysM	1636	Nsco_NS_434_20203020_B_humpty_HILIC3.41527.41527.4	controllerType=0 controllerNumber=1 scan=41527	106.498	Trypsin	B3	DGSKNDVIFQANRPMLSSPDK	S{+384}	384	384.134	384.13	384.134
46666:2	805	A.PNPNGQAGSTQPGGEAAAAPS{+658.283}PTFSPLYR.Q	NA	S{+658}	1749.83	2	3498.64	3498.64	0	0	9	NRagged	304	62.73	0	5.14	6	>WS76_RS28010 ref|WP_015602596.1|gi|0| GntR family transcriptional regulator	5611	Nsco_NS_434_20203020_B_humpty_HILIC1.43290.43290.2	controllerType=0 controllerNumber=1 scan=43290	119.703	Trypsin	B1	PNPNGQAGSTQPGGEAAAAPSPTFSPLYR	S{+658}	658	658.283	658.28	658.283
43602:2	346	Y.PANVQAAS{+854.377}QR.M	NA	S{+854}	948.964	2	1896.92	1895.92	1	-1.8	57	NRagged	304.03	89.55	0	4.02	14	>WS76_RS20295 ref|WP_015603005.1|gi|0| DUF4148 domain-containing protein	4073	Nsco_NS_434_20203020_B_humpty_HILIC3.41675.41675.4	controllerType=0 controllerNumber=1 scan=41675	106.717	Trypsin	B3	PANVQAASQR	S{+854}	854	854.377	854.38	854.377
47314:5	44	A.VAAS{+1715.771}GLTVKGPDGSHR.A	NA	S{+1716}	654.325	5	3267.59	3267.59	0	0	485	NRagged	304.04	28.52	4	3.71	41	>WS76_RS27725 ref|WP_015603868.1|gi|0| hypothetical protein	5554	Nsco_NS_434_20203020_B_humpty_HILIC1.43805.43805.5	controllerType=0 controllerNumber=1 scan=43805	120.824	Trypsin	B1	VAASGLTVKGPDGSHR	S{+1716}	1716	1715.77	1715.77	1715.77
24744:3	4	A.QAS{+1941.630}APAAASAPAEKAEAASAPAK.K	NA	S{+1942}	1337.23	3	4009.68	4007.68	2	-1.7	20	NRagged	304.06	188.07	0	7.61	1081	>WS76_RS31050 ref|WP_071810810.1|gi|0| hypothetical protein	2892	Nsco_NS_434_20203020_B_humpty_HILIC2.24335.24335.3	controllerType=0 controllerNumber=1 scan=24335	70.2771	Trypsin	B2	QASAPAAASAPAEKAEAASAPAK	S{+1942}	1942	1941.63	1941.63	1941.63
37815:3	36	K.AAAAAS{+596.246}AASAPEVAAAAPEAAQAADQSDANAQAAR.A	NA	S{+596}	1244.92	3	3732.73	3732.73	0	0	151	Specific	304.09	39.74	5.4	4.42	133	>WS76_RS03140 ref|WP_075644745.1|gi|0| outer membrane protein assembly factor BamE	635	Nsco_NS_434_20203020_B_humpty_HILIC2.35048.35048.3	controllerType=0 controllerNumber=1 scan=35048	96.2488	Trypsin	B2	AAAAASAASAPEVAAAAPEAAQAADQSDANAQAAR	S{+596}	596	596.246	596.25	596.246
40438:3	3	K.PAATTTTATTAAPAPAPSATTPAPAATAPATAAS{+696.227}APAAK.K	NA	S{+696}	1362	3	4083.97	4082.97	1	-0.8	105	Specific	304.09	122.34	11.7	5.55	674	>WS76_RS08270 ref|WP_015600333.1|gi|0| hypothetical protein	1675	Nsco_NS_434_20203020_B_humpty_HILIC3.39104.39104.3	controllerType=0 controllerNumber=1 scan=39104	101.532	Trypsin	B3	PAATTTTATTAAPAPAPSATTPAPAATAPATAASAPAAK	S{+696}	696	696.227	696.23	696.227
78760:4	189	V.PFAPGRADAS{+748.374}QEQTDVESVAVLEPVADGFRNYLK.G	NA	S{+748}	1107.06	4	4425.2	4425.2	0	0	553	NRagged	304.1	53.57	2	6.74	38	>WS76_RS03525 ref|WP_015601547.1|gi|0| catalase/peroxidase HPI	715	Nsco_NS_434_20203020_B_humpty_HILIC1.68725.68725.4	controllerType=0 controllerNumber=1 scan=68725	174.011	Trypsin	B1	PFAPGRADASQEQTDVESVAVLEPVADGFRNYLK	S{+748}	748	748.374	748.37	748.374
72899:2	61	E.PGSSGSPIYS{+1130.540}PEK.R	NA	S{+1131}	1218.59	2	2436.17	2436.17	0	0	191	NRagged	304.14	115.66	6.82	2.07	262	>sp|LYSC_LYSEN|(Common contaminant protein)	5929	Nsco_NS_434_20203020_B_humpty_HILIC3.67160.67160.4	controllerType=0 controllerNumber=1 scan=67160	160.74	Trypsin	B3	PGSSGSPIYSPEK	S{+1131}	1131	1130.54	1130.54	1130.54
34159:4	439	R.ASASVGLSYGAHS{+818.376}NLC[+57.021]VNQIHR.N	NA	C[+57], S{+818}	790.886	4	3160.52	3159.52	1	-1.1	85	Specific	304.15	47.03	0	5.05	20	>WS76_RS18200 ref|WP_006028824.1|gi|0| isovaleryl-CoA dehydrogenase	3658	Nsco_NS_434_20203020_B_humpty_HILIC3.33128.33128.4	controllerType=0 controllerNumber=1 scan=33128	87.3487	Trypsin	B3	ASASVGLSYGAHSNLCVNQIHR	,S{+818}	,+818	818.376	818.38	818.376
59245:4	9	G.GAAAPAADAS{+1918.806}GAAAPAQAQALPAAIYFETGKSELPADAK.D	NA	S{+1919}	1390.41	4	5558.63	5558.63	0	0	403	NRagged	304.16	15.64	15.64	4.93	385	>WS76_RS16235 ref|WP_015600434.1|gi|0| cytochrome c oxidase subunit II	3258	Nsco_NS_434_20203020_B_humpty_HILIC2.54264.54264.4	controllerType=0 controllerNumber=1 scan=54264	141.979	Trypsin	B2	GAAAPAADASGAAAPAQAQALPAAIYFETGKSELPADAK	S{+1919}	1919	1918.81	1918.81	1918.81
21349:3	95	W.DES{+473.169}KDGGANDPGVQSVR.R	NA	S{+473}	735.659	3	2204.96	2203.96	1	-1.5	189	NRagged	304.16	29.19	11.42	5.05	35	>WS76_RS13500 ref|WP_015601619.1|gi|0| transaldolase	2713	Nsco_NS_434_20203020_B_humpty_HILIC2.21718.21718.3	controllerType=0 controllerNumber=1 scan=21718	63.9149	Trypsin	B2	DESKDGGANDPGVQSVR	S{+473}	473	473.169	473.17	473.169
37216:3	2	I.AQVGSIS{+1344.652}ANSDSSIGDR.I	NA	S{+1345}	1003.48	3	3008.44	3008.44	0	0	145	NRagged	304.21	46.54	0	4.28	711	>WS76_RS04345 ref|WP_006025492.1|gi|0| chaperonin GroEL	882	Nsco_NS_434_20203020_B_humpty_HILIC1.34961.34961.3	controllerType=0 controllerNumber=1 scan=34961	99.4731	Trypsin	B1	AQVGSISANSDSSIGDR	S{+1345}	1345	1344.65	1344.65	1344.65
64904:6	246	F.PDRIFS{+278.112}GMRPTGSLHLGHYHGVLK.N	NA	S{+278}	493.091	6	2953.51	2953.51	0	0	3	NRagged	304.21	32.02	0.12	5.12	21	>WS76_RS06720 ref|WP_006025983.1|gi|0| tryptophan--tRNA ligase	1349	Nsco_NS_434_20203020_B_humpty_HILIC3.60490.60490.3	controllerType=0 controllerNumber=1 scan=60490	147.603	Trypsin	B3	PDRIFSGMRPTGSLHLGHYHGVLK	S{+278}	278	278.112	278.11	278.112
30870:3	3	K.TSAAKPAATTTTATTAAPAPAPSATTPAPAATAPATAAS{+668.231}APAAK.K	NA	S{+668}	1505.08	3	4513.22	4513.22	0	0	100	Specific	304.22	115.48	26.93	5.32	457	>WS76_RS08270 ref|WP_015600333.1|gi|0| hypothetical protein	1675	Nsco_NS_434_20203020_B_humpty_HILIC1.29757.29757.3	controllerType=0 controllerNumber=1 scan=29757	87.0656	Trypsin	B1	TSAAKPAATTTTATTAAPAPAPSATTPAPAATAPATAASAPAAK	S{+668}	668	668.231	668.23	668.231
25457:9	393	L.PGIYVALLQAAETMRRGGGVGYNFS{+1594.835}AIRPR.G	NA	S{+1595}	536.068	9	4816.55	4815.55	1	-0.7	106	NRagged	304.23	27.84	0	5.23	15	>WS76_RS27690 ref|WP_015603878.1|gi|0| ribonucleoside-diphosphate reductase, adenosylcobalamin-dependent	5547	Nsco_NS_434_20203020_B_humpty_HILIC3.25642.25642.3	controllerType=0 controllerNumber=1 scan=25642	70.3588	Trypsin	B3	PGIYVALLQAAETMRRGGGVGYNFSAIRPR	S{+1595}	1595	1594.84	1594.84	1594.84
08357:2	4	Q.ASAPAAAS{+1335.458}APAEK.A	NA	S{+1335}	1239.53	2	2478.04	2477.04	1	-1.4	21	NRagged	304.3	146.95	0	4.94	1166	>WS76_RS31050 ref|WP_071810810.1|gi|0| hypothetical protein	2892	Nsco_NS_434_20203020_B_humpty_HILIC3.10959.10959.2	controllerType=0 controllerNumber=1 scan=10959	39.0584	Trypsin	B3	ASAPAAASAPAEK	S{+1335}	1335	1335.46	1335.46	1335.46
21286:3	78	I.TS{+300.163}HGGQIHRVEDWGR.R	NA	S{+300}	679.006	3	2035	2035	0	0	30	NRagged	304.37	288.56	23.95	5	51	>WS76_RS08130 ref|WP_006026202.1|gi|0| 30S ribosomal protein S6	1645	Nsco_NS_434_20203020_B_humpty_HILIC2.21668.21668.3	controllerType=0 controllerNumber=1 scan=21668	63.7966	Trypsin	B2	TSHGGQIHRVEDWGR	S{+300}	300	300.163	300.16	300.163
18362:3	4	A.QAS{+1913.628}APAAASAPAEKAEAASAPAKK.A	NA	S{+1914}	1370.6	3	4109.77	4107.77	2	-1.6	20	NRagged	304.38	167.75	0	7.58	821	>WS76_RS31050 ref|WP_071810810.1|gi|0| hypothetical protein	2892	Nsco_NS_434_20203020_B_humpty_HILIC1.19531.19531.3	controllerType=0 controllerNumber=1 scan=19531	61.1551	Trypsin	B1	QASAPAAASAPAEKAEAASAPAKK	S{+1914}	1914	1913.63	1913.63	1913.63
60239:4	26	K.RRGADGATLDWAQS{+984.430}QYELAVEAAQR.Q	NA	S{+984}	937.953	4	3748.79	3746.79	2	-1.8	1070	Specific	304.4	81.33	0.32	6.17	116	>WS76_RS27720 ref|WP_015602984.1|gi|0| acyl-CoA dehydrogenase	5553	Nsco_NS_434_20203020_B_humpty_HILIC2.55040.55040.3	controllerType=0 controllerNumber=1 scan=55040	143.621	Trypsin	B2	RRGADGATLDWAQSQYELAVEAAQR	S{+984}	984	984.43	984.43	984.43
30421:2	1	N.SDSS{+836.919}IGDR.I	NA	S{+837}	837.15	2	1673.29	1673.29	0	0	154	NRagged	304.43	162.63	1.2	4.06	1454	>WS76_RS04345 ref|WP_006025492.1|gi|0| chaperonin GroEL	882	Nsco_NS_434_20203020_B_humpty_HILIC3.29859.29859.2	controllerType=0 controllerNumber=1 scan=29859	79.8984	Trypsin	B3	SDSSIGDR	S{+837}	837	836.919	836.92	836.919
14023:3	100	V.TSS{+544.427}ARPHFHC[+57.021]GK.D	NA	C[+57], S{+544}	644.032	3	1930.08	1929.08	1	-1.7	33	NRagged	304.49	58	0	5.19	50	>WS76_RS21240 ref|WP_041861910.1|gi|0| hypothetical protein	4265	Nsco_NS_434_20203020_B_humpty_HILIC2.15773.15773.4	controllerType=0 controllerNumber=1 scan=15773	50.0575	Trypsin	B2	TSSARPHFHCGK	,S{+544}	,+544	544.427	544.43	544.427
04243:2	910	R.TAS{+778.362}GK.S	NA	S{+778}	621.31	2	1241.61	1241.61	0	0	290	Specific	304.51	0.76	0.76	0.66	8	>WS76_RS23095 ref|WP_015603294.1|gi|0| NAD(P)/FAD-dependent oxidoreductase	4634	Nsco_NS_434_20203020_B_humpty_HILIC1.6292.6292.2	controllerType=0 controllerNumber=1 scan=6292	27.4618	Trypsin	B1	TASGK	S{+778}	778	778.362	778.36	778.362
43800:4	40	M.PETAEHVAADYRVS{+938.348}R.A	NA	S{+938}	660.801	4	2640.18	2639.18	1	-1.3	164	NRagged	304.54	145.49	15.61	4.81	82	>WS76_RS02590 ref|WP_015600691.1|gi|0| 3-oxoadipyl-CoA thiolase	529	Nsco_NS_434_20203020_B_humpty_HILIC1.40514.40514.4	controllerType=0 controllerNumber=1 scan=40514	112.362	Trypsin	B1	PETAEHVAADYRVSR	S{+938}	938	938.348	938.35	938.348
13138:4	52	K.DPEGAGYPDC[+57.021]FNRDGS{+227.165}HDLKK.I	NA	C[+57], S{+227}	652.058	4	2605.21	2605.21	0	0	133	Specific	304.56	41.73	15.48	5.93	51	>WS76_RS23750 ref|WP_015603875.1|gi|0| benzoate 1,2-dioxygenase large subunit	4767	Nsco_NS_434_20203020_B_humpty_HILIC3.15166.15166.4	controllerType=0 controllerNumber=1 scan=15166	47.9567	Trypsin	B3	DPEGAGYPDCFNRDGSHDLKK	,S{+227}	,+227	227.165	227.16	227.165
46746:5	31	K.PVVGDNGS{+793.371}GMHVHQSIWK.D	NA	S{+793}	549.07	5	2741.32	2741.32	0	0	262	Specific	304.6	41.54	4	4.45	95	>WS76_RS06415 ref|WP_015601285.1|gi|0| type I glutamate--ammonia ligase	1286	Nsco_NS_434_20203020_B_humpty_HILIC2.43555.43555.5	controllerType=0 controllerNumber=1 scan=43555	118.216	Trypsin	B2	PVVGDNGSGMHVHQSIWK	S{+793}	793	793.371	793.37	793.371
23875:4	71	R.RVVS{+525.187}RDEAVSYFR.S	NA	S{+525}	528.259	4	2110.02	2109.02	1	-1.6	137	Specific	304.62	212.94	0	6.47	36	>WS76_RS11470 ref|WP_015600888.1|gi|0| threonine--tRNA ligase	2319	Nsco_NS_434_20203020_B_humpty_HILIC2.23688.23688.3	controllerType=0 controllerNumber=1 scan=23688	68.7301	Trypsin	B2	RVVSRDEAVSYFR	S{+525}	525	525.187	525.19	525.187
20843:3	72	K.APPS{+891.338}LLSSDAGK.E	NA	S{+891}	678.653	3	2033.94	2033.94	0	0	11	Specific	304.62	1.53	1.53	2.1	61	>WS76_RS02305 ref|WP_015602015.1|gi|0| hypothetical protein	468	Nsco_NS_434_20203020_B_humpty_HILIC3.21869.21869.3	controllerType=0 controllerNumber=1 scan=21869	62.1824	Trypsin	B3	APPSLLSSDAGK	S{+891}	891	891.338	891.34	891.338
53279:6	45	K.AKDS{+1651.754}AEQQEAMRGLQADSSSAATGTTNLGALLK.A	NA	S{+1652}	830.072	6	4975.39	4972.39	3	-2	530	Specific	304.67	202.2	0	6.45	76	>WS76_RS05375 ref|WP_006025716.1|gi|0| 30S ribosomal protein S1	1081	Nsco_NS_434_20203020_B_humpty_HILIC3.50844.50844.4	controllerType=0 controllerNumber=1 scan=50844	128.231	Trypsin	B3	AKDSAEQQEAMRGLQADSSSAATGTTNLGALLK	S{+1652}	1652	1651.75	1651.75	1651.75
24270:3	4	Q.ASAPAAAS{+1998.669}APAEKAEAASAPAK.K	NA	S{+1999}	1313.23	3	3937.66	3936.66	1	-0.9	21	NRagged	304.69	76.8	0	5.61	1166	>WS76_RS31050 ref|WP_071810810.1|gi|0| hypothetical protein	2892	Nsco_NS_434_20203020_B_humpty_HILIC3.24647.24647.3	controllerType=0 controllerNumber=1 scan=24647	68.1526	Trypsin	B3	ASAPAAASAPAEKAEAASAPAK	S{+1999}	1999	1998.67	1998.67	1998.67
45186:6	7	T.AS{+1398.486}GIVIPDAAAEKPDQGEVLAIGPGKRDDK.G	NA	S{+1398}	737.186	6	4418.08	4416.08	2	-1.5	22	NRagged	304.69	14.4	0	5.4	177	>WS76_RS04340 ref|WP_009889537.1|gi|0| molecular chaperone GroES	881	Nsco_NS_434_20203020_B_humpty_HILIC3.43863.43863.2	controllerType=0 controllerNumber=1 scan=43863	113.647	Trypsin	B3	ASGIVIPDAAAEKPDQGEVLAIGPGKRDDK	S{+1398}	1398	1398.49	1398.49	1398.49
77505:4	51	G.PAASAGIQPGDVILAVNGRPVTS{+1567.751}AEQLRDAVK.R	NA	S{+1568}	1192.88	4	4768.49	4768.49	0	0	441	NRagged	304.7	14.25	0	5.47	81	>WS76_RS14895 ref|WP_015600854.1|gi|0| PDZ domain-containing protein	2984	Nsco_NS_434_20203020_B_humpty_HILIC3.70778.70778.4	controllerType=0 controllerNumber=1 scan=70778	167.465	Trypsin	B3	PAASAGIQPGDVILAVNGRPVTSAEQLRDAVK	S{+1568}	1568	1567.75	1567.75	1567.75
60026:4	11	G.AAAPAADAS{+1947.839}GAAAPAQAQALPAAIYFETGKSELPADAK.D	NA	S{+1948}	1383.67	4	5531.65	5530.65	1	-0.6	404	NRagged	304.75	15.16	15.16	4.47	215	>WS76_RS16235 ref|WP_015600434.1|gi|0| cytochrome c oxidase subunit II	3258	Nsco_NS_434_20203020_B_humpty_HILIC1.54006.54006.4	controllerType=0 controllerNumber=1 scan=54006	142.768	Trypsin	B1	AAAPAADASGAAAPAQAQALPAAIYFETGKSELPADAK	S{+1948}	1948	1947.84	1947.84	1947.84
61295:5	205	K.PMIGIANGHS{+1867.774}TITPC[+57.021]NAGLQR.L	NA	C[+57], S{+1868}	816.381	5	4077.88	4075.88	2	-1.6	36	Specific	304.76	62.95	0	3.5	43	>WS76_RS14120 ref|WP_006024869.1|gi|0| dihydroxy-acid dehydratase	2829	Nsco_NS_434_20203020_B_humpty_HILIC3.57683.57683.5	controllerType=0 controllerNumber=1 scan=57683	142.262	Trypsin	B3	PMIGIANGHSTITPCNAGLQR	,S{+1868}	,+1868	1867.77	1867.77	1867.77
27052:5	9	K.MEIDS{+806.477}KPEEMDRLDRR.L	NA	S{+806}	566.493	5	2828.44	2826.44	2	-2.4	403	Specific	304.78	304.78	0	7.75	245	>WS76_RS08260 ref|WP_015600325.1|gi|0| ATP-dependent chaperone ClpB	1673	Nsco_NS_434_20203020_B_humpty_HILIC3.27065.27065.4	controllerType=0 controllerNumber=1 scan=27065	73.5693	Trypsin	B3	MEIDSKPEEMDRLDRR	S{+806}	806	806.477	806.48	806.477
58276:4	14	M.PEDAQQADGGAAAPAADAS{+1621.773}GAAAPAQAQALPAAIYFETGK.S	NA	S{+1622}	1341.14	4	5361.56	5361.56	0	0	394	NRagged	304.78	15.2	0	3.74	306	>WS76_RS16235 ref|WP_015600434.1|gi|0| cytochrome c oxidase subunit II	3258	Nsco_NS_434_20203020_B_humpty_HILIC3.55303.55303.4	controllerType=0 controllerNumber=1 scan=55303	137.591	Trypsin	B3	PEDAQQADGGAAAPAADASGAAAPAQAQALPAAIYFETGK	S{+1622}	1622	1621.77	1621.77	1621.77
21476:1	4	A.SAPAAAS{+201.980}APAEK.A	NA	S{+202}	1273.53	1	1273.53	1272.53	1	-2.6	22	NRagged	304.79	4.58	0	3.79	1166	>WS76_RS31050 ref|WP_071810810.1|gi|0| hypothetical protein	2892	Nsco_NS_434_20203020_B_humpty_HILIC3.22362.22362.2	controllerType=0 controllerNumber=1 scan=22362	63.3044	Trypsin	B3	SAPAAASAPAEK	S{+202}	202	201.98	201.98	201.98
63465:2	61	E.PGSSGSPIYS{+1053.992}PEKR.V	NA	S{+1054}	1258.37	2	2515.73	2515.73	0	0	191	NRagged	304.79	112.59	2.4	4.35	262	>sp|LYSC_LYSEN|(Common contaminant protein)	5929	Nsco_NS_434_20203020_B_humpty_HILIC3.59389.59389.2	controllerType=0 controllerNumber=1 scan=59389	145.546	Trypsin	B3	PGSSGSPIYSPEKR	S{+1054}	1054	1053.99	1053.99	1053.99
50234:5	748	K.RADQPDFWQS{+817.355}VTGSKDAPDEPIAQAAAR.E	NA	S{+817}	769.768	5	3844.81	3844.81	0	0	27	Specific	304.82	61.38	0	5.29	5	>WS76_RS15550 ref|WP_015600145.1|gi|0| dihydroneopterin triphosphate diphosphatase	3119	Nsco_NS_434_20203020_B_humpty_HILIC3.48354.48354.4	controllerType=0 controllerNumber=1 scan=48354	123.382	Trypsin	B3	RADQPDFWQSVTGSKDAPDEPIAQAAAR	S{+817}	817	817.355	817.36	817.355
41898:3	398	A.SATDAAQATGHADDES{+258.957}NPLHLR.R	NA	S{+259}	846.34	3	2537.01	2536.01	1	-1.3	23	NRagged	304.83	50.65	0	5.07	12	>WS76_RS04645 ref|WP_015601410.1|gi|0| tRNA (guanosine(46)-N7)-methyltransferase TrmB	942	Nsco_NS_434_20203020_B_humpty_HILIC1.38979.38979.3	controllerType=0 controllerNumber=1 scan=38979	108.876	Trypsin	B1	SATDAAQATGHADDESNPLHLR	S{+259}	259	258.957	258.96	258.957
35546:4	71	K.GGEWS{+308.242}AQDEEAFKQPIRDQYER.Q	NA	S{+308}	737.869	4	2948.45	2947.45	1	-1.1	466	Specific	304.83	29.75	0.67	5.65	60	>WS76_RS18205 ref|WP_006028823.1|gi|0| methylcrotonoyl-CoA carboxylase	3659	Nsco_NS_434_20203020_B_humpty_HILIC3.34374.34374.3	controllerType=0 controllerNumber=1 scan=34374	90.0128	Trypsin	B3	GGEWSAQDEEAFKQPIRDQYER	S{+308}	308	308.242	308.24	308.242
13763:3	4	A.PAAASAPAEKAEAAS{+1981.744}APAKK.A	NA	S{+1982}	1273.91	3	3819.72	3818.72	1	-0.9	24	NRagged	304.89	102.35	0	6.01	821	>WS76_RS31050 ref|WP_071810810.1|gi|0| hypothetical protein	2892	Nsco_NS_434_20203020_B_humpty_HILIC1.15592.15592.3	controllerType=0 controllerNumber=1 scan=15592	51.0733	Trypsin	B1	PAAASAPAEKAEAASAPAKK	S{+1982}	1982	1981.74	1981.74	1981.74
65946:4	155	Y.PHIPVVMHQDHGQS{+370.205}PAVC[+57.021]MTAIR.S	NA	C[+57], S{+370}	738.871	4	2952.46	2951.46	1	-1.1	74	NRagged	304.98	11.1	9.32	4.92	29	>WS76_RS14945 ref|WP_009911367.1|gi|0| fructose-bisphosphate aldolase class II	2995	Nsco_NS_434_20203020_B_humpty_HILIC1.58644.58644.5	controllerType=0 controllerNumber=1 scan=58644	152.803	Trypsin	B1	PHIPVVMHQDHGQSPAVCMTAIR	,S{+370}	,+370	370.205	370.2	370.205
25266:5	588	I.ERDGIVAAAIHGDRS{+240.141}QSER.M	NA	S{+240}	462.24	5	2307.17	2307.17	0	0	278	NRagged	304.99	39.26	2.4	5.46	14	>WS76_RS13400 ref|WP_015601784.1|gi|0| DEAD/DEAH box helicase	2694	Nsco_NS_434_20203020_B_humpty_HILIC2.24769.24769.5	controllerType=0 controllerNumber=1 scan=24769	71.3061	Trypsin	B2	ERDGIVAAAIHGDRSQSER	S{+240}	240	240.141	240.14	240.141
03130:2	453	K.EIS{+243.122}EDDERRAGDDVQK.L	NA	S{+243}	1052.99	2	2104.97	2104.97	0	0	148	Specific	304.99	73.1	73.1	4.32	15	>WS76_RS07195 ref|WP_006026064.1|gi|0| ribosome recycling factor	1440	Nsco_NS_434_20203020_B_humpty_HILIC3.5720.5720.2	controllerType=0 controllerNumber=1 scan=5720	27.4004	Trypsin	B3	EISEDDERRAGDDVQK	S{+243}	243	243.122	243.12	243.122
49812:4	1	R.GYS{+434.267}IDVYDRALEDYARPGK.T	NA	S{+434}	656.839	4	2624.33	2622.33	2	-2.6	643	Specific	305	4.33	0	5.04	656	>WS76_RS18590 ref|WP_015603035.1|gi|0| hypothetical protein	3735	Nsco_NS_434_20203020_B_humpty_HILIC1.45801.45801.3	controllerType=0 controllerNumber=1 scan=45801	125.091	Trypsin	B1	GYSIDVYDRALEDYARPGK	S{+434}	434	434.267	434.27	434.267
38090:3	3	K.PAATTTTATTAAPAPAPSATTPAPAATAPATAAS{+668.233}APAAK.K	NA	S{+668}	1352.66	3	4055.98	4054.98	1	-0.8	105	Specific	305	135.18	7.46	5.55	674	>WS76_RS08270 ref|WP_015600333.1|gi|0| hypothetical protein	1675	Nsco_NS_434_20203020_B_humpty_HILIC3.36566.36566.3	controllerType=0 controllerNumber=1 scan=36566	94.7235	Trypsin	B3	PAATTTTATTAAPAPAPSATTPAPAATAPATAASAPAAK	S{+668}	668	668.233	668.23	668.233
20817:3	120	N.SKAPPS{+676.215}LLSSDAGK.E	NA	S{+676}	678.987	3	2034.95	2033.95	1	-1.6	9	NRagged	305.01	23.5	0	4.84	41	>WS76_RS02305 ref|WP_015602015.1|gi|0| hypothetical protein	468	Nsco_NS_434_20203020_B_humpty_HILIC1.21612.21612.3	controllerType=0 controllerNumber=1 scan=21612	66.5092	Trypsin	B1	SKAPPSLLSSDAGK	S{+676}	676	676.215	676.22	676.215
20818:3	120	N.SKAPPS{+676.281}LLSSDAGK.E	NA	S{+676}	679.009	3	2035.01	2034.01	1	-1.6	9	NRagged	305.01	26.65	0	4.84	41	>WS76_RS02305 ref|WP_015602015.1|gi|0| hypothetical protein	468	Nsco_NS_434_20203020_B_humpty_HILIC1.21612.21612.3	controllerType=0 controllerNumber=1 scan=21612	66.5092	Trypsin	B1	SKAPPSLLSSDAGK	S{+676}	676	676.281	676.28	676.281
10695:2	4	A.PAAASAPAEKAEAAS{+1365.889}APAKK.A	NA	S{+1366}	1602.44	2	3203.87	3202.87	1	-1	24	NRagged	305.02	2.28	0	5.87	1166	>WS76_RS31050 ref|WP_071810810.1|gi|0| hypothetical protein	2892	Nsco_NS_434_20203020_B_humpty_HILIC3.12935.12935.2	controllerType=0 controllerNumber=1 scan=12935	43.0675	Trypsin	B3	PAAASAPAEKAEAASAPAKK	S{+1366}	1366	1365.89	1365.89	1365.89
21909:3	4	A.SAPAAAS{+1924.689}APAEKAEAASAPAK.K	NA	S{+1925}	1264.89	3	3792.64	3791.64	1	-0.9	22	NRagged	305.03	13.28	0	5.2	1166	>WS76_RS31050 ref|WP_071810810.1|gi|0| hypothetical protein	2892	Nsco_NS_434_20203020_B_humpty_HILIC3.22709.22709.3	controllerType=0 controllerNumber=1 scan=22709	64.0327	Trypsin	B3	SAPAAASAPAEKAEAASAPAK	S{+1925}	1925	1924.69	1924.69	1924.69
28064:3	1019	G.HDPS{+232.171}AHAEMAALR.A	NA	S{+232}	546.95	3	1638.83	1637.83	1	-2	73	NRagged	305.06	84.47	8.24	3.31	5	>WS76_RS07385 ref|WP_041861634.1|gi|0| tRNA adenosine(34) deaminase TadA	1480	Nsco_NS_434_20203020_B_humpty_HILIC1.27549.27549.4	controllerType=0 controllerNumber=1 scan=27549	81.6971	Trypsin	B1	HDPSAHAEMAALR	S{+232}	232	232.171	232.17	232.171
42980:3	418	K.AGKGDIVVNGKPIS{+1008.413}DYFSR.E	NA	S{+1008}	1011.83	3	3033.47	3031.47	2	-2.2	23	Specific	305.07	170.69	0	6.51	23	>WS76_RS03285 ref|WP_006025278.1|gi|0| 30S ribosomal protein S9	665	Nsco_NS_434_20203020_B_humpty_HILIC3.41181.41181.3	controllerType=0 controllerNumber=1 scan=41181	105.854	Trypsin	B3	AGKGDIVVNGKPISDYFSR	S{+1008}	1008	1008.41	1008.41	1008.41
53093:5	5	K.TAS{+952.516}GIVIPDAAAEKPDQGEVLAIGPGK.R	NA	S{+953}	712.587	5	3558.9	3556.9	2	-1.9	21	Specific	305.09	10.6	0	5.24	145	>WS76_RS04340 ref|WP_009889537.1|gi|0| molecular chaperone GroES	881	Nsco_NS_434_20203020_B_humpty_HILIC1.48341.48341.5	controllerType=0 controllerNumber=1 scan=48341	130.434	Trypsin	B1	TASGIVIPDAAAEKPDQGEVLAIGPGK	S{+953}	953	952.516	952.52	952.516
19403:3	4	A.QAS{+1887.639}APAAASAPAEKAEAASAPAK.K	NA	S{+1888}	1318.57	3	3953.69	3953.69	0	0	20	NRagged	305.09	138.11	0	6.75	1081	>WS76_RS31050 ref|WP_071810810.1|gi|0| hypothetical protein	2892	Nsco_NS_434_20203020_B_humpty_HILIC2.20201.20201.3	controllerType=0 controllerNumber=1 scan=20201	60.2469	Trypsin	B2	QASAPAAASAPAEKAEAASAPAK	S{+1888}	1888	1887.64	1887.64	1887.64
31776:4	2	L.AGTTS{+258.122}RHYVIQPGEHADVLR.H	NA	S{+258}	617.069	4	2465.25	2465.25	0	0	1000	NRagged	305.13	119.74	0.4	5.48	800	>WS76_RS18590 ref|WP_015603035.1|gi|0| hypothetical protein	3735	Nsco_NS_434_20203020_B_humpty_HILIC2.30059.30059.4	controllerType=0 controllerNumber=1 scan=30059	84.2419	Trypsin	B2	AGTTSRHYVIQPGEHADVLR	S{+258}	258	258.122	258.12	258.122
32543:5	1050	N.LTAVANRPAGTLS{+766.183}YGHQR.R	NA	S{+766}	536.645	5	2679.2	2678.2	1	-1.3	145	NRagged	305.16	12.05	0	4.35	9	>WS76_RS18815 ref|WP_041862049.1|gi|0| ABC transporter ATP-binding protein	3778	Nsco_NS_434_20203020_B_humpty_HILIC1.31139.31139.4	controllerType=0 controllerNumber=1 scan=31139	90.4669	Trypsin	B1	LTAVANRPAGTLSYGHQR	S{+766}	766	766.183	766.18	766.183
71086:5	1656	R.VVGEGDERFNVLHAEFFGS{+968.482}DADLDRGDYAPDVITR.L	NA	S{+968}	971.47	5	4853.32	4850.32	3	-2.1	127	Specific	305.17	156.95	6.46	6.06	1	>WS76_RS23310 ref|WP_006027940.1|gi|0| metallophosphoesterase	4677	Nsco_NS_434_20203020_B_humpty_HILIC2.63723.63723.5	controllerType=0 controllerNumber=1 scan=63723	162.288	Trypsin	B2	VVGEGDERFNVLHAEFFGSDADLDRGDYAPDVITR	S{+968}	968	968.482	968.48	968.482
48424:5	595	V.VLS{+226.166}AIANAEHNEGADIDELKIK.S	NA	S{+226}	516.084	5	2576.39	2576.39	0	0	51	NRagged	305.18	27.85	16.22	4.69	11	>WS76_RS01610 ref|WP_004199272.1|gi|0| 50S ribosomal protein L22	326	Nsco_NS_434_20203020_B_humpty_HILIC3.46736.46736.5	controllerType=0 controllerNumber=1 scan=46736	120.022	Trypsin	B3	VLSAIANAEHNEGADIDELKIK	S{+226}	226	226.166	226.17	226.166
78000:6	153	D.FS{+1919.069}KVVEQAIAGTLDTVELDWDRR.T	NA	S{+1919}	762.245	6	4568.44	4567.44	1	-0.7	305	NRagged	305.19	24.83	0	5.73	35	>WS76_RS13225 ref|WP_006025057.1|gi|0| phosphoribosylamine--glycine ligase	2660	Nsco_NS_434_20203020_B_humpty_HILIC3.71206.71206.3	controllerType=0 controllerNumber=1 scan=71206	168.28	Trypsin	B3	FSKVVEQAIAGTLDTVELDWDRR	S{+1919}	1919	1919.07	1919.07	1919.07
17171:3	4	A.QAS{+1915.633}APAAASAPAEKAEAASAPAKK.A	NA	S{+1916}	1370.6	3	4109.78	4109.78	0	0	20	NRagged	305.26	140.29	0	6.83	821	>WS76_RS31050 ref|WP_071810810.1|gi|0| hypothetical protein	2892	Nsco_NS_434_20203020_B_humpty_HILIC1.18533.18533.3	controllerType=0 controllerNumber=1 scan=18533	58.5175	Trypsin	B1	QASAPAAASAPAEKAEAASAPAKK	S{+1916}	1916	1915.63	1915.63	1915.63
49514:4	26	M.PHDLINSKPIS{+1360.734}SAIR.E	NA	S{+1361}	752.918	4	3008.65	3008.65	0	0	495	NRagged	305.26	191.93	0	4.82	65	>WS76_RS01545 ref|WP_006029840.1|gi|0| DNA-directed RNA polymerase subunit beta	312	Nsco_NS_434_20203020_B_humpty_HILIC3.47633.47633.4	controllerType=0 controllerNumber=1 scan=47633	121.727	Trypsin	B3	PHDLINSKPISSAIR	S{+1361}	1361	1360.73	1360.73	1360.73
58095:5	29	V.PVSAFGEDKFES{+664.329}GHAFDGSSIAGWK.G	NA	S{+664}	658.916	5	3290.55	3290.55	0	0	37	NRagged	305.33	92.04	0	4.78	99	>WS76_RS06415 ref|WP_015601285.1|gi|0| type I glutamate--ammonia ligase	1286	Nsco_NS_434_20203020_B_humpty_HILIC3.55153.55153.5	controllerType=0 controllerNumber=1 scan=55153	137.286	Trypsin	B3	PVSAFGEDKFESGHAFDGSSIAGWK	S{+664}	664	664.329	664.33	664.329
66463:4	11	M.PEDAQQADGGAAAPAADAS{+1604.737}GAAAPAQAQALPAAIYFETGKSELPADAK.D	NA	S{+1605}	1539.74	4	6155.93	6155.93	0	0	394	NRagged	305.4	127.7	1.6	5.41	215	>WS76_RS16235 ref|WP_015600434.1|gi|0| cytochrome c oxidase subunit II	3258	Nsco_NS_434_20203020_B_humpty_HILIC1.59043.59043.4	controllerType=0 controllerNumber=1 scan=59043	153.725	Trypsin	B1	PEDAQQADGGAAAPAADASGAAAPAQAQALPAAIYFETGKSELPADAK	S{+1605}	1605	1604.74	1604.74	1604.74
63844:7	12	K.LNHYS{+993.538}FGDVKGELIDQLGVRDK.E	NA	S{+994}	500.554	7	3497.83	3496.83	1	-1	102	Specific	305.41	64.08	0	6.47	226	>WS76_RS07535 ref|WP_009912787.1|gi|0| peroxiredoxin	1511	Nsco_NS_434_20203020_B_humpty_HILIC2.57823.57823.5	controllerType=0 controllerNumber=1 scan=57823	149.548	Trypsin	B2	LNHYSFGDVKGELIDQLGVRDK	S{+994}	994	993.538	993.54	993.538
61177:5	1164	K.TRNATAAFIAS{+755.278}LGNGYVQEIDAQKRPLK.G	NA	S{+755}	758.987	5	3790.91	3787.91	3	-2.7	166	Specific	305.45	73.01	0	7.18	6	>WS76_RS00825 ref|WP_015600901.1|gi|0| alginate lyase	178	Nsco_NS_434_20203020_B_humpty_HILIC3.57580.57580.4	controllerType=0 controllerNumber=1 scan=57580	142.038	Trypsin	B3	TRNATAAFIASLGNGYVQEIDAQKRPLK	S{+755}	755	755.278	755.28	755.278
14676:2	4	K.EAS{+1318.450}AAEAPAAASN.-	NA	S{+1318}	1239.99	2	2478.97	2477.97	1	-1.4	60	CRagged	305.46	198.61	0	5.12	1166	>WS76_RS31050 ref|WP_071810810.1|gi|0| hypothetical protein	2892	Nsco_NS_434_20203020_B_humpty_HILIC3.16444.16444.2	controllerType=0 controllerNumber=1 scan=16444	50.5116	Trypsin	B3	EASAAEAPAAASN	S{+1318}	1318	1318.45	1318.45	1318.45
36696:3	2	I.AQVGS{+1355.648}ISANSDSSIGDR.I	NA	S{+1356}	1007.48	3	3020.44	3019.44	1	-1.1	145	NRagged	305.48	32.47	4	4.53	711	>WS76_RS04345 ref|WP_006025492.1|gi|0| chaperonin GroEL	882	Nsco_NS_434_20203020_B_humpty_HILIC1.34565.34565.3	controllerType=0 controllerNumber=1 scan=34565	98.6155	Trypsin	B1	AQVGSISANSDSSIGDR	S{+1356}	1356	1355.65	1355.65	1355.65
50324:4	7	V.AVGAAIQGQVLS{+1377.667}GDRK.D	NA	S{+1378}	737.64	4	2947.54	2947.54	0	0	373	NRagged	305.48	11.17	0.39	3.8	184	>WS76_RS03710 ref|WP_015601574.1|gi|0| molecular chaperone DnaK	753	Nsco_NS_434_20203020_B_humpty_HILIC1.46205.46205.4	controllerType=0 controllerNumber=1 scan=46205	125.928	Trypsin	B1	AVGAAIQGQVLSGDRK	S{+1378}	1378	1377.67	1377.67	1377.67
13336:3	4	A.QAS{+1885.640}APAAASAPAEKAEAASAPAKK.A	NA	S{+1886}	1361.27	3	4081.79	4079.79	2	-1.6	20	NRagged	305.48	138.95	0	7.13	1166	>WS76_RS31050 ref|WP_071810810.1|gi|0| hypothetical protein	2892	Nsco_NS_434_20203020_B_humpty_HILIC3.15329.15329.3	controllerType=0 controllerNumber=1 scan=15329	48.271	Trypsin	B3	QASAPAAASAPAEKAEAASAPAKK	S{+1886}	1886	1885.64	1885.64	1885.64
67284:4	14	M.PEDAQQADGGAAAPAADAS{+1602.744}GAAAPAQAQALPAAIYFETGKSELPADAK.D	NA	S{+1603}	1539.49	4	6154.94	6153.94	1	-0.5	394	NRagged	305.49	0.97	0.18	5.23	306	>WS76_RS16235 ref|WP_015600434.1|gi|0| cytochrome c oxidase subunit II	3258	Nsco_NS_434_20203020_B_humpty_HILIC3.62333.62333.4	controllerType=0 controllerNumber=1 scan=62333	151.156	Trypsin	B3	PEDAQQADGGAAAPAADASGAAAPAQAQALPAAIYFETGKSELPADAK	S{+1603}	1603	1602.74	1602.74	1602.74
20242:2	562	A.PEASAPAAAQNAS{+1750.630}K.A	NA	S{+1751}	1532.64	2	3064.28	3063.28	1	-1.1	31	NRagged	305.51	29.92	0	4.2	28	>WS76_RS04240 ref|WP_009913409.1|gi|0| BON domain-containing protein	858	Nsco_NS_434_20203020_B_humpty_HILIC3.21372.21372.2	controllerType=0 controllerNumber=1 scan=21372	61.1091	Trypsin	B3	PEASAPAAAQNASK	S{+1751}	1751	1750.63	1750.63	1750.63
21512:3	3	A.AAAASAAAEAS{+1831.647}APAAASSMK.A	NA	S{+1832}	1179.83	3	3537.47	3536.47	1	-0.9	155	NRagged	305.59	58.11	0	5.24	675	>WS76_RS08270 ref|WP_015600333.1|gi|0| hypothetical protein	1675	Nsco_NS_434_20203020_B_humpty_HILIC2.21855.21855.3	controllerType=0 controllerNumber=1 scan=21855	64.2546	Trypsin	B2	AAAASAAAEASAPAAASSMK	S{+1832}	1832	1831.65	1831.65	1831.65
21463:3	4	Q.ASAPAAAS{+1970.671}APAEKAEAASAPAK.K	NA	S{+1971}	1303.89	3	3909.66	3908.66	1	-0.9	21	NRagged	305.6	51.14	0	5.5	1166	>WS76_RS31050 ref|WP_071810810.1|gi|0| hypothetical protein	2892	Nsco_NS_434_20203020_B_humpty_HILIC3.22355.22355.3	controllerType=0 controllerNumber=1 scan=22355	63.2872	Trypsin	B3	ASAPAAASAPAEKAEAASAPAK	S{+1971}	1971	1970.67	1970.67	1970.67
29981:2	1739	K.AGETC[+57.021]S{+262.133}GC[+57.021]MLYQGK.K	NA	C[+57]*2, S{+262}	912.392	2	1823.78	1823.78	0	0	62	Specific	305.64	120.61	5.16	4.02	2	>WS76_RS17320 ref|WP_015602301.1|gi|0| high-potential iron-sulfur domain protein	3479	Nsco_NS_434_20203020_B_humpty_HILIC2.28683.28683.2	controllerType=0 controllerNumber=1 scan=28683	81.086	Trypsin	B2	AGETCSGCMLYQGK	*2,S{+262}	*2,+262	262.133	262.13	262.133
28512:4	10	Y.GGAAPHGGGAFS{+233.969}GKDPSKVDR.S	NA	S{+234}	551.49	4	2202.94	2201.94	1	-1.5	256	NRagged	305.65	136.38	0	5.39	137	>WS76_RS17580 ref|WP_006024140.1|gi|0| S-adenosylmethionine synthase	3530	Nsco_NS_434_20203020_B_humpty_HILIC1.27903.27903.4	controllerType=0 controllerNumber=1 scan=27903	82.5237	Trypsin	B1	GGAAPHGGGAFSGKDPSKVDR	S{+234}	234	233.969	233.97	233.969
26508:3	1	K.QIRTQIEEATS{+285.132}DYDR.E	NA	S{+285}	704.006	3	2110	2110	0	0	348	Specific	305.65	195.64	17.73	4.32	1039	>WS76_RS04345 ref|WP_006025492.1|gi|0| chaperonin GroEL	882	Nsco_NS_434_20203020_B_humpty_HILIC2.25787.25787.3	controllerType=0 controllerNumber=1 scan=25787	73.8048	Trypsin	B2	QIRTQIEEATSDYDR	S{+285}	285	285.132	285.13	285.132
73061:6	81	R.ENS{+1979.067}EDIYAGIEWAAESEQAKK.L	NA	S{+1979}	725.533	6	4348.16	4347.16	1	-0.8	156	Specific	305.67	65.87	0	3.71	71	>WS76_RS14430 ref|WP_006024806.1|gi|0| NADP-dependent isocitrate dehydrogenase	2890	Nsco_NS_434_20203020_B_humpty_HILIC3.67289.67289.6	controllerType=0 controllerNumber=1 scan=67289	160.972	Trypsin	B3	ENSEDIYAGIEWAAESEQAKK	S{+1979}	1979	1979.07	1979.07	1979.07
15511:4	80	P.AES{+280.158}HPQNDFINAARK.E	NA	S{+280}	495.504	4	1978.99	1977.99	1	-1.7	5	NRagged	305.73	122.71	13.52	4.84	51	>WS76_RS11180 ref|WP_015602440.1|gi|0| RNA chaperone Hfq	2257	Nsco_NS_434_20203020_B_humpty_HILIC1.17055.17055.4	controllerType=0 controllerNumber=1 scan=17055	54.7855	Trypsin	B1	AESHPQNDFINAARK	S{+280}	280	280.158	280.16	280.158
76212:6	94	R.NS{+547.277}NLKHRPVGLGIMGFQDC[+57.021]LHLLR.T	NA	C[+57], S{+547}	554.963	6	3324.74	3322.74	2	-2	657	Specific	305.74	43.86	0	6.63	26	>WS76_RS02890 ref|WP_015600464.1|gi|0| ribonucleoside-diphosphate reductase subunit alpha	582	Nsco_NS_434_20203020_B_humpty_HILIC1.66731.66731.4	controllerType=0 controllerNumber=1 scan=66731	170.118	Trypsin	B1	NSNLKHRPVGLGIMGFQDCLHLLR	,S{+547}	,+547	547.277	547.28	547.277
60254:4	125	D.GS{+381.177}LIKFDGNAAVLLNNKLEPIGTR.I	NA	S{+381}	731.155	4	2921.6	2921.6	0	0	74	NRagged	305.74	15.48	15.48	6.77	62	>WS76_RS01635 ref|WP_004197951.1|gi|0| 50S ribosomal protein L14	331	Nsco_NS_434_20203020_B_humpty_HILIC2.55052.55052.4	controllerType=0 controllerNumber=1 scan=55052	143.653	Trypsin	B2	GSLIKFDGNAAVLLNNKLEPIGTR	S{+381}	381	381.177	381.18	381.177
57964:5	491	D.PS{+977.624}LRGDAAAHLLSR.A	NA	S{+978}	489.292	5	2442.43	2441.43	1	-1.4	130	NRagged	305.77	179.67	14.77	5.47	13	>WS76_RS06055 ref|WP_015600226.1|gi|0| arginine/ornithine succinyltransferase subunit alpha	1212	Nsco_NS_434_20203020_B_humpty_HILIC1.52190.52190.5	controllerType=0 controllerNumber=1 scan=52190	138.475	Trypsin	B1	PSLRGDAAAHLLSR	S{+978}	978	977.624	977.62	977.624
53123:5	1	G.SIS{+1652.839}ANSDSSIGDRIAEAMDK.V	NA	S{+1653}	745.167	5	3721.8	3719.8	2	-1.8	149	NRagged	305.78	4.3	0	4.03	1454	>WS76_RS04345 ref|WP_006025492.1|gi|0| chaperonin GroEL	882	Nsco_NS_434_20203020_B_humpty_HILIC3.50722.50722.5	controllerType=0 controllerNumber=1 scan=50722	128.01	Trypsin	B3	SISANSDSSIGDRIAEAMDK	S{+1653}	1653	1652.84	1652.84	1652.84
03028:2	62	I.TS{+299.609}HGGQIHR.V	NA	S{+300}	646.559	2	1292.11	1292.11	0	0	30	NRagged	305.81	210.29	210.29	4.52	39	>WS76_RS08130 ref|WP_006026202.1|gi|0| 30S ribosomal protein S6	1645	Nsco_NS_434_20203020_B_humpty_HILIC1.5249.5249.2	controllerType=0 controllerNumber=1 scan=5249	25.3633	Trypsin	B1	TSHGGQIHR	S{+300}	300	299.609	299.61	299.609
67593:4	11	G.GAAAPAADAS{+1992.821}GAAAPAQAQALPAAIYFETGKSELPADAK.D	NA	S{+1993}	1408.92	4	5632.65	5632.65	0	0	403	NRagged	305.83	6.85	6.85	4.06	215	>WS76_RS16235 ref|WP_015600434.1|gi|0| cytochrome c oxidase subunit II	3258	Nsco_NS_434_20203020_B_humpty_HILIC1.59907.59907.4	controllerType=0 controllerNumber=1 scan=59907	155.653	Trypsin	B1	GAAAPAADASGAAAPAQAQALPAAIYFETGKSELPADAK	S{+1993}	1993	1992.82	1992.82	1992.82
13590:2	4	A.PAAAS{+1504.560}APAEK.A	NA	S{+1505}	1209.02	2	2417.04	2417.04	0	0	24	NRagged	305.85	22.17	22.17	3.2	821	>WS76_RS31050 ref|WP_071810810.1|gi|0| hypothetical protein	2892	Nsco_NS_434_20203020_B_humpty_HILIC1.15414.15414.2	controllerType=0 controllerNumber=1 scan=15414	50.5646	Trypsin	B1	PAAASAPAEK	S{+1505}	1505	1504.56	1504.56	1504.56
58040:3	34	K.KAILESVYQGAGQAAS{+568.215}APMPPTQWSYDK.N	NA	S{+568}	1188.23	3	3562.68	3562.68	0	0	328	Specific	305.87	305.87	66.92	5.38	69	>WS76_RS17310 ref|WP_015602142.1|gi|0| ABC transporter substrate-binding protein	3476	Nsco_NS_434_20203020_B_humpty_HILIC2.53306.53306.3	controllerType=0 controllerNumber=1 scan=53306	139.794	Trypsin	B2	KAILESVYQGAGQAASAPMPPTQWSYDK	S{+568}	568	568.215	568.22	568.215
69704:2	61	E.PGSS{+1140.042}GSPIYSPEK.R	NA	S{+1140}	1223.34	2	2445.67	2445.67	0	0	191	NRagged	305.87	113.38	17.96	3.39	262	>sp|LYSC_LYSEN|(Common contaminant protein)	5929	Nsco_NS_434_20203020_B_humpty_HILIC3.64351.64351.4	controllerType=0 controllerNumber=1 scan=64351	155.175	Trypsin	B3	PGSSGSPIYSPEK	S{+1140}	1140	1140.04	1140.04	1140.04
62049:3	13	I.PFS{+1493.738}YYDQSQQVVGYSR.D	NA	S{+1494}	1139.88	3	3417.63	3417.63	0	0	50	NRagged	305.88	100.99	21.1	4.07	189	>WS76_RS03235 ref|WP_075644749.1|gi|0| glutamate/aspartate ABC transporter substrate-binding protein	656	Nsco_NS_434_20203020_B_humpty_HILIC1.55623.55623.3	controllerType=0 controllerNumber=1 scan=55623	146.38	Trypsin	B1	PFSYYDQSQQVVGYSR	S{+1494}	1494	1493.74	1493.74	1493.74
33909:3	65	K.AAS{+568.213}GAVPTVKPTDNSSGSFVFSRPGK.F	NA	S{+568}	1044.85	3	3132.52	3132.52	0	0	73	Specific	305.89	210.56	86.51	6.04	164	>WS76_RS04925 ref|WP_006025599.1|gi|0| outer membrane lipoprotein chaperone LolA	996	Nsco_NS_434_20203020_B_humpty_HILIC2.31826.31826.3	controllerType=0 controllerNumber=1 scan=31826	88.5857	Trypsin	B2	AASGAVPTVKPTDNSSGSFVFSRPGK	S{+568}	568	568.213	568.21	568.213
41320:3	2	I.AQVGS{+1475.641}ISANSDSSIGDR.I	NA	S{+1476}	1047.48	3	3140.43	3139.43	1	-1.1	145	NRagged	305.9	20	4	4.4	711	>WS76_RS04345 ref|WP_006025492.1|gi|0| chaperonin GroEL	882	Nsco_NS_434_20203020_B_humpty_HILIC1.38530.38530.3	controllerType=0 controllerNumber=1 scan=38530	107.925	Trypsin	B1	AQVGSISANSDSSIGDR	S{+1476}	1476	1475.64	1475.64	1475.64
30254:3	1	Q.VGSISANSDS{+1379.746}SIGDR.I	NA	S{+1380}	949.151	3	2845.44	2844.44	1	-1.2	147	NRagged	305.91	71.25	0	4.15	1454	>WS76_RS04345 ref|WP_006025492.1|gi|0| chaperonin GroEL	882	Nsco_NS_434_20203020_B_humpty_HILIC3.29720.29720.3	controllerType=0 controllerNumber=1 scan=29720	79.6086	Trypsin	B3	VGSISANSDSSIGDR	S{+1380}	1380	1379.75	1379.75	1379.75
22725:3	4	A.QAS{+1985.655}APAAASAPAEKAEAASAPAK.K	NA	S{+1986}	1351.91	3	4053.71	4051.71	2	-1.7	20	NRagged	305.94	193.67	0	7.21	821	>WS76_RS31050 ref|WP_071810810.1|gi|0| hypothetical protein	2892	Nsco_NS_434_20203020_B_humpty_HILIC1.23158.23158.3	controllerType=0 controllerNumber=1 scan=23158	70.5246	Trypsin	B1	QASAPAAASAPAEKAEAASAPAK	S{+1986}	1986	1985.65	1985.65	1985.65
50081:6	230	I.DAAIEHINEYGS{+483.268}HHTDAIVTEDHDR.A	NA	S{+483}	555.597	6	3328.55	3328.55	0	0	348	NRagged	305.94	43.06	1.6	4.58	27	>WS76_RS03175 ref|WP_075644747.1|gi|0| glutamate-5-semialdehyde dehydrogenase	642	Nsco_NS_434_20203020_B_humpty_HILIC3.48224.48224.3	controllerType=0 controllerNumber=1 scan=48224	123.147	Trypsin	B3	DAAIEHINEYGSHHTDAIVTEDHDR	S{+483}	483	483.268	483.27	483.268
66374:5	90	H.GEIMAATGGS{+231.118}GYPVVIRPSFTLGGSGGGIAYNREEFEEIC[+57.021]KR.G	NA	C[+57], S{+231}	934.462	5	4668.28	4664.28	4	-2.9	160	NRagged	305.96	6.57	1.17	6.26	35	>WS76_RS12175 ref|WP_015601501.1|gi|0| carbamoyl-phosphate synthase large subunit	2458	Nsco_NS_434_20203020_B_humpty_HILIC3.61623.61623.5	controllerType=0 controllerNumber=1 scan=61623	149.747	Trypsin	B3	GEIMAATGGSGYPVVIRPSFTLGGSGGGIAYNREEFEEICKR	,S{+231}	,+231	231.118	231.12	231.118
35686:3	39	E.WS{+305.083}AQDEEAFKQPIRDQYER.Q	NA	S{+305}	901.075	3	2701.21	2701.21	0	0	469	NRagged	305.97	204.97	11.53	5.72	74	>WS76_RS18205 ref|WP_006028823.1|gi|0| methylcrotonoyl-CoA carboxylase	3659	Nsco_NS_434_20203020_B_humpty_HILIC2.33313.33313.3	controllerType=0 controllerNumber=1 scan=33313	92.1475	Trypsin	B2	WSAQDEEAFKQPIRDQYER	S{+305}	305	305.083	305.08	305.083
08552:3	110	R.GGAAQPASGS{+667.226}AVAAAPDKRQT.-	NA	S{+667}	860.403	3	2579.19	2578.19	1	-1.3	379	CRagged	306	142.75	0	6.87	47	>WS76_RS10210 ref|WP_015600914.1|gi|0| MexX family efflux pump subunit	2066	Nsco_NS_434_20203020_B_humpty_HILIC1.10558.10558.3	controllerType=0 controllerNumber=1 scan=10558	37.6664	Trypsin	B1	GGAAQPASGSAVAAAPDKRQT	S{+667}	667	667.226	667.23	667.226
30305:2	150	L.SNQS{+311.151}SAPAAAAPIDADKK.A	NA	S{+311}	1027.02	2	2053.02	2053.02	0	0	25	NRagged	306.01	6.01	6.01	4.91	31	>WS76_RS05350 ref|WP_009916801.1|gi|0| DUF2059 domain-containing protein	1076	Nsco_NS_434_20203020_B_humpty_HILIC3.29762.29762.2	controllerType=0 controllerNumber=1 scan=29762	79.7002	Trypsin	B3	SNQSSAPAAAAPIDADKK	S{+311}	311	311.151	311.15	311.151
65336:7	120	D.AVITATGLSHS{+1381.706}GHTHGYTAPSLAQQETLIRR.V	NA	S{+1382}	665.923	7	4655.41	4655.41	0	0	2718	NRagged	306.03	132.84	0	5.5	50	>WS76_RS27755 ref|WP_015604113.1|gi|0| KR domain-containing protein	5560	Nsco_NS_434_20203020_B_humpty_HILIC3.60810.60810.7	controllerType=0 controllerNumber=1 scan=60810	148.187	Trypsin	B3	AVITATGLSHSGHTHGYTAPSLAQQETLIRR	S{+1382}	1382	1381.71	1381.71	1381.71
54415:4	670	A.PGSDPGYWVDS{+1408.759}LPADAQK.L	NA	S{+1409}	828.917	4	3312.65	3311.65	1	-1	67	NRagged	306.05	110.02	7.29	3.22	10	>WS76_RS14925 ref|WP_015602288.1|gi|0| threonylcarbamoyl-AMP synthase	2991	Nsco_NS_434_20203020_B_humpty_HILIC3.51763.51763.2	controllerType=0 controllerNumber=1 scan=51763	130.035	Trypsin	B3	PGSDPGYWVDSLPADAQK	S{+1409}	1409	1408.76	1408.76	1408.76
34285:4	162	E.WS{+270.067}AQDEEAFKQPIRDQYER.Q	NA	S{+270}	667.804	4	2668.19	2666.19	2	-2.5	469	NRagged	306.09	306.09	7.48	6.04	35	>WS76_RS18205 ref|WP_006028823.1|gi|0| methylcrotonoyl-CoA carboxylase	3659	Nsco_NS_434_20203020_B_humpty_HILIC1.32632.32632.4	controllerType=0 controllerNumber=1 scan=32632	94.1285	Trypsin	B1	WSAQDEEAFKQPIRDQYER	S{+270}	270	270.067	270.07	270.067
18032:1	4	A.SAAEAPAAAS{+317.546}N.-	NA	S{+318}	1276.99	1	1276.99	1276.99	0	0	62	Non	306.09	21.92	21.92	3.34	1166	>WS76_RS31050 ref|WP_071810810.1|gi|0| hypothetical protein	2892	Nsco_NS_434_20203020_B_humpty_HILIC3.19472.19472.2	controllerType=0 controllerNumber=1 scan=19472	56.9931	Trypsin	B3	SAAEAPAAASN	S{+318}	318	317.546	317.55	317.546
74842:5	536	K.DYGPHLDEAFS{+1477.669}ESLDDIAAR.N	NA	S{+1478}	740.941	5	3700.67	3698.67	2	-1.8	113	Specific	306.1	145.28	0	4.08	10	>WS76_RS27510 ref|WP_015603841.1|gi|0| hypothetical protein	5512	Nsco_NS_434_20203020_B_humpty_HILIC3.68646.68646.3	controllerType=0 controllerNumber=1 scan=68646	163.458	Trypsin	B3	DYGPHLDEAFSESLDDIAAR	S{+1478}	1478	1477.67	1477.67	1477.67
70717:3	194	Y.GAS{+1441.582}SIQILEGLEAVR.K	NA	S{+1442}	995.815	3	2985.43	2984.43	1	-1.1	14	NRagged	306.11	15.99	2	4.4	44	>WS76_RS00015 ref|WP_015601309.1|gi|0| DNA topoisomerase (ATP-hydrolyzing) subunit B	3	Nsco_NS_434_20203020_B_humpty_HILIC1.62407.62407.3	controllerType=0 controllerNumber=1 scan=62407	161.043	Trypsin	B1	GASSIQILEGLEAVR	S{+1442}	1442	1441.58	1441.58	1441.58
30499:3	1	I.AQVGSISANSDS{+1180.645}SIGDR.I	NA	S{+1181}	948.816	3	2844.43	2844.43	0	0	145	NRagged	306.22	57.25	0	4.76	1039	>WS76_RS04345 ref|WP_006025492.1|gi|0| chaperonin GroEL	882	Nsco_NS_434_20203020_B_humpty_HILIC2.29068.29068.3	controllerType=0 controllerNumber=1 scan=29068	81.9896	Trypsin	B2	AQVGSISANSDSSIGDR	S{+1181}	1181	1180.64	1180.64	1180.64
37528:3	3	K.PAATTTTATTAAPAPAPS{+668.231}ATTPAPAATAPATAASAPAAK.K	NA	S{+668}	1352.33	3	4054.98	4054.98	0	0	105	Specific	306.3	306.3	0	6.74	675	>WS76_RS08270 ref|WP_015600333.1|gi|0| hypothetical protein	1675	Nsco_NS_434_20203020_B_humpty_HILIC2.34819.34819.3	controllerType=0 controllerNumber=1 scan=34819	95.7141	Trypsin	B2	PAATTTTATTAAPAPAPSATTPAPAATAPATAASAPAAK	S{+668}	668	668.231	668.23	668.231
82702:5	449	A.PVVNS{+1339.625}GITSTQQVWGGVTWQATPAAALIAAAYHVNANHGGGNANIFTVGGTYNLSK.R	NA	S{+1340}	1399.7	5	6994.47	6991.47	3	-1.4	259	NRagged	306.31	306.31	3.36	6.19	13	>WS76_RS13830 ref|WP_006024921.1|gi|0| porin	2776	Nsco_NS_434_20203020_B_humpty_HILIC3.74920.74920.5	controllerType=0 controllerNumber=1 scan=74920	174.602	Trypsin	B3	PVVNSGITSTQQVWGGVTWQATPAAALIAAAYHVNANHGGGNANIFTVGGTYNLSK	S{+1340}	1340	1339.62	1339.62	1339.62
32867:3	92	Q.FAALS{+640.319}QNKAEAAQK.A	NA	S{+640}	706.371	3	2117.1	2117.1	0	0	178	NRagged	306.33	6.53	6.53	3.61	39	>WS76_RS08550 ref|WP_015601259.1|gi|0| acetyl-CoA C-acetyltransferase	1730	Nsco_NS_434_20203020_B_humpty_HILIC2.31007.31007.4	controllerType=0 controllerNumber=1 scan=31007	86.6474	Trypsin	B2	FAALSQNKAEAAQK	S{+640}	640	640.319	640.32	640.319
15044:3	4	A.QAS{+1916.648}APAAASAPAEKAEAASAPAKK.A	NA	S{+1917}	1371.6	3	4112.79	4110.79	2	-1.6	20	NRagged	306.35	148.53	0	7.52	1166	>WS76_RS31050 ref|WP_071810810.1|gi|0| hypothetical protein	2892	Nsco_NS_434_20203020_B_humpty_HILIC3.16758.16758.3	controllerType=0 controllerNumber=1 scan=16758	51.1632	Trypsin	B3	QASAPAAASAPAEKAEAASAPAKK	S{+1917}	1917	1916.65	1916.65	1916.65
54149:3	1	A.QVGSISANS{+1784.733}DSSIGDR.I	NA	S{+1785}	1126.5	3	3377.48	3377.48	0	0	146	NRagged	306.36	16.61	0	4.04	1454	>WS76_RS04345 ref|WP_006025492.1|gi|0| chaperonin GroEL	882	Nsco_NS_434_20203020_B_humpty_HILIC3.51551.51551.3	controllerType=0 controllerNumber=1 scan=51551	129.621	Trypsin	B3	QVGSISANSDSSIGDR	S{+1785}	1785	1784.73	1784.73	1784.73
00587:4	324	R.KHPGKADGQPPAS{+406.161}AGAAQ.-	NA	S{+406}	524.258	4	2094.01	2094.01	0	0	155	CRagged	306.5	101.59	99.54	3.15	35	>WS76_RS08800 ref|WP_006026890.1|gi|0| hypothetical protein	1780	Nsco_NS_434_20203020_B_humpty_HILIC2.3530.3530.4	controllerType=0 controllerNumber=1 scan=3530	21.7955	Trypsin	B2	KHPGKADGQPPASAGAAQ	S{+406}	406	406.161	406.16	406.161
30470:5	381	I.GAHPS{+384.207}FHDPENFGRR.E	NA	S{+384}	422.608	5	2109.01	2108.01	1	-1.6	55	NRagged	306.53	23.47	0	4.14	15	>WS76_RS17265 ref|WP_015601295.1|gi|0| LamB/YcsF family protein	3467	Nsco_NS_434_20203020_B_humpty_HILIC1.29462.29462.5	controllerType=0 controllerNumber=1 scan=29462	86.4402	Trypsin	B1	GAHPSFHDPENFGRR	S{+384}	384	384.207	384.21	384.207
12574:2	4	A.PAAAS{+1504.561}APAEK.A	NA	S{+1505}	1209.02	2	2417.04	2417.04	0	0	24	NRagged	306.53	24.85	24.85	3.34	1166	>WS76_RS31050 ref|WP_071810810.1|gi|0| hypothetical protein	2892	Nsco_NS_434_20203020_B_humpty_HILIC3.14700.14700.2	controllerType=0 controllerNumber=1 scan=14700	47.0918	Trypsin	B3	PAAASAPAEK	S{+1505}	1505	1504.56	1504.56	1504.56
37149:5	38	I.GFGSFGS{+1253.700}GKR.A	NA	S{+1254}	451.446	5	2253.2	2253.2	0	0	46	NRagged	306.53	12.97	9.23	3.11	78	>WS76_RS00450 ref|WP_004195781.1|gi|0| DNA-binding protein HU-alpha	93	Nsco_NS_434_20203020_B_humpty_HILIC3.35803.35803.5	controllerType=0 controllerNumber=1 scan=35803	93.303	Trypsin	B3	GFGSFGSGKR	S{+1254}	1254	1253.7	1253.7	1253.7
43189:3	1	Q.VGSIS{+1704.735}ANSDSSIGDR.I	NA	S{+1705}	1057.48	3	3170.43	3169.43	1	-1.1	147	NRagged	306.54	18.69	0	3.76	1454	>WS76_RS04345 ref|WP_006025492.1|gi|0| chaperonin GroEL	882	Nsco_NS_434_20203020_B_humpty_HILIC3.41349.41349.3	controllerType=0 controllerNumber=1 scan=41349	106.19	Trypsin	B3	VGSISANSDSSIGDR	S{+1705}	1705	1704.73	1704.73	1704.73
58506:5	9	M.PEDAQQADGGAAAPAADAS{+1719.789}GAAAPAQAQALPAAIYFETGKSELPADAK.D	NA	S{+1720}	1255.4	5	6272.98	6270.98	2	-1.1	394	NRagged	306.66	146.72	0	5.15	385	>WS76_RS16235 ref|WP_015600434.1|gi|0| cytochrome c oxidase subunit II	3258	Nsco_NS_434_20203020_B_humpty_HILIC2.53683.53683.5	controllerType=0 controllerNumber=1 scan=53683	140.666	Trypsin	B2	PEDAQQADGGAAAPAADASGAAAPAQAQALPAAIYFETGKSELPADAK	S{+1720}	1720	1719.79	1719.79	1719.79
05073:3	99	Q.PASGS{+979.385}AVAAAPDKR.Q	NA	S{+979}	760.028	3	2278.07	2277.07	1	-1.5	384	NRagged	306.66	37.81	0	5.26	49	>WS76_RS10210 ref|WP_015600914.1|gi|0| MexX family efflux pump subunit	2066	Nsco_NS_434_20203020_B_humpty_HILIC2.7357.7357.3	controllerType=0 controllerNumber=1 scan=7357	29.9923	Trypsin	B2	PASGSAVAAAPDKR	S{+979}	979	979.385	979.38	979.385
32017:4	481	R.AQHEGIVPAGKNDYPPS{+821.348}EALVQR.N	NA	S{+821}	825.157	4	3297.61	3297.61	0	0	41	Specific	306.66	52.24	0	6.27	11	>WS76_RS21040 ref|WP_015603331.1|gi|0| DUF4148 domain-containing protein	4226	Nsco_NS_434_20203020_B_humpty_HILIC3.31384.31384.3	controllerType=0 controllerNumber=1 scan=31384	83.5787	Trypsin	B3	AQHEGIVPAGKNDYPPSEALVQR	S{+821}	821	821.348	821.35	821.348
51417:6	26	K.ERLGQAESENLMPHDLINS{+1501.659}KPISSAIR.E	NA	S{+1502}	752.207	6	4508.21	4507.21	1	-0.7	483	Specific	306.7	306.7	0	6.53	65	>WS76_RS01545 ref|WP_006029840.1|gi|0| DNA-directed RNA polymerase subunit beta	312	Nsco_NS_434_20203020_B_humpty_HILIC3.49326.49326.4	controllerType=0 controllerNumber=1 scan=49326	125.391	Trypsin	B3	ERLGQAESENLMPHDLINSKPISSAIR	S{+1502}	1502	1501.66	1501.66	1501.66
20461:3	144	K.DGGANDPGVQS{+932.357}VR.R	NA	S{+932}	735.656	3	2204.95	2203.95	1	-1.5	193	Specific	306.71	91.25	0	4.66	28	>WS76_RS13500 ref|WP_015601619.1|gi|0| transaldolase	2713	Nsco_NS_434_20203020_B_humpty_HILIC1.21311.21311.3	controllerType=0 controllerNumber=1 scan=21311	65.7355	Trypsin	B1	DGGANDPGVQSVR	S{+932}	932	932.357	932.36	932.357
47111:4	341	R.RLFHS{+837.429}AFATEDQKEGMAAFVEK.R	NA	S{+837}	838.67	4	3351.66	3349.66	2	-2	229	Specific	306.71	191.27	3.2	6.27	12	>WS76_RS02600 ref|WP_015601980.1|gi|0| enoyl-CoA hydratase	531	Nsco_NS_434_20203020_B_humpty_HILIC1.43631.43631.4	controllerType=0 controllerNumber=1 scan=43631	120.442	Trypsin	B1	RLFHSAFATEDQKEGMAAFVEK	S{+837}	837	837.429	837.43	837.429
15292:3	4	S.APAAASAPAEKAEAAS{+1939.698}APAKK.A	NA	S{+1940}	1283.58	3	3848.72	3847.72	1	-0.9	23	NRagged	306.71	4.22	0	5.76	1166	>WS76_RS31050 ref|WP_071810810.1|gi|0| hypothetical protein	2892	Nsco_NS_434_20203020_B_humpty_HILIC3.17020.17020.3	controllerType=0 controllerNumber=1 scan=17020	51.7818	Trypsin	B3	APAAASAPAEKAEAASAPAKK	S{+1940}	1940	1939.7	1939.7	1939.7
48219:2	6	A.HWNQVGVQADYALS{+512.184}K.R	NA	S{+512}	1114.52	2	2228.03	2228.03	0	0	313	NRagged	306.71	79.03	42.44	3.29	494	>WS76_RS20285 ref|WP_006027443.1|gi|0| porin	4070	Nsco_NS_434_20203020_B_humpty_HILIC3.46572.46572.2	controllerType=0 controllerNumber=1 scan=46572	119.692	Trypsin	B3	HWNQVGVQADYALSK	S{+512}	512	512.184	512.18	512.184
67060:3	312	Q.EQGGEEGEAPDFS{+1239.568}AQAPVGAC[+57.021]PK.C	NA	C[+57], S{+1240}	1191.2	3	3571.59	3570.59	1	-0.9	711	NRagged	306.74	9.24	0	5.12	16	>WS76_RS17820 ref|WP_015602408.1|gi|0| DNA topoisomerase III	3580	Nsco_NS_434_20203020_B_humpty_HILIC3.62158.62158.3	controllerType=0 controllerNumber=1 scan=62158	150.793	Trypsin	B3	EQGGEEGEAPDFSAQAPVGACPK	,S{+1240}	,+1240	1239.57	1239.57	1239.57
08681:3	957	Y.RDPES{+289.139}GATWSGR.G	NA	S{+289}	536.589	3	1607.75	1607.75	0	0	69	NRagged	306.78	44.96	2.4	1.72	9	>WS76_RS01200 ref|WP_015600403.1|gi|0| H-NS histone family protein	256	Nsco_NS_434_20203020_B_humpty_HILIC1.10710.10710.3	controllerType=0 controllerNumber=1 scan=10710	38.0967	Trypsin	B1	RDPESGATWSGR	S{+289}	289	289.139	289.14	289.139
74086:3	442	V.PGQQPPNGAAAVVRPAFS{+1115.562}GNAK.T	NA	S{+1116}	1083.9	3	3249.68	3249.68	0	0	68	NRagged	306.79	306.79	0	5.65	14	>WS76_RS20815 ref|WP_009914906.1|gi|0| hypothetical protein	4182	Nsco_NS_434_20203020_B_humpty_HILIC3.68088.68088.4	controllerType=0 controllerNumber=1 scan=68088	162.422	Trypsin	B3	PGQQPPNGAAAVVRPAFSGNAK	S{+1116}	1116	1115.56	1115.56	1115.56
60967:4	89	D.PLPVALRPAGGAPAPS{+1863.802}HAAGAQPAPAAAGAPQAGVR.G	NA	S{+1864}	1271.89	4	5084.55	5084.55	0	0	153	NRagged	306.8	22.66	14.07	5.83	32	>WS76_RS08585 ref|WP_015602101.1|gi|0| hypothetical protein	1737	Nsco_NS_434_20203020_B_humpty_HILIC2.55592.55592.4	controllerType=0 controllerNumber=1 scan=55592	144.848	Trypsin	B2	PLPVALRPAGGAPAPSHAAGAQPAPAAAGAPQAGVR	S{+1864}	1864	1863.8	1863.8	1863.8
26341:2	537	A.PAAAAS{+1763.661}APAAAAAR.H	NA	S{+1764}	1466.15	2	2931.29	2930.29	1	-1.1	28	NRagged	306.85	12.35	0	4.18	26	>WS76_RS08800 ref|WP_006026890.1|gi|0| hypothetical protein	1780	Nsco_NS_434_20203020_B_humpty_HILIC1.26160.26160.2	controllerType=0 controllerNumber=1 scan=26160	78.2206	Trypsin	B1	PAAAASAPAAAAAR	S{+1764}	1764	1763.66	1763.66	1763.66
42928:3	431	N.PGADLKS{+567.333}DNDLDTFVR.A	NA	S{+567}	777.403	3	2330.19	2330.19	0	0	451	NRagged	306.88	41.27	0	5.21	12	>WS76_RS18595 ref|WP_006028749.1|gi|0| choline dehydrogenase	3736	Nsco_NS_434_20203020_B_humpty_HILIC1.39831.39831.3	controllerType=0 controllerNumber=1 scan=39831	110.853	Trypsin	B1	PGADLKSDNDLDTFVR	S{+567}	567	567.333	567.33	567.333
25335:3	3	A.AAAASAAAEASAPAAAS{+1336.461}SMK.A	NA	S{+1336}	1014.43	3	3041.28	3041.28	0	0	155	NRagged	306.91	31.31	0	4.07	674	>WS76_RS08270 ref|WP_015600333.1|gi|0| hypothetical protein	1675	Nsco_NS_434_20203020_B_humpty_HILIC3.25545.25545.3	controllerType=0 controllerNumber=1 scan=25545	70.1611	Trypsin	B3	AAAASAAAEASAPAAASSMK	S{+1336}	1336	1336.46	1336.46	1336.46
01745:4	613	E.PPPS{+498.317}AQKNER.R	NA	S{+498}	406.231	4	1621.9	1621.9	0	0	211	NRagged	306.92	51.99	6.37	3.87	11	>WS76_RS20030 ref|WP_015604048.1|gi|0| (S)-ureidoglycine aminohydrolase	4020	Nsco_NS_434_20203020_B_humpty_HILIC1.4181.4181.4	controllerType=0 controllerNumber=1 scan=4181	23.122	Trypsin	B1	PPPSAQKNER	S{+498}	498	498.317	498.32	498.317
68429:4	316	G.TS{+1673.785}HLHVFWQASGGVTEPGSSGSPIYSPEKR.V	NA	S{+1674}	1219.09	4	4873.35	4872.35	1	-0.7	175	NRagged	306.94	3.79	0	4.31	72	>sp|LYSC_LYSEN|(Common contaminant protein)	5929	Nsco_NS_434_20203020_B_humpty_HILIC1.60596.60596.4	controllerType=0 controllerNumber=1 scan=60596	157.192	Trypsin	B1	TSHLHVFWQASGGVTEPGSSGSPIYSPEKR	S{+1674}	1674	1673.79	1673.79	1673.79
01038:4	537	R.KHPGKADGQPPAS{+568.213}AGAAQ.-	NA	S{+568}	564.771	4	2256.06	2256.06	0	0	155	CRagged	306.97	128.41	128.41	3.04	26	>WS76_RS08800 ref|WP_006026890.1|gi|0| hypothetical protein	1780	Nsco_NS_434_20203020_B_humpty_HILIC1.3662.3662.4	controllerType=0 controllerNumber=1 scan=3662	21.6776	Trypsin	B1	KHPGKADGQPPASAGAAQ	S{+568}	568	568.213	568.21	568.213
62919:6	54	A.PAQALAAAKPS{+359.160}LPEVKVPASATTWLNDRPEQRVPMSR.L	NA	S{+359}	724.888	6	4344.29	4342.29	2	-1.5	167	NRagged	306.97	107.67	0	6.21	57	>WS76_RS11295 ref|WP_015601426.1|gi|0| dihydrolipoyllysine-residue succinyltransferase	2282	Nsco_NS_434_20203020_B_humpty_HILIC3.58961.58961.3	controllerType=0 controllerNumber=1 scan=58961	144.745	Trypsin	B3	PAQALAAAKPSLPEVKVPASATTWLNDRPEQRVPMSR	S{+359}	359	359.16	359.16	359.16
29762:3	1	G.SIS{+1037.503}ANSDSSIGDR.I	NA	S{+1038}	783.04	3	2347.11	2346.11	1	-1.4	149	NRagged	307	1.84	0	2.39	1039	>WS76_RS04345 ref|WP_006025492.1|gi|0| chaperonin GroEL	882	Nsco_NS_434_20203020_B_humpty_HILIC2.28503.28503.3	controllerType=0 controllerNumber=1 scan=28503	80.5968	Trypsin	B2	SISANSDSSIGDR	S{+1038}	1038	1037.5	1037.5	1037.5
74281:2	25	A.IS{+271.121}AGASGISSGIALDGTFMR.F	NA	S{+271}	1091.55	2	2182.08	2182.08	0	0	264	NRagged	307	20	2.26	3.8	139	>WS76_RS05080 ref|WP_015600298.1|gi|0| porin	1023	Nsco_NS_434_20203020_B_humpty_HILIC3.68239.68239.2	controllerType=0 controllerNumber=1 scan=68239	162.715	Trypsin	B3	ISAGASGISSGIALDGTFMR	S{+271}	271	271.121	271.12	271.121
20139:4	249	N.GC[+57.021]S{+384.213}YHGLSVNVK.M	NA	C[+57], S{+384}	426.968	4	1704.85	1704.85	0	0	186	NRagged	307.01	35.14	35.14	3.35	16	>WS76_RS16440 ref|WP_015601790.1|gi|0| lipoyl(octanoyl) transferase LipB	3299	Nsco_NS_434_20203020_B_humpty_HILIC1.21051.21051.4	controllerType=0 controllerNumber=1 scan=21051	65.0821	Trypsin	B1	GCSYHGLSVNVK	,S{+384}	,+384	384.213	384.21	384.213
27072:2	18	T.PATTS{+847.417}APAK.A	NA	S{+847}	845.941	2	1690.87	1690.87	0	0	202	NRagged	307.01	19.66	1.2	3.18	182	>WS76_RS02240 ref|WP_015601514.1|gi|0| tetratricopeptide repeat family protein	455	Nsco_NS_434_20203020_B_humpty_HILIC2.26227.26227.2	controllerType=0 controllerNumber=1 scan=26227	74.7985	Trypsin	B2	PATTSAPAK	S{+847}	847	847.417	847.42	847.417
16947:4	900	T.PQPS{+1403.677}GQLDADR.A	NA	S{+1404}	647.817	4	2588.25	2587.25	1	-1.3	15	NRagged	307.01	9.19	0	1.76	6	>WS76_RS14660 ref|WP_015601551.1|gi|0| tRNA cyclic N6-threonylcarbamoyladenosine(37) synthase TcdA	2937	Nsco_NS_434_20203020_B_humpty_HILIC3.18493.18493.4	controllerType=0 controllerNumber=1 scan=18493	54.8845	Trypsin	B3	PQPSGQLDADR	S{+1404}	1404	1403.68	1403.68	1403.68
28940:4	233	Y.VEPLHAS{+935.438}ASR.Q	NA	S{+935}	501.256	4	2002	2002	0	0	11	NRagged	307.02	200.58	13.45	4.18	40	>WS76_RS06330 ref|WP_063533350.1|gi|0| aspartate aminotransferase family protein	1268	Nsco_NS_434_20203020_B_humpty_HILIC1.28251.28251.4	controllerType=0 controllerNumber=1 scan=28251	83.3981	Trypsin	B1	VEPLHASASR	S{+935}	935	935.438	935.44	935.438
19656:1	4	A.SAPAAAS{+201.477}APAEK.A	NA	S{+201}	1273.03	1	1273.03	1272.03	1	-2.6	22	NRagged	307.02	12	0	3.79	1166	>WS76_RS31050 ref|WP_071810810.1|gi|0| hypothetical protein	2892	Nsco_NS_434_20203020_B_humpty_HILIC3.20908.20908.2	controllerType=0 controllerNumber=1 scan=20908	60.1074	Trypsin	B3	SAPAAASAPAEK	S{+201}	201	201.477	201.48	201.477
57663:3	979	R.GFVSAVGVNLPAAPPASAS{+668.236}AVPGHVDEQEK.Q	NA	S{+668}	1190.91	3	3570.71	3569.71	1	-0.9	754	Specific	307.03	307.03	18.98	5.82	8	>WS76_RS01785 ref|WP_015600166.1|gi|0| penicillin-binding protein 1A	361	Nsco_NS_434_20203020_B_humpty_HILIC3.54796.54796.3	controllerType=0 controllerNumber=1 scan=54796	136.604	Trypsin	B3	GFVSAVGVNLPAAPPASASAVPGHVDEQEK	S{+668}	668	668.236	668.24	668.236
62663:5	589	A.PNATGNVYS{+1686.998}NHC[+57.021]WDYANTSPNR.T	NA	C[+57], S{+1687}	846.022	5	4226.08	4225.08	1	-0.8	115	NRagged	307.07	102.67	0	3.54	14	>WS76_RS11965 ref|WP_015601935.1|gi|0| esterase	2418	Nsco_NS_434_20203020_B_humpty_HILIC3.58769.58769.5	controllerType=0 controllerNumber=1 scan=58769	144.389	Trypsin	B3	PNATGNVYSNHCWDYANTSPNR	,S{+1687}	,+1687	1687	1687	1687
01848:3	4	K.KAKEASAAEAPAAAS{+1234.428}N.-	NA	S{+1234}	908.064	3	2722.18	2721.18	1	-1.2	57	CRagged	307.09	154.86	0	5.86	1166	>WS76_RS31050 ref|WP_071810810.1|gi|0| hypothetical protein	2892	Nsco_NS_434_20203020_B_humpty_HILIC3.4661.4661.3	controllerType=0 controllerNumber=1 scan=4661	25.1247	Trypsin	B3	KAKEASAAEAPAAASN	S{+1234}	1234	1234.43	1234.43	1234.43
20585:3	11	E.ANAAEDHKLRELAES{+411.096}R.N	NA	S{+411}	741.01	3	2221.02	2221.02	0	0	522	NRagged	307.11	40.17	13.66	6.38	241	>WS76_RS03710 ref|WP_015601574.1|gi|0| molecular chaperone DnaK	753	Nsco_NS_434_20203020_B_humpty_HILIC2.21147.21147.3	controllerType=0 controllerNumber=1 scan=21147	62.5817	Trypsin	B2	ANAAEDHKLRELAESR	S{+411}	411	411.096	411.1	411.096
66798:4	37	T.PIGDDDDS{+1114.556}HLGDFIEDSNTVAPADAALHASMR.D	NA	S{+1115}	1117.52	4	4467.06	4467.06	0	0	576	NRagged	307.16	24.12	0.52	4.29	75	>WS76_RS23020 ref|WP_006027809.1|gi|0| RNA polymerase sigma factor RpoD	4618	Nsco_NS_434_20203020_B_humpty_HILIC1.59309.59309.4	controllerType=0 controllerNumber=1 scan=59309	154.333	Trypsin	B1	PIGDDDDSHLGDFIEDSNTVAPADAALHASMR	S{+1115}	1115	1114.56	1114.56	1114.56
48839:3	96	A.PTQSNELKPS{+1941.939}N.-	NA	S{+1942}	1052.85	3	3156.54	3156.54	0	0	159	Non	307.23	98.56	0	2.37	82	>WS76_RS27995 ref|WP_006028601.1|gi|0| hypothetical protein	5608	Nsco_NS_434_20203020_B_humpty_HILIC2.45314.45314.4	controllerType=0 controllerNumber=1 scan=45314	122.156	Trypsin	B2	PTQSNELKPSN	S{+1942}	1942	1941.94	1941.94	1941.94
39416:3	92	D.QFAALS{+1217.635}QNKAEAAQK.A	NA	S{+1218}	941.829	3	2823.47	2822.47	1	-1.2	177	NRagged	307.24	6.68	0	4.54	39	>WS76_RS08550 ref|WP_015601259.1|gi|0| acetyl-CoA C-acetyltransferase	1730	Nsco_NS_434_20203020_B_humpty_HILIC2.36594.36594.3	controllerType=0 controllerNumber=1 scan=36594	100.155	Trypsin	B2	QFAALSQNKAEAAQK	S{+1218}	1218	1217.63	1217.63	1217.63
22470:4	512	Y.HGTHFGGAS{+347.141}VNGNTVFRR.N	NA	S{+347}	566.028	4	2261.09	2261.09	0	0	145	NRagged	307.24	110.95	3.93	4.94	11	>WS76_RS20235 ref|WP_015602669.1|gi|0| aspartate aminotransferase family protein	4060	Nsco_NS_434_20203020_B_humpty_HILIC3.23180.23180.4	controllerType=0 controllerNumber=1 scan=23180	65.0097	Trypsin	B3	HGTHFGGASVNGNTVFRR	S{+347}	347	347.141	347.14	347.141
32501:5	163	R.SHNVPGS{+595.165}IGMAQDPGRVFPGKR.M	NA	S{+595}	581.674	5	2904.34	2902.34	2	-2.3	142	Specific	307.32	145.84	0	6.31	56	>WS76_RS01585 ref|WP_009913851.1|gi|0| 50S ribosomal protein L3	321	Nsco_NS_434_20203020_B_humpty_HILIC3.31766.31766.4	controllerType=0 controllerNumber=1 scan=31766	84.3943	Trypsin	B3	SHNVPGSIGMAQDPGRVFPGKR	S{+595}	595	595.165	595.16	595.165
21430:4	78	I.TS{+573.242}HGGQIHRVEDWGR.R	NA	S{+573}	578.027	4	2309.08	2308.08	1	-1.5	30	NRagged	307.33	107.11	0	4.62	51	>WS76_RS08130 ref|WP_006026202.1|gi|0| 30S ribosomal protein S6	1645	Nsco_NS_434_20203020_B_humpty_HILIC2.21790.21790.3	controllerType=0 controllerNumber=1 scan=21790	64.1005	Trypsin	B2	TSHGGQIHRVEDWGR	S{+573}	573	573.242	573.24	573.242
77475:5	14	D.PLAYGNGPDDS{+1394.583}VADTTEAAAITHHTIQIDGR.T	NA	S{+1395}	921.63	5	4604.12	4601.12	3	-2.2	43	NRagged	307.35	29.48	0	4.99	140	>WS76_RS28935 ref|WP_015602780.1|gi|0| serine carboxypeptidase	5796	Nsco_NS_434_20203020_B_humpty_HILIC2.68577.68577.4	controllerType=0 controllerNumber=1 scan=68577	172.269	Trypsin	B2	PLAYGNGPDDSVADTTEAAAITHHTIQIDGR	S{+1395}	1395	1394.58	1394.58	1394.58
51255:5	200	R.HAGASPETTVGGHAAHLAPVAPASADS{+1886.910}TGAPGASFVR.P	NA	S{+1887}	1062.72	5	5309.59	5309.59	0	0	351	Specific	307.35	307.35	0	6.38	22	>WS76_RS03770 ref|WP_015600435.1|gi|0| DNA mismatch repair endonuclease MutL	766	Nsco_NS_434_20203020_B_humpty_HILIC2.47405.47405.5	controllerType=0 controllerNumber=1 scan=47405	126.687	Trypsin	B2	HAGASPETTVGGHAAHLAPVAPASADSTGAPGASFVR	S{+1887}	1887	1886.91	1886.91	1886.91
77030:2	51	V.PNVAS{+519.885}IFEDVYK.E	NA	S{+520}	951.296	2	1901.58	1901.58	0	0	384	NRagged	307.36	154.53	24.96	4.49	75	>WS76_RS25000 ref|WP_015603049.1|gi|0| 3-methyl-2-oxobutanoate dehydrogenase (2-methylpropanoyl-transferring) subunit alpha	5010	Nsco_NS_434_20203020_B_humpty_HILIC1.67390.67390.3	controllerType=0 controllerNumber=1 scan=67390	171.498	Trypsin	B1	PNVASIFEDVYK	S{+520}	520	519.885	519.88	519.885
79945:5	92	D.PINGYLPQGWS{+1583.631}VEQWREAQKVDPQSIVR.A	NA	S{+1584}	974.269	5	4867.32	4864.32	3	-2.1	275	NRagged	307.36	53.93	0	7.06	34	>WS76_RS06290 ref|WP_015600548.1|gi|0| urocanate hydratase	1259	Nsco_NS_434_20203020_B_humpty_HILIC3.72732.72732.5	controllerType=0 controllerNumber=1 scan=72732	171.053	Trypsin	B3	PINGYLPQGWSVEQWREAQKVDPQSIVR	S{+1584}	1584	1583.63	1583.63	1583.63
35987:3	69	A.AAASAASAPEVAAAAPEAAQAADQS{+1530.636}DANAQAAR.A	NA	S{+1531}	1509.69	3	4527.05	4525.05	2	-1.5	153	NRagged	307.37	20.6	0	5.06	117	>WS76_RS03140 ref|WP_075644745.1|gi|0| outer membrane protein assembly factor BamE	635	Nsco_NS_434_20203020_B_humpty_HILIC3.34809.34809.3	controllerType=0 controllerNumber=1 scan=34809	91.1525	Trypsin	B3	AAASAASAPEVAAAAPEAAQAADQSDANAQAAR	S{+1531}	1531	1530.64	1530.64	1530.64
43493:4	261	N.GIKDETDTAS{+1226.553}QIR.I	NA	S{+1227}	666.074	4	2661.28	2660.28	1	-1.3	74	NRagged	307.4	22.59	0	4.93	39	>WS76_RS10365 ref|WP_009912513.1|gi|0| sugar ABC transporter substrate-binding protein	2096	Nsco_NS_434_20203020_B_humpty_HILIC2.39920.39920.4	controllerType=0 controllerNumber=1 scan=39920	107.814	Trypsin	B2	GIKDETDTASQIR	S{+1227}	1227	1226.55	1226.55	1226.55
67955:5	763	V.VLVPALAGS{+708.404}AGTLELRPPGEPR.K	NA	S{+708}	582.536	5	2908.65	2908.65	0	0	54	NRagged	307.43	21.09	0	4.4	11	>WS76_RS13075 ref|WP_006025087.1|gi|0| DUF3619 domain-containing protein	2630	Nsco_NS_434_20203020_B_humpty_HILIC1.60194.60194.5	controllerType=0 controllerNumber=1 scan=60194	156.293	Trypsin	B1	VLVPALAGSAGTLELRPPGEPR	S{+708}	708	708.404	708.4	708.404
42355:3	1	I.AQVGS{+1387.656}ISANSDSSIGDR.I	NA	S{+1388}	1017.82	3	3051.44	3051.44	0	0	145	NRagged	307.43	39.87	4	4.15	1454	>WS76_RS04345 ref|WP_006025492.1|gi|0| chaperonin GroEL	882	Nsco_NS_434_20203020_B_humpty_HILIC3.40680.40680.3	controllerType=0 controllerNumber=1 scan=40680	104.793	Trypsin	B3	AQVGSISANSDSSIGDR	S{+1388}	1388	1387.66	1387.66	1387.66
78807:5	21	M.PS{+775.267}LPGFNLGYLAYNVQHKPVDKLEVR.Q	NA	S{+775}	746.977	5	3730.86	3729.86	1	-0.9	293	NRagged	307.44	64.1	0.84	6.71	99	>WS76_RS17310 ref|WP_015602142.1|gi|0| ABC transporter substrate-binding protein	3476	Nsco_NS_434_20203020_B_humpty_HILIC1.68760.68760.5	controllerType=0 controllerNumber=1 scan=68760	174.063	Trypsin	B1	PSLPGFNLGYLAYNVQHKPVDKLEVR	S{+775}	775	775.267	775.27	775.267
57573:3	5	E.VYVLS{+374.190}KDEGGR.H	NA	S{+374}	533.283	3	1597.83	1596.83	1	-2.1	311	NRagged	307.44	9.61	1.15	2.08	421	>WS76_RS01505 ref|WP_015601108.1|gi|0| elongation factor Tu	305	Nsco_NS_434_20203020_B_humpty_HILIC3.54714.54714.3	controllerType=0 controllerNumber=1 scan=54714	136.439	Trypsin	B3	VYVLSKDEGGR	S{+374}	374	374.19	374.19	374.19
38096:3	6	V.GVQADYALS{+1194.500}KR.T	NA	S{+1195}	801.386	3	2402.14	2402.14	0	0	318	NRagged	307.45	108.62	30.32	2.35	398	>WS76_RS20285 ref|WP_006027443.1|gi|0| porin	4070	Nsco_NS_434_20203020_B_humpty_HILIC2.35264.35264.3	controllerType=0 controllerNumber=1 scan=35264	96.6948	Trypsin	B2	GVQADYALSKR	S{+1195}	1195	1194.5	1194.5	1194.5
47936:3	27	K.PVVGDNGS{+777.373}GMHVHQSIWK.D	NA	S{+777}	909.446	3	2726.32	2725.32	1	-1.2	262	Specific	307.48	32.34	11.48	4	121	>WS76_RS06415 ref|WP_015601285.1|gi|0| type I glutamate--ammonia ligase	1286	Nsco_NS_434_20203020_B_humpty_HILIC1.44294.44294.3	controllerType=0 controllerNumber=1 scan=44294	121.883	Trypsin	B1	PVVGDNGSGMHVHQSIWK	S{+777}	777	777.373	777.37	777.373
00894:4	535	R.RAYHGES{+509.557}NETVAAK.T	NA	S{+510}	511.581	4	2043.3	2042.3	1	-1.6	103	Specific	307.49	307.49	0	5.77	6	>WS76_RS13000 ref|WP_015601678.1|gi|0| triose-phosphate isomerase	2613	Nsco_NS_434_20203020_B_humpty_HILIC3.3904.3904.3	controllerType=0 controllerNumber=1 scan=3904	23.2313	Trypsin	B3	RAYHGESNETVAAK	S{+510}	510	509.557	509.56	509.557
41059:3	89	K.AAAAAS{+623.224}AASAPEVAAAAPEAAQAADQSDANAQAAR.A	NA	S{+623}	1254.58	3	3761.71	3759.71	2	-1.8	151	Specific	307.5	39.2	5.02	4.39	69	>WS76_RS03140 ref|WP_075644745.1|gi|0| outer membrane protein assembly factor BamE	635	Nsco_NS_434_20203020_B_humpty_HILIC1.38339.38339.3	controllerType=0 controllerNumber=1 scan=38339	107.52	Trypsin	B1	AAAAASAASAPEVAAAAPEAAQAADQSDANAQAAR	S{+623}	623	623.224	623.22	623.224
36728:3	1	I.AQVGS{+1521.724}ISANSDSSIGDR.I	NA	S{+1522}	1062.51	3	3185.51	3185.51	0	0	145	NRagged	307.5	0.2	0.2	2.25	1039	>WS76_RS04345 ref|WP_006025492.1|gi|0| chaperonin GroEL	882	Nsco_NS_434_20203020_B_humpty_HILIC2.34181.34181.3	controllerType=0 controllerNumber=1 scan=34181	94.1986	Trypsin	B2	AQVGSISANSDSSIGDR	S{+1522}	1522	1521.72	1521.72	1521.72
41190:3	1	I.AQVGSISANS{+1393.633}DSSIGDR.I	NA	S{+1394}	1020.15	3	3058.42	3057.42	1	-1.1	145	NRagged	307.5	24.85	0	3.97	1454	>WS76_RS04345 ref|WP_006025492.1|gi|0| chaperonin GroEL	882	Nsco_NS_434_20203020_B_humpty_HILIC3.39691.39691.3	controllerType=0 controllerNumber=1 scan=39691	102.686	Trypsin	B3	AQVGSISANSDSSIGDR	S{+1394}	1394	1393.63	1393.63	1393.63
22649:3	4	A.QAS{+1969.629}APAAASAPAEKAEAASAPAKK.A	NA	S{+1970}	1389.26	3	4165.77	4163.77	2	-1.6	20	NRagged	307.5	159.12	0	7.52	1166	>WS76_RS31050 ref|WP_071810810.1|gi|0| hypothetical protein	2892	Nsco_NS_434_20203020_B_humpty_HILIC3.23335.23335.3	controllerType=0 controllerNumber=1 scan=23335	65.364	Trypsin	B3	QASAPAAASAPAEKAEAASAPAKK	S{+1970}	1970	1969.63	1969.63	1969.63
39259:3	92	A.ALS{+1564.802}QNKAEAAQK.A	NA	S{+1565}	941.831	3	2823.48	2823.48	0	0	180	NRagged	307.53	22.07	0	4.99	39	>WS76_RS08550 ref|WP_015601259.1|gi|0| acetyl-CoA C-acetyltransferase	1730	Nsco_NS_434_20203020_B_humpty_HILIC2.36415.36415.3	controllerType=0 controllerNumber=1 scan=36415	99.6391	Trypsin	B2	ALSQNKAEAAQK	S{+1565}	1565	1564.8	1564.8	1564.8
01814:3	402	H.PGKADGQPPAS{+888.358}AGAAQ.-	NA	S{+888}	771.356	3	2312.05	2311.05	1	-1.5	157	Non	307.53	60.52	0	4.99	48	>WS76_RS08800 ref|WP_006026890.1|gi|0| hypothetical protein	1780	Nsco_NS_434_20203020_B_humpty_HILIC3.4635.4635.3	controllerType=0 controllerNumber=1 scan=4635	25.0699	Trypsin	B3	PGKADGQPPASAGAAQ	S{+888}	888	888.358	888.36	888.358
78479:2	8	I.GIDLGTTNS{+226.157}C[+57.021]VAIMEGNQVK.V	NA	C[+57], S{+226}	1167.59	2	2334.17	2333.17	1	-1.4	6	NRagged	307.54	55.34	0	4.49	390	>WS76_RS03710 ref|WP_015601574.1|gi|0| molecular chaperone DnaK	753	Nsco_NS_434_20203020_B_humpty_HILIC3.71568.71568.2	controllerType=0 controllerNumber=1 scan=71568	168.937	Trypsin	B3	GIDLGTTNSCVAIMEGNQVK	,S{+226}	,+226	226.157	226.16	226.157
59728:5	14	M.PEDAQQADGGAAAPAADAS{+1035.549}GAAAPAQAQALPAAIYFETGKSELPADAK.D	NA	S{+1036}	1118.15	5	5586.74	5586.74	0	0	394	NRagged	307.54	64.22	1.6	5.35	306	>WS76_RS16235 ref|WP_015600434.1|gi|0| cytochrome c oxidase subunit II	3258	Nsco_NS_434_20203020_B_humpty_HILIC3.56473.56473.5	controllerType=0 controllerNumber=1 scan=56473	139.882	Trypsin	B3	PEDAQQADGGAAAPAADASGAAAPAQAQALPAAIYFETGKSELPADAK	S{+1036}	1036	1035.55	1035.55	1035.55
37554:4	19	V.SLGGTES{+214.092}LIC[+57.021]HPASTTHSGVPEAARK.A	NA	C[+57], S{+214}	720.109	4	2877.41	2877.41	0	0	370	NRagged	307.55	76.28	0.81	5.61	124	>WS76_RS20455 ref|WP_015603766.1|gi|0| cys/Met metabolism PLP-dependent enzyme family protein	4106	Nsco_NS_434_20203020_B_humpty_HILIC2.34840.34840.4	controllerType=0 controllerNumber=1 scan=34840	95.7617	Trypsin	B2	SLGGTESLICHPASTTHSGVPEAARK	,S{+214}	,+214	214.092	214.09	214.092
52273:4	32	K.QIYRDNYENYRLPS{+874.489}FDSDPLK.N	NA	S{+874}	878.193	4	3509.75	3507.75	2	-1.9	277	Specific	307.55	307.55	0	7.66	106	>WS76_RS16290 ref|WP_015601591.1|gi|0| S41 family peptidase	3269	Nsco_NS_434_20203020_B_humpty_HILIC3.49991.49991.4	controllerType=0 controllerNumber=1 scan=49991	126.571	Trypsin	B3	QIYRDNYENYRLPSFDSDPLK	S{+874}	874	874.489	874.49	874.489
20746:3	4	A.QAS{+1985.647}APAAASAPAEKAEAASAPAKK.A	NA	S{+1986}	1394.6	3	4181.79	4179.79	2	-1.6	20	NRagged	307.57	200.44	0	8.18	1081	>WS76_RS31050 ref|WP_071810810.1|gi|0| hypothetical protein	2892	Nsco_NS_434_20203020_B_humpty_HILIC2.21274.21274.3	controllerType=0 controllerNumber=1 scan=21274	62.8785	Trypsin	B2	QASAPAAASAPAEKAEAASAPAKK	S{+1986}	1986	1985.65	1985.65	1985.65
43599:3	1	A.HSS{+361.108}GIATAQQLDVQAC[+57.021]RDGER.L	NA	C[+57], S{+361}	887.402	3	2660.19	2660.19	0	0	932	NRagged	307.59	25.24	7.82	2.9	656	>WS76_RS18590 ref|WP_015603035.1|gi|0| hypothetical protein	3735	Nsco_NS_434_20203020_B_humpty_HILIC1.40328.40328.3	controllerType=0 controllerNumber=1 scan=40328	111.873	Trypsin	B1	HSSGIATAQQLDVQACRDGER	,S{+361}	,+361	361.108	361.11	361.108
48317:5	7	T.AS{+1181.514}GIVIPDAAAEKPDQGEVLAIGPGKR.D	NA	S{+1182}	769.397	5	3842.95	3840.95	2	-1.7	22	NRagged	307.6	28.91	0	5.64	177	>WS76_RS04340 ref|WP_009889537.1|gi|0| molecular chaperone GroES	881	Nsco_NS_434_20203020_B_humpty_HILIC3.46653.46653.5	controllerType=0 controllerNumber=1 scan=46653	119.865	Trypsin	B3	ASGIVIPDAAAEKPDQGEVLAIGPGKR	S{+1182}	1182	1181.51	1181.51	1181.51
27724:5	3	K.TSAAKPAATTTTATTAAPAPAPS{+668.230}ATTPAPAATAPATAASAPAAKK.T	NA	S{+668}	929.069	5	4641.32	4641.32	0	0	100	Specific	307.66	307.66	0	6.79	674	>WS76_RS08270 ref|WP_015600333.1|gi|0| hypothetical protein	1675	Nsco_NS_434_20203020_B_humpty_HILIC3.27618.27618.5	controllerType=0 controllerNumber=1 scan=27618	74.8921	Trypsin	B3	TSAAKPAATTTTATTAAPAPAPSATTPAPAATAPATAASAPAAKK	S{+668}	668	668.23	668.23	668.23
16181:3	4	Q.ASAPAAAS{+1970.679}APAEKAEAASAPAKK.A	NA	S{+1971}	1346.59	3	4037.77	4036.77	1	-0.8	21	NRagged	307.7	2.19	0	6.52	821	>WS76_RS31050 ref|WP_071810810.1|gi|0| hypothetical protein	2892	Nsco_NS_434_20203020_B_humpty_HILIC1.17619.17619.3	controllerType=0 controllerNumber=1 scan=17619	56.2143	Trypsin	B1	ASAPAAASAPAEKAEAASAPAKK	S{+1971}	1971	1970.68	1970.68	1970.68
42457:3	1	E.IAQVGS{+1378.582}ISANSDSSIGDR.I	NA	S{+1379}	1052.49	3	3155.45	3155.45	0	0	144	NRagged	307.7	35.34	0	4.62	1039	>WS76_RS04345 ref|WP_006025492.1|gi|0| chaperonin GroEL	882	Nsco_NS_434_20203020_B_humpty_HILIC2.39103.39103.3	controllerType=0 controllerNumber=1 scan=39103	105.947	Trypsin	B2	IAQVGSISANSDSSIGDR	S{+1379}	1379	1378.58	1378.58	1378.58
07251:3	318	Q.DAFS{+263.101}VESHRK.A	NA	S{+263}	480.232	3	1438.68	1438.68	0	0	173	NRagged	307.71	27.13	9.61	2.85	19	>WS76_RS15525 ref|WP_015602255.1|gi|0| acetyl-CoA C-acyltransferase	3114	Nsco_NS_434_20203020_B_humpty_HILIC1.8935.8935.4	controllerType=0 controllerNumber=1 scan=8935	32.9569	Trypsin	B1	DAFSVESHRK	S{+263}	263	263.101	263.1	263.101
67393:5	763	V.LVPALAGS{+806.383}AGTLELRPPGEPR.K	NA	S{+806}	582.718	5	2909.56	2907.56	2	-2.3	55	NRagged	307.72	0.22	0	4.03	11	>WS76_RS13075 ref|WP_006025087.1|gi|0| DUF3619 domain-containing protein	2630	Nsco_NS_434_20203020_B_humpty_HILIC1.59759.59759.5	controllerType=0 controllerNumber=1 scan=59759	155.316	Trypsin	B1	LVPALAGSAGTLELRPPGEPR	S{+806}	806	806.383	806.38	806.383
32741:3	89	S.APEVAAAAPEAAQAADQS{+1989.875}DANAQAAR.A	NA	S{+1990}	1486.35	3	4457.04	4455.04	2	-1.5	160	NRagged	307.73	33.32	0	5.46	69	>WS76_RS03140 ref|WP_075644745.1|gi|0| outer membrane protein assembly factor BamE	635	Nsco_NS_434_20203020_B_humpty_HILIC1.31296.31296.3	controllerType=0 controllerNumber=1 scan=31296	90.8516	Trypsin	B1	APEVAAAAPEAAQAADQSDANAQAAR	S{+1990}	1990	1989.88	1989.88	1989.88
68831:3	45	K.IKYVIGHVC[+57.021]SGSTIPAS{+268.163}DIYENEGVVMVTPSATAPQLTEGK.K	NA	C[+57], S{+268}	1529.78	3	4587.32	4587.32	0	0	94	Specific	307.78	307.78	2	7.32	53	>WS76_RS18800 ref|WP_006027748.1|gi|0| branched-chain amino acid ABC transporter substrate-binding protein	3775	Nsco_NS_434_20203020_B_humpty_HILIC1.60912.60912.3	controllerType=0 controllerNumber=1 scan=60912	157.883	Trypsin	B1	IKYVIGHVCSGSTIPASDIYENEGVVMVTPSATAPQLTEGK	,S{+268}	,+268	268.163	268.16	268.163
54551:4	272	V.WIS{+918.473}DPSWENHR.F	NA	S{+918}	587.036	4	2345.12	2345.12	0	0	124	NRagged	307.78	53.82	3.32	1.97	29	>WS76_RS19895 ref|WP_015602820.1|gi|0| aspartate/tyrosine/aromatic aminotransferase	3994	Nsco_NS_434_20203020_B_humpty_HILIC1.49455.49455.5	controllerType=0 controllerNumber=1 scan=49455	132.733	Trypsin	B1	WISDPSWENHR	S{+918}	918	918.473	918.47	918.473
30472:3	199	R.RGAADGDAPAS{+567.211}ATDAARVPTPPAVDAAER.A	NA	S{+567}	1115.53	3	3344.57	3343.57	1	-1	678	Specific	307.78	196.8	26.78	7.71	41	>WS76_RS26755 ref|WP_015602522.1|gi|0| penicillin-binding protein 1A	5365	Nsco_NS_434_20203020_B_humpty_HILIC2.29046.29046.3	controllerType=0 controllerNumber=1 scan=29046	81.9278	Trypsin	B2	RGAADGDAPASATDAARVPTPPAVDAAER	S{+567}	567	567.211	567.21	567.211
71689:5	51	G.PAASAGIQPGDVILAVNGRPVTS{+1566.752}AEQLRDAVKR.A	NA	S{+1567}	985.924	5	4925.59	4923.59	2	-1.4	441	NRagged	307.79	9.49	0	6.54	81	>WS76_RS14895 ref|WP_015600854.1|gi|0| PDZ domain-containing protein	2984	Nsco_NS_434_20203020_B_humpty_HILIC3.66036.66036.5	controllerType=0 controllerNumber=1 scan=66036	158.387	Trypsin	B3	PAASAGIQPGDVILAVNGRPVTSAEQLRDAVKR	S{+1567}	1567	1566.75	1566.75	1566.75
37337:4	6	V.GVQADYALS{+1194.507}KR.T	NA	S{+1195}	601.293	4	2402.15	2402.15	0	0	318	NRagged	307.81	0.74	0.65	3.47	494	>WS76_RS20285 ref|WP_006027443.1|gi|0| porin	4070	Nsco_NS_434_20203020_B_humpty_HILIC3.35952.35952.4	controllerType=0 controllerNumber=1 scan=35952	93.6223	Trypsin	B3	GVQADYALSKR	S{+1195}	1195	1194.51	1194.51	1194.51
48478:2	12	A.GEGDFS{+487.173}VDTIER.A	NA	S{+487}	906.391	2	1811.77	1811.77	0	0	157	NRagged	307.82	74.15	2.4	4.17	286	>WS76_RS13540 ref|WP_009911687.1|gi|0| molecular chaperone HtpG	2721	Nsco_NS_434_20203020_B_humpty_HILIC3.46779.46779.2	controllerType=0 controllerNumber=1 scan=46779	120.096	Trypsin	B3	GEGDFSVDTIER	S{+487}	487	487.173	487.17	487.173
21571:1	4	A.SAAEAPAAAS{+317.546}N.-	NA	S{+318}	1276.99	1	1276.99	1276.99	0	0	62	Non	307.85	54.82	54.82	3.7	1081	>WS76_RS31050 ref|WP_071810810.1|gi|0| hypothetical protein	2892	Nsco_NS_434_20203020_B_humpty_HILIC2.21908.21908.2	controllerType=0 controllerNumber=1 scan=21908	64.3875	Trypsin	B2	SAAEAPAAASN	S{+318}	318	317.546	317.55	317.546
20394:1	4	A.SAAEAPAAAS{+317.042}N.-	NA	S{+317}	1276.48	1	1276.48	1276.48	0	0	62	Non	307.89	11.08	11.08	3.04	821	>WS76_RS31050 ref|WP_071810810.1|gi|0| hypothetical protein	2892	Nsco_NS_434_20203020_B_humpty_HILIC1.21259.21259.2	controllerType=0 controllerNumber=1 scan=21259	65.6079	Trypsin	B1	SAAEAPAAASN	S{+317}	317	317.042	317.04	317.042
71178:2	61	E.PGSSGS{+1143.547}PIYSPEK.R	NA	S{+1144}	1225.59	2	2450.18	2449.18	1	-1.4	191	NRagged	307.93	130.01	0	3.64	262	>sp|LYSC_LYSEN|(Common contaminant protein)	5929	Nsco_NS_434_20203020_B_humpty_HILIC3.65608.65608.4	controllerType=0 controllerNumber=1 scan=65608	157.639	Trypsin	B3	PGSSGSPIYSPEK	S{+1144}	1144	1143.55	1143.55	1143.55
32645:5	1280	V.EAGEGPVERDDEDDDDS{+1353.607}RLR.E	NA	S{+1354}	726.521	5	3628.58	3628.58	0	0	140	NRagged	307.97	95.14	8.17	4.83	4	>WS76_RS17930 ref|WP_015601334.1|gi|0| hypothetical protein	3601	Nsco_NS_434_20203020_B_humpty_HILIC2.30821.30821.5	controllerType=0 controllerNumber=1 scan=30821	86.1911	Trypsin	B2	EAGEGPVERDDEDDDDSRLR	S{+1354}	1354	1353.61	1353.61	1353.61
31492:1	3	T.APATAAS{+453.511}APAAK.K	NA	S{+454}	1481.07	1	1481.07	1480.07	1	-2.3	132	NRagged	307.98	11.16	0	3.9	674	>WS76_RS08270 ref|WP_015600333.1|gi|0| hypothetical protein	1675	Nsco_NS_434_20203020_B_humpty_HILIC3.30923.30923.3	controllerType=0 controllerNumber=1 scan=30923	82.4965	Trypsin	B3	APATAASAPAAK	S{+454}	454	453.511	453.51	453.511
12842:1	4	K.EAS{+277.648}AAEAPAAASN.-	NA	S{+278}	1438.17	1	1438.17	1437.17	1	-2.3	60	CRagged	308.04	308.04	0	5.6	821	>WS76_RS31050 ref|WP_071810810.1|gi|0| hypothetical protein	2892	Nsco_NS_434_20203020_B_humpty_HILIC1.14710.14710.7	controllerType=0 controllerNumber=1 scan=14710	48.6719	Trypsin	B1	EASAAEAPAAASN	S{+278}	278	277.648	277.65	277.648
36843:4	2	D.PVSGDTSDDS{+539.188}LIDVPTRK.A	NA	S{+539}	611.289	4	2442.13	2441.13	1	-1.4	388	NRagged	308.06	20.65	0	4.71	717	>WS76_RS18590 ref|WP_015603035.1|gi|0| hypothetical protein	3735	Nsco_NS_434_20203020_B_humpty_HILIC3.35554.35554.5	controllerType=0 controllerNumber=1 scan=35554	92.766	Trypsin	B3	PVSGDTSDDSLIDVPTRK	S{+539}	539	539.188	539.19	539.188
29159:4	874	K.RS{+666.274}EEHIQSGMIAYGALQK.L	NA	S{+666}	672.327	4	2686.29	2684.29	2	-2.5	315	Specific	308.07	45.72	1.55	4.37	7	>WS76_RS16060 ref|WP_015600342.1|gi|0| cytochrome d ubiquinol oxidase subunit 1	3224	Nsco_NS_434_20203020_B_humpty_HILIC3.28852.28852.4	controllerType=0 controllerNumber=1 scan=28852	77.7061	Trypsin	B3	RSEEHIQSGMIAYGALQK	S{+666}	666	666.274	666.27	666.274
65710:5	549	M.PAGGYTQFYDKVPS{+1698.890}K.F	NA	S{+1699}	672.348	5	3357.71	3356.71	1	-1	77	NRagged	308.08	152.88	9.54	4.34	14	>WS76_RS07130 ref|WP_006026051.1|gi|0| 2,3,4,5-tetrahydropyridine-2,6-dicarboxylate N-succinyltransferase	1427	Nsco_NS_434_20203020_B_humpty_HILIC3.61093.61093.5	controllerType=0 controllerNumber=1 scan=61093	148.719	Trypsin	B3	PAGGYTQFYDKVPSK	S{+1699}	1699	1698.89	1698.89	1698.89
49199:5	1	L.VAAVDQYHRDPVS{+259.120}GDTSDDSLIDVPTRK.A	NA	S{+259}	663.928	5	3315.61	3315.61	0	0	378	NRagged	308.09	0.7	0	5.65	656	>WS76_RS18590 ref|WP_015603035.1|gi|0| hypothetical protein	3735	Nsco_NS_434_20203020_B_humpty_HILIC1.45328.45328.5	controllerType=0 controllerNumber=1 scan=45328	124.105	Trypsin	B1	VAAVDQYHRDPVSGDTSDDSLIDVPTRK	S{+259}	259	259.12	259.12	259.12
13227:3	4	A.SAPAAASAPAEKAEAAS{+1940.694}APAKK.A	NA	S{+1941}	1312.92	3	3936.74	3935.74	1	-0.9	22	NRagged	308.09	17.07	0	6.52	821	>WS76_RS31050 ref|WP_071810810.1|gi|0| hypothetical protein	2892	Nsco_NS_434_20203020_B_humpty_HILIC1.15024.15024.3	controllerType=0 controllerNumber=1 scan=15024	49.4242	Trypsin	B1	SAPAAASAPAEKAEAASAPAKK	S{+1941}	1941	1940.69	1940.69	1940.69
41372:4	36	E.VAAAAPEAAQAADQS{+1588.658}DANAQAAR.A	NA	S{+1589}	940.178	4	3757.69	3756.69	1	-0.9	163	NRagged	308.09	54.73	2.35	5.24	133	>WS76_RS03140 ref|WP_075644745.1|gi|0| outer membrane protein assembly factor BamE	635	Nsco_NS_434_20203020_B_humpty_HILIC2.38230.38230.4	controllerType=0 controllerNumber=1 scan=38230	104.094	Trypsin	B2	VAAAAPEAAQAADQSDANAQAAR	S{+1589}	1589	1588.66	1588.66	1588.66
23364:3	4	A.QAS{+1913.635}APAAASAPAEKAEAASAPAK.K	NA	S{+1914}	1327.9	3	3981.69	3979.69	2	-1.7	20	NRagged	308.12	165.14	0	7.1	821	>WS76_RS31050 ref|WP_071810810.1|gi|0| hypothetical protein	2892	Nsco_NS_434_20203020_B_humpty_HILIC1.23651.23651.3	controllerType=0 controllerNumber=1 scan=23651	71.723	Trypsin	B1	QASAPAAASAPAEKAEAASAPAK	S{+1914}	1914	1913.63	1913.63	1913.63
40358:2	10	K.TAAYGHFGREEPEFS{+363.160}WEAADK.A	NA	S{+363}	1381.12	2	2761.23	2761.23	0	0	358	Specific	308.12	182.58	1.2	6.49	137	>WS76_RS17580 ref|WP_006024140.1|gi|0| S-adenosylmethionine synthase	3530	Nsco_NS_434_20203020_B_humpty_HILIC1.37778.37778.2	controllerType=0 controllerNumber=1 scan=37778	106.287	Trypsin	B1	TAAYGHFGREEPEFSWEAADK	S{+363}	363	363.16	363.16	363.16
19344:3	95	N.SDYVTS{+595.186}SARPHFHC[+57.021]GK.D	NA	C[+57], S{+595}	815.682	3	2445.03	2444.03	1	-1.4	29	NRagged	308.15	38.7	0	4.95	69	>WS76_RS21240 ref|WP_041861910.1|gi|0| hypothetical protein	4265	Nsco_NS_434_20203020_B_humpty_HILIC3.20648.20648.3	controllerType=0 controllerNumber=1 scan=20648	59.4856	Trypsin	B3	SDYVTSSARPHFHCGK	,S{+595}	,+595	595.186	595.19	595.186
15313:4	207	F.VGRPS{+281.133}PIYHAQR.W	NA	S{+281}	416.226	4	1661.88	1661.88	0	0	55	NRagged	308.18	87.17	9.19	4.27	15	>WS76_RS28115 ref|WP_006028623.1|gi|0| tryptophan synthase subunit beta	5634	Nsco_NS_434_20203020_B_humpty_HILIC1.16875.16875.4	controllerType=0 controllerNumber=1 scan=16875	54.2918	Trypsin	B1	VGRPSPIYHAQR	S{+281}	281	281.133	281.13	281.133
53102:5	61	V.ILIDHTDSS{+250.067}DVRFPHDDGSRVPYK.V	NA	S{+250}	604.691	5	3019.43	3019.43	0	0	9	NRagged	308.18	88.25	1.2	5.56	41	>WS76_RS23675 ref|WP_015603435.1|gi|0| ring hydroxylating subunit alpha family protein	4752	Nsco_NS_434_20203020_B_humpty_HILIC2.48856.48856.6	controllerType=0 controllerNumber=1 scan=48856	129.594	Trypsin	B2	ILIDHTDSSDVRFPHDDGSRVPYK	S{+250}	250	250.067	250.07	250.067
75309:3	40	V.QDQYQS{+1493.645}LLQQHAQYLK.S	NA	S{+1494}	1162.22	3	3484.64	3484.64	0	0	76	NRagged	308.26	10.32	10.32	4.25	104	>WS76_RS04015 ref|WP_006025427.1|gi|0| peptidoglycan-associated lipoprotein Pal	813	Nsco_NS_434_20203020_B_humpty_HILIC2.66930.66930.3	controllerType=0 controllerNumber=1 scan=66930	168.916	Trypsin	B2	QDQYQSLLQQHAQYLK	S{+1494}	1494	1493.64	1493.64	1493.64
42748:3	89	A.AAASAASAPEVAAAAPEAAQAADQS{+836.338}DANAQAAR.A	NA	S{+836}	1278.26	3	3832.75	3830.75	2	-1.8	153	NRagged	308.29	12.91	0	5.47	69	>WS76_RS03140 ref|WP_075644745.1|gi|0| outer membrane protein assembly factor BamE	635	Nsco_NS_434_20203020_B_humpty_HILIC1.39692.39692.3	controllerType=0 controllerNumber=1 scan=39692	110.534	Trypsin	B1	AAASAASAPEVAAAAPEAAQAADQSDANAQAAR	S{+836}	836	836.338	836.34	836.338
60517:4	11	G.AAAPAADAS{+1948.834}GAAAPAQAQALPAAIYFETGKSELPADAK.D	NA	S{+1949}	1383.67	4	5531.64	5531.64	0	0	404	NRagged	308.3	9.37	9.37	4.02	215	>WS76_RS16235 ref|WP_015600434.1|gi|0| cytochrome c oxidase subunit II	3258	Nsco_NS_434_20203020_B_humpty_HILIC1.54377.54377.4	controllerType=0 controllerNumber=1 scan=54377	143.599	Trypsin	B1	AAAPAADASGAAAPAQAQALPAAIYFETGKSELPADAK	S{+1949}	1949	1948.83	1948.83	1948.83
79963:3	76	V.TLYGLIDAGITYTNNQGGHSAWSQS{+384.147}TGSVNGSR.W	NA	S{+384}	1266.59	3	3797.76	3796.76	1	-0.9	25	NRagged	308.33	15.15	1.2	5.18	41	>WS76_RS05080 ref|WP_015600298.1|gi|0| porin	1023	Nsco_NS_434_20203020_B_humpty_HILIC2.70522.70522.3	controllerType=0 controllerNumber=1 scan=70522	175.241	Trypsin	B2	TLYGLIDAGITYTNNQGGHSAWSQSTGSVNGSR	S{+384}	384	384.147	384.15	384.147
31601:1	3	T.APATAAS{+390.167}APAAK.K	NA	S{+390}	1417.72	1	1417.72	1416.72	1	-2.4	132	NRagged	308.38	20.94	0	3.56	674	>WS76_RS08270 ref|WP_015600333.1|gi|0| hypothetical protein	1675	Nsco_NS_434_20203020_B_humpty_HILIC3.31025.31025.3	controllerType=0 controllerNumber=1 scan=31025	82.7607	Trypsin	B3	APATAASAPAAK	S{+390}	390	390.167	390.17	390.167
31602:1	3	T.APATAAS{+390.501}APAAK.K	NA	S{+391}	1418.06	1	1418.06	1417.06	1	-2.4	132	NRagged	308.38	20.94	0	4.03	674	>WS76_RS08270 ref|WP_015600333.1|gi|0| hypothetical protein	1675	Nsco_NS_434_20203020_B_humpty_HILIC3.31025.31025.3	controllerType=0 controllerNumber=1 scan=31025	82.7607	Trypsin	B3	APATAASAPAAK	S{+391}	391	390.501	390.5	390.501
76223:2	496	V.PEAGEPADELPKS{+1025.448}DGDGDGAK.G	NA	S{+1025}	1541.69	2	3082.36	3080.36	2	-2.2	139	NRagged	308.38	64.59	0	5.77	21	>WS76_RS02075 ref|WP_075644733.1|gi|0| ClpXP protease specificity-enhancing factor	421	Nsco_NS_434_20203020_B_humpty_HILIC3.69704.69704.2	controllerType=0 controllerNumber=1 scan=69704	165.423	Trypsin	B3	PEAGEPADELPKSDGDGDGAK	S{+1025}	1025	1025.45	1025.45	1025.45
64477:4	527	D.GS{+398.194}LIKFDGNAAVLLNNKLEPIGTR.I	NA	S{+398}	735.909	4	2940.61	2938.61	2	-2.3	74	NRagged	308.41	10.62	0	6.35	20	>WS76_RS01635 ref|WP_004197951.1|gi|0| 50S ribosomal protein L14	331	Nsco_NS_434_20203020_B_humpty_HILIC1.57530.57530.4	controllerType=0 controllerNumber=1 scan=57530	150.357	Trypsin	B1	GSLIKFDGNAAVLLNNKLEPIGTR	S{+398}	398	398.194	398.19	398.194
18852:3	4	A.QAS{+1913.629}APAAASAPAEKAEAASAPAKK.A	NA	S{+1914}	1370.6	3	4109.77	4107.77	2	-1.6	20	NRagged	308.42	167.75	0	7.58	821	>WS76_RS31050 ref|WP_071810810.1|gi|0| hypothetical protein	2892	Nsco_NS_434_20203020_B_humpty_HILIC1.19922.19922.3	controllerType=0 controllerNumber=1 scan=19922	62.0663	Trypsin	B1	QASAPAAASAPAEKAEAASAPAKK	S{+1914}	1914	1913.63	1913.63	1913.63
45522:4	27	D.PNGPFQMPAYS{+1502.768}AVK.I	NA	S{+1503}	753.133	4	3009.51	3009.51	0	0	297	NRagged	308.42	308.42	0	3.84	99	>WS76_RS18800 ref|WP_006027748.1|gi|0| branched-chain amino acid ABC transporter substrate-binding protein	3775	Nsco_NS_434_20203020_B_humpty_HILIC3.44167.44167.4	controllerType=0 controllerNumber=1 scan=44167	114.37	Trypsin	B3	PNGPFQMPAYSAVK	S{+1503}	1503	1502.77	1502.77	1502.77
18645:3	4	A.QAS{+1987.654}APAAASAPAEKAEAASAPAKK.A	NA	S{+1988}	1394.6	3	4181.8	4181.8	0	0	20	NRagged	308.45	163.89	0	7.16	821	>WS76_RS31050 ref|WP_071810810.1|gi|0| hypothetical protein	2892	Nsco_NS_434_20203020_B_humpty_HILIC1.19752.19752.3	controllerType=0 controllerNumber=1 scan=19752	61.7296	Trypsin	B1	QASAPAAASAPAEKAEAASAPAKK	S{+1988}	1988	1987.65	1987.65	1987.65
20361:3	4	A.QAS{+1884.642}APAAASAPAEKAEAASAPAK.K	NA	S{+1885}	1318.24	3	3952.69	3950.69	2	-1.7	20	NRagged	308.46	203.35	0	7.41	1166	>WS76_RS31050 ref|WP_071810810.1|gi|0| hypothetical protein	2892	Nsco_NS_434_20203020_B_humpty_HILIC3.21470.21470.3	controllerType=0 controllerNumber=1 scan=21470	61.3185	Trypsin	B3	QASAPAAASAPAEKAEAASAPAK	S{+1885}	1885	1884.64	1884.64	1884.64
27171:3	4	A.QAS{+1970.624}APAAASAPAEKAEAASAPAK.K	NA	S{+1971}	1346.9	3	4038.68	4036.68	2	-1.7	20	NRagged	308.47	180.03	0	7.29	1166	>WS76_RS31050 ref|WP_071810810.1|gi|0| hypothetical protein	2892	Nsco_NS_434_20203020_B_humpty_HILIC3.27176.27176.3	controllerType=0 controllerNumber=1 scan=27176	73.8281	Trypsin	B3	QASAPAAASAPAEKAEAASAPAK	S{+1971}	1971	1970.62	1970.62	1970.62
60034:4	6	D.PAIVAAAELS{+1844.879}HR.Y	NA	S{+1845}	770.648	4	3079.57	3079.57	0	0	368	NRagged	308.48	18.35	0.69	3.16	190	>WS76_RS08260 ref|WP_015600325.1|gi|0| ATP-dependent chaperone ClpB	1673	Nsco_NS_434_20203020_B_humpty_HILIC1.54013.54013.4	controllerType=0 controllerNumber=1 scan=54013	142.79	Trypsin	B1	PAIVAAAELSHR	S{+1845}	1845	1844.88	1844.88	1844.88
18434:3	90	C.HPHPS{+273.218}MSEVMR.E	NA	S{+273}	527.61	3	1580.82	1580.82	0	0	453	NRagged	308.48	67.89	4	2.08	36	>WS76_RS11290 ref|WP_015601780.1|gi|0| dihydrolipoyl dehydrogenase	2281	Nsco_NS_434_20203020_B_humpty_HILIC1.19587.19587.3	controllerType=0 controllerNumber=1 scan=19587	61.3137	Trypsin	B1	HPHPSMSEVMR	S{+273}	273	273.218	273.22	273.218
07756:2	4	K.AKEAS{+668.228}AAEAPAAASN.-	NA	S{+668}	1013.95	2	2026.88	2026.88	0	0	58	CRagged	308.49	308.49	173.07	5.83	1081	>WS76_RS31050 ref|WP_071810810.1|gi|0| hypothetical protein	2892	Nsco_NS_434_20203020_B_humpty_HILIC2.10361.10361.2	controllerType=0 controllerNumber=1 scan=10361	37.5946	Trypsin	B2	AKEASAAEAPAAASN	S{+668}	668	668.228	668.23	668.228
27008:5	106	H.DLPHDKVNVNGGAC[+57.021]ALGHPIGAS{+265.087}GAR.I	NA	C[+57], S{+265}	570.88	5	2850.37	2848.37	2	-2.4	336	NRagged	308.53	11.28	0	6.89	20	>WS76_RS16640 ref|WP_015601976.1|gi|0| acetyl-CoA C-acyltransferase	3341	Nsco_NS_434_20203020_B_humpty_HILIC2.26172.26172.5	controllerType=0 controllerNumber=1 scan=26172	74.6917	Trypsin	B2	DLPHDKVNVNGGACALGHPIGASGAR	,S{+265}	,+265	265.087	265.09	265.087
26438:3	4	A.QAS{+1941.624}APAAASAPAEKAEAASAPAK.K	NA	S{+1942}	1337.23	3	4009.68	4007.68	2	-1.7	20	NRagged	308.54	222.13	0	7.81	1081	>WS76_RS31050 ref|WP_071810810.1|gi|0| hypothetical protein	2892	Nsco_NS_434_20203020_B_humpty_HILIC2.25727.25727.3	controllerType=0 controllerNumber=1 scan=25727	73.6647	Trypsin	B2	QASAPAAASAPAEKAEAASAPAK	S{+1942}	1942	1941.62	1941.62	1941.62
74934:5	37	S.HLGDFIEDS{+1941.850}NTVAPADAALHASMR.D	NA	S{+1942}	896.817	5	4480.05	4480.05	0	0	584	NRagged	308.58	15.58	0	4.64	75	>WS76_RS23020 ref|WP_006027809.1|gi|0| RNA polymerase sigma factor RpoD	4618	Nsco_NS_434_20203020_B_humpty_HILIC1.65765.65765.5	controllerType=0 controllerNumber=1 scan=65765	168.136	Trypsin	B1	HLGDFIEDSNTVAPADAALHASMR	S{+1942}	1942	1941.85	1941.85	1941.85
43702:4	76	Y.AEIAGYGMS{+304.124}GDAHHMTAPLEDGDGARR.C	NA	S{+304}	773.597	4	3091.37	3089.37	2	-2.2	256	NRagged	308.59	31.24	0	5.81	37	>WS76_RS05795 ref|WP_015601792.1|gi|0| beta-ketoacyl-[acyl-carrier-protein] synthase II	1163	Nsco_NS_434_20203020_B_humpty_HILIC3.41755.41755.4	controllerType=0 controllerNumber=1 scan=41755	106.844	Trypsin	B3	AEIAGYGMSGDAHHMTAPLEDGDGARR	S{+304}	304	304.124	304.12	304.124
20864:2	4	A.PAAAS{+1675.597}APAEK.A	NA	S{+1676}	1294.54	2	2588.08	2588.08	0	0	24	NRagged	308.6	11.27	11.27	3.04	821	>WS76_RS31050 ref|WP_071810810.1|gi|0| hypothetical protein	2892	Nsco_NS_434_20203020_B_humpty_HILIC1.21650.21650.3	controllerType=0 controllerNumber=1 scan=21650	66.6173	Trypsin	B1	PAAASAPAEK	S{+1676}	1676	1675.6	1675.6	1675.6
06721:3	4	K.AKEASAAEAPAAAS{+1334.453}N.-	NA	S{+1334}	898.707	3	2694.11	2693.11	1	-1.2	58	CRagged	308.61	141.19	0	6.03	821	>WS76_RS31050 ref|WP_071810810.1|gi|0| hypothetical protein	2892	Nsco_NS_434_20203020_B_humpty_HILIC1.8484.8484.3	controllerType=0 controllerNumber=1 scan=8484	32.0132	Trypsin	B1	AKEASAAEAPAAASN	S{+1334}	1334	1334.45	1334.45	1334.45
38542:4	175	L.VC[+57.021]NS{+270.242}DEGEPGTFKDRDILR.W	NA	C[+57], S{+270}	620.825	4	2480.28	2478.28	2	-2.7	86	NRagged	308.61	112	112	4.17	21	>WS76_RS12960 ref|WP_015600841.1|gi|0| NADH-quinone oxidoreductase subunit F	2606	Nsco_NS_434_20203020_B_humpty_HILIC1.36291.36291.2	controllerType=0 controllerNumber=1 scan=36291	102.906	Trypsin	B1	VCNSDEGEPGTFKDRDILR	,S{+270}	,+270	270.242	270.24	270.242
65412:3	917	R.AAYWSAQS{+867.421}ALAGAAALGR.G	NA	S{+867}	868.443	3	2603.31	2602.31	1	-1.3	125	Specific	308.67	123.85	0.6	4.59	8	>WS76_RS21820 ref|WP_006027096.1|gi|0| histone deacetylase family protein	4381	Nsco_NS_434_20203020_B_humpty_HILIC3.60870.60870.3	controllerType=0 controllerNumber=1 scan=60870	148.299	Trypsin	B3	AAYWSAQSALAGAAALGR	S{+867}	867	867.421	867.42	867.421
37005:4	134	R.TRS{+266.055}FVEHALYHLGGQK.T	NA	S{+266}	528.26	4	2110.02	2109.02	1	-1.6	286	Specific	308.7	19.08	0	4.13	43	>WS76_RS04175 ref|WP_015601929.1|gi|0| LysR family transcriptional regulator	844	Nsco_NS_434_20203020_B_humpty_HILIC3.35684.35684.3	controllerType=0 controllerNumber=1 scan=35684	93.0364	Trypsin	B3	TRSFVEHALYHLGGQK	S{+266}	266	266.055	266.06	266.055
69637:2	11	L.GGS{+1183.594}SDNEFVK.L	NA	S{+1184}	1112.03	2	2223.06	2223.06	0	0	80	NRagged	308.72	59.36	14.22	1.91	417	>WS76_RS07535 ref|WP_009912787.1|gi|0| peroxiredoxin	1511	Nsco_NS_434_20203020_B_humpty_HILIC3.64289.64289.2	controllerType=0 controllerNumber=1 scan=64289	155.035	Trypsin	B3	GGSSDNEFVK	S{+1184}	1184	1183.59	1183.59	1183.59
19913:4	40	K.PVALGHDEAS{+237.127}WAQNR.R	NA	S{+237}	472.987	4	1888.93	1887.93	1	-1.8	148	Specific	308.73	308.73	5.89	4.59	104	>WS76_RS04015 ref|WP_006025427.1|gi|0| peptidoglycan-associated lipoprotein Pal	813	Nsco_NS_434_20203020_B_humpty_HILIC2.20631.20631.4	controllerType=0 controllerNumber=1 scan=20631	61.2354	Trypsin	B2	PVALGHDEASWAQNR	S{+237}	237	237.127	237.13	237.127
83653:5	814	V.PC[+57.021]LVDDDGGAVWDS{+758.405}LAIVETLAERFPQHALWPSDPAAR.A	NA	C[+57], S{+758}	988.293	5	4937.43	4933.43	4	-2.7	57	NRagged	308.77	26.23	3.2	5.13	5	>WS76_RS17230 ref|WP_075644912.1|gi|0| glutathione S-transferase family protein	3460	Nsco_NS_434_20203020_B_humpty_HILIC3.75626.75626.5	controllerType=0 controllerNumber=1 scan=75626	175.367	Trypsin	B3	PCLVDDDGGAVWDSLAIVETLAERFPQHALWPSDPAAR	,S{+758}	,+758	758.405	758.4	758.405
65318:5	695	E.NIDYERLEVS{+1030.551}SPGLDRPLKK.L	NA	S{+1031}	672.766	5	3359.8	3359.8	0	0	59	NRagged	308.78	37.19	0.8	5.43	7	>WS76_RS11350 ref|WP_004193908.1|gi|0| ribosome maturation factor	2294	Nsco_NS_434_20203020_B_humpty_HILIC2.58970.58970.5	controllerType=0 controllerNumber=1 scan=58970	152.097	Trypsin	B2	NIDYERLEVSSPGLDRPLKK	S{+1031}	1031	1030.55	1030.55	1030.55
05843:3	32	K.GASGAAAKPAS{+1806.664}AARPASAPQPQ.-	NA	S{+1807}	1257.23	3	3769.68	3768.68	1	-0.9	503	CRagged	308.83	308.83	0	6.15	106	>WS76_RS16290 ref|WP_015601591.1|gi|0| S41 family peptidase	3269	Nsco_NS_434_20203020_B_humpty_HILIC3.8375.8375.3	controllerType=0 controllerNumber=1 scan=8375	33.072	Trypsin	B3	GASGAAAKPASAARPASAPQPQ	S{+1807}	1807	1806.66	1806.66	1806.66
20324:3	182	Y.DS{+824.349}DDTLQAK.L	NA	S{+824}	606.272	3	1816.8	1816.8	0	0	59	NRagged	308.88	26.39	12.7	2	36	>WS76_RS08655 ref|WP_009912179.1|gi|0| polyamine ABC transporter substrate-binding protein	1751	Nsco_NS_434_20203020_B_humpty_HILIC3.21437.21437.3	controllerType=0 controllerNumber=1 scan=21437	61.249	Trypsin	B3	DSDDTLQAK	S{+824}	824	824.349	824.35	824.349
14782:3	17	Y.GDAGDC[+57.021]S{+279.348}DYGTC[+57.021]DYKK.R	NA	C[+57]*2, S{+279}	698.016	3	2092.03	2091.03	1	-1.6	348	NRagged	308.9	2.92	0.88	5.42	114	>WS76_RS20015 ref|WP_075645078.1|gi|0| collagenase	4017	Nsco_NS_434_20203020_B_humpty_HILIC3.16533.16533.3	controllerType=0 controllerNumber=1 scan=16533	50.6717	Trypsin	B3	GDAGDCSDYGTCDYKK	*2,S{+279}	*2,+279	279.348	279.35	279.348
29011:2	139	A.QSLSNQSS{+579.178}APAAAAPIDADKK.A	NA	S{+579}	1325.12	2	2649.22	2649.22	0	0	22	NRagged	308.91	63.92	0	5.89	26	>WS76_RS05350 ref|WP_009916801.1|gi|0| DUF2059 domain-containing protein	1076	Nsco_NS_434_20203020_B_humpty_HILIC2.27890.27890.2	controllerType=0 controllerNumber=1 scan=27890	79.0216	Trypsin	B2	QSLSNQSSAPAAAAPIDADKK	S{+579}	579	579.178	579.18	579.178
10639:2	4	K.EAS{+1264.438}AAEAPAAASN.-	NA	S{+1264}	1212.98	2	2424.96	2423.96	1	-1.4	60	CRagged	308.91	173.39	0	5	1166	>WS76_RS31050 ref|WP_071810810.1|gi|0| hypothetical protein	2892	Nsco_NS_434_20203020_B_humpty_HILIC3.12880.12880.2	controllerType=0 controllerNumber=1 scan=12880	42.9611	Trypsin	B3	EASAAEAPAAASN	S{+1264}	1264	1264.44	1264.44	1264.44
60187:4	43	A.YAFDRAGFDAHDVHMS{+434.274}DLLAGR.A	NA	S{+434}	725.86	4	2900.42	2898.42	2	-2.3	1133	NRagged	308.93	21.87	0	4.53	65	>WS76_RS07925 ref|WP_015600184.1|gi|0| phosphoribosylformylglycinamidine synthase	1603	Nsco_NS_434_20203020_B_humpty_HILIC3.56831.56831.5	controllerType=0 controllerNumber=1 scan=56831	140.618	Trypsin	B3	YAFDRAGFDAHDVHMSDLLAGR	S{+434}	434	434.274	434.27	434.274
68752:5	453	N.PATS{+1052.678}GDLIRVPMPPLTEERR.R	NA	S{+1053}	658.38	5	3287.87	3287.87	0	0	92	NRagged	308.98	73.72	30.62	5.6	15	>WS76_RS07195 ref|WP_006026064.1|gi|0| ribosome recycling factor	1440	Nsco_NS_434_20203020_B_humpty_HILIC3.63458.63458.5	controllerType=0 controllerNumber=1 scan=63458	153.296	Trypsin	B3	PATSGDLIRVPMPPLTEERR	S{+1053}	1053	1052.68	1052.68	1052.68
20497:3	4	A.QAS{+1885.643}APAAASAPAEKAEAASAPAK.K	NA	S{+1886}	1318.57	3	3953.69	3951.69	2	-1.7	20	NRagged	309	149.34	0	6.77	821	>WS76_RS31050 ref|WP_071810810.1|gi|0| hypothetical protein	2892	Nsco_NS_434_20203020_B_humpty_HILIC1.21344.21344.3	controllerType=0 controllerNumber=1 scan=21344	65.8341	Trypsin	B1	QASAPAAASAPAEKAEAASAPAK	S{+1886}	1886	1885.64	1885.64	1885.64
59361:5	30	L.PYAEDALAPHIS{+744.401}QETIQYHYGK.H	NA	S{+744}	655.93	5	3275.62	3275.62	0	0	9	NRagged	309.15	91.14	0	4.34	76	>WS76_RS14535 ref|WP_006024786.1|gi|0| superoxide dismutase	2911	Nsco_NS_434_20203020_B_humpty_HILIC2.54362.54362.5	controllerType=0 controllerNumber=1 scan=54362	142.171	Trypsin	B2	PYAEDALAPHISQETIQYHYGK	S{+744}	744	744.401	744.4	744.401
38947:3	1	I.AQVGS{+1331.669}ISANSDSSIGDR.I	NA	S{+1332}	999.157	3	2995.46	2995.46	0	0	145	NRagged	309.16	6.67	0	3.42	1454	>WS76_RS04345 ref|WP_006025492.1|gi|0| chaperonin GroEL	882	Nsco_NS_434_20203020_B_humpty_HILIC3.37768.37768.3	controllerType=0 controllerNumber=1 scan=37768	98.5068	Trypsin	B3	AQVGSISANSDSSIGDR	S{+1332}	1332	1331.67	1331.67	1331.67
52953:3	1010	R.GGEIANTGAS{+568.217}APGVNVPGVAGGNVQITPDGR.G	NA	S{+568}	1134.22	3	3400.64	3400.64	0	0	172	Specific	309.17	205.33	60.34	5.99	9	>WS76_RS00185 ref|WP_006024030.1|gi|0| DUF1700 domain-containing protein	40	Nsco_NS_434_20203020_B_humpty_HILIC1.48235.48235.3	controllerType=0 controllerNumber=1 scan=48235	130.205	Trypsin	B1	GGEIANTGASAPGVNVPGVAGGNVQITPDGR	S{+568}	568	568.217	568.22	568.217
43215:4	442	L.PC[+57.021]GGQTTGPHVHFS{+439.222}LSQGGSDVPVNGK.T	NA	C[+57], S{+439}	791.132	4	3161.51	3159.51	2	-2.1	255	NRagged	309.19	309.19	0	6.22	26	>WS76_RS18825 ref|WP_075645061.1|gi|0| LasA protease	3780	Nsco_NS_434_20203020_B_humpty_HILIC1.40035.40035.4	controllerType=0 controllerNumber=1 scan=40035	111.309	Trypsin	B1	PCGGQTTGPHVHFSLSQGGSDVPVNGK	,S{+439}	,+439	439.222	439.22	439.222
65711:3	13	L.TIDDNGIGMS{+215.116}RDEAISNLGTIAR.S	NA	S{+215}	879.106	3	2635.3	2634.3	1	-1.3	76	NRagged	309.19	85.41	0	6.16	243	>WS76_RS13540 ref|WP_009911687.1|gi|0| molecular chaperone HtpG	2721	Nsco_NS_434_20203020_B_humpty_HILIC2.59271.59271.3	controllerType=0 controllerNumber=1 scan=59271	152.766	Trypsin	B2	TIDDNGIGMSRDEAISNLGTIAR	S{+215}	215	215.116	215.12	215.116
14394:3	4	A.QAS{+1915.639}APAAASAPAEKAEAASAPAKK.A	NA	S{+1916}	1370.6	3	4109.79	4109.79	0	0	20	NRagged	309.19	98.23	0	6.82	1166	>WS76_RS31050 ref|WP_071810810.1|gi|0| hypothetical protein	2892	Nsco_NS_434_20203020_B_humpty_HILIC3.16217.16217.3	controllerType=0 controllerNumber=1 scan=16217	50.0537	Trypsin	B3	QASAPAAASAPAEKAEAASAPAKK	S{+1916}	1916	1915.64	1915.64	1915.64
61642:3	1281	L.TDEQFFQGS{+1355.624}AR.Y	NA	S{+1356}	881.073	3	2641.2	2641.2	0	0	94	NRagged	309.23	17.98	16.97	1.71	2	>WS76_RS02535 ref|WP_006029807.1|gi|0| indole-3-glycerol phosphate synthase TrpC	516	Nsco_NS_434_20203020_B_humpty_HILIC2.56124.56124.3	controllerType=0 controllerNumber=1 scan=56124	145.996	Trypsin	B2	TDEQFFQGSAR	S{+1356}	1356	1355.62	1355.62	1355.62
11364:2	4	A.SAPAAAS{+1345.486}APAEK.A	NA	S{+1345}	1209.02	2	2417.03	2416.03	1	-1.4	22	NRagged	309.27	1.04	0	4.49	1081	>WS76_RS31050 ref|WP_071810810.1|gi|0| hypothetical protein	2892	Nsco_NS_434_20203020_B_humpty_HILIC2.13439.13439.2	controllerType=0 controllerNumber=1 scan=13439	44.6126	Trypsin	B2	SAPAAASAPAEK	S{+1345}	1345	1345.49	1345.49	1345.49
25805:3	4	A.QAS{+1986.669}APAAASAPAEKAEAASAPAK.K	NA	S{+1987}	1352.25	3	4054.72	4052.72	2	-1.7	20	NRagged	309.28	148.81	0	6.97	1166	>WS76_RS31050 ref|WP_071810810.1|gi|0| hypothetical protein	2892	Nsco_NS_434_20203020_B_humpty_HILIC3.25913.25913.3	controllerType=0 controllerNumber=1 scan=25913	70.9488	Trypsin	B3	QASAPAAASAPAEKAEAASAPAK	S{+1987}	1987	1986.67	1986.67	1986.67
02962:4	29	D.GNRAS{+709.297}YGGAGANKR.G	NA	S{+709}	523.003	4	2088.99	2087.99	1	-1.6	506	NRagged	309.31	53.22	0	4.33	61	>WS76_RS11355 ref|WP_064483028.1|gi|0| 23S rRNA pseudouridylate synthase B	2295	Nsco_NS_434_20203020_B_humpty_HILIC2.5487.5487.4	controllerType=0 controllerNumber=1 scan=5487	26.4387	Trypsin	B2	GNRASYGGAGANKR	S{+709}	709	709.297	709.3	709.297
75081:5	40	V.QDQYQS{+1320.601}LLQQHAQYLK.S	NA	S{+1321}	663.326	5	3312.6	3311.6	1	-1	76	NRagged	309.31	111.8	0	3.61	104	>WS76_RS04015 ref|WP_006025427.1|gi|0| peptidoglycan-associated lipoprotein Pal	813	Nsco_NS_434_20203020_B_humpty_HILIC2.66754.66754.5	controllerType=0 controllerNumber=1 scan=66754	168.544	Trypsin	B2	QDQYQSLLQQHAQYLK	S{+1321}	1321	1320.6	1320.6	1320.6
10515:3	846	R.AGDAGAPS{+225.111}ADGNANRPIER.G	NA	S{+225}	688.666	3	2063.98	2063.98	0	0	91	Specific	309.33	75.58	10.54	5.07	8	>WS76_RS13840 ref|WP_015602241.1|gi|0| NAD+ synthase	2778	Nsco_NS_434_20203020_B_humpty_HILIC1.12361.12361.3	controllerType=0 controllerNumber=1 scan=12361	42.3528	Trypsin	B1	AGDAGAPSADGNANRPIER	S{+225}	225	225.111	225.11	225.111
57405:8	1247	R.VVTGYGHS{+1990.342}PEHC[+57.021]ALHC[+57.021]AADGVLISGDMVLPR.I	NA	C[+57]*2, S{+1990}	664.497	8	5308.92	5308.92	0	0	199	Specific	309.34	309.34	0	5.72	4	>WS76_RS16625 ref|WP_015600151.1|gi|0| MBL fold hydrolase	3337	Nsco_NS_434_20203020_B_humpty_HILIC1.51743.51743.5	controllerType=0 controllerNumber=1 scan=51743	137.538	Trypsin	B1	VVTGYGHSPEHCALHCAADGVLISGDMVLPR	*2,S{+1990}	*2,+1990	1990.34	1990.34	1990.34
01718:3	364	E.ATHPHS{+560.134}AQQPK.A	NA	S{+560}	587.919	3	1761.74	1761.74	0	0	128	NRagged	309.35	45.47	4.35	2.11	18	>WS76_RS03280 ref|WP_006025277.1|gi|0| 50S ribosomal protein L13	664	Nsco_NS_434_20203020_B_humpty_HILIC3.4554.4554.3	controllerType=0 controllerNumber=1 scan=4554	24.8774	Trypsin	B3	ATHPHSAQQPK	S{+560}	560	560.134	560.13	560.134
16494:2	4	A.PAAASAPAEKAEAAS{+1462.444}APAKK.A	NA	S{+1462}	1650.22	2	3299.43	3299.43	0	0	24	NRagged	309.42	63.74	0	5.97	1166	>WS76_RS31050 ref|WP_071810810.1|gi|0| hypothetical protein	2892	Nsco_NS_434_20203020_B_humpty_HILIC3.18105.18105.4	controllerType=0 controllerNumber=1 scan=18105	54.0366	Trypsin	B3	PAAASAPAEKAEAASAPAKK	S{+1462}	1462	1462.44	1462.44	1462.44
24980:3	46	K.EGVDKAS{+1119.629}AEEAKK.K	NA	S{+1120}	828.111	3	2482.32	2481.32	1	-1.4	100	Specific	309.42	112.76	5.07	5.09	77	>WS76_RS01540 ref|WP_006029839.1|gi|0| 50S ribosomal protein L7/L12	311	Nsco_NS_434_20203020_B_humpty_HILIC3.25238.25238.3	controllerType=0 controllerNumber=1 scan=25238	69.4562	Trypsin	B3	EGVDKASAEEAKK	S{+1120}	1120	1119.63	1119.63	1119.63
53655:3	1102	A.PELADPPAS{+1982.951}SASPALAGPR.I	NA	S{+1983}	1262.96	3	3786.87	3786.87	0	0	182	NRagged	309.43	13.76	0.8	3.93	2	>WS76_RS23095 ref|WP_015603294.1|gi|0| NAD(P)/FAD-dependent oxidoreductase	4634	Nsco_NS_434_20203020_B_humpty_HILIC2.49326.49326.3	controllerType=0 controllerNumber=1 scan=49326	130.597	Trypsin	B2	PELADPPASSASPALAGPR	S{+1983}	1983	1982.95	1982.95	1982.95
59582:5	14	R.NGKMPEDAQQADGGAAAPAADAS{+1218.610}GAAAPAQAQALPAAIYFETGKSELPADAK.D	NA	S{+1219}	1241.41	5	6203	6200	3	-1.6	390	Specific	309.45	28.87	23.96	5.14	306	>WS76_RS16235 ref|WP_015600434.1|gi|0| cytochrome c oxidase subunit II	3258	Nsco_NS_434_20203020_B_humpty_HILIC3.56360.56360.5	controllerType=0 controllerNumber=1 scan=56360	139.642	Trypsin	B3	NGKMPEDAQQADGGAAAPAADASGAAAPAQAQALPAAIYFETGKSELPADAK	S{+1219}	1219	1218.61	1218.61	1218.61
53573:4	443	M.LDLLDAVRDES{+346.175}GKDAPVR.L	NA	S{+346}	579.808	4	2316.21	2315.21	1	-1.4	313	NRagged	309.47	8.57	4.43	4.9	9	>WS76_RS13620 ref|WP_015600534.1|gi|0| DNA topoisomerase IV subunit A	2737	Nsco_NS_434_20203020_B_humpty_HILIC3.51071.51071.4	controllerType=0 controllerNumber=1 scan=51071	128.695	Trypsin	B3	LDLLDAVRDESGKDAPVR	S{+346}	346	346.175	346.18	346.175
09348:4	443	L.PDVS{+396.189}DGQKPVQR.R	NA	S{+396}	431.473	4	1722.87	1721.87	1	-1.9	44	NRagged	309.48	37.96	0	4.1	9	>WS76_RS13620 ref|WP_015600534.1|gi|0| DNA topoisomerase IV subunit A	2737	Nsco_NS_434_20203020_B_humpty_HILIC3.11811.11811.4	controllerType=0 controllerNumber=1 scan=11811	40.8035	Trypsin	B3	PDVSDGQKPVQR	S{+396}	396	396.189	396.19	396.189
32155:3	84	R.QQLAPPAPASAPAAAS{+1164.423}DAGSASPGARP.-	NA	S{+1164}	1193.55	3	3578.63	3578.63	0	0	730	CRagged	309.49	101.64	0	5.17	75	>WS76_RS00435 ref|WP_015602274.1|gi|0| type II secretion system protein GspD	90	Nsco_NS_434_20203020_B_humpty_HILIC3.31491.31491.3	controllerType=0 controllerNumber=1 scan=31491	83.806	Trypsin	B3	QQLAPPAPASAPAAASDAGSASPGARP	S{+1164}	1164	1164.42	1164.42	1164.42
15409:3	139	R.VES{+354.608}LDGKPR.K	NA	S{+355}	452.722	3	1356.15	1355.15	1	-2.5	95	Specific	309.52	154.88	0	4.13	21	>WS76_RS05815 ref|WP_015601294.1|gi|0| mucB/RseB family protein	1167	Nsco_NS_434_20203020_B_humpty_HILIC3.17134.17134.4	controllerType=0 controllerNumber=1 scan=17134	52.0197	Trypsin	B3	VESLDGKPR	S{+355}	355	354.608	354.61	354.608
58795:5	11	M.PEDAQQADGGAAAPAADAS{+1619.754}GAAAPAQAQALPAAIYFETGKSELPADAK.D	NA	S{+1620}	1235.79	5	6174.94	6170.94	4	-2.2	394	NRagged	309.53	13.28	1.6	3.79	215	>WS76_RS16235 ref|WP_015600434.1|gi|0| cytochrome c oxidase subunit II	3258	Nsco_NS_434_20203020_B_humpty_HILIC1.52957.52957.5	controllerType=0 controllerNumber=1 scan=52957	140.282	Trypsin	B1	PEDAQQADGGAAAPAADASGAAAPAQAQALPAAIYFETGKSELPADAK	S{+1620}	1620	1619.75	1619.75	1619.75
38542:3	63	K.EYGITREEQDQFAALS{+599.297}QNK.A	NA	S{+599}	943.125	3	2827.36	2826.36	1	-1.2	167	Specific	309.53	309.53	78.44	6.3	49	>WS76_RS08550 ref|WP_015601259.1|gi|0| acetyl-CoA C-acetyltransferase	1730	Nsco_NS_434_20203020_B_humpty_HILIC3.37146.37146.3	controllerType=0 controllerNumber=1 scan=37146	96.4004	Trypsin	B3	EYGITREEQDQFAALSQNK	S{+599}	599	599.297	599.3	599.297
59624:2	65	L.SDDQAAYIGVS{+839.438}K.A	NA	S{+839}	1047.02	2	2093.04	2093.04	0	0	451	NRagged	309.58	4.51	4.51	3.37	52	>WS76_RS01155 ref|WP_015601770.1|gi|0| adenosylhomocysteinase	244	Nsco_NS_434_20203020_B_humpty_HILIC3.56393.56393.2	controllerType=0 controllerNumber=1 scan=56393	139.721	Trypsin	B3	SDDQAAYIGVSK	S{+839}	839	839.438	839.44	839.438
48997:5	5	T.AS{+970.300}GIVIPDAAAEKPDQGEVLAIGPGK.R	NA	S{+970}	695.934	5	3475.64	3473.64	2	-1.9	22	NRagged	309.6	17.95	0	5.01	206	>WS76_RS04340 ref|WP_009889537.1|gi|0| molecular chaperone GroES	881	Nsco_NS_434_20203020_B_humpty_HILIC2.45443.45443.5	controllerType=0 controllerNumber=1 scan=45443	122.412	Trypsin	B2	ASGIVIPDAAAEKPDQGEVLAIGPGK	S{+970}	970	970.3	970.3	970.3
46094:4	5	T.AS{+249.990}GIVIPDAAAEKPDQGEVLAIGPGKRDDK.G	NA	S{+250}	817.65	4	3267.58	3267.58	0	0	22	NRagged	309.61	150.85	1.33	7.3	206	>WS76_RS04340 ref|WP_009889537.1|gi|0| molecular chaperone GroES	881	Nsco_NS_434_20203020_B_humpty_HILIC2.42994.42994.5	controllerType=0 controllerNumber=1 scan=42994	116.961	Trypsin	B2	ASGIVIPDAAAEKPDQGEVLAIGPGKRDDK	S{+250}	250	249.99	249.99	249.99
54332:5	56	R.ALANGAS{+1430.996}DVSTTGAIAGATAAAAAVAAAKPAKR.G	NA	S{+1431}	866.518	5	4328.56	4326.56	2	-1.6	149	Specific	309.62	19.89	1.16	6.35	69	>WS76_RS02305 ref|WP_015602015.1|gi|0| hypothetical protein	468	Nsco_NS_434_20203020_B_humpty_HILIC2.49877.49877.4	controllerType=0 controllerNumber=1 scan=49877	131.759	Trypsin	B2	ALANGASDVSTTGAIAGATAAAAAVAAAKPAKR	S{+1431}	1431	1431	1431	1431
15326:2	4	A.PAAASAPAEKAEAAS{+1467.394}APAKK.A	NA	S{+1467}	1653.19	2	3305.38	3304.38	1	-1	24	NRagged	309.7	5.87	0	5.87	1166	>WS76_RS31050 ref|WP_071810810.1|gi|0| hypothetical protein	2892	Nsco_NS_434_20203020_B_humpty_HILIC3.17055.17055.2	controllerType=0 controllerNumber=1 scan=17055	51.86	Trypsin	B3	PAAASAPAEKAEAASAPAKK	S{+1467}	1467	1467.39	1467.39	1467.39
48735:2	26	S.PAAQAHATDAAAAGS{+601.650}AASPNAAK.V	NA	S{+602}	1312.32	2	2623.63	2621.63	2	-2.6	607	NRagged	309.74	126.66	0	6.4	116	>WS76_RS27720 ref|WP_015602984.1|gi|0| acyl-CoA dehydrogenase	5553	Nsco_NS_434_20203020_B_humpty_HILIC2.45228.45228.2	controllerType=0 controllerNumber=1 scan=45228	121.997	Trypsin	B2	PAAQAHATDAAAAGSAASPNAAK	S{+602}	602	601.65	601.65	601.65
06848:4	4	S.APAAASAPAEKAEAAS{+1331.494}APAKK.A	NA	S{+1331}	810.884	4	3240.51	3239.51	1	-1	23	NRagged	309.74	71.61	28.05	6.24	1166	>WS76_RS31050 ref|WP_071810810.1|gi|0| hypothetical protein	2892	Nsco_NS_434_20203020_B_humpty_HILIC3.9529.9529.4	controllerType=0 controllerNumber=1 scan=9529	35.9668	Trypsin	B3	APAAASAPAEKAEAASAPAKK	S{+1331}	1331	1331.49	1331.49	1331.49
67931:4	2	A.PIDLTDYDGAPAS{+713.246}APDALRNHGWTPNGPVWHR.T	NA	S{+713}	1053.24	4	4209.92	4209.92	0	0	69	NRagged	309.76	93.8	1.2	5.62	800	>WS76_RS18590 ref|WP_015603035.1|gi|0| hypothetical protein	3735	Nsco_NS_434_20203020_B_humpty_HILIC2.61003.61003.4	controllerType=0 controllerNumber=1 scan=61003	156.385	Trypsin	B2	PIDLTDYDGAPASAPDALRNHGWTPNGPVWHR	S{+713}	713	713.246	713.25	713.246
41915:3	149	T.SNGGAQTAVS{+1654.674}AINNGYK.T	NA	S{+1655}	1102.83	3	3306.48	3306.48	0	0	233	NRagged	309.77	65.84	0	4.9	69	>WS76_RS19415 ref|WP_015603285.1|gi|0| porin	3898	Nsco_NS_434_20203020_B_humpty_HILIC2.38653.38653.3	controllerType=0 controllerNumber=1 scan=38653	104.923	Trypsin	B2	SNGGAQTAVSAINNGYK	S{+1655}	1655	1654.67	1654.67	1654.67
25352:3	4	A.QAS{+1940.630}APAAASAPAEKAEAASAPAK.K	NA	S{+1941}	1336.9	3	4008.68	4006.68	2	-1.7	20	NRagged	309.82	114.98	0	6.12	821	>WS76_RS31050 ref|WP_071810810.1|gi|0| hypothetical protein	2892	Nsco_NS_434_20203020_B_humpty_HILIC1.25312.25312.3	controllerType=0 controllerNumber=1 scan=25312	75.987	Trypsin	B1	QASAPAAASAPAEKAEAASAPAK	S{+1941}	1941	1940.63	1940.63	1940.63
36902:4	180	K.AASGAVPTVKPTDNSS{+696.224}GSFVFSRPGK.F	NA	S{+696}	815.889	4	3260.53	3260.53	0	0	73	Specific	309.86	68.22	0	5.37	99	>WS76_RS04925 ref|WP_006025599.1|gi|0| outer membrane lipoprotein chaperone LolA	996	Nsco_NS_434_20203020_B_humpty_HILIC1.34728.34728.4	controllerType=0 controllerNumber=1 scan=34728	98.977	Trypsin	B1	AASGAVPTVKPTDNSSGSFVFSRPGK	S{+696}	696	696.224	696.22	696.224
42529:2	209	K.PIS{+300.145}DYFSR.E	NA	S{+300}	642.815	2	1284.62	1284.62	0	0	34	Specific	309.9	187.12	187.12	2.25	78	>WS76_RS03285 ref|WP_006025278.1|gi|0| 30S ribosomal protein S9	665	Nsco_NS_434_20203020_B_humpty_HILIC1.39520.39520.2	controllerType=0 controllerNumber=1 scan=39520	110.143	Trypsin	B1	PISDYFSR	S{+300}	300	300.145	300.14	300.145
71198:4	147	V.TAGDIELAHDC[+57.021]EVINPNHVIAHLS{+513.248}K.G	NA	C[+57], S{+513}	817.409	4	3266.62	3266.62	0	0	108	NRagged	309.91	26.88	4.23	3.97	36	>WS76_RS01715 ref|WP_009888441.1|gi|0| DNA-directed RNA polymerase subunit alpha	347	Nsco_NS_434_20203020_B_humpty_HILIC1.62775.62775.4	controllerType=0 controllerNumber=1 scan=62775	161.797	Trypsin	B1	TAGDIELAHDCEVINPNHVIAHLSK	,S{+513}	,+513	513.248	513.25	513.248
47448:3	275	I.DQVAQQHLQLMS{+377.249}GQR.F	NA	S{+377}	706.376	3	2117.11	2116.11	1	-1.6	738	NRagged	309.91	72.68	5.45	4.6	19	>WS76_RS13665 ref|WP_015601088.1|gi|0| type VI secretion system tip protein VgrG	2746	Nsco_NS_434_20203020_B_humpty_HILIC3.45919.45919.4	controllerType=0 controllerNumber=1 scan=45919	118.355	Trypsin	B3	DQVAQQHLQLMSGQR	S{+377}	377	377.249	377.25	377.249
33646:6	955	N.LTAVANRPAGTLS{+1281.617}YGHQR.R	NA	S{+1282}	533.278	6	3194.63	3193.63	1	-1.1	145	NRagged	309.93	10.74	0	2.06	9	>WS76_RS18815 ref|WP_041862049.1|gi|0| ABC transporter ATP-binding protein	3778	Nsco_NS_434_20203020_B_humpty_HILIC2.31621.31621.3	controllerType=0 controllerNumber=1 scan=31621	88.1575	Trypsin	B2	LTAVANRPAGTLSYGHQR	S{+1282}	1282	1281.62	1281.62	1281.62
01859:3	4	K.AEAAS{+472.131}APAKK.A	NA	S{+472}	472.556	3	1415.65	1415.65	0	0	34	Specific	309.94	117.94	117.94	2.23	821	>WS76_RS31050 ref|WP_071810810.1|gi|0| hypothetical protein	2892	Nsco_NS_434_20203020_B_humpty_HILIC1.4262.4262.3	controllerType=0 controllerNumber=1 scan=4262	23.3079	Trypsin	B1	AEAASAPAKK	S{+472}	472	472.131	472.13	472.131
54254:5	10	M.DAGNMLKPALS{+467.358}RGELHC[+57.021]IGATTLDEYRK.Y	NA	C[+57], S{+467}	717.79	5	3584.92	3583.92	1	-0.9	294	NRagged	309.95	23.84	0	7.28	196	>WS76_RS08260 ref|WP_015600325.1|gi|0| ATP-dependent chaperone ClpB	1673	Nsco_NS_434_20203020_B_humpty_HILIC2.49824.49824.5	controllerType=0 controllerNumber=1 scan=49824	131.655	Trypsin	B2	DAGNMLKPALSRGELHCIGATTLDEYRK	,S{+467}	,+467	467.358	467.36	467.358
74475:2	79	S.PDWNGLQVGGTYSFSNATGFS{+349.133}NNR.Q	NA	S{+349}	1469.66	2	2938.31	2938.31	0	0	165	NRagged	309.96	155.93	1.47	5.89	58	>WS76_RS20585 ref|WP_015604066.1|gi|0| porin	4133	Nsco_NS_434_20203020_B_humpty_HILIC3.68383.68383.2	controllerType=0 controllerNumber=1 scan=68383	162.992	Trypsin	B3	PDWNGLQVGGTYSFSNATGFSNNR	S{+349}	349	349.133	349.13	349.133
61514:3	35	V.NDGAC[+57.021]ALLVAS{+1509.769}EAAAR.R	NA	C[+57], S{+1510}	1033.85	3	3099.54	3098.54	1	-1.1	256	NRagged	309.97	34.52	0	4.46	90	>WS76_RS02590 ref|WP_015600691.1|gi|0| 3-oxoadipyl-CoA thiolase	529	Nsco_NS_434_20203020_B_humpty_HILIC3.57867.57867.3	controllerType=0 controllerNumber=1 scan=57867	142.653	Trypsin	B3	NDGACALLVASEAAAR	,S{+1510}	,+1510	1509.77	1509.77	1509.77
18976:3	4	A.QAS{+1912.637}APAAASAPAEKAEAASAPAKK.A	NA	S{+1913}	1370.27	3	4108.78	4106.78	2	-1.6	20	NRagged	310	168.04	0	8.03	1081	>WS76_RS31050 ref|WP_071810810.1|gi|0| hypothetical protein	2892	Nsco_NS_434_20203020_B_humpty_HILIC2.19809.19809.3	controllerType=0 controllerNumber=1 scan=19809	59.3096	Trypsin	B2	QASAPAAASAPAEKAEAASAPAKK	S{+1913}	1913	1912.64	1912.64	1912.64
80272:2	6	L.YGVLDAGITYQS{+598.298}NVATPSGSGK.S	NA	S{+598}	1392.19	2	2783.38	2783.38	0	0	27	NRagged	310.01	22.66	0.48	4.91	398	>WS76_RS20285 ref|WP_006027443.1|gi|0| porin	4070	Nsco_NS_434_20203020_B_humpty_HILIC2.70768.70768.2	controllerType=0 controllerNumber=1 scan=70768	175.691	Trypsin	B2	YGVLDAGITYQSNVATPSGSGK	S{+598}	598	598.298	598.3	598.298
51849:2	2	F.AHS{+306.070}SGIATAQQLDVQAC[+57.021]R.D	NA	C[+57], S{+306}	1110	2	2219	2219	0	0	931	NRagged	310.09	6.9	6.9	4.28	717	>WS76_RS18590 ref|WP_015603035.1|gi|0| hypothetical protein	3735	Nsco_NS_434_20203020_B_humpty_HILIC3.49646.49646.2	controllerType=0 controllerNumber=1 scan=49646	125.965	Trypsin	B3	AHSSGIATAQQLDVQACR	,S{+306}	,+306	306.07	306.07	306.07
25634:1	4	A.SAPAAAS{+237.492}APAEK.A	NA	S{+237}	1309.04	1	1309.04	1308.04	1	-2.6	22	NRagged	310.11	0.46	0	3.79	1166	>WS76_RS31050 ref|WP_071810810.1|gi|0| hypothetical protein	2892	Nsco_NS_434_20203020_B_humpty_HILIC3.25776.25776.2	controllerType=0 controllerNumber=1 scan=25776	70.6566	Trypsin	B3	SAPAAASAPAEK	S{+237}	237	237.492	237.49	237.492
42897:3	1	I.AQVGSISANSDS{+1476.647}SIGDR.I	NA	S{+1477}	1047.82	3	3141.43	3140.43	1	-1.1	145	NRagged	310.14	39.61	0	4.89	1039	>WS76_RS04345 ref|WP_006025492.1|gi|0| chaperonin GroEL	882	Nsco_NS_434_20203020_B_humpty_HILIC2.39449.39449.3	controllerType=0 controllerNumber=1 scan=39449	106.706	Trypsin	B2	AQVGSISANSDSSIGDR	S{+1477}	1477	1476.65	1476.65	1476.65
11414:3	114	K.KAAPATTASTAS{+220.059}VAPASGVK.T	NA	S{+220}	669.348	3	2006.03	2006.03	0	0	151	Specific	310.14	142	0	5.69	136	>WS76_RS02900 ref|WP_015601050.1|gi|0| histone H1-like nucleoHC2 family protein	586	Nsco_NS_434_20203020_B_humpty_HILIC2.13479.13479.3	controllerType=0 controllerNumber=1 scan=13479	44.6812	Trypsin	B2	KAAPATTASTASVAPASGVK	S{+220}	220	220.059	220.06	220.059
73187:5	63	D.PVVPPMPLGPS{+1806.840}QGGSPAMNLFDLDK.M	NA	S{+1807}	875.231	5	4372.13	4371.13	1	-0.8	702	NRagged	310.16	67.81	0	4.79	77	>WS76_RS00435 ref|WP_015602274.1|gi|0| type II secretion system protein GspD	90	Nsco_NS_434_20203020_B_humpty_HILIC2.65294.65294.5	controllerType=0 controllerNumber=1 scan=65294	165.544	Trypsin	B2	PVVPPMPLGPSQGGSPAMNLFDLDK	S{+1807}	1807	1806.84	1806.84	1806.84
40075:3	1	E.IAQVGS{+1290.559}ISANSDSSIGDR.I	NA	S{+1291}	1023.15	3	3067.43	3067.43	0	0	144	NRagged	310.17	5.87	1	3.58	1454	>WS76_RS04345 ref|WP_006025492.1|gi|0| chaperonin GroEL	882	Nsco_NS_434_20203020_B_humpty_HILIC3.38821.38821.3	controllerType=0 controllerNumber=1 scan=38821	100.922	Trypsin	B3	IAQVGSISANSDSSIGDR	S{+1291}	1291	1290.56	1290.56	1290.56
17871:3	4	A.QAS{+1887.648}APAAASAPAEKAEAASAPAKK.A	NA	S{+1888}	1361.94	3	4083.79	4081.79	2	-1.6	20	NRagged	310.18	130.26	0	7.13	1166	>WS76_RS31050 ref|WP_071810810.1|gi|0| hypothetical protein	2892	Nsco_NS_434_20203020_B_humpty_HILIC3.19334.19334.3	controllerType=0 controllerNumber=1 scan=19334	56.6985	Trypsin	B3	QASAPAAASAPAEKAEAASAPAKK	S{+1888}	1888	1887.65	1887.65	1887.65
73750:5	33	V.DGLIDPNAADS{+1340.663}DGFSEKDAEEIENEDEEAEEGDEEEEDEDDGAAQATANAAQLEALKR.A	NA	S{+1341}	1510.86	5	7550.27	7550.27	0	0	224	NRagged	310.19	18.75	3.2	5.32	86	>WS76_RS23020 ref|WP_006027809.1|gi|0| RNA polymerase sigma factor RpoD	4618	Nsco_NS_434_20203020_B_humpty_HILIC2.65711.65711.5	controllerType=0 controllerNumber=1 scan=65711	166.402	Trypsin	B2	DGLIDPNAADSDGFSEKDAEEIENEDEEAEEGDEEEEDEDDGAAQATANAAQLEALKR	S{+1341}	1341	1340.66	1340.66	1340.66
13814:3	115	A.PATTASTAS{+887.537}VAPASGVK.T	NA	S{+888}	801.784	3	2403.34	2403.34	0	0	154	NRagged	310.2	58.92	0	4.28	126	>WS76_RS02900 ref|WP_015601050.1|gi|0| histone H1-like nucleoHC2 family protein	586	Nsco_NS_434_20203020_B_humpty_HILIC1.15641.15641.3	controllerType=0 controllerNumber=1 scan=15641	51.2018	Trypsin	B1	PATTASTASVAPASGVK	S{+888}	888	887.537	887.54	887.537
18174:3	4	A.PAAASAPAEKAEAAS{+1675.593}APAKK.A	NA	S{+1676}	1171.86	3	3513.57	3512.57	1	-1	24	NRagged	310.24	19.47	0	6.45	1081	>WS76_RS31050 ref|WP_071810810.1|gi|0| hypothetical protein	2892	Nsco_NS_434_20203020_B_humpty_HILIC2.19115.19115.3	controllerType=0 controllerNumber=1 scan=19115	57.7127	Trypsin	B2	PAAASAPAEKAEAASAPAKK	S{+1676}	1676	1675.59	1675.59	1675.59
36251:3	771	K.IIMLQS{+243.124}QLEPDKRA.-	NA	S{+243}	629.013	3	1885.02	1885.02	0	0	58	CRagged	310.25	41.51	13.02	4.63	7	>WS76_RS08520 ref|WP_006026948.1|gi|0| DUF465 domain-containing protein	1724	Nsco_NS_434_20203020_B_humpty_HILIC1.34216.34216.3	controllerType=0 controllerNumber=1 scan=34216	97.7725	Trypsin	B1	IIMLQSQLEPDKRA	S{+243}	243	243.124	243.12	243.124
23364:3	4	A.QAS{+1971.621}APAAASAPAEKAEAASAPAKK.A	NA	S{+1972}	1389.26	3	4165.77	4165.77	0	0	20	NRagged	310.29	126.51	0	6.69	1166	>WS76_RS31050 ref|WP_071810810.1|gi|0| hypothetical protein	2892	Nsco_NS_434_20203020_B_humpty_HILIC3.23898.23898.3	controllerType=0 controllerNumber=1 scan=23898	66.5518	Trypsin	B3	QASAPAAASAPAEKAEAASAPAKK	S{+1972}	1972	1971.62	1971.62	1971.62
37628:4	678	K.LS{+660.167}LGFPLQKHEGDQYQK.F	NA	S{+660}	663.053	4	2649.19	2648.19	1	-1.3	744	Specific	310.34	109.29	0	4.99	8	>WS76_RS07220 ref|WP_045554835.1|gi|0| outer membrane protein assembly factor BamA	1445	Nsco_NS_434_20203020_B_humpty_HILIC1.35297.35297.3	controllerType=0 controllerNumber=1 scan=35297	100.192	Trypsin	B1	LSLGFPLQKHEGDQYQK	S{+660}	660	660.167	660.17	660.167
40721:5	10	K.TAAYGHFGREEPEFS{+600.540}WEAADK.A	NA	S{+601}	600.529	5	2998.61	2998.61	0	0	358	Specific	310.34	86.13	2.97	5.24	215	>WS76_RS17580 ref|WP_006024140.1|gi|0| S-adenosylmethionine synthase	3530	Nsco_NS_434_20203020_B_humpty_HILIC3.39314.39314.5	controllerType=0 controllerNumber=1 scan=39314	101.951	Trypsin	B3	TAAYGHFGREEPEFSWEAADK	S{+601}	601	600.54	600.54	600.54
73363:5	33	T.PIGDDDDS{+1127.561}HLGDFIEDSNTVAPADAALHASMR.D	NA	S{+1128}	896.818	5	4480.06	4480.06	0	0	576	NRagged	310.35	36.73	7.2	4.46	86	>WS76_RS23020 ref|WP_006027809.1|gi|0| RNA polymerase sigma factor RpoD	4618	Nsco_NS_434_20203020_B_humpty_HILIC2.65423.65423.5	controllerType=0 controllerNumber=1 scan=65423	165.819	Trypsin	B2	PIGDDDDSHLGDFIEDSNTVAPADAALHASMR	S{+1128}	1128	1127.56	1127.56	1127.56
56028:3	388	K.YEIVS{+505.202}FLQSFHGR.T	NA	S{+505}	696.673	3	2088	2088	0	0	130	Specific	310.37	87.24	1.2	3.54	10	>WS76_RS06050 ref|WP_006025851.1|gi|0| aspartate aminotransferase family protein	1211	Nsco_NS_434_20203020_B_humpty_HILIC3.53102.53102.3	controllerType=0 controllerNumber=1 scan=53102	132.458	Trypsin	B3	YEIVSFLQSFHGR	S{+505}	505	505.202	505.2	505.202
75955:6	2	A.PIDLTDYDGAPAS{+1531.902}APDALRNHGWTPNGPVWHR.T	NA	S{+1532}	839.103	6	5029.58	5028.58	1	-0.7	69	NRagged	310.38	69.93	0	6.77	800	>WS76_RS18590 ref|WP_015603035.1|gi|0| hypothetical protein	3735	Nsco_NS_434_20203020_B_humpty_HILIC2.67442.67442.5	controllerType=0 controllerNumber=1 scan=67442	169.964	Trypsin	B2	PIDLTDYDGAPASAPDALRNHGWTPNGPVWHR	S{+1532}	1532	1531.9	1531.9	1531.9
17042:4	8	A.NAAEDHKLRELAES{+386.209}R.N	NA	S{+386}	532.029	4	2125.09	2125.09	0	0	523	NRagged	310.39	16.96	16.96	4.94	390	>WS76_RS03710 ref|WP_015601574.1|gi|0| molecular chaperone DnaK	753	Nsco_NS_434_20203020_B_humpty_HILIC3.18587.18587.4	controllerType=0 controllerNumber=1 scan=18587	55.0767	Trypsin	B3	NAAEDHKLRELAESR	S{+386}	386	386.209	386.21	386.209
10947:3	4	K.AKEASAAEAPAAAS{+1364.451}N.-	NA	S{+1364}	908.707	3	2724.11	2723.11	1	-1.2	58	CRagged	310.41	143.88	0	6.03	821	>WS76_RS31050 ref|WP_071810810.1|gi|0| hypothetical protein	2892	Nsco_NS_434_20203020_B_humpty_HILIC1.12718.12718.3	controllerType=0 controllerNumber=1 scan=12718	43.2842	Trypsin	B1	AKEASAAEAPAAASN	S{+1364}	1364	1364.45	1364.45	1364.45
34139:4	2	A.QVGSISANSDS{+1593.762}SIGDR.I	NA	S{+1594}	797.384	4	3186.51	3186.51	0	0	146	NRagged	310.42	5.01	0	1.71	711	>WS76_RS04345 ref|WP_006025492.1|gi|0| chaperonin GroEL	882	Nsco_NS_434_20203020_B_humpty_HILIC1.32520.32520.4	controllerType=0 controllerNumber=1 scan=32520	93.8766	Trypsin	B1	QVGSISANSDSSIGDR	S{+1594}	1594	1593.76	1593.76	1593.76
04918:3	294	K.KPAAAYS{+330.193}EASIK.V	NA	S{+330}	522.624	3	1565.86	1565.86	0	0	5	Specific	310.46	4.08	4.08	3.05	13	>WS76_RS13625 ref|WP_006024972.1|gi|0| DNA topoisomerase IV subunit B	2738	Nsco_NS_434_20203020_B_humpty_HILIC3.7367.7367.3	controllerType=0 controllerNumber=1 scan=7367	30.7305	Trypsin	B3	KPAAAYSEASIK	S{+330}	330	330.193	330.19	330.193
47225:6	241	R.DMHRELQS{+1129.511}ALDDVQAANAR.A	NA	S{+1130}	546.095	6	3271.53	3269.53	2	-2.1	33	Specific	310.47	124.46	0	5.14	18	>WS76_RS02585 ref|WP_006029796.1|gi|0| 2-(1,2-epoxy-1,2-dihydrophenyl)acetyl-CoA isomerase	528	Nsco_NS_434_20203020_B_humpty_HILIC2.44039.44039.3	controllerType=0 controllerNumber=1 scan=44039	119.409	Trypsin	B2	DMHRELQSALDDVQAANAR	S{+1130}	1130	1129.51	1129.51	1129.51
22182:2	48	A.PPADNNAS{+837.332}QPQQFDPNR.A	NA	S{+837}	1367.6	2	2734.2	2733.2	1	-1.2	52	NRagged	310.48	194.1	0	5.9	119	>WS76_RS16595 ref|WP_015601198.1|gi|0| sporulation related domain protein	3331	Nsco_NS_434_20203020_B_humpty_HILIC1.22694.22694.2	controllerType=0 controllerNumber=1 scan=22694	69.2382	Trypsin	B1	PPADNNASQPQQFDPNR	S{+837}	837	837.332	837.33	837.332
35553:4	43	I.PVAVAHGEGYADFS{+889.514}QQGDQSR.V	NA	S{+890}	777.887	4	3108.53	3108.53	0	0	1266	NRagged	310.5	14.24	0	3.95	65	>WS76_RS07925 ref|WP_015600184.1|gi|0| phosphoribosylformylglycinamidine synthase	1603	Nsco_NS_434_20203020_B_humpty_HILIC3.34382.34382.4	controllerType=0 controllerNumber=1 scan=34382	90.0366	Trypsin	B3	PVAVAHGEGYADFSQQGDQSR	S{+890}	890	889.514	889.51	889.514
42480:4	240	D.IDDPEWIDAHAQNDHGIS{+500.303}K.L	NA	S{+500}	666.08	4	2661.3	2661.3	0	0	285	NRagged	310.53	92.62	92.62	3.57	32	>WS76_RS02290 ref|WP_006029394.1|gi|0| type VI secretion system-associated protein TagF	465	Nsco_NS_434_20203020_B_humpty_HILIC2.39123.39123.5	controllerType=0 controllerNumber=1 scan=39123	105.988	Trypsin	B2	IDDPEWIDAHAQNDHGISK	S{+500}	500	500.303	500.3	500.303
46027:5	59	R.PIDEAGPIVS{+782.422}EHKR.S	NA	S{+782}	467.054	5	2331.24	2330.24	1	-1.4	98	Specific	310.55	10.11	0	4.69	49	>WS76_RS00650 ref|WP_041861550.1|gi|0| F0F1 ATP synthase subunit beta	138	Nsco_NS_434_20203020_B_humpty_HILIC1.42764.42764.5	controllerType=0 controllerNumber=1 scan=42764	118.502	Trypsin	B1	PIDEAGPIVSEHKR	S{+782}	782	782.422	782.42	782.422
29146:4	24	T.PATPPATPATPATTS{+1210.441}APAK.A	NA	S{+1210}	740.346	4	2958.36	2958.36	0	0	192	NRagged	310.57	9	0	3.65	139	>WS76_RS02240 ref|WP_015601514.1|gi|0| tetratricopeptide repeat family protein	455	Nsco_NS_434_20203020_B_humpty_HILIC1.28417.28417.4	controllerType=0 controllerNumber=1 scan=28417	83.8431	Trypsin	B1	PATPPATPATPATTSAPAK	S{+1210}	1210	1210.44	1210.44	1210.44
05550:4	1088	K.LHFDDQS{+381.218}HR.I	NA	S{+381}	384.943	4	1536.75	1535.75	1	-2.2	70	Specific	310.57	17.06	0	1.69	6	>WS76_RS28490 ref|WP_075645182.1|gi|0| DUF1842 domain-containing protein	5704	Nsco_NS_434_20203020_B_humpty_HILIC1.7427.7427.3	controllerType=0 controllerNumber=1 scan=7427	29.8401	Trypsin	B1	LHFDDQSHR	S{+381}	381	381.218	381.22	381.218
28489:3	63	R.RQQLAPPAPAS{+1234.437}APAAASDAGSASPGARP.-	NA	S{+1234}	1269.59	3	3806.74	3804.74	2	-1.8	729	CRagged	310.59	186.82	0	7.27	77	>WS76_RS00435 ref|WP_015602274.1|gi|0| type II secretion system protein GspD	90	Nsco_NS_434_20203020_B_humpty_HILIC2.27402.27402.3	controllerType=0 controllerNumber=1 scan=27402	77.8027	Trypsin	B2	RQQLAPPAPASAPAAASDAGSASPGARP	S{+1234}	1234	1234.44	1234.44	1234.44
14700:1	4	A.SAAEAPAAAS{+267.040}N.-	NA	S{+267}	1226.48	1	1226.48	1226.48	0	0	62	Non	310.59	86.67	86.67	3.62	1166	>WS76_RS31050 ref|WP_071810810.1|gi|0| hypothetical protein	2892	Nsco_NS_434_20203020_B_humpty_HILIC3.16466.16466.2	controllerType=0 controllerNumber=1 scan=16466	50.5644	Trypsin	B3	SAAEAPAAASN	S{+267}	267	267.04	267.04	267.04
57284:3	64	A.PPGGEPAAERAPS{+1143.522}PGSPEWDDYR.T	NA	S{+1144}	1194.55	3	3581.62	3581.62	0	0	4796	NRagged	310.59	80.24	2.12	4.33	65	>WS76_RS27765 ref|WP_064483060.1|gi|0| KR domain-containing protein	5562	Nsco_NS_434_20203020_B_humpty_HILIC3.54478.54478.3	controllerType=0 controllerNumber=1 scan=54478	135.975	Trypsin	B3	PPGGEPAAERAPSPGSPEWDDYR	S{+1144}	1144	1143.52	1143.52	1143.52
27067:2	177	A.QSLSNQSS{+577.181}APAAAAPIDADKK.A	NA	S{+577}	1325.12	2	2649.23	2647.23	2	-2.5	22	NRagged	310.64	21.85	0	5.51	29	>WS76_RS05350 ref|WP_009916801.1|gi|0| DUF2059 domain-containing protein	1076	Nsco_NS_434_20203020_B_humpty_HILIC1.26741.26741.2	controllerType=0 controllerNumber=1 scan=26741	79.7066	Trypsin	B1	QSLSNQSSAPAAAAPIDADKK	S{+577}	577	577.181	577.18	577.181
41317:4	987	L.PSGSLAPQTLPKPAPS{+465.221}GAKPQYAAPLQR.N	NA	S{+465}	824.446	4	3294.76	3293.76	1	-1	59	NRagged	310.65	85.46	5.83	5.59	6	>WS76_RS18175 ref|WP_015603865.1|gi|0| hypothetical protein	3652	Nsco_NS_434_20203020_B_humpty_HILIC2.38189.38189.4	controllerType=0 controllerNumber=1 scan=38189	104.014	Trypsin	B2	PSGSLAPQTLPKPAPSGAKPQYAAPLQR	S{+465}	465	465.221	465.22	465.221
01250:4	792	V.EAAAAS{+226.163}RDKKPIK.T	NA	S{+226}	403.744	4	1611.95	1610.95	1	-2.1	20	NRagged	310.72	105.32	0	5.28	9	>WS76_RS01605 ref|WP_004199273.1|gi|0| 30S ribosomal protein S19	325	Nsco_NS_434_20203020_B_humpty_HILIC2.4011.4011.4	controllerType=0 controllerNumber=1 scan=4011	23.2275	Trypsin	B2	EAAAASRDKKPIK	S{+226}	226	226.163	226.16	226.163
52186:8	6	M.DAGNMLKPALS{+1670.758}RGELHC[+57.021]IGATTLDEYRK.Y	NA	C[+57], S{+1671}	599.546	8	4789.32	4787.32	2	-1.4	294	NRagged	310.74	32.9	0	6.08	190	>WS76_RS08260 ref|WP_015600325.1|gi|0| ATP-dependent chaperone ClpB	1673	Nsco_NS_434_20203020_B_humpty_HILIC1.47645.47645.4	controllerType=0 controllerNumber=1 scan=47645	128.926	Trypsin	B1	DAGNMLKPALSRGELHCIGATTLDEYRK	,S{+1671}	,+1671	1670.76	1670.76	1670.76
20377:4	1479	Y.AHLAES{+547.249}GVGAPARR.L	NA	S{+547}	485.505	4	1939	1939	0	0	62	NRagged	310.74	6.14	4.25	4	2	>WS76_RS14360 ref|WP_015602270.1|gi|0| methyltransferase domain-containing protein	2876	Nsco_NS_434_20203020_B_humpty_HILIC1.21245.21245.4	controllerType=0 controllerNumber=1 scan=21245	65.5706	Trypsin	B1	AHLAESGVGAPARR	S{+547}	547	547.249	547.25	547.249
17002:3	4	A.QAS{+1944.645}APAAASAPAEKAEAASAPAKK.A	NA	S{+1945}	1380.27	3	4138.79	4138.79	0	0	20	NRagged	310.76	150.31	0	7.09	1166	>WS76_RS31050 ref|WP_071810810.1|gi|0| hypothetical protein	2892	Nsco_NS_434_20203020_B_humpty_HILIC3.18545.18545.3	controllerType=0 controllerNumber=1 scan=18545	54.982	Trypsin	B3	QASAPAAASAPAEKAEAASAPAKK	S{+1945}	1945	1944.64	1944.64	1944.64
01158:4	9	K.KEQDEAS{+824.472}QKR.L	NA	S{+824}	511.775	4	2044.08	2043.08	1	-1.6	431	Specific	310.76	44.08	0	4.15	245	>WS76_RS08260 ref|WP_015600325.1|gi|0| ATP-dependent chaperone ClpB	1673	Nsco_NS_434_20203020_B_humpty_HILIC3.4126.4126.4	controllerType=0 controllerNumber=1 scan=4126	23.7748	Trypsin	B3	KEQDEASQKR	S{+824}	824	824.472	824.47	824.472
39778:3	251	I.DANAVHGS{+754.425}DAPETAR.V	NA	S{+754}	755.709	3	2265.11	2265.11	0	0	112	NRagged	310.77	22.25	4.91	2.22	17	>WS76_RS08420 ref|WP_006026968.1|gi|0| nucleoside-diphosphate kinase	1704	Nsco_NS_434_20203020_B_humpty_HILIC2.36952.36952.3	controllerType=0 controllerNumber=1 scan=36952	101.105	Trypsin	B2	DANAVHGSDAPETAR	S{+754}	754	754.425	754.42	754.425
65577:4	30	L.PYAEDALAPHIS{+972.475}QETIQYHYGK.H	NA	S{+972}	877.179	4	3505.7	3503.7	2	-1.9	9	NRagged	310.79	84.75	1.43	5.12	76	>WS76_RS14535 ref|WP_006024786.1|gi|0| superoxide dismutase	2911	Nsco_NS_434_20203020_B_humpty_HILIC2.59169.59169.4	controllerType=0 controllerNumber=1 scan=59169	152.535	Trypsin	B2	PYAEDALAPHISQETIQYHYGK	S{+972}	972	972.475	972.48	972.475
45818:4	576	R.TS{+742.351}QNSELNNMQDLVEDYKK.K	NA	S{+742}	750.604	4	2999.4	2998.4	1	-1.1	254	Specific	310.85	95.89	5.4	4.66	11	>sp|K22E_HUMAN|(Common contaminant protein)	5908	Nsco_NS_434_20203020_B_humpty_HILIC1.42588.42588.3	controllerType=0 controllerNumber=1 scan=42588	118.085	Trypsin	B1	TSQNSELNNMQDLVEDYKK	S{+742}	742	742.351	742.35	742.351
77936:6	258	R.RHPITQEESFFS{+687.059}SVC[+57.021]VC[+57.021]HPASWWDLVK.R	NA	C[+57]*2, S{+687}	666.274	6	3992.61	3989.61	3	-2.5	223	Specific	310.86	168.42	0	6.02	13	>WS76_RS27820 ref|WP_009916225.1|gi|0| hypothetical protein	5573	Nsco_NS_434_20203020_B_humpty_HILIC3.71157.71157.5	controllerType=0 controllerNumber=1 scan=71157	168.194	Trypsin	B3	RHPITQEESFFSSVCVCHPASWWDLVK	*2,S{+687}	*2,+687	687.059	687.06	687.059
26621:4	1684	R.HALALMS{+342.165}PDRYR.Q	NA	S{+342}	443.731	4	1771.9	1771.9	0	0	531	Specific	310.87	7.06	7.06	3.59	3	>WS76_RS08210 ref|WP_015601985.1|gi|0| glycosyltransferase family 39 protein	1663	Nsco_NS_434_20203020_B_humpty_HILIC2.25874.25874.4	controllerType=0 controllerNumber=1 scan=25874	74.0145	Trypsin	B2	HALALMSPDRYR	S{+342}	342	342.165	342.17	342.165
60425:3	124	E.PPTPAGADAGEPPAVS{+553.432}AAPAVAAQSATLVIDKPLR.S	NA	S{+553}	1288.41	3	3863.2	3860.2	3	-2.6	124	NRagged	310.88	30.46	0	5.53	29	>WS76_RS04965 ref|WP_015600225.1|gi|0| septum site-determining protein MinC	1003	Nsco_NS_434_20203020_B_humpty_HILIC3.57010.57010.3	controllerType=0 controllerNumber=1 scan=57010	140.932	Trypsin	B3	PPTPAGADAGEPPAVSAAPAVAAQSATLVIDKPLR	S{+553}	553	553.432	553.43	553.432
58557:3	1132	V.TELDQTGS{+1480.626}TQYR.L	NA	S{+1481}	960.764	3	2880.28	2879.28	1	-1.2	56	NRagged	310.9	24.97	0	2.99	6	>WS76_RS15895 ref|WP_006024497.1|gi|0| LPS export ABC transporter periplasmic protein LptC	3190	Nsco_NS_434_20203020_B_humpty_HILIC1.52713.52713.3	controllerType=0 controllerNumber=1 scan=52713	139.668	Trypsin	B1	TELDQTGSTQYR	S{+1481}	1481	1480.63	1480.63	1480.63
06683:1	4	A.SAAEAPAAAS{+217.030}N.-	NA	S{+217}	1176.47	1	1176.47	1176.47	0	0	62	Non	310.93	92.37	92.37	3.62	1166	>WS76_RS31050 ref|WP_071810810.1|gi|0| hypothetical protein	2892	Nsco_NS_434_20203020_B_humpty_HILIC3.9372.9372.2	controllerType=0 controllerNumber=1 scan=9372	35.6493	Trypsin	B3	SAAEAPAAASN	S{+217}	217	217.03	217.03	217.03
30253:4	1	V.GSISANSDS{+1512.820}SIGDR.I	NA	S{+1513}	720.366	4	2878.44	2878.44	0	0	148	NRagged	310.95	6.57	0	2.2	1039	>WS76_RS04345 ref|WP_006025492.1|gi|0| chaperonin GroEL	882	Nsco_NS_434_20203020_B_humpty_HILIC2.28891.28891.4	controllerType=0 controllerNumber=1 scan=28891	81.5656	Trypsin	B2	GSISANSDSSIGDR	S{+1513}	1513	1512.82	1512.82	1512.82
17492:2	4	A.SAPAAAS{+1519.532}APAEK.A	NA	S{+1520}	1295.54	2	2590.08	2590.08	0	0	22	NRagged	310.96	18.72	0	4.23	1081	>WS76_RS31050 ref|WP_071810810.1|gi|0| hypothetical protein	2892	Nsco_NS_434_20203020_B_humpty_HILIC2.18559.18559.2	controllerType=0 controllerNumber=1 scan=18559	56.2477	Trypsin	B2	SAPAAASAPAEK	S{+1520}	1520	1519.53	1519.53	1519.53
53537:6	7	K.TAS{+1341.764}GIVIPDAAAEKPDQGEVLAIGPGKRDDK.G	NA	S{+1342}	744.74	6	4463.4	4460.4	3	-2.3	21	Specific	310.97	310.97	0	7.9	177	>WS76_RS04340 ref|WP_009889537.1|gi|0| molecular chaperone GroES	881	Nsco_NS_434_20203020_B_humpty_HILIC3.51044.51044.6	controllerType=0 controllerNumber=1 scan=51044	128.637	Trypsin	B3	TASGIVIPDAAAEKPDQGEVLAIGPGKRDDK	S{+1342}	1342	1341.76	1341.76	1341.76
58318:2	6	D.PAIVAAAELS{+306.608}HR.Y	NA	S{+307}	771.653	2	1542.3	1541.3	1	-2.2	368	NRagged	310.98	41.83	41.83	4.14	190	>WS76_RS08260 ref|WP_015600325.1|gi|0| ATP-dependent chaperone ClpB	1673	Nsco_NS_434_20203020_B_humpty_HILIC1.52461.52461.4	controllerType=0 controllerNumber=1 scan=52461	139.024	Trypsin	B1	PAIVAAAELSHR	S{+307}	307	306.608	306.61	306.608
05492:3	175	L.AS{+227.118}AHPGYKR.T	NA	S{+227}	405.216	3	1213.63	1213.63	0	0	316	NRagged	310.99	297.06	297.06	4.3	30	>WS76_RS14375 ref|WP_015601466.1|gi|0| isoleucine--tRNA ligase	2879	Nsco_NS_434_20203020_B_humpty_HILIC3.7871.7871.4	controllerType=0 controllerNumber=1 scan=7871	31.5845	Trypsin	B3	ASAHPGYKR	S{+227}	227	227.118	227.12	227.118
31797:4	3	K.TSAAKPAATTTTATTAAPAPAPSATTPAPAATAPATAAS{+668.231}APAAK.K	NA	S{+668}	1129.06	4	4513.22	4513.22	0	0	100	Specific	311.01	188.63	34.86	6.06	457	>WS76_RS08270 ref|WP_015600333.1|gi|0| hypothetical protein	1675	Nsco_NS_434_20203020_B_humpty_HILIC1.30538.30538.4	controllerType=0 controllerNumber=1 scan=30538	89.0285	Trypsin	B1	TSAAKPAATTTTATTAAPAPAPSATTPAPAATAPATAASAPAAK	S{+668}	668	668.231	668.23	668.231
76264:4	91	V.EAKEHVKIQS{+1336.513}ENQTLASITFQNYFR.M	NA	S{+1337}	1080.76	4	4320.02	4318.02	2	-1.6	361	NRagged	311.01	44.99	0	6.57	37	>WS76_RS02755 ref|WP_015600954.1|gi|0| preprotein translocase subunit SecA	556	Nsco_NS_434_20203020_B_humpty_HILIC3.69731.69731.2	controllerType=0 controllerNumber=1 scan=69731	165.469	Trypsin	B3	EAKEHVKIQSENQTLASITFQNYFR	S{+1337}	1337	1336.51	1336.51	1336.51
21479:3	4	A.QAS{+1912.631}APAAASAPAEKAEAASAPAK.K	NA	S{+1913}	1327.57	3	3980.68	3978.68	2	-1.7	20	NRagged	311.08	153.21	0	7.28	1081	>WS76_RS31050 ref|WP_071810810.1|gi|0| hypothetical protein	2892	Nsco_NS_434_20203020_B_humpty_HILIC2.21827.21827.3	controllerType=0 controllerNumber=1 scan=21827	64.1894	Trypsin	B2	QASAPAAASAPAEKAEAASAPAK	S{+1913}	1913	1912.63	1912.63	1912.63
24389:5	294	R.ARPGQRPPELNRPGDQAAS{+568.217}QAVTASAGAGAPPGSAGNADAAR.S	NA	S{+568}	907.843	5	4535.18	4534.18	1	-0.7	124	Specific	311.08	158.41	0	6.8	25	>WS76_RS10405 ref|WP_015602364.1|gi|0| DUF2939 domain-containing protein	2105	Nsco_NS_434_20203020_B_humpty_HILIC2.24067.24067.5	controllerType=0 controllerNumber=1 scan=24067	69.5819	Trypsin	B2	ARPGQRPPELNRPGDQAASQAVTASAGAGAPPGSAGNADAAR	S{+568}	568	568.217	568.22	568.217
24138:3	4	Q.ASAPAAAS{+1971.671}APAEKAEAASAPAK.K	NA	S{+1972}	1304.23	3	3910.66	3909.66	1	-0.9	21	NRagged	311.09	75.77	0	6.39	1081	>WS76_RS31050 ref|WP_071810810.1|gi|0| hypothetical protein	2892	Nsco_NS_434_20203020_B_humpty_HILIC2.23876.23876.3	controllerType=0 controllerNumber=1 scan=23876	69.1644	Trypsin	B2	ASAPAAASAPAEKAEAASAPAK	S{+1972}	1972	1971.67	1971.67	1971.67
42132:3	1014	R.SATSGGMLAAPQAQAQS{+641.292}QSQFAAAPAAPVHR.G	NA	S{+641}	1217.6	3	3650.77	3648.77	2	-1.8	119	Specific	311.09	61.64	0	5.57	3	>WS76_RS07480 ref|WP_015600473.1|gi|0| tetratricopeptide repeat family protein	1499	Nsco_NS_434_20203020_B_humpty_HILIC3.40508.40508.3	controllerType=0 controllerNumber=1 scan=40508	104.455	Trypsin	B3	SATSGGMLAAPQAQAQSQSQFAAAPAAPVHR	S{+641}	641	641.292	641.29	641.292
37089:5	300	V.FDADEHVRHDAS{+484.426}LDDFAK.L	NA	S{+484}	515.279	5	2572.37	2572.37	0	0	214	NRagged	311.12	86.22	4.64	4.81	11	>WS76_RS08580 ref|WP_015601724.1|gi|0| acetyl-CoA C-acyltransferase	1736	Nsco_NS_434_20203020_B_humpty_HILIC1.34867.34867.5	controllerType=0 controllerNumber=1 scan=34867	99.2608	Trypsin	B1	FDADEHVRHDASLDDFAK	S{+484}	484	484.426	484.43	484.426
54819:6	1177	M.GAMHTIADS{+736.466}LMAPHTEEYSYELC[+57.021]RR.H	NA	C[+57], S{+736}	613.639	6	3676.79	3674.79	2	-1.8	238	NRagged	311.13	40.74	0	5.25	3	>WS76_RS07500 ref|WP_015601864.1|gi|0| threonine/serine dehydratase	1504	Nsco_NS_434_20203020_B_humpty_HILIC2.50253.50253.5	controllerType=0 controllerNumber=1 scan=50253	132.549	Trypsin	B2	GAMHTIADSLMAPHTEEYSYELCRR	,S{+736}	,+736	736.466	736.47	736.466
23869:3	4	Q.ASAPAAASAPAEKAEAAS{+1971.674}APAK.K	NA	S{+1972}	1303.89	3	3909.67	3909.67	0	0	21	NRagged	311.16	27.92	0	5.02	1166	>WS76_RS31050 ref|WP_071810810.1|gi|0| hypothetical protein	2892	Nsco_NS_434_20203020_B_humpty_HILIC3.24324.24324.3	controllerType=0 controllerNumber=1 scan=24324	67.5044	Trypsin	B3	ASAPAAASAPAEKAEAASAPAK	S{+1972}	1972	1971.67	1971.67	1971.67
24882:3	4	Q.ASAPAAAS{+1999.679}APAEKAEAASAPAK.K	NA	S{+2000}	1313.56	3	3938.67	3937.67	1	-0.9	21	NRagged	311.17	41.68	0	6.25	1081	>WS76_RS31050 ref|WP_071810810.1|gi|0| hypothetical protein	2892	Nsco_NS_434_20203020_B_humpty_HILIC2.24443.24443.3	controllerType=0 controllerNumber=1 scan=24443	70.522	Trypsin	B2	ASAPAAASAPAEKAEAASAPAK	S{+2000}	2000	1999.68	1999.68	1999.68
41914:3	149	T.SNGGAQTAVS{+1622.666}AINNGYK.T	NA	S{+1623}	1092.16	3	3274.47	3274.47	0	0	233	NRagged	311.18	33.34	0	4.62	69	>WS76_RS19415 ref|WP_015603285.1|gi|0| porin	3898	Nsco_NS_434_20203020_B_humpty_HILIC2.38652.38652.3	controllerType=0 controllerNumber=1 scan=38652	104.921	Trypsin	B2	SNGGAQTAVSAINNGYK	S{+1623}	1623	1622.67	1622.67	1622.67
29201:2	547	A.PGDASS{+335.221}DASDDSAAAR.E	NA	S{+335}	914.422	2	1827.84	1827.84	0	0	2444	NRagged	311.18	118.94	0	4.39	32	>WS76_RS10095 ref|WP_015601675.1|gi|0| D-alanine--poly(phosphoribitol) ligase subunit DltA	2043	Nsco_NS_434_20203020_B_humpty_HILIC3.28884.28884.2	controllerType=0 controllerNumber=1 scan=28884	77.7863	Trypsin	B3	PGDASSDASDDSAAAR	S{+335}	335	335.221	335.22	335.221
75670:5	879	A.PDAGS{+1006.332}QGVAQAAADGRPEPHWALSQLLR.A	NA	S{+1006}	782.164	5	3906.79	3904.79	2	-1.7	334	NRagged	311.2	13.97	0	4.52	8	>WS76_RS05425 ref|WP_075644776.1|gi|0| lytic murein transglycosylase B	1091	Nsco_NS_434_20203020_B_humpty_HILIC2.67224.67224.6	controllerType=0 controllerNumber=1 scan=67224	169.504	Trypsin	B2	PDAGSQGVAQAAADGRPEPHWALSQLLR	S{+1006}	1006	1006.33	1006.33	1006.33
43178:3	1	I.AQVGSISANSDSS{+1504.637}IGDR.I	NA	S{+1505}	1057.15	3	3169.43	3168.43	1	-1.1	145	NRagged	311.23	1.26	0	3.86	1454	>WS76_RS04345 ref|WP_006025492.1|gi|0| chaperonin GroEL	882	Nsco_NS_434_20203020_B_humpty_HILIC3.41341.41341.3	controllerType=0 controllerNumber=1 scan=41341	106.176	Trypsin	B3	AQVGSISANSDSSIGDR	S{+1505}	1505	1504.64	1504.64	1504.64
12808:1	4	K.EAS{+440.024}AAEAPAAASN.-	NA	S{+440}	1600.55	1	1600.55	1599.55	1	-2.1	60	CRagged	311.29	205.83	0	5.3	821	>WS76_RS31050 ref|WP_071810810.1|gi|0| hypothetical protein	2892	Nsco_NS_434_20203020_B_humpty_HILIC1.14683.14683.4	controllerType=0 controllerNumber=1 scan=14683	48.6055	Trypsin	B1	EASAAEAPAAASN	S{+440}	440	440.024	440.02	440.024
20310:4	102	H.PEKPPKYS{+864.313}R.A	NA	S{+864}	492.485	4	1966.92	1965.92	1	-1.7	81	NRagged	311.29	130.4	0	5.03	37	>WS76_RS11360 ref|WP_015601342.1|gi|0| SMC-Scp complex subunit ScpB	2296	Nsco_NS_434_20203020_B_humpty_HILIC2.20938.20938.4	controllerType=0 controllerNumber=1 scan=20938	62.0335	Trypsin	B2	PEKPPKYSR	S{+864}	864	864.313	864.31	864.313
29361:3	4	A.QAS{+1969.633}APAAASAPAEKAEAASAPAK.K	NA	S{+1970}	1346.57	3	4037.68	4035.68	2	-1.7	20	NRagged	311.3	158.35	0	6.97	1166	>WS76_RS31050 ref|WP_071810810.1|gi|0| hypothetical protein	2892	Nsco_NS_434_20203020_B_humpty_HILIC3.29013.29013.3	controllerType=0 controllerNumber=1 scan=29013	78.0854	Trypsin	B3	QASAPAAASAPAEKAEAASAPAK	S{+1970}	1970	1969.63	1969.63	1969.63
13995:3	852	Q.SS{+1380.512}VSSESTATSR.A	NA	S{+1381}	860.36	3	2579.07	2579.07	0	0	23	NRagged	311.31	3.29	0	2.23	23	>WS76_RS19050 ref|WP_041862053.1|gi|0| hypothetical protein	3825	Nsco_NS_434_20203020_B_humpty_HILIC1.15784.15784.3	controllerType=0 controllerNumber=1 scan=15784	51.6063	Trypsin	B1	SSVSSESTATSR	S{+1381}	1381	1380.51	1380.51	1380.51
43739:8	2	L.DDHARLDDGHS{+1886.966}IRR.Y	NA	S{+1887}	444.728	8	3550.77	3549.77	1	-0.9	1058	NRagged	311.32	116.95	1.32	4.73	717	>WS76_RS18590 ref|WP_015603035.1|gi|0| hypothetical protein	3735	Nsco_NS_434_20203020_B_humpty_HILIC3.41782.41782.4	controllerType=0 controllerNumber=1 scan=41782	106.881	Trypsin	B3	DDHARLDDGHSIRR	S{+1887}	1887	1886.97	1886.97	1886.97
41419:5	457	R.HPEIVAYRDLDEEDPAEIEAS{+623.357}K.F	NA	S{+623}	631.117	5	3151.56	3149.56	2	-2.1	226	Specific	311.34	137.71	137.71	6.47	7	>WS76_RS15040 ref|WP_006024685.1|gi|0| ADP-forming succinate--CoA ligase subunit beta	3017	Nsco_NS_434_20203020_B_humpty_HILIC1.38604.38604.4	controllerType=0 controllerNumber=1 scan=38604	108.081	Trypsin	B1	HPEIVAYRDLDEEDPAEIEASK	S{+623}	623	623.357	623.36	623.357
40408:4	1069	R.YDGEVPADREALES{+749.370}LPGVGRK.T	NA	S{+749}	753.133	4	3009.51	3007.51	2	-2.2	100	Specific	311.38	162.18	10.15	6.55	4	>WS76_RS13460 ref|WP_006025007.1|gi|0| endonuclease III	2706	Nsco_NS_434_20203020_B_humpty_HILIC1.37821.37821.3	controllerType=0 controllerNumber=1 scan=37821	106.393	Trypsin	B1	YDGEVPADREALESLPGVGRK	S{+749}	749	749.37	749.37	749.37
61822:5	27	I.PASDIYENEGVVMVTPS{+1543.760}ATAPQLTEGKK.R	NA	S{+1544}	896.45	5	4478.22	4476.22	2	-1.5	108	NRagged	311.39	194.02	0	6.81	99	>WS76_RS18800 ref|WP_006027748.1|gi|0| branched-chain amino acid ABC transporter substrate-binding protein	3775	Nsco_NS_434_20203020_B_humpty_HILIC3.58111.58111.5	controllerType=0 controllerNumber=1 scan=58111	143.133	Trypsin	B3	PASDIYENEGVVMVTPSATAPQLTEGKK	S{+1544}	1544	1543.76	1543.76	1543.76
55560:3	706	R.GGEIANTGAS{+667.237}APGVNVPGVAGGNVQITPDGR.G	NA	S{+667}	1167.89	3	3501.66	3499.66	2	-1.9	172	Specific	311.41	44.07	3.6	5.62	13	>WS76_RS00185 ref|WP_006024030.1|gi|0| DUF1700 domain-containing protein	40	Nsco_NS_434_20203020_B_humpty_HILIC2.50829.50829.3	controllerType=0 controllerNumber=1 scan=50829	133.668	Trypsin	B2	GGEIANTGASAPGVNVPGVAGGNVQITPDGR	S{+667}	667	667.237	667.24	667.237
68826:2	132	H.PFLEFAQNVQPQS{+721.238}VLR.A	NA	S{+721}	1298.12	2	2595.23	2594.23	1	-1.3	77	NRagged	311.43	6.29	6.29	5.1	27	>WS76_RS00685 ref|WP_015600251.1|gi|0| trifunctional transcriptional regulator/proline dehydrogenase/L-glutamate gamma-semialdehyde dehydrogenase	148	Nsco_NS_434_20203020_B_humpty_HILIC2.61862.61862.2	controllerType=0 controllerNumber=1 scan=61862	158.377	Trypsin	B2	PFLEFAQNVQPQSVLR	S{+721}	721	721.238	721.24	721.238
47981:4	27	M.PKPVVGDNGS{+565.202}GMHVHQSIWK.D	NA	S{+565}	685.33	4	2738.3	2738.3	0	0	260	NRagged	311.44	9.08	7.55	2.96	121	>WS76_RS06415 ref|WP_015601285.1|gi|0| type I glutamate--ammonia ligase	1286	Nsco_NS_434_20203020_B_humpty_HILIC1.44330.44330.4	controllerType=0 controllerNumber=1 scan=44330	121.962	Trypsin	B1	PKPVVGDNGSGMHVHQSIWK	S{+565}	565	565.202	565.2	565.202
18281:2	4	A.PAAAS{+1676.594}APAEK.A	NA	S{+1677}	1295.04	2	2589.07	2589.07	0	0	24	NRagged	311.45	15.61	15.61	3.04	821	>WS76_RS31050 ref|WP_071810810.1|gi|0| hypothetical protein	2892	Nsco_NS_434_20203020_B_humpty_HILIC1.19465.19465.2	controllerType=0 controllerNumber=1 scan=19465	60.992	Trypsin	B1	PAAASAPAEK	S{+1677}	1677	1676.59	1676.59	1676.59
32371:3	508	N.YVGIS{+387.176}EKPNDMFGK.L	NA	S{+387}	657.988	3	1971.95	1971.95	0	0	251	NRagged	311.45	42.01	28.35	2.27	13	>WS76_RS03315 ref|WP_006025285.1|gi|0| tyrosine--tRNA ligase	672	Nsco_NS_434_20203020_B_humpty_HILIC3.31652.31652.3	controllerType=0 controllerNumber=1 scan=31652	84.1312	Trypsin	B3	YVGISEKPNDMFGK	S{+387}	387	387.176	387.18	387.176
28501:4	82	M.VGLGVWS{+438.193}EQEHEDTK.V	NA	S{+438}	539.006	4	2153	2152	1	-1.6	344	NRagged	311.47	0.97	0	2.76	48	>WS76_RS25000 ref|WP_015603049.1|gi|0| 3-methyl-2-oxobutanoate dehydrogenase (2-methylpropanoyl-transferring) subunit alpha	5010	Nsco_NS_434_20203020_B_humpty_HILIC2.27413.27413.4	controllerType=0 controllerNumber=1 scan=27413	77.8272	Trypsin	B2	VGLGVWSEQEHEDTK	S{+438}	438	438.193	438.19	438.193
10069:2	4	K.EAS{+926.371}AAEAPAAASN.-	NA	S{+926}	1043.95	2	2086.89	2085.89	1	-1.6	60	CRagged	311.47	225.3	0	5.22	1166	>WS76_RS31050 ref|WP_071810810.1|gi|0| hypothetical protein	2892	Nsco_NS_434_20203020_B_humpty_HILIC3.12383.12383.4	controllerType=0 controllerNumber=1 scan=12383	42.005	Trypsin	B3	EASAAEAPAAASN	S{+926}	926	926.371	926.37	926.371
60418:4	1	A.QVGS{+1401.683}ISANSDSSIGDRIAEAMDK.V	NA	S{+1402}	938.955	4	3752.8	3752.8	0	0	146	NRagged	311.5	1.63	1.63	4.85	1039	>WS76_RS04345 ref|WP_006025492.1|gi|0| chaperonin GroEL	882	Nsco_NS_434_20203020_B_humpty_HILIC2.55174.55174.4	controllerType=0 controllerNumber=1 scan=55174	143.943	Trypsin	B2	QVGSISANSDSSIGDRIAEAMDK	S{+1402}	1402	1401.68	1401.68	1401.68
42431:4	2	R.EHAS{+698.140}YGVRVDQFKPLPLR.C	NA	S{+698}	703.824	4	2812.27	2810.27	2	-2.4	666	Specific	311.51	213.48	0	5.98	717	>WS76_RS18590 ref|WP_015603035.1|gi|0| hypothetical protein	3735	Nsco_NS_434_20203020_B_humpty_HILIC3.40742.40742.3	controllerType=0 controllerNumber=1 scan=40742	104.934	Trypsin	B3	EHASYGVRVDQFKPLPLR	S{+698}	698	698.14	698.14	698.14
75701:5	379	K.HLS{+833.411}DGRDYIAGEYSIADMASYPWIVPHER.Q	NA	S{+833}	837.203	5	4181.99	4181.99	0	0	147	Specific	311.58	187.14	2.8	7.19	20	>WS76_RS03305 ref|WP_015600955.1|gi|0| thiol:disulfide oxidoreductase	669	Nsco_NS_434_20203020_B_humpty_HILIC3.69322.69322.4	controllerType=0 controllerNumber=1 scan=69322	164.718	Trypsin	B3	HLSDGRDYIAGEYSIADMASYPWIVPHER	S{+833}	833	833.411	833.41	833.411
26583:3	4	A.QAS{+1943.632}APAAASAPAEKAEAASAPAK.K	NA	S{+1944}	1337.9	3	4011.68	4009.68	2	-1.7	20	NRagged	311.62	132.99	0	6.58	1166	>WS76_RS31050 ref|WP_071810810.1|gi|0| hypothetical protein	2892	Nsco_NS_434_20203020_B_humpty_HILIC3.26606.26606.3	controllerType=0 controllerNumber=1 scan=26606	72.4976	Trypsin	B3	QASAPAAASAPAEKAEAASAPAK	S{+1944}	1944	1943.63	1943.63	1943.63
47980:5	27	K.PVVGDNGS{+856.347}GMHVHQSIWK.D	NA	S{+856}	561.865	5	2805.3	2804.3	1	-1.2	262	Specific	311.63	32.5	0	3.85	121	>WS76_RS06415 ref|WP_015601285.1|gi|0| type I glutamate--ammonia ligase	1286	Nsco_NS_434_20203020_B_humpty_HILIC1.44329.44329.5	controllerType=0 controllerNumber=1 scan=44329	121.96	Trypsin	B1	PVVGDNGSGMHVHQSIWK	S{+856}	856	856.347	856.35	856.347
39538:3	1	K.EIAQVGSIS{+1057.531}ANSDSSIGDR.I	NA	S{+1058}	988.82	3	2964.45	2963.45	1	-1.1	143	Specific	311.63	5	0	5	1039	>WS76_RS04345 ref|WP_006025492.1|gi|0| chaperonin GroEL	882	Nsco_NS_434_20203020_B_humpty_HILIC2.36728.36728.3	controllerType=0 controllerNumber=1 scan=36728	100.515	Trypsin	B2	EIAQVGSISANSDSSIGDR	S{+1058}	1058	1057.53	1057.53	1057.53
54266:4	21	I.PVTS{+227.099}QNRIPLVQNGTVDIEC[+57.021]GSTTNNLDRQK.Q	NA	C[+57], S{+227}	921.714	4	3683.83	3681.83	2	-1.8	90	NRagged	311.64	150.83	2.5	7.21	162	>WS76_RS03235 ref|WP_075644749.1|gi|0| glutamate/aspartate ABC transporter substrate-binding protein	656	Nsco_NS_434_20203020_B_humpty_HILIC2.49830.49830.4	controllerType=0 controllerNumber=1 scan=49830	131.663	Trypsin	B2	PVTSQNRIPLVQNGTVDIECGSTTNNLDRQK	,S{+227}	,+227	227.099	227.1	227.099
32147:3	3	K.TSAAKPAATTTTATTAAPAPAPSATTPAPAATAPATAAS{+596.205}APAAK.K	NA	S{+596}	1481.07	3	4441.2	4441.2	0	0	100	Specific	311.64	126.55	24.47	5.45	674	>WS76_RS08270 ref|WP_015600333.1|gi|0| hypothetical protein	1675	Nsco_NS_434_20203020_B_humpty_HILIC3.31484.31484.3	controllerType=0 controllerNumber=1 scan=31484	83.7885	Trypsin	B3	TSAAKPAATTTTATTAAPAPAPSATTPAPAATAPATAASAPAAK	S{+596}	596	596.205	596.21	596.205
08506:2	4	K.AKEASAAEAPAAAS{+1293.429}N.-	NA	S{+1293}	1327.05	2	2653.08	2652.08	1	-1.3	58	CRagged	311.69	211.89	0	6.87	821	>WS76_RS31050 ref|WP_071810810.1|gi|0| hypothetical protein	2892	Nsco_NS_434_20203020_B_humpty_HILIC1.10505.10505.2	controllerType=0 controllerNumber=1 scan=10505	37.5241	Trypsin	B1	AKEASAAEAPAAASN	S{+1293}	1293	1293.43	1293.43	1293.43
63931:6	32	L.GALREHGLSAC[+57.021]S{+811.410}HVIGAVNETDAIEVYRDAK.K	NA	C[+57], S{+811}	692.517	6	4150.06	4150.06	0	0	1014	NRagged	311.69	53.84	0	5.52	68	>WS76_RS07925 ref|WP_015600184.1|gi|0| phosphoribosylformylglycinamidine synthase	1603	Nsco_NS_434_20203020_B_humpty_HILIC2.57888.57888.6	controllerType=0 controllerNumber=1 scan=57888	149.679	Trypsin	B2	GALREHGLSACSHVIGAVNETDAIEVYRDAK	,S{+811}	,+811	811.41	811.41	811.41
16871:3	4	Q.ASAPAAAS{+1915.697}APAEKAEAASAPAK.K	NA	S{+1916}	1285.57	3	3854.69	3853.69	1	-0.9	21	NRagged	311.69	15.25	0	5.2	1166	>WS76_RS31050 ref|WP_071810810.1|gi|0| hypothetical protein	2892	Nsco_NS_434_20203020_B_humpty_HILIC3.18427.18427.3	controllerType=0 controllerNumber=1 scan=18427	54.746	Trypsin	B3	ASAPAAASAPAEKAEAASAPAK	S{+1916}	1916	1915.7	1915.7	1915.7
57914:5	15	I.PFSYYDQS{+1705.923}QQVVGYSR.D	NA	S{+1706}	726.968	5	3630.81	3629.81	1	-0.9	50	NRagged	311.71	103.03	0	2.66	206	>WS76_RS03235 ref|WP_075644749.1|gi|0| glutamate/aspartate ABC transporter substrate-binding protein	656	Nsco_NS_434_20203020_B_humpty_HILIC3.55011.55011.5	controllerType=0 controllerNumber=1 scan=55011	137.03	Trypsin	B3	PFSYYDQSQQVVGYSR	S{+1706}	1706	1705.92	1705.92	1705.92
74320:3	690	K.PLDAPHALKPLIS{+224.602}DR.I	NA	S{+225}	623.515	3	1868.53	1867.53	1	-1.8	46	Specific	311.77	226.22	0	6.46	12	>WS76_RS10185 ref|WP_015602407.1|gi|0| transglutaminase-like superfamily protein	2061	Nsco_NS_434_20203020_B_humpty_HILIC1.65275.65275.5	controllerType=0 controllerNumber=1 scan=65275	167.132	Trypsin	B1	PLDAPHALKPLISDR	S{+225}	225	224.602	224.6	224.602
00137:2	4	K.AEAAS{+406.159}APAKK.A	NA	S{+406}	675.344	2	1349.68	1349.68	0	0	34	Specific	311.78	194.85	194.85	5.45	821	>WS76_RS31050 ref|WP_071810810.1|gi|0| hypothetical protein	2892	Nsco_NS_434_20203020_B_humpty_HILIC1.2870.2870.2	controllerType=0 controllerNumber=1 scan=2870	18.7115	Trypsin	B1	AEAASAPAKK	S{+406}	406	406.159	406.16	406.159
20291:3	4	Q.ASAPAAASAPAEKAEAAS{+2000.659}APAKK.A	NA	S{+2001}	1356.25	3	4066.75	4066.75	0	0	21	NRagged	311.83	14.53	0	6.79	1081	>WS76_RS31050 ref|WP_071810810.1|gi|0| hypothetical protein	2892	Nsco_NS_434_20203020_B_humpty_HILIC2.20923.20923.3	controllerType=0 controllerNumber=1 scan=20923	61.9833	Trypsin	B2	ASAPAAASAPAEKAEAASAPAKK	S{+2001}	2001	2000.66	2000.66	2000.66
77324:2	1259	I.EDDVFVGS{+326.161}DTQLVAPVR.V	NA	S{+326}	1087.04	2	2173.08	2173.08	0	0	394	NRagged	311.89	33.77	0	4.07	6	>WS76_RS16920 ref|WP_015602180.1|gi|0| UDP-N-acetylglucosamine diphosphorylase/glucosamine-1-phosphate N-acetyltransferase	3397	Nsco_NS_434_20203020_B_humpty_HILIC3.70634.70634.2	controllerType=0 controllerNumber=1 scan=70634	167.214	Trypsin	B3	EDDVFVGSDTQLVAPVR	S{+326}	326	326.161	326.16	326.161
59244:4	9	G.GAAAPAADAS{+1891.826}GAAAPAQAQALPAAIYFETGK.S	NA	S{+1892}	1180.82	4	4720.25	4720.25	0	0	403	NRagged	311.92	18.19	9.72	4.92	385	>WS76_RS16235 ref|WP_015600434.1|gi|0| cytochrome c oxidase subunit II	3258	Nsco_NS_434_20203020_B_humpty_HILIC2.54263.54263.4	controllerType=0 controllerNumber=1 scan=54263	141.975	Trypsin	B2	GAAAPAADASGAAAPAQAQALPAAIYFETGK	S{+1892}	1892	1891.83	1891.83	1891.83
66969:3	24	K.YASVIYGISTDNGGMYLEGDPS{+1544.658}APGNQAR.F	NA	S{+1545}	1517.68	3	4551.04	4548.04	3	-2.2	439	Specific	311.93	159.59	0	6.62	95	>WS76_RS20015 ref|WP_075645078.1|gi|0| collagenase	4017	Nsco_NS_434_20203020_B_humpty_HILIC2.60257.60257.3	controllerType=0 controllerNumber=1 scan=60257	154.916	Trypsin	B2	YASVIYGISTDNGGMYLEGDPSAPGNQAR	S{+1545}	1545	1544.66	1544.66	1544.66
46849:5	31	K.PVVGDNGS{+793.370}GMHVHQSIWK.D	NA	S{+793}	549.07	5	2741.32	2741.32	0	0	262	Specific	312.05	12.6	0.08	3.57	95	>WS76_RS06415 ref|WP_015601285.1|gi|0| type I glutamate--ammonia ligase	1286	Nsco_NS_434_20203020_B_humpty_HILIC2.43663.43663.5	controllerType=0 controllerNumber=1 scan=43663	118.476	Trypsin	B2	PVVGDNGSGMHVHQSIWK	S{+793}	793	793.37	793.37	793.37
31081:4	335	T.NHNWS{+229.225}FSIEATRR.A	NA	S{+229}	462.509	4	1847.01	1847.01	0	0	91	NRagged	312.08	33.1	0	3.72	14	>WS76_RS04875 ref|WP_015602046.1|gi|0| glucokinase	986	Nsco_NS_434_20203020_B_humpty_HILIC1.29925.29925.4	controllerType=0 controllerNumber=1 scan=29925	87.4774	Trypsin	B1	NHNWSFSIEATRR	S{+229}	229	229.225	229.22	229.225
03534:8	170	G.SLGARNDVHC[+57.021]VS{+1743.094}IEHK.L	NA	C[+57], S{+1743}	446.631	8	3566	3565	1	-0.9	240	NRagged	312.13	20.24	0	4.58	26	>WS76_RS05465 ref|WP_015600280.1|gi|0| acyl-CoA dehydrogenase	1099	Nsco_NS_434_20203020_B_humpty_HILIC2.5949.5949.3	controllerType=0 controllerNumber=1 scan=5949	27.2469	Trypsin	B2	SLGARNDVHCVSIEHK	,S{+1743}	,+1743	1743.09	1743.09	1743.09
66755:4	71	V.DS{+1000.530}GGANLPNQDDVFPDRDHFGR.I	NA	S{+1001}	858.66	4	3431.62	3429.62	2	-2	144	NRagged	312.14	11.18	11.18	4.03	60	>WS76_RS18205 ref|WP_006028823.1|gi|0| methylcrotonoyl-CoA carboxylase	3659	Nsco_NS_434_20203020_B_humpty_HILIC3.61914.61914.5	controllerType=0 controllerNumber=1 scan=61914	150.304	Trypsin	B3	DSGGANLPNQDDVFPDRDHFGR	S{+1001}	1001	1000.53	1000.53	1000.53
29831:4	895	R.HRPS{+407.227}VDVLFR.S	NA	S{+407}	409.232	4	1633.91	1632.91	1	-2.1	272	Specific	312.19	231.66	0	4.72	9	>WS76_RS01105 ref|WP_041861556.1|gi|0| chemotaxis response regulator protein-glutamate methylesterase	234	Nsco_NS_434_20203020_B_humpty_HILIC1.28957.28957.4	controllerType=0 controllerNumber=1 scan=28957	85.1491	Trypsin	B1	HRPSVDVLFR	S{+407}	407	407.227	407.23	407.227
65036:7	22	K.IDKPDANPDRVKQELVAEGVVPEEYGGDS{+1684.965}PFVPVSAK.T	NA	S{+1685}	806.144	7	5636.96	5636.96	0	0	586	Specific	312.23	312.23	0	7.21	75	>WS76_RS11340 ref|WP_015601358.1|gi|0| translation initiation factor IF-2	2292	Nsco_NS_434_20203020_B_humpty_HILIC1.57946.57946.5	controllerType=0 controllerNumber=1 scan=57946	151.271	Trypsin	B1	IDKPDANPDRVKQELVAEGVVPEEYGGDSPFVPVSAK	S{+1685}	1685	1684.96	1684.96	1684.96
18977:3	4	A.QAS{+1970.634}APAAASAPAEKAEAASAPAKK.A	NA	S{+1971}	1389.6	3	4166.78	4164.78	2	-1.6	20	NRagged	312.23	184.33	0	7.85	1166	>WS76_RS31050 ref|WP_071810810.1|gi|0| hypothetical protein	2892	Nsco_NS_434_20203020_B_humpty_HILIC3.20308.20308.3	controllerType=0 controllerNumber=1 scan=20308	58.7097	Trypsin	B3	QASAPAAASAPAEKAEAASAPAKK	S{+1971}	1971	1970.63	1970.63	1970.63
25464:3	3	K.AAAAASAAAEAS{+1960.645}APAAASSMK.A	NA	S{+1961}	1246.51	3	3737.5	3736.5	1	-0.9	154	Specific	312.27	312.27	0	6.49	675	>WS76_RS08270 ref|WP_015600333.1|gi|0| hypothetical protein	1675	Nsco_NS_434_20203020_B_humpty_HILIC2.24928.24928.3	controllerType=0 controllerNumber=1 scan=24928	71.719	Trypsin	B2	AAAAASAAAEASAPAAASSMK	S{+1961}	1961	1960.64	1960.64	1960.64
07500:3	670	K.AIIDDAS{+724.301}KSDEER.Y	NA	S{+724}	725.334	3	2173.99	2172.99	1	-1.5	29	Specific	312.32	60.05	0	5.19	5	>WS76_RS01650 ref|WP_004197948.1|gi|0| 30S ribosomal protein S14	334	Nsco_NS_434_20203020_B_humpty_HILIC2.10144.10144.3	controllerType=0 controllerNumber=1 scan=10144	37.1639	Trypsin	B2	AIIDDASKSDEER	S{+724}	724	724.301	724.3	724.301
30141:1	3	A.PATAAS{+525.551}APAAK.K	NA	S{+526}	1481.07	1	1481.07	1481.07	0	0	133	NRagged	312.35	23.18	23.18	3.29	457	>WS76_RS08270 ref|WP_015600333.1|gi|0| hypothetical protein	1675	Nsco_NS_434_20203020_B_humpty_HILIC1.29202.29202.3	controllerType=0 controllerNumber=1 scan=29202	85.7978	Trypsin	B1	PATAASAPAAK	S{+526}	526	525.551	525.55	525.551
30142:1	3	A.PATAAS{+525.885}APAAK.K	NA	S{+526}	1481.41	1	1481.41	1481.41	0	0	133	NRagged	312.35	23.18	23.18	3.29	457	>WS76_RS08270 ref|WP_015600333.1|gi|0| hypothetical protein	1675	Nsco_NS_434_20203020_B_humpty_HILIC1.29202.29202.3	controllerType=0 controllerNumber=1 scan=29202	85.7978	Trypsin	B1	PATAASAPAAK	S{+526}	526	525.885	525.88	525.885
77029:3	2	A.PIDLTDYDGAPAS{+694.247}APDALRNHGWTPNGPVWHR.T	NA	S{+694}	1398.65	3	4193.93	4190.93	3	-2.4	69	NRagged	312.35	183.09	0	7.29	800	>WS76_RS18590 ref|WP_015603035.1|gi|0| hypothetical protein	3735	Nsco_NS_434_20203020_B_humpty_HILIC2.68232.68232.3	controllerType=0 controllerNumber=1 scan=68232	171.591	Trypsin	B2	PIDLTDYDGAPASAPDALRNHGWTPNGPVWHR	S{+694}	694	694.247	694.25	694.247
51894:2	96	A.PTQS{+922.332}NELKPSN.-	NA	S{+922}	1069.47	2	2137.93	2136.93	1	-1.6	159	Non	312.38	229.21	0	5.14	82	>WS76_RS27995 ref|WP_006028601.1|gi|0| hypothetical protein	5608	Nsco_NS_434_20203020_B_humpty_HILIC2.47894.47894.4	controllerType=0 controllerNumber=1 scan=47894	127.694	Trypsin	B2	PTQSNELKPSN	S{+922}	922	922.332	922.33	922.332
75938:4	106	S.PAS{+455.201}ALDGPPKFENDGLFTPDGYAVNTMAPPYQPSSARPPADGNPAYADPSNPR.V	NA	S{+455}	1489.2	4	5953.77	5953.77	0	0	283	NRagged	312.4	30.94	0	4.83	42	>WS76_RS00990 ref|WP_075644931.1|gi|0| acid phosphatase	211	Nsco_NS_434_20203020_B_humpty_HILIC1.66523.66523.4	controllerType=0 controllerNumber=1 scan=66523	169.684	Trypsin	B1	PASALDGPPKFENDGLFTPDGYAVNTMAPPYQPSSARPPADGNPAYADPSNPR	S{+455}	455	455.201	455.2	455.201
32996:3	51	M.VGLGVWS{+281.087}EQEHEDTK.V	NA	S{+281}	665.97	3	1995.89	1994.89	1	-1.7	344	NRagged	312.41	7.77	0.87	3.22	75	>WS76_RS25000 ref|WP_015603049.1|gi|0| 3-methyl-2-oxobutanoate dehydrogenase (2-methylpropanoyl-transferring) subunit alpha	5010	Nsco_NS_434_20203020_B_humpty_HILIC1.31499.31499.3	controllerType=0 controllerNumber=1 scan=31499	91.3169	Trypsin	B1	VGLGVWSEQEHEDTK	S{+281}	281	281.087	281.09	281.087
22831:3	4	A.QAS{+1913.635}APAAASAPAEKAEAASAPAK.K	NA	S{+1914}	1327.9	3	3981.69	3979.69	2	-1.7	20	NRagged	312.42	172.09	0	7.1	821	>WS76_RS31050 ref|WP_071810810.1|gi|0| hypothetical protein	2892	Nsco_NS_434_20203020_B_humpty_HILIC1.23237.23237.3	controllerType=0 controllerNumber=1 scan=23237	70.7291	Trypsin	B1	QASAPAAASAPAEKAEAASAPAK	S{+1914}	1914	1913.63	1913.63	1913.63
64185:4	26	A.AQGATAAPLPAAIAC[+57.021]S{+417.990}RPGDAAPEPDAANAAAPAIAEGLARR.D	NA	C[+57], S{+418}	1100.76	4	4400.01	4397.01	3	-2.3	1630	NRagged	312.43	43.52	0	6.08	96	>WS76_RS27760 ref|WP_064483068.1|gi|0| KR domain-containing protein	5561	Nsco_NS_434_20203020_B_humpty_HILIC1.57292.57292.4	controllerType=0 controllerNumber=1 scan=57292	149.817	Trypsin	B1	AQGATAAPLPAAIACSRPGDAAPEPDAANAAAPAIAEGLARR	,S{+418}	,+418	417.99	417.99	417.99
72996:3	11	A.FETVTEAS{+1099.563}FPGKWK.V	NA	S{+1100}	909.798	3	2727.38	2726.38	1	-1.2	31	NRagged	312.47	4.25	0	3.99	417	>WS76_RS07535 ref|WP_009912787.1|gi|0| peroxiredoxin	1511	Nsco_NS_434_20203020_B_humpty_HILIC3.67238.67238.5	controllerType=0 controllerNumber=1 scan=67238	160.88	Trypsin	B3	FETVTEASFPGKWK	S{+1100}	1100	1099.56	1099.56	1099.56
54715:3	5	K.TAS{+291.148}GIVIPDAAAEKPDQGEVLAIGPGKRDDK.G	NA	S{+291}	1138.27	3	3412.79	3409.79	3	-3	21	Specific	312.48	94.66	0	6.55	145	>WS76_RS04340 ref|WP_009889537.1|gi|0| molecular chaperone GroES	881	Nsco_NS_434_20203020_B_humpty_HILIC1.49577.49577.3	controllerType=0 controllerNumber=1 scan=49577	133.021	Trypsin	B1	TASGIVIPDAAAEKPDQGEVLAIGPGKRDDK	S{+291}	291	291.148	291.15	291.148
59771:5	14	K.MPEDAQQADGGAAAPAADAS{+1590.750}GAAAPAQAQALPAAIYFETGKSELPADAK.D	NA	S{+1591}	1256	5	6275.98	6272.98	3	-1.6	393	Specific	312.49	18.38	18.38	4.21	306	>WS76_RS16235 ref|WP_015600434.1|gi|0| cytochrome c oxidase subunit II	3258	Nsco_NS_434_20203020_B_humpty_HILIC3.56508.56508.5	controllerType=0 controllerNumber=1 scan=56508	139.949	Trypsin	B3	MPEDAQQADGGAAAPAADASGAAAPAQAQALPAAIYFETGKSELPADAK	S{+1591}	1591	1590.75	1590.75	1590.75
68309:5	28	E.FGS{+449.263}ADDFMMQQALNKLEGKPVAQSK.M	NA	S{+449}	639.127	5	3191.61	3189.61	2	-2.1	456	NRagged	312.52	30.53	30.53	5.73	89	>WS76_RS16290 ref|WP_015601591.1|gi|0| S41 family peptidase	3269	Nsco_NS_434_20203020_B_humpty_HILIC1.60499.60499.5	controllerType=0 controllerNumber=1 scan=60499	156.97	Trypsin	B1	FGSADDFMMQQALNKLEGKPVAQSK	S{+449}	449	449.263	449.26	449.263
06903:3	120	K.PAS{+396.154}AAVHAPGDAAR.D	NA	S{+396}	562.941	3	1686.81	1686.81	0	0	2439	Specific	312.53	153.12	1.09	4.02	50	>WS76_RS27755 ref|WP_015604113.1|gi|0| KR domain-containing protein	5560	Nsco_NS_434_20203020_B_humpty_HILIC3.9571.9571.3	controllerType=0 controllerNumber=1 scan=9571	36.0297	Trypsin	B3	PASAAVHAPGDAAR	S{+396}	396	396.154	396.15	396.154
18574:2	4	A.PAAAS{+1632.570}APAEK.A	NA	S{+1633}	1273.03	2	2545.05	2545.05	0	0	24	NRagged	312.54	15.44	15.44	3.04	821	>WS76_RS31050 ref|WP_071810810.1|gi|0| hypothetical protein	2892	Nsco_NS_434_20203020_B_humpty_HILIC1.19700.19700.2	controllerType=0 controllerNumber=1 scan=19700	61.6246	Trypsin	B1	PAAASAPAEK	S{+1633}	1633	1632.57	1632.57	1632.57
21382:3	95	E.SKDGGANDPGVQS{+701.232}VR.R	NA	S{+701}	729.99	3	2187.96	2187.96	0	0	191	NRagged	312.54	47.76	8.03	5.12	35	>WS76_RS13500 ref|WP_015601619.1|gi|0| transaldolase	2713	Nsco_NS_434_20203020_B_humpty_HILIC2.21749.21749.3	controllerType=0 controllerNumber=1 scan=21749	63.9911	Trypsin	B2	SKDGGANDPGVQSVR	S{+701}	701	701.232	701.23	701.232
79325:5	1	A.ALAHYPADERLVS{+398.176}ADTILDALRPIVDTYR.K	NA	S{+398}	731.384	5	3652.89	3652.89	0	0	539	NRagged	312.55	12.83	2.4	5.34	656	>WS76_RS18590 ref|WP_015603035.1|gi|0| hypothetical protein	3735	Nsco_NS_434_20203020_B_humpty_HILIC1.69175.69175.4	controllerType=0 controllerNumber=1 scan=69175	174.563	Trypsin	B1	ALAHYPADERLVSADTILDALRPIVDTYR	S{+398}	398	398.176	398.18	398.176
57788:4	15	N.HYS{+228.112}FGDVKGELIDQLGVRDK.E	NA	S{+228}	626.825	4	2504.28	2504.28	0	0	104	NRagged	312.62	91.9	2.64	4.08	156	>WS76_RS07535 ref|WP_009912787.1|gi|0| peroxiredoxin	1511	Nsco_NS_434_20203020_B_humpty_HILIC1.52051.52051.4	controllerType=0 controllerNumber=1 scan=52051	138.201	Trypsin	B1	HYSFGDVKGELIDQLGVRDK	S{+228}	228	228.112	228.11	228.112
14316:5	393	R.SKS{+1030.422}DSLANQLGAAQR.T	NA	S{+1030}	516.25	5	2577.22	2576.22	1	-1.3	45	Specific	312.63	160.09	0	5.13	10	>WS76_RS04010 ref|WP_006025426.1|gi|0| tol-pal system protein YbgF	812	Nsco_NS_434_20203020_B_humpty_HILIC2.16012.16012.5	controllerType=0 controllerNumber=1 scan=16012	50.5735	Trypsin	B2	SKSDSLANQLGAAQR	S{+1030}	1030	1030.42	1030.42	1030.42
10426:3	1436	L.EAAHAS{+238.069}GVELER.A	NA	S{+238}	503.236	3	1507.69	1506.69	1	-2.2	226	NRagged	312.63	125.92	0	3.26	2	>WS76_RS23050 ref|WP_015602644.1|gi|0| tRNA (adenosine(37)-N6)-threonylcarbamoyltransferase complex transferase subunit TsaD	4624	Nsco_NS_434_20203020_B_humpty_HILIC3.12702.12702.3	controllerType=0 controllerNumber=1 scan=12702	42.6209	Trypsin	B3	EAAHASGVELER	S{+238}	238	238.069	238.07	238.069
24461:3	4	A.QAS{+1913.636}APAAASAPAEKAEAASAPAK.K	NA	S{+1914}	1327.9	3	3981.69	3979.69	2	-1.7	20	NRagged	312.64	154.62	0	6.97	1166	>WS76_RS31050 ref|WP_071810810.1|gi|0| hypothetical protein	2892	Nsco_NS_434_20203020_B_humpty_HILIC3.24800.24800.3	controllerType=0 controllerNumber=1 scan=24800	68.5248	Trypsin	B3	QASAPAAASAPAEKAEAASAPAK	S{+1914}	1914	1913.64	1913.64	1913.64
15804:3	4	A.SAPAAAS{+1922.672}APAEKAEAASAPAKK.A	NA	S{+1923}	1306.91	3	3918.72	3917.72	1	-0.9	22	NRagged	312.72	16.41	0	5.76	1166	>WS76_RS31050 ref|WP_071810810.1|gi|0| hypothetical protein	2892	Nsco_NS_434_20203020_B_humpty_HILIC3.17518.17518.3	controllerType=0 controllerNumber=1 scan=17518	52.8888	Trypsin	B3	SAPAAASAPAEKAEAASAPAKK	S{+1923}	1923	1922.67	1922.67	1922.67
32635:2	84	R.QQLAPPAPAS{+1163.426}APAAASDAGSASPGARP.-	NA	S{+1163}	1790.32	2	3579.63	3577.63	2	-1.9	730	CRagged	312.72	150.05	0	6.78	75	>WS76_RS00435 ref|WP_015602274.1|gi|0| type II secretion system protein GspD	90	Nsco_NS_434_20203020_B_humpty_HILIC3.31864.31864.2	controllerType=0 controllerNumber=1 scan=31864	84.585	Trypsin	B3	QQLAPPAPASAPAAASDAGSASPGARP	S{+1163}	1163	1163.43	1163.43	1163.43
24178:3	4	A.QAS{+1913.635}APAAASAPAEKAEAASAPAK.K	NA	S{+1914}	1327.9	3	3981.69	3979.69	2	-1.7	20	NRagged	312.73	202.57	0	7.72	1081	>WS76_RS31050 ref|WP_071810810.1|gi|0| hypothetical protein	2892	Nsco_NS_434_20203020_B_humpty_HILIC2.23906.23906.3	controllerType=0 controllerNumber=1 scan=23906	69.2445	Trypsin	B2	QASAPAAASAPAEKAEAASAPAK	S{+1914}	1914	1913.63	1913.63	1913.63
19034:4	1	Q.IEEATS{+287.116}DYDREKLQER.V	NA	S{+287}	568.271	4	2270.06	2269.06	1	-1.5	353	NRagged	312.74	32.96	0	4.81	1039	>WS76_RS04345 ref|WP_006025492.1|gi|0| chaperonin GroEL	882	Nsco_NS_434_20203020_B_humpty_HILIC2.19865.19865.2	controllerType=0 controllerNumber=1 scan=19865	59.4393	Trypsin	B2	IEEATSDYDREKLQER	S{+287}	287	287.116	287.12	287.116
08122:3	4	K.EAS{+1237.444}AAEAPAAASN.-	NA	S{+1237}	799.994	3	2397.97	2396.97	1	-1.4	60	CRagged	312.77	216.67	0	4.98	821	>WS76_RS31050 ref|WP_071810810.1|gi|0| hypothetical protein	2892	Nsco_NS_434_20203020_B_humpty_HILIC1.9982.9982.3	controllerType=0 controllerNumber=1 scan=9982	35.8175	Trypsin	B1	EASAAEAPAAASN	S{+1237}	1237	1237.44	1237.44	1237.44
13703:2	4	K.EAS{+1381.483}AAEAPAAASN.-	NA	S{+1381}	1271.51	2	2542.01	2541.01	1	-1.3	60	CRagged	312.77	312.77	0	5.66	821	>WS76_RS31050 ref|WP_071810810.1|gi|0| hypothetical protein	2892	Nsco_NS_434_20203020_B_humpty_HILIC1.15533.15533.2	controllerType=0 controllerNumber=1 scan=15533	50.9088	Trypsin	B1	EASAAEAPAAASN	S{+1381}	1381	1381.48	1381.48	1381.48
11392:3	4	Q.ASAPAAASAPAEKAEAAS{+1941.679}APAKK.A	NA	S{+1942}	1337.26	3	4009.77	4007.77	2	-1.7	21	NRagged	312.78	40.23	0	7.06	1166	>WS76_RS31050 ref|WP_071810810.1|gi|0| hypothetical protein	2892	Nsco_NS_434_20203020_B_humpty_HILIC3.13635.13635.3	controllerType=0 controllerNumber=1 scan=13635	44.648	Trypsin	B3	ASAPAAASAPAEKAEAASAPAKK	S{+1942}	1942	1941.68	1941.68	1941.68
75518:4	786	Y.PPEYS{+839.318}HILPLDFTC[+57.021]AELR.G	NA	C[+57], S{+839}	750.601	4	2999.38	2997.38	2	-2.2	96	NRagged	312.79	82.17	3.96	3.5	9	>WS76_RS11190 ref|WP_006026562.1|gi|0| sigma-54-dependent Fis family transcriptional regulator	2259	Nsco_NS_434_20203020_B_humpty_HILIC1.66205.66205.4	controllerType=0 controllerNumber=1 scan=66205	169.024	Trypsin	B1	PPEYSHILPLDFTCAELR	,S{+839}	,+839	839.318	839.32	839.318
15293:5	674	E.YAHLAES{+545.285}GVGAPARR.L	NA	S{+545}	420.825	5	2100.1	2100.1	0	0	61	NRagged	312.79	16.7	0	3.67	8	>WS76_RS14360 ref|WP_015602270.1|gi|0| methyltransferase domain-containing protein	2876	Nsco_NS_434_20203020_B_humpty_HILIC3.17022.17022.5	controllerType=0 controllerNumber=1 scan=17022	51.7834	Trypsin	B3	YAHLAESGVGAPARR	S{+545}	545	545.285	545.28	545.285
25074:3	4	A.QAS{+1916.629}APAAASAPAEKAEAASAPAK.K	NA	S{+1917}	1328.23	3	3982.68	3982.68	0	0	20	NRagged	312.82	150.81	0	7	1081	>WS76_RS31050 ref|WP_071810810.1|gi|0| hypothetical protein	2892	Nsco_NS_434_20203020_B_humpty_HILIC2.24614.24614.3	controllerType=0 controllerNumber=1 scan=24614	70.9415	Trypsin	B2	QASAPAAASAPAEKAEAASAPAK	S{+1917}	1917	1916.63	1916.63	1916.63
80188:8	7	R.EDVERGQVLAKPGS{+1982.232}ITPHTHFTAEVYVLSK.D	NA	S{+1982}	662.376	8	5291.96	5290.96	1	-0.6	287	Specific	312.87	191.38	0	6.72	384	>WS76_RS01505 ref|WP_015601108.1|gi|0| elongation factor Tu	305	Nsco_NS_434_20203020_B_humpty_HILIC2.70707.70707.5	controllerType=0 controllerNumber=1 scan=70707	175.577	Trypsin	B2	EDVERGQVLAKPGSITPHTHFTAEVYVLSK	S{+1982}	1982	1982.23	1982.23	1982.23
78930:6	1118	K.VELS{+1515.853}EFEQVFDGRSESHAAVTAR.A	NA	S{+1516}	681.188	6	4082.09	4080.09	2	-1.6	133	Specific	312.88	45.89	0	4.71	5	>WS76_RS16485 ref|WP_015602392.1|gi|0| hypothetical protein	3308	Nsco_NS_434_20203020_B_humpty_HILIC3.71916.71916.6	controllerType=0 controllerNumber=1 scan=71916	169.578	Trypsin	B3	VELSEFEQVFDGRSESHAAVTAR	S{+1516}	1516	1515.85	1515.85	1515.85
60854:5	9	G.GAAAPAADASGAAAPAQAQALPAAIYFETGKS{+1965.924}ELPADAK.D	NA	S{+1966}	1122.16	5	5606.75	5605.75	1	-0.6	403	NRagged	312.9	72.76	0	6.58	385	>WS76_RS16235 ref|WP_015600434.1|gi|0| cytochrome c oxidase subunit II	3258	Nsco_NS_434_20203020_B_humpty_HILIC2.55500.55500.5	controllerType=0 controllerNumber=1 scan=55500	144.639	Trypsin	B2	GAAAPAADASGAAAPAQAQALPAAIYFETGKSELPADAK	S{+1966}	1966	1965.92	1965.92	1965.92
62960:5	30	K.ERPVVENGQIVIRPINYLALS{+736.148}YDHR.I	NA	S{+736}	738.753	5	3689.73	3687.73	2	-1.8	373	Specific	312.91	312.91	0	7.3	107	>WS76_RS11295 ref|WP_015601426.1|gi|0| dihydrolipoyllysine-residue succinyltransferase	2282	Nsco_NS_434_20203020_B_humpty_HILIC1.56334.56334.2	controllerType=0 controllerNumber=1 scan=56334	147.868	Trypsin	B1	ERPVVENGQIVIRPINYLALSYDHR	S{+736}	736	736.148	736.15	736.148
78178:4	93	G.PAASAGIQPGDVILAVNGRPVTS{+1566.756}AEQLRDAVK.R	NA	S{+1567}	1192.88	4	4768.49	4767.49	1	-0.7	441	NRagged	312.95	7	0	5.81	52	>WS76_RS14895 ref|WP_015600854.1|gi|0| PDZ domain-containing protein	2984	Nsco_NS_434_20203020_B_humpty_HILIC1.68279.68279.4	controllerType=0 controllerNumber=1 scan=68279	173.315	Trypsin	B1	PAASAGIQPGDVILAVNGRPVTSAEQLRDAVK	S{+1567}	1567	1566.76	1566.76	1566.76
29802:3	281	E.VTS{+231.196}KVDFNDVR.R	NA	S{+231}	504.292	3	1510.86	1510.86	0	0	56	NRagged	312.95	36.68	3.25	3.17	20	>WS76_RS23120 ref|WP_009916869.1|gi|0| hypothetical protein	4639	Nsco_NS_434_20203020_B_humpty_HILIC1.28935.28935.4	controllerType=0 controllerNumber=1 scan=28935	85.0989	Trypsin	B1	VTSKVDFNDVR	S{+231}	231	231.196	231.2	231.196
59107:3	36	A.EDALAPHIS{+242.658}QETIQYHYGK.H	NA	S{+243}	815.58	3	2444.72	2442.72	2	-2.7	12	NRagged	312.95	66.35	0	4.68	70	>WS76_RS14535 ref|WP_006024786.1|gi|0| superoxide dismutase	2911	Nsco_NS_434_20203020_B_humpty_HILIC3.55975.55975.4	controllerType=0 controllerNumber=1 scan=55975	138.879	Trypsin	B3	EDALAPHISQETIQYHYGK	S{+243}	243	242.658	242.66	242.658
64382:4	103	F.SSSATVYGVPERSPIDETFPLS{+1100.405}ATNPYGQTK.L	NA	S{+1100}	1101.01	4	4401.01	4400.01	1	-0.8	126	NRagged	312.96	91.07	0	6.02	36	>WS76_RS04500 ref|WP_015601200.1|gi|0| UDP-glucose 4-epimerase GalE	913	Nsco_NS_434_20203020_B_humpty_HILIC1.57452.57452.3	controllerType=0 controllerNumber=1 scan=57452	150.179	Trypsin	B1	SSSATVYGVPERSPIDETFPLSATNPYGQTK	S{+1100}	1100	1100.4	1100.4	1100.4
73950:5	675	A.DMAS{+1776.797}YPWIVPHER.Q	NA	S{+1777}	676.517	5	3378.55	3377.55	1	-1	163	NRagged	312.97	29.49	0	2.09	7	>WS76_RS03305 ref|WP_015600955.1|gi|0| thiol:disulfide oxidoreductase	669	Nsco_NS_434_20203020_B_humpty_HILIC2.65855.65855.5	controllerType=0 controllerNumber=1 scan=65855	166.68	Trypsin	B2	DMASYPWIVPHER	S{+1777}	1777	1776.8	1776.8	1776.8
70641:3	103	S.YGASS{+1252.489}IQILEGLEAVR.K	NA	S{+1252}	986.805	3	2958.4	2958.4	0	0	13	NRagged	313.05	29.9	13.33	2.48	41	>WS76_RS00015 ref|WP_015601309.1|gi|0| DNA topoisomerase (ATP-hydrolyzing) subunit B	3	Nsco_NS_434_20203020_B_humpty_HILIC2.63319.63319.3	controllerType=0 controllerNumber=1 scan=63319	161.405	Trypsin	B2	YGASSIQILEGLEAVR	S{+1252}	1252	1252.49	1252.49	1252.49
77323:3	48	V.QDQYQS{+1464.653}LLQQHAQYLK.S	NA	S{+1465}	1152.56	3	3455.65	3455.65	0	0	76	NRagged	313.07	22.43	17.88	3.81	94	>WS76_RS04015 ref|WP_006025427.1|gi|0| peptidoglycan-associated lipoprotein Pal	813	Nsco_NS_434_20203020_B_humpty_HILIC3.70633.70633.3	controllerType=0 controllerNumber=1 scan=70633	167.212	Trypsin	B3	QDQYQSLLQQHAQYLK	S{+1465}	1465	1464.65	1464.65	1464.65
15745:3	4	A.QAS{+1913.640}APAAASAPAEKAEAASAPAKK.A	NA	S{+1914}	1370.6	3	4109.79	4107.79	2	-1.6	20	NRagged	313.11	181.04	0	7.68	821	>WS76_RS31050 ref|WP_071810810.1|gi|0| hypothetical protein	2892	Nsco_NS_434_20203020_B_humpty_HILIC1.17244.17244.3	controllerType=0 controllerNumber=1 scan=17244	55.2457	Trypsin	B1	QASAPAAASAPAEKAEAASAPAKK	S{+1914}	1914	1913.64	1913.64	1913.64
63214:4	88	R.RQEGVS{+1193.785}IWVVPSAAITASDPNEKAEMFEPAGDK.I	NA	S{+1194}	1182.38	4	4726.51	4723.51	3	-2.1	45	Specific	313.12	313.12	0	8.24	34	>WS76_RS01435 ref|WP_006023751.1|gi|0| 1,2-phenylacetyl-CoA epoxidase subunit B	301	Nsco_NS_434_20203020_B_humpty_HILIC2.57331.57331.3	controllerType=0 controllerNumber=1 scan=57331	148.529	Trypsin	B2	RQEGVSIWVVPSAAITASDPNEKAEMFEPAGDK	S{+1194}	1194	1193.79	1193.79	1193.79
01379:3	469	K.IEPPPS{+270.206}AQKNER.R	NA	S{+270}	545.978	3	1635.92	1635.92	0	0	209	Specific	313.14	76.47	56.23	5.5	14	>WS76_RS20030 ref|WP_015604048.1|gi|0| (S)-ureidoglycine aminohydrolase	4020	Nsco_NS_434_20203020_B_humpty_HILIC2.4116.4116.3	controllerType=0 controllerNumber=1 scan=4116	23.4658	Trypsin	B2	IEPPPSAQKNER	S{+270}	270	270.206	270.21	270.206
40712:3	2	I.AQVGS{+1477.644}ISANSDSSIGDR.I	NA	S{+1478}	1047.82	3	3141.43	3141.43	0	0	145	NRagged	313.15	4.28	0	3.12	711	>WS76_RS04345 ref|WP_006025492.1|gi|0| chaperonin GroEL	882	Nsco_NS_434_20203020_B_humpty_HILIC1.38055.38055.3	controllerType=0 controllerNumber=1 scan=38055	106.861	Trypsin	B1	AQVGSISANSDSSIGDR	S{+1478}	1478	1477.64	1477.64	1477.64
10256:1	4	K.EAS{+444.480}AAEAPAAASN.-	NA	S{+444}	1605	1	1605	1604	1	-2.1	60	CRagged	313.15	313.15	0	5.97	821	>WS76_RS31050 ref|WP_071810810.1|gi|0| hypothetical protein	2892	Nsco_NS_434_20203020_B_humpty_HILIC1.12139.12139.3	controllerType=0 controllerNumber=1 scan=12139	41.79	Trypsin	B1	EASAAEAPAAASN	S{+444}	444	444.48	444.48	444.48
52978:2	17	K.PLTVES{+640.266}VPPK.A	NA	S{+640}	854.444	2	1707.88	1706.88	1	-2	578	Specific	313.19	231.91	4.94	4.68	125	>WS76_RS28025 ref|WP_009915682.1|gi|0| succinate dehydrogenase flavoprotein subunit	5615	Nsco_NS_434_20203020_B_humpty_HILIC2.48764.48764.4	controllerType=0 controllerNumber=1 scan=48764	129.437	Trypsin	B2	PLTVESVPPK	S{+640}	640	640.266	640.27	640.266
20327:3	4	Q.ASAPAAAS{+1970.672}APAEKAEAASAPAK.K	NA	S{+1971}	1303.89	3	3909.66	3908.66	1	-0.9	21	NRagged	313.21	62.46	0	6.43	821	>WS76_RS31050 ref|WP_071810810.1|gi|0| hypothetical protein	2892	Nsco_NS_434_20203020_B_humpty_HILIC1.21202.21202.3	controllerType=0 controllerNumber=1 scan=21202	65.4661	Trypsin	B1	ASAPAAASAPAEKAEAASAPAK	S{+1971}	1971	1970.67	1970.67	1970.67
08369:1	4	A.PAAAS{+282.546}APAEK.A	NA	S{+283}	1195.02	1	1195.02	1195.02	0	0	24	NRagged	313.21	32.71	32.71	3.42	1081	>WS76_RS31050 ref|WP_071810810.1|gi|0| hypothetical protein	2892	Nsco_NS_434_20203020_B_humpty_HILIC2.10998.10998.2	controllerType=0 controllerNumber=1 scan=10998	39.252	Trypsin	B2	PAAASAPAEK	S{+283}	283	282.546	282.55	282.546
46539:5	5	T.AS{+1039.544}GIVIPDAAAEKPDQGEVLAIGPGKR.D	NA	S{+1040}	741.003	5	3700.99	3698.99	2	-1.8	22	NRagged	313.23	35.97	0	6.51	206	>WS76_RS04340 ref|WP_009889537.1|gi|0| molecular chaperone GroES	881	Nsco_NS_434_20203020_B_humpty_HILIC2.43349.43349.5	controllerType=0 controllerNumber=1 scan=43349	117.752	Trypsin	B2	ASGIVIPDAAAEKPDQGEVLAIGPGKR	S{+1040}	1040	1039.54	1039.54	1039.54
60973:3	21	I.PFSYYDQS{+1493.749}QQVVGYSR.D	NA	S{+1494}	1139.88	3	3417.64	3417.64	0	0	50	NRagged	313.3	62.9	9.04	4.9	162	>WS76_RS03235 ref|WP_075644749.1|gi|0| glutamate/aspartate ABC transporter substrate-binding protein	656	Nsco_NS_434_20203020_B_humpty_HILIC2.55596.55596.3	controllerType=0 controllerNumber=1 scan=55596	144.854	Trypsin	B2	PFSYYDQSQQVVGYSR	S{+1494}	1494	1493.75	1493.75	1493.75
31346:3	3	K.TSAAKPAATTTTATTAAPAPAPSATTPAPAATAPATAAS{+596.198}APAAK.K	NA	S{+596}	1481.4	3	4442.19	4441.19	1	-0.8	100	Specific	313.34	129.66	20.24	6.55	675	>WS76_RS08270 ref|WP_015600333.1|gi|0| hypothetical protein	1675	Nsco_NS_434_20203020_B_humpty_HILIC2.29736.29736.3	controllerType=0 controllerNumber=1 scan=29736	83.5946	Trypsin	B2	TSAAKPAATTTTATTAAPAPAPSATTPAPAATAPATAASAPAAK	S{+596}	596	596.198	596.2	596.198
53306:3	16	R.QESFNS{+900.548}IYMMADSGAR.G	NA	S{+901}	903.114	3	2707.33	2707.33	0	0	721	Specific	313.34	137.27	1	3.75	142	>WS76_RS01550 ref|WP_009913853.1|gi|0| DNA-directed RNA polymerase subunit beta'	313	Nsco_NS_434_20203020_B_humpty_HILIC3.50863.50863.3	controllerType=0 controllerNumber=1 scan=50863	128.279	Trypsin	B3	QESFNSIYMMADSGAR	S{+901}	901	900.548	900.55	900.548
61672:3	16	M.AHTLPPLPYAEDALAPHIS{+262.155}QETIQYHYGK.H	NA	S{+262}	1175.94	3	3525.79	3522.79	3	-2.9	2	NRagged	313.36	111.15	0	5.13	143	>WS76_RS14535 ref|WP_006024786.1|gi|0| superoxide dismutase	2911	Nsco_NS_434_20203020_B_humpty_HILIC1.55295.55295.3	controllerType=0 controllerNumber=1 scan=55295	145.609	Trypsin	B1	AHTLPPLPYAEDALAPHISQETIQYHYGK	S{+262}	262	262.155	262.15	262.155
23608:3	181	L.PAGQHS{+559.241}STWR.F	NA	S{+559}	562.931	3	1686.78	1685.78	1	-2	195	NRagged	313.36	146.11	0	2.35	35	>WS76_RS04175 ref|WP_015601929.1|gi|0| LysR family transcriptional regulator	844	Nsco_NS_434_20203020_B_humpty_HILIC1.23847.23847.3	controllerType=0 controllerNumber=1 scan=23847	72.2141	Trypsin	B1	PAGQHSSTWR	S{+559}	559	559.241	559.24	559.241
70764:3	194	Q.PENS{+852.336}YGASSIQILEGLEAVR.K	NA	S{+852}	995.811	3	2985.42	2985.42	0	0	9	NRagged	313.36	4.15	4.15	4.03	44	>WS76_RS00015 ref|WP_015601309.1|gi|0| DNA topoisomerase (ATP-hydrolyzing) subunit B	3	Nsco_NS_434_20203020_B_humpty_HILIC1.62444.62444.3	controllerType=0 controllerNumber=1 scan=62444	161.115	Trypsin	B1	PENSYGASSIQILEGLEAVR	S{+852}	852	852.336	852.34	852.336
09640:5	6	A.QAEES{+638.423}EQHNPTRPR.L	NA	S{+638}	464.448	5	2318.21	2317.21	1	-1.4	518	NRagged	313.38	0.99	0	3.81	190	>WS76_RS08260 ref|WP_015600325.1|gi|0| ATP-dependent chaperone ClpB	1673	Nsco_NS_434_20203020_B_humpty_HILIC1.11604.11604.5	controllerType=0 controllerNumber=1 scan=11604	40.4652	Trypsin	B1	QAEESEQHNPTRPR	S{+638}	638	638.423	638.42	638.423
47076:4	27	K.PVVGDNGS{+777.375}GMHVHQSIWK.D	NA	S{+777}	682.087	4	2725.32	2725.32	0	0	262	Specific	313.42	38.84	4.21	4.01	121	>WS76_RS06415 ref|WP_015601285.1|gi|0| type I glutamate--ammonia ligase	1286	Nsco_NS_434_20203020_B_humpty_HILIC1.43604.43604.4	controllerType=0 controllerNumber=1 scan=43604	120.389	Trypsin	B1	PVVGDNGSGMHVHQSIWK	S{+777}	777	777.375	777.38	777.375
41987:2	660	V.GLQAAVPAAHQAS{+299.105}SAR.D	NA	S{+299}	917.961	2	1834.91	1833.91	1	-1.8	31	NRagged	313.47	30.51	30.51	4.53	10	>WS76_RS02895 ref|WP_015602388.1|gi|0| ribonucleotide-diphosphate reductase subunit beta	584	Nsco_NS_434_20203020_B_humpty_HILIC3.40393.40393.2	controllerType=0 controllerNumber=1 scan=40393	104.191	Trypsin	B3	GLQAAVPAAHQASSAR	S{+299}	299	299.105	299.11	299.105
67485:3	1	I.AQVGSISANSDSS{+489.883}IGDRIAEAMDK.V	NA	S{+490}	971.35	3	2912.03	2912.03	0	0	145	NRagged	313.52	40.2	0	6.07	1454	>WS76_RS04345 ref|WP_006025492.1|gi|0| chaperonin GroEL	882	Nsco_NS_434_20203020_B_humpty_HILIC3.62487.62487.4	controllerType=0 controllerNumber=1 scan=62487	151.475	Trypsin	B3	AQVGSISANSDSSIGDRIAEAMDK	S{+490}	490	489.883	489.88	489.883
74847:6	579	A.PDAGS{+1791.884}QGVAQAAADGRPEPHWALSQLLR.A	NA	S{+1792}	782.563	6	4690.34	4690.34	0	0	334	NRagged	313.56	46.35	15.37	4.95	19	>WS76_RS05425 ref|WP_075644776.1|gi|0| lytic murein transglycosylase B	1091	Nsco_NS_434_20203020_B_humpty_HILIC3.68651.68651.6	controllerType=0 controllerNumber=1 scan=68651	163.467	Trypsin	B3	PDAGSQGVAQAAADGRPEPHWALSQLLR	S{+1792}	1792	1791.88	1791.88	1791.88
71568:3	725	L.AHIDRLLGEAGS{+323.184}DK.S	NA	S{+323}	602.323	3	1804.95	1804.95	0	0	45	NRagged	313.6	1.98	1.98	2.9	9	>WS76_RS11485 ref|WP_015601204.1|gi|0| RidA family protein	2321	Nsco_NS_434_20203020_B_humpty_HILIC1.63075.63075.3	controllerType=0 controllerNumber=1 scan=63075	162.443	Trypsin	B1	AHIDRLLGEAGSDK	S{+323}	323	323.184	323.18	323.184
24954:4	1830	R.HALALMS{+342.166}PDRYR.Q	NA	S{+342}	443.731	4	1771.9	1771.9	0	0	531	Specific	313.63	63.02	21.79	3.29	1	>WS76_RS08210 ref|WP_015601985.1|gi|0| glycosyltransferase family 39 protein	1663	Nsco_NS_434_20203020_B_humpty_HILIC3.25214.25214.4	controllerType=0 controllerNumber=1 scan=25214	69.3971	Trypsin	B3	HALALMSPDRYR	S{+342}	342	342.166	342.17	342.166
15592:3	4	A.QAS{+1885.641}APAAASAPAEKAEAASAPAKK.A	NA	S{+1886}	1361.27	3	4081.79	4079.79	2	-1.6	20	NRagged	313.64	172.14	0	8.03	1081	>WS76_RS31050 ref|WP_071810810.1|gi|0| hypothetical protein	2892	Nsco_NS_434_20203020_B_humpty_HILIC2.17037.17037.3	controllerType=0 controllerNumber=1 scan=17037	52.887	Trypsin	B2	QASAPAAASAPAEKAEAASAPAKK	S{+1886}	1886	1885.64	1885.64	1885.64
09985:2	3	K.AATPAS{+1336.453}AASGA.-	NA	S{+1336}	1105.94	2	2210.88	2210.88	0	0	186	CRagged	313.68	172.41	0	4.54	675	>WS76_RS08270 ref|WP_015600333.1|gi|0| hypothetical protein	1675	Nsco_NS_434_20203020_B_humpty_HILIC2.12333.12333.2	controllerType=0 controllerNumber=1 scan=12333	42.1714	Trypsin	B2	AATPASAASGA	S{+1336}	1336	1336.45	1336.45	1336.45
39377:3	1	I.AQVGSISANSDS{+1578.707}SIGDR.I	NA	S{+1579}	1081.5	3	3242.5	3242.5	0	0	145	NRagged	313.69	1.13	1.13	3.42	1454	>WS76_RS04345 ref|WP_006025492.1|gi|0| chaperonin GroEL	882	Nsco_NS_434_20203020_B_humpty_HILIC3.38195.38195.3	controllerType=0 controllerNumber=1 scan=38195	99.5196	Trypsin	B3	AQVGSISANSDSSIGDR	S{+1579}	1579	1578.71	1578.71	1578.71
32927:3	84	R.QQLAPPAPAS{+1162.418}APAAASDAGSASPGARP.-	NA	S{+1162}	1193.21	3	3577.62	3576.62	1	-0.9	730	CRagged	313.69	159.67	0	6.21	75	>WS76_RS00435 ref|WP_015602274.1|gi|0| type II secretion system protein GspD	90	Nsco_NS_434_20203020_B_humpty_HILIC3.32100.32100.3	controllerType=0 controllerNumber=1 scan=32100	85.0661	Trypsin	B3	QQLAPPAPASAPAAASDAGSASPGARP	S{+1162}	1162	1162.42	1162.42	1162.42
67445:4	475	V.EIAPQAS{+1812.941}PPVC[+57.021]R.L	NA	C[+57], S{+1813}	785.408	4	3138.61	3137.61	1	-1.1	50	NRagged	313.7	3.46	3.46	3.51	9	>WS76_RS11465 ref|WP_075644849.1|gi|0| translation initiation factor IF-3	2318	Nsco_NS_434_20203020_B_humpty_HILIC3.62456.62456.4	controllerType=0 controllerNumber=1 scan=62456	151.412	Trypsin	B3	EIAPQASPPVCR	,S{+1813}	,+1813	1812.94	1812.94	1812.94
18194:5	139	K.GDGEYERVES{+747.460}LDGKPRK.L	NA	S{+747}	537.489	5	2683.42	2682.42	1	-1.3	88	Specific	313.71	57.42	7.31	6.54	21	>WS76_RS05815 ref|WP_015601294.1|gi|0| mucB/RseB family protein	1167	Nsco_NS_434_20203020_B_humpty_HILIC3.19612.19612.5	controllerType=0 controllerNumber=1 scan=19612	57.2525	Trypsin	B3	GDGEYERVESLDGKPRK	S{+747}	747	747.46	747.46	747.46
78589:7	1	L.PITANGIVDAS{+686.354}REALREGAAAVHLHTR.A	NA	S{+686}	502.844	7	3513.87	3511.87	2	-1.9	201	NRagged	313.73	87.23	4.61	6.84	656	>WS76_RS18590 ref|WP_015603035.1|gi|0| hypothetical protein	3735	Nsco_NS_434_20203020_B_humpty_HILIC1.68584.68584.7	controllerType=0 controllerNumber=1 scan=68584	173.831	Trypsin	B1	PITANGIVDASREALREGAAAVHLHTR	S{+686}	686	686.354	686.35	686.354
50972:5	1	G.SISANSDS{+1624.839}SIGDRIAEAMDK.V	NA	S{+1625}	739.367	5	3692.8	3691.8	1	-0.9	149	NRagged	313.75	48.17	1.31	4.82	1039	>WS76_RS04345 ref|WP_006025492.1|gi|0| chaperonin GroEL	882	Nsco_NS_434_20203020_B_humpty_HILIC2.47186.47186.5	controllerType=0 controllerNumber=1 scan=47186	126.21	Trypsin	B2	SISANSDSSIGDRIAEAMDK	S{+1625}	1625	1624.84	1624.84	1624.84
22082:3	4	A.QAS{+1970.620}APAAASAPAEKAEAASAPAKK.A	NA	S{+1971}	1388.93	3	4164.77	4164.77	0	0	20	NRagged	313.8	157.04	0	7.46	1081	>WS76_RS31050 ref|WP_071810810.1|gi|0| hypothetical protein	2892	Nsco_NS_434_20203020_B_humpty_HILIC2.22302.22302.3	controllerType=0 controllerNumber=1 scan=22302	65.3888	Trypsin	B2	QASAPAAASAPAEKAEAASAPAKK	S{+1971}	1971	1970.62	1970.62	1970.62
44243:2	29	V.PLQNIS{+352.049}EGQAK.F	NA	S{+352}	769.342	2	1537.68	1536.68	1	-2.2	654	NRagged	313.81	158.07	0	3.26	89	>WS76_RS11300 ref|WP_015601625.1|gi|0| 2-oxoglutarate dehydrogenase E1 component	2283	Nsco_NS_434_20203020_B_humpty_HILIC1.40857.40857.3	controllerType=0 controllerNumber=1 scan=40857	113.122	Trypsin	B1	PLQNISEGQAK	S{+352}	352	352.049	352.05	352.049
25143:3	4	A.QAS{+1985.660}APAAASAPAEKAEAASAPAK.K	NA	S{+1986}	1351.91	3	4053.71	4051.71	2	-1.7	20	NRagged	313.84	181.43	0	7.61	1081	>WS76_RS31050 ref|WP_071810810.1|gi|0| hypothetical protein	2892	Nsco_NS_434_20203020_B_humpty_HILIC2.24671.24671.3	controllerType=0 controllerNumber=1 scan=24671	71.0751	Trypsin	B2	QASAPAAASAPAEKAEAASAPAK	S{+1986}	1986	1985.66	1985.66	1985.66
53803:4	200	K.VVVMAS{+1977.043}SEGGMDIEEVAEK.T	NA	S{+1977}	989.999	4	3956.97	3956.97	0	0	121	Specific	313.86	219.28	2	5.01	21	>WS76_RS15040 ref|WP_006024685.1|gi|0| ADP-forming succinate--CoA ligase subunit beta	3017	Nsco_NS_434_20203020_B_humpty_HILIC3.51261.51261.2	controllerType=0 controllerNumber=1 scan=51261	129.047	Trypsin	B3	VVVMASSEGGMDIEEVAEK	S{+1977}	1977	1977.04	1977.04	1977.04
64599:7	454	Y.DAAGAPLLS{+1807.323}ELGELRPSR.I	NA	S{+1807}	523.623	7	3659.32	3659.32	0	0	379	NRagged	313.9	27.07	0	2.41	18	>WS76_RS16720 ref|WP_015600623.1|gi|0| thiamine pyrophosphate-binding protein	3358	Nsco_NS_434_20203020_B_humpty_HILIC2.58404.58404.3	controllerType=0 controllerNumber=1 scan=58404	150.827	Trypsin	B2	DAAGAPLLSELGELRPSR	S{+1807}	1807	1807.32	1807.32	1807.32
24950:5	411	K.QS{+526.199}GGRGQYGHAVIKLEPNPGK.G	NA	S{+526}	545.076	5	2721.35	2719.35	2	-2.5	507	Specific	313.94	313.94	0	7.72	5	>WS76_RS14445 ref|WP_006024803.1|gi|0| elongation factor G	2894	Nsco_NS_434_20203020_B_humpty_HILIC2.24504.24504.4	controllerType=0 controllerNumber=1 scan=24504	70.6759	Trypsin	B2	QSGGRGQYGHAVIKLEPNPGK	S{+526}	526	526.199	526.2	526.199
25172:5	609	R.TFENGLS{+426.103}EFSHRER.I	NA	S{+426}	427.987	5	2135.91	2134.91	1	-1.6	218	Specific	313.96	91.66	0	4.06	8	>WS76_RS10435 ref|WP_015601897.1|gi|0| NADP(H)-dependent aldo-keto reductase	2112	Nsco_NS_434_20203020_B_humpty_HILIC3.25405.25405.4	controllerType=0 controllerNumber=1 scan=25405	69.8447	Trypsin	B3	TFENGLSEFSHRER	S{+426}	426	426.103	426.1	426.103
05259:3	235	L.SYVAAAHS{+209.126}DHAHR.A	NA	S{+209}	544.603	3	1631.79	1630.79	1	-2.1	362	NRagged	313.97	26	0	2.09	30	>WS76_RS05465 ref|WP_015600280.1|gi|0| acyl-CoA dehydrogenase	1099	Nsco_NS_434_20203020_B_humpty_HILIC3.7675.7675.3	controllerType=0 controllerNumber=1 scan=7675	31.3154	Trypsin	B3	SYVAAAHSDHAHR	S{+209}	209	209.126	209.13	209.126
15902:3	4	A.QAS{+1887.648}APAAASAPAEKAEAASAPAKK.A	NA	S{+1888}	1361.27	3	4081.79	4081.79	0	0	20	NRagged	313.98	146.65	0	7.46	1081	>WS76_RS31050 ref|WP_071810810.1|gi|0| hypothetical protein	2892	Nsco_NS_434_20203020_B_humpty_HILIC2.17294.17294.3	controllerType=0 controllerNumber=1 scan=17294	53.5187	Trypsin	B2	QASAPAAASAPAEKAEAASAPAKK	S{+1888}	1888	1887.65	1887.65	1887.65
16960:3	450	D.DAS{+223.091}KSDEERYAAR.L	NA	S{+223}	574.599	3	1721.78	1720.78	1	-1.9	33	NRagged	313.99	48.3	0	4.51	11	>WS76_RS01650 ref|WP_004197948.1|gi|0| 30S ribosomal protein S14	334	Nsco_NS_434_20203020_B_humpty_HILIC1.18356.18356.3	controllerType=0 controllerNumber=1 scan=18356	58.077	Trypsin	B1	DASKSDEERYAAR	S{+223}	223	223.091	223.09	223.091
16474:3	4	A.QAS{+1985.657}APAAASAPAEKAEAASAPAKK.A	NA	S{+1986}	1394.61	3	4181.8	4179.8	2	-1.6	20	NRagged	314.03	210.97	0	7.73	821	>WS76_RS31050 ref|WP_071810810.1|gi|0| hypothetical protein	2892	Nsco_NS_434_20203020_B_humpty_HILIC1.17880.17880.3	controllerType=0 controllerNumber=1 scan=17880	56.8285	Trypsin	B1	QASAPAAASAPAEKAEAASAPAKK	S{+1986}	1986	1985.66	1985.66	1985.66
62280:6	86	R.ALVTEIGALRAELDAAREPS{+655.428}ADGRPADVDATR.A	NA	S{+655}	661.695	6	3965.13	3962.13	3	-2.5	498	Specific	314.08	110.33	0	6.23	28	>WS76_RS02275 ref|WP_015601819.1|gi|0| type VI secretion system ATPase TssH	462	Nsco_NS_434_20203020_B_humpty_HILIC1.55806.55806.5	controllerType=0 controllerNumber=1 scan=55806	146.779	Trypsin	B1	ALVTEIGALRAELDAAREPSADGRPADVDATR	S{+655}	655	655.428	655.43	655.428
36737:4	1	A.QVGSISANS{+1593.765}DSSIGDR.I	NA	S{+1594}	797.384	4	3186.52	3186.52	0	0	146	NRagged	314.08	3.1	0	3.13	1039	>WS76_RS04345 ref|WP_006025492.1|gi|0| chaperonin GroEL	882	Nsco_NS_434_20203020_B_humpty_HILIC2.34188.34188.4	controllerType=0 controllerNumber=1 scan=34188	94.2135	Trypsin	B2	QVGSISANSDSSIGDR	S{+1594}	1594	1593.77	1593.77	1593.77
19963:3	967	N.GMS{+400.162}REEWKGGAETNK.I	NA	S{+400}	693.986	3	2079.94	2079.94	0	0	236	NRagged	314.11	136.17	88.78	3.69	7	>WS76_RS28095 ref|WP_041861959.1|gi|0| aspartate-semialdehyde dehydrogenase	5630	Nsco_NS_434_20203020_B_humpty_HILIC1.20909.20909.3	controllerType=0 controllerNumber=1 scan=20909	64.7154	Trypsin	B1	GMSREEWKGGAETNK	S{+400}	400	400.162	400.16	400.162
58909:2	217	Q.PVAEMATDAS{+813.816}GR.S	NA	S{+814}	1009.69	2	2018.38	2018.38	0	0	215	NRagged	314.11	76.13	18.05	4.6	24	>WS76_RS27890 ref|WP_075645255.1|gi|0| LysM peptidoglycan-binding domain-containing protein	5587	Nsco_NS_434_20203020_B_humpty_HILIC2.53998.53998.4	controllerType=0 controllerNumber=1 scan=53998	141.376	Trypsin	B2	PVAEMATDASGR	S{+814}	814	813.816	813.82	813.816
36350:3	36	A.PEVAAAAPEAAQAADQS{+1464.684}DANAQAAR.A	NA	S{+1465}	1287.61	3	3860.81	3858.81	2	-1.7	161	NRagged	314.13	18.93	0	5.88	133	>WS76_RS03140 ref|WP_075644745.1|gi|0| outer membrane protein assembly factor BamE	635	Nsco_NS_434_20203020_B_humpty_HILIC2.33890.33890.3	controllerType=0 controllerNumber=1 scan=33890	93.5254	Trypsin	B2	PEVAAAAPEAAQAADQSDANAQAAR	S{+1465}	1465	1464.68	1464.68	1464.68
00819:3	15	R.AQS{+327.156}EQSEQTAQDEAR.A	NA	S{+327}	668.967	3	2004.89	2004.89	0	0	201	Specific	314.14	6.28	4.97	2.37	126	>WS76_RS11340 ref|WP_015601358.1|gi|0| translation initiation factor IF-2	2292	Nsco_NS_434_20203020_B_humpty_HILIC2.3698.3698.3	controllerType=0 controllerNumber=1 scan=3698	22.348	Trypsin	B2	AQSEQSEQTAQDEAR	S{+327}	327	327.156	327.16	327.156
38536:5	136	R.PIDEAGPIVS{+795.370}EHKR.S	NA	S{+795}	469.643	5	2344.19	2343.19	1	-1.4	98	Specific	314.21	41.26	0	5.3	41	>WS76_RS00650 ref|WP_041861550.1|gi|0| F0F1 ATP synthase subunit beta	138	Nsco_NS_434_20203020_B_humpty_HILIC2.35596.35596.5	controllerType=0 controllerNumber=1 scan=35596	97.3681	Trypsin	B2	PIDEAGPIVSEHKR	S{+795}	795	795.37	795.37	795.37
72028:3	88	V.PSAAITAS{+1181.625}DPNEKAEMFEPAGDK.I	NA	S{+1182}	1186.58	3	3557.73	3557.73	0	0	55	NRagged	314.24	114.1	0	5.17	34	>WS76_RS01435 ref|WP_006023751.1|gi|0| 1,2-phenylacetyl-CoA epoxidase subunit B	301	Nsco_NS_434_20203020_B_humpty_HILIC2.64420.64420.3	controllerType=0 controllerNumber=1 scan=64420	163.73	Trypsin	B2	PSAAITASDPNEKAEMFEPAGDK	S{+1182}	1182	1181.62	1181.62	1181.62
43584:2	13	Q.PGEWVIVGKPQS{+422.162}QEAYGC[+57.021]MMR.K	NA	C[+57], S{+422}	1424.15	2	2847.29	2845.29	2	-2.4	217	NRagged	314.28	66.58	0	5.18	189	>WS76_RS03235 ref|WP_075644749.1|gi|0| glutamate/aspartate ABC transporter substrate-binding protein	656	Nsco_NS_434_20203020_B_humpty_HILIC1.40314.40314.2	controllerType=0 controllerNumber=1 scan=40314	111.838	Trypsin	B1	PGEWVIVGKPQSQEAYGCMMR	,S{+422}	,+422	422.162	422.16	422.162
41293:4	36	S.AAS{+1061.417}APEVAAAAPEAAQAADQSDANAQAAR.A	NA	S{+1061}	939.928	4	3756.69	3755.69	1	-0.9	157	NRagged	314.28	2.99	2.99	2.29	133	>WS76_RS03140 ref|WP_075644745.1|gi|0| outer membrane protein assembly factor BamE	635	Nsco_NS_434_20203020_B_humpty_HILIC2.38169.38169.4	controllerType=0 controllerNumber=1 scan=38169	103.961	Trypsin	B2	AASAPEVAAAAPEAAQAADQSDANAQAAR	S{+1061}	1061	1061.42	1061.42	1061.42
58400:4	53	D.FFNAS{+816.639}GMATPDDLEEFRAC[+57.021]QQGYAGR.A	NA	C[+57], S{+817}	939.487	4	3754.93	3754.93	0	0	366	NRagged	314.29	20.36	3.2	6.12	50	>WS76_RS23750 ref|WP_015603875.1|gi|0| benzoate 1,2-dioxygenase large subunit	4767	Nsco_NS_434_20203020_B_humpty_HILIC2.53597.53597.4	controllerType=0 controllerNumber=1 scan=53597	140.465	Trypsin	B2	FFNASGMATPDDLEEFRACQQGYAGR	,S{+817}	,+817	816.639	816.64	816.639
71412:2	47	V.PYVKFDEGS{+284.144}K.E	NA	S{+284}	727.367	2	1453.73	1453.73	0	0	444	NRagged	314.32	248.27	23.21	3.54	57	>WS76_RS06515 ref|WP_015602422.1|gi|0| pyruvate dehydrogenase (acetyl-transferring), homodimeric type	1306	Nsco_NS_434_20203020_B_humpty_HILIC3.65798.65798.2	controllerType=0 controllerNumber=1 scan=65798	157.951	Trypsin	B3	PYVKFDEGSK	S{+284}	284	284.144	284.14	284.144
28521:3	4	A.QAS{+1970.629}APAAASAPAEKAEAASAPAK.K	NA	S{+1971}	1346.9	3	4038.68	4036.68	2	-1.7	20	NRagged	314.4	122.5	0	6.58	1166	>WS76_RS31050 ref|WP_071810810.1|gi|0| hypothetical protein	2892	Nsco_NS_434_20203020_B_humpty_HILIC3.28286.28286.3	controllerType=0 controllerNumber=1 scan=28286	76.3821	Trypsin	B3	QASAPAAASAPAEKAEAASAPAK	S{+1971}	1971	1970.63	1970.63	1970.63
15350:1	3	E.ASAPAAAS{+430.138}SMK.A	NA	S{+430}	1421.63	1	1421.63	1421.63	0	0	164	NRagged	314.41	25.12	0	3.29	457	>WS76_RS08270 ref|WP_015600333.1|gi|0| hypothetical protein	1675	Nsco_NS_434_20203020_B_humpty_HILIC1.16909.16909.2	controllerType=0 controllerNumber=1 scan=16909	54.3799	Trypsin	B1	ASAPAAASSMK	S{+430}	430	430.138	430.14	430.138
47235:3	5	K.TAS{+291.147}GIVIPDAAAEKPDQGEVLAIGPGKRDDK.G	NA	S{+291}	1138.27	3	3412.79	3409.79	3	-3	21	Specific	314.41	185.3	1.2	7.21	145	>WS76_RS04340 ref|WP_009889537.1|gi|0| molecular chaperone GroES	881	Nsco_NS_434_20203020_B_humpty_HILIC1.43733.43733.3	controllerType=0 controllerNumber=1 scan=43733	120.665	Trypsin	B1	TASGIVIPDAAAEKPDQGEVLAIGPGKRDDK	S{+291}	291	291.147	291.15	291.147
33359:3	3	K.PAATTTTATTAAPAPAPSATTPAPAATAPATAAS{+1151.468}APAAK.K	NA	S{+1151}	1514.41	3	4541.21	4538.21	3	-2.2	105	Specific	314.41	314.41	11	6.82	674	>WS76_RS08270 ref|WP_015600333.1|gi|0| hypothetical protein	1675	Nsco_NS_434_20203020_B_humpty_HILIC3.32475.32475.3	controllerType=0 controllerNumber=1 scan=32475	85.9602	Trypsin	B3	PAATTTTATTAAPAPAPSATTPAPAATAPATAASAPAAK	S{+1151}	1151	1151.47	1151.47	1151.47
38130:4	1	I.AQVGSISANS{+1356.651}DSSIGDR.I	NA	S{+1357}	755.865	4	3020.44	3020.44	0	0	145	NRagged	314.42	9.92	0	2.39	1039	>WS76_RS04345 ref|WP_006025492.1|gi|0| chaperonin GroEL	882	Nsco_NS_434_20203020_B_humpty_HILIC2.35292.35292.4	controllerType=0 controllerNumber=1 scan=35292	96.7488	Trypsin	B2	AQVGSISANSDSSIGDR	S{+1357}	1357	1356.65	1356.65	1356.65
06161:2	4	K.EAS{+1235.438}AAEAPAAASN.-	NA	S{+1235}	1198.48	2	2395.96	2394.96	1	-1.4	60	CRagged	314.43	214.35	0	5.47	1081	>WS76_RS31050 ref|WP_071810810.1|gi|0| hypothetical protein	2892	Nsco_NS_434_20203020_B_humpty_HILIC2.8465.8465.2	controllerType=0 controllerNumber=1 scan=8465	32.4016	Trypsin	B2	EASAAEAPAAASN	S{+1235}	1235	1235.44	1235.44	1235.44
14775:4	1306	H.DIS{+246.133}HPHWRDDVR.I	NA	S{+246}	445.723	4	1779.87	1778.87	1	-1.9	89	NRagged	314.45	109.29	0.44	3.64	3	>WS76_RS28000 ref|WP_015603014.1|gi|0| hpcH/HpaI aldolase/citrate lyase	5609	Nsco_NS_434_20203020_B_humpty_HILIC3.16528.16528.4	controllerType=0 controllerNumber=1 scan=16528	50.6668	Trypsin	B3	DISHPHWRDDVR	S{+246}	246	246.133	246.13	246.133
12524:3	32	K.AAAASAPKGAS{+1292.312}GAAAKPASAARPASAPQPQ.-	NA	S{+1292}	1308.24	3	3922.69	3921.69	1	-0.9	495	CRagged	314.52	0.41	0	6.35	106	>WS76_RS16290 ref|WP_015601591.1|gi|0| S41 family peptidase	3269	Nsco_NS_434_20203020_B_humpty_HILIC3.14660.14660.4	controllerType=0 controllerNumber=1 scan=14660	47.0033	Trypsin	B3	AAAASAPKGASGAAAKPASAARPASAPQPQ	S{+1292}	1292	1292.31	1292.31	1292.31
19134:3	4	A.QAS{+1887.637}APAAASAPAEKAEAASAPAK.K	NA	S{+1888}	1318.57	3	3953.69	3953.69	0	0	20	NRagged	314.56	160.95	0	6.69	821	>WS76_RS31050 ref|WP_071810810.1|gi|0| hypothetical protein	2892	Nsco_NS_434_20203020_B_humpty_HILIC1.20208.20208.3	controllerType=0 controllerNumber=1 scan=20208	62.8189	Trypsin	B1	QASAPAAASAPAEKAEAASAPAK	S{+1888}	1888	1887.64	1887.64	1887.64
09764:3	4	A.SAPAAAS{+1262.439}APAEKAEAASAPAK.K	NA	S{+1262}	1044.14	3	3130.39	3129.39	1	-1.1	22	NRagged	314.56	86.17	0	5.69	1166	>WS76_RS31050 ref|WP_071810810.1|gi|0| hypothetical protein	2892	Nsco_NS_434_20203020_B_humpty_HILIC3.12125.12125.3	controllerType=0 controllerNumber=1 scan=12125	41.4431	Trypsin	B3	SAPAAASAPAEKAEAASAPAK	S{+1262}	1262	1262.44	1262.44	1262.44
69658:4	14	D.AQQADGGAAAPAADAS{+1374.649}GAAAPAQAQALPAAIYFETGKSELPADAK.D	NA	S{+1375}	1397.93	4	5588.72	5584.72	4	-2.4	397	NRagged	314.58	6.36	5.32	4.92	306	>WS76_RS16235 ref|WP_015600434.1|gi|0| cytochrome c oxidase subunit II	3258	Nsco_NS_434_20203020_B_humpty_HILIC3.64309.64309.4	controllerType=0 controllerNumber=1 scan=64309	155.076	Trypsin	B3	AQQADGGAAAPAADASGAAAPAQAQALPAAIYFETGKSELPADAK	S{+1375}	1375	1374.65	1374.65	1374.65
27201:2	402	A.PAAAAS{+1763.649}APAAAAAR.H	NA	S{+1764}	1466.14	2	2931.28	2930.28	1	-1.1	28	NRagged	314.63	11.88	0	4.08	48	>WS76_RS08800 ref|WP_006026890.1|gi|0| hypothetical protein	1780	Nsco_NS_434_20203020_B_humpty_HILIC3.27201.27201.2	controllerType=0 controllerNumber=1 scan=27201	73.9005	Trypsin	B3	PAAAASAPAAAAAR	S{+1764}	1764	1763.65	1763.65	1763.65
37522:3	36	K.AAAAAS{+751.328}AASAPEVAAAAPEAAQAADQSDANAQAAR.A	NA	S{+751}	1296.61	3	3887.82	3887.82	0	0	151	Specific	314.64	38.47	5.66	4.59	133	>WS76_RS03140 ref|WP_075644745.1|gi|0| outer membrane protein assembly factor BamE	635	Nsco_NS_434_20203020_B_humpty_HILIC2.34813.34813.3	controllerType=0 controllerNumber=1 scan=34813	95.6896	Trypsin	B2	AAAAASAASAPEVAAAAPEAAQAADQSDANAQAAR	S{+751}	751	751.328	751.33	751.328
30856:4	1	R.RDDGETVIEAS{+587.319}MLHNR.F	NA	S{+587}	608.554	4	2431.2	2430.2	1	-1.4	839	Specific	314.67	57.81	0	5.37	656	>WS76_RS18590 ref|WP_015603035.1|gi|0| hypothetical protein	3735	Nsco_NS_434_20203020_B_humpty_HILIC1.29746.29746.4	controllerType=0 controllerNumber=1 scan=29746	87.0412	Trypsin	B1	RDDGETVIEASMLHNR	S{+587}	587	587.319	587.32	587.319
17063:3	4	A.QAS{+1940.628}APAAASAPAEKAEAASAPAKK.A	NA	S{+1941}	1379.6	3	4136.77	4134.77	2	-1.6	20	NRagged	314.67	172.71	0	8.03	1081	>WS76_RS31050 ref|WP_071810810.1|gi|0| hypothetical protein	2892	Nsco_NS_434_20203020_B_humpty_HILIC2.18218.18218.3	controllerType=0 controllerNumber=1 scan=18218	55.4642	Trypsin	B2	QASAPAAASAPAEKAEAASAPAKK	S{+1941}	1941	1940.63	1940.63	1940.63
50160:5	630	L.DSPVTVHTHGGTLTIS{+299.023}WDGARDERAPLK.M	NA	S{+299}	663.915	5	3315.55	3315.55	0	0	245	NRagged	314.74	67.24	0	6.45	5	>WS76_RS17590 ref|WP_015600652.1|gi|0| diaminopimelate epimerase	3532	Nsco_NS_434_20203020_B_humpty_HILIC2.46353.46353.5	controllerType=0 controllerNumber=1 scan=46353	124.231	Trypsin	B2	DSPVTVHTHGGTLTISWDGARDERAPLK	S{+299}	299	299.023	299.02	299.023
40970:3	1	Q.VGSIS{+1675.739}ANSDSSIGDR.I	NA	S{+1676}	1047.82	3	3141.43	3140.43	1	-1.1	147	NRagged	314.76	10.71	0	3.76	1454	>WS76_RS04345 ref|WP_006025492.1|gi|0| chaperonin GroEL	882	Nsco_NS_434_20203020_B_humpty_HILIC3.39522.39522.3	controllerType=0 controllerNumber=1 scan=39522	102.356	Trypsin	B3	VGSISANSDSSIGDR	S{+1676}	1676	1675.74	1675.74	1675.74
67508:3	532	F.GPVKNPWDMNAVPGGS{+1802.699}SGGSAAAVAAR.L	NA	S{+1803}	1442.98	3	4326.93	4326.93	0	0	135	NRagged	314.77	5.63	0	5.59	12	>WS76_RS17705 ref|WP_015601537.1|gi|0| Asp-tRNA(Asn)/Glu-tRNA(Gln) amidotransferase subunit GatA	3555	Nsco_NS_434_20203020_B_humpty_HILIC2.60675.60675.3	controllerType=0 controllerNumber=1 scan=60675	155.722	Trypsin	B2	GPVKNPWDMNAVPGGSSGGSAAAVAAR	S{+1803}	1803	1802.7	1802.7	1802.7
75983:5	2	D.YDGAPAS{+1353.624}APDALRNHGWTPNGPVWHR.T	NA	S{+1354}	840.402	5	4197.98	4195.98	2	-1.6	75	NRagged	314.84	15.6	0	6.22	717	>WS76_RS18590 ref|WP_015603035.1|gi|0| hypothetical protein	3735	Nsco_NS_434_20203020_B_humpty_HILIC3.69530.69530.5	controllerType=0 controllerNumber=1 scan=69530	165.084	Trypsin	B3	YDGAPASAPDALRNHGWTPNGPVWHR	S{+1354}	1354	1353.62	1353.62	1353.62
45057:3	38	S.PAGITS{+1448.636}VTTADGR.F	NA	S{+1449}	899.098	3	2695.28	2694.28	1	-1.2	1312	NRagged	314.85	16.93	0	3.81	60	>WS76_RS07925 ref|WP_015600184.1|gi|0| phosphoribosylformylglycinamidine synthase	1603	Nsco_NS_434_20203020_B_humpty_HILIC1.41874.41874.3	controllerType=0 controllerNumber=1 scan=41874	116.191	Trypsin	B1	PAGITSVTTADGR	S{+1449}	1449	1448.64	1448.64	1448.64
54441:4	1055	G.GEAVVS{+596.336}PAEFAQFIHSSR.H	NA	S{+596}	632.83	4	2528.3	2528.3	0	0	296	NRagged	314.85	15.84	15.84	2.91	12	>WS76_RS08190 ref|WP_015600094.1|gi|0| formyltransferase	1659	Nsco_NS_434_20203020_B_humpty_HILIC3.51783.51783.4	controllerType=0 controllerNumber=1 scan=51783	130.071	Trypsin	B3	GEAVVSPAEFAQFIHSSR	S{+596}	596	596.336	596.34	596.336
15737:2	4	K.EAS{+1338.480}AAEAPAAASN.-	NA	S{+1338}	1250.01	2	2499	2498	1	-1.3	60	CRagged	314.88	167.05	0	5	1166	>WS76_RS31050 ref|WP_071810810.1|gi|0| hypothetical protein	2892	Nsco_NS_434_20203020_B_humpty_HILIC3.17456.17456.2	controllerType=0 controllerNumber=1 scan=17456	52.7596	Trypsin	B3	EASAAEAPAAASN	S{+1338}	1338	1338.48	1338.48	1338.48
06247:4	786	R.RQDTAQHLGIS{+460.242}R.K	NA	S{+460}	461.248	4	1841.97	1841.97	0	0	429	Specific	314.92	282.44	1.35	4.31	9	>WS76_RS11190 ref|WP_006026562.1|gi|0| sigma-54-dependent Fis family transcriptional regulator	2259	Nsco_NS_434_20203020_B_humpty_HILIC1.8055.8055.3	controllerType=0 controllerNumber=1 scan=8055	31.1696	Trypsin	B1	RQDTAQHLGISR	S{+460}	460	460.242	460.24	460.242
56743:5	539	L.PQGATGGAPAVGGS{+805.457}GEPGRHVDHDGFFYAR.F	NA	S{+805}	755.775	5	3774.85	3772.85	2	-1.8	437	NRagged	314.93	105.31	0	5.89	9	>WS76_RS17785 ref|WP_015601502.1|gi|0| 16S rRNA (cytosine(967)-C(5))-methyltransferase RsmB	3571	Nsco_NS_434_20203020_B_humpty_HILIC1.51213.51213.5	controllerType=0 controllerNumber=1 scan=51213	136.412	Trypsin	B1	PQGATGGAPAVGGSGEPGRHVDHDGFFYAR	S{+805}	805	805.457	805.46	805.457
40133:3	1	I.AQVGSISANSDSS{+1414.649}IGDR.I	NA	S{+1415}	1026.82	3	3078.44	3078.44	0	0	145	NRagged	314.93	22.89	0	3.51	1454	>WS76_RS04345 ref|WP_006025492.1|gi|0| chaperonin GroEL	882	Nsco_NS_434_20203020_B_humpty_HILIC3.38865.38865.3	controllerType=0 controllerNumber=1 scan=38865	101.002	Trypsin	B3	AQVGSISANSDSSIGDR	S{+1415}	1415	1414.65	1414.65	1414.65
27144:2	18	T.PPATPATPATTS{+338.154}APAK.A	NA	S{+338}	908.973	2	1816.94	1816.94	0	0	195	NRagged	314.96	16.18	0	4.83	182	>WS76_RS02240 ref|WP_015601514.1|gi|0| tetratricopeptide repeat family protein	455	Nsco_NS_434_20203020_B_humpty_HILIC2.26292.26292.2	controllerType=0 controllerNumber=1 scan=26292	74.9394	Trypsin	B2	PPATPATPATTSAPAK	S{+338}	338	338.154	338.15	338.154
10418:5	8	A.ESRNQGDALVHS{+582.352}TKK.A	NA	S{+582}	451.248	5	2252.21	2252.21	0	0	535	NRagged	314.98	74.96	1.2	5.43	390	>WS76_RS03710 ref|WP_015601574.1|gi|0| molecular chaperone DnaK	753	Nsco_NS_434_20203020_B_humpty_HILIC3.12696.12696.5	controllerType=0 controllerNumber=1 scan=12696	42.6071	Trypsin	B3	ESRNQGDALVHSTKK	S{+582}	582	582.352	582.35	582.352
40022:7	13	R.ALS{+1825.396}MLEELANAEDDAGKEK.Y	NA	S{+1825}	552.487	7	3861.37	3859.37	2	-1.7	359	Specific	315.01	15.89	0	5.3	243	>WS76_RS13540 ref|WP_009911687.1|gi|0| molecular chaperone HtpG	2721	Nsco_NS_434_20203020_B_humpty_HILIC2.37157.37157.4	controllerType=0 controllerNumber=1 scan=37157	101.552	Trypsin	B2	ALSMLEELANAEDDAGKEK	S{+1825}	1825	1825.4	1825.4	1825.4
63861:4	18	G.IGASLGNMS{+1262.472}EDNWHYHFYDTIK.G	NA	S{+1262}	965.916	4	3860.64	3860.64	0	0	58	NRagged	315.02	4.49	0	3.8	135	>WS76_RS28025 ref|WP_009915682.1|gi|0| succinate dehydrogenase flavoprotein subunit	5615	Nsco_NS_434_20203020_B_humpty_HILIC3.59685.59685.4	controllerType=0 controllerNumber=1 scan=59685	146.059	Trypsin	B3	IGASLGNMSEDNWHYHFYDTIK	S{+1262}	1262	1262.47	1262.47	1262.47
28142:4	150	Q.PS{+549.267}TVPALDAIKDR.V	NA	S{+549}	483.763	4	1932.03	1932.03	0	0	492	NRagged	315.07	17.03	0.61	3.97	26	>WS76_RS07890 ref|WP_015602446.1|gi|0| PPIC-type PPIASE domain protein	1596	Nsco_NS_434_20203020_B_humpty_HILIC1.27616.27616.4	controllerType=0 controllerNumber=1 scan=27616	81.8694	Trypsin	B1	PSTVPALDAIKDR	S{+549}	549	549.267	549.27	549.267
67680:3	50	R.PALQPAPPS{+898.416}IAAQAPALATVQAPPAVGSTPEPPPTPADAPR.R	NA	S{+898}	1606.17	3	4816.49	4816.49	0	0	3595	Specific	315.1	17.26	8.91	5.46	68	>WS76_RS27765 ref|WP_064483060.1|gi|0| KR domain-containing protein	5562	Nsco_NS_434_20203020_B_humpty_HILIC2.60803.60803.3	controllerType=0 controllerNumber=1 scan=60803	155.987	Trypsin	B2	PALQPAPPSIAAQAPALATVQAPPAVGSTPEPPPTPADAPR	S{+898}	898	898.416	898.42	898.416
62214:5	101	A.TGTSHLHVFWQASGGVTEPGS{+1672.824}SGSPIYSPEKR.V	NA	S{+1673}	1006.7	5	5029.45	5029.45	0	0	173	NRagged	315.11	23.89	0	5.14	180	>sp|LYSC_LYSEN|(Common contaminant protein)	5929	Nsco_NS_434_20203020_B_humpty_HILIC2.56569.56569.5	controllerType=0 controllerNumber=1 scan=56569	146.926	Trypsin	B2	TGTSHLHVFWQASGGVTEPGSSGSPIYSPEKR	S{+1673}	1673	1672.82	1672.82	1672.82
35837:4	1	I.AQVGSISANSDSS{+1329.659}IGDR.I	NA	S{+1330}	749.117	4	2993.45	2993.45	0	0	145	NRagged	315.14	1.9	1.9	3.22	1039	>WS76_RS04345 ref|WP_006025492.1|gi|0| chaperonin GroEL	882	Nsco_NS_434_20203020_B_humpty_HILIC2.33440.33440.4	controllerType=0 controllerNumber=1 scan=33440	92.4322	Trypsin	B2	AQVGSISANSDSSIGDR	S{+1330}	1330	1329.66	1329.66	1329.66
43843:3	13	K.PQS{+725.785}QEAYGC[+57.021]MMR.K	NA	C[+57], S{+726}	728.799	3	2184.38	2183.38	1	-1.5	226	Specific	315.15	192.85	0	5.31	189	>WS76_RS03235 ref|WP_075644749.1|gi|0| glutamate/aspartate ABC transporter substrate-binding protein	656	Nsco_NS_434_20203020_B_humpty_HILIC1.40547.40547.4	controllerType=0 controllerNumber=1 scan=40547	112.439	Trypsin	B1	PQSQEAYGCMMR	,S{+726}	,+726	725.785	725.78	725.785
14983:3	159	D.PATAS{+898.410}RPWDK.D	NA	S{+898}	676.335	3	2026.99	2026.99	0	0	216	NRagged	315.18	98.66	24.18	2.38	30	>WS76_RS05795 ref|WP_015601792.1|gi|0| beta-ketoacyl-[acyl-carrier-protein] synthase II	1163	Nsco_NS_434_20203020_B_humpty_HILIC2.16538.16538.3	controllerType=0 controllerNumber=1 scan=16538	51.6748	Trypsin	B2	PATASRPWDK	S{+898}	898	898.41	898.41	898.41
72799:5	709	S.PLQNIPVS{+1617.733}PGYQVPFAQAVKR.A	NA	S{+1618}	786.208	5	3927.01	3927.01	0	0	145	NRagged	315.18	16.48	0	3.87	6	>WS76_RS00480 ref|WP_015602346.1|gi|0| NADH:flavin oxidoreductase / NADH oxidase	101	Nsco_NS_434_20203020_B_humpty_HILIC3.67082.67082.5	controllerType=0 controllerNumber=1 scan=67082	160.607	Trypsin	B3	PLQNIPVSPGYQVPFAQAVKR	S{+1618}	1618	1617.73	1617.73	1617.73
29705:4	107	A.PLPAHPPAS{+858.380}GEPENPYR.I	NA	S{+858}	672.575	4	2687.28	2687.28	0	0	15	NRagged	315.21	86.52	0	4.37	20	>WS76_RS23975 ref|WP_015602785.1|gi|0| poly-beta-hydroxybutyrate polymerase	4812	Nsco_NS_434_20203020_B_humpty_HILIC2.28456.28456.4	controllerType=0 controllerNumber=1 scan=28456	80.4675	Trypsin	B2	PLPAHPPASGEPENPYR	S{+858}	858	858.38	858.38	858.38
37591:5	20	N.PAIKGES{+318.221}ADKDHAGWIELK.S	NA	S{+318}	477.464	5	2383.29	2383.29	0	0	11	NRagged	315.24	109.99	8.09	5.55	144	>WS76_RS02255 ref|WP_006029387.1|gi|0| type VI secretion system tube protein Hcp	458	Nsco_NS_434_20203020_B_humpty_HILIC3.36160.36160.5	controllerType=0 controllerNumber=1 scan=36160	93.9948	Trypsin	B3	PAIKGESADKDHAGWIELK	S{+318}	318	318.221	318.22	318.221
13265:5	52	Y.PDC[+57.021]FNRDGS{+993.448}HDLKK.I	NA	C[+57], S{+993}	537.452	5	2683.23	2682.23	1	-1.3	140	NRagged	315.24	26.78	0	5.58	51	>WS76_RS23750 ref|WP_015603875.1|gi|0| benzoate 1,2-dioxygenase large subunit	4767	Nsco_NS_434_20203020_B_humpty_HILIC3.15275.15275.5	controllerType=0 controllerNumber=1 scan=15275	48.1648	Trypsin	B3	PDCFNRDGSHDLKK	,S{+993}	,+993	993.448	993.45	993.448
06382:4	149	V.AAAHS{+514.279}DHAHR.A	NA	S{+514}	397.701	4	1587.78	1586.78	1	-2.1	365	NRagged	315.25	2.14	0	1.72	51	>WS76_RS05465 ref|WP_015600280.1|gi|0| acyl-CoA dehydrogenase	1099	Nsco_NS_434_20203020_B_humpty_HILIC1.8182.8182.4	controllerType=0 controllerNumber=1 scan=8182	31.4092	Trypsin	B1	AAAHSDHAHR	S{+514}	514	514.279	514.28	514.279
18024:4	381	K.NS{+783.452}APGHYVIER.A	NA	S{+783}	507.274	4	2026.07	2026.07	0	0	242	Specific	315.31	38.27	16.86	2.02	7	>WS76_RS17350 ref|WP_006024186.1|gi|0| ferredoxin--NADP reductase	3485	Nsco_NS_434_20203020_B_humpty_HILIC3.19466.19466.4	controllerType=0 controllerNumber=1 scan=19466	56.9802	Trypsin	B3	NSAPGHYVIER	S{+783}	783	783.452	783.45	783.452
09556:2	4	K.EAS{+1335.462}AAEAPAAASN.-	NA	S{+1335}	1248.5	2	2495.98	2494.98	1	-1.3	60	CRagged	315.33	315.33	0	5.65	1081	>WS76_RS31050 ref|WP_071810810.1|gi|0| hypothetical protein	2892	Nsco_NS_434_20203020_B_humpty_HILIC2.11964.11964.7	controllerType=0 controllerNumber=1 scan=11964	41.3259	Trypsin	B2	EASAAEAPAAASN	S{+1335}	1335	1335.46	1335.46	1335.46
25317:2	4	A.PAAAS{+1704.586}APAEK.A	NA	S{+1705}	1309.04	2	2617.06	2617.06	0	0	24	NRagged	315.34	18.37	18.37	3.18	1081	>WS76_RS31050 ref|WP_071810810.1|gi|0| hypothetical protein	2892	Nsco_NS_434_20203020_B_humpty_HILIC2.24813.24813.2	controllerType=0 controllerNumber=1 scan=24813	71.4202	Trypsin	B2	PAAASAPAEK	S{+1705}	1705	1704.59	1704.59	1704.59
73649:5	121	A.KDTQLNVYNWS{+760.419}DYIAKDTIPNFEK.Q	NA	S{+760}	733.375	5	3662.85	3662.85	0	0	24	NRagged	315.34	83.79	0	5.78	35	>WS76_RS08655 ref|WP_009912179.1|gi|0| polyamine ABC transporter substrate-binding protein	1751	Nsco_NS_434_20203020_B_humpty_HILIC2.65637.65637.4	controllerType=0 controllerNumber=1 scan=65637	166.251	Trypsin	B2	KDTQLNVYNWSDYIAKDTIPNFEK	S{+760}	760	760.419	760.42	760.419
39852:3	1	K.EIAQVGS{+1072.543}ISANSDSSIGDR.I	NA	S{+1073}	993.491	3	2978.46	2978.46	0	0	143	Specific	315.35	9.27	2.11	3.49	1454	>WS76_RS04345 ref|WP_006025492.1|gi|0| chaperonin GroEL	882	Nsco_NS_434_20203020_B_humpty_HILIC3.38637.38637.3	controllerType=0 controllerNumber=1 scan=38637	100.533	Trypsin	B3	EIAQVGSISANSDSSIGDR	S{+1073}	1073	1072.54	1072.54	1072.54
20905:3	111	W.DES{+457.160}KDGGANDPGVQSVR.R	NA	S{+457}	729.99	3	2187.95	2187.95	0	0	189	NRagged	315.35	15.88	15.31	4.99	36	>WS76_RS13500 ref|WP_015601619.1|gi|0| transaldolase	2713	Nsco_NS_434_20203020_B_humpty_HILIC3.21918.21918.3	controllerType=0 controllerNumber=1 scan=21918	62.2905	Trypsin	B3	DESKDGGANDPGVQSVR	S{+457}	457	457.16	457.16	457.16
13725:2	4	A.PAAAS{+1505.565}APAEK.A	NA	S{+1506}	1209.53	2	2418.04	2418.04	0	0	24	NRagged	315.43	6.09	6.09	3.02	1166	>WS76_RS31050 ref|WP_071810810.1|gi|0| hypothetical protein	2892	Nsco_NS_434_20203020_B_humpty_HILIC3.15656.15656.2	controllerType=0 controllerNumber=1 scan=15656	48.881	Trypsin	B3	PAAASAPAEK	S{+1506}	1506	1505.57	1505.57	1505.57
17921:3	101	I.SS{+385.162}YVGENKEFER.Q	NA	S{+385}	610.949	3	1830.83	1829.83	1	-1.8	76	NRagged	315.44	8.02	0	3.31	32	>WS76_RS11500 ref|WP_006026505.1|gi|0| CoA transferase subunit A	2324	Nsco_NS_434_20203020_B_humpty_HILIC1.19167.19167.3	controllerType=0 controllerNumber=1 scan=19167	60.2151	Trypsin	B1	SSYVGENKEFER	S{+385}	385	385.162	385.16	385.162
47785:4	19	V.AEATQGGGAAAFAS{+1696.635}SASPAAQAHATDAAAAGSAASPNAAKVEQLK.D	NA	S{+1697}	1438.91	4	5752.61	5748.61	4	-2.3	590	NRagged	315.45	12.62	0	5.74	180	>WS76_RS27720 ref|WP_015602984.1|gi|0| acyl-CoA dehydrogenase	5553	Nsco_NS_434_20203020_B_humpty_HILIC3.46196.46196.4	controllerType=0 controllerNumber=1 scan=46196	118.91	Trypsin	B3	AEATQGGGAAAFASSASPAAQAHATDAAAAGSAASPNAAKVEQLK	S{+1697}	1697	1696.63	1696.63	1696.63
15491:4	460	K.SS{+1665.674}HRINGEITAPEVR.L	NA	S{+1666}	833.891	4	3332.54	3331.54	1	-1	6	Specific	315.46	231.31	0	6.57	9	>WS76_RS11465 ref|WP_075644849.1|gi|0| translation initiation factor IF-3	2318	Nsco_NS_434_20203020_B_humpty_HILIC2.16950.16950.4	controllerType=0 controllerNumber=1 scan=16950	52.6673	Trypsin	B2	SSHRINGEITAPEVR	S{+1666}	1666	1665.67	1665.67	1665.67
82626:4	553	F.GFITSDNGGEDLFAHFS{+231.096}EIKMEGFK.T	NA	S{+231}	752.853	4	3008.39	3007.39	1	-1.1	16	NRagged	315.49	28.99	0	4.97	8	>WS76_RS05090 ref|WP_009913299.1|gi|0| cold-shock protein	1025	Nsco_NS_434_20203020_B_humpty_HILIC3.74865.74865.4	controllerType=0 controllerNumber=1 scan=74865	174.54	Trypsin	B3	GFITSDNGGEDLFAHFSEIKMEGFK	S{+231}	231	231.096	231.1	231.096
66451:3	215	A.FEVAAYDQGANVTYIDPS{+213.042}SSQIGHKESMK.D	NA	S{+213}	1130.18	3	3388.53	3385.53	3	-3	64	NRagged	315.5	12.93	1.16	5.93	26	>WS76_RS09885 ref|WP_015602278.1|gi|0| ornithine carbamoyltransferase	2001	Nsco_NS_434_20203020_B_humpty_HILIC3.61676.61676.3	controllerType=0 controllerNumber=1 scan=61676	149.842	Trypsin	B3	FEVAAYDQGANVTYIDPSSSQIGHKESMK	S{+213}	213	213.042	213.04	213.042
32882:3	63	Q.DQFAALS{+1103.495}QNKAEAAQK.A	NA	S{+1103}	942.125	3	2824.36	2823.36	1	-1.2	176	NRagged	315.51	12.81	0	4.35	49	>WS76_RS08550 ref|WP_015601259.1|gi|0| acetyl-CoA C-acetyltransferase	1730	Nsco_NS_434_20203020_B_humpty_HILIC3.32067.32067.3	controllerType=0 controllerNumber=1 scan=32067	84.9994	Trypsin	B3	DQFAALSQNKAEAAQK	S{+1103}	1103	1103.49	1103.49	1103.49
79157:4	155	S.PASALDGPPKFENDGLFTPDGYAVNTMAPPYQPSSARPPADGNPAYADPS{+485.213}NPR.V	NA	S{+485}	1496.95	4	5984.78	5983.78	1	-0.6	283	NRagged	315.51	75.46	3.54	5.04	31	>WS76_RS00990 ref|WP_075644931.1|gi|0| acid phosphatase	211	Nsco_NS_434_20203020_B_humpty_HILIC3.72081.72081.4	controllerType=0 controllerNumber=1 scan=72081	169.861	Trypsin	B3	PASALDGPPKFENDGLFTPDGYAVNTMAPPYQPSSARPPADGNPAYADPSNPR	S{+485}	485	485.213	485.21	485.213
17681:4	1584	T.PQPS{+1404.675}GQLDADR.A	NA	S{+1405}	647.817	4	2588.24	2588.24	0	0	15	NRagged	315.54	39.88	11.4	2.02	5	>WS76_RS14660 ref|WP_015601551.1|gi|0| tRNA cyclic N6-threonylcarbamoyladenosine(37) synthase TcdA	2937	Nsco_NS_434_20203020_B_humpty_HILIC1.18958.18958.4	controllerType=0 controllerNumber=1 scan=18958	59.6209	Trypsin	B1	PQPSGQLDADR	S{+1405}	1405	1404.67	1404.67	1404.67
41270:3	1	Q.VGSISANS{+1674.741}DSSIGDR.I	NA	S{+1675}	1047.48	3	3140.43	3139.43	1	-1.1	147	NRagged	315.56	4.89	0	4.18	1039	>WS76_RS04345 ref|WP_006025492.1|gi|0| chaperonin GroEL	882	Nsco_NS_434_20203020_B_humpty_HILIC2.38148.38148.3	controllerType=0 controllerNumber=1 scan=38148	103.901	Trypsin	B2	VGSISANSDSSIGDR	S{+1675}	1675	1674.74	1674.74	1674.74
33637:3	3	A.PAPSATTPAPAATAPATAAS{+1917.948}APAAK.K	NA	S{+1918}	1360.03	3	4078.08	4078.08	0	0	119	NRagged	315.56	6.73	0	5.33	675	>WS76_RS08270 ref|WP_015600333.1|gi|0| hypothetical protein	1675	Nsco_NS_434_20203020_B_humpty_HILIC2.31615.31615.3	controllerType=0 controllerNumber=1 scan=31615	88.1483	Trypsin	B2	PAPSATTPAPAATAPATAASAPAAK	S{+1918}	1918	1917.95	1917.95	1917.95
78774:4	29	A.PSSAEAAQDDVFAYVIS{+690.374}PAFDADNNASGGGVRAPMLR.R	NA	S{+690}	1115.04	4	4457.15	4457.15	0	0	129	NRagged	315.58	43.74	0	6.32	61	>WS76_RS11355 ref|WP_064483028.1|gi|0| 23S rRNA pseudouridylate synthase B	2295	Nsco_NS_434_20203020_B_humpty_HILIC2.69592.69592.4	controllerType=0 controllerNumber=1 scan=69592	174.042	Trypsin	B2	PSSAEAAQDDVFAYVISPAFDADNNASGGGVRAPMLR	S{+690}	690	690.374	690.37	690.374
61351:6	125	D.GS{+1558.109}LIKFDGNAAVLLNNKLEPIGTR.I	NA	S{+1558}	684.261	6	4100.53	4098.53	2	-1.6	74	NRagged	315.58	6.14	0	5.49	62	>WS76_RS01635 ref|WP_004197951.1|gi|0| 50S ribosomal protein L14	331	Nsco_NS_434_20203020_B_humpty_HILIC2.55892.55892.2	controllerType=0 controllerNumber=1 scan=55892	145.462	Trypsin	B2	GSLIKFDGNAAVLLNNKLEPIGTR	S{+1558}	1558	1558.11	1558.11	1558.11
11171:3	541	H.PGGS{+227.143}AAHIAVRR.L	NA	S{+227}	473.61	3	1418.81	1418.81	0	0	340	NRagged	315.59	144.7	132.27	3.88	10	>WS76_RS10195 ref|WP_015600945.1|gi|0| ABC transporter ATP-binding protein	2063	Nsco_NS_434_20203020_B_humpty_HILIC1.12901.12901.3	controllerType=0 controllerNumber=1 scan=12901	43.6787	Trypsin	B1	PGGSAAHIAVRR	S{+227}	227	227.143	227.14	227.143
13233:3	34	V.DDDANQS{+797.435}DDQPTAASGKGEK.A	NA	S{+797}	949.438	3	2846.3	2846.3	0	0	11	NRagged	315.61	5.09	5.09	4.4	81	>WS76_RS23020 ref|WP_006027809.1|gi|0| RNA polymerase sigma factor RpoD	4618	Nsco_NS_434_20203020_B_humpty_HILIC3.15246.15246.3	controllerType=0 controllerNumber=1 scan=15246	48.1001	Trypsin	B3	DDDANQSDDQPTAASGKGEK	S{+797}	797	797.435	797.43	797.435
49633:3	77	R.GLRLPS{+1132.402}SVADASAGGAANATAQPGSGAAAAAPQAAVATASASNAQGAQ.-	NA	S{+1132}	1766.82	3	5298.45	5294.45	4	-2.5	1253	CRagged	315.63	315.63	0	6.76	36	>WS76_RS02295 ref|WP_015601795.1|gi|0| type VI secretion system membrane subunit TssM	466	Nsco_NS_434_20203020_B_humpty_HILIC1.45669.45669.3	controllerType=0 controllerNumber=1 scan=45669	124.817	Trypsin	B1	GLRLPSSVADASAGGAANATAQPGSGAAAAAPQAAVATASASNAQGAQ	S{+1132}	1132	1132.4	1132.4	1132.4
65902:4	195	M.SKYPYPIPS{+581.302}REEILGVLR.T	NA	S{+581}	675.875	4	2700.48	2698.48	2	-2.5	2	NRagged	315.64	89.21	0	5.54	27	>WS76_RS10580 ref|WP_015601245.1|gi|0| ribonuclease R	2139	Nsco_NS_434_20203020_B_humpty_HILIC1.58609.58609.2	controllerType=0 controllerNumber=1 scan=58609	152.732	Trypsin	B1	SKYPYPIPSREEILGVLR	S{+581}	581	581.302	581.3	581.302
12211:3	4	Q.ASAPAAAS{+1913.683}APAEKAEAASAPAKK.A	NA	S{+1914}	1327.93	3	3981.77	3979.77	2	-1.7	21	NRagged	315.65	20.01	0	6.77	1166	>WS76_RS31050 ref|WP_071810810.1|gi|0| hypothetical protein	2892	Nsco_NS_434_20203020_B_humpty_HILIC3.14402.14402.3	controllerType=0 controllerNumber=1 scan=14402	46.4617	Trypsin	B3	ASAPAAASAPAEKAEAASAPAKK	S{+1914}	1914	1913.68	1913.68	1913.68
69466:4	16	L.PYAEDALAPHIS{+754.419}QETIQYHYGK.H	NA	S{+754}	822.165	4	3285.64	3285.64	0	0	9	NRagged	315.69	67.06	3.6	5.37	143	>WS76_RS14535 ref|WP_006024786.1|gi|0| superoxide dismutase	2911	Nsco_NS_434_20203020_B_humpty_HILIC1.61386.61386.4	controllerType=0 controllerNumber=1 scan=61386	158.858	Trypsin	B1	PYAEDALAPHISQETIQYHYGK	S{+754}	754	754.419	754.42	754.419
74571:4	1454	Y.QLDANGMLDRGDVS{+309.121}QNVMLQPGDIVNVPDRGDSR.V	NA	S{+309}	998.478	4	3990.89	3990.89	0	0	245	NRagged	315.71	48.36	14.83	6.45	2	>WS76_RS23370 ref|WP_015603655.1|gi|0| polysaccharide biosynthesis/export family protein	4690	Nsco_NS_434_20203020_B_humpty_HILIC1.65470.65470.4	controllerType=0 controllerNumber=1 scan=65470	167.53	Trypsin	B1	QLDANGMLDRGDVSQNVMLQPGDIVNVPDRGDSR	S{+309}	309	309.121	309.12	309.121
49382:2	96	A.PTQS{+966.345}NELKPSN.-	NA	S{+966}	1091.48	2	2181.95	2180.95	1	-1.5	159	Non	315.71	154.93	0	4.02	82	>WS76_RS27995 ref|WP_006028601.1|gi|0| hypothetical protein	5608	Nsco_NS_434_20203020_B_humpty_HILIC2.45759.45759.4	controllerType=0 controllerNumber=1 scan=45759	123.062	Trypsin	B2	PTQSNELKPSN	S{+966}	966	966.345	966.35	966.345
00459:3	4	S.APAEKAEAAS{+667.227}APAKK.A	NA	S{+667}	703.342	3	2108.01	2107.01	1	-1.6	29	NRagged	315.73	138.32	0	6.01	1081	>WS76_RS31050 ref|WP_071810810.1|gi|0| hypothetical protein	2892	Nsco_NS_434_20203020_B_humpty_HILIC2.3436.3436.3	controllerType=0 controllerNumber=1 scan=3436	21.466	Trypsin	B2	APAEKAEAASAPAKK	S{+667}	667	667.227	667.23	667.227
20717:5	395	V.PASRAPAATASVDGDASSPAS{+1776.914}PPGAR.F	NA	S{+1777}	829.019	5	4141.07	4141.07	0	0	155	NRagged	315.79	159.17	0	6.42	23	>WS76_RS28140 ref|WP_075645258.1|gi|0| sporulation protein	5639	Nsco_NS_434_20203020_B_humpty_HILIC2.21254.21254.5	controllerType=0 controllerNumber=1 scan=21254	62.8288	Trypsin	B2	PASRAPAATASVDGDASSPASPPGAR	S{+1777}	1777	1776.91	1776.91	1776.91
48629:3	1	D.PVSGDTSDDS{+390.178}LIDVPTRK.A	NA	S{+390}	765.046	3	2293.12	2292.12	1	-1.5	388	NRagged	315.82	23.42	0.04	5.41	656	>WS76_RS18590 ref|WP_015603035.1|gi|0| hypothetical protein	3735	Nsco_NS_434_20203020_B_humpty_HILIC1.44826.44826.4	controllerType=0 controllerNumber=1 scan=44826	122.994	Trypsin	B1	PVSGDTSDDSLIDVPTRK	S{+390}	390	390.178	390.18	390.178
53342:4	12	H.YS{+347.165}FGDVKGELIDQLGVRDK.E	NA	S{+347}	622.824	4	2488.27	2486.27	2	-2.7	105	NRagged	315.84	29.08	29.08	4.87	226	>WS76_RS07535 ref|WP_009912787.1|gi|0| peroxiredoxin	1511	Nsco_NS_434_20203020_B_humpty_HILIC2.49042.49042.4	controllerType=0 controllerNumber=1 scan=49042	129.943	Trypsin	B2	YSFGDVKGELIDQLGVRDK	S{+347}	347	347.165	347.17	347.165
62013:7	647	P.TPETIELAS{+1620.839}KIEALSPHHR.Y	NA	S{+1621}	536.574	7	3749.97	3749.97	0	0	118	NRagged	315.91	4.85	0	4.23	8	>WS76_RS17995 ref|WP_075644919.1|gi|0| transcriptional regulator	3616	Nsco_NS_434_20203020_B_humpty_HILIC1.55592.55592.7	controllerType=0 controllerNumber=1 scan=55592	146.31	Trypsin	B1	TPETIELASKIEALSPHHR	S{+1621}	1621	1620.84	1620.84	1620.84
81864:6	302	R.KFNEAAS{+1433.717}KLDNTVVVVVSADLPFAATR.F	NA	S{+1434}	716.882	6	4296.25	4296.25	0	0	66	Specific	315.92	176.96	4	5.59	22	>WS76_RS02915 ref|WP_006025203.1|gi|0| thiol peroxidase	589	Nsco_NS_434_20203020_B_humpty_HILIC3.74282.74282.2	controllerType=0 controllerNumber=1 scan=74282	173.874	Trypsin	B3	KFNEAASKLDNTVVVVVSADLPFAATR	S{+1434}	1434	1433.72	1433.72	1433.72
21015:4	915	V.AS{+312.173}FHQQTLDVRRDEAR.V	NA	S{+312}	561.041	4	2241.14	2241.14	0	0	570	NRagged	315.93	46.76	4	5.63	4	>WS76_RS01895 ref|WP_015601742.1|gi|0| ABC transporter ATP-binding protein/permease	384	Nsco_NS_434_20203020_B_humpty_HILIC2.21476.21476.4	controllerType=0 controllerNumber=1 scan=21476	63.3	Trypsin	B2	ASFHQQTLDVRRDEAR	S{+312}	312	312.173	312.17	312.173
72357:6	422	L.EETAHPFEPHALVGVYVAHYARPAS{+311.172}VGATYLR.F	NA	S{+311}	637.831	6	3821.95	3819.95	2	-1.8	58	NRagged	315.99	13.84	13.67	5.17	9	>WS76_RS03405 ref|WP_006025302.1|gi|0| NUDIX hydrolase	690	Nsco_NS_434_20203020_B_humpty_HILIC1.63747.63747.6	controllerType=0 controllerNumber=1 scan=63747	163.931	Trypsin	B1	EETAHPFEPHALVGVYVAHYARPASVGATYLR	S{+311}	311	311.172	311.17	311.172
08607:2	3	K.AATPAS{+1264.434}AASGA.-	NA	S{+1264}	1069.93	2	2138.86	2138.86	0	0	186	CRagged	315.99	117.67	0	2.99	675	>WS76_RS08270 ref|WP_015600333.1|gi|0| hypothetical protein	1675	Nsco_NS_434_20203020_B_humpty_HILIC2.11185.11185.2	controllerType=0 controllerNumber=1 scan=11185	39.6398	Trypsin	B2	AATPASAASGA	S{+1264}	1264	1264.43	1264.43	1264.43
31379:3	2	S.GDTS{+284.083}DDSLIDVPTRK.A	NA	S{+284}	634.963	3	1902.87	1902.87	0	0	391	NRagged	316.04	20.31	0	4.39	800	>WS76_RS18590 ref|WP_015603035.1|gi|0| hypothetical protein	3735	Nsco_NS_434_20203020_B_humpty_HILIC2.29760.29760.3	controllerType=0 controllerNumber=1 scan=29760	83.6531	Trypsin	B2	GDTSDDSLIDVPTRK	S{+284}	284	284.083	284.08	284.083
52215:5	152	K.SRIQGLEASADVRNQGTVIS{+707.210}VTDGIVR.I	NA	S{+707}	710.551	5	3548.73	3548.73	0	0	14	Specific	316.04	201.83	2.4	7.61	27	>WS76_RS00640 ref|WP_006023935.1|gi|0| ATP synthase subunit alpha	136	Nsco_NS_434_20203020_B_humpty_HILIC2.48157.48157.4	controllerType=0 controllerNumber=1 scan=48157	128.206	Trypsin	B2	SRIQGLEASADVRNQGTVISVTDGIVR	S{+707}	707	707.21	707.21	707.21
37302:3	69	A.AAAASAASAPEVAAAAPEAAQAADQS{+820.360}DANAQAAR.A	NA	S{+820}	1296.94	3	3888.81	3885.81	3	-2.6	152	NRagged	316.05	6.09	0	5.07	117	>WS76_RS03140 ref|WP_075644745.1|gi|0| outer membrane protein assembly factor BamE	635	Nsco_NS_434_20203020_B_humpty_HILIC3.35922.35922.3	controllerType=0 controllerNumber=1 scan=35922	93.5442	Trypsin	B3	AAAASAASAPEVAAAAPEAAQAADQSDANAQAAR	S{+820}	820	820.36	820.36	820.36
70990:3	182	Y.NWS{+232.163}DYIAKDTIPNFEK.Q	NA	S{+232}	725.372	3	2174.1	2173.1	1	-1.5	32	NRagged	316.07	83.02	4.38	4.95	36	>WS76_RS08655 ref|WP_009912179.1|gi|0| polyamine ABC transporter substrate-binding protein	1751	Nsco_NS_434_20203020_B_humpty_HILIC3.65461.65461.4	controllerType=0 controllerNumber=1 scan=65461	157.371	Trypsin	B3	NWSDYIAKDTIPNFEK	S{+232}	232	232.163	232.16	232.163
01529:4	4	A.SAPAEKAEAAS{+669.502}APAKK.A	NA	S{+670}	550.085	4	2197.32	2196.32	1	-1.5	28	NRagged	316.08	30.82	0	6.18	1166	>WS76_RS31050 ref|WP_071810810.1|gi|0| hypothetical protein	2892	Nsco_NS_434_20203020_B_humpty_HILIC3.4400.4400.4	controllerType=0 controllerNumber=1 scan=4400	24.4514	Trypsin	B3	SAPAEKAEAASAPAKK	S{+670}	670	669.502	669.5	669.502
73157:5	602	R.DPAAS{+797.410}PPLPFVLVHGAWHGAWAYER.V	NA	S{+797}	709.562	5	3543.78	3541.78	2	-1.9	14	Specific	316.11	32.46	1.21	4.67	13	>WS76_RS25355 ref|WP_064483055.1|gi|0| peptidase M13	5085	Nsco_NS_434_20203020_B_humpty_HILIC2.65269.65269.5	controllerType=0 controllerNumber=1 scan=65269	165.492	Trypsin	B2	DPAASPPLPFVLVHGAWHGAWAYER	S{+797}	797	797.41	797.41	797.41
64088:2	15	V.PEEYGGDS{+297.715}PFVPVSAK.T	NA	S{+298}	989.259	2	1977.51	1976.51	1	-1.7	607	NRagged	316.13	160.55	0	6.06	126	>WS76_RS11340 ref|WP_015601358.1|gi|0| translation initiation factor IF-2	2292	Nsco_NS_434_20203020_B_humpty_HILIC2.58010.58010.4	controllerType=0 controllerNumber=1 scan=58010	149.994	Trypsin	B2	PEEYGGDSPFVPVSAK	S{+298}	298	297.715	297.71	297.715
49338:4	89	S.PSQGVAASAGAADAAS{+803.219}AAAPQADAPPPAAPLKPNPAYAR.L	NA	S{+803}	1093.51	4	4371.02	4370.02	1	-0.8	28	NRagged	316.14	47.53	0	6.01	32	>WS76_RS08585 ref|WP_015602101.1|gi|0| hypothetical protein	1737	Nsco_NS_434_20203020_B_humpty_HILIC2.45721.45721.4	controllerType=0 controllerNumber=1 scan=45721	122.985	Trypsin	B2	PSQGVAASAGAADAASAAAPQADAPPPAAPLKPNPAYAR	S{+803}	803	803.219	803.22	803.219
09417:5	6	A.QAEES{+637.415}EQHNPTRPR.L	NA	S{+637}	464.047	5	2316.2	2316.2	0	0	518	NRagged	316.18	24.35	0	3.35	190	>WS76_RS08260 ref|WP_015600325.1|gi|0| ATP-dependent chaperone ClpB	1673	Nsco_NS_434_20203020_B_humpty_HILIC1.11417.11417.5	controllerType=0 controllerNumber=1 scan=11417	40.0274	Trypsin	B1	QAEESEQHNPTRPR	S{+637}	637	637.415	637.41	637.415
83353:5	252	M.SQAIEVKVPDIGDYKDVPVIEVLVKPGDAVEPEQSLVTLES{+1529.703}DK.A	NA	S{+1530}	1236.84	5	6180.15	6178.15	2	-1.1	2	NRagged	316.21	316.21	4.82	8.07	29	>WS76_RS06520 ref|WP_064483018.1|gi|0| dihydrolipoyllysine-residue acetyltransferase	1307	Nsco_NS_434_20203020_B_humpty_HILIC3.75409.75409.5	controllerType=0 controllerNumber=1 scan=75409	175.12	Trypsin	B3	SQAIEVKVPDIGDYKDVPVIEVLVKPGDAVEPEQSLVTLESDK	S{+1530}	1530	1529.7	1529.7	1529.7
77854:4	48	V.QDQYQS{+1493.658}LLQQHAQYLK.S	NA	S{+1494}	871.919	4	3484.66	3484.66	0	0	76	NRagged	316.22	19.4	8.53	3.3	94	>WS76_RS04015 ref|WP_006025427.1|gi|0| peptidoglycan-associated lipoprotein Pal	813	Nsco_NS_434_20203020_B_humpty_HILIC3.71084.71084.4	controllerType=0 controllerNumber=1 scan=71084	168.037	Trypsin	B3	QDQYQSLLQQHAQYLK	S{+1494}	1494	1493.66	1493.66	1493.66
68918:4	679	V.MVDDS{+766.973}HAVGFIGEHGR.G	NA	S{+767}	624.448	4	2494.77	2493.77	1	-1.3	208	NRagged	316.24	3.68	0	4.52	7	>WS76_RS25435 ref|WP_015603810.1|gi|0| glycine C-acetyltransferase	5101	Nsco_NS_434_20203020_B_humpty_HILIC2.61954.61954.5	controllerType=0 controllerNumber=1 scan=61954	158.578	Trypsin	B2	MVDDSHAVGFIGEHGR	S{+767}	767	766.973	766.97	766.973
39432:4	131	K.AASGAVPTVKPTDNS{+724.217}SGSFVFSRPGK.F	NA	S{+724}	822.887	4	3288.53	3288.53	0	0	73	Specific	316.24	171.89	0	5.59	112	>WS76_RS04925 ref|WP_006025599.1|gi|0| outer membrane lipoprotein chaperone LolA	996	Nsco_NS_434_20203020_B_humpty_HILIC3.38239.38239.4	controllerType=0 controllerNumber=1 scan=38239	99.6372	Trypsin	B3	AASGAVPTVKPTDNSSGSFVFSRPGK	S{+724}	724	724.217	724.22	724.217
23142:4	604	K.AQTAAAQKPAAQPS{+581.167}QDAVPASRAPAATASVDGDASSPASPPGAR.F	NA	S{+581}	1170.8	4	4680.19	4679.19	1	-0.7	137	Specific	316.25	316.25	0	6.83	18	>WS76_RS28140 ref|WP_075645258.1|gi|0| sporulation protein	5639	Nsco_NS_434_20203020_B_humpty_HILIC1.23477.23477.4	controllerType=0 controllerNumber=1 scan=23477	71.3439	Trypsin	B1	AQTAAAQKPAAQPSQDAVPASRAPAATASVDGDASSPASPPGAR	S{+581}	581	581.167	581.17	581.167
77131:3	142	N.GETVAAS{+1321.425}DGEPVTGKR.D	NA	S{+1321}	965.74	3	2895.21	2895.21	0	0	224	NRagged	316.26	23.71	0	5.07	23	>WS76_RS16590 ref|WP_015600514.1|gi|0| arginine--tRNA ligase	3330	Nsco_NS_434_20203020_B_humpty_HILIC2.68310.68310.5	controllerType=0 controllerNumber=1 scan=68310	171.742	Trypsin	B2	GETVAASDGEPVTGKR	S{+1321}	1321	1321.42	1321.42	1321.42
38526:3	55	L.QGGGAAES{+1665.912}R.A	NA	S{+1666}	833.439	3	2498.3	2498.3	0	0	208	NRagged	316.3	188.43	188.43	2.92	44	>WS76_RS24990 ref|WP_015603397.1|gi|0| 2-oxo acid dehydrogenase subunit E2	5008	Nsco_NS_434_20203020_B_humpty_HILIC1.36275.36275.3	controllerType=0 controllerNumber=1 scan=36275	102.871	Trypsin	B1	QGGGAAESR	S{+1666}	1666	1665.91	1665.91	1665.91
55429:3	8	K.VGAAYS{+243.137}QANNAGANTTGATDPLTGFNIGGTNAASIQGR.S	NA	S{+243}	1284.63	3	3851.87	3851.87	0	0	204	Specific	316.36	21.29	21.29	5.16	274	>WS76_RS20285 ref|WP_006027443.1|gi|0| porin	4070	Nsco_NS_434_20203020_B_humpty_HILIC1.50168.50168.3	controllerType=0 controllerNumber=1 scan=50168	134.258	Trypsin	B1	VGAAYSQANNAGANTTGATDPLTGFNIGGTNAASIQGR	S{+243}	243	243.137	243.14	243.137
68790:3	6	Y.SFS{+1574.802}NNSQFANNR.A	NA	S{+1575}	987.479	3	2960.42	2960.42	0	0	178	NRagged	316.39	39.52	0	2.86	494	>WS76_RS20285 ref|WP_006027443.1|gi|0| porin	4070	Nsco_NS_434_20203020_B_humpty_HILIC3.63491.63491.3	controllerType=0 controllerNumber=1 scan=63491	153.35	Trypsin	B3	SFSNNSQFANNR	S{+1575}	1575	1574.8	1574.8	1574.8
64635:6	454	D.AAGAPLLS{+1402.776}ELGELRPSR.I	NA	S{+1403}	524.296	6	3140.74	3139.74	1	-1.1	380	NRagged	316.4	0.88	0.88	4.19	18	>WS76_RS16720 ref|WP_015600623.1|gi|0| thiamine pyrophosphate-binding protein	3358	Nsco_NS_434_20203020_B_humpty_HILIC2.58434.58434.6	controllerType=0 controllerNumber=1 scan=58434	150.898	Trypsin	B2	AAGAPLLSELGELRPSR	S{+1403}	1403	1402.78	1402.78	1402.78
33911:3	50	K.PFELDQPAS{+679.335}GGTVGAER.S	NA	S{+679}	804.061	3	2410.17	2410.17	0	0	57	Specific	316.41	57.66	17.5	4.61	89	>WS76_RS02595 ref|WP_015601126.1|gi|0| phenylacetic acid degradation protein PaaN	530	Nsco_NS_434_20203020_B_humpty_HILIC1.32303.32303.3	controllerType=0 controllerNumber=1 scan=32303	93.3645	Trypsin	B1	PFELDQPASGGTVGAER	S{+679}	679	679.335	679.34	679.335
37298:3	66	K.EYGITREEQDQFAALS{+599.293}QNK.A	NA	S{+599}	943.123	3	2827.36	2826.36	1	-1.2	167	Specific	316.42	207.33	82.79	5.7	59	>WS76_RS08550 ref|WP_015601259.1|gi|0| acetyl-CoA C-acetyltransferase	1730	Nsco_NS_434_20203020_B_humpty_HILIC1.35024.35024.3	controllerType=0 controllerNumber=1 scan=35024	99.6201	Trypsin	B1	EYGITREEQDQFAALSQNK	S{+599}	599	599.293	599.29	599.293
09712:3	1180	N.GWS{+381.129}HALR.D	NA	S{+381}	403.192	3	1207.56	1207.56	0	0	282	NRagged	316.42	49.93	49.93	0.7	7	>WS76_RS20805 ref|WP_006027342.1|gi|0| UDP-N-acetylglucosamine 1-carboxyvinyltransferase	4180	Nsco_NS_434_20203020_B_humpty_HILIC1.11668.11668.3	controllerType=0 controllerNumber=1 scan=11668	40.645	Trypsin	B1	GWSHALR	S{+381}	381	381.129	381.13	381.129
30406:5	492	K.KGVHFVGIGVDS{+451.189}EQNVK.N	NA	S{+451}	453.836	5	2265.15	2264.15	1	-1.5	105	Specific	316.43	167.21	0	5.03	14	>WS76_RS02945 ref|WP_015600653.1|gi|0| TlpA family protein disulfide reductase	595	Nsco_NS_434_20203020_B_humpty_HILIC1.29410.29410.4	controllerType=0 controllerNumber=1 scan=29410	86.3055	Trypsin	B1	KGVHFVGIGVDSEQNVK	S{+451}	451	451.189	451.19	451.189
79882:3	7	E.VYVLS{+374.693}KDEGGR.H	NA	S{+375}	533.45	3	1598.34	1597.34	1	-2.1	311	NRagged	316.43	14.26	6.07	4.57	384	>WS76_RS01505 ref|WP_015601108.1|gi|0| elongation factor Tu	305	Nsco_NS_434_20203020_B_humpty_HILIC2.70463.70463.3	controllerType=0 controllerNumber=1 scan=70463	175.146	Trypsin	B2	VYVLSKDEGGR	S{+375}	375	374.693	374.69	374.693
15231:3	4	A.QAS{+1913.648}APAAASAPAEKAEAASAPAKK.A	NA	S{+1914}	1370.6	3	4109.79	4107.79	2	-1.6	20	NRagged	316.48	164.77	0	7.58	821	>WS76_RS31050 ref|WP_071810810.1|gi|0| hypothetical protein	2892	Nsco_NS_434_20203020_B_humpty_HILIC1.16804.16804.3	controllerType=0 controllerNumber=1 scan=16804	54.1054	Trypsin	B1	QASAPAAASAPAEKAEAASAPAKK	S{+1914}	1914	1913.65	1913.65	1913.65
12883:3	4	A.QAS{+1889.648}APAAASAPAEKAEAASAPAKK.A	NA	S{+1890}	1361.94	3	4083.79	4083.79	0	0	20	NRagged	316.5	155.58	0	7.46	1081	>WS76_RS31050 ref|WP_071810810.1|gi|0| hypothetical protein	2892	Nsco_NS_434_20203020_B_humpty_HILIC2.14818.14818.3	controllerType=0 controllerNumber=1 scan=14818	47.7896	Trypsin	B2	QASAPAAASAPAEKAEAASAPAKK	S{+1890}	1890	1889.65	1889.65	1889.65
74045:5	132	L.PPELSGHTGAADLS{+711.360}DSHADGDEDGAPHPFLEFAQNVQPQSVLR.A	NA	S{+711}	1045.1	5	5221.46	5220.46	1	-0.6	50	NRagged	316.5	47.75	0	5.54	27	>WS76_RS00685 ref|WP_015600251.1|gi|0| trifunctional transcriptional regulator/proline dehydrogenase/L-glutamate gamma-semialdehyde dehydrogenase	148	Nsco_NS_434_20203020_B_humpty_HILIC2.65925.65925.5	controllerType=0 controllerNumber=1 scan=65925	166.81	Trypsin	B2	PPELSGHTGAADLSDSHADGDEDGAPHPFLEFAQNVQPQSVLR	S{+711}	711	711.36	711.36	711.36
64479:6	342	Y.LYS{+1049.508}PAAQEIVAQHHLRPRDPNVLK.K	NA	S{+1050}	634.674	6	3803.01	3802.01	1	-0.9	271	NRagged	316.51	7.06	7.06	6.09	12	>WS76_RS16740 ref|WP_009911104.1|gi|0| sulfate ABC transporter substrate-binding protein	3362	Nsco_NS_434_20203020_B_humpty_HILIC3.60165.60165.6	controllerType=0 controllerNumber=1 scan=60165	147.003	Trypsin	B3	LYSPAAQEIVAQHHLRPRDPNVLK	S{+1050}	1050	1049.51	1049.51	1049.51
64259:2	533	V.GPATAAINGLTPSS{+552.244}NR.N	NA	S{+552}	1040.02	2	2079.04	2079.04	0	0	358	NRagged	316.52	33.54	0	3.56	10	>WS76_RS02655 ref|WP_006025139.1|gi|0| porin	535	Nsco_NS_434_20203020_B_humpty_HILIC2.58140.58140.2	controllerType=0 controllerNumber=1 scan=58140	150.289	Trypsin	B2	GPATAAINGLTPSSNR	S{+552}	552	552.244	552.24	552.244
11965:2	4	A.PAAAS{+1504.556}APAEK.A	NA	S{+1505}	1209.02	2	2417.03	2417.03	0	0	24	NRagged	316.57	13.96	13.96	3.02	1166	>WS76_RS31050 ref|WP_071810810.1|gi|0| hypothetical protein	2892	Nsco_NS_434_20203020_B_humpty_HILIC3.14192.14192.2	controllerType=0 controllerNumber=1 scan=14192	45.9976	Trypsin	B3	PAAASAPAEK	S{+1505}	1505	1504.56	1504.56	1504.56
61210:2	890	K.PGAALNGS{+515.200}SVQVR.V	NA	S{+515}	886.442	2	1771.88	1770.88	1	-1.9	405	Specific	316.58	31.76	1.26	3.73	5	>WS76_RS05870 ref|WP_009913159.1|gi|0| sigma-54-dependent Fis family transcriptional regulator	1178	Nsco_NS_434_20203020_B_humpty_HILIC3.57611.57611.2	controllerType=0 controllerNumber=1 scan=57611	142.109	Trypsin	B3	PGAALNGSSVQVR	S{+515}	515	515.2	515.2	515.2
02121:3	537	R.KHPGKADGQPPAS{+667.229}AGAAQ.-	NA	S{+667}	786.032	3	2356.08	2355.08	1	-1.4	155	CRagged	316.64	154.8	0	6.45	26	>WS76_RS08800 ref|WP_006026890.1|gi|0| hypothetical protein	1780	Nsco_NS_434_20203020_B_humpty_HILIC1.4454.4454.3	controllerType=0 controllerNumber=1 scan=4454	23.7341	Trypsin	B1	KHPGKADGQPPASAGAAQ	S{+667}	667	667.229	667.23	667.229
24054:3	4	A.QAS{+1987.652}APAAASAPAEKAEAASAPAK.K	NA	S{+1988}	1351.91	3	4053.7	4053.7	0	0	20	NRagged	316.68	175.66	0	6.69	821	>WS76_RS31050 ref|WP_071810810.1|gi|0| hypothetical protein	2892	Nsco_NS_434_20203020_B_humpty_HILIC1.24225.24225.3	controllerType=0 controllerNumber=1 scan=24225	73.1866	Trypsin	B1	QASAPAAASAPAEKAEAASAPAK	S{+1988}	1988	1987.65	1987.65	1987.65
12821:2	4	K.EAS{+823.862}AAEAPAAASN.-	NA	S{+824}	992.696	2	1984.38	1983.38	1	-1.7	60	CRagged	316.68	145.59	0	4.88	821	>WS76_RS31050 ref|WP_071810810.1|gi|0| hypothetical protein	2892	Nsco_NS_434_20203020_B_humpty_HILIC1.14694.14694.4	controllerType=0 controllerNumber=1 scan=14694	48.6366	Trypsin	B1	EASAAEAPAAASN	S{+824}	824	823.862	823.86	823.862
73598:5	121	A.KDTQLNVYNWS{+779.710}DYIAKDTIPNFEK.Q	NA	S{+780}	737.233	5	3682.14	3682.14	0	0	24	NRagged	316.74	64.97	0	6.4	35	>WS76_RS08655 ref|WP_009912179.1|gi|0| polyamine ABC transporter substrate-binding protein	1751	Nsco_NS_434_20203020_B_humpty_HILIC2.65598.65598.4	controllerType=0 controllerNumber=1 scan=65598	166.172	Trypsin	B2	KDTQLNVYNWSDYIAKDTIPNFEK	S{+780}	780	779.71	779.71	779.71
10935:4	138	L.PAS{+1683.520}AVQVRNDYGDEGFGGAAPPRGDKPHR.Y	NA	S{+1684}	1177.75	4	4707.99	4704.99	3	-2.1	94	NRagged	316.74	32.58	0	7.47	21	>WS76_RS13730 ref|WP_015601488.1|gi|0| YbhB/YbcL family Raf kinase inhibitor-like protein	2756	Nsco_NS_434_20203020_B_humpty_HILIC2.13120.13120.4	controllerType=0 controllerNumber=1 scan=13120	44.0312	Trypsin	B2	PASAVQVRNDYGDEGFGGAAPPRGDKPHR	S{+1684}	1684	1683.52	1683.52	1683.52
51638:5	361	R.HVEVQVFGDAHGNAVYLFDRDC[+57.021]S{+753.377}VQR.R	NA	C[+57], S{+753}	755.567	5	3773.8	3771.8	2	-1.8	208	Specific	316.76	316.76	1.37	6.94	15	>WS76_RS18215 ref|WP_015603665.1|gi|0| acetyl/propionyl/methylcrotonyl-CoA carboxylase subunit alpha	3661	Nsco_NS_434_20203020_B_humpty_HILIC3.49490.49490.5	controllerType=0 controllerNumber=1 scan=49490	125.696	Trypsin	B3	HVEVQVFGDAHGNAVYLFDRDCSVQR	,S{+753}	,+753	753.377	753.38	753.377
24710:3	723	K.LENGHVVLGHIS{+227.990}GK.M	NA	S{+228}	563.269	3	1687.79	1687.79	0	0	26	Specific	316.79	109.53	109.53	3.87	13	>WS76_RS01690 ref|WP_004521905.1|gi|0| translation initiation factor IF-1	342	Nsco_NS_434_20203020_B_humpty_HILIC2.24303.24303.3	controllerType=0 controllerNumber=1 scan=24303	70.198	Trypsin	B2	LENGHVVLGHISGK	S{+228}	228	227.99	227.99	227.99
70177:3	2	D.YDGAPAS{+214.804}APDALRNHGWTPNGPVWHR.T	NA	S{+215}	1020.39	3	3059.16	3057.16	2	-2.2	75	NRagged	316.79	8.32	0	6.36	717	>WS76_RS18590 ref|WP_015603035.1|gi|0| hypothetical protein	3735	Nsco_NS_434_20203020_B_humpty_HILIC3.64779.64779.3	controllerType=0 controllerNumber=1 scan=64779	156.042	Trypsin	B3	YDGAPASAPDALRNHGWTPNGPVWHR	S{+215}	215	214.804	214.8	214.804
21150:3	4	Q.ASAPAAAS{+1970.674}APAEKAEAASAPAK.K	NA	S{+1971}	1303.89	3	3909.67	3908.67	1	-0.9	21	NRagged	316.81	47.32	0	6.25	1081	>WS76_RS31050 ref|WP_071810810.1|gi|0| hypothetical protein	2892	Nsco_NS_434_20203020_B_humpty_HILIC2.21569.21569.3	controllerType=0 controllerNumber=1 scan=21569	63.5357	Trypsin	B2	ASAPAAASAPAEKAEAASAPAK	S{+1971}	1971	1970.67	1970.67	1970.67
71100:4	130	K.YLNPGVHGEIDVFSYGADGKEGGESNDS{+1195.937}DIGSWQ.-	NA	S{+1196}	1199.64	4	4795.52	4795.52	0	0	117	CRagged	316.86	47.97	0	4.82	54	>WS76_RS00415 ref|WP_004196811.1|gi|0| type II secretion system protein GspG	86	Nsco_NS_434_20203020_B_humpty_HILIC3.65545.65545.3	controllerType=0 controllerNumber=1 scan=65545	157.517	Trypsin	B3	YLNPGVHGEIDVFSYGADGKEGGESNDSDIGSWQ	S{+1196}	1196	1195.94	1195.94	1195.94
11914:2	4	A.SAPAAAS{+1345.485}APAEK.A	NA	S{+1345}	1209.02	2	2417.03	2416.03	1	-1.4	22	NRagged	316.87	0.35	0	4.49	1081	>WS76_RS31050 ref|WP_071810810.1|gi|0| hypothetical protein	2892	Nsco_NS_434_20203020_B_humpty_HILIC2.13939.13939.2	controllerType=0 controllerNumber=1 scan=13939	45.6722	Trypsin	B2	SAPAAASAPAEK	S{+1345}	1345	1345.48	1345.48	1345.48
54452:6	670	K.GRPANHPVIVHLAPGS{+669.275}DPGYWVDSLPADAQK.L	NA	S{+669}	656.828	6	3935.93	3933.93	2	-1.7	54	Specific	316.87	196.27	4.4	5.3	10	>WS76_RS14925 ref|WP_015602288.1|gi|0| threonylcarbamoyl-AMP synthase	2991	Nsco_NS_434_20203020_B_humpty_HILIC3.51791.51791.5	controllerType=0 controllerNumber=1 scan=51791	130.088	Trypsin	B3	GRPANHPVIVHLAPGSDPGYWVDSLPADAQK	S{+669}	669	669.275	669.27	669.275
31236:2	139	A.QSLSNQSS{+649.199}APAAAAPIDADKK.A	NA	S{+649}	1361.13	2	2721.25	2719.25	2	-2.5	22	NRagged	316.91	60.27	0	6.2	26	>WS76_RS05350 ref|WP_009916801.1|gi|0| DUF2059 domain-containing protein	1076	Nsco_NS_434_20203020_B_humpty_HILIC2.29649.29649.2	controllerType=0 controllerNumber=1 scan=29649	83.4088	Trypsin	B2	QSLSNQSSAPAAAAPIDADKK	S{+649}	649	649.199	649.2	649.199
22847:3	984	E.PLHAS{+1000.484}ASR.Q	NA	S{+1000}	613.65	3	1838.94	1838.94	0	0	13	NRagged	316.93	98.88	98.88	1.87	17	>WS76_RS06330 ref|WP_063533350.1|gi|0| aspartate aminotransferase family protein	1268	Nsco_NS_434_20203020_B_humpty_HILIC2.22879.22879.3	controllerType=0 controllerNumber=1 scan=22879	66.6994	Trypsin	B2	PLHASASR	S{+1000}	1000	1000.48	1000.48	1000.48
72174:3	11	K.TVGDKLEAFTVVAAKPGFNNHEENGQS{+521.688}AFETVTEASFPGK.W	NA	S{+522}	1582.59	3	4745.74	4745.74	0	0	3	Specific	316.95	316.95	0.9	7.29	417	>WS76_RS07535 ref|WP_009912787.1|gi|0| peroxiredoxin	1511	Nsco_NS_434_20203020_B_humpty_HILIC3.66509.66509.6	controllerType=0 controllerNumber=1 scan=66509	159.418	Trypsin	B3	TVGDKLEAFTVVAAKPGFNNHEENGQSAFETVTEASFPGK	S{+522}	522	521.688	521.69	521.688
32502:4	404	A.QPRQYSLS{+976.446}DAPHGK.W	NA	S{+976}	640.815	4	2560.24	2560.24	0	0	201	NRagged	316.96	41.56	7.49	4.21	11	>WS76_RS03650 ref|WP_015600876.1|gi|0| NO-inducible flavohemoprotein	740	Nsco_NS_434_20203020_B_humpty_HILIC3.31767.31767.4	controllerType=0 controllerNumber=1 scan=31767	84.3988	Trypsin	B3	QPRQYSLSDAPHGK	S{+976}	976	976.446	976.45	976.446
14432:4	502	V.FSHVS{+532.192}NEAGHRR.M	NA	S{+532}	483.224	4	1929.87	1928.87	1	-1.7	287	NRagged	317.01	11.18	0	3.91	13	>WS76_RS14065 ref|WP_015600430.1|gi|0| nicotinate-nucleotide--dimethylbenzimidazole phosphoribosyltransferase	2818	Nsco_NS_434_20203020_B_humpty_HILIC3.16247.16247.4	controllerType=0 controllerNumber=1 scan=16247	50.118	Trypsin	B3	FSHVSNEAGHRR	S{+532}	532	532.192	532.19	532.192
50991:4	97	E.TDDDS{+656.317}IGGHFLHLLHGK.T	NA	S{+656}	630.314	4	2518.24	2518.24	0	0	166	NRagged	317.02	25.37	25.37	4.4	32	>WS76_RS26590 ref|WP_006029093.1|gi|0| 2-methylcitrate synthase	5332	Nsco_NS_434_20203020_B_humpty_HILIC3.49000.49000.4	controllerType=0 controllerNumber=1 scan=49000	124.768	Trypsin	B3	TDDDSIGGHFLHLLHGK	S{+656}	656	656.317	656.32	656.317
06123:2	3	K.AATPAS{+1236.442}AASGA.-	NA	S{+1236}	1055.94	2	2110.87	2110.87	0	0	186	CRagged	317.05	163.99	0	3.92	674	>WS76_RS08270 ref|WP_015600333.1|gi|0| hypothetical protein	1675	Nsco_NS_434_20203020_B_humpty_HILIC3.8777.8777.2	controllerType=0 controllerNumber=1 scan=8777	34.2252	Trypsin	B3	AATPASAASGA	S{+1236}	1236	1236.44	1236.44	1236.44
67645:3	461	A.GGFTGLLAQS{+1117.519}PSDASPDEAPSDGDLDTAK.A	NA	S{+1118}	1312.94	3	3936.8	3936.8	0	0	144	NRagged	317.07	29.71	0	4.57	23	>WS76_RS01365 ref|WP_006023766.1|gi|0| flavodoxin family protein	286	Nsco_NS_434_20203020_B_humpty_HILIC3.62615.62615.3	controllerType=0 controllerNumber=1 scan=62615	151.74	Trypsin	B3	GGFTGLLAQSPSDASPDEAPSDGDLDTAK	S{+1118}	1118	1117.52	1117.52	1117.52
39154:5	92	A.ALS{+1879.678}QNKAEAAQK.A	NA	S{+1880}	628.676	5	3139.35	3138.35	1	-1.1	180	NRagged	317.08	79.93	0	4.44	39	>WS76_RS08550 ref|WP_015601259.1|gi|0| acetyl-CoA C-acetyltransferase	1730	Nsco_NS_434_20203020_B_humpty_HILIC2.36287.36287.4	controllerType=0 controllerNumber=1 scan=36287	99.2913	Trypsin	B2	ALSQNKAEAAQK	S{+1880}	1880	1879.68	1879.68	1879.68
32080:3	53	A.PPADNNAS{+738.306}QPQQFDPNRALQGK.T	NA	S{+738}	1045.16	3	3133.46	3131.46	2	-2.1	52	NRagged	317.1	131.84	0	5.8	181	>WS76_RS16595 ref|WP_015601198.1|gi|0| sporulation related domain protein	3331	Nsco_NS_434_20203020_B_humpty_HILIC3.31438.31438.3	controllerType=0 controllerNumber=1 scan=31438	83.6997	Trypsin	B3	PPADNNASQPQQFDPNRALQGK	S{+738}	738	738.306	738.31	738.306
37859:4	1	A.QVGSISANS{+1684.829}DSSIGDR.I	NA	S{+1685}	820.15	4	3277.58	3277.58	0	0	146	NRagged	317.14	15.02	0	2.36	1039	>WS76_RS04345 ref|WP_006025492.1|gi|0| chaperonin GroEL	882	Nsco_NS_434_20203020_B_humpty_HILIC2.35079.35079.2	controllerType=0 controllerNumber=1 scan=35079	96.3131	Trypsin	B2	QVGSISANSDSSIGDR	S{+1685}	1685	1684.83	1684.83	1684.83
13529:1	3	K.AATPASAAS{+231.519}GA.-	NA	S{+232}	1105.95	1	1105.95	1105.95	0	0	186	CRagged	317.16	208.28	13.18	4.84	457	>WS76_RS08270 ref|WP_015600333.1|gi|0| hypothetical protein	1675	Nsco_NS_434_20203020_B_humpty_HILIC1.15358.15358.2	controllerType=0 controllerNumber=1 scan=15358	50.3947	Trypsin	B1	AATPASAASGA	S{+232}	232	231.519	231.52	231.519
67204:2	101	E.PGSSGSPIYS{+1186.531}PEK.R	NA	S{+1187}	1247.09	2	2493.16	2492.16	1	-1.3	191	NRagged	317.16	124.83	0.15	3.27	180	>sp|LYSC_LYSEN|(Common contaminant protein)	5929	Nsco_NS_434_20203020_B_humpty_HILIC2.60440.60440.4	controllerType=0 controllerNumber=1 scan=60440	155.265	Trypsin	B2	PGSSGSPIYSPEK	S{+1187}	1187	1186.53	1186.53	1186.53
19131:3	4	A.QAS{+1887.635}APAAASAPAEKAEAASAPAK.K	NA	S{+1888}	1318.57	3	3953.69	3953.69	0	0	20	NRagged	317.17	162.21	0	6.74	1166	>WS76_RS31050 ref|WP_071810810.1|gi|0| hypothetical protein	2892	Nsco_NS_434_20203020_B_humpty_HILIC3.20454.20454.3	controllerType=0 controllerNumber=1 scan=20454	59.0329	Trypsin	B3	QASAPAAASAPAEKAEAASAPAK	S{+1888}	1888	1887.63	1887.63	1887.63
33486:1	3	T.APATAAS{+462.849}APAAK.K	NA	S{+463}	1490.41	1	1490.41	1489.41	1	-2.3	132	NRagged	317.2	11.98	0	3.9	674	>WS76_RS08270 ref|WP_015600333.1|gi|0| hypothetical protein	1675	Nsco_NS_434_20203020_B_humpty_HILIC3.32575.32575.2	controllerType=0 controllerNumber=1 scan=32575	86.1991	Trypsin	B3	APATAASAPAAK	S{+463}	463	462.849	462.85	462.849
33487:1	3	T.APATAAS{+463.513}APAAK.K	NA	S{+464}	1491.07	1	1491.07	1490.07	1	-2.3	132	NRagged	317.2	11.98	0	3.9	674	>WS76_RS08270 ref|WP_015600333.1|gi|0| hypothetical protein	1675	Nsco_NS_434_20203020_B_humpty_HILIC3.32575.32575.2	controllerType=0 controllerNumber=1 scan=32575	86.1991	Trypsin	B3	APATAASAPAAK	S{+464}	464	463.513	463.51	463.513
27373:2	13	H.GES{+280.083}FQTLETGR.A	NA	S{+280}	753.338	2	1505.67	1504.67	1	-2.2	186	NRagged	317.21	111.73	33.24	2.04	189	>WS76_RS03235 ref|WP_075644749.1|gi|0| glutamate/aspartate ABC transporter substrate-binding protein	656	Nsco_NS_434_20203020_B_humpty_HILIC1.26985.26985.2	controllerType=0 controllerNumber=1 scan=26985	80.313	Trypsin	B1	GESFQTLETGR	S{+280}	280	280.083	280.08	280.083
13307:3	4	A.PAAASAPAEKAEAAS{+1778.659}APAKK.A	NA	S{+1779}	1206.22	3	3616.64	3615.64	1	-0.9	24	NRagged	317.21	75.93	0	6.17	1166	>WS76_RS31050 ref|WP_071810810.1|gi|0| hypothetical protein	2892	Nsco_NS_434_20203020_B_humpty_HILIC3.15306.15306.3	controllerType=0 controllerNumber=1 scan=15306	48.2198	Trypsin	B3	PAAASAPAEKAEAASAPAKK	S{+1779}	1779	1778.66	1778.66	1778.66
56985:8	1165	M.TNQKPGDARPHDDDPKLEQLEAAVDHLHES{+548.702}IQSR.S	NA	S{+549}	550.453	8	4396.58	4395.58	1	-0.8	2	NRagged	317.22	54.6	0	7.13	3	>WS76_RS19080 ref|WP_015604016.1|gi|0| hypothetical protein	3830	Nsco_NS_434_20203020_B_humpty_HILIC1.51409.51409.7	controllerType=0 controllerNumber=1 scan=51409	136.833	Trypsin	B1	TNQKPGDARPHDDDPKLEQLEAAVDHLHESIQSR	S{+549}	549	548.702	548.7	548.702
35650:4	39	E.WS{+303.084}AQDEEAFKQPIRDQYER.Q	NA	S{+303}	676.058	4	2701.21	2699.21	2	-2.5	469	NRagged	317.22	227.78	11.79	6.59	74	>WS76_RS18205 ref|WP_006028823.1|gi|0| methylcrotonoyl-CoA carboxylase	3659	Nsco_NS_434_20203020_B_humpty_HILIC2.33284.33284.4	controllerType=0 controllerNumber=1 scan=33284	92.0759	Trypsin	B2	WSAQDEEAFKQPIRDQYER	S{+303}	303	303.084	303.08	303.084
50991:3	58	T.PGWDAC[+57.021]TGLGS{+1266.125}PDGAK.V	NA	C[+57], S{+1266}	952.615	3	2855.83	2854.83	1	-1.2	503	NRagged	317.23	33.23	0	4.89	56	>WS76_RS28925 ref|WP_015602619.1|gi|0| kumamolisin-As	5794	Nsco_NS_434_20203020_B_humpty_HILIC2.47201.47201.4	controllerType=0 controllerNumber=1 scan=47201	126.237	Trypsin	B2	PGWDACTGLGSPDGAK	,S{+1266}	,+1266	1266.12	1266.12	1266.12
50539:4	1466	M.SLIDLAEVKPGS{+709.168}HVTLHYR.L	NA	S{+709}	711.838	4	2844.33	2844.33	0	0	2	NRagged	317.26	34.98	0.46	3.38	3	>WS76_RS14315 ref|WP_009911510.1|gi|0| peptidylprolyl isomerase	2867	Nsco_NS_434_20203020_B_humpty_HILIC1.46378.46378.4	controllerType=0 controllerNumber=1 scan=46378	126.289	Trypsin	B1	SLIDLAEVKPGSHVTLHYR	S{+709}	709	709.168	709.17	709.168
42300:3	66	A.ALS{+1567.681}QNKAEAAQK.A	NA	S{+1568}	943.124	3	2827.36	2826.36	1	-1.2	180	NRagged	317.3	48.19	48.19	5.05	59	>WS76_RS08550 ref|WP_015601259.1|gi|0| acetyl-CoA C-acetyltransferase	1730	Nsco_NS_434_20203020_B_humpty_HILIC1.39323.39323.3	controllerType=0 controllerNumber=1 scan=39323	109.658	Trypsin	B1	ALSQNKAEAAQK	S{+1568}	1568	1567.68	1567.68	1567.68
07618:2	4	K.EAS{+1358.110}AAEAPAAASN.-	NA	S{+1358}	1259.82	2	2518.63	2517.63	1	-1.3	60	CRagged	317.33	317.33	0	5.66	821	>WS76_RS31050 ref|WP_071810810.1|gi|0| hypothetical protein	2892	Nsco_NS_434_20203020_B_humpty_HILIC1.9340.9340.2	controllerType=0 controllerNumber=1 scan=9340	33.9618	Trypsin	B1	EASAAEAPAAASN	S{+1358}	1358	1358.11	1358.11	1358.11
60522:5	126	K.PMIGIANGHS{+1867.781}TITPC[+57.021]NAGLQR.L	NA	C[+57], S{+1868}	816.382	5	4077.88	4075.88	2	-1.6	36	Specific	317.33	79.54	0	3.36	44	>WS76_RS14120 ref|WP_006024869.1|gi|0| dihydroxy-acid dehydratase	2829	Nsco_NS_434_20203020_B_humpty_HILIC2.55252.55252.5	controllerType=0 controllerNumber=1 scan=55252	144.123	Trypsin	B2	PMIGIANGHSTITPCNAGLQR	,S{+1868}	,+1868	1867.78	1867.78	1867.78
53273:5	2	A.HS{+530.134}SGIATAQQLDVQAC[+57.021]RDGERLGLTEDELR.A	NA	C[+57], S{+530}	771.957	5	3855.75	3855.75	0	0	932	NRagged	317.33	4.68	4.68	6.55	717	>WS76_RS18590 ref|WP_015603035.1|gi|0| hypothetical protein	3735	Nsco_NS_434_20203020_B_humpty_HILIC3.50839.50839.5	controllerType=0 controllerNumber=1 scan=50839	128.224	Trypsin	B3	HSSGIATAQQLDVQACRDGERLGLTEDELR	,S{+530}	,+530	530.134	530.13	530.134
64211:4	16	L.PYAEDALAPHIS{+757.414}QETIQYHYGK.H	NA	S{+757}	822.914	4	3288.63	3288.63	0	0	9	NRagged	317.34	13.69	3.6	4.99	143	>WS76_RS14535 ref|WP_006024786.1|gi|0| superoxide dismutase	2911	Nsco_NS_434_20203020_B_humpty_HILIC1.57315.57315.4	controllerType=0 controllerNumber=1 scan=57315	149.891	Trypsin	B1	PYAEDALAPHISQETIQYHYGK	S{+757}	757	757.414	757.41	757.414
76816:6	181	A.NPDFVAYAQS{+1883.038}YGAHGHR.I	NA	S{+1883}	629.824	6	3773.91	3772.91	1	-0.9	483	NRagged	317.34	41.09	0.9	4.33	27	>WS76_RS23630 ref|WP_015602630.1|gi|0| acetolactate synthase large subunit	4743	Nsco_NS_434_20203020_B_humpty_HILIC3.70227.70227.6	controllerType=0 controllerNumber=1 scan=70227	166.482	Trypsin	B3	NPDFVAYAQSYGAHGHR	S{+1883}	1883	1883.04	1883.04	1883.04
39057:3	1	I.AQVGSISANS{+1326.567}DSSIGDR.I	NA	S{+1327}	997.79	3	2991.36	2990.36	1	-1.1	145	NRagged	317.35	13.66	0	3.67	1454	>WS76_RS04345 ref|WP_006025492.1|gi|0| chaperonin GroEL	882	Nsco_NS_434_20203020_B_humpty_HILIC3.37891.37891.3	controllerType=0 controllerNumber=1 scan=37891	98.8188	Trypsin	B3	AQVGSISANSDSSIGDR	S{+1327}	1327	1326.57	1326.57	1326.57
10608:3	6	V.AQAEES{+208.100}EQHNPTRPR.L	NA	S{+208}	653.647	3	1958.93	1957.93	1	-1.7	517	NRagged	317.37	15.99	15.99	4.76	190	>WS76_RS08260 ref|WP_015600325.1|gi|0| ATP-dependent chaperone ClpB	1673	Nsco_NS_434_20203020_B_humpty_HILIC1.12435.12435.3	controllerType=0 controllerNumber=1 scan=12435	42.5449	Trypsin	B1	AQAEESEQHNPTRPR	S{+208}	208	208.1	208.1	208.1
23021:3	1245	R.NAAAAAALPAS{+568.214}DADAIKR.A	NA	S{+568}	755.709	3	2265.11	2265.11	0	0	64	Specific	317.37	183.23	123.27	4.8	4	>WS76_RS21230 ref|WP_015603848.1|gi|0| ATP-dependent zinc metalloprotease FtsH	4262	Nsco_NS_434_20203020_B_humpty_HILIC2.23005.23005.3	controllerType=0 controllerNumber=1 scan=23005	66.9746	Trypsin	B2	NAAAAAALPASDADAIKR	S{+568}	568	568.214	568.21	568.214
50656:4	134	R.VFVC[+57.021]VAELQS{+537.131}FRR.A	NA	C[+57], S{+537}	538	4	2148.98	2147.98	1	-1.6	9	Specific	317.44	124.27	0	4.11	43	>WS76_RS04175 ref|WP_015601929.1|gi|0| LysR family transcriptional regulator	844	Nsco_NS_434_20203020_B_humpty_HILIC3.48725.48725.3	controllerType=0 controllerNumber=1 scan=48725	124.145	Trypsin	B3	VFVCVAELQSFRR	,S{+537}	,+537	537.131	537.13	537.131
12467:3	254	A.STDEDEDAADS{+200.110}ERDYEPR.D	NA	S{+200}	767.984	3	2301.94	2299.94	2	-2.9	30	NRagged	317.44	46.55	0	5.37	13	>WS76_RS08395 ref|WP_006026973.1|gi|0| RNA polymerase sigma factor RpoS	1699	Nsco_NS_434_20203020_B_humpty_HILIC3.14619.14619.3	controllerType=0 controllerNumber=1 scan=14619	46.9148	Trypsin	B3	STDEDEDAADSERDYEPR	S{+200}	200	200.11	200.11	200.11
70306:2	629	V.PEAGEPADELPKS{+1023.946}DGDGDGAK.G	NA	S{+1024}	1540.93	2	3080.86	3078.86	2	-2.2	139	NRagged	317.46	13.45	0	4.84	17	>WS76_RS02075 ref|WP_075644733.1|gi|0| ClpXP protease specificity-enhancing factor	421	Nsco_NS_434_20203020_B_humpty_HILIC2.63039.63039.2	controllerType=0 controllerNumber=1 scan=63039	160.847	Trypsin	B2	PEAGEPADELPKSDGDGDGAK	S{+1024}	1024	1023.95	1023.95	1023.95
17652:3	651	N.ATQINIGIS{+330.160}DKDR.K	NA	S{+330}	587.645	3	1760.92	1760.92	0	0	7	NRagged	317.46	1.2	1.2	3.32	17	>WS76_RS03535 ref|WP_006025329.1|gi|0| DNA starvation/stationary phase protection protein	717	Nsco_NS_434_20203020_B_humpty_HILIC3.19110.19110.3	controllerType=0 controllerNumber=1 scan=19110	56.1948	Trypsin	B3	ATQINIGISDKDR	S{+330}	330	330.16	330.16	330.16
78814:4	71	V.YLVDS{+1440.688}GGANLPNQDDVFPDRDHFGR.I	NA	S{+1441}	1062	4	4244.99	4244.99	0	0	141	NRagged	317.49	15.71	15.49	5.78	60	>WS76_RS18205 ref|WP_006028823.1|gi|0| methylcrotonoyl-CoA carboxylase	3659	Nsco_NS_434_20203020_B_humpty_HILIC3.71830.71830.4	controllerType=0 controllerNumber=1 scan=71830	169.421	Trypsin	B3	YLVDSGGANLPNQDDVFPDRDHFGR	S{+1441}	1441	1440.69	1440.69	1440.69
35822:4	1	I.AQVGSISANSDSS{+1329.659}IGDR.I	NA	S{+1330}	749.117	4	2993.45	2993.45	0	0	145	NRagged	317.58	19.48	4.4	2.41	1039	>WS76_RS04345 ref|WP_006025492.1|gi|0| chaperonin GroEL	882	Nsco_NS_434_20203020_B_humpty_HILIC2.33428.33428.4	controllerType=0 controllerNumber=1 scan=33428	92.4075	Trypsin	B2	AQVGSISANSDSSIGDR	S{+1330}	1330	1329.66	1329.66	1329.66
27374:4	10	A.PHGGGAFS{+255.154}GKDPSKVDR.S	NA	S{+255}	492.507	4	1967	1967	0	0	260	NRagged	317.59	91.68	0	4.61	137	>WS76_RS17580 ref|WP_006024140.1|gi|0| S-adenosylmethionine synthase	3530	Nsco_NS_434_20203020_B_humpty_HILIC1.26987.26987.4	controllerType=0 controllerNumber=1 scan=26987	80.3165	Trypsin	B1	PHGGGAFSGKDPSKVDR	S{+255}	255	255.154	255.15	255.154
21138:4	48	K.EKPVALGHDEAS{+1908.592}WAQNR.R	NA	S{+1909}	955.137	4	3817.53	3816.53	1	-0.9	146	Specific	317.59	52.78	0	4.66	94	>WS76_RS04015 ref|WP_006025427.1|gi|0| peptidoglycan-associated lipoprotein Pal	813	Nsco_NS_434_20203020_B_humpty_HILIC3.22096.22096.3	controllerType=0 controllerNumber=1 scan=22096	62.7176	Trypsin	B3	EKPVALGHDEASWAQNR	S{+1909}	1909	1908.59	1908.59	1908.59
21410:5	1293	M.TTSTLDLPRVS{+452.255}EHESR.A	NA	S{+452}	457.041	5	2281.17	2280.17	1	-1.5	2	NRagged	317.6	9.61	0	4.87	4	>WS76_RS25920 ref|WP_015602706.1|gi|0| AMP-binding protein	5195	Nsco_NS_434_20203020_B_humpty_HILIC3.22316.22316.4	controllerType=0 controllerNumber=1 scan=22316	63.2096	Trypsin	B3	TTSTLDLPRVSEHESR	S{+452}	452	452.255	452.25	452.255
28131:5	3	K.TSAAKPAATTTTATTAAPAPAPSATTPAPAATAPATAAS{+723.303}APAAK.K	NA	S{+723}	914.465	5	4568.3	4568.3	0	0	100	Specific	317.62	54.01	49.99	3.93	674	>WS76_RS08270 ref|WP_015600333.1|gi|0| hypothetical protein	1675	Nsco_NS_434_20203020_B_humpty_HILIC3.27949.27949.5	controllerType=0 controllerNumber=1 scan=27949	75.5904	Trypsin	B3	TSAAKPAATTTTATTAAPAPAPSATTPAPAATAPATAASAPAAK	S{+723}	723	723.303	723.3	723.303
42105:8	209	K.AGKGDIVVNGKPIS{+1988.025}DYFSR.E	NA	S{+1988}	502.517	8	4013.09	4011.09	2	-1.7	23	Specific	317.63	232.89	0	6.39	78	>WS76_RS03285 ref|WP_006025278.1|gi|0| 30S ribosomal protein S9	665	Nsco_NS_434_20203020_B_humpty_HILIC1.39159.39159.4	controllerType=0 controllerNumber=1 scan=39159	109.26	Trypsin	B1	AGKGDIVVNGKPISDYFSR	S{+1988}	1988	1988.03	1988.03	1988.03
78364:4	1386	T.LYALS{+749.004}PHALAHLR.A	NA	S{+749}	553.715	4	2211.84	2210.84	1	-1.5	151	NRagged	317.68	9.83	0	4.13	3	>WS76_RS04360 ref|WP_041861598.1|gi|0| hypothetical protein	885	Nsco_NS_434_20203020_B_humpty_HILIC1.68412.68412.3	controllerType=0 controllerNumber=1 scan=68412	173.574	Trypsin	B1	LYALSPHALAHLR	S{+749}	749	749.004	749	749.004
21917:3	4	Q.ASAPAAAS{+1970.675}APAEKAEAASAPAK.K	NA	S{+1971}	1303.89	3	3909.67	3908.67	1	-0.9	21	NRagged	317.68	63.61	0	5.61	1166	>WS76_RS31050 ref|WP_071810810.1|gi|0| hypothetical protein	2892	Nsco_NS_434_20203020_B_humpty_HILIC3.22717.22717.3	controllerType=0 controllerNumber=1 scan=22717	64.0489	Trypsin	B3	ASAPAAASAPAEKAEAASAPAK	S{+1971}	1971	1970.67	1970.67	1970.67
14506:4	95	C.SNSDYVTSS{+410.127}ARPHFHC[+57.021]GK.D	NA	C[+57], S{+410}	615.767	4	2460.05	2460.05	0	0	27	NRagged	317.7	3.76	0	3.81	69	>WS76_RS21240 ref|WP_041861910.1|gi|0| hypothetical protein	4265	Nsco_NS_434_20203020_B_humpty_HILIC3.16303.16303.4	controllerType=0 controllerNumber=1 scan=16303	50.2459	Trypsin	B3	SNSDYVTSSARPHFHCGK	,S{+410}	,+410	410.127	410.13	410.127
79199:5	1314	E.PYETFTELS{+750.537}QLYDQHVHDQRER.R	NA	S{+751}	709.375	5	3542.84	3541.84	1	-0.9	40	NRagged	317.72	6.67	0.3	5.4	7	>WS76_RS17970 ref|WP_006024063.1|gi|0| GNAT family N-acetyltransferase	3612	Nsco_NS_434_20203020_B_humpty_HILIC2.69938.69938.5	controllerType=0 controllerNumber=1 scan=69938	174.47	Trypsin	B2	PYETFTELSQLYDQHVHDQRER	S{+751}	751	750.537	750.54	750.537
00951:4	182	M.HGS{+873.153}NPNTSKDSVR.F	NA	S{+873}	568.962	4	2272.83	2271.83	1	-1.5	229	NRagged	317.77	87.57	7.3	5.26	32	>WS76_RS23275 ref|WP_015602804.1|gi|0| chlorinating enzyme	4670	Nsco_NS_434_20203020_B_humpty_HILIC1.3603.3603.4	controllerType=0 controllerNumber=1 scan=3603	21.4797	Trypsin	B1	HGSNPNTSKDSVR	S{+873}	873	873.153	873.15	873.153
10004:3	114	A.APATTASTAS{+958.608}VAPASGVK.T	NA	S{+959}	849.154	3	2545.45	2545.45	0	0	153	NRagged	317.79	4.04	0	4.51	136	>WS76_RS02900 ref|WP_015601050.1|gi|0| histone H1-like nucleoHC2 family protein	586	Nsco_NS_434_20203020_B_humpty_HILIC2.12352.12352.3	controllerType=0 controllerNumber=1 scan=12352	42.2191	Trypsin	B2	APATTASTASVAPASGVK	S{+959}	959	958.608	958.61	958.608
25831:4	152	K.DLSKDDES{+270.184}ALHAAIK.D	NA	S{+270}	471.756	4	1884	1883	1	-1.8	491	Specific	317.8	92.87	0.8	5.43	27	>WS76_RS00640 ref|WP_006023935.1|gi|0| ATP synthase subunit alpha	136	Nsco_NS_434_20203020_B_humpty_HILIC2.25229.25229.5	controllerType=0 controllerNumber=1 scan=25229	72.395	Trypsin	B2	DLSKDDESALHAAIK	S{+270}	270	270.184	270.18	270.184
35790:3	89	K.AAAAAS{+752.344}AASAPEVAAAAPEAAQAADQSDANAQAAR.A	NA	S{+752}	1296.95	3	3888.83	3888.83	0	0	151	Specific	317.81	38.47	5.66	4.53	69	>WS76_RS03140 ref|WP_075644745.1|gi|0| outer membrane protein assembly factor BamE	635	Nsco_NS_434_20203020_B_humpty_HILIC1.33872.33872.3	controllerType=0 controllerNumber=1 scan=33872	97.0448	Trypsin	B1	AAAAASAASAPEVAAAAPEAAQAADQSDANAQAAR	S{+752}	752	752.344	752.34	752.344
30237:4	175	H.YREDVGS{+466.146}HADHPTLC[+57.021]GR.C	NA	C[+57], S{+466}	609.765	4	2436.04	2436.04	0	0	914	NRagged	317.81	19.49	19.49	3.98	30	>WS76_RS14375 ref|WP_015601466.1|gi|0| isoleucine--tRNA ligase	2879	Nsco_NS_434_20203020_B_humpty_HILIC3.29709.29709.4	controllerType=0 controllerNumber=1 scan=29709	79.5948	Trypsin	B3	YREDVGSHADHPTLCGR	,S{+466}	,+466	466.146	466.15	466.146
60972:3	26	D.GATLDWAQS{+554.354}QYELAVEAAQR.Q	NA	S{+554}	921.147	3	2761.43	2761.43	0	0	1075	NRagged	317.82	28.63	27.31	2.22	116	>WS76_RS27720 ref|WP_015602984.1|gi|0| acyl-CoA dehydrogenase	5553	Nsco_NS_434_20203020_B_humpty_HILIC2.55595.55595.3	controllerType=0 controllerNumber=1 scan=55595	144.852	Trypsin	B2	GATLDWAQSQYELAVEAAQR	S{+554}	554	554.354	554.35	554.354
45041:2	149	S.GGGDWGANSTTS{+603.238}NGGAQTAVSAINNGYK.T	NA	S{+603}	1630.72	2	3260.44	3258.44	2	-2.1	222	NRagged	317.85	64.34	0	6.45	69	>WS76_RS19415 ref|WP_015603285.1|gi|0| porin	3898	Nsco_NS_434_20203020_B_humpty_HILIC2.42013.42013.2	controllerType=0 controllerNumber=1 scan=42013	114.5	Trypsin	B2	GGGDWGANSTTSNGGAQTAVSAINNGYK	S{+603}	603	603.238	603.24	603.238
01599:3	4	K.AEAAS{+768.243}APAKK.A	NA	S{+768}	571.26	3	1711.76	1711.76	0	0	34	Specific	317.87	183.28	183.28	5.56	1081	>WS76_RS31050 ref|WP_071810810.1|gi|0| hypothetical protein	2892	Nsco_NS_434_20203020_B_humpty_HILIC2.4292.4292.3	controllerType=0 controllerNumber=1 scan=4292	23.8827	Trypsin	B2	AEAASAPAKK	S{+768}	768	768.243	768.24	768.243
83402:4	685	K.ADYVPS{+243.224}ADNGWIAMVQHYFASAWIPQAGAK.R	NA	S{+243}	877.951	4	3508.78	3507.78	1	-1	255	Specific	317.88	14.46	14.25	5.05	15	>WS76_RS18000 ref|WP_015600455.1|gi|0| membrane protein insertase YidC	3617	Nsco_NS_434_20203020_B_humpty_HILIC3.75440.75440.4	controllerType=0 controllerNumber=1 scan=75440	175.151	Trypsin	B3	ADYVPSADNGWIAMVQHYFASAWIPQAGAK	S{+243}	243	243.224	243.22	243.224
01182:3	9	K.KEQDEAS{+825.473}QKR.L	NA	S{+825}	682.032	3	2044.08	2044.08	0	0	431	Specific	317.91	100.06	80.2	3.46	245	>WS76_RS08260 ref|WP_015600325.1|gi|0| ATP-dependent chaperone ClpB	1673	Nsco_NS_434_20203020_B_humpty_HILIC3.4141.4141.3	controllerType=0 controllerNumber=1 scan=4141	23.806	Trypsin	B3	KEQDEASQKR	S{+825}	825	825.473	825.47	825.473
27625:3	10	Y.GGAAPHGGGAFS{+474.290}GKDPSK.V	NA	S{+474}	691.692	3	2073.06	2072.06	1	-1.6	256	NRagged	317.93	5.3	0	5.34	137	>WS76_RS17580 ref|WP_006024140.1|gi|0| S-adenosylmethionine synthase	3530	Nsco_NS_434_20203020_B_humpty_HILIC1.27182.27182.3	controllerType=0 controllerNumber=1 scan=27182	80.7456	Trypsin	B1	GGAAPHGGGAFSGKDPSK	S{+474}	474	474.29	474.29	474.29
34936:5	28	E.SLIC[+57.021]HPAS{+783.382}TTHSGVPEAARK.A	NA	C[+57], S{+783}	581.297	5	2902.45	2902.45	0	0	376	NRagged	317.95	13.59	0	4.89	101	>WS76_RS20455 ref|WP_015603766.1|gi|0| cys/Met metabolism PLP-dependent enzyme family protein	4106	Nsco_NS_434_20203020_B_humpty_HILIC3.33848.33848.5	controllerType=0 controllerNumber=1 scan=33848	88.9929	Trypsin	B3	SLICHPASTTHSGVPEAARK	,S{+783}	,+783	783.382	783.38	783.382
39026:3	1	I.AQVGSISANSDS{+1326.573}SIGDR.I	NA	S{+1327}	997.458	3	2990.36	2990.36	0	0	145	NRagged	317.97	5.39	0	3.42	1454	>WS76_RS04345 ref|WP_006025492.1|gi|0| chaperonin GroEL	882	Nsco_NS_434_20203020_B_humpty_HILIC3.37857.37857.3	controllerType=0 controllerNumber=1 scan=37857	98.7311	Trypsin	B3	AQVGSISANSDSSIGDR	S{+1327}	1327	1326.57	1326.57	1326.57
41264:3	1	I.AQVGSIS{+1520.681}ANSDSSIGDR.I	NA	S{+1521}	1062.16	3	3184.47	3184.47	0	0	145	NRagged	318.01	2.58	0	3.42	1454	>WS76_RS04345 ref|WP_006025492.1|gi|0| chaperonin GroEL	882	Nsco_NS_434_20203020_B_humpty_HILIC3.39744.39744.3	controllerType=0 controllerNumber=1 scan=39744	102.803	Trypsin	B3	AQVGSISANSDSSIGDR	S{+1521}	1521	1520.68	1520.68	1520.68
42343:8	43	K.AVS{+1666.661}KGDSVQLIGFGSFGSGKR.A	NA	S{+1667}	471.603	8	3765.77	3763.77	2	-1.8	35	Specific	318.03	20.14	0	5.55	78	>WS76_RS00450 ref|WP_004195781.1|gi|0| DNA-binding protein HU-alpha	93	Nsco_NS_434_20203020_B_humpty_HILIC1.39361.39361.5	controllerType=0 controllerNumber=1 scan=39361	109.751	Trypsin	B1	AVSKGDSVQLIGFGSFGSGKR	S{+1667}	1667	1666.66	1666.66	1666.66
30219:2	22	N.GS{+495.171}SFQAPTEPIVR.E	NA	S{+495}	942.448	2	1883.89	1883.89	0	0	381	NRagged	318.04	33.51	9.33	1.71	75	>WS76_RS11340 ref|WP_015601358.1|gi|0| translation initiation factor IF-2	2292	Nsco_NS_434_20203020_B_humpty_HILIC1.29260.29260.2	controllerType=0 controllerNumber=1 scan=29260	85.9233	Trypsin	B1	GSSFQAPTEPIVR	S{+495}	495	495.171	495.17	495.171
02068:3	9	V.HS{+410.194}QDAESQREALK.K	NA	S{+410}	636.978	3	1908.92	1908.92	0	0	150	NRagged	318.05	81.75	26.21	3.6	245	>WS76_RS08260 ref|WP_015600325.1|gi|0| ATP-dependent chaperone ClpB	1673	Nsco_NS_434_20203020_B_humpty_HILIC3.4838.4838.3	controllerType=0 controllerNumber=1 scan=4838	25.4817	Trypsin	B3	HSQDAESQREALK	S{+410}	410	410.194	410.19	410.194
18969:4	2	I.EEATS{+325.161}DYDREKLQER.V	NA	S{+325}	549.261	4	2194.02	2194.02	0	0	354	NRagged	318.08	4.56	1.2	4.66	711	>WS76_RS04345 ref|WP_006025492.1|gi|0| chaperonin GroEL	882	Nsco_NS_434_20203020_B_humpty_HILIC1.20052.20052.4	controllerType=0 controllerNumber=1 scan=20052	62.406	Trypsin	B1	EEATSDYDREKLQER	S{+325}	325	325.161	325.16	325.161
01604:3	4	K.AEAAS{+768.243}APAKK.A	NA	S{+768}	571.26	3	1711.76	1711.76	0	0	34	Specific	318.14	109.7	109.7	4.07	1081	>WS76_RS31050 ref|WP_071810810.1|gi|0| hypothetical protein	2892	Nsco_NS_434_20203020_B_humpty_HILIC2.4296.4296.3	controllerType=0 controllerNumber=1 scan=4296	23.8921	Trypsin	B2	AEAASAPAKK	S{+768}	768	768.243	768.24	768.243
67836:2	226	N.GQEGAVVNAS{+541.274}DVVFGR.D	NA	S{+541}	1074.04	2	2147.08	2146.08	1	-1.6	10	NRagged	318.16	69.46	1.2	5.19	19	>WS76_RS01590 ref|WP_006029285.1|gi|0| 50S ribosomal protein L4	322	Nsco_NS_434_20203020_B_humpty_HILIC3.62766.62766.2	controllerType=0 controllerNumber=1 scan=62766	152.013	Trypsin	B3	GQEGAVVNASDVVFGR	S{+541}	541	541.274	541.27	541.274
25724:3	4	A.QAS{+1942.629}APAAASAPAEKAEAASAPAK.K	NA	S{+1943}	1337.23	3	4009.68	4008.68	1	-0.8	20	NRagged	318.22	152.21	0	7.53	1081	>WS76_RS31050 ref|WP_071810810.1|gi|0| hypothetical protein	2892	Nsco_NS_434_20203020_B_humpty_HILIC2.25136.25136.3	controllerType=0 controllerNumber=1 scan=25136	72.2158	Trypsin	B2	QASAPAAASAPAEKAEAASAPAK	S{+1943}	1943	1942.63	1942.63	1942.63
63695:4	61	T.SHLHVFWQASGGVTEPGSS{+1958.934}GSPIYSPEKR.V	NA	S{+1959}	1265.12	4	5057.45	5056.45	1	-0.7	176	NRagged	318.22	7.35	0	4.55	262	>sp|LYSC_LYSEN|(Common contaminant protein)	5929	Nsco_NS_434_20203020_B_humpty_HILIC3.59560.59560.4	controllerType=0 controllerNumber=1 scan=59560	145.848	Trypsin	B3	SHLHVFWQASGGVTEPGSSGSPIYSPEKR	S{+1959}	1959	1958.93	1958.93	1958.93
47613:3	169	A.PTQS{+1939.701}NELKPSN.-	NA	S{+1940}	1052.44	3	3155.3	3154.3	1	-1.1	159	Non	318.23	137.48	0	3.94	47	>WS76_RS27995 ref|WP_006028601.1|gi|0| hypothetical protein	5608	Nsco_NS_434_20203020_B_humpty_HILIC1.44048.44048.4	controllerType=0 controllerNumber=1 scan=44048	121.373	Trypsin	B1	PTQSNELKPSN	S{+1940}	1940	1939.7	1939.7	1939.7
68312:4	28	F.GS{+598.332}ADDFMMQQALNKLEGKPVAQSK.M	NA	S{+598}	798.657	4	3191.61	3191.61	0	0	457	NRagged	318.28	22.32	3.61	5.1	89	>WS76_RS16290 ref|WP_015601591.1|gi|0| S41 family peptidase	3269	Nsco_NS_434_20203020_B_humpty_HILIC1.60501.60501.4	controllerType=0 controllerNumber=1 scan=60501	156.975	Trypsin	B1	GSADDFMMQQALNKLEGKPVAQSK	S{+598}	598	598.332	598.33	598.332
65111:5	137	K.VFQYIKPQEAQALTAATPASGAS{+1149.476}AAAAPATAAEGATVGAVPDSSVTATPLQTPAPVSNSTNVHPGNPK.A	NA	S{+1149}	1536.16	5	7676.78	7672.78	4	-1.7	195	Specific	318.3	318.3	3.45	5.4	23	>WS76_RS01245 ref|WP_015601092.1|gi|0| BON domain-containing protein	265	Nsco_NS_434_20203020_B_humpty_HILIC1.58009.58009.5	controllerType=0 controllerNumber=1 scan=58009	151.426	Trypsin	B1	VFQYIKPQEAQALTAATPASGASAAAAPATAAEGATVGAVPDSSVTATPLQTPAPVSNSTNVHPGNPK	S{+1149}	1149	1149.48	1149.48	1149.48
45790:4	844	V.TVPVSDLS{+293.387}HPNAAKPSKLDK.I	NA	S{+293}	600.637	4	2399.53	2397.53	2	-2.8	409	NRagged	318.31	27.42	0	4.62	4	>WS76_RS11130 ref|WP_015601233.1|gi|0| phosphoesterase	2247	Nsco_NS_434_20203020_B_humpty_HILIC3.44391.44391.5	controllerType=0 controllerNumber=1 scan=44391	114.856	Trypsin	B3	TVPVSDLSHPNAAKPSKLDK	S{+293}	293	293.387	293.39	293.387
25007:4	1184	Y.PGLES{+564.287}HPQHALAK.R	NA	S{+564}	488.26	4	1950.02	1949.02	1	-1.7	296	NRagged	318.32	108.88	0	3.82	7	>WS76_RS28155 ref|WP_075645259.1|gi|0| O-succinylhomoserine sulfhydrylase	5642	Nsco_NS_434_20203020_B_humpty_HILIC3.25263.25263.4	controllerType=0 controllerNumber=1 scan=25263	69.5162	Trypsin	B3	PGLESHPQHALAK	S{+564}	564	564.287	564.29	564.287
18786:3	206	K.GNTVAAPFS{+293.166}VHR.V	NA	S{+293}	516.945	3	1548.82	1548.82	0	0	129	Specific	318.37	51.42	4.91	3.24	16	>WS76_RS04890 ref|WP_009913323.1|gi|0| carbohydrate ABC transporter substrate-binding protein	989	Nsco_NS_434_20203020_B_humpty_HILIC2.19631.19631.3	controllerType=0 controllerNumber=1 scan=19631	58.9089	Trypsin	B2	GNTVAAPFSVHR	S{+293}	293	293.166	293.17	293.166
01564:3	613	R.KKIEPPPS{+607.175}AQK.N	NA	S{+607}	610.635	3	1829.89	1829.89	0	0	207	Specific	318.39	155.64	42.98	3.81	11	>WS76_RS20030 ref|WP_015604048.1|gi|0| (S)-ureidoglycine aminohydrolase	4020	Nsco_NS_434_20203020_B_humpty_HILIC1.4052.4052.3	controllerType=0 controllerNumber=1 scan=4052	22.7808	Trypsin	B1	KKIEPPPSAQK	S{+607}	607	607.175	607.17	607.175
61410:4	2	I.AQVGS{+1305.734}ISANSDSSIGDRIAEAMDK.V	NA	S{+1306}	932.727	4	3727.89	3727.89	0	0	145	NRagged	318.4	13.29	2.8	4.01	711	>WS76_RS04345 ref|WP_006025492.1|gi|0| chaperonin GroEL	882	Nsco_NS_434_20203020_B_humpty_HILIC1.55063.55063.4	controllerType=0 controllerNumber=1 scan=55063	145.089	Trypsin	B1	AQVGSISANSDSSIGDRIAEAMDK	S{+1306}	1306	1305.73	1305.73	1305.73
11295:3	115	A.PATTASTAS{+1031.644}VAPASGVK.T	NA	S{+1032}	849.82	3	2547.45	2547.45	0	0	154	NRagged	318.41	40.76	0	4.28	126	>WS76_RS02900 ref|WP_015601050.1|gi|0| histone H1-like nucleoHC2 family protein	586	Nsco_NS_434_20203020_B_humpty_HILIC1.13023.13023.3	controllerType=0 controllerNumber=1 scan=13023	43.9745	Trypsin	B1	PATTASTASVAPASGVK	S{+1032}	1032	1031.64	1031.64	1031.64
28121:3	4	A.QAS{+1968.614}APAAASAPAEKAEAASAPAK.K	NA	S{+1969}	1346.23	3	4036.67	4034.67	2	-1.7	20	NRagged	318.43	174.27	0	7.57	1081	>WS76_RS31050 ref|WP_071810810.1|gi|0| hypothetical protein	2892	Nsco_NS_434_20203020_B_humpty_HILIC2.27108.27108.3	controllerType=0 controllerNumber=1 scan=27108	77.0234	Trypsin	B2	QASAPAAASAPAEKAEAASAPAK	S{+1969}	1969	1968.61	1968.61	1968.61
55594:3	13	K.DEDETVNQAS{+1665.683}ALWTR.A	NA	S{+1666}	1134.5	3	3401.48	3400.48	1	-1	225	Specific	318.44	28.28	11.18	2.37	243	>WS76_RS13540 ref|WP_009911687.1|gi|0| molecular chaperone HtpG	2721	Nsco_NS_434_20203020_B_humpty_HILIC2.50857.50857.3	controllerType=0 controllerNumber=1 scan=50857	133.726	Trypsin	B2	DEDETVNQASALWTR	S{+1666}	1666	1665.68	1665.68	1665.68
35727:2	436	V.GQS{+1000.424}QKPAPDVSAC[+57.021]IAK.T	NA	C[+57], S{+1000}	1329.13	2	2657.26	2657.26	0	0	26	NRagged	318.47	56.99	44.53	5.11	9	>WS76_RS20815 ref|WP_009914906.1|gi|0| hypothetical protein	4182	Nsco_NS_434_20203020_B_humpty_HILIC2.33344.33344.2	controllerType=0 controllerNumber=1 scan=33344	92.2199	Trypsin	B2	GQSQKPAPDVSACIAK	,S{+1000}	,+1000	1000.42	1000.42	1000.42
29614:2	139	N.QSS{+1080.419}APAAAAPIDADKK.A	NA	S{+1080}	1311.61	2	2622.22	2621.22	1	-1.3	27	NRagged	318.52	15.6	0	5.19	26	>WS76_RS05350 ref|WP_009916801.1|gi|0| DUF2059 domain-containing protein	1076	Nsco_NS_434_20203020_B_humpty_HILIC2.28376.28376.2	controllerType=0 controllerNumber=1 scan=28376	80.2622	Trypsin	B2	QSSAPAAAAPIDADKK	S{+1080}	1080	1080.42	1080.42	1080.42
40530:4	8	A.AYGHFGREEPEFS{+231.239}WEAADK.A	NA	S{+231}	615.062	4	2457.23	2457.23	0	0	360	NRagged	318.57	119.72	34.46	3.52	236	>WS76_RS17580 ref|WP_006024140.1|gi|0| S-adenosylmethionine synthase	3530	Nsco_NS_434_20203020_B_humpty_HILIC2.37575.37575.4	controllerType=0 controllerNumber=1 scan=37575	102.58	Trypsin	B2	AYGHFGREEPEFSWEAADK	S{+231}	231	231.239	231.24	231.239
10723:2	3	K.AATPAS{+1336.459}AASGA.-	NA	S{+1336}	1105.95	2	2210.89	2210.89	0	0	186	CRagged	318.59	178.42	0	3.92	674	>WS76_RS08270 ref|WP_015600333.1|gi|0| hypothetical protein	1675	Nsco_NS_434_20203020_B_humpty_HILIC3.12962.12962.2	controllerType=0 controllerNumber=1 scan=12962	43.1221	Trypsin	B3	AATPASAASGA	S{+1336}	1336	1336.46	1336.46	1336.46
02343:4	10	Q.VHSQDAES{+311.122}QREALK.K	NA	S{+311}	477.984	4	1908.92	1908.92	0	0	149	NRagged	318.63	76.34	13.06	4.66	196	>WS76_RS08260 ref|WP_015600325.1|gi|0| ATP-dependent chaperone ClpB	1673	Nsco_NS_434_20203020_B_humpty_HILIC2.4935.4935.4	controllerType=0 controllerNumber=1 scan=4935	25.216	Trypsin	B2	VHSQDAESQREALK	S{+311}	311	311.122	311.12	311.122
58872:5	14	M.PEDAQQADGGAAAPAADAS{+1651.769}GAAAPAQAQALPAAIYFETGKSELPADAK.D	NA	S{+1652}	1241.4	5	6202.96	6202.96	0	0	394	NRagged	318.63	95.4	1.6	4.29	306	>WS76_RS16235 ref|WP_015600434.1|gi|0| cytochrome c oxidase subunit II	3258	Nsco_NS_434_20203020_B_humpty_HILIC3.55788.55788.5	controllerType=0 controllerNumber=1 scan=55788	138.519	Trypsin	B3	PEDAQQADGGAAAPAADASGAAAPAQAQALPAAIYFETGKSELPADAK	S{+1652}	1652	1651.77	1651.77	1651.77
08418:2	4	K.AKEASAAEAPAAAS{+1336.460}N.-	NA	S{+1336}	1348.56	2	2696.11	2695.11	1	-1.2	58	CRagged	318.64	186.93	0	6.09	1166	>WS76_RS31050 ref|WP_071810810.1|gi|0| hypothetical protein	2892	Nsco_NS_434_20203020_B_humpty_HILIC3.11025.11025.2	controllerType=0 controllerNumber=1 scan=11025	39.2319	Trypsin	B3	AKEASAAEAPAAASN	S{+1336}	1336	1336.46	1336.46	1336.46
28079:3	4	A.QAS{+1971.637}APAAASAPAEKAEAASAPAK.K	NA	S{+1972}	1346.57	3	4037.69	4037.69	0	0	20	NRagged	318.65	189.6	0	7.33	1081	>WS76_RS31050 ref|WP_071810810.1|gi|0| hypothetical protein	2892	Nsco_NS_434_20203020_B_humpty_HILIC2.27083.27083.3	controllerType=0 controllerNumber=1 scan=27083	76.9642	Trypsin	B2	QASAPAAASAPAEKAEAASAPAK	S{+1972}	1972	1971.64	1971.64	1971.64
67524:3	5	M.ITGAAQMDGAILVC[+57.021]S{+1661.830}AADGPMPQTR.E	NA	C[+57], S{+1662}	1398.35	3	4193.03	4193.03	0	0	93	NRagged	318.65	18.56	0	4.31	421	>WS76_RS01505 ref|WP_015601108.1|gi|0| elongation factor Tu	305	Nsco_NS_434_20203020_B_humpty_HILIC3.62520.62520.3	controllerType=0 controllerNumber=1 scan=62520	151.541	Trypsin	B3	ITGAAQMDGAILVCSAADGPMPQTR	,S{+1662}	,+1662	1661.83	1661.83	1661.83
15315:3	253	I.PEPC[+57.021]AHC[+57.021]HGS{+872.350}GK.V	NA	C[+57]*2, S{+872}	736.972	3	2208.9	2208.9	0	0	200	NRagged	318.7	109.11	0.55	4.24	18	>WS76_RS03715 ref|WP_015601848.1|gi|0| molecular chaperone DnaJ	754	Nsco_NS_434_20203020_B_humpty_HILIC2.16812.16812.3	controllerType=0 controllerNumber=1 scan=16812	52.3269	Trypsin	B2	PEPCAHCHGSGK	*2,S{+872}	*2,+872	872.35	872.35	872.35
54935:6	7	K.TAS{+1631.453}GIVIPDAAAEKPDQGEVLAIGPGK.R	NA	S{+1631}	706.813	6	4235.84	4235.84	0	0	21	Specific	318.7	29.7	0	4.12	177	>WS76_RS04340 ref|WP_009889537.1|gi|0| molecular chaperone GroES	881	Nsco_NS_434_20203020_B_humpty_HILIC3.52167.52167.5	controllerType=0 controllerNumber=1 scan=52167	130.788	Trypsin	B3	TASGIVIPDAAAEKPDQGEVLAIGPGK	S{+1631}	1631	1631.45	1631.45	1631.45
32663:3	1665	Q.AGSDGGGS{+262.114}HLYQEWEIAR.L	NA	S{+262}	732.671	3	2196	2195	1	-1.5	2774	NRagged	318.73	109.45	0	4.41	14	>WS76_RS22665 ref|WP_015602657.1|gi|0| hybrid non-ribosomal peptide synthetase/type I polyketide synthase	4550	Nsco_NS_434_20203020_B_humpty_HILIC3.31884.31884.3	controllerType=0 controllerNumber=1 scan=31884	84.6292	Trypsin	B3	AGSDGGGSHLYQEWEIAR	S{+262}	262	262.114	262.11	262.114
29393:4	3	K.TSAAKPAATTTTATTAAPAPAPSATTPAPAATAPATAAS{+724.214}APAAKK.T	NA	S{+724}	1175.33	4	4698.3	4697.3	1	-0.7	100	Specific	318.76	26.03	24.62	5.14	457	>WS76_RS08270 ref|WP_015600333.1|gi|0| hypothetical protein	1675	Nsco_NS_434_20203020_B_humpty_HILIC1.28603.28603.4	controllerType=0 controllerNumber=1 scan=28603	84.2947	Trypsin	B1	TSAAKPAATTTTATTAAPAPAPSATTPAPAATAPATAASAPAAKK	S{+724}	724	724.214	724.21	724.214
43939:6	2	D.GETVIEAS{+1362.706}MLHNR.F	NA	S{+1363}	470.744	6	2819.43	2819.43	0	0	842	NRagged	318.76	9.72	0	1.93	717	>WS76_RS18590 ref|WP_015603035.1|gi|0| hypothetical protein	3735	Nsco_NS_434_20203020_B_humpty_HILIC3.41949.41949.6	controllerType=0 controllerNumber=1 scan=41949	107.149	Trypsin	B3	GETVIEASMLHNR	S{+1363}	1363	1362.71	1362.71	1362.71
17614:3	4	A.QAS{+1941.634}APAAASAPAEKAEAASAPAKK.A	NA	S{+1942}	1379.93	3	4137.78	4135.78	2	-1.6	20	NRagged	318.82	177.93	0	7.58	821	>WS76_RS31050 ref|WP_071810810.1|gi|0| hypothetical protein	2892	Nsco_NS_434_20203020_B_humpty_HILIC1.18897.18897.3	controllerType=0 controllerNumber=1 scan=18897	59.4532	Trypsin	B1	QASAPAAASAPAEKAEAASAPAKK	S{+1942}	1942	1941.63	1941.63	1941.63
63080:6	70	L.PQS{+238.174}GFVRQEQVPLHAFLANRFGK.L	NA	S{+238}	478.602	6	2866.57	2864.57	2	-2.3	330	NRagged	318.83	51.06	0	6.35	49	>WS76_RS08875 ref|WP_006026875.1|gi|0| saccharopine dehydrogenase	1795	Nsco_NS_434_20203020_B_humpty_HILIC1.56425.56425.6	controllerType=0 controllerNumber=1 scan=56425	148.045	Trypsin	B1	PQSGFVRQEQVPLHAFLANRFGK	S{+238}	238	238.174	238.17	238.174
69650:4	977	A.HLDAPHQIAQFFVS{+323.268}EVHPER.F	NA	S{+323}	670.867	4	2680.45	2680.45	0	0	131	NRagged	318.86	4.88	0	4.43	4	>WS76_RS18110 ref|WP_015603052.1|gi|0| DUF1338 domain-containing protein	3639	Nsco_NS_434_20203020_B_humpty_HILIC1.61530.61530.4	controllerType=0 controllerNumber=1 scan=61530	159.172	Trypsin	B1	HLDAPHQIAQFFVSEVHPER	S{+323}	323	323.268	323.27	323.268
04576:3	280	R.ASGSAADRAPGAS{+904.288}SASSAAGAAK.P	NA	S{+904}	942.075	3	2824.21	2823.21	1	-1.2	236	Specific	318.86	52.79	0	5.88	16	>WS76_RS16545 ref|WP_015602345.1|gi|0| hypothetical protein	3320	Nsco_NS_434_20203020_B_humpty_HILIC3.7055.7055.3	controllerType=0 controllerNumber=1 scan=7055	30.0832	Trypsin	B3	ASGSAADRAPGASSASSAAGAAK	S{+904}	904	904.288	904.29	904.288
15823:2	4	A.PAAAS{+1533.550}APAEK.A	NA	S{+1534}	1223.52	2	2446.03	2446.03	0	0	24	NRagged	318.87	5.33	5.33	3.04	821	>WS76_RS31050 ref|WP_071810810.1|gi|0| hypothetical protein	2892	Nsco_NS_434_20203020_B_humpty_HILIC1.17308.17308.2	controllerType=0 controllerNumber=1 scan=17308	55.4023	Trypsin	B1	PAAASAPAEK	S{+1534}	1534	1533.55	1533.55	1533.55
47734:4	152	I.LS{+223.982}ELEKPGRDPRPEFK.T	NA	S{+224}	531.504	4	2123	2122	1	-1.6	624	NRagged	318.89	233.5	0	5.97	34	>WS76_RS08510 ref|WP_015601244.1|gi|0| RNA-binding transcriptional accessory protein	1722	Nsco_NS_434_20203020_B_humpty_HILIC1.44147.44147.4	controllerType=0 controllerNumber=1 scan=44147	121.587	Trypsin	B1	LSELEKPGRDPRPEFK	S{+224}	224	223.982	223.98	223.982
77355:3	20	D.SSSPLLYQHAS{+356.160}GGTTFDEVTIDFLRADGEGER.V	NA	S{+356}	1271.27	3	3811.8	3811.8	0	0	67	NRagged	318.91	45.12	10.8	4.52	99	>WS76_RS02255 ref|WP_006029387.1|gi|0| type VI secretion system tube protein Hcp	458	Nsco_NS_434_20203020_B_humpty_HILIC1.67645.67645.3	controllerType=0 controllerNumber=1 scan=67645	172.024	Trypsin	B1	SSSPLLYQHASGGTTFDEVTIDFLRADGEGER	S{+356}	356	356.16	356.16	356.16
77467:5	21	M.PS{+746.159}LPGFNLGYLAYNVQHKPVDKLEVR.Q	NA	S{+746}	741.355	5	3702.75	3700.75	2	-1.8	293	NRagged	318.91	45.93	0	6.62	99	>WS76_RS17310 ref|WP_015602142.1|gi|0| ABC transporter substrate-binding protein	3476	Nsco_NS_434_20203020_B_humpty_HILIC1.67736.67736.5	controllerType=0 controllerNumber=1 scan=67736	172.205	Trypsin	B1	PSLPGFNLGYLAYNVQHKPVDKLEVR	S{+746}	746	746.159	746.16	746.159
63105:4	1	E.IAQVGS{+1289.578}ISANSDSSIGDRIAEAMDK.V	NA	S{+1290}	956.959	4	3824.81	3824.81	0	0	144	NRagged	318.91	10.92	4	4.74	1454	>WS76_RS04345 ref|WP_006025492.1|gi|0| chaperonin GroEL	882	Nsco_NS_434_20203020_B_humpty_HILIC3.59105.59105.4	controllerType=0 controllerNumber=1 scan=59105	144.995	Trypsin	B3	IAQVGSISANSDSSIGDRIAEAMDK	S{+1290}	1290	1289.58	1289.58	1289.58
16171:3	4	A.QAS{+1944.629}APAAASAPAEKAEAASAPAKK.A	NA	S{+1945}	1380.93	3	4140.78	4138.78	2	-1.6	20	NRagged	318.92	137.36	0	7.13	1166	>WS76_RS31050 ref|WP_071810810.1|gi|0| hypothetical protein	2892	Nsco_NS_434_20203020_B_humpty_HILIC3.17830.17830.3	controllerType=0 controllerNumber=1 scan=17830	53.5424	Trypsin	B3	QASAPAAASAPAEKAEAASAPAKK	S{+1945}	1945	1944.63	1944.63	1944.63
66055:3	30	Y.QGAGQAAS{+931.503}APMPPTQWSYDK.N	NA	S{+932}	1008.16	3	3022.46	3022.46	0	0	336	NRagged	318.92	6.18	6.18	3.35	68	>WS76_RS17310 ref|WP_015602142.1|gi|0| ABC transporter substrate-binding protein	3476	Nsco_NS_434_20203020_B_humpty_HILIC3.61382.61382.3	controllerType=0 controllerNumber=1 scan=61382	149.253	Trypsin	B3	QGAGQAASAPMPPTQWSYDK	S{+932}	932	931.503	931.5	931.503
39752:3	36	K.AAAAAS{+1191.441}AASAPEVAAAAPEAAQAADQSDANAQAAR.A	NA	S{+1191}	1443.65	3	4328.93	4327.93	1	-0.8	151	Specific	319.02	20.56	1.01	4.74	133	>WS76_RS03140 ref|WP_075644745.1|gi|0| outer membrane protein assembly factor BamE	635	Nsco_NS_434_20203020_B_humpty_HILIC2.36929.36929.3	controllerType=0 controllerNumber=1 scan=36929	101.04	Trypsin	B2	AAAAASAASAPEVAAAAPEAAQAADQSDANAQAAR	S{+1191}	1191	1191.44	1191.44	1191.44
03339:3	1411	A.GSAAGS{+653.262}AGPAAEARK.S	NA	S{+653}	652.312	3	1954.92	1953.92	1	-1.7	175	NRagged	319.04	5.78	2.75	3.92	5	>WS76_RS16090 ref|WP_015600829.1|gi|0| phosphoenolpyruvate--protein phosphotransferase	3229	Nsco_NS_434_20203020_B_humpty_HILIC3.5897.5897.3	controllerType=0 controllerNumber=1 scan=5897	27.7395	Trypsin	B3	GSAAGSAGPAAEARK	S{+653}	653	653.262	653.26	653.262
51494:4	405	A.FLVPQIGVS{+1169.533}HDPK.G	NA	S{+1170}	652.336	4	2606.32	2606.32	0	0	304	NRagged	319.09	1.5	1.5	3.16	20	>WS76_RS14870 ref|WP_015600880.1|gi|0| efflux RND transporter periplasmic adaptor subunit	2978	Nsco_NS_434_20203020_B_humpty_HILIC1.47110.47110.4	controllerType=0 controllerNumber=1 scan=47110	127.818	Trypsin	B1	FLVPQIGVSHDPK	S{+1170}	1170	1169.53	1169.53	1169.53
28029:2	3	A.PSATTPAPAATAPATAAS{+266.085}APAAK.K	NA	S{+266}	1129.57	2	2258.12	2258.12	0	0	121	NRagged	319.09	48.84	9.1	4.73	674	>WS76_RS08270 ref|WP_015600333.1|gi|0| hypothetical protein	1675	Nsco_NS_434_20203020_B_humpty_HILIC3.27865.27865.4	controllerType=0 controllerNumber=1 scan=27865	75.3992	Trypsin	B3	PSATTPAPAATAPATAASAPAAK	S{+266}	266	266.085	266.08	266.085
80854:2	61	E.PGSSGSPIYS{+1131.046}PEK.R	NA	S{+1131}	1218.84	2	2436.68	2436.68	0	0	191	NRagged	319.1	138.18	6.69	3.66	262	>sp|LYSC_LYSEN|(Common contaminant protein)	5929	Nsco_NS_434_20203020_B_humpty_HILIC3.73466.73466.4	controllerType=0 controllerNumber=1 scan=73466	172.48	Trypsin	B3	PGSSGSPIYSPEK	S{+1131}	1131	1131.05	1131.05	1131.05
24602:3	517	T.LDDAS{+277.274}WHASR.R	NA	S{+277}	478.941	3	1434.81	1434.81	0	0	79	NRagged	319.13	4.85	4.85	2.17	17	>WS76_RS23445 ref|WP_006027967.1|gi|0| DUF883 domain-containing protein	4706	Nsco_NS_434_20203020_B_humpty_HILIC1.24673.24673.4	controllerType=0 controllerNumber=1 scan=24673	74.3459	Trypsin	B1	LDDASWHASR	S{+277}	277	277.274	277.27	277.274
18845:3	4	A.QAS{+1985.658}APAAASAPAEKAEAASAPAKK.A	NA	S{+1986}	1394.61	3	4181.8	4179.8	2	-1.6	20	NRagged	319.16	164.95	0	7.73	1166	>WS76_RS31050 ref|WP_071810810.1|gi|0| hypothetical protein	2892	Nsco_NS_434_20203020_B_humpty_HILIC3.20197.20197.3	controllerType=0 controllerNumber=1 scan=20197	58.4708	Trypsin	B3	QASAPAAASAPAEKAEAASAPAKK	S{+1986}	1986	1985.66	1985.66	1985.66
02970:4	70	G.HGPYGS{+282.104}HGGPRGEGGGYGAR.E	NA	S{+282}	552.75	4	2207.98	2207.98	0	0	100	NRagged	319.16	26.47	26.47	3.58	62	>WS76_RS11180 ref|WP_015602440.1|gi|0| RNA chaperone Hfq	2257	Nsco_NS_434_20203020_B_humpty_HILIC3.5588.5588.4	controllerType=0 controllerNumber=1 scan=5588	27.1718	Trypsin	B3	HGPYGSHGGPRGEGGGYGAR	S{+282}	282	282.104	282.1	282.104
54930:3	486	A.VS{+1124.494}GATNAAGNVVGGATNAVGGVAGAAGGLAK.G	NA	S{+1124}	1222.61	3	3665.82	3663.82	2	-1.8	122	NRagged	319.16	1.42	1.42	5.04	17	>WS76_RS05630 ref|WP_075644778.1|gi|0| hypothetical protein	1131	Nsco_NS_434_20203020_B_humpty_HILIC3.52162.52162.3	controllerType=0 controllerNumber=1 scan=52162	130.772	Trypsin	B3	VSGATNAAGNVVGGATNAVGGVAGAAGGLAK	S{+1124}	1124	1124.49	1124.49	1124.49
57064:5	683	R.HKVDAPS{+587.182}GTALMMGETIAAATGR.S	NA	S{+587}	575.67	5	2874.32	2872.32	2	-2.3	159	Specific	319.2	100.02	0	5.31	17	>WS76_RS03145 ref|WP_075644746.1|gi|0| 4-hydroxy-tetrahydrodipicolinate reductase	636	Nsco_NS_434_20203020_B_humpty_HILIC1.51470.51470.4	controllerType=0 controllerNumber=1 scan=51470	136.961	Trypsin	B1	HKVDAPSGTALMMGETIAAATGR	S{+587}	587	587.182	587.18	587.182
83366:2	1007	L.LAGAEPYFVNS{+983.465}DPAR.N	NA	S{+983}	1296.13	2	2591.25	2590.25	1	-1.3	155	NRagged	319.23	9.87	6.65	3.33	4	>WS76_RS07135 ref|WP_041861628.1|gi|0| succinyldiaminopimelate transaminase	1428	Nsco_NS_434_20203020_B_humpty_HILIC3.75417.75417.4	controllerType=0 controllerNumber=1 scan=75417	175.126	Trypsin	B3	LAGAEPYFVNSDPAR	S{+983}	983	983.465	983.47	983.465
25101:2	102	C.GDSAS{+436.149}GQAAGHAAR.E	NA	S{+436}	846.867	2	1692.73	1691.73	1	-2	276	NRagged	319.24	142.26	2.61	5.43	37	>WS76_RS11360 ref|WP_015601342.1|gi|0| SMC-Scp complex subunit ScpB	2296	Nsco_NS_434_20203020_B_humpty_HILIC2.24635.24635.4	controllerType=0 controllerNumber=1 scan=24635	70.988	Trypsin	B2	GDSASGQAAGHAAR	S{+436}	436	436.149	436.15	436.149
15463:2	4	A.PAAAS{+1606.577}APAEK.A	NA	S{+1607}	1260.03	2	2519.06	2519.06	0	0	24	NRagged	319.25	0.47	0.47	3.02	1166	>WS76_RS31050 ref|WP_071810810.1|gi|0| hypothetical protein	2892	Nsco_NS_434_20203020_B_humpty_HILIC3.17187.17187.2	controllerType=0 controllerNumber=1 scan=17187	52.1327	Trypsin	B3	PAAASAPAEK	S{+1607}	1607	1606.58	1606.58	1606.58
74577:2	82	V.PNVAS{+518.218}IFEDVYK.E	NA	S{+518}	950.462	2	1899.92	1899.92	0	0	384	NRagged	319.27	203.51	5.36	5.29	48	>WS76_RS25000 ref|WP_015603049.1|gi|0| 3-methyl-2-oxobutanoate dehydrogenase (2-methylpropanoyl-transferring) subunit alpha	5010	Nsco_NS_434_20203020_B_humpty_HILIC2.66333.66333.3	controllerType=0 controllerNumber=1 scan=66333	167.638	Trypsin	B2	PNVASIFEDVYK	S{+518}	518	518.218	518.22	518.218
14543:6	900	T.PQPS{+1403.676}GQLDADRAR.R	NA	S{+1404}	470.07	6	2815.38	2814.38	1	-1.2	15	NRagged	319.27	35.76	0	3.46	6	>WS76_RS14660 ref|WP_015601551.1|gi|0| tRNA cyclic N6-threonylcarbamoyladenosine(37) synthase TcdA	2937	Nsco_NS_434_20203020_B_humpty_HILIC3.16331.16331.6	controllerType=0 controllerNumber=1 scan=16331	50.3	Trypsin	B3	PQPSGQLDADRAR	S{+1404}	1404	1403.68	1403.68	1403.68
81435:4	84	D.PVVPPMPLGPS{+1844.869}QGGSPAMNLFDLDK.M	NA	S{+1845}	1103.54	4	4411.16	4409.16	2	-1.5	702	NRagged	319.28	22.29	3.71	5.07	75	>WS76_RS00435 ref|WP_015602274.1|gi|0| type II secretion system protein GspD	90	Nsco_NS_434_20203020_B_humpty_HILIC3.73952.73952.4	controllerType=0 controllerNumber=1 scan=73952	173.406	Trypsin	B3	PVVPPMPLGPSQGGSPAMNLFDLDK	S{+1845}	1845	1844.87	1844.87	1844.87
37565:4	131	K.AAS{+668.231}GAVPTVKPTDNSSGSFVFSRPGK.F	NA	S{+668}	808.891	4	3232.54	3232.54	0	0	73	Specific	319.31	63.65	63.65	4.15	112	>WS76_RS04925 ref|WP_006025599.1|gi|0| outer membrane lipoprotein chaperone LolA	996	Nsco_NS_434_20203020_B_humpty_HILIC3.36138.36138.4	controllerType=0 controllerNumber=1 scan=36138	93.9606	Trypsin	B3	AASGAVPTVKPTDNSSGSFVFSRPGK	S{+668}	668	668.231	668.23	668.231
17632:2	4	A.ASAPAEKAEAAS{+855.877}APAK.K	NA	S{+856}	1163.82	2	2326.64	2325.64	1	-1.4	27	NRagged	319.32	0.34	0	5.8	1081	>WS76_RS31050 ref|WP_071810810.1|gi|0| hypothetical protein	2892	Nsco_NS_434_20203020_B_humpty_HILIC2.18678.18678.3	controllerType=0 controllerNumber=1 scan=18678	56.5718	Trypsin	B2	ASAPAEKAEAASAPAK	S{+856}	856	855.877	855.88	855.877
35454:3	71	E.WS{+257.181}AQDEEAFKQPIRDQYER.Q	NA	S{+257}	885.107	3	2653.31	2653.31	0	0	469	NRagged	319.32	319.32	4.65	6.33	60	>WS76_RS18205 ref|WP_006028823.1|gi|0| methylcrotonoyl-CoA carboxylase	3659	Nsco_NS_434_20203020_B_humpty_HILIC3.34289.34289.3	controllerType=0 controllerNumber=1 scan=34289	89.8386	Trypsin	B3	WSAQDEEAFKQPIRDQYER	S{+257}	257	257.181	257.18	257.181
69289:5	2	A.PIDLTDYDGAPAS{+695.533}APDALRNHGWTPNGPVWHR.T	NA	S{+696}	839.248	5	4192.21	4192.21	0	0	69	NRagged	319.33	9.88	0	6.17	800	>WS76_RS18590 ref|WP_015603035.1|gi|0| hypothetical protein	3735	Nsco_NS_434_20203020_B_humpty_HILIC2.62242.62242.5	controllerType=0 controllerNumber=1 scan=62242	159.168	Trypsin	B2	PIDLTDYDGAPASAPDALRNHGWTPNGPVWHR	S{+696}	696	695.533	695.53	695.533
15208:2	4	A.PAAAS{+1604.573}APAEK.A	NA	S{+1605}	1259.03	2	2517.05	2517.05	0	0	24	NRagged	319.33	3.54	3.54	3.18	1081	>WS76_RS31050 ref|WP_071810810.1|gi|0| hypothetical protein	2892	Nsco_NS_434_20203020_B_humpty_HILIC2.16728.16728.2	controllerType=0 controllerNumber=1 scan=16728	52.13	Trypsin	B2	PAAASAPAEK	S{+1605}	1605	1604.57	1604.57	1604.57
80101:2	237	A.TLGYYNTSS{+285.059}LSVGLQAGAQSK.A	NA	S{+285}	1215.57	2	2430.14	2430.14	0	0	100	NRagged	319.34	61.29	0	4.67	44	>WS76_RS08065 ref|WP_006026189.1|gi|0| hypothetical protein	1632	Nsco_NS_434_20203020_B_humpty_HILIC3.72854.72854.2	controllerType=0 controllerNumber=1 scan=72854	171.278	Trypsin	B3	TLGYYNTSSLSVGLQAGAQSK	S{+285}	285	285.059	285.06	285.059
25284:5	1032	K.KPFFS{+1100.543}LEER.L	NA	S{+1101}	451.635	5	2254.15	2253.15	1	-1.5	42	Specific	319.36	53.97	0	1.87	4	>WS76_RS15995 ref|WP_015600786.1|gi|0| pantetheine-phosphate adenylyltransferase	3209	Nsco_NS_434_20203020_B_humpty_HILIC2.24782.24782.3	controllerType=0 controllerNumber=1 scan=24782	71.3317	Trypsin	B2	KPFFSLEER	S{+1101}	1101	1100.54	1100.54	1100.54
20822:2	4	A.PAAAS{+1632.565}APAEK.A	NA	S{+1633}	1273.03	2	2545.04	2545.04	0	0	24	NRagged	319.36	1.12	1.12	3.02	1166	>WS76_RS31050 ref|WP_071810810.1|gi|0| hypothetical protein	2892	Nsco_NS_434_20203020_B_humpty_HILIC3.21853.21853.2	controllerType=0 controllerNumber=1 scan=21853	62.1562	Trypsin	B3	PAAASAPAEK	S{+1633}	1633	1632.57	1632.57	1632.57
46167:4	27	K.PVVGDNGS{+232.124}GMHVHQSIWK.D	NA	S{+232}	546.024	4	2181.07	2180.07	1	-1.5	262	Specific	319.4	176.27	8	5.52	121	>WS76_RS06415 ref|WP_015601285.1|gi|0| type I glutamate--ammonia ligase	1286	Nsco_NS_434_20203020_B_humpty_HILIC1.42886.42886.5	controllerType=0 controllerNumber=1 scan=42886	118.792	Trypsin	B1	PVVGDNGSGMHVHQSIWK	S{+232}	232	232.124	232.12	232.124
17141:3	4	A.QAS{+1887.642}APAAASAPAEKAEAASAPAKK.A	NA	S{+1888}	1361.27	3	4081.79	4081.79	0	0	20	NRagged	319.41	155.6	0	7.09	1166	>WS76_RS31050 ref|WP_071810810.1|gi|0| hypothetical protein	2892	Nsco_NS_434_20203020_B_humpty_HILIC3.18678.18678.3	controllerType=0 controllerNumber=1 scan=18678	55.2748	Trypsin	B3	QASAPAAASAPAEKAEAASAPAKK	S{+1888}	1888	1887.64	1887.64	1887.64
61248:2	25	S.GISS{+255.558}GIALDGTFMR.F	NA	S{+256}	841.143	2	1681.28	1680.28	1	-2	270	NRagged	319.42	30.45	1.51	4.42	139	>WS76_RS05080 ref|WP_015600298.1|gi|0| porin	1023	Nsco_NS_434_20203020_B_humpty_HILIC3.57643.57643.3	controllerType=0 controllerNumber=1 scan=57643	142.171	Trypsin	B3	GISSGIALDGTFMR	S{+256}	256	255.558	255.56	255.558
43620:4	409	R.TVTLTGS{+1418.682}VADLDTK.A	NA	S{+1419}	710.864	4	2840.43	2839.43	1	-1.2	61	Specific	319.46	154.94	0	2.44	24	>WS76_RS08085 ref|WP_015601416.1|gi|0| peptidoglycan-binding protein LysM	1636	Nsco_NS_434_20203020_B_humpty_HILIC2.40022.40022.4	controllerType=0 controllerNumber=1 scan=40022	108.048	Trypsin	B2	TVTLTGSVADLDTK	S{+1419}	1419	1418.68	1418.68	1418.68
24265:3	4	Q.ASAPAAAS{+1973.678}APAEKAEAASAPAK.K	NA	S{+1974}	1304.9	3	3912.67	3911.67	1	-0.9	21	NRagged	319.48	76.94	0	5.61	1166	>WS76_RS31050 ref|WP_071810810.1|gi|0| hypothetical protein	2892	Nsco_NS_434_20203020_B_humpty_HILIC3.24642.24642.3	controllerType=0 controllerNumber=1 scan=24642	68.1419	Trypsin	B3	ASAPAAASAPAEKAEAASAPAK	S{+1974}	1974	1973.68	1973.68	1973.68
47733:4	19	A.EATQGGGAAAFAS{+1739.652}SASPAAQAHATDAAAAGSAASPNAAKVEQLK.D	NA	S{+1740}	1430.9	4	5720.59	5720.59	0	0	591	NRagged	319.49	3.68	0	5.54	180	>WS76_RS27720 ref|WP_015602984.1|gi|0| acyl-CoA dehydrogenase	5553	Nsco_NS_434_20203020_B_humpty_HILIC3.46151.46151.4	controllerType=0 controllerNumber=1 scan=46151	118.821	Trypsin	B3	EATQGGGAAAFASSASPAAQAHATDAAAAGSAASPNAAKVEQLK	S{+1740}	1740	1739.65	1739.65	1739.65
63947:3	15	I.PFSYYDQS{+1463.748}QQVVGYSR.D	NA	S{+1464}	1129.88	3	3387.64	3387.64	0	0	50	NRagged	319.54	35.67	1.2	3.39	206	>WS76_RS03235 ref|WP_075644749.1|gi|0| glutamate/aspartate ABC transporter substrate-binding protein	656	Nsco_NS_434_20203020_B_humpty_HILIC3.59755.59755.3	controllerType=0 controllerNumber=1 scan=59755	146.201	Trypsin	B3	PFSYYDQSQQVVGYSR	S{+1464}	1464	1463.75	1463.75	1463.75
07193:2	4	K.EAS{+870.307}AAEAPAAASN.-	NA	S{+870}	1015.92	2	2030.83	2029.83	1	-1.7	60	CRagged	319.55	319.55	0	5.65	1081	>WS76_RS31050 ref|WP_071810810.1|gi|0| hypothetical protein	2892	Nsco_NS_434_20203020_B_humpty_HILIC2.9830.9830.2	controllerType=0 controllerNumber=1 scan=9830	36.4306	Trypsin	B2	EASAAEAPAAASN	S{+870}	870	870.307	870.31	870.307
16550:2	4	A.PAAAS{+1594.597}APAEK.A	NA	S{+1595}	1254.04	2	2507.08	2507.08	0	0	24	NRagged	319.56	26.28	26.28	3.34	1166	>WS76_RS31050 ref|WP_071810810.1|gi|0| hypothetical protein	2892	Nsco_NS_434_20203020_B_humpty_HILIC3.18154.18154.2	controllerType=0 controllerNumber=1 scan=18154	54.1271	Trypsin	B3	PAAASAPAEK	S{+1595}	1595	1594.6	1594.6	1594.6
13123:3	4	A.QAS{+1220.421}APAAASAPAEKAEAASAPAKK.A	NA	S{+1220}	1138.86	3	3414.57	3414.57	0	0	20	NRagged	319.58	3.72	0	6.33	1166	>WS76_RS31050 ref|WP_071810810.1|gi|0| hypothetical protein	2892	Nsco_NS_434_20203020_B_humpty_HILIC3.15153.15153.3	controllerType=0 controllerNumber=1 scan=15153	47.9313	Trypsin	B3	QASAPAAASAPAEKAEAASAPAKK	S{+1220}	1220	1220.42	1220.42	1220.42
20068:4	518	Q.PAGAVYHNMS{+393.217}EDDVRR.I	NA	S{+393}	553.52	4	2211.06	2210.06	1	-1.5	340	NRagged	319.62	27.46	0	5.55	9	>WS76_RS15625 ref|WP_015601568.1|gi|0| D-aminoacylase	3136	Nsco_NS_434_20203020_B_humpty_HILIC3.21222.21222.4	controllerType=0 controllerNumber=1 scan=21222	60.7825	Trypsin	B3	PAGAVYHNMSEDDVRR	S{+393}	393	393.217	393.22	393.217
29999:7	161	R.IRPAAMHRPFELVS{+866.258}GERR.I	NA	S{+866}	427.778	7	2988.4	2988.4	0	0	75	Specific	319.63	63.55	0	5.25	30	>WS76_RS04145 ref|WP_006025454.1|gi|0| homogentisate 1,2-dioxygenase	838	Nsco_NS_434_20203020_B_humpty_HILIC3.29520.29520.5	controllerType=0 controllerNumber=1 scan=29520	79.2292	Trypsin	B3	IRPAAMHRPFELVSGERR	S{+866}	866	866.258	866.26	866.258
71333:2	101	E.PGSSGSPIYS{+1132.051}PEK.R	NA	S{+1132}	1219.35	2	2437.68	2437.68	0	0	191	NRagged	319.64	98.41	10.74	4.6	180	>sp|LYSC_LYSEN|(Common contaminant protein)	5929	Nsco_NS_434_20203020_B_humpty_HILIC2.63904.63904.4	controllerType=0 controllerNumber=1 scan=63904	162.639	Trypsin	B2	PGSSGSPIYSPEK	S{+1132}	1132	1132.05	1132.05	1132.05
22936:3	4	A.QAS{+1984.647}APAAASAPAEKAEAASAPAK.K	NA	S{+1985}	1351.57	3	4052.7	4050.7	2	-1.7	20	NRagged	319.65	149.05	0	7.28	1081	>WS76_RS31050 ref|WP_071810810.1|gi|0| hypothetical protein	2892	Nsco_NS_434_20203020_B_humpty_HILIC2.22943.22943.3	controllerType=0 controllerNumber=1 scan=22943	66.8416	Trypsin	B2	QASAPAAASAPAEKAEAASAPAK	S{+1985}	1985	1984.65	1984.65	1984.65
20833:2	4	A.PAAAS{+1632.569}APAEK.A	NA	S{+1633}	1273.03	2	2545.05	2545.05	0	0	24	NRagged	319.66	4.32	4.32	3.04	821	>WS76_RS31050 ref|WP_071810810.1|gi|0| hypothetical protein	2892	Nsco_NS_434_20203020_B_humpty_HILIC1.21626.21626.2	controllerType=0 controllerNumber=1 scan=21626	66.5577	Trypsin	B1	PAAASAPAEK	S{+1633}	1633	1632.57	1632.57	1632.57
66480:4	1115	E.DAGLDNGIS{+508.268}IPLHQPLGR.V	NA	S{+508}	596.321	4	2382.26	2381.26	1	-1.4	103	NRagged	319.68	7.05	7.05	4.35	13	>WS76_RS28895 ref|WP_006028942.1|gi|0| LuxR family transcriptional regulator	5788	Nsco_NS_434_20203020_B_humpty_HILIC1.59057.59057.5	controllerType=0 controllerNumber=1 scan=59057	153.765	Trypsin	B1	DAGLDNGISIPLHQPLGR	S{+508}	508	508.268	508.27	508.268
20168:2	4	A.PAAASAPAEKAEAAS{+879.184}APAK.K	NA	S{+879}	1294.54	2	2588.07	2588.07	0	0	24	NRagged	319.69	0.08	0	4.82	1166	>WS76_RS31050 ref|WP_071810810.1|gi|0| hypothetical protein	2892	Nsco_NS_434_20203020_B_humpty_HILIC3.21309.21309.2	controllerType=0 controllerNumber=1 scan=21309	60.9794	Trypsin	B3	PAAASAPAEKAEAASAPAK	S{+879}	879	879.184	879.18	879.184
20945:3	4	A.QAS{+1913.624}APAAASAPAEKAEAASAPAK.K	NA	S{+1914}	1327.9	3	3981.68	3979.68	2	-1.7	20	NRagged	319.7	174.69	0	7.18	1166	>WS76_RS31050 ref|WP_071810810.1|gi|0| hypothetical protein	2892	Nsco_NS_434_20203020_B_humpty_HILIC3.21952.21952.3	controllerType=0 controllerNumber=1 scan=21952	62.3702	Trypsin	B3	QASAPAAASAPAEKAEAASAPAK	S{+1914}	1914	1913.62	1913.62	1913.62
10865:1	4	K.EAS{+217.658}AAEAPAAASN.-	NA	S{+218}	1378.18	1	1378.18	1377.18	1	-2.4	60	CRagged	319.75	219.55	0	5.73	1081	>WS76_RS31050 ref|WP_071810810.1|gi|0| hypothetical protein	2892	Nsco_NS_434_20203020_B_humpty_HILIC2.13060.13060.5	controllerType=0 controllerNumber=1 scan=13060	43.8739	Trypsin	B2	EASAAEAPAAASN	S{+218}	218	217.658	217.66	217.658
01653:3	9	V.HSQDAES{+485.211}QREALK.K	NA	S{+485}	662.317	3	1984.94	1983.94	1	-1.7	150	NRagged	319.75	47.4	0.35	4.35	245	>WS76_RS08260 ref|WP_015600325.1|gi|0| ATP-dependent chaperone ClpB	1673	Nsco_NS_434_20203020_B_humpty_HILIC3.4505.4505.3	controllerType=0 controllerNumber=1 scan=4505	24.7544	Trypsin	B3	HSQDAESQREALK	S{+485}	485	485.211	485.21	485.211
18478:3	4	A.QAS{+1913.640}APAAASAPAEKAEAASAPAKK.A	NA	S{+1914}	1370.6	3	4109.79	4107.79	2	-1.6	20	NRagged	319.76	183.74	0	7.85	1166	>WS76_RS31050 ref|WP_071810810.1|gi|0| hypothetical protein	2892	Nsco_NS_434_20203020_B_humpty_HILIC3.19861.19861.3	controllerType=0 controllerNumber=1 scan=19861	57.7588	Trypsin	B3	QASAPAAASAPAEKAEAASAPAKK	S{+1914}	1914	1913.64	1913.64	1913.64
46998:5	693	S.MIDIDPPS{+634.431}FQSPRPIAGDDGNRR.T	NA	S{+634}	638.541	5	3188.68	3188.68	0	0	3	NRagged	319.77	51.17	0	4.97	8	>WS76_RS14500 ref|WP_006024793.1|gi|0| EAL domain-containing protein	2904	Nsco_NS_434_20203020_B_humpty_HILIC1.43546.43546.4	controllerType=0 controllerNumber=1 scan=43546	120.263	Trypsin	B1	MIDIDPPSFQSPRPIAGDDGNRR	S{+634}	634	634.431	634.43	634.431
51638:3	90	E.QQEAMRGLQADS{+629.272}SSAATGTTNLGALLK.A	NA	S{+629}	1116.88	3	3348.64	3348.64	0	0	536	NRagged	319.82	10.07	0.8	5.2	46	>WS76_RS05375 ref|WP_006025716.1|gi|0| 30S ribosomal protein S1	1081	Nsco_NS_434_20203020_B_humpty_HILIC2.47705.47705.3	controllerType=0 controllerNumber=1 scan=47705	127.315	Trypsin	B2	QQEAMRGLQADSSSAATGTTNLGALLK	S{+629}	629	629.272	629.27	629.272
32717:4	1280	V.EAGEGPVERDDEDDDDS{+1353.604}RLR.E	NA	S{+1354}	907.899	4	3628.57	3628.57	0	0	140	NRagged	319.84	319.84	6.28	4.96	4	>WS76_RS17930 ref|WP_015601334.1|gi|0| hypothetical protein	3601	Nsco_NS_434_20203020_B_humpty_HILIC2.30880.30880.4	controllerType=0 controllerNumber=1 scan=30880	86.339	Trypsin	B2	EAGEGPVERDDEDDDDSRLR	S{+1354}	1354	1353.6	1353.6	1353.6
34837:2	30	K.PAAAPAAAPAPAAQPAAAAAS{+709.379}SAAAASPAASK.L	NA	S{+709}	1668.87	2	3336.74	3335.74	1	-1	97	Specific	319.85	34.26	3.2	5.68	107	>WS76_RS11295 ref|WP_015601426.1|gi|0| dihydrolipoyllysine-residue succinyltransferase	2282	Nsco_NS_434_20203020_B_humpty_HILIC1.33087.33087.2	controllerType=0 controllerNumber=1 scan=33087	95.1502	Trypsin	B1	PAAAPAAAPAPAAQPAAAAASSAAAASPAASK	S{+709}	709	709.379	709.38	709.379
68249:4	28	F.GS{+626.296}ADDFMMQQALNKLEGKPVAQSK.M	NA	S{+626}	805.648	4	3219.57	3219.57	0	0	457	NRagged	319.86	46.9	0	5.92	89	>WS76_RS16290 ref|WP_015601591.1|gi|0| S41 family peptidase	3269	Nsco_NS_434_20203020_B_humpty_HILIC1.60446.60446.4	controllerType=0 controllerNumber=1 scan=60446	156.842	Trypsin	B1	GSADDFMMQQALNKLEGKPVAQSK	S{+626}	626	626.296	626.3	626.296
73469:2	25	I.SAGAS{+384.205}GISSGIALDGTFMR.F	NA	S{+384}	1091.55	2	2182.09	2182.09	0	0	265	NRagged	319.86	32.82	1.23	3.51	139	>WS76_RS05080 ref|WP_015600298.1|gi|0| porin	1023	Nsco_NS_434_20203020_B_humpty_HILIC3.67617.67617.2	controllerType=0 controllerNumber=1 scan=67617	161.57	Trypsin	B3	SAGASGISSGIALDGTFMR	S{+384}	384	384.205	384.2	384.205
62168:5	144	D.IDHS{+199.047}PFDVVAWHGNYAPYKYDLR.H	NA	S{+199}	593.481	5	2963.38	2962.38	1	-1.1	270	NRagged	319.88	25.41	12.8	5.2	26	>WS76_RS04145 ref|WP_006025454.1|gi|0| homogentisate 1,2-dioxygenase	838	Nsco_NS_434_20203020_B_humpty_HILIC2.56533.56533.5	controllerType=0 controllerNumber=1 scan=56533	146.861	Trypsin	B2	IDHSPFDVVAWHGNYAPYKYDLR	S{+199}	199	199.047	199.05	199.047
36784:4	131	K.AASGAVPTVKPTDNS{+668.228}SGSFVFSRPGK.F	NA	S{+668}	808.89	4	3232.54	3232.54	0	0	73	Specific	319.89	95.28	0	5.12	112	>WS76_RS04925 ref|WP_006025599.1|gi|0| outer membrane lipoprotein chaperone LolA	996	Nsco_NS_434_20203020_B_humpty_HILIC3.35500.35500.4	controllerType=0 controllerNumber=1 scan=35500	92.6329	Trypsin	B3	AASGAVPTVKPTDNSSGSFVFSRPGK	S{+668}	668	668.228	668.23	668.228
11843:1	4	A.PAAAS{+297.045}APAEK.A	NA	S{+297}	1209.52	1	1209.52	1209.52	0	0	24	NRagged	319.9	48.52	48.52	3.72	821	>WS76_RS31050 ref|WP_071810810.1|gi|0| hypothetical protein	2892	Nsco_NS_434_20203020_B_humpty_HILIC1.13644.13644.2	controllerType=0 controllerNumber=1 scan=13644	45.5965	Trypsin	B1	PAAASAPAEK	S{+297}	297	297.045	297.05	297.045
72041:3	11	V.GDKLEAFTVVAAKPGFNNHEENGQS{+296.086}AFETVTEASFPGK.W	NA	S{+296}	1440.68	3	4320.02	4320.02	0	0	5	NRagged	319.91	52.11	4.8	5.5	417	>WS76_RS07535 ref|WP_009912787.1|gi|0| peroxiredoxin	1511	Nsco_NS_434_20203020_B_humpty_HILIC3.66371.66371.3	controllerType=0 controllerNumber=1 scan=66371	159.124	Trypsin	B3	GDKLEAFTVVAAKPGFNNHEENGQSAFETVTEASFPGK	S{+296}	296	296.086	296.09	296.086
37158:4	31	Q.PLHHGAS{+393.130}ASVHAPPPIVVTPK.D	NA	S{+393}	627.081	4	2505.3	2505.3	0	0	13	NRagged	319.92	109.55	1.6	4.56	61	>WS76_RS28935 ref|WP_015602780.1|gi|0| serine carboxypeptidase	5796	Nsco_NS_434_20203020_B_humpty_HILIC1.34917.34917.5	controllerType=0 controllerNumber=1 scan=34917	99.3703	Trypsin	B1	PLHHGASASVHAPPPIVVTPK	S{+393}	393	393.13	393.13	393.13
17672:3	4	A.QAS{+1941.633}APAAASAPAEKAEAASAPAKK.A	NA	S{+1942}	1379.93	3	4137.78	4135.78	2	-1.6	20	NRagged	319.93	172.02	0	8.03	1081	>WS76_RS31050 ref|WP_071810810.1|gi|0| hypothetical protein	2892	Nsco_NS_434_20203020_B_humpty_HILIC2.18715.18715.3	controllerType=0 controllerNumber=1 scan=18715	56.667	Trypsin	B2	QASAPAAASAPAEKAEAASAPAKK	S{+1942}	1942	1941.63	1941.63	1941.63
40921:3	36	A.AAAASAASAPEVAAAAPEAAQAADQS{+668.285}DANAQAAR.A	NA	S{+668}	1245.25	3	3733.74	3733.74	0	0	152	NRagged	319.93	21.62	1.62	5.28	133	>WS76_RS03140 ref|WP_075644745.1|gi|0| outer membrane protein assembly factor BamE	635	Nsco_NS_434_20203020_B_humpty_HILIC2.37868.37868.3	controllerType=0 controllerNumber=1 scan=37868	103.229	Trypsin	B2	AAAASAASAPEVAAAAPEAAQAADQSDANAQAAR	S{+668}	668	668.285	668.28	668.285
18843:2	4	A.PAAAS{+1676.590}APAEK.A	NA	S{+1677}	1295.04	2	2589.07	2589.07	0	0	24	NRagged	319.97	11.47	11.47	3.04	821	>WS76_RS31050 ref|WP_071810810.1|gi|0| hypothetical protein	2892	Nsco_NS_434_20203020_B_humpty_HILIC1.19914.19914.2	controllerType=0 controllerNumber=1 scan=19914	62.0518	Trypsin	B1	PAAASAPAEK	S{+1677}	1677	1676.59	1676.59	1676.59
38736:5	766	Q.PQAVAPNAPGASHERAEPS{+939.378}FKTPLHSEDPVQR.H	NA	S{+939}	873.022	5	4361.08	4360.08	1	-0.8	259	NRagged	320	62.75	0	6.98	7	>WS76_RS02280 ref|WP_015601155.1|gi|0| type VI secretion system protein TssA	463	Nsco_NS_434_20203020_B_humpty_HILIC2.35757.35757.5	controllerType=0 controllerNumber=1 scan=35757	97.6866	Trypsin	B2	PQAVAPNAPGASHERAEPSFKTPLHSEDPVQR	S{+939}	939	939.378	939.38	939.378
38628:3	52	A.PPGGEPAAERAPS{+487.157}PGSPEWDDYR.T	NA	S{+487}	975.757	3	2925.26	2925.26	0	0	4796	NRagged	320.03	88.42	4.52	6.27	71	>WS76_RS27765 ref|WP_064483060.1|gi|0| KR domain-containing protein	5562	Nsco_NS_434_20203020_B_humpty_HILIC1.36374.36374.3	controllerType=0 controllerNumber=1 scan=36374	103.113	Trypsin	B1	PPGGEPAAERAPSPGSPEWDDYR	S{+487}	487	487.157	487.16	487.157
74421:2	79	S.PDWNGLQVGGTYSFSNATGFS{+350.139}NNR.Q	NA	S{+350}	1470.16	2	2939.31	2939.31	0	0	165	NRagged	320.04	67.52	6.25	5.01	58	>WS76_RS20585 ref|WP_015604066.1|gi|0| porin	4133	Nsco_NS_434_20203020_B_humpty_HILIC3.68341.68341.2	controllerType=0 controllerNumber=1 scan=68341	162.92	Trypsin	B3	PDWNGLQVGGTYSFSNATGFSNNR	S{+350}	350	350.139	350.14	350.139
32873:4	1	Q.VGSISANS{+1651.788}DSSIGDR.I	NA	S{+1652}	779.875	4	3116.48	3116.48	0	0	147	NRagged	320.08	25.95	0	2.19	1039	>WS76_RS04345 ref|WP_006025492.1|gi|0| chaperonin GroEL	882	Nsco_NS_434_20203020_B_humpty_HILIC2.31010.31010.4	controllerType=0 controllerNumber=1 scan=31010	86.6546	Trypsin	B2	VGSISANSDSSIGDR	S{+1652}	1652	1651.79	1651.79	1651.79
21032:3	111	K.DGGANDPGVQS{+949.364}VR.R	NA	S{+949}	741.325	3	2221.96	2220.96	1	-1.5	193	Specific	320.08	81.97	1.56	4.48	36	>WS76_RS13500 ref|WP_015601619.1|gi|0| transaldolase	2713	Nsco_NS_434_20203020_B_humpty_HILIC3.22016.22016.3	controllerType=0 controllerNumber=1 scan=22016	62.4982	Trypsin	B3	DGGANDPGVQSVR	S{+949}	949	949.364	949.36	949.364
48257:4	181	L.PEDIAHEEGDGEPIPAS{+1459.702}YSR.R	NA	S{+1460}	908.424	4	3630.68	3628.68	2	-1.8	158	NRagged	320.09	129.94	0	4.29	27	>WS76_RS23630 ref|WP_015602630.1|gi|0| acetolactate synthase large subunit	4743	Nsco_NS_434_20203020_B_humpty_HILIC3.46601.46601.4	controllerType=0 controllerNumber=1 scan=46601	119.751	Trypsin	B3	PEDIAHEEGDGEPIPASYSR	S{+1460}	1460	1459.7	1459.7	1459.7
19890:3	121	Y.DS{+810.499}DDTLQAK.L	NA	S{+810}	601.655	3	1802.95	1802.95	0	0	59	NRagged	320.14	56.79	8.31	3.08	35	>WS76_RS08655 ref|WP_009912179.1|gi|0| polyamine ABC transporter substrate-binding protein	1751	Nsco_NS_434_20203020_B_humpty_HILIC2.20609.20609.3	controllerType=0 controllerNumber=1 scan=20609	61.1689	Trypsin	B2	DSDDTLQAK	S{+810}	810	810.499	810.5	810.499
22412:3	4	A.PAAASAPAEKAEAAS{+1575.576}APAK.K	NA	S{+1576}	1095.83	3	3285.46	3284.46	1	-1	24	NRagged	320.17	70.42	0	5.56	1166	>WS76_RS31050 ref|WP_071810810.1|gi|0| hypothetical protein	2892	Nsco_NS_434_20203020_B_humpty_HILIC3.23134.23134.3	controllerType=0 controllerNumber=1 scan=23134	64.9156	Trypsin	B3	PAAASAPAEKAEAASAPAK	S{+1576}	1576	1575.58	1575.58	1575.58
43595:3	92	Y.GITREEQDQFAALS{+290.103}QNK.A	NA	S{+290}	742.358	3	2225.06	2225.06	0	0	169	NRagged	320.26	105.66	3.41	4.35	39	>WS76_RS08550 ref|WP_015601259.1|gi|0| acetyl-CoA C-acetyltransferase	1730	Nsco_NS_434_20203020_B_humpty_HILIC2.39999.39999.3	controllerType=0 controllerNumber=1 scan=39999	107.985	Trypsin	B2	GITREEQDQFAALSQNK	S{+290}	290	290.103	290.1	290.103
17791:8	484	F.ADKAS{+1690.661}LDAYQVHPVHEEVKK.F	NA	S{+1691}	495.235	8	3954.83	3954.83	0	0	65	NRagged	320.29	10.22	0	3.82	11	>WS76_RS07980 ref|WP_015600687.1|gi|0| stress responsive A/B Barrel domain protein	1615	Nsco_NS_434_20203020_B_humpty_HILIC1.19055.19055.4	controllerType=0 controllerNumber=1 scan=19055	59.8802	Trypsin	B1	ADKASLDAYQVHPVHEEVKK	S{+1691}	1691	1690.66	1690.66	1690.66
46969:5	436	R.HLLSGGNLLTLYREPS{+519.538}RR.T	NA	S{+520}	521.545	5	2603.69	2601.69	2	-2.6	334	Specific	320.31	320.31	0.25	7.72	13	>WS76_RS20445 ref|WP_041862077.1|gi|0| amidase	4103	Nsco_NS_434_20203020_B_humpty_HILIC1.43527.43527.6	controllerType=0 controllerNumber=1 scan=43527	120.216	Trypsin	B1	HLLSGGNLLTLYREPSRR	S{+520}	520	519.538	519.54	519.538
61425:6	14	G.GAAAPAADAS{+1963.917}GAAAPAQAQALPAAIYFETGKSELPADAK.D	NA	S{+1964}	934.797	6	5603.75	5603.75	0	0	403	NRagged	320.32	59.11	4.68	4.41	306	>WS76_RS16235 ref|WP_015600434.1|gi|0| cytochrome c oxidase subunit II	3258	Nsco_NS_434_20203020_B_humpty_HILIC3.57796.57796.6	controllerType=0 controllerNumber=1 scan=57796	142.477	Trypsin	B3	GAAAPAADASGAAAPAQAQALPAAIYFETGKSELPADAK	S{+1964}	1964	1963.92	1963.92	1963.92
33113:4	144	K.TVRDHAGES{+587.264}VGFIIDR.L	NA	S{+587}	590.799	4	2360.17	2359.17	1	-1.4	55	Specific	320.35	225.21	0	7.12	28	>WS76_RS13500 ref|WP_015601619.1|gi|0| transaldolase	2713	Nsco_NS_434_20203020_B_humpty_HILIC1.31586.31586.4	controllerType=0 controllerNumber=1 scan=31586	91.5385	Trypsin	B1	TVRDHAGESVGFIIDR	S{+587}	587	587.264	587.26	587.264
03023:3	6	R.GGSQVHS{+1497.717}QDAESQREALK.K	NA	S{+1498}	1142.22	3	3424.64	3424.64	0	0	145	Specific	320.36	320.36	0	7.01	190	>WS76_RS08260 ref|WP_015600325.1|gi|0| ATP-dependent chaperone ClpB	1673	Nsco_NS_434_20203020_B_humpty_HILIC1.5245.5245.3	controllerType=0 controllerNumber=1 scan=5245	25.357	Trypsin	B1	GGSQVHSQDAESQREALK	S{+1498}	1498	1497.72	1497.72	1497.72
15260:4	80	R.EPRES{+1114.513}YGAPQEGASAPSGTQER.N	NA	S{+1115}	855.646	4	3419.56	3418.56	1	-1	145	Specific	320.38	41.22	41.22	3.94	51	>WS76_RS11180 ref|WP_015602440.1|gi|0| RNA chaperone Hfq	2257	Nsco_NS_434_20203020_B_humpty_HILIC1.16832.16832.4	controllerType=0 controllerNumber=1 scan=16832	54.1848	Trypsin	B1	EPRESYGAPQEGASAPSGTQER	S{+1115}	1115	1114.51	1114.51	1114.51
60234:5	11	M.PEDAQQADGGAAAPAADAS{+1034.568}GAAAPAQAQALPAAIYFETGKSELPADAK.D	NA	S{+1035}	1118.76	5	5589.76	5585.76	4	-2.4	394	NRagged	320.39	30.55	1.6	4.17	215	>WS76_RS16235 ref|WP_015600434.1|gi|0| cytochrome c oxidase subunit II	3258	Nsco_NS_434_20203020_B_humpty_HILIC1.54156.54156.5	controllerType=0 controllerNumber=1 scan=54156	143.135	Trypsin	B1	PEDAQQADGGAAAPAADASGAAAPAQAQALPAAIYFETGKSELPADAK	S{+1035}	1035	1034.57	1034.57	1034.57
17141:3	131	D.PATAS{+900.394}RPWDK.D	NA	S{+900}	676.996	3	2028.97	2028.97	0	0	216	NRagged	320.39	80.19	33.75	2.04	31	>WS76_RS05795 ref|WP_015601792.1|gi|0| beta-ketoacyl-[acyl-carrier-protein] synthase II	1163	Nsco_NS_434_20203020_B_humpty_HILIC1.18504.18504.3	controllerType=0 controllerNumber=1 scan=18504	58.4448	Trypsin	B1	PATASRPWDK	S{+900}	900	900.394	900.39	900.394
23484:3	4	A.QAS{+1915.628}APAAASAPAEKAEAASAPAK.K	NA	S{+1916}	1327.9	3	3981.68	3981.68	0	0	20	NRagged	320.42	187.63	0	6.93	821	>WS76_RS31050 ref|WP_071810810.1|gi|0| hypothetical protein	2892	Nsco_NS_434_20203020_B_humpty_HILIC1.23745.23745.3	controllerType=0 controllerNumber=1 scan=23745	71.9537	Trypsin	B1	QASAPAAASAPAEKAEAASAPAK	S{+1916}	1916	1915.63	1915.63	1915.63
08148:2	4	K.EAS{+1391.539}AAEAPAAASN.-	NA	S{+1392}	1276.53	2	2552.06	2551.06	1	-1.3	60	CRagged	320.44	211.9	0	5.18	1166	>WS76_RS31050 ref|WP_071810810.1|gi|0| hypothetical protein	2892	Nsco_NS_434_20203020_B_humpty_HILIC3.10755.10755.4	controllerType=0 controllerNumber=1 scan=10755	38.5889	Trypsin	B3	EASAAEAPAAASN	S{+1392}	1392	1391.54	1391.54	1391.54
02655:3	537	R.KHPGKADGQPPAS{+668.228}AGAAQ.-	NA	S{+668}	786.365	3	2357.08	2356.08	1	-1.4	155	CRagged	320.45	126.86	0	6.35	26	>WS76_RS08800 ref|WP_006026890.1|gi|0| hypothetical protein	1780	Nsco_NS_434_20203020_B_humpty_HILIC1.4896.4896.3	controllerType=0 controllerNumber=1 scan=4896	24.6022	Trypsin	B1	KHPGKADGQPPASAGAAQ	S{+668}	668	668.228	668.23	668.228
22801:3	195	Y.QLTHPS{+357.076}NFVAGR.V	NA	S{+357}	561.927	3	1683.77	1683.77	0	0	66	NRagged	320.51	53.93	0.21	2.69	27	>WS76_RS10580 ref|WP_015601245.1|gi|0| ribonuclease R	2139	Nsco_NS_434_20203020_B_humpty_HILIC1.23213.23213.3	controllerType=0 controllerNumber=1 scan=23213	70.6681	Trypsin	B1	QLTHPSNFVAGR	S{+357}	357	357.076	357.08	357.076
43340:6	150	K.ATDVKPAVVKPLAEVKDS{+1235.120}IAADLK.Q	NA	S{+1235}	620.096	6	3715.54	3713.54	2	-1.8	372	Specific	320.52	90.15	0	6.67	26	>WS76_RS07890 ref|WP_015602446.1|gi|0| PPIC-type PPIASE domain protein	1596	Nsco_NS_434_20203020_B_humpty_HILIC1.40128.40128.4	controllerType=0 controllerNumber=1 scan=40128	111.492	Trypsin	B1	ATDVKPAVVKPLAEVKDSIAADLK	S{+1235}	1235	1235.12	1235.12	1235.12
39441:4	65	K.AASGAVPTVKPTDNS{+669.214}SGSFVFSRPGK.F	NA	S{+669}	809.136	4	3233.52	3233.52	0	0	73	Specific	320.52	194.32	0	6.87	164	>WS76_RS04925 ref|WP_006025599.1|gi|0| outer membrane lipoprotein chaperone LolA	996	Nsco_NS_434_20203020_B_humpty_HILIC2.36623.36623.4	controllerType=0 controllerNumber=1 scan=36623	100.241	Trypsin	B2	AASGAVPTVKPTDNSSGSFVFSRPGK	S{+669}	669	669.214	669.21	669.214
55601:4	2	I.AQVGSISANSDS{+942.458}SIGDRIAEAMDK.V	NA	S{+942}	841.908	4	3364.61	3364.61	0	0	145	NRagged	320.59	5.12	0	4.1	711	>WS76_RS04345 ref|WP_006025492.1|gi|0| chaperonin GroEL	882	Nsco_NS_434_20203020_B_humpty_HILIC1.50311.50311.4	controllerType=0 controllerNumber=1 scan=50311	134.546	Trypsin	B1	AQVGSISANSDSSIGDRIAEAMDK	S{+942}	942	942.458	942.46	942.458
11538:2	4	K.AKEASAAEAPAAAS{+692.753}N.-	NA	S{+693}	1026.71	2	2052.41	2051.41	1	-1.6	58	CRagged	320.61	174.99	0	6.32	1081	>WS76_RS31050 ref|WP_071810810.1|gi|0| hypothetical protein	2892	Nsco_NS_434_20203020_B_humpty_HILIC2.13578.13578.4	controllerType=0 controllerNumber=1 scan=13578	44.8573	Trypsin	B2	AKEASAAEAPAAASN	S{+693}	693	692.753	692.75	692.753
37109:2	168	S.PSAGQPAEPS{+906.323}AALSSKT.-	NA	S{+906}	1253.57	2	2506.13	2505.13	1	-1.3	352	Non	320.64	61.66	0	5.62	23	>WS76_RS05770 ref|WP_009913176.1|gi|0| phosphate acyltransferase PlsX	1158	Nsco_NS_434_20203020_B_humpty_HILIC2.34474.34474.3	controllerType=0 controllerNumber=1 scan=34474	94.8541	Trypsin	B2	PSAGQPAEPSAALSSKT	S{+906}	906	906.323	906.32	906.323
86504:3	5	R.GQVLAKPGS{+796.478}ITPHTHFTAEVYVLSKDEGGR.H	NA	S{+796}	1332.05	3	3994.14	3991.14	3	-2.5	292	Specific	320.64	320.64	0	7.6	421	>WS76_RS01505 ref|WP_015601108.1|gi|0| elongation factor Tu	305	Nsco_NS_434_20203020_B_humpty_HILIC3.78145.78145.3	controllerType=0 controllerNumber=1 scan=78145	180.869	Trypsin	B3	GQVLAKPGSITPHTHFTAEVYVLSKDEGGR	S{+796}	796	796.478	796.48	796.478
58433:4	1	K.EIAQVGS{+1899.846}ISANSDSSIGDR.I	NA	S{+1900}	952.446	4	3806.76	3805.76	1	-0.9	143	Specific	320.66	102.81	0	2.15	1454	>WS76_RS04345 ref|WP_006025492.1|gi|0| chaperonin GroEL	882	Nsco_NS_434_20203020_B_humpty_HILIC3.55424.55424.4	controllerType=0 controllerNumber=1 scan=55424	137.844	Trypsin	B3	EIAQVGSISANSDSSIGDR	S{+1900}	1900	1899.85	1899.85	1899.85
37870:6	141	E.IVGAQPDEGS{+1659.743}RIPGIR.K	NA	S{+1660}	555.115	6	3325.65	3324.65	1	-1	201	NRagged	320.67	20.6	0	3.72	20	>WS76_RS05420 ref|WP_009916396.1|gi|0| cysteine synthase CysM	1090	Nsco_NS_434_20203020_B_humpty_HILIC3.36387.36387.3	controllerType=0 controllerNumber=1 scan=36387	94.4106	Trypsin	B3	IVGAQPDEGSRIPGIR	S{+1660}	1660	1659.74	1659.74	1659.74
25128:4	121	T.NAVYYPS{+590.328}ANAQARK.Y	NA	S{+590}	536.534	4	2143.11	2143.11	0	0	304	NRagged	320.7	19.15	0.81	4.54	35	>WS76_RS08655 ref|WP_009912179.1|gi|0| polyamine ABC transporter substrate-binding protein	1751	Nsco_NS_434_20203020_B_humpty_HILIC2.24662.24662.4	controllerType=0 controllerNumber=1 scan=24662	71.0533	Trypsin	B2	NAVYYPSANAQARK	S{+590}	590	590.328	590.33	590.328
03152:3	415	H.AHKYPGQLS{+288.018}GGQQQR.V	NA	S{+288}	648.624	3	1943.86	1942.86	1	-1.7	130	NRagged	320.7	46.44	0	4.85	18	>WS76_RS03250 ref|WP_006025272.1|gi|0| amino acid ABC transporter ATP-binding protein	659	Nsco_NS_434_20203020_B_humpty_HILIC2.5640.5640.3	controllerType=0 controllerNumber=1 scan=5640	26.7061	Trypsin	B2	AHKYPGQLSGGQQQR	S{+288}	288	288.018	288.02	288.018
23124:4	78	T.ITS{+216.075}HGGQIHRVEDWGR.R	NA	S{+216}	516.756	4	2064	2064	0	0	29	NRagged	320.71	52.68	3.15	5.16	51	>WS76_RS08130 ref|WP_006026202.1|gi|0| 30S ribosomal protein S6	1645	Nsco_NS_434_20203020_B_humpty_HILIC2.23090.23090.4	controllerType=0 controllerNumber=1 scan=23090	67.181	Trypsin	B2	ITSHGGQIHRVEDWGR	S{+216}	216	216.075	216.07	216.075
33186:3	6	V.GVQADYALS{+1238.500}KR.T	NA	S{+1238}	816.386	3	2447.14	2446.14	1	-1.4	318	NRagged	320.76	26.16	0	3.76	494	>WS76_RS20285 ref|WP_006027443.1|gi|0| porin	4070	Nsco_NS_434_20203020_B_humpty_HILIC3.32323.32323.3	controllerType=0 controllerNumber=1 scan=32323	85.5689	Trypsin	B3	GVQADYALSKR	S{+1238}	1238	1238.5	1238.5	1238.5
76575:5	9	H.FRPEFLNRIDDVVVFHS{+248.094}LDR.S	NA	S{+248}	545.284	5	2722.39	2722.39	0	0	754	NRagged	320.79	19.61	15.94	4.34	245	>WS76_RS08260 ref|WP_015600325.1|gi|0| ATP-dependent chaperone ClpB	1673	Nsco_NS_434_20203020_B_humpty_HILIC3.70028.70028.5	controllerType=0 controllerNumber=1 scan=70028	166.11	Trypsin	B3	FRPEFLNRIDDVVVFHSLDR	S{+248}	248	248.094	248.09	248.094
00998:3	4	A.SAPAEKAEAAS{+568.213}APAK.K	NA	S{+568}	656.317	3	1966.93	1966.93	0	0	28	NRagged	320.8	140.02	67.56	5.52	1081	>WS76_RS31050 ref|WP_071810810.1|gi|0| hypothetical protein	2892	Nsco_NS_434_20203020_B_humpty_HILIC2.3833.3833.3	controllerType=0 controllerNumber=1 scan=3833	22.7531	Trypsin	B2	SAPAEKAEAASAPAK	S{+568}	568	568.213	568.21	568.213
63028:4	1	A.QVGSIS{+1530.667}ANSDSSIGDRIAEAMDK.V	NA	S{+1531}	971.201	4	3881.78	3881.78	0	0	146	NRagged	320.81	52.43	0	5.7	1039	>WS76_RS04345 ref|WP_006025492.1|gi|0| chaperonin GroEL	882	Nsco_NS_434_20203020_B_humpty_HILIC2.57196.57196.2	controllerType=0 controllerNumber=1 scan=57196	148.275	Trypsin	B2	QVGSISANSDSSIGDRIAEAMDK	S{+1531}	1531	1530.67	1530.67	1530.67
25548:3	301	Y.SS{+334.233}WLDQKEDR.L	NA	S{+334}	533.615	3	1598.83	1597.83	1	-2.1	245	NRagged	320.82	238.14	0	3.85	18	>WS76_RS02450 ref|WP_006029428.1|gi|0| energy-dependent translational throttle protein EttA	499	Nsco_NS_434_20203020_B_humpty_HILIC1.25489.25489.3	controllerType=0 controllerNumber=1 scan=25489	76.4494	Trypsin	B1	SSWLDQKEDR	S{+334}	334	334.233	334.23	334.233
09210:2	4	K.EAS{+1074.391}AAEAPAAASN.-	NA	S{+1074}	1117.96	2	2234.91	2233.91	1	-1.5	60	CRagged	320.89	320.89	0	5.85	821	>WS76_RS31050 ref|WP_071810810.1|gi|0| hypothetical protein	2892	Nsco_NS_434_20203020_B_humpty_HILIC1.11229.11229.2	controllerType=0 controllerNumber=1 scan=11229	39.5318	Trypsin	B1	EASAAEAPAAASN	S{+1074}	1074	1074.39	1074.39	1074.39
04898:4	48	R.RPGERPLAS{+506.236}PAVRK.R	NA	S{+506}	511.039	4	2041.13	2040.13	1	-1.6	164	Specific	320.91	73.72	0	5.79	70	>WS76_RS24990 ref|WP_015603397.1|gi|0| 2-oxo acid dehydrogenase subunit E2	5008	Nsco_NS_434_20203020_B_humpty_HILIC2.7199.7199.3	controllerType=0 controllerNumber=1 scan=7199	29.6988	Trypsin	B2	RPGERPLASPAVRK	S{+506}	506	506.236	506.24	506.236
44735:2	85	S.GGGDWGANSTTS{+629.252}NGGAQTAVSAINNGYK.T	NA	S{+629}	1643.73	2	3286.45	3284.45	2	-2	222	NRagged	320.92	3.98	0	5.77	115	>WS76_RS19415 ref|WP_015603285.1|gi|0| porin	3898	Nsco_NS_434_20203020_B_humpty_HILIC3.43402.43402.2	controllerType=0 controllerNumber=1 scan=43402	112.489	Trypsin	B3	GGGDWGANSTTSNGGAQTAVSAINNGYK	S{+629}	629	629.252	629.25	629.252
19553:4	122	Y.LAGAYQHAS{+632.307}GTQR.V	NA	S{+632}	499.001	4	1992.98	1991.98	1	-1.7	337	NRagged	320.93	77.61	1.27	2.91	43	>WS76_RS28225 ref|WP_015603832.1|gi|0| porin	5657	Nsco_NS_434_20203020_B_humpty_HILIC3.20818.20818.4	controllerType=0 controllerNumber=1 scan=20818	59.9112	Trypsin	B3	LAGAYQHASGTQR	S{+632}	632	632.307	632.31	632.307
24378:3	4	A.QAS{+1915.634}APAAASAPAEKAEAASAPAK.K	NA	S{+1916}	1327.9	3	3981.69	3981.69	0	0	20	NRagged	320.95	156.64	0	7	1081	>WS76_RS31050 ref|WP_071810810.1|gi|0| hypothetical protein	2892	Nsco_NS_434_20203020_B_humpty_HILIC2.24057.24057.3	controllerType=0 controllerNumber=1 scan=24057	69.5526	Trypsin	B2	QASAPAAASAPAEKAEAASAPAK	S{+1916}	1916	1915.63	1915.63	1915.63
41375:3	87	T.TS{+826.455}GAYYGNGYQDVQNRVPK.I	NA	S{+826}	981.825	3	2943.46	2943.46	0	0	291	NRagged	320.99	30.37	28.57	4.03	41	>WS76_RS08185 ref|WP_006026212.1|gi|0| bifunctional UDP-4-keto-pentose/UDP-xylose synthase	1658	Nsco_NS_434_20203020_B_humpty_HILIC3.39841.39841.3	controllerType=0 controllerNumber=1 scan=39841	103.005	Trypsin	B3	TSGAYYGNGYQDVQNRVPK	S{+826}	826	826.455	826.46	826.455
38612:5	62	D.SVQLIGFGSFGS{+713.373}GKR.A	NA	S{+713}	451.446	5	2253.2	2253.2	0	0	41	NRagged	321	3.27	0	3.17	63	>WS76_RS00450 ref|WP_004195781.1|gi|0| DNA-binding protein HU-alpha	93	Nsco_NS_434_20203020_B_humpty_HILIC2.35653.35653.5	controllerType=0 controllerNumber=1 scan=35653	97.4633	Trypsin	B2	SVQLIGFGSFGSGKR	S{+713}	713	713.373	713.37	713.373
12734:4	1622	L.TRDELS{+339.142}REHR.Q	NA	S{+339}	410.205	4	1637.8	1637.8	0	0	267	NRagged	321.06	114.07	4.13	2.63	8	>WS76_RS18945 ref|WP_015603840.1|gi|0| enoyl-CoA hydratase/isomerase family protein	3802	Nsco_NS_434_20203020_B_humpty_HILIC1.14620.14620.4	controllerType=0 controllerNumber=1 scan=14620	48.4229	Trypsin	B1	TRDELSREHR	S{+339}	339	339.142	339.14	339.142
22136:4	1	I.EEATS{+739.338}DYDREK.L	NA	S{+739}	521.234	4	2081.91	2081.91	0	0	354	NRagged	321.1	7.8	0	2.46	1039	>WS76_RS04345 ref|WP_006025492.1|gi|0| chaperonin GroEL	882	Nsco_NS_434_20203020_B_humpty_HILIC2.22346.22346.4	controllerType=0 controllerNumber=1 scan=22346	65.4899	Trypsin	B2	EEATSDYDREK	S{+739}	739	739.338	739.34	739.338
14635:3	4	A.QAS{+1914.628}APAAASAPAEKAEAASAPAKK.A	NA	S{+1915}	1370.26	3	4108.77	4108.77	0	0	20	NRagged	321.11	127.21	0	6.73	821	>WS76_RS31050 ref|WP_071810810.1|gi|0| hypothetical protein	2892	Nsco_NS_434_20203020_B_humpty_HILIC1.16330.16330.3	controllerType=0 controllerNumber=1 scan=16330	53.0188	Trypsin	B1	QASAPAAASAPAEKAEAASAPAKK	S{+1915}	1915	1914.63	1914.63	1914.63
37260:4	180	K.AAS{+668.217}GAVPTVKPTDNSSGSFVFSRPGK.F	NA	S{+668}	809.387	4	3234.53	3232.53	2	-2.1	73	Specific	321.14	73.93	73.93	4.47	99	>WS76_RS04925 ref|WP_006025599.1|gi|0| outer membrane lipoprotein chaperone LolA	996	Nsco_NS_434_20203020_B_humpty_HILIC1.34995.34995.4	controllerType=0 controllerNumber=1 scan=34995	99.5451	Trypsin	B1	AASGAVPTVKPTDNSSGSFVFSRPGK	S{+668}	668	668.217	668.22	668.217
55008:4	7	K.TAS{+291.038}GIVIPDAAAEKPDQGEVLAIGPGKRDDK.G	NA	S{+291}	853.924	4	3412.68	3409.68	3	-3	21	Specific	321.17	137.47	0	6.61	177	>WS76_RS04340 ref|WP_009889537.1|gi|0| molecular chaperone GroES	881	Nsco_NS_434_20203020_B_humpty_HILIC3.52227.52227.4	controllerType=0 controllerNumber=1 scan=52227	130.901	Trypsin	B3	TASGIVIPDAAAEKPDQGEVLAIGPGKRDDK	S{+291}	291	291.038	291.04	291.038
59934:5	14	M.PEDAQQADGGAAAPAADAS{+1723.789}GAAAPAQAQALPAAIYFETGKSELPADAK.D	NA	S{+1724}	1255.8	5	6274.98	6274.98	0	0	394	NRagged	321.17	145.87	0	4.69	306	>WS76_RS16235 ref|WP_015600434.1|gi|0| cytochrome c oxidase subunit II	3258	Nsco_NS_434_20203020_B_humpty_HILIC3.56638.56638.5	controllerType=0 controllerNumber=1 scan=56638	140.227	Trypsin	B3	PEDAQQADGGAAAPAADASGAAAPAQAQALPAAIYFETGKSELPADAK	S{+1724}	1724	1723.79	1723.79	1723.79
72845:4	15	K.LNHYS{+469.219}FGDVKGELIDQLGVR.D	NA	S{+469}	683.603	4	2731.39	2729.39	2	-2.5	102	Specific	321.19	22	0	5.17	156	>WS76_RS07535 ref|WP_009912787.1|gi|0| peroxiredoxin	1511	Nsco_NS_434_20203020_B_humpty_HILIC1.64142.64142.4	controllerType=0 controllerNumber=1 scan=64142	164.774	Trypsin	B1	LNHYSFGDVKGELIDQLGVR	S{+469}	469	469.219	469.22	469.219
31202:6	17	R.DHKEPVNGFYAVGEC[+57.021]S{+1394.724}C[+57.021]VSVHGANR.L	NA	C[+57]*2, S{+1395}	698.335	6	4184.98	4183.98	1	-0.8	378	Specific	321.19	74.87	0	5.81	125	>WS76_RS28025 ref|WP_009915682.1|gi|0| succinate dehydrogenase flavoprotein subunit	5615	Nsco_NS_434_20203020_B_humpty_HILIC2.29621.29621.3	controllerType=0 controllerNumber=1 scan=29621	83.3432	Trypsin	B2	DHKEPVNGFYAVGECSCVSVHGANR	*2,S{+1395}	*2,+1395	1394.72	1394.72	1394.72
41170:3	1	I.AQVGSISANSDSS{+1393.633}IGDR.I	NA	S{+1394}	1020.15	3	3058.42	3057.42	1	-1.1	145	NRagged	321.19	11.54	0	3.49	1454	>WS76_RS04345 ref|WP_006025492.1|gi|0| chaperonin GroEL	882	Nsco_NS_434_20203020_B_humpty_HILIC3.39677.39677.3	controllerType=0 controllerNumber=1 scan=39677	102.661	Trypsin	B3	AQVGSISANSDSSIGDR	S{+1394}	1394	1393.63	1393.63	1393.63
69421:3	304	F.GPVKNPWDMNAVPGGS{+1802.713}SGGSAAAVAAR.L	NA	S{+1803}	1442.99	3	4326.95	4326.95	0	0	135	NRagged	321.19	4.73	0	5.87	11	>WS76_RS17705 ref|WP_015601537.1|gi|0| Asp-tRNA(Asn)/Glu-tRNA(Gln) amidotransferase subunit GatA	3555	Nsco_NS_434_20203020_B_humpty_HILIC3.64056.64056.3	controllerType=0 controllerNumber=1 scan=64056	154.482	Trypsin	B3	GPVKNPWDMNAVPGGSSGGSAAAVAAR	S{+1803}	1803	1802.71	1802.71	1802.71
52062:6	58	R.QEEQHLDSLLQGLAS{+1317.564}GDPNAKPVSR.E	NA	S{+1318}	668.659	6	4006.92	4006.92	0	0	38	Specific	321.22	14.66	8.79	4.35	56	>WS76_RS28925 ref|WP_015602619.1|gi|0| kumamolisin-As	5794	Nsco_NS_434_20203020_B_humpty_HILIC2.48031.48031.4	controllerType=0 controllerNumber=1 scan=48031	127.945	Trypsin	B2	QEEQHLDSLLQGLASGDPNAKPVSR	S{+1318}	1318	1317.56	1317.56	1317.56
24891:2	4	A.SAPAAAS{+1546.522}APAEK.A	NA	S{+1547}	1309.54	2	2618.07	2617.07	1	-1.3	22	NRagged	321.27	15.8	0	4.15	1166	>WS76_RS31050 ref|WP_071810810.1|gi|0| hypothetical protein	2892	Nsco_NS_434_20203020_B_humpty_HILIC3.25155.25155.2	controllerType=0 controllerNumber=1 scan=25155	69.2672	Trypsin	B3	SAPAAASAPAEK	S{+1547}	1547	1546.52	1546.52	1546.52
57950:4	15	I.PFSYYDQS{+1704.917}QQVVGYSR.D	NA	S{+1705}	907.957	4	3628.8	3628.8	0	0	50	NRagged	321.27	30.48	0	2.43	206	>WS76_RS03235 ref|WP_075644749.1|gi|0| glutamate/aspartate ABC transporter substrate-binding protein	656	Nsco_NS_434_20203020_B_humpty_HILIC3.55042.55042.4	controllerType=0 controllerNumber=1 scan=55042	137.092	Trypsin	B3	PFSYYDQSQQVVGYSR	S{+1705}	1705	1704.92	1704.92	1704.92
34676:4	131	K.AASGAVPTVKPTDNS{+596.216}SGSFVFSRPGK.F	NA	S{+596}	790.887	4	3160.53	3160.53	0	0	73	Specific	321.27	131.46	0	5.64	112	>WS76_RS04925 ref|WP_006025599.1|gi|0| outer membrane lipoprotein chaperone LolA	996	Nsco_NS_434_20203020_B_humpty_HILIC3.33639.33639.4	controllerType=0 controllerNumber=1 scan=33639	88.5831	Trypsin	B3	AASGAVPTVKPTDNSSGSFVFSRPGK	S{+596}	596	596.216	596.22	596.216
36748:3	2	I.AQVGSISANSDSS{+1356.658}IGDR.I	NA	S{+1357}	1007.82	3	3021.45	3020.45	1	-1.1	145	NRagged	321.29	21.95	0	4.67	711	>WS76_RS04345 ref|WP_006025492.1|gi|0| chaperonin GroEL	882	Nsco_NS_434_20203020_B_humpty_HILIC1.34603.34603.3	controllerType=0 controllerNumber=1 scan=34603	98.6993	Trypsin	B1	AQVGSISANSDSSIGDR	S{+1357}	1357	1356.66	1356.66	1356.66
60151:3	26	A.TLDWAQS{+682.343}QYELAVEAAQR.Q	NA	S{+682}	921.124	3	2761.36	2761.36	0	0	1077	NRagged	321.29	20.55	20.55	2.34	116	>WS76_RS27720 ref|WP_015602984.1|gi|0| acyl-CoA dehydrogenase	5553	Nsco_NS_434_20203020_B_humpty_HILIC2.54976.54976.3	controllerType=0 controllerNumber=1 scan=54976	143.509	Trypsin	B2	TLDWAQSQYELAVEAAQR	S{+682}	682	682.343	682.34	682.343
67367:4	14	D.AQQADGGAAAPAADAS{+1944.869}GAAAPAQAQALPAAIYFETGKSELPADAK.D	NA	S{+1945}	1539.74	4	6155.94	6154.94	1	-0.5	397	NRagged	321.29	9.02	1.57	5.15	306	>WS76_RS16235 ref|WP_015600434.1|gi|0| cytochrome c oxidase subunit II	3258	Nsco_NS_434_20203020_B_humpty_HILIC3.62398.62398.4	controllerType=0 controllerNumber=1 scan=62398	151.311	Trypsin	B3	AQQADGGAAAPAADASGAAAPAQAQALPAAIYFETGKSELPADAK	S{+1945}	1945	1944.87	1944.87	1944.87
28146:2	960	Y.PVGAHS{+297.402}VAGKPR.I	NA	S{+297}	737.037	2	1473.07	1473.07	0	0	109	NRagged	321.33	205.44	0.96	4.89	3	>WS76_RS07015 ref|WP_015601240.1|gi|0| AIG2-like family protein	1403	Nsco_NS_434_20203020_B_humpty_HILIC2.27127.27127.3	controllerType=0 controllerNumber=1 scan=27127	77.0673	Trypsin	B2	PVGAHSVAGKPR	S{+297}	297	297.402	297.4	297.402
34157:1	3	T.APATAAS{+249.370}APAAKK.T	NA	S{+249}	1405.02	1	1405.02	1404.02	1	-2.4	132	NRagged	321.33	17.58	0	4.58	674	>WS76_RS08270 ref|WP_015600333.1|gi|0| hypothetical protein	1675	Nsco_NS_434_20203020_B_humpty_HILIC3.33123.33123.3	controllerType=0 controllerNumber=1 scan=33123	87.3344	Trypsin	B3	APATAASAPAAKK	S{+249}	249	249.37	249.37	249.37
26767:4	398	E.HES{+994.500}ADGDVHVVR.F	NA	S{+995}	579.538	4	2315.13	2315.13	0	0	98	NRagged	321.35	91.33	23.71	2.39	22	>WS76_RS23755 ref|WP_006028028.1|gi|0| benzoate 1,2-dioxygenase small subunit	4768	Nsco_NS_434_20203020_B_humpty_HILIC2.25986.25986.4	controllerType=0 controllerNumber=1 scan=25986	74.2673	Trypsin	B2	HESADGDVHVVR	S{+995}	995	994.5	994.5	994.5
21895:3	72	A.PPSLLSS{+963.380}DAGK.E	NA	S{+963}	678.987	3	2034.95	2034.95	0	0	12	NRagged	321.39	22.43	0	2.02	61	>WS76_RS02305 ref|WP_015602015.1|gi|0| hypothetical protein	468	Nsco_NS_434_20203020_B_humpty_HILIC3.22695.22695.3	controllerType=0 controllerNumber=1 scan=22695	64.0039	Trypsin	B3	PPSLLSSDAGK	S{+963}	963	963.38	963.38	963.38
10617:2	4	K.EAS{+1217.432}AAEAPAAASN.-	NA	S{+1217}	1189.48	2	2377.96	2376.96	1	-1.4	60	CRagged	321.4	321.4	0	5.73	1081	>WS76_RS31050 ref|WP_071810810.1|gi|0| hypothetical protein	2892	Nsco_NS_434_20203020_B_humpty_HILIC2.12862.12862.2	controllerType=0 controllerNumber=1 scan=12862	43.3517	Trypsin	B2	EASAAEAPAAASN	S{+1217}	1217	1217.43	1217.43	1217.43
30947:3	1	V.AS{+261.180}GMNPMDLKR.G	NA	S{+261}	494.262	3	1480.77	1480.77	0	0	108	NRagged	321.41	92.49	7.98	2.28	1454	>WS76_RS04345 ref|WP_006025492.1|gi|0| chaperonin GroEL	882	Nsco_NS_434_20203020_B_humpty_HILIC3.30366.30366.3	controllerType=0 controllerNumber=1 scan=30366	81.107	Trypsin	B3	ASGMNPMDLKR	S{+261}	261	261.18	261.18	261.18
23064:3	4	A.PAAASAPAEKAEAAS{+1769.598}APAK.K	NA	S{+1770}	1160.5	3	3479.48	3478.48	1	-1	24	NRagged	321.45	32.15	0	6.13	1081	>WS76_RS31050 ref|WP_071810810.1|gi|0| hypothetical protein	2892	Nsco_NS_434_20203020_B_humpty_HILIC2.23036.23036.3	controllerType=0 controllerNumber=1 scan=23036	67.0563	Trypsin	B2	PAAASAPAEKAEAASAPAK	S{+1770}	1770	1769.6	1769.6	1769.6
43813:3	2	I.AQVGS{+1419.641}ISANSDSSIGDR.I	NA	S{+1420}	1028.48	3	3083.43	3083.43	0	0	145	NRagged	321.51	23.43	0	4.21	711	>WS76_RS04345 ref|WP_006025492.1|gi|0| chaperonin GroEL	882	Nsco_NS_434_20203020_B_humpty_HILIC1.40526.40526.3	controllerType=0 controllerNumber=1 scan=40526	112.388	Trypsin	B1	AQVGSISANSDSSIGDR	S{+1420}	1420	1419.64	1419.64	1419.64
24727:3	4	A.QAS{+1943.624}APAAASAPAEKAEAASAPAK.K	NA	S{+1944}	1337.23	3	4009.68	4009.68	0	0	20	NRagged	321.51	164.95	0	6.83	821	>WS76_RS31050 ref|WP_071810810.1|gi|0| hypothetical protein	2892	Nsco_NS_434_20203020_B_humpty_HILIC1.24781.24781.3	controllerType=0 controllerNumber=1 scan=24781	74.6548	Trypsin	B1	QASAPAAASAPAEKAEAASAPAK	S{+1944}	1944	1943.62	1943.62	1943.62
44730:4	116	L.TGANNDSS{+310.299}KWEPKPNDPGLETEYLK.R	NA	S{+310}	775.911	4	3100.62	3100.62	0	0	200	NRagged	321.51	143.86	1.2	5.99	40	>WS76_RS11405 ref|WP_006026523.1|gi|0| outer membrane protein assembly factor BamC	2305	Nsco_NS_434_20203020_B_humpty_HILIC3.43395.43395.4	controllerType=0 controllerNumber=1 scan=43395	112.464	Trypsin	B3	TGANNDSSKWEPKPNDPGLETEYLK	S{+310}	310	310.299	310.3	310.299
58113:3	34	K.KAILESVYQGAGQAAS{+568.210}APMPPTQWSYDK.N	NA	S{+568}	1188.23	3	3562.68	3562.68	0	0	328	Specific	321.52	321.52	72.58	5.75	69	>WS76_RS17310 ref|WP_015602142.1|gi|0| ABC transporter substrate-binding protein	3476	Nsco_NS_434_20203020_B_humpty_HILIC2.53364.53364.3	controllerType=0 controllerNumber=1 scan=53364	139.906	Trypsin	B2	KAILESVYQGAGQAASAPMPPTQWSYDK	S{+568}	568	568.21	568.21	568.21
25482:5	1757	R.HS{+462.244}DKWSIAQQVPHAVR.H	NA	S{+462}	465.048	5	2321.21	2321.21	0	0	253	Specific	321.55	130.58	1.64	4.59	2	>WS76_RS24505 ref|WP_075645237.1|gi|0| alpha/beta hydrolase	4915	Nsco_NS_434_20203020_B_humpty_HILIC3.25658.25658.4	controllerType=0 controllerNumber=1 scan=25658	70.4021	Trypsin	B3	HSDKWSIAQQVPHAVR	S{+462}	462	462.244	462.24	462.244
14104:3	4	A.QAS{+1685.609}APAAASAPAEKAEAASAPAK.K	NA	S{+1686}	1251.89	3	3753.66	3751.66	2	-1.8	20	NRagged	321.56	113.58	0	6.87	1081	>WS76_RS31050 ref|WP_071810810.1|gi|0| hypothetical protein	2892	Nsco_NS_434_20203020_B_humpty_HILIC2.15842.15842.3	controllerType=0 controllerNumber=1 scan=15842	50.2112	Trypsin	B2	QASAPAAASAPAEKAEAASAPAK	S{+1686}	1686	1685.61	1685.61	1685.61
80279:5	152	A.FAQFAS{+1943.063}DLDEATRK.Q	NA	S{+1943}	709.174	5	3541.84	3541.84	0	0	406	NRagged	321.57	7.36	7.36	2.3	27	>WS76_RS00640 ref|WP_006023935.1|gi|0| ATP synthase subunit alpha	136	Nsco_NS_434_20203020_B_humpty_HILIC2.70774.70774.5	controllerType=0 controllerNumber=1 scan=70774	175.705	Trypsin	B2	FAQFASDLDEATRK	S{+1943}	1943	1943.06	1943.06	1943.06
31785:3	1	K.PC[+57.021]TTNKEIAQVGS{+354.211}ISANSDSSIGDR.I	NA	C[+57], S{+354}	988.486	3	2963.44	2961.44	2	-2.3	137	Specific	321.63	113.71	0	5.79	1454	>WS76_RS04345 ref|WP_006025492.1|gi|0| chaperonin GroEL	882	Nsco_NS_434_20203020_B_humpty_HILIC3.31182.31182.3	controllerType=0 controllerNumber=1 scan=31182	83.1265	Trypsin	B3	PCTTNKEIAQVGSISANSDSSIGDR	,S{+354}	,+354	354.211	354.21	354.211
35883:3	1	I.AQVGSISANSDSS{+1329.662}IGDR.I	NA	S{+1330}	998.488	3	2993.45	2993.45	0	0	145	NRagged	321.64	3.48	3.48	3.54	1454	>WS76_RS04345 ref|WP_006025492.1|gi|0| chaperonin GroEL	882	Nsco_NS_434_20203020_B_humpty_HILIC3.34725.34725.3	controllerType=0 controllerNumber=1 scan=34725	90.9364	Trypsin	B3	AQVGSISANSDSSIGDR	S{+1330}	1330	1329.66	1329.66	1329.66
28293:2	177	L.SNQS{+311.147}SAPAAAAPIDADKK.A	NA	S{+311}	1027.01	2	2053.02	2053.02	0	0	25	NRagged	321.65	0.69	0.69	5.07	29	>WS76_RS05350 ref|WP_009916801.1|gi|0| DUF2059 domain-containing protein	1076	Nsco_NS_434_20203020_B_humpty_HILIC1.27730.27730.2	controllerType=0 controllerNumber=1 scan=27730	82.0962	Trypsin	B1	SNQSSAPAAAAPIDADKK	S{+311}	311	311.147	311.15	311.147
59486:4	9	G.AAAPAADAS{+1947.834}GAAAPAQAQALPAAIYFETGKSELPADAK.D	NA	S{+1948}	1383.42	4	5530.64	5530.64	0	0	404	NRagged	321.67	16.74	16.74	5.08	385	>WS76_RS16235 ref|WP_015600434.1|gi|0| cytochrome c oxidase subunit II	3258	Nsco_NS_434_20203020_B_humpty_HILIC2.54453.54453.4	controllerType=0 controllerNumber=1 scan=54453	142.348	Trypsin	B2	AAAPAADASGAAAPAQAQALPAAIYFETGKSELPADAK	S{+1948}	1948	1947.83	1947.83	1947.83
[truncated: 18,913 more rows]
