# Supplementary material for: Open Database Searching Enables the Identification and Comparison of Bacterial Glycoproteomes without Defining Glycan Compositions Prior to Searching
Source: Mol Cell Proteomics. 2020 Nov 25;19(9):1561–74. doi: 10.1074/mcp.TIR120.002100 (PMC8143609; doi:10.1074/mcp.TIR120.002100)
Supplement: Supplementary file 1 [file mmc1.zip › mmc1/160233_1_supp_538045_qb0k4v.xlsx]

## Sheet: Combined_Tryptic_glycopeptides_
Query #:z	Protein Rank	Peptide_identified	Glycans NHFAGNa	Modification Type(s)	Observed m/z	z	Observed (M+H)	Calc. mass (M+H)	Off-by-x error	Mass error (ppm)	Starting position	Cleavage	Score	Delta	Delta Mod	|Log Prob|	# of unique peptides	Protein Name	Protein DB number	Comment	Scan #	Scan Time	Enzyme	replicate	cleaned_peptides	Glycan_masses
08836:3	22	K.AAAASAAAQASAPAAAS[+568.212]T[+568.212]TK.A	HexNAc(2)Hex(1),HexNAc(2)Hex(1)	S[+568], T[+568]	942.099	3	2824.28	2824.28	0	-0.4	190	Specific	300.22	300.22	2.4	7.63	44	>tr|Q63UW0|Q63UW0_BURPS Uncharacterized protein OS=Burkholderia pseudomallei (strain K96243) OX=272560 GN=BPSL1486 PE=4 SV=1	1930	NS_368_NSco_20200117_BP_HILIC_B3.9521.9521.3	controllerType=0 controllerNumber=1 scan=9521	28.7244	Trypsin	B3	AAAASAAAQASAPAAASTTK	1136
31462:4	5	K.TGTAKPAATATPAPAPAPAPTT[+568.212]SS[+568.212]ATPAPSAATPAPATATPSTAASAPAAKK.S	HexNAc(2)Hex(1),HexNAc(2)Hex(1)	S[+568], T[+568]	1432.96	4	5728.81	5728.81	0	1.1	129	Specific	300.27	300.27	0	6.74	43	>tr|Q63UW0|Q63UW0_BURPS Uncharacterized protein OS=Burkholderia pseudomallei (strain K96243) OX=272560 GN=BPSL1486 PE=4 SV=1	1930	20200122_Nsco_ZICHILIC_BP_B1.28169.28169.4	controllerType=0 controllerNumber=1 scan=28169	73.5884	Trypsin	B1	TGTAKPAATATPAPAPAPAPTTSSATPAPSAATPAPATATPSTAASAPAAKK	1136
28286:3	130	R.RQQLAPPAPASAPAAASDAGT[+568.212]AS[+568.212]PGARP.-	HexNAc(2)Hex(1),HexNAc(2)Hex(1)	S[+568], T[+568]	1240.92	3	3720.74	3720.75	0	-1.1	730	CRagged	300.87	300.87	8.8	7.7	13	>tr|Q63Z30|Q63Z30_BURPS General secretory pathway protein D OS=Burkholderia pseudomallei (strain K96243) OX=272560 GN=gspD PE=3 SV=1	680	20200122_Nsco_ZICHILIC_BP_B2.25504.25504.3	controllerType=0 controllerNumber=1 scan=25504	65.1306	Trypsin	B2	RQQLAPPAPASAPAAASDAGTASPGARP	1136
03237:2	14	K.PAS[+568.212][+100.064]AAKPAS[+365.132][+231.074]APQP.Q	HexNAc(2)Hex(1) 100.064,HexNAc(1)Hex(1) 231.0743	S[+100][+231][+365][+568]	1229.06	2	2457.11	2457.11	0	-0.2	511	CRagged	301.09	64.45	0	3.58	21	>tr|Q63XU8|Q63XU8_BURPS C-terminal processing protease-3 OS=Burkholderia pseudomallei (strain K96243) OX=272560 GN=BPSL0442 PE=3 SV=1	2035	20200122_Nsco_ZICHILIC_BP_B1.5037.5037.2	controllerType=0 controllerNumber=1 scan=5037	20.681	Trypsin	B1	PASAAKPASAPQP	1264
46458:3	73	K.TEAAQASVTASAAADAPAAPAPAAAAS[+568.212]GANAIR.I	HexNAc(2)Hex(1)	S[+568]	1154.22	3	3460.65	3460.66	0	-0.9	551	Specific	301.3	202.09	79.66	7.01	12	>tr|Q63UN0|Q63UN0_BURPS Putative outer membrane lipoprotein OS=Burkholderia pseudomallei (strain K96243) OX=272560 GN=BPSL1566 PE=3 SV=1	1626	NS_368_NSco_20200117_BP_HILIC_B3.42565.42565.3	controllerType=0 controllerNumber=1 scan=42565	102.85	Trypsin	B3	TEAAQASVTASAAADAPAAPAPAAAASGANAIR	568
31766:2	155	R.AAS[+568.212]APEAAAAAPEAM[+15.995]QAAEQNDANAQAAR.A	HexNAc(2)Hex(1)	M[+16], S[+568]	1677.24	2	3353.48	3351.48	2	-0.1	156	Specific	301.33	301.33	301.33	8.5	10	>tr|Q63QT2|Q63QT2_BURPS Outer membrane protein assembly factor BamE OS=Burkholderia pseudomallei (strain K96243) OX=272560 GN=omlA PE=3 SV=1	4791	NS_368_NSco_20200117_BP_HILIC_B2.30446.30446.2	controllerType=0 controllerNumber=1 scan=30446	71.293	Trypsin	B2	AASAPEAAAAAPEAMQAAEQNDANAQAAR	568
03236:2	22	K.PAS[+365.132][+231.074][+100.064]AAKPAS[+568.212]APQP.Q	HexNAc(1)Hex(1) 231.0743 100.064,HexNAc(2)Hex(1)	S[+100][+231][+365][+568]	1229.06	2	2457.11	2457.11	0	-1.8	511	CRagged	301.57	180.27	0	4.37	17	>tr|Q63XU8|Q63XU8_BURPS C-terminal processing protease-3 OS=Burkholderia pseudomallei (strain K96243) OX=272560 GN=BPSL0442 PE=3 SV=1	2035	20200122_Nsco_ZICHILIC_BP_B3.5087.5087.2	controllerType=0 controllerNumber=1 scan=5087	20.7887	Trypsin	B3	PASAAKPASAPQP	1264
24715:3	32	A.ASASTPAAGADAAS[+568.212]SPKPAVEDIK.M	HexNAc(2)Hex(1)	S[+568]	927.444	3	2780.32	2780.32	0	-0.9	26	NRagged	301.63	256.49	47.8	7.03	32	>tr|Q63W37|Q63W37_BURPS Ecotin OS=Burkholderia pseudomallei (strain K96243) OX=272560 GN=eco PE=4 SV=1	4875	NS_368_NSco_20200117_BP_HILIC_B2.23904.23904.3	controllerType=0 controllerNumber=1 scan=23904	57.3127	Trypsin	B2	ASASTPAAGADAASSPKPAVEDIK	568
32771:3	1141	A.APTDAAPLADAPAAAS[+568.212]ATPDARDGDASR.V	HexNAc(2)Hex(1)	S[+568]	1064.49	3	3191.46	3190.45	1	0.4	27	NRagged	302.42	286.87	2.4	6.29	2	>tr|Q63K21|Q63K21_BURPS Type III secretion system protein OS=Burkholderia pseudomallei (strain K96243) OX=272560 GN=bsaO PE=3 SV=1	5131	20200122_Nsco_ZICHILIC_BP_B3.30158.30158.3	controllerType=0 controllerNumber=1 scan=30158	76.8247	Trypsin	B3	APTDAAPLADAPAAASATPDARDGDASR	568
36322:3	70	R.QQLAPPAPASAPAAAS[+568.212]DAGTASPGARP.-	HexNAc(2)Hex(1)	S[+568]	999.815	3	2997.43	2996.43	1	-2.2	731	CRagged	302.48	257.57	47.07	7.46	19	>tr|Q63Z30|Q63Z30_BURPS General secretory pathway protein D OS=Burkholderia pseudomallei (strain K96243) OX=272560 GN=gspD PE=3 SV=1	680	NS_368_NSco_20200117_BP_HILIC_B3.33970.33970.3	controllerType=0 controllerNumber=1 scan=33970	84.7877	Trypsin	B3	QQLAPPAPASAPAAASDAGTASPGARP	568
42945:2	913	K.YM[+15.995]PS[+568.212]QPAPERDAAALDAASGVAAQ.-	HexNAc(2)Hex(1)	M[+16], S[+568]	1486.17	2	2971.34	2971.34	0	0.1	276	CRagged	303.27	244.61	18.2	8.64	5	>tr|Q63TU5|Q63TU5_BURPS Putative N-acetylmuramoyl-L-alanine amidase OS=Burkholderia pseudomallei (strain K96243) OX=272560 GN=BPSL1872 PE=4 SV=1	2904	NS_368_NSco_20200117_BP_HILIC_B3.39661.39661.2	controllerType=0 controllerNumber=1 scan=39661	96.8292	Trypsin	B3	YMPSQPAPERDAAALDAASGVAAQ	568
26823:3	957	R.LNEHPQMQFAAS[+568.212]APTK.K	HexNAc(2)Hex(1)	S[+568]	780.03	3	2338.08	2338.08	0	0.1	43	Specific	303.32	243.23	5.72	7.19	4	>tr|Q63RZ5|Q63RZ5_BURPS Putative exported protein OS=Burkholderia pseudomallei (strain K96243) OX=272560 GN=BPSL2526 PE=4 SV=1	1616	NS_368_NSco_20200117_BP_HILIC_B2.25701.25701.3	controllerType=0 controllerNumber=1 scan=25701	60.7805	Trypsin	B2	LNEHPQMQFAASAPTK	568
36974:3	70	R.QQLAPPAPAS[+568.212]APAAASDAGTASPGARP.-	HexNAc(2)Hex(1)	S[+568]	999.482	3	2996.43	2996.43	0	-0.1	731	CRagged	303.33	214.86	10.1	7.21	19	>tr|Q63Z30|Q63Z30_BURPS General secretory pathway protein D OS=Burkholderia pseudomallei (strain K96243) OX=272560 GN=gspD PE=3 SV=1	680	NS_368_NSco_20200117_BP_HILIC_B3.34519.34519.3	controllerType=0 controllerNumber=1 scan=34519	85.9709	Trypsin	B3	QQLAPPAPASAPAAASDAGTASPGARP	568
35823:4	188	K.AASGAVPTVKPTDNS[+568.212]SGSFVFSRPGK.F	HexNAc(2)Hex(1)	S[+568]	784.387	4	3134.53	3132.52	2	-0.3	75	Specific	303.4	252.1	1.2	6.7	9	>tr|Q63RR8|Q63RR8_BURPS Outer-membrane lipoprotein carrier protein OS=Burkholderia pseudomallei (strain K96243) OX=272560 GN=lolA PE=3 SV=1	3506	20200122_Nsco_ZICHILIC_BP_B2.31617.31617.4	controllerType=0 controllerNumber=1 scan=31617	78.3688	Trypsin	B2	AASGAVPTVKPTDNSSGSFVFSRPGK	568
36192:4	28	K.TGTAKPAATATPAPAPAPAPTTSSATPAPSAATPAPATATPSTAAS[+203.079][+192.063][+192.063][+188.067][+215.116]APAAKK.S	HexNAc(1) 192.063 192.063 188.067 215.116	S[+188][+192]*2[+203][+215]	1396.45	4	5582.77	5582.77	0	-0.8	129	Specific	303.56	303.56	303.56	7.86	44	>tr|Q63UW0|Q63UW0_BURPS Uncharacterized protein OS=Burkholderia pseudomallei (strain K96243) OX=272560 GN=BPSL1486 PE=4 SV=1	1930	NS_368_NSco_20200117_BP_HILIC_B2.34831.34831.4	controllerType=0 controllerNumber=1 scan=34831	81.4768	Trypsin	B2	TGTAKPAATATPAPAPAPAPTTSSATPAPSAATPAPATATPSTAASAPAAKK	990
22681:3	23	A.ASASTPAAGADAAS[+568.212]SPKPAVEDIK.M	HexNAc(2)Hex(1)	S[+568]	927.777	3	2781.32	2780.32	1	-2.6	26	NRagged	303.61	189.19	17.91	4.56	18	>tr|Q63W37|Q63W37_BURPS Ecotin OS=Burkholderia pseudomallei (strain K96243) OX=272560 GN=eco PE=4 SV=1	4875	20200122_Nsco_ZICHILIC_BP_B3.21488.21488.3	controllerType=0 controllerNumber=1 scan=21488	56.4172	Trypsin	B3	ASASTPAAGADAASSPKPAVEDIK	568
20629:3	14	A.STPAAGADAAS[+568.212]SPKPAVEDIK.M	HexNAc(2)Hex(1)	S[+568]	851.075	3	2551.21	2551.21	0	-1.7	29	NRagged	303.8	167.54	25.75	3.27	31	>tr|Q63W37|Q63W37_BURPS Ecotin OS=Burkholderia pseudomallei (strain K96243) OX=272560 GN=eco PE=4 SV=1	4875	20200122_Nsco_ZICHILIC_BP_B2.19265.19265.3	controllerType=0 controllerNumber=1 scan=19265	50.5463	Trypsin	B2	STPAAGADAASSPKPAVEDIK	568
54133:3	402	K.TPAAPTPPAAPVPASSAAPGTSAS[+568.212]SAVAAPAAAGSGPAASAPAAPVR.H	HexNAc(2)Hex(1)	S[+568]	1514.42	3	4541.25	4541.25	0	0.3	218	Specific	304.23	158.66	0	3.98	6	>tr|Q63VC5|Q63VC5_BURPS Putative lipoprotein OS=Burkholderia pseudomallei (strain K96243) OX=272560 GN=BPSL1317 PE=4 SV=1	2962	20200122_Nsco_ZICHILIC_BP_B3.48965.48965.3	controllerType=0 controllerNumber=1 scan=48965	122.213	Trypsin	B3	TPAAPTPPAAPVPASSAAPGTSASSAVAAPAAAGSGPAASAPAAPVR	568
33093:3	102	K.AAS[+568.212]GAVPTVKPTDNSSGSFVFSRPGK.F	HexNAc(2)Hex(1)	S[+568]	1044.85	3	3132.53	3132.52	0	1.3	75	Specific	304.28	225.51	59.91	4.05	8	>tr|Q63RR8|Q63RR8_BURPS Outer-membrane lipoprotein carrier protein OS=Burkholderia pseudomallei (strain K96243) OX=272560 GN=lolA PE=3 SV=1	3506	20200122_Nsco_ZICHILIC_BP_B3.30420.30420.3	controllerType=0 controllerNumber=1 scan=30420	77.4609	Trypsin	B3	AASGAVPTVKPTDNSSGSFVFSRPGK	568
45583:3	108	R.AAS[+568.212]APEAAAAAPEAMQAAEQNDANAQAAR.A	HexNAc(2)Hex(1)	S[+568]	1112.83	3	3336.47	3335.48	1	-3.6	156	Specific	304.61	291.78	291.78	6.06	7	>tr|Q63QT2|Q63QT2_BURPS Outer membrane protein assembly factor BamE OS=Burkholderia pseudomallei (strain K96243) OX=272560 GN=omlA PE=3 SV=1	4791	NS_368_NSco_20200117_BP_HILIC_B1.43039.43039.3	controllerType=0 controllerNumber=1 scan=43039	99.6783	Trypsin	B1	AASAPEAAAAAPEAMQAAEQNDANAQAAR	568
18247:3	20	S.TPAAGADAAS[+568.212]SPKPAVEDIK.M	HexNAc(2)Hex(1)	S[+568]	822.066	3	2464.18	2464.18	0	0.3	30	NRagged	304.66	224.85	42.26	6.76	37	>tr|Q63W37|Q63W37_BURPS Ecotin OS=Burkholderia pseudomallei (strain K96243) OX=272560 GN=eco PE=4 SV=1	4875	NS_368_NSco_20200117_BP_HILIC_B3.17897.17897.3	controllerType=0 controllerNumber=1 scan=17897	48.4196	Trypsin	B3	TPAAGADAASSPKPAVEDIK	568
08572:3	407	R.RTPAS[+568.212]DAAISAAASR.D	HexNAc(2)Hex(1)	S[+568]	671.659	3	2012.96	2012.96	0	0.2	770	Specific	304.81	184.79	39.59	4.06	3	>tr|Q63YK4|Q63YK4_BURPS Peptidoglycan D,D-transpeptidase MrdA OS=Burkholderia pseudomallei (strain K96243) OX=272560 GN=mrdA PE=3 SV=1	974	20200122_Nsco_ZICHILIC_BP_B1.9402.9402.3	controllerType=0 controllerNumber=1 scan=9402	29.0938	Trypsin	B1	RTPASDAAISAAASR	568
34666:4	17	A.ASASTPAAGADAASS[+568.212]PKPAVEDIKM[+15.995]FPAAQAGQK.R	HexNAc(2)Hex(1)	M[+16], S[+568]	957.211	4	3825.82	3825.82	0	0.1	26	NRagged	304.97	304.97	2.4	6.03	20	>tr|Q63W37|Q63W37_BURPS Ecotin OS=Burkholderia pseudomallei (strain K96243) OX=272560 GN=eco PE=4 SV=1	4875	20200122_Nsco_ZICHILIC_BP_B1.30819.30819.4	controllerType=0 controllerNumber=1 scan=30819	79.4223	Trypsin	B1	ASASTPAAGADAASSPKPAVEDIKMFPAAQAGQK	568
24090:3	14	A.ASASTPAAGADAASS[+568.212]PKPAVEDIK.M	HexNAc(2)Hex(1)	S[+568]	927.445	3	2780.32	2780.32	0	-0.2	26	NRagged	305.42	305.42	0	5.78	31	>tr|Q63W37|Q63W37_BURPS Ecotin OS=Burkholderia pseudomallei (strain K96243) OX=272560 GN=eco PE=4 SV=1	4875	20200122_Nsco_ZICHILIC_BP_B2.22085.22085.3	controllerType=0 controllerNumber=1 scan=22085	57.3556	Trypsin	B2	ASASTPAAGADAASSPKPAVEDIK	568
09005:4	32	K.PQTAANGSS[+365.132][+231.074][+100.064]APHVANNNAQASAAATPPK.A	HexNAc(1)Hex(1) 231.0743 100.064	S[+100][+231][+365]	835.899	4	3340.57	3339.56	1	3.4	152	Specific	307.63	272.44	1.3	5.02	30	>tr|Q63Y07|Q63Y07_BURPS Putative membrane protein OS=Burkholderia pseudomallei (strain K96243) OX=272560 GN=BPSL0382 PE=4 SV=1	2876	20200122_Nsco_ZICHILIC_BP_B2.9707.9707.4	controllerType=0 controllerNumber=1 scan=9707	29.0552	Trypsin	B2	PQTAANGSSAPHVANNNAQASAAATPPK	696
68220:5	381	F.QYIKPQDAQALTAATPASGASAAAAPATAPEGAT[+365.132][+231.074][+100.064]VGAVPDSSVTATPLS[+365.132][+231.074][+100.064]APAPVSNSSNVHPGNPK.A	HexNAc(1)Hex(1) 231.0743 100.064,HexNAc(1)Hex(1) 231.0743 100.064	S[+100][+231][+365], T[+100][+231][+365]	1521.55	5	7603.7	7596.65	7	3.5	197	NRagged	307.84	307.84	0	2.26	6	>tr|Q63PV0|Q63PV0_BURPS Putative lipoprotein OS=Burkholderia pseudomallei (strain K96243) OX=272560 GN=BPSL3272 PE=4 SV=1	1510	20200122_Nsco_ZICHILIC_BP_B1.59332.59332.5	controllerType=0 controllerNumber=1 scan=59332	145.255	Trypsin	B1	QYIKPQDAQALTAATPASGASAAAAPATAPEGATVGAVPDSSVTATPLSAPAPVSNSSNVHPGNPK	1392
23069:3	366	R.SASAAAALPAS[+568.212]DAEAIKR.A	HexNAc(2)Hex(1)	S[+568]	756.707	3	2268.11	2268.11	0	-1.7	64	Specific	308.68	226.67	143.37	6.53	5	>tr|Q63L94|Q63L94_BURPS ATP-dependent zinc metalloprotease FtsH OS=Burkholderia pseudomallei (strain K96243) OX=272560 GN=ftsH PE=3 SV=1	2317	NS_368_NSco_20200117_BP_HILIC_B3.22116.22116.3	controllerType=0 controllerNumber=1 scan=22116	58.2216	Trypsin	B3	SASAAAALPASDAEAIKR	568
22037:3	1396	A.S[+162.053][+462.149]AAAPVS[+365.132][+231.074]AGQPATEPTR.-	Hex(1) 462.1486,HexNAc(1)Hex(1) 231.0743	S[+162][+231][+365][+462]	945.082	3	2833.23	2831.22	2	0.7	325	NRagged	308.99	308.99	0	4.85	1	>tr|Q63IM8|Q63IM8_BURPS Amidohydro-rel domain-containing protein OS=Burkholderia pseudomallei (strain K96243) OX=272560 GN=BPSS2041 PE=4 SV=1	2162	20200122_Nsco_ZICHILIC_BP_B3.20949.20949.3	controllerType=0 controllerNumber=1 scan=20949	55.0938	Trypsin	B3	SAAAPVSAGQPATEPTR	1220
09838:3	365	R.RTPAS[+568.212]DAAISAAASR.D	HexNAc(2)Hex(1)	S[+568]	671.992	3	2013.96	2012.96	1	-1.5	770	Specific	309.6	186.17	49.07	7.52	7	>tr|Q63YK4|Q63YK4_BURPS Peptidoglycan D,D-transpeptidase MrdA OS=Burkholderia pseudomallei (strain K96243) OX=272560 GN=mrdA PE=3 SV=1	974	NS_368_NSco_20200117_BP_HILIC_B3.10376.10376.3	controllerType=0 controllerNumber=1 scan=10376	30.465	Trypsin	B3	RTPASDAAISAAASR	568
31968:3	108	R.AAS[+568.212]APEAAAAAPEAM[+15.995]QAAEQNDANAQAAR.A	HexNAc(2)Hex(1)	M[+16], S[+568]	1117.83	3	3351.47	3351.48	0	-0.8	156	Specific	310.08	278.77	278.77	6.05	7	>tr|Q63QT2|Q63QT2_BURPS Outer membrane protein assembly factor BamE OS=Burkholderia pseudomallei (strain K96243) OX=272560 GN=omlA PE=3 SV=1	4791	NS_368_NSco_20200117_BP_HILIC_B1.30549.30549.3	controllerType=0 controllerNumber=1 scan=30549	72.9017	Trypsin	B1	AASAPEAAAAAPEAMQAAEQNDANAQAAR	568
09113:3	33	K.PQTAANGSS[+365.132][+231.074][+100.064]APHVANNNAQASAAATPPK.A	HexNAc(1)Hex(1) 231.0743 100.064	S[+100][+231][+365]	1114.2	3	3340.58	3339.56	1	4.5	152	Specific	310.11	293.8	2.4	5.23	16	>tr|Q63Y07|Q63Y07_BURPS Putative membrane protein OS=Burkholderia pseudomallei (strain K96243) OX=272560 GN=BPSL0382 PE=4 SV=1	2876	20200122_Nsco_ZICHILIC_BP_B3.9934.9934.3	controllerType=0 controllerNumber=1 scan=9934	29.8123	Trypsin	B3	PQTAANGSSAPHVANNNAQASAAATPPK	696
39044:4	280	K.AAS[+568.212]GAVPTVKPTDNSSGSFVFSRPGK.F	HexNAc(2)Hex(1)	S[+568]	783.885	4	3132.52	3132.52	0	-1.2	75	Specific	310.2	261.92	261.92	6.6	8	>tr|Q63RR8|Q63RR8_BURPS Outer-membrane lipoprotein carrier protein OS=Burkholderia pseudomallei (strain K96243) OX=272560 GN=lolA PE=3 SV=1	3506	NS_368_NSco_20200117_BP_HILIC_B2.37541.37541.4	controllerType=0 controllerNumber=1 scan=37541	87.2901	Trypsin	B2	AASGAVPTVKPTDNSSGSFVFSRPGK	568
21183:3	159	R.S[+568.212]PSSSAAATSTSPSASAGTGDAALSEARK.-	HexNAc(2)Hex(1)	S[+568]	1064.49	3	3191.45	3191.46	0	-0.5	113	Specific	310.87	234.93	0.27	7.28	5	>tr|Q63MW4|Q63MW4_BURPS Uncharacterized protein OS=Burkholderia pseudomallei (strain K96243) OX=272560 GN=BPSS0534 PE=4 SV=1	5652	NS_368_NSco_20200117_BP_HILIC_B1.20645.20645.3	controllerType=0 controllerNumber=1 scan=20645	52.2271	Trypsin	B1	SPSSSAAATSTSPSASAGTGDAALSEARK	568
21909:2	20	A.ASASTPAAGADAAS[+568.212]SPKPAVEDIK.M	HexNAc(2)Hex(1)	S[+568]	1390.66	2	2780.32	2780.32	0	-1.9	26	NRagged	311.03	189.22	24.44	6.98	37	>tr|Q63W37|Q63W37_BURPS Ecotin OS=Burkholderia pseudomallei (strain K96243) OX=272560 GN=eco PE=4 SV=1	4875	NS_368_NSco_20200117_BP_HILIC_B3.21090.21090.2	controllerType=0 controllerNumber=1 scan=21090	55.8589	Trypsin	B3	ASASTPAAGADAASSPKPAVEDIK	568
37336:4	188	K.AASGAVPTVKPTDNSS[+203.079][+192.063][+192.063][+188.067][+215.116]GSFVFSRPGK.F	HexNAc(1) 192.063 192.063 188.067 215.116	S[+188][+192]*2[+203][+215]	889.682	4	3555.7	3554.7	1	0.7	75	Specific	311.31	294.27	0	6.39	9	>tr|Q63RR8|Q63RR8_BURPS Outer-membrane lipoprotein carrier protein OS=Burkholderia pseudomallei (strain K96243) OX=272560 GN=lolA PE=3 SV=1	3506	20200122_Nsco_ZICHILIC_BP_B2.32796.32796.4	controllerType=0 controllerNumber=1 scan=32796	80.9429	Trypsin	B2	AASGAVPTVKPTDNSSGSFVFSRPGK	990
13731:2	22	A.ASAAAQASAPAAAS[+365.132][+231.074][+100.064]T[+365.132][+231.074][+100.064]T[+162.053][+462.149]K.A	HexNAc(1)Hex(1) 231.0743 100.064,HexNAc(1)Hex(1) 231.0743 100.064,Hex(1) 462.1486	S[+100][+231][+365], T[+100][+162][+231][+365][+462]	1747.26	2	3493.51	3491.49	2	3.4	193	NRagged	311.32	261.58	0	5.2	44	>tr|Q63UW0|Q63UW0_BURPS Uncharacterized protein OS=Burkholderia pseudomallei (strain K96243) OX=272560 GN=BPSL1486 PE=4 SV=1	1930	NS_368_NSco_20200117_BP_HILIC_B3.13660.13660.2	controllerType=0 controllerNumber=1 scan=13660	37.8931	Trypsin	B3	ASAAAQASAPAAASTTK	2016
46820:4	29	A.AKPT[+203.079][+192.063][+192.063][+188.067][+215.116]S[+203.079][+192.063][+192.063][+188.067][+215.116]GADANTGYFLQVGAYKTEADAEQQR.A	HexNAc(1) 192.063 192.063 188.067 215.116,HexNAc(1) 192.063 192.063 188.067 215.116	S[+188][+192]*2[+203][+215], T[+188][+192]*2[+203][+215]	1293.58	4	5171.3	5168.31	3	-3.7	195	NRagged	311.8	311.8	5.98	6.91	37	>tr|Q63Y07|Q63Y07_BURPS Putative membrane protein OS=Burkholderia pseudomallei (strain K96243) OX=272560 GN=BPSL0382 PE=4 SV=1	2876	NS_368_NSco_20200117_BP_HILIC_B3.42865.42865.4	controllerType=0 controllerNumber=1 scan=42865	103.464	Trypsin	B3	AKPTSGADANTGYFLQVGAYKTEADAEQQR	1980
49217:3	72	R.TPPTAGLSAGAIDGPIDAAS[+568.212]ATGATSTARPANGR.D	HexNAc(2)Hex(1)	S[+568]	1221.26	3	3661.77	3661.77	0	0.2	588	Specific	311.91	311.91	2.4	6.64	12	>tr|Q63UN0|Q63UN0_BURPS Putative outer membrane lipoprotein OS=Burkholderia pseudomallei (strain K96243) OX=272560 GN=BPSL1566 PE=3 SV=1	1626	20200122_Nsco_ZICHILIC_BP_B1.42734.42734.3	controllerType=0 controllerNumber=1 scan=42734	106.285	Trypsin	B1	TPPTAGLSAGAIDGPIDAASATGATSTARPANGR	568
30045:3	23	A.AASASTPAAGADAAS[+162.053][+462.149]SPKPAVEDIK.M	Hex(1) 462.1486	S[+162][+462]	970.458	3	2909.36	2907.35	2	1.3	25	NRagged	311.97	311.89	1.2	4.64	18	>tr|Q63W37|Q63W37_BURPS Ecotin OS=Burkholderia pseudomallei (strain K96243) OX=272560 GN=eco PE=4 SV=1	4875	20200122_Nsco_ZICHILIC_BP_B3.27803.27803.3	controllerType=0 controllerNumber=1 scan=27803	71.3362	Trypsin	B3	AASASTPAAGADAASSPKPAVEDIK	624
49711:4	29	A.KPT[+568.212]S[+365.132][+231.074]GADANT[+203.079][+192.063][+192.063][+188.067][+215.116]GYFLQVGAYKTEADAEQQR.A	HexNAc(2)Hex(1),HexNAc(1)Hex(1) 231.0743,HexNAc(1) 192.063 192.063 188.067 215.116	S[+231][+365], T[+188][+192]*2[+203][+215][+568]	1318.59	4	5271.32	5271.3	0	4	196	NRagged	312.32	301.39	0	4.17	37	>tr|Q63Y07|Q63Y07_BURPS Putative membrane protein OS=Burkholderia pseudomallei (strain K96243) OX=272560 GN=BPSL0382 PE=4 SV=1	2876	NS_368_NSco_20200117_BP_HILIC_B3.45368.45368.4	controllerType=0 controllerNumber=1 scan=45368	108.713	Trypsin	B3	KPTSGADANTGYFLQVGAYKTEADAEQQR	2154
85548:3	939	R.FQAAQLPGAAS[+568.212]GVPVPLPDGGTESGGNFTDEPGIAGGEGR.G	HexNAc(2)Hex(1)	S[+568]	1450.34	3	4349.02	4349.02	0	-0.5	174	Specific	312.49	312.49	57.22	7.6	4	>tr|Q63Z22|Q63Z22_BURPS Type II secretion system protein K OS=Burkholderia pseudomallei (strain K96243) OX=272560 GN=gspK PE=3 SV=1	4656	NS_368_NSco_20200117_BP_HILIC_B3.76513.76513.3	controllerType=0 controllerNumber=1 scan=76513	171.291	Trypsin	B3	FQAAQLPGAASGVPVPLPDGGTESGGNFTDEPGIAGGEGR	568
45941:2	155	R.AAS[+568.212]APEAAAAAPEAMQAAEQNDANAQAAR.A	HexNAc(2)Hex(1)	S[+568]	1668.74	2	3336.47	3335.48	1	-5.3	156	Specific	312.77	257.37	257.37	7.3	10	>tr|Q63QT2|Q63QT2_BURPS Outer membrane protein assembly factor BamE OS=Burkholderia pseudomallei (strain K96243) OX=272560 GN=omlA PE=3 SV=1	4791	NS_368_NSco_20200117_BP_HILIC_B2.43578.43578.2	controllerType=0 controllerNumber=1 scan=43578	99.605	Trypsin	B2	AASAPEAAAAAPEAMQAAEQNDANAQAAR	568
10625:2	5	A.ASAAAQASAPAAAS[+365.132][+231.074][+100.064]T[+162.053][+462.149]T[+365.132][+231.074][+100.064]K.A	HexNAc(1)Hex(1) 231.0743 100.064,Hex(1) 462.1486,HexNAc(1)Hex(1) 231.0743 100.064	S[+100][+231][+365], T[+100][+162][+231][+365][+462]	1746.76	2	3492.51	3491.49	1	4.3	193	NRagged	312.83	230.53	0	3.91	43	>tr|Q63UW0|Q63UW0_BURPS Uncharacterized protein OS=Burkholderia pseudomallei (strain K96243) OX=272560 GN=BPSL1486 PE=4 SV=1	1930	20200122_Nsco_ZICHILIC_BP_B1.11093.11093.2	controllerType=0 controllerNumber=1 scan=11093	32.6121	Trypsin	B1	ASAAAQASAPAAASTTK	2016
40881:3	871	R.GAPDDAASQADS[+568.212]ANPFGGAQGDQHAGIVR.V	HexNAc(2)Hex(1)	S[+568]	1116.83	3	3348.48	3348.47	0	0.8	256	Specific	313.87	102.47	6.4	6.33	1	>tr|Q63HS5|Q63HS5_BURPS Sensory kinase protein OS=Burkholderia pseudomallei (strain K96243) OX=272560 GN=BPSS2345 PE=4 SV=1	2855	NS_368_NSco_20200117_BP_HILIC_B1.38778.38778.3	controllerType=0 controllerNumber=1 scan=38778	90.5659	Trypsin	B1	GAPDDAASQADSANPFGGAQGDQHAGIVR	568
01420:3	681	R.KHPGKADGQPAS[+568.212]SAGGAQ.-	HexNAc(2)Hex(1)	S[+568]	744.68	3	2232.03	2232.03	0	0.2	154	CRagged	314.1	282.61	0.8	8.82	1	>tr|Q63UL3|Q63UL3_BURPS Putative exported protein OS=Burkholderia pseudomallei (strain K96243) OX=272560 GN=BPSL1583 PE=4 SV=1	3823	NS_368_NSco_20200117_BP_HILIC_B1.3538.3538.3	controllerType=0 controllerNumber=1 scan=3538	17.9669	Trypsin	B1	KHPGKADGQPASSAGGAQ	568
55194:4	126	K.VDTLPLAGEVLAPHAQAKPDAAAS[+568.212]AR.Q	HexNAc(2)Hex(1)	S[+568]	785.15	4	3137.58	3137.58	0	-1.9	503	Specific	314.12	314.12	314.12	7.99	6	>tr|Q63W72|Q63W72_BURPS Putative bifunctional protein (Uroporphyrin-III C-methyltransferase and uroporphyrinogen-III synthase transmembrane protein) OS=Burkholderia pseudomallei (strain K96243) OX=272560 GN=BPSL1016 PE=4 SV=1	783	NS_368_NSco_20200117_BP_HILIC_B1.51730.51730.4	controllerType=0 controllerNumber=1 scan=51730	117.804	Trypsin	B1	VDTLPLAGEVLAPHAQAKPDAAASAR	568
70263:4	55	R.NGKLPEDAQQADGGAAANAAS[+568.212]GAAAQTQAQAPALPAAIYFETGKSELPADAK.D	HexNAc(2)Hex(1)	S[+568]	1398.92	4	5592.66	5591.68	1	-3.5	390	Specific	314.16	279.25	0	5.82	13	>tr|Q63XT7|Q63XT7_BURPS Cytochrome c oxidase subunit 2 OS=Burkholderia pseudomallei (strain K96243) OX=272560 GN=BPSL0453 PE=3 SV=1	4191	20200122_Nsco_ZICHILIC_BP_B1.61552.61552.4	controllerType=0 controllerNumber=1 scan=61552	151.789	Trypsin	B1	NGKLPEDAQQADGGAAANAASGAAAQTQAQAPALPAAIYFETGKSELPADAK	568
49119:3	32	K.GAS[+568.212]SATTTAAKPTSGADANTGYFLQVGAYK.T	HexNAc(2)Hex(1)	S[+568]	1158.88	3	3474.63	3474.63	0	0.2	186	Specific	314.23	144.67	1.8	6.54	30	>tr|Q63Y07|Q63Y07_BURPS Putative membrane protein OS=Burkholderia pseudomallei (strain K96243) OX=272560 GN=BPSL0382 PE=4 SV=1	2876	20200122_Nsco_ZICHILIC_BP_B2.42132.42132.3	controllerType=0 controllerNumber=1 scan=42132	100.369	Trypsin	B2	GASSATTTAAKPTSGADANTGYFLQVGAYK	568
27560:3	139	R.DASGKEPIPLTPQAAS[+568.212]QAK.A	HexNAc(2)Hex(1)	S[+568]	826.41	3	2477.22	2477.21	0	0.4	853	Specific	314.26	171.33	52.63	4.11	10	>tr|Q63NS2|Q63NS2_BURPS Putative membrane protein OS=Burkholderia pseudomallei (strain K96243) OX=272560 GN=BPSS0227 PE=4 SV=1	5496	20200122_Nsco_ZICHILIC_BP_B2.24929.24929.3	controllerType=0 controllerNumber=1 scan=24929	63.8384	Trypsin	B2	DASGKEPIPLTPQAASQAK	568
66340:4	55	K.QVADARNGKLPEDAQQADGGAAANAAS[+568.212]GAAAQTQAQAPALPAAIYFETGK.S	HexNAc(2)Hex(1)	S[+568]	1356.15	4	5421.59	5420.6	1	-3.4	384	Specific	314.29	182.34	31.68	3.81	13	>tr|Q63XT7|Q63XT7_BURPS Cytochrome c oxidase subunit 2 OS=Burkholderia pseudomallei (strain K96243) OX=272560 GN=BPSL0453 PE=3 SV=1	4191	20200122_Nsco_ZICHILIC_BP_B1.57497.57497.4	controllerType=0 controllerNumber=1 scan=57497	140.226	Trypsin	B1	QVADARNGKLPEDAQQADGGAAANAASGAAAQTQAQAPALPAAIYFETGK	568
35157:3	58	K.VAPPADNNAS[+568.212]QPQQFDPNRALQGK.T	HexNAc(2)Hex(1)	S[+568]	1044.5	3	3131.47	3131.48	0	-1.5	50	Specific	314.89	314.89	314.89	8.95	25	>tr|Q63Y07|Q63Y07_BURPS Putative membrane protein OS=Burkholderia pseudomallei (strain K96243) OX=272560 GN=BPSL0382 PE=4 SV=1	2876	NS_368_NSco_20200117_BP_HILIC_B2.33747.33747.3	controllerType=0 controllerNumber=1 scan=33747	78.8646	Trypsin	B2	VAPPADNNASQPQQFDPNRALQGK	568
28557:2	159	R.SPSSSAAATSTSPS[+568.212]ASAGTGDAALSEAR.K	HexNAc(2)Hex(1)	S[+568]	1532.18	2	3063.36	3063.36	0	0	113	Specific	315	296.26	0	8.67	5	>tr|Q63MW4|Q63MW4_BURPS Uncharacterized protein OS=Burkholderia pseudomallei (strain K96243) OX=272560 GN=BPSS0534 PE=4 SV=1	5652	NS_368_NSco_20200117_BP_HILIC_B1.27023.27023.2	controllerType=0 controllerNumber=1 scan=27023	64.5275	Trypsin	B1	SPSSSAAATSTSPSASAGTGDAALSEAR	568
06984:2	229	R.AAAPAAASPAS[+203.079][+192.063][+192.063][+188.067][+215.116]GSDSR.S	HexNAc(1) 192.063 192.063 188.067 215.116	S[+188][+192]*2[+203][+215]	1189.03	2	2377.05	2377.05	0	-1.6	419	Specific	315.11	308.24	2.4	7.85	24	>tr|Q63US6|Q63US6_BURPS Protein HflK OS=Burkholderia pseudomallei (strain K96243) OX=272560 GN=BPSL1520 PE=3 SV=1	5406	NS_368_NSco_20200117_BP_HILIC_B3.7948.7948.2	controllerType=0 controllerNumber=1 scan=7948	25.403	Trypsin	B3	AAAPAAASPASGSDSR	990
69722:3	783	R.QTTQKLDQVAS[+568.212]FVNQQIEAAK.Q	HexNAc(2)Hex(1)	S[+568]	972.483	3	2915.43	2915.44	0	-1	81	Specific	315.25	139.81	14.4	7.52	1	>tr|Q63VH4|Q63VH4_BURPS Uncharacterized protein OS=Burkholderia pseudomallei (strain K96243) OX=272560 GN=BPSL1271 PE=4 SV=1	1743	NS_368_NSco_20200117_BP_HILIC_B1.65024.65024.3	controllerType=0 controllerNumber=1 scan=65024	146.064	Trypsin	B1	QTTQKLDQVASFVNQQIEAAK	568
23087:3	366	R.SASAAAALPAS[+568.212]DAEAIKR.A	HexNAc(2)Hex(1)	S[+568]	756.707	3	2268.11	2268.11	0	-0.6	64	Specific	315.43	256.99	129.74	6.83	5	>tr|Q63L94|Q63L94_BURPS ATP-dependent zinc metalloprotease FtsH OS=Burkholderia pseudomallei (strain K96243) OX=272560 GN=ftsH PE=3 SV=1	2317	NS_368_NSco_20200117_BP_HILIC_B3.22130.22130.3	controllerType=0 controllerNumber=1 scan=22130	58.2532	Trypsin	B3	SASAAAALPASDAEAIKR	568
46359:4	32	K.GAS[+568.212]SATTTAAKPT[+568.212]SGADANTGYFLQVGAYKTEADAEQQR.A	HexNAc(2)Hex(1),HexNAc(2)Hex(1)	S[+568], T[+568]	1268.58	4	5071.29	5071.29	0	0.5	186	Specific	315.57	72.32	21.71	3.6	30	>tr|Q63Y07|Q63Y07_BURPS Putative membrane protein OS=Burkholderia pseudomallei (strain K96243) OX=272560 GN=BPSL0382 PE=4 SV=1	2876	20200122_Nsco_ZICHILIC_BP_B2.39945.39945.4	controllerType=0 controllerNumber=1 scan=39945	95.8613	Trypsin	B2	GASSATTTAAKPTSGADANTGYFLQVGAYKTEADAEQQR	1136
47966:3	116	R.ANGKTEAAQASVTASAAADAPAAPAPAAAAS[+568.212]GANAIR.I	HexNAc(2)Hex(1)	S[+568]	1278.29	3	3832.84	3830.85	2	-4.9	547	Specific	316.32	283.21	20.23	5.27	11	>tr|Q63UN0|Q63UN0_BURPS Putative outer membrane lipoprotein OS=Burkholderia pseudomallei (strain K96243) OX=272560 GN=BPSL1566 PE=3 SV=1	1626	20200122_Nsco_ZICHILIC_BP_B2.41215.41215.3	controllerType=0 controllerNumber=1 scan=41215	98.514	Trypsin	B2	ANGKTEAAQASVTASAAADAPAAPAPAAAASGANAIR	568
38157:3	280	K.AASGAVPTVKPTDNS[+568.212]SGSFVFSRPGK.F	HexNAc(2)Hex(1)	S[+568]	1044.85	3	3132.52	3132.52	0	0.9	75	Specific	316.83	316.83	1.2	7.75	8	>tr|Q63RR8|Q63RR8_BURPS Outer-membrane lipoprotein carrier protein OS=Burkholderia pseudomallei (strain K96243) OX=272560 GN=lolA PE=3 SV=1	3506	NS_368_NSco_20200117_BP_HILIC_B2.36725.36725.3	controllerType=0 controllerNumber=1 scan=36725	85.5656	Trypsin	B2	AASGAVPTVKPTDNSSGSFVFSRPGK	568
29599:3	20	A.AASASTPAAGADAAS[+162.053][+462.149]SPKPAVEDIK.M	Hex(1) 462.1486	S[+162][+462]	970.457	3	2909.36	2907.35	2	1	25	NRagged	317.13	281.98	1.2	6.65	37	>tr|Q63W37|Q63W37_BURPS Ecotin OS=Burkholderia pseudomallei (strain K96243) OX=272560 GN=eco PE=4 SV=1	4875	NS_368_NSco_20200117_BP_HILIC_B3.28089.28089.3	controllerType=0 controllerNumber=1 scan=28089	71.9824	Trypsin	B3	AASASTPAAGADAASSPKPAVEDIK	624
67132:3	662	R.QAPSSSATSPASSVKPAS[+568.212]SISLVWPAAGSVIR.S	HexNAc(2)Hex(1)	S[+568]	1222.29	3	3664.85	3664.84	0	0.4	99	Specific	317.37	26.97	1.2	3.82	5	>tr|Q63V60|Q63V60_BURPS Subfamily M23B unassigned peptidase OS=Burkholderia pseudomallei (strain K96243) OX=272560 GN=BPSL1381 PE=4 SV=1	3708	20200122_Nsco_ZICHILIC_BP_B1.58265.58265.3	controllerType=0 controllerNumber=1 scan=58265	142.341	Trypsin	B1	QAPSSSATSPASSVKPASSISLVWPAAGSVIR	568
44337:2	108	R.AAS[+568.212]APEAAAAAPEAMQAAEQNDANAQAAR.A	HexNAc(2)Hex(1)	S[+568]	1668.24	2	3335.48	3335.48	0	0.4	156	Specific	317.51	278.54	278.54	8.58	7	>tr|Q63QT2|Q63QT2_BURPS Outer membrane protein assembly factor BamE OS=Burkholderia pseudomallei (strain K96243) OX=272560 GN=omlA PE=3 SV=1	4791	NS_368_NSco_20200117_BP_HILIC_B1.41935.41935.2	controllerType=0 controllerNumber=1 scan=41935	97.3527	Trypsin	B1	AASAPEAAAAAPEAMQAAEQNDANAQAAR	568
73759:3	1249	A.ASPALTASGAAASPGVS[+365.132][+231.074][+100.064]APAVVNLS[+568.212][+100.064]APAGAPAAGASTEASGK.S	HexNAc(1)Hex(1) 231.0743 100.064,HexNAc(2)Hex(1) 100.064	S[+100]*2[+231][+365][+568]	1643.46	3	4928.38	4925.37	3	0.1	35	NRagged	317.73	28.12	0	3.2	4	>tr|Q63TT0|Q63TT0_BURPS Putative exported protein OS=Burkholderia pseudomallei (strain K96243) OX=272560 GN=BPSL1886 PE=4 SV=1	887	20200122_Nsco_ZICHILIC_BP_B1.67223.67223.3	controllerType=0 controllerNumber=1 scan=67223	174.52	Trypsin	B1	ASPALTASGAAASPGVSAPAVVNLSAPAGAPAAGASTEASGK	1364
34914:3	32	K.VAPPADNNAS[+568.212]QPQQFDPNRALQGK.T	HexNAc(2)Hex(1)	S[+568]	1044.83	3	3132.47	3131.48	1	-2.2	50	Specific	317.91	241.04	241.04	4.59	30	>tr|Q63Y07|Q63Y07_BURPS Putative membrane protein OS=Burkholderia pseudomallei (strain K96243) OX=272560 GN=BPSL0382 PE=4 SV=1	2876	20200122_Nsco_ZICHILIC_BP_B2.30892.30892.3	controllerType=0 controllerNumber=1 scan=30892	76.8009	Trypsin	B2	VAPPADNNASQPQQFDPNRALQGK	568
45390:4	29	K.GASSATTTAAKPTS[+568.212]GADANT[+568.212]GYFLQVGAYKTEADAEQQR.A	HexNAc(2)Hex(1),HexNAc(2)Hex(1)	S[+568], T[+568]	1268.58	4	5071.29	5071.29	0	-1.1	186	Specific	317.97	243.7	2.4	8.65	37	>tr|Q63Y07|Q63Y07_BURPS Putative membrane protein OS=Burkholderia pseudomallei (strain K96243) OX=272560 GN=BPSL0382 PE=4 SV=1	2876	NS_368_NSco_20200117_BP_HILIC_B3.41679.41679.4	controllerType=0 controllerNumber=1 scan=41679	101.091	Trypsin	B3	GASSATTTAAKPTSGADANTGYFLQVGAYKTEADAEQQR	1136
44944:4	6	H.WNQVGVQADYALS[+365.132][+231.074][+100.064]KR.T	HexNAc(1)Hex(1) 231.0743 100.064	S[+100][+231][+365]	608.795	4	2432.16	2431.16	1	-3.1	314	NRagged	317.99	225.37	225.37	3.8	31	>tr|Q63LY3|Q63LY3_BURPS Putative porin protein OS=Burkholderia pseudomallei (strain K96243) OX=272560 GN=BPSS0879 PE=4 SV=1	4071	NS_368_NSco_20200117_BP_HILIC_B2.42728.42728.4	controllerType=0 controllerNumber=1 scan=42728	97.8951	Trypsin	B2	WNQVGVQADYALSKR	696
32698:3	1207	A.APTDAAPLADAPAAAS[+568.212]ATPDARDGDASR.V	HexNAc(2)Hex(1)	S[+568]	1064.49	3	3191.46	3190.45	1	1.5	27	NRagged	318.25	314.69	2.4	6.09	1	>tr|Q63K21|Q63K21_BURPS Type III secretion system protein OS=Burkholderia pseudomallei (strain K96243) OX=272560 GN=bsaO PE=3 SV=1	5131	20200122_Nsco_ZICHILIC_BP_B1.29233.29233.3	controllerType=0 controllerNumber=1 scan=29233	75.9653	Trypsin	B1	APTDAAPLADAPAAASATPDARDGDASR	568
03999:2	190	R.GAAAQPAS[+568.212]GAAAASAPGRR.S	HexNAc(2)Hex(1)	S[+568]	1103.53	2	2206.05	2206.06	0	-1.5	379	Specific	318.31	54.24	12	3.4	7	>tr|Q63U13|Q63U13_BURPS Multidrug efflux system putative membrane fusion protein OS=Burkholderia pseudomallei (strain K96243) OX=272560 GN=amrA PE=3 SV=1	1045	20200122_Nsco_ZICHILIC_BP_B2.5596.5596.2	controllerType=0 controllerNumber=1 scan=5596	21.4745	Trypsin	B2	GAAAQPASGAAAASAPGRR	568
71522:4	46	R.NGKLPEDAQQADGGAAANAAS[+203.079][+192.063][+192.063][+188.067][+215.116]GAAAQTQAQAPALPAAIYFETGKSELPADAK.D	HexNAc(1) 192.063 192.063 188.067 215.116	S[+188][+192]*2[+203][+215]	1504.72	4	6015.87	6013.86	2	1.2	390	Specific	318.36	318.36	0	7.56	25	>tr|Q63XT7|Q63XT7_BURPS Cytochrome c oxidase subunit 2 OS=Burkholderia pseudomallei (strain K96243) OX=272560 GN=BPSL0453 PE=3 SV=1	4191	NS_368_NSco_20200117_BP_HILIC_B3.64369.64369.4	controllerType=0 controllerNumber=1 scan=64369	147.077	Trypsin	B3	NGKLPEDAQQADGGAAANAASGAAAQTQAQAPALPAAIYFETGKSELPADAK	990
36557:3	1625	K.AADAGGAKPGAAASGAPAPAPVAAS[+365.132][+231.074][+100.064]AAS[+568.212]AASGAAA.Q	HexNAc(1)Hex(1) 231.0743 100.064,HexNAc(2)Hex(1)	S[+100][+231][+365][+568]	1332.95	3	3996.84	3996.84	0	-0.5	151	CRagged	318.4	277.93	0	3.5	4	>tr|Q63Q77|Q63Q77_BURPS Putative membrane protein OS=Burkholderia pseudomallei (strain K96243) OX=272560 GN=BPSL3148 PE=4 SV=1	2918	20200122_Nsco_ZICHILIC_BP_B2.32195.32195.3	controllerType=0 controllerNumber=1 scan=32195	79.5554	Trypsin	B2	AADAGGAKPGAAASGAPAPAPVAASAASAASGAAA	1264
40023:2	130	R.QQLAPPAPAS[+568.212]APAAASDAGTASPGARP.-	HexNAc(2)Hex(1)	S[+568]	1498.72	2	2996.43	2996.43	0	-0.5	731	CRagged	318.58	161.34	36.89	3.96	13	>tr|Q63Z30|Q63Z30_BURPS General secretory pathway protein D OS=Burkholderia pseudomallei (strain K96243) OX=272560 GN=gspD PE=3 SV=1	680	20200122_Nsco_ZICHILIC_BP_B2.34923.34923.2	controllerType=0 controllerNumber=1 scan=34923	85.4361	Trypsin	B2	QQLAPPAPASAPAAASDAGTASPGARP	568
21681:3	14	A.ASAST[+568.212]PAAGADAAS[+568.212]SPKPAVEDIK.M	HexNAc(2)Hex(1),HexNAc(2)Hex(1)	S[+568], T[+568]	1116.85	3	3348.53	3348.53	0	-0.5	26	NRagged	318.77	223.59	38.4	4.16	31	>tr|Q63W37|Q63W37_BURPS Ecotin OS=Burkholderia pseudomallei (strain K96243) OX=272560 GN=eco PE=4 SV=1	4875	20200122_Nsco_ZICHILIC_BP_B2.20135.20135.3	controllerType=0 controllerNumber=1 scan=20135	52.6338	Trypsin	B2	ASASTPAAGADAASSPKPAVEDIK	1136
04105:3	161	R.GAAAQPAS[+568.212]GAAAASAPGRR.S	HexNAc(2)Hex(1)	S[+568]	736.023	3	2206.05	2206.06	0	-2.2	379	Specific	318.95	165.3	12	7.86	13	>tr|Q63U13|Q63U13_BURPS Multidrug efflux system putative membrane fusion protein OS=Burkholderia pseudomallei (strain K96243) OX=272560 GN=amrA PE=3 SV=1	1045	NS_368_NSco_20200117_BP_HILIC_B3.5585.5585.3	controllerType=0 controllerNumber=1 scan=5585	20.8228	Trypsin	B3	GAAAQPASGAAAASAPGRR	568
21705:2	1047	R.DLSASTATASAS[+568.212]SAAR.D	HexNAc(2)Hex(1)	S[+568]	1017.96	2	2034.92	2034.92	0	0	245	Specific	318.97	186.25	0	6.69	5	>tr|Q63VX4|Q63VX4_BURPS Putative membrane protein OS=Burkholderia pseudomallei (strain K96243) OX=272560 GN=BPSL1121 PE=4 SV=1	5152	NS_368_NSco_20200117_BP_HILIC_B2.21297.21297.2	controllerType=0 controllerNumber=1 scan=21297	52.2504	Trypsin	B2	DLSASTATASASSAAR	568
51464:3	158	A.DS[+365.132][+231.074][+100.064]AEVAAAAS[+568.212][+100.064]APAVAAAPAS[+365.132][+231.074]R.A	HexNAc(1)Hex(1) 231.0743 100.064,HexNAc(2)Hex(1) 100.064,HexNAc(1)Hex(1) 231.0743	S[+100]*2[+231]*2[+365]*2[+568]	1272.24	3	3814.71	3814.69	0	4.7	78	NRagged	319	317.16	0	4.59	21	>tr|Q63QC8|Q63QC8_BURPS Putative membrane protein OS=Burkholderia pseudomallei (strain K96243) OX=272560 GN=BPSL3095 PE=4 SV=1	2234	NS_368_NSco_20200117_BP_HILIC_B3.46929.46929.3	controllerType=0 controllerNumber=1 scan=46929	112.013	Trypsin	B3	DSAEVAAAASAPAVAAAPASR	1960
50655:3	158	A.DS[+568.212][+100.064]AEVAAAAS[+365.132][+231.074]APAVAAAPAS[+365.132][+231.074][+100.064]R.A	HexNAc(2)Hex(1) 100.064,HexNAc(1)Hex(1) 231.0743,HexNAc(1)Hex(1) 231.0743 100.064	S[+100]*2[+231]*2[+365]*2[+568]	1272.24	3	3814.7	3814.69	0	4.3	78	NRagged	319.15	319.15	0	4.59	21	>tr|Q63QC8|Q63QC8_BURPS Putative membrane protein OS=Burkholderia pseudomallei (strain K96243) OX=272560 GN=BPSL3095 PE=4 SV=1	2234	NS_368_NSco_20200117_BP_HILIC_B3.46227.46227.3	controllerType=0 controllerNumber=1 scan=46227	110.564	Trypsin	B3	DSAEVAAAASAPAVAAAPASR	1960
34573:3	1318	K.AADAGGAKPGAAASGAPAPAPVAAS[+365.132][+231.074][+100.064]AAS[+568.212]AASGAAA.Q	HexNAc(1)Hex(1) 231.0743 100.064,HexNAc(2)Hex(1)	S[+100][+231][+365][+568]	1332.95	3	3996.84	3996.84	0	-0.3	151	CRagged	319.32	319.32	0	4.28	3	>tr|Q63Q77|Q63Q77_BURPS Putative membrane protein OS=Burkholderia pseudomallei (strain K96243) OX=272560 GN=BPSL3148 PE=4 SV=1	2918	20200122_Nsco_ZICHILIC_BP_B1.30742.30742.3	controllerType=0 controllerNumber=1 scan=30742	79.2244	Trypsin	B1	AADAGGAKPGAAASGAPAPAPVAASAASAASGAAA	1264
08179:2	27	K.AAAASAAAQASAPAAAS[+568.212]T[+568.212]TK.A	HexNAc(2)Hex(1),HexNAc(2)Hex(1)	S[+568], T[+568]	1412.65	2	2824.28	2824.28	0	0.1	190	Specific	319.36	208.71	2.4	7.86	37	>tr|Q63UW0|Q63UW0_BURPS Uncharacterized protein OS=Burkholderia pseudomallei (strain K96243) OX=272560 GN=BPSL1486 PE=4 SV=1	1930	NS_368_NSco_20200117_BP_HILIC_B1.9596.9596.2	controllerType=0 controllerNumber=1 scan=9596	30.35	Trypsin	B1	AAAASAAAQASAPAAASTTK	1136
37953:4	280	K.AASGAVPTVKPTDNS[+568.212]SGSFVFSRPGK.F	HexNAc(2)Hex(1)	S[+568]	783.886	4	3132.52	3132.52	0	-0.1	75	Specific	319.44	319.44	1.2	8.52	8	>tr|Q63RR8|Q63RR8_BURPS Outer-membrane lipoprotein carrier protein OS=Burkholderia pseudomallei (strain K96243) OX=272560 GN=lolA PE=3 SV=1	3506	NS_368_NSco_20200117_BP_HILIC_B2.36541.36541.4	controllerType=0 controllerNumber=1 scan=36541	85.1809	Trypsin	B2	AASGAVPTVKPTDNSSGSFVFSRPGK	568
14673:4	379	R.LNEHPQMQFAAS[+568.212]APTKK.Y	HexNAc(2)Hex(1)	S[+568]	617.298	4	2466.17	2466.17	0	0.2	43	Specific	319.52	280.15	69.18	5.45	4	>tr|Q63RZ5|Q63RZ5_BURPS Putative exported protein OS=Burkholderia pseudomallei (strain K96243) OX=272560 GN=BPSL2526 PE=4 SV=1	1616	20200122_Nsco_ZICHILIC_BP_B3.14606.14606.4	controllerType=0 controllerNumber=1 scan=14606	39.7615	Trypsin	B3	LNEHPQMQFAASAPTKK	568
32424:2	1304	R.AADPASGAGGAPVADAPQPAS[+568.212]APESAADR.A	HexNAc(2)Hex(1)	S[+568]	1572.21	2	3143.41	3143.41	0	-2.1	148	Specific	319.82	139.52	0.84	5.38	2	>tr|Q63LR7|Q63LR7_BURPS Subfamily M23B unassigned peptidase OS=Burkholderia pseudomallei (strain K96243) OX=272560 GN=BPSS0945 PE=4 SV=1	3105	20200122_Nsco_ZICHILIC_BP_B3.29868.29868.2	controllerType=0 controllerNumber=1 scan=29868	76.1999	Trypsin	B3	AADPASGAGGAPVADAPQPASAPESAADR	568
36965:2	331	R.GAPADGGAPAS[+568.212]AAGAAGAPTPAAVDAAER.A	HexNAc(2)Hex(1)	S[+568]	1493.69	2	2986.37	2986.38	0	-1.9	681	Specific	320.02	108.33	4.52	6.87	6	>tr|Q63NR2|Q63NR2_BURPS Putative penicillin-binding protein OS=Burkholderia pseudomallei (strain K96243) OX=272560 GN=BPSS0238 PE=4 SV=1	3700	NS_368_NSco_20200117_BP_HILIC_B3.34510.34510.2	controllerType=0 controllerNumber=1 scan=34510	85.947	Trypsin	B3	GAPADGGAPASAAGAAGAPTPAAVDAAER	568
57983:4	417	K.LKTPAAPTPPAAPVPASS[+568.212]AAPGTSASSAVAAPAAAGSGPAASAPAAPVR.H	HexNAc(2)Hex(1)	S[+568]	1196.62	4	4783.44	4782.43	1	0.9	216	Specific	320.31	320.31	0	5.69	10	>tr|Q63VC5|Q63VC5_BURPS Putative lipoprotein OS=Burkholderia pseudomallei (strain K96243) OX=272560 GN=BPSL1317 PE=4 SV=1	2962	20200122_Nsco_ZICHILIC_BP_B2.49492.49492.4	controllerType=0 controllerNumber=1 scan=49492	115.611	Trypsin	B2	LKTPAAPTPPAAPVPASSAAPGTSASSAVAAPAAAGSGPAASAPAAPVR	568
79302:4	63	R.NGKLPEDAQQADGGAAANAAS[+568.212]GAAAQTQAQAPALPAAIYFETGKSELPADAK.D	HexNAc(2)Hex(1)	S[+568]	1398.92	4	5592.65	5591.68	1	-5.1	390	Specific	320.54	320.54	0	7	15	>tr|Q63XT7|Q63XT7_BURPS Cytochrome c oxidase subunit 2 OS=Burkholderia pseudomallei (strain K96243) OX=272560 GN=BPSL0453 PE=3 SV=1	4191	NS_368_NSco_20200117_BP_HILIC_B2.73082.73082.4	controllerType=0 controllerNumber=1 scan=73082	159.206	Trypsin	B2	NGKLPEDAQQADGGAAANAASGAAAQTQAQAPALPAAIYFETGKSELPADAK	568
43259:3	12	K.GAS[+568.212]SATTTAAKPT[+568.212]SGADANTGYFLQVGAYK.T	HexNAc(2)Hex(1),HexNAc(2)Hex(1)	S[+568], T[+568]	1348.29	3	4042.84	4042.84	0	0.1	186	Specific	320.97	129.19	1.71	4.41	25	>tr|Q63Y07|Q63Y07_BURPS Putative membrane protein OS=Burkholderia pseudomallei (strain K96243) OX=272560 GN=BPSL0382 PE=4 SV=1	2876	20200122_Nsco_ZICHILIC_BP_B1.37790.37790.3	controllerType=0 controllerNumber=1 scan=37790	95.1075	Trypsin	B1	GASSATTTAAKPTSGADANTGYFLQVGAYK	1136
22570:3	20	A.ASASTPAAGADAASS[+568.212]PKPAVEDIK.M	HexNAc(2)Hex(1)	S[+568]	927.444	3	2780.32	2780.32	0	-0.6	26	NRagged	321.49	321.49	0	7.64	37	>tr|Q63W37|Q63W37_BURPS Ecotin OS=Burkholderia pseudomallei (strain K96243) OX=272560 GN=eco PE=4 SV=1	4875	NS_368_NSco_20200117_BP_HILIC_B3.21666.21666.3	controllerType=0 controllerNumber=1 scan=21666	57.1955	Trypsin	B3	ASASTPAAGADAASSPKPAVEDIK	568
72976:3	1020	R.FQAAQLPGAAS[+568.212]GVPVPLPDGGTESGGNFTDEPGIAGGEGR.G	HexNAc(2)Hex(1)	S[+568]	1450.35	3	4349.02	4349.02	0	0.2	174	Specific	321.68	321.68	3.9	6.45	1	>tr|Q63Z22|Q63Z22_BURPS Type II secretion system protein K OS=Burkholderia pseudomallei (strain K96243) OX=272560 GN=gspK PE=3 SV=1	4656	20200122_Nsco_ZICHILIC_BP_B1.66171.66171.3	controllerType=0 controllerNumber=1 scan=66171	170.673	Trypsin	B1	FQAAQLPGAASGVPVPLPDGGTESGGNFTDEPGIAGGEGR	568
38655:2	373	R.GAPADGGAPAS[+568.212]AAGAAGAPTPAAVDAAER.A	HexNAc(2)Hex(1)	S[+568]	1493.69	2	2986.37	2986.38	0	-2	681	Specific	322.27	80.24	4.52	5.74	5	>tr|Q63NR2|Q63NR2_BURPS Putative penicillin-binding protein OS=Burkholderia pseudomallei (strain K96243) OX=272560 GN=BPSS0238 PE=4 SV=1	3700	NS_368_NSco_20200117_BP_HILIC_B1.36693.36693.2	controllerType=0 controllerNumber=1 scan=36693	86.0698	Trypsin	B1	GAPADGGAPASAAGAAGAPTPAAVDAAER	568
82946:4	423	S.MFFPNVTQTNTASNAT[+568.212][+100.064]NGNGAS[+162.053][+462.149]GASAAAAANALPAAATGAAPATTAPAAQAQLVR.F	HexNAc(2)Hex(1) 100.064,Hex(1) 462.1486	S[+162][+462], T[+100][+568]	1598.76	4	6392.01	6390.98	1	3.3	32	NRagged	322.63	322.63	0	3.91	17	>sp|Q63YW1|YIDC_BURPS Membrane protein insertase YidC OS=Burkholderia pseudomallei (strain K96243) OX=272560 GN=yidC PE=3 SV=1	13	NS_368_NSco_20200117_BP_HILIC_B3.74117.74117.4	controllerType=0 controllerNumber=1 scan=74117	166.531	Trypsin	B3	MFFPNVTQTNTASNATNGNGASGASAAAAANALPAAATGAAPATTAPAAQAQLVR	1292
20848:3	23	A.ASAS[+568.212]T[+568.212]PAAGADAASSPKPAVEDIK.M	HexNAc(2)Hex(1),HexNAc(2)Hex(1)	S[+568], T[+568]	1116.85	3	3348.53	3348.53	0	-0.8	26	NRagged	322.91	141.86	12	5.03	18	>tr|Q63W37|Q63W37_BURPS Ecotin OS=Burkholderia pseudomallei (strain K96243) OX=272560 GN=eco PE=4 SV=1	4875	20200122_Nsco_ZICHILIC_BP_B3.19957.19957.3	controllerType=0 controllerNumber=1 scan=19957	52.6454	Trypsin	B3	ASASTPAAGADAASSPKPAVEDIK	1136
73681:4	46	R.NGKLPEDAQQADGGAAANAAS[+568.212]GAAAQTQAQAPALPAAIYFETGKSELPADAK.D	HexNAc(2)Hex(1)	S[+568]	1399.42	4	5594.67	5591.68	3	-3.8	390	Specific	323.32	247.5	0	7.37	25	>tr|Q63XT7|Q63XT7_BURPS Cytochrome c oxidase subunit 2 OS=Burkholderia pseudomallei (strain K96243) OX=272560 GN=BPSL0453 PE=3 SV=1	4191	NS_368_NSco_20200117_BP_HILIC_B3.66151.66151.4	controllerType=0 controllerNumber=1 scan=66151	150.595	Trypsin	B3	NGKLPEDAQQADGGAAANAASGAAAQTQAQAPALPAAIYFETGKSELPADAK	568
59620:4	103	R.NGKLPEDAQQADGGAAANAAS[+568.212]GAAAQTQAQAPALPAAIYFETGKSELPADAK.D	HexNAc(2)Hex(1)	S[+568]	1398.67	4	5591.67	5591.68	0	-0.8	390	Specific	323.42	323.42	0	6.65	9	>tr|Q63XT7|Q63XT7_BURPS Cytochrome c oxidase subunit 2 OS=Burkholderia pseudomallei (strain K96243) OX=272560 GN=BPSL0453 PE=3 SV=1	4191	20200122_Nsco_ZICHILIC_BP_B3.54825.54825.4	controllerType=0 controllerNumber=1 scan=54825	139.983	Trypsin	B3	NGKLPEDAQQADGGAAANAASGAAAQTQAQAPALPAAIYFETGKSELPADAK	568
09800:3	29	K.PQTAANGSS[+365.132][+231.074][+100.064]APHVANNNAQASAAATPPK.A	HexNAc(1)Hex(1) 231.0743 100.064	S[+100][+231][+365]	1114.53	3	3341.58	3339.56	2	4.2	152	Specific	323.9	158.47	2.4	6.49	37	>tr|Q63Y07|Q63Y07_BURPS Putative membrane protein OS=Burkholderia pseudomallei (strain K96243) OX=272560 GN=BPSL0382 PE=4 SV=1	2876	NS_368_NSco_20200117_BP_HILIC_B3.10336.10336.3	controllerType=0 controllerNumber=1 scan=10336	30.3698	Trypsin	B3	PQTAANGSSAPHVANNNAQASAAATPPK	696
34694:4	17	A.ASASTPAAGADAASS[+568.212]PKPAVEDIKM[+15.995]FPAAQAGQK.R	HexNAc(2)Hex(1)	M[+16], S[+568]	957.212	4	3825.83	3825.82	0	0.8	26	NRagged	324.06	324.06	2.4	6.23	20	>tr|Q63W37|Q63W37_BURPS Ecotin OS=Burkholderia pseudomallei (strain K96243) OX=272560 GN=eco PE=4 SV=1	4875	20200122_Nsco_ZICHILIC_BP_B1.30841.30841.4	controllerType=0 controllerNumber=1 scan=30841	79.4753	Trypsin	B1	ASASTPAAGADAASSPKPAVEDIKMFPAAQAGQK	568
15012:2	326	R.APAATATADGDASS[+568.212]PASPPGAR.F	HexNAc(2)Hex(1)	S[+568]	1254.07	2	2507.13	2507.13	0	-0.4	156	Specific	324.15	286.19	0	7.97	4	>tr|Q63JM3|Q63JM3_BURPS Putative membrane protein OS=Burkholderia pseudomallei (strain K96243) OX=272560 GN=BPSS1694 PE=4 SV=1	4044	NS_368_NSco_20200117_BP_HILIC_B1.15276.15276.2	controllerType=0 controllerNumber=1 scan=15276	41.5428	Trypsin	B1	APAATATADGDASSPASPPGAR	568
81160:4	423	R.PSM[+15.995]FFPNVTQTNTASNATNGNGASGAS[+203.079][+192.063][+192.063][+188.067][+215.116]AAAAANALPAAATGAAPATTAPAAQAQLVR.F	HexNAc(1) 192.063 192.063 188.067 215.116	M[+16], S[+188][+192]*2[+203][+215]	1573.25	4	6289.97	6288.97	1	-0.7	30	Specific	324.8	324.8	0	6.53	17	>sp|Q63YW1|YIDC_BURPS Membrane protein insertase YidC OS=Burkholderia pseudomallei (strain K96243) OX=272560 GN=yidC PE=3 SV=1	13	NS_368_NSco_20200117_BP_HILIC_B3.72625.72625.4	controllerType=0 controllerNumber=1 scan=72625	163.708	Trypsin	B3	PSMFFPNVTQTNTASNATNGNGASGASAAAAANALPAAATGAAPATTAPAAQAQLVR	990
39662:2	275	A.PAS[+365.132][+231.074]AAGAAGAPT[+568.212][+100.064]PAAVDAAER.A	HexNAc(1)Hex(1) 231.0743,HexNAc(2)Hex(1) 100.064	S[+231][+365], T[+100][+568]	1543.7	2	3086.39	3086.39	0	0.1	689	NRagged	324.85	114.9	0	4.02	9	>tr|Q63NR2|Q63NR2_BURPS Putative penicillin-binding protein OS=Burkholderia pseudomallei (strain K96243) OX=272560 GN=BPSS0238 PE=4 SV=1	3700	20200122_Nsco_ZICHILIC_BP_B3.35945.35945.2	controllerType=0 controllerNumber=1 scan=35945	90.5154	Trypsin	B3	PASAAGAAGAPTPAAVDAAER	1264
85813:4	25	T.PFST[+203.079][+192.063][+192.063][+188.067][+215.116]S[+568.212][+100.064]INQTAATVGLR.H	HexNAc(1) 192.063 192.063 188.067 215.116,HexNAc(2)Hex(1) 100.064	S[+100][+568], T[+188][+192]*2[+203][+215]	831.897	4	3324.56	3321.54	3	2.9	356	NRagged	325.35	325.35	0	3.23	26	>tr|Q63LY3|Q63LY3_BURPS Putative porin protein OS=Burkholderia pseudomallei (strain K96243) OX=272560 GN=BPSS0879 PE=4 SV=1	4071	20200122_Nsco_ZICHILIC_BP_B2.72597.72597.4	controllerType=0 controllerNumber=1 scan=72597	165.079	Trypsin	B2	PFSTSINQTAATVGLR	1658
06223:2	27	K.AATPAS[+203.079][+192.063][+192.063][+188.067][+215.116]AAS[+568.212]GA.-	HexNAc(1) 192.063 192.063 188.067 215.116,HexNAc(2)Hex(1)	S[+188][+192]*2[+203][+215][+568]	1217.02	2	2433.02	2433.03	0	-0.8	221	CRagged	325.43	238.39	0	6.08	37	>tr|Q63UW0|Q63UW0_BURPS Uncharacterized protein OS=Burkholderia pseudomallei (strain K96243) OX=272560 GN=BPSL1486 PE=4 SV=1	1930	NS_368_NSco_20200117_BP_HILIC_B1.7864.7864.2	controllerType=0 controllerNumber=1 scan=7864	26.7913	Trypsin	B1	AATPASAASGA	1558
21146:3	20	A.SASTPAAGADAAS[+568.212]SPKPAVEDIK.M	HexNAc(2)Hex(1)	S[+568]	903.765	3	2709.28	2709.28	0	-0.9	27	NRagged	325.81	289.53	38.8	5.57	37	>tr|Q63W37|Q63W37_BURPS Ecotin OS=Burkholderia pseudomallei (strain K96243) OX=272560 GN=eco PE=4 SV=1	4875	NS_368_NSco_20200117_BP_HILIC_B3.20389.20389.3	controllerType=0 controllerNumber=1 scan=20389	54.1547	Trypsin	B3	SASTPAAGADAASSPKPAVEDIK	568
31079:3	982	K.AADAGGAKPGAAASGAPAPAPVAAS[+365.132][+231.074]AAS[+568.212]AAS[+568.212][+100.064]GAAA.Q	HexNAc(1)Hex(1) 231.0743,HexNAc(2)Hex(1),HexNAc(2)Hex(1) 100.064	S[+100][+231][+365][+568]*2	1522.35	3	4565.05	4565.05	0	-0.7	151	CRagged	326	279.09	0	5.88	9	>tr|Q63Q77|Q63Q77_BURPS Putative membrane protein OS=Burkholderia pseudomallei (strain K96243) OX=272560 GN=BPSL3148 PE=4 SV=1	2918	NS_368_NSco_20200117_BP_HILIC_B3.29432.29432.3	controllerType=0 controllerNumber=1 scan=29432	75.0482	Trypsin	B3	AADAGGAKPGAAASGAPAPAPVAASAASAASGAAA	1832
46421:3	73	K.TEAAQASVTASAAADAPAAPAPAAAAS[+568.212]GANAIR.I	HexNAc(2)Hex(1)	S[+568]	1154.89	3	3462.66	3460.66	2	0.4	551	Specific	326.21	272.9	105.24	6.94	12	>tr|Q63UN0|Q63UN0_BURPS Putative outer membrane lipoprotein OS=Burkholderia pseudomallei (strain K96243) OX=272560 GN=BPSL1566 PE=3 SV=1	1626	NS_368_NSco_20200117_BP_HILIC_B3.42533.42533.3	controllerType=0 controllerNumber=1 scan=42533	102.785	Trypsin	B3	TEAAQASVTASAAADAPAAPAPAAAASGANAIR	568
46368:2	152	R.AAS[+568.212]APEAAAAAPEAMQAAEQNDANAQAAR.A	HexNAc(2)Hex(1)	S[+568]	1668.24	2	3335.48	3335.48	0	-0.3	156	Specific	326.41	309.49	309.49	7.78	4	>tr|Q63QT2|Q63QT2_BURPS Outer membrane protein assembly factor BamE OS=Burkholderia pseudomallei (strain K96243) OX=272560 GN=omlA PE=3 SV=1	4791	20200122_Nsco_ZICHILIC_BP_B2.39951.39951.2	controllerType=0 controllerNumber=1 scan=39951	95.8768	Trypsin	B2	AASAPEAAAAAPEAMQAAEQNDANAQAAR	568
31037:3	108	R.AAS[+568.212]APEAAAAAPEAM[+15.995]QAAEQNDANAQAAR.A	HexNAc(2)Hex(1)	M[+16], S[+568]	1117.83	3	3351.47	3351.48	0	-0.9	156	Specific	326.53	314.92	314.92	7.62	7	>tr|Q63QT2|Q63QT2_BURPS Outer membrane protein assembly factor BamE OS=Burkholderia pseudomallei (strain K96243) OX=272560 GN=omlA PE=3 SV=1	4791	NS_368_NSco_20200117_BP_HILIC_B1.29746.29746.3	controllerType=0 controllerNumber=1 scan=29746	71.282	Trypsin	B1	AASAPEAAAAAPEAMQAAEQNDANAQAAR	568
45019:3	117	K.TEAAQASVTAS[+568.212]AAADAPAAPAPAAAASGANAIR.I	HexNAc(2)Hex(1)	S[+568]	1154.22	3	3460.65	3460.66	0	-1.4	551	Specific	326.61	326.61	4.8	5.46	10	>tr|Q63UN0|Q63UN0_BURPS Putative outer membrane lipoprotein OS=Burkholderia pseudomallei (strain K96243) OX=272560 GN=BPSL1566 PE=3 SV=1	1626	20200122_Nsco_ZICHILIC_BP_B3.40588.40588.3	controllerType=0 controllerNumber=1 scan=40588	101.547	Trypsin	B3	TEAAQASVTASAAADAPAAPAPAAAASGANAIR	568
40439:3	73	R.ANGKTEAAQASVTASAAADAPAAPAPAAAAS[+568.212]GANAIR.I	HexNAc(2)Hex(1)	S[+568]	1277.62	3	3830.84	3830.85	0	-2.1	547	Specific	326.62	296.38	105.33	8.23	12	>tr|Q63UN0|Q63UN0_BURPS Putative outer membrane lipoprotein OS=Burkholderia pseudomallei (strain K96243) OX=272560 GN=BPSL1566 PE=3 SV=1	1626	NS_368_NSco_20200117_BP_HILIC_B3.37535.37535.3	controllerType=0 controllerNumber=1 scan=37535	92.4168	Trypsin	B3	ANGKTEAAQASVTASAAADAPAAPAPAAAASGANAIR	568
38295:3	106	R.QQLAPPAPAS[+568.212]APAAASDAGTASPGARP.-	HexNAc(2)Hex(1)	S[+568]	999.816	3	2997.43	2996.43	1	-1	731	CRagged	326.65	288.74	10.1	7.62	5	>tr|Q63Z30|Q63Z30_BURPS General secretory pathway protein D OS=Burkholderia pseudomallei (strain K96243) OX=272560 GN=gspD PE=3 SV=1	680	NS_368_NSco_20200117_BP_HILIC_B1.36352.36352.3	controllerType=0 controllerNumber=1 scan=36352	85.3729	Trypsin	B1	QQLAPPAPASAPAAASDAGTASPGARP	568
51215:3	158	A.DS[+568.212][+100.064]AEVAAAAS[+365.132][+231.074][+100.064]APAVAAAPAS[+365.132][+231.074]R.A	HexNAc(2)Hex(1) 100.064,HexNAc(1)Hex(1) 231.0743 100.064,HexNAc(1)Hex(1) 231.0743	S[+100]*2[+231]*2[+365]*2[+568]	1272.24	3	3814.7	3814.69	0	3.7	78	NRagged	326.83	326.83	0	4.96	21	>tr|Q63QC8|Q63QC8_BURPS Putative membrane protein OS=Burkholderia pseudomallei (strain K96243) OX=272560 GN=BPSL3095 PE=4 SV=1	2234	NS_368_NSco_20200117_BP_HILIC_B3.46724.46724.3	controllerType=0 controllerNumber=1 scan=46724	111.618	Trypsin	B3	DSAEVAAAASAPAVAAAPASR	1960
21585:2	1169	R.ASTAGSAASAAATGS[+568.212]NDDPIAR.F	HexNAc(2)Hex(1)	S[+568]	1265.57	2	2530.13	2530.13	0	-0.9	377	Specific	327.09	307.93	0	6.66	2	>tr|Q63UX9|Q63UX9_BURPS Family C40 unassigned peptidase OS=Burkholderia pseudomallei (strain K96243) OX=272560 GN=BPSL1465 PE=4 SV=1	5269	20200122_Nsco_ZICHILIC_BP_B3.20580.20580.2	controllerType=0 controllerNumber=1 scan=20580	54.1364	Trypsin	B3	ASTAGSAASAAATGSNDDPIAR	568
06821:2	27	K.AATPAS[+203.079][+192.063][+192.063][+188.067][+215.116]AAS[+568.212]GA.-	HexNAc(1) 192.063 192.063 188.067 215.116,HexNAc(2)Hex(1)	S[+188][+192]*2[+203][+215][+568]	1217.02	2	2433.03	2433.03	0	-0.2	221	CRagged	327.94	287.52	5.5	6.39	37	>tr|Q63UW0|Q63UW0_BURPS Uncharacterized protein OS=Burkholderia pseudomallei (strain K96243) OX=272560 GN=BPSL1486 PE=4 SV=1	1930	NS_368_NSco_20200117_BP_HILIC_B1.8404.8404.2	controllerType=0 controllerNumber=1 scan=8404	27.8641	Trypsin	B1	AATPASAASGA	1558
03728:3	125	R.GAAAQPAS[+568.212]GAAAASAPGRR.S	HexNAc(2)Hex(1)	S[+568]	736.024	3	2206.06	2206.06	0	-0.9	379	Specific	328.62	142.15	12	6.13	6	>tr|Q63U13|Q63U13_BURPS Multidrug efflux system putative membrane fusion protein OS=Burkholderia pseudomallei (strain K96243) OX=272560 GN=amrA PE=3 SV=1	1045	20200122_Nsco_ZICHILIC_BP_B3.5471.5471.3	controllerType=0 controllerNumber=1 scan=5471	21.438	Trypsin	B3	GAAAQPASGAAAASAPGRR	568
04342:2	11	K.KAATAAPADAAS[+203.079][+192.063][+192.063][+188.067][+215.116]Q.-	HexNAc(1) 192.063 192.063 188.067 215.116	S[+188][+192]*2[+203][+215]	1081.99	2	2162.98	2162.98	0	0.9	80	CRagged	328.63	320.06	9.1	6.28	22	>tr|Q63TN8|Q63TN8_BURPS Putative exported protein OS=Burkholderia pseudomallei (strain K96243) OX=272560 GN=BPSL1929 PE=4 SV=1	3482	20200122_Nsco_ZICHILIC_BP_B1.5917.5917.2	controllerType=0 controllerNumber=1 scan=5917	22.2174	Trypsin	B1	KAATAAPADAASQ	990
08707:4	32	K.KPQTAANGS[+568.212]SAPHVANNNAQASAAAT[+568.212]PPK.A	HexNAc(2)Hex(1),HexNAc(2)Hex(1)	S[+568], T[+568]	978.203	4	3909.79	3907.81	2	-5	151	Specific	328.81	159.42	2.58	3.95	30	>tr|Q63Y07|Q63Y07_BURPS Putative membrane protein OS=Burkholderia pseudomallei (strain K96243) OX=272560 GN=BPSL0382 PE=4 SV=1	2876	20200122_Nsco_ZICHILIC_BP_B2.9466.9466.4	controllerType=0 controllerNumber=1 scan=9466	28.5855	Trypsin	B2	KPQTAANGSSAPHVANNNAQASAAATPPK	1136
21335:3	17	A.SASTPAAGADAAS[+568.212]SPKPAVEDIK.M	HexNAc(2)Hex(1)	S[+568]	903.766	3	2709.28	2709.28	0	0.3	27	NRagged	329.04	198.5	0	5.37	20	>tr|Q63W37|Q63W37_BURPS Ecotin OS=Burkholderia pseudomallei (strain K96243) OX=272560 GN=eco PE=4 SV=1	4875	20200122_Nsco_ZICHILIC_BP_B1.19780.19780.3	controllerType=0 controllerNumber=1 scan=19780	53.5096	Trypsin	B1	SASTPAAGADAASSPKPAVEDIK	568
72370:4	47	T.PFST[+203.079][+192.063][+192.063][+188.067][+215.116]S[+568.212][+100.064]INQTAATVGLR.H	HexNAc(1) 192.063 192.063 188.067 215.116,HexNAc(2)Hex(1) 100.064	S[+100][+568], T[+188][+192]*2[+203][+215]	831.646	4	3323.56	3321.54	2	3.4	356	NRagged	329.23	329.23	0	3.39	20	>tr|Q63LY3|Q63LY3_BURPS Putative porin protein OS=Burkholderia pseudomallei (strain K96243) OX=272560 GN=BPSS0879 PE=4 SV=1	4071	20200122_Nsco_ZICHILIC_BP_B1.64893.64893.4	controllerType=0 controllerNumber=1 scan=64893	164.859	Trypsin	B1	PFSTSINQTAATVGLR	1658
13210:3	22	A.ASAAAQASAPAAAS[+365.132][+231.074][+100.064]T[+365.132][+231.074][+100.064]T[+162.053][+462.149]K.A	HexNAc(1)Hex(1) 231.0743 100.064,HexNAc(1)Hex(1) 231.0743 100.064,Hex(1) 462.1486	S[+100][+231][+365], T[+100][+162][+231][+365][+462]	1165.18	3	3493.51	3491.49	2	3.8	193	NRagged	329.57	260.59	0	4.36	44	>tr|Q63UW0|Q63UW0_BURPS Uncharacterized protein OS=Burkholderia pseudomallei (strain K96243) OX=272560 GN=BPSL1486 PE=4 SV=1	1930	NS_368_NSco_20200117_BP_HILIC_B3.13213.13213.3	controllerType=0 controllerNumber=1 scan=13213	36.8638	Trypsin	B3	ASAAAQASAPAAASTTK	2016
69856:3	17	K.KAILESVYQGAGQAAS[+568.212]APMPPTQWSYDK.N	HexNAc(2)Hex(1)	S[+568]	1188.56	3	3563.68	3562.68	1	-1.5	328	Specific	329.58	303.92	69.98	8.91	23	>tr|Q63YD9|Q63YD9_BURPS Putative periplasmic dipeptide transport protein OS=Burkholderia pseudomallei (strain K96243) OX=272560 GN=dppA PE=4 SV=1	4583	NS_368_NSco_20200117_BP_HILIC_B3.62950.62950.3	controllerType=0 controllerNumber=1 scan=62950	144.208	Trypsin	B3	KAILESVYQGAGQAASAPMPPTQWSYDK	568
13176:2	9	A.ASAAAQASAPAAAS[+365.132][+231.074][+100.064]T[+365.132][+231.074][+100.064]T[+162.053][+462.149]K.A	HexNAc(1)Hex(1) 231.0743 100.064,HexNAc(1)Hex(1) 231.0743 100.064,Hex(1) 462.1486	S[+100][+231][+365], T[+100][+162][+231][+365][+462]	1747.26	2	3493.51	3491.49	2	3	193	NRagged	330.27	287.33	0	4.25	58	>tr|Q63UW0|Q63UW0_BURPS Uncharacterized protein OS=Burkholderia pseudomallei (strain K96243) OX=272560 GN=BPSL1486 PE=4 SV=1	1930	20200122_Nsco_ZICHILIC_BP_B2.13085.13085.2	controllerType=0 controllerNumber=1 scan=13085	35.911	Trypsin	B2	ASAAAQASAPAAASTTK	2016
27963:3	70	R.RQQLAPPAPASAPAAASDAGT[+568.212]AS[+568.212]PGARP.-	HexNAc(2)Hex(1),HexNAc(2)Hex(1)	S[+568], T[+568]	1240.92	3	3720.74	3720.75	0	-2.9	730	CRagged	330.31	328.43	1.2	8.05	19	>tr|Q63Z30|Q63Z30_BURPS General secretory pathway protein D OS=Burkholderia pseudomallei (strain K96243) OX=272560 GN=gspD PE=3 SV=1	680	NS_368_NSco_20200117_BP_HILIC_B3.26617.26617.3	controllerType=0 controllerNumber=1 scan=26617	68.7086	Trypsin	B3	RQQLAPPAPASAPAAASDAGTASPGARP	1136
39339:3	130	R.QQLAPPAPAS[+568.212]APAAASDAGTASPGARP.-	HexNAc(2)Hex(1)	S[+568]	999.483	3	2996.43	2996.43	0	0.4	731	CRagged	330.89	286.84	10.1	5.96	13	>tr|Q63Z30|Q63Z30_BURPS General secretory pathway protein D OS=Burkholderia pseudomallei (strain K96243) OX=272560 GN=gspD PE=3 SV=1	680	20200122_Nsco_ZICHILIC_BP_B2.34385.34385.3	controllerType=0 controllerNumber=1 scan=34385	84.3125	Trypsin	B2	QQLAPPAPASAPAAASDAGTASPGARP	568
41789:4	17	A.ASASTPAAGADAASS[+568.212]PKPAVEDIKM[+15.995]FPAAQAGQK.R	HexNAc(2)Hex(1)	M[+16], S[+568]	957.213	4	3825.83	3825.82	0	1.7	26	NRagged	331.05	331.05	2.4	5.81	20	>tr|Q63W37|Q63W37_BURPS Ecotin OS=Burkholderia pseudomallei (strain K96243) OX=272560 GN=eco PE=4 SV=1	4875	20200122_Nsco_ZICHILIC_BP_B1.36568.36568.4	controllerType=0 controllerNumber=1 scan=36568	92.339	Trypsin	B1	ASASTPAAGADAASSPKPAVEDIKMFPAAQAGQK	568
33985:2	786	R.AADPASGAGGAPVADAPQPAS[+568.212]APESAADR.A	HexNAc(2)Hex(1)	S[+568]	1572.21	2	3143.41	3143.41	0	-1.5	148	Specific	331.12	222.11	0.84	8.31	3	>tr|Q63LR7|Q63LR7_BURPS Subfamily M23B unassigned peptidase OS=Burkholderia pseudomallei (strain K96243) OX=272560 GN=BPSS0945 PE=4 SV=1	3105	NS_368_NSco_20200117_BP_HILIC_B1.32404.32404.2	controllerType=0 controllerNumber=1 scan=32404	76.9102	Trypsin	B1	AADPASGAGGAPVADAPQPASAPESAADR	568
08011:4	12	K.KPQTAANGS[+568.212]SAPHVANNNAQASAAAT[+568.212]PPK.A	HexNAc(2)Hex(1),HexNAc(2)Hex(1)	S[+568], T[+568]	977.953	4	3908.79	3907.81	1	-4.9	151	Specific	332.42	157.33	2.58	3.29	25	>tr|Q63Y07|Q63Y07_BURPS Putative membrane protein OS=Burkholderia pseudomallei (strain K96243) OX=272560 GN=BPSL0382 PE=4 SV=1	2876	20200122_Nsco_ZICHILIC_BP_B1.8964.8964.4	controllerType=0 controllerNumber=1 scan=8964	28.1883	Trypsin	B1	KPQTAANGSSAPHVANNNAQASAAATPPK	1136
10990:2	22	A.ASAAAQASAPAAAS[+365.132][+231.074][+100.064]T[+162.053][+462.149]T[+365.132][+231.074][+100.064]K.A	HexNAc(1)Hex(1) 231.0743 100.064,Hex(1) 462.1486,HexNAc(1)Hex(1) 231.0743 100.064	S[+100][+231][+365], T[+100][+162][+231][+365][+462]	1746.76	2	3492.5	3491.49	1	2.2	193	NRagged	332.6	232.43	0	5.28	44	>tr|Q63UW0|Q63UW0_BURPS Uncharacterized protein OS=Burkholderia pseudomallei (strain K96243) OX=272560 GN=BPSL1486 PE=4 SV=1	1930	NS_368_NSco_20200117_BP_HILIC_B3.11372.11372.2	controllerType=0 controllerNumber=1 scan=11372	32.6725	Trypsin	B3	ASAAAQASAPAAASTTK	2016
81188:4	66	R.NGKLPEDAQQADGGAAANAAS[+568.212]GAAAQTQAQAPALPAAIYFETGKSELPADAK.D	HexNAc(2)Hex(1)	S[+568]	1398.67	4	5591.65	5591.68	0	-4.9	390	Specific	332.62	332.62	0	5.92	18	>tr|Q63XT7|Q63XT7_BURPS Cytochrome c oxidase subunit 2 OS=Burkholderia pseudomallei (strain K96243) OX=272560 GN=BPSL0453 PE=3 SV=1	4191	20200122_Nsco_ZICHILIC_BP_B2.68147.68147.4	controllerType=0 controllerNumber=1 scan=68147	153.613	Trypsin	B2	NGKLPEDAQQADGGAAANAASGAAAQTQAQAPALPAAIYFETGKSELPADAK	568
44143:4	761	V.EPTQT[+568.212][+100.064]S[+568.212][+100.064]DEC[+57.021]M[+15.995]ALMTEHR.M	HexNAc(2)Hex(1) 100.064,HexNAc(2)Hex(1) 100.064	C[+57], M[+16], S[+100][+568], T[+100][+568]	847.854	4	3388.39	3388.4	0	-0.8	88	NRagged	332.86	121.83	4.8	4.27	4	>tr|Q63LY0|Q63LY0_BURPS Uncharacterized protein OS=Burkholderia pseudomallei (strain K96243) OX=272560 GN=BPSS0882 PE=4 SV=1	2289	NS_368_NSco_20200117_BP_HILIC_B3.40649.40649.3	controllerType=0 controllerNumber=1 scan=40649	98.9433	Trypsin	B3	EPTQTSDECMALMTEHR	1336
40842:2	883	R.GAEAVSADAASAVAS[+568.212]GASSASPAR.A	HexNAc(2)Hex(1)	S[+568]	1315.6	2	2630.2	2629.2	1	-1.3	71	Specific	333.34	69.14	0	6.74	3	>tr|Q63WB2|Q63WB2_BURPS Putative outer membrane receptor protein OS=Burkholderia pseudomallei (strain K96243) OX=272560 GN=BPSL0976 PE=3 SV=1	1710	NS_368_NSco_20200117_BP_HILIC_B3.37885.37885.2	controllerType=0 controllerNumber=1 scan=37885	93.1852	Trypsin	B3	GAEAVSADAASAVASGASSASPAR	568
41579:3	176	R.AAS[+568.212]APEAAAAAPEAMQAAEQNDANAQAAR.A	HexNAc(2)Hex(1)	S[+568]	1112.83	3	3336.47	3335.48	1	-5.2	156	Specific	333.83	257.74	257.74	5.1	3	>tr|Q63QT2|Q63QT2_BURPS Outer membrane protein assembly factor BamE OS=Burkholderia pseudomallei (strain K96243) OX=272560 GN=omlA PE=3 SV=1	4791	20200122_Nsco_ZICHILIC_BP_B1.36406.36406.3	controllerType=0 controllerNumber=1 scan=36406	91.957	Trypsin	B1	AASAPEAAAAAPEAMQAAEQNDANAQAAR	568
35238:4	188	K.AASGAVPTVKPTDNS[+568.212]SGSFVFSRPGK.F	HexNAc(2)Hex(1)	S[+568]	783.886	4	3132.52	3132.52	0	-0.2	75	Specific	334.08	334.08	1.2	7.14	9	>tr|Q63RR8|Q63RR8_BURPS Outer-membrane lipoprotein carrier protein OS=Burkholderia pseudomallei (strain K96243) OX=272560 GN=lolA PE=3 SV=1	3506	20200122_Nsco_ZICHILIC_BP_B2.31155.31155.4	controllerType=0 controllerNumber=1 scan=31155	77.3821	Trypsin	B2	AASGAVPTVKPTDNSSGSFVFSRPGK	568
03713:3	166	R.GAAAQPAS[+568.212]GAAAASAPGRR.S	HexNAc(2)Hex(1)	S[+568]	736.025	3	2206.06	2206.06	0	0.4	379	Specific	334.17	168.37	168.37	3.8	6	>tr|Q63U13|Q63U13_BURPS Multidrug efflux system putative membrane fusion protein OS=Burkholderia pseudomallei (strain K96243) OX=272560 GN=amrA PE=3 SV=1	1045	20200122_Nsco_ZICHILIC_BP_B1.5409.5409.3	controllerType=0 controllerNumber=1 scan=5409	21.3321	Trypsin	B1	GAAAQPASGAAAASAPGRR	568
34051:3	70	R.QQLAPPAPAS[+568.212]APAAASDAGT[+568.212]ASPGARP.-	HexNAc(2)Hex(1),HexNAc(2)Hex(1)	S[+568], T[+568]	1188.89	3	3564.64	3564.64	0	-0.9	731	CRagged	334.52	206.13	82.71	5.49	19	>tr|Q63Z30|Q63Z30_BURPS General secretory pathway protein D OS=Burkholderia pseudomallei (strain K96243) OX=272560 GN=gspD PE=3 SV=1	680	NS_368_NSco_20200117_BP_HILIC_B3.32031.32031.3	controllerType=0 controllerNumber=1 scan=32031	80.7143	Trypsin	B3	QQLAPPAPASAPAAASDAGTASPGARP	1136
30154:3	17	A.AASASTPAAGADAAS[+162.053][+462.149]SPKPAVEDIK.M	Hex(1) 462.1486	S[+162][+462]	970.46	3	2909.36	2907.35	2	3.4	25	NRagged	335.19	309.62	1.2	4.42	20	>tr|Q63W37|Q63W37_BURPS Ecotin OS=Burkholderia pseudomallei (strain K96243) OX=272560 GN=eco PE=4 SV=1	4875	20200122_Nsco_ZICHILIC_BP_B1.27063.27063.3	controllerType=0 controllerNumber=1 scan=27063	71.0512	Trypsin	B1	AASASTPAAGADAASSPKPAVEDIK	624
38116:3	22	K.TGTAKPAATATPAPAPAPAPTTSSATPAPSAATPAPATATPSTAAS[+568.212]APAAK.K	HexNAc(2)Hex(1)	S[+568]	1678.17	3	5032.49	5032.5	0	-2.2	129	Specific	335.27	335.27	1.13	7.61	44	>tr|Q63UW0|Q63UW0_BURPS Uncharacterized protein OS=Burkholderia pseudomallei (strain K96243) OX=272560 GN=BPSL1486 PE=4 SV=1	1930	NS_368_NSco_20200117_BP_HILIC_B3.35521.35521.3	controllerType=0 controllerNumber=1 scan=35521	88.0918	Trypsin	B3	TGTAKPAATATPAPAPAPAPTTSSATPAPSAATPAPATATPSTAASAPAAK	568
46796:3	72	K.TEAAQASVTASAAADAPAAPAPAAAAS[+568.212]GANAIR.I	HexNAc(2)Hex(1)	S[+568]	1154.22	3	3460.65	3460.66	0	-2.4	551	Specific	335.62	335.62	3.62	4.57	12	>tr|Q63UN0|Q63UN0_BURPS Putative outer membrane lipoprotein OS=Burkholderia pseudomallei (strain K96243) OX=272560 GN=BPSL1566 PE=3 SV=1	1626	20200122_Nsco_ZICHILIC_BP_B1.40671.40671.3	controllerType=0 controllerNumber=1 scan=40671	101.547	Trypsin	B1	TEAAQASVTASAAADAPAAPAPAAAASGANAIR	568
22950:3	32	A.SASTPAAGADAASS[+568.212]PKPAVEDIK.M	HexNAc(2)Hex(1)	S[+568]	903.765	3	2709.28	2709.28	0	-1.3	27	NRagged	335.68	335.68	0	7.31	32	>tr|Q63W37|Q63W37_BURPS Ecotin OS=Burkholderia pseudomallei (strain K96243) OX=272560 GN=eco PE=4 SV=1	4875	NS_368_NSco_20200117_BP_HILIC_B2.22415.22415.3	controllerType=0 controllerNumber=1 scan=22415	54.4484	Trypsin	B2	SASTPAAGADAASSPKPAVEDIK	568
36522:4	28	K.TGTAKPAATATPAPAPAPAPTTS[+203.079][+192.063][+192.063][+188.067][+215.116]SATPAPSAATPAPATATPSTAASAPAAKK.S	HexNAc(1) 192.063 192.063 188.067 215.116	S[+188][+192]*2[+203][+215]	1396.45	4	5582.76	5582.77	0	-1.7	129	Specific	336.07	336.07	0	8.07	44	>tr|Q63UW0|Q63UW0_BURPS Uncharacterized protein OS=Burkholderia pseudomallei (strain K96243) OX=272560 GN=BPSL1486 PE=4 SV=1	1930	NS_368_NSco_20200117_BP_HILIC_B2.35158.35158.4	controllerType=0 controllerNumber=1 scan=35158	82.2158	Trypsin	B2	TGTAKPAATATPAPAPAPAPTTSSATPAPSAATPAPATATPSTAASAPAAKK	990
33964:2	786	R.AADPASGAGGAPVADAPQPAS[+568.212]APESAADR.A	HexNAc(2)Hex(1)	S[+568]	1572.71	2	3144.41	3143.41	1	-1.1	148	Specific	336.15	336.15	0.84	8.6	3	>tr|Q63LR7|Q63LR7_BURPS Subfamily M23B unassigned peptidase OS=Burkholderia pseudomallei (strain K96243) OX=272560 GN=BPSS0945 PE=4 SV=1	3105	NS_368_NSco_20200117_BP_HILIC_B1.32385.32385.2	controllerType=0 controllerNumber=1 scan=32385	76.8693	Trypsin	B1	AADPASGAGGAPVADAPQPASAPESAADR	568
45818:3	152	R.AAS[+568.212]APEAAAAAPEAMQAAEQNDANAQAAR.A	HexNAc(2)Hex(1)	S[+568]	1112.5	3	3335.48	3335.48	0	-1	156	Specific	336.35	255.11	255.11	6.79	4	>tr|Q63QT2|Q63QT2_BURPS Outer membrane protein assembly factor BamE OS=Burkholderia pseudomallei (strain K96243) OX=272560 GN=omlA PE=3 SV=1	4791	20200122_Nsco_ZICHILIC_BP_B2.39477.39477.3	controllerType=0 controllerNumber=1 scan=39477	94.7595	Trypsin	B2	AASAPEAAAAAPEAMQAAEQNDANAQAAR	568
07054:3	981	R.AGAS[+568.212]APAPPRDAAPASR.A	HexNAc(2)Hex(1)	S[+568]	711.01	3	2131.01	2131.01	0	-0.4	36	Specific	337.29	135.63	135.63	3.43	3	>tr|Q63HW2|Q63HW2_BURPS Putative amidase OS=Burkholderia pseudomallei (strain K96243) OX=272560 GN=BPSS2307 PE=4 SV=1	4458	20200122_Nsco_ZICHILIC_BP_B3.8212.8212.3	controllerType=0 controllerNumber=1 scan=8212	26.4906	Trypsin	B3	AGASAPAPPRDAAPASR	568
11947:2	22	K.AAT[+203.079][+192.063][+192.063][+188.067][+215.116]PASAAS[+203.079][+192.063][+192.063][+188.067][+215.116]GA.-	HexNAc(1) 192.063 192.063 188.067 215.116,HexNAc(1) 192.063 192.063 188.067 215.116	S[+188][+192]*2[+203][+215], T[+188][+192]*2[+203][+215]	1428.11	2	2855.21	2855.2	0	0.8	221	CRagged	337.37	270.86	50.73	5.26	44	>tr|Q63UW0|Q63UW0_BURPS Uncharacterized protein OS=Burkholderia pseudomallei (strain K96243) OX=272560 GN=BPSL1486 PE=4 SV=1	1930	NS_368_NSco_20200117_BP_HILIC_B3.12166.12166.2	controllerType=0 controllerNumber=1 scan=12166	34.5248	Trypsin	B3	AATPASAASGA	1980
43720:3	176	R.AAS[+568.212]APEAAAAAPEAMQAAEQNDANAQAAR.A	HexNAc(2)Hex(1)	S[+568]	1112.83	3	3336.48	3335.48	1	-1.6	156	Specific	337.85	271.18	271.18	5.62	3	>tr|Q63QT2|Q63QT2_BURPS Outer membrane protein assembly factor BamE OS=Burkholderia pseudomallei (strain K96243) OX=272560 GN=omlA PE=3 SV=1	4791	20200122_Nsco_ZICHILIC_BP_B1.38169.38169.3	controllerType=0 controllerNumber=1 scan=38169	95.9923	Trypsin	B1	AASAPEAAAAAPEAMQAAEQNDANAQAAR	568
42967:3	176	R.AAS[+568.212]APEAAAAAPEAMQAAEQNDANAQAAR.A	HexNAc(2)Hex(1)	S[+568]	1112.5	3	3335.48	3335.48	0	-0.4	156	Specific	338.93	263.08	263.08	6.47	3	>tr|Q63QT2|Q63QT2_BURPS Outer membrane protein assembly factor BamE OS=Burkholderia pseudomallei (strain K96243) OX=272560 GN=omlA PE=3 SV=1	4791	20200122_Nsco_ZICHILIC_BP_B1.37523.37523.3	controllerType=0 controllerNumber=1 scan=37523	94.4986	Trypsin	B1	AASAPEAAAAAPEAMQAAEQNDANAQAAR	568
05185:2	374	R.AAAPAAASPAS[+203.079][+192.063][+192.063][+188.067][+215.116]GSDSR.S	HexNAc(1) 192.063 192.063 188.067 215.116	S[+188][+192]*2[+203][+215]	1189.03	2	2377.05	2377.05	0	0.9	419	Specific	339.08	259.15	2.4	6.6	8	>tr|Q63US6|Q63US6_BURPS Protein HflK OS=Burkholderia pseudomallei (strain K96243) OX=272560 GN=BPSL1520 PE=3 SV=1	5406	NS_368_NSco_20200117_BP_HILIC_B1.6962.6962.2	controllerType=0 controllerNumber=1 scan=6962	25.0182	Trypsin	B1	AAAPAAASPASGSDSR	990
45242:2	155	R.AAS[+568.212]APEAAAAAPEAMQAAEQNDANAQAAR.A	HexNAc(2)Hex(1)	S[+568]	1668.24	2	3335.48	3335.48	0	-1.6	156	Specific	339.52	325.22	325.22	8.85	10	>tr|Q63QT2|Q63QT2_BURPS Outer membrane protein assembly factor BamE OS=Burkholderia pseudomallei (strain K96243) OX=272560 GN=omlA PE=3 SV=1	4791	NS_368_NSco_20200117_BP_HILIC_B2.43001.43001.2	controllerType=0 controllerNumber=1 scan=43001	98.4926	Trypsin	B2	AASAPEAAAAAPEAMQAAEQNDANAQAAR	568
08795:4	58	K.KPQTAANGSS[+568.212]APHVANNNAQASAAATPPK.A	HexNAc(2)Hex(1)	S[+568]	835.653	4	3339.59	3339.59	0	-1.1	151	Specific	340.27	340.27	2.4	8.85	25	>tr|Q63Y07|Q63Y07_BURPS Putative membrane protein OS=Burkholderia pseudomallei (strain K96243) OX=272560 GN=BPSL0382 PE=4 SV=1	2876	NS_368_NSco_20200117_BP_HILIC_B2.9404.9404.4	controllerType=0 controllerNumber=1 scan=9404	27.4946	Trypsin	B2	KPQTAANGSSAPHVANNNAQASAAATPPK	568
76105:4	46	R.NGKLPEDAQQADGGAAANAASGAAAQTQAQAPALPAAIYFETGKS[+568.212]ELPADAK.D	HexNAc(2)Hex(1)	S[+568]	1399.17	4	5593.66	5591.68	2	-4.3	390	Specific	340.27	340.27	0.58	7.7	25	>tr|Q63XT7|Q63XT7_BURPS Cytochrome c oxidase subunit 2 OS=Burkholderia pseudomallei (strain K96243) OX=272560 GN=BPSL0453 PE=3 SV=1	4191	NS_368_NSco_20200117_BP_HILIC_B3.68293.68293.4	controllerType=0 controllerNumber=1 scan=68293	154.937	Trypsin	B3	NGKLPEDAQQADGGAAANAASGAAAQTQAQAPALPAAIYFETGKSELPADAK	568
51642:3	1215	A.AQATADVPTAGASIASAAS[+568.212]TPAPGTPTSAAAAAR.S	HexNAc(2)Hex(1)	S[+568]	1183.91	3	3549.71	3548.71	1	-1.9	30	NRagged	340.63	340.63	0	5.55	5	>tr|Q63HW6|Q63HW6_BURPS Putative exported protein OS=Burkholderia pseudomallei (strain K96243) OX=272560 GN=BPSS2303 PE=4 SV=1	5120	NS_368_NSco_20200117_BP_HILIC_B2.48415.48415.3	controllerType=0 controllerNumber=1 scan=48415	109.169	Trypsin	B2	AQATADVPTAGASIASAASTPAPGTPTSAAAAAR	568
37084:2	145	R.QQLAPPAPAS[+568.212]APAAASDAGTASPGARP.-	HexNAc(2)Hex(1)	S[+568]	1498.72	2	2996.43	2996.43	0	0.3	731	CRagged	340.82	290.44	21.22	7.17	9	>tr|Q63Z30|Q63Z30_BURPS General secretory pathway protein D OS=Burkholderia pseudomallei (strain K96243) OX=272560 GN=gspD PE=3 SV=1	680	20200122_Nsco_ZICHILIC_BP_B1.32787.32787.2	controllerType=0 controllerNumber=1 scan=32787	83.9797	Trypsin	B1	QQLAPPAPASAPAAASDAGTASPGARP	568
71862:3	30	R.NGKLPEDAQQADGGAAANAAS[+568.212]GAAAQTQAQAPALPAAIYFETGK.S	HexNAc(2)Hex(1)	S[+568]	1594.09	3	4780.26	4780.27	0	-1.7	390	Specific	341.93	341.93	0	7.2	15	>tr|Q63XT7|Q63XT7_BURPS Cytochrome c oxidase subunit 2 OS=Burkholderia pseudomallei (strain K96243) OX=272560 GN=BPSL0453 PE=3 SV=1	4191	NS_368_NSco_20200117_BP_HILIC_B1.67008.67008.3	controllerType=0 controllerNumber=1 scan=67008	150.223	Trypsin	B1	NGKLPEDAQQADGGAAANAASGAAAQTQAQAPALPAAIYFETGK	568
40249:4	280	K.AASGAVPTVKPTDNSSGS[+203.079][+192.063][+192.063][+188.067][+215.116]FVFSRPGK.F	HexNAc(1) 192.063 192.063 188.067 215.116	S[+188][+192]*2[+203][+215]	889.431	4	3554.7	3554.7	0	1.4	75	Specific	342.01	244.91	0	7.68	8	>tr|Q63RR8|Q63RR8_BURPS Outer-membrane lipoprotein carrier protein OS=Burkholderia pseudomallei (strain K96243) OX=272560 GN=lolA PE=3 SV=1	3506	NS_368_NSco_20200117_BP_HILIC_B2.38642.38642.4	controllerType=0 controllerNumber=1 scan=38642	89.5862	Trypsin	B2	AASGAVPTVKPTDNSSGSFVFSRPGK	990
34050:3	70	R.QQLAPPAPASAPAAASDAGT[+568.212]AS[+568.212]PGARP.-	HexNAc(2)Hex(1),HexNAc(2)Hex(1)	S[+568], T[+568]	1188.89	3	3564.64	3564.64	0	-0.9	731	CRagged	342.47	242.4	2.4	7.77	19	>tr|Q63Z30|Q63Z30_BURPS General secretory pathway protein D OS=Burkholderia pseudomallei (strain K96243) OX=272560 GN=gspD PE=3 SV=1	680	NS_368_NSco_20200117_BP_HILIC_B3.32030.32030.3	controllerType=0 controllerNumber=1 scan=32030	80.7119	Trypsin	B3	QQLAPPAPASAPAAASDAGTASPGARP	1136
76670:4	46	D.GGAAANAASGAAAQT[+568.212][+100.064]QAQAPALPAAIYFET[+365.132][+231.074]GKS[+568.212][+100.064]ELPADAK.D	HexNAc(2)Hex(1) 100.064,HexNAc(1)Hex(1) 231.0743,HexNAc(2)Hex(1) 100.064	S[+100][+568], T[+100][+231][+365][+568]	1423.92	4	5692.66	5689.64	3	1.6	402	NRagged	342.59	342.59	1.2	6.07	25	>tr|Q63XT7|Q63XT7_BURPS Cytochrome c oxidase subunit 2 OS=Burkholderia pseudomallei (strain K96243) OX=272560 GN=BPSL0453 PE=3 SV=1	4191	NS_368_NSco_20200117_BP_HILIC_B3.68778.68778.4	controllerType=0 controllerNumber=1 scan=68778	155.927	Trypsin	B3	GGAAANAASGAAAQTQAQAPALPAAIYFETGKSELPADAK	1932
34932:3	32	K.VAPPADNNAS[+568.212]QPQQFDPNRALQGK.T	HexNAc(2)Hex(1)	S[+568]	1044.5	3	3131.47	3131.48	0	-1	50	Specific	342.6	261.88	261.88	5.25	30	>tr|Q63Y07|Q63Y07_BURPS Putative membrane protein OS=Burkholderia pseudomallei (strain K96243) OX=272560 GN=BPSL0382 PE=4 SV=1	2876	20200122_Nsco_ZICHILIC_BP_B2.30909.30909.3	controllerType=0 controllerNumber=1 scan=30909	76.8483	Trypsin	B2	VAPPADNNASQPQQFDPNRALQGK	568
08527:3	5	K.AAAASAAAQASAPAAAS[+568.212]T[+568.212]TK.A	HexNAc(2)Hex(1),HexNAc(2)Hex(1)	S[+568], T[+568]	942.1	3	2824.29	2824.28	0	0.5	190	Specific	342.66	313.91	2.4	6.32	43	>tr|Q63UW0|Q63UW0_BURPS Uncharacterized protein OS=Burkholderia pseudomallei (strain K96243) OX=272560 GN=BPSL1486 PE=4 SV=1	1930	20200122_Nsco_ZICHILIC_BP_B1.9369.9369.3	controllerType=0 controllerNumber=1 scan=9369	29.0153	Trypsin	B1	AAAASAAAQASAPAAASTTK	1136
45180:3	155	R.AAS[+568.212]APEAAAAAPEAMQAAEQNDANAQAAR.A	HexNAc(2)Hex(1)	S[+568]	1112.5	3	3335.47	3335.48	0	-2.2	156	Specific	342.89	342.89	342.89	7.1	10	>tr|Q63QT2|Q63QT2_BURPS Outer membrane protein assembly factor BamE OS=Burkholderia pseudomallei (strain K96243) OX=272560 GN=omlA PE=3 SV=1	4791	NS_368_NSco_20200117_BP_HILIC_B2.42951.42951.3	controllerType=0 controllerNumber=1 scan=42951	98.3965	Trypsin	B2	AASAPEAAAAAPEAMQAAEQNDANAQAAR	568
07280:3	33	K.KPQTAANGSS[+568.212]APHVANNNAQASAAATPPK.A	HexNAc(2)Hex(1)	S[+568]	1113.87	3	3339.59	3339.59	0	-0.5	151	Specific	342.92	287.1	18.28	7.39	16	>tr|Q63Y07|Q63Y07_BURPS Putative membrane protein OS=Burkholderia pseudomallei (strain K96243) OX=272560 GN=BPSL0382 PE=4 SV=1	2876	20200122_Nsco_ZICHILIC_BP_B3.8398.8398.3	controllerType=0 controllerNumber=1 scan=8398	26.8205	Trypsin	B3	KPQTAANGSSAPHVANNNAQASAAATPPK	568
40930:3	137	K.AAS[+568.212]GAVPTVKPTDNSSGSFVFSR.P	HexNAc(2)Hex(1)	S[+568]	950.79	3	2850.35	2850.35	0	0.6	75	Specific	343.23	248.54	42.36	5.29	7	>tr|Q63RR8|Q63RR8_BURPS Outer-membrane lipoprotein carrier protein OS=Burkholderia pseudomallei (strain K96243) OX=272560 GN=lolA PE=3 SV=1	3506	20200122_Nsco_ZICHILIC_BP_B1.35869.35869.3	controllerType=0 controllerNumber=1 scan=35869	90.816	Trypsin	B1	AASGAVPTVKPTDNSSGSFVFSR	568
88888:4	79	R.YS[+162.053][+462.149]GDRQLENPLAAVQMGLIYVNPEGPDGNPDPVAAAR.D	Hex(1) 462.1486	S[+162][+462]	1131.29	4	4522.13	4519.11	3	2.7	199	Specific	343.67	343.67	343.67	5.8	17	>sp|Q939D2|KATG_BURPS Catalase-peroxidase OS=Burkholderia pseudomallei (strain K96243) OX=272560 GN=katG PE=1 SV=3	427	NS_368_NSco_20200117_BP_HILIC_B2.81260.81260.4	controllerType=0 controllerNumber=1 scan=81260	174.752	Trypsin	B2	YSGDRQLENPLAAVQMGLIYVNPEGPDGNPDPVAAAR	624
39012:4	280	K.AAS[+568.212]GAVPTVKPTDNSSGSFVFSRPGK.F	HexNAc(2)Hex(1)	S[+568]	783.886	4	3132.52	3132.52	0	-0.1	75	Specific	344.64	330.52	64.8	6.99	8	>tr|Q63RR8|Q63RR8_BURPS Outer-membrane lipoprotein carrier protein OS=Burkholderia pseudomallei (strain K96243) OX=272560 GN=lolA PE=3 SV=1	3506	NS_368_NSco_20200117_BP_HILIC_B2.37508.37508.4	controllerType=0 controllerNumber=1 scan=37508	87.2136	Trypsin	B2	AASGAVPTVKPTDNSSGSFVFSRPGK	568
41647:3	367	A.PAS[+568.212]AAGAAGAPT[+365.132][+231.074][+100.064]PAAVDAAER.A	HexNAc(2)Hex(1),HexNAc(1)Hex(1) 231.0743 100.064	S[+568], T[+100][+231][+365]	1029.8	3	3087.39	3086.39	1	-0.2	689	NRagged	344.68	93.51	0	3.94	9	>tr|Q63NR2|Q63NR2_BURPS Putative penicillin-binding protein OS=Burkholderia pseudomallei (strain K96243) OX=272560 GN=BPSS0238 PE=4 SV=1	3700	NS_368_NSco_20200117_BP_HILIC_B2.39842.39842.3	controllerType=0 controllerNumber=1 scan=39842	91.9872	Trypsin	B2	PASAAGAAGAPTPAAVDAAER	1264
47223:2	192	A.S[+365.132][+231.074][+100.064]APEAAAAAPEAM[+15.995]QAAEQNDANAQAAR.A	HexNAc(1)Hex(1) 231.0743 100.064	M[+16], S[+100][+231][+365]	1669.24	2	3337.47	3337.46	0	1.3	158	NRagged	344.93	265.74	265.74	6.6	6	>tr|Q63QT2|Q63QT2_BURPS Outer membrane protein assembly factor BamE OS=Burkholderia pseudomallei (strain K96243) OX=272560 GN=omlA PE=3 SV=1	4791	NS_368_NSco_20200117_BP_HILIC_B3.43212.43212.2	controllerType=0 controllerNumber=1 scan=43212	104.199	Trypsin	B3	SAPEAAAAAPEAMQAAEQNDANAQAAR	696
21138:2	1061	A.QAS[+568.212]GAAAEAS[+162.053][+462.149]APAAAQNAS[+365.132][+231.074]K.A	HexNAc(2)Hex(1),Hex(1) 462.1486,HexNAc(1)Hex(1) 231.0743	S[+162][+231][+365][+462][+568]	1780.74	2	3560.48	3560.48	0	0.1	25	NRagged	344.98	105.15	0	5.34	10	>tr|Q63RF5|Q63RF5_BURPS Putative lipoprotein OS=Burkholderia pseudomallei (strain K96243) OX=272560 GN=BPSL2717 PE=4 SV=1	5403	NS_368_NSco_20200117_BP_HILIC_B3.20382.20382.2	controllerType=0 controllerNumber=1 scan=20382	54.1396	Trypsin	B3	QASGAAAEASAPAAAQNASK	1788
43742:2	192	R.AAS[+568.212]APEAAAAAPEAMQAAEQNDANAQAAR.A	HexNAc(2)Hex(1)	S[+568]	1668.24	2	3335.48	3335.48	0	-1	156	Specific	345.06	345.06	345.06	9.2	6	>tr|Q63QT2|Q63QT2_BURPS Outer membrane protein assembly factor BamE OS=Burkholderia pseudomallei (strain K96243) OX=272560 GN=omlA PE=3 SV=1	4791	NS_368_NSco_20200117_BP_HILIC_B3.40325.40325.2	controllerType=0 controllerNumber=1 scan=40325	98.2134	Trypsin	B3	AASAPEAAAAAPEAMQAAEQNDANAQAAR	568
70146:4	46	R.NGKLPEDAQQADGGAAANAAS[+568.212]GAAAQTQAQAPALPAAIYFETGKSELPADAK.D	HexNAc(2)Hex(1)	S[+568]	1398.67	4	5591.66	5591.68	0	-3.6	390	Specific	345.2	345.2	126.21	7.7	25	>tr|Q63XT7|Q63XT7_BURPS Cytochrome c oxidase subunit 2 OS=Burkholderia pseudomallei (strain K96243) OX=272560 GN=BPSL0453 PE=3 SV=1	4191	NS_368_NSco_20200117_BP_HILIC_B3.63197.63197.4	controllerType=0 controllerNumber=1 scan=63197	144.701	Trypsin	B3	NGKLPEDAQQADGGAAANAASGAAAQTQAQAPALPAAIYFETGKSELPADAK	568
44979:2	108	R.AAS[+568.212]APEAAAAAPEAM[+15.995]QAAEQNDANAQAAR.A	HexNAc(2)Hex(1)	M[+16], S[+568]	1676.24	2	3351.47	3351.48	0	-1.1	156	Specific	345.54	240.67	240.67	8.31	7	>tr|Q63QT2|Q63QT2_BURPS Outer membrane protein assembly factor BamE OS=Burkholderia pseudomallei (strain K96243) OX=272560 GN=omlA PE=3 SV=1	4791	NS_368_NSco_20200117_BP_HILIC_B1.42533.42533.2	controllerType=0 controllerNumber=1 scan=42533	98.6525	Trypsin	B1	AASAPEAAAAAPEAMQAAEQNDANAQAAR	568
23209:3	12	K.VAPPADNNAS[+568.212]QPQQFDPNR.A	HexNAc(2)Hex(1)	S[+568]	878.731	3	2634.18	2634.18	0	0	50	Specific	345.95	345.95	345.95	6.48	25	>tr|Q63Y07|Q63Y07_BURPS Putative membrane protein OS=Burkholderia pseudomallei (strain K96243) OX=272560 GN=BPSL0382 PE=4 SV=1	2876	20200122_Nsco_ZICHILIC_BP_B1.21327.21327.3	controllerType=0 controllerNumber=1 scan=21327	57.4306	Trypsin	B1	VAPPADNNASQPQQFDPNR	568
13884:2	28	A.ASAAAQASAPAAAS[+365.132][+231.074][+100.064]T[+162.053][+462.149]T[+365.132][+231.074][+100.064]K.A	HexNAc(1)Hex(1) 231.0743 100.064,Hex(1) 462.1486,HexNAc(1)Hex(1) 231.0743 100.064	S[+100][+231][+365], T[+100][+162][+231][+365][+462]	1746.76	2	3492.51	3491.49	1	3.8	193	NRagged	346.68	248.43	0	4.37	44	>tr|Q63UW0|Q63UW0_BURPS Uncharacterized protein OS=Burkholderia pseudomallei (strain K96243) OX=272560 GN=BPSL1486 PE=4 SV=1	1930	NS_368_NSco_20200117_BP_HILIC_B2.13948.13948.2	controllerType=0 controllerNumber=1 scan=13948	36.5617	Trypsin	B2	ASAAAQASAPAAASTTK	2016
39046:4	280	K.AASGAVPTVKPTDNS[+568.212]SGSFVFSRPGK.F	HexNAc(2)Hex(1)	S[+568]	783.885	4	3132.52	3132.52	0	-1.2	75	Specific	346.74	346.74	1.2	8.87	8	>tr|Q63RR8|Q63RR8_BURPS Outer-membrane lipoprotein carrier protein OS=Burkholderia pseudomallei (strain K96243) OX=272560 GN=lolA PE=3 SV=1	3506	NS_368_NSco_20200117_BP_HILIC_B2.37543.37543.4	controllerType=0 controllerNumber=1 scan=37543	87.2951	Trypsin	B2	AASGAVPTVKPTDNSSGSFVFSRPGK	568
33176:3	102	K.AAS[+568.212]GAVPTVKPTDNSSGSFVFSRPGK.F	HexNAc(2)Hex(1)	S[+568]	1044.84	3	3132.52	3132.52	0	-1.5	75	Specific	346.82	276.9	69.06	5.52	8	>tr|Q63RR8|Q63RR8_BURPS Outer-membrane lipoprotein carrier protein OS=Burkholderia pseudomallei (strain K96243) OX=272560 GN=lolA PE=3 SV=1	3506	20200122_Nsco_ZICHILIC_BP_B3.30486.30486.3	controllerType=0 controllerNumber=1 scan=30486	77.5921	Trypsin	B3	AASGAVPTVKPTDNSSGSFVFSRPGK	568
29661:3	512	R.DASGKEPIPLTPQAAS[+568.212]QAK.A	HexNAc(2)Hex(1)	S[+568]	826.411	3	2477.22	2477.21	0	1.8	853	Specific	346.82	346.82	2.04	7.2	4	>tr|Q63NS2|Q63NS2_BURPS Putative membrane protein OS=Burkholderia pseudomallei (strain K96243) OX=272560 GN=BPSS0227 PE=4 SV=1	5496	NS_368_NSco_20200117_BP_HILIC_B1.28262.28262.3	controllerType=0 controllerNumber=1 scan=28262	67.6205	Trypsin	B1	DASGKEPIPLTPQAASQAK	568
29110:3	145	R.RQQLAPPAPAS[+568.212]APAAASDAGTASPGARP.-	HexNAc(2)Hex(1)	S[+568]	1051.52	3	3152.53	3152.53	0	0.2	730	CRagged	346.96	210.85	87.82	6.88	9	>tr|Q63Z30|Q63Z30_BURPS General secretory pathway protein D OS=Burkholderia pseudomallei (strain K96243) OX=272560 GN=gspD PE=3 SV=1	680	20200122_Nsco_ZICHILIC_BP_B1.26192.26192.3	controllerType=0 controllerNumber=1 scan=26192	69.0062	Trypsin	B1	RQQLAPPAPASAPAAASDAGTASPGARP	568
18756:3	83	R.SPSSSAAATSTSPSAS[+568.212]AGTGDAALSEARK.-	HexNAc(2)Hex(1)	S[+568]	1064.49	3	3191.46	3191.46	0	-0.2	113	Specific	347.03	347.03	1.2	7.77	8	>tr|Q63MW4|Q63MW4_BURPS Uncharacterized protein OS=Burkholderia pseudomallei (strain K96243) OX=272560 GN=BPSS0534 PE=4 SV=1	5652	20200122_Nsco_ZICHILIC_BP_B1.17659.17659.3	controllerType=0 controllerNumber=1 scan=17659	48.2865	Trypsin	B1	SPSSSAAATSTSPSASAGTGDAALSEARK	568
37826:3	145	R.QQLAPPAPAS[+568.212]APAAASDAGTASPGARP.-	HexNAc(2)Hex(1)	S[+568]	999.817	3	2997.44	2996.43	1	0.4	731	CRagged	347.08	242.42	95.51	6.47	9	>tr|Q63Z30|Q63Z30_BURPS General secretory pathway protein D OS=Burkholderia pseudomallei (strain K96243) OX=272560 GN=gspD PE=3 SV=1	680	20200122_Nsco_ZICHILIC_BP_B1.33369.33369.3	controllerType=0 controllerNumber=1 scan=33369	85.246	Trypsin	B1	QQLAPPAPASAPAAASDAGTASPGARP	568
24643:3	14	A.SASTPAAGADAASS[+203.079][+192.063][+192.063][+188.067][+215.116]PKPAVEDIK.M	HexNAc(1) 192.063 192.063 188.067 215.116	S[+188][+192]*2[+203][+215]	1044.49	3	3131.47	3131.46	0	1.8	27	NRagged	347.27	347.27	0	4.58	31	>tr|Q63W37|Q63W37_BURPS Ecotin OS=Burkholderia pseudomallei (strain K96243) OX=272560 GN=eco PE=4 SV=1	4875	20200122_Nsco_ZICHILIC_BP_B2.22521.22521.3	controllerType=0 controllerNumber=1 scan=22521	58.4629	Trypsin	B2	SASTPAAGADAASSPKPAVEDIK	990
36293:3	1461	K.AADAGGAKPGAAASGAPAPAPVAAS[+365.132][+231.074][+100.064]AAS[+568.212]AASGAAA.Q	HexNAc(1)Hex(1) 231.0743 100.064,HexNAc(2)Hex(1)	S[+100][+231][+365][+568]	1332.95	3	3996.84	3996.84	0	0	151	CRagged	348.11	295.72	0	5.35	4	>tr|Q63Q77|Q63Q77_BURPS Putative membrane protein OS=Burkholderia pseudomallei (strain K96243) OX=272560 GN=BPSL3148 PE=4 SV=1	2918	NS_368_NSco_20200117_BP_HILIC_B2.34920.34920.3	controllerType=0 controllerNumber=1 scan=34920	81.6662	Trypsin	B2	AADAGGAKPGAAASGAPAPAPVAASAASAASGAAA	1264
07097:2	183	R.AAAPAAASPAS[+203.079][+192.063][+192.063][+188.067][+215.116]GSDSR.S	HexNAc(1) 192.063 192.063 188.067 215.116	S[+188][+192]*2[+203][+215]	1189.03	2	2377.05	2377.05	0	0.8	419	Specific	348.3	82.8	7.76	3.56	14	>tr|Q63US6|Q63US6_BURPS Protein HflK OS=Burkholderia pseudomallei (strain K96243) OX=272560 GN=BPSL1520 PE=3 SV=1	5406	20200122_Nsco_ZICHILIC_BP_B2.8135.8135.2	controllerType=0 controllerNumber=1 scan=8135	25.9977	Trypsin	B2	AAAPAAASPASGSDSR	990
03462:2	34	K.KAATAAPADAAS[+203.079][+192.063][+192.063][+188.067][+215.116]Q.-	HexNAc(1) 192.063 192.063 188.067 215.116	S[+188][+192]*2[+203][+215]	1081.99	2	2162.98	2162.98	0	1.8	80	CRagged	348.31	348.31	6.32	6.02	16	>tr|Q63TN8|Q63TN8_BURPS Putative exported protein OS=Burkholderia pseudomallei (strain K96243) OX=272560 GN=BPSL1929 PE=4 SV=1	3482	NS_368_NSco_20200117_BP_HILIC_B1.5389.5389.2	controllerType=0 controllerNumber=1 scan=5389	21.7692	Trypsin	B1	KAATAAPADAASQ	990
77908:4	423	R.SHGRPSMFFPNVTQTNT[+568.212]AS[+568.212]NATNGNGASGASAAAAANALPAAATGAAPATTAPAAQAQLVR.F	HexNAc(2)Hex(1),HexNAc(2)Hex(1)	S[+568], T[+568]	1716.31	4	6862.2	6856.23	6	-6	26	Specific	348.32	8.69	0	2.12	17	>sp|Q63YW1|YIDC_BURPS Membrane protein insertase YidC OS=Burkholderia pseudomallei (strain K96243) OX=272560 GN=yidC PE=3 SV=1	13	NS_368_NSco_20200117_BP_HILIC_B3.69832.69832.4	controllerType=0 controllerNumber=1 scan=69832	158.052	Trypsin	B3	SHGRPSMFFPNVTQTNTASNATNGNGASGASAAAAANALPAAATGAAPATTAPAAQAQLVR	1136
20141:3	14	A.STPAAGADAAS[+568.212]SPKPAVEDIK.M	HexNAc(2)Hex(1)	S[+568]	851.076	3	2551.21	2551.21	0	-0.5	29	NRagged	348.58	182.58	18.79	3.47	31	>tr|Q63W37|Q63W37_BURPS Ecotin OS=Burkholderia pseudomallei (strain K96243) OX=272560 GN=eco PE=4 SV=1	4875	20200122_Nsco_ZICHILIC_BP_B2.18827.18827.3	controllerType=0 controllerNumber=1 scan=18827	49.5206	Trypsin	B2	STPAAGADAASSPKPAVEDIK	568
03450:2	33	K.PAS[+365.132][+231.074][+100.064]AAKPAS[+568.212]APQP.Q	HexNAc(1)Hex(1) 231.0743 100.064,HexNAc(2)Hex(1)	S[+100][+231][+365][+568]	1229.06	2	2457.11	2457.11	0	-1.7	511	CRagged	348.66	104.48	0	3.3	26	>tr|Q63XU8|Q63XU8_BURPS C-terminal processing protease-3 OS=Burkholderia pseudomallei (strain K96243) OX=272560 GN=BPSL0442 PE=3 SV=1	2035	20200122_Nsco_ZICHILIC_BP_B2.5164.5164.2	controllerType=0 controllerNumber=1 scan=5164	20.7527	Trypsin	B2	PASAAKPASAPQP	1264
38730:3	122	R.QQLAPPAPAS[+568.212]APAAASDAGTASPGARP.-	HexNAc(2)Hex(1)	S[+568]	999.484	3	2996.44	2996.43	0	0.9	731	CRagged	348.95	241.17	10.1	6.44	11	>tr|Q63Z30|Q63Z30_BURPS General secretory pathway protein D OS=Burkholderia pseudomallei (strain K96243) OX=272560 GN=gspD PE=3 SV=1	680	NS_368_NSco_20200117_BP_HILIC_B2.37232.37232.3	controllerType=0 controllerNumber=1 scan=37232	86.6019	Trypsin	B2	QQLAPPAPASAPAAASDAGTASPGARP	568
72975:4	63	R.NGKLPEDAQQADGGAAANAAS[+568.212]GAAAQTQAQAPALPAAIYFETGK.S	HexNAc(2)Hex(1)	S[+568]	1195.82	4	4780.26	4780.27	0	-1.8	390	Specific	349.02	349.02	0	6.4	15	>tr|Q63XT7|Q63XT7_BURPS Cytochrome c oxidase subunit 2 OS=Burkholderia pseudomallei (strain K96243) OX=272560 GN=BPSL0453 PE=3 SV=1	4191	NS_368_NSco_20200117_BP_HILIC_B2.67693.67693.4	controllerType=0 controllerNumber=1 scan=67693	148.842	Trypsin	B2	NGKLPEDAQQADGGAAANAASGAAAQTQAQAPALPAAIYFETGK	568
40929:4	25	H.WNQVGVQADYALS[+365.132][+231.074][+100.064]KR.T	HexNAc(1)Hex(1) 231.0743 100.064	S[+100][+231][+365]	608.795	4	2432.16	2431.16	1	-3.6	314	NRagged	349.33	251.3	251.3	3.43	26	>tr|Q63LY3|Q63LY3_BURPS Putative porin protein OS=Burkholderia pseudomallei (strain K96243) OX=272560 GN=BPSS0879 PE=4 SV=1	4071	20200122_Nsco_ZICHILIC_BP_B2.35633.35633.4	controllerType=0 controllerNumber=1 scan=35633	86.903	Trypsin	B2	WNQVGVQADYALSKR	696
38889:3	72	R.ANGKTEAAQASVTASAAADAPAAPAPAAAAS[+568.212]GANAIR.I	HexNAc(2)Hex(1)	S[+568]	1277.62	3	3830.85	3830.85	0	0	547	Specific	349.36	297.87	152.69	7.36	12	>tr|Q63UN0|Q63UN0_BURPS Putative outer membrane lipoprotein OS=Burkholderia pseudomallei (strain K96243) OX=272560 GN=BPSL1566 PE=3 SV=1	1626	20200122_Nsco_ZICHILIC_BP_B1.34205.34205.3	controllerType=0 controllerNumber=1 scan=34205	87.1741	Trypsin	B1	ANGKTEAAQASVTASAAADAPAAPAPAAAASGANAIR	568
34081:2	70	R.QQLAPPAPASAPAAASDAGT[+568.212]AS[+568.212]PGARP.-	HexNAc(2)Hex(1),HexNAc(2)Hex(1)	S[+568], T[+568]	1782.82	2	3564.64	3564.64	0	-1.7	731	CRagged	349.76	265.51	2.4	8.76	19	>tr|Q63Z30|Q63Z30_BURPS General secretory pathway protein D OS=Burkholderia pseudomallei (strain K96243) OX=272560 GN=gspD PE=3 SV=1	680	NS_368_NSco_20200117_BP_HILIC_B3.32058.32058.2	controllerType=0 controllerNumber=1 scan=32058	80.7767	Trypsin	B3	QQLAPPAPASAPAAASDAGTASPGARP	1136
39724:4	280	K.AASGAVPTVKPTDNSS[+203.079][+192.063][+192.063][+188.067][+215.116]GSFVFSRPGK.F	HexNAc(1) 192.063 192.063 188.067 215.116	S[+188][+192]*2[+203][+215]	889.431	4	3554.7	3554.7	0	1.2	75	Specific	351.22	279.84	0	7.68	8	>tr|Q63RR8|Q63RR8_BURPS Outer-membrane lipoprotein carrier protein OS=Burkholderia pseudomallei (strain K96243) OX=272560 GN=lolA PE=3 SV=1	3506	NS_368_NSco_20200117_BP_HILIC_B2.38174.38174.4	controllerType=0 controllerNumber=1 scan=38174	88.6596	Trypsin	B2	AASGAVPTVKPTDNSSGSFVFSRPGK	990
19189:3	17	A.STPAAGADAAS[+568.212]SPKPAVEDIK.M	HexNAc(2)Hex(1)	S[+568]	851.077	3	2551.22	2551.21	0	0.7	29	NRagged	351.29	351.29	0	6.06	20	>tr|Q63W37|Q63W37_BURPS Ecotin OS=Burkholderia pseudomallei (strain K96243) OX=272560 GN=eco PE=4 SV=1	4875	20200122_Nsco_ZICHILIC_BP_B1.18026.18026.3	controllerType=0 controllerNumber=1 scan=18026	49.2297	Trypsin	B1	STPAAGADAASSPKPAVEDIK	568
05644:2	23	A.ASASTPAAGADAAS[+568.212]SPK.P	HexNAc(2)Hex(1)	S[+568]	1014.46	2	2027.91	2027.91	0	-1.8	26	NRagged	352.15	295.76	0	5.92	18	>tr|Q63W37|Q63W37_BURPS Ecotin OS=Burkholderia pseudomallei (strain K96243) OX=272560 GN=eco PE=4 SV=1	4875	20200122_Nsco_ZICHILIC_BP_B3.7039.7039.2	controllerType=0 controllerNumber=1 scan=7039	24.2255	Trypsin	B3	ASASTPAAGADAASSPK	568
39866:3	28	T.GTAKPAATATPAPAPAPAPTTSS[+568.212][+100.064]ATPAPSAATPAPATATPSTAASAPAAK.K	HexNAc(2)Hex(1) 100.064	S[+100][+568]	1677.84	3	5031.5	5031.52	0	-3.8	130	NRagged	352.44	352.44	0	5.01	44	>tr|Q63UW0|Q63UW0_BURPS Uncharacterized protein OS=Burkholderia pseudomallei (strain K96243) OX=272560 GN=BPSL1486 PE=4 SV=1	1930	NS_368_NSco_20200117_BP_HILIC_B2.38301.38301.3	controllerType=0 controllerNumber=1 scan=38301	88.9235	Trypsin	B2	GTAKPAATATPAPAPAPAPTTSSATPAPSAATPAPATATPSTAASAPAAK	668
75466:4	30	R.NGKLPEDAQQADGGAAANAAS[+568.212]GAAAQTQAQAPALPAAIYFETGKSELPADAK.D	HexNAc(2)Hex(1)	S[+568]	1398.92	4	5592.65	5591.68	1	-4.9	390	Specific	352.66	300.7	0	6.28	15	>tr|Q63XT7|Q63XT7_BURPS Cytochrome c oxidase subunit 2 OS=Burkholderia pseudomallei (strain K96243) OX=272560 GN=BPSL0453 PE=3 SV=1	4191	NS_368_NSco_20200117_BP_HILIC_B1.70258.70258.4	controllerType=0 controllerNumber=1 scan=70258	156.739	Trypsin	B1	NGKLPEDAQQADGGAAANAASGAAAQTQAQAPALPAAIYFETGKSELPADAK	568
12865:2	46	A.ASAAAQASAPAAAS[+365.132][+231.074][+100.064]T[+162.053][+462.149]T[+365.132][+231.074][+100.064]K.A	HexNAc(1)Hex(1) 231.0743 100.064,Hex(1) 462.1486,HexNAc(1)Hex(1) 231.0743 100.064	S[+100][+231][+365], T[+100][+162][+231][+365][+462]	1747.26	2	3493.51	3491.49	2	3.6	193	NRagged	353.05	238.63	0.8	4.55	20	>tr|Q63UW0|Q63UW0_BURPS Uncharacterized protein OS=Burkholderia pseudomallei (strain K96243) OX=272560 GN=BPSL1486 PE=4 SV=1	1930	20200122_Nsco_ZICHILIC_BP_B3.12995.12995.2	controllerType=0 controllerNumber=1 scan=12995	35.9439	Trypsin	B3	ASAAAQASAPAAASTTK	2016
36458:2	105	R.QQLAPPAPAS[+568.212]APAAASDAGTASPGARP.-	HexNAc(2)Hex(1)	S[+568]	1498.72	2	2996.43	2996.43	0	-2.1	731	CRagged	354.52	287.99	10.1	6.17	12	>tr|Q63Z30|Q63Z30_BURPS General secretory pathway protein D OS=Burkholderia pseudomallei (strain K96243) OX=272560 GN=gspD PE=3 SV=1	680	20200122_Nsco_ZICHILIC_BP_B3.33274.33274.2	controllerType=0 controllerNumber=1 scan=33274	84.1727	Trypsin	B3	QQLAPPAPASAPAAASDAGTASPGARP	568
38463:2	122	R.QQLAPPAPAS[+568.212]APAAASDAGTASPGARP.-	HexNAc(2)Hex(1)	S[+568]	1498.72	2	2996.44	2996.43	0	0.7	731	CRagged	354.72	340.75	10.1	8.72	11	>tr|Q63Z30|Q63Z30_BURPS General secretory pathway protein D OS=Burkholderia pseudomallei (strain K96243) OX=272560 GN=gspD PE=3 SV=1	680	NS_368_NSco_20200117_BP_HILIC_B2.37002.37002.2	controllerType=0 controllerNumber=1 scan=37002	86.1511	Trypsin	B2	QQLAPPAPASAPAAASDAGTASPGARP	568
36868:2	275	R.GAPADGGAPAS[+568.212]AAGAAGAPTPAAVDAAER.A	HexNAc(2)Hex(1)	S[+568]	1493.69	2	2986.38	2986.38	0	0.2	681	Specific	354.78	106.67	4.52	5.27	9	>tr|Q63NR2|Q63NR2_BURPS Putative penicillin-binding protein OS=Burkholderia pseudomallei (strain K96243) OX=272560 GN=BPSS0238 PE=4 SV=1	3700	20200122_Nsco_ZICHILIC_BP_B3.33595.33595.2	controllerType=0 controllerNumber=1 scan=33595	84.9296	Trypsin	B3	GAPADGGAPASAAGAAGAPTPAAVDAAER	568
52312:3	673	R.APSGSGAQAAGASQARPS[+568.212]SLQQLLALK.N	HexNAc(2)Hex(1)	S[+568]	1045.53	3	3134.59	3133.59	1	-0.8	247	Specific	354.87	321.15	1.2	6.48	3	>tr|Q63JL4|Q63JL4_BURPS Putative membrane protein OS=Burkholderia pseudomallei (strain K96243) OX=272560 GN=BPSS1703 PE=4 SV=1	4405	20200122_Nsco_ZICHILIC_BP_B1.45402.45402.3	controllerType=0 controllerNumber=1 scan=45402	112.337	Trypsin	B1	APSGSGAQAAGASQARPSSLQQLLALK	568
40733:3	421	A.PAS[+365.132][+231.074]AAGAAGAPT[+568.212][+100.064]PAAVDAAER.A	HexNAc(1)Hex(1) 231.0743,HexNAc(2)Hex(1) 100.064	S[+231][+365], T[+100][+568]	1029.47	3	3086.39	3086.39	0	0.5	689	NRagged	355.51	40.11	0	3.21	6	>tr|Q63NR2|Q63NR2_BURPS Putative penicillin-binding protein OS=Burkholderia pseudomallei (strain K96243) OX=272560 GN=BPSS0238 PE=4 SV=1	3700	20200122_Nsco_ZICHILIC_BP_B1.35718.35718.3	controllerType=0 controllerNumber=1 scan=35718	90.4911	Trypsin	B1	PASAAGAAGAPTPAAVDAAER	1264
03463:2	211	R.AAAPAAASPAS[+568.212]GSDSR.S	HexNAc(2)Hex(1)	S[+568]	977.94	2	1954.87	1954.87	0	-0.2	419	Specific	355.99	194.31	1.04	4.1	14	>tr|Q63US6|Q63US6_BURPS Protein HflK OS=Burkholderia pseudomallei (strain K96243) OX=272560 GN=BPSL1520 PE=3 SV=1	5406	20200122_Nsco_ZICHILIC_BP_B1.5212.5212.2	controllerType=0 controllerNumber=1 scan=5212	20.997	Trypsin	B1	AAAPAAASPASGSDSR	568
22402:3	20	A.ASASTPAAGADAAS[+568.212]SPKPAVEDIK.M	HexNAc(2)Hex(1)	S[+568]	927.443	3	2780.32	2780.32	0	-1.9	26	NRagged	356.04	273.31	45.89	5.77	37	>tr|Q63W37|Q63W37_BURPS Ecotin OS=Burkholderia pseudomallei (strain K96243) OX=272560 GN=eco PE=4 SV=1	4875	NS_368_NSco_20200117_BP_HILIC_B3.21505.21505.3	controllerType=0 controllerNumber=1 scan=21505	56.8322	Trypsin	B3	ASASTPAAGADAASSPKPAVEDIK	568
22470:2	1311	R.ASTAGSAASAAATGS[+568.212]NDDPIAR.F	HexNAc(2)Hex(1)	S[+568]	1265.57	2	2530.12	2530.13	0	-1.3	377	Specific	356.11	310.69	0	6.62	2	>tr|Q63UX9|Q63UX9_BURPS Family C40 unassigned peptidase OS=Burkholderia pseudomallei (strain K96243) OX=272560 GN=BPSL1465 PE=4 SV=1	5269	20200122_Nsco_ZICHILIC_BP_B2.20771.20771.2	controllerType=0 controllerNumber=1 scan=20771	54.1303	Trypsin	B2	ASTAGSAASAAATGSNDDPIAR	568
25577:3	75	K.VAPPADNNAS[+568.212]QPQQFDPNR.A	HexNAc(2)Hex(1)	S[+568]	878.732	3	2634.18	2634.18	0	0.3	50	Specific	356.38	356.38	356.38	7.24	15	>tr|Q63Y07|Q63Y07_BURPS Putative membrane protein OS=Burkholderia pseudomallei (strain K96243) OX=272560 GN=BPSL0382 PE=4 SV=1	2876	NS_368_NSco_20200117_BP_HILIC_B1.24366.24366.3	controllerType=0 controllerNumber=1 scan=24366	59.1391	Trypsin	B1	VAPPADNNASQPQQFDPNR	568
19116:3	14	S.TPAAGADAASS[+568.212]PKPAVEDIK.M	HexNAc(2)Hex(1)	S[+568]	822.066	3	2464.18	2464.18	0	-0.2	30	NRagged	357.09	357.09	0	6.15	31	>tr|Q63W37|Q63W37_BURPS Ecotin OS=Burkholderia pseudomallei (strain K96243) OX=272560 GN=eco PE=4 SV=1	4875	20200122_Nsco_ZICHILIC_BP_B2.17997.17997.3	controllerType=0 controllerNumber=1 scan=17997	47.5118	Trypsin	B2	TPAAGADAASSPKPAVEDIK	568
75978:4	63	R.NGKLPEDAQQADGGAAANAAS[+568.212]GAAAQTQAQAPALPAAIYFETGKSELPADAK.D	HexNAc(2)Hex(1)	S[+568]	1398.92	4	5592.65	5591.68	1	-5.1	390	Specific	357.53	357.53	0	7.14	15	>tr|Q63XT7|Q63XT7_BURPS Cytochrome c oxidase subunit 2 OS=Burkholderia pseudomallei (strain K96243) OX=272560 GN=BPSL0453 PE=3 SV=1	4191	NS_368_NSco_20200117_BP_HILIC_B2.70253.70253.4	controllerType=0 controllerNumber=1 scan=70253	153.722	Trypsin	B2	NGKLPEDAQQADGGAAANAASGAAAQTQAQAPALPAAIYFETGKSELPADAK	568
20918:3	946	R.SIHAAGGAS[+568.212]TAAVGYTVR.E	HexNAc(2)Hex(1)	S[+568]	753.033	3	2257.08	2257.08	0	0.7	51	Specific	357.7	330.62	0	8.33	2	>tr|Q63PS5|Q63PS5_BURPS Putative exported protein OS=Burkholderia pseudomallei (strain K96243) OX=272560 GN=BPSL3298 PE=4 SV=1	2718	NS_368_NSco_20200117_BP_HILIC_B3.20181.20181.3	controllerType=0 controllerNumber=1 scan=20181	53.6739	Trypsin	B3	SIHAAGGASTAAVGYTVR	568
55316:3	952	R.APSGSGAQAAGASQARPS[+568.212]SLQQLLALK.N	HexNAc(2)Hex(1)	S[+568]	1045.2	3	3133.59	3133.59	0	0.1	247	Specific	358.13	279.46	1.2	8.69	3	>tr|Q63JL4|Q63JL4_BURPS Putative membrane protein OS=Burkholderia pseudomallei (strain K96243) OX=272560 GN=BPSS1703 PE=4 SV=1	4405	NS_368_NSco_20200117_BP_HILIC_B3.50395.50395.3	controllerType=0 controllerNumber=1 scan=50395	119.275	Trypsin	B3	APSGSGAQAAGASQARPSSLQQLLALK	568
22449:3	32	S.ASTPAAGADAAS[+568.212]SPKPAVEDIK.M	HexNAc(2)Hex(1)	S[+568]	874.754	3	2622.25	2622.25	0	-1.3	28	NRagged	358.16	358.16	0	6.86	32	>tr|Q63W37|Q63W37_BURPS Ecotin OS=Burkholderia pseudomallei (strain K96243) OX=272560 GN=eco PE=4 SV=1	4875	NS_368_NSco_20200117_BP_HILIC_B2.21962.21962.3	controllerType=0 controllerNumber=1 scan=21962	53.5464	Trypsin	B2	ASTPAAGADAASSPKPAVEDIK	568
19403:3	23	A.STPAAGADAAS[+568.212]SPKPAVEDIK.M	HexNAc(2)Hex(1)	S[+568]	851.076	3	2551.21	2551.21	0	-0.6	29	NRagged	358.26	272.21	0	5.66	18	>tr|Q63W37|Q63W37_BURPS Ecotin OS=Burkholderia pseudomallei (strain K96243) OX=272560 GN=eco PE=4 SV=1	4875	20200122_Nsco_ZICHILIC_BP_B3.18663.18663.3	controllerType=0 controllerNumber=1 scan=18663	49.5661	Trypsin	B3	STPAAGADAASSPKPAVEDIK	568
29871:3	130	R.RQQLAPPAPAS[+568.212]APAAASDAGTASPGARP.-	HexNAc(2)Hex(1)	S[+568]	1051.52	3	3152.54	3152.53	0	0.6	730	CRagged	358.5	318.6	12.5	7.2	13	>tr|Q63Z30|Q63Z30_BURPS General secretory pathway protein D OS=Burkholderia pseudomallei (strain K96243) OX=272560 GN=gspD PE=3 SV=1	680	20200122_Nsco_ZICHILIC_BP_B2.26774.26774.3	controllerType=0 controllerNumber=1 scan=26774	67.9472	Trypsin	B2	RQQLAPPAPASAPAAASDAGTASPGARP	568
26812:4	643	R.AADPASGAGGAPVADAPQPAS[+568.212]APESAADRAADHR.V	HexNAc(2)Hex(1)	S[+568]	924.174	4	3693.68	3693.67	0	0.5	148	Specific	359.8	202.92	7.2	6.83	2	>tr|Q63LR7|Q63LR7_BURPS Subfamily M23B unassigned peptidase OS=Burkholderia pseudomallei (strain K96243) OX=272560 GN=BPSS0945 PE=4 SV=1	3105	20200122_Nsco_ZICHILIC_BP_B1.24277.24277.4	controllerType=0 controllerNumber=1 scan=24277	64.4935	Trypsin	B1	AADPASGAGGAPVADAPQPASAPESAADRAADHR	568
24021:2	696	K.SAS[+203.079][+192.063][+192.063][+188.067][+215.116]AAAADALNDAK.E	HexNAc(1) 192.063 192.063 188.067 215.116	S[+188][+192]*2[+203][+215]	1133.51	2	2266.01	2266.01	0	-0.2	181	Specific	359.85	334.85	0.4	6.66	2	>tr|Q63YY3|Q63YY3_BURPS Putative membrane protein OS=Burkholderia pseudomallei (strain K96243) OX=272560 GN=BPSL0057 PE=4 SV=1	3377	20200122_Nsco_ZICHILIC_BP_B2.22029.22029.2	controllerType=0 controllerNumber=1 scan=22029	57.2194	Trypsin	B2	SASAAAADALNDAK	990
54155:3	402	K.TPAAPTPPAAPVPAS[+568.212]SAAPGTSASSAVAAPAAAGSGPAASAPAAPVR.H	HexNAc(2)Hex(1)	S[+568]	1514.42	3	4541.25	4541.25	0	-0.7	218	Specific	360.88	167.22	10.88	4.36	6	>tr|Q63VC5|Q63VC5_BURPS Putative lipoprotein OS=Burkholderia pseudomallei (strain K96243) OX=272560 GN=BPSL1317 PE=4 SV=1	2962	20200122_Nsco_ZICHILIC_BP_B3.48985.48985.3	controllerType=0 controllerNumber=1 scan=48985	122.271	Trypsin	B3	TPAAPTPPAAPVPASSAAPGTSASSAVAAPAAAGSGPAASAPAAPVR	568
49884:3	1149	R.APSGSGAQAAGASQARPS[+568.212]SLQQLLALK.N	HexNAc(2)Hex(1)	S[+568]	1045.2	3	3133.58	3133.59	0	-0.4	247	Specific	361.06	307	1.2	6.86	2	>tr|Q63JL4|Q63JL4_BURPS Putative membrane protein OS=Burkholderia pseudomallei (strain K96243) OX=272560 GN=BPSS1703 PE=4 SV=1	4405	20200122_Nsco_ZICHILIC_BP_B3.45032.45032.3	controllerType=0 controllerNumber=1 scan=45032	112.446	Trypsin	B3	APSGSGAQAAGASQARPSSLQQLLALK	568
32967:3	12	K.VAPPADNNAS[+568.212]QPQQFDPNRALQGK.T	HexNAc(2)Hex(1)	S[+568]	1044.5	3	3131.48	3131.48	0	0	50	Specific	361.89	361.89	361.89	8.85	25	>tr|Q63Y07|Q63Y07_BURPS Putative membrane protein OS=Burkholderia pseudomallei (strain K96243) OX=272560 GN=BPSL0382 PE=4 SV=1	2876	20200122_Nsco_ZICHILIC_BP_B1.29463.29463.3	controllerType=0 controllerNumber=1 scan=29463	76.4792	Trypsin	B1	VAPPADNNASQPQQFDPNRALQGK	568
48504:4	73	R.TPPTAGLSAGAIDGPIDAAS[+568.212]ATGATSTARPANGRDTTVESNPTHSPS.-	HexNAc(2)Hex(1)	S[+568]	1254.84	4	5016.35	5014.35	2	-2.2	588	CRagged	362.02	362.02	0	8.53	12	>tr|Q63UN0|Q63UN0_BURPS Putative outer membrane lipoprotein OS=Burkholderia pseudomallei (strain K96243) OX=272560 GN=BPSL1566 PE=3 SV=1	1626	NS_368_NSco_20200117_BP_HILIC_B3.44270.44270.4	controllerType=0 controllerNumber=1 scan=44270	106.364	Trypsin	B3	TPPTAGLSAGAIDGPIDAASATGATSTARPANGRDTTVESNPTHSPS	568
30028:3	49	E.C[+57.021]APNVSVSVSTS[+162.053][+462.149]HTTISGGGSR.G	Hex(1) 462.1486	C[+57], S[+162][+462]	929.086	3	2785.24	2785.23	0	3.8	496	NRagged	362.06	362.06	0	4.44	15	>sp|K2C1_HUMAN|(Common contaminant protein)	5736	20200122_Nsco_ZICHILIC_BP_B2.26907.26907.3	controllerType=0 controllerNumber=1 scan=26907	68.2477	Trypsin	B2	CAPNVSVSVSTSHTTISGGGSR	624
08407:2	28	K.AATPAS[+568.212]AAS[+203.079][+192.063][+192.063][+188.067][+215.116]GA.-	HexNAc(2)Hex(1),HexNAc(1) 192.063 192.063 188.067 215.116	S[+188][+192]*2[+203][+215][+568]	1217.02	2	2433.03	2433.03	0	2.5	221	CRagged	362.34	286.25	0	4.71	44	>tr|Q63UW0|Q63UW0_BURPS Uncharacterized protein OS=Burkholderia pseudomallei (strain K96243) OX=272560 GN=BPSL1486 PE=4 SV=1	1930	NS_368_NSco_20200117_BP_HILIC_B2.9090.9090.2	controllerType=0 controllerNumber=1 scan=9090	26.9093	Trypsin	B2	AATPASAASGA	1558
66699:3	1477	R.QTTQKLDQVAS[+568.212]FVNQQIEAAK.Q	HexNAc(2)Hex(1)	S[+568]	972.482	3	2915.43	2915.44	0	-2	81	Specific	362.94	184.04	14.4	6.69	1	>tr|Q63VH4|Q63VH4_BURPS Uncharacterized protein OS=Burkholderia pseudomallei (strain K96243) OX=272560 GN=BPSL1271 PE=4 SV=1	1743	20200122_Nsco_ZICHILIC_BP_B2.56446.56446.3	controllerType=0 controllerNumber=1 scan=56446	129.147	Trypsin	B2	QTTQKLDQVASFVNQQIEAAK	568
78061:3	86	K.FAEPAQPAANAAPAS[+568.212]GAAAASAPGASDAAANSQAAAAM[+15.995]AAIAALPK.A	HexNAc(2)Hex(1)	M[+16], S[+568]	1539.4	3	4616.19	4616.19	0	-1.3	161	Specific	362.97	362.97	0	7.43	10	>tr|Q63PM0|Q63PM0_BURPS Putative cytochrome OS=Burkholderia pseudomallei (strain K96243) OX=272560 GN=BPSL3354 PE=4 SV=1	2494	NS_368_NSco_20200117_BP_HILIC_B1.72608.72608.3	controllerType=0 controllerNumber=1 scan=72608	161.466	Trypsin	B1	FAEPAQPAANAAPASGAAAASAPGASDAAANSQAAAAMAAIAALPK	568
03461:2	211	R.AAAPAAASPASGS[+568.212]DSR.S	HexNAc(2)Hex(1)	S[+568]	977.94	2	1954.87	1954.87	0	-0.2	419	Specific	363	286.5	0	6.83	14	>tr|Q63US6|Q63US6_BURPS Protein HflK OS=Burkholderia pseudomallei (strain K96243) OX=272560 GN=BPSL1520 PE=3 SV=1	5406	20200122_Nsco_ZICHILIC_BP_B1.5210.5210.2	controllerType=0 controllerNumber=1 scan=5210	20.9918	Trypsin	B1	AAAPAAASPASGSDSR	568
23554:3	29	K.VAPPADNNAS[+568.212]QPQQFDPNR.A	HexNAc(2)Hex(1)	S[+568]	878.731	3	2634.18	2634.18	0	-1.2	50	Specific	363.07	351.83	351.83	8.06	37	>tr|Q63Y07|Q63Y07_BURPS Putative membrane protein OS=Burkholderia pseudomallei (strain K96243) OX=272560 GN=BPSL0382 PE=4 SV=1	2876	NS_368_NSco_20200117_BP_HILIC_B3.22549.22549.3	controllerType=0 controllerNumber=1 scan=22549	59.2515	Trypsin	B3	VAPPADNNASQPQQFDPNR	568
44813:3	108	R.AAS[+568.212]APEAAAAAPEAMQAAEQNDANAQAAR.A	HexNAc(2)Hex(1)	S[+568]	1112.5	3	3335.47	3335.48	0	-2	156	Specific	363.42	363.42	363.42	8.19	7	>tr|Q63QT2|Q63QT2_BURPS Outer membrane protein assembly factor BamE OS=Burkholderia pseudomallei (strain K96243) OX=272560 GN=omlA PE=3 SV=1	4791	NS_368_NSco_20200117_BP_HILIC_B1.42375.42375.3	controllerType=0 controllerNumber=1 scan=42375	98.3239	Trypsin	B1	AASAPEAAAAAPEAMQAAEQNDANAQAAR	568
42003:3	33	K.GASSATTTAAKPT[+568.212]S[+568.212]GADANTGYFLQVGAYK.T	HexNAc(2)Hex(1),HexNAc(2)Hex(1)	S[+568], T[+568]	1348.28	3	4042.84	4042.84	0	-0.6	186	Specific	363.65	319.95	2.4	7.01	16	>tr|Q63Y07|Q63Y07_BURPS Putative membrane protein OS=Burkholderia pseudomallei (strain K96243) OX=272560 GN=BPSL0382 PE=4 SV=1	2876	20200122_Nsco_ZICHILIC_BP_B3.37950.37950.3	controllerType=0 controllerNumber=1 scan=37950	95.0934	Trypsin	B3	GASSATTTAAKPTSGADANTGYFLQVGAYK	1136
38439:2	367	R.GAPADGGAPAS[+568.212]AAGAAGAPTPAAVDAAER.A	HexNAc(2)Hex(1)	S[+568]	1494.19	2	2987.37	2986.38	1	-1.5	681	Specific	363.92	79.95	4.52	6.49	9	>tr|Q63NR2|Q63NR2_BURPS Putative penicillin-binding protein OS=Burkholderia pseudomallei (strain K96243) OX=272560 GN=BPSS0238 PE=4 SV=1	3700	NS_368_NSco_20200117_BP_HILIC_B2.36980.36980.2	controllerType=0 controllerNumber=1 scan=36980	86.1046	Trypsin	B2	GAPADGGAPASAAGAAGAPTPAAVDAAER	568
22826:3	14	A.ASASTPAAGADAAS[+568.212]SPKPAVEDIK.M	HexNAc(2)Hex(1)	S[+568]	927.445	3	2780.32	2780.32	0	-0.1	26	NRagged	364.59	364.59	0	7.01	31	>tr|Q63W37|Q63W37_BURPS Ecotin OS=Burkholderia pseudomallei (strain K96243) OX=272560 GN=eco PE=4 SV=1	4875	20200122_Nsco_ZICHILIC_BP_B2.21060.21060.3	controllerType=0 controllerNumber=1 scan=21060	54.8864	Trypsin	B2	ASASTPAAGADAASSPKPAVEDIK	568
22837:2	14	A.ASASTPAAGADAAS[+568.212]SPKPAVEDIK.M	HexNAc(2)Hex(1)	S[+568]	1390.66	2	2780.32	2780.32	0	-0.9	26	NRagged	364.94	364.94	0	7.3	31	>tr|Q63W37|Q63W37_BURPS Ecotin OS=Burkholderia pseudomallei (strain K96243) OX=272560 GN=eco PE=4 SV=1	4875	20200122_Nsco_ZICHILIC_BP_B2.21071.21071.2	controllerType=0 controllerNumber=1 scan=21071	54.924	Trypsin	B2	ASASTPAAGADAASSPKPAVEDIK	568
44215:3	108	R.AAS[+568.212]APEAAAAAPEAMQAAEQNDANAQAAR.A	HexNAc(2)Hex(1)	S[+568]	1112.5	3	3335.48	3335.48	0	-0.7	156	Specific	365.2	350.95	350.95	7.85	7	>tr|Q63QT2|Q63QT2_BURPS Outer membrane protein assembly factor BamE OS=Burkholderia pseudomallei (strain K96243) OX=272560 GN=omlA PE=3 SV=1	4791	NS_368_NSco_20200117_BP_HILIC_B1.41826.41826.3	controllerType=0 controllerNumber=1 scan=41826	97.1235	Trypsin	B1	AASAPEAAAAAPEAMQAAEQNDANAQAAR	568
20903:3	32	A.STPAAGADAASS[+568.212]PKPAVEDIK.M	HexNAc(2)Hex(1)	S[+568]	851.076	3	2551.21	2551.21	0	-0.8	29	NRagged	365.22	232.21	0	6.6	32	>tr|Q63W37|Q63W37_BURPS Ecotin OS=Burkholderia pseudomallei (strain K96243) OX=272560 GN=eco PE=4 SV=1	4875	NS_368_NSco_20200117_BP_HILIC_B2.20589.20589.3	controllerType=0 controllerNumber=1 scan=20589	50.7865	Trypsin	B2	STPAAGADAASSPKPAVEDIK	568
37419:3	367	R.GAPADGGAPAS[+568.212]AAGAAGAPTPAAVDAAER.A	HexNAc(2)Hex(1)	S[+568]	996.128	3	2986.37	2986.38	0	-2.5	681	Specific	365.29	107.86	4.52	5.39	9	>tr|Q63NR2|Q63NR2_BURPS Putative penicillin-binding protein OS=Burkholderia pseudomallei (strain K96243) OX=272560 GN=BPSS0238 PE=4 SV=1	3700	NS_368_NSco_20200117_BP_HILIC_B2.36048.36048.3	controllerType=0 controllerNumber=1 scan=36048	84.1731	Trypsin	B2	GAPADGGAPASAAGAAGAPTPAAVDAAER	568
62345:3	417	T.PAAPTPPAAPVPASSAAPGTSASS[+568.212][+100.064]AVAAPAAAGSGPAASAPAAPVR.H	HexNAc(2)Hex(1) 100.064	S[+100][+568]	1514.09	3	4540.25	4540.27	0	-4.4	219	NRagged	365.64	365.64	0	4.59	10	>tr|Q63VC5|Q63VC5_BURPS Putative lipoprotein OS=Burkholderia pseudomallei (strain K96243) OX=272560 GN=BPSL1317 PE=4 SV=1	2962	20200122_Nsco_ZICHILIC_BP_B2.52961.52961.3	controllerType=0 controllerNumber=1 scan=52961	122.302	Trypsin	B2	PAAPTPPAAPVPASSAAPGTSASSAVAAPAAAGSGPAASAPAAPVR	668
39994:2	331	A.PAS[+568.212]AAGAAGAPT[+365.132][+231.074][+100.064]PAAVDAAER.A	HexNAc(2)Hex(1),HexNAc(1)Hex(1) 231.0743 100.064	S[+568], T[+100][+231][+365]	1543.7	2	3086.39	3086.39	0	-0.7	689	NRagged	365.92	77.48	0	5.48	6	>tr|Q63NR2|Q63NR2_BURPS Putative penicillin-binding protein OS=Burkholderia pseudomallei (strain K96243) OX=272560 GN=BPSS0238 PE=4 SV=1	3700	NS_368_NSco_20200117_BP_HILIC_B3.37168.37168.2	controllerType=0 controllerNumber=1 scan=37168	91.673	Trypsin	B3	PASAAGAAGAPTPAAVDAAER	1264
00523:3	473	R.ATDMNGASSS[+203.079][+192.063][+192.063][+188.067][+215.116]HSTSAGTK.L	HexNAc(1) 192.063 192.063 188.067 215.116	S[+188][+192]*2[+203][+215]	900.712	3	2700.12	2700.13	0	-2.4	75	Specific	366.29	366.29	0	7.16	7	>tr|Q63I26|Q63I26_BURPS Putative lipoprotein OS=Burkholderia pseudomallei (strain K96243) OX=272560 GN=BPSS2243 PE=4 SV=1	3039	20200122_Nsco_ZICHILIC_BP_B2.2665.2665.3	controllerType=0 controllerNumber=1 scan=2665	15.8177	Trypsin	B2	ATDMNGASSSHSTSAGTK	990
45220:3	155	R.AAS[+568.212]APEAAAAAPEAMQAAEQNDANAQAAR.A	HexNAc(2)Hex(1)	S[+568]	1112.5	3	3335.48	3335.48	0	-0.2	156	Specific	366.64	296.27	296.27	7.57	10	>tr|Q63QT2|Q63QT2_BURPS Outer membrane protein assembly factor BamE OS=Burkholderia pseudomallei (strain K96243) OX=272560 GN=omlA PE=3 SV=1	4791	NS_368_NSco_20200117_BP_HILIC_B2.42982.42982.3	controllerType=0 controllerNumber=1 scan=42982	98.461	Trypsin	B2	AASAPEAAAAAPEAMQAAEQNDANAQAAR	568
43878:4	155	K.AASGAVPTVKPTDNS[+568.212]SGSFVFSRPGK.F	HexNAc(2)Hex(1)	S[+568]	783.885	4	3132.52	3132.52	0	-0.7	75	Specific	367.34	367.34	1.2	9.6	7	>tr|Q63RR8|Q63RR8_BURPS Outer-membrane lipoprotein carrier protein OS=Burkholderia pseudomallei (strain K96243) OX=272560 GN=lolA PE=3 SV=1	3506	NS_368_NSco_20200117_BP_HILIC_B1.41525.41525.4	controllerType=0 controllerNumber=1 scan=41525	96.476	Trypsin	B1	AASGAVPTVKPTDNSSGSFVFSRPGK	568
00515:3	473	R.ATDMNGASS[+203.079][+192.063][+192.063][+188.067][+215.116]SHSTSAGTK.L	HexNAc(1) 192.063 192.063 188.067 215.116	S[+188][+192]*2[+203][+215]	900.712	3	2700.12	2700.13	0	-2.4	75	Specific	368.13	368.13	0	7.16	7	>tr|Q63I26|Q63I26_BURPS Putative lipoprotein OS=Burkholderia pseudomallei (strain K96243) OX=272560 GN=BPSS2243 PE=4 SV=1	3039	20200122_Nsco_ZICHILIC_BP_B2.2658.2658.3	controllerType=0 controllerNumber=1 scan=2658	15.7959	Trypsin	B2	ATDMNGASSSHSTSAGTK	990
29112:3	145	R.RQQLAPPAPAS[+568.212]APAAASDAGTASPGARP.-	HexNAc(2)Hex(1)	S[+568]	1051.52	3	3152.53	3152.53	0	0.2	730	CRagged	368.22	357.66	12.5	7.46	9	>tr|Q63Z30|Q63Z30_BURPS General secretory pathway protein D OS=Burkholderia pseudomallei (strain K96243) OX=272560 GN=gspD PE=3 SV=1	680	20200122_Nsco_ZICHILIC_BP_B1.26194.26194.3	controllerType=0 controllerNumber=1 scan=26194	69.0182	Trypsin	B1	RQQLAPPAPASAPAAASDAGTASPGARP	568
48319:4	32	G.AS[+365.132][+231.074][+100.064]SATTTAAKPTS[+365.132][+231.074]GADANTGYFLQVGAYKTEADAEQQR.A	HexNAc(1)Hex(1) 231.0743 100.064,HexNAc(1)Hex(1) 231.0743	S[+100][+231]*2[+365]*2	1293.33	4	5170.31	5170.32	0	-3.5	187	NRagged	368.5	368.5	1	3.54	30	>tr|Q63Y07|Q63Y07_BURPS Putative membrane protein OS=Burkholderia pseudomallei (strain K96243) OX=272560 GN=BPSL0382 PE=4 SV=1	2876	20200122_Nsco_ZICHILIC_BP_B2.41504.41504.4	controllerType=0 controllerNumber=1 scan=41504	99.1144	Trypsin	B2	ASSATTTAAKPTSGADANTGYFLQVGAYKTEADAEQQR	1292
46420:3	152	R.AAS[+568.212]APEAAAAAPEAM[+15.995]QAAEQNDANAQAAR.A	HexNAc(2)Hex(1)	M[+16], S[+568]	1117.83	3	3351.48	3351.48	0	2.4	156	Specific	368.58	299.19	299.19	5.41	4	>tr|Q63QT2|Q63QT2_BURPS Outer membrane protein assembly factor BamE OS=Burkholderia pseudomallei (strain K96243) OX=272560 GN=omlA PE=3 SV=1	4791	20200122_Nsco_ZICHILIC_BP_B2.39995.39995.3	controllerType=0 controllerNumber=1 scan=39995	95.9738	Trypsin	B2	AASAPEAAAAAPEAMQAAEQNDANAQAAR	568
30557:3	130	R.RQQLAPPAPAS[+568.212]APAAASDAGTASPGARP.-	HexNAc(2)Hex(1)	S[+568]	1051.52	3	3152.53	3152.53	0	-0.1	730	CRagged	368.72	255.31	109.3	7.61	13	>tr|Q63Z30|Q63Z30_BURPS General secretory pathway protein D OS=Burkholderia pseudomallei (strain K96243) OX=272560 GN=gspD PE=3 SV=1	680	20200122_Nsco_ZICHILIC_BP_B2.27337.27337.3	controllerType=0 controllerNumber=1 scan=27337	69.1694	Trypsin	B2	RQQLAPPAPASAPAAASDAGTASPGARP	568
45565:4	29	K.GASSATTTAAKPTS[+568.212]GADANT[+568.212]GYFLQVGAYKTEADAEQQR.A	HexNAc(2)Hex(1),HexNAc(2)Hex(1)	S[+568], T[+568]	1268.58	4	5071.29	5071.29	0	-1.3	186	Specific	368.73	295.46	2.4	9.07	37	>tr|Q63Y07|Q63Y07_BURPS Putative membrane protein OS=Burkholderia pseudomallei (strain K96243) OX=272560 GN=BPSL0382 PE=4 SV=1	2876	NS_368_NSco_20200117_BP_HILIC_B3.41822.41822.4	controllerType=0 controllerNumber=1 scan=41822	101.378	Trypsin	B3	GASSATTTAAKPTSGADANTGYFLQVGAYKTEADAEQQR	1136
85529:3	939	R.FQAAQLPGAAS[+568.212]GVPVPLPDGGTESGGNFTDEPGIAGGEGR.G	HexNAc(2)Hex(1)	S[+568]	1450.34	3	4349.02	4349.02	0	-0.9	174	Specific	368.8	368.8	77.17	8.1	4	>tr|Q63Z22|Q63Z22_BURPS Type II secretion system protein K OS=Burkholderia pseudomallei (strain K96243) OX=272560 GN=gspK PE=3 SV=1	4656	NS_368_NSco_20200117_BP_HILIC_B3.76496.76496.3	controllerType=0 controllerNumber=1 scan=76496	171.25	Trypsin	B3	FQAAQLPGAASGVPVPLPDGGTESGGNFTDEPGIAGGEGR	568
88740:3	340	K.FAEPAQPAANAAPAS[+568.212]GAAAASAPGASDAAANSQAAAAMAAIAALPK.A	HexNAc(2)Hex(1)	S[+568]	1534.07	3	4600.19	4600.2	0	-1.3	161	Specific	368.87	368.87	0	6.68	6	>tr|Q63PM0|Q63PM0_BURPS Putative cytochrome OS=Burkholderia pseudomallei (strain K96243) OX=272560 GN=BPSL3354 PE=4 SV=1	2494	20200122_Nsco_ZICHILIC_BP_B2.75849.75849.3	controllerType=0 controllerNumber=1 scan=75849	174.483	Trypsin	B2	FAEPAQPAANAAPASGAAAASAPGASDAAANSQAAAAMAAIAALPK	568
22572:3	20	A.ASASTPAAGADAAS[+568.212]SPKPAVEDIK.M	HexNAc(2)Hex(1)	S[+568]	927.444	3	2780.32	2780.32	0	-0.6	26	NRagged	368.92	328.8	33.68	7.85	37	>tr|Q63W37|Q63W37_BURPS Ecotin OS=Burkholderia pseudomallei (strain K96243) OX=272560 GN=eco PE=4 SV=1	4875	NS_368_NSco_20200117_BP_HILIC_B3.21668.21668.3	controllerType=0 controllerNumber=1 scan=21668	57.1981	Trypsin	B3	ASASTPAAGADAASSPKPAVEDIK	568
44627:2	155	R.AAS[+568.212]APEAAAAAPEAMQAAEQNDANAQAAR.A	HexNAc(2)Hex(1)	S[+568]	1668.75	2	3336.49	3335.48	1	1.5	156	Specific	369.13	336.62	336.62	7.98	10	>tr|Q63QT2|Q63QT2_BURPS Outer membrane protein assembly factor BamE OS=Burkholderia pseudomallei (strain K96243) OX=272560 GN=omlA PE=3 SV=1	4791	NS_368_NSco_20200117_BP_HILIC_B2.42424.42424.2	controllerType=0 controllerNumber=1 scan=42424	97.2355	Trypsin	B2	AASAPEAAAAAPEAMQAAEQNDANAQAAR	568
49742:3	497	V.PTAGASIASAAS[+162.053][+462.149]T[+365.132][+231.074]PAPGTPTSAAAAAR.S	Hex(1) 462.1486,HexNAc(1)Hex(1) 231.0743	S[+162][+462], T[+231][+365]	1183.21	3	3547.61	3544.59	3	3.3	37	NRagged	369.36	369.36	0	5.86	6	>tr|Q63HW6|Q63HW6_BURPS Putative exported protein OS=Burkholderia pseudomallei (strain K96243) OX=272560 GN=BPSS2303 PE=4 SV=1	5120	NS_368_NSco_20200117_BP_HILIC_B3.45396.45396.3	controllerType=0 controllerNumber=1 scan=45396	108.789	Trypsin	B3	PTAGASIASAASTPAPGTPTSAAAAAR	1220
09190:3	268	R.RTPAS[+568.212]DAAISAAASR.D	HexNAc(2)Hex(1)	S[+568]	671.659	3	2012.96	2012.96	0	0.3	770	Specific	369.68	193.8	25.83	4.63	5	>tr|Q63YK4|Q63YK4_BURPS Peptidoglycan D,D-transpeptidase MrdA OS=Burkholderia pseudomallei (strain K96243) OX=272560 GN=mrdA PE=3 SV=1	974	20200122_Nsco_ZICHILIC_BP_B2.9849.9849.3	controllerType=0 controllerNumber=1 scan=9849	29.3173	Trypsin	B2	RTPASDAAISAAASR	568
83809:3	745	R.FQAAQLPGAAS[+568.212]GVPVPLPDGGTESGGNFTDEPGIAGGEGR.G	HexNAc(2)Hex(1)	S[+568]	1451.01	3	4351.03	4349.02	2	-0.3	174	Specific	369.91	369.91	0.73	8.07	2	>tr|Q63Z22|Q63Z22_BURPS Type II secretion system protein K OS=Burkholderia pseudomallei (strain K96243) OX=272560 GN=gspK PE=3 SV=1	4656	NS_368_NSco_20200117_BP_HILIC_B1.77741.77741.3	controllerType=0 controllerNumber=1 scan=77741	171.894	Trypsin	B1	FQAAQLPGAASGVPVPLPDGGTESGGNFTDEPGIAGGEGR	568
20450:3	14	A.STPAAGADAAS[+568.212]SPKPAVEDIK.M	HexNAc(2)Hex(1)	S[+568]	851.076	3	2551.21	2551.21	0	-0.4	29	NRagged	369.95	208.53	31.34	4.17	31	>tr|Q63W37|Q63W37_BURPS Ecotin OS=Burkholderia pseudomallei (strain K96243) OX=272560 GN=eco PE=4 SV=1	4875	20200122_Nsco_ZICHILIC_BP_B2.19120.19120.3	controllerType=0 controllerNumber=1 scan=19120	50.2185	Trypsin	B2	STPAAGADAASSPKPAVEDIK	568
20654:3	23	S.ASTPAAGADAAS[+568.212]SPKPAVEDIK.M	HexNAc(2)Hex(1)	S[+568]	874.754	3	2622.25	2622.25	0	-1.7	28	NRagged	370.45	370.45	0	6.74	18	>tr|Q63W37|Q63W37_BURPS Ecotin OS=Burkholderia pseudomallei (strain K96243) OX=272560 GN=eco PE=4 SV=1	4875	20200122_Nsco_ZICHILIC_BP_B3.19808.19808.3	controllerType=0 controllerNumber=1 scan=19808	52.3136	Trypsin	B3	ASTPAAGADAASSPKPAVEDIK	568
37638:3	373	R.GAPADGGAPAS[+568.212]AAGAAGAPTPAAVDAAER.A	HexNAc(2)Hex(1)	S[+568]	996.465	3	2987.38	2986.38	1	0.1	681	Specific	370.64	89.23	4.52	6.08	5	>tr|Q63NR2|Q63NR2_BURPS Putative penicillin-binding protein OS=Burkholderia pseudomallei (strain K96243) OX=272560 GN=BPSS0238 PE=4 SV=1	3700	NS_368_NSco_20200117_BP_HILIC_B1.35735.35735.3	controllerType=0 controllerNumber=1 scan=35735	84.0663	Trypsin	B1	GAPADGGAPASAAGAAGAPTPAAVDAAER	568
35818:3	331	R.GAPADGGAPAS[+568.212]AAGAAGAPTPAAVDAAER.A	HexNAc(2)Hex(1)	S[+568]	996.464	3	2987.38	2986.38	1	-0.4	681	Specific	371.26	202.89	193.82	7.89	6	>tr|Q63NR2|Q63NR2_BURPS Putative penicillin-binding protein OS=Burkholderia pseudomallei (strain K96243) OX=272560 GN=BPSS0238 PE=4 SV=1	3700	NS_368_NSco_20200117_BP_HILIC_B3.33531.33531.3	controllerType=0 controllerNumber=1 scan=33531	83.8493	Trypsin	B3	GAPADGGAPASAAGAAGAPTPAAVDAAER	568
26550:3	996	D.APRDDADS[+568.212][+100.064]DS[+365.132][+231.074][+100.064]DS[+365.132][+231.074]GDASR.G	HexNAc(2)Hex(1) 100.064,HexNAc(1)Hex(1) 231.0743 100.064,HexNAc(1)Hex(1) 231.0743	S[+100]*2[+231]*2[+365]*2[+568]	1233.16	3	3697.45	3697.45	0	0.7	410	NRagged	371.37	371.37	0	8.24	2	>tr|Q63TW6|Q63TW6_BURPS Putative membrane attached sodium:dicarboxylate symporter family protein OS=Burkholderia pseudomallei (strain K96243) OX=272560 GN=BPSL1851 PE=3 SV=1	722	NS_368_NSco_20200117_BP_HILIC_B3.25303.25303.2	controllerType=0 controllerNumber=1 scan=25303	65.6945	Trypsin	B3	APRDDADSDSDSGDASR	1960
16662:2	424	R.APAATATADGDASS[+568.212]PASPPGAR.F	HexNAc(2)Hex(1)	S[+568]	1254.07	2	2507.12	2507.13	0	-1	156	Specific	373.05	366.08	0	9.47	4	>tr|Q63JM3|Q63JM3_BURPS Putative membrane protein OS=Burkholderia pseudomallei (strain K96243) OX=272560 GN=BPSS1694 PE=4 SV=1	4044	NS_368_NSco_20200117_BP_HILIC_B2.16416.16416.2	controllerType=0 controllerNumber=1 scan=16416	41.5181	Trypsin	B2	APAATATADGDASSPASPPGAR	568
19621:3	636	R.S[+568.212]PSSSAAATSTSPSASAGTGDAALSEARK.-	HexNAc(2)Hex(1)	S[+568]	1064.49	3	3191.45	3191.46	0	-0.8	113	Specific	374.12	305.32	0.27	9.52	3	>tr|Q63MW4|Q63MW4_BURPS Uncharacterized protein OS=Burkholderia pseudomallei (strain K96243) OX=272560 GN=BPSS0534 PE=4 SV=1	5652	NS_368_NSco_20200117_BP_HILIC_B3.19019.19019.3	controllerType=0 controllerNumber=1 scan=19019	50.9847	Trypsin	B3	SPSSSAAATSTSPSASAGTGDAALSEARK	568
19659:3	23	A.STPAAGADAAS[+568.212]SPKPAVEDIK.M	HexNAc(2)Hex(1)	S[+568]	851.409	3	2552.21	2551.21	1	-2.2	29	NRagged	374.17	329.3	0	5.12	18	>tr|Q63W37|Q63W37_BURPS Ecotin OS=Burkholderia pseudomallei (strain K96243) OX=272560 GN=eco PE=4 SV=1	4875	20200122_Nsco_ZICHILIC_BP_B3.18908.18908.3	controllerType=0 controllerNumber=1 scan=18908	50.1902	Trypsin	B3	STPAAGADAASSPKPAVEDIK	568
35185:3	58	K.VAPPADNNAS[+568.212]QPQQFDPNRALQGK.T	HexNAc(2)Hex(1)	S[+568]	1044.5	3	3131.48	3131.48	0	-0.3	50	Specific	374.45	374.45	374.45	10.07	25	>tr|Q63Y07|Q63Y07_BURPS Putative membrane protein OS=Burkholderia pseudomallei (strain K96243) OX=272560 GN=BPSL0382 PE=4 SV=1	2876	NS_368_NSco_20200117_BP_HILIC_B2.33774.33774.3	controllerType=0 controllerNumber=1 scan=33774	78.9141	Trypsin	B2	VAPPADNNASQPQQFDPNRALQGK	568
12692:3	102	R.LNEHPQM[+15.995]QFAAS[+568.212]APTK.K	HexNAc(2)Hex(1)	M[+16], S[+568]	785.362	3	2354.07	2354.07	0	0.3	43	Specific	374.68	254.23	48.62	4.29	7	>tr|Q63RZ5|Q63RZ5_BURPS Putative exported protein OS=Burkholderia pseudomallei (strain K96243) OX=272560 GN=BPSL2526 PE=4 SV=1	1616	20200122_Nsco_ZICHILIC_BP_B1.12699.12699.3	controllerType=0 controllerNumber=1 scan=12699	36.0624	Trypsin	B1	LNEHPQMQFAASAPTK	568
13183:3	9	A.ASAAAQASAPAAAS[+365.132][+231.074][+100.064]T[+365.132][+231.074][+100.064]T[+162.053][+462.149]K.A	HexNAc(1)Hex(1) 231.0743 100.064,HexNAc(1)Hex(1) 231.0743 100.064,Hex(1) 462.1486	S[+100][+231][+365], T[+100][+162][+231][+365][+462]	1164.84	3	3492.51	3491.49	1	3.2	193	NRagged	374.94	367.91	0	4.72	58	>tr|Q63UW0|Q63UW0_BURPS Uncharacterized protein OS=Burkholderia pseudomallei (strain K96243) OX=272560 GN=BPSL1486 PE=4 SV=1	1930	20200122_Nsco_ZICHILIC_BP_B2.13093.13093.3	controllerType=0 controllerNumber=1 scan=13093	35.9339	Trypsin	B2	ASAAAQASAPAAASTTK	2016
33079:4	9	K.TGTAKPAATATPAPAPAPAPT[+568.212]TS[+568.212]SATPAPSAATPAPATATPSTAASAPAAKK.S	HexNAc(2)Hex(1),HexNAc(2)Hex(1)	S[+568], T[+568]	1432.96	4	5728.81	5728.81	0	0.7	129	Specific	375.12	375.12	0	7.45	58	>tr|Q63UW0|Q63UW0_BURPS Uncharacterized protein OS=Burkholderia pseudomallei (strain K96243) OX=272560 GN=BPSL1486 PE=4 SV=1	1930	20200122_Nsco_ZICHILIC_BP_B2.29384.29384.2	controllerType=0 controllerNumber=1 scan=29384	73.6123	Trypsin	B2	TGTAKPAATATPAPAPAPAPTTSSATPAPSAATPAPATATPSTAASAPAAKK	1136
27987:5	78	K.KM[+15.995]IS[+365.132][+231.074]S[+162.053][+462.149]YVGENKEFER.Q	HexNAc(1)Hex(1) 231.0743,Hex(1) 462.1486	M[+16], S[+162][+231][+365][+462]	612.065	5	3056.3	3053.29	3	-1.7	73	Specific	375.47	375.47	0	7.99	12	>tr|Q63TL3|Q63TL3_BURPS Succinyl-CoA:3-ketoacid-coenzyme A transferase subunit A OS=Burkholderia pseudomallei (strain K96243) OX=272560 GN=scoA PE=4 SV=1	1321	NS_368_NSco_20200117_BP_HILIC_B3.26641.26641.3	controllerType=0 controllerNumber=1 scan=26641	68.7654	Trypsin	B3	KMISSYVGENKEFER	1220
23084:3	366	R.SASAAAALPAS[+568.212]DAEAIKR.A	HexNAc(2)Hex(1)	S[+568]	756.707	3	2268.11	2268.11	0	-0.6	64	Specific	376.39	363.86	45.02	9.37	5	>tr|Q63L94|Q63L94_BURPS ATP-dependent zinc metalloprotease FtsH OS=Burkholderia pseudomallei (strain K96243) OX=272560 GN=ftsH PE=3 SV=1	2317	NS_368_NSco_20200117_BP_HILIC_B3.22128.22128.3	controllerType=0 controllerNumber=1 scan=22128	58.2503	Trypsin	B3	SASAAAALPASDAEAIKR	568
58499:3	1011	R.GFVATVGVNLAAAPPNS[+568.212]ASDVPGHVDEQEK.Q	HexNAc(2)Hex(1)	S[+568]	1182.57	3	3545.69	3544.68	1	0.5	733	Specific	376.94	376.94	1.2	10.06	7	>tr|Q63Q51|Q63Q51_BURPS Penicillin-binding protein 1A OS=Burkholderia pseudomallei (strain K96243) OX=272560 GN=mrcA PE=4 SV=1	2330	NS_368_NSco_20200117_BP_HILIC_B3.53092.53092.3	controllerType=0 controllerNumber=1 scan=53092	124.464	Trypsin	B3	GFVATVGVNLAAAPPNSASDVPGHVDEQEK	568
35199:3	204	K.AAS[+568.212]GAVPTVKPTDNSSGSFVFSRPGK.F	HexNAc(2)Hex(1)	S[+568]	1044.85	3	3132.52	3132.52	0	-0.5	75	Specific	377.12	297.09	84.6	7.54	11	>tr|Q63RR8|Q63RR8_BURPS Outer-membrane lipoprotein carrier protein OS=Burkholderia pseudomallei (strain K96243) OX=272560 GN=lolA PE=3 SV=1	3506	NS_368_NSco_20200117_BP_HILIC_B3.33031.33031.3	controllerType=0 controllerNumber=1 scan=33031	82.8398	Trypsin	B3	AASGAVPTVKPTDNSSGSFVFSRPGK	568
21143:3	20	A.SASTPAAGADAAS[+568.212]SPKPAVEDIK.M	HexNAc(2)Hex(1)	S[+568]	903.765	3	2709.28	2709.28	0	-0.9	27	NRagged	377.77	377.77	0	9.18	37	>tr|Q63W37|Q63W37_BURPS Ecotin OS=Burkholderia pseudomallei (strain K96243) OX=272560 GN=eco PE=4 SV=1	4875	NS_368_NSco_20200117_BP_HILIC_B3.20387.20387.3	controllerType=0 controllerNumber=1 scan=20387	54.1521	Trypsin	B3	SASTPAAGADAASSPKPAVEDIK	568
31965:3	108	R.AAS[+568.212]APEAAAAAPEAM[+15.995]QAAEQNDANAQAAR.A	HexNAc(2)Hex(1)	M[+16], S[+568]	1117.83	3	3351.47	3351.48	0	-0.8	156	Specific	377.97	344.87	344.87	7.85	7	>tr|Q63QT2|Q63QT2_BURPS Outer membrane protein assembly factor BamE OS=Burkholderia pseudomallei (strain K96243) OX=272560 GN=omlA PE=3 SV=1	4791	NS_368_NSco_20200117_BP_HILIC_B1.30546.30546.3	controllerType=0 controllerNumber=1 scan=30546	72.8977	Trypsin	B1	AASAPEAAAAAPEAMQAAEQNDANAQAAR	568
71974:3	46	R.NGKLPEDAQQADGGAAANAAS[+568.212]GAAAQTQAQAPALPAAIYFETGK.S	HexNAc(2)Hex(1)	S[+568]	1594.09	3	4780.26	4780.27	0	-1.3	390	Specific	378	378	0	9.95	25	>tr|Q63XT7|Q63XT7_BURPS Cytochrome c oxidase subunit 2 OS=Burkholderia pseudomallei (strain K96243) OX=272560 GN=BPSL0453 PE=3 SV=1	4191	NS_368_NSco_20200117_BP_HILIC_B3.64745.64745.3	controllerType=0 controllerNumber=1 scan=64745	147.825	Trypsin	B3	NGKLPEDAQQADGGAAANAASGAAAQTQAQAPALPAAIYFETGK	568
07176:6	42	H.AQSSVTLYGLIDAGIT[+568.212]YT[+365.132][+231.074]NNQGGHS[+365.132][+231.074][+100.064]AWSQSTGSVNGSR.W	HexNAc(2)Hex(1),HexNAc(1)Hex(1) 231.0743,HexNAc(1)Hex(1) 231.0743 100.064	S[+100][+231][+365], T[+231][+365][+568]	958.431	6	5745.55	5745.53	0	3	20	NRagged	378.02	378.02	0	4.1	20	>tr|Q63RW1|Q63RW1_BURPS Outer membrane porin protein OS=Burkholderia pseudomallei (strain K96243) OX=272560 GN=BPSL2559 PE=4 SV=1	531	20200122_Nsco_ZICHILIC_BP_B2.8190.8190.2	controllerType=0 controllerNumber=1 scan=8190	26.1287	Trypsin	B2	AQSSVTLYGLIDAGITYTNNQGGHSAWSQSTGSVNGSR	1860
31388:3	108	R.AAS[+568.212]APEAAAAAPEAM[+15.995]QAAEQNDANAQAAR.A	HexNAc(2)Hex(1)	M[+16], S[+568]	1117.83	3	3351.47	3351.48	0	-1.2	156	Specific	378.94	283.95	283.95	7.72	7	>tr|Q63QT2|Q63QT2_BURPS Outer membrane protein assembly factor BamE OS=Burkholderia pseudomallei (strain K96243) OX=272560 GN=omlA PE=3 SV=1	4791	NS_368_NSco_20200117_BP_HILIC_B1.30045.30045.3	controllerType=0 controllerNumber=1 scan=30045	71.8852	Trypsin	B1	AASAPEAAAAAPEAMQAAEQNDANAQAAR	568
14248:2	28	K.AAAASAAAQAS[+203.079][+192.063][+192.063][+188.067][+215.116]APAAASTTK.A	HexNAc(1) 192.063 192.063 188.067 215.116	S[+188][+192]*2[+203][+215]	1339.63	2	2678.25	2678.25	0	0.1	190	Specific	379.72	361.68	6	9.33	44	>tr|Q63UW0|Q63UW0_BURPS Uncharacterized protein OS=Burkholderia pseudomallei (strain K96243) OX=272560 GN=BPSL1486 PE=4 SV=1	1930	NS_368_NSco_20200117_BP_HILIC_B2.14241.14241.2	controllerType=0 controllerNumber=1 scan=14241	37.1357	Trypsin	B2	AAAASAAAQASAPAAASTTK	990
35750:3	275	R.GAPADGGAPAS[+568.212]AAGAAGAPTPAAVDAAER.A	HexNAc(2)Hex(1)	S[+568]	996.129	3	2986.37	2986.38	0	-1.1	681	Specific	380.49	179.74	167.5	3.81	9	>tr|Q63NR2|Q63NR2_BURPS Putative penicillin-binding protein OS=Burkholderia pseudomallei (strain K96243) OX=272560 GN=BPSS0238 PE=4 SV=1	3700	20200122_Nsco_ZICHILIC_BP_B3.32700.32700.3	controllerType=0 controllerNumber=1 scan=32700	82.8506	Trypsin	B3	GAPADGGAPASAAGAAGAPTPAAVDAAER	568
41178:3	116	R.ANGKTEAAQASVTASAAADAPAAPAPAAAAS[+568.212]GANAIR.I	HexNAc(2)Hex(1)	S[+568]	1277.62	3	3830.85	3830.85	0	-1.1	547	Specific	380.52	232.63	141.83	6.72	11	>tr|Q63UN0|Q63UN0_BURPS Putative outer membrane lipoprotein OS=Burkholderia pseudomallei (strain K96243) OX=272560 GN=BPSL1566 PE=3 SV=1	1626	20200122_Nsco_ZICHILIC_BP_B2.35832.35832.3	controllerType=0 controllerNumber=1 scan=35832	87.3363	Trypsin	B2	ANGKTEAAQASVTASAAADAPAAPAPAAAASGANAIR	568
15324:2	667	R.APAATATADGDAS[+568.212]SPASPPGAR.F	HexNAc(2)Hex(1)	S[+568]	1254.07	2	2507.12	2507.13	0	-0.8	156	Specific	380.74	380.74	0	7.7	2	>tr|Q63JM3|Q63JM3_BURPS Putative membrane protein OS=Burkholderia pseudomallei (strain K96243) OX=272560 GN=BPSS1694 PE=4 SV=1	4044	20200122_Nsco_ZICHILIC_BP_B3.15142.15142.2	controllerType=0 controllerNumber=1 scan=15142	41.0316	Trypsin	B3	APAATATADGDASSPASPPGAR	568
38477:2	122	R.QQLAPPAPAS[+568.212]APAAASDAGTASPGARP.-	HexNAc(2)Hex(1)	S[+568]	1498.72	2	2996.43	2996.43	0	-1.7	731	CRagged	381.29	354.93	10.1	8.96	11	>tr|Q63Z30|Q63Z30_BURPS General secretory pathway protein D OS=Burkholderia pseudomallei (strain K96243) OX=272560 GN=gspD PE=3 SV=1	680	NS_368_NSco_20200117_BP_HILIC_B2.37015.37015.2	controllerType=0 controllerNumber=1 scan=37015	86.1775	Trypsin	B2	QQLAPPAPASAPAAASDAGTASPGARP	568
05538:2	17	A.ASASTPAAGADAAS[+568.212]SPK.P	HexNAc(2)Hex(1)	S[+568]	1014.46	2	2027.91	2027.91	0	-0.9	26	NRagged	381.56	298.9	0	5.18	20	>tr|Q63W37|Q63W37_BURPS Ecotin OS=Burkholderia pseudomallei (strain K96243) OX=272560 GN=eco PE=4 SV=1	4875	20200122_Nsco_ZICHILIC_BP_B1.6897.6897.2	controllerType=0 controllerNumber=1 scan=6897	24.0377	Trypsin	B1	ASASTPAAGADAASSPK	568
88350:4	43	R.YS[+162.053][+462.149]GDRQLENPLAAVQMGLIYVNPEGPDGNPDPVAAAR.D	Hex(1) 462.1486	S[+162][+462]	1131.04	4	4521.12	4519.11	2	1.9	199	Specific	381.76	381.76	381.76	7.97	22	>sp|Q939D2|KATG_BURPS Catalase-peroxidase OS=Burkholderia pseudomallei (strain K96243) OX=272560 GN=katG PE=1 SV=3	427	NS_368_NSco_20200117_BP_HILIC_B3.78708.78708.4	controllerType=0 controllerNumber=1 scan=78708	174.752	Trypsin	B3	YSGDRQLENPLAAVQMGLIYVNPEGPDGNPDPVAAAR	624
04650:2	40	K.KAATAAPADAAS[+203.079][+192.063][+192.063][+188.067][+215.116]Q.-	HexNAc(1) 192.063 192.063 188.067 215.116	S[+188][+192]*2[+203][+215]	1081.99	2	2162.98	2162.98	0	0.1	80	CRagged	381.93	289.09	38.91	6.3	13	>tr|Q63TN8|Q63TN8_BURPS Putative exported protein OS=Burkholderia pseudomallei (strain K96243) OX=272560 GN=BPSL1929 PE=4 SV=1	3482	20200122_Nsco_ZICHILIC_BP_B2.6115.6115.2	controllerType=0 controllerNumber=1 scan=6115	22.3809	Trypsin	B2	KAATAAPADAASQ	990
59967:4	432	K.EKPNFSVENEAQIAKPPRVDFGTSS[+568.212]APAPAPAAGASN.-	HexNAc(2)Hex(1)	S[+568]	1073.52	4	4291.05	4291.05	0	0.5	188	CRagged	381.95	381.95	30.09	8.14	6	>tr|Q63Y85|Q63Y85_BURPS Putative lipoprotein OS=Burkholderia pseudomallei (strain K96243) OX=272560 GN=BPSL0303 PE=4 SV=1	4119	NS_368_NSco_20200117_BP_HILIC_B3.54397.54397.4	controllerType=0 controllerNumber=1 scan=54397	127.108	Trypsin	B3	EKPNFSVENEAQIAKPPRVDFGTSSAPAPAPAAGASN	568
07248:4	33	K.KPQTAANGSS[+568.212]APHVANNNAQASAAATPPK.A	HexNAc(2)Hex(1)	S[+568]	835.653	4	3339.59	3339.59	0	-0.8	151	Specific	382.06	382.06	2.4	8.05	16	>tr|Q63Y07|Q63Y07_BURPS Putative membrane protein OS=Burkholderia pseudomallei (strain K96243) OX=272560 GN=BPSL0382 PE=4 SV=1	2876	20200122_Nsco_ZICHILIC_BP_B3.8369.8369.4	controllerType=0 controllerNumber=1 scan=8369	26.7717	Trypsin	B3	KPQTAANGSSAPHVANNNAQASAAATPPK	568
69471:4	381	K.VFQYIKPQDAQALTAATPAS[+568.212]GASAAAAPATAPEGATVGAVPDSSVTATPLSAPAPVSNSSNVHPGNPK.A	HexNAc(2)Hex(1)	S[+568]	1755.62	4	7019.47	7018.46	1	0.8	195	Specific	383.29	324.23	9.01	6.45	6	>tr|Q63PV0|Q63PV0_BURPS Putative lipoprotein OS=Burkholderia pseudomallei (strain K96243) OX=272560 GN=BPSL3272 PE=4 SV=1	1510	20200122_Nsco_ZICHILIC_BP_B1.60683.60683.4	controllerType=0 controllerNumber=1 scan=60683	149.23	Trypsin	B1	VFQYIKPQDAQALTAATPASGASAAAAPATAPEGATVGAVPDSSVTATPLSAPAPVSNSSNVHPGNPK	568
47391:4	29	G.ASSATTTAAKPTS[+568.212][+100.064]GADANT[+162.053][+462.149]GYFLQVGAYKTEADAEQQR.A	HexNAc(2)Hex(1) 100.064,Hex(1) 462.1486	S[+100][+568], T[+162][+462]	1293.58	4	5171.3	5170.32	1	-4.5	187	NRagged	383.55	383.55	0	8.02	37	>tr|Q63Y07|Q63Y07_BURPS Putative membrane protein OS=Burkholderia pseudomallei (strain K96243) OX=272560 GN=BPSL0382 PE=4 SV=1	2876	NS_368_NSco_20200117_BP_HILIC_B3.43346.43346.4	controllerType=0 controllerNumber=1 scan=43346	104.462	Trypsin	B3	ASSATTTAAKPTSGADANTGYFLQVGAYKTEADAEQQR	1292
20475:2	1467	R.DLSASTATAS[+568.212]ASSAAR.D	HexNAc(2)Hex(1)	S[+568]	1017.96	2	2034.92	2034.92	0	-1.2	245	Specific	384.86	256.31	0	6.92	1	>tr|Q63VX4|Q63VX4_BURPS Putative membrane protein OS=Burkholderia pseudomallei (strain K96243) OX=272560 GN=BPSL1121 PE=4 SV=1	5152	20200122_Nsco_ZICHILIC_BP_B2.19146.19146.2	controllerType=0 controllerNumber=1 scan=19146	50.2864	Trypsin	B2	DLSASTATASASSAAR	568
32992:4	102	K.AASGAVPTVKPTDNS[+568.212]SGSFVFSRPGK.F	HexNAc(2)Hex(1)	S[+568]	784.386	4	3134.52	3132.52	2	-1.8	75	Specific	385.82	338.26	1.2	6.93	8	>tr|Q63RR8|Q63RR8_BURPS Outer-membrane lipoprotein carrier protein OS=Burkholderia pseudomallei (strain K96243) OX=272560 GN=lolA PE=3 SV=1	3506	20200122_Nsco_ZICHILIC_BP_B3.30345.30345.4	controllerType=0 controllerNumber=1 scan=30345	77.2585	Trypsin	B3	AASGAVPTVKPTDNSSGSFVFSRPGK	568
58004:3	1019	R.GFVATVGVNLAAAPPNS[+568.212]ASDVPGHVDEQEK.Q	HexNAc(2)Hex(1)	S[+568]	1182.23	3	3544.68	3544.68	0	0.5	733	Specific	386.73	386.73	1.2	7.92	1	>tr|Q63Q51|Q63Q51_BURPS Penicillin-binding protein 1A OS=Burkholderia pseudomallei (strain K96243) OX=272560 GN=mrcA PE=4 SV=1	2330	20200122_Nsco_ZICHILIC_BP_B1.50191.50191.3	controllerType=0 controllerNumber=1 scan=50191	122.862	Trypsin	B1	GFVATVGVNLAAAPPNSASDVPGHVDEQEK	568
40348:3	871	R.GAPDDAASQADS[+568.212]ANPFGGAQGDQHAGIVR.V	HexNAc(2)Hex(1)	S[+568]	1116.83	3	3348.47	3348.47	0	-0.3	256	Specific	387.16	18.91	6.4	5.6	3	>tr|Q63HS5|Q63HS5_BURPS Sensory kinase protein OS=Burkholderia pseudomallei (strain K96243) OX=272560 GN=BPSS2345 PE=4 SV=1	2855	NS_368_NSco_20200117_BP_HILIC_B2.38726.38726.3	controllerType=0 controllerNumber=1 scan=38726	89.7393	Trypsin	B2	GAPDDAASQADSANPFGGAQGDQHAGIVR	568
29162:3	192	R.AAS[+568.212]APEAAAAAPEAM[+15.995]QAAEQNDANAQAAR.A	HexNAc(2)Hex(1)	M[+16], S[+568]	1117.83	3	3351.48	3351.48	0	0	156	Specific	387.7	316.03	316.03	7.89	6	>tr|Q63QT2|Q63QT2_BURPS Outer membrane protein assembly factor BamE OS=Burkholderia pseudomallei (strain K96243) OX=272560 GN=omlA PE=3 SV=1	4791	NS_368_NSco_20200117_BP_HILIC_B3.27709.27709.3	controllerType=0 controllerNumber=1 scan=27709	71.1656	Trypsin	B3	AASAPEAAAAAPEAMQAAEQNDANAQAAR	568
12932:2	46	A.ASAAAQASAPAAAS[+365.132][+231.074][+100.064]T[+162.053][+462.149]T[+365.132][+231.074][+100.064]K.A	HexNAc(1)Hex(1) 231.0743 100.064,Hex(1) 462.1486,HexNAc(1)Hex(1) 231.0743 100.064	S[+100][+231][+365], T[+100][+162][+231][+365][+462]	1746.76	2	3492.51	3491.49	1	4.5	193	NRagged	388	306.97	0	4.24	20	>tr|Q63UW0|Q63UW0_BURPS Uncharacterized protein OS=Burkholderia pseudomallei (strain K96243) OX=272560 GN=BPSL1486 PE=4 SV=1	1930	20200122_Nsco_ZICHILIC_BP_B3.13050.13050.2	controllerType=0 controllerNumber=1 scan=13050	36.0589	Trypsin	B3	ASAAAQASAPAAASTTK	2016
35189:3	204	K.AASGAVPTVKPTDNS[+568.212]SGSFVFSRPGK.F	HexNAc(2)Hex(1)	S[+568]	1044.85	3	3132.52	3132.52	0	-0.5	75	Specific	388.51	388.51	1.2	10.52	11	>tr|Q63RR8|Q63RR8_BURPS Outer-membrane lipoprotein carrier protein OS=Burkholderia pseudomallei (strain K96243) OX=272560 GN=lolA PE=3 SV=1	3506	NS_368_NSco_20200117_BP_HILIC_B3.33026.33026.3	controllerType=0 controllerNumber=1 scan=33026	82.8259	Trypsin	B3	AASGAVPTVKPTDNSSGSFVFSRPGK	568
29924:3	130	R.RQQLAPPAPASAPAAAS[+568.212]DAGTASPGARP.-	HexNAc(2)Hex(1)	S[+568]	1051.52	3	3152.53	3152.53	0	-0.7	730	CRagged	388.58	309.96	91.13	7.81	13	>tr|Q63Z30|Q63Z30_BURPS General secretory pathway protein D OS=Burkholderia pseudomallei (strain K96243) OX=272560 GN=gspD PE=3 SV=1	680	20200122_Nsco_ZICHILIC_BP_B2.26817.26817.3	controllerType=0 controllerNumber=1 scan=26817	68.0366	Trypsin	B2	RQQLAPPAPASAPAAASDAGTASPGARP	568
34454:3	105	R.QQLAPPAPASAPAAASDAGT[+568.212]AS[+568.212]PGARP.-	HexNAc(2)Hex(1),HexNAc(2)Hex(1)	S[+568], T[+568]	1189.22	3	3565.64	3564.64	1	-1.2	731	CRagged	388.67	307.36	2.4	5.9	12	>tr|Q63Z30|Q63Z30_BURPS General secretory pathway protein D OS=Burkholderia pseudomallei (strain K96243) OX=272560 GN=gspD PE=3 SV=1	680	20200122_Nsco_ZICHILIC_BP_B3.31567.31567.3	controllerType=0 controllerNumber=1 scan=31567	80.1004	Trypsin	B3	QQLAPPAPASAPAAASDAGTASPGARP	1136
31822:3	14	A.AASASTPAAGADAAS[+162.053][+462.149]SPKPAVEDIK.M	Hex(1) 462.1486	S[+162][+462]	970.459	3	2909.36	2907.35	2	2.4	25	NRagged	389.2	349.18	1.2	4.48	31	>tr|Q63W37|Q63W37_BURPS Ecotin OS=Burkholderia pseudomallei (strain K96243) OX=272560 GN=eco PE=4 SV=1	4875	20200122_Nsco_ZICHILIC_BP_B2.28344.28344.3	controllerType=0 controllerNumber=1 scan=28344	71.3411	Trypsin	B2	AASASTPAAGADAASSPKPAVEDIK	624
35327:3	188	K.AAS[+568.212]GAVPTVKPTDNSSGSFVFSRPGK.F	HexNAc(2)Hex(1)	S[+568]	1044.84	3	3132.52	3132.52	0	-1.9	75	Specific	389.74	323.63	98.18	5.27	9	>tr|Q63RR8|Q63RR8_BURPS Outer-membrane lipoprotein carrier protein OS=Burkholderia pseudomallei (strain K96243) OX=272560 GN=lolA PE=3 SV=1	3506	20200122_Nsco_ZICHILIC_BP_B2.31224.31224.3	controllerType=0 controllerNumber=1 scan=31224	77.5458	Trypsin	B2	AASGAVPTVKPTDNSSGSFVFSRPGK	568
21022:3	17	A.SASTPAAGADAAS[+568.212]SPKPAVEDIK.M	HexNAc(2)Hex(1)	S[+568]	903.767	3	2709.29	2709.28	0	0.6	27	NRagged	389.78	277.42	24.64	3.98	20	>tr|Q63W37|Q63W37_BURPS Ecotin OS=Burkholderia pseudomallei (strain K96243) OX=272560 GN=eco PE=4 SV=1	4875	20200122_Nsco_ZICHILIC_BP_B1.19529.19529.3	controllerType=0 controllerNumber=1 scan=19529	52.8957	Trypsin	B1	SASTPAAGADAASSPKPAVEDIK	568
44678:4	94	K.VDTLPLAGEVLAPHAQAKPDAAAS[+568.212]AR.Q	HexNAc(2)Hex(1)	S[+568]	785.402	4	3138.59	3137.58	1	-0.3	503	Specific	390.31	176.85	76.7	6.23	9	>tr|Q63W72|Q63W72_BURPS Putative bifunctional protein (Uroporphyrin-III C-methyltransferase and uroporphyrinogen-III synthase transmembrane protein) OS=Burkholderia pseudomallei (strain K96243) OX=272560 GN=BPSL1016 PE=4 SV=1	783	20200122_Nsco_ZICHILIC_BP_B3.40279.40279.4	controllerType=0 controllerNumber=1 scan=40279	100.722	Trypsin	B3	VDTLPLAGEVLAPHAQAKPDAAASAR	568
78753:4	46	R.NGKLPEDAQQADGGAAANAAS[+568.212]GAAAQTQAQAPALPAAIYFETGKSELPADAK.D	HexNAc(2)Hex(1)	S[+568]	1398.92	4	5592.66	5591.68	1	-4.5	390	Specific	390.35	381.7	0	8.96	25	>tr|Q63XT7|Q63XT7_BURPS Cytochrome c oxidase subunit 2 OS=Burkholderia pseudomallei (strain K96243) OX=272560 GN=BPSL0453 PE=3 SV=1	4191	NS_368_NSco_20200117_BP_HILIC_B3.70537.70537.4	controllerType=0 controllerNumber=1 scan=70537	159.474	Trypsin	B3	NGKLPEDAQQADGGAAANAASGAAAQTQAQAPALPAAIYFETGKSELPADAK	568
75844:4	66	R.NGKLPEDAQQADGGAAANAAS[+568.212]GAAAQTQAQAPALPAAIYFETGKSELPADAK.D	HexNAc(2)Hex(1)	S[+568]	1398.67	4	5591.65	5591.68	0	-4.4	390	Specific	390.37	368.67	0	6.89	18	>tr|Q63XT7|Q63XT7_BURPS Cytochrome c oxidase subunit 2 OS=Burkholderia pseudomallei (strain K96243) OX=272560 GN=BPSL0453 PE=3 SV=1	4191	20200122_Nsco_ZICHILIC_BP_B2.63679.63679.4	controllerType=0 controllerNumber=1 scan=63679	144.005	Trypsin	B2	NGKLPEDAQQADGGAAANAASGAAAQTQAQAPALPAAIYFETGKSELPADAK	568
35874:3	331	R.GAPADGGAPAS[+568.212]AAGAAGAPTPAAVDAAER.A	HexNAc(2)Hex(1)	S[+568]	996.13	3	2986.38	2986.38	0	-0.3	681	Specific	390.71	55.07	4.52	5.69	6	>tr|Q63NR2|Q63NR2_BURPS Putative penicillin-binding protein OS=Burkholderia pseudomallei (strain K96243) OX=272560 GN=BPSS0238 PE=4 SV=1	3700	NS_368_NSco_20200117_BP_HILIC_B3.33581.33581.3	controllerType=0 controllerNumber=1 scan=33581	83.9751	Trypsin	B3	GAPADGGAPASAAGAAGAPTPAAVDAAER	568
45783:3	155	R.AAS[+568.212]APEAAAAAPEAM[+15.995]QAAEQNDANAQAAR.A	HexNAc(2)Hex(1)	M[+16], S[+568]	1117.83	3	3351.46	3351.48	0	-4.2	156	Specific	390.78	325.56	325.56	6.64	10	>tr|Q63QT2|Q63QT2_BURPS Outer membrane protein assembly factor BamE OS=Burkholderia pseudomallei (strain K96243) OX=272560 GN=omlA PE=3 SV=1	4791	NS_368_NSco_20200117_BP_HILIC_B2.43443.43443.3	controllerType=0 controllerNumber=1 scan=43443	99.3385	Trypsin	B2	AASAPEAAAAAPEAMQAAEQNDANAQAAR	568
29462:3	176	R.AAS[+568.212]APEAAAAAPEAM[+15.995]QAAEQNDANAQAAR.A	HexNAc(2)Hex(1)	M[+16], S[+568]	1117.83	3	3351.48	3351.48	0	0.3	156	Specific	390.91	249.63	249.63	6.6	3	>tr|Q63QT2|Q63QT2_BURPS Outer membrane protein assembly factor BamE OS=Burkholderia pseudomallei (strain K96243) OX=272560 GN=omlA PE=3 SV=1	4791	20200122_Nsco_ZICHILIC_BP_B1.26495.26495.3	controllerType=0 controllerNumber=1 scan=26495	69.6991	Trypsin	B1	AASAPEAAAAAPEAMQAAEQNDANAQAAR	568
66342:4	55	K.QVADARNGKLPEDAQQADGGAAANAAS[+568.212]GAAAQTQAQAPALPAAIYFETGK.S	HexNAc(2)Hex(1)	S[+568]	1356.15	4	5421.59	5420.6	1	-3.4	384	Specific	391.24	184.42	0	5.52	13	>tr|Q63XT7|Q63XT7_BURPS Cytochrome c oxidase subunit 2 OS=Burkholderia pseudomallei (strain K96243) OX=272560 GN=BPSL0453 PE=3 SV=1	4191	20200122_Nsco_ZICHILIC_BP_B1.57499.57499.4	controllerType=0 controllerNumber=1 scan=57499	140.237	Trypsin	B1	QVADARNGKLPEDAQQADGGAAANAASGAAAQTQAQAPALPAAIYFETGK	568
20701:3	20	S.ASTPAAGADAASS[+568.212]PKPAVEDIK.M	HexNAc(2)Hex(1)	S[+568]	874.753	3	2622.24	2622.25	0	-3.3	28	NRagged	391.72	391.72	0	8.04	37	>tr|Q63W37|Q63W37_BURPS Ecotin OS=Burkholderia pseudomallei (strain K96243) OX=272560 GN=eco PE=4 SV=1	4875	NS_368_NSco_20200117_BP_HILIC_B3.19970.19970.3	controllerType=0 controllerNumber=1 scan=19970	53.1683	Trypsin	B3	ASTPAAGADAASSPKPAVEDIK	568
24076:3	32	A.ASASTPAAGADAAS[+568.212]SPKPAVEDIK.M	HexNAc(2)Hex(1)	S[+568]	927.445	3	2780.32	2780.32	0	0.1	26	NRagged	392.17	320.89	31.6	7.26	32	>tr|Q63W37|Q63W37_BURPS Ecotin OS=Burkholderia pseudomallei (strain K96243) OX=272560 GN=eco PE=4 SV=1	4875	NS_368_NSco_20200117_BP_HILIC_B2.23363.23363.3	controllerType=0 controllerNumber=1 scan=23363	56.2942	Trypsin	B2	ASASTPAAGADAASSPKPAVEDIK	568
46362:3	28	K.PAATATPAPAPAPAPTTSS[+568.212]ATPAPSAATPAPATATPSTAASAPAAK.K	HexNAc(2)Hex(1)	S[+568]	1525.42	3	4574.25	4574.25	0	0	134	Specific	392.43	392.43	0	7.68	44	>tr|Q63UW0|Q63UW0_BURPS Uncharacterized protein OS=Burkholderia pseudomallei (strain K96243) OX=272560 GN=BPSL1486 PE=4 SV=1	1930	NS_368_NSco_20200117_BP_HILIC_B2.43941.43941.3	controllerType=0 controllerNumber=1 scan=43941	100.381	Trypsin	B2	PAATATPAPAPAPAPTTSSATPAPSAATPAPATATPSTAASAPAAK	568
54491:3	1033	R.GFVATVGVNLAAAPPNS[+568.212]ASDVPGHVDEQEK.Q	HexNAc(2)Hex(1)	S[+568]	1182.23	3	3544.68	3544.68	0	0.1	733	Specific	392.77	379.06	1.2	7.95	2	>tr|Q63Q51|Q63Q51_BURPS Penicillin-binding protein 1A OS=Burkholderia pseudomallei (strain K96243) OX=272560 GN=mrcA PE=4 SV=1	2330	20200122_Nsco_ZICHILIC_BP_B3.49299.49299.3	controllerType=0 controllerNumber=1 scan=49299	123.065	Trypsin	B3	GFVATVGVNLAAAPPNSASDVPGHVDEQEK	568
04268:2	385	R.GAAAQPAS[+568.212]GAAAASAPGRR.S	HexNAc(2)Hex(1)	S[+568]	1103.53	2	2206.06	2206.06	0	-0.4	379	Specific	392.85	131.43	12	5.62	6	>tr|Q63U13|Q63U13_BURPS Multidrug efflux system putative membrane fusion protein OS=Burkholderia pseudomallei (strain K96243) OX=272560 GN=amrA PE=3 SV=1	1045	NS_368_NSco_20200117_BP_HILIC_B2.5651.5651.2	controllerType=0 controllerNumber=1 scan=5651	20.6039	Trypsin	B2	GAAAQPASGAAAASAPGRR	568
34268:3	982	K.AADAGGAKPGAAASGAPAPAPVAAS[+568.212]AAS[+365.132][+231.074][+100.064]AASGAAA.Q	HexNAc(2)Hex(1),HexNAc(1)Hex(1) 231.0743 100.064	S[+100][+231][+365][+568]	1332.95	3	3996.84	3996.84	0	-0.5	151	CRagged	392.99	331.92	0	6.1	9	>tr|Q63Q77|Q63Q77_BURPS Putative membrane protein OS=Burkholderia pseudomallei (strain K96243) OX=272560 GN=BPSL3148 PE=4 SV=1	2918	NS_368_NSco_20200117_BP_HILIC_B3.32219.32219.3	controllerType=0 controllerNumber=1 scan=32219	81.1274	Trypsin	B3	AADAGGAKPGAAASGAPAPAPVAASAASAASGAAA	1264
67142:3	662	Q.APSSSATSPASSVKPASS[+365.132][+231.074][+100.064]ISLVWPAAGSVIR.S	HexNAc(1)Hex(1) 231.0743 100.064	S[+100][+231][+365]	1222.29	3	3664.84	3664.84	0	-1.1	100	NRagged	393.11	5.83	0	3.17	5	>tr|Q63V60|Q63V60_BURPS Subfamily M23B unassigned peptidase OS=Burkholderia pseudomallei (strain K96243) OX=272560 GN=BPSL1381 PE=4 SV=1	3708	20200122_Nsco_ZICHILIC_BP_B1.58273.58273.3	controllerType=0 controllerNumber=1 scan=58273	142.365	Trypsin	B1	APSSSATSPASSVKPASSISLVWPAAGSVIR	696
07442:2	716	R.AGAS[+568.212]APAPPRDAAPASR.A	HexNAc(2)Hex(1)	S[+568]	1066.01	2	2131.02	2131.01	0	0.3	36	Specific	394.59	207.01	0.65	5.89	4	>tr|Q63HW2|Q63HW2_BURPS Putative amidase OS=Burkholderia pseudomallei (strain K96243) OX=272560 GN=BPSS2307 PE=4 SV=1	4458	20200122_Nsco_ZICHILIC_BP_B2.8404.8404.2	controllerType=0 controllerNumber=1 scan=8404	26.5769	Trypsin	B2	AGASAPAPPRDAAPASR	568
22705:3	102	R.LNEHPQMQFAAS[+568.212]APTK.K	HexNAc(2)Hex(1)	S[+568]	780.03	3	2338.08	2338.08	0	0.3	43	Specific	394.84	257.42	56.41	4.29	7	>tr|Q63RZ5|Q63RZ5_BURPS Putative exported protein OS=Burkholderia pseudomallei (strain K96243) OX=272560 GN=BPSL2526 PE=4 SV=1	1616	20200122_Nsco_ZICHILIC_BP_B1.20898.20898.3	controllerType=0 controllerNumber=1 scan=20898	56.3722	Trypsin	B1	LNEHPQMQFAASAPTK	568
22835:3	14	A.ASASTPAAGADAASS[+568.212]PKPAVEDIK.M	HexNAc(2)Hex(1)	S[+568]	927.445	3	2780.32	2780.32	0	-0.1	26	NRagged	394.91	368.99	0	7	31	>tr|Q63W37|Q63W37_BURPS Ecotin OS=Burkholderia pseudomallei (strain K96243) OX=272560 GN=eco PE=4 SV=1	4875	20200122_Nsco_ZICHILIC_BP_B2.21069.21069.3	controllerType=0 controllerNumber=1 scan=21069	54.9223	Trypsin	B2	ASASTPAAGADAASSPKPAVEDIK	568
37468:4	188	K.AAS[+568.212]GAVPTVKPTDNSSGSFVFSRPGK.F	HexNAc(2)Hex(1)	S[+568]	783.886	4	3132.52	3132.52	0	0.7	75	Specific	395.89	377.9	93.39	5.99	9	>tr|Q63RR8|Q63RR8_BURPS Outer-membrane lipoprotein carrier protein OS=Burkholderia pseudomallei (strain K96243) OX=272560 GN=lolA PE=3 SV=1	3506	20200122_Nsco_ZICHILIC_BP_B2.32902.32902.4	controllerType=0 controllerNumber=1 scan=32902	81.1723	Trypsin	B2	AASGAVPTVKPTDNSSGSFVFSRPGK	568
11859:3	9	K.AAAASAAAQASAPAAAS[+568.212]T[+568.212]T[+203.079][+192.063][+192.063][+188.067][+215.116]K.A	HexNAc(2)Hex(1),HexNAc(2)Hex(1),HexNAc(1) 192.063 192.063 188.067 215.116	S[+568], T[+188][+192]*2[+203][+215][+568]	1272.56	3	3815.67	3814.67	1	-0.3	190	Specific	396.58	396.58	0	7.38	58	>tr|Q63UW0|Q63UW0_BURPS Uncharacterized protein OS=Burkholderia pseudomallei (strain K96243) OX=272560 GN=BPSL1486 PE=4 SV=1	1930	20200122_Nsco_ZICHILIC_BP_B2.12033.12033.3	controllerType=0 controllerNumber=1 scan=12033	33.7439	Trypsin	B2	AAAASAAAQASAPAAASTTK	2126
23369:2	29	K.VAPPADNNAS[+568.212]QPQQFDPNR.A	HexNAc(2)Hex(1)	S[+568]	1317.59	2	2634.18	2634.18	0	-1.9	50	Specific	396.59	396.59	396.59	9.67	37	>tr|Q63Y07|Q63Y07_BURPS Putative membrane protein OS=Burkholderia pseudomallei (strain K96243) OX=272560 GN=BPSL0382 PE=4 SV=1	2876	NS_368_NSco_20200117_BP_HILIC_B3.22391.22391.2	controllerType=0 controllerNumber=1 scan=22391	58.8813	Trypsin	B3	VAPPADNNASQPQQFDPNR	568
75078:4	66	R.NGKLPEDAQQADGGAAANAAS[+568.212]GAAAQTQAQAPALPAAIYFETGKSELPADAK.D	HexNAc(2)Hex(1)	S[+568]	1398.67	4	5591.67	5591.68	0	-1.5	390	Specific	396.83	396.83	74.77	7.88	18	>tr|Q63XT7|Q63XT7_BURPS Cytochrome c oxidase subunit 2 OS=Burkholderia pseudomallei (strain K96243) OX=272560 GN=BPSL0453 PE=3 SV=1	4191	20200122_Nsco_ZICHILIC_BP_B2.63062.63062.4	controllerType=0 controllerNumber=1 scan=63062	142.6	Trypsin	B2	NGKLPEDAQQADGGAAANAASGAAAQTQAQAPALPAAIYFETGKSELPADAK	568
46070:3	12	K.GAS[+568.212]SATTTAAKPTSGADANTGYFLQVGAYK.T	HexNAc(2)Hex(1)	S[+568]	1158.88	3	3474.63	3474.63	0	-0.4	186	Specific	396.95	203.55	1.8	5.67	25	>tr|Q63Y07|Q63Y07_BURPS Putative membrane protein OS=Burkholderia pseudomallei (strain K96243) OX=272560 GN=BPSL0382 PE=4 SV=1	2876	20200122_Nsco_ZICHILIC_BP_B1.40091.40091.3	controllerType=0 controllerNumber=1 scan=40091	100.22	Trypsin	B1	GASSATTTAAKPTSGADANTGYFLQVGAYK	568
62549:3	312	K.FAEPAQPAANAAPAS[+568.212]GAAAASAPGASDAAANSQAAAAMAAIAALPK.A	HexNAc(2)Hex(1)	S[+568]	1534.07	3	4600.2	4600.2	0	-0.3	161	Specific	397.03	388.51	51.24	6.02	7	>tr|Q63PM0|Q63PM0_BURPS Putative cytochrome OS=Burkholderia pseudomallei (strain K96243) OX=272560 GN=BPSL3354 PE=4 SV=1	2494	20200122_Nsco_ZICHILIC_BP_B3.61925.61925.3	controllerType=0 controllerNumber=1 scan=61925	174.387	Trypsin	B3	FAEPAQPAANAAPASGAAAASAPGASDAAANSQAAAAMAAIAALPK	568
30004:3	192	R.AAS[+568.212]APEAAAAAPEAM[+15.995]QAAEQNDANAQAAR.A	HexNAc(2)Hex(1)	M[+16], S[+568]	1118.16	3	3352.47	3351.48	1	-1.8	156	Specific	397.16	368.25	368.25	8.14	6	>tr|Q63QT2|Q63QT2_BURPS Outer membrane protein assembly factor BamE OS=Burkholderia pseudomallei (strain K96243) OX=272560 GN=omlA PE=3 SV=1	4791	NS_368_NSco_20200117_BP_HILIC_B3.28455.28455.3	controllerType=0 controllerNumber=1 scan=28455	72.8031	Trypsin	B3	AASAPEAAAAAPEAMQAAEQNDANAQAAR	568
08830:3	1173	R.RTPAS[+568.212]DAAISAAASR.D	HexNAc(2)Hex(1)	S[+568]	671.659	3	2012.96	2012.96	0	0.3	770	Specific	397.28	260.42	7.33	6.73	3	>tr|Q63YK4|Q63YK4_BURPS Peptidoglycan D,D-transpeptidase MrdA OS=Burkholderia pseudomallei (strain K96243) OX=272560 GN=mrdA PE=3 SV=1	974	20200122_Nsco_ZICHILIC_BP_B3.9689.9689.3	controllerType=0 controllerNumber=1 scan=9689	29.3009	Trypsin	B3	RTPASDAAISAAASR	568
08533:2	22	K.AATPAS[+203.079][+192.063][+192.063][+188.067][+215.116]AAS[+568.212]GA.-	HexNAc(1) 192.063 192.063 188.067 215.116,HexNAc(2)Hex(1)	S[+188][+192]*2[+203][+215][+568]	1217.02	2	2433.02	2433.03	0	-1.2	221	CRagged	397.4	307.56	0	6.55	44	>tr|Q63UW0|Q63UW0_BURPS Uncharacterized protein OS=Burkholderia pseudomallei (strain K96243) OX=272560 GN=BPSL1486 PE=4 SV=1	1930	NS_368_NSco_20200117_BP_HILIC_B3.9269.9269.2	controllerType=0 controllerNumber=1 scan=9269	28.2146	Trypsin	B3	AATPASAASGA	1558
04652:2	40	K.KAATAAPADAAS[+203.079][+192.063][+192.063][+188.067][+215.116]Q.-	HexNAc(1) 192.063 192.063 188.067 215.116	S[+188][+192]*2[+203][+215]	1081.99	2	2162.98	2162.98	0	0.1	80	CRagged	397.59	195.92	101.76	4.68	13	>tr|Q63TN8|Q63TN8_BURPS Putative exported protein OS=Burkholderia pseudomallei (strain K96243) OX=272560 GN=BPSL1929 PE=4 SV=1	3482	20200122_Nsco_ZICHILIC_BP_B2.6117.6117.2	controllerType=0 controllerNumber=1 scan=6117	22.3839	Trypsin	B2	KAATAAPADAASQ	990
41678:3	367	A.PAS[+365.132][+231.074]AAGAAGAPT[+568.212][+100.064]PAAVDAAER.A	HexNAc(1)Hex(1) 231.0743,HexNAc(2)Hex(1) 100.064	S[+231][+365], T[+100][+568]	1029.8	3	3087.4	3086.39	1	0.6	689	NRagged	397.7	37.75	0	2.73	9	>tr|Q63NR2|Q63NR2_BURPS Putative penicillin-binding protein OS=Burkholderia pseudomallei (strain K96243) OX=272560 GN=BPSS0238 PE=4 SV=1	3700	NS_368_NSco_20200117_BP_HILIC_B2.39866.39866.3	controllerType=0 controllerNumber=1 scan=39866	92.0349	Trypsin	B2	PASAAGAAGAPTPAAVDAAER	1264
21025:2	32	A.STPAAGADAASS[+568.212]PKPAVEDIK.M	HexNAc(2)Hex(1)	S[+568]	1276.11	2	2551.21	2551.21	0	-1.8	29	NRagged	399.63	243.04	0	6.16	32	>tr|Q63W37|Q63W37_BURPS Ecotin OS=Burkholderia pseudomallei (strain K96243) OX=272560 GN=eco PE=4 SV=1	4875	NS_368_NSco_20200117_BP_HILIC_B2.20700.20700.2	controllerType=0 controllerNumber=1 scan=20700	51.0301	Trypsin	B2	STPAAGADAASSPKPAVEDIK	568
24455:2	44	A.ASASTPAAGADAASS[+568.212]PKPAVEDIK.M	HexNAc(2)Hex(1)	S[+568]	1390.66	2	2780.32	2780.32	0	-1.5	26	NRagged	399.76	268.43	0	7.23	20	>tr|Q63W37|Q63W37_BURPS Ecotin OS=Burkholderia pseudomallei (strain K96243) OX=272560 GN=eco PE=4 SV=1	4875	NS_368_NSco_20200117_BP_HILIC_B1.23417.23417.2	controllerType=0 controllerNumber=1 scan=23417	57.3852	Trypsin	B1	ASASTPAAGADAASSPKPAVEDIK	568
75825:4	63	R.NGKLPEDAQQADGGAAANAAS[+568.212]GAAAQTQAQAPALPAAIYFETGKSELPADAK.D	HexNAc(2)Hex(1)	S[+568]	1398.92	4	5592.66	5591.68	1	-4.4	390	Specific	399.82	380.99	0	8.19	15	>tr|Q63XT7|Q63XT7_BURPS Cytochrome c oxidase subunit 2 OS=Burkholderia pseudomallei (strain K96243) OX=272560 GN=BPSL0453 PE=3 SV=1	4191	NS_368_NSco_20200117_BP_HILIC_B2.70125.70125.4	controllerType=0 controllerNumber=1 scan=70125	153.483	Trypsin	B2	NGKLPEDAQQADGGAAANAASGAAAQTQAQAPALPAAIYFETGKSELPADAK	568
03655:2	183	R.AAAPAAASPAS[+568.212]GSDSR.S	HexNAc(2)Hex(1)	S[+568]	977.938	2	1954.87	1954.87	0	-1.4	419	Specific	400.27	187.3	1.04	4.88	14	>tr|Q63US6|Q63US6_BURPS Protein HflK OS=Burkholderia pseudomallei (strain K96243) OX=272560 GN=BPSL1520 PE=3 SV=1	5406	20200122_Nsco_ZICHILIC_BP_B2.5323.5323.2	controllerType=0 controllerNumber=1 scan=5323	21.0312	Trypsin	B2	AAAPAAASPASGSDSR	568
62844:3	1087	R.GFVATVGVNLAAAPPNSAS[+568.212]DVPGHVDEQEK.Q	HexNAc(2)Hex(1)	S[+568]	1182.23	3	3544.68	3544.68	0	-0.9	733	Specific	400.37	341.95	8.46	7.96	3	>tr|Q63Q51|Q63Q51_BURPS Penicillin-binding protein 1A OS=Burkholderia pseudomallei (strain K96243) OX=272560 GN=mrcA PE=4 SV=1	2330	20200122_Nsco_ZICHILIC_BP_B2.53375.53375.3	controllerType=0 controllerNumber=1 scan=53375	123.099	Trypsin	B2	GFVATVGVNLAAAPPNSASDVPGHVDEQEK	568
53558:3	673	R.APS[+568.212]GSGAQAAGASQARPSSLQQLLALK.N	HexNAc(2)Hex(1)	S[+568]	1045.2	3	3133.59	3133.59	0	0.5	247	Specific	401.09	322.54	3.6	7.53	3	>tr|Q63JL4|Q63JL4_BURPS Putative membrane protein OS=Burkholderia pseudomallei (strain K96243) OX=272560 GN=BPSS1703 PE=4 SV=1	4405	20200122_Nsco_ZICHILIC_BP_B1.46470.46470.3	controllerType=0 controllerNumber=1 scan=46470	114.748	Trypsin	B1	APSGSGAQAAGASQARPSSLQQLLALK	568
43234:3	12	K.GASSATTTAAKPT[+568.212]S[+568.212]GADANTGYFLQVGAYK.T	HexNAc(2)Hex(1),HexNAc(2)Hex(1)	S[+568], T[+568]	1348.28	3	4042.84	4042.84	0	-0.4	186	Specific	401.22	334.74	2.4	6.19	25	>tr|Q63Y07|Q63Y07_BURPS Putative membrane protein OS=Burkholderia pseudomallei (strain K96243) OX=272560 GN=BPSL0382 PE=4 SV=1	2876	20200122_Nsco_ZICHILIC_BP_B1.37762.37762.3	controllerType=0 controllerNumber=1 scan=37762	95.0348	Trypsin	B1	GASSATTTAAKPTSGADANTGYFLQVGAYK	1136
31932:2	108	R.AAS[+568.212]APEAAAAAPEAM[+15.995]QAAEQNDANAQAAR.A	HexNAc(2)Hex(1)	M[+16], S[+568]	1676.24	2	3351.48	3351.48	0	0.9	156	Specific	401.31	254.87	254.87	8.09	7	>tr|Q63QT2|Q63QT2_BURPS Outer membrane protein assembly factor BamE OS=Burkholderia pseudomallei (strain K96243) OX=272560 GN=omlA PE=3 SV=1	4791	NS_368_NSco_20200117_BP_HILIC_B1.30524.30524.2	controllerType=0 controllerNumber=1 scan=30524	72.8653	Trypsin	B1	AASAPEAAAAAPEAMQAAEQNDANAQAAR	568
78899:4	797	K.VFQYIKPQDAQALTAATPASGASAAAAPATAPEGATVGAVPDSSVTATPLSAPAPVSNSS[+568.212]NVHPGNPK.A	HexNAc(2)Hex(1)	S[+568]	1756.37	4	7022.47	7018.46	4	-0.5	195	Specific	401.4	371.34	1.47	6.15	6	>tr|Q63PV0|Q63PV0_BURPS Putative lipoprotein OS=Burkholderia pseudomallei (strain K96243) OX=272560 GN=BPSL3272 PE=4 SV=1	1510	20200122_Nsco_ZICHILIC_BP_B2.66199.66199.4	controllerType=0 controllerNumber=1 scan=66199	149.29	Trypsin	B2	VFQYIKPQDAQALTAATPASGASAAAAPATAPEGATVGAVPDSSVTATPLSAPAPVSNSSNVHPGNPK	568
12515:2	28	K.AAT[+203.079][+192.063][+192.063][+188.067][+215.116]PASAAS[+203.079][+192.063][+192.063][+188.067][+215.116]GA.-	HexNAc(1) 192.063 192.063 188.067 215.116,HexNAc(1) 192.063 192.063 188.067 215.116	S[+188][+192]*2[+203][+215], T[+188][+192]*2[+203][+215]	1428.11	2	2855.21	2855.2	0	1	221	CRagged	402.27	355.6	54.09	5.7	44	>tr|Q63UW0|Q63UW0_BURPS Uncharacterized protein OS=Burkholderia pseudomallei (strain K96243) OX=272560 GN=BPSL1486 PE=4 SV=1	1930	NS_368_NSco_20200117_BP_HILIC_B2.12777.12777.2	controllerType=0 controllerNumber=1 scan=12777	34.3554	Trypsin	B2	AATPASAASGA	1980
30566:3	130	R.RQQLAPPAPAS[+568.212]APAAASDAGTASPGARP.-	HexNAc(2)Hex(1)	S[+568]	1051.52	3	3152.53	3152.53	0	-0.8	730	CRagged	402.28	379.08	12.5	8.92	13	>tr|Q63Z30|Q63Z30_BURPS General secretory pathway protein D OS=Burkholderia pseudomallei (strain K96243) OX=272560 GN=gspD PE=3 SV=1	680	20200122_Nsco_ZICHILIC_BP_B2.27347.27347.3	controllerType=0 controllerNumber=1 scan=27347	69.2043	Trypsin	B2	RQQLAPPAPASAPAAASDAGTASPGARP	568
22287:3	14	A.ASASTPAAGADAAS[+568.212]SPKPAVEDIK.M	HexNAc(2)Hex(1)	S[+568]	927.444	3	2780.32	2780.32	0	-0.8	26	NRagged	402.5	285.51	25.81	4.3	31	>tr|Q63W37|Q63W37_BURPS Ecotin OS=Burkholderia pseudomallei (strain K96243) OX=272560 GN=eco PE=4 SV=1	4875	20200122_Nsco_ZICHILIC_BP_B2.20626.20626.3	controllerType=0 controllerNumber=1 scan=20626	53.789	Trypsin	B2	ASASTPAAGADAASSPKPAVEDIK	568
24427:3	32	A.STPAAGADAASS[+203.079][+192.063][+192.063][+188.067][+215.116]PKPAVEDIK.M	HexNAc(1) 192.063 192.063 188.067 215.116	S[+188][+192]*2[+203][+215]	991.802	3	2973.39	2973.39	0	0.1	29	NRagged	403.15	342.36	0	6.88	32	>tr|Q63W37|Q63W37_BURPS Ecotin OS=Burkholderia pseudomallei (strain K96243) OX=272560 GN=eco PE=4 SV=1	4875	NS_368_NSco_20200117_BP_HILIC_B2.23655.23655.3	controllerType=0 controllerNumber=1 scan=23655	56.8324	Trypsin	B2	STPAAGADAASSPKPAVEDIK	990
34941:4	102	K.AASGAVPTVKPTDNS[+568.212]SGSFVFSRPGK.F	HexNAc(2)Hex(1)	S[+568]	783.886	4	3132.52	3132.52	0	-0.3	75	Specific	403.5	403.5	1.2	8.06	8	>tr|Q63RR8|Q63RR8_BURPS Outer-membrane lipoprotein carrier protein OS=Burkholderia pseudomallei (strain K96243) OX=272560 GN=lolA PE=3 SV=1	3506	20200122_Nsco_ZICHILIC_BP_B3.31970.31970.4	controllerType=0 controllerNumber=1 scan=31970	81.0452	Trypsin	B3	AASGAVPTVKPTDNSSGSFVFSRPGK	568
28442:3	145	R.RQQLAPPAPAS[+568.212]APAAASDAGTASPGARP.-	HexNAc(2)Hex(1)	S[+568]	1051.52	3	3152.54	3152.53	0	1.1	730	CRagged	404.07	384.36	12.5	8.06	9	>tr|Q63Z30|Q63Z30_BURPS General secretory pathway protein D OS=Burkholderia pseudomallei (strain K96243) OX=272560 GN=gspD PE=3 SV=1	680	20200122_Nsco_ZICHILIC_BP_B1.25641.25641.3	controllerType=0 controllerNumber=1 scan=25641	67.7126	Trypsin	B1	RQQLAPPAPASAPAAASDAGTASPGARP	568
07408:3	716	R.AGASAPAPPRDAAPAS[+568.212]R.A	HexNAc(2)Hex(1)	S[+568]	711.011	3	2131.02	2131.01	0	1.2	36	Specific	404.59	230.95	22.28	6.66	4	>tr|Q63HW2|Q63HW2_BURPS Putative amidase OS=Burkholderia pseudomallei (strain K96243) OX=272560 GN=BPSS2307 PE=4 SV=1	4458	20200122_Nsco_ZICHILIC_BP_B2.8375.8375.3	controllerType=0 controllerNumber=1 scan=8375	26.5038	Trypsin	B2	AGASAPAPPRDAAPASR	568
35368:3	188	K.AAS[+568.212]GAVPTVKPTDNSSGSFVFSRPGK.F	HexNAc(2)Hex(1)	S[+568]	1044.84	3	3132.52	3132.52	0	-0.6	75	Specific	404.7	306.32	79.04	5.99	9	>tr|Q63RR8|Q63RR8_BURPS Outer-membrane lipoprotein carrier protein OS=Burkholderia pseudomallei (strain K96243) OX=272560 GN=lolA PE=3 SV=1	3506	20200122_Nsco_ZICHILIC_BP_B2.31257.31257.3	controllerType=0 controllerNumber=1 scan=31257	77.6108	Trypsin	B2	AASGAVPTVKPTDNSSGSFVFSRPGK	568
43580:3	117	R.ANGKTEAAQASVTASAAADAPAAPAPAAAAS[+568.212]GANAIR.I	HexNAc(2)Hex(1)	S[+568]	1277.95	3	3831.84	3830.85	1	-4.9	547	Specific	405.43	375.6	23.28	6.14	10	>tr|Q63UN0|Q63UN0_BURPS Putative outer membrane lipoprotein OS=Burkholderia pseudomallei (strain K96243) OX=272560 GN=BPSL1566 PE=3 SV=1	1626	20200122_Nsco_ZICHILIC_BP_B3.39331.39331.3	controllerType=0 controllerNumber=1 scan=39331	98.4322	Trypsin	B3	ANGKTEAAQASVTASAAADAPAAPAPAAAASGANAIR	568
51152:3	402	K.LKTPAAPTPPAAPVPASSAAPGTSASS[+568.212]AVAAPAAAGSGPAASAPAAPVR.H	HexNAc(2)Hex(1)	S[+568]	1594.81	3	4782.43	4782.43	0	-0.7	216	Specific	406.79	406.79	0	7.53	6	>tr|Q63VC5|Q63VC5_BURPS Putative lipoprotein OS=Burkholderia pseudomallei (strain K96243) OX=272560 GN=BPSL1317 PE=4 SV=1	2962	20200122_Nsco_ZICHILIC_BP_B3.46204.46204.3	controllerType=0 controllerNumber=1 scan=46204	115.379	Trypsin	B3	LKTPAAPTPPAAPVPASSAAPGTSASSAVAAPAAAGSGPAASAPAAPVR	568
17531:4	785	A.GQTALDERAGAS[+568.212]APAPPRDAAPASR.A	HexNAc(2)Hex(1)	S[+568]	751.113	4	3001.43	3001.43	0	-1.8	28	NRagged	407.09	293.73	18	8.08	6	>tr|Q63HW2|Q63HW2_BURPS Putative amidase OS=Burkholderia pseudomallei (strain K96243) OX=272560 GN=BPSS2307 PE=4 SV=1	4458	NS_368_NSco_20200117_BP_HILIC_B3.17304.17304.2	controllerType=0 controllerNumber=1 scan=17304	47.0102	Trypsin	B3	GQTALDERAGASAPAPPRDAAPASR	568
80927:4	423	R.PSM[+15.995]FFPNVTQTNTAS[+203.079][+192.063][+192.063][+188.067][+215.116]NATNGNGASGASAAAAANALPAAATGAAPATTAPAAQAQLVR.F	HexNAc(1) 192.063 192.063 188.067 215.116	M[+16], S[+188][+192]*2[+203][+215]	1574	4	6292.99	6288.97	4	0.3	30	Specific	408.4	408.4	0	6.84	17	>sp|Q63YW1|YIDC_BURPS Membrane protein insertase YidC OS=Burkholderia pseudomallei (strain K96243) OX=272560 GN=yidC PE=3 SV=1	13	NS_368_NSco_20200117_BP_HILIC_B3.72413.72413.4	controllerType=0 controllerNumber=1 scan=72413	163.269	Trypsin	B3	PSMFFPNVTQTNTASNATNGNGASGASAAAAANALPAAATGAAPATTAPAAQAQLVR	990
37802:3	145	R.QQLAPPAPAS[+568.212]APAAASDAGTASPGARP.-	HexNAc(2)Hex(1)	S[+568]	999.485	3	2996.44	2996.43	0	2.4	731	CRagged	408.78	246.09	10.1	5.53	9	>tr|Q63Z30|Q63Z30_BURPS General secretory pathway protein D OS=Burkholderia pseudomallei (strain K96243) OX=272560 GN=gspD PE=3 SV=1	680	20200122_Nsco_ZICHILIC_BP_B1.33349.33349.3	controllerType=0 controllerNumber=1 scan=33349	85.1992	Trypsin	B1	QQLAPPAPASAPAAASDAGTASPGARP	568
38613:2	331	A.PAS[+568.212]AAGAAGAPT[+365.132][+231.074][+100.064]PAAVDAAER.A	HexNAc(2)Hex(1),HexNAc(1)Hex(1) 231.0743 100.064	S[+568], T[+100][+231][+365]	1544.7	2	3088.4	3086.39	2	0.6	689	NRagged	409.2	93.22	0	5.59	6	>tr|Q63NR2|Q63NR2_BURPS Putative penicillin-binding protein OS=Burkholderia pseudomallei (strain K96243) OX=272560 GN=BPSS0238 PE=4 SV=1	3700	NS_368_NSco_20200117_BP_HILIC_B3.35951.35951.2	controllerType=0 controllerNumber=1 scan=35951	89.0375	Trypsin	B3	PASAAGAAGAPTPAAVDAAER	1264
23407:3	29	K.VAPPADNNAS[+568.212]QPQQFDPNR.A	HexNAc(2)Hex(1)	S[+568]	878.731	3	2634.18	2634.18	0	-1	50	Specific	409.25	393.01	393.01	9.2	37	>tr|Q63Y07|Q63Y07_BURPS Putative membrane protein OS=Burkholderia pseudomallei (strain K96243) OX=272560 GN=BPSL0382 PE=4 SV=1	2876	NS_368_NSco_20200117_BP_HILIC_B3.22422.22422.3	controllerType=0 controllerNumber=1 scan=22422	58.9431	Trypsin	B3	VAPPADNNASQPQQFDPNR	568
32493:3	155	R.AAS[+568.212]APEAAAAAPEAM[+15.995]QAAEQNDANAQAAR.A	HexNAc(2)Hex(1)	M[+16], S[+568]	1118.16	3	3352.47	3351.48	1	-1.8	156	Specific	409.55	317.86	317.86	7.12	10	>tr|Q63QT2|Q63QT2_BURPS Outer membrane protein assembly factor BamE OS=Burkholderia pseudomallei (strain K96243) OX=272560 GN=omlA PE=3 SV=1	4791	NS_368_NSco_20200117_BP_HILIC_B2.31158.31158.3	controllerType=0 controllerNumber=1 scan=31158	72.8958	Trypsin	B2	AASAPEAAAAAPEAMQAAEQNDANAQAAR	568
23037:3	14	A.STPAAGADAAS[+203.079][+192.063][+192.063][+188.067][+215.116]SPKPAVEDIK.M	HexNAc(1) 192.063 192.063 188.067 215.116	S[+188][+192]*2[+203][+215]	991.802	3	2973.39	2973.39	0	-0.2	29	NRagged	410	334.57	1.47	6.14	31	>tr|Q63W37|Q63W37_BURPS Ecotin OS=Burkholderia pseudomallei (strain K96243) OX=272560 GN=eco PE=4 SV=1	4875	20200122_Nsco_ZICHILIC_BP_B2.21229.21229.3	controllerType=0 controllerNumber=1 scan=21229	55.3051	Trypsin	B2	STPAAGADAASSPKPAVEDIK	990
88777:3	632	R.ADAGAASAEPASGAAAS[+568.212]PVAQVAALDPPAFFSR.V	HexNAc(2)Hex(1)	S[+568]	1203.91	3	3609.71	3609.71	0	-0.6	220	Specific	410.3	367.34	10.8	8.09	4	>tr|Q63NS3|Q63NS3_BURPS Putative lipoprotein OS=Burkholderia pseudomallei (strain K96243) OX=272560 GN=BPSS0226 PE=4 SV=1	4306	20200122_Nsco_ZICHILIC_BP_B2.75876.75876.3	controllerType=0 controllerNumber=1 scan=75876	174.55	Trypsin	B2	ADAGAASAEPASGAAASPVAQVAALDPPAFFSR	568
67114:5	82	K.LDDAIAKVDTLPLAGEVLAPHAQAKPDAAAS[+568.212]AR.Q	HexNAc(2)Hex(1)	S[+568]	773.601	5	3863.98	3863.98	0	0.2	496	Specific	410.74	410.74	27.71	9.25	9	>tr|Q63W72|Q63W72_BURPS Putative bifunctional protein (Uroporphyrin-III C-methyltransferase and uroporphyrinogen-III synthase transmembrane protein) OS=Burkholderia pseudomallei (strain K96243) OX=272560 GN=BPSL1016 PE=4 SV=1	783	20200122_Nsco_ZICHILIC_BP_B2.56779.56779.5	controllerType=0 controllerNumber=1 scan=56779	129.808	Trypsin	B2	LDDAIAKVDTLPLAGEVLAPHAQAKPDAAASAR	568
21802:3	20	A.ASASTPAAGADAAS[+568.212]SPKPAVEDIK.M	HexNAc(2)Hex(1)	S[+568]	927.444	3	2780.32	2780.32	0	-0.9	26	NRagged	412.43	332.13	43.73	6.24	37	>tr|Q63W37|Q63W37_BURPS Ecotin OS=Burkholderia pseudomallei (strain K96243) OX=272560 GN=eco PE=4 SV=1	4875	NS_368_NSco_20200117_BP_HILIC_B3.21009.21009.3	controllerType=0 controllerNumber=1 scan=21009	55.6735	Trypsin	B3	ASASTPAAGADAASSPKPAVEDIK	568
73753:3	114	K.FAEPAQPAANAAPAS[+568.212]GAAAASAPGASDAAANSQAAAAMAAIAALPK.A	HexNAc(2)Hex(1)	S[+568]	1534.4	3	4601.19	4600.2	1	-2.7	161	Specific	413.38	413.38	0	5.96	9	>tr|Q63PM0|Q63PM0_BURPS Putative cytochrome OS=Burkholderia pseudomallei (strain K96243) OX=272560 GN=BPSL3354 PE=4 SV=1	2494	20200122_Nsco_ZICHILIC_BP_B1.67217.67217.3	controllerType=0 controllerNumber=1 scan=67217	174.493	Trypsin	B1	FAEPAQPAANAAPASGAAAASAPGASDAAANSQAAAAMAAIAALPK	568
41772:2	98	R.AAS[+568.212]APEAAAAAPEAMQAAEQNDANAQAAR.A	HexNAc(2)Hex(1)	S[+568]	1668.24	2	3335.48	3335.48	0	-0.2	156	Specific	413.65	413.65	413.65	8.21	4	>tr|Q63QT2|Q63QT2_BURPS Outer membrane protein assembly factor BamE OS=Burkholderia pseudomallei (strain K96243) OX=272560 GN=omlA PE=3 SV=1	4791	20200122_Nsco_ZICHILIC_BP_B3.37734.37734.2	controllerType=0 controllerNumber=1 scan=37734	94.5842	Trypsin	B3	AASAPEAAAAAPEAMQAAEQNDANAQAAR	568
32000:3	891	R.AADPASGAGGAPVADAPQPAS[+568.212]APESAADR.A	HexNAc(2)Hex(1)	S[+568]	1048.81	3	3144.41	3143.41	1	-1.4	148	Specific	414.14	373.13	9.6	9.56	2	>tr|Q63LR7|Q63LR7_BURPS Subfamily M23B unassigned peptidase OS=Burkholderia pseudomallei (strain K96243) OX=272560 GN=BPSS0945 PE=4 SV=1	3105	NS_368_NSco_20200117_BP_HILIC_B3.30271.30271.3	controllerType=0 controllerNumber=1 scan=30271	76.9289	Trypsin	B3	AADPASGAGGAPVADAPQPASAPESAADR	568
06250:2	27	K.AATPAS[+203.079][+192.063][+192.063][+188.067][+215.116]AAS[+568.212]GA.-	HexNAc(1) 192.063 192.063 188.067 215.116,HexNAc(2)Hex(1)	S[+188][+192]*2[+203][+215][+568]	1217.02	2	2433.02	2433.03	0	-1.2	221	CRagged	414.25	306.44	0	6.37	37	>tr|Q63UW0|Q63UW0_BURPS Uncharacterized protein OS=Burkholderia pseudomallei (strain K96243) OX=272560 GN=BPSL1486 PE=4 SV=1	1930	NS_368_NSco_20200117_BP_HILIC_B1.7888.7888.2	controllerType=0 controllerNumber=1 scan=7888	26.8386	Trypsin	B1	AATPASAASGA	1558
76584:6	797	K.PQDAQALTAATPASGASAAAAPAT[+568.212]APEGAT[+365.132][+231.074][+100.064]VGAVPDS[+365.132][+231.074][+100.064]SVTATPLSAPAPVSNSSNVHPGNPK.A	HexNAc(2)Hex(1),HexNAc(1)Hex(1) 231.0743 100.064,HexNAc(1)Hex(1) 231.0743 100.064	S[+100][+231][+365], T[+100][+231][+365][+568]	1274.1	6	7639.58	7632.56	7	-1.1	201	Specific	414.4	414.4	0	5.26	6	>tr|Q63PV0|Q63PV0_BURPS Putative lipoprotein OS=Burkholderia pseudomallei (strain K96243) OX=272560 GN=BPSL3272 PE=4 SV=1	1510	20200122_Nsco_ZICHILIC_BP_B2.64272.64272.6	controllerType=0 controllerNumber=1 scan=64272	145.258	Trypsin	B2	PQDAQALTAATPASGASAAAAPATAPEGATVGAVPDSSVTATPLSAPAPVSNSSNVHPGNPK	1960
54973:4	126	K.VDTLPLAGEVLAPHAQAKPDAAAS[+568.212]AR.Q	HexNAc(2)Hex(1)	S[+568]	785.151	4	3137.58	3137.58	0	-1.1	503	Specific	415.04	415.04	57.5	9.61	6	>tr|Q63W72|Q63W72_BURPS Putative bifunctional protein (Uroporphyrin-III C-methyltransferase and uroporphyrinogen-III synthase transmembrane protein) OS=Burkholderia pseudomallei (strain K96243) OX=272560 GN=BPSL1016 PE=4 SV=1	783	NS_368_NSco_20200117_BP_HILIC_B1.51536.51536.4	controllerType=0 controllerNumber=1 scan=51536	117.424	Trypsin	B1	VDTLPLAGEVLAPHAQAKPDAAASAR	568
37301:2	367	R.GAPADGGAPAS[+568.212]AAGAAGAPTPAAVDAAER.A	HexNAc(2)Hex(1)	S[+568]	1493.69	2	2986.37	2986.38	0	-1.8	681	Specific	415.49	77.34	4.52	6.55	9	>tr|Q63NR2|Q63NR2_BURPS Putative penicillin-binding protein OS=Burkholderia pseudomallei (strain K96243) OX=272560 GN=BPSS0238 PE=4 SV=1	3700	NS_368_NSco_20200117_BP_HILIC_B2.35941.35941.2	controllerType=0 controllerNumber=1 scan=35941	83.9693	Trypsin	B2	GAPADGGAPASAAGAAGAPTPAAVDAAER	568
08429:2	28	K.AATPAS[+203.079][+192.063][+192.063][+188.067][+215.116]AAS[+568.212]GA.-	HexNAc(1) 192.063 192.063 188.067 215.116,HexNAc(2)Hex(1)	S[+188][+192]*2[+203][+215][+568]	1217.02	2	2433.03	2433.03	0	0.4	221	CRagged	415.63	319.06	0	6.38	44	>tr|Q63UW0|Q63UW0_BURPS Uncharacterized protein OS=Burkholderia pseudomallei (strain K96243) OX=272560 GN=BPSL1486 PE=4 SV=1	1930	NS_368_NSco_20200117_BP_HILIC_B2.9111.9111.2	controllerType=0 controllerNumber=1 scan=9111	26.9481	Trypsin	B2	AATPASAASGA	1558
08867:3	12	K.KPQTAANGSS[+568.212]APHVANNNAQASAAATPPK.A	HexNAc(2)Hex(1)	S[+568]	1114.2	3	3340.58	3339.59	1	-4.2	151	Specific	415.64	349.89	2.4	6.45	25	>tr|Q63Y07|Q63Y07_BURPS Putative membrane protein OS=Burkholderia pseudomallei (strain K96243) OX=272560 GN=BPSL0382 PE=4 SV=1	2876	20200122_Nsco_ZICHILIC_BP_B1.9648.9648.3	controllerType=0 controllerNumber=1 scan=9648	29.5673	Trypsin	B1	KPQTAANGSSAPHVANNNAQASAAATPPK	568
78680:4	46	R.NGKLPEDAQQADGGAAANAAS[+568.212]GAAAQTQAQAPALPAAIYFETGKSELPADAK.D	HexNAc(2)Hex(1)	S[+568]	1398.92	4	5592.65	5591.68	1	-4.8	390	Specific	415.77	338.18	0	7.65	25	>tr|Q63XT7|Q63XT7_BURPS Cytochrome c oxidase subunit 2 OS=Burkholderia pseudomallei (strain K96243) OX=272560 GN=BPSL0453 PE=3 SV=1	4191	NS_368_NSco_20200117_BP_HILIC_B3.70478.70478.4	controllerType=0 controllerNumber=1 scan=70478	159.346	Trypsin	B3	NGKLPEDAQQADGGAAANAASGAAAQTQAQAPALPAAIYFETGKSELPADAK	568
22679:3	17	A.ASASTPAAGADAASS[+568.212]PKPAVEDIK.M	HexNAc(2)Hex(1)	S[+568]	927.781	3	2781.33	2780.32	1	1.2	26	NRagged	416.41	416.41	0	7.01	20	>tr|Q63W37|Q63W37_BURPS Ecotin OS=Burkholderia pseudomallei (strain K96243) OX=272560 GN=eco PE=4 SV=1	4875	20200122_Nsco_ZICHILIC_BP_B1.20875.20875.3	controllerType=0 controllerNumber=1 scan=20875	56.3159	Trypsin	B1	ASASTPAAGADAASSPKPAVEDIK	568
35779:3	982	K.AADAGGAKPGAAAS[+568.212]GAPAPAPVAAS[+203.079][+192.063][+192.063][+188.067][+215.116]AASAASGAAAQ.-	HexNAc(2)Hex(1),HexNAc(1) 192.063 192.063 188.067 215.116	S[+188][+192]*2[+203][+215][+568]	1473.68	3	4419.03	4419.02	0	1.9	151	CRagged	416.67	267.41	0.36	6.3	9	>tr|Q63Q77|Q63Q77_BURPS Putative membrane protein OS=Burkholderia pseudomallei (strain K96243) OX=272560 GN=BPSL3148 PE=4 SV=1	2918	NS_368_NSco_20200117_BP_HILIC_B3.33501.33501.3	controllerType=0 controllerNumber=1 scan=33501	83.7922	Trypsin	B3	AADAGGAKPGAAASGAPAPAPVAASAASAASGAAAQ	1558
01404:2	40	K.KAATAAPADAAS[+568.212]Q.-	HexNAc(2)Hex(1)	S[+568]	870.905	2	1740.8	1740.8	0	0	80	CRagged	417.58	209.65	8.79	6.11	13	>tr|Q63TN8|Q63TN8_BURPS Putative exported protein OS=Burkholderia pseudomallei (strain K96243) OX=272560 GN=BPSL1929 PE=4 SV=1	3482	20200122_Nsco_ZICHILIC_BP_B2.3468.3468.2	controllerType=0 controllerNumber=1 scan=3468	17.7639	Trypsin	B2	KAATAAPADAASQ	568
70678:4	55	R.NGKLPEDAQQADGGAAANAAS[+568.212]GAAAQTQAQAPALPAAIYFETGKSELPADAK.D	HexNAc(2)Hex(1)	S[+568]	1398.92	4	5592.66	5591.68	1	-4.1	390	Specific	417.64	371.02	0	7.43	13	>tr|Q63XT7|Q63XT7_BURPS Cytochrome c oxidase subunit 2 OS=Burkholderia pseudomallei (strain K96243) OX=272560 GN=BPSL0453 PE=3 SV=1	4191	20200122_Nsco_ZICHILIC_BP_B1.62063.62063.4	controllerType=0 controllerNumber=1 scan=62063	153.489	Trypsin	B1	NGKLPEDAQQADGGAAANAASGAAAQTQAQAPALPAAIYFETGKSELPADAK	568
43644:4	155	K.AAS[+568.212]GAVPTVKPTDNSSGSFVFSRPGK.F	HexNAc(2)Hex(1)	S[+568]	783.885	4	3132.52	3132.52	0	-0.8	75	Specific	417.72	354.87	71.2	6.96	7	>tr|Q63RR8|Q63RR8_BURPS Outer-membrane lipoprotein carrier protein OS=Burkholderia pseudomallei (strain K96243) OX=272560 GN=lolA PE=3 SV=1	3506	NS_368_NSco_20200117_BP_HILIC_B1.41317.41317.4	controllerType=0 controllerNumber=1 scan=41317	96.031	Trypsin	B1	AASGAVPTVKPTDNSSGSFVFSRPGK	568
28788:3	388	R.LNEHPQMQFAAS[+568.212]APTK.K	HexNAc(2)Hex(1)	S[+568]	780.03	3	2338.08	2338.08	0	0.5	43	Specific	417.74	383.96	1.91	8.38	5	>tr|Q63RZ5|Q63RZ5_BURPS Putative exported protein OS=Burkholderia pseudomallei (strain K96243) OX=272560 GN=BPSL2526 PE=4 SV=1	1616	NS_368_NSco_20200117_BP_HILIC_B1.27271.27271.3	controllerType=0 controllerNumber=1 scan=27271	65.1512	Trypsin	B1	LNEHPQMQFAASAPTK	568
44674:4	94	K.VDTLPLAGEVLAPHAQAKPDAAAS[+568.212]AR.Q	HexNAc(2)Hex(1)	S[+568]	785.402	4	3138.59	3137.58	1	-0.3	503	Specific	417.85	417.85	417.85	8.06	9	>tr|Q63W72|Q63W72_BURPS Putative bifunctional protein (Uroporphyrin-III C-methyltransferase and uroporphyrinogen-III synthase transmembrane protein) OS=Burkholderia pseudomallei (strain K96243) OX=272560 GN=BPSL1016 PE=4 SV=1	783	20200122_Nsco_ZICHILIC_BP_B3.40277.40277.4	controllerType=0 controllerNumber=1 scan=40277	100.711	Trypsin	B3	VDTLPLAGEVLAPHAQAKPDAAASAR	568
44853:2	108	R.AAS[+568.212]APEAAAAAPEAMQAAEQNDANAQAAR.A	HexNAc(2)Hex(1)	S[+568]	1669.24	2	3337.47	3335.48	2	-5.3	156	Specific	417.99	225.34	225.34	6.83	7	>tr|Q63QT2|Q63QT2_BURPS Outer membrane protein assembly factor BamE OS=Burkholderia pseudomallei (strain K96243) OX=272560 GN=omlA PE=3 SV=1	4791	NS_368_NSco_20200117_BP_HILIC_B1.42412.42412.2	controllerType=0 controllerNumber=1 scan=42412	98.4013	Trypsin	B1	AASAPEAAAAAPEAMQAAEQNDANAQAAR	568
81085:4	423	R.PSM[+15.995]FFPNVTQTNTASNATNGNGAS[+203.079][+192.063][+192.063][+188.067][+215.116]GASAAAAANALPAAATGAAPATTAPAAQAQLVR.F	HexNAc(1) 192.063 192.063 188.067 215.116	M[+16], S[+188][+192]*2[+203][+215]	1573	4	6288.97	6288.97	0	-1.1	30	Specific	418.49	39.84	0	4.22	17	>sp|Q63YW1|YIDC_BURPS Membrane protein insertase YidC OS=Burkholderia pseudomallei (strain K96243) OX=272560 GN=yidC PE=3 SV=1	13	NS_368_NSco_20200117_BP_HILIC_B3.72556.72556.4	controllerType=0 controllerNumber=1 scan=72556	163.57	Trypsin	B3	PSMFFPNVTQTNTASNATNGNGASGASAAAAANALPAAATGAAPATTAPAAQAQLVR	990
14178:2	22	A.ASAAAQASAPAAAS[+365.132][+231.074][+100.064]T[+365.132][+231.074][+100.064]T[+162.053][+462.149]K.A	HexNAc(1)Hex(1) 231.0743 100.064,HexNAc(1)Hex(1) 231.0743 100.064,Hex(1) 462.1486	S[+100][+231][+365], T[+100][+162][+231][+365][+462]	1746.26	2	3491.51	3491.49	0	4.7	193	NRagged	419.19	311.58	0	5.15	44	>tr|Q63UW0|Q63UW0_BURPS Uncharacterized protein OS=Burkholderia pseudomallei (strain K96243) OX=272560 GN=BPSL1486 PE=4 SV=1	1930	NS_368_NSco_20200117_BP_HILIC_B3.14036.14036.2	controllerType=0 controllerNumber=1 scan=14036	38.72	Trypsin	B3	ASAAAQASAPAAASTTK	2016
32072:3	155	R.AAS[+568.212]APEAAAAAPEAM[+15.995]QAAEQNDANAQAAR.A	HexNAc(2)Hex(1)	M[+16], S[+568]	1118.5	3	3353.47	3351.48	2	-2.6	156	Specific	419.22	419.22	419.22	8.21	10	>tr|Q63QT2|Q63QT2_BURPS Outer membrane protein assembly factor BamE OS=Burkholderia pseudomallei (strain K96243) OX=272560 GN=omlA PE=3 SV=1	4791	NS_368_NSco_20200117_BP_HILIC_B2.30727.30727.3	controllerType=0 controllerNumber=1 scan=30727	71.9052	Trypsin	B2	AASAPEAAAAAPEAMQAAEQNDANAQAAR	568
34550:2	1274	R.AADPASGAGGAPVADAPQPAS[+568.212]APESAADR.A	HexNAc(2)Hex(1)	S[+568]	1572.71	2	3144.42	3143.41	1	0.8	148	Specific	419.26	412.27	0.84	8.5	3	>tr|Q63LR7|Q63LR7_BURPS Subfamily M23B unassigned peptidase OS=Burkholderia pseudomallei (strain K96243) OX=272560 GN=BPSS0945 PE=4 SV=1	3105	20200122_Nsco_ZICHILIC_BP_B2.30593.30593.2	controllerType=0 controllerNumber=1 scan=30593	76.145	Trypsin	B2	AADPASGAGGAPVADAPQPASAPESAADR	568
34002:3	786	R.AADPASGAGGAPVADAPQPAS[+568.212]APESAADR.A	HexNAc(2)Hex(1)	S[+568]	1048.81	3	3144.42	3143.41	1	0.1	148	Specific	419.37	419.37	0.84	8.9	3	>tr|Q63LR7|Q63LR7_BURPS Subfamily M23B unassigned peptidase OS=Burkholderia pseudomallei (strain K96243) OX=272560 GN=BPSS0945 PE=4 SV=1	3105	NS_368_NSco_20200117_BP_HILIC_B1.32420.32420.3	controllerType=0 controllerNumber=1 scan=32420	76.9443	Trypsin	B1	AADPASGAGGAPVADAPQPASAPESAADR	568
19733:3	17	A.STPAAGADAASS[+568.212]PKPAVEDIK.M	HexNAc(2)Hex(1)	S[+568]	851.411	3	2552.22	2551.21	1	0.1	29	NRagged	419.61	417.96	0	7.21	20	>tr|Q63W37|Q63W37_BURPS Ecotin OS=Burkholderia pseudomallei (strain K96243) OX=272560 GN=eco PE=4 SV=1	4875	20200122_Nsco_ZICHILIC_BP_B1.18488.18488.3	controllerType=0 controllerNumber=1 scan=18488	50.3589	Trypsin	B1	STPAAGADAASSPKPAVEDIK	568
40681:2	883	R.GAEAVSADAASAVASGAS[+568.212]SASPAR.A	HexNAc(2)Hex(1)	S[+568]	1315.6	2	2630.19	2629.2	1	-2.3	71	Specific	420.01	132.83	1.2	7.69	3	>tr|Q63WB2|Q63WB2_BURPS Putative outer membrane receptor protein OS=Burkholderia pseudomallei (strain K96243) OX=272560 GN=BPSL0976 PE=3 SV=1	1710	NS_368_NSco_20200117_BP_HILIC_B3.37743.37743.2	controllerType=0 controllerNumber=1 scan=37743	92.8548	Trypsin	B3	GAEAVSADAASAVASGASSASPAR	568
43239:3	338	A.PAS[+568.212]AAGAAGAPT[+365.132][+231.074][+100.064]PAAVDAAER.A	HexNAc(2)Hex(1),HexNAc(1)Hex(1) 231.0743 100.064	S[+568], T[+100][+231][+365]	1029.47	3	3086.39	3086.39	0	-0.6	689	NRagged	420.12	51.22	0	3.4	8	>tr|Q63NR2|Q63NR2_BURPS Putative penicillin-binding protein OS=Burkholderia pseudomallei (strain K96243) OX=272560 GN=BPSS0238 PE=4 SV=1	3700	20200122_Nsco_ZICHILIC_BP_B2.37455.37455.3	controllerType=0 controllerNumber=1 scan=37455	90.6537	Trypsin	B2	PASAAGAAGAPTPAAVDAAER	1264
19119:3	14	S.TPAAGADAAS[+568.212]SPKPAVEDIK.M	HexNAc(2)Hex(1)	S[+568]	822.066	3	2464.18	2464.18	0	-0.2	30	NRagged	420.18	267.77	19.01	3.88	31	>tr|Q63W37|Q63W37_BURPS Ecotin OS=Burkholderia pseudomallei (strain K96243) OX=272560 GN=eco PE=4 SV=1	4875	20200122_Nsco_ZICHILIC_BP_B2.18000.18000.3	controllerType=0 controllerNumber=1 scan=18000	47.5162	Trypsin	B2	TPAAGADAASSPKPAVEDIK	568
44828:3	108	R.AAS[+568.212]APEAAAAAPEAMQAAEQNDANAQAAR.A	HexNAc(2)Hex(1)	S[+568]	1113.17	3	3337.49	3335.48	2	-0.1	156	Specific	420.7	420.7	420.7	8.9	7	>tr|Q63QT2|Q63QT2_BURPS Outer membrane protein assembly factor BamE OS=Burkholderia pseudomallei (strain K96243) OX=272560 GN=omlA PE=3 SV=1	4791	NS_368_NSco_20200117_BP_HILIC_B1.42387.42387.3	controllerType=0 controllerNumber=1 scan=42387	98.3483	Trypsin	B1	AASAPEAAAAAPEAMQAAEQNDANAQAAR	568
04173:2	524	R.AAAPAAAS[+568.212]PASGSDSR.S	HexNAc(2)Hex(1)	S[+568]	977.937	2	1954.87	1954.87	0	-2.5	419	Specific	420.75	307.13	5.3	6.96	11	>tr|Q63US6|Q63US6_BURPS Protein HflK OS=Burkholderia pseudomallei (strain K96243) OX=272560 GN=BPSL1520 PE=3 SV=1	5406	NS_368_NSco_20200117_BP_HILIC_B2.5575.5575.2	controllerType=0 controllerNumber=1 scan=5575	20.4791	Trypsin	B2	AAAPAAASPASGSDSR	568
70655:3	239	R.GLRLPSSVADASAGGAANATAQPGS[+568.212]GAAAAQVAATAASASNAQGAQ.-	HexNAc(2)Hex(1)	S[+568]	1521.4	3	4562.17	4562.17	0	0.2	1252	CRagged	421.76	187.42	0	6.12	7	>tr|Q63QC6|Q63QC6_BURPS Putative membrane protein OS=Burkholderia pseudomallei (strain K96243) OX=272560 GN=BPSL3097 PE=4 SV=1	3963	20200122_Nsco_ZICHILIC_BP_B2.59578.59578.3	controllerType=0 controllerNumber=1 scan=59578	135.392	Trypsin	B2	GLRLPSSVADASAGGAANATAQPGSGAAAAQVAATAASASNAQGAQ	568
26605:3	17	A.AASASTPAAGADAASS[+365.132][+231.074]PKPAVEDIK.M	HexNAc(1)Hex(1) 231.0743	S[+231][+365]	960.785	3	2880.34	2879.35	1	-5.2	25	NRagged	422.17	364.22	0	6.05	20	>tr|Q63W37|Q63W37_BURPS Ecotin OS=Burkholderia pseudomallei (strain K96243) OX=272560 GN=eco PE=4 SV=1	4875	20200122_Nsco_ZICHILIC_BP_B1.24096.24096.3	controllerType=0 controllerNumber=1 scan=24096	64.0483	Trypsin	B1	AASASTPAAGADAASSPKPAVEDIK	596
40694:3	421	A.PAS[+568.212]AAGAAGAPT[+365.132][+231.074][+100.064]PAAVDAAER.A	HexNAc(2)Hex(1),HexNAc(1)Hex(1) 231.0743 100.064	S[+568], T[+100][+231][+365]	1029.47	3	3086.4	3086.39	0	4.4	689	NRagged	422.24	50.93	0	2.32	6	>tr|Q63NR2|Q63NR2_BURPS Putative penicillin-binding protein OS=Burkholderia pseudomallei (strain K96243) OX=272560 GN=BPSS0238 PE=4 SV=1	3700	20200122_Nsco_ZICHILIC_BP_B1.35687.35687.3	controllerType=0 controllerNumber=1 scan=35687	90.4086	Trypsin	B1	PASAAGAAGAPTPAAVDAAER	1264
71857:4	63	K.QVADARNGKLPEDAQQADGGAAANAAS[+568.212]GAAAQTQAQAPALPAAIYFETGK.S	HexNAc(2)Hex(1)	S[+568]	1356.15	4	5421.58	5420.6	1	-4.9	384	Specific	423.02	249.79	0	7.09	15	>tr|Q63XT7|Q63XT7_BURPS Cytochrome c oxidase subunit 2 OS=Burkholderia pseudomallei (strain K96243) OX=272560 GN=BPSL0453 PE=3 SV=1	4191	NS_368_NSco_20200117_BP_HILIC_B2.66755.66755.4	controllerType=0 controllerNumber=1 scan=66755	147.036	Trypsin	B2	QVADARNGKLPEDAQQADGGAAANAASGAAAQTQAQAPALPAAIYFETGK	568
03441:2	34	K.KAATAAPADAAS[+203.079][+192.063][+192.063][+188.067][+215.116]Q.-	HexNAc(1) 192.063 192.063 188.067 215.116	S[+188][+192]*2[+203][+215]	1081.99	2	2162.98	2162.98	0	0.2	80	CRagged	423.29	212.62	30.75	7.21	16	>tr|Q63TN8|Q63TN8_BURPS Putative exported protein OS=Burkholderia pseudomallei (strain K96243) OX=272560 GN=BPSL1929 PE=4 SV=1	3482	NS_368_NSco_20200117_BP_HILIC_B1.5372.5372.2	controllerType=0 controllerNumber=1 scan=5372	21.7411	Trypsin	B1	KAATAAPADAASQ	990
38867:3	106	R.QQLAPPAPAS[+568.212]APAAASDAGTASPGARP.-	HexNAc(2)Hex(1)	S[+568]	999.483	3	2996.43	2996.43	0	0.1	731	CRagged	423.76	288.53	10.1	7.88	5	>tr|Q63Z30|Q63Z30_BURPS General secretory pathway protein D OS=Burkholderia pseudomallei (strain K96243) OX=272560 GN=gspD PE=3 SV=1	680	NS_368_NSco_20200117_BP_HILIC_B1.36897.36897.3	controllerType=0 controllerNumber=1 scan=36897	86.4977	Trypsin	B1	QQLAPPAPASAPAAASDAGTASPGARP	568
46548:3	152	R.AAS[+568.212]APEAAAAAPEAMQAAEQNDANAQAAR.A	HexNAc(2)Hex(1)	S[+568]	1113.17	3	3337.48	3335.48	2	-2	156	Specific	424.19	424.19	424.19	7.88	4	>tr|Q63QT2|Q63QT2_BURPS Outer membrane protein assembly factor BamE OS=Burkholderia pseudomallei (strain K96243) OX=272560 GN=omlA PE=3 SV=1	4791	20200122_Nsco_ZICHILIC_BP_B2.40098.40098.3	controllerType=0 controllerNumber=1 scan=40098	96.1977	Trypsin	B2	AASAPEAAAAAPEAMQAAEQNDANAQAAR	568
67185:3	55	R.NGKLPEDAQQADGGAAANAAS[+568.212]GAAAQTQAQAPALPAAIYFETGK.S	HexNAc(2)Hex(1)	S[+568]	1594.09	3	4780.27	4780.27	0	-0.3	390	Specific	424.59	347.11	32.21	7.74	13	>tr|Q63XT7|Q63XT7_BURPS Cytochrome c oxidase subunit 2 OS=Burkholderia pseudomallei (strain K96243) OX=272560 GN=BPSL0453 PE=3 SV=1	4191	20200122_Nsco_ZICHILIC_BP_B1.58310.58310.3	controllerType=0 controllerNumber=1 scan=58310	142.45	Trypsin	B1	NGKLPEDAQQADGGAAANAASGAAAQTQAQAPALPAAIYFETGK	568
57222:3	294	K.LKTPAAPTPPAAPVPASS[+568.212]AAPGTSASSAVAAPAAAGSGPAASAPAAPVR.H	HexNAc(2)Hex(1)	S[+568]	1594.82	3	4782.43	4782.43	0	-0.3	216	Specific	425.18	425.18	0	8.66	4	>tr|Q63VC5|Q63VC5_BURPS Putative lipoprotein OS=Burkholderia pseudomallei (strain K96243) OX=272560 GN=BPSL1317 PE=4 SV=1	2962	NS_368_NSco_20200117_BP_HILIC_B1.53473.53473.3	controllerType=0 controllerNumber=1 scan=53473	121.246	Trypsin	B1	LKTPAAPTPPAAPVPASSAAPGTSASSAVAAPAAAGSGPAASAPAAPVR	568
45574:3	192	R.AAS[+203.079][+192.063][+192.063][+188.067][+215.116]APEAAAAAPEAMQAAEQNDANAQAAR.A	HexNAc(1) 192.063 192.063 188.067 215.116	S[+188][+192]*2[+203][+215]	1253.22	3	3757.66	3757.66	0	-0.8	156	Specific	425.41	318.58	318.58	8.28	6	>tr|Q63QT2|Q63QT2_BURPS Outer membrane protein assembly factor BamE OS=Burkholderia pseudomallei (strain K96243) OX=272560 GN=omlA PE=3 SV=1	4791	NS_368_NSco_20200117_BP_HILIC_B3.41829.41829.3	controllerType=0 controllerNumber=1 scan=41829	101.389	Trypsin	B3	AASAPEAAAAAPEAMQAAEQNDANAQAAR	990
43010:3	192	R.AAS[+568.212]APEAAAAAPEAMQAAEQNDANAQAAR.A	HexNAc(2)Hex(1)	S[+568]	1112.5	3	3335.49	3335.48	0	1.1	156	Specific	426.41	335.57	335.57	7.27	6	>tr|Q63QT2|Q63QT2_BURPS Outer membrane protein assembly factor BamE OS=Burkholderia pseudomallei (strain K96243) OX=272560 GN=omlA PE=3 SV=1	4791	NS_368_NSco_20200117_BP_HILIC_B3.39712.39712.3	controllerType=0 controllerNumber=1 scan=39712	96.9258	Trypsin	B3	AASAPEAAAAAPEAMQAAEQNDANAQAAR	568
47105:3	29	K.GAS[+568.212]SATTTAAKPTSGADANTGYFLQVGAYK.T	HexNAc(2)Hex(1)	S[+568]	1158.88	3	3474.62	3474.63	0	-1.8	186	Specific	426.44	107.97	20.41	5.9	37	>tr|Q63Y07|Q63Y07_BURPS Putative membrane protein OS=Burkholderia pseudomallei (strain K96243) OX=272560 GN=BPSL0382 PE=4 SV=1	2876	NS_368_NSco_20200117_BP_HILIC_B3.43112.43112.3	controllerType=0 controllerNumber=1 scan=43112	103.979	Trypsin	B3	GASSATTTAAKPTSGADANTGYFLQVGAYK	568
55196:4	126	K.VDTLPLAGEVLAPHAQAKPDAAAS[+568.212]AR.Q	HexNAc(2)Hex(1)	S[+568]	785.15	4	3137.58	3137.58	0	-1.9	503	Specific	427.16	424.84	51.72	9.07	6	>tr|Q63W72|Q63W72_BURPS Putative bifunctional protein (Uroporphyrin-III C-methyltransferase and uroporphyrinogen-III synthase transmembrane protein) OS=Burkholderia pseudomallei (strain K96243) OX=272560 GN=BPSL1016 PE=4 SV=1	783	NS_368_NSco_20200117_BP_HILIC_B1.51732.51732.4	controllerType=0 controllerNumber=1 scan=51732	117.809	Trypsin	B1	VDTLPLAGEVLAPHAQAKPDAAASAR	568
38166:3	22	K.TGTAKPAATATPAPAPAPAPTTSSATPAPSAATPAPATATPSTAAS[+568.212]APAAK.K	HexNAc(2)Hex(1)	S[+568]	1678.17	3	5032.49	5032.5	0	-1.6	129	Specific	428.04	396.61	1.13	9.58	44	>tr|Q63UW0|Q63UW0_BURPS Uncharacterized protein OS=Burkholderia pseudomallei (strain K96243) OX=272560 GN=BPSL1486 PE=4 SV=1	1930	NS_368_NSco_20200117_BP_HILIC_B3.35564.35564.3	controllerType=0 controllerNumber=1 scan=35564	88.1806	Trypsin	B3	TGTAKPAATATPAPAPAPAPTTSSATPAPSAATPAPATATPSTAASAPAAK	568
44571:3	155	R.AAS[+568.212]APEAAAAAPEAMQAAEQNDANAQAAR.A	HexNAc(2)Hex(1)	S[+568]	1112.5	3	3335.48	3335.48	0	0	156	Specific	428.11	428.11	428.11	8.73	10	>tr|Q63QT2|Q63QT2_BURPS Outer membrane protein assembly factor BamE OS=Burkholderia pseudomallei (strain K96243) OX=272560 GN=omlA PE=3 SV=1	4791	NS_368_NSco_20200117_BP_HILIC_B2.42366.42366.3	controllerType=0 controllerNumber=1 scan=42366	97.1102	Trypsin	B2	AASAPEAAAAAPEAMQAAEQNDANAQAAR	568
21621:3	14	A.ASAS[+568.212]T[+568.212]PAAGADAASSPKPAVEDIK.M	HexNAc(2)Hex(1),HexNAc(2)Hex(1)	S[+568], T[+568]	1116.85	3	3348.53	3348.53	0	-0.5	26	NRagged	428.25	244.7	12	5.94	31	>tr|Q63W37|Q63W37_BURPS Ecotin OS=Burkholderia pseudomallei (strain K96243) OX=272560 GN=eco PE=4 SV=1	4875	20200122_Nsco_ZICHILIC_BP_B2.20087.20087.3	controllerType=0 controllerNumber=1 scan=20087	52.547	Trypsin	B2	ASASTPAAGADAASSPKPAVEDIK	1136
23775:3	385	R.LNEHPQMQFAAS[+568.212]APTK.K	HexNAc(2)Hex(1)	S[+568]	780.03	3	2338.07	2338.08	0	-0.3	43	Specific	428.48	318.61	63.78	5.39	7	>tr|Q63RZ5|Q63RZ5_BURPS Putative exported protein OS=Burkholderia pseudomallei (strain K96243) OX=272560 GN=BPSL2526 PE=4 SV=1	1616	20200122_Nsco_ZICHILIC_BP_B2.21823.21823.3	controllerType=0 controllerNumber=1 scan=21823	56.6995	Trypsin	B2	LNEHPQMQFAASAPTK	568
42954:3	176	R.AAS[+568.212]APEAAAAAPEAMQAAEQNDANAQAAR.A	HexNAc(2)Hex(1)	S[+568]	1112.5	3	3335.48	3335.48	0	-0.6	156	Specific	428.74	347.2	347.2	6.04	3	>tr|Q63QT2|Q63QT2_BURPS Outer membrane protein assembly factor BamE OS=Burkholderia pseudomallei (strain K96243) OX=272560 GN=omlA PE=3 SV=1	4791	20200122_Nsco_ZICHILIC_BP_B1.37512.37512.3	controllerType=0 controllerNumber=1 scan=37512	94.471	Trypsin	B1	AASAPEAAAAAPEAMQAAEQNDANAQAAR	568
03485:2	498	R.AAAPAAAS[+568.212]PASGSDSR.S	HexNAc(2)Hex(1)	S[+568]	977.94	2	1954.87	1954.87	0	-0.1	419	Specific	429.11	229.18	4.8	5.13	6	>tr|Q63US6|Q63US6_BURPS Protein HflK OS=Burkholderia pseudomallei (strain K96243) OX=272560 GN=BPSL1520 PE=3 SV=1	5406	20200122_Nsco_ZICHILIC_BP_B3.5285.5285.2	controllerType=0 controllerNumber=1 scan=5285	21.1145	Trypsin	B3	AAAPAAASPASGSDSR	568
41234:2	331	A.PAS[+365.132][+231.074]AAGAAGAPT[+568.212][+100.064]PAAVDAAER.A	HexNAc(1)Hex(1) 231.0743,HexNAc(2)Hex(1) 100.064	S[+231][+365], T[+100][+568]	1543.7	2	3086.39	3086.39	0	-1.4	689	NRagged	429.23	73.68	0	5.5	6	>tr|Q63NR2|Q63NR2_BURPS Putative penicillin-binding protein OS=Burkholderia pseudomallei (strain K96243) OX=272560 GN=BPSS0238 PE=4 SV=1	3700	NS_368_NSco_20200117_BP_HILIC_B3.38208.38208.2	controllerType=0 controllerNumber=1 scan=38208	93.8514	Trypsin	B3	PASAAGAAGAPTPAAVDAAER	1264
39938:4	28	K.TGTAKPAATATPAPAPAPAPTTSSATPAPSAATPAPATATPSTAAS[+568.212]APAAK.K	HexNAc(2)Hex(1)	S[+568]	1258.88	4	5032.5	5032.5	0	0.3	129	Specific	429.34	429.34	429.34	7.65	44	>tr|Q63UW0|Q63UW0_BURPS Uncharacterized protein OS=Burkholderia pseudomallei (strain K96243) OX=272560 GN=BPSL1486 PE=4 SV=1	1930	NS_368_NSco_20200117_BP_HILIC_B2.38367.38367.4	controllerType=0 controllerNumber=1 scan=38367	89.0605	Trypsin	B2	TGTAKPAATATPAPAPAPAPTTSSATPAPSAATPAPATATPSTAASAPAAK	568
32727:3	33	K.VAPPADNNAS[+568.212]QPQQFDPNRALQGK.T	HexNAc(2)Hex(1)	S[+568]	1044.49	3	3131.47	3131.48	0	-2.6	50	Specific	429.45	390.49	390.49	7.73	16	>tr|Q63Y07|Q63Y07_BURPS Putative membrane protein OS=Burkholderia pseudomallei (strain K96243) OX=272560 GN=BPSL0382 PE=4 SV=1	2876	20200122_Nsco_ZICHILIC_BP_B3.30121.30121.3	controllerType=0 controllerNumber=1 scan=30121	76.7489	Trypsin	B3	VAPPADNNASQPQQFDPNRALQGK	568
42390:4	6	H.WNQVGVQADYALS[+365.132][+231.074][+100.064]KR.T	HexNAc(1)Hex(1) 231.0743 100.064	S[+100][+231][+365]	608.794	4	2432.16	2431.16	1	-4	314	NRagged	429.58	264.28	264.28	5.25	37	>tr|Q63LY3|Q63LY3_BURPS Putative porin protein OS=Burkholderia pseudomallei (strain K96243) OX=272560 GN=BPSS0879 PE=4 SV=1	4071	NS_368_NSco_20200117_BP_HILIC_B3.39170.39170.4	controllerType=0 controllerNumber=1 scan=39170	95.8428	Trypsin	B3	WNQVGVQADYALSKR	696
46567:3	108	R.AAS[+203.079][+192.063][+192.063][+188.067][+215.116]APEAAAAAPEAMQAAEQNDANAQAAR.A	HexNAc(1) 192.063 192.063 188.067 215.116	S[+188][+192]*2[+203][+215]	1253.56	3	3758.66	3757.66	1	-0.1	156	Specific	430.19	430.19	430.19	8.9	7	>tr|Q63QT2|Q63QT2_BURPS Outer membrane protein assembly factor BamE OS=Burkholderia pseudomallei (strain K96243) OX=272560 GN=omlA PE=3 SV=1	4791	NS_368_NSco_20200117_BP_HILIC_B1.43964.43964.3	controllerType=0 controllerNumber=1 scan=43964	101.662	Trypsin	B1	AASAPEAAAAAPEAMQAAEQNDANAQAAR	990
48685:3	155	R.AAS[+568.212]APEAAAAAPEAMQAAEQNDANAQAAR.A	HexNAc(2)Hex(1)	S[+568]	1112.83	3	3336.47	3335.48	1	-3.8	156	Specific	430.36	430.36	430.36	7.65	10	>tr|Q63QT2|Q63QT2_BURPS Outer membrane protein assembly factor BamE OS=Burkholderia pseudomallei (strain K96243) OX=272560 GN=omlA PE=3 SV=1	4791	NS_368_NSco_20200117_BP_HILIC_B2.45939.45939.3	controllerType=0 controllerNumber=1 scan=45939	104.378	Trypsin	B2	AASAPEAAAAAPEAMQAAEQNDANAQAAR	568
24869:3	44	A.ASASTPAAGADAAS[+568.212]SPKPAVEDIK.M	HexNAc(2)Hex(1)	S[+568]	927.447	3	2780.33	2780.32	0	2.1	26	NRagged	430.75	354.19	34.05	4.41	20	>tr|Q63W37|Q63W37_BURPS Ecotin OS=Burkholderia pseudomallei (strain K96243) OX=272560 GN=eco PE=4 SV=1	4875	NS_368_NSco_20200117_BP_HILIC_B1.23752.23752.3	controllerType=0 controllerNumber=1 scan=23752	58.0068	Trypsin	B1	ASASTPAAGADAASSPKPAVEDIK	568
21307:3	17	A.ASASTPAAGADAAS[+568.212]SPKPAVEDIK.M	HexNAc(2)Hex(1)	S[+568]	927.447	3	2780.33	2780.32	0	1.9	26	NRagged	431.18	431.18	0	7.01	20	>tr|Q63W37|Q63W37_BURPS Ecotin OS=Burkholderia pseudomallei (strain K96243) OX=272560 GN=eco PE=4 SV=1	4875	20200122_Nsco_ZICHILIC_BP_B1.19757.19757.3	controllerType=0 controllerNumber=1 scan=19757	53.4484	Trypsin	B1	ASASTPAAGADAASSPKPAVEDIK	568
37338:2	367	R.GAPADGGAPAS[+568.212]AAGAAGAPTPAAVDAAER.A	HexNAc(2)Hex(1)	S[+568]	1493.69	2	2986.38	2986.38	0	-0.3	681	Specific	431.21	62.21	4.52	6.4	9	>tr|Q63NR2|Q63NR2_BURPS Putative penicillin-binding protein OS=Burkholderia pseudomallei (strain K96243) OX=272560 GN=BPSS0238 PE=4 SV=1	3700	NS_368_NSco_20200117_BP_HILIC_B2.35978.35978.2	controllerType=0 controllerNumber=1 scan=35978	84.0392	Trypsin	B2	GAPADGGAPASAAGAAGAPTPAAVDAAER	568
46091:3	32	K.GAS[+568.212]SATTTAAKPT[+568.212]SGADANTGYFLQVGAYK.T	HexNAc(2)Hex(1),HexNAc(2)Hex(1)	S[+568], T[+568]	1348.28	3	4042.84	4042.84	0	-0.9	186	Specific	431.84	111.62	15.52	6.78	30	>tr|Q63Y07|Q63Y07_BURPS Putative membrane protein OS=Burkholderia pseudomallei (strain K96243) OX=272560 GN=BPSL0382 PE=4 SV=1	2876	20200122_Nsco_ZICHILIC_BP_B2.39720.39720.3	controllerType=0 controllerNumber=1 scan=39720	95.3165	Trypsin	B2	GASSATTTAAKPTSGADANTGYFLQVGAYK	1136
29081:3	176	R.DASGKEPIPLTPQAAS[+568.212]QAK.A	HexNAc(2)Hex(1)	S[+568]	826.409	3	2477.21	2477.21	0	-0.5	853	Specific	432.07	416.52	6.74	9.82	10	>tr|Q63NS2|Q63NS2_BURPS Putative membrane protein OS=Burkholderia pseudomallei (strain K96243) OX=272560 GN=BPSS0227 PE=4 SV=1	5496	NS_368_NSco_20200117_BP_HILIC_B2.27748.27748.3	controllerType=0 controllerNumber=1 scan=27748	65.0768	Trypsin	B2	DASGKEPIPLTPQAASQAK	568
29106:3	192	R.AAS[+568.212]APEAAAAAPEAM[+15.995]QAAEQNDANAQAAR.A	HexNAc(2)Hex(1)	M[+16], S[+568]	1118.16	3	3352.47	3351.48	1	-2.1	156	Specific	432.96	401.31	401.31	9.19	6	>tr|Q63QT2|Q63QT2_BURPS Outer membrane protein assembly factor BamE OS=Burkholderia pseudomallei (strain K96243) OX=272560 GN=omlA PE=3 SV=1	4791	NS_368_NSco_20200117_BP_HILIC_B3.27664.27664.3	controllerType=0 controllerNumber=1 scan=27664	71.0464	Trypsin	B3	AASAPEAAAAAPEAMQAAEQNDANAQAAR	568
40077:3	27	K.PAATATPAPAPAPAPTTSSATPAPS[+568.212]AATPAPATATPSTAASAPAAKK.S	HexNAc(2)Hex(1)	S[+568]	1568.12	3	4702.34	4702.35	0	-2.3	134	Specific	433.35	414.94	0	8.21	37	>tr|Q63UW0|Q63UW0_BURPS Uncharacterized protein OS=Burkholderia pseudomallei (strain K96243) OX=272560 GN=BPSL1486 PE=4 SV=1	1930	NS_368_NSco_20200117_BP_HILIC_B1.38049.38049.3	controllerType=0 controllerNumber=1 scan=38049	89.0066	Trypsin	B1	PAATATPAPAPAPAPTTSSATPAPSAATPAPATATPSTAASAPAAKK	568
37132:3	145	R.QQLAPPAPAS[+568.212]APAAASDAGTASPGARP.-	HexNAc(2)Hex(1)	S[+568]	999.484	3	2996.44	2996.43	0	0.9	731	CRagged	434.01	291.47	10.1	6.32	9	>tr|Q63Z30|Q63Z30_BURPS General secretory pathway protein D OS=Burkholderia pseudomallei (strain K96243) OX=272560 GN=gspD PE=3 SV=1	680	20200122_Nsco_ZICHILIC_BP_B1.32829.32829.3	controllerType=0 controllerNumber=1 scan=32829	84.0699	Trypsin	B1	QQLAPPAPASAPAAASDAGTASPGARP	568
21251:3	44	A.STPAAGADAAS[+568.212]SPKPAVEDIK.M	HexNAc(2)Hex(1)	S[+568]	851.077	3	2551.22	2551.21	0	1	29	NRagged	434.03	422.8	0	6.95	20	>tr|Q63W37|Q63W37_BURPS Ecotin OS=Burkholderia pseudomallei (strain K96243) OX=272560 GN=eco PE=4 SV=1	4875	NS_368_NSco_20200117_BP_HILIC_B1.20707.20707.3	controllerType=0 controllerNumber=1 scan=20707	52.3442	Trypsin	B1	STPAAGADAASSPKPAVEDIK	568
06830:2	27	K.AATPAS[+203.079][+192.063][+192.063][+188.067][+215.116]AAS[+568.212]GA.-	HexNAc(1) 192.063 192.063 188.067 215.116,HexNAc(2)Hex(1)	S[+188][+192]*2[+203][+215][+568]	1217.02	2	2433.03	2433.03	0	-0.2	221	CRagged	434.32	313.34	0	6.51	37	>tr|Q63UW0|Q63UW0_BURPS Uncharacterized protein OS=Burkholderia pseudomallei (strain K96243) OX=272560 GN=BPSL1486 PE=4 SV=1	1930	NS_368_NSco_20200117_BP_HILIC_B1.8410.8410.2	controllerType=0 controllerNumber=1 scan=8410	27.8793	Trypsin	B1	AATPASAASGA	1558
34390:3	1101	R.AADPASGAGGAPVADAPQPAS[+568.212]APESAADR.A	HexNAc(2)Hex(1)	S[+568]	1048.81	3	3144.42	3143.41	1	-0.2	148	Specific	434.83	434.83	9.6	8.73	2	>tr|Q63LR7|Q63LR7_BURPS Subfamily M23B unassigned peptidase OS=Burkholderia pseudomallei (strain K96243) OX=272560 GN=BPSS0945 PE=4 SV=1	3105	NS_368_NSco_20200117_BP_HILIC_B2.32967.32967.3	controllerType=0 controllerNumber=1 scan=32967	76.9642	Trypsin	B2	AADPASGAGGAPVADAPQPASAPESAADR	568
30117:3	152	R.AAS[+568.212]APEAAAAAPEAM[+15.995]QAAEQNDANAQAAR.A	HexNAc(2)Hex(1)	M[+16], S[+568]	1118.16	3	3352.48	3351.48	1	-0.5	156	Specific	434.92	349.22	349.22	7.34	4	>tr|Q63QT2|Q63QT2_BURPS Outer membrane protein assembly factor BamE OS=Burkholderia pseudomallei (strain K96243) OX=272560 GN=omlA PE=3 SV=1	4791	20200122_Nsco_ZICHILIC_BP_B2.26986.26986.3	controllerType=0 controllerNumber=1 scan=26986	68.4075	Trypsin	B2	AASAPEAAAAAPEAMQAAEQNDANAQAAR	568
54094:3	518	K.LKTPAAPTPPAAPVPASSAAPGTSAS[+568.212]SAVAAPAAAGSGPAASAPAAPVR.H	HexNAc(2)Hex(1)	S[+568]	1594.81	3	4782.42	4782.43	0	-1.7	216	Specific	435.14	435.14	0	9.94	10	>tr|Q63VC5|Q63VC5_BURPS Putative lipoprotein OS=Burkholderia pseudomallei (strain K96243) OX=272560 GN=BPSL1317 PE=4 SV=1	2962	NS_368_NSco_20200117_BP_HILIC_B3.49345.49345.3	controllerType=0 controllerNumber=1 scan=49345	117.265	Trypsin	B3	LKTPAAPTPPAAPVPASSAAPGTSASSAVAAPAAAGSGPAASAPAAPVR	568
83611:3	340	K.FAEPAQPAANAAPAS[+568.212]GAAAASAPGASDAAANSQAAAAM[+15.995]AAIAALPK.A	HexNAc(2)Hex(1)	M[+16], S[+568]	1539.4	3	4616.19	4616.19	0	-0.7	161	Specific	435.17	435.17	0	7.28	6	>tr|Q63PM0|Q63PM0_BURPS Putative cytochrome OS=Burkholderia pseudomallei (strain K96243) OX=272560 GN=BPSL3354 PE=4 SV=1	2494	20200122_Nsco_ZICHILIC_BP_B2.70358.70358.3	controllerType=0 controllerNumber=1 scan=70358	159.023	Trypsin	B2	FAEPAQPAANAAPASGAAAASAPGASDAAANSQAAAAMAAIAALPK	568
46816:4	29	A.AKPT[+203.079][+192.063][+192.063][+188.067][+215.116]S[+203.079][+192.063][+192.063][+188.067][+215.116]GADANTGYFLQVGAYKTEADAEQQR.A	HexNAc(1) 192.063 192.063 188.067 215.116,HexNAc(1) 192.063 192.063 188.067 215.116	S[+188][+192]*2[+203][+215], T[+188][+192]*2[+203][+215]	1293.58	4	5171.3	5168.31	3	-3.7	195	NRagged	435.28	379.41	185.92	6.51	37	>tr|Q63Y07|Q63Y07_BURPS Putative membrane protein OS=Burkholderia pseudomallei (strain K96243) OX=272560 GN=BPSL0382 PE=4 SV=1	2876	NS_368_NSco_20200117_BP_HILIC_B3.42863.42863.4	controllerType=0 controllerNumber=1 scan=42863	103.455	Trypsin	B3	AKPTSGADANTGYFLQVGAYKTEADAEQQR	1980
37202:2	70	R.QQLAPPAPAS[+568.212]APAAASDAGTASPGARP.-	HexNAc(2)Hex(1)	S[+568]	1499.21	2	2997.42	2996.43	1	-4.8	731	CRagged	437.18	386.67	10.1	9.22	19	>tr|Q63Z30|Q63Z30_BURPS General secretory pathway protein D OS=Burkholderia pseudomallei (strain K96243) OX=272560 GN=gspD PE=3 SV=1	680	NS_368_NSco_20200117_BP_HILIC_B3.34714.34714.2	controllerType=0 controllerNumber=1 scan=34714	86.4011	Trypsin	B3	QQLAPPAPASAPAAASDAGTASPGARP	568
37967:4	280	K.AASGAVPTVKPTDNS[+568.212]SGSFVFSRPGK.F	HexNAc(2)Hex(1)	S[+568]	783.886	4	3132.52	3132.52	0	-0.3	75	Specific	437.23	434.97	1.2	9.83	8	>tr|Q63RR8|Q63RR8_BURPS Outer-membrane lipoprotein carrier protein OS=Burkholderia pseudomallei (strain K96243) OX=272560 GN=lolA PE=3 SV=1	3506	NS_368_NSco_20200117_BP_HILIC_B2.36557.36557.4	controllerType=0 controllerNumber=1 scan=36557	85.2124	Trypsin	B2	AASGAVPTVKPTDNSSGSFVFSRPGK	568
21949:3	14	A.SASTPAAGADAAS[+568.212]SPKPAVEDIK.M	HexNAc(2)Hex(1)	S[+568]	903.767	3	2709.29	2709.28	0	0.6	27	NRagged	437.67	297.33	21.99	6.1	31	>tr|Q63W37|Q63W37_BURPS Ecotin OS=Burkholderia pseudomallei (strain K96243) OX=272560 GN=eco PE=4 SV=1	4875	20200122_Nsco_ZICHILIC_BP_B2.20348.20348.3	controllerType=0 controllerNumber=1 scan=20348	53.1419	Trypsin	B2	SASTPAAGADAASSPKPAVEDIK	568
71618:3	114	K.FAEPAQPAANAAPAS[+568.212]GAAAASAPGASDAAANSQAAAAM[+15.995]AAIAALPK.A	HexNAc(2)Hex(1)	M[+16], S[+568]	1539.41	3	4616.2	4616.19	0	1.6	161	Specific	437.89	437.89	0	7.2	9	>tr|Q63PM0|Q63PM0_BURPS Putative cytochrome OS=Burkholderia pseudomallei (strain K96243) OX=272560 GN=BPSL3354 PE=4 SV=1	2494	20200122_Nsco_ZICHILIC_BP_B1.63476.63476.3	controllerType=0 controllerNumber=1 scan=63476	158.823	Trypsin	B1	FAEPAQPAANAAPASGAAAASAPGASDAAANSQAAAAMAAIAALPK	568
10047:2	5	K.AAAASAAAQASAPAAAS[+568.212]TTK.A	HexNAc(2)Hex(1)	S[+568]	1128.54	2	2256.08	2256.07	0	1.2	190	Specific	438.04	366.77	1.2	7.83	43	>tr|Q63UW0|Q63UW0_BURPS Uncharacterized protein OS=Burkholderia pseudomallei (strain K96243) OX=272560 GN=BPSL1486 PE=4 SV=1	1930	20200122_Nsco_ZICHILIC_BP_B1.10620.10620.2	controllerType=0 controllerNumber=1 scan=10620	31.5989	Trypsin	B1	AAAASAAAQASAPAAASTTK	568
28610:3	98	R.AAS[+568.212]APEAAAAAPEAM[+15.995]QAAEQNDANAQAAR.A	HexNAc(2)Hex(1)	M[+16], S[+568]	1117.83	3	3351.46	3351.48	0	-3.8	156	Specific	438.49	270.92	270.92	4.6	4	>tr|Q63QT2|Q63QT2_BURPS Outer membrane protein assembly factor BamE OS=Burkholderia pseudomallei (strain K96243) OX=272560 GN=omlA PE=3 SV=1	4791	20200122_Nsco_ZICHILIC_BP_B3.26576.26576.3	controllerType=0 controllerNumber=1 scan=26576	68.4705	Trypsin	B3	AASAPEAAAAAPEAMQAAEQNDANAQAAR	568
45563:4	29	K.GAS[+568.212]SATTTAAKPT[+568.212]SGADANTGYFLQVGAYKTEADAEQQR.A	HexNAc(2)Hex(1),HexNAc(2)Hex(1)	S[+568], T[+568]	1268.58	4	5071.29	5071.29	0	-1.3	186	Specific	438.76	73.07	24.42	7.04	37	>tr|Q63Y07|Q63Y07_BURPS Putative membrane protein OS=Burkholderia pseudomallei (strain K96243) OX=272560 GN=BPSL0382 PE=4 SV=1	2876	NS_368_NSco_20200117_BP_HILIC_B3.41820.41820.4	controllerType=0 controllerNumber=1 scan=41820	101.367	Trypsin	B3	GASSATTTAAKPTSGADANTGYFLQVGAYKTEADAEQQR	1136
09327:2	28	K.AAAASAAAQASAPAAAS[+568.212]T[+568.212]TK.A	HexNAc(2)Hex(1),HexNAc(2)Hex(1)	S[+568], T[+568]	1412.65	2	2824.29	2824.28	0	1.1	190	Specific	438.8	367.38	2.4	8.56	44	>tr|Q63UW0|Q63UW0_BURPS Uncharacterized protein OS=Burkholderia pseudomallei (strain K96243) OX=272560 GN=BPSL1486 PE=4 SV=1	1930	NS_368_NSco_20200117_BP_HILIC_B2.9872.9872.2	controllerType=0 controllerNumber=1 scan=9872	28.3739	Trypsin	B2	AAAASAAAQASAPAAASTTK	1136
22076:3	17	A.STPAAGADAAS[+203.079][+192.063][+192.063][+188.067][+215.116]SPKPAVEDIK.M	HexNAc(1) 192.063 192.063 188.067 215.116	S[+188][+192]*2[+203][+215]	991.803	3	2973.39	2973.39	0	0.9	29	NRagged	440.35	440.35	0	6.83	20	>tr|Q63W37|Q63W37_BURPS Ecotin OS=Burkholderia pseudomallei (strain K96243) OX=272560 GN=eco PE=4 SV=1	4875	20200122_Nsco_ZICHILIC_BP_B1.20387.20387.3	controllerType=0 controllerNumber=1 scan=20387	55.1224	Trypsin	B1	STPAAGADAASSPKPAVEDIK	990
04479:2	94	K.KAATAAPADAAS[+365.132][+231.074]Q.-	HexNAc(1)Hex(1) 231.0743	S[+231][+365]	884.901	2	1768.79	1768.8	0	-1.6	80	CRagged	441.57	303.06	37.02	8.16	14	>tr|Q63TN8|Q63TN8_BURPS Putative exported protein OS=Burkholderia pseudomallei (strain K96243) OX=272560 GN=BPSL1929 PE=4 SV=1	3482	NS_368_NSco_20200117_BP_HILIC_B3.5887.5887.2	controllerType=0 controllerNumber=1 scan=5887	21.356	Trypsin	B3	KAATAAPADAASQ	596
34309:3	982	K.AADAGGAKPGAAASGAPAPAPVAAS[+568.212]AAS[+365.132][+231.074][+100.064]AASGAAA.Q	HexNAc(2)Hex(1),HexNAc(1)Hex(1) 231.0743 100.064	S[+100][+231][+365][+568]	1332.95	3	3996.84	3996.84	0	-1.4	151	CRagged	442	377.32	0	7.4	9	>tr|Q63Q77|Q63Q77_BURPS Putative membrane protein OS=Burkholderia pseudomallei (strain K96243) OX=272560 GN=BPSL3148 PE=4 SV=1	2918	NS_368_NSco_20200117_BP_HILIC_B3.32255.32255.3	controllerType=0 controllerNumber=1 scan=32255	81.2085	Trypsin	B3	AADAGGAKPGAAASGAPAPAPVAASAASAASGAAA	1264
86724:4	284	S.YLVGWMC[+57.021]KPHDC[+57.021]AANQFYGVIDEDS[+365.132][+231.074][+100.064]HR.M	HexNAc(1)Hex(1) 231.0743 100.064	C[+57]*2, S[+100][+231][+365]	992.689	4	3967.73	3964.71	3	3.4	83	NRagged	443.01	443.01	443.01	7.86	6	>tr|Q63W35|Q63W35_BURPS Putative exported protein OS=Burkholderia pseudomallei (strain K96243) OX=272560 GN=BPSL1057 PE=4 SV=1	1716	NS_368_NSco_20200117_BP_HILIC_B3.77483.77483.4	controllerType=0 controllerNumber=1 scan=77483	173.091	Trypsin	B3	YLVGWMCKPHDCAANQFYGVIDEDSHR	696
33544:3	137	K.AAS[+568.212]GAVPTVKPTDNSSGSFVFSRPGK.F	HexNAc(2)Hex(1)	S[+568]	1044.85	3	3132.52	3132.52	0	0.9	75	Specific	443.68	344.64	107.85	7.45	7	>tr|Q63RR8|Q63RR8_BURPS Outer-membrane lipoprotein carrier protein OS=Burkholderia pseudomallei (strain K96243) OX=272560 GN=lolA PE=3 SV=1	3506	20200122_Nsco_ZICHILIC_BP_B1.29916.29916.3	controllerType=0 controllerNumber=1 scan=29916	77.4524	Trypsin	B1	AASGAVPTVKPTDNSSGSFVFSRPGK	568
49095:4	58	G.ASSATTTAAKPTS[+568.212][+100.064]GADANT[+162.053][+462.149]GYFLQVGAYKTEADAEQQR.A	HexNAc(2)Hex(1) 100.064,Hex(1) 462.1486	S[+100][+568], T[+162][+462]	1293.58	4	5171.3	5170.32	1	-4.4	187	NRagged	444	444	0	6.97	25	>tr|Q63Y07|Q63Y07_BURPS Putative membrane protein OS=Burkholderia pseudomallei (strain K96243) OX=272560 GN=BPSL0382 PE=4 SV=1	2876	NS_368_NSco_20200117_BP_HILIC_B2.46291.46291.4	controllerType=0 controllerNumber=1 scan=46291	105.058	Trypsin	B2	ASSATTTAAKPTSGADANTGYFLQVGAYKTEADAEQQR	1292
18088:3	441	R.SIHAAGGAS[+568.212]TAAVGYTVR.E	HexNAc(2)Hex(1)	S[+568]	753.033	3	2257.08	2257.08	0	0.6	51	Specific	445.03	401.06	0	8.3	2	>tr|Q63PS5|Q63PS5_BURPS Putative exported protein OS=Burkholderia pseudomallei (strain K96243) OX=272560 GN=BPSL3298 PE=4 SV=1	2718	20200122_Nsco_ZICHILIC_BP_B1.17105.17105.3	controllerType=0 controllerNumber=1 scan=17105	46.7865	Trypsin	B1	SIHAAGGASTAAVGYTVR	568
48418:3	913	K.YMPS[+568.212]QPAPERDAAALDAASGVAAQ.-	HexNAc(2)Hex(1)	S[+568]	986.118	3	2956.34	2955.34	1	-1.6	276	CRagged	445.12	349.24	18.2	8.81	5	>tr|Q63TU5|Q63TU5_BURPS Putative N-acetylmuramoyl-L-alanine amidase OS=Burkholderia pseudomallei (strain K96243) OX=272560 GN=BPSL1872 PE=4 SV=1	2904	NS_368_NSco_20200117_BP_HILIC_B3.44187.44187.3	controllerType=0 controllerNumber=1 scan=44187	106.192	Trypsin	B3	YMPSQPAPERDAAALDAASGVAAQ	568
25248:3	14	T.PAAGADAAS[+568.212][+100.064]S[+365.132][+231.074][+100.064]PKPAVEDIK.M	HexNAc(2)Hex(1) 100.064,HexNAc(1)Hex(1) 231.0743 100.064	S[+100]*2[+231][+365][+568]	1054.17	3	3160.49	3159.47	1	4	31	NRagged	445.93	379.47	0	5.67	31	>tr|Q63W37|Q63W37_BURPS Ecotin OS=Burkholderia pseudomallei (strain K96243) OX=272560 GN=eco PE=4 SV=1	4875	20200122_Nsco_ZICHILIC_BP_B2.23015.23015.3	controllerType=0 controllerNumber=1 scan=23015	59.5306	Trypsin	B2	PAAGADAASSPKPAVEDIK	1364
41814:4	6	H.WNQVGVQADYALS[+365.132][+231.074][+100.064]KR.T	HexNAc(1)Hex(1) 231.0743 100.064	S[+100][+231][+365]	608.794	4	2432.16	2431.16	1	-4.1	314	NRagged	446.22	259.04	259.04	5.3	37	>tr|Q63LY3|Q63LY3_BURPS Putative porin protein OS=Burkholderia pseudomallei (strain K96243) OX=272560 GN=BPSS0879 PE=4 SV=1	4071	NS_368_NSco_20200117_BP_HILIC_B3.38678.38678.4	controllerType=0 controllerNumber=1 scan=38678	94.837	Trypsin	B3	WNQVGVQADYALSKR	696
43730:3	192	R.AAS[+568.212]APEAAAAAPEAMQAAEQNDANAQAAR.A	HexNAc(2)Hex(1)	S[+568]	1112.5	3	3335.48	3335.48	0	-1.6	156	Specific	447.13	447.13	447.13	9.62	6	>tr|Q63QT2|Q63QT2_BURPS Outer membrane protein assembly factor BamE OS=Burkholderia pseudomallei (strain K96243) OX=272560 GN=omlA PE=3 SV=1	4791	NS_368_NSco_20200117_BP_HILIC_B3.40315.40315.3	controllerType=0 controllerNumber=1 scan=40315	98.1894	Trypsin	B3	AASAPEAAAAAPEAMQAAEQNDANAQAAR	568
13078:3	22	A.ASAAAQASAPAAAS[+365.132][+231.074][+100.064]T[+365.132][+231.074][+100.064]T[+162.053][+462.149]K.A	HexNAc(1)Hex(1) 231.0743 100.064,HexNAc(1)Hex(1) 231.0743 100.064,Hex(1) 462.1486	S[+100][+231][+365], T[+100][+162][+231][+365][+462]	1164.84	3	3492.51	3491.49	1	3.8	193	NRagged	447.95	435.13	0	5.99	44	>tr|Q63UW0|Q63UW0_BURPS Uncharacterized protein OS=Burkholderia pseudomallei (strain K96243) OX=272560 GN=BPSL1486 PE=4 SV=1	1930	NS_368_NSco_20200117_BP_HILIC_B3.13100.13100.3	controllerType=0 controllerNumber=1 scan=13100	36.6131	Trypsin	B3	ASAAAQASAPAAASTTK	2016
45841:4	12	G.AS[+162.053][+462.149]SATTTAAKPTS[+568.212][+100.064]GADANTGYFLQVGAYKTEADAEQQR.A	Hex(1) 462.1486,HexNAc(2)Hex(1) 100.064	S[+100][+162][+462][+568]	1293.58	4	5171.31	5170.32	1	-3.2	187	NRagged	447.99	447.99	13.11	4.46	25	>tr|Q63Y07|Q63Y07_BURPS Putative membrane protein OS=Burkholderia pseudomallei (strain K96243) OX=272560 GN=BPSL0382 PE=4 SV=1	2876	20200122_Nsco_ZICHILIC_BP_B1.39905.39905.4	controllerType=0 controllerNumber=1 scan=39905	99.8109	Trypsin	B1	ASSATTTAAKPTSGADANTGYFLQVGAYKTEADAEQQR	1292
45374:2	155	R.AAS[+568.212]APEAAAAAPEAM[+15.995]QAAEQNDANAQAAR.A	HexNAc(2)Hex(1)	M[+16], S[+568]	1676.24	2	3351.47	3351.48	0	-0.7	156	Specific	448.25	272.85	272.85	8.84	10	>tr|Q63QT2|Q63QT2_BURPS Outer membrane protein assembly factor BamE OS=Burkholderia pseudomallei (strain K96243) OX=272560 GN=omlA PE=3 SV=1	4791	NS_368_NSco_20200117_BP_HILIC_B2.43108.43108.2	controllerType=0 controllerNumber=1 scan=43108	98.7045	Trypsin	B2	AASAPEAAAAAPEAMQAAEQNDANAQAAR	568
31788:2	155	R.AAS[+568.212]APEAAAAAPEAM[+15.995]QAAEQNDANAQAAR.A	HexNAc(2)Hex(1)	M[+16], S[+568]	1676.24	2	3351.47	3351.48	0	-1	156	Specific	449.84	316.52	316.52	8.9	10	>tr|Q63QT2|Q63QT2_BURPS Outer membrane protein assembly factor BamE OS=Burkholderia pseudomallei (strain K96243) OX=272560 GN=omlA PE=3 SV=1	4791	NS_368_NSco_20200117_BP_HILIC_B2.30470.30470.2	controllerType=0 controllerNumber=1 scan=30470	71.3504	Trypsin	B2	AASAPEAAAAAPEAMQAAEQNDANAQAAR	568
17420:4	716	A.GQTALDERAGAS[+568.212]APAPPRDAAPASR.A	HexNAc(2)Hex(1)	S[+568]	751.115	4	3001.44	3001.43	0	1.4	28	NRagged	450.5	366.79	18	7.19	4	>tr|Q63HW2|Q63HW2_BURPS Putative amidase OS=Burkholderia pseudomallei (strain K96243) OX=272560 GN=BPSS2307 PE=4 SV=1	4458	20200122_Nsco_ZICHILIC_BP_B2.16586.16586.4	controllerType=0 controllerNumber=1 scan=16586	44.1524	Trypsin	B2	GQTALDERAGASAPAPPRDAAPASR	568
60409:4	432	K.EKPNFSVENEAQIAKPPRVDFGTSSAPAPAPAAGAS[+568.212]N.-	HexNAc(2)Hex(1)	S[+568]	1073.52	4	4291.05	4291.05	0	-0.8	188	CRagged	450.83	450.83	207.4	10.26	6	>tr|Q63Y85|Q63Y85_BURPS Putative lipoprotein OS=Burkholderia pseudomallei (strain K96243) OX=272560 GN=BPSL0303 PE=4 SV=1	4119	NS_368_NSco_20200117_BP_HILIC_B3.54803.54803.4	controllerType=0 controllerNumber=1 scan=54803	127.949	Trypsin	B3	EKPNFSVENEAQIAKPPRVDFGTSSAPAPAPAAGASN	568
28622:3	98	R.AAS[+568.212]APEAAAAAPEAM[+15.995]QAAEQNDANAQAAR.A	HexNAc(2)Hex(1)	M[+16], S[+568]	1118.16	3	3352.47	3351.48	1	-2.7	156	Specific	451.09	302.8	302.8	5.61	4	>tr|Q63QT2|Q63QT2_BURPS Outer membrane protein assembly factor BamE OS=Burkholderia pseudomallei (strain K96243) OX=272560 GN=omlA PE=3 SV=1	4791	20200122_Nsco_ZICHILIC_BP_B3.26587.26587.3	controllerType=0 controllerNumber=1 scan=26587	68.5011	Trypsin	B3	AASAPEAAAAAPEAMQAAEQNDANAQAAR	568
25799:5	477	T.GEEVWFNHAS[+162.053][+462.149]TQHINAR.V	Hex(1) 462.1486	S[+162][+462]	525.237	5	2622.16	2620.14	2	2.6	254	NRagged	452.51	452.51	2	5.48	6	>tr|Q63XR0|Q63XR0_BURPS TauD domain-containing protein OS=Burkholderia pseudomallei (strain K96243) OX=272560 GN=BPSL0480 PE=4 SV=1	5298	20200122_Nsco_ZICHILIC_BP_B1.23484.23484.4	controllerType=0 controllerNumber=1 scan=23484	62.6258	Trypsin	B1	GEEVWFNHASTQHINAR	624
21231:3	946	R.SIHAAGGAS[+568.212]TAAVGYTVR.E	HexNAc(2)Hex(1)	S[+568]	753.366	3	2258.08	2257.08	1	-1.6	51	Specific	452.97	400.39	20.92	10.11	2	>tr|Q63PS5|Q63PS5_BURPS Putative exported protein OS=Burkholderia pseudomallei (strain K96243) OX=272560 GN=BPSL3298 PE=4 SV=1	2718	NS_368_NSco_20200117_BP_HILIC_B3.20473.20473.3	controllerType=0 controllerNumber=1 scan=20473	54.3575	Trypsin	B3	SIHAAGGASTAAVGYTVR	568
35915:3	122	R.QQLAPPAPASAPAAASDAGT[+568.212]AS[+568.212]PGARP.-	HexNAc(2)Hex(1),HexNAc(2)Hex(1)	S[+568], T[+568]	1188.89	3	3564.65	3564.64	0	0.9	731	CRagged	453.05	320.01	2.4	6.85	11	>tr|Q63Z30|Q63Z30_BURPS General secretory pathway protein D OS=Burkholderia pseudomallei (strain K96243) OX=272560 GN=gspD PE=3 SV=1	680	NS_368_NSco_20200117_BP_HILIC_B2.34564.34564.3	controllerType=0 controllerNumber=1 scan=34564	80.8992	Trypsin	B2	QQLAPPAPASAPAAASDAGTASPGARP	1136
26244:3	197	R.SASAAAALPAS[+203.079][+192.063][+192.063][+188.067][+215.116]DAEAIKR.A	HexNAc(1) 192.063 192.063 188.067 215.116	S[+188][+192]*2[+203][+215]	897.434	3	2690.29	2690.29	0	0.2	64	Specific	453.37	382.84	21.68	8.77	7	>tr|Q63L94|Q63L94_BURPS ATP-dependent zinc metalloprotease FtsH OS=Burkholderia pseudomallei (strain K96243) OX=272560 GN=ftsH PE=3 SV=1	2317	20200122_Nsco_ZICHILIC_BP_B2.23832.23832.3	controllerType=0 controllerNumber=1 scan=23832	61.4672	Trypsin	B2	SASAAAALPASDAEAIKR	990
08004:3	29	K.KPQTAANGSS[+568.212]APHVANNNAQASAAATPPK.A	HexNAc(2)Hex(1)	S[+568]	1114.54	3	3341.6	3339.59	2	-1.4	151	Specific	453.48	392.62	2.4	10.61	37	>tr|Q63Y07|Q63Y07_BURPS Putative membrane protein OS=Burkholderia pseudomallei (strain K96243) OX=272560 GN=BPSL0382 PE=4 SV=1	2876	NS_368_NSco_20200117_BP_HILIC_B3.8846.8846.3	controllerType=0 controllerNumber=1 scan=8846	27.3692	Trypsin	B3	KPQTAANGSSAPHVANNNAQASAAATPPK	568
09827:2	365	R.RTPAS[+568.212]DAAISAAASR.D	HexNAc(2)Hex(1)	S[+568]	1007.49	2	2013.97	2012.96	1	0.8	770	Specific	453.56	244.68	5.92	7.14	7	>tr|Q63YK4|Q63YK4_BURPS Peptidoglycan D,D-transpeptidase MrdA OS=Burkholderia pseudomallei (strain K96243) OX=272560 GN=mrdA PE=3 SV=1	974	NS_368_NSco_20200117_BP_HILIC_B3.10365.10365.2	controllerType=0 controllerNumber=1 scan=10365	30.4461	Trypsin	B3	RTPASDAAISAAASR	568
43667:3	176	R.AAS[+568.212]APEAAAAAPEAMQAAEQNDANAQAAR.A	HexNAc(2)Hex(1)	S[+568]	1112.5	3	3335.48	3335.48	0	-0.2	156	Specific	454.43	330.38	330.38	6.95	3	>tr|Q63QT2|Q63QT2_BURPS Outer membrane protein assembly factor BamE OS=Burkholderia pseudomallei (strain K96243) OX=272560 GN=omlA PE=3 SV=1	4791	20200122_Nsco_ZICHILIC_BP_B1.38128.38128.3	controllerType=0 controllerNumber=1 scan=38128	95.9084	Trypsin	B1	AASAPEAAAAAPEAMQAAEQNDANAQAAR	568
23178:2	12	K.VAPPADNNAS[+568.212]QPQQFDPNR.A	HexNAc(2)Hex(1)	S[+568]	1317.59	2	2634.18	2634.18	0	0.3	50	Specific	456.19	307.98	307.98	7.19	25	>tr|Q63Y07|Q63Y07_BURPS Putative membrane protein OS=Burkholderia pseudomallei (strain K96243) OX=272560 GN=BPSL0382 PE=4 SV=1	2876	20200122_Nsco_ZICHILIC_BP_B1.21298.21298.2	controllerType=0 controllerNumber=1 scan=21298	57.3468	Trypsin	B1	VAPPADNNASQPQQFDPNR	568
51257:4	72	R.TPPTAGLSAGAIDGPIDAAS[+568.212]ATGATSTARPANGRDTTVESNPTHSPS.-	HexNAc(2)Hex(1)	S[+568]	1254.34	4	5014.34	5014.35	0	-2.8	588	CRagged	456.28	427.65	4.32	5.58	12	>tr|Q63UN0|Q63UN0_BURPS Putative outer membrane lipoprotein OS=Burkholderia pseudomallei (strain K96243) OX=272560 GN=BPSL1566 PE=3 SV=1	1626	20200122_Nsco_ZICHILIC_BP_B1.44513.44513.4	controllerType=0 controllerNumber=1 scan=44513	110.31	Trypsin	B1	TPPTAGLSAGAIDGPIDAASATGATSTARPANGRDTTVESNPTHSPS	568
21413:3	23	A.ASASTPAAGADAASS[+568.212]PKPAVEDIK.M	HexNAc(2)Hex(1)	S[+568]	927.444	3	2780.32	2780.32	0	-1.1	26	NRagged	456.95	456.95	0	7.17	18	>tr|Q63W37|Q63W37_BURPS Ecotin OS=Burkholderia pseudomallei (strain K96243) OX=272560 GN=eco PE=4 SV=1	4875	20200122_Nsco_ZICHILIC_BP_B3.20435.20435.3	controllerType=0 controllerNumber=1 scan=20435	53.7762	Trypsin	B3	ASASTPAAGADAASSPKPAVEDIK	568
39092:4	28	K.PAATATPAPAPAPAPTTSS[+568.212]ATPAPSAATPAPATATPSTAASAPAAKK.S	HexNAc(2)Hex(1)	S[+568]	1176.34	4	4702.34	4702.35	0	-1.7	134	Specific	458.25	458.25	0	8.12	44	>tr|Q63UW0|Q63UW0_BURPS Uncharacterized protein OS=Burkholderia pseudomallei (strain K96243) OX=272560 GN=BPSL1486 PE=4 SV=1	1930	NS_368_NSco_20200117_BP_HILIC_B2.37589.37589.2	controllerType=0 controllerNumber=1 scan=37589	87.4004	Trypsin	B2	PAATATPAPAPAPAPTTSSATPAPSAATPAPATATPSTAASAPAAKK	568
32787:3	1141	A.APTDAAPLADAPAAAS[+568.212]ATPDARDGDASR.V	HexNAc(2)Hex(1)	S[+568]	1064.15	3	3190.44	3190.45	0	-1.9	27	NRagged	459.49	402.95	2.4	7.02	2	>tr|Q63K21|Q63K21_BURPS Type III secretion system protein OS=Burkholderia pseudomallei (strain K96243) OX=272560 GN=bsaO PE=3 SV=1	5131	20200122_Nsco_ZICHILIC_BP_B3.30173.30173.3	controllerType=0 controllerNumber=1 scan=30173	76.8695	Trypsin	B3	APTDAAPLADAPAAASATPDARDGDASR	568
42876:3	176	R.AAS[+568.212]APEAAAAAPEAMQAAEQNDANAQAAR.A	HexNAc(2)Hex(1)	S[+568]	1112.5	3	3335.48	3335.48	0	-0.5	156	Specific	460	369.18	369.18	7.04	3	>tr|Q63QT2|Q63QT2_BURPS Outer membrane protein assembly factor BamE OS=Burkholderia pseudomallei (strain K96243) OX=272560 GN=omlA PE=3 SV=1	4791	20200122_Nsco_ZICHILIC_BP_B1.37450.37450.3	controllerType=0 controllerNumber=1 scan=37450	94.338	Trypsin	B1	AASAPEAAAAAPEAMQAAEQNDANAQAAR	568
29781:3	70	R.RQQLAPPAPAS[+568.212]APAAASDAGTASPGARP.-	HexNAc(2)Hex(1)	S[+568]	1051.85	3	3153.54	3152.53	1	-0.6	730	CRagged	460.15	415.32	12.5	10.56	19	>tr|Q63Z30|Q63Z30_BURPS General secretory pathway protein D OS=Burkholderia pseudomallei (strain K96243) OX=272560 GN=gspD PE=3 SV=1	680	NS_368_NSco_20200117_BP_HILIC_B3.28255.28255.3	controllerType=0 controllerNumber=1 scan=28255	72.3569	Trypsin	B3	RQQLAPPAPASAPAAASDAGTASPGARP	568
23969:2	32	A.ASASTPAAGADAASS[+568.212]PKPAVEDIK.M	HexNAc(2)Hex(1)	S[+568]	1390.66	2	2780.32	2780.32	0	-1.1	26	NRagged	460.89	460.89	0	8.52	32	>tr|Q63W37|Q63W37_BURPS Ecotin OS=Burkholderia pseudomallei (strain K96243) OX=272560 GN=eco PE=4 SV=1	4875	NS_368_NSco_20200117_BP_HILIC_B2.23266.23266.2	controllerType=0 controllerNumber=1 scan=23266	56.0911	Trypsin	B2	ASASTPAAGADAASSPKPAVEDIK	568
45097:4	32	A.ASASTPAAGADAASS[+568.212]PKPAVEDIKMFPAAQAGQK.R	HexNAc(2)Hex(1)	S[+568]	953.211	4	3809.82	3809.83	0	-0.9	26	NRagged	461.26	461.26	2.4	8.73	32	>tr|Q63W37|Q63W37_BURPS Ecotin OS=Burkholderia pseudomallei (strain K96243) OX=272560 GN=eco PE=4 SV=1	4875	NS_368_NSco_20200117_BP_HILIC_B2.42879.42879.4	controllerType=0 controllerNumber=1 scan=42879	98.2345	Trypsin	B2	ASASTPAAGADAASSPKPAVEDIKMFPAAQAGQK	568
32107:3	616	A.APTDAAPLADAPAAAS[+568.212]ATPDARDGDASR.V	HexNAc(2)Hex(1)	S[+568]	1064.15	3	3190.44	3190.45	0	-2.2	27	NRagged	461.57	388.64	2.4	9.32	6	>tr|Q63K21|Q63K21_BURPS Type III secretion system protein OS=Burkholderia pseudomallei (strain K96243) OX=272560 GN=bsaO PE=3 SV=1	5131	NS_368_NSco_20200117_BP_HILIC_B3.30360.30360.3	controllerType=0 controllerNumber=1 scan=30360	77.108	Trypsin	B3	APTDAAPLADAPAAASATPDARDGDASR	568
11793:2	28	K.AAAASAAAQASAPAAAS[+568.212]T[+203.079][+192.063][+192.063][+188.067][+215.116]TK.A	HexNAc(2)Hex(1),HexNAc(1) 192.063 192.063 188.067 215.116	S[+568], T[+188][+192]*2[+203][+215]	1623.73	2	3246.46	3246.46	0	0.4	190	Specific	462.71	343.68	0	8.47	44	>tr|Q63UW0|Q63UW0_BURPS Uncharacterized protein OS=Burkholderia pseudomallei (strain K96243) OX=272560 GN=BPSL1486 PE=4 SV=1	1930	NS_368_NSco_20200117_BP_HILIC_B2.12119.12119.2	controllerType=0 controllerNumber=1 scan=12119	33.042	Trypsin	B2	AAAASAAAQASAPAAASTTK	1558
16671:2	424	R.APAATATADGDAS[+568.212]SPASPPGAR.F	HexNAc(2)Hex(1)	S[+568]	1254.07	2	2507.12	2507.13	0	-1.4	156	Specific	463.28	435.6	0	9.57	4	>tr|Q63JM3|Q63JM3_BURPS Putative membrane protein OS=Burkholderia pseudomallei (strain K96243) OX=272560 GN=BPSS1694 PE=4 SV=1	4044	NS_368_NSco_20200117_BP_HILIC_B2.16424.16424.2	controllerType=0 controllerNumber=1 scan=16424	41.5356	Trypsin	B2	APAATATADGDASSPASPPGAR	568
45712:2	152	R.AAS[+568.212]APEAAAAAPEAMQAAEQNDANAQAAR.A	HexNAc(2)Hex(1)	S[+568]	1668.25	2	3335.48	3335.48	0	0.7	156	Specific	463.43	401.38	401.38	8.55	4	>tr|Q63QT2|Q63QT2_BURPS Outer membrane protein assembly factor BamE OS=Burkholderia pseudomallei (strain K96243) OX=272560 GN=omlA PE=3 SV=1	4791	20200122_Nsco_ZICHILIC_BP_B2.39397.39397.2	controllerType=0 controllerNumber=1 scan=39397	94.5971	Trypsin	B2	AASAPEAAAAAPEAMQAAEQNDANAQAAR	568
46428:2	152	R.AAS[+568.212]APEAAAAAPEAM[+15.995]QAAEQNDANAQAAR.A	HexNAc(2)Hex(1)	M[+16], S[+568]	1676.24	2	3351.48	3351.48	0	-0.2	156	Specific	463.65	302.59	302.59	8.04	4	>tr|Q63QT2|Q63QT2_BURPS Outer membrane protein assembly factor BamE OS=Burkholderia pseudomallei (strain K96243) OX=272560 GN=omlA PE=3 SV=1	4791	20200122_Nsco_ZICHILIC_BP_B2.40000.40000.2	controllerType=0 controllerNumber=1 scan=40000	96.0005	Trypsin	B2	AASAPEAAAAAPEAMQAAEQNDANAQAAR	568
75049:4	66	R.NGKLPEDAQQADGGAAANAAS[+568.212]GAAAQTQAQAPALPAAIYFETGKSELPADAK.D	HexNAc(2)Hex(1)	S[+568]	1398.67	4	5591.65	5591.68	0	-4.4	390	Specific	463.94	425.02	0	7.14	18	>tr|Q63XT7|Q63XT7_BURPS Cytochrome c oxidase subunit 2 OS=Burkholderia pseudomallei (strain K96243) OX=272560 GN=BPSL0453 PE=3 SV=1	4191	20200122_Nsco_ZICHILIC_BP_B2.63034.63034.4	controllerType=0 controllerNumber=1 scan=63034	142.54	Trypsin	B2	NGKLPEDAQQADGGAAANAASGAAAQTQAQAPALPAAIYFETGKSELPADAK	568
21891:3	44	A.STPAAGADAAS[+568.212]SPKPAVEDIK.M	HexNAc(2)Hex(1)	S[+568]	851.076	3	2551.21	2551.21	0	-0.7	29	NRagged	464.18	386.35	0	7.37	20	>tr|Q63W37|Q63W37_BURPS Ecotin OS=Burkholderia pseudomallei (strain K96243) OX=272560 GN=eco PE=4 SV=1	4875	NS_368_NSco_20200117_BP_HILIC_B1.21256.21256.3	controllerType=0 controllerNumber=1 scan=21256	53.3864	Trypsin	B1	STPAAGADAASSPKPAVEDIK	568
44308:3	192	R.AAS[+568.212]APEAAAAAPEAMQAAEQNDANAQAAR.A	HexNAc(2)Hex(1)	S[+568]	1112.49	3	3335.47	3335.48	0	-3.6	156	Specific	464.59	373.47	373.47	8.48	6	>tr|Q63QT2|Q63QT2_BURPS Outer membrane protein assembly factor BamE OS=Burkholderia pseudomallei (strain K96243) OX=272560 GN=omlA PE=3 SV=1	4791	NS_368_NSco_20200117_BP_HILIC_B3.40783.40783.3	controllerType=0 controllerNumber=1 scan=40783	99.2228	Trypsin	B3	AASAPEAAAAAPEAMQAAEQNDANAQAAR	568
18911:3	703	R.SIHAAGGAS[+568.212]TAAVGYTVR.E	HexNAc(2)Hex(1)	S[+568]	753.033	3	2257.08	2257.08	0	0.5	51	Specific	464.96	422.78	0	8.46	3	>tr|Q63PS5|Q63PS5_BURPS Putative exported protein OS=Burkholderia pseudomallei (strain K96243) OX=272560 GN=BPSL3298 PE=4 SV=1	2718	20200122_Nsco_ZICHILIC_BP_B2.17823.17823.3	controllerType=0 controllerNumber=1 scan=17823	47.0299	Trypsin	B2	SIHAAGGASTAAVGYTVR	568
41741:3	98	R.AAS[+568.212]APEAAAAAPEAMQAAEQNDANAQAAR.A	HexNAc(2)Hex(1)	S[+568]	1112.5	3	3335.48	3335.48	0	0.3	156	Specific	465.03	380.03	380.03	7.23	4	>tr|Q63QT2|Q63QT2_BURPS Outer membrane protein assembly factor BamE OS=Burkholderia pseudomallei (strain K96243) OX=272560 GN=omlA PE=3 SV=1	4791	20200122_Nsco_ZICHILIC_BP_B3.37708.37708.3	controllerType=0 controllerNumber=1 scan=37708	94.5118	Trypsin	B3	AASAPEAAAAAPEAMQAAEQNDANAQAAR	568
44311:4	14	A.ASASTPAAGADAASS[+568.212]PKPAVEDIKMFPAAQAGQK.R	HexNAc(2)Hex(1)	S[+568]	953.212	4	3809.83	3809.83	0	-0.5	26	NRagged	466.21	466.21	2.4	7.14	31	>tr|Q63W37|Q63W37_BURPS Ecotin OS=Burkholderia pseudomallei (strain K96243) OX=272560 GN=eco PE=4 SV=1	4875	20200122_Nsco_ZICHILIC_BP_B2.38305.38305.2	controllerType=0 controllerNumber=1 scan=38305	92.3896	Trypsin	B2	ASASTPAAGADAASSPKPAVEDIKMFPAAQAGQK	568
07058:3	981	R.AGASAPAPPRDAAPAS[+568.212]R.A	HexNAc(2)Hex(1)	S[+568]	711.01	3	2131.01	2131.01	0	-0.4	36	Specific	466.22	169.31	28.63	6.85	3	>tr|Q63HW2|Q63HW2_BURPS Putative amidase OS=Burkholderia pseudomallei (strain K96243) OX=272560 GN=BPSS2307 PE=4 SV=1	4458	20200122_Nsco_ZICHILIC_BP_B3.8214.8214.3	controllerType=0 controllerNumber=1 scan=8214	26.5024	Trypsin	B3	AGASAPAPPRDAAPASR	568
72177:4	63	R.NGKLPEDAQQADGGAAANAAS[+568.212]GAAAQTQAQAPALPAAIYFETGKSELPADAK.D	HexNAc(2)Hex(1)	S[+568]	1398.67	4	5591.67	5591.68	0	-2.4	390	Specific	466.78	466.78	148.95	8.9	15	>tr|Q63XT7|Q63XT7_BURPS Cytochrome c oxidase subunit 2 OS=Burkholderia pseudomallei (strain K96243) OX=272560 GN=BPSL0453 PE=3 SV=1	4191	NS_368_NSco_20200117_BP_HILIC_B2.67022.67022.4	controllerType=0 controllerNumber=1 scan=67022	147.537	Trypsin	B2	NGKLPEDAQQADGGAAANAASGAAAQTQAQAPALPAAIYFETGKSELPADAK	568
10818:2	9	K.AAAASAAAQAS[+568.212]APAAASTTK.A	HexNAc(2)Hex(1)	S[+568]	1128.54	2	2256.07	2256.07	0	0.7	190	Specific	467.11	377.48	1.2	7.85	58	>tr|Q63UW0|Q63UW0_BURPS Uncharacterized protein OS=Burkholderia pseudomallei (strain K96243) OX=272560 GN=BPSL1486 PE=4 SV=1	1930	20200122_Nsco_ZICHILIC_BP_B2.11174.11174.2	controllerType=0 controllerNumber=1 scan=11174	31.9767	Trypsin	B2	AAAASAAAQASAPAAASTTK	568
35386:3	229	R.AAEAASAGVAPPASGAQAPAPAS[+203.079][+192.063][+192.063][+188.067][+215.116]AAAAAS[+568.212]APR.A	HexNAc(1) 192.063 192.063 188.067 215.116,HexNAc(2)Hex(1)	S[+188][+192]*2[+203][+215][+568]	1415.65	3	4244.94	4244.95	0	-2.3	387	Specific	467.57	467.57	2.28	9.24	24	>tr|Q63US6|Q63US6_BURPS Protein HflK OS=Burkholderia pseudomallei (strain K96243) OX=272560 GN=BPSL1520 PE=3 SV=1	5406	NS_368_NSco_20200117_BP_HILIC_B3.33176.33176.3	controllerType=0 controllerNumber=1 scan=33176	83.1509	Trypsin	B3	AAEAASAGVAPPASGAQAPAPASAAAAASAPR	1558
03665:3	166	R.GAAAQPAS[+568.212]GAAAASAPGRR.S	HexNAc(2)Hex(1)	S[+568]	736.025	3	2206.06	2206.06	0	1.3	379	Specific	467.62	189.14	12	6.68	6	>tr|Q63U13|Q63U13_BURPS Multidrug efflux system putative membrane fusion protein OS=Burkholderia pseudomallei (strain K96243) OX=272560 GN=amrA PE=3 SV=1	1045	20200122_Nsco_ZICHILIC_BP_B1.5370.5370.2	controllerType=0 controllerNumber=1 scan=5370	21.2766	Trypsin	B1	GAAAQPASGAAAASAPGRR	568
35877:3	331	R.GAPADGGAPAS[+568.212]AAGAAGAPTPAAVDAAER.A	HexNAc(2)Hex(1)	S[+568]	996.13	3	2986.38	2986.38	0	-0.3	681	Specific	467.81	238.2	213.15	8.16	6	>tr|Q63NR2|Q63NR2_BURPS Putative penicillin-binding protein OS=Burkholderia pseudomallei (strain K96243) OX=272560 GN=BPSS0238 PE=4 SV=1	3700	NS_368_NSco_20200117_BP_HILIC_B3.33583.33583.3	controllerType=0 controllerNumber=1 scan=33583	83.9778	Trypsin	B3	GAPADGGAPASAAGAAGAPTPAAVDAAER	568
42256:2	98	R.AAS[+568.212]APEAAAAAPEAMQAAEQNDANAQAAR.A	HexNAc(2)Hex(1)	S[+568]	1668.24	2	3335.48	3335.48	0	-0.7	156	Specific	468.71	436.85	436.85	8.28	4	>tr|Q63QT2|Q63QT2_BURPS Outer membrane protein assembly factor BamE OS=Burkholderia pseudomallei (strain K96243) OX=272560 GN=omlA PE=3 SV=1	4791	20200122_Nsco_ZICHILIC_BP_B3.38152.38152.2	controllerType=0 controllerNumber=1 scan=38152	95.5987	Trypsin	B3	AASAPEAAAAAPEAMQAAEQNDANAQAAR	568
05912:2	14	A.ASASTPAAGADAAS[+568.212]SPK.P	HexNAc(2)Hex(1)	S[+568]	1014.46	2	2027.91	2027.91	0	-2.7	26	NRagged	469.85	350.97	0	5.32	31	>tr|Q63W37|Q63W37_BURPS Ecotin OS=Burkholderia pseudomallei (strain K96243) OX=272560 GN=eco PE=4 SV=1	4875	20200122_Nsco_ZICHILIC_BP_B2.7148.7148.2	controllerType=0 controllerNumber=1 scan=7148	24.183	Trypsin	B2	ASASTPAAGADAASSPK	568
22435:3	23	A.ASASTPAAGADAAS[+568.212]SPKPAVEDIK.M	HexNAc(2)Hex(1)	S[+568]	927.444	3	2780.32	2780.32	0	-1.1	26	NRagged	470.11	470.11	0	7.17	18	>tr|Q63W37|Q63W37_BURPS Ecotin OS=Burkholderia pseudomallei (strain K96243) OX=272560 GN=eco PE=4 SV=1	4875	20200122_Nsco_ZICHILIC_BP_B3.21265.21265.3	controllerType=0 controllerNumber=1 scan=21265	55.8796	Trypsin	B3	ASASTPAAGADAASSPKPAVEDIK	568
07036:2	27	K.AAAASAAAQASAPAAAS[+568.212]T[+568.212]TK.A	HexNAc(2)Hex(1),HexNAc(2)Hex(1)	S[+568], T[+568]	1412.65	2	2824.28	2824.28	0	-0.1	190	Specific	470.38	419.84	2.4	9.12	37	>tr|Q63UW0|Q63UW0_BURPS Uncharacterized protein OS=Burkholderia pseudomallei (strain K96243) OX=272560 GN=BPSL1486 PE=4 SV=1	1930	NS_368_NSco_20200117_BP_HILIC_B1.8594.8594.2	controllerType=0 controllerNumber=1 scan=8594	28.2299	Trypsin	B1	AAAASAAAQASAPAAASTTK	1136
32550:2	155	R.AAS[+568.212]APEAAAAAPEAM[+15.995]QAAEQNDANAQAAR.A	HexNAc(2)Hex(1)	M[+16], S[+568]	1676.24	2	3351.47	3351.48	0	-2.1	156	Specific	471.17	306.94	306.94	8.24	10	>tr|Q63QT2|Q63QT2_BURPS Outer membrane protein assembly factor BamE OS=Burkholderia pseudomallei (strain K96243) OX=272560 GN=omlA PE=3 SV=1	4791	NS_368_NSco_20200117_BP_HILIC_B2.31220.31220.2	controllerType=0 controllerNumber=1 scan=31220	73.032	Trypsin	B2	AASAPEAAAAAPEAMQAAEQNDANAQAAR	568
20919:3	946	R.SIHAAGGAS[+568.212]TAAVGYTVR.E	HexNAc(2)Hex(1)	S[+568]	753.033	3	2257.08	2257.08	0	0.7	51	Specific	471.95	396.07	21.88	9.77	2	>tr|Q63PS5|Q63PS5_BURPS Putative exported protein OS=Burkholderia pseudomallei (strain K96243) OX=272560 GN=BPSL3298 PE=4 SV=1	2718	NS_368_NSco_20200117_BP_HILIC_B3.20182.20182.3	controllerType=0 controllerNumber=1 scan=20182	53.6766	Trypsin	B3	SIHAAGGASTAAVGYTVR	568
45871:2	155	R.AAS[+568.212]APEAAAAAPEAMQAAEQNDANAQAAR.A	HexNAc(2)Hex(1)	S[+568]	1668.24	2	3335.48	3335.48	0	-1.7	156	Specific	472.21	444.02	444.02	10	10	>tr|Q63QT2|Q63QT2_BURPS Outer membrane protein assembly factor BamE OS=Burkholderia pseudomallei (strain K96243) OX=272560 GN=omlA PE=3 SV=1	4791	NS_368_NSco_20200117_BP_HILIC_B2.43518.43518.2	controllerType=0 controllerNumber=1 scan=43518	99.4813	Trypsin	B2	AASAPEAAAAAPEAMQAAEQNDANAQAAR	568
29926:3	130	R.RQQLAPPAPAS[+568.212]APAAASDAGTASPGARP.-	HexNAc(2)Hex(1)	S[+568]	1051.52	3	3152.53	3152.53	0	-0.7	730	CRagged	472.44	455.36	12.5	9.17	13	>tr|Q63Z30|Q63Z30_BURPS General secretory pathway protein D OS=Burkholderia pseudomallei (strain K96243) OX=272560 GN=gspD PE=3 SV=1	680	20200122_Nsco_ZICHILIC_BP_B2.26819.26819.3	controllerType=0 controllerNumber=1 scan=26819	68.049	Trypsin	B2	RQQLAPPAPASAPAAASDAGTASPGARP	568
40921:3	621	R.GAPDDAAS[+568.212]QADSANPFGGAQGDQHAGIVR.V	HexNAc(2)Hex(1)	S[+568]	1116.83	3	3348.47	3348.47	0	-1.1	256	Specific	473.45	116.68	74.96	6.82	6	>tr|Q63HS5|Q63HS5_BURPS Sensory kinase protein OS=Burkholderia pseudomallei (strain K96243) OX=272560 GN=BPSS2345 PE=4 SV=1	2855	20200122_Nsco_ZICHILIC_BP_B2.35628.35628.3	controllerType=0 controllerNumber=1 scan=35628	86.8848	Trypsin	B2	GAPDDAASQADSANPFGGAQGDQHAGIVR	568
37218:2	616	A.APTDAAPLADAPAAAS[+568.212]ATPDAR.D	HexNAc(2)Hex(1)	S[+568]	1295.1	2	2589.2	2589.2	0	-1.6	27	NRagged	473.55	440.47	2.4	8.92	6	>tr|Q63K21|Q63K21_BURPS Type III secretion system protein OS=Burkholderia pseudomallei (strain K96243) OX=272560 GN=bsaO PE=3 SV=1	5131	NS_368_NSco_20200117_BP_HILIC_B3.34730.34730.2	controllerType=0 controllerNumber=1 scan=34730	86.4367	Trypsin	B3	APTDAAPLADAPAAASATPDAR	568
06851:3	1062	R.AGASAPAPPRDAAPAS[+568.212]R.A	HexNAc(2)Hex(1)	S[+568]	711.011	3	2131.02	2131.01	0	1.6	36	Specific	473.79	266.22	19.53	7.14	3	>tr|Q63HW2|Q63HW2_BURPS Putative amidase OS=Burkholderia pseudomallei (strain K96243) OX=272560 GN=BPSS2307 PE=4 SV=1	4458	20200122_Nsco_ZICHILIC_BP_B1.7998.7998.3	controllerType=0 controllerNumber=1 scan=7998	26.2738	Trypsin	B1	AGASAPAPPRDAAPASR	568
14675:4	379	R.LNEHPQMQFAAS[+568.212]APTKK.Y	HexNAc(2)Hex(1)	S[+568]	617.298	4	2466.17	2466.17	0	0.2	43	Specific	473.88	459.92	5.72	8.42	4	>tr|Q63RZ5|Q63RZ5_BURPS Putative exported protein OS=Burkholderia pseudomallei (strain K96243) OX=272560 GN=BPSL2526 PE=4 SV=1	1616	20200122_Nsco_ZICHILIC_BP_B3.14608.14608.4	controllerType=0 controllerNumber=1 scan=14608	39.7732	Trypsin	B3	LNEHPQMQFAASAPTKK	568
85742:3	713	V.VTQNVLANGLAADVYVPGQQPPNGAAAVVRPAFS[+568.212]GNAK.T	HexNAc(2)Hex(1)	S[+568]	1445.41	3	4334.21	4330.18	4	3.1	52	NRagged	474.41	474.41	37.54	6.53	3	>tr|Q63LM6|Q63LM6_BURPS Putative exported protein OS=Burkholderia pseudomallei (strain K96243) OX=272560 GN=BPSS0987 PE=4 SV=1	1188	NS_368_NSco_20200117_BP_HILIC_B3.76677.76677.3	controllerType=0 controllerNumber=1 scan=76677	171.639	Trypsin	B3	VTQNVLANGLAADVYVPGQQPPNGAAAVVRPAFSGNAK	568
22683:3	23	A.ASASTPAAGADAASS[+568.212]PKPAVEDIK.M	HexNAc(2)Hex(1)	S[+568]	927.777	3	2781.32	2780.32	1	-2.6	26	NRagged	474.46	474.46	0	6.5	18	>tr|Q63W37|Q63W37_BURPS Ecotin OS=Burkholderia pseudomallei (strain K96243) OX=272560 GN=eco PE=4 SV=1	4875	20200122_Nsco_ZICHILIC_BP_B3.21490.21490.3	controllerType=0 controllerNumber=1 scan=21490	56.4294	Trypsin	B3	ASASTPAAGADAASSPKPAVEDIK	568
36610:2	70	R.QQLAPPAPASAPAAAS[+568.212]DAGTASPGARP.-	HexNAc(2)Hex(1)	S[+568]	1499.22	2	2997.44	2996.43	1	0.5	731	CRagged	474.66	429.47	1.85	10.09	19	>tr|Q63Z30|Q63Z30_BURPS General secretory pathway protein D OS=Burkholderia pseudomallei (strain K96243) OX=272560 GN=gspD PE=3 SV=1	680	NS_368_NSco_20200117_BP_HILIC_B3.34214.34214.2	controllerType=0 controllerNumber=1 scan=34214	85.3215	Trypsin	B3	QQLAPPAPASAPAAASDAGTASPGARP	568
33180:3	102	K.AASGAVPTVKPTDNS[+568.212]SGSFVFSRPGK.F	HexNAc(2)Hex(1)	S[+568]	1044.84	3	3132.52	3132.52	0	-1.5	75	Specific	476.34	417.28	1.2	8.5	8	>tr|Q63RR8|Q63RR8_BURPS Outer-membrane lipoprotein carrier protein OS=Burkholderia pseudomallei (strain K96243) OX=272560 GN=lolA PE=3 SV=1	3506	20200122_Nsco_ZICHILIC_BP_B3.30488.30488.3	controllerType=0 controllerNumber=1 scan=30488	77.604	Trypsin	B3	AASGAVPTVKPTDNSSGSFVFSRPGK	568
33418:4	137	K.AAS[+568.212]GAVPTVKPTDNSSGSFVFSRPGK.F	HexNAc(2)Hex(1)	S[+568]	783.886	4	3132.52	3132.52	0	0.3	75	Specific	476.37	413.4	135.28	7.22	7	>tr|Q63RR8|Q63RR8_BURPS Outer-membrane lipoprotein carrier protein OS=Burkholderia pseudomallei (strain K96243) OX=272560 GN=lolA PE=3 SV=1	3506	20200122_Nsco_ZICHILIC_BP_B1.29817.29817.4	controllerType=0 controllerNumber=1 scan=29817	77.2452	Trypsin	B1	AASGAVPTVKPTDNSSGSFVFSRPGK	568
13041:2	22	A.ASAAAQASAPAAAS[+365.132][+231.074][+100.064]T[+365.132][+231.074][+100.064]T[+162.053][+462.149]K.A	HexNAc(1)Hex(1) 231.0743 100.064,HexNAc(1)Hex(1) 231.0743 100.064,Hex(1) 462.1486	S[+100][+231][+365], T[+100][+162][+231][+365][+462]	1746.76	2	3492.51	3491.49	1	3.6	193	NRagged	476.89	345.15	0	5.84	44	>tr|Q63UW0|Q63UW0_BURPS Uncharacterized protein OS=Burkholderia pseudomallei (strain K96243) OX=272560 GN=BPSL1486 PE=4 SV=1	1930	NS_368_NSco_20200117_BP_HILIC_B3.13070.13070.2	controllerType=0 controllerNumber=1 scan=13070	36.5468	Trypsin	B3	ASAAAQASAPAAASTTK	2016
09115:2	28	K.AATPAS[+203.079][+192.063][+192.063][+188.067][+215.116]AAS[+568.212]GA.-	HexNAc(1) 192.063 192.063 188.067 215.116,HexNAc(2)Hex(1)	S[+188][+192]*2[+203][+215][+568]	1217.02	2	2433.03	2433.03	0	0.6	221	CRagged	477.26	365.55	0	7.51	44	>tr|Q63UW0|Q63UW0_BURPS Uncharacterized protein OS=Burkholderia pseudomallei (strain K96243) OX=272560 GN=BPSL1486 PE=4 SV=1	1930	NS_368_NSco_20200117_BP_HILIC_B2.9695.9695.2	controllerType=0 controllerNumber=1 scan=9695	28.0388	Trypsin	B2	AATPASAASGA	1558
53795:3	518	K.TPAAPTPPAAPVPASSAAPGT[+568.212]S[+568.212]ASSAVAAPAAAGSGPAASAPAAPVR.H	HexNAc(2)Hex(1),HexNAc(2)Hex(1)	S[+568], T[+568]	1704.16	3	5110.47	5109.46	1	0.6	218	Specific	477.26	172.06	0	6.62	10	>tr|Q63VC5|Q63VC5_BURPS Putative lipoprotein OS=Burkholderia pseudomallei (strain K96243) OX=272560 GN=BPSL1317 PE=4 SV=1	2962	NS_368_NSco_20200117_BP_HILIC_B3.49089.49089.3	controllerType=0 controllerNumber=1 scan=49089	116.74	Trypsin	B3	TPAAPTPPAAPVPASSAAPGTSASSAVAAPAAAGSGPAASAPAAPVR	1136
14284:2	22	A.ASAAAQASAPAAAS[+365.132][+231.074][+100.064]T[+365.132][+231.074][+100.064]T[+162.053][+462.149]K.A	HexNAc(1)Hex(1) 231.0743 100.064,HexNAc(1)Hex(1) 231.0743 100.064,Hex(1) 462.1486	S[+100][+231][+365], T[+100][+162][+231][+365][+462]	1746.76	2	3492.5	3491.49	1	2.5	193	NRagged	477.66	359.2	0	5.84	44	>tr|Q63UW0|Q63UW0_BURPS Uncharacterized protein OS=Burkholderia pseudomallei (strain K96243) OX=272560 GN=BPSL1486 PE=4 SV=1	1930	NS_368_NSco_20200117_BP_HILIC_B3.14129.14129.2	controllerType=0 controllerNumber=1 scan=14129	38.9195	Trypsin	B3	ASAAAQASAPAAASTTK	2016
48492:3	913	K.YMPSQPAPERDAAALDAAS[+568.212]GVAAQ.-	HexNAc(2)Hex(1)	S[+568]	986.452	3	2957.34	2955.34	2	-2.7	276	CRagged	478.75	364.25	8.21	8.1	5	>tr|Q63TU5|Q63TU5_BURPS Putative N-acetylmuramoyl-L-alanine amidase OS=Burkholderia pseudomallei (strain K96243) OX=272560 GN=BPSL1872 PE=4 SV=1	2904	NS_368_NSco_20200117_BP_HILIC_B3.44257.44257.3	controllerType=0 controllerNumber=1 scan=44257	106.335	Trypsin	B3	YMPSQPAPERDAAALDAASGVAAQ	568
24526:2	44	A.ASASTPAAGADAAS[+568.212]SPKPAVEDIK.M	HexNAc(2)Hex(1)	S[+568]	1391.16	2	2781.32	2780.32	1	-1.6	26	NRagged	479.79	412.33	0	7.81	20	>tr|Q63W37|Q63W37_BURPS Ecotin OS=Burkholderia pseudomallei (strain K96243) OX=272560 GN=eco PE=4 SV=1	4875	NS_368_NSco_20200117_BP_HILIC_B1.23479.23479.2	controllerType=0 controllerNumber=1 scan=23479	57.5054	Trypsin	B1	ASASTPAAGADAASSPKPAVEDIK	568
36977:3	70	R.QQLAPPAPAS[+568.212]APAAASDAGTASPGARP.-	HexNAc(2)Hex(1)	S[+568]	999.482	3	2996.43	2996.43	0	-0.1	731	CRagged	480.04	272.22	165.94	7.9	19	>tr|Q63Z30|Q63Z30_BURPS General secretory pathway protein D OS=Burkholderia pseudomallei (strain K96243) OX=272560 GN=gspD PE=3 SV=1	680	NS_368_NSco_20200117_BP_HILIC_B3.34521.34521.3	controllerType=0 controllerNumber=1 scan=34521	85.9748	Trypsin	B3	QQLAPPAPASAPAAASDAGTASPGARP	568
72980:3	1020	R.FQAAQLPGAAS[+568.212]GVPVPLPDGGTESGGNFTDEPGIAGGEGR.G	HexNAc(2)Hex(1)	S[+568]	1450.35	3	4349.02	4349.02	0	0.4	174	Specific	480.13	480.13	3.9	7.71	1	>tr|Q63Z22|Q63Z22_BURPS Type II secretion system protein K OS=Burkholderia pseudomallei (strain K96243) OX=272560 GN=gspK PE=3 SV=1	4656	20200122_Nsco_ZICHILIC_BP_B1.66177.66177.3	controllerType=0 controllerNumber=1 scan=66177	170.7	Trypsin	B1	FQAAQLPGAASGVPVPLPDGGTESGGNFTDEPGIAGGEGR	568
21443:3	32	A.STPAAGADAAS[+568.212]SPKPAVEDIK.M	HexNAc(2)Hex(1)	S[+568]	851.076	3	2551.21	2551.21	0	-0.7	29	NRagged	480.55	376.4	0	8.08	32	>tr|Q63W37|Q63W37_BURPS Ecotin OS=Burkholderia pseudomallei (strain K96243) OX=272560 GN=eco PE=4 SV=1	4875	NS_368_NSco_20200117_BP_HILIC_B2.21070.21070.3	controllerType=0 controllerNumber=1 scan=21070	51.8066	Trypsin	B2	STPAAGADAASSPKPAVEDIK	568
21149:3	23	A.SASTPAAGADAAS[+568.212]SPKPAVEDIK.M	HexNAc(2)Hex(1)	S[+568]	903.764	3	2709.28	2709.28	0	-1.9	27	NRagged	481.06	318.05	23.75	5.35	18	>tr|Q63W37|Q63W37_BURPS Ecotin OS=Burkholderia pseudomallei (strain K96243) OX=272560 GN=eco PE=4 SV=1	4875	20200122_Nsco_ZICHILIC_BP_B3.20210.20210.3	controllerType=0 controllerNumber=1 scan=20210	53.2387	Trypsin	B3	SASTPAAGADAASSPKPAVEDIK	568
38278:2	106	R.QQLAPPAPAS[+568.212]APAAASDAGTASPGARP.-	HexNAc(2)Hex(1)	S[+568]	1498.72	2	2996.43	2996.43	0	-0.6	731	CRagged	482.57	445.08	10.1	9.72	5	>tr|Q63Z30|Q63Z30_BURPS General secretory pathway protein D OS=Burkholderia pseudomallei (strain K96243) OX=272560 GN=gspD PE=3 SV=1	680	NS_368_NSco_20200117_BP_HILIC_B1.36336.36336.2	controllerType=0 controllerNumber=1 scan=36336	85.3402	Trypsin	B1	QQLAPPAPASAPAAASDAGTASPGARP	568
40740:3	73	R.ANGKTEAAQASVTASAAADAPAAPAPAAAAS[+568.212]GANAIR.I	HexNAc(2)Hex(1)	S[+568]	1277.96	3	3831.86	3830.85	1	0.8	547	Specific	483	483	23.25	9.31	12	>tr|Q63UN0|Q63UN0_BURPS Putative outer membrane lipoprotein OS=Burkholderia pseudomallei (strain K96243) OX=272560 GN=BPSL1566 PE=3 SV=1	1626	NS_368_NSco_20200117_BP_HILIC_B3.37795.37795.3	controllerType=0 controllerNumber=1 scan=37795	92.981	Trypsin	B3	ANGKTEAAQASVTASAAADAPAAPAPAAAASGANAIR	568
41733:3	367	A.PAS[+568.212]AAGAAGAPT[+365.132][+231.074][+100.064]PAAVDAAER.A	HexNAc(2)Hex(1),HexNAc(1)Hex(1) 231.0743 100.064	S[+568], T[+100][+231][+365]	1029.47	3	3086.39	3086.39	0	0.4	689	NRagged	483.15	47.92	0	3.7	9	>tr|Q63NR2|Q63NR2_BURPS Putative penicillin-binding protein OS=Burkholderia pseudomallei (strain K96243) OX=272560 GN=BPSS0238 PE=4 SV=1	3700	NS_368_NSco_20200117_BP_HILIC_B2.39913.39913.3	controllerType=0 controllerNumber=1 scan=39913	92.1287	Trypsin	B2	PASAAGAAGAPTPAAVDAAER	1264
70333:3	17	K.KAILESVYQGAGQAAS[+568.212]APMPPTQWSYDK.N	HexNAc(2)Hex(1)	S[+568]	1188.23	3	3562.68	3562.68	0	-0.8	328	Specific	484.32	484.32	0.73	10.62	23	>tr|Q63YD9|Q63YD9_BURPS Putative periplasmic dipeptide transport protein OS=Burkholderia pseudomallei (strain K96243) OX=272560 GN=dppA PE=4 SV=1	4583	NS_368_NSco_20200117_BP_HILIC_B3.63362.63362.3	controllerType=0 controllerNumber=1 scan=63362	145.063	Trypsin	B3	KAILESVYQGAGQAASAPMPPTQWSYDK	568
22270:3	14	A.SASTPAAGADAASS[+568.212]PKPAVEDIK.M	HexNAc(2)Hex(1)	S[+568]	904.101	3	2710.29	2709.28	1	0.4	27	NRagged	484.9	403.07	0	7.25	31	>tr|Q63W37|Q63W37_BURPS Ecotin OS=Burkholderia pseudomallei (strain K96243) OX=272560 GN=eco PE=4 SV=1	4875	20200122_Nsco_ZICHILIC_BP_B2.20611.20611.3	controllerType=0 controllerNumber=1 scan=20611	53.7637	Trypsin	B2	SASTPAAGADAASSPKPAVEDIK	568
23123:3	20	A.ASASTPAAGADAASS[+568.212]PKPAVEDIK.M	HexNAc(2)Hex(1)	S[+568]	927.442	3	2780.31	2780.32	0	-2.9	26	NRagged	485.31	466.5	0	8.49	37	>tr|Q63W37|Q63W37_BURPS Ecotin OS=Burkholderia pseudomallei (strain K96243) OX=272560 GN=eco PE=4 SV=1	4875	NS_368_NSco_20200117_BP_HILIC_B3.22163.22163.3	controllerType=0 controllerNumber=1 scan=22163	58.3297	Trypsin	B3	ASASTPAAGADAASSPKPAVEDIK	568
29813:3	70	R.RQQLAPPAPAS[+568.212]APAAASDAGTASPGARP.-	HexNAc(2)Hex(1)	S[+568]	1051.51	3	3152.53	3152.53	0	-1.7	730	CRagged	485.42	473.21	6.05	10.58	19	>tr|Q63Z30|Q63Z30_BURPS General secretory pathway protein D OS=Burkholderia pseudomallei (strain K96243) OX=272560 GN=gspD PE=3 SV=1	680	NS_368_NSco_20200117_BP_HILIC_B3.28283.28283.3	controllerType=0 controllerNumber=1 scan=28283	72.414	Trypsin	B3	RQQLAPPAPASAPAAASDAGTASPGARP	568
36477:3	105	R.QQLAPPAPAS[+568.212]APAAASDAGTASPGARP.-	HexNAc(2)Hex(1)	S[+568]	999.816	3	2997.43	2996.43	1	-0.9	731	CRagged	486.18	327.2	17.18	6.3	12	>tr|Q63Z30|Q63Z30_BURPS General secretory pathway protein D OS=Burkholderia pseudomallei (strain K96243) OX=272560 GN=gspD PE=3 SV=1	680	20200122_Nsco_ZICHILIC_BP_B3.33292.33292.3	controllerType=0 controllerNumber=1 scan=33292	84.2244	Trypsin	B3	QQLAPPAPASAPAAASDAGTASPGARP	568
26431:3	255	R.DASGKEPIPLTPQAAS[+568.212]QAK.A	HexNAc(2)Hex(1)	S[+568]	826.41	3	2477.21	2477.21	0	0	853	Specific	487.25	427.19	4.63	10.2	10	>tr|Q63NS2|Q63NS2_BURPS Putative membrane protein OS=Burkholderia pseudomallei (strain K96243) OX=272560 GN=BPSS0227 PE=4 SV=1	5496	NS_368_NSco_20200117_BP_HILIC_B3.25199.25199.3	controllerType=0 controllerNumber=1 scan=25199	65.4339	Trypsin	B3	DASGKEPIPLTPQAASQAK	568
19835:3	23	A.STPAAGADAASS[+568.212]PKPAVEDIK.M	HexNAc(2)Hex(1)	S[+568]	851.075	3	2551.21	2551.21	0	-1.7	29	NRagged	487.95	378.73	0	7.06	18	>tr|Q63W37|Q63W37_BURPS Ecotin OS=Burkholderia pseudomallei (strain K96243) OX=272560 GN=eco PE=4 SV=1	4875	20200122_Nsco_ZICHILIC_BP_B3.19071.19071.3	controllerType=0 controllerNumber=1 scan=19071	50.5761	Trypsin	B3	STPAAGADAASSPKPAVEDIK	568
46369:2	152	R.AAS[+568.212]APEAAAAAPEAMQAAEQNDANAQAAR.A	HexNAc(2)Hex(1)	S[+568]	1668.24	2	3335.48	3335.48	0	-0.3	156	Specific	488.54	333.83	333.83	8.19	4	>tr|Q63QT2|Q63QT2_BURPS Outer membrane protein assembly factor BamE OS=Burkholderia pseudomallei (strain K96243) OX=272560 GN=omlA PE=3 SV=1	4791	20200122_Nsco_ZICHILIC_BP_B2.39952.39952.2	controllerType=0 controllerNumber=1 scan=39952	95.8805	Trypsin	B2	AASAPEAAAAAPEAMQAAEQNDANAQAAR	568
15653:2	615	R.APAATATADGDAS[+568.212]SPASPPGAR.F	HexNAc(2)Hex(1)	S[+568]	1254.57	2	2508.13	2507.13	1	-0.9	156	Specific	488.78	435.91	0	8.38	3	>tr|Q63JM3|Q63JM3_BURPS Putative membrane protein OS=Burkholderia pseudomallei (strain K96243) OX=272560 GN=BPSS1694 PE=4 SV=1	4044	20200122_Nsco_ZICHILIC_BP_B2.15143.15143.2	controllerType=0 controllerNumber=1 scan=15143	40.7716	Trypsin	B2	APAATATADGDASSPASPPGAR	568
31071:4	22	K.TGTAKPAATATPAPAPAPAPTTSS[+568.212]ATPAPSAAT[+568.212]PAPATATPSTAASAPAAKK.S	HexNAc(2)Hex(1),HexNAc(2)Hex(1)	S[+568], T[+568]	1432.95	4	5728.79	5728.81	0	-2.3	129	Specific	489.79	489.79	0	9.68	44	>tr|Q63UW0|Q63UW0_BURPS Uncharacterized protein OS=Burkholderia pseudomallei (strain K96243) OX=272560 GN=BPSL1486 PE=4 SV=1	1930	NS_368_NSco_20200117_BP_HILIC_B3.29424.29424.4	controllerType=0 controllerNumber=1 scan=29424	75.0284	Trypsin	B3	TGTAKPAATATPAPAPAPAPTTSSATPAPSAATPAPATATPSTAASAPAAKK	1136
13188:2	22	A.ASAAAQASAPAAAS[+365.132][+231.074][+100.064]T[+365.132][+231.074][+100.064]T[+162.053][+462.149]K.A	HexNAc(1)Hex(1) 231.0743 100.064,HexNAc(1)Hex(1) 231.0743 100.064,Hex(1) 462.1486	S[+100][+231][+365], T[+100][+162][+231][+365][+462]	1746.76	2	3492.51	3491.49	1	3.2	193	NRagged	489.83	349.22	0	5.84	44	>tr|Q63UW0|Q63UW0_BURPS Uncharacterized protein OS=Burkholderia pseudomallei (strain K96243) OX=272560 GN=BPSL1486 PE=4 SV=1	1930	NS_368_NSco_20200117_BP_HILIC_B3.13195.13195.2	controllerType=0 controllerNumber=1 scan=13195	36.8153	Trypsin	B3	ASAAAQASAPAAASTTK	2016
19830:3	636	R.SPSSSAAATSTSPSAS[+568.212]AGTGDAALSEARK.-	HexNAc(2)Hex(1)	S[+568]	1065.16	3	3193.46	3191.46	2	-1.4	113	Specific	490.63	472.63	1.2	10.95	3	>tr|Q63MW4|Q63MW4_BURPS Uncharacterized protein OS=Burkholderia pseudomallei (strain K96243) OX=272560 GN=BPSS0534 PE=4 SV=1	5652	NS_368_NSco_20200117_BP_HILIC_B3.19188.19188.3	controllerType=0 controllerNumber=1 scan=19188	51.3566	Trypsin	B3	SPSSSAAATSTSPSASAGTGDAALSEARK	568
39014:4	280	K.AASGAVPTVKPTDNS[+568.212]SGSFVFSRPGK.F	HexNAc(2)Hex(1)	S[+568]	783.886	4	3132.52	3132.52	0	-0.1	75	Specific	490.71	490.71	1.2	9.95	8	>tr|Q63RR8|Q63RR8_BURPS Outer-membrane lipoprotein carrier protein OS=Burkholderia pseudomallei (strain K96243) OX=272560 GN=lolA PE=3 SV=1	3506	NS_368_NSco_20200117_BP_HILIC_B2.37510.37510.4	controllerType=0 controllerNumber=1 scan=37510	87.2182	Trypsin	B2	AASGAVPTVKPTDNSSGSFVFSRPGK	568
55244:3	952	R.APSGSGAQAAGASQARPS[+568.212]SLQQLLALK.N	HexNAc(2)Hex(1)	S[+568]	1045.53	3	3134.59	3133.59	1	-0.8	247	Specific	490.77	441.72	1.2	10.54	3	>tr|Q63JL4|Q63JL4_BURPS Putative membrane protein OS=Burkholderia pseudomallei (strain K96243) OX=272560 GN=BPSS1703 PE=4 SV=1	4405	NS_368_NSco_20200117_BP_HILIC_B3.50330.50330.3	controllerType=0 controllerNumber=1 scan=50330	119.142	Trypsin	B3	APSGSGAQAAGASQARPSSLQQLLALK	568
43811:3	98	R.AAS[+203.079][+192.063][+192.063][+188.067][+215.116]APEAAAAAPEAMQAAEQNDANAQAAR.A	HexNAc(1) 192.063 192.063 188.067 215.116	S[+188][+192]*2[+203][+215]	1253.22	3	3757.66	3757.66	0	-0.9	156	Specific	492.25	372.39	372.39	7.43	4	>tr|Q63QT2|Q63QT2_BURPS Outer membrane protein assembly factor BamE OS=Burkholderia pseudomallei (strain K96243) OX=272560 GN=omlA PE=3 SV=1	4791	20200122_Nsco_ZICHILIC_BP_B3.39536.39536.3	controllerType=0 controllerNumber=1 scan=39536	98.8851	Trypsin	B3	AASAPEAAAAAPEAMQAAEQNDANAQAAR	990
62655:3	501	R.ADAGAASAEPAS[+568.212]GAAASPVAQVAALDPPAFFSR.V	HexNAc(2)Hex(1)	S[+568]	1203.91	3	3609.71	3609.71	0	1.7	220	Specific	492.88	439.7	80.76	5.51	3	>tr|Q63NS3|Q63NS3_BURPS Putative lipoprotein OS=Burkholderia pseudomallei (strain K96243) OX=272560 GN=BPSS0226 PE=4 SV=1	4306	20200122_Nsco_ZICHILIC_BP_B3.62016.62016.3	controllerType=0 controllerNumber=1 scan=62016	174.582	Trypsin	B3	ADAGAASAEPASGAAASPVAQVAALDPPAFFSR	568
40738:3	9	K.PAATATPAPAPAPAPTTSSATPAPS[+568.212]AATPAPATATPSTAASAPAAKK.S	HexNAc(2)Hex(1)	S[+568]	1568.12	3	4702.34	4702.35	0	-1.1	134	Specific	492.96	473.29	0	8.62	58	>tr|Q63UW0|Q63UW0_BURPS Uncharacterized protein OS=Burkholderia pseudomallei (strain K96243) OX=272560 GN=BPSL1486 PE=4 SV=1	1930	20200122_Nsco_ZICHILIC_BP_B2.35488.35488.3	controllerType=0 controllerNumber=1 scan=35488	86.5933	Trypsin	B2	PAATATPAPAPAPAPTTSSATPAPSAATPAPATATPSTAASAPAAKK	568
21913:3	23	A.ASASTPAAGADAAS[+568.212]SPKPAVEDIK.M	HexNAc(2)Hex(1)	S[+568]	927.445	3	2780.32	2780.32	0	-0.1	26	NRagged	493.69	367.03	40.41	5.17	18	>tr|Q63W37|Q63W37_BURPS Ecotin OS=Burkholderia pseudomallei (strain K96243) OX=272560 GN=eco PE=4 SV=1	4875	20200122_Nsco_ZICHILIC_BP_B3.20843.20843.3	controllerType=0 controllerNumber=1 scan=20843	54.8025	Trypsin	B3	ASASTPAAGADAASSPKPAVEDIK	568
30169:2	152	R.AAS[+568.212]APEAAAAAPEAM[+15.995]QAAEQNDANAQAAR.A	HexNAc(2)Hex(1)	M[+16], S[+568]	1676.24	2	3351.47	3351.48	0	-1.8	156	Specific	494.31	335.61	335.61	7.91	4	>tr|Q63QT2|Q63QT2_BURPS Outer membrane protein assembly factor BamE OS=Burkholderia pseudomallei (strain K96243) OX=272560 GN=omlA PE=3 SV=1	4791	20200122_Nsco_ZICHILIC_BP_B2.27030.27030.2	controllerType=0 controllerNumber=1 scan=27030	68.5215	Trypsin	B2	AASAPEAAAAAPEAMQAAEQNDANAQAAR	568
55281:3	952	R.APSGSGAQAAGASQARPS[+568.212]SLQQLLALK.N	HexNAc(2)Hex(1)	S[+568]	1045.2	3	3133.58	3133.59	0	-0.5	247	Specific	495.47	424.11	1.2	10.54	3	>tr|Q63JL4|Q63JL4_BURPS Putative membrane protein OS=Burkholderia pseudomallei (strain K96243) OX=272560 GN=BPSS1703 PE=4 SV=1	4405	NS_368_NSco_20200117_BP_HILIC_B3.50365.50365.3	controllerType=0 controllerNumber=1 scan=50365	119.214	Trypsin	B3	APSGSGAQAAGASQARPSSLQQLLALK	568
67237:4	55	R.NGKLPEDAQQADGGAAANAAS[+568.212]GAAAQTQAQAPALPAAIYFETGKSELPADAK.D	HexNAc(2)Hex(1)	S[+568]	1398.67	4	5591.66	5591.68	0	-2.7	390	Specific	496.21	443.02	0	7.26	13	>tr|Q63XT7|Q63XT7_BURPS Cytochrome c oxidase subunit 2 OS=Burkholderia pseudomallei (strain K96243) OX=272560 GN=BPSL0453 PE=3 SV=1	4191	20200122_Nsco_ZICHILIC_BP_B1.58358.58358.4	controllerType=0 controllerNumber=1 scan=58358	142.581	Trypsin	B1	NGKLPEDAQQADGGAAANAASGAAAQTQAQAPALPAAIYFETGKSELPADAK	568
38854:2	106	R.QQLAPPAPAS[+568.212]APAAASDAGTASPGARP.-	HexNAc(2)Hex(1)	S[+568]	1498.72	2	2996.43	2996.43	0	-0.5	731	CRagged	496.68	421.54	10.1	9.72	5	>tr|Q63Z30|Q63Z30_BURPS General secretory pathway protein D OS=Burkholderia pseudomallei (strain K96243) OX=272560 GN=gspD PE=3 SV=1	680	NS_368_NSco_20200117_BP_HILIC_B1.36884.36884.2	controllerType=0 controllerNumber=1 scan=36884	86.4736	Trypsin	B1	QQLAPPAPASAPAAASDAGTASPGARP	568
11060:3	9	K.AAAASAAAQASAPAAAS[+568.212]T[+203.079][+192.063][+192.063][+188.067][+215.116]T[+568.212]K.A	HexNAc(2)Hex(1),HexNAc(1) 192.063 192.063 188.067 215.116,HexNAc(2)Hex(1)	S[+568], T[+188][+192]*2[+203][+215][+568]	1272.56	3	3815.67	3814.67	1	-0.4	190	Specific	496.85	451.92	0	7.76	58	>tr|Q63UW0|Q63UW0_BURPS Uncharacterized protein OS=Burkholderia pseudomallei (strain K96243) OX=272560 GN=BPSL1486 PE=4 SV=1	1930	20200122_Nsco_ZICHILIC_BP_B2.11374.11374.3	controllerType=0 controllerNumber=1 scan=11374	32.3819	Trypsin	B2	AAAASAAAQASAPAAASTTK	2126
34502:2	1274	R.AADPASGAGGAPVADAPQPAS[+568.212]APESAADR.A	HexNAc(2)Hex(1)	S[+568]	1572.21	2	3143.41	3143.41	0	0.1	148	Specific	497.54	310.42	9.6	8.16	3	>tr|Q63LR7|Q63LR7_BURPS Subfamily M23B unassigned peptidase OS=Burkholderia pseudomallei (strain K96243) OX=272560 GN=BPSS0945 PE=4 SV=1	3105	20200122_Nsco_ZICHILIC_BP_B2.30546.30546.2	controllerType=0 controllerNumber=1 scan=30546	76.0386	Trypsin	B2	AADPASGAGGAPVADAPQPASAPESAADR	568
85830:3	86	K.FAEPAQPAANAAPAS[+568.212]GAAAASAPGASDAAANSQAAAAMAAIAALPK.A	HexNAc(2)Hex(1)	S[+568]	1534.07	3	4600.19	4600.2	0	-1	161	Specific	497.73	480.8	28.91	7.55	10	>tr|Q63PM0|Q63PM0_BURPS Putative cytochrome OS=Burkholderia pseudomallei (strain K96243) OX=272560 GN=BPSL3354 PE=4 SV=1	2494	NS_368_NSco_20200117_BP_HILIC_B1.79309.79309.3	controllerType=0 controllerNumber=1 scan=79309	174.417	Trypsin	B1	FAEPAQPAANAAPASGAAAASAPGASDAAANSQAAAAMAAIAALPK	568
88709:3	340	K.FAEPAQPAANAAPAS[+568.212]GAAAASAPGASDAAANSQAAAAMAAIAALPK.A	HexNAc(2)Hex(1)	S[+568]	1534.07	3	4600.19	4600.2	0	-2.2	161	Specific	497.81	474.48	64.94	6.35	6	>tr|Q63PM0|Q63PM0_BURPS Putative cytochrome OS=Burkholderia pseudomallei (strain K96243) OX=272560 GN=BPSL3354 PE=4 SV=1	2494	20200122_Nsco_ZICHILIC_BP_B2.75827.75827.3	controllerType=0 controllerNumber=1 scan=75827	174.434	Trypsin	B2	FAEPAQPAANAAPASGAAAASAPGASDAAANSQAAAAMAAIAALPK	568
35686:2	275	R.GAPADGGAPAS[+568.212]AAGAAGAPTPAAVDAAER.A	HexNAc(2)Hex(1)	S[+568]	1494.19	2	2987.38	2986.38	1	0.7	681	Specific	498.77	81.6	4.52	5.59	9	>tr|Q63NR2|Q63NR2_BURPS Putative penicillin-binding protein OS=Burkholderia pseudomallei (strain K96243) OX=272560 GN=BPSS0238 PE=4 SV=1	3700	20200122_Nsco_ZICHILIC_BP_B3.32645.32645.2	controllerType=0 controllerNumber=1 scan=32645	82.7158	Trypsin	B3	GAPADGGAPASAAGAAGAPTPAAVDAAER	568
39725:3	275	A.PAS[+365.132][+231.074]AAGAAGAPT[+568.212][+100.064]PAAVDAAER.A	HexNAc(1)Hex(1) 231.0743,HexNAc(2)Hex(1) 100.064	S[+231][+365], T[+100][+568]	1029.8	3	3087.4	3086.39	1	0.9	689	NRagged	498.77	66.53	0	3.27	9	>tr|Q63NR2|Q63NR2_BURPS Putative penicillin-binding protein OS=Burkholderia pseudomallei (strain K96243) OX=272560 GN=BPSS0238 PE=4 SV=1	3700	20200122_Nsco_ZICHILIC_BP_B3.35992.35992.3	controllerType=0 controllerNumber=1 scan=35992	90.6289	Trypsin	B3	PASAAGAAGAPTPAAVDAAER	1264
25780:3	58	K.VAPPADNNAS[+568.212]QPQQFDPNR.A	HexNAc(2)Hex(1)	S[+568]	878.732	3	2634.18	2634.18	0	0.9	50	Specific	499.36	499.36	499.36	7.58	25	>tr|Q63Y07|Q63Y07_BURPS Putative membrane protein OS=Burkholderia pseudomallei (strain K96243) OX=272560 GN=BPSL0382 PE=4 SV=1	2876	NS_368_NSco_20200117_BP_HILIC_B2.24822.24822.3	controllerType=0 controllerNumber=1 scan=24822	59.069	Trypsin	B2	VAPPADNNASQPQQFDPNR	568
04149:2	161	R.GAAAQPAS[+568.212]GAAAASAPGRR.S	HexNAc(2)Hex(1)	S[+568]	1103.53	2	2206.05	2206.06	0	-2.3	379	Specific	505.24	211.54	12	6.6	13	>tr|Q63U13|Q63U13_BURPS Multidrug efflux system putative membrane fusion protein OS=Burkholderia pseudomallei (strain K96243) OX=272560 GN=amrA PE=3 SV=1	1045	NS_368_NSco_20200117_BP_HILIC_B3.5617.5617.2	controllerType=0 controllerNumber=1 scan=5617	20.8753	Trypsin	B3	GAAAQPASGAAAASAPGRR	568
06516:2	211	R.AAAPAAASPAS[+203.079][+192.063][+192.063][+188.067][+215.116]GSDSR.S	HexNAc(1) 192.063 192.063 188.067 215.116	S[+188][+192]*2[+203][+215]	1189.03	2	2377.05	2377.05	0	1.7	419	Specific	507.6	357.34	0.76	6.75	14	>tr|Q63US6|Q63US6_BURPS Protein HflK OS=Burkholderia pseudomallei (strain K96243) OX=272560 GN=BPSL1520 PE=3 SV=1	5406	20200122_Nsco_ZICHILIC_BP_B1.7739.7739.2	controllerType=0 controllerNumber=1 scan=7739	25.7459	Trypsin	B1	AAAPAAASPASGSDSR	990
07935:2	5	K.AATPAS[+203.079][+192.063][+192.063][+188.067][+215.116]AAS[+568.212]GA.-	HexNAc(1) 192.063 192.063 188.067 215.116,HexNAc(2)Hex(1)	S[+188][+192]*2[+203][+215][+568]	1217.02	2	2433.03	2433.03	0	0.2	221	CRagged	508.58	357.57	0	6.54	43	>tr|Q63UW0|Q63UW0_BURPS Uncharacterized protein OS=Burkholderia pseudomallei (strain K96243) OX=272560 GN=BPSL1486 PE=4 SV=1	1930	20200122_Nsco_ZICHILIC_BP_B1.8908.8908.2	controllerType=0 controllerNumber=1 scan=8908	28.0841	Trypsin	B1	AATPASAASGA	1558
40015:2	331	A.PAS[+365.132][+231.074]AAGAAGAPT[+568.212][+100.064]PAAVDAAER.A	HexNAc(1)Hex(1) 231.0743,HexNAc(2)Hex(1) 100.064	S[+231][+365], T[+100][+568]	1543.7	2	3086.39	3086.39	0	-1.5	689	NRagged	508.75	132.78	0	6.75	6	>tr|Q63NR2|Q63NR2_BURPS Putative penicillin-binding protein OS=Burkholderia pseudomallei (strain K96243) OX=272560 GN=BPSS0238 PE=4 SV=1	3700	NS_368_NSco_20200117_BP_HILIC_B3.37186.37186.2	controllerType=0 controllerNumber=1 scan=37186	91.7091	Trypsin	B3	PASAAGAAGAPTPAAVDAAER	1264
44693:4	94	K.VDTLPLAGEVLAPHAQAKPDAAAS[+568.212]AR.Q	HexNAc(2)Hex(1)	S[+568]	785.151	4	3137.58	3137.58	0	-1.3	503	Specific	509.13	509.13	64.64	8.2	9	>tr|Q63W72|Q63W72_BURPS Putative bifunctional protein (Uroporphyrin-III C-methyltransferase and uroporphyrinogen-III synthase transmembrane protein) OS=Burkholderia pseudomallei (strain K96243) OX=272560 GN=BPSL1016 PE=4 SV=1	783	20200122_Nsco_ZICHILIC_BP_B3.40288.40288.4	controllerType=0 controllerNumber=1 scan=40288	100.746	Trypsin	B3	VDTLPLAGEVLAPHAQAKPDAAASAR	568
71616:3	114	K.FAEPAQPAANAAPAS[+568.212]GAAAASAPGASDAAANSQAAAAM[+15.995]AAIAALPK.A	HexNAc(2)Hex(1)	M[+16], S[+568]	1539.41	3	4616.2	4616.19	0	1.6	161	Specific	509.88	491.48	36.64	7.31	9	>tr|Q63PM0|Q63PM0_BURPS Putative cytochrome OS=Burkholderia pseudomallei (strain K96243) OX=272560 GN=BPSL3354 PE=4 SV=1	2494	20200122_Nsco_ZICHILIC_BP_B1.63474.63474.3	controllerType=0 controllerNumber=1 scan=63474	158.81	Trypsin	B1	FAEPAQPAANAAPASGAAAASAPGASDAAANSQAAAAMAAIAALPK	568
08904:4	12	K.KPQTAANGSS[+568.212]APHVANNNAQASAAATPPK.A	HexNAc(2)Hex(1)	S[+568]	835.901	4	3340.58	3339.59	1	-4.2	151	Specific	510.17	507.94	2.4	7.22	25	>tr|Q63Y07|Q63Y07_BURPS Putative membrane protein OS=Burkholderia pseudomallei (strain K96243) OX=272560 GN=BPSL0382 PE=4 SV=1	2876	20200122_Nsco_ZICHILIC_BP_B1.9679.9679.4	controllerType=0 controllerNumber=1 scan=9679	29.639	Trypsin	B1	KPQTAANGSSAPHVANNNAQASAAATPPK	568
62524:3	417	K.TPAAPTPPAAPVPAS[+568.212]SAAPGTSASSAVAAPAAAGSGPAASAPAAPVR.H	HexNAc(2)Hex(1)	S[+568]	1514.42	3	4541.25	4541.25	0	-0.2	218	Specific	510.26	255.69	2.3	6.11	10	>tr|Q63VC5|Q63VC5_BURPS Putative lipoprotein OS=Burkholderia pseudomallei (strain K96243) OX=272560 GN=BPSL1317 PE=4 SV=1	2962	20200122_Nsco_ZICHILIC_BP_B2.53113.53113.3	controllerType=0 controllerNumber=1 scan=53113	122.593	Trypsin	B2	TPAAPTPPAAPVPASSAAPGTSASSAVAAPAAAGSGPAASAPAAPVR	568
21952:4	20	A.ASASTPAAGADAASS[+568.212]PKPAVEDIK.M	HexNAc(2)Hex(1)	S[+568]	695.835	4	2780.32	2780.32	0	-0.7	26	NRagged	511.65	449.14	0	8.54	37	>tr|Q63W37|Q63W37_BURPS Ecotin OS=Burkholderia pseudomallei (strain K96243) OX=272560 GN=eco PE=4 SV=1	4875	NS_368_NSco_20200117_BP_HILIC_B3.21127.21127.4	controllerType=0 controllerNumber=1 scan=21127	55.9678	Trypsin	B3	ASASTPAAGADAASSPKPAVEDIK	568
38426:2	367	R.GAPADGGAPAS[+568.212]AAGAAGAPTPAAVDAAER.A	HexNAc(2)Hex(1)	S[+568]	1493.69	2	2986.38	2986.38	0	0	681	Specific	512.18	143.22	4.52	7.86	9	>tr|Q63NR2|Q63NR2_BURPS Putative penicillin-binding protein OS=Burkholderia pseudomallei (strain K96243) OX=272560 GN=BPSS0238 PE=4 SV=1	3700	NS_368_NSco_20200117_BP_HILIC_B2.36964.36964.2	controllerType=0 controllerNumber=1 scan=36964	86.0626	Trypsin	B2	GAPADGGAPASAAGAAGAPTPAAVDAAER	568
46533:3	152	R.AAS[+568.212]APEAAAAAPEAMQAAEQNDANAQAAR.A	HexNAc(2)Hex(1)	S[+568]	1112.83	3	3336.48	3335.48	1	-0.8	156	Specific	512.43	483.57	483.57	8.45	4	>tr|Q63QT2|Q63QT2_BURPS Outer membrane protein assembly factor BamE OS=Burkholderia pseudomallei (strain K96243) OX=272560 GN=omlA PE=3 SV=1	4791	20200122_Nsco_ZICHILIC_BP_B2.40084.40084.3	controllerType=0 controllerNumber=1 scan=40084	96.1627	Trypsin	B2	AASAPEAAAAAPEAMQAAEQNDANAQAAR	568
46686:3	497	A.AQATADVPTAGASIASAASTPAPGTPT[+568.212]S[+568.212]AAAAAR.S	HexNAc(2)Hex(1),HexNAc(2)Hex(1)	S[+568], T[+568]	1373.65	3	4118.93	4116.92	2	0.1	30	NRagged	513.23	440.18	2.4	7.58	6	>tr|Q63HW6|Q63HW6_BURPS Putative exported protein OS=Burkholderia pseudomallei (strain K96243) OX=272560 GN=BPSS2303 PE=4 SV=1	5120	NS_368_NSco_20200117_BP_HILIC_B3.42758.42758.3	controllerType=0 controllerNumber=1 scan=42758	103.247	Trypsin	B3	AQATADVPTAGASIASAASTPAPGTPTSAAAAAR	1136
33097:3	102	K.AASGAVPTVKPTDNS[+568.212]SGSFVFSRPGK.F	HexNAc(2)Hex(1)	S[+568]	1044.85	3	3132.53	3132.52	0	1.3	75	Specific	513.49	463.53	1.2	7.36	8	>tr|Q63RR8|Q63RR8_BURPS Outer-membrane lipoprotein carrier protein OS=Burkholderia pseudomallei (strain K96243) OX=272560 GN=lolA PE=3 SV=1	3506	20200122_Nsco_ZICHILIC_BP_B3.30422.30422.3	controllerType=0 controllerNumber=1 scan=30422	77.473	Trypsin	B3	AASGAVPTVKPTDNSSGSFVFSRPGK	568
44859:2	108	R.AAS[+568.212]APEAAAAAPEAMQAAEQNDANAQAAR.A	HexNAc(2)Hex(1)	S[+568]	1668.25	2	3335.48	3335.48	0	0.4	156	Specific	513.64	458.2	458.2	9.86	7	>tr|Q63QT2|Q63QT2_BURPS Outer membrane protein assembly factor BamE OS=Burkholderia pseudomallei (strain K96243) OX=272560 GN=omlA PE=3 SV=1	4791	NS_368_NSco_20200117_BP_HILIC_B1.42419.42419.2	controllerType=0 controllerNumber=1 scan=42419	98.4175	Trypsin	B1	AASAPEAAAAAPEAMQAAEQNDANAQAAR	568
37210:3	105	R.QQLAPPAPAS[+568.212]APAAASDAGTASPGARP.-	HexNAc(2)Hex(1)	S[+568]	999.481	3	2996.43	2996.43	0	-1	731	CRagged	513.74	284.63	99.73	4.79	12	>tr|Q63Z30|Q63Z30_BURPS General secretory pathway protein D OS=Burkholderia pseudomallei (strain K96243) OX=272560 GN=gspD PE=3 SV=1	680	20200122_Nsco_ZICHILIC_BP_B3.33880.33880.3	controllerType=0 controllerNumber=1 scan=33880	85.5734	Trypsin	B3	QQLAPPAPASAPAAASDAGTASPGARP	568
05084:2	103	K.KAATAAPADAAS[+203.079][+192.063][+192.063][+188.067][+215.116]Q.-	HexNAc(1) 192.063 192.063 188.067 215.116	S[+188][+192]*2[+203][+215]	1081.99	2	2162.98	2162.98	0	-0.1	80	CRagged	514.04	299.69	51.89	7.59	11	>tr|Q63TN8|Q63TN8_BURPS Putative exported protein OS=Burkholderia pseudomallei (strain K96243) OX=272560 GN=BPSL1929 PE=4 SV=1	3482	NS_368_NSco_20200117_BP_HILIC_B2.6312.6312.2	controllerType=0 controllerNumber=1 scan=6312	21.8286	Trypsin	B2	KAATAAPADAASQ	990
29391:3	98	R.AAS[+568.212]APEAAAAAPEAM[+15.995]QAAEQNDANAQAAR.A	HexNAc(2)Hex(1)	M[+16], S[+568]	1117.83	3	3351.48	3351.48	0	0.3	156	Specific	514.07	398.24	398.24	7.32	4	>tr|Q63QT2|Q63QT2_BURPS Outer membrane protein assembly factor BamE OS=Burkholderia pseudomallei (strain K96243) OX=272560 GN=omlA PE=3 SV=1	4791	20200122_Nsco_ZICHILIC_BP_B3.27247.27247.3	controllerType=0 controllerNumber=1 scan=27247	70.0317	Trypsin	B3	AASAPEAAAAAPEAMQAAEQNDANAQAAR	568
28714:3	176	R.AAS[+568.212]APEAAAAAPEAM[+15.995]QAAEQNDANAQAAR.A	HexNAc(2)Hex(1)	M[+16], S[+568]	1117.83	3	3351.47	3351.48	0	-1.1	156	Specific	514.63	328.72	328.72	6.16	3	>tr|Q63QT2|Q63QT2_BURPS Outer membrane protein assembly factor BamE OS=Burkholderia pseudomallei (strain K96243) OX=272560 GN=omlA PE=3 SV=1	4791	20200122_Nsco_ZICHILIC_BP_B1.25873.25873.3	controllerType=0 controllerNumber=1 scan=25873	68.2511	Trypsin	B1	AASAPEAAAAAPEAMQAAEQNDANAQAAR	568
19294:2	17	A.STPAAGADAASS[+568.212]PKPAVEDIK.M	HexNAc(2)Hex(1)	S[+568]	1277.11	2	2553.22	2551.21	2	-0.5	29	NRagged	515.06	370.54	0	5.92	20	>tr|Q63W37|Q63W37_BURPS Ecotin OS=Burkholderia pseudomallei (strain K96243) OX=272560 GN=eco PE=4 SV=1	4875	20200122_Nsco_ZICHILIC_BP_B1.18119.18119.2	controllerType=0 controllerNumber=1 scan=18119	49.4693	Trypsin	B1	STPAAGADAASSPKPAVEDIK	568
14950:2	483	R.APAATATADGDAS[+568.212]SPASPPGAR.F	HexNAc(2)Hex(1)	S[+568]	1254.07	2	2507.13	2507.13	0	0.4	156	Specific	516.18	425.79	0	8.37	2	>tr|Q63JM3|Q63JM3_BURPS Putative membrane protein OS=Burkholderia pseudomallei (strain K96243) OX=272560 GN=BPSS1694 PE=4 SV=1	4044	20200122_Nsco_ZICHILIC_BP_B1.14590.14590.2	controllerType=0 controllerNumber=1 scan=14590	40.6319	Trypsin	B1	APAATATADGDASSPASPPGAR	568
24169:3	20	T.PAAGADAAS[+365.132][+231.074][+100.064]S[+568.212][+100.064]PKPAVEDIK.M	HexNAc(1)Hex(1) 231.0743 100.064,HexNAc(2)Hex(1) 100.064	S[+100]*2[+231][+365][+568]	1054.17	3	3160.49	3159.47	1	4.2	31	NRagged	516.68	454.23	0	7.26	37	>tr|Q63W37|Q63W37_BURPS Ecotin OS=Burkholderia pseudomallei (strain K96243) OX=272560 GN=eco PE=4 SV=1	4875	NS_368_NSco_20200117_BP_HILIC_B3.23133.23133.3	controllerType=0 controllerNumber=1 scan=23133	60.6624	Trypsin	B3	PAAGADAASSPKPAVEDIK	1364
31380:4	5	K.TGTAKPAATATPAPAPAPAPTT[+568.212]SS[+568.212]ATPAPSAATPAPATATPSTAASAPAAKK.S	HexNAc(2)Hex(1),HexNAc(2)Hex(1)	S[+568], T[+568]	1432.96	4	5728.81	5728.81	0	-0.4	129	Specific	518	518	0	7.77	43	>tr|Q63UW0|Q63UW0_BURPS Uncharacterized protein OS=Burkholderia pseudomallei (strain K96243) OX=272560 GN=BPSL1486 PE=4 SV=1	1930	20200122_Nsco_ZICHILIC_BP_B1.28100.28100.4	controllerType=0 controllerNumber=1 scan=28100	73.4359	Trypsin	B1	TGTAKPAATATPAPAPAPAPTTSSATPAPSAATPAPATATPSTAASAPAAKK	1136
49471:3	73	R.TPPTAGLSAGAIDGPIDAAS[+568.212]ATGATSTARPANGR.D	HexNAc(2)Hex(1)	S[+568]	1221.59	3	3662.77	3661.77	1	-1.2	588	Specific	518.15	418.92	2.4	10	12	>tr|Q63UN0|Q63UN0_BURPS Putative outer membrane lipoprotein OS=Burkholderia pseudomallei (strain K96243) OX=272560 GN=BPSL1566 PE=3 SV=1	1626	NS_368_NSco_20200117_BP_HILIC_B3.45146.45146.3	controllerType=0 controllerNumber=1 scan=45146	108.208	Trypsin	B3	TPPTAGLSAGAIDGPIDAASATGATSTARPANGR	568
35928:3	122	R.QQLAPPAPASAPAAASDAGT[+568.212]AS[+568.212]PGARP.-	HexNAc(2)Hex(1),HexNAc(2)Hex(1)	S[+568], T[+568]	1188.89	3	3564.64	3564.64	0	-0.2	731	CRagged	518.98	360.14	2.4	7.9	11	>tr|Q63Z30|Q63Z30_BURPS General secretory pathway protein D OS=Burkholderia pseudomallei (strain K96243) OX=272560 GN=gspD PE=3 SV=1	680	NS_368_NSco_20200117_BP_HILIC_B2.34574.34574.3	controllerType=0 controllerNumber=1 scan=34574	80.9206	Trypsin	B2	QQLAPPAPASAPAAASDAGTASPGARP	1136
03715:3	166	R.GAAAQPAS[+568.212]GAAAASAPGRR.S	HexNAc(2)Hex(1)	S[+568]	736.025	3	2206.06	2206.06	0	0.4	379	Specific	519.09	171.47	12	7.17	6	>tr|Q63U13|Q63U13_BURPS Multidrug efflux system putative membrane fusion protein OS=Burkholderia pseudomallei (strain K96243) OX=272560 GN=amrA PE=3 SV=1	1045	20200122_Nsco_ZICHILIC_BP_B1.5411.5411.3	controllerType=0 controllerNumber=1 scan=5411	21.3422	Trypsin	B1	GAAAQPASGAAAASAPGRR	568
07878:2	22	K.AATPAS[+203.079][+192.063][+192.063][+188.067][+215.116]AAS[+568.212]GA.-	HexNAc(1) 192.063 192.063 188.067 215.116,HexNAc(2)Hex(1)	S[+188][+192]*2[+203][+215][+568]	1217.02	2	2433.03	2433.03	0	1.2	221	CRagged	519.16	326.58	2.56	5.75	44	>tr|Q63UW0|Q63UW0_BURPS Uncharacterized protein OS=Burkholderia pseudomallei (strain K96243) OX=272560 GN=BPSL1486 PE=4 SV=1	1930	NS_368_NSco_20200117_BP_HILIC_B3.8738.8738.2	controllerType=0 controllerNumber=1 scan=8738	27.1334	Trypsin	B3	AATPASAASGA	1558
38967:2	883	R.GAEAVSADAASAVAS[+568.212]GASSASPAR.A	HexNAc(2)Hex(1)	S[+568]	1315.1	2	2629.2	2629.2	0	-0.2	71	Specific	520.57	207.33	3.6	8.58	3	>tr|Q63WB2|Q63WB2_BURPS Putative outer membrane receptor protein OS=Burkholderia pseudomallei (strain K96243) OX=272560 GN=BPSL0976 PE=3 SV=1	1710	NS_368_NSco_20200117_BP_HILIC_B3.36247.36247.2	controllerType=0 controllerNumber=1 scan=36247	89.67	Trypsin	B3	GAEAVSADAASAVASGASSASPAR	568
23449:3	32	A.ASASTPAAGADAAS[+568.212]SPKPAVEDIK.M	HexNAc(2)Hex(1)	S[+568]	927.778	3	2781.32	2780.32	1	-1.4	26	NRagged	521.11	454.14	0	8.64	32	>tr|Q63W37|Q63W37_BURPS Ecotin OS=Burkholderia pseudomallei (strain K96243) OX=272560 GN=eco PE=4 SV=1	4875	NS_368_NSco_20200117_BP_HILIC_B2.22840.22840.3	controllerType=0 controllerNumber=1 scan=22840	55.2817	Trypsin	B2	ASASTPAAGADAASSPKPAVEDIK	568
07974:2	9	K.AATPAS[+203.079][+192.063][+192.063][+188.067][+215.116]AAS[+568.212]GA.-	HexNAc(1) 192.063 192.063 188.067 215.116,HexNAc(2)Hex(1)	S[+188][+192]*2[+203][+215][+568]	1217.02	2	2433.03	2433.03	0	0.9	221	CRagged	521.21	351.76	0	5.58	58	>tr|Q63UW0|Q63UW0_BURPS Uncharacterized protein OS=Burkholderia pseudomallei (strain K96243) OX=272560 GN=BPSL1486 PE=4 SV=1	1930	20200122_Nsco_ZICHILIC_BP_B2.8881.8881.2	controllerType=0 controllerNumber=1 scan=8881	27.5116	Trypsin	B2	AATPASAASGA	1558
01453:2	11	K.KAATAAPADAAS[+568.212]Q.-	HexNAc(2)Hex(1)	S[+568]	870.905	2	1740.8	1740.8	0	0.4	80	CRagged	521.82	226.64	52.28	6.84	22	>tr|Q63TN8|Q63TN8_BURPS Putative exported protein OS=Burkholderia pseudomallei (strain K96243) OX=272560 GN=BPSL1929 PE=4 SV=1	3482	20200122_Nsco_ZICHILIC_BP_B1.3525.3525.2	controllerType=0 controllerNumber=1 scan=3525	17.9763	Trypsin	B1	KAATAAPADAASQ	568
38360:3	106	R.QQLAPPAPASAPAAAS[+568.212]DAGTASPGARP.-	HexNAc(2)Hex(1)	S[+568]	999.482	3	2996.43	2996.43	0	-0.2	731	CRagged	522.27	340.54	0.35	8.17	5	>tr|Q63Z30|Q63Z30_BURPS General secretory pathway protein D OS=Burkholderia pseudomallei (strain K96243) OX=272560 GN=gspD PE=3 SV=1	680	NS_368_NSco_20200117_BP_HILIC_B1.36416.36416.3	controllerType=0 controllerNumber=1 scan=36416	85.5035	Trypsin	B1	QQLAPPAPASAPAAASDAGTASPGARP	568
21850:3	17	A.ASASTPAAGADAAS[+568.212]SPKPAVEDIK.M	HexNAc(2)Hex(1)	S[+568]	927.446	3	2780.32	2780.32	0	0.7	26	NRagged	522.49	381.36	40.2	6.02	20	>tr|Q63W37|Q63W37_BURPS Ecotin OS=Burkholderia pseudomallei (strain K96243) OX=272560 GN=eco PE=4 SV=1	4875	20200122_Nsco_ZICHILIC_BP_B1.20196.20196.3	controllerType=0 controllerNumber=1 scan=20196	54.6207	Trypsin	B1	ASASTPAAGADAASSPKPAVEDIK	568
39309:2	130	R.QQLAPPAPAS[+568.212]APAAASDAGTASPGARP.-	HexNAc(2)Hex(1)	S[+568]	1499.22	2	2997.43	2996.43	1	-0.7	731	CRagged	522.59	425.46	5.45	8.49	13	>tr|Q63Z30|Q63Z30_BURPS General secretory pathway protein D OS=Burkholderia pseudomallei (strain K96243) OX=272560 GN=gspD PE=3 SV=1	680	20200122_Nsco_ZICHILIC_BP_B2.34357.34357.2	controllerType=0 controllerNumber=1 scan=34357	84.2421	Trypsin	B2	QQLAPPAPASAPAAASDAGTASPGARP	568
48386:2	913	K.YMPSQPAPERDAAALDAAS[+568.212]GVAAQ.-	HexNAc(2)Hex(1)	S[+568]	1478.67	2	2956.34	2955.34	1	-2.1	276	CRagged	523.17	324.26	10.86	9.24	5	>tr|Q63TU5|Q63TU5_BURPS Putative N-acetylmuramoyl-L-alanine amidase OS=Burkholderia pseudomallei (strain K96243) OX=272560 GN=BPSL1872 PE=4 SV=1	2904	NS_368_NSco_20200117_BP_HILIC_B3.44159.44159.2	controllerType=0 controllerNumber=1 scan=44159	106.133	Trypsin	B3	YMPSQPAPERDAAALDAASGVAAQ	568
07282:3	33	K.KPQTAANGSS[+568.212]APHVANNNAQASAAATPPK.A	HexNAc(2)Hex(1)	S[+568]	1113.87	3	3339.59	3339.59	0	-0.5	151	Specific	523.35	483.72	2.4	8.85	16	>tr|Q63Y07|Q63Y07_BURPS Putative membrane protein OS=Burkholderia pseudomallei (strain K96243) OX=272560 GN=BPSL0382 PE=4 SV=1	2876	20200122_Nsco_ZICHILIC_BP_B3.8400.8400.3	controllerType=0 controllerNumber=1 scan=8400	26.833	Trypsin	B3	KPQTAANGSSAPHVANNNAQASAAATPPK	568
34029:3	786	R.AADPASGAGGAPVADAPQPAS[+568.212]APESAADR.A	HexNAc(2)Hex(1)	S[+568]	1048.48	3	3143.42	3143.41	0	1	148	Specific	523.85	316.02	3.81	7.48	3	>tr|Q63LR7|Q63LR7_BURPS Subfamily M23B unassigned peptidase OS=Burkholderia pseudomallei (strain K96243) OX=272560 GN=BPSS0945 PE=4 SV=1	3105	NS_368_NSco_20200117_BP_HILIC_B1.32444.32444.3	controllerType=0 controllerNumber=1 scan=32444	76.9903	Trypsin	B1	AADPASGAGGAPVADAPQPASAPESAADR	568
79718:3	725	K.FAEPAQPAANAAPASGAAAAS[+568.212]APGASDAAANSQAAAAM[+15.995]AAIAALPK.A	HexNAc(2)Hex(1)	M[+16], S[+568]	1539.4	3	4616.19	4616.19	0	-0.2	161	Specific	524.59	522.66	0	8.98	4	>tr|Q63PM0|Q63PM0_BURPS Putative cytochrome OS=Burkholderia pseudomallei (strain K96243) OX=272560 GN=BPSL3354 PE=4 SV=1	2494	NS_368_NSco_20200117_BP_HILIC_B3.71360.71360.3	controllerType=0 controllerNumber=1 scan=71360	161.124	Trypsin	B3	FAEPAQPAANAAPASGAAAASAPGASDAAANSQAAAAMAAIAALPK	568
44318:4	33	G.AS[+162.053][+462.149]SATTTAAKPTS[+568.212][+100.064]GADANTGYFLQVGAYKTEADAEQQR.A	Hex(1) 462.1486,HexNAc(2)Hex(1) 100.064	S[+100][+162][+462][+568]	1293.58	4	5171.31	5170.32	1	-4.3	187	NRagged	524.64	524.64	4.28	3.36	16	>tr|Q63Y07|Q63Y07_BURPS Putative membrane protein OS=Burkholderia pseudomallei (strain K96243) OX=272560 GN=BPSL0382 PE=4 SV=1	2876	20200122_Nsco_ZICHILIC_BP_B3.39975.39975.4	controllerType=0 controllerNumber=1 scan=39975	99.9574	Trypsin	B3	ASSATTTAAKPTSGADANTGYFLQVGAYKTEADAEQQR	1292
24119:3	20	A.ASASTPAAGADAASS[+203.079][+192.063][+192.063][+188.067][+215.116]PKPAVEDIK.M	HexNAc(1) 192.063 192.063 188.067 215.116	S[+188][+192]*2[+203][+215]	1068.5	3	3203.5	3202.5	1	-0.7	26	NRagged	525.1	486.49	0	9.44	37	>tr|Q63W37|Q63W37_BURPS Ecotin OS=Burkholderia pseudomallei (strain K96243) OX=272560 GN=eco PE=4 SV=1	4875	NS_368_NSco_20200117_BP_HILIC_B3.23092.23092.3	controllerType=0 controllerNumber=1 scan=23092	60.552	Trypsin	B3	ASASTPAAGADAASSPKPAVEDIK	990
31058:2	152	R.AAS[+568.212]APEAAAAAPEAM[+15.995]QAAEQNDANAQAAR.A	HexNAc(2)Hex(1)	M[+16], S[+568]	1676.24	2	3351.47	3351.48	0	-1.3	156	Specific	525.19	333.42	333.42	7.91	4	>tr|Q63QT2|Q63QT2_BURPS Outer membrane protein assembly factor BamE OS=Burkholderia pseudomallei (strain K96243) OX=272560 GN=omlA PE=3 SV=1	4791	20200122_Nsco_ZICHILIC_BP_B2.27747.27747.2	controllerType=0 controllerNumber=1 scan=27747	70.0523	Trypsin	B2	AASAPEAAAAAPEAMQAAEQNDANAQAAR	568
24149:3	20	T.PAAGADAAS[+568.212][+100.064]S[+365.132][+231.074][+100.064]PKPAVEDIK.M	HexNAc(2)Hex(1) 100.064,HexNAc(1)Hex(1) 231.0743 100.064	S[+100]*2[+231][+365][+568]	1054.5	3	3161.49	3159.47	2	3.5	31	NRagged	525.45	438.35	0	7.63	37	>tr|Q63W37|Q63W37_BURPS Ecotin OS=Burkholderia pseudomallei (strain K96243) OX=272560 GN=eco PE=4 SV=1	4875	NS_368_NSco_20200117_BP_HILIC_B3.23117.23117.3	controllerType=0 controllerNumber=1 scan=23117	60.6196	Trypsin	B3	PAAGADAASSPKPAVEDIK	1364
70366:3	17	K.KAILESVYQGAGQAAS[+568.212]APMPPTQWSYDK.N	HexNAc(2)Hex(1)	S[+568]	1188.56	3	3563.67	3562.68	1	-2.5	328	Specific	526.19	526.19	9.6	10.28	23	>tr|Q63YD9|Q63YD9_BURPS Putative periplasmic dipeptide transport protein OS=Burkholderia pseudomallei (strain K96243) OX=272560 GN=dppA PE=4 SV=1	4583	NS_368_NSco_20200117_BP_HILIC_B3.63392.63392.3	controllerType=0 controllerNumber=1 scan=63392	145.127	Trypsin	B3	KAILESVYQGAGQAASAPMPPTQWSYDK	568
47389:4	29	G.AS[+162.053][+462.149]SATTTAAKPTS[+568.212][+100.064]GADANTGYFLQVGAYKTEADAEQQR.A	Hex(1) 462.1486,HexNAc(2)Hex(1) 100.064	S[+100][+162][+462][+568]	1293.58	4	5171.3	5170.32	1	-4.5	187	NRagged	526.2	526.2	1.4	6.64	37	>tr|Q63Y07|Q63Y07_BURPS Putative membrane protein OS=Burkholderia pseudomallei (strain K96243) OX=272560 GN=BPSL0382 PE=4 SV=1	2876	NS_368_NSco_20200117_BP_HILIC_B3.43344.43344.4	controllerType=0 controllerNumber=1 scan=43344	104.452	Trypsin	B3	ASSATTTAAKPTSGADANTGYFLQVGAYKTEADAEQQR	1292
29086:3	192	R.AAS[+568.212]APEAAAAAPEAM[+15.995]QAAEQNDANAQAAR.A	HexNAc(2)Hex(1)	M[+16], S[+568]	1118.5	3	3353.49	3351.48	2	1.7	156	Specific	527.18	491.14	491.14	8.52	6	>tr|Q63QT2|Q63QT2_BURPS Outer membrane protein assembly factor BamE OS=Burkholderia pseudomallei (strain K96243) OX=272560 GN=omlA PE=3 SV=1	4791	NS_368_NSco_20200117_BP_HILIC_B3.27647.27647.3	controllerType=0 controllerNumber=1 scan=27647	71.0152	Trypsin	B3	AASAPEAAAAAPEAMQAAEQNDANAQAAR	568
32165:3	616	A.APTDAAPLADAPAAAS[+568.212]ATPDARDGDASR.V	HexNAc(2)Hex(1)	S[+568]	1064.49	3	3191.45	3190.45	1	-2	27	NRagged	528.6	459.62	2.4	9.46	6	>tr|Q63K21|Q63K21_BURPS Type III secretion system protein OS=Burkholderia pseudomallei (strain K96243) OX=272560 GN=bsaO PE=3 SV=1	5131	NS_368_NSco_20200117_BP_HILIC_B3.30410.30410.3	controllerType=0 controllerNumber=1 scan=30410	77.2186	Trypsin	B3	APTDAAPLADAPAAASATPDARDGDASR	568
49055:3	58	K.GASSATTTAAKPTS[+568.212]GADANTGYFLQVGAYK.T	HexNAc(2)Hex(1)	S[+568]	1158.88	3	3474.63	3474.63	0	-0.7	186	Specific	528.7	237.95	2.4	8.88	25	>tr|Q63Y07|Q63Y07_BURPS Putative membrane protein OS=Burkholderia pseudomallei (strain K96243) OX=272560 GN=BPSL0382 PE=4 SV=1	2876	NS_368_NSco_20200117_BP_HILIC_B2.46256.46256.3	controllerType=0 controllerNumber=1 scan=46256	104.987	Trypsin	B2	GASSATTTAAKPTSGADANTGYFLQVGAYK	568
19694:3	23	A.STPAAGADAASS[+568.212]PKPAVEDIK.M	HexNAc(2)Hex(1)	S[+568]	851.075	3	2551.21	2551.21	0	-1.5	29	NRagged	528.93	396.33	0	7.16	18	>tr|Q63W37|Q63W37_BURPS Ecotin OS=Burkholderia pseudomallei (strain K96243) OX=272560 GN=eco PE=4 SV=1	4875	20200122_Nsco_ZICHILIC_BP_B3.18941.18941.3	controllerType=0 controllerNumber=1 scan=18941	50.2662	Trypsin	B3	STPAAGADAASSPKPAVEDIK	568
57618:3	233	K.TPAAPTPPAAPVPAS[+568.212]SAAPGTSASSAVAAPAAAGSGPAASAPAAPVR.H	HexNAc(2)Hex(1)	S[+568]	1514.42	3	4541.25	4541.25	0	0.4	218	Specific	530.61	259.73	10.6	6.68	8	>tr|Q63VC5|Q63VC5_BURPS Putative lipoprotein OS=Burkholderia pseudomallei (strain K96243) OX=272560 GN=BPSL1317 PE=4 SV=1	2962	20200122_Nsco_ZICHILIC_BP_B1.49864.49864.3	controllerType=0 controllerNumber=1 scan=49864	122.146	Trypsin	B1	TPAAPTPPAAPVPASSAAPGTSASSAVAAPAAAGSGPAASAPAAPVR	568
85590:3	939	R.FQAAQLPGAAS[+568.212]GVPVPLPDGGTESGGNFTDEPGIAGGEGR.G	HexNAc(2)Hex(1)	S[+568]	1450.35	3	4349.02	4349.02	0	-0.1	174	Specific	531.19	527.73	84.92	9.01	4	>tr|Q63Z22|Q63Z22_BURPS Type II secretion system protein K OS=Burkholderia pseudomallei (strain K96243) OX=272560 GN=gspK PE=3 SV=1	4656	NS_368_NSco_20200117_BP_HILIC_B3.76549.76549.3	controllerType=0 controllerNumber=1 scan=76549	171.372	Trypsin	B3	FQAAQLPGAASGVPVPLPDGGTESGGNFTDEPGIAGGEGR	568
28720:2	176	R.AAS[+568.212]APEAAAAAPEAM[+15.995]QAAEQNDANAQAAR.A	HexNAc(2)Hex(1)	M[+16], S[+568]	1676.24	2	3351.48	3351.48	0	-0.2	156	Specific	531.36	360.97	360.97	8.72	3	>tr|Q63QT2|Q63QT2_BURPS Outer membrane protein assembly factor BamE OS=Burkholderia pseudomallei (strain K96243) OX=272560 GN=omlA PE=3 SV=1	4791	20200122_Nsco_ZICHILIC_BP_B1.25879.25879.2	controllerType=0 controllerNumber=1 scan=25879	68.2791	Trypsin	B1	AASAPEAAAAAPEAMQAAEQNDANAQAAR	568
85323:4	252	A.APDAASAASAEQAAPLTITVRPGQS[+568.212]LNDIAVAVTQSHDPGVLAR.A	HexNAc(2)Hex(1)	S[+568]	1227.37	4	4906.47	4905.46	1	0.3	13	NRagged	532.92	351.81	0	6.11	4	>tr|Q63JL4|Q63JL4_BURPS Putative membrane protein OS=Burkholderia pseudomallei (strain K96243) OX=272560 GN=BPSS1703 PE=4 SV=1	4405	NS_368_NSco_20200117_BP_HILIC_B1.78904.78904.4	controllerType=0 controllerNumber=1 scan=78904	173.815	Trypsin	B1	APDAASAASAEQAAPLTITVRPGQSLNDIAVAVTQSHDPGVLAR	568
46025:3	32	K.GASSATTTAAKPT[+568.212]S[+568.212]GADANTGYFLQVGAYK.T	HexNAc(2)Hex(1),HexNAc(2)Hex(1)	S[+568], T[+568]	1348.28	3	4042.84	4042.84	0	-0.9	186	Specific	533.61	388.59	2.4	9.37	30	>tr|Q63Y07|Q63Y07_BURPS Putative membrane protein OS=Burkholderia pseudomallei (strain K96243) OX=272560 GN=BPSL0382 PE=4 SV=1	2876	20200122_Nsco_ZICHILIC_BP_B2.39667.39667.3	controllerType=0 controllerNumber=1 scan=39667	95.2002	Trypsin	B2	GASSATTTAAKPTSGADANTGYFLQVGAYK	1136
40256:3	331	A.PAS[+568.212]AAGAAGAPT[+365.132][+231.074][+100.064]PAAVDAAER.A	HexNAc(2)Hex(1),HexNAc(1)Hex(1) 231.0743 100.064	S[+568], T[+100][+231][+365]	1029.8	3	3087.39	3086.39	1	-0.8	689	NRagged	535.35	43.08	0	4.34	6	>tr|Q63NR2|Q63NR2_BURPS Putative penicillin-binding protein OS=Burkholderia pseudomallei (strain K96243) OX=272560 GN=BPSS0238 PE=4 SV=1	3700	NS_368_NSco_20200117_BP_HILIC_B3.37386.37386.3	controllerType=0 controllerNumber=1 scan=37386	92.1279	Trypsin	B3	PASAAGAAGAPTPAAVDAAER	1264
56996:3	518	K.TPAAPTPPAAPVPAS[+568.212]SAAPGTSASSAVAAPAAAGSGPAASAPAAPVR.H	HexNAc(2)Hex(1)	S[+568]	1514.42	3	4541.25	4541.25	0	-0.8	218	Specific	535.37	277.27	12.41	7.69	10	>tr|Q63VC5|Q63VC5_BURPS Putative lipoprotein OS=Burkholderia pseudomallei (strain K96243) OX=272560 GN=BPSL1317 PE=4 SV=1	2962	NS_368_NSco_20200117_BP_HILIC_B3.51794.51794.3	controllerType=0 controllerNumber=1 scan=51794	121.969	Trypsin	B3	TPAAPTPPAAPVPASSAAPGTSASSAVAAPAAAGSGPAASAPAAPVR	568
41180:3	116	R.ANGKTEAAQASVTASAAADAPAAPAPAAAAS[+568.212]GANAIR.I	HexNAc(2)Hex(1)	S[+568]	1277.62	3	3830.85	3830.85	0	-1.1	547	Specific	535.96	504.92	10.3	8.45	11	>tr|Q63UN0|Q63UN0_BURPS Putative outer membrane lipoprotein OS=Burkholderia pseudomallei (strain K96243) OX=272560 GN=BPSL1566 PE=3 SV=1	1626	20200122_Nsco_ZICHILIC_BP_B2.35834.35834.3	controllerType=0 controllerNumber=1 scan=35834	87.3485	Trypsin	B2	ANGKTEAAQASVTASAAADAPAAPAPAAAASGANAIR	568
27917:3	523	R.SIHAAGGAS[+568.212]TAAVGYTVR.E	HexNAc(2)Hex(1)	S[+568]	753.033	3	2257.08	2257.08	0	0.5	51	Specific	536.52	427.93	0	9.27	2	>tr|Q63PS5|Q63PS5_BURPS Putative exported protein OS=Burkholderia pseudomallei (strain K96243) OX=272560 GN=BPSL3298 PE=4 SV=1	2718	NS_368_NSco_20200117_BP_HILIC_B1.26409.26409.3	controllerType=0 controllerNumber=1 scan=26409	63.1237	Trypsin	B1	SIHAAGGASTAAVGYTVR	568
48380:4	29	K.GASS[+568.212]ATTTAAKPTSGADANTGYFLQVGAYKTEADAEQQR.A	HexNAc(2)Hex(1)	S[+568]	1126.77	4	4504.08	4503.08	1	-1.9	186	Specific	537.18	128.85	28.73	7.92	37	>tr|Q63Y07|Q63Y07_BURPS Putative membrane protein OS=Burkholderia pseudomallei (strain K96243) OX=272560 GN=BPSL0382 PE=4 SV=1	2876	NS_368_NSco_20200117_BP_HILIC_B3.44153.44153.4	controllerType=0 controllerNumber=1 scan=44153	106.109	Trypsin	B3	GASSATTTAAKPTSGADANTGYFLQVGAYKTEADAEQQR	568
22827:3	14	A.ASASTPAAGADAAS[+568.212]SPKPAVEDIK.M	HexNAc(2)Hex(1)	S[+568]	927.445	3	2780.32	2780.32	0	-0.1	26	NRagged	537.22	397.22	40.73	5.85	31	>tr|Q63W37|Q63W37_BURPS Ecotin OS=Burkholderia pseudomallei (strain K96243) OX=272560 GN=eco PE=4 SV=1	4875	20200122_Nsco_ZICHILIC_BP_B2.21061.21061.3	controllerType=0 controllerNumber=1 scan=21061	54.89	Trypsin	B2	ASASTPAAGADAASSPKPAVEDIK	568
69378:4	55	R.NGKLPEDAQQADGGAAANAAS[+568.212]GAAAQTQAQAPALPAAIYFETGKSELPADAK.D	HexNAc(2)Hex(1)	S[+568]	1398.92	4	5592.66	5591.68	1	-3.8	390	Specific	538.84	491.2	0	7.47	13	>tr|Q63XT7|Q63XT7_BURPS Cytochrome c oxidase subunit 2 OS=Burkholderia pseudomallei (strain K96243) OX=272560 GN=BPSL0453 PE=3 SV=1	4191	20200122_Nsco_ZICHILIC_BP_B1.60577.60577.4	controllerType=0 controllerNumber=1 scan=60577	148.935	Trypsin	B1	NGKLPEDAQQADGGAAANAASGAAAQTQAQAPALPAAIYFETGKSELPADAK	568
37828:3	145	R.QQLAPPAPAS[+568.212]APAAASDAGTASPGARP.-	HexNAc(2)Hex(1)	S[+568]	999.817	3	2997.44	2996.43	1	0.4	731	CRagged	540.64	344.7	10.1	7.14	9	>tr|Q63Z30|Q63Z30_BURPS General secretory pathway protein D OS=Burkholderia pseudomallei (strain K96243) OX=272560 GN=gspD PE=3 SV=1	680	20200122_Nsco_ZICHILIC_BP_B1.33371.33371.3	controllerType=0 controllerNumber=1 scan=33371	85.2585	Trypsin	B1	QQLAPPAPASAPAAASDAGTASPGARP	568
42878:3	176	R.AAS[+568.212]APEAAAAAPEAMQAAEQNDANAQAAR.A	HexNAc(2)Hex(1)	S[+568]	1112.5	3	3335.48	3335.48	0	-0.5	156	Specific	541.84	541.84	541.84	7.23	3	>tr|Q63QT2|Q63QT2_BURPS Outer membrane protein assembly factor BamE OS=Burkholderia pseudomallei (strain K96243) OX=272560 GN=omlA PE=3 SV=1	4791	20200122_Nsco_ZICHILIC_BP_B1.37452.37452.3	controllerType=0 controllerNumber=1 scan=37452	94.3504	Trypsin	B1	AASAPEAAAAAPEAMQAAEQNDANAQAAR	568
09192:3	268	R.RTPAS[+568.212]DAAISAAASR.D	HexNAc(2)Hex(1)	S[+568]	671.659	3	2012.96	2012.96	0	0.3	770	Specific	542.41	395.82	0.6	8.06	5	>tr|Q63YK4|Q63YK4_BURPS Peptidoglycan D,D-transpeptidase MrdA OS=Burkholderia pseudomallei (strain K96243) OX=272560 GN=mrdA PE=3 SV=1	974	20200122_Nsco_ZICHILIC_BP_B2.9851.9851.3	controllerType=0 controllerNumber=1 scan=9851	29.3291	Trypsin	B2	RTPASDAAISAAASR	568
07280:2	524	R.AAAPAAASPAS[+203.079][+192.063][+192.063][+188.067][+215.116]GSDSR.S	HexNAc(1) 192.063 192.063 188.067 215.116	S[+188][+192]*2[+203][+215]	1189.03	2	2377.05	2377.05	0	0.8	419	Specific	543.34	468.92	2.4	7.96	11	>tr|Q63US6|Q63US6_BURPS Protein HflK OS=Burkholderia pseudomallei (strain K96243) OX=272560 GN=BPSL1520 PE=3 SV=1	5406	NS_368_NSco_20200117_BP_HILIC_B2.8158.8158.2	controllerType=0 controllerNumber=1 scan=8158	25.1941	Trypsin	B2	AAAPAAASPASGSDSR	990
54576:4	376	K.EKPNFSVENEAQIAKPPRVDFGTSSAPAPAPAAGAS[+568.212]N.-	HexNAc(2)Hex(1)	S[+568]	1073.52	4	4291.05	4291.05	0	0.1	188	CRagged	544.54	544.54	131.61	8.9	6	>tr|Q63Y85|Q63Y85_BURPS Putative lipoprotein OS=Burkholderia pseudomallei (strain K96243) OX=272560 GN=BPSL0303 PE=4 SV=1	4119	20200122_Nsco_ZICHILIC_BP_B1.47308.47308.4	controllerType=0 controllerNumber=1 scan=47308	116.579	Trypsin	B1	EKPNFSVENEAQIAKPPRVDFGTSSAPAPAPAAGASN	568
24302:3	23	A.ASASTPAAGADAAS[+203.079][+192.063][+192.063][+188.067][+215.116]SPKPAVEDIK.M	HexNAc(1) 192.063 192.063 188.067 215.116	S[+188][+192]*2[+203][+215]	1068.17	3	3202.5	3202.5	0	0.1	26	NRagged	544.69	513.01	0	7.27	18	>tr|Q63W37|Q63W37_BURPS Ecotin OS=Burkholderia pseudomallei (strain K96243) OX=272560 GN=eco PE=4 SV=1	4875	20200122_Nsco_ZICHILIC_BP_B3.22888.22888.3	controllerType=0 controllerNumber=1 scan=22888	59.7706	Trypsin	B3	ASASTPAAGADAASSPKPAVEDIK	990
45259:3	158	R.LQQPSADSAEVAAAAS[+203.079][+192.063][+192.063][+188.067][+215.116]APAVAAAPAS[+568.212]R.A	HexNAc(1) 192.063 192.063 188.067 215.116,HexNAc(2)Hex(1)	S[+188][+192]*2[+203][+215][+568]	1346.63	3	4037.87	4036.86	1	1.8	72	Specific	544.78	544.78	8.32	8.57	21	>tr|Q63QC8|Q63QC8_BURPS Putative membrane protein OS=Burkholderia pseudomallei (strain K96243) OX=272560 GN=BPSL3095 PE=4 SV=1	2234	NS_368_NSco_20200117_BP_HILIC_B3.41572.41572.3	controllerType=0 controllerNumber=1 scan=41572	100.874	Trypsin	B3	LQQPSADSAEVAAAASAPAVAAAPASR	1558
45247:2	108	R.AAS[+568.212]APEAAAAAPEAM[+15.995]QAAEQNDANAQAAR.A	HexNAc(2)Hex(1)	M[+16], S[+568]	1676.24	2	3351.47	3351.48	0	-1	156	Specific	545.84	398.03	398.03	9.77	7	>tr|Q63QT2|Q63QT2_BURPS Outer membrane protein assembly factor BamE OS=Burkholderia pseudomallei (strain K96243) OX=272560 GN=omlA PE=3 SV=1	4791	NS_368_NSco_20200117_BP_HILIC_B1.42749.42749.2	controllerType=0 controllerNumber=1 scan=42749	99.074	Trypsin	B1	AASAPEAAAAAPEAMQAAEQNDANAQAAR	568
45077:4	32	A.ASASTPAAGADAASS[+568.212]PKPAVEDIKMFPAAQAGQK.R	HexNAc(2)Hex(1)	S[+568]	953.464	4	3810.83	3809.83	1	0.5	26	NRagged	546.15	546.15	2.4	8.78	32	>tr|Q63W37|Q63W37_BURPS Ecotin OS=Burkholderia pseudomallei (strain K96243) OX=272560 GN=eco PE=4 SV=1	4875	NS_368_NSco_20200117_BP_HILIC_B2.42860.42860.4	controllerType=0 controllerNumber=1 scan=42860	98.1951	Trypsin	B2	ASASTPAAGADAASSPKPAVEDIKMFPAAQAGQK	568
20021:3	20	A.STPAAGADAAS[+568.212]SPKPAVEDIK.M	HexNAc(2)Hex(1)	S[+568]	851.077	3	2551.22	2551.21	0	0.3	29	NRagged	546.43	508.88	0	8.86	37	>tr|Q63W37|Q63W37_BURPS Ecotin OS=Burkholderia pseudomallei (strain K96243) OX=272560 GN=eco PE=4 SV=1	4875	NS_368_NSco_20200117_BP_HILIC_B3.19355.19355.3	controllerType=0 controllerNumber=1 scan=19355	51.7059	Trypsin	B3	STPAAGADAASSPKPAVEDIK	568
46715:3	497	A.AQATADVPTAGASIASAAS[+568.212]TPAPGTPT[+568.212]SAAAAAR.S	HexNAc(2)Hex(1),HexNAc(2)Hex(1)	S[+568], T[+568]	1373.31	3	4117.92	4116.92	1	-1.3	30	NRagged	547.14	487.4	1.41	8.05	6	>tr|Q63HW6|Q63HW6_BURPS Putative exported protein OS=Burkholderia pseudomallei (strain K96243) OX=272560 GN=BPSS2303 PE=4 SV=1	5120	NS_368_NSco_20200117_BP_HILIC_B3.42780.42780.3	controllerType=0 controllerNumber=1 scan=42780	103.298	Trypsin	B3	AQATADVPTAGASIASAASTPAPGTPTSAAAAAR	1136
31044:2	108	R.AAS[+568.212]APEAAAAAPEAM[+15.995]QAAEQNDANAQAAR.A	HexNAc(2)Hex(1)	M[+16], S[+568]	1676.24	2	3351.48	3351.48	0	-0.4	156	Specific	548	396.92	396.92	9.91	7	>tr|Q63QT2|Q63QT2_BURPS Outer membrane protein assembly factor BamE OS=Burkholderia pseudomallei (strain K96243) OX=272560 GN=omlA PE=3 SV=1	4791	NS_368_NSco_20200117_BP_HILIC_B1.29753.29753.2	controllerType=0 controllerNumber=1 scan=29753	71.2984	Trypsin	B1	AASAPEAAAAAPEAMQAAEQNDANAQAAR	568
43694:3	192	R.AAS[+568.212]APEAAAAAPEAMQAAEQNDANAQAAR.A	HexNAc(2)Hex(1)	S[+568]	1112.5	3	3335.48	3335.48	0	-0.7	156	Specific	548.2	464.76	464.76	9.93	6	>tr|Q63QT2|Q63QT2_BURPS Outer membrane protein assembly factor BamE OS=Burkholderia pseudomallei (strain K96243) OX=272560 GN=omlA PE=3 SV=1	4791	NS_368_NSco_20200117_BP_HILIC_B3.40282.40282.3	controllerType=0 controllerNumber=1 scan=40282	98.114	Trypsin	B3	AASAPEAAAAAPEAMQAAEQNDANAQAAR	568
44331:4	14	A.ASASTPAAGADAAS[+568.212]SPKPAVEDIKMFPAAQAGQK.R	HexNAc(2)Hex(1)	S[+568]	953.21	4	3809.82	3809.83	0	-2	26	NRagged	549.02	517.28	16.75	6.92	31	>tr|Q63W37|Q63W37_BURPS Ecotin OS=Burkholderia pseudomallei (strain K96243) OX=272560 GN=eco PE=4 SV=1	4875	20200122_Nsco_ZICHILIC_BP_B2.38322.38322.4	controllerType=0 controllerNumber=1 scan=38322	92.419	Trypsin	B2	ASASTPAAGADAASSPKPAVEDIKMFPAAQAGQK	568
31748:3	155	R.AAS[+568.212]APEAAAAAPEAM[+15.995]QAAEQNDANAQAAR.A	HexNAc(2)Hex(1)	M[+16], S[+568]	1118.16	3	3352.48	3351.48	1	-0.9	156	Specific	549.5	445.32	445.32	9.1	10	>tr|Q63QT2|Q63QT2_BURPS Outer membrane protein assembly factor BamE OS=Burkholderia pseudomallei (strain K96243) OX=272560 GN=omlA PE=3 SV=1	4791	NS_368_NSco_20200117_BP_HILIC_B2.30430.30430.3	controllerType=0 controllerNumber=1 scan=30430	71.2584	Trypsin	B2	AASAPEAAAAAPEAMQAAEQNDANAQAAR	568
80377:4	66	R.NGKLPEDAQQADGGAAANAAS[+568.212]GAAAQTQAQAPALPAAIYFETGKSELPADAK.D	HexNAc(2)Hex(1)	S[+568]	1398.92	4	5592.66	5591.68	1	-4.7	390	Specific	550.44	499.24	0	7.34	18	>tr|Q63XT7|Q63XT7_BURPS Cytochrome c oxidase subunit 2 OS=Burkholderia pseudomallei (strain K96243) OX=272560 GN=BPSL0453 PE=3 SV=1	4191	20200122_Nsco_ZICHILIC_BP_B2.67427.67427.4	controllerType=0 controllerNumber=1 scan=67427	151.928	Trypsin	B2	NGKLPEDAQQADGGAAANAASGAAAQTQAQAPALPAAIYFETGKSELPADAK	568
61104:3	656	R.QTTQKLDQVAS[+568.212]FVNQQIEAAK.Q	HexNAc(2)Hex(1)	S[+568]	972.483	3	2915.44	2915.44	0	-0.6	81	Specific	551.89	255.98	12.78	6.9	2	>tr|Q63VH4|Q63VH4_BURPS Uncharacterized protein OS=Burkholderia pseudomallei (strain K96243) OX=272560 GN=BPSL1271 PE=4 SV=1	1743	20200122_Nsco_ZICHILIC_BP_B1.52859.52859.3	controllerType=0 controllerNumber=1 scan=52859	128.995	Trypsin	B1	QTTQKLDQVASFVNQQIEAAK	568
70825:4	46	K.QVADARNGKLPEDAQQADGGAAANAAS[+568.212]GAAAQTQAQAPALPAAIYFETGK.S	HexNAc(2)Hex(1)	S[+568]	1356.4	4	5422.58	5420.6	2	-5.1	384	Specific	552.43	274.63	0	7.93	25	>tr|Q63XT7|Q63XT7_BURPS Cytochrome c oxidase subunit 2 OS=Burkholderia pseudomallei (strain K96243) OX=272560 GN=BPSL0453 PE=3 SV=1	4191	NS_368_NSco_20200117_BP_HILIC_B3.63772.63772.4	controllerType=0 controllerNumber=1 scan=63772	145.899	Trypsin	B3	QVADARNGKLPEDAQQADGGAAANAASGAAAQTQAQAPALPAAIYFETGK	568
46531:3	152	R.AAS[+568.212]APEAAAAAPEAMQAAEQNDANAQAAR.A	HexNAc(2)Hex(1)	S[+568]	1112.83	3	3336.48	3335.48	1	-0.8	156	Specific	553.29	449.76	449.76	8.54	4	>tr|Q63QT2|Q63QT2_BURPS Outer membrane protein assembly factor BamE OS=Burkholderia pseudomallei (strain K96243) OX=272560 GN=omlA PE=3 SV=1	4791	20200122_Nsco_ZICHILIC_BP_B2.40082.40082.3	controllerType=0 controllerNumber=1 scan=40082	96.1507	Trypsin	B2	AASAPEAAAAAPEAMQAAEQNDANAQAAR	568
39738:3	275	A.PAS[+568.212]AAGAAGAPT[+365.132][+231.074][+100.064]PAAVDAAER.A	HexNAc(2)Hex(1),HexNAc(1)Hex(1) 231.0743 100.064	S[+568], T[+100][+231][+365]	1029.47	3	3086.38	3086.39	0	-2.1	689	NRagged	554.21	53.39	0	3.12	9	>tr|Q63NR2|Q63NR2_BURPS Putative penicillin-binding protein OS=Burkholderia pseudomallei (strain K96243) OX=272560 GN=BPSS0238 PE=4 SV=1	3700	20200122_Nsco_ZICHILIC_BP_B3.36000.36000.3	controllerType=0 controllerNumber=1 scan=36000	90.652	Trypsin	B3	PASAAGAAGAPTPAAVDAAER	1264
32565:2	155	R.AAS[+568.212]APEAAAAAPEAM[+15.995]QAAEQNDANAQAAR.A	HexNAc(2)Hex(1)	M[+16], S[+568]	1676.24	2	3351.48	3351.48	0	-0.2	156	Specific	554.32	356.46	356.46	9.09	10	>tr|Q63QT2|Q63QT2_BURPS Outer membrane protein assembly factor BamE OS=Burkholderia pseudomallei (strain K96243) OX=272560 GN=omlA PE=3 SV=1	4791	NS_368_NSco_20200117_BP_HILIC_B2.31233.31233.2	controllerType=0 controllerNumber=1 scan=31233	73.057	Trypsin	B2	AASAPEAAAAAPEAMQAAEQNDANAQAAR	568
75103:3	66	R.NGKLPEDAQQADGGAAANAAS[+568.212]GAAAQTQAQAPALPAAIYFETGK.S	HexNAc(2)Hex(1)	S[+568]	1594.09	3	4780.26	4780.27	0	-1.4	390	Specific	555.36	466.92	103.21	8.38	18	>tr|Q63XT7|Q63XT7_BURPS Cytochrome c oxidase subunit 2 OS=Burkholderia pseudomallei (strain K96243) OX=272560 GN=BPSL0453 PE=3 SV=1	4191	20200122_Nsco_ZICHILIC_BP_B2.63081.63081.3	controllerType=0 controllerNumber=1 scan=63081	142.65	Trypsin	B2	NGKLPEDAQQADGGAAANAASGAAAQTQAQAPALPAAIYFETGK	568
25727:2	58	K.VAPPADNNAS[+568.212]QPQQFDPNR.A	HexNAc(2)Hex(1)	S[+568]	1317.59	2	2634.18	2634.18	0	-1.1	50	Specific	555.58	515.12	515.12	9.76	25	>tr|Q63Y07|Q63Y07_BURPS Putative membrane protein OS=Burkholderia pseudomallei (strain K96243) OX=272560 GN=BPSL0382 PE=4 SV=1	2876	NS_368_NSco_20200117_BP_HILIC_B2.24778.24778.2	controllerType=0 controllerNumber=1 scan=24778	58.9932	Trypsin	B2	VAPPADNNASQPQQFDPNR	568
85827:3	86	K.FAEPAQPAANAAPASGAAAAS[+568.212]APGASDAAANSQAAAAMAAIAALPK.A	HexNAc(2)Hex(1)	S[+568]	1534.07	3	4600.19	4600.2	0	-1	161	Specific	555.7	555.7	0	7.6	10	>tr|Q63PM0|Q63PM0_BURPS Putative cytochrome OS=Burkholderia pseudomallei (strain K96243) OX=272560 GN=BPSL3354 PE=4 SV=1	2494	NS_368_NSco_20200117_BP_HILIC_B1.79306.79306.3	controllerType=0 controllerNumber=1 scan=79306	174.413	Trypsin	B1	FAEPAQPAANAAPASGAAAASAPGASDAAANSQAAAAMAAIAALPK	568
26044:3	255	R.DASGKEPIPLTPQAAS[+568.212]QAK.A	HexNAc(2)Hex(1)	S[+568]	826.409	3	2477.21	2477.21	0	-0.1	853	Specific	555.86	498.52	5.71	10.41	10	>tr|Q63NS2|Q63NS2_BURPS Putative membrane protein OS=Burkholderia pseudomallei (strain K96243) OX=272560 GN=BPSS0227 PE=4 SV=1	5496	NS_368_NSco_20200117_BP_HILIC_B3.24845.24845.3	controllerType=0 controllerNumber=1 scan=24845	64.6101	Trypsin	B3	DASGKEPIPLTPQAASQAK	568
20678:3	17	A.ASAS[+568.212]T[+568.212]PAAGADAASSPKPAVEDIK.M	HexNAc(2)Hex(1),HexNAc(2)Hex(1)	S[+568], T[+568]	1116.85	3	3348.53	3348.53	0	0.6	26	NRagged	556.08	234.14	12	6.27	20	>tr|Q63W37|Q63W37_BURPS Ecotin OS=Burkholderia pseudomallei (strain K96243) OX=272560 GN=eco PE=4 SV=1	4875	20200122_Nsco_ZICHILIC_BP_B1.19257.19257.3	controllerType=0 controllerNumber=1 scan=19257	52.2425	Trypsin	B1	ASASTPAAGADAASSPKPAVEDIK	1136
37630:2	373	R.GAPADGGAPAS[+568.212]AAGAAGAPTPAAVDAAER.A	HexNAc(2)Hex(1)	S[+568]	1494.19	2	2987.38	2986.38	1	-0.3	681	Specific	556.97	133.15	4.52	8.08	5	>tr|Q63NR2|Q63NR2_BURPS Putative penicillin-binding protein OS=Burkholderia pseudomallei (strain K96243) OX=272560 GN=BPSS0238 PE=4 SV=1	3700	NS_368_NSco_20200117_BP_HILIC_B1.35727.35727.2	controllerType=0 controllerNumber=1 scan=35727	84.0508	Trypsin	B1	GAPADGGAPASAAGAAGAPTPAAVDAAER	568
42969:3	176	R.AAS[+568.212]APEAAAAAPEAMQAAEQNDANAQAAR.A	HexNAc(2)Hex(1)	S[+568]	1112.5	3	3335.48	3335.48	0	-0.4	156	Specific	559.24	539.25	539.25	8.08	3	>tr|Q63QT2|Q63QT2_BURPS Outer membrane protein assembly factor BamE OS=Burkholderia pseudomallei (strain K96243) OX=272560 GN=omlA PE=3 SV=1	4791	20200122_Nsco_ZICHILIC_BP_B1.37525.37525.3	controllerType=0 controllerNumber=1 scan=37525	94.511	Trypsin	B1	AASAPEAAAAAPEAMQAAEQNDANAQAAR	568
41488:4	9	T.GTAKPAATATPAPAPAPAPTTSSATPAPS[+568.212][+100.064]AATPAPATATPSTAASAPAAK.K	HexNAc(2)Hex(1) 100.064	S[+100][+568]	1258.63	4	5031.5	5031.52	0	-4.1	130	NRagged	559.59	559.59	0	5.01	58	>tr|Q63UW0|Q63UW0_BURPS Uncharacterized protein OS=Burkholderia pseudomallei (strain K96243) OX=272560 GN=BPSL1486 PE=4 SV=1	1930	20200122_Nsco_ZICHILIC_BP_B2.36083.36083.4	controllerType=0 controllerNumber=1 scan=36083	87.8715	Trypsin	B2	GTAKPAATATPAPAPAPAPTTSSATPAPSAATPAPATATPSTAASAPAAK	668
41100:4	28	K.TGTAKPAATATPAPAPAPAPTTSSATPAPS[+203.079][+192.063][+192.063][+188.067][+215.116]AATPAPATATPSTAASAPAAK.K	HexNAc(1) 192.063 192.063 188.067 215.116	S[+188][+192]*2[+203][+215]	1364.42	4	5454.67	5454.68	0	-1.2	129	Specific	559.76	559.76	0	8.02	44	>tr|Q63UW0|Q63UW0_BURPS Uncharacterized protein OS=Burkholderia pseudomallei (strain K96243) OX=272560 GN=BPSL1486 PE=4 SV=1	1930	NS_368_NSco_20200117_BP_HILIC_B2.39378.39378.4	controllerType=0 controllerNumber=1 scan=39378	91.0751	Trypsin	B2	TGTAKPAATATPAPAPAPAPTTSSATPAPSAATPAPATATPSTAASAPAAK	990
83607:3	340	K.FAEPAQPAANAAPAS[+568.212]GAAAASAPGASDAAANSQAAAAM[+15.995]AAIAALPK.A	HexNAc(2)Hex(1)	M[+16], S[+568]	1539.4	3	4616.19	4616.19	0	-0.7	161	Specific	560.48	547.75	27.55	7.53	6	>tr|Q63PM0|Q63PM0_BURPS Putative cytochrome OS=Burkholderia pseudomallei (strain K96243) OX=272560 GN=BPSL3354 PE=4 SV=1	2494	20200122_Nsco_ZICHILIC_BP_B2.70356.70356.3	controllerType=0 controllerNumber=1 scan=70356	159.011	Trypsin	B2	FAEPAQPAANAAPASGAAAASAPGASDAAANSQAAAAMAAIAALPK	568
44689:4	94	K.VDTLPLAGEVLAPHAQAKPDAAAS[+568.212]AR.Q	HexNAc(2)Hex(1)	S[+568]	785.151	4	3137.58	3137.58	0	-1.3	503	Specific	560.81	560.81	560.81	9.03	9	>tr|Q63W72|Q63W72_BURPS Putative bifunctional protein (Uroporphyrin-III C-methyltransferase and uroporphyrinogen-III synthase transmembrane protein) OS=Burkholderia pseudomallei (strain K96243) OX=272560 GN=BPSL1016 PE=4 SV=1	783	20200122_Nsco_ZICHILIC_BP_B3.40286.40286.4	controllerType=0 controllerNumber=1 scan=40286	100.734	Trypsin	B3	VDTLPLAGEVLAPHAQAKPDAAASAR	568
56140:3	1252	R.APSGSGAQAAGASQARPS[+568.212]SLQQLLALK.N	HexNAc(2)Hex(1)	S[+568]	1045.2	3	3133.58	3133.59	0	-0.9	247	Specific	561.49	494.44	1.2	8.58	2	>tr|Q63JL4|Q63JL4_BURPS Putative membrane protein OS=Burkholderia pseudomallei (strain K96243) OX=272560 GN=BPSS1703 PE=4 SV=1	4405	20200122_Nsco_ZICHILIC_BP_B2.47978.47978.3	controllerType=0 controllerNumber=1 scan=47978	112.596	Trypsin	B2	APSGSGAQAAGASQARPSSLQQLLALK	568
20572:3	17	S.ASTPAAGADAAS[+568.212]SPKPAVEDIK.M	HexNAc(2)Hex(1)	S[+568]	874.756	3	2622.25	2622.25	0	0.9	28	NRagged	562.35	491.26	0	7.85	20	>tr|Q63W37|Q63W37_BURPS Ecotin OS=Burkholderia pseudomallei (strain K96243) OX=272560 GN=eco PE=4 SV=1	4875	20200122_Nsco_ZICHILIC_BP_B1.19173.19173.3	controllerType=0 controllerNumber=1 scan=19173	52.0304	Trypsin	B1	ASTPAAGADAASSPKPAVEDIK	568
43639:2	176	R.AAS[+568.212]APEAAAAAPEAMQAAEQNDANAQAAR.A	HexNAc(2)Hex(1)	S[+568]	1668.24	2	3335.48	3335.48	0	-1	156	Specific	562.54	497.15	497.15	8.69	3	>tr|Q63QT2|Q63QT2_BURPS Outer membrane protein assembly factor BamE OS=Burkholderia pseudomallei (strain K96243) OX=272560 GN=omlA PE=3 SV=1	4791	20200122_Nsco_ZICHILIC_BP_B1.38106.38106.2	controllerType=0 controllerNumber=1 scan=38106	95.8648	Trypsin	B1	AASAPEAAAAAPEAMQAAEQNDANAQAAR	568
87405:3	723	R.FQAAQLPGAAS[+568.212]GVPVPLPDGGTESGGNFTDEPGIAGGEGR.G	HexNAc(2)Hex(1)	S[+568]	1450.35	3	4349.03	4349.02	0	0.9	174	Specific	562.59	562.59	3.9	6.99	2	>tr|Q63Z22|Q63Z22_BURPS Type II secretion system protein K OS=Burkholderia pseudomallei (strain K96243) OX=272560 GN=gspK PE=3 SV=1	4656	20200122_Nsco_ZICHILIC_BP_B2.74483.74483.3	controllerType=0 controllerNumber=1 scan=74483	170.776	Trypsin	B2	FQAAQLPGAASGVPVPLPDGGTESGGNFTDEPGIAGGEGR	568
48371:2	913	K.YMPS[+568.212]QPAPERDAAALDAASGVAAQ.-	HexNAc(2)Hex(1)	S[+568]	1478.67	2	2956.34	2955.34	1	-1.4	276	CRagged	562.93	293.87	18.2	9.78	5	>tr|Q63TU5|Q63TU5_BURPS Putative N-acetylmuramoyl-L-alanine amidase OS=Burkholderia pseudomallei (strain K96243) OX=272560 GN=BPSL1872 PE=4 SV=1	2904	NS_368_NSco_20200117_BP_HILIC_B3.44145.44145.2	controllerType=0 controllerNumber=1 scan=44145	106.097	Trypsin	B3	YMPSQPAPERDAAALDAASGVAAQ	568
32122:3	616	A.APTDAAPLADAPAAAS[+568.212]ATPDARDGDASR.V	HexNAc(2)Hex(1)	S[+568]	1064.82	3	3192.45	3190.45	2	-3.1	27	NRagged	563.16	472.57	2.4	9.14	6	>tr|Q63K21|Q63K21_BURPS Type III secretion system protein OS=Burkholderia pseudomallei (strain K96243) OX=272560 GN=bsaO PE=3 SV=1	5131	NS_368_NSco_20200117_BP_HILIC_B3.30374.30374.3	controllerType=0 controllerNumber=1 scan=30374	77.1446	Trypsin	B3	APTDAAPLADAPAAASATPDARDGDASR	568
27644:2	139	R.DASGKEPIPLTPQAAS[+568.212]QAK.A	HexNAc(2)Hex(1)	S[+568]	1239.11	2	2477.21	2477.21	0	-1.4	853	Specific	563.79	445.1	5.99	9.76	10	>tr|Q63NS2|Q63NS2_BURPS Putative membrane protein OS=Burkholderia pseudomallei (strain K96243) OX=272560 GN=BPSS0227 PE=4 SV=1	5496	20200122_Nsco_ZICHILIC_BP_B2.24995.24995.2	controllerType=0 controllerNumber=1 scan=24995	63.997	Trypsin	B2	DASGKEPIPLTPQAASQAK	568
01387:2	30	K.KAATAAPADAAS[+568.212]Q.-	HexNAc(2)Hex(1)	S[+568]	870.904	2	1740.8	1740.8	0	-1	80	CRagged	564.26	283.65	59.35	7.39	16	>tr|Q63TN8|Q63TN8_BURPS Putative exported protein OS=Burkholderia pseudomallei (strain K96243) OX=272560 GN=BPSL1929 PE=4 SV=1	3482	20200122_Nsco_ZICHILIC_BP_B3.3501.3501.2	controllerType=0 controllerNumber=1 scan=3501	17.9887	Trypsin	B3	KAATAAPADAASQ	568
43286:2	176	R.AAS[+568.212]APEAAAAAPEAMQAAEQNDANAQAAR.A	HexNAc(2)Hex(1)	S[+568]	1668.24	2	3335.48	3335.48	0	-0.9	156	Specific	565.4	383.39	383.39	8.69	3	>tr|Q63QT2|Q63QT2_BURPS Outer membrane protein assembly factor BamE OS=Burkholderia pseudomallei (strain K96243) OX=272560 GN=omlA PE=3 SV=1	4791	20200122_Nsco_ZICHILIC_BP_B1.37814.37814.2	controllerType=0 controllerNumber=1 scan=37814	95.1663	Trypsin	B1	AASAPEAAAAAPEAMQAAEQNDANAQAAR	568
02834:2	374	R.AAAPAAASPAS[+568.212]GSDSR.S	HexNAc(2)Hex(1)	S[+568]	977.94	2	1954.87	1954.87	0	0.3	419	Specific	565.44	454.48	0	9.38	8	>tr|Q63US6|Q63US6_BURPS Protein HflK OS=Burkholderia pseudomallei (strain K96243) OX=272560 GN=BPSL1520 PE=3 SV=1	5406	NS_368_NSco_20200117_BP_HILIC_B1.4777.4777.2	controllerType=0 controllerNumber=1 scan=4777	20.4507	Trypsin	B1	AAAPAAASPASGSDSR	568
35257:3	229	R.AAEAASAGVAPPAS[+568.212]GAQAPAPAS[+203.079][+192.063][+192.063][+188.067][+215.116]AAAAASAPR.A	HexNAc(2)Hex(1),HexNAc(1) 192.063 192.063 188.067 215.116	S[+188][+192]*2[+203][+215][+568]	1415.66	3	4244.95	4244.95	0	-0.8	387	Specific	565.99	565.99	3.6	9.93	24	>tr|Q63US6|Q63US6_BURPS Protein HflK OS=Burkholderia pseudomallei (strain K96243) OX=272560 GN=BPSL1520 PE=3 SV=1	5406	NS_368_NSco_20200117_BP_HILIC_B3.33077.33077.3	controllerType=0 controllerNumber=1 scan=33077	82.9466	Trypsin	B3	AAEAASAGVAPPASGAQAPAPASAAAAASAPR	1558
07988:2	9	K.AATPAS[+568.212]AAS[+203.079][+192.063][+192.063][+188.067][+215.116]GA.-	HexNAc(2)Hex(1),HexNAc(1) 192.063 192.063 188.067 215.116	S[+188][+192]*2[+203][+215][+568]	1217.02	2	2433.03	2433.03	0	0.7	221	CRagged	566.61	354.03	0	6.54	58	>tr|Q63UW0|Q63UW0_BURPS Uncharacterized protein OS=Burkholderia pseudomallei (strain K96243) OX=272560 GN=BPSL1486 PE=4 SV=1	1930	20200122_Nsco_ZICHILIC_BP_B2.8892.8892.2	controllerType=0 controllerNumber=1 scan=8892	27.539	Trypsin	B2	AATPASAASGA	1558
36394:4	204	K.AASGAVPTVKPTDNS[+568.212]SGSFVFSRPGK.F	HexNAc(2)Hex(1)	S[+568]	784.136	4	3133.52	3132.52	1	-1	75	Specific	566.98	539.75	1.2	10.71	11	>tr|Q63RR8|Q63RR8_BURPS Outer-membrane lipoprotein carrier protein OS=Burkholderia pseudomallei (strain K96243) OX=272560 GN=lolA PE=3 SV=1	3506	NS_368_NSco_20200117_BP_HILIC_B3.34024.34024.4	controllerType=0 controllerNumber=1 scan=34024	84.915	Trypsin	B3	AASGAVPTVKPTDNSSGSFVFSRPGK	568
62846:3	1087	R.GFVATVGVNLAAAPPNS[+568.212]ASDVPGHVDEQEK.Q	HexNAc(2)Hex(1)	S[+568]	1182.23	3	3544.68	3544.68	0	-0.9	733	Specific	567.21	567.21	1.2	10.25	3	>tr|Q63Q51|Q63Q51_BURPS Penicillin-binding protein 1A OS=Burkholderia pseudomallei (strain K96243) OX=272560 GN=mrcA PE=4 SV=1	2330	20200122_Nsco_ZICHILIC_BP_B2.53377.53377.3	controllerType=0 controllerNumber=1 scan=53377	123.111	Trypsin	B2	GFVATVGVNLAAAPPNSASDVPGHVDEQEK	568
20243:2	14	A.STPAAGADAASS[+568.212]PKPAVEDIK.M	HexNAc(2)Hex(1)	S[+568]	1276.11	2	2551.21	2551.21	0	-0.1	29	NRagged	567.36	426.94	0	8.69	31	>tr|Q63W37|Q63W37_BURPS Ecotin OS=Burkholderia pseudomallei (strain K96243) OX=272560 GN=eco PE=4 SV=1	4875	20200122_Nsco_ZICHILIC_BP_B2.18915.18915.2	controllerType=0 controllerNumber=1 scan=18915	49.743	Trypsin	B2	STPAAGADAASSPKPAVEDIK	568
43476:3	176	R.AAS[+568.212]APEAAAAAPEAM[+15.995]QAAEQNDANAQAAR.A	HexNAc(2)Hex(1)	M[+16], S[+568]	1117.83	3	3351.49	3351.48	0	3.2	156	Specific	568.36	568.36	568.36	7.76	3	>tr|Q63QT2|Q63QT2_BURPS Outer membrane protein assembly factor BamE OS=Burkholderia pseudomallei (strain K96243) OX=272560 GN=omlA PE=3 SV=1	4791	20200122_Nsco_ZICHILIC_BP_B1.37969.37969.3	controllerType=0 controllerNumber=1 scan=37969	95.5522	Trypsin	B1	AASAPEAAAAAPEAMQAAEQNDANAQAAR	568
04428:2	30	K.KAATAAPADAAS[+203.079][+192.063][+192.063][+188.067][+215.116]Q.-	HexNAc(1) 192.063 192.063 188.067 215.116	S[+188][+192]*2[+203][+215]	1081.99	2	2162.98	2162.98	0	-0.1	80	CRagged	568.73	474.67	64.41	8.45	16	>tr|Q63TN8|Q63TN8_BURPS Putative exported protein OS=Burkholderia pseudomallei (strain K96243) OX=272560 GN=BPSL1929 PE=4 SV=1	3482	20200122_Nsco_ZICHILIC_BP_B3.6035.6035.2	controllerType=0 controllerNumber=1 scan=6035	22.4424	Trypsin	B3	KAATAAPADAASQ	990
49093:4	58	G.AS[+162.053][+462.149]SATTTAAKPT[+568.212][+100.064]SGADANTGYFLQVGAYKTEADAEQQR.A	Hex(1) 462.1486,HexNAc(2)Hex(1) 100.064	S[+162][+462], T[+100][+568]	1293.58	4	5171.3	5170.32	1	-4.4	187	NRagged	569.54	569.54	1.4	7.97	25	>tr|Q63Y07|Q63Y07_BURPS Putative membrane protein OS=Burkholderia pseudomallei (strain K96243) OX=272560 GN=BPSL0382 PE=4 SV=1	2876	NS_368_NSco_20200117_BP_HILIC_B2.46289.46289.4	controllerType=0 controllerNumber=1 scan=46289	105.053	Trypsin	B2	ASSATTTAAKPTSGADANTGYFLQVGAYKTEADAEQQR	1292
44243:3	192	R.AAS[+568.212]APEAAAAAPEAM[+15.995]QAAEQNDANAQAAR.A	HexNAc(2)Hex(1)	M[+16], S[+568]	1118.17	3	3352.49	3351.48	1	3.1	156	Specific	570.27	551.21	551.21	9.27	6	>tr|Q63QT2|Q63QT2_BURPS Outer membrane protein assembly factor BamE OS=Burkholderia pseudomallei (strain K96243) OX=272560 GN=omlA PE=3 SV=1	4791	NS_368_NSco_20200117_BP_HILIC_B3.40730.40730.3	controllerType=0 controllerNumber=1 scan=40730	99.1268	Trypsin	B3	AASAPEAAAAAPEAMQAAEQNDANAQAAR	568
44871:2	108	R.AAS[+568.212]APEAAAAAPEAMQAAEQNDANAQAAR.A	HexNAc(2)Hex(1)	S[+568]	1668.24	2	3335.48	3335.48	0	-0.2	156	Specific	570.84	513.16	513.16	10.75	7	>tr|Q63QT2|Q63QT2_BURPS Outer membrane protein assembly factor BamE OS=Burkholderia pseudomallei (strain K96243) OX=272560 GN=omlA PE=3 SV=1	4791	NS_368_NSco_20200117_BP_HILIC_B1.42432.42432.2	controllerType=0 controllerNumber=1 scan=42432	98.4537	Trypsin	B1	AASAPEAAAAAPEAMQAAEQNDANAQAAR	568
24712:3	32	A.ASASTPAAGADAASS[+568.212]PKPAVEDIK.M	HexNAc(2)Hex(1)	S[+568]	927.444	3	2780.32	2780.32	0	-0.9	26	NRagged	570.91	449.88	0	9.45	32	>tr|Q63W37|Q63W37_BURPS Ecotin OS=Burkholderia pseudomallei (strain K96243) OX=272560 GN=eco PE=4 SV=1	4875	NS_368_NSco_20200117_BP_HILIC_B2.23901.23901.3	controllerType=0 controllerNumber=1 scan=23901	57.3084	Trypsin	B2	ASASTPAAGADAASSPKPAVEDIK	568
46215:3	152	R.AAS[+568.212]APEAAAAAPEAM[+15.995]QAAEQNDANAQAAR.A	HexNAc(2)Hex(1)	M[+16], S[+568]	1117.83	3	3351.49	3351.48	0	3.1	156	Specific	571.06	492.52	492.52	7.83	4	>tr|Q63QT2|Q63QT2_BURPS Outer membrane protein assembly factor BamE OS=Burkholderia pseudomallei (strain K96243) OX=272560 GN=omlA PE=3 SV=1	4791	20200122_Nsco_ZICHILIC_BP_B2.39830.39830.3	controllerType=0 controllerNumber=1 scan=39830	95.6125	Trypsin	B2	AASAPEAAAAAPEAMQAAEQNDANAQAAR	568
34934:3	32	K.VAPPADNNAS[+568.212]QPQQFDPNRALQGK.T	HexNAc(2)Hex(1)	S[+568]	1044.5	3	3131.47	3131.48	0	-1	50	Specific	571.11	469.17	469.17	9.81	30	>tr|Q63Y07|Q63Y07_BURPS Putative membrane protein OS=Burkholderia pseudomallei (strain K96243) OX=272560 GN=BPSL0382 PE=4 SV=1	2876	20200122_Nsco_ZICHILIC_BP_B2.30911.30911.3	controllerType=0 controllerNumber=1 scan=30911	76.86	Trypsin	B2	VAPPADNNASQPQQFDPNRALQGK	568
09870:3	29	K.PQTAANGSS[+365.132][+231.074][+100.064]APHVANNNAQASAAATPPK.A	HexNAc(1)Hex(1) 231.0743 100.064	S[+100][+231][+365]	1114.2	3	3340.57	3339.56	1	3.1	152	Specific	571.62	432.28	2.4	10.17	37	>tr|Q63Y07|Q63Y07_BURPS Putative membrane protein OS=Burkholderia pseudomallei (strain K96243) OX=272560 GN=BPSL0382 PE=4 SV=1	2876	NS_368_NSco_20200117_BP_HILIC_B3.10405.10405.3	controllerType=0 controllerNumber=1 scan=10405	30.5403	Trypsin	B3	PQTAANGSSAPHVANNNAQASAAATPPK	696
24156:3	44	A.SASTPAAGADAASS[+568.212]PKPAVEDIK.M	HexNAc(2)Hex(1)	S[+568]	903.767	3	2709.29	2709.28	0	1	27	NRagged	572.76	393.37	0	7.94	20	>tr|Q63W37|Q63W37_BURPS Ecotin OS=Burkholderia pseudomallei (strain K96243) OX=272560 GN=eco PE=4 SV=1	4875	NS_368_NSco_20200117_BP_HILIC_B1.23164.23164.3	controllerType=0 controllerNumber=1 scan=23164	56.9202	Trypsin	B1	SASTPAAGADAASSPKPAVEDIK	568
42261:2	98	R.AAS[+568.212]APEAAAAAPEAMQAAEQNDANAQAAR.A	HexNAc(2)Hex(1)	S[+568]	1668.24	2	3335.48	3335.48	0	-0.7	156	Specific	573.27	362.67	362.67	9.21	4	>tr|Q63QT2|Q63QT2_BURPS Outer membrane protein assembly factor BamE OS=Burkholderia pseudomallei (strain K96243) OX=272560 GN=omlA PE=3 SV=1	4791	20200122_Nsco_ZICHILIC_BP_B3.38155.38155.2	controllerType=0 controllerNumber=1 scan=38155	95.6037	Trypsin	B3	AASAPEAAAAAPEAMQAAEQNDANAQAAR	568
57928:3	417	K.LKTPAAPTPPAAPVPAS[+568.212]SAAPGTSASSAVAAPAAAGSGPAASAPAAPVR.H	HexNAc(2)Hex(1)	S[+568]	1594.81	3	4782.43	4782.43	0	-1.3	216	Specific	573.29	499.05	2.3	9.17	10	>tr|Q63VC5|Q63VC5_BURPS Putative lipoprotein OS=Burkholderia pseudomallei (strain K96243) OX=272560 GN=BPSL1317 PE=4 SV=1	2962	20200122_Nsco_ZICHILIC_BP_B2.49445.49445.3	controllerType=0 controllerNumber=1 scan=49445	115.499	Trypsin	B2	LKTPAAPTPPAAPVPASSAAPGTSASSAVAAPAAAGSGPAASAPAAPVR	568
29665:3	512	R.DASGKEPIPLTPQAAS[+568.212]QAK.A	HexNAc(2)Hex(1)	S[+568]	826.411	3	2477.22	2477.21	0	1.8	853	Specific	573.83	568.46	7.33	9.2	4	>tr|Q63NS2|Q63NS2_BURPS Putative membrane protein OS=Burkholderia pseudomallei (strain K96243) OX=272560 GN=BPSS0227 PE=4 SV=1	5496	NS_368_NSco_20200117_BP_HILIC_B1.28266.28266.3	controllerType=0 controllerNumber=1 scan=28266	67.6282	Trypsin	B1	DASGKEPIPLTPQAASQAK	568
43337:2	176	R.AAS[+568.212]APEAAAAAPEAM[+15.995]QAAEQNDANAQAAR.A	HexNAc(2)Hex(1)	M[+16], S[+568]	1676.24	2	3351.47	3351.48	0	-1	156	Specific	574.23	375.65	375.65	8.69	3	>tr|Q63QT2|Q63QT2_BURPS Outer membrane protein assembly factor BamE OS=Burkholderia pseudomallei (strain K96243) OX=272560 GN=omlA PE=3 SV=1	4791	20200122_Nsco_ZICHILIC_BP_B1.37853.37853.2	controllerType=0 controllerNumber=1 scan=37853	95.2629	Trypsin	B1	AASAPEAAAAAPEAMQAAEQNDANAQAAR	568
43760:3	29	K.GASSATTTAAKPT[+568.212]S[+568.212]GADANTGYFLQVGAYK.T	HexNAc(2)Hex(1),HexNAc(2)Hex(1)	S[+568], T[+568]	1348.95	3	4044.84	4042.84	2	-1.6	186	Specific	575.41	435.59	2.4	11.68	37	>tr|Q63Y07|Q63Y07_BURPS Putative membrane protein OS=Burkholderia pseudomallei (strain K96243) OX=272560 GN=BPSL0382 PE=4 SV=1	2876	NS_368_NSco_20200117_BP_HILIC_B3.40341.40341.3	controllerType=0 controllerNumber=1 scan=40341	98.2611	Trypsin	B3	GASSATTTAAKPTSGADANTGYFLQVGAYK	1136
24190:3	44	A.ASASTPAAGADAASS[+568.212]PKPAVEDIK.M	HexNAc(2)Hex(1)	S[+568]	927.445	3	2780.32	2780.32	0	-0.5	26	NRagged	576.68	556.43	0	9	20	>tr|Q63W37|Q63W37_BURPS Ecotin OS=Burkholderia pseudomallei (strain K96243) OX=272560 GN=eco PE=4 SV=1	4875	NS_368_NSco_20200117_BP_HILIC_B1.23192.23192.3	controllerType=0 controllerNumber=1 scan=23192	56.9667	Trypsin	B1	ASASTPAAGADAASSPKPAVEDIK	568
18255:3	543	R.SIHAAGGAS[+568.212]TAAVGYTVR.E	HexNAc(2)Hex(1)	S[+568]	753.031	3	2257.08	2257.08	0	-1.7	51	Specific	576.79	436.98	11.6	7.38	2	>tr|Q63PS5|Q63PS5_BURPS Putative exported protein OS=Burkholderia pseudomallei (strain K96243) OX=272560 GN=BPSL3298 PE=4 SV=1	2718	20200122_Nsco_ZICHILIC_BP_B3.17665.17665.3	controllerType=0 controllerNumber=1 scan=17665	47.004	Trypsin	B3	SIHAAGGASTAAVGYTVR	568
30009:3	192	R.AAS[+568.212]APEAAAAAPEAM[+15.995]QAAEQNDANAQAAR.A	HexNAc(2)Hex(1)	M[+16], S[+568]	1117.83	3	3351.47	3351.48	0	-0.8	156	Specific	577.4	537.89	537.89	10.82	6	>tr|Q63QT2|Q63QT2_BURPS Outer membrane protein assembly factor BamE OS=Burkholderia pseudomallei (strain K96243) OX=272560 GN=omlA PE=3 SV=1	4791	NS_368_NSco_20200117_BP_HILIC_B3.28461.28461.3	controllerType=0 controllerNumber=1 scan=28461	72.8226	Trypsin	B3	AASAPEAAAAAPEAMQAAEQNDANAQAAR	568
25302:3	14	A.ASASTPAAGADAAS[+203.079][+192.063][+192.063][+188.067][+215.116]SPKPAVEDIK.M	HexNAc(1) 192.063 192.063 188.067 215.116	S[+188][+192]*2[+203][+215]	1068.17	3	3202.49	3202.5	0	-0.8	26	NRagged	578.63	574.07	0	8.35	31	>tr|Q63W37|Q63W37_BURPS Ecotin OS=Burkholderia pseudomallei (strain K96243) OX=272560 GN=eco PE=4 SV=1	4875	20200122_Nsco_ZICHILIC_BP_B2.23061.23061.3	controllerType=0 controllerNumber=1 scan=23061	59.6414	Trypsin	B2	ASASTPAAGADAASSPKPAVEDIK	990
34916:3	32	K.VAPPADNNAS[+568.212]QPQQFDPNRALQGK.T	HexNAc(2)Hex(1)	S[+568]	1044.83	3	3132.47	3131.48	1	-2.2	50	Specific	578.72	192.67	192.67	7.23	30	>tr|Q63Y07|Q63Y07_BURPS Putative membrane protein OS=Burkholderia pseudomallei (strain K96243) OX=272560 GN=BPSL0382 PE=4 SV=1	2876	20200122_Nsco_ZICHILIC_BP_B2.30894.30894.3	controllerType=0 controllerNumber=1 scan=30894	76.8131	Trypsin	B2	VAPPADNNASQPQQFDPNRALQGK	568
18759:3	83	R.SPSS[+568.212]SAAATSTSPSASAGTGDAALSEARK.-	HexNAc(2)Hex(1)	S[+568]	1064.49	3	3191.46	3191.46	0	-0.2	113	Specific	578.93	462.88	14.77	9.98	8	>tr|Q63MW4|Q63MW4_BURPS Uncharacterized protein OS=Burkholderia pseudomallei (strain K96243) OX=272560 GN=BPSS0534 PE=4 SV=1	5652	20200122_Nsco_ZICHILIC_BP_B1.17662.17662.3	controllerType=0 controllerNumber=1 scan=17662	48.291	Trypsin	B1	SPSSSAAATSTSPSASAGTGDAALSEARK	568
43669:3	176	R.AAS[+568.212]APEAAAAAPEAMQAAEQNDANAQAAR.A	HexNAc(2)Hex(1)	S[+568]	1112.5	3	3335.48	3335.48	0	-0.2	156	Specific	579.53	556.01	556.01	8.91	3	>tr|Q63QT2|Q63QT2_BURPS Outer membrane protein assembly factor BamE OS=Burkholderia pseudomallei (strain K96243) OX=272560 GN=omlA PE=3 SV=1	4791	20200122_Nsco_ZICHILIC_BP_B1.38130.38130.3	controllerType=0 controllerNumber=1 scan=38130	95.9209	Trypsin	B1	AASAPEAAAAAPEAMQAAEQNDANAQAAR	568
29468:3	176	R.AAS[+568.212]APEAAAAAPEAM[+15.995]QAAEQNDANAQAAR.A	HexNAc(2)Hex(1)	M[+16], S[+568]	1117.83	3	3351.48	3351.48	0	1.1	156	Specific	580	405.17	405.17	8.49	3	>tr|Q63QT2|Q63QT2_BURPS Outer membrane protein assembly factor BamE OS=Burkholderia pseudomallei (strain K96243) OX=272560 GN=omlA PE=3 SV=1	4791	20200122_Nsco_ZICHILIC_BP_B1.26501.26501.3	controllerType=0 controllerNumber=1 scan=26501	69.72	Trypsin	B1	AASAPEAAAAAPEAMQAAEQNDANAQAAR	568
32867:3	29	K.VAPPADNNAS[+568.212]QPQQFDPNRALQGK.T	HexNAc(2)Hex(1)	S[+568]	1044.49	3	3131.47	3131.48	0	-1.9	50	Specific	580.24	580.24	580.24	11.58	37	>tr|Q63Y07|Q63Y07_BURPS Putative membrane protein OS=Burkholderia pseudomallei (strain K96243) OX=272560 GN=BPSL0382 PE=4 SV=1	2876	NS_368_NSco_20200117_BP_HILIC_B3.30991.30991.3	controllerType=0 controllerNumber=1 scan=30991	78.4223	Trypsin	B3	VAPPADNNASQPQQFDPNRALQGK	568
45744:3	152	R.AAS[+568.212]APEAAAAAPEAMQAAEQNDANAQAAR.A	HexNAc(2)Hex(1)	S[+568]	1112.5	3	3335.48	3335.48	0	-1	156	Specific	580.4	553	553	9.42	4	>tr|Q63QT2|Q63QT2_BURPS Outer membrane protein assembly factor BamE OS=Burkholderia pseudomallei (strain K96243) OX=272560 GN=omlA PE=3 SV=1	4791	20200122_Nsco_ZICHILIC_BP_B2.39420.39420.3	controllerType=0 controllerNumber=1 scan=39420	94.6442	Trypsin	B2	AASAPEAAAAAPEAMQAAEQNDANAQAAR	568
38891:3	72	R.ANGKTEAAQASVTASAAADAPAAPAPAAAAS[+568.212]GANAIR.I	HexNAc(2)Hex(1)	S[+568]	1277.62	3	3830.85	3830.85	0	0	547	Specific	580.54	580.54	19.7	9.73	12	>tr|Q63UN0|Q63UN0_BURPS Putative outer membrane lipoprotein OS=Burkholderia pseudomallei (strain K96243) OX=272560 GN=BPSL1566 PE=3 SV=1	1626	20200122_Nsco_ZICHILIC_BP_B1.34207.34207.3	controllerType=0 controllerNumber=1 scan=34207	87.1863	Trypsin	B1	ANGKTEAAQASVTASAAADAPAAPAPAAAASGANAIR	568
07174:2	785	R.AGASAPAPPRDAAPAS[+568.212]R.A	HexNAc(2)Hex(1)	S[+568]	1066.01	2	2131.01	2131.01	0	-1.8	36	Specific	581.77	304.37	35.58	9.84	6	>tr|Q63HW2|Q63HW2_BURPS Putative amidase OS=Burkholderia pseudomallei (strain K96243) OX=272560 GN=BPSS2307 PE=4 SV=1	4458	NS_368_NSco_20200117_BP_HILIC_B3.8104.8104.2	controllerType=0 controllerNumber=1 scan=8104	25.7312	Trypsin	B3	AGASAPAPPRDAAPASR	568
22401:3	20	A.ASASTPAAGADAAS[+568.212]SPKPAVEDIK.M	HexNAc(2)Hex(1)	S[+568]	927.443	3	2780.32	2780.32	0	-1.9	26	NRagged	582.04	567.67	0	10.03	37	>tr|Q63W37|Q63W37_BURPS Ecotin OS=Burkholderia pseudomallei (strain K96243) OX=272560 GN=eco PE=4 SV=1	4875	NS_368_NSco_20200117_BP_HILIC_B3.21504.21504.3	controllerType=0 controllerNumber=1 scan=21504	56.8296	Trypsin	B3	ASASTPAAGADAASSPKPAVEDIK	568
87920:4	518	A.APDAASAASAEQAAPLTITVRPGQS[+568.212]LNDIAVAVTQSHDPGVLAR.A	HexNAc(2)Hex(1)	S[+568]	1227.37	4	4906.45	4905.46	1	-2.2	13	NRagged	582.61	234.39	0	6.47	1	>tr|Q63JL4|Q63JL4_BURPS Putative membrane protein OS=Burkholderia pseudomallei (strain K96243) OX=272560 GN=BPSS1703 PE=4 SV=1	4405	NS_368_NSco_20200117_BP_HILIC_B2.80510.80510.2	controllerType=0 controllerNumber=1 scan=80510	173.718	Trypsin	B2	APDAASAASAEQAAPLTITVRPGQSLNDIAVAVTQSHDPGVLAR	568
28643:2	98	R.AAS[+568.212]APEAAAAAPEAM[+15.995]QAAEQNDANAQAAR.A	HexNAc(2)Hex(1)	M[+16], S[+568]	1676.24	2	3351.47	3351.48	0	-0.4	156	Specific	583.11	409.73	409.73	9.21	4	>tr|Q63QT2|Q63QT2_BURPS Outer membrane protein assembly factor BamE OS=Burkholderia pseudomallei (strain K96243) OX=272560 GN=omlA PE=3 SV=1	4791	20200122_Nsco_ZICHILIC_BP_B3.26604.26604.2	controllerType=0 controllerNumber=1 scan=26604	68.5523	Trypsin	B3	AASAPEAAAAAPEAMQAAEQNDANAQAAR	568
43114:4	155	K.AASGAVPTVKPTDNS[+568.212]SGSFVFSRPGK.F	HexNAc(2)Hex(1)	S[+568]	783.886	4	3132.52	3132.52	0	-0.2	75	Specific	583.5	583.5	1.2	10.75	7	>tr|Q63RR8|Q63RR8_BURPS Outer-membrane lipoprotein carrier protein OS=Burkholderia pseudomallei (strain K96243) OX=272560 GN=lolA PE=3 SV=1	3506	NS_368_NSco_20200117_BP_HILIC_B1.40839.40839.4	controllerType=0 controllerNumber=1 scan=40839	95.015	Trypsin	B1	AASGAVPTVKPTDNSSGSFVFSRPGK	568
39330:2	130	R.QQLAPPAPAS[+568.212]APAAASDAGTASPGARP.-	HexNAc(2)Hex(1)	S[+568]	1498.72	2	2996.43	2996.43	0	-0.9	731	CRagged	584.8	435.93	11.71	9.46	13	>tr|Q63Z30|Q63Z30_BURPS General secretory pathway protein D OS=Burkholderia pseudomallei (strain K96243) OX=272560 GN=gspD PE=3 SV=1	680	20200122_Nsco_ZICHILIC_BP_B2.34377.34377.2	controllerType=0 controllerNumber=1 scan=34377	84.2891	Trypsin	B2	QQLAPPAPASAPAAASDAGTASPGARP	568
39989:2	130	R.QQLAPPAPAS[+568.212]APAAASDAGTASPGARP.-	HexNAc(2)Hex(1)	S[+568]	1498.72	2	2996.43	2996.43	0	-0.6	731	CRagged	585.57	452.3	10.1	9.46	13	>tr|Q63Z30|Q63Z30_BURPS General secretory pathway protein D OS=Burkholderia pseudomallei (strain K96243) OX=272560 GN=gspD PE=3 SV=1	680	20200122_Nsco_ZICHILIC_BP_B2.34897.34897.2	controllerType=0 controllerNumber=1 scan=34897	85.3882	Trypsin	B2	QQLAPPAPASAPAAASDAGTASPGARP	568
45771:3	58	K.GASSATTTAAKPT[+568.212]S[+568.212]GADANTGYFLQVGAYK.T	HexNAc(2)Hex(1),HexNAc(2)Hex(1)	S[+568], T[+568]	1348.28	3	4042.84	4042.84	0	-0.8	186	Specific	585.66	437.95	1.2	11	25	>tr|Q63Y07|Q63Y07_BURPS Putative membrane protein OS=Burkholderia pseudomallei (strain K96243) OX=272560 GN=BPSL0382 PE=4 SV=1	2876	NS_368_NSco_20200117_BP_HILIC_B2.43433.43433.3	controllerType=0 controllerNumber=1 scan=43433	99.3203	Trypsin	B2	GASSATTTAAKPTSGADANTGYFLQVGAYK	1136
03802:2	11	K.KAATAAPADAAS[+365.132][+231.074]Q.-	HexNAc(1)Hex(1) 231.0743	S[+231][+365]	884.903	2	1768.8	1768.8	0	0.3	80	CRagged	585.97	458.75	34.03	9.07	22	>tr|Q63TN8|Q63TN8_BURPS Putative exported protein OS=Burkholderia pseudomallei (strain K96243) OX=272560 GN=BPSL1929 PE=4 SV=1	3482	20200122_Nsco_ZICHILIC_BP_B1.5477.5477.2	controllerType=0 controllerNumber=1 scan=5477	21.454	Trypsin	B1	KAATAAPADAASQ	596
45481:3	108	R.AAS[+568.212]APEAAAAAPEAMQAAEQNDANAQAAR.A	HexNAc(2)Hex(1)	S[+568]	1112.5	3	3335.49	3335.48	0	1.3	156	Specific	585.99	583.55	583.55	9.33	7	>tr|Q63QT2|Q63QT2_BURPS Outer membrane protein assembly factor BamE OS=Burkholderia pseudomallei (strain K96243) OX=272560 GN=omlA PE=3 SV=1	4791	NS_368_NSco_20200117_BP_HILIC_B1.42945.42945.3	controllerType=0 controllerNumber=1 scan=42945	99.4646	Trypsin	B1	AASAPEAAAAAPEAMQAAEQNDANAQAAR	568
75981:4	63	R.NGKLPEDAQQADGGAAANAAS[+568.212]GAAAQTQAQAPALPAAIYFETGKSELPADAK.D	HexNAc(2)Hex(1)	S[+568]	1398.92	4	5592.65	5591.68	1	-5.1	390	Specific	586.81	586.81	125.93	9.28	15	>tr|Q63XT7|Q63XT7_BURPS Cytochrome c oxidase subunit 2 OS=Burkholderia pseudomallei (strain K96243) OX=272560 GN=BPSL0453 PE=3 SV=1	4191	NS_368_NSco_20200117_BP_HILIC_B2.70255.70255.4	controllerType=0 controllerNumber=1 scan=70255	153.725	Trypsin	B2	NGKLPEDAQQADGGAAANAASGAAAQTQAQAPALPAAIYFETGKSELPADAK	568
20135:3	32	S.TPAAGADAAS[+568.212]SPKPAVEDIK.M	HexNAc(2)Hex(1)	S[+568]	822.066	3	2464.18	2464.18	0	0.4	30	NRagged	588.67	416.88	0	8.86	32	>tr|Q63W37|Q63W37_BURPS Ecotin OS=Burkholderia pseudomallei (strain K96243) OX=272560 GN=eco PE=4 SV=1	4875	NS_368_NSco_20200117_BP_HILIC_B2.19767.19767.3	controllerType=0 controllerNumber=1 scan=19767	48.8083	Trypsin	B2	TPAAGADAASSPKPAVEDIK	568
75082:4	66	R.NGKLPEDAQQADGGAAANAAS[+568.212]GAAAQTQAQAPALPAAIYFETGKSELPADAK.D	HexNAc(2)Hex(1)	S[+568]	1398.67	4	5591.67	5591.68	0	-1.5	390	Specific	588.96	542	0	9.22	18	>tr|Q63XT7|Q63XT7_BURPS Cytochrome c oxidase subunit 2 OS=Burkholderia pseudomallei (strain K96243) OX=272560 GN=BPSL0453 PE=3 SV=1	4191	20200122_Nsco_ZICHILIC_BP_B2.63064.63064.4	controllerType=0 controllerNumber=1 scan=63064	142.612	Trypsin	B2	NGKLPEDAQQADGGAAANAASGAAAQTQAQAPALPAAIYFETGKSELPADAK	568
31913:3	891	R.AADPASGAGGAPVADAPQPAS[+568.212]APESAADR.A	HexNAc(2)Hex(1)	S[+568]	1048.48	3	3143.41	3143.41	0	-0.1	148	Specific	589.64	354.67	9.6	9.78	2	>tr|Q63LR7|Q63LR7_BURPS Subfamily M23B unassigned peptidase OS=Burkholderia pseudomallei (strain K96243) OX=272560 GN=BPSS0945 PE=4 SV=1	3105	NS_368_NSco_20200117_BP_HILIC_B3.30193.30193.3	controllerType=0 controllerNumber=1 scan=30193	76.7408	Trypsin	B3	AADPASGAGGAPVADAPQPASAPESAADR	568
28630:3	98	R.AAS[+568.212]APEAAAAAPEAM[+15.995]QAAEQNDANAQAAR.A	HexNAc(2)Hex(1)	M[+16], S[+568]	1117.83	3	3351.47	3351.48	0	-0.8	156	Specific	589.81	438.27	438.27	8.26	4	>tr|Q63QT2|Q63QT2_BURPS Outer membrane protein assembly factor BamE OS=Burkholderia pseudomallei (strain K96243) OX=272560 GN=omlA PE=3 SV=1	4791	20200122_Nsco_ZICHILIC_BP_B3.26594.26594.3	controllerType=0 controllerNumber=1 scan=26594	68.524	Trypsin	B3	AASAPEAAAAAPEAMQAAEQNDANAQAAR	568
33089:4	9	K.TGTAKPAATATPAPAPAPAPTTSSATPAPS[+568.212]AAT[+568.212]PAPATATPSTAASAPAAKK.S	HexNAc(2)Hex(1),HexNAc(2)Hex(1)	S[+568], T[+568]	1432.96	4	5728.8	5728.81	0	-1.5	129	Specific	589.92	589.92	0	8.98	58	>tr|Q63UW0|Q63UW0_BURPS Uncharacterized protein OS=Burkholderia pseudomallei (strain K96243) OX=272560 GN=BPSL1486 PE=4 SV=1	1930	20200122_Nsco_ZICHILIC_BP_B2.29395.29395.4	controllerType=0 controllerNumber=1 scan=29395	73.6419	Trypsin	B2	TGTAKPAATATPAPAPAPAPTTSSATPAPSAATPAPATATPSTAASAPAAKK	1136
38884:3	106	R.QQLAPPAPAS[+568.212]APAAASDAGTASPGARP.-	HexNAc(2)Hex(1)	S[+568]	999.482	3	2996.43	2996.43	0	-0.2	731	CRagged	590.54	328.71	10.1	9	5	>tr|Q63Z30|Q63Z30_BURPS General secretory pathway protein D OS=Burkholderia pseudomallei (strain K96243) OX=272560 GN=gspD PE=3 SV=1	680	NS_368_NSco_20200117_BP_HILIC_B1.36914.36914.3	controllerType=0 controllerNumber=1 scan=36914	86.5311	Trypsin	B1	QQLAPPAPASAPAAASDAGTASPGARP	568
36490:3	105	R.QQLAPPAPAS[+568.212]APAAASDAGTASPGARP.-	HexNAc(2)Hex(1)	S[+568]	999.481	3	2996.43	2996.43	0	-1.7	731	CRagged	590.66	338.95	10.1	7.14	12	>tr|Q63Z30|Q63Z30_BURPS General secretory pathway protein D OS=Burkholderia pseudomallei (strain K96243) OX=272560 GN=gspD PE=3 SV=1	680	20200122_Nsco_ZICHILIC_BP_B3.33304.33304.3	controllerType=0 controllerNumber=1 scan=33304	84.2573	Trypsin	B3	QQLAPPAPASAPAAASDAGTASPGARP	568
61190:4	103	R.NGKLPEDAQQADGGAAANAAS[+568.212]GAAAQTQAQAPALPAAIYFETGKSELPADAK.D	HexNAc(2)Hex(1)	S[+568]	1398.92	4	5592.66	5591.68	1	-3.8	390	Specific	591.03	524.79	0	7.18	9	>tr|Q63XT7|Q63XT7_BURPS Cytochrome c oxidase subunit 2 OS=Burkholderia pseudomallei (strain K96243) OX=272560 GN=BPSL0453 PE=3 SV=1	4191	20200122_Nsco_ZICHILIC_BP_B3.57210.57210.4	controllerType=0 controllerNumber=1 scan=57210	149.222	Trypsin	B3	NGKLPEDAQQADGGAAANAASGAAAQTQAQAPALPAAIYFETGKSELPADAK	568
37096:2	145	R.QQLAPPAPAS[+568.212]APAAASDAGTASPGARP.-	HexNAc(2)Hex(1)	S[+568]	1498.72	2	2996.43	2996.43	0	0	731	CRagged	592.56	483.89	10.1	9.54	9	>tr|Q63Z30|Q63Z30_BURPS General secretory pathway protein D OS=Burkholderia pseudomallei (strain K96243) OX=272560 GN=gspD PE=3 SV=1	680	20200122_Nsco_ZICHILIC_BP_B1.32800.32800.2	controllerType=0 controllerNumber=1 scan=32800	84.0117	Trypsin	B1	QQLAPPAPASAPAAASDAGTASPGARP	568
47621:4	99	K.VDTLPLAGEVLAPHAQAKPDAAAS[+568.212]AR.Q	HexNAc(2)Hex(1)	S[+568]	785.151	4	3137.58	3137.58	0	-0.5	503	Specific	592.68	570.4	570.4	11.64	12	>tr|Q63W72|Q63W72_BURPS Putative bifunctional protein (Uroporphyrin-III C-methyltransferase and uroporphyrinogen-III synthase transmembrane protein) OS=Burkholderia pseudomallei (strain K96243) OX=272560 GN=BPSL1016 PE=4 SV=1	783	NS_368_NSco_20200117_BP_HILIC_B3.43528.43528.4	controllerType=0 controllerNumber=1 scan=43528	104.838	Trypsin	B3	VDTLPLAGEVLAPHAQAKPDAAASAR	568
42175:3	98	R.AAS[+568.212]APEAAAAAPEAM[+15.995]QAAEQNDANAQAAR.A	HexNAc(2)Hex(1)	M[+16], S[+568]	1117.83	3	3351.49	3351.48	0	3.1	156	Specific	592.84	495.56	495.56	7.13	4	>tr|Q63QT2|Q63QT2_BURPS Outer membrane protein assembly factor BamE OS=Burkholderia pseudomallei (strain K96243) OX=272560 GN=omlA PE=3 SV=1	4791	20200122_Nsco_ZICHILIC_BP_B3.38090.38090.3	controllerType=0 controllerNumber=1 scan=38090	95.425	Trypsin	B3	AASAPEAAAAAPEAMQAAEQNDANAQAAR	568
60332:4	432	K.EKPNFSVENEAQIAKPPRVDFGTSSAPAPAPAAGAS[+568.212]N.-	HexNAc(2)Hex(1)	S[+568]	1073.52	4	4291.05	4291.05	0	-0.5	188	CRagged	593.64	593.64	145.83	11.42	6	>tr|Q63Y85|Q63Y85_BURPS Putative lipoprotein OS=Burkholderia pseudomallei (strain K96243) OX=272560 GN=BPSL0303 PE=4 SV=1	4119	NS_368_NSco_20200117_BP_HILIC_B3.54734.54734.4	controllerType=0 controllerNumber=1 scan=54734	127.817	Trypsin	B3	EKPNFSVENEAQIAKPPRVDFGTSSAPAPAPAAGASN	568
19341:3	20	A.STPAAGADAAS[+568.212]SPKPAVEDIK.M	HexNAc(2)Hex(1)	S[+568]	851.411	3	2552.22	2551.21	1	0.1	29	NRagged	593.71	521.08	0	9.75	37	>tr|Q63W37|Q63W37_BURPS Ecotin OS=Burkholderia pseudomallei (strain K96243) OX=272560 GN=eco PE=4 SV=1	4875	NS_368_NSco_20200117_BP_HILIC_B3.18791.18791.3	controllerType=0 controllerNumber=1 scan=18791	50.4366	Trypsin	B3	STPAAGADAASSPKPAVEDIK	568
45494:3	108	R.AAS[+568.212]APEAAAAAPEAMQAAEQNDANAQAAR.A	HexNAc(2)Hex(1)	S[+568]	1112.49	3	3335.47	3335.48	0	-3.5	156	Specific	594.02	592.71	592.71	8.4	7	>tr|Q63QT2|Q63QT2_BURPS Outer membrane protein assembly factor BamE OS=Burkholderia pseudomallei (strain K96243) OX=272560 GN=omlA PE=3 SV=1	4791	NS_368_NSco_20200117_BP_HILIC_B1.42957.42957.3	controllerType=0 controllerNumber=1 scan=42957	99.489	Trypsin	B1	AASAPEAAAAAPEAMQAAEQNDANAQAAR	568
45219:3	155	R.AAS[+568.212]APEAAAAAPEAMQAAEQNDANAQAAR.A	HexNAc(2)Hex(1)	S[+568]	1112.5	3	3335.48	3335.48	0	-0.2	156	Specific	594.45	594.45	594.45	9.76	10	>tr|Q63QT2|Q63QT2_BURPS Outer membrane protein assembly factor BamE OS=Burkholderia pseudomallei (strain K96243) OX=272560 GN=omlA PE=3 SV=1	4791	NS_368_NSco_20200117_BP_HILIC_B2.42981.42981.3	controllerType=0 controllerNumber=1 scan=42981	98.4584	Trypsin	B2	AASAPEAAAAAPEAMQAAEQNDANAQAAR	568
21179:2	1184	R.LAAPAPAS[+568.212]APAAPAQHASN.-	HexNAc(2)Hex(1)	S[+568]	1141.04	2	2281.08	2281.08	0	-1.2	480	CRagged	594.46	453.11	22.2	11.27	1	>tr|Q63TQ3|Q63TQ3_BURPS Putative exported protein OS=Burkholderia pseudomallei (strain K96243) OX=272560 GN=BPSL1913 PE=3 SV=1	2608	NS_368_NSco_20200117_BP_HILIC_B3.20420.20420.2	controllerType=0 controllerNumber=1 scan=20420	54.2423	Trypsin	B3	LAAPAPASAPAAPAQHASN	568
43288:2	176	R.AAS[+568.212]APEAAAAAPEAMQAAEQNDANAQAAR.A	HexNAc(2)Hex(1)	S[+568]	1668.24	2	3335.48	3335.48	0	-0.9	156	Specific	595.55	518.18	518.18	8.69	3	>tr|Q63QT2|Q63QT2_BURPS Outer membrane protein assembly factor BamE OS=Burkholderia pseudomallei (strain K96243) OX=272560 GN=omlA PE=3 SV=1	4791	20200122_Nsco_ZICHILIC_BP_B1.37816.37816.2	controllerType=0 controllerNumber=1 scan=37816	95.1797	Trypsin	B1	AASAPEAAAAAPEAMQAAEQNDANAQAAR	568
30119:3	152	R.AAS[+568.212]APEAAAAAPEAM[+15.995]QAAEQNDANAQAAR.A	HexNAc(2)Hex(1)	M[+16], S[+568]	1118.16	3	3352.48	3351.48	1	-0.5	156	Specific	596.57	442.93	442.93	9.42	4	>tr|Q63QT2|Q63QT2_BURPS Outer membrane protein assembly factor BamE OS=Burkholderia pseudomallei (strain K96243) OX=272560 GN=omlA PE=3 SV=1	4791	20200122_Nsco_ZICHILIC_BP_B2.26988.26988.3	controllerType=0 controllerNumber=1 scan=26988	68.4201	Trypsin	B2	AASAPEAAAAAPEAMQAAEQNDANAQAAR	568
29412:2	98	R.AAS[+568.212]APEAAAAAPEAM[+15.995]QAAEQNDANAQAAR.A	HexNAc(2)Hex(1)	M[+16], S[+568]	1676.24	2	3351.48	3351.48	0	-0.2	156	Specific	596.94	415.44	415.44	9.21	4	>tr|Q63QT2|Q63QT2_BURPS Outer membrane protein assembly factor BamE OS=Burkholderia pseudomallei (strain K96243) OX=272560 GN=omlA PE=3 SV=1	4791	20200122_Nsco_ZICHILIC_BP_B3.27270.27270.2	controllerType=0 controllerNumber=1 scan=27270	70.0877	Trypsin	B3	AASAPEAAAAAPEAMQAAEQNDANAQAAR	568
36305:2	421	R.GAPADGGAPAS[+568.212]AAGAAGAPTPAAVDAAER.A	HexNAc(2)Hex(1)	S[+568]	1493.69	2	2986.38	2986.38	0	1.5	681	Specific	597.77	103.61	4.52	6.46	6	>tr|Q63NR2|Q63NR2_BURPS Putative penicillin-binding protein OS=Burkholderia pseudomallei (strain K96243) OX=272560 GN=BPSS0238 PE=4 SV=1	3700	20200122_Nsco_ZICHILIC_BP_B1.32136.32136.2	controllerType=0 controllerNumber=1 scan=32136	82.4718	Trypsin	B1	GAPADGGAPASAAGAAGAPTPAAVDAAER	568
29487:2	176	R.AAS[+568.212]APEAAAAAPEAM[+15.995]QAAEQNDANAQAAR.A	HexNAc(2)Hex(1)	M[+16], S[+568]	1676.24	2	3351.47	3351.48	0	-1.3	156	Specific	598.28	388.25	388.25	8.69	3	>tr|Q63QT2|Q63QT2_BURPS Outer membrane protein assembly factor BamE OS=Burkholderia pseudomallei (strain K96243) OX=272560 GN=omlA PE=3 SV=1	4791	20200122_Nsco_ZICHILIC_BP_B1.26517.26517.2	controllerType=0 controllerNumber=1 scan=26517	69.7589	Trypsin	B1	AASAPEAAAAAPEAMQAAEQNDANAQAAR	568
53536:3	673	R.APSGSGAQAAGASQARPS[+568.212]SLQQLLALK.N	HexNAc(2)Hex(1)	S[+568]	1045.2	3	3133.59	3133.59	0	0.1	247	Specific	598.84	533.85	1.2	9.54	3	>tr|Q63JL4|Q63JL4_BURPS Putative membrane protein OS=Burkholderia pseudomallei (strain K96243) OX=272560 GN=BPSS1703 PE=4 SV=1	4405	20200122_Nsco_ZICHILIC_BP_B1.46451.46451.3	controllerType=0 controllerNumber=1 scan=46451	114.711	Trypsin	B1	APSGSGAQAAGASQARPSSLQQLLALK	568
35583:4	188	K.AASGAVPTVKPTDNS[+568.212]SGSFVFSRPGK.F	HexNAc(2)Hex(1)	S[+568]	783.885	4	3132.52	3132.52	0	-0.9	75	Specific	599.56	541.73	1.2	9.46	9	>tr|Q63RR8|Q63RR8_BURPS Outer-membrane lipoprotein carrier protein OS=Burkholderia pseudomallei (strain K96243) OX=272560 GN=lolA PE=3 SV=1	3506	20200122_Nsco_ZICHILIC_BP_B2.31433.31433.2	controllerType=0 controllerNumber=1 scan=31433	77.9858	Trypsin	B2	AASGAVPTVKPTDNSSGSFVFSRPGK	568
19206:3	17	A.STPAAGADAAS[+568.212]SPKPAVEDIK.M	HexNAc(2)Hex(1)	S[+568]	851.077	3	2551.22	2551.21	0	0.2	29	NRagged	600.6	560.54	0	9.27	20	>tr|Q63W37|Q63W37_BURPS Ecotin OS=Burkholderia pseudomallei (strain K96243) OX=272560 GN=eco PE=4 SV=1	4875	20200122_Nsco_ZICHILIC_BP_B1.18041.18041.3	controllerType=0 controllerNumber=1 scan=18041	49.2654	Trypsin	B1	STPAAGADAASSPKPAVEDIK	568
45742:3	152	R.AAS[+568.212]APEAAAAAPEAMQAAEQNDANAQAAR.A	HexNAc(2)Hex(1)	S[+568]	1112.5	3	3335.48	3335.48	0	-1	156	Specific	600.65	482.7	482.7	10.42	4	>tr|Q63QT2|Q63QT2_BURPS Outer membrane protein assembly factor BamE OS=Burkholderia pseudomallei (strain K96243) OX=272560 GN=omlA PE=3 SV=1	4791	20200122_Nsco_ZICHILIC_BP_B2.39418.39418.3	controllerType=0 controllerNumber=1 scan=39418	94.6319	Trypsin	B2	AASAPEAAAAAPEAMQAAEQNDANAQAAR	568
36888:2	70	R.QQLAPPAPAS[+568.212]APAAASDAGTASPGARP.-	HexNAc(2)Hex(1)	S[+568]	1498.72	2	2996.43	2996.43	0	-1.4	731	CRagged	600.65	459.75	10.1	12.6	19	>tr|Q63Z30|Q63Z30_BURPS General secretory pathway protein D OS=Burkholderia pseudomallei (strain K96243) OX=272560 GN=gspD PE=3 SV=1	680	NS_368_NSco_20200117_BP_HILIC_B3.34448.34448.2	controllerType=0 controllerNumber=1 scan=34448	85.8023	Trypsin	B3	QQLAPPAPASAPAAASDAGTASPGARP	568
45820:3	152	R.AAS[+568.212]APEAAAAAPEAMQAAEQNDANAQAAR.A	HexNAc(2)Hex(1)	S[+568]	1112.5	3	3335.48	3335.48	0	-1	156	Specific	601.2	575.33	575.33	10.42	4	>tr|Q63QT2|Q63QT2_BURPS Outer membrane protein assembly factor BamE OS=Burkholderia pseudomallei (strain K96243) OX=272560 GN=omlA PE=3 SV=1	4791	20200122_Nsco_ZICHILIC_BP_B2.39479.39479.3	controllerType=0 controllerNumber=1 scan=39479	94.772	Trypsin	B2	AASAPEAAAAAPEAMQAAEQNDANAQAAR	568
36934:2	130	R.QQLAPPAPASAPAAASDAGT[+568.212]AS[+568.212]PGARP.-	HexNAc(2)Hex(1),HexNAc(2)Hex(1)	S[+568], T[+568]	1782.82	2	3564.64	3564.64	0	-2	731	CRagged	602.91	401.94	2.4	10.04	13	>tr|Q63Z30|Q63Z30_BURPS General secretory pathway protein D OS=Burkholderia pseudomallei (strain K96243) OX=272560 GN=gspD PE=3 SV=1	680	20200122_Nsco_ZICHILIC_BP_B2.32479.32479.2	controllerType=0 controllerNumber=1 scan=32479	80.2219	Trypsin	B2	QQLAPPAPASAPAAASDAGTASPGARP	1136
28712:3	176	R.AAS[+568.212]APEAAAAAPEAM[+15.995]QAAEQNDANAQAAR.A	HexNAc(2)Hex(1)	M[+16], S[+568]	1117.83	3	3351.47	3351.48	0	-1.1	156	Specific	603.2	499.96	499.96	9.05	3	>tr|Q63QT2|Q63QT2_BURPS Outer membrane protein assembly factor BamE OS=Burkholderia pseudomallei (strain K96243) OX=272560 GN=omlA PE=3 SV=1	4791	20200122_Nsco_ZICHILIC_BP_B1.25871.25871.3	controllerType=0 controllerNumber=1 scan=25871	68.2391	Trypsin	B1	AASAPEAAAAAPEAMQAAEQNDANAQAAR	568
42956:3	176	R.AAS[+568.212]APEAAAAAPEAMQAAEQNDANAQAAR.A	HexNAc(2)Hex(1)	S[+568]	1112.5	3	3335.48	3335.48	0	-0.6	156	Specific	603.97	577.86	577.86	9.05	3	>tr|Q63QT2|Q63QT2_BURPS Outer membrane protein assembly factor BamE OS=Burkholderia pseudomallei (strain K96243) OX=272560 GN=omlA PE=3 SV=1	4791	20200122_Nsco_ZICHILIC_BP_B1.37514.37514.3	controllerType=0 controllerNumber=1 scan=37514	94.4836	Trypsin	B1	AASAPEAAAAAPEAMQAAEQNDANAQAAR	568
18490:2	728	K.S[+568.212]ASAAAADALNDAK.E	HexNAc(2)Hex(1)	S[+568]	922.418	2	1843.83	1843.83	0	-0.8	181	Specific	604.56	500.26	2	10.08	2	>tr|Q63YY3|Q63YY3_BURPS Putative membrane protein OS=Burkholderia pseudomallei (strain K96243) OX=272560 GN=BPSL0057 PE=4 SV=1	3377	20200122_Nsco_ZICHILIC_BP_B3.17883.17883.2	controllerType=0 controllerNumber=1 scan=17883	47.6284	Trypsin	B3	SASAAAADALNDAK	568
18244:2	774	K.S[+568.212]ASAAAADALNDAK.E	HexNAc(2)Hex(1)	S[+568]	922.418	2	1843.83	1843.83	0	0.4	181	Specific	604.88	445.77	2	10.07	1	>tr|Q63YY3|Q63YY3_BURPS Putative membrane protein OS=Burkholderia pseudomallei (strain K96243) OX=272560 GN=BPSL0057 PE=4 SV=1	3377	20200122_Nsco_ZICHILIC_BP_B1.17237.17237.2	controllerType=0 controllerNumber=1 scan=17237	47.1855	Trypsin	B1	SASAAAADALNDAK	568
68142:3	686	R.QTTQKLDQVAS[+568.212]FVNQQIEAAK.Q	HexNAc(2)Hex(1)	S[+568]	972.483	3	2915.43	2915.44	0	-1.1	81	Specific	605.19	401.68	14.4	12.64	2	>tr|Q63VH4|Q63VH4_BURPS Uncharacterized protein OS=Burkholderia pseudomallei (strain K96243) OX=272560 GN=BPSL1271 PE=4 SV=1	1743	NS_368_NSco_20200117_BP_HILIC_B3.61469.61469.3	controllerType=0 controllerNumber=1 scan=61469	141.185	Trypsin	B3	QTTQKLDQVASFVNQQIEAAK	568
20146:3	32	S.TPAAGADAASS[+568.212]PKPAVEDIK.M	HexNAc(2)Hex(1)	S[+568]	822.4	3	2465.19	2464.18	1	0.2	30	NRagged	606.8	465.19	0	9.86	32	>tr|Q63W37|Q63W37_BURPS Ecotin OS=Burkholderia pseudomallei (strain K96243) OX=272560 GN=eco PE=4 SV=1	4875	NS_368_NSco_20200117_BP_HILIC_B2.19781.19781.3	controllerType=0 controllerNumber=1 scan=19781	48.8417	Trypsin	B2	TPAAGADAASSPKPAVEDIK	568
27308:3	523	R.SIHAAGGAS[+568.212]TAAVGYTVR.E	HexNAc(2)Hex(1)	S[+568]	753.032	3	2257.08	2257.08	0	-0.4	51	Specific	608.39	509.9	0	11.1	2	>tr|Q63PS5|Q63PS5_BURPS Putative exported protein OS=Burkholderia pseudomallei (strain K96243) OX=272560 GN=BPSL3298 PE=4 SV=1	2718	NS_368_NSco_20200117_BP_HILIC_B1.25870.25870.3	controllerType=0 controllerNumber=1 scan=25870	62.1074	Trypsin	B1	SIHAAGGASTAAVGYTVR	568
69794:3	17	K.KAILESVYQGAGQAAS[+568.212]APMPPTQWSYDK.N	HexNAc(2)Hex(1)	S[+568]	1188.23	3	3562.68	3562.68	0	0.5	328	Specific	609.1	609.1	9.6	12.34	23	>tr|Q63YD9|Q63YD9_BURPS Putative periplasmic dipeptide transport protein OS=Burkholderia pseudomallei (strain K96243) OX=272560 GN=dppA PE=4 SV=1	4583	NS_368_NSco_20200117_BP_HILIC_B3.62893.62893.3	controllerType=0 controllerNumber=1 scan=62893	144.079	Trypsin	B3	KAILESVYQGAGQAASAPMPPTQWSYDK	568
49558:4	82	K.VDTLPLAGEVLAPHAQAKPDAAAS[+568.212]AR.Q	HexNAc(2)Hex(1)	S[+568]	785.151	4	3137.58	3137.58	0	-1.2	503	Specific	609.46	604.86	88.23	10.04	9	>tr|Q63W72|Q63W72_BURPS Putative bifunctional protein (Uroporphyrin-III C-methyltransferase and uroporphyrinogen-III synthase transmembrane protein) OS=Burkholderia pseudomallei (strain K96243) OX=272560 GN=BPSL1016 PE=4 SV=1	783	20200122_Nsco_ZICHILIC_BP_B2.42471.42471.4	controllerType=0 controllerNumber=1 scan=42471	101.095	Trypsin	B2	VDTLPLAGEVLAPHAQAKPDAAASAR	568
41753:3	98	R.AAS[+568.212]APEAAAAAPEAMQAAEQNDANAQAAR.A	HexNAc(2)Hex(1)	S[+568]	1112.5	3	3335.48	3335.48	0	0.1	156	Specific	609.84	587.7	587.7	9.16	4	>tr|Q63QT2|Q63QT2_BURPS Outer membrane protein assembly factor BamE OS=Burkholderia pseudomallei (strain K96243) OX=272560 GN=omlA PE=3 SV=1	4791	20200122_Nsco_ZICHILIC_BP_B3.37718.37718.3	controllerType=0 controllerNumber=1 scan=37718	94.5476	Trypsin	B3	AASAPEAAAAAPEAMQAAEQNDANAQAAR	568
38910:3	106	R.QQLAPPAPAS[+568.212]APAAASDAGTASPGARP.-	HexNAc(2)Hex(1)	S[+568]	999.481	3	2996.43	2996.43	0	-1.3	731	CRagged	610.66	309.96	10.1	9.73	5	>tr|Q63Z30|Q63Z30_BURPS General secretory pathway protein D OS=Burkholderia pseudomallei (strain K96243) OX=272560 GN=gspD PE=3 SV=1	680	NS_368_NSco_20200117_BP_HILIC_B1.36940.36940.3	controllerType=0 controllerNumber=1 scan=36940	86.5862	Trypsin	B1	QQLAPPAPASAPAAASDAGTASPGARP	568
46366:4	103	K.VDTLPLAGEVLAPHAQAKPDAAAS[+568.212]AR.Q	HexNAc(2)Hex(1)	S[+568]	785.151	4	3137.58	3137.58	0	-0.7	503	Specific	610.71	604.03	604.03	9.69	9	>tr|Q63W72|Q63W72_BURPS Putative bifunctional protein (Uroporphyrin-III C-methyltransferase and uroporphyrinogen-III synthase transmembrane protein) OS=Burkholderia pseudomallei (strain K96243) OX=272560 GN=BPSL1016 PE=4 SV=1	783	20200122_Nsco_ZICHILIC_BP_B1.40322.40322.4	controllerType=0 controllerNumber=1 scan=40322	100.761	Trypsin	B1	VDTLPLAGEVLAPHAQAKPDAAASAR	568
21476:3	14	S.ASTPAAGADAASS[+568.212]PKPAVEDIK.M	HexNAc(2)Hex(1)	S[+568]	874.755	3	2622.25	2622.25	0	-0.5	28	NRagged	610.74	610.74	0	9.35	31	>tr|Q63W37|Q63W37_BURPS Ecotin OS=Burkholderia pseudomallei (strain K96243) OX=272560 GN=eco PE=4 SV=1	4875	20200122_Nsco_ZICHILIC_BP_B2.19975.19975.3	controllerType=0 controllerNumber=1 scan=19975	52.2594	Trypsin	B2	ASTPAAGADAASSPKPAVEDIK	568
25617:2	75	K.VAPPADNNAS[+568.212]QPQQFDPNR.A	HexNAc(2)Hex(1)	S[+568]	1317.59	2	2634.18	2634.18	0	-0.4	50	Specific	611.37	611.37	611.37	11.1	15	>tr|Q63Y07|Q63Y07_BURPS Putative membrane protein OS=Burkholderia pseudomallei (strain K96243) OX=272560 GN=BPSL0382 PE=4 SV=1	2876	NS_368_NSco_20200117_BP_HILIC_B1.24404.24404.2	controllerType=0 controllerNumber=1 scan=24404	59.2126	Trypsin	B1	VAPPADNNASQPQQFDPNR	568
09840:3	365	R.RTPAS[+568.212]DAAISAAASR.D	HexNAc(2)Hex(1)	S[+568]	671.992	3	2013.96	2012.96	1	-1.5	770	Specific	611.5	431.45	5.24	11.67	7	>tr|Q63YK4|Q63YK4_BURPS Peptidoglycan D,D-transpeptidase MrdA OS=Burkholderia pseudomallei (strain K96243) OX=272560 GN=mrdA PE=3 SV=1	974	NS_368_NSco_20200117_BP_HILIC_B3.10378.10378.3	controllerType=0 controllerNumber=1 scan=10378	30.4751	Trypsin	B3	RTPASDAAISAAASR	568
46424:3	152	R.AAS[+568.212]APEAAAAAPEAM[+15.995]QAAEQNDANAQAAR.A	HexNAc(2)Hex(1)	M[+16], S[+568]	1117.83	3	3351.48	3351.48	0	2.4	156	Specific	612	455.98	455.98	8.83	4	>tr|Q63QT2|Q63QT2_BURPS Outer membrane protein assembly factor BamE OS=Burkholderia pseudomallei (strain K96243) OX=272560 GN=omlA PE=3 SV=1	4791	20200122_Nsco_ZICHILIC_BP_B2.39997.39997.3	controllerType=0 controllerNumber=1 scan=39997	95.9859	Trypsin	B2	AASAPEAAAAAPEAMQAAEQNDANAQAAR	568
75009:3	567	R.QAPSSSATSPASSVKPAS[+568.212]SISLVWPAAGSVIR.S	HexNAc(2)Hex(1)	S[+568]	1222.29	3	3664.84	3664.84	0	-0.2	99	Specific	612.58	82.23	1.2	8.39	4	>tr|Q63V60|Q63V60_BURPS Subfamily M23B unassigned peptidase OS=Burkholderia pseudomallei (strain K96243) OX=272560 GN=BPSL1381 PE=4 SV=1	3708	20200122_Nsco_ZICHILIC_BP_B2.63003.63003.3	controllerType=0 controllerNumber=1 scan=63003	142.469	Trypsin	B2	QAPSSSATSPASSVKPASSISLVWPAAGSVIR	568
41743:3	98	R.AAS[+568.212]APEAAAAAPEAMQAAEQNDANAQAAR.A	HexNAc(2)Hex(1)	S[+568]	1112.5	3	3335.48	3335.48	0	0.3	156	Specific	613.15	605.15	605.15	9.16	4	>tr|Q63QT2|Q63QT2_BURPS Outer membrane protein assembly factor BamE OS=Burkholderia pseudomallei (strain K96243) OX=272560 GN=omlA PE=3 SV=1	4791	20200122_Nsco_ZICHILIC_BP_B3.37710.37710.3	controllerType=0 controllerNumber=1 scan=37710	94.5242	Trypsin	B3	AASAPEAAAAAPEAMQAAEQNDANAQAAR	568
22361:3	17	A.ASASTPAAGADAAS[+568.212]SPKPAVEDIK.M	HexNAc(2)Hex(1)	S[+568]	927.446	3	2780.32	2780.32	0	0.7	26	NRagged	613.99	613.99	0	9.49	20	>tr|Q63W37|Q63W37_BURPS Ecotin OS=Burkholderia pseudomallei (strain K96243) OX=272560 GN=eco PE=4 SV=1	4875	20200122_Nsco_ZICHILIC_BP_B1.20607.20607.3	controllerType=0 controllerNumber=1 scan=20607	55.6766	Trypsin	B1	ASASTPAAGADAASSPKPAVEDIK	568
43207:4	283	T.APS[+568.212]PAEAT[+568.212]PHVDAPHALDVAAR.A	HexNAc(2)Hex(1),HexNAc(2)Hex(1)	S[+568], T[+568]	833.641	4	3331.54	3329.53	2	2	721	NRagged	614.47	559.06	559.06	9.84	9	>tr|Q63VY6|Q63VY6_BURPS Putative membrane protein OS=Burkholderia pseudomallei (strain K96243) OX=272560 GN=BPSL1109 PE=3 SV=1	523	NS_368_NSco_20200117_BP_HILIC_B3.39878.39878.4	controllerType=0 controllerNumber=1 scan=39878	97.282	Trypsin	B3	APSPAEATPHVDAPHALDVAAR	1136
06925:2	161	R.GAAAQPAS[+568.212]GAAAASAPGR.R	HexNAc(2)Hex(1)	S[+568]	1025.48	2	2049.96	2049.96	0	1	379	Specific	614.91	215.08	12	9.64	13	>tr|Q63U13|Q63U13_BURPS Multidrug efflux system putative membrane fusion protein OS=Burkholderia pseudomallei (strain K96243) OX=272560 GN=amrA PE=3 SV=1	1045	NS_368_NSco_20200117_BP_HILIC_B3.7900.7900.2	controllerType=0 controllerNumber=1 scan=7900	25.3136	Trypsin	B3	GAAAQPASGAAAASAPGR	568
73535:4	66	R.NGKLPEDAQQADGGAAANAAS[+568.212]GAAAQTQAQAPALPAAIYFETGKSELPADAK.D	HexNAc(2)Hex(1)	S[+568]	1398.67	4	5591.66	5591.68	0	-2.4	390	Specific	615.3	571.87	0	9.55	18	>tr|Q63XT7|Q63XT7_BURPS Cytochrome c oxidase subunit 2 OS=Burkholderia pseudomallei (strain K96243) OX=272560 GN=BPSL0453 PE=3 SV=1	4191	20200122_Nsco_ZICHILIC_BP_B2.61845.61845.4	controllerType=0 controllerNumber=1 scan=61845	140.084	Trypsin	B2	NGKLPEDAQQADGGAAANAASGAAAQTQAQAPALPAAIYFETGKSELPADAK	568
40040:3	130	R.QQLAPPAPAS[+568.212]APAAASDAGTASPGARP.-	HexNAc(2)Hex(1)	S[+568]	999.481	3	2996.43	2996.43	0	-1.2	731	CRagged	616.37	344	10.1	8.67	13	>tr|Q63Z30|Q63Z30_BURPS General secretory pathway protein D OS=Burkholderia pseudomallei (strain K96243) OX=272560 GN=gspD PE=3 SV=1	680	20200122_Nsco_ZICHILIC_BP_B2.34937.34937.3	controllerType=0 controllerNumber=1 scan=34937	85.4778	Trypsin	B2	QQLAPPAPASAPAAASDAGTASPGARP	568
42605:4	155	K.AASGAVPTVKPTDNS[+568.212]SGSFVFSRPGK.F	HexNAc(2)Hex(1)	S[+568]	783.885	4	3132.52	3132.52	0	-0.9	75	Specific	616.89	616.89	1.2	11.6	7	>tr|Q63RR8|Q63RR8_BURPS Outer-membrane lipoprotein carrier protein OS=Burkholderia pseudomallei (strain K96243) OX=272560 GN=lolA PE=3 SV=1	3506	NS_368_NSco_20200117_BP_HILIC_B1.40377.40377.4	controllerType=0 controllerNumber=1 scan=40377	94.0073	Trypsin	B1	AASGAVPTVKPTDNSSGSFVFSRPGK	568
72301:5	172	F.QYIKPQDAQALTAATPAS[+365.132][+231.074][+100.064]GASAAAAPATAPEGATVGAVPDSSVTAT[+365.132][+231.074][+100.064]PLSAPAPVSNSSNVHPGNPK.A	HexNAc(1)Hex(1) 231.0743 100.064,HexNAc(1)Hex(1) 231.0743 100.064	S[+100][+231][+365], T[+100][+231][+365]	1521.55	5	7603.7	7596.65	7	3.3	197	NRagged	617.31	617.31	0	6.13	8	>tr|Q63PV0|Q63PV0_BURPS Putative lipoprotein OS=Burkholderia pseudomallei (strain K96243) OX=272560 GN=BPSL3272 PE=4 SV=1	1510	NS_368_NSco_20200117_BP_HILIC_B3.65021.65021.5	controllerType=0 controllerNumber=1 scan=65021	148.389	Trypsin	B3	QYIKPQDAQALTAATPASGASAAAAPATAPEGATVGAVPDSSVTATPLSAPAPVSNSSNVHPGNPK	1392
43646:4	155	K.AASGAVPTVKPTDNS[+568.212]SGSFVFSRPGK.F	HexNAc(2)Hex(1)	S[+568]	783.885	4	3132.52	3132.52	0	-0.8	75	Specific	617.37	617.37	1.2	11.6	7	>tr|Q63RR8|Q63RR8_BURPS Outer-membrane lipoprotein carrier protein OS=Burkholderia pseudomallei (strain K96243) OX=272560 GN=lolA PE=3 SV=1	3506	NS_368_NSco_20200117_BP_HILIC_B1.41319.41319.4	controllerType=0 controllerNumber=1 scan=41319	96.0359	Trypsin	B1	AASGAVPTVKPTDNSSGSFVFSRPGK	568
29108:3	192	R.AAS[+568.212]APEAAAAAPEAM[+15.995]QAAEQNDANAQAAR.A	HexNAc(2)Hex(1)	M[+16], S[+568]	1118.16	3	3352.47	3351.48	1	-2.1	156	Specific	618.31	409.08	409.08	11.4	6	>tr|Q63QT2|Q63QT2_BURPS Outer membrane protein assembly factor BamE OS=Burkholderia pseudomallei (strain K96243) OX=272560 GN=omlA PE=3 SV=1	4791	NS_368_NSco_20200117_BP_HILIC_B3.27666.27666.3	controllerType=0 controllerNumber=1 scan=27666	71.0566	Trypsin	B3	AASAPEAAAAAPEAMQAAEQNDANAQAAR	568
07138:3	785	R.AGASAPAPPRDAAPAS[+568.212]R.A	HexNAc(2)Hex(1)	S[+568]	711.01	3	2131.01	2131.01	0	-0.5	36	Specific	618.95	313.36	43.28	10.75	6	>tr|Q63HW2|Q63HW2_BURPS Putative amidase OS=Burkholderia pseudomallei (strain K96243) OX=272560 GN=BPSS2307 PE=4 SV=1	4458	NS_368_NSco_20200117_BP_HILIC_B3.8070.8070.3	controllerType=0 controllerNumber=1 scan=8070	25.6438	Trypsin	B3	AGASAPAPPRDAAPASR	568
37365:4	188	K.AAS[+203.079][+192.063][+192.063][+188.067][+215.116]GAVPTVKPTDNSSGSFVFSRPGK.F	HexNAc(1) 192.063 192.063 188.067 215.116	S[+188][+192]*2[+203][+215]	889.431	4	3554.7	3554.7	0	0.4	75	Specific	619.05	556.64	150.09	10.44	9	>tr|Q63RR8|Q63RR8_BURPS Outer-membrane lipoprotein carrier protein OS=Burkholderia pseudomallei (strain K96243) OX=272560 GN=lolA PE=3 SV=1	3506	20200122_Nsco_ZICHILIC_BP_B2.32818.32818.4	controllerType=0 controllerNumber=1 scan=32818	80.9817	Trypsin	B2	AASGAVPTVKPTDNSSGSFVFSRPGK	990
29271:3	512	R.DASGKEPIPLTPQAAS[+568.212]QAK.A	HexNAc(2)Hex(1)	S[+568]	826.409	3	2477.21	2477.21	0	0	853	Specific	620.58	538.03	6.67	11.56	4	>tr|Q63NS2|Q63NS2_BURPS Putative membrane protein OS=Burkholderia pseudomallei (strain K96243) OX=272560 GN=BPSS0227 PE=4 SV=1	5496	NS_368_NSco_20200117_BP_HILIC_B1.27833.27833.3	controllerType=0 controllerNumber=1 scan=27833	66.5864	Trypsin	B1	DASGKEPIPLTPQAASQAK	568
21459:3	20	A.SASTPAAGADAAS[+568.212]SPKPAVEDIK.M	HexNAc(2)Hex(1)	S[+568]	904.1	3	2710.28	2709.28	1	-0.8	27	NRagged	621.72	524	0	11.45	37	>tr|Q63W37|Q63W37_BURPS Ecotin OS=Burkholderia pseudomallei (strain K96243) OX=272560 GN=eco PE=4 SV=1	4875	NS_368_NSco_20200117_BP_HILIC_B3.20693.20693.3	controllerType=0 controllerNumber=1 scan=20693	54.8956	Trypsin	B3	SASTPAAGADAASSPKPAVEDIK	568
45441:2	155	R.AAS[+568.212]APEAAAAAPEAM[+15.995]QAAEQNDANAQAAR.A	HexNAc(2)Hex(1)	M[+16], S[+568]	1676.24	2	3351.47	3351.48	0	-1.5	156	Specific	622.69	401.23	401.23	12	10	>tr|Q63QT2|Q63QT2_BURPS Outer membrane protein assembly factor BamE OS=Burkholderia pseudomallei (strain K96243) OX=272560 GN=omlA PE=3 SV=1	4791	NS_368_NSco_20200117_BP_HILIC_B2.43156.43156.2	controllerType=0 controllerNumber=1 scan=43156	98.7886	Trypsin	B2	AASAPEAAAAAPEAMQAAEQNDANAQAAR	568
44847:3	108	R.AAS[+568.212]APEAAAAAPEAMQAAEQNDANAQAAR.A	HexNAc(2)Hex(1)	S[+568]	1112.5	3	3335.47	3335.48	0	-2.3	156	Specific	622.96	601.99	601.99	10.2	7	>tr|Q63QT2|Q63QT2_BURPS Outer membrane protein assembly factor BamE OS=Burkholderia pseudomallei (strain K96243) OX=272560 GN=omlA PE=3 SV=1	4791	NS_368_NSco_20200117_BP_HILIC_B1.42409.42409.3	controllerType=0 controllerNumber=1 scan=42409	98.3942	Trypsin	B1	AASAPEAAAAAPEAMQAAEQNDANAQAAR	568
34502:2	105	R.QQLAPPAPASAPAAASDAGT[+568.212]AS[+568.212]PGARP.-	HexNAc(2)Hex(1),HexNAc(2)Hex(1)	S[+568], T[+568]	1782.83	2	3564.64	3564.64	0	-0.2	731	CRagged	623.97	394.16	2.4	10.05	12	>tr|Q63Z30|Q63Z30_BURPS General secretory pathway protein D OS=Burkholderia pseudomallei (strain K96243) OX=272560 GN=gspD PE=3 SV=1	680	20200122_Nsco_ZICHILIC_BP_B3.31609.31609.2	controllerType=0 controllerNumber=1 scan=31609	80.2224	Trypsin	B3	QQLAPPAPASAPAAASDAGTASPGARP	1136
21918:2	17	A.ASASTPAAGADAASS[+568.212]PKPAVEDIK.M	HexNAc(2)Hex(1)	S[+568]	1390.66	2	2780.32	2780.32	0	0.3	26	NRagged	624.34	549.14	0	9.79	20	>tr|Q63W37|Q63W37_BURPS Ecotin OS=Burkholderia pseudomallei (strain K96243) OX=272560 GN=eco PE=4 SV=1	4875	20200122_Nsco_ZICHILIC_BP_B1.20252.20252.2	controllerType=0 controllerNumber=1 scan=20252	54.8035	Trypsin	B1	ASASTPAAGADAASSPKPAVEDIK	568
07099:2	183	R.AAAPAAASPAS[+203.079][+192.063][+192.063][+188.067][+215.116]GSDSR.S	HexNAc(1) 192.063 192.063 188.067 215.116	S[+188][+192]*2[+203][+215]	1189.03	2	2377.05	2377.05	0	0.8	419	Specific	624.7	506.15	2.4	9.93	14	>tr|Q63US6|Q63US6_BURPS Protein HflK OS=Burkholderia pseudomallei (strain K96243) OX=272560 GN=BPSL1520 PE=3 SV=1	5406	20200122_Nsco_ZICHILIC_BP_B2.8137.8137.2	controllerType=0 controllerNumber=1 scan=8137	26.0108	Trypsin	B2	AAAPAAASPASGSDSR	990
72615:4	30	R.NGKLPEDAQQADGGAAANAAS[+568.212]GAAAQTQAQAPALPAAIYFETGKSELPADAK.D	HexNAc(2)Hex(1)	S[+568]	1398.67	4	5591.68	5591.68	0	-0.4	390	Specific	625.2	495.29	0	11.15	15	>tr|Q63XT7|Q63XT7_BURPS Cytochrome c oxidase subunit 2 OS=Burkholderia pseudomallei (strain K96243) OX=272560 GN=BPSL0453 PE=3 SV=1	4191	NS_368_NSco_20200117_BP_HILIC_B1.67705.67705.4	controllerType=0 controllerNumber=1 scan=67705	151.645	Trypsin	B1	NGKLPEDAQQADGGAAANAASGAAAQTQAQAPALPAAIYFETGKSELPADAK	568
42207:2	98	R.AAS[+568.212]APEAAAAAPEAM[+15.995]QAAEQNDANAQAAR.A	HexNAc(2)Hex(1)	M[+16], S[+568]	1676.74	2	3352.47	3351.48	1	-1.9	156	Specific	625.31	341.63	341.63	9.23	4	>tr|Q63QT2|Q63QT2_BURPS Outer membrane protein assembly factor BamE OS=Burkholderia pseudomallei (strain K96243) OX=272560 GN=omlA PE=3 SV=1	4791	20200122_Nsco_ZICHILIC_BP_B3.38115.38115.2	controllerType=0 controllerNumber=1 scan=38115	95.5178	Trypsin	B3	AASAPEAAAAAPEAMQAAEQNDANAQAAR	568
57662:3	233	K.TPAAPTPPAAPVPAS[+568.212]SAAPGTSASSAVAAPAAAGSGPAASAPAAPVR.H	HexNAc(2)Hex(1)	S[+568]	1514.42	3	4541.25	4541.25	0	-0.3	218	Specific	626.08	226.74	10.73	8.28	8	>tr|Q63VC5|Q63VC5_BURPS Putative lipoprotein OS=Burkholderia pseudomallei (strain K96243) OX=272560 GN=BPSL1317 PE=4 SV=1	2962	20200122_Nsco_ZICHILIC_BP_B1.49898.49898.3	controllerType=0 controllerNumber=1 scan=49898	122.218	Trypsin	B1	TPAAPTPPAAPVPASSAAPGTSASSAVAAPAAAGSGPAASAPAAPVR	568
43478:3	176	R.AAS[+568.212]APEAAAAAPEAM[+15.995]QAAEQNDANAQAAR.A	HexNAc(2)Hex(1)	M[+16], S[+568]	1117.83	3	3351.49	3351.48	0	3.2	156	Specific	627.09	561.09	561.09	8.76	3	>tr|Q63QT2|Q63QT2_BURPS Outer membrane protein assembly factor BamE OS=Burkholderia pseudomallei (strain K96243) OX=272560 GN=omlA PE=3 SV=1	4791	20200122_Nsco_ZICHILIC_BP_B1.37971.37971.3	controllerType=0 controllerNumber=1 scan=37971	95.5565	Trypsin	B1	AASAPEAAAAAPEAMQAAEQNDANAQAAR	568
05938:2	20	A.ASASTPAAGADAASS[+568.212]PK.P	HexNAc(2)Hex(1)	S[+568]	1014.46	2	2027.91	2027.91	0	-2.2	26	NRagged	629.24	495.08	0	10.11	37	>tr|Q63W37|Q63W37_BURPS Ecotin OS=Burkholderia pseudomallei (strain K96243) OX=272560 GN=eco PE=4 SV=1	4875	NS_368_NSco_20200117_BP_HILIC_B3.7084.7084.2	controllerType=0 controllerNumber=1 scan=7084	23.7239	Trypsin	B3	ASASTPAAGADAASSPK	568
20204:2	723	R.DLSASTATASASS[+568.212]AAR.D	HexNAc(2)Hex(1)	S[+568]	1017.96	2	2034.92	2034.92	0	-0.6	245	Specific	629.38	462.19	0	11.71	5	>tr|Q63VX4|Q63VX4_BURPS Putative membrane protein OS=Burkholderia pseudomallei (strain K96243) OX=272560 GN=BPSL1121 PE=4 SV=1	5152	NS_368_NSco_20200117_BP_HILIC_B3.19517.19517.2	controllerType=0 controllerNumber=1 scan=19517	52.1229	Trypsin	B3	DLSASTATASASSAAR	568
20452:3	14	A.STPAAGADAASS[+568.212]PKPAVEDIK.M	HexNAc(2)Hex(1)	S[+568]	851.076	3	2551.21	2551.21	0	-0.4	29	NRagged	629.73	491.89	0	9.45	31	>tr|Q63W37|Q63W37_BURPS Ecotin OS=Burkholderia pseudomallei (strain K96243) OX=272560 GN=eco PE=4 SV=1	4875	20200122_Nsco_ZICHILIC_BP_B2.19122.19122.3	controllerType=0 controllerNumber=1 scan=19122	50.2307	Trypsin	B2	STPAAGADAASSPKPAVEDIK	568
17416:4	716	A.GQTALDERAGAS[+568.212]APAPPRDAAPASR.A	HexNAc(2)Hex(1)	S[+568]	751.115	4	3001.44	3001.43	0	1.4	28	NRagged	631.03	566.01	286.59	9.32	4	>tr|Q63HW2|Q63HW2_BURPS Putative amidase OS=Burkholderia pseudomallei (strain K96243) OX=272560 GN=BPSS2307 PE=4 SV=1	4458	20200122_Nsco_ZICHILIC_BP_B2.16584.16584.4	controllerType=0 controllerNumber=1 scan=16584	44.1407	Trypsin	B2	GQTALDERAGASAPAPPRDAAPASR	568
32884:3	29	K.VAPPADNNAS[+568.212]QPQQFDPNRALQGK.T	HexNAc(2)Hex(1)	S[+568]	1044.49	3	3131.47	3131.48	0	-2	50	Specific	632.03	632.03	632.03	12.58	37	>tr|Q63Y07|Q63Y07_BURPS Putative membrane protein OS=Burkholderia pseudomallei (strain K96243) OX=272560 GN=BPSL0382 PE=4 SV=1	2876	NS_368_NSco_20200117_BP_HILIC_B3.31007.31007.3	controllerType=0 controllerNumber=1 scan=31007	78.4686	Trypsin	B3	VAPPADNNASQPQQFDPNRALQGK	568
32513:3	155	R.AAS[+568.212]APEAAAAAPEAM[+15.995]QAAEQNDANAQAAR.A	HexNAc(2)Hex(1)	M[+16], S[+568]	1118.16	3	3352.48	3351.48	1	-0.9	156	Specific	632.12	493.76	493.76	10.9	10	>tr|Q63QT2|Q63QT2_BURPS Outer membrane protein assembly factor BamE OS=Burkholderia pseudomallei (strain K96243) OX=272560 GN=omlA PE=3 SV=1	4791	NS_368_NSco_20200117_BP_HILIC_B2.31176.31176.3	controllerType=0 controllerNumber=1 scan=31176	72.9309	Trypsin	B2	AASAPEAAAAAPEAMQAAEQNDANAQAAR	568
37138:3	70	R.QQLAPPAPAS[+568.212]APAAASDAGTASPGARP.-	HexNAc(2)Hex(1)	S[+568]	999.481	3	2996.43	2996.43	0	-1.8	731	CRagged	632.7	384.57	10.1	11.7	19	>tr|Q63Z30|Q63Z30_BURPS General secretory pathway protein D OS=Burkholderia pseudomallei (strain K96243) OX=272560 GN=gspD PE=3 SV=1	680	NS_368_NSco_20200117_BP_HILIC_B3.34654.34654.3	controllerType=0 controllerNumber=1 scan=34654	86.2634	Trypsin	B3	QQLAPPAPASAPAAASDAGTASPGARP	568
47290:3	155	R.AAS[+203.079][+192.063][+192.063][+188.067][+215.116]APEAAAAAPEAMQAAEQNDANAQAAR.A	HexNAc(1) 192.063 192.063 188.067 215.116	S[+188][+192]*2[+203][+215]	1253.22	3	3757.66	3757.66	0	-0.8	156	Specific	632.83	632.83	632.83	10.9	10	>tr|Q63QT2|Q63QT2_BURPS Outer membrane protein assembly factor BamE OS=Burkholderia pseudomallei (strain K96243) OX=272560 GN=omlA PE=3 SV=1	4791	NS_368_NSco_20200117_BP_HILIC_B2.44762.44762.3	controllerType=0 controllerNumber=1 scan=44762	102.066	Trypsin	B2	AASAPEAAAAAPEAMQAAEQNDANAQAAR	990
32521:3	155	R.AAS[+568.212]APEAAAAAPEAM[+15.995]QAAEQNDANAQAAR.A	HexNAc(2)Hex(1)	M[+16], S[+568]	1117.83	3	3351.48	3351.48	0	0.1	156	Specific	633.55	497.8	497.8	10.76	10	>tr|Q63QT2|Q63QT2_BURPS Outer membrane protein assembly factor BamE OS=Burkholderia pseudomallei (strain K96243) OX=272560 GN=omlA PE=3 SV=1	4791	NS_368_NSco_20200117_BP_HILIC_B2.31185.31185.3	controllerType=0 controllerNumber=1 scan=31185	72.9536	Trypsin	B2	AASAPEAAAAAPEAMQAAEQNDANAQAAR	568
06004:2	20	A.ASASTPAAGADAAS[+568.212]SPK.P	HexNAc(2)Hex(1)	S[+568]	1014.46	2	2027.91	2027.91	0	-1.1	26	NRagged	633.94	453.75	0	10.49	37	>tr|Q63W37|Q63W37_BURPS Ecotin OS=Burkholderia pseudomallei (strain K96243) OX=272560 GN=eco PE=4 SV=1	4875	NS_368_NSco_20200117_BP_HILIC_B3.7138.7138.2	controllerType=0 controllerNumber=1 scan=7138	23.8118	Trypsin	B3	ASASTPAAGADAASSPK	568
38261:4	46	T.GTAKPAATATPAPAPAPAPTTS[+568.212][+100.064]SATPAPSAATPAPATATPSTAASAPAAK.K	HexNAc(2)Hex(1) 100.064	S[+100][+568]	1258.63	4	5031.5	5031.52	0	-4.1	130	NRagged	634.13	634.13	0	5.52	20	>tr|Q63UW0|Q63UW0_BURPS Uncharacterized protein OS=Burkholderia pseudomallei (strain K96243) OX=272560 GN=BPSL1486 PE=4 SV=1	1930	20200122_Nsco_ZICHILIC_BP_B3.34779.34779.4	controllerType=0 controllerNumber=1 scan=34779	87.8091	Trypsin	B3	GTAKPAATATPAPAPAPAPTTSSATPAPSAATPAPATATPSTAASAPAAK	668
25708:3	342	R.SASAAAALPAS[+568.212]DAEAIKR.A	HexNAc(2)Hex(1)	S[+568]	756.708	3	2268.11	2268.11	0	-0.2	64	Specific	634.26	551.91	52.35	11.71	6	>tr|Q63L94|Q63L94_BURPS ATP-dependent zinc metalloprotease FtsH OS=Burkholderia pseudomallei (strain K96243) OX=272560 GN=ftsH PE=3 SV=1	2317	NS_368_NSco_20200117_BP_HILIC_B2.24763.24763.3	controllerType=0 controllerNumber=1 scan=24763	58.963	Trypsin	B2	SASAAAALPASDAEAIKR	568
37472:4	188	K.AASGAVPTVKPTDNS[+568.212]SGSFVFSRPGK.F	HexNAc(2)Hex(1)	S[+568]	783.886	4	3132.52	3132.52	0	0.7	75	Specific	634.51	627.3	1.2	9.83	9	>tr|Q63RR8|Q63RR8_BURPS Outer-membrane lipoprotein carrier protein OS=Burkholderia pseudomallei (strain K96243) OX=272560 GN=lolA PE=3 SV=1	3506	20200122_Nsco_ZICHILIC_BP_B2.32904.32904.4	controllerType=0 controllerNumber=1 scan=32904	81.184	Trypsin	B2	AASGAVPTVKPTDNSSGSFVFSRPGK	568
48885:4	29	K.GASSATTTAAKPTS[+203.079][+192.063][+192.063][+188.067][+215.116]GADANTGYFLQVGAYKTEADAEQQR.A	HexNAc(1) 192.063 192.063 188.067 215.116	S[+188][+192]*2[+203][+215]	1232.32	4	4926.26	4925.26	1	-0.2	186	Specific	636.05	357.62	0	11.64	37	>tr|Q63Y07|Q63Y07_BURPS Putative membrane protein OS=Burkholderia pseudomallei (strain K96243) OX=272560 GN=BPSL0382 PE=4 SV=1	2876	NS_368_NSco_20200117_BP_HILIC_B3.44628.44628.4	controllerType=0 controllerNumber=1 scan=44628	107.098	Trypsin	B3	GASSATTTAAKPTSGADANTGYFLQVGAYKTEADAEQQR	990
62657:3	501	R.ADAGAASAEPASGAAAS[+568.212]PVAQVAALDPPAFFSR.V	HexNAc(2)Hex(1)	S[+568]	1203.91	3	3609.71	3609.71	0	1.7	220	Specific	636.65	636.65	10.8	7.34	3	>tr|Q63NS3|Q63NS3_BURPS Putative lipoprotein OS=Burkholderia pseudomallei (strain K96243) OX=272560 GN=BPSS0226 PE=4 SV=1	4306	20200122_Nsco_ZICHILIC_BP_B3.62018.62018.3	controllerType=0 controllerNumber=1 scan=62018	174.593	Trypsin	B3	ADAGAASAEPASGAAASPVAQVAALDPPAFFSR	568
24253:2	32	K.VAPPADNNAS[+568.212]QPQQFDPNR.A	HexNAc(2)Hex(1)	S[+568]	1317.59	2	2634.18	2634.18	0	-1.5	50	Specific	637.26	586.15	586.15	10.14	30	>tr|Q63Y07|Q63Y07_BURPS Putative membrane protein OS=Burkholderia pseudomallei (strain K96243) OX=272560 GN=BPSL0382 PE=4 SV=1	2876	20200122_Nsco_ZICHILIC_BP_B2.22211.22211.2	controllerType=0 controllerNumber=1 scan=22211	57.6705	Trypsin	B2	VAPPADNNASQPQQFDPNR	568
42291:2	98	R.AAS[+568.212]APEAAAAAPEAM[+15.995]QAAEQNDANAQAAR.A	HexNAc(2)Hex(1)	M[+16], S[+568]	1676.24	2	3351.48	3351.48	0	1.2	156	Specific	637.38	425.1	425.1	8.96	4	>tr|Q63QT2|Q63QT2_BURPS Outer membrane protein assembly factor BamE OS=Burkholderia pseudomallei (strain K96243) OX=272560 GN=omlA PE=3 SV=1	4791	20200122_Nsco_ZICHILIC_BP_B3.38177.38177.2	controllerType=0 controllerNumber=1 scan=38177	95.6726	Trypsin	B3	AASAPEAAAAAPEAMQAAEQNDANAQAAR	568
08574:3	407	R.RTPAS[+568.212]DAAISAAASR.D	HexNAc(2)Hex(1)	S[+568]	671.659	3	2012.96	2012.96	0	0.2	770	Specific	637.67	399.28	3.61	10.07	3	>tr|Q63YK4|Q63YK4_BURPS Peptidoglycan D,D-transpeptidase MrdA OS=Burkholderia pseudomallei (strain K96243) OX=272560 GN=mrdA PE=3 SV=1	974	20200122_Nsco_ZICHILIC_BP_B1.9404.9404.3	controllerType=0 controllerNumber=1 scan=9404	29.1055	Trypsin	B1	RTPASDAAISAAASR	568
46243:3	152	R.AAS[+568.212]APEAAAAAPEAMQAAEQNDANAQAAR.A	HexNAc(2)Hex(1)	S[+568]	1112.5	3	3335.48	3335.48	0	-0.7	156	Specific	637.91	621.87	621.87	10.42	4	>tr|Q63QT2|Q63QT2_BURPS Outer membrane protein assembly factor BamE OS=Burkholderia pseudomallei (strain K96243) OX=272560 GN=omlA PE=3 SV=1	4791	20200122_Nsco_ZICHILIC_BP_B2.39856.39856.3	controllerType=0 controllerNumber=1 scan=39856	95.6754	Trypsin	B2	AASAPEAAAAAPEAMQAAEQNDANAQAAR	568
22984:3	32	A.SASTPAAGADAAS[+568.212]SPKPAVEDIK.M	HexNAc(2)Hex(1)	S[+568]	903.766	3	2709.28	2709.28	0	0	27	NRagged	639.26	441.43	0	10.3	32	>tr|Q63W37|Q63W37_BURPS Ecotin OS=Burkholderia pseudomallei (strain K96243) OX=272560 GN=eco PE=4 SV=1	4875	NS_368_NSco_20200117_BP_HILIC_B2.22439.22439.3	controllerType=0 controllerNumber=1 scan=22439	54.496	Trypsin	B2	SASTPAAGADAASSPKPAVEDIK	568
20808:3	20	A.ASAST[+568.212]PAAGADAAS[+568.212]SPKPAVEDIK.M	HexNAc(2)Hex(1),HexNAc(2)Hex(1)	S[+568], T[+568]	1116.85	3	3348.53	3348.53	0	-1.9	26	NRagged	641.57	316.68	3.6	9.7	37	>tr|Q63W37|Q63W37_BURPS Ecotin OS=Burkholderia pseudomallei (strain K96243) OX=272560 GN=eco PE=4 SV=1	4875	NS_368_NSco_20200117_BP_HILIC_B3.20070.20070.3	controllerType=0 controllerNumber=1 scan=20070	53.4	Trypsin	B3	ASASTPAAGADAASSPKPAVEDIK	1136
03465:2	34	K.KAATAAPADAAS[+203.079][+192.063][+192.063][+188.067][+215.116]Q.-	HexNAc(1) 192.063 192.063 188.067 215.116	S[+188][+192]*2[+203][+215]	1081.99	2	2162.98	2162.98	0	1.8	80	CRagged	643.5	431.31	64.3	9.02	16	>tr|Q63TN8|Q63TN8_BURPS Putative exported protein OS=Burkholderia pseudomallei (strain K96243) OX=272560 GN=BPSL1929 PE=4 SV=1	3482	NS_368_NSco_20200117_BP_HILIC_B1.5392.5392.2	controllerType=0 controllerNumber=1 scan=5392	21.7786	Trypsin	B1	KAATAAPADAASQ	990
30325:3	70	R.RQQLAPPAPAS[+568.212]APAAASDAGTASPGARP.-	HexNAc(2)Hex(1)	S[+568]	1051.85	3	3153.54	3152.53	1	-0.7	730	CRagged	643.69	588.98	20.73	12.72	19	>tr|Q63Z30|Q63Z30_BURPS General secretory pathway protein D OS=Burkholderia pseudomallei (strain K96243) OX=272560 GN=gspD PE=3 SV=1	680	NS_368_NSco_20200117_BP_HILIC_B3.28728.28728.3	controllerType=0 controllerNumber=1 scan=28728	73.4084	Trypsin	B3	RQQLAPPAPASAPAAASDAGTASPGARP	568
18090:3	441	R.SIHAAGGAS[+568.212]TAAVGYTVR.E	HexNAc(2)Hex(1)	S[+568]	753.033	3	2257.08	2257.08	0	0.6	51	Specific	644.48	451.54	12.22	8.73	2	>tr|Q63PS5|Q63PS5_BURPS Putative exported protein OS=Burkholderia pseudomallei (strain K96243) OX=272560 GN=BPSL3298 PE=4 SV=1	2718	20200122_Nsco_ZICHILIC_BP_B1.17107.17107.3	controllerType=0 controllerNumber=1 scan=17107	46.7888	Trypsin	B1	SIHAAGGASTAAVGYTVR	568
43256:3	192	R.AAS[+568.212]APEAAAAAPEAMQAAEQNDANAQAAR.A	HexNAc(2)Hex(1)	S[+568]	1113.17	3	3337.48	3335.48	2	-1.7	156	Specific	644.75	636.73	636.73	11.78	6	>tr|Q63QT2|Q63QT2_BURPS Outer membrane protein assembly factor BamE OS=Burkholderia pseudomallei (strain K96243) OX=272560 GN=omlA PE=3 SV=1	4791	NS_368_NSco_20200117_BP_HILIC_B3.39918.39918.3	controllerType=0 controllerNumber=1 scan=39918	97.3642	Trypsin	B3	AASAPEAAAAAPEAMQAAEQNDANAQAAR	568
46088:4	32	G.ASSATTTAAKPTS[+568.212]GADANT[+162.053][+462.149]GYFLQVGAYKTEADAEQQR.A	HexNAc(2)Hex(1),Hex(1) 462.1486	S[+568], T[+162][+462]	1268.33	4	5070.28	5070.26	0	4.8	187	NRagged	646.33	646.33	0	7.36	30	>tr|Q63Y07|Q63Y07_BURPS Putative membrane protein OS=Burkholderia pseudomallei (strain K96243) OX=272560 GN=BPSL0382 PE=4 SV=1	2876	20200122_Nsco_ZICHILIC_BP_B2.39717.39717.4	controllerType=0 controllerNumber=1 scan=39717	95.3109	Trypsin	B2	ASSATTTAAKPTSGADANTGYFLQVGAYKTEADAEQQR	1192
34983:2	145	R.QQLAPPAPASAPAAASDAGT[+568.212]AS[+568.212]PGARP.-	HexNAc(2)Hex(1),HexNAc(2)Hex(1)	S[+568], T[+568]	1782.83	2	3564.65	3564.64	0	0.7	731	CRagged	646.71	449.5	2.4	10.54	9	>tr|Q63Z30|Q63Z30_BURPS General secretory pathway protein D OS=Burkholderia pseudomallei (strain K96243) OX=272560 GN=gspD PE=3 SV=1	680	20200122_Nsco_ZICHILIC_BP_B1.31059.31059.2	controllerType=0 controllerNumber=1 scan=31059	79.9919	Trypsin	B1	QQLAPPAPASAPAAASDAGTASPGARP	1136
35592:4	137	K.AAS[+568.212]GAVPTVKPTDNSSGSFVFSRPGK.F	HexNAc(2)Hex(1)	S[+568]	783.887	4	3132.52	3132.52	0	0.8	75	Specific	648.16	590.02	115.6	10.12	7	>tr|Q63RR8|Q63RR8_BURPS Outer-membrane lipoprotein carrier protein OS=Burkholderia pseudomallei (strain K96243) OX=272560 GN=lolA PE=3 SV=1	3506	20200122_Nsco_ZICHILIC_BP_B1.31539.31539.4	controllerType=0 controllerNumber=1 scan=31539	81.086	Trypsin	B1	AASGAVPTVKPTDNSSGSFVFSRPGK	568
76321:4	46	R.NGKLPEDAQQADGGAAANAAS[+568.212]GAAAQTQAQAPALPAAIYFETGKSELPADAK.D	HexNAc(2)Hex(1)	S[+568]	1398.92	4	5592.66	5591.68	1	-4.5	390	Specific	648.57	546.49	0	11.18	25	>tr|Q63XT7|Q63XT7_BURPS Cytochrome c oxidase subunit 2 OS=Burkholderia pseudomallei (strain K96243) OX=272560 GN=BPSL0453 PE=3 SV=1	4191	NS_368_NSco_20200117_BP_HILIC_B3.68459.68459.4	controllerType=0 controllerNumber=1 scan=68459	155.269	Trypsin	B3	NGKLPEDAQQADGGAAANAASGAAAQTQAQAPALPAAIYFETGKSELPADAK	568
22328:4	744	A.HDAQPAAGASS[+568.212]AHAAHMAMDAATAGAAQK.T	HexNAc(2)Hex(1)	S[+568]	821.863	4	3284.43	3284.44	0	-3.8	23	NRagged	648.93	573.08	1.6	8.74	2	>tr|Q63RW8|Q63RW8_BURPS Putative lipoprotein OS=Burkholderia pseudomallei (strain K96243) OX=272560 GN=BPSL2552 PE=4 SV=1	2927	20200122_Nsco_ZICHILIC_BP_B2.20654.20654.2	controllerType=0 controllerNumber=1 scan=20654	53.8535	Trypsin	B2	HDAQPAAGASSAHAAHMAMDAATAGAAQK	568
62361:3	417	K.TPAAPTPPAAPVPASSAAPGTSASS[+568.212]AVAAPAAAGSGPAASAPAAPVR.H	HexNAc(2)Hex(1)	S[+568]	1514.76	3	4542.26	4541.25	1	0.2	218	Specific	649.95	262.9	0	8.08	10	>tr|Q63VC5|Q63VC5_BURPS Putative lipoprotein OS=Burkholderia pseudomallei (strain K96243) OX=272560 GN=BPSL1317 PE=4 SV=1	2962	20200122_Nsco_ZICHILIC_BP_B2.52974.52974.3	controllerType=0 controllerNumber=1 scan=52974	122.332	Trypsin	B2	TPAAPTPPAAPVPASSAAPGTSASSAVAAPAAAGSGPAASAPAAPVR	568
36894:3	130	R.QQLAPPAPASAPAAAS[+568.212]DAGT[+568.212]ASPGARP.-	HexNAc(2)Hex(1),HexNAc(2)Hex(1)	S[+568], T[+568]	1188.89	3	3564.65	3564.64	0	1.3	731	CRagged	650.2	358.81	3.1	9.04	13	>tr|Q63Z30|Q63Z30_BURPS General secretory pathway protein D OS=Burkholderia pseudomallei (strain K96243) OX=272560 GN=gspD PE=3 SV=1	680	20200122_Nsco_ZICHILIC_BP_B2.32452.32452.3	controllerType=0 controllerNumber=1 scan=32452	80.1676	Trypsin	B2	QQLAPPAPASAPAAASDAGTASPGARP	1136
38525:3	122	R.QQLAPPAPAS[+568.212]APAAASDAGTASPGARP.-	HexNAc(2)Hex(1)	S[+568]	999.481	3	2996.43	2996.43	0	-1.4	731	CRagged	651.97	405.72	10.1	11.92	11	>tr|Q63Z30|Q63Z30_BURPS General secretory pathway protein D OS=Burkholderia pseudomallei (strain K96243) OX=272560 GN=gspD PE=3 SV=1	680	NS_368_NSco_20200117_BP_HILIC_B2.37061.37061.3	controllerType=0 controllerNumber=1 scan=37061	86.2738	Trypsin	B2	QQLAPPAPASAPAAASDAGTASPGARP	568
58661:3	1011	R.GFVATVGVNLAAAPPNS[+568.212]ASDVPGHVDEQEK.Q	HexNAc(2)Hex(1)	S[+568]	1182.23	3	3544.67	3544.68	0	-2.2	733	Specific	652.96	652.96	1.2	13.3	7	>tr|Q63Q51|Q63Q51_BURPS Penicillin-binding protein 1A OS=Burkholderia pseudomallei (strain K96243) OX=272560 GN=mrcA PE=4 SV=1	2330	NS_368_NSco_20200117_BP_HILIC_B3.53238.53238.3	controllerType=0 controllerNumber=1 scan=53238	124.762	Trypsin	B3	GFVATVGVNLAAAPPNSASDVPGHVDEQEK	568
18914:3	703	R.SIHAAGGAS[+568.212]TAAVGYTVR.E	HexNAc(2)Hex(1)	S[+568]	753.033	3	2257.08	2257.08	0	0.5	51	Specific	653.93	462.34	16.18	10.25	3	>tr|Q63PS5|Q63PS5_BURPS Putative exported protein OS=Burkholderia pseudomallei (strain K96243) OX=272560 GN=BPSL3298 PE=4 SV=1	2718	20200122_Nsco_ZICHILIC_BP_B2.17826.17826.3	controllerType=0 controllerNumber=1 scan=17826	47.0346	Trypsin	B2	SIHAAGGASTAAVGYTVR	568
21950:4	20	A.ASASTPAAGADAAS[+568.212]SPKPAVEDIK.M	HexNAc(2)Hex(1)	S[+568]	695.835	4	2780.32	2780.32	0	-0.7	26	NRagged	654.64	620.8	68.01	11.56	37	>tr|Q63W37|Q63W37_BURPS Ecotin OS=Burkholderia pseudomallei (strain K96243) OX=272560 GN=eco PE=4 SV=1	4875	NS_368_NSco_20200117_BP_HILIC_B3.21125.21125.4	controllerType=0 controllerNumber=1 scan=21125	55.958	Trypsin	B3	ASASTPAAGADAASSPKPAVEDIK	568
23556:3	29	K.VAPPADNNAS[+568.212]QPQQFDPNR.A	HexNAc(2)Hex(1)	S[+568]	878.731	3	2634.18	2634.18	0	-1.2	50	Specific	654.95	654.95	654.95	12.37	37	>tr|Q63Y07|Q63Y07_BURPS Putative membrane protein OS=Burkholderia pseudomallei (strain K96243) OX=272560 GN=BPSL0382 PE=4 SV=1	2876	NS_368_NSco_20200117_BP_HILIC_B3.22551.22551.3	controllerType=0 controllerNumber=1 scan=22551	59.2618	Trypsin	B3	VAPPADNNASQPQQFDPNR	568
33997:3	70	R.QQLAPPAPASAPAAASDAGT[+568.212]AS[+568.212]PGARP.-	HexNAc(2)Hex(1),HexNAc(2)Hex(1)	S[+568], T[+568]	1188.88	3	3564.64	3564.64	0	-1.4	731	CRagged	655.07	361.22	6.7	11.66	19	>tr|Q63Z30|Q63Z30_BURPS General secretory pathway protein D OS=Burkholderia pseudomallei (strain K96243) OX=272560 GN=gspD PE=3 SV=1	680	NS_368_NSco_20200117_BP_HILIC_B3.31980.31980.3	controllerType=0 controllerNumber=1 scan=31980	80.5981	Trypsin	B3	QQLAPPAPASAPAAASDAGTASPGARP	1136
44664:3	155	R.AAS[+568.212]APEAAAAAPEAMQAAEQNDANAQAAR.A	HexNAc(2)Hex(1)	S[+568]	1112.5	3	3335.47	3335.48	0	-2.2	156	Specific	655.13	631.01	631.01	11.24	10	>tr|Q63QT2|Q63QT2_BURPS Outer membrane protein assembly factor BamE OS=Burkholderia pseudomallei (strain K96243) OX=272560 GN=omlA PE=3 SV=1	4791	NS_368_NSco_20200117_BP_HILIC_B2.42457.42457.3	controllerType=0 controllerNumber=1 scan=42457	97.3039	Trypsin	B2	AASAPEAAAAAPEAMQAAEQNDANAQAAR	568
34893:4	102	K.AAS[+203.079][+192.063][+192.063][+188.067][+215.116]GAVPTVKPTDNSSGSFVFSRPGK.F	HexNAc(1) 192.063 192.063 188.067 215.116	S[+188][+192]*2[+203][+215]	889.429	4	3554.7	3554.7	0	-1	75	Specific	655.62	602.6	173.58	11.03	8	>tr|Q63RR8|Q63RR8_BURPS Outer-membrane lipoprotein carrier protein OS=Burkholderia pseudomallei (strain K96243) OX=272560 GN=lolA PE=3 SV=1	3506	20200122_Nsco_ZICHILIC_BP_B3.31928.31928.4	controllerType=0 controllerNumber=1 scan=31928	80.9348	Trypsin	B3	AASGAVPTVKPTDNSSGSFVFSRPGK	990
22544:3	274	R.SASAAAALPAS[+568.212]DAEAIKR.A	HexNAc(2)Hex(1)	S[+568]	756.708	3	2268.11	2268.11	0	0.8	64	Specific	656.32	566.59	49.54	11.76	4	>tr|Q63L94|Q63L94_BURPS ATP-dependent zinc metalloprotease FtsH OS=Burkholderia pseudomallei (strain K96243) OX=272560 GN=ftsH PE=3 SV=1	2317	20200122_Nsco_ZICHILIC_BP_B1.20761.20761.3	controllerType=0 controllerNumber=1 scan=20761	56.044	Trypsin	B1	SASAAAALPASDAEAIKR	568
53560:3	673	R.APSGSGAQAAGASQARPS[+568.212]SLQQLLALK.N	HexNAc(2)Hex(1)	S[+568]	1045.2	3	3133.59	3133.59	0	0.5	247	Specific	656.38	588.34	1.2	11.54	3	>tr|Q63JL4|Q63JL4_BURPS Putative membrane protein OS=Burkholderia pseudomallei (strain K96243) OX=272560 GN=BPSS1703 PE=4 SV=1	4405	20200122_Nsco_ZICHILIC_BP_B1.46472.46472.3	controllerType=0 controllerNumber=1 scan=46472	114.76	Trypsin	B1	APSGSGAQAAGASQARPSSLQQLLALK	568
35372:3	188	K.AASGAVPTVKPTDNS[+568.212]SGSFVFSRPGK.F	HexNAc(2)Hex(1)	S[+568]	1044.84	3	3132.52	3132.52	0	-0.6	75	Specific	657.01	568.1	1.2	11.73	9	>tr|Q63RR8|Q63RR8_BURPS Outer-membrane lipoprotein carrier protein OS=Burkholderia pseudomallei (strain K96243) OX=272560 GN=lolA PE=3 SV=1	3506	20200122_Nsco_ZICHILIC_BP_B2.31259.31259.3	controllerType=0 controllerNumber=1 scan=31259	77.6197	Trypsin	B2	AASGAVPTVKPTDNSSGSFVFSRPGK	568
31928:3	891	R.AADPASGAGGAPVADAPQPAS[+568.212]APESAADR.A	HexNAc(2)Hex(1)	S[+568]	1048.47	3	3143.41	3143.41	0	-1	148	Specific	659.04	357.12	8.25	11.74	2	>tr|Q63LR7|Q63LR7_BURPS Subfamily M23B unassigned peptidase OS=Burkholderia pseudomallei (strain K96243) OX=272560 GN=BPSS0945 PE=4 SV=1	3105	NS_368_NSco_20200117_BP_HILIC_B3.30207.30207.3	controllerType=0 controllerNumber=1 scan=30207	76.785	Trypsin	B3	AADPASGAGGAPVADAPQPASAPESAADR	568
52341:3	673	R.APSGSGAQAAGASQARPS[+568.212]SLQQLLALK.N	HexNAc(2)Hex(1)	S[+568]	1045.2	3	3133.59	3133.59	0	0.3	247	Specific	659.11	589.32	1.2	11.54	3	>tr|Q63JL4|Q63JL4_BURPS Putative membrane protein OS=Burkholderia pseudomallei (strain K96243) OX=272560 GN=BPSS1703 PE=4 SV=1	4405	20200122_Nsco_ZICHILIC_BP_B1.45428.45428.3	controllerType=0 controllerNumber=1 scan=45428	112.398	Trypsin	B1	APSGSGAQAAGASQARPSSLQQLLALK	568
72647:4	46	R.NGKLPEDAQQADGGAAANAAS[+568.212]GAAAQTQAQAPALPAAIYFETGKSELPADAK.D	HexNAc(2)Hex(1)	S[+568]	1398.67	4	5591.65	5591.68	0	-4.8	390	Specific	660.01	660.01	0	12.18	25	>tr|Q63XT7|Q63XT7_BURPS Cytochrome c oxidase subunit 2 OS=Burkholderia pseudomallei (strain K96243) OX=272560 GN=BPSL0453 PE=3 SV=1	4191	NS_368_NSco_20200117_BP_HILIC_B3.65271.65271.2	controllerType=0 controllerNumber=1 scan=65271	148.892	Trypsin	B3	NGKLPEDAQQADGGAAANAASGAAAQTQAQAPALPAAIYFETGKSELPADAK	568
47067:3	155	R.AAS[+203.079][+192.063][+192.063][+188.067][+215.116]APEAAAAAPEAMQAAEQNDANAQAAR.A	HexNAc(1) 192.063 192.063 188.067 215.116	S[+188][+192]*2[+203][+215]	1253.22	3	3757.66	3757.66	0	-0.6	156	Specific	660.38	660.38	660.38	11.9	10	>tr|Q63QT2|Q63QT2_BURPS Outer membrane protein assembly factor BamE OS=Burkholderia pseudomallei (strain K96243) OX=272560 GN=omlA PE=3 SV=1	4791	NS_368_NSco_20200117_BP_HILIC_B2.44572.44572.3	controllerType=0 controllerNumber=1 scan=44572	101.709	Trypsin	B2	AASAPEAAAAAPEAMQAAEQNDANAQAAR	990
71531:4	46	R.NGKLPEDAQQADGGAAANAAS[+568.212]GAAAQTQAQAPALPAAIYFETGKSELPADAK.D	HexNAc(2)Hex(1)	S[+568]	1398.67	4	5591.67	5591.68	0	-1	390	Specific	661.15	661.15	138.39	13.35	25	>tr|Q63XT7|Q63XT7_BURPS Cytochrome c oxidase subunit 2 OS=Burkholderia pseudomallei (strain K96243) OX=272560 GN=BPSL0453 PE=3 SV=1	4191	NS_368_NSco_20200117_BP_HILIC_B3.64376.64376.4	controllerType=0 controllerNumber=1 scan=64376	147.088	Trypsin	B3	NGKLPEDAQQADGGAAANAASGAAAQTQAQAPALPAAIYFETGKSELPADAK	568
37369:4	188	K.AASGAVPTVKPTDNSS[+203.079][+192.063][+192.063][+188.067][+215.116]GSFVFSRPGK.F	HexNAc(1) 192.063 192.063 188.067 215.116	S[+188][+192]*2[+203][+215]	889.431	4	3554.7	3554.7	0	0.4	75	Specific	663.14	580.69	0	11.44	9	>tr|Q63RR8|Q63RR8_BURPS Outer-membrane lipoprotein carrier protein OS=Burkholderia pseudomallei (strain K96243) OX=272560 GN=lolA PE=3 SV=1	3506	20200122_Nsco_ZICHILIC_BP_B2.32820.32820.4	controllerType=0 controllerNumber=1 scan=32820	80.9936	Trypsin	B2	AASGAVPTVKPTDNSSGSFVFSRPGK	990
38579:3	587	A.PDDAASQADS[+365.132][+231.074][+100.064]ANPFGGAQGDQHAGIVR.V	HexNAc(1)Hex(1) 231.0743 100.064	S[+100][+231][+365]	1116.83	3	3348.47	3348.47	0	0.3	258	NRagged	663.55	44.34	14.17	7.39	4	>tr|Q63HS5|Q63HS5_BURPS Sensory kinase protein OS=Burkholderia pseudomallei (strain K96243) OX=272560 GN=BPSS2345 PE=4 SV=1	2855	20200122_Nsco_ZICHILIC_BP_B1.33956.33956.3	controllerType=0 controllerNumber=1 scan=33956	86.6124	Trypsin	B1	PDDAASQADSANPFGGAQGDQHAGIVR	696
53869:3	233	K.LKTPAAPTPPAAPVPAS[+568.212]SAAPGTSASSAVAAPAAAGSGPAASAPAAPVR.H	HexNAc(2)Hex(1)	S[+568]	1594.82	3	4782.43	4782.43	0	-0.3	216	Specific	664.27	578.48	2.3	11.57	8	>tr|Q63VC5|Q63VC5_BURPS Putative lipoprotein OS=Burkholderia pseudomallei (strain K96243) OX=272560 GN=BPSL1317 PE=4 SV=1	2962	20200122_Nsco_ZICHILIC_BP_B1.46728.46728.3	controllerType=0 controllerNumber=1 scan=46728	115.324	Trypsin	B1	LKTPAAPTPPAAPVPASSAAPGTSASSAVAAPAAAGSGPAASAPAAPVR	568
14411:4	102	R.LNEHPQMQFAAS[+568.212]APTKK.Y	HexNAc(2)Hex(1)	S[+568]	617.298	4	2466.17	2466.17	0	0.4	43	Specific	665	496.12	129.91	10.16	7	>tr|Q63RZ5|Q63RZ5_BURPS Putative exported protein OS=Burkholderia pseudomallei (strain K96243) OX=272560 GN=BPSL2526 PE=4 SV=1	1616	20200122_Nsco_ZICHILIC_BP_B1.14144.14144.4	controllerType=0 controllerNumber=1 scan=14144	39.5106	Trypsin	B1	LNEHPQMQFAASAPTKK	568
40734:3	73	R.ANGKTEAAQASVTASAAADAPAAPAPAAAAS[+568.212]GANAIR.I	HexNAc(2)Hex(1)	S[+568]	1277.96	3	3831.85	3830.85	1	-0.3	547	Specific	669.27	656.27	41.51	13.42	12	>tr|Q63UN0|Q63UN0_BURPS Putative outer membrane lipoprotein OS=Burkholderia pseudomallei (strain K96243) OX=272560 GN=BPSL1566 PE=3 SV=1	1626	NS_368_NSco_20200117_BP_HILIC_B3.37789.37789.3	controllerType=0 controllerNumber=1 scan=37789	92.9628	Trypsin	B3	ANGKTEAAQASVTASAAADAPAAPAPAAAASGANAIR	568
40610:4	23	A.ASASTPAAGADAASS[+568.212]PKPAVEDIKMFPAAQAGQK.R	HexNAc(2)Hex(1)	S[+568]	953.462	4	3810.83	3809.83	1	-0.8	26	NRagged	669.6	669.6	2.4	9.96	18	>tr|Q63W37|Q63W37_BURPS Ecotin OS=Burkholderia pseudomallei (strain K96243) OX=272560 GN=eco PE=4 SV=1	4875	20200122_Nsco_ZICHILIC_BP_B3.36738.36738.4	controllerType=0 controllerNumber=1 scan=36738	92.2601	Trypsin	B3	ASASTPAAGADAASSPKPAVEDIKMFPAAQAGQK	568
40618:4	23	A.ASASTPAAGADAAS[+568.212]SPKPAVEDIKMFPAAQAGQK.R	HexNAc(2)Hex(1)	S[+568]	953.211	4	3809.82	3809.83	0	-1.1	26	NRagged	669.91	635.06	18.16	9.94	18	>tr|Q63W37|Q63W37_BURPS Ecotin OS=Burkholderia pseudomallei (strain K96243) OX=272560 GN=eco PE=4 SV=1	4875	20200122_Nsco_ZICHILIC_BP_B3.36745.36745.4	controllerType=0 controllerNumber=1 scan=36745	92.274	Trypsin	B3	ASASTPAAGADAASSPKPAVEDIKMFPAAQAGQK	568
43813:3	98	R.AAS[+203.079][+192.063][+192.063][+188.067][+215.116]APEAAAAAPEAMQAAEQNDANAQAAR.A	HexNAc(1) 192.063 192.063 188.067 215.116	S[+188][+192]*2[+203][+215]	1253.22	3	3757.66	3757.66	0	-0.9	156	Specific	670.82	670.82	670.82	10.26	4	>tr|Q63QT2|Q63QT2_BURPS Outer membrane protein assembly factor BamE OS=Burkholderia pseudomallei (strain K96243) OX=272560 GN=omlA PE=3 SV=1	4791	20200122_Nsco_ZICHILIC_BP_B3.39538.39538.3	controllerType=0 controllerNumber=1 scan=39538	98.8976	Trypsin	B3	AASAPEAAAAAPEAMQAAEQNDANAQAAR	990
25547:3	44	A.ASASTPAAGADAAS[+568.212]SPKPAVEDIK.M	HexNAc(2)Hex(1)	S[+568]	927.444	3	2780.32	2780.32	0	-1.2	26	NRagged	673.88	645.88	0	11	20	>tr|Q63W37|Q63W37_BURPS Ecotin OS=Burkholderia pseudomallei (strain K96243) OX=272560 GN=eco PE=4 SV=1	4875	NS_368_NSco_20200117_BP_HILIC_B1.24336.24336.3	controllerType=0 controllerNumber=1 scan=24336	59.0814	Trypsin	B1	ASASTPAAGADAASSPKPAVEDIK	568
36309:3	70	R.QQLAPPAPAS[+568.212]APAAASDAGTASPGARP.-	HexNAc(2)Hex(1)	S[+568]	999.814	3	2997.43	2996.43	1	-2.9	731	CRagged	674.06	400.03	0.93	11.87	19	>tr|Q63Z30|Q63Z30_BURPS General secretory pathway protein D OS=Burkholderia pseudomallei (strain K96243) OX=272560 GN=gspD PE=3 SV=1	680	NS_368_NSco_20200117_BP_HILIC_B3.33961.33961.3	controllerType=0 controllerNumber=1 scan=33961	84.7648	Trypsin	B3	QQLAPPAPASAPAAASDAGTASPGARP	568
43838:2	192	R.AAS[+568.212]APEAAAAAPEAM[+15.995]QAAEQNDANAQAAR.A	HexNAc(2)Hex(1)	M[+16], S[+568]	1677.24	2	3353.47	3351.48	2	-2.5	156	Specific	674.86	584.84	584.84	13.3	6	>tr|Q63QT2|Q63QT2_BURPS Outer membrane protein assembly factor BamE OS=Burkholderia pseudomallei (strain K96243) OX=272560 GN=omlA PE=3 SV=1	4791	NS_368_NSco_20200117_BP_HILIC_B3.40402.40402.2	controllerType=0 controllerNumber=1 scan=40402	98.3977	Trypsin	B3	AASAPEAAAAAPEAMQAAEQNDANAQAAR	568
37970:3	122	R.QQLAPPAPAS[+568.212]APAAASDAGTASPGARP.-	HexNAc(2)Hex(1)	S[+568]	999.482	3	2996.43	2996.43	0	0	731	CRagged	674.92	351.83	0.08	10.82	11	>tr|Q63Z30|Q63Z30_BURPS General secretory pathway protein D OS=Burkholderia pseudomallei (strain K96243) OX=272560 GN=gspD PE=3 SV=1	680	NS_368_NSco_20200117_BP_HILIC_B2.36560.36560.3	controllerType=0 controllerNumber=1 scan=36560	85.2181	Trypsin	B2	QQLAPPAPASAPAAASDAGTASPGARP	568
39114:4	5	K.TGTAKPAATATPAPAPAPAPTTSSATPAPSAATPAPATATPSTAAS[+568.212]APAAK.K	HexNAc(2)Hex(1)	S[+568]	1258.88	4	5032.5	5032.5	0	-1	129	Specific	677.56	677.56	4.41	9.65	43	>tr|Q63UW0|Q63UW0_BURPS Uncharacterized protein OS=Burkholderia pseudomallei (strain K96243) OX=272560 GN=BPSL1486 PE=4 SV=1	1930	20200122_Nsco_ZICHILIC_BP_B1.34380.34380.4	controllerType=0 controllerNumber=1 scan=34380	87.5721	Trypsin	B1	TGTAKPAATATPAPAPAPAPTTSSATPAPSAATPAPATATPSTAASAPAAK	568
33530:6	137	P.PKAAS[+203.079][+192.063][+192.063][+188.067][+215.116]GAVPT[+568.212][+100.064]VKPTDNSSGSFVFSRPGK.F	HexNAc(1) 192.063 192.063 188.067 215.116,HexNAc(2)Hex(1) 100.064	S[+188][+192]*2[+203][+215], T[+100][+568]	742.696	6	4451.14	4448.12	3	1.3	73	NRagged	677.77	677.77	0	9.88	7	>tr|Q63RR8|Q63RR8_BURPS Outer-membrane lipoprotein carrier protein OS=Burkholderia pseudomallei (strain K96243) OX=272560 GN=lolA PE=3 SV=1	3506	20200122_Nsco_ZICHILIC_BP_B1.29905.29905.4	controllerType=0 controllerNumber=1 scan=29905	77.4349	Trypsin	B1	PKAASGAVPTVKPTDNSSGSFVFSRPGK	1658
37795:3	782	R.GAPDDAASQADS[+568.212]ANPFGGAQGDQHAGIVR.V	HexNAc(2)Hex(1)	S[+568]	1116.83	3	3348.47	3348.47	0	-1.4	256	Specific	677.89	21.69	14.35	7.46	3	>tr|Q63HS5|Q63HS5_BURPS Sensory kinase protein OS=Burkholderia pseudomallei (strain K96243) OX=272560 GN=BPSS2345 PE=4 SV=1	2855	20200122_Nsco_ZICHILIC_BP_B3.34384.34384.3	controllerType=0 controllerNumber=1 scan=34384	86.8463	Trypsin	B3	GAPDDAASQADSANPFGGAQGDQHAGIVR	568
37660:2	373	R.GAPADGGAPAS[+568.212]AAGAAGAPTPAAVDAAER.A	HexNAc(2)Hex(1)	S[+568]	1493.69	2	2986.37	2986.38	0	-0.7	681	Specific	678.15	148.96	4.52	10.77	5	>tr|Q63NR2|Q63NR2_BURPS Putative penicillin-binding protein OS=Burkholderia pseudomallei (strain K96243) OX=272560 GN=BPSS0238 PE=4 SV=1	3700	NS_368_NSco_20200117_BP_HILIC_B1.35758.35758.2	controllerType=0 controllerNumber=1 scan=35758	84.1147	Trypsin	B1	GAPADGGAPASAAGAAGAPTPAAVDAAER	568
21683:3	14	A.ASAS[+568.212]T[+568.212]PAAGADAASSPKPAVEDIK.M	HexNAc(2)Hex(1),HexNAc(2)Hex(1)	S[+568], T[+568]	1116.85	3	3348.53	3348.53	0	-0.5	26	NRagged	678.53	359.65	12	9.39	31	>tr|Q63W37|Q63W37_BURPS Ecotin OS=Burkholderia pseudomallei (strain K96243) OX=272560 GN=eco PE=4 SV=1	4875	20200122_Nsco_ZICHILIC_BP_B2.20137.20137.3	controllerType=0 controllerNumber=1 scan=20137	52.646	Trypsin	B2	ASASTPAAGADAASSPKPAVEDIK	1136
48498:4	709	R.SPALPAGSLASQTLS[+568.212]QHAPPDAKPQYAAPLQR.N	HexNAc(2)Hex(1)	S[+568]	960.236	4	3837.92	3836.92	1	0.4	50	Specific	680.58	680.58	3.6	11.05	1	>tr|Q63KB0|Q63KB0_BURPS Putative exported protein OS=Burkholderia pseudomallei (strain K96243) OX=272560 GN=BPSS1456 PE=4 SV=1	2219	20200122_Nsco_ZICHILIC_BP_B1.42149.42149.4	controllerType=0 controllerNumber=1 scan=42149	104.942	Trypsin	B1	SPALPAGSLASQTLSQHAPPDAKPQYAAPLQR	568
25734:3	342	R.SASAAAALPAS[+568.212]DAEAIKR.A	HexNAc(2)Hex(1)	S[+568]	756.708	3	2268.11	2268.11	0	-0.2	64	Specific	681.01	609.22	44.9	12.71	6	>tr|Q63L94|Q63L94_BURPS ATP-dependent zinc metalloprotease FtsH OS=Burkholderia pseudomallei (strain K96243) OX=272560 GN=ftsH PE=3 SV=1	2317	NS_368_NSco_20200117_BP_HILIC_B2.24785.24785.3	controllerType=0 controllerNumber=1 scan=24785	59.0076	Trypsin	B2	SASAAAALPASDAEAIKR	568
45038:4	29	K.GASSATTTAAKPTS[+568.212]GADANT[+568.212]GYFLQVGAYKTEADAEQQR.A	HexNAc(2)Hex(1),HexNAc(2)Hex(1)	S[+568], T[+568]	1268.58	4	5071.29	5071.29	0	-0.9	186	Specific	682.98	331.29	2.4	12.35	37	>tr|Q63Y07|Q63Y07_BURPS Putative membrane protein OS=Burkholderia pseudomallei (strain K96243) OX=272560 GN=BPSL0382 PE=4 SV=1	2876	NS_368_NSco_20200117_BP_HILIC_B3.41395.41395.4	controllerType=0 controllerNumber=1 scan=41395	100.51	Trypsin	B3	GASSATTTAAKPTSGADANTGYFLQVGAYKTEADAEQQR	1136
46618:3	108	R.AAS[+203.079][+192.063][+192.063][+188.067][+215.116]APEAAAAAPEAMQAAEQNDANAQAAR.A	HexNAc(1) 192.063 192.063 188.067 215.116	S[+188][+192]*2[+203][+215]	1253.23	3	3757.66	3757.66	0	1.2	156	Specific	683.17	683.17	683.17	11.33	7	>tr|Q63QT2|Q63QT2_BURPS Outer membrane protein assembly factor BamE OS=Burkholderia pseudomallei (strain K96243) OX=272560 GN=omlA PE=3 SV=1	4791	NS_368_NSco_20200117_BP_HILIC_B1.44013.44013.3	controllerType=0 controllerNumber=1 scan=44013	101.767	Trypsin	B1	AASAPEAAAAAPEAMQAAEQNDANAQAAR	990
44310:3	192	R.AAS[+568.212]APEAAAAAPEAMQAAEQNDANAQAAR.A	HexNAc(2)Hex(1)	S[+568]	1112.49	3	3335.47	3335.48	0	-3.6	156	Specific	684.81	631.63	631.63	11.64	6	>tr|Q63QT2|Q63QT2_BURPS Outer membrane protein assembly factor BamE OS=Burkholderia pseudomallei (strain K96243) OX=272560 GN=omlA PE=3 SV=1	4791	NS_368_NSco_20200117_BP_HILIC_B3.40785.40785.3	controllerType=0 controllerNumber=1 scan=40785	99.2331	Trypsin	B3	AASAPEAAAAAPEAMQAAEQNDANAQAAR	568
20631:3	14	A.STPAAGADAAS[+568.212]SPKPAVEDIK.M	HexNAc(2)Hex(1)	S[+568]	851.075	3	2551.21	2551.21	0	-1.7	29	NRagged	685.4	552.13	0	10.03	31	>tr|Q63W37|Q63W37_BURPS Ecotin OS=Burkholderia pseudomallei (strain K96243) OX=272560 GN=eco PE=4 SV=1	4875	20200122_Nsco_ZICHILIC_BP_B2.19267.19267.3	controllerType=0 controllerNumber=1 scan=19267	50.5584	Trypsin	B2	STPAAGADAASSPKPAVEDIK	568
47659:4	99	K.VDTLPLAGEVLAPHAQAKPDAAAS[+568.212]AR.Q	HexNAc(2)Hex(1)	S[+568]	785.403	4	3138.59	3137.58	1	0.1	503	Specific	685.78	253.49	120.49	11.89	12	>tr|Q63W72|Q63W72_BURPS Putative bifunctional protein (Uroporphyrin-III C-methyltransferase and uroporphyrinogen-III synthase transmembrane protein) OS=Burkholderia pseudomallei (strain K96243) OX=272560 GN=BPSL1016 PE=4 SV=1	783	NS_368_NSco_20200117_BP_HILIC_B3.43557.43557.4	controllerType=0 controllerNumber=1 scan=43557	104.901	Trypsin	B3	VDTLPLAGEVLAPHAQAKPDAAASAR	568
35594:4	137	K.AASGAVPTVKPTDNS[+568.212]SGSFVFSRPGK.F	HexNAc(2)Hex(1)	S[+568]	783.887	4	3132.52	3132.52	0	0.8	75	Specific	685.91	637.68	1.2	11.12	7	>tr|Q63RR8|Q63RR8_BURPS Outer-membrane lipoprotein carrier protein OS=Burkholderia pseudomallei (strain K96243) OX=272560 GN=lolA PE=3 SV=1	3506	20200122_Nsco_ZICHILIC_BP_B1.31541.31541.4	controllerType=0 controllerNumber=1 scan=31541	81.0978	Trypsin	B1	AASGAVPTVKPTDNSSGSFVFSRPGK	568
27391:3	457	R.SASAAAALPAS[+568.212]DAEAIKR.A	HexNAc(2)Hex(1)	S[+568]	756.707	3	2268.11	2268.11	0	-0.5	64	Specific	686.1	589.25	67.29	12.42	2	>tr|Q63L94|Q63L94_BURPS ATP-dependent zinc metalloprotease FtsH OS=Burkholderia pseudomallei (strain K96243) OX=272560 GN=ftsH PE=3 SV=1	2317	NS_368_NSco_20200117_BP_HILIC_B1.25948.25948.3	controllerType=0 controllerNumber=1 scan=25948	62.2621	Trypsin	B1	SASAAAALPASDAEAIKR	568
48488:4	709	R.SPALPAGSLASQTLS[+568.212]QHAPPDAKPQYAAPLQR.N	HexNAc(2)Hex(1)	S[+568]	960.236	4	3837.92	3836.92	1	-0.3	50	Specific	686.65	686.65	3.6	11.05	1	>tr|Q63KB0|Q63KB0_BURPS Putative exported protein OS=Burkholderia pseudomallei (strain K96243) OX=272560 GN=BPSS1456 PE=4 SV=1	2219	20200122_Nsco_ZICHILIC_BP_B1.42139.42139.4	controllerType=0 controllerNumber=1 scan=42139	104.917	Trypsin	B1	SPALPAGSLASQTLSQHAPPDAKPQYAAPLQR	568
37113:2	105	R.QQLAPPAPAS[+568.212]APAAASDAGTASPGARP.-	HexNAc(2)Hex(1)	S[+568]	1498.72	2	2996.43	2996.43	0	-0.8	731	CRagged	686.69	479.66	10.1	11.05	12	>tr|Q63Z30|Q63Z30_BURPS General secretory pathway protein D OS=Burkholderia pseudomallei (strain K96243) OX=272560 GN=gspD PE=3 SV=1	680	20200122_Nsco_ZICHILIC_BP_B3.33809.33809.2	controllerType=0 controllerNumber=1 scan=33809	85.4137	Trypsin	B3	QQLAPPAPASAPAAASDAGTASPGARP	568
43372:3	176	R.AAS[+568.212]APEAAAAAPEAM[+15.995]QAAEQNDANAQAAR.A	HexNAc(2)Hex(1)	M[+16], S[+568]	1117.84	3	3351.49	3351.48	0	4.4	156	Specific	687	564.94	564.94	8.83	3	>tr|Q63QT2|Q63QT2_BURPS Outer membrane protein assembly factor BamE OS=Burkholderia pseudomallei (strain K96243) OX=272560 GN=omlA PE=3 SV=1	4791	20200122_Nsco_ZICHILIC_BP_B1.37882.37882.3	controllerType=0 controllerNumber=1 scan=37882	95.3193	Trypsin	B1	AASAPEAAAAAPEAMQAAEQNDANAQAAR	568
35424:3	229	R.AAEAASAGVAPPAS[+568.212]GAQAPAPAS[+203.079][+192.063][+192.063][+188.067][+215.116]AAAAASAPR.A	HexNAc(2)Hex(1),HexNAc(1) 192.063 192.063 188.067 215.116	S[+188][+192]*2[+203][+215][+568]	1416.32	3	4246.95	4244.95	2	-2.4	387	Specific	687.12	674.5	3.6	12.4	24	>tr|Q63US6|Q63US6_BURPS Protein HflK OS=Burkholderia pseudomallei (strain K96243) OX=272560 GN=BPSL1520 PE=3 SV=1	5406	NS_368_NSco_20200117_BP_HILIC_B3.33205.33205.3	controllerType=0 controllerNumber=1 scan=33205	83.2079	Trypsin	B3	AAEAASAGVAPPASGAQAPAPASAAAAASAPR	1558
32686:4	5	K.TGTAKPAATATPAPAPAPAPTTSSATPAPS[+568.212]AATPAPATATPSTAASAPAAKK.S	HexNAc(2)Hex(1)	S[+568]	1291.15	4	5161.6	5160.6	1	-0.5	129	Specific	687.5	365.5	0	10.72	43	>tr|Q63UW0|Q63UW0_BURPS Uncharacterized protein OS=Burkholderia pseudomallei (strain K96243) OX=272560 GN=BPSL1486 PE=4 SV=1	1930	20200122_Nsco_ZICHILIC_BP_B1.29221.29221.4	controllerType=0 controllerNumber=1 scan=29221	75.9363	Trypsin	B1	TGTAKPAATATPAPAPAPAPTTSSATPAPSAATPAPATATPSTAASAPAAKK	568
22062:3	20	A.STPAAGADAASS[+203.079][+192.063][+192.063][+188.067][+215.116]PKPAVEDIK.M	HexNAc(1) 192.063 192.063 188.067 215.116	S[+188][+192]*2[+203][+215]	991.802	3	2973.39	2973.39	0	0.4	29	NRagged	687.5	603.19	0	11.75	37	>tr|Q63W37|Q63W37_BURPS Ecotin OS=Burkholderia pseudomallei (strain K96243) OX=272560 GN=eco PE=4 SV=1	4875	NS_368_NSco_20200117_BP_HILIC_B3.21221.21221.3	controllerType=0 controllerNumber=1 scan=21221	56.1788	Trypsin	B3	STPAAGADAASSPKPAVEDIK	990
43810:2	192	R.AAS[+568.212]APEAAAAAPEAM[+15.995]QAAEQNDANAQAAR.A	HexNAc(2)Hex(1)	M[+16], S[+568]	1676.24	2	3351.48	3351.48	0	0.9	156	Specific	688.05	433.34	433.34	12.7	6	>tr|Q63QT2|Q63QT2_BURPS Outer membrane protein assembly factor BamE OS=Burkholderia pseudomallei (strain K96243) OX=272560 GN=omlA PE=3 SV=1	4791	NS_368_NSco_20200117_BP_HILIC_B3.40382.40382.2	controllerType=0 controllerNumber=1 scan=40382	98.3538	Trypsin	B3	AASAPEAAAAAPEAMQAAEQNDANAQAAR	568
04348:2	11	K.KAATAAPADAAS[+203.079][+192.063][+192.063][+188.067][+215.116]Q.-	HexNAc(1) 192.063 192.063 188.067 215.116	S[+188][+192]*2[+203][+215]	1081.99	2	2162.98	2162.98	0	0.9	80	CRagged	688.24	474.74	72.49	10.64	22	>tr|Q63TN8|Q63TN8_BURPS Putative exported protein OS=Burkholderia pseudomallei (strain K96243) OX=272560 GN=BPSL1929 PE=4 SV=1	3482	20200122_Nsco_ZICHILIC_BP_B1.5923.5923.2	controllerType=0 controllerNumber=1 scan=5923	22.2485	Trypsin	B1	KAATAAPADAASQ	990
62526:3	417	K.TPAAPTPPAAPVPASSAAPGTSASS[+568.212]AVAAPAAAGSGPAASAPAAPVR.H	HexNAc(2)Hex(1)	S[+568]	1514.42	3	4541.25	4541.25	0	-0.2	218	Specific	690.04	173.65	0	8.36	10	>tr|Q63VC5|Q63VC5_BURPS Putative lipoprotein OS=Burkholderia pseudomallei (strain K96243) OX=272560 GN=BPSL1317 PE=4 SV=1	2962	20200122_Nsco_ZICHILIC_BP_B2.53115.53115.3	controllerType=0 controllerNumber=1 scan=53115	122.605	Trypsin	B2	TPAAPTPPAAPVPASSAAPGTSASSAVAAPAAAGSGPAASAPAAPVR	568
18324:3	17	S.TPAAGADAASS[+568.212]PKPAVEDIK.M	HexNAc(2)Hex(1)	S[+568]	822.066	3	2464.18	2464.18	0	0.5	30	NRagged	691.4	637.43	0	10.27	20	>tr|Q63W37|Q63W37_BURPS Ecotin OS=Burkholderia pseudomallei (strain K96243) OX=272560 GN=eco PE=4 SV=1	4875	20200122_Nsco_ZICHILIC_BP_B1.17297.17297.3	controllerType=0 controllerNumber=1 scan=17297	47.3231	Trypsin	B1	TPAAGADAASSPKPAVEDIK	568
45868:3	155	R.AAS[+568.212]APEAAAAAPEAMQAAEQNDANAQAAR.A	HexNAc(2)Hex(1)	S[+568]	1112.5	3	3335.48	3335.48	0	-0.9	156	Specific	691.73	663.91	663.91	11.9	10	>tr|Q63QT2|Q63QT2_BURPS Outer membrane protein assembly factor BamE OS=Burkholderia pseudomallei (strain K96243) OX=272560 GN=omlA PE=3 SV=1	4791	NS_368_NSco_20200117_BP_HILIC_B2.43515.43515.3	controllerType=0 controllerNumber=1 scan=43515	99.4741	Trypsin	B2	AASAPEAAAAAPEAMQAAEQNDANAQAAR	568
45530:3	192	R.AAS[+203.079][+192.063][+192.063][+188.067][+215.116]APEAAAAAPEAMQAAEQNDANAQAAR.A	HexNAc(1) 192.063 192.063 188.067 215.116	S[+188][+192]*2[+203][+215]	1253.56	3	3758.66	3757.66	1	-1.8	156	Specific	692.3	692.3	692.3	12.78	6	>tr|Q63QT2|Q63QT2_BURPS Outer membrane protein assembly factor BamE OS=Burkholderia pseudomallei (strain K96243) OX=272560 GN=omlA PE=3 SV=1	4791	NS_368_NSco_20200117_BP_HILIC_B3.41790.41790.3	controllerType=0 controllerNumber=1 scan=41790	101.302	Trypsin	B3	AASAPEAAAAAPEAMQAAEQNDANAQAAR	990
07004:4	12	K.KPQTAANGSS[+568.212]APHVANNNAQASAAATPPK.A	HexNAc(2)Hex(1)	S[+568]	835.654	4	3339.59	3339.59	0	0.3	151	Specific	692.72	683.35	32.87	11.54	25	>tr|Q63Y07|Q63Y07_BURPS Putative membrane protein OS=Burkholderia pseudomallei (strain K96243) OX=272560 GN=BPSL0382 PE=4 SV=1	2876	20200122_Nsco_ZICHILIC_BP_B1.8118.8118.4	controllerType=0 controllerNumber=1 scan=8118	26.5272	Trypsin	B1	KPQTAANGSSAPHVANNNAQASAAATPPK	568
48230:3	152	R.AAS[+203.079][+192.063][+192.063][+188.067][+215.116]APEAAAAAPEAMQAAEQNDANAQAAR.A	HexNAc(1) 192.063 192.063 188.067 215.116	S[+188][+192]*2[+203][+215]	1253.56	3	3758.66	3757.66	1	-0.6	156	Specific	693.53	693.53	693.53	11.42	4	>tr|Q63QT2|Q63QT2_BURPS Outer membrane protein assembly factor BamE OS=Burkholderia pseudomallei (strain K96243) OX=272560 GN=omlA PE=3 SV=1	4791	20200122_Nsco_ZICHILIC_BP_B2.41431.41431.3	controllerType=0 controllerNumber=1 scan=41431	98.9625	Trypsin	B2	AASAPEAAAAAPEAMQAAEQNDANAQAAR	990
23180:2	12	K.VAPPADNNAS[+568.212]QPQQFDPNR.A	HexNAc(2)Hex(1)	S[+568]	1317.59	2	2634.18	2634.18	0	0.3	50	Specific	693.94	657.41	657.41	11.32	25	>tr|Q63Y07|Q63Y07_BURPS Putative membrane protein OS=Burkholderia pseudomallei (strain K96243) OX=272560 GN=BPSL0382 PE=4 SV=1	2876	20200122_Nsco_ZICHILIC_BP_B1.21300.21300.2	controllerType=0 controllerNumber=1 scan=21300	57.36	Trypsin	B1	VAPPADNNASQPQQFDPNR	568
48228:3	152	R.AAS[+203.079][+192.063][+192.063][+188.067][+215.116]APEAAAAAPEAMQAAEQNDANAQAAR.A	HexNAc(1) 192.063 192.063 188.067 215.116	S[+188][+192]*2[+203][+215]	1253.56	3	3758.66	3757.66	1	-0.6	156	Specific	694.03	576.08	576.08	11.42	4	>tr|Q63QT2|Q63QT2_BURPS Outer membrane protein assembly factor BamE OS=Burkholderia pseudomallei (strain K96243) OX=272560 GN=omlA PE=3 SV=1	4791	20200122_Nsco_ZICHILIC_BP_B2.41429.41429.3	controllerType=0 controllerNumber=1 scan=41429	98.9504	Trypsin	B2	AASAPEAAAAAPEAMQAAEQNDANAQAAR	990
59631:4	103	R.NGKLPEDAQQADGGAAANAAS[+568.212]GAAAQTQAQAPALPAAIYFETGKSELPADAK.D	HexNAc(2)Hex(1)	S[+568]	1398.67	4	5591.67	5591.68	0	-0.8	390	Specific	694.04	631.54	0	10.76	9	>tr|Q63XT7|Q63XT7_BURPS Cytochrome c oxidase subunit 2 OS=Burkholderia pseudomallei (strain K96243) OX=272560 GN=BPSL0453 PE=3 SV=1	4191	20200122_Nsco_ZICHILIC_BP_B3.54838.54838.4	controllerType=0 controllerNumber=1 scan=54838	140.032	Trypsin	B3	NGKLPEDAQQADGGAAANAASGAAAQTQAQAPALPAAIYFETGKSELPADAK	568
06988:2	229	R.AAAPAAASPAS[+203.079][+192.063][+192.063][+188.067][+215.116]GSDSR.S	HexNAc(1) 192.063 192.063 188.067 215.116	S[+188][+192]*2[+203][+215]	1189.03	2	2377.05	2377.05	0	-1.6	419	Specific	695.27	532.33	2.4	12.67	24	>tr|Q63US6|Q63US6_BURPS Protein HflK OS=Burkholderia pseudomallei (strain K96243) OX=272560 GN=BPSL1520 PE=3 SV=1	5406	NS_368_NSco_20200117_BP_HILIC_B3.7952.7952.2	controllerType=0 controllerNumber=1 scan=7952	25.4175	Trypsin	B3	AAAPAAASPASGSDSR	990
69835:3	17	K.KAILESVYQGAGQAAS[+568.212]APMPPTQWSYDK.N	HexNAc(2)Hex(1)	S[+568]	1188.23	3	3562.67	3562.68	0	-2.3	328	Specific	696.53	696.53	9.6	13.3	23	>tr|Q63YD9|Q63YD9_BURPS Putative periplasmic dipeptide transport protein OS=Burkholderia pseudomallei (strain K96243) OX=272560 GN=dppA PE=4 SV=1	4583	NS_368_NSco_20200117_BP_HILIC_B3.62933.62933.3	controllerType=0 controllerNumber=1 scan=62933	144.162	Trypsin	B3	KAILESVYQGAGQAASAPMPPTQWSYDK	568
03487:2	498	R.AAAPAAASPASGSDS[+568.212]R.S	HexNAc(2)Hex(1)	S[+568]	977.94	2	1954.87	1954.87	0	-0.1	419	Specific	696.95	536.63	0	11.08	6	>tr|Q63US6|Q63US6_BURPS Protein HflK OS=Burkholderia pseudomallei (strain K96243) OX=272560 GN=BPSL1520 PE=3 SV=1	5406	20200122_Nsco_ZICHILIC_BP_B3.5287.5287.2	controllerType=0 controllerNumber=1 scan=5287	21.1276	Trypsin	B3	AAAPAAASPASGSDSR	568
14413:4	102	R.LNEHPQMQFAAS[+568.212]APTKK.Y	HexNAc(2)Hex(1)	S[+568]	617.298	4	2466.17	2466.17	0	0.4	43	Specific	698.83	688.33	1.39	11.76	7	>tr|Q63RZ5|Q63RZ5_BURPS Putative exported protein OS=Burkholderia pseudomallei (strain K96243) OX=272560 GN=BPSL2526 PE=4 SV=1	1616	20200122_Nsco_ZICHILIC_BP_B1.14146.14146.4	controllerType=0 controllerNumber=1 scan=14146	39.5221	Trypsin	B1	LNEHPQMQFAASAPTKK	568
72350:5	172	K.VFQYIKPQDAQALTAAT[+568.212]PASGAS[+568.212]AAAAPATAPEGATVGAVPDSSVTATPLSAPAPVSNSSNVHPGNPK.A	HexNAc(2)Hex(1),HexNAc(2)Hex(1)	S[+568], T[+568]	1518.14	5	7586.66	7586.67	0	-1.2	195	Specific	702.99	702.99	18.34	12.05	8	>tr|Q63PV0|Q63PV0_BURPS Putative lipoprotein OS=Burkholderia pseudomallei (strain K96243) OX=272560 GN=BPSL3272 PE=4 SV=1	1510	NS_368_NSco_20200117_BP_HILIC_B3.65062.65062.5	controllerType=0 controllerNumber=1 scan=65062	148.479	Trypsin	B3	VFQYIKPQDAQALTAATPASGASAAAAPATAPEGATVGAVPDSSVTATPLSAPAPVSNSSNVHPGNPK	1136
25622:2	75	K.VAPPADNNAS[+568.212]QPQQFDPNR.A	HexNAc(2)Hex(1)	S[+568]	1317.59	2	2634.18	2634.18	0	-0.4	50	Specific	704.24	667.53	667.53	13.1	15	>tr|Q63Y07|Q63Y07_BURPS Putative membrane protein OS=Burkholderia pseudomallei (strain K96243) OX=272560 GN=BPSL0382 PE=4 SV=1	2876	NS_368_NSco_20200117_BP_HILIC_B1.24409.24409.2	controllerType=0 controllerNumber=1 scan=24409	59.2225	Trypsin	B1	VAPPADNNASQPQQFDPNR	568
47623:4	99	K.VDTLPLAGEVLAPHAQAKPDAAAS[+568.212]AR.Q	HexNAc(2)Hex(1)	S[+568]	785.151	4	3137.58	3137.58	0	-0.5	503	Specific	706.17	664.48	112.14	14.64	12	>tr|Q63W72|Q63W72_BURPS Putative bifunctional protein (Uroporphyrin-III C-methyltransferase and uroporphyrinogen-III synthase transmembrane protein) OS=Burkholderia pseudomallei (strain K96243) OX=272560 GN=BPSL1016 PE=4 SV=1	783	NS_368_NSco_20200117_BP_HILIC_B3.43530.43530.4	controllerType=0 controllerNumber=1 scan=43530	104.848	Trypsin	B3	VDTLPLAGEVLAPHAQAKPDAAASAR	568
43470:3	176	R.AAS[+568.212]APEAAAAAPEAMQAAEQNDANAQAAR.A	HexNAc(2)Hex(1)	S[+568]	1112.5	3	3335.48	3335.48	0	0	156	Specific	708.16	698.87	698.87	11.91	3	>tr|Q63QT2|Q63QT2_BURPS Outer membrane protein assembly factor BamE OS=Burkholderia pseudomallei (strain K96243) OX=272560 GN=omlA PE=3 SV=1	4791	20200122_Nsco_ZICHILIC_BP_B1.37964.37964.3	controllerType=0 controllerNumber=1 scan=37964	95.5419	Trypsin	B1	AASAPEAAAAAPEAMQAAEQNDANAQAAR	568
31039:3	152	R.AAS[+568.212]APEAAAAAPEAM[+15.995]QAAEQNDANAQAAR.A	HexNAc(2)Hex(1)	M[+16], S[+568]	1118.16	3	3352.48	3351.48	1	-1	156	Specific	709.79	510.56	510.56	12.42	4	>tr|Q63QT2|Q63QT2_BURPS Outer membrane protein assembly factor BamE OS=Burkholderia pseudomallei (strain K96243) OX=272560 GN=omlA PE=3 SV=1	4791	20200122_Nsco_ZICHILIC_BP_B2.27731.27731.3	controllerType=0 controllerNumber=1 scan=27731	70.0109	Trypsin	B2	AASAPEAAAAAPEAMQAAEQNDANAQAAR	568
09880:2	22	K.AAAASAAAQASAPAAAS[+568.212]T[+568.212]TK.A	HexNAc(2)Hex(1),HexNAc(2)Hex(1)	S[+568], T[+568]	1412.64	2	2824.28	2824.28	0	-1.9	190	Specific	710.01	571.92	2.4	13.89	44	>tr|Q63UW0|Q63UW0_BURPS Uncharacterized protein OS=Burkholderia pseudomallei (strain K96243) OX=272560 GN=BPSL1486 PE=4 SV=1	1930	NS_368_NSco_20200117_BP_HILIC_B3.10413.10413.2	controllerType=0 controllerNumber=1 scan=10413	30.5615	Trypsin	B3	AAAASAAAQASAPAAASTTK	1136
42073:3	33	K.GASSATTTAAKPT[+568.212]S[+568.212]GADANTGYFLQVGAYK.T	HexNAc(2)Hex(1),HexNAc(2)Hex(1)	S[+568], T[+568]	1348.28	3	4042.84	4042.84	0	-0.3	186	Specific	710.88	393.26	2.4	12.21	16	>tr|Q63Y07|Q63Y07_BURPS Putative membrane protein OS=Burkholderia pseudomallei (strain K96243) OX=272560 GN=BPSL0382 PE=4 SV=1	2876	20200122_Nsco_ZICHILIC_BP_B3.38009.38009.3	controllerType=0 controllerNumber=1 scan=38009	95.2212	Trypsin	B3	GASSATTTAAKPTSGADANTGYFLQVGAYK	1136
36390:4	204	K.AAS[+568.212]GAVPTVKPTDNSSGSFVFSRPGK.F	HexNAc(2)Hex(1)	S[+568]	784.136	4	3133.52	3132.52	1	-1	75	Specific	711.69	676.92	137.26	14.6	11	>tr|Q63RR8|Q63RR8_BURPS Outer-membrane lipoprotein carrier protein OS=Burkholderia pseudomallei (strain K96243) OX=272560 GN=lolA PE=3 SV=1	3506	NS_368_NSco_20200117_BP_HILIC_B3.34022.34022.4	controllerType=0 controllerNumber=1 scan=34022	84.9055	Trypsin	B3	AASGAVPTVKPTDNSSGSFVFSRPGK	568
64273:3	222	R.SIAWSQPAGAGGATVAT[+568.212]GAAATAGAALAS[+568.212]GASASAAAKPAATQSR.T	HexNAc(2)Hex(1),HexNAc(2)Hex(1)	S[+568], T[+568]	1673.8	3	5019.39	5019.39	0	-1.2	1791	Specific	711.98	422.77	2.12	13.86	14	>tr|Q63M43|Q63M43_BURPS Uncharacterized protein OS=Burkholderia pseudomallei (strain K96243) OX=272560 GN=BPSS0817 PE=4 SV=1	1301	NS_368_NSco_20200117_BP_HILIC_B3.58238.58238.3	controllerType=0 controllerNumber=1 scan=58238	134.835	Trypsin	B3	SIAWSQPAGAGGATVATGAAATAGAALASGASASAAAKPAATQSR	1136
31970:3	108	R.AAS[+568.212]APEAAAAAPEAM[+15.995]QAAEQNDANAQAAR.A	HexNAc(2)Hex(1)	M[+16], S[+568]	1117.83	3	3351.47	3351.48	0	-0.8	156	Specific	713.58	544.81	544.81	12.75	7	>tr|Q63QT2|Q63QT2_BURPS Outer membrane protein assembly factor BamE OS=Burkholderia pseudomallei (strain K96243) OX=272560 GN=omlA PE=3 SV=1	4791	NS_368_NSco_20200117_BP_HILIC_B1.30551.30551.3	controllerType=0 controllerNumber=1 scan=30551	72.907	Trypsin	B1	AASAPEAAAAAPEAMQAAEQNDANAQAAR	568
21420:3	20	A.SASTPAAGADAAS[+568.212]SPKPAVEDIK.M	HexNAc(2)Hex(1)	S[+568]	904.433	3	2711.28	2709.28	2	-2.5	27	NRagged	713.58	713.58	0	13.03	37	>tr|Q63W37|Q63W37_BURPS Ecotin OS=Burkholderia pseudomallei (strain K96243) OX=272560 GN=eco PE=4 SV=1	4875	NS_368_NSco_20200117_BP_HILIC_B3.20656.20656.3	controllerType=0 controllerNumber=1 scan=20656	54.8108	Trypsin	B3	SASTPAAGADAASSPKPAVEDIK	568
21151:3	23	A.SASTPAAGADAAS[+568.212]SPKPAVEDIK.M	HexNAc(2)Hex(1)	S[+568]	903.764	3	2709.28	2709.28	0	-1.9	27	NRagged	714.18	559.3	0	10.22	18	>tr|Q63W37|Q63W37_BURPS Ecotin OS=Burkholderia pseudomallei (strain K96243) OX=272560 GN=eco PE=4 SV=1	4875	20200122_Nsco_ZICHILIC_BP_B3.20212.20212.3	controllerType=0 controllerNumber=1 scan=20212	53.2508	Trypsin	B3	SASTPAAGADAASSPKPAVEDIK	568
08902:4	12	K.KPQTAANGS[+568.212]SAPHVANNNAQASAAATPPK.A	HexNAc(2)Hex(1)	S[+568]	835.901	4	3340.58	3339.59	1	-4.2	151	Specific	716.05	693.08	2.58	11.16	25	>tr|Q63Y07|Q63Y07_BURPS Putative membrane protein OS=Burkholderia pseudomallei (strain K96243) OX=272560 GN=BPSL0382 PE=4 SV=1	2876	20200122_Nsco_ZICHILIC_BP_B1.9677.9677.4	controllerType=0 controllerNumber=1 scan=9677	29.6274	Trypsin	B1	KPQTAANGSSAPHVANNNAQASAAATPPK	568
46370:4	103	K.VDTLPLAGEVLAPHAQAKPDAAAS[+568.212]AR.Q	HexNAc(2)Hex(1)	S[+568]	785.151	4	3137.58	3137.58	0	-0.7	503	Specific	717.12	696.89	103.51	11.69	9	>tr|Q63W72|Q63W72_BURPS Putative bifunctional protein (Uroporphyrin-III C-methyltransferase and uroporphyrinogen-III synthase transmembrane protein) OS=Burkholderia pseudomallei (strain K96243) OX=272560 GN=BPSL1016 PE=4 SV=1	783	20200122_Nsco_ZICHILIC_BP_B1.40324.40324.4	controllerType=0 controllerNumber=1 scan=40324	100.772	Trypsin	B1	VDTLPLAGEVLAPHAQAKPDAAASAR	568
69858:3	17	K.KAILESVYQGAGQAAS[+568.212]APMPPTQWSYDK.N	HexNAc(2)Hex(1)	S[+568]	1188.56	3	3563.68	3562.68	1	-1.5	328	Specific	717.6	717.6	9.6	14.68	23	>tr|Q63YD9|Q63YD9_BURPS Putative periplasmic dipeptide transport protein OS=Burkholderia pseudomallei (strain K96243) OX=272560 GN=dppA PE=4 SV=1	4583	NS_368_NSco_20200117_BP_HILIC_B3.62952.62952.3	controllerType=0 controllerNumber=1 scan=62952	144.218	Trypsin	B3	KAILESVYQGAGQAASAPMPPTQWSYDK	568
36939:2	331	R.GAPADGGAPAS[+568.212]AAGAAGAPTPAAVDAAER.A	HexNAc(2)Hex(1)	S[+568]	1493.69	2	2986.38	2986.38	0	0.9	681	Specific	717.68	147.09	4.52	11.39	6	>tr|Q63NR2|Q63NR2_BURPS Putative penicillin-binding protein OS=Burkholderia pseudomallei (strain K96243) OX=272560 GN=BPSS0238 PE=4 SV=1	3700	NS_368_NSco_20200117_BP_HILIC_B3.34487.34487.2	controllerType=0 controllerNumber=1 scan=34487	85.8972	Trypsin	B3	GAPADGGAPASAAGAAGAPTPAAVDAAER	568
85533:3	939	R.FQAAQLPGAASGVPVPLPDGGTES[+568.212]GGNFTDEPGIAGGEGR.G	HexNAc(2)Hex(1)	S[+568]	1450.34	3	4349.02	4349.02	0	-0.9	174	Specific	719.67	714.08	0	13.41	4	>tr|Q63Z22|Q63Z22_BURPS Type II secretion system protein K OS=Burkholderia pseudomallei (strain K96243) OX=272560 GN=gspK PE=3 SV=1	4656	NS_368_NSco_20200117_BP_HILIC_B3.76498.76498.3	controllerType=0 controllerNumber=1 scan=76498	171.26	Trypsin	B3	FQAAQLPGAASGVPVPLPDGGTESGGNFTDEPGIAGGEGR	568
08780:2	46	K.AAAASAAAQASAPAAAS[+568.212]T[+568.212]TK.A	HexNAc(2)Hex(1),HexNAc(2)Hex(1)	S[+568], T[+568]	1412.65	2	2824.28	2824.28	0	0.1	190	Specific	719.97	625.18	2.4	11.75	20	>tr|Q63UW0|Q63UW0_BURPS Uncharacterized protein OS=Burkholderia pseudomallei (strain K96243) OX=272560 GN=BPSL1486 PE=4 SV=1	1930	20200122_Nsco_ZICHILIC_BP_B3.9650.9650.2	controllerType=0 controllerNumber=1 scan=9650	29.2334	Trypsin	B3	AAAASAAAQASAPAAASTTK	1136
23089:3	14	A.STPAAGADAAS[+203.079][+192.063][+192.063][+188.067][+215.116]SPKPAVEDIK.M	HexNAc(1) 192.063 192.063 188.067 215.116	S[+188][+192]*2[+203][+215]	991.803	3	2973.4	2973.39	0	1.4	29	NRagged	720.31	708.88	0	10.82	31	>tr|Q63W37|Q63W37_BURPS Ecotin OS=Burkholderia pseudomallei (strain K96243) OX=272560 GN=eco PE=4 SV=1	4875	20200122_Nsco_ZICHILIC_BP_B2.21271.21271.3	controllerType=0 controllerNumber=1 scan=21271	55.3981	Trypsin	B2	STPAAGADAASSPKPAVEDIK	990
03657:2	183	R.AAAPAAASPAS[+568.212]GSDSR.S	HexNAc(2)Hex(1)	S[+568]	977.938	2	1954.87	1954.87	0	-1.4	419	Specific	720.88	559.13	0	12.14	14	>tr|Q63US6|Q63US6_BURPS Protein HflK OS=Burkholderia pseudomallei (strain K96243) OX=272560 GN=BPSL1520 PE=3 SV=1	5406	20200122_Nsco_ZICHILIC_BP_B2.5325.5325.2	controllerType=0 controllerNumber=1 scan=5325	21.0448	Trypsin	B2	AAAPAAASPASGSDSR	568
73720:3	114	K.FAEPAQPAANAAPAS[+568.212]GAAAASAPGASDAAANSQAAAAMAAIAALPK.A	HexNAc(2)Hex(1)	S[+568]	1534.07	3	4600.2	4600.2	0	0.2	161	Specific	721.28	671.06	70.13	11.68	9	>tr|Q63PM0|Q63PM0_BURPS Putative cytochrome OS=Burkholderia pseudomallei (strain K96243) OX=272560 GN=BPSL3354 PE=4 SV=1	2494	20200122_Nsco_ZICHILIC_BP_B1.67191.67191.3	controllerType=0 controllerNumber=1 scan=67191	174.417	Trypsin	B1	FAEPAQPAANAAPASGAAAASAPGASDAAANSQAAAAMAAIAALPK	568
29994:2	192	R.AAS[+568.212]APEAAAAAPEAM[+15.995]QAAEQNDANAQAAR.A	HexNAc(2)Hex(1)	M[+16], S[+568]	1676.24	2	3351.48	3351.48	0	0.6	156	Specific	721.59	501.94	501.94	14.34	6	>tr|Q63QT2|Q63QT2_BURPS Outer membrane protein assembly factor BamE OS=Burkholderia pseudomallei (strain K96243) OX=272560 GN=omlA PE=3 SV=1	4791	NS_368_NSco_20200117_BP_HILIC_B3.28446.28446.2	controllerType=0 controllerNumber=1 scan=28446	72.7835	Trypsin	B3	AASAPEAAAAAPEAMQAAEQNDANAQAAR	568
04654:2	40	K.KAATAAPADAAS[+203.079][+192.063][+192.063][+188.067][+215.116]Q.-	HexNAc(1) 192.063 192.063 188.067 215.116	S[+188][+192]*2[+203][+215]	1081.99	2	2162.98	2162.98	0	0.1	80	CRagged	721.88	497.72	83.92	11.94	13	>tr|Q63TN8|Q63TN8_BURPS Putative exported protein OS=Burkholderia pseudomallei (strain K96243) OX=272560 GN=BPSL1929 PE=4 SV=1	3482	20200122_Nsco_ZICHILIC_BP_B2.6119.6119.2	controllerType=0 controllerNumber=1 scan=6119	22.3967	Trypsin	B2	KAATAAPADAASQ	990
32333:4	22	K.TGTAKPAATATPAPAPAPAPTTSSATPAPSAATPAPATATPSTAAS[+568.212]APAAKK.S	HexNAc(2)Hex(1)	S[+568]	1290.9	4	5160.59	5160.6	0	-0.6	129	Specific	722.26	722.26	18.86	14.19	44	>tr|Q63UW0|Q63UW0_BURPS Uncharacterized protein OS=Burkholderia pseudomallei (strain K96243) OX=272560 GN=BPSL1486 PE=4 SV=1	1930	NS_368_NSco_20200117_BP_HILIC_B3.30560.30560.4	controllerType=0 controllerNumber=1 scan=30560	77.5271	Trypsin	B3	TGTAKPAATATPAPAPAPAPTTSSATPAPSAATPAPATATPSTAASAPAAKK	568
43049:2	192	R.AAS[+568.212]APEAAAAAPEAMQAAEQNDANAQAAR.A	HexNAc(2)Hex(1)	S[+568]	1668.24	2	3335.48	3335.48	0	-0.6	156	Specific	722.29	642	642	14.72	6	>tr|Q63QT2|Q63QT2_BURPS Outer membrane protein assembly factor BamE OS=Burkholderia pseudomallei (strain K96243) OX=272560 GN=omlA PE=3 SV=1	4791	NS_368_NSco_20200117_BP_HILIC_B3.39747.39747.2	controllerType=0 controllerNumber=1 scan=39747	97.0151	Trypsin	B3	AASAPEAAAAAPEAMQAAEQNDANAQAAR	568
35710:2	275	R.GAPADGGAPAS[+568.212]AAGAAGAPTPAAVDAAER.A	HexNAc(2)Hex(1)	S[+568]	1493.69	2	2986.37	2986.38	0	-0.8	681	Specific	722.69	157.12	4.52	10.27	9	>tr|Q63NR2|Q63NR2_BURPS Putative penicillin-binding protein OS=Burkholderia pseudomallei (strain K96243) OX=272560 GN=BPSS0238 PE=4 SV=1	3700	20200122_Nsco_ZICHILIC_BP_B3.32666.32666.2	controllerType=0 controllerNumber=1 scan=32666	82.7694	Trypsin	B3	GAPADGGAPASAAGAAGAPTPAAVDAAER	568
40627:4	23	A.ASASTPAAGADAAS[+568.212]SPKPAVEDIKMFPAAQAGQK.R	HexNAc(2)Hex(1)	S[+568]	953.212	4	3809.83	3809.83	0	-0.5	26	NRagged	722.71	670.59	19.2	10.96	18	>tr|Q63W37|Q63W37_BURPS Ecotin OS=Burkholderia pseudomallei (strain K96243) OX=272560 GN=eco PE=4 SV=1	4875	20200122_Nsco_ZICHILIC_BP_B3.36754.36754.4	controllerType=0 controllerNumber=1 scan=36754	92.2977	Trypsin	B3	ASASTPAAGADAASSPKPAVEDIKMFPAAQAGQK	568
30351:3	70	R.RQQLAPPAPAS[+568.212]APAAASDAGTASPGARP.-	HexNAc(2)Hex(1)	S[+568]	1051.51	3	3152.53	3152.53	0	-2	730	CRagged	722.98	656.67	17.38	14.3	19	>tr|Q63Z30|Q63Z30_BURPS General secretory pathway protein D OS=Burkholderia pseudomallei (strain K96243) OX=272560 GN=gspD PE=3 SV=1	680	NS_368_NSco_20200117_BP_HILIC_B3.28748.28748.3	controllerType=0 controllerNumber=1 scan=28748	73.4458	Trypsin	B3	RQQLAPPAPASAPAAASDAGTASPGARP	568
43732:3	192	R.AAS[+568.212]APEAAAAAPEAMQAAEQNDANAQAAR.A	HexNAc(2)Hex(1)	S[+568]	1112.5	3	3335.48	3335.48	0	-1.6	156	Specific	724.02	629.85	629.85	13.78	6	>tr|Q63QT2|Q63QT2_BURPS Outer membrane protein assembly factor BamE OS=Burkholderia pseudomallei (strain K96243) OX=272560 GN=omlA PE=3 SV=1	4791	NS_368_NSco_20200117_BP_HILIC_B3.40317.40317.3	controllerType=0 controllerNumber=1 scan=40317	98.1927	Trypsin	B3	AASAPEAAAAAPEAMQAAEQNDANAQAAR	568
29165:3	192	R.AAS[+568.212]APEAAAAAPEAM[+15.995]QAAEQNDANAQAAR.A	HexNAc(2)Hex(1)	M[+16], S[+568]	1117.83	3	3351.48	3351.48	0	0	156	Specific	724.11	631.89	631.89	13.44	6	>tr|Q63QT2|Q63QT2_BURPS Outer membrane protein assembly factor BamE OS=Burkholderia pseudomallei (strain K96243) OX=272560 GN=omlA PE=3 SV=1	4791	NS_368_NSco_20200117_BP_HILIC_B3.27711.27711.3	controllerType=0 controllerNumber=1 scan=27711	71.1686	Trypsin	B3	AASAPEAAAAAPEAMQAAEQNDANAQAAR	568
34032:2	70	R.QQLAPPAPASAPAAASDAGT[+568.212]AS[+568.212]PGARP.-	HexNAc(2)Hex(1),HexNAc(2)Hex(1)	S[+568], T[+568]	1782.83	2	3564.64	3564.64	0	-0.5	731	CRagged	724.67	486.74	2.4	14.64	19	>tr|Q63Z30|Q63Z30_BURPS General secretory pathway protein D OS=Burkholderia pseudomallei (strain K96243) OX=272560 GN=gspD PE=3 SV=1	680	NS_368_NSco_20200117_BP_HILIC_B3.32010.32010.2	controllerType=0 controllerNumber=1 scan=32010	80.6642	Trypsin	B3	QQLAPPAPASAPAAASDAGTASPGARP	1136
72402:5	172	F.QYIKPQDAQALTAATPASGASAAAAPAT[+365.132][+231.074][+100.064]APEGATVGAVPDSSVTATPLS[+365.132][+231.074][+100.064]APAPVSNSSNVHPGNPK.A	HexNAc(1)Hex(1) 231.0743 100.064,HexNAc(1)Hex(1) 231.0743 100.064	S[+100][+231][+365], T[+100][+231][+365]	1521.35	5	7602.7	7596.65	6	3.2	197	NRagged	725.66	725.66	0	8.3	8	>tr|Q63PV0|Q63PV0_BURPS Putative lipoprotein OS=Burkholderia pseudomallei (strain K96243) OX=272560 GN=BPSL3272 PE=4 SV=1	1510	NS_368_NSco_20200117_BP_HILIC_B3.65100.65100.5	controllerType=0 controllerNumber=1 scan=65100	148.569	Trypsin	B3	QYIKPQDAQALTAATPASGASAAAAPATAPEGATVGAVPDSSVTATPLSAPAPVSNSSNVHPGNPK	1392
73597:4	30	R.NGKLPEDAQQADGGAAANAAS[+568.212]GAAAQTQAQAPALPAAIYFETGKSELPADAK.D	HexNAc(2)Hex(1)	S[+568]	1398.67	4	5591.67	5591.68	0	-1.5	390	Specific	726.27	620.85	0	13.01	15	>tr|Q63XT7|Q63XT7_BURPS Cytochrome c oxidase subunit 2 OS=Burkholderia pseudomallei (strain K96243) OX=272560 GN=BPSL0453 PE=3 SV=1	4191	NS_368_NSco_20200117_BP_HILIC_B1.68598.68598.4	controllerType=0 controllerNumber=1 scan=68598	153.506	Trypsin	B1	NGKLPEDAQQADGGAAANAASGAAAQTQAQAPALPAAIYFETGKSELPADAK	568
23372:2	29	K.VAPPADNNAS[+568.212]QPQQFDPNR.A	HexNAc(2)Hex(1)	S[+568]	1317.59	2	2634.18	2634.18	0	-1.9	50	Specific	727.83	656.08	656.08	13.89	37	>tr|Q63Y07|Q63Y07_BURPS Putative membrane protein OS=Burkholderia pseudomallei (strain K96243) OX=272560 GN=BPSL0382 PE=4 SV=1	2876	NS_368_NSco_20200117_BP_HILIC_B3.22394.22394.2	controllerType=0 controllerNumber=1 scan=22394	58.8955	Trypsin	B3	VAPPADNNASQPQQFDPNR	568
69496:4	55	R.NGKLPEDAQQADGGAAANAAS[+568.212]GAAAQTQAQAPALPAAIYFETGKSELPADAK.D	HexNAc(2)Hex(1)	S[+568]	1398.67	4	5591.67	5591.68	0	-1.7	390	Specific	730.38	645.09	0	11.2	13	>tr|Q63XT7|Q63XT7_BURPS Cytochrome c oxidase subunit 2 OS=Burkholderia pseudomallei (strain K96243) OX=272560 GN=BPSL0453 PE=3 SV=1	4191	20200122_Nsco_ZICHILIC_BP_B1.60708.60708.4	controllerType=0 controllerNumber=1 scan=60708	149.301	Trypsin	B1	NGKLPEDAQQADGGAAANAASGAAAQTQAQAPALPAAIYFETGKSELPADAK	568
74838:4	46	R.NGKLPEDAQQADGGAAANAAS[+568.212]GAAAQTQAQAPALPAAIYFETGKSELPADAK.D	HexNAc(2)Hex(1)	S[+568]	1398.92	4	5592.65	5591.68	1	-4.9	390	Specific	730.49	728.53	203.72	13.18	25	>tr|Q63XT7|Q63XT7_BURPS Cytochrome c oxidase subunit 2 OS=Burkholderia pseudomallei (strain K96243) OX=272560 GN=BPSL0453 PE=3 SV=1	4191	NS_368_NSco_20200117_BP_HILIC_B3.67188.67188.4	controllerType=0 controllerNumber=1 scan=67188	152.717	Trypsin	B3	NGKLPEDAQQADGGAAANAASGAAAQTQAQAPALPAAIYFETGKSELPADAK	568
53871:3	233	K.LKTPAAPTPPAAPVPASSAAPGTSASS[+568.212]AVAAPAAAGSGPAASAPAAPVR.H	HexNAc(2)Hex(1)	S[+568]	1594.82	3	4782.43	4782.43	0	-0.3	216	Specific	733.45	733.45	0	12.57	8	>tr|Q63VC5|Q63VC5_BURPS Putative lipoprotein OS=Burkholderia pseudomallei (strain K96243) OX=272560 GN=BPSL1317 PE=4 SV=1	2962	20200122_Nsco_ZICHILIC_BP_B1.46730.46730.3	controllerType=0 controllerNumber=1 scan=46730	115.336	Trypsin	B1	LKTPAAPTPPAAPVPASSAAPGTSASSAVAAPAAAGSGPAASAPAAPVR	568
45036:4	29	K.GAS[+568.212]SATTTAAKPT[+568.212]SGADANTGYFLQVGAYKTEADAEQQR.A	HexNAc(2)Hex(1),HexNAc(2)Hex(1)	S[+568], T[+568]	1268.58	4	5071.29	5071.29	0	-0.9	186	Specific	733.66	47.37	3.25	10.76	37	>tr|Q63Y07|Q63Y07_BURPS Putative membrane protein OS=Burkholderia pseudomallei (strain K96243) OX=272560 GN=BPSL0382 PE=4 SV=1	2876	NS_368_NSco_20200117_BP_HILIC_B3.41393.41393.4	controllerType=0 controllerNumber=1 scan=41393	100.499	Trypsin	B3	GASSATTTAAKPTSGADANTGYFLQVGAYKTEADAEQQR	1136
[truncated: 623 more rows]
