# Supplementary material for: Open Database Searching Enables the Identification and Comparison of Bacterial Glycoproteomes without Defining Glycan Compositions Prior to Searching
Source: Mol Cell Proteomics. 2020 Nov 25;19(9):1561–74. doi: 10.1074/mcp.TIR120.002100 (PMC8143609; doi:10.1074/mcp.TIR120.002100)
Supplement: Supplementary file 1 [file mmc1.zip › mmc1/160233_1_supp_538046_qb0k4y.xlsx]

## Sheet: Combined_Tryptic_glycopeptides_
Query #:z	Protein Rank	Peptide_identified	Glycans NHFAGNa	Modification Type(s)	Observed m/z	z	Observed (M+H)	Calc. mass (M+H)	Off-by-x error	Mass error (ppm)	Starting position	Cleavage	Score	Delta	Delta Mod	|Log Prob|	# of unique peptides	Protein Name	Protein DB number	Comment	Scan #	Scan Time	Enzyme	replicate	cleaned_peptides	Glycan_masses
02412:2	21	K.AAAPKPAS[+568.212]APQ.-	HexNAc(2)Hex(1)	S[+568]	788.885	2	1576.76	1576.76	0	2.2	503	CRagged	300.02	80.61	80.61	4.55	26	>WL85_RS13115 ref|WP_059464438.1|gi|981244728| peptidase S41	2548	Nsco_NS_434_20203020_B_diffuse_HILIC1.4301.4301.2	controllerType=0 controllerNumber=1 scan=4301	20.5749	Trypsin	B1	AAAPKPASAPQ	568
69317:4	10	D.AAGAAAPAEAAS[+365.132][+231.074][+100.064]APAQAAS[+568.212]GAEPAAAS[+568.212][+100.064]ASAALSTIYFETGK.S	HexNAc(1)Hex(1) 231.0743 100.064,HexNAc(2)Hex(1),HexNAc(2)Hex(1) 100.064	S[+100]*2[+231][+365][+568]*2	1396.39	4	5582.56	5580.54	2	1.9	397	NRagged	300.18	300.18	0	5	133	>WL85_RS13170 ref|WP_059511914.1|gi|981294205| cytochrome-c oxidase	2559	Nsco_NS_434_20203020_B_diffuse_HILIC2.57473.57473.4	controllerType=0 controllerNumber=1 scan=57473	152.381	Trypsin	B2	AAGAAAPAEAASAPAQAASGAEPAAASASAALSTIYFETGK	1932
58833:3	15	K.KAILESVYQGAGQAAS[+568.212]APM[+15.995]PPTQWSYDK.N	HexNAc(2)Hex(1)	M[+16], S[+568]	1193.56	3	3578.68	3578.67	0	0.7	328	Specific	300.3	240.44	54.08	5.16	29	>WL85_RS22165 ref|WP_059468579.1|gi|981248869| peptide ABC transporter substrate-binding protein	4319	Nsco_NS_434_20203020_B_diffuse_HILIC2.49363.49363.3	controllerType=0 controllerNumber=1 scan=49363	131.83	Trypsin	B2	KAILESVYQGAGQAASAPMPPTQWSYDK	568
81986:2	2045	K.SKVGDEAVEGGAS[+365.132][+231.074][+100.064]AGMQGGASASGAA.Q	HexNAc(1)Hex(1) 231.0743 100.064	S[+100][+231][+365]	1459.64	2	2918.28	2918.27	0	2	110	CRagged	300.48	1.15	1.15	3.79	4	>WL85_RS01065 ref|WP_060188070.1|gi|982012427| hypothetical protein	206	Nsco_NS_434_20203020_B_diffuse_HILIC1.68000.68000.2	controllerType=0 controllerNumber=1 scan=68000	176.094	Trypsin	B1	SKVGDEAVEGGASAGMQGGASASGAA	696
74649:4	494	L.PGKGPEPTSAVPSLPDAET[+568.212]PAS[+568.212][+100.064]ADVISTNPSPQVPDEYAK.V	HexNAc(2)Hex(1),HexNAc(2)Hex(1) 100.064	S[+100][+568], T[+568]	1314.12	4	5253.44	5253.45	0	-1.5	13	NRagged	300.65	300.65	0	5.17	10	>WL85_RS07695 ref|WP_060190457.1|gi|982014917| hypothetical protein	1492	Nsco_NS_434_20203020_B_diffuse_HILIC1.62289.62289.4	controllerType=0 controllerNumber=1 scan=62289	161.207	Trypsin	B1	PGKGPEPTSAVPSLPDAETPASADVISTNPSPQVPDEYAK	1236
72687:3	20	R.NGKMPEDAAGAAAPAEAAS[+568.212]APAQAASGAEPAAASASAALSTIYFETGK.S	HexNAc(2)Hex(1)	S[+568]	1663.45	3	4988.32	4987.32	1	1	390	Specific	300.76	125.96	2	6.64	105	>WL85_RS13170 ref|WP_059511914.1|gi|981294205| cytochrome-c oxidase	2559	Nsco_NS_434_20203020_B_diffuse_HILIC1.60798.60798.3	controllerType=0 controllerNumber=1 scan=60798	157.269	Trypsin	B1	NGKMPEDAAGAAAPAEAASAPAQAASGAEPAAASASAALSTIYFETGK	568
24766:4	151	K.GAS[+162.053][+462.149]AAQAAPKPNDNSSGTFVFSRPGK.F	Hex(1) 462.1486	S[+162][+462]	797.375	4	3186.48	3186.47	0	1.8	66	Specific	301.07	294.47	294.47	5.61	18	>WL85_RS27205 ref|WP_059467031.1|gi|981247321| outer membrane lipoprotein carrier protein LolA	5301	Nsco_NS_434_20203020_B_diffuse_HILIC1.22993.22993.4	controllerType=0 controllerNumber=1 scan=22993	63.322	Trypsin	B1	GASAAQAAPKPNDNSSGTFVFSRPGK	624
50170:4	102	R.QPASGPAVEWGGMM[+15.995]YGS[+568.212]QLMTPAERNEYHAR.M	HexNAc(2)Hex(1)	M[+16], S[+568]	1002.2	4	4005.76	4005.76	0	1	30	Specific	301.62	116.21	3.6	4.7	22	>WL85_RS12305 ref|WP_060189112.1|gi|982013572| hypothetical protein	2387	Nsco_NS_434_20203020_B_diffuse_HILIC3.42425.42425.4	controllerType=0 controllerNumber=1 scan=42425	113.074	Trypsin	B3	QPASGPAVEWGGMMYGSQLMTPAERNEYHAR	568
52626:3	33	R.QSVVKFDEPMVAFGS[+568.212]ASAPNPAR.M	HexNAc(2)Hex(1)	S[+568]	991.804	3	2973.4	2973.4	0	-2.2	58	Specific	301.68	160.98	4.8	4.41	31	>WL85_RS28390 ref|WP_060187912.1|gi|982012269| alpha-2-macroglobulin	5534	Nsco_NS_434_20203020_B_diffuse_HILIC1.44919.44919.3	controllerType=0 controllerNumber=1 scan=44919	118.605	Trypsin	B1	QSVVKFDEPMVAFGSASAPNPAR	568
59786:3	2298	E.PS[+568.212][+100.064]EGADEPPKT[+568.212][+100.064]DGDGS[+568.212]K.G	HexNAc(2)Hex(1) 100.064,HexNAc(2)Hex(1) 100.064,HexNAc(2)Hex(1)	S[+100][+568]*2, T[+100][+568]	1198.51	3	3593.53	3591.51	2	4.1	146	NRagged	301.68	265.46	0	3.61	2	>WL85_RS04830 ref|WP_059449799.1|gi|981229168| stringent starvation protein B	938	Nsco_NS_434_20203020_B_diffuse_HILIC1.50759.50759.3	controllerType=0 controllerNumber=1 scan=50759	132.562	Trypsin	B1	PSEGADEPPKTDGDGSK	1904
78420:3	469	K.MTTPVVPTPPAAPVPLSGPGVAPAS[+365.132][+231.074]GAS[+568.212]AVPAAPAAASAVVAPGAMR.G	HexNAc(1)Hex(1) 231.0743,HexNAc(2)Hex(1)	S[+231][+365][+568]	1784.22	3	5350.66	5349.64	1	2.7	212	Specific	302.04	302.04	0	7.54	28	>WL85_RS23360 ref|WP_060190361.1|gi|982014821| hypothetical protein	4553	Nsco_NS_434_20203020_B_diffuse_HILIC2.64595.64595.3	controllerType=0 controllerNumber=1 scan=64595	172.696	Trypsin	B2	MTTPVVPTPPAAPVPLSGPGVAPASGASAVPAAPAAASAVVAPGAMR	1164
37314:3	1737	R.FSGADGAS[+568.212]APVASLRAPLR.A	HexNAc(2)Hex(1)	S[+568]	804.405	3	2411.2	2411.19	0	2.4	63	Specific	302.07	263.57	0	8.09	2	>WL85_RS02140 ref|WP_060188332.1|gi|982012689| peptidase M48	412	Nsco_NS_434_20203020_B_diffuse_HILIC3.31928.31928.3	controllerType=0 controllerNumber=1 scan=31928	86.7413	Trypsin	B3	FSGADGASAPVASLRAPLR	568
38617:2	704	A.QTPPQPQTPAPATATPAS[+568.212]APSAEQR.A	HexNAc(2)Hex(1)	S[+568]	1534.73	2	3068.46	3068.45	0	0.9	20	NRagged	302.37	82.46	5.36	4.73	21	>WL85_RS08015 ref|WP_059467468.1|gi|981247758| hypothetical protein	1555	Nsco_NS_434_20203020_B_diffuse_HILIC3.32956.32956.2	controllerType=0 controllerNumber=1 scan=32956	89.3394	Trypsin	B3	QTPPQPQTPAPATATPASAPSAEQR	568
35220:4	3	T.SATTSATTSTGTAATPTAAT[+568.212][+100.064]PAPAPAAS[+568.212][+100.064]APEAASKPAK.S	HexNAc(2)Hex(1) 100.064,HexNAc(2)Hex(1) 100.064	S[+100][+568], T[+100][+568]	1180.82	4	4720.26	4719.25	1	2.2	106	NRagged	302.39	302.39	2.4	4.92	134	>WL85_RS26455 ref|WP_059464384.1|gi|981244674| competence protein ComE	5160	Nsco_NS_434_20203020_B_diffuse_HILIC2.30345.30345.4	controllerType=0 controllerNumber=1 scan=30345	83.4066	Trypsin	B2	SATTSATTSTGTAATPTAATPAPAPAASAPEAASKPAK	1336
67963:5	26	A.TVTPVGNGTVAAAALPAT[+162.053][+462.149]PNAGAAPGTAS[+162.053][+462.149]GTVVHGTAGTISPPPANATPGQVVVGGKVPDEATK.A	Hex(1) 462.1486,Hex(1) 462.1486	S[+162][+462], T[+162][+462]	1410.89	5	7050.44	7044.42	6	-0.4	36	NRagged	302.44	49.6	0	2.35	44	>WL85_RS06555 ref|WP_060188720.1|gi|982013161| cell envelope biogenesis protein OmpA	1277	Nsco_NS_434_20203020_B_diffuse_HILIC2.56426.56426.5	controllerType=0 controllerNumber=1 scan=56426	149.475	Trypsin	B2	TVTPVGNGTVAAAALPATPNAGAAPGTASGTVVHGTAGTISPPPANATPGQVVVGGKVPDEATK	1248
71655:4	21	E.DAAGAAAPAEAASAPAQAASGAEPAAAS[+568.212][+100.064]ASAALS[+568.212]T[+568.212][+100.064]IYFETGK.S	HexNAc(2)Hex(1) 100.064,HexNAc(2)Hex(1),HexNAc(2)Hex(1) 100.064	S[+100][+568]*2, T[+100][+568]	1418.65	4	5671.58	5667.57	4	-0.7	396	NRagged	302.89	3.3	0	0.42	107	>WL85_RS13170 ref|WP_059511914.1|gi|981294205| cytochrome-c oxidase	2559	Nsco_NS_434_20203020_B_diffuse_HILIC3.59482.59482.4	controllerType=0 controllerNumber=1 scan=59482	153.349	Trypsin	B3	DAAGAAAPAEAASAPAQAASGAEPAAASASAALSTIYFETGK	1904
24113:3	151	G.ASAAQAAPKPNDNSS[+162.053][+462.149]GTFVFSRPGK.F	Hex(1) 462.1486	S[+162][+462]	1044.16	3	3130.46	3129.45	1	2.8	67	NRagged	303.18	170.5	0	5	18	>WL85_RS27205 ref|WP_059467031.1|gi|981247321| outer membrane lipoprotein carrier protein LolA	5301	Nsco_NS_434_20203020_B_diffuse_HILIC1.22505.22505.3	controllerType=0 controllerNumber=1 scan=22505	62.0357	Trypsin	B1	ASAAQAAPKPNDNSSGTFVFSRPGK	624
25587:4	110	K.GASAAQAAPKPNDNS[+568.212]SGTFVFSRPGK.F	HexNAc(2)Hex(1)	S[+568]	783.623	4	3131.47	3130.48	1	-4.2	66	Specific	303.97	150.58	1.2	6.18	25	>WL85_RS27205 ref|WP_059467031.1|gi|981247321| outer membrane lipoprotein carrier protein LolA	5301	Nsco_NS_434_20203020_B_diffuse_HILIC2.22980.22980.4	controllerType=0 controllerNumber=1 scan=22980	64.4499	Trypsin	B2	GASAAQAAPKPNDNSSGTFVFSRPGK	568
43963:3	898	K.AADAGGAKPAAGASAAPAAPAPVAVPAS[+365.132][+231.074]AVSGSAAQ.-	HexNAc(1)Hex(1) 231.0743	S[+231][+365]	1184.92	3	3552.73	3552.72	0	3.8	151	CRagged	304.36	284.59	7.56	4.62	9	>WL85_RS04975 ref|WP_059467857.1|gi|981248147| outer membrane lipid asymmetry maintenance protein MlaD	967	Nsco_NS_434_20203020_B_diffuse_HILIC2.37150.37150.3	controllerType=0 controllerNumber=1 scan=37150	100.847	Trypsin	B2	AADAGGAKPAAGASAAPAAPAPVAVPASAVSGSAAQ	596
78595:3	20	K.MPEDAAGAAAPAEAAS[+568.212]APAQAAS[+365.132][+231.074]GAEPAAASASAALSTIYFETGK.S	HexNAc(2)Hex(1),HexNAc(1)Hex(1) 231.0743	S[+231][+365][+568]	1762.13	3	5284.37	5284.36	0	1.2	393	Specific	304.53	304.53	7.81	6.65	105	>WL85_RS13170 ref|WP_059511914.1|gi|981294205| cytochrome-c oxidase	2559	Nsco_NS_434_20203020_B_diffuse_HILIC1.65394.65394.3	controllerType=0 controllerNumber=1 scan=65394	169.704	Trypsin	B1	MPEDAAGAAAPAEAASAPAQAASGAEPAAASASAALSTIYFETGK	1164
59588:3	73	A.ASPAPAAASAASGAAPALT[+568.212]PQQAQQALS[+568.212]VLQNPRER.E	HexNAc(2)Hex(1),HexNAc(2)Hex(1)	S[+568], T[+568]	1545.42	3	4634.26	4633.25	1	1.2	20	NRagged	304.72	54.03	4.8	5.01	36	>WL85_RS20280 ref|WP_059542240.1|gi|981325791| mechanosensitive ion channel protein	3950	Nsco_NS_434_20203020_B_diffuse_HILIC2.49972.49972.3	controllerType=0 controllerNumber=1 scan=49972	133.366	Trypsin	B2	ASPAPAAASAASGAAPALTPQQAQQALSVLQNPRER	1136
08281:3	526	L.PPGRYT[+162.053][+462.149]VHAS[+365.132][+231.074][+100.064]YQGS[+568.212][+100.064]DESR.A	Hex(1) 462.1486,HexNAc(1)Hex(1) 231.0743 100.064,HexNAc(2)Hex(1) 100.064	S[+100]*2[+231][+365][+568], T[+162][+462]	1332.56	3	3995.66	3995.68	0	-3.5	109	NRagged	304.98	287.26	0	5.91	9	>WL85_RS02250 ref|WP_059915340.1|gi|981721035| carboxypeptidase regulator	434	Nsco_NS_434_20203020_B_diffuse_HILIC3.9024.9024.3	controllerType=0 controllerNumber=1 scan=9024	29.7298	Trypsin	B3	PPGRYTVHASYQGSDESR	1988
50612:3	44	K.KAS[+162.053][+462.149]EAAAAAS[+568.212]AAQAAAAASASAGPVSAAAVDQDANAQAAR.A	Hex(1) 462.1486,HexNAc(2)Hex(1)	S[+162][+462][+568]	1568.38	3	4703.13	4703.13	0	0.6	143	Specific	305.06	232.22	9.46	5.33	52	>WL85_RS15720 ref|WP_059465377.1|gi|981245667| cell envelope protein SmpA	3057	Nsco_NS_434_20203020_B_diffuse_HILIC2.42731.42731.3	controllerType=0 controllerNumber=1 scan=42731	115.338	Trypsin	B2	KASEAAAAASAAQAAAAASASAGPVSAAAVDQDANAQAAR	1192
26847:3	655	R.LNEHPQM[+15.995]PFAAS[+568.212]APSQK.Y	HexNAc(2)Hex(1)	M[+16], S[+568]	813.042	3	2437.11	2437.11	0	1.5	43	Specific	305.51	240.25	89.44	5.12	8	>WL85_RS26870 ref|WP_059467085.1|gi|981247375| hypothetical protein	5240	Nsco_NS_434_20203020_B_diffuse_HILIC3.23981.23981.3	controllerType=0 controllerNumber=1 scan=23981	66.2872	Trypsin	B3	LNEHPQMPFAASAPSQK	568
51086:5	51	A.AASAAQAAAAASAS[+568.212][+100.064]AGPVS[+568.212]AAAVDQDANAQAAR.A	HexNAc(2)Hex(1) 100.064,HexNAc(2)Hex(1)	S[+100][+568]*2	825.187	5	4121.9	4118.89	3	1.9	150	NRagged	305.54	281.06	1.2	4.74	50	>WL85_RS15720 ref|WP_059465377.1|gi|981245667| cell envelope protein SmpA	3057	Nsco_NS_434_20203020_B_diffuse_HILIC1.43729.43729.5	controllerType=0 controllerNumber=1 scan=43729	115.779	Trypsin	B1	AASAAQAAAAASASAGPVSAAAVDQDANAQAAR	1236
79937:3	794	K.MTTPVVPT[+568.212]PPAAPVPLSGPGVAPASGASAVPAAPAAAS[+568.212]AVVAPGAMR.G	HexNAc(2)Hex(1),HexNAc(2)Hex(1)	S[+568], T[+568]	1774.56	3	5321.66	5321.64	0	3.3	212	Specific	305.92	242.51	33.48	6.73	22	>WL85_RS23360 ref|WP_060190361.1|gi|982014821| hypothetical protein	4553	Nsco_NS_434_20203020_B_diffuse_HILIC3.65979.65979.3	controllerType=0 controllerNumber=1 scan=65979	170.642	Trypsin	B3	MTTPVVPTPPAAPVPLSGPGVAPASGASAVPAAPAAASAVVAPGAMR	1136
34125:3	10	K.VAPPPADNGAS[+365.132][+231.074]QPQQFDPNRALQGK.T	HexNAc(1)Hex(1) 231.0743	S[+231][+365]	1067.51	3	3200.51	3199.5	1	2.4	50	Specific	306.07	266	266	6.88	57	>WL85_RS12820 ref|WP_059465879.1|gi|981246169| cell division protein	2489	Nsco_NS_434_20203020_B_diffuse_HILIC1.30112.30112.3	controllerType=0 controllerNumber=1 scan=30112	81.5843	Trypsin	B1	VAPPPADNGASQPQQFDPNRALQGK	596
50298:5	494	K.HGIGKPAATNNVAPAPAPVPAPAARPAANENAS[+568.212][+100.064]AAASSPAASEAT[+568.212]SGAAANAALPAS[+568.212]APVQPAVPATVAPAAR.G	HexNAc(2)Hex(1) 100.064,HexNAc(2)Hex(1),HexNAc(2)Hex(1)	S[+100][+568]*2, T[+568]	1680.23	5	8397.11	8397.1	0	1.4	280	Specific	306.23	306.23	16	7.16	11	>WL85_RS20020 ref|WP_060188933.1|gi|982013393| pilus assembly protein FimV	3900	Nsco_NS_434_20203020_B_diffuse_HILIC3.42529.42529.5	controllerType=0 controllerNumber=1 scan=42529	113.328	Trypsin	B3	HGIGKPAATNNVAPAPAPVPAPAARPAANENASAAASSPAASEATSGAAANAALPASAPVQPAVPATVAPAAR	1804
50959:3	51	K.KASEAAAAASAAQAAAAASAS[+365.132][+231.074]AGPVS[+568.212]AAAVDQDANAQAAR.A	HexNAc(1)Hex(1) 231.0743,HexNAc(2)Hex(1)	S[+231][+365][+568]	1559.05	3	4675.13	4675.13	0	-0.8	143	Specific	306.35	306.35	0	7.47	50	>WL85_RS15720 ref|WP_059465377.1|gi|981245667| cell envelope protein SmpA	3057	Nsco_NS_434_20203020_B_diffuse_HILIC1.43636.43636.3	controllerType=0 controllerNumber=1 scan=43636	115.555	Trypsin	B1	KASEAAAAASAAQAAAAASASAGPVSAAAVDQDANAQAAR	1164
74698:4	21	R.NGKMPEDAAGAAAPAEAASAPAQAASGAEPAAASASAALS[+568.212]T[+568.212]IYFETGK.S	HexNAc(2)Hex(1),HexNAc(2)Hex(1)	S[+568], T[+568]	1390.14	4	5557.52	5555.53	2	-1.8	390	Specific	306.63	39.83	1.6	2.6	107	>WL85_RS13170 ref|WP_059511914.1|gi|981294205| cytochrome-c oxidase	2559	Nsco_NS_434_20203020_B_diffuse_HILIC3.61881.61881.4	controllerType=0 controllerNumber=1 scan=61881	159.596	Trypsin	B3	NGKMPEDAAGAAAPAEAASAPAQAASGAEPAAASASAALSTIYFETGK	1136
23895:4	151	K.GASAAQAAPKPNDNS[+568.212]SGTFVFSRPGK.F	HexNAc(2)Hex(1)	S[+568]	783.623	4	3131.47	3130.48	1	-4.3	66	Specific	306.71	79.53	1.2	4.69	18	>WL85_RS27205 ref|WP_059467031.1|gi|981247321| outer membrane lipoprotein carrier protein LolA	5301	Nsco_NS_434_20203020_B_diffuse_HILIC1.22333.22333.4	controllerType=0 controllerNumber=1 scan=22333	61.5873	Trypsin	B1	GASAAQAAPKPNDNSSGTFVFSRPGK	568
70105:4	21	K.QVADARNGKM[+15.995]PEDAAGAAAPAEAAS[+162.053][+462.149]APAQAASGAEPAAASASAALS[+365.132][+231.074]TIYFETGK.S	Hex(1) 462.1486,HexNAc(1)Hex(1) 231.0743	M[+16], S[+162][+231][+365][+462]	1575.72	4	6299.87	6295.84	4	3.4	384	Specific	306.78	306.78	0	6.01	107	>WL85_RS13170 ref|WP_059511914.1|gi|981294205| cytochrome-c oxidase	2559	Nsco_NS_434_20203020_B_diffuse_HILIC3.58224.58224.4	controllerType=0 controllerNumber=1 scan=58224	150.08	Trypsin	B3	QVADARNGKMPEDAAGAAAPAEAASAPAQAASGAEPAAASASAALSTIYFETGK	1220
57922:3	44	K.ASEAAAAASAAQAAAAAS[+365.132][+231.074]AS[+568.212]AGPVSAAAVDQDANAQAAR.A	HexNAc(1)Hex(1) 231.0743,HexNAc(2)Hex(1)	S[+231][+365][+568]	1517.02	3	4549.05	4547.04	2	0.6	144	Specific	307.37	123.35	0	4.78	52	>WL85_RS15720 ref|WP_059465377.1|gi|981245667| cell envelope protein SmpA	3057	Nsco_NS_434_20203020_B_diffuse_HILIC2.48600.48600.3	controllerType=0 controllerNumber=1 scan=48600	129.885	Trypsin	B2	ASEAAAAASAAQAAAAASASAGPVSAAAVDQDANAQAAR	1164
28317:4	4	K.LSKPAATTSATTSATTSTGTAATPTAATPAPAPAAS[+162.053][+462.149]APEAAS[+568.212]KPAK.S	Hex(1) 462.1486,HexNAc(2)Hex(1)	S[+162][+462][+568]	1336.89	4	5344.55	5344.54	0	1.4	98	Specific	307.43	307.43	14.44	6.17	113	>WL85_RS26455 ref|WP_059464384.1|gi|981244674| competence protein ComE	5160	Nsco_NS_434_20203020_B_diffuse_HILIC3.25052.25052.4	controllerType=0 controllerNumber=1 scan=25052	69.1052	Trypsin	B3	LSKPAATTSATTSATTSTGTAATPTAATPAPAPAASAPEAASKPAK	1192
80360:3	21	K.M[+15.995]PEDAAGAAAPAEAAS[+568.212][+100.064]APAQAAS[+568.212]GAEPAAASASAALSTIYFETGK.S	HexNAc(2)Hex(1) 100.064,HexNAc(2)Hex(1)	M[+16], S[+100][+568]*2	1791.81	3	5373.42	5372.43	1	-1.8	393	Specific	307.67	307.67	0	6.33	107	>WL85_RS13170 ref|WP_059511914.1|gi|981294205| cytochrome-c oxidase	2559	Nsco_NS_434_20203020_B_diffuse_HILIC3.66291.66291.3	controllerType=0 controllerNumber=1 scan=66291	171.49	Trypsin	B3	MPEDAAGAAAPAEAASAPAQAASGAEPAAASASAALSTIYFETGK	1236
27164:4	3	K.LSKPAATTSATTSATTS[+365.132][+231.074]TGT[+365.132][+231.074]AATPTAATPAPAPAASAPEAASKPAK.S	HexNAc(1)Hex(1) 231.0743,HexNAc(1)Hex(1) 231.0743	S[+231][+365], T[+231][+365]	1336.89	4	5344.55	5344.54	0	1.6	98	Specific	307.76	307.76	0	8.38	134	>WL85_RS26455 ref|WP_059464384.1|gi|981244674| competence protein ComE	5160	Nsco_NS_434_20203020_B_diffuse_HILIC2.24182.24182.4	controllerType=0 controllerNumber=1 scan=24182	67.4479	Trypsin	B2	LSKPAATTSATTSATTSTGTAATPTAATPAPAPAASAPEAASKPAK	1192
27330:5	3	A.ATTSATTSATTSTGTAATPTAAT[+365.132][+231.074]PAPAPAAS[+568.212]APEAAS[+365.132][+231.074]KPAK.S	HexNAc(1)Hex(1) 231.0743,HexNAc(2)Hex(1),HexNAc(1)Hex(1) 231.0743	S[+231][+365][+568], T[+231][+365]	1084.1	5	5416.45	5416.45	0	-0.3	103	NRagged	307.78	307.78	0	5.31	134	>WL85_RS26455 ref|WP_059464384.1|gi|981244674| competence protein ComE	5160	Nsco_NS_434_20203020_B_diffuse_HILIC2.24315.24315.5	controllerType=0 controllerNumber=1 scan=24315	67.8133	Trypsin	B2	ATTSATTSATTSTGTAATPTAATPAPAPAASAPEAASKPAK	1760
70103:4	26	G.ATVTPVGNGTVAAAALPAT[+568.212]PNAGAAPGTAS[+568.212]GTVVHGTAGTISPPPANATPGQVVVGGKVPDEATK.A	HexNAc(2)Hex(1),HexNAc(2)Hex(1)	S[+568], T[+568]	1751.62	4	7003.45	7003.48	0	-4.5	35	NRagged	308.07	64.51	0	4.36	44	>WL85_RS06555 ref|WP_060188720.1|gi|982013161| cell envelope biogenesis protein OmpA	1277	Nsco_NS_434_20203020_B_diffuse_HILIC2.58068.58068.4	controllerType=0 controllerNumber=1 scan=58068	154.079	Trypsin	B2	ATVTPVGNGTVAAAALPATPNAGAAPGTASGTVVHGTAGTISPPPANATPGQVVVGGKVPDEATK	1136
69400:4	10	G.KMPEDAAGAAAPAEAASAPAQAASGAEPAAASASAALS[+568.212]T[+568.212]IYFETGK.S	HexNAc(2)Hex(1),HexNAc(2)Hex(1)	S[+568], T[+568]	1347.12	4	5385.47	5384.46	1	1.1	392	NRagged	308.65	125.84	1.88	5.11	133	>WL85_RS13170 ref|WP_059511914.1|gi|981294205| cytochrome-c oxidase	2559	Nsco_NS_434_20203020_B_diffuse_HILIC2.57529.57529.4	controllerType=0 controllerNumber=1 scan=57529	152.534	Trypsin	B2	KMPEDAAGAAAPAEAASAPAQAASGAEPAAASASAALSTIYFETGK	1136
34929:3	7	K.VAPPPADNGAS[+568.212]QPQQFDPNRALQGK.T	HexNAc(2)Hex(1)	S[+568]	1058.17	3	3172.5	3171.51	1	-3	50	Specific	308.71	160.08	160.08	4.85	59	>WL85_RS12820 ref|WP_059465879.1|gi|981246169| cell division protein	2489	Nsco_NS_434_20203020_B_diffuse_HILIC3.30121.30121.3	controllerType=0 controllerNumber=1 scan=30121	82.115	Trypsin	B3	VAPPPADNGASQPQQFDPNRALQGK	568
56561:3	44	K.KASEAAAAAS[+365.132][+231.074]AAQAAAAASASAGPVSAAAVDQDANAQAAR.A	HexNAc(1)Hex(1) 231.0743	S[+231][+365]	1370.32	3	4108.94	4106.92	2	1.2	143	Specific	308.96	225.13	9.98	6.5	52	>WL85_RS15720 ref|WP_059465377.1|gi|981245667| cell envelope protein SmpA	3057	Nsco_NS_434_20203020_B_diffuse_HILIC2.47463.47463.3	controllerType=0 controllerNumber=1 scan=47463	127.025	Trypsin	B2	KASEAAAAASAAQAAAAASASAGPVSAAAVDQDANAQAAR	596
24169:3	67	R.GQGMGM[+15.995]GMGPGYMHGRPGGPAS[+568.212]GAAGQ.-	HexNAc(2)Hex(1)	M[+16], S[+568]	1020.1	3	3058.27	3058.26	0	2.2	104	CRagged	309.08	309.08	30.18	8.63	34	>WL85_RS12305 ref|WP_060189112.1|gi|982013572| hypothetical protein	2387	Nsco_NS_434_20203020_B_diffuse_HILIC2.21896.21896.3	controllerType=0 controllerNumber=1 scan=21896	61.5291	Trypsin	B2	GQGMGMGMGPGYMHGRPGGPASGAAGQ	568
39766:4	3	K.LSKPAATTSATTSATTSTGTAATPTAATPAPAPAAS[+568.212]APEAASKPAK.S	HexNAc(2)Hex(1)	S[+568]	1181.1	4	4721.36	4720.34	1	3.3	98	Specific	309.13	309.13	65.39	8.43	134	>WL85_RS26455 ref|WP_059464384.1|gi|981244674| competence protein ComE	5160	Nsco_NS_434_20203020_B_diffuse_HILIC2.33834.33834.4	controllerType=0 controllerNumber=1 scan=33834	92.4247	Trypsin	B2	LSKPAATTSATTSATTSTGTAATPTAATPAPAPAASAPEAASKPAK	568
23806:3	90	R.GQGMGM[+15.995]GMGPGYMHGRPGGPAS[+365.132][+231.074]GAAGQ.-	HexNAc(1)Hex(1) 231.0743	M[+16], S[+231][+365]	1029.76	3	3087.27	3086.26	1	2.9	104	CRagged	309.25	309.25	22.33	7.86	32	>WL85_RS12305 ref|WP_060189112.1|gi|982013572| hypothetical protein	2387	Nsco_NS_434_20203020_B_diffuse_HILIC1.22257.22257.3	controllerType=0 controllerNumber=1 scan=22257	61.3692	Trypsin	B1	GQGMGMGMGPGYMHGRPGGPASGAAGQ	596
68533:4	10	R.NGKMPEDAAGAAAPAEAASAPAQAASGAEPAAASASAALS[+568.212]T[+568.212]IYFETGK.S	HexNAc(2)Hex(1),HexNAc(2)Hex(1)	S[+568], T[+568]	1389.64	4	5555.54	5555.53	0	2.6	390	Specific	309.52	170.88	1.6	7.2	133	>WL85_RS13170 ref|WP_059511914.1|gi|981294205| cytochrome-c oxidase	2559	Nsco_NS_434_20203020_B_diffuse_HILIC2.56843.56843.4	controllerType=0 controllerNumber=1 scan=56843	150.614	Trypsin	B2	NGKMPEDAAGAAAPAEAASAPAQAASGAEPAAASASAALSTIYFETGK	1136
69931:4	21	K.QVADARNGKM[+15.995]PEDAAGAAAPAEAAS[+162.053][+462.149]APAQAAS[+365.132][+231.074]GAEPAAASASAALSTIYFETGK.S	Hex(1) 462.1486,HexNAc(1)Hex(1) 231.0743	M[+16], S[+162][+231][+365][+462]	1574.97	4	6296.86	6295.84	1	3.8	384	Specific	309.58	309.58	0	8.48	107	>WL85_RS13170 ref|WP_059511914.1|gi|981294205| cytochrome-c oxidase	2559	Nsco_NS_434_20203020_B_diffuse_HILIC3.58090.58090.4	controllerType=0 controllerNumber=1 scan=58090	149.727	Trypsin	B3	QVADARNGKMPEDAAGAAAPAEAASAPAQAASGAEPAAASASAALSTIYFETGK	1220
22426:3	1332	R.KVVDLPAPS[+568.212]PASGASASGR.A	HexNAc(2)Hex(1)	S[+568]	779.058	3	2335.16	2335.15	0	3.2	478	Specific	310.27	241.79	2.12	7.13	5	>WL85_RS28395 ref|WP_060187914.1|gi|982012271| penicillin-binding protein 1C	5535	Nsco_NS_434_20203020_B_diffuse_HILIC3.20492.20492.4	controllerType=0 controllerNumber=1 scan=20492	57.3112	Trypsin	B3	KVVDLPAPSPASGASASGR	568
18615:3	35	P.KAAPADAAS[+365.132][+231.074]SAAAVAGEPR.W	HexNAc(1)Hex(1) 231.0743	S[+231][+365]	769.7	3	2307.09	2307.08	0	1.3	518	NRagged	310.47	217.39	0.8	5.98	23	>WL85_RS03445 ref|WP_059468221.1|gi|981248511| uroporphyrinogen-III synthase	667	Nsco_NS_434_20203020_B_diffuse_HILIC2.17422.17422.3	controllerType=0 controllerNumber=1 scan=17422	50.2507	Trypsin	B2	KAAPADAASSAAAVAGEPR	596
52333:3	31	G.PAS[+568.212][+100.064]VAQPMT[+568.212][+100.064]EAANTAAPLR.A	HexNAc(2)Hex(1) 100.064,HexNAc(2)Hex(1) 100.064	S[+100][+568], T[+100][+568]	1078.51	3	3233.51	3232.52	1	-4.2	45	NRagged	310.68	310.68	20.8	4.8	33	>WL85_RS26355 ref|WP_060189974.1|gi|982014434| phosphate starvation-inducible protein PhoH	5140	Nsco_NS_434_20203020_B_diffuse_HILIC2.44112.44112.3	controllerType=0 controllerNumber=1 scan=44112	118.773	Trypsin	B2	PASVAQPMTEAANTAAPLR	1336
72227:6	87	Q.PQDAQALQAASPSGASGAQAAAAPADAATVGAVPDASVQS[+365.132][+231.074][+100.064]T[+365.132][+231.074][+100.064]PLQPPAPISNSSSVHPGNPK.A	HexNAc(1)Hex(1) 231.0743 100.064,HexNAc(1)Hex(1) 231.0743 100.064	S[+100][+231][+365], T[+100][+231][+365]	1180.73	6	7079.34	7074.35	5	-4.1	201	NRagged	310.87	75.2	0	3.65	54	>WL85_RS00415 ref|WP_059465105.1|gi|981245395| BON domain protein	79	Nsco_NS_434_20203020_B_diffuse_HILIC2.59777.59777.6	controllerType=0 controllerNumber=1 scan=59777	158.792	Trypsin	B2	PQDAQALQAASPSGASGAQAAAAPADAATVGAVPDASVQSTPLQPPAPISNSSSVHPGNPK	1392
21470:3	90	R.GQGMGMGM[+15.995]GPGYMHGRPGGPAS[+568.212]GAAGQ.-	HexNAc(2)Hex(1)	M[+16], S[+568]	1020.1	3	3058.27	3058.26	0	2.5	104	CRagged	310.93	295.64	33.82	7.94	32	>WL85_RS12305 ref|WP_060189112.1|gi|982013572| hypothetical protein	2387	Nsco_NS_434_20203020_B_diffuse_HILIC1.20323.20323.3	controllerType=0 controllerNumber=1 scan=20323	56.5422	Trypsin	B1	GQGMGMGMGPGYMHGRPGGPASGAAGQ	568
19843:4	266	G.HGHASAAQVPAPAAGSTDTPT[+365.132][+231.074]GAAS[+365.132][+231.074][+100.064]QPAVR.R	HexNAc(1)Hex(1) 231.0743,HexNAc(1)Hex(1) 231.0743 100.064	S[+100][+231][+365], T[+231][+365]	1019.46	4	4074.84	4073.84	1	-2.7	69	NRagged	310.95	310.95	2.4	6.49	24	>WL85_RS15870 ref|WP_059465403.1|gi|981245693| hypothetical protein	3086	Nsco_NS_434_20203020_B_diffuse_HILIC2.18399.18399.4	controllerType=0 controllerNumber=1 scan=18399	52.7226	Trypsin	B2	HGHASAAQVPAPAAGSTDTPTGAASQPAVR	1292
22122:2	623	A.SPAS[+568.212]APAVPAESIK.M	HexNAc(2)Hex(1)	S[+568]	946.966	2	1892.93	1892.92	0	1.9	23	NRagged	311.29	138.03	23.46	2.39	4	>WL85_RS06400 ref|WP_059468201.1|gi|981248491| ecotin	1249	Nsco_NS_434_20203020_B_diffuse_HILIC2.20271.20271.2	controllerType=0 controllerNumber=1 scan=20271	57.5009	Trypsin	B2	SPASAPAVPAESIK	568
76462:3	1071	R.QVRPDALHAMPLAQAS[+568.212]DQPVIGGPIGAPAVTAEPLAASAP.-	HexNAc(2)Hex(1)	S[+568]	1485.09	3	4453.27	4453.24	0	4.9	41	CRagged	311.41	311.41	17.2	7.19	2	>WL85_RS12890 ref|WP_059511893.1|gi|981294184| hypothetical protein	2503	Nsco_NS_434_20203020_B_diffuse_HILIC2.63066.63066.3	controllerType=0 controllerNumber=1 scan=63066	168.207	Trypsin	B2	QVRPDALHAMPLAQASDQPVIGGPIGAPAVTAEPLAASAP	568
46397:3	7	K.PAPSATS[+568.212]SAAAKPPTANDANTGYFLQVGAYK.T	HexNAc(2)Hex(1)	S[+568]	1212.25	3	3634.74	3634.73	0	2.2	200	Specific	311.47	251.12	0	6.07	59	>WL85_RS12820 ref|WP_059465879.1|gi|981246169| cell division protein	2489	Nsco_NS_434_20203020_B_diffuse_HILIC3.39447.39447.3	controllerType=0 controllerNumber=1 scan=39447	105.944	Trypsin	B3	PAPSATSSAAAKPPTANDANTGYFLQVGAYK	568
37067:3	10	K.VAPPPADNGAS[+365.132][+231.074]QPQQFDPNRALQGK.T	HexNAc(1)Hex(1) 231.0743	S[+231][+365]	1067.5	3	3200.49	3199.5	1	-4.9	50	Specific	311.54	7.23	7.23	4.14	57	>WL85_RS12820 ref|WP_059465879.1|gi|981246169| cell division protein	2489	Nsco_NS_434_20203020_B_diffuse_HILIC1.32407.32407.3	controllerType=0 controllerNumber=1 scan=32407	87.5674	Trypsin	B1	VAPPPADNGASQPQQFDPNRALQGK	596
25810:4	110	K.GASAAQAAPKPNDNS[+568.212]SGTFVFSRPGK.F	HexNAc(2)Hex(1)	S[+568]	783.624	4	3131.47	3130.48	1	-3.5	66	Specific	311.61	88.74	1.2	4.75	25	>WL85_RS27205 ref|WP_059467031.1|gi|981247321| outer membrane lipoprotein carrier protein LolA	5301	Nsco_NS_434_20203020_B_diffuse_HILIC2.23157.23157.4	controllerType=0 controllerNumber=1 scan=23157	64.8959	Trypsin	B2	GASAAQAAPKPNDNSSGTFVFSRPGK	568
59394:5	11	A.STAGGHTMTRC[+57.021]EHGDMIFT[+568.212][+100.064]KEIDS[+365.132][+231.074][+100.064]SSPLLYQHASGGTTFDEVTVHFSR.A	HexNAc(2)Hex(1) 100.064,HexNAc(1)Hex(1) 231.0743 100.064	C[+57], S[+100][+231][+365], T[+100][+568]	1333.61	5	6664	6662.98	1	2.5	44	NRagged	311.65	311.65	0	7.38	35	>WL85_RS06505 ref|WP_006477093.1|gi|493523014| hypothetical protein	1268	Nsco_NS_434_20203020_B_diffuse_HILIC1.50437.50437.5	controllerType=0 controllerNumber=1 scan=50437	131.771	Trypsin	B1	STAGGHTMTRCEHGDMIFTKEIDSSSPLLYQHASGGTTFDEVTVHFSR	1364
73160:4	87	K.VFQYIQPQDAQALQAASPSGASGAQAAAAPADAATVGAVPDASVQSTPLQPPAPISNSSS[+568.212]VHPGNPK.A	HexNAc(2)Hex(1)	S[+568]	1757.87	4	7028.45	7028.42	0	3.8	195	Specific	311.68	311.68	1.47	6.64	54	>WL85_RS00415 ref|WP_059465105.1|gi|981245395| BON domain protein	79	Nsco_NS_434_20203020_B_diffuse_HILIC2.60499.60499.4	controllerType=0 controllerNumber=1 scan=60499	160.843	Trypsin	B2	VFQYIQPQDAQALQAASPSGASGAQAAAAPADAATVGAVPDASVQSTPLQPPAPISNSSSVHPGNPK	568
23391:3	90	R.GQGMGM[+15.995]GMGPGYMHGRPGGPAS[+568.212]GAAGQ.-	HexNAc(2)Hex(1)	M[+16], S[+568]	1020.1	3	3058.27	3058.26	0	2.1	104	CRagged	312.13	306.69	14.57	8.02	32	>WL85_RS12305 ref|WP_060189112.1|gi|982013572| hypothetical protein	2387	Nsco_NS_434_20203020_B_diffuse_HILIC1.21877.21877.3	controllerType=0 controllerNumber=1 scan=21877	60.4297	Trypsin	B1	GQGMGMGMGPGYMHGRPGGPASGAAGQ	568
24385:3	151	K.GAS[+365.132][+231.074]AAQAAPKPNDNSSGTFVFSRPGK.F	HexNAc(1)Hex(1) 231.0743	S[+231][+365]	1053.5	3	3158.48	3158.48	0	1.3	66	Specific	312.27	246.06	182.12	6.09	18	>WL85_RS27205 ref|WP_059467031.1|gi|981247321| outer membrane lipoprotein carrier protein LolA	5301	Nsco_NS_434_20203020_B_diffuse_HILIC3.22124.22124.3	controllerType=0 controllerNumber=1 scan=22124	61.4406	Trypsin	B3	GASAAQAAPKPNDNSSGTFVFSRPGK	596
71006:4	20	K.QVADARNGKM[+15.995]PEDAAGAAAPAEAAS[+568.212]APAQAASGAEPAAASASAALSTIYFETGK.S	HexNAc(2)Hex(1)	M[+16], S[+568]	1411.67	4	5643.65	5643.64	0	1.2	384	Specific	312.44	210.55	0	7.69	105	>WL85_RS13170 ref|WP_059511914.1|gi|981294205| cytochrome-c oxidase	2559	Nsco_NS_434_20203020_B_diffuse_HILIC1.59458.59458.4	controllerType=0 controllerNumber=1 scan=59458	153.715	Trypsin	B1	QVADARNGKMPEDAAGAAAPAEAASAPAQAASGAEPAAASASAALSTIYFETGK	568
70099:4	442	S.DATAPVAGTRPAMTSLSGDAS[+365.132][+231.074]TAAPASATEAGAQGNVAELTQLLHDGR.I	HexNAc(1)Hex(1) 231.0743	S[+231][+365]	1301.62	4	5203.48	5202.45	1	4.2	30	NRagged	312.49	85.75	0	3.67	9	>WL85_RS26920 ref|WP_060190030.1|gi|982014490| hypothetical protein	5250	Nsco_NS_434_20203020_B_diffuse_HILIC2.58064.58064.4	controllerType=0 controllerNumber=1 scan=58064	154.062	Trypsin	B2	DATAPVAGTRPAMTSLSGDASTAAPASATEAGAQGNVAELTQLLHDGR	596
75974:4	105	K.VFQYIQPQDAQALQAAS[+568.212]PSGASGAQAAAAPADAATVGAVPDASVQSTPLQPPAPISNSSSVHPGNPK.A	HexNAc(2)Hex(1)	S[+568]	1758.87	4	7032.45	7028.42	4	1.8	195	Specific	312.62	114.88	0	4.16	52	>WL85_RS00415 ref|WP_059465105.1|gi|981245395| BON domain protein	79	Nsco_NS_434_20203020_B_diffuse_HILIC1.63337.63337.4	controllerType=0 controllerNumber=1 scan=63337	164.039	Trypsin	B1	VFQYIQPQDAQALQAASPSGASGAQAAAAPADAATVGAVPDASVQSTPLQPPAPISNSSSVHPGNPK	568
10622:3	598	K.KLQQWS[+365.132][+231.074]QQNASGAKPASGE.-	HexNAc(1)Hex(1) 231.0743	S[+231][+365]	871.408	3	2612.21	2611.2	1	2	124	CRagged	312.86	268.4	4.68	5.59	10	>WL85_RS23575 ref|WP_059508712.1|gi|981290865| hypothetical protein	4596	Nsco_NS_434_20203020_B_diffuse_HILIC2.10973.10973.3	controllerType=0 controllerNumber=1 scan=10973	34.1838	Trypsin	B2	KLQQWSQQNASGAKPASGE	596
20856:3	5	A.TTSTGTAATPTAATPAPAPAAS[+568.212]APEAASKPAK.S	HexNAc(2)Hex(1)	S[+568]	1145.23	3	3433.68	3432.68	1	1.3	112	NRagged	312.96	250.03	45.52	5.04	124	>WL85_RS26455 ref|WP_059464384.1|gi|981244674| competence protein ComE	5160	Nsco_NS_434_20203020_B_diffuse_HILIC1.19732.19732.3	controllerType=0 controllerNumber=1 scan=19732	54.9889	Trypsin	B1	TTSTGTAATPTAATPAPAPAASAPEAASKPAK	568
23724:3	4	S.ATTSATTSTGTAATPTAATPAPAPAAS[+568.212]APEAASKPAK.S	HexNAc(2)Hex(1)	S[+568]	1288.63	3	3863.88	3863.88	0	1	107	NRagged	312.97	254.83	52.87	4.58	113	>WL85_RS26455 ref|WP_059464384.1|gi|981244674| competence protein ComE	5160	Nsco_NS_434_20203020_B_diffuse_HILIC3.21563.21563.3	controllerType=0 controllerNumber=1 scan=21563	60.0742	Trypsin	B3	ATTSATTSTGTAATPTAATPAPAPAASAPEAASKPAK	568
74934:4	10	R.NGKMPEDAAGAAAPAEAASAPAQAASGAEPAAASASAALS[+568.212]T[+568.212]IYFETGK.S	HexNAc(2)Hex(1),HexNAc(2)Hex(1)	S[+568], T[+568]	1389.89	4	5556.52	5555.53	1	-1.5	390	Specific	313.07	145.6	1.6	4.46	133	>WL85_RS13170 ref|WP_059511914.1|gi|981294205| cytochrome-c oxidase	2559	Nsco_NS_434_20203020_B_diffuse_HILIC2.61875.61875.4	controllerType=0 controllerNumber=1 scan=61875	164.75	Trypsin	B2	NGKMPEDAAGAAAPAEAASAPAQAASGAEPAAASASAALSTIYFETGK	1136
73287:5	87	A.LQAASPSGASGAQAAAAPADAAT[+568.212][+100.064]VGAVPDAS[+568.212][+100.064]VQS[+365.132][+231.074][+100.064]TPLQPPAPISNSSSVHPGNPK.A	HexNAc(2)Hex(1) 100.064,HexNAc(2)Hex(1) 100.064,HexNAc(1)Hex(1) 231.0743 100.064	S[+100]*2[+231][+365][+568], T[+100][+568]	1422.88	5	7110.36	7104.36	6	-3.1	207	NRagged	313.15	313.15	0	2.71	54	>WL85_RS00415 ref|WP_059465105.1|gi|981245395| BON domain protein	79	Nsco_NS_434_20203020_B_diffuse_HILIC2.60597.60597.5	controllerType=0 controllerNumber=1 scan=60597	161.132	Trypsin	B2	LQAASPSGASGAQAAAAPADAATVGAVPDASVQSTPLQPPAPISNSSSVHPGNPK	2032
59536:3	44	K.ASEAAAAASAAQAAAAASAS[+568.212]AGPVSAAAVDQDANAQAAR.A	HexNAc(2)Hex(1)	S[+568]	1318.29	3	3952.84	3950.83	2	0.5	144	Specific	313.38	313.38	2.4	6.6	52	>WL85_RS15720 ref|WP_059465377.1|gi|981245667| cell envelope protein SmpA	3057	Nsco_NS_434_20203020_B_diffuse_HILIC2.49927.49927.3	controllerType=0 controllerNumber=1 scan=49927	133.25	Trypsin	B2	ASEAAAAASAAQAAAAASASAGPVSAAAVDQDANAQAAR	568
44205:2	830	A.AKPAQAGLES[+365.132][+231.074][+100.064]LT[+365.132][+231.074][+100.064]AVGSR.L	HexNAc(1)Hex(1) 231.0743 100.064,HexNAc(1)Hex(1) 231.0743 100.064	S[+100][+231][+365], T[+100][+231][+365]	1525.24	2	3049.46	3048.45	1	4	15	NRagged	313.39	277.53	9.5	4.8	8	>WL85_RS26615 ref|WP_059464407.1|gi|981244697| XRE family transcriptional regulator	5191	Nsco_NS_434_20203020_B_diffuse_HILIC2.37336.37336.2	controllerType=0 controllerNumber=1 scan=37336	101.309	Trypsin	B2	AKPAQAGLESLTAVGSR	1392
52761:3	59	G.PAS[+568.212][+100.064]VAQPMT[+568.212][+100.064]EAANTAAPLR.A	HexNAc(2)Hex(1) 100.064,HexNAc(2)Hex(1) 100.064	S[+100][+568], T[+100][+568]	1078.51	3	3233.51	3232.52	1	-2	45	NRagged	313.55	313.55	20.8	4.68	20	>WL85_RS26355 ref|WP_060189974.1|gi|982014434| phosphate starvation-inducible protein PhoH	5140	Nsco_NS_434_20203020_B_diffuse_HILIC1.45028.45028.3	controllerType=0 controllerNumber=1 scan=45028	118.885	Trypsin	B1	PASVAQPMTEAANTAAPLR	1336
77697:2	172	A.QLASAPAAAS[+568.212]AT[+162.053][+462.149]VVVK.A	HexNAc(2)Hex(1),Hex(1) 462.1486	S[+568], T[+162][+462]	1339.63	2	2678.25	2676.26	2	-5.1	843	NRagged	313.93	45.1	0	3.78	26	>WL85_RS24740 ref|WP_060190539.1|gi|982014999| AsmA family protein	4823	Nsco_NS_434_20203020_B_diffuse_HILIC3.64227.64227.4	controllerType=0 controllerNumber=1 scan=64227	165.875	Trypsin	B3	QLASAPAAASATVVVK	1192
52811:3	55	G.PAS[+568.212][+100.064]VAQPMT[+568.212][+100.064]EAANTAAPLR.A	HexNAc(2)Hex(1) 100.064,HexNAc(2)Hex(1) 100.064	S[+100][+568], T[+100][+568]	1078.51	3	3233.51	3232.52	1	-2.2	45	NRagged	314.27	314.27	9.95	4.64	27	>WL85_RS26355 ref|WP_060189974.1|gi|982014434| phosphate starvation-inducible protein PhoH	5140	Nsco_NS_434_20203020_B_diffuse_HILIC3.44498.44498.3	controllerType=0 controllerNumber=1 scan=44498	117.873	Trypsin	B3	PASVAQPMTEAANTAAPLR	1336
11440:3	3	K.AAAAAAASADAGASAPAAAS[+365.132][+231.074]S[+568.212]T[+365.132][+231.074]K.A	HexNAc(1)Hex(1) 231.0743,HexNAc(2)Hex(1),HexNAc(1)Hex(1) 231.0743	S[+231][+365][+568], T[+231][+365]	1207.85	3	3621.55	3620.53	1	2.3	153	Specific	314.43	314.43	0	7.05	134	>WL85_RS26455 ref|WP_059464384.1|gi|981244674| competence protein ComE	5160	Nsco_NS_434_20203020_B_diffuse_HILIC2.11665.11665.3	controllerType=0 controllerNumber=1 scan=11665	35.7639	Trypsin	B2	AAAAAAASADAGASAPAAASSTK	1760
57915:3	26	S.EAAAAAS[+568.212][+100.064]AAQAAAAAS[+162.053][+462.149]ASAGPVSAAAVDQDANAQAAR.A	HexNAc(2)Hex(1) 100.064,Hex(1) 462.1486	S[+100][+162][+462][+568]	1506.69	3	4518.04	4517.03	1	2.6	146	NRagged	315.11	256.95	8.92	4.44	57	>WL85_RS15720 ref|WP_059465377.1|gi|981245667| cell envelope protein SmpA	3057	Nsco_NS_434_20203020_B_diffuse_HILIC3.48609.48609.3	controllerType=0 controllerNumber=1 scan=48609	127.703	Trypsin	B3	EAAAAASAAQAAAAASASAGPVSAAAVDQDANAQAAR	1292
05318:3	27	M.EAVSLGKEKPQAS[+365.132][+231.074][+100.064]GHDEAS[+162.053][+462.149]WAQNR.R	HexNAc(1)Hex(1) 231.0743 100.064,Hex(1) 462.1486	S[+100][+162][+231][+365][+462]	1306.58	3	3917.73	3915.73	2	0.4	138	NRagged	315.15	315.15	0	6.82	28	>WL85_RS16400 ref|WP_059465490.1|gi|981245780| peptidoglycan-associated lipoprotein	3191	Nsco_NS_434_20203020_B_diffuse_HILIC1.6675.6675.3	controllerType=0 controllerNumber=1 scan=6675	25.2436	Trypsin	B1	EAVSLGKEKPQASGHDEASWAQNR	1320
26404:2	7	K.VAPPPADNGAS[+568.212]QPQQFDPNR.A	HexNAc(2)Hex(1)	S[+568]	1338.1	2	2675.2	2674.21	1	-5.1	50	Specific	315.23	42.29	42.29	4.88	59	>WL85_RS12820 ref|WP_059465879.1|gi|981246169| cell division protein	2489	Nsco_NS_434_20203020_B_diffuse_HILIC3.23639.23639.2	controllerType=0 controllerNumber=1 scan=23639	65.3526	Trypsin	B3	VAPPPADNGASQPQQFDPNR	568
24213:3	102	R.GQGMGM[+15.995]GMGPGYMHGRPGGPAS[+568.212]GAAGQ.-	HexNAc(2)Hex(1)	M[+16], S[+568]	1020.1	3	3058.27	3058.26	0	2.4	104	CRagged	315.27	315.27	3.44	8.4	22	>WL85_RS12305 ref|WP_060189112.1|gi|982013572| hypothetical protein	2387	Nsco_NS_434_20203020_B_diffuse_HILIC3.21983.21983.3	controllerType=0 controllerNumber=1 scan=21983	61.1025	Trypsin	B3	GQGMGMGMGPGYMHGRPGGPASGAAGQ	568
78115:4	10	D.AAGAAAPAEAASAPAQAASGAEPAAASASAALS[+568.212][+100.064]T[+568.212][+100.064]IYFETGK.S	HexNAc(2)Hex(1) 100.064,HexNAc(2)Hex(1) 100.064	S[+100][+568], T[+100][+568]	1247.58	4	4987.32	4984.33	3	-5.3	397	NRagged	315.32	151.33	1.2	2.59	133	>WL85_RS13170 ref|WP_059511914.1|gi|981294205| cytochrome-c oxidase	2559	Nsco_NS_434_20203020_B_diffuse_HILIC2.64357.64357.4	controllerType=0 controllerNumber=1 scan=64357	172.021	Trypsin	B2	AAGAAAPAEAASAPAQAASGAEPAAASASAALSTIYFETGK	1336
50302:5	494	K.HGIGKPAAT[+568.212][+100.064]NNVAPAPAPVPAPAARPAANENASAAASSPAAS[+568.212]EAT[+568.212]SGAAANAALPASAPVQPAVPATVAPAAR.G	HexNAc(2)Hex(1) 100.064,HexNAc(2)Hex(1),HexNAc(2)Hex(1)	S[+568], T[+100][+568]*2	1680.23	5	8397.11	8397.1	0	1.4	280	Specific	315.44	315.44	0	7.16	11	>WL85_RS20020 ref|WP_060188933.1|gi|982013393| pilus assembly protein FimV	3900	Nsco_NS_434_20203020_B_diffuse_HILIC3.42531.42531.5	controllerType=0 controllerNumber=1 scan=42531	113.34	Trypsin	B3	HGIGKPAATNNVAPAPAPVPAPAARPAANENASAAASSPAASEATSGAAANAALPASAPVQPAVPATVAPAAR	1804
11641:3	5	K.AAAAAAASADAGASAPAAAS[+365.132][+231.074]S[+568.212]TK.A	HexNAc(1)Hex(1) 231.0743,HexNAc(2)Hex(1)	S[+231][+365][+568]	1008.78	3	3024.34	3024.33	0	3.6	153	Specific	315.65	243.17	0	6.19	124	>WL85_RS26455 ref|WP_059464384.1|gi|981244674| competence protein ComE	5160	Nsco_NS_434_20203020_B_diffuse_HILIC1.12044.12044.3	controllerType=0 controllerNumber=1 scan=12044	36.2075	Trypsin	B1	AAAAAAASADAGASAPAAASSTK	1164
40833:3	1754	R.QAAVVQAQLDRLPAS[+568.212]YADAR.R	HexNAc(2)Hex(1)	S[+568]	904.452	3	2711.34	2711.34	0	2.2	271	Specific	315.78	234.1	234.1	7.98	2	>WL85_RS21325 ref|WP_059541051.1|gi|981324530| cation acetate symporter	4157	Nsco_NS_434_20203020_B_diffuse_HILIC1.35422.35422.3	controllerType=0 controllerNumber=1 scan=35422	95.2026	Trypsin	B1	QAAVVQAQLDRLPASYADAR	568
22989:3	151	K.GAS[+365.132][+231.074]AAQAAPKPNDNSSGTFVFSRPGK.F	HexNAc(1)Hex(1) 231.0743	S[+231][+365]	1053.5	3	3158.48	3158.48	0	0.9	66	Specific	316	294.03	247.02	6.13	18	>WL85_RS27205 ref|WP_059467031.1|gi|981247321| outer membrane lipoprotein carrier protein LolA	5301	Nsco_NS_434_20203020_B_diffuse_HILIC1.21502.21502.3	controllerType=0 controllerNumber=1 scan=21502	59.5524	Trypsin	B1	GASAAQAAPKPNDNSSGTFVFSRPGK	596
20452:4	266	G.HGHASAAQVPAPAAGSTDTPT[+365.132][+231.074][+100.064]GAAS[+365.132][+231.074]QPAVR.R	HexNAc(1)Hex(1) 231.0743 100.064,HexNAc(1)Hex(1) 231.0743	S[+231][+365], T[+100][+231][+365]	1019.47	4	4074.84	4073.84	1	-2.1	69	NRagged	316.05	316.05	0	6.39	24	>WL85_RS15870 ref|WP_059465403.1|gi|981245693| hypothetical protein	3086	Nsco_NS_434_20203020_B_diffuse_HILIC2.18877.18877.4	controllerType=0 controllerNumber=1 scan=18877	53.9361	Trypsin	B2	HGHASAAQVPAPAAGSTDTPTGAASQPAVR	1292
78111:4	793	D.GVNAAMVYGTDGGIASS[+568.212][+100.064]GLVVLDDDKHVQPVYAPTPVIR.E	HexNAc(2)Hex(1) 100.064	S[+100][+568]	1163.84	4	4652.34	4650.31	2	3.3	214	NRagged	316.44	316.44	1.2	8.15	4	>WL85_RS16770 ref|WP_059466890.1|gi|981247180| ABC transporter	3263	Nsco_NS_434_20203020_B_diffuse_HILIC1.65016.65016.4	controllerType=0 controllerNumber=1 scan=65016	168.682	Trypsin	B1	GVNAAMVYGTDGGIASSGLVVLDDDKHVQPVYAPTPVIR	668
44033:2	1037	A.AKPAQAGLES[+365.132][+231.074][+100.064]LT[+365.132][+231.074][+100.064]AVGSR.L	HexNAc(1)Hex(1) 231.0743 100.064,HexNAc(1)Hex(1) 231.0743 100.064	S[+100][+231][+365], T[+100][+231][+365]	1525.23	2	3049.46	3048.45	1	2.1	15	NRagged	316.48	235.81	4.76	4.42	6	>WL85_RS26615 ref|WP_059464407.1|gi|981244697| XRE family transcriptional regulator	5191	Nsco_NS_434_20203020_B_diffuse_HILIC1.37946.37946.2	controllerType=0 controllerNumber=1 scan=37946	101.41	Trypsin	B1	AKPAQAGLESLTAVGSR	1392
23719:3	102	R.GQGMGM[+15.995]GMGPGYMHGRPGGPAS[+365.132][+231.074]GAAGQ.-	HexNAc(1)Hex(1) 231.0743	M[+16], S[+231][+365]	1029.76	3	3087.27	3086.26	1	1.6	104	CRagged	317.44	317.44	10.09	8.26	22	>WL85_RS12305 ref|WP_060189112.1|gi|982013572| hypothetical protein	2387	Nsco_NS_434_20203020_B_diffuse_HILIC3.21558.21558.3	controllerType=0 controllerNumber=1 scan=21558	60.0579	Trypsin	B3	GQGMGMGMGPGYMHGRPGGPASGAAGQ	596
59989:3	712	G.C[+57.021]LS[+365.132][+231.074][+100.064]VPGIYDEVERPDHVR.V	HexNAc(1)Hex(1) 231.0743 100.064	C[+57], S[+100][+231][+365]	946.775	3	2838.31	2837.31	1	-3	92	NRagged	317.76	317.76	317.76	5.32	4	>WL85_RS21760 ref|WP_059508357.1|gi|981290510| peptide deformylase	4239	Nsco_NS_434_20203020_B_diffuse_HILIC2.50292.50292.3	controllerType=0 controllerNumber=1 scan=50292	134.151	Trypsin	B2	CLSVPGIYDEVERPDHVR	696
25283:4	110	K.GASAAQAAPKPNDNS[+162.053][+462.149]SGTFVFSRPGK.F	Hex(1) 462.1486	S[+162][+462]	797.374	4	3186.48	3186.47	0	1.5	66	Specific	317.85	317.85	0	7.72	25	>WL85_RS27205 ref|WP_059467031.1|gi|981247321| outer membrane lipoprotein carrier protein LolA	5301	Nsco_NS_434_20203020_B_diffuse_HILIC2.22751.22751.3	controllerType=0 controllerNumber=1 scan=22751	63.823	Trypsin	B2	GASAAQAAPKPNDNSSGTFVFSRPGK	624
70227:2	21	E.PAAASASAALS[+365.132][+231.074][+100.064]T[+568.212]IYFETGK.S	HexNAc(1)Hex(1) 231.0743 100.064,HexNAc(2)Hex(1)	S[+100][+231][+365], T[+568]	1561.72	2	3122.44	3120.43	2	2	419	NRagged	317.94	317.94	0	6.79	107	>WL85_RS13170 ref|WP_059511914.1|gi|981294205| cytochrome-c oxidase	2559	Nsco_NS_434_20203020_B_diffuse_HILIC3.58326.58326.4	controllerType=0 controllerNumber=1 scan=58326	150.346	Trypsin	B3	PAAASASAALSTIYFETGK	1264
20500:2	195	A.QTDASAPAAS[+365.132][+231.074]AAS[+162.053][+462.149]DAK.A	HexNAc(1)Hex(1) 231.0743,Hex(1) 462.1486	S[+162][+231][+365][+462]	1341.55	2	2682.1	2682.09	0	4	28	NRagged	318.49	306.87	0	5.68	12	>WL85_RS05585 ref|WP_059509331.1|gi|981291484| hypothetical protein	1089	Nsco_NS_434_20203020_B_diffuse_HILIC1.19363.19363.2	controllerType=0 controllerNumber=1 scan=19363	54.0122	Trypsin	B1	QTDASAPAASAASDAK	1220
28216:4	3	K.LSKPAATTSATTSATTSTGTAATPTAATPAPAPAAS[+162.053][+462.149]APEAASKPAK.S	Hex(1) 462.1486	S[+162][+462]	1194.84	4	4776.35	4776.33	0	3.1	98	Specific	318.97	286.63	39.65	6.34	134	>WL85_RS26455 ref|WP_059464384.1|gi|981244674| competence protein ComE	5160	Nsco_NS_434_20203020_B_diffuse_HILIC2.24987.24987.4	controllerType=0 controllerNumber=1 scan=24987	69.6735	Trypsin	B2	LSKPAATTSATTSATTSTGTAATPTAATPAPAPAASAPEAASKPAK	624
68711:4	31	G.PASVAQPMTEAANTAAPLRAVAS[+568.212][+100.064]T[+568.212][+100.064]AQEAASTSAR.G	HexNAc(2)Hex(1) 100.064,HexNAc(2)Hex(1) 100.064	S[+100][+568], T[+100][+568]	1160.3	4	4638.19	4634.2	4	-5	45	NRagged	319.25	319.25	1.2	4.62	33	>WL85_RS26355 ref|WP_060189974.1|gi|982014434| phosphate starvation-inducible protein PhoH	5140	Nsco_NS_434_20203020_B_diffuse_HILIC2.56984.56984.4	controllerType=0 controllerNumber=1 scan=56984	151.003	Trypsin	B2	PASVAQPMTEAANTAAPLRAVASTAQEAASTSAR	1336
19389:3	102	A.DAEPASAASAAAPAPVS[+568.212]REPER.E	HexNAc(2)Hex(1)	S[+568]	906.759	3	2718.26	2718.26	0	1.7	35	NRagged	319.29	291.44	1.2	7.13	23	>WL85_RS15000 ref|WP_059464522.1|gi|981244812| TonB-dependent receptor	2916	Nsco_NS_434_20203020_B_diffuse_HILIC1.18463.18463.3	controllerType=0 controllerNumber=1 scan=18463	51.7954	Trypsin	B1	DAEPASAASAAAPAPVSREPER	568
61229:3	14	K.KAILESVYQGAGQAAS[+365.132][+231.074]APMPPTQWSYDK.N	HexNAc(1)Hex(1) 231.0743	S[+231][+365]	1198.23	3	3592.67	3590.67	2	-1.6	328	Specific	319.46	319.46	8.8	7.21	36	>WL85_RS22165 ref|WP_059468579.1|gi|981248869| peptide ABC transporter substrate-binding protein	4319	Nsco_NS_434_20203020_B_diffuse_HILIC3.51268.51268.3	controllerType=0 controllerNumber=1 scan=51268	133.914	Trypsin	B3	KAILESVYQGAGQAASAPMPPTQWSYDK	596
24181:3	67	R.GQGMGMGM[+15.995]GPGYMHGRPGGPAS[+365.132][+231.074]GAAGQ.-	HexNAc(1)Hex(1) 231.0743	M[+16], S[+231][+365]	1029.43	3	3086.27	3086.26	0	2.6	104	CRagged	319.6	319.6	16.01	8.46	34	>WL85_RS12305 ref|WP_060189112.1|gi|982013572| hypothetical protein	2387	Nsco_NS_434_20203020_B_diffuse_HILIC2.21905.21905.3	controllerType=0 controllerNumber=1 scan=21905	61.5473	Trypsin	B2	GQGMGMGMGPGYMHGRPGGPASGAAGQ	596
73107:3	143	H.AASPAPAAASAAS[+365.132][+231.074]GAAPALTPQQAQQALSVLQNPR.E	HexNAc(1)Hex(1) 231.0743	S[+231][+365]	1293.65	3	3878.92	3878.93	0	-0.8	19	NRagged	319.88	319.88	1.15	4.6	30	>WL85_RS20280 ref|WP_059542240.1|gi|981325791| mechanosensitive ion channel protein	3950	Nsco_NS_434_20203020_B_diffuse_HILIC1.61127.61127.3	controllerType=0 controllerNumber=1 scan=61127	158.075	Trypsin	B1	AASPAPAAASAASGAAPALTPQQAQQALSVLQNPR	596
39860:3	898	K.AADAGGAKPAAGASAAPAAPAPVAVPASAVS[+365.132][+231.074]GS[+568.212]AAQ.-	HexNAc(1)Hex(1) 231.0743,HexNAc(2)Hex(1)	S[+231][+365][+568]	1374.32	3	4120.94	4120.93	0	2.2	151	CRagged	319.99	113.11	0	3.74	9	>WL85_RS04975 ref|WP_059467857.1|gi|981248147| outer membrane lipid asymmetry maintenance protein MlaD	967	Nsco_NS_434_20203020_B_diffuse_HILIC2.33914.33914.3	controllerType=0 controllerNumber=1 scan=33914	92.6414	Trypsin	B2	AADAGGAKPAAGASAAPAAPAPVAVPASAVSGSAAQ	1164
73642:4	105	K.VFQYIQPQDAQALQAASPSGAS[+162.053][+462.149]GAQAAAAPADAATVGAVPDASVQSTPLQPPAPISNSSSVHPGNPK.A	Hex(1) 462.1486	S[+162][+462]	1773.61	4	7091.4	7084.41	7	-4.9	195	Specific	320.43	161.54	0	4.85	52	>WL85_RS00415 ref|WP_059465105.1|gi|981245395| BON domain protein	79	Nsco_NS_434_20203020_B_diffuse_HILIC1.61535.61535.4	controllerType=0 controllerNumber=1 scan=61535	159.201	Trypsin	B1	VFQYIQPQDAQALQAASPSGASGAQAAAAPADAATVGAVPDASVQSTPLQPPAPISNSSSVHPGNPK	624
70054:4	26	T.VAAAALPAT[+365.132][+231.074][+100.064]PNAGAAPGT[+568.212][+100.064]AS[+568.212][+100.064]GTVVHGTAGTISPPPANATPGQVVVGGKVPDEATK.A	HexNAc(1)Hex(1) 231.0743 100.064,HexNAc(2)Hex(1) 100.064,HexNAc(2)Hex(1) 100.064	S[+100][+568], T[+100]*2[+231][+365][+568]	1751.62	4	7003.44	7002.42	1	2.5	45	NRagged	320.46	320.46	1.2	6.84	44	>WL85_RS06555 ref|WP_060188720.1|gi|982013161| cell envelope biogenesis protein OmpA	1277	Nsco_NS_434_20203020_B_diffuse_HILIC2.58030.58030.4	controllerType=0 controllerNumber=1 scan=58030	153.962	Trypsin	B2	VAAAALPATPNAGAAPGTASGTVVHGTAGTISPPPANATPGQVVVGGKVPDEATK	2032
35485:3	7	K.VAPPPADNGAS[+568.212]QPQQFDPNRALQGK.T	HexNAc(2)Hex(1)	S[+568]	1058.17	3	3172.5	3171.51	1	-2.6	50	Specific	320.82	116.35	116.35	5.72	59	>WL85_RS12820 ref|WP_059465879.1|gi|981246169| cell division protein	2489	Nsco_NS_434_20203020_B_diffuse_HILIC3.30541.30541.3	controllerType=0 controllerNumber=1 scan=30541	83.2182	Trypsin	B3	VAPPPADNGASQPQQFDPNRALQGK	568
50655:3	26	K.KASEAAAAASAAQAAAAASAS[+568.212]AGPVS[+365.132][+231.074]AAAVDQDANAQAAR.A	HexNAc(2)Hex(1),HexNAc(1)Hex(1) 231.0743	S[+231][+365][+568]	1559.05	3	4675.14	4675.13	0	0.4	143	Specific	320.93	320.93	0	7.9	57	>WL85_RS15720 ref|WP_059465377.1|gi|981245667| cell envelope protein SmpA	3057	Nsco_NS_434_20203020_B_diffuse_HILIC3.42809.42809.3	controllerType=0 controllerNumber=1 scan=42809	113.951	Trypsin	B3	KASEAAAAASAAQAAAAASASAGPVSAAAVDQDANAQAAR	1164
53091:3	51	K.KAS[+568.212]EAAAAASAAQAAAAAS[+162.053][+462.149]ASAGPVSAAAVDQDANAQAAR.A	HexNAc(2)Hex(1),Hex(1) 462.1486	S[+162][+462][+568]	1569.05	3	4705.15	4703.13	2	2.1	143	Specific	321.02	268.75	2.34	8.6	50	>WL85_RS15720 ref|WP_059465377.1|gi|981245667| cell envelope protein SmpA	3057	Nsco_NS_434_20203020_B_diffuse_HILIC1.45291.45291.3	controllerType=0 controllerNumber=1 scan=45291	119.494	Trypsin	B1	KASEAAAAASAAQAAAAASASAGPVSAAAVDQDANAQAAR	1192
53810:3	12	Y.ESAS[+568.212]S[+365.132][+231.074][+100.064]RPLGGTEQGAQALAPQATFADYK.V	HexNAc(2)Hex(1),HexNAc(1)Hex(1) 231.0743 100.064	S[+100][+231][+365][+568]	1373.97	3	4119.89	4115.87	4	1.5	12	NRagged	321.38	321.38	0	5	39	>WL85_RS15465 ref|WP_059538682.1|gi|981322067| ribonucleotide-diphosphate reductase subunit alpha	3006	Nsco_NS_434_20203020_B_diffuse_HILIC1.45869.45869.3	controllerType=0 controllerNumber=1 scan=45869	120.84	Trypsin	B1	ESASSRPLGGTEQGAQALAPQATFADYK	1264
71673:2	10	A.ASGAEPAAASASAALS[+365.132][+231.074]TIYFETGK.S	HexNAc(1)Hex(1) 231.0743	S[+231][+365]	1434.17	2	2867.33	2867.32	0	3.8	414	NRagged	321.47	262.8	1.2	6.54	133	>WL85_RS13170 ref|WP_059511914.1|gi|981294205| cytochrome-c oxidase	2559	Nsco_NS_434_20203020_B_diffuse_HILIC2.59330.59330.2	controllerType=0 controllerNumber=1 scan=59330	157.552	Trypsin	B2	ASGAEPAAASASAALSTIYFETGK	596
78113:4	10	R.NGKMPEDAAGAAAPAEAAS[+568.212]APAQAASGAEPAAASASAALSTIYFETGK.S	HexNAc(2)Hex(1)	S[+568]	1247.58	4	4987.32	4987.32	0	0.2	390	Specific	321.51	321.27	129.36	5.47	133	>WL85_RS13170 ref|WP_059511914.1|gi|981294205| cytochrome-c oxidase	2559	Nsco_NS_434_20203020_B_diffuse_HILIC2.64355.64355.4	controllerType=0 controllerNumber=1 scan=64355	172.009	Trypsin	B2	NGKMPEDAAGAAAPAEAASAPAQAASGAEPAAASASAALSTIYFETGK	568
51629:3	51	K.KASEAAAAASAAQAAAAASAS[+365.132][+231.074]AGPVSAAAVDQDANAQAAR.A	HexNAc(1)Hex(1) 231.0743	S[+231][+365]	1369.64	3	4106.91	4106.92	0	-3.5	143	Specific	321.54	321.54	0.93	7.82	50	>WL85_RS15720 ref|WP_059465377.1|gi|981245667| cell envelope protein SmpA	3057	Nsco_NS_434_20203020_B_diffuse_HILIC1.44157.44157.3	controllerType=0 controllerNumber=1 scan=44157	116.79	Trypsin	B1	KASEAAAAASAAQAAAAASASAGPVSAAAVDQDANAQAAR	596
65510:4	191	V.VTAGDIELAHDC[+57.021]EVINPNHVIAHLS[+162.053][+462.149]K.G	Hex(1) 462.1486	C[+57], S[+162][+462]	869.915	4	3476.64	3476.64	0	-0.2	107	NRagged	321.73	321.73	31.57	4.44	10	>WL85_RS06870 ref|WP_006477176.1|gi|493523099| DNA-directed RNA polymerase subunit alpha	1340	Nsco_NS_434_20203020_B_diffuse_HILIC2.54559.54559.4	controllerType=0 controllerNumber=1 scan=54559	144.539	Trypsin	B2	VTAGDIELAHDCEVINPNHVIAHLSK	624
41240:3	1942	R.QAAVVQAQLDRLPAS[+568.212]YADAR.R	HexNAc(2)Hex(1)	S[+568]	904.787	3	2712.35	2711.34	1	2.4	271	Specific	322.1	250.1	250.1	8.55	2	>WL85_RS21325 ref|WP_059541051.1|gi|981324530| cation acetate symporter	4157	Nsco_NS_434_20203020_B_diffuse_HILIC3.35116.35116.3	controllerType=0 controllerNumber=1 scan=35116	94.8332	Trypsin	B3	QAAVVQAQLDRLPASYADAR	568
34062:3	6	K.VAPPPADNGAS[+365.132][+231.074]QPQQFDPNRALQGK.T	HexNAc(1)Hex(1) 231.0743	S[+231][+365]	1067.17	3	3199.51	3199.5	0	1.4	50	Specific	322.27	298.92	298.92	6.16	59	>WL85_RS12820 ref|WP_059465879.1|gi|981246169| cell division protein	2489	Nsco_NS_434_20203020_B_diffuse_HILIC2.29414.29414.3	controllerType=0 controllerNumber=1 scan=29414	80.9878	Trypsin	B2	VAPPPADNGASQPQQFDPNRALQGK	596
15261:4	600	S.PAAT[+162.053][+462.149]QQGS[+162.053][+462.149]AVSSAAERK.A	Hex(1) 462.1486,Hex(1) 462.1486	S[+162][+462], T[+162][+462]	727.564	4	2907.24	2907.25	0	-4.6	35	NRagged	322.29	245.25	13.2	4.64	3	>WL85_RS09625 ref|WP_060188581.1|gi|982012989| hypothetical protein	1861	Nsco_NS_434_20203020_B_diffuse_HILIC1.15150.15150.4	controllerType=0 controllerNumber=1 scan=15150	43.6374	Trypsin	B1	PAATQQGSAVSSAAERK	1248
43014:2	814	K.AADAGGAKPAAGAS[+568.212]AAPAAPAPVAVPASAVSGSAAQ.-	HexNAc(2)Hex(1)	S[+568]	1762.87	2	3524.74	3524.72	0	3.6	151	CRagged	322.31	180.78	9.01	7.3	11	>WL85_RS04975 ref|WP_059467857.1|gi|981248147| outer membrane lipid asymmetry maintenance protein MlaD	967	Nsco_NS_434_20203020_B_diffuse_HILIC3.36512.36512.2	controllerType=0 controllerNumber=1 scan=36512	98.2824	Trypsin	B3	AADAGGAKPAAGASAAPAAPAPVAVPASAVSGSAAQ	568
79382:3	21	A.PAEAASAPAQAASGAEPAAAS[+365.132][+231.074][+100.064]ASAALS[+568.212][+100.064]T[+365.132][+231.074][+100.064]IYFETGK.S	HexNAc(1)Hex(1) 231.0743 100.064,HexNAc(2)Hex(1) 100.064,HexNAc(1)Hex(1) 231.0743 100.064	S[+100]*2[+231][+365][+568], T[+100][+231][+365]	1767.47	3	5300.39	5296.39	4	-2.5	403	NRagged	322.54	4.96	0	1.36	107	>WL85_RS13170 ref|WP_059511914.1|gi|981294205| cytochrome-c oxidase	2559	Nsco_NS_434_20203020_B_diffuse_HILIC3.65552.65552.3	controllerType=0 controllerNumber=1 scan=65552	169.5	Trypsin	B3	PAEAASAPAQAASGAEPAAASASAALSTIYFETGK	2060
26390:4	110	K.GASAAQAAPKPNDNS[+365.132][+231.074]SGTFVFSRPGK.F	HexNAc(1)Hex(1) 231.0743	S[+231][+365]	790.622	4	3159.47	3158.48	1	-4.2	66	Specific	322.58	297.75	1.2	6.98	25	>WL85_RS27205 ref|WP_059467031.1|gi|981247321| outer membrane lipoprotein carrier protein LolA	5301	Nsco_NS_434_20203020_B_diffuse_HILIC2.23590.23590.4	controllerType=0 controllerNumber=1 scan=23590	65.9652	Trypsin	B2	GASAAQAAPKPNDNSSGTFVFSRPGK	596
79092:3	20	K.MPEDAAGAAAPAEAAS[+568.212][+100.064]APAQAAS[+568.212]GAEPAAASASAALSTIYFETGK.S	HexNAc(2)Hex(1) 100.064,HexNAc(2)Hex(1)	S[+100][+568]*2	1786.14	3	5356.42	5356.43	0	-3.2	393	Specific	322.95	322.95	0	5.93	105	>WL85_RS13170 ref|WP_059511914.1|gi|981294205| cytochrome-c oxidase	2559	Nsco_NS_434_20203020_B_diffuse_HILIC1.65790.65790.3	controllerType=0 controllerNumber=1 scan=65790	170.823	Trypsin	B1	MPEDAAGAAAPAEAASAPAQAASGAEPAAASASAALSTIYFETGK	1236
66899:4	20	Q.VADARNGKMPEDAAGAAAPAEAAS[+365.132][+231.074][+100.064]APAQAAS[+568.212]GAEPAAASASAALSTIYFETGK.S	HexNAc(1)Hex(1) 231.0743 100.064,HexNAc(2)Hex(1)	S[+100][+231][+365][+568]	1549.72	4	6195.84	6195.86	0	-2	385	NRagged	323.07	117.1	106.55	3.72	105	>WL85_RS13170 ref|WP_059511914.1|gi|981294205| cytochrome-c oxidase	2559	Nsco_NS_434_20203020_B_diffuse_HILIC1.56243.56243.4	controllerType=0 controllerNumber=1 scan=56243	145.526	Trypsin	B1	VADARNGKMPEDAAGAAAPAEAASAPAQAASGAEPAAASASAALSTIYFETGK	1264
05371:3	27	G.VNDSQMEAVS[+162.053][+462.149]LGKEKPQAS[+568.212]GHDEASWAQNR.R	Hex(1) 462.1486,HexNAc(2)Hex(1)	S[+162][+462][+568]	1487.98	3	4461.93	4461.94	0	-2.6	132	NRagged	323.11	323.11	1.13	6.58	28	>WL85_RS16400 ref|WP_059465490.1|gi|981245780| peptidoglycan-associated lipoprotein	3191	Nsco_NS_434_20203020_B_diffuse_HILIC1.6722.6722.3	controllerType=0 controllerNumber=1 scan=6722	25.3288	Trypsin	B1	VNDSQMEAVSLGKEKPQASGHDEASWAQNR	1192
51867:3	26	K.KASEAAAAASAAQAAAAASAS[+162.053][+462.149]AGPVS[+568.212]AAAVDQDANAQAAR.A	Hex(1) 462.1486,HexNAc(2)Hex(1)	S[+162][+462][+568]	1568.72	3	4704.14	4703.13	1	0.8	143	Specific	323.77	323.77	0	7.9	57	>WL85_RS15720 ref|WP_059465377.1|gi|981245667| cell envelope protein SmpA	3057	Nsco_NS_434_20203020_B_diffuse_HILIC3.43765.43765.3	controllerType=0 controllerNumber=1 scan=43765	116.218	Trypsin	B3	KASEAAAAASAAQAAAAASASAGPVSAAAVDQDANAQAAR	1192
55113:3	12	Y.ESAS[+568.212]S[+568.212][+100.064]RPLGGTEQGAQALAPQATFADYK.V	HexNAc(2)Hex(1),HexNAc(2)Hex(1) 100.064	S[+100][+568]*2	1364.3	3	4090.88	4087.87	3	0.3	12	NRagged	324.2	6.93	0	3.89	39	>WL85_RS15465 ref|WP_059538682.1|gi|981322067| ribonucleotide-diphosphate reductase subunit alpha	3006	Nsco_NS_434_20203020_B_diffuse_HILIC1.46976.46976.3	controllerType=0 controllerNumber=1 scan=46976	123.417	Trypsin	B1	ESASSRPLGGTEQGAQALAPQATFADYK	1236
73902:3	153	H.AASPAPAAASAAS[+365.132][+231.074]GAAPALTPQQAQQALSVLQNPR.E	HexNAc(1)Hex(1) 231.0743	S[+231][+365]	1293.64	3	3878.91	3878.93	0	-3.3	19	NRagged	324.27	286.13	19.01	4.92	23	>WL85_RS20280 ref|WP_059542240.1|gi|981325791| mechanosensitive ion channel protein	3950	Nsco_NS_434_20203020_B_diffuse_HILIC3.61265.61265.3	controllerType=0 controllerNumber=1 scan=61265	157.982	Trypsin	B3	AASPAPAAASAASGAAPALTPQQAQQALSVLQNPR	596
52000:3	26	K.KASEAAAAASAAQAAAAAS[+162.053][+462.149]AS[+568.212]AGPVSAAAVDQDANAQAAR.A	Hex(1) 462.1486,HexNAc(2)Hex(1)	S[+162][+462][+568]	1568.38	3	4703.14	4703.13	0	1.1	143	Specific	324.4	324.4	0	8.2	57	>WL85_RS15720 ref|WP_059465377.1|gi|981245667| cell envelope protein SmpA	3057	Nsco_NS_434_20203020_B_diffuse_HILIC3.43861.43861.3	controllerType=0 controllerNumber=1 scan=43861	116.433	Trypsin	B3	KASEAAAAASAAQAAAAASASAGPVSAAAVDQDANAQAAR	1192
52398:3	31	G.PAS[+568.212][+100.064]VAQPMT[+568.212][+100.064]EAANTAAPLR.A	HexNAc(2)Hex(1) 100.064,HexNAc(2)Hex(1) 100.064	S[+100][+568], T[+100][+568]	1078.51	3	3233.51	3232.52	1	-2.3	45	NRagged	325.07	325.07	20.8	4.82	33	>WL85_RS26355 ref|WP_060189974.1|gi|982014434| phosphate starvation-inducible protein PhoH	5140	Nsco_NS_434_20203020_B_diffuse_HILIC2.44158.44158.3	controllerType=0 controllerNumber=1 scan=44158	118.878	Trypsin	B2	PASVAQPMTEAANTAAPLR	1336
40130:2	35	A.LAS[+568.212]AHQVDT[+365.132][+231.074]QLAQLDGK.L	HexNAc(2)Hex(1),HexNAc(1)Hex(1) 231.0743	S[+568], T[+231][+365]	1481.18	2	2961.36	2959.35	2	0.9	380	NRagged	325.12	229.39	1.7	4.83	23	>WL85_RS03445 ref|WP_059468221.1|gi|981248511| uroporphyrinogen-III synthase	667	Nsco_NS_434_20203020_B_diffuse_HILIC2.34125.34125.4	controllerType=0 controllerNumber=1 scan=34125	93.1829	Trypsin	B2	LASAHQVDTQLAQLDGK	1164
50997:3	44	K.KAS[+568.212]EAAAAAS[+365.132][+231.074]AAQAAAAASASAGPVSAAAVDQDANAQAAR.A	HexNAc(2)Hex(1),HexNAc(1)Hex(1) 231.0743	S[+231][+365][+568]	1559.05	3	4675.13	4675.13	0	-1.7	143	Specific	325.14	276.08	18	7.03	52	>WL85_RS15720 ref|WP_059465377.1|gi|981245667| cell envelope protein SmpA	3057	Nsco_NS_434_20203020_B_diffuse_HILIC2.43033.43033.3	controllerType=0 controllerNumber=1 scan=43033	116.099	Trypsin	B2	KASEAAAAASAAQAAAAASASAGPVSAAAVDQDANAQAAR	1164
11846:3	4	K.AAAAAAASADAGASAPAAAS[+365.132][+231.074]S[+568.212]T[+365.132][+231.074]K.A	HexNAc(1)Hex(1) 231.0743,HexNAc(2)Hex(1),HexNAc(1)Hex(1) 231.0743	S[+231][+365][+568], T[+231][+365]	1207.52	3	3620.54	3620.53	0	1.7	153	Specific	325.23	321.82	0	7.37	113	>WL85_RS26455 ref|WP_059464384.1|gi|981244674| competence protein ComE	5160	Nsco_NS_434_20203020_B_diffuse_HILIC3.11937.11937.3	controllerType=0 controllerNumber=1 scan=11937	35.9889	Trypsin	B3	AAAAAAASADAGASAPAAASSTK	1760
24230:3	102	R.GQGMGM[+15.995]GMGPGYMHGRPGGPAS[+365.132][+231.074]GAAGQ.-	HexNAc(1)Hex(1) 231.0743	M[+16], S[+231][+365]	1030.09	3	3088.26	3086.26	2	-1.2	104	CRagged	325.82	325.82	18.28	7.28	22	>WL85_RS12305 ref|WP_060189112.1|gi|982013572| hypothetical protein	2387	Nsco_NS_434_20203020_B_diffuse_HILIC3.21999.21999.3	controllerType=0 controllerNumber=1 scan=21999	61.1493	Trypsin	B3	GQGMGMGMGPGYMHGRPGGPASGAAGQ	596
44678:3	814	K.AADAGGAKPAAGAS[+365.132][+231.074]AAPAAPAPVAVPASAVSGSAAQ.-	HexNAc(1)Hex(1) 231.0743	S[+231][+365]	1184.91	3	3552.72	3552.72	0	1.6	151	CRagged	325.82	285.64	9.71	5.72	11	>WL85_RS04975 ref|WP_059467857.1|gi|981248147| outer membrane lipid asymmetry maintenance protein MlaD	967	Nsco_NS_434_20203020_B_diffuse_HILIC3.37798.37798.3	controllerType=0 controllerNumber=1 scan=37798	101.482	Trypsin	B3	AADAGGAKPAAGASAAPAAPAPVAVPASAVSGSAAQ	596
74536:5	126	Y.IQPQDAQALQAASPSGASGAQAAAAPADAAT[+568.212]VGAVPDAS[+568.212]VQSTPLQPPAPISNSSSVHPGNPK.A	HexNAc(2)Hex(1),HexNAc(2)Hex(1)	S[+568], T[+568]	1414.08	5	7066.38	7059.37	7	-1.8	199	NRagged	326.14	326.14	0	4.23	41	>WL85_RS00415 ref|WP_059465105.1|gi|981245395| BON domain protein	79	Nsco_NS_434_20203020_B_diffuse_HILIC3.61757.61757.5	controllerType=0 controllerNumber=1 scan=61757	159.265	Trypsin	B3	IQPQDAQALQAASPSGASGAQAAAAPADAATVGAVPDASVQSTPLQPPAPISNSSSVHPGNPK	1136
46182:3	624	K.ASPPYAADKPIVVVSPPATAAAPASPAS[+568.212]AAR.-	HexNAc(2)Hex(1)	S[+568]	1157.26	3	3469.77	3469.76	0	2.2	291	Specific	326.17	317.99	26.32	8.5	7	>WL85_RS06100 ref|WP_060190267.1|gi|982014727| photosystem reaction center subunit H	1191	Nsco_NS_434_20203020_B_diffuse_HILIC1.39899.39899.3	controllerType=0 controllerNumber=1 scan=39899	106.615	Trypsin	B1	ASPPYAADKPIVVVSPPATAAAPASPASAAR	568
69219:4	20	K.QVADARNGKMPEDAAGAAAPAEAAS[+568.212]APAQAAS[+365.132][+231.074]GAEPAAASASAALSTIYFETGK.S	HexNAc(2)Hex(1),HexNAc(1)Hex(1) 231.0743	S[+231][+365][+568]	1556.97	4	6224.85	6223.85	1	-0.7	384	Specific	326.5	326.5	0	6.22	105	>WL85_RS13170 ref|WP_059511914.1|gi|981294205| cytochrome-c oxidase	2559	Nsco_NS_434_20203020_B_diffuse_HILIC1.58020.58020.4	controllerType=0 controllerNumber=1 scan=58020	149.919	Trypsin	B1	QVADARNGKMPEDAAGAAAPAEAASAPAQAASGAEPAAASASAALSTIYFETGK	1164
50474:3	51	K.KASEAAAAASAAQAAAAAS[+365.132][+231.074]AS[+568.212]AGPVSAAAVDQDANAQAAR.A	HexNAc(1)Hex(1) 231.0743,HexNAc(2)Hex(1)	S[+231][+365][+568]	1559.05	3	4675.14	4675.13	0	1.2	143	Specific	326.6	326.6	0	8.71	50	>WL85_RS15720 ref|WP_059465377.1|gi|981245667| cell envelope protein SmpA	3057	Nsco_NS_434_20203020_B_diffuse_HILIC1.43253.43253.3	controllerType=0 controllerNumber=1 scan=43253	114.663	Trypsin	B1	KASEAAAAASAAQAAAAASASAGPVSAAAVDQDANAQAAR	1164
56336:4	104	S.AASAAAPAPVSREPERELPT[+568.212]IS[+568.212]VSASAATDPTVGYQPR.T	HexNAc(2)Hex(1),HexNAc(2)Hex(1)	S[+568], T[+568]	1240.35	4	4958.39	4957.37	1	3.4	41	NRagged	326.66	43.69	1.2	3.8	24	>WL85_RS15000 ref|WP_059464522.1|gi|981244812| TonB-dependent receptor	2916	Nsco_NS_434_20203020_B_diffuse_HILIC3.47392.47392.4	controllerType=0 controllerNumber=1 scan=47392	124.769	Trypsin	B3	AASAAAPAPVSREPERELPTISVSASAATDPTVGYQPR	1136
73803:3	21	R.NGKMPEDAAGAAAPAEAAS[+365.132][+231.074]APAQAASGAEPAAASASAALSTIYFETGK.S	HexNAc(1)Hex(1) 231.0743	S[+231][+365]	1673.11	3	5017.31	5015.31	2	-0.8	390	Specific	326.85	162.71	2	6.48	107	>WL85_RS13170 ref|WP_059511914.1|gi|981294205| cytochrome-c oxidase	2559	Nsco_NS_434_20203020_B_diffuse_HILIC3.61185.61185.3	controllerType=0 controllerNumber=1 scan=61185	157.808	Trypsin	B3	NGKMPEDAAGAAAPAEAASAPAQAASGAEPAAASASAALSTIYFETGK	596
14934:4	162	D.AGKPAAS[+568.212]T[+162.053][+462.149]VAAAS[+365.132][+231.074][+100.064]AASGAKVEAVAK.E	HexNAc(2)Hex(1),Hex(1) 462.1486,HexNAc(1)Hex(1) 231.0743 100.064	S[+100][+231][+365][+568], T[+162][+462]	1019.48	4	4074.9	4072.88	2	2.7	363	NRagged	327.13	10.5	0	4.78	26	>WL85_RS24740 ref|WP_060190539.1|gi|982014999| AsmA family protein	4823	Nsco_NS_434_20203020_B_diffuse_HILIC1.14899.14899.2	controllerType=0 controllerNumber=1 scan=14899	43.0029	Trypsin	B1	AGKPAASTVAAASAASGAKVEAVAK	1888
39946:3	814	K.AADAGGAKPAAGASAAPAAPAPVAVPAS[+365.132][+231.074]AVS[+568.212]GSAAQ.-	HexNAc(1)Hex(1) 231.0743,HexNAc(2)Hex(1)	S[+231][+365][+568]	1374.32	3	4120.93	4120.93	0	0.2	151	CRagged	327.26	258.46	0	6.22	11	>WL85_RS04975 ref|WP_059467857.1|gi|981248147| outer membrane lipid asymmetry maintenance protein MlaD	967	Nsco_NS_434_20203020_B_diffuse_HILIC3.34036.34036.3	controllerType=0 controllerNumber=1 scan=34036	91.9834	Trypsin	B3	AADAGGAKPAAGASAAPAAPAPVAVPASAVSGSAAQ	1164
20743:2	1572	A.QAS[+365.132][+231.074]AAGADAM[+15.995]APAS[+162.053][+462.149]APMKK.D	HexNAc(1)Hex(1) 231.0743,Hex(1) 462.1486	M[+16], S[+162][+231][+365][+462]	1505.64	2	3010.28	3010.27	0	4.2	23	NRagged	327.39	273.68	0	6.35	4	>WL85_RS00335 ref|WP_059465114.1|gi|981245404| hypothetical protein	64	Nsco_NS_434_20203020_B_diffuse_HILIC2.19127.19127.2	controllerType=0 controllerNumber=1 scan=19127	54.5536	Trypsin	B2	QASAAGADAMAPASAPMKK	1220
42649:3	1	E.IAQVGS[+568.212][+100.064]IS[+365.132][+231.074][+100.064]ANSDSSIGDR.I	HexNAc(2)Hex(1) 100.064,HexNAc(1)Hex(1) 231.0743 100.064	S[+100]*2[+231][+365][+568]	1047.82	3	3141.43	3141.42	0	4	144	NRagged	327.57	326.91	1.2	5.68	45	>WL85_RS27740 ref|WP_059466950.1|gi|981247240| molecular chaperone GroEL	5407	Nsco_NS_434_20203020_B_diffuse_HILIC2.36122.36122.3	controllerType=0 controllerNumber=1 scan=36122	98.2373	Trypsin	B2	IAQVGSISANSDSSIGDR	1364
14082:3	3	A.AAAASADAGASAPAAAS[+365.132][+231.074][+100.064]S[+162.053][+462.149]T[+365.132][+231.074][+100.064]K.A	HexNAc(1)Hex(1) 231.0743 100.064,Hex(1) 462.1486,HexNAc(1)Hex(1) 231.0743 100.064	S[+100][+162][+231][+365][+462], T[+100][+231][+365]	1222.19	3	3664.56	3663.54	1	4	156	NRagged	327.99	327.99	0	5.3	134	>WL85_RS26455 ref|WP_059464384.1|gi|981244674| competence protein ComE	5160	Nsco_NS_434_20203020_B_diffuse_HILIC2.13860.13860.3	controllerType=0 controllerNumber=1 scan=13860	41.1636	Trypsin	B2	AAAASADAGASAPAAASSTK	2016
21672:3	4	S.ATTSTGTAATPTAATPAPAPAAS[+568.212]APEAASKPAK.S	HexNAc(2)Hex(1)	S[+568]	1168.58	3	3503.71	3503.71	0	0.1	111	NRagged	328.13	210.83	42.54	3.74	113	>WL85_RS26455 ref|WP_059464384.1|gi|981244674| competence protein ComE	5160	Nsco_NS_434_20203020_B_diffuse_HILIC3.19877.19877.3	controllerType=0 controllerNumber=1 scan=19877	55.7232	Trypsin	B3	ATTSTGTAATPTAATPAPAPAASAPEAASKPAK	568
17214:3	7	S.KVAPPPADNGAS[+568.212]QPQQFDPNR.A	HexNAc(2)Hex(1)	S[+568]	934.777	3	2802.32	2802.31	0	3.1	49	NRagged	328.52	307.04	307.04	6.97	59	>WL85_RS12820 ref|WP_059465879.1|gi|981246169| cell division protein	2489	Nsco_NS_434_20203020_B_diffuse_HILIC3.16305.16305.3	controllerType=0 controllerNumber=1 scan=16305	46.6997	Trypsin	B3	KVAPPPADNGASQPQQFDPNR	568
21351:3	3	S.ATTSTGTAATPTAATPAPAPAAS[+568.212]APEAASKPAK.S	HexNAc(2)Hex(1)	S[+568]	1168.91	3	3504.72	3503.71	1	1	111	NRagged	328.81	279.25	46.65	4.57	134	>WL85_RS26455 ref|WP_059464384.1|gi|981244674| competence protein ComE	5160	Nsco_NS_434_20203020_B_diffuse_HILIC2.19628.19628.3	controllerType=0 controllerNumber=1 scan=19628	55.8624	Trypsin	B2	ATTSTGTAATPTAATPAPAPAASAPEAASKPAK	568
26584:4	151	K.GASAAQAAPKPNDNSS[+162.053][+462.149]GTFVFSRPGK.F	Hex(1) 462.1486	S[+162][+462]	797.374	4	3186.47	3186.47	0	0.6	66	Specific	328.83	319.89	0	8	18	>WL85_RS27205 ref|WP_059467031.1|gi|981247321| outer membrane lipoprotein carrier protein LolA	5301	Nsco_NS_434_20203020_B_diffuse_HILIC3.23760.23760.6	controllerType=0 controllerNumber=1 scan=23760	65.6868	Trypsin	B3	GASAAQAAPKPNDNSSGTFVFSRPGK	624
24200:3	110	K.GASAAQAAPKPNDNS[+365.132][+231.074]SGTFVFSRPGK.F	HexNAc(1)Hex(1) 231.0743	S[+231][+365]	1053.5	3	3158.48	3158.48	0	2.4	66	Specific	329.16	239.8	1.2	7.66	25	>WL85_RS27205 ref|WP_059467031.1|gi|981247321| outer membrane lipoprotein carrier protein LolA	5301	Nsco_NS_434_20203020_B_diffuse_HILIC2.21923.21923.3	controllerType=0 controllerNumber=1 scan=21923	61.6033	Trypsin	B2	GASAAQAAPKPNDNSSGTFVFSRPGK	596
79608:4	20	D.AAGAAAPAEAASAPAQAASGAEPAAASASAALS[+568.212][+100.064]T[+568.212][+100.064]IYFETGK.S	HexNAc(2)Hex(1) 100.064,HexNAc(2)Hex(1) 100.064	S[+100][+568], T[+100][+568]	1247.84	4	4988.34	4984.33	4	-1.2	397	NRagged	329.26	173.17	1.2	2.06	105	>WL85_RS13170 ref|WP_059511914.1|gi|981294205| cytochrome-c oxidase	2559	Nsco_NS_434_20203020_B_diffuse_HILIC1.66182.66182.4	controllerType=0 controllerNumber=1 scan=66182	171.953	Trypsin	B1	AAGAAAPAEAASAPAQAASGAEPAAASASAALSTIYFETGK	1336
52017:3	44	K.KASEAAAAASAAQAAAAAS[+162.053][+462.149]AS[+568.212]AGPVSAAAVDQDANAQAAR.A	Hex(1) 462.1486,HexNAc(2)Hex(1)	S[+162][+462][+568]	1569.05	3	4705.15	4703.13	2	2.2	143	Specific	329.27	329.27	0	8.49	52	>WL85_RS15720 ref|WP_059465377.1|gi|981245667| cell envelope protein SmpA	3057	Nsco_NS_434_20203020_B_diffuse_HILIC2.43865.43865.3	controllerType=0 controllerNumber=1 scan=43865	118.183	Trypsin	B2	KASEAAAAASAAQAAAAASASAGPVSAAAVDQDANAQAAR	1192
71152:4	20	R.NGKM[+15.995]PEDAAGAAAPAEAAS[+568.212][+100.064]APAQAAS[+568.212]GAEPAAASASAALSTIYFETGK.S	HexNAc(2)Hex(1) 100.064,HexNAc(2)Hex(1)	M[+16], S[+100][+568]*2	1418.65	4	5671.57	5671.59	0	-3.7	390	Specific	329.45	1.31	0	4.07	105	>WL85_RS13170 ref|WP_059511914.1|gi|981294205| cytochrome-c oxidase	2559	Nsco_NS_434_20203020_B_diffuse_HILIC1.59576.59576.4	controllerType=0 controllerNumber=1 scan=59576	154.025	Trypsin	B1	NGKMPEDAAGAAAPAEAASAPAQAASGAEPAAASASAALSTIYFETGK	1236
30105:4	3	K.LSKPAATTSATTSATTSTGTAATPTAATPAPAPAAS[+162.053][+462.149]APEAASKPAK.S	Hex(1) 462.1486	S[+162][+462]	1195.09	4	4777.35	4776.33	1	2.2	98	Specific	329.46	309.03	15.82	6.8	134	>WL85_RS26455 ref|WP_059464384.1|gi|981244674| competence protein ComE	5160	Nsco_NS_434_20203020_B_diffuse_HILIC2.26411.26411.4	controllerType=0 controllerNumber=1 scan=26411	73.4106	Trypsin	B2	LSKPAATTSATTSATTSTGTAATPTAATPAPAPAASAPEAASKPAK	624
69140:4	10	K.QVADARNGKMPEDAAGAAAPAEAAS[+568.212]APAQAAS[+162.053][+462.149]GAEPAAASASAALSTIYFETGK.S	HexNAc(2)Hex(1),Hex(1) 462.1486	S[+162][+462][+568]	1564.22	4	6253.85	6251.85	2	-0.9	384	Specific	329.48	329.48	0	7.93	133	>WL85_RS13170 ref|WP_059511914.1|gi|981294205| cytochrome-c oxidase	2559	Nsco_NS_434_20203020_B_diffuse_HILIC2.57339.57339.4	controllerType=0 controllerNumber=1 scan=57339	152.021	Trypsin	B2	QVADARNGKMPEDAAGAAAPAEAASAPAQAASGAEPAAASASAALSTIYFETGK	1192
53314:4	51	K.KASEAAAAASAAQAAAAASAS[+568.212]AGPVSAAAVDQDANAQAAR.A	HexNAc(2)Hex(1)	S[+568]	1020.49	4	4078.94	4078.93	0	3.4	143	Specific	329.69	329.69	1.2	6.5	50	>WL85_RS15720 ref|WP_059465377.1|gi|981245667| cell envelope protein SmpA	3057	Nsco_NS_434_20203020_B_diffuse_HILIC1.45468.45468.4	controllerType=0 controllerNumber=1 scan=45468	119.93	Trypsin	B1	KASEAAAAASAAQAAAAASASAGPVSAAAVDQDANAQAAR	568
26569:3	428	R.LNEHPQM[+15.995]PFAAS[+568.212]APSQK.Y	HexNAc(2)Hex(1)	M[+16], S[+568]	813.042	3	2437.11	2437.11	0	2	43	Specific	329.7	249.67	74.06	5.4	9	>WL85_RS26870 ref|WP_059467085.1|gi|981247375| hypothetical protein	5240	Nsco_NS_434_20203020_B_diffuse_HILIC1.24371.24371.3	controllerType=0 controllerNumber=1 scan=24371	66.8024	Trypsin	B1	LNEHPQMPFAASAPSQK	568
22084:2	1271	A.S[+568.212]PASAPAVPAESIK.M	HexNAc(2)Hex(1)	S[+568]	946.966	2	1892.93	1892.92	0	1.7	23	NRagged	330.1	283.83	1.1	5.93	5	>WL85_RS06400 ref|WP_059468201.1|gi|981248491| ecotin	1249	Nsco_NS_434_20203020_B_diffuse_HILIC1.20816.20816.2	controllerType=0 controllerNumber=1 scan=20816	57.8479	Trypsin	B1	SPASAPAVPAESIK	568
29268:3	102	R.GQGMGM[+15.995]GMGPGYMHGRPGGPAS[+365.132][+231.074]GAAGQ.-	HexNAc(1)Hex(1) 231.0743	M[+16], S[+231][+365]	1029.43	3	3086.27	3086.26	0	4.9	104	CRagged	330.14	330.14	30.21	7.65	22	>WL85_RS12305 ref|WP_060189112.1|gi|982013572| hypothetical protein	2387	Nsco_NS_434_20203020_B_diffuse_HILIC3.25748.25748.5	controllerType=0 controllerNumber=1 scan=25748	70.9481	Trypsin	B3	GQGMGMGMGPGYMHGRPGGPASGAAGQ	596
16803:3	10	S.KVAPPPADNGAS[+568.212]QPQQFDPNR.A	HexNAc(2)Hex(1)	S[+568]	934.775	3	2802.31	2802.31	0	1.4	49	NRagged	330.24	287.16	287.16	5.25	57	>WL85_RS12820 ref|WP_059465879.1|gi|981246169| cell division protein	2489	Nsco_NS_434_20203020_B_diffuse_HILIC1.16407.16407.3	controllerType=0 controllerNumber=1 scan=16407	46.723	Trypsin	B1	KVAPPPADNGASQPQQFDPNR	568
70073:4	21	K.QVADARNGKM[+15.995]PEDAAGAAAPAEAAS[+162.053][+462.149]APAQAASGAEPAAASASAALS[+365.132][+231.074]TIYFETGK.S	Hex(1) 462.1486,HexNAc(1)Hex(1) 231.0743	M[+16], S[+162][+231][+365][+462]	1574.97	4	6296.86	6295.84	1	3.7	384	Specific	330.62	330.62	0	8.63	107	>WL85_RS13170 ref|WP_059511914.1|gi|981294205| cytochrome-c oxidase	2559	Nsco_NS_434_20203020_B_diffuse_HILIC3.58201.58201.4	controllerType=0 controllerNumber=1 scan=58201	150.021	Trypsin	B3	QVADARNGKMPEDAAGAAAPAEAASAPAQAASGAEPAAASASAALSTIYFETGK	1220
56231:4	104	S.AASAAAPAPVSREPERELPT[+568.212]IS[+568.212]VSASAATDPTVGYQPR.T	HexNAc(2)Hex(1),HexNAc(2)Hex(1)	S[+568], T[+568]	1240.35	4	4958.39	4957.37	1	4.2	41	NRagged	330.73	48.84	1.2	5.08	24	>WL85_RS15000 ref|WP_059464522.1|gi|981244812| TonB-dependent receptor	2916	Nsco_NS_434_20203020_B_diffuse_HILIC3.47313.47313.4	controllerType=0 controllerNumber=1 scan=47313	124.534	Trypsin	B3	AASAAAPAPVSREPERELPTISVSASAATDPTVGYQPR	1136
28036:5	4	P.AATTSAT[+365.132][+231.074]T[+162.053][+462.149]SATTS[+365.132][+231.074]TGTAATPTAATPAPAPAASAPEAASKPAK.S	HexNAc(1)Hex(1) 231.0743,Hex(1) 462.1486,HexNAc(1)Hex(1) 231.0743	S[+231][+365], T[+162][+231][+365][+462]	1110.3	5	5547.47	5543.48	4	-4	102	NRagged	330.85	330.85	0	4.35	113	>WL85_RS26455 ref|WP_059464384.1|gi|981244674| competence protein ComE	5160	Nsco_NS_434_20203020_B_diffuse_HILIC3.24854.24854.5	controllerType=0 controllerNumber=1 scan=24854	68.5651	Trypsin	B3	AATTSATTSATTSTGTAATPTAATPAPAPAASAPEAASKPAK	1816
05484:3	40	G.VNDS[+162.053][+462.149]QMEAVS[+568.212]LGKEKPQASGHDEASWAQNR.R	Hex(1) 462.1486,HexNAc(2)Hex(1)	S[+162][+462][+568]	1487.98	3	4461.92	4461.94	0	-2.8	132	NRagged	331.01	331.01	0	7.03	20	>WL85_RS16400 ref|WP_059465490.1|gi|981245780| peptidoglycan-associated lipoprotein	3191	Nsco_NS_434_20203020_B_diffuse_HILIC2.6764.6764.3	controllerType=0 controllerNumber=1 scan=6764	25.3048	Trypsin	B2	VNDSQMEAVSLGKEKPQASGHDEASWAQNR	1192
74348:5	126	I.QPQDAQALQAAS[+568.212][+100.064]PSGASGAQAAAAPADAATVGAVPDASVQST[+568.212][+100.064]PLQPPAPISNSSSVHPGNPK.A	HexNAc(2)Hex(1) 100.064,HexNAc(2)Hex(1) 100.064	S[+100][+568], T[+100][+568]	1430.89	5	7150.4	7146.42	4	-3.9	200	NRagged	331.06	55.69	0	1.51	41	>WL85_RS00415 ref|WP_059465105.1|gi|981245395| BON domain protein	79	Nsco_NS_434_20203020_B_diffuse_HILIC3.61611.61611.5	controllerType=0 controllerNumber=1 scan=61611	158.889	Trypsin	B3	QPQDAQALQAASPSGASGAQAAAAPADAATVGAVPDASVQSTPLQPPAPISNSSSVHPGNPK	1336
73196:3	21	R.NGKM[+15.995]PEDAAGAAAPAEAAS[+568.212]APAQAASGAEPAAASASAALSTIYFETGK.S	HexNAc(2)Hex(1)	M[+16], S[+568]	1668.44	3	5003.32	5003.31	0	1	390	Specific	331.21	148.64	2	7.26	107	>WL85_RS13170 ref|WP_059511914.1|gi|981294205| cytochrome-c oxidase	2559	Nsco_NS_434_20203020_B_diffuse_HILIC3.60711.60711.3	controllerType=0 controllerNumber=1 scan=60711	156.562	Trypsin	B3	NGKMPEDAAGAAAPAEAASAPAQAASGAEPAAASASAALSTIYFETGK	568
49807:3	51	K.KASEAAAAASAAQAAAAASAS[+365.132][+231.074]AGPVS[+568.212]AAAVDQDANAQAAR.A	HexNAc(1)Hex(1) 231.0743,HexNAc(2)Hex(1)	S[+231][+365][+568]	1559.05	3	4675.14	4675.13	0	2	143	Specific	331.36	322.16	0	8.86	50	>WL85_RS15720 ref|WP_059465377.1|gi|981245667| cell envelope protein SmpA	3057	Nsco_NS_434_20203020_B_diffuse_HILIC1.42720.42720.3	controllerType=0 controllerNumber=1 scan=42720	113.411	Trypsin	B1	KASEAAAAASAAQAAAAASASAGPVSAAAVDQDANAQAAR	1164
22041:3	110	K.GAS[+568.212]AAQAAPKPNDNSSGTFVFSRPGK.F	HexNAc(2)Hex(1)	S[+568]	1044.17	3	3130.49	3130.48	0	1.5	66	Specific	331.51	95.19	95.19	3.94	25	>WL85_RS27205 ref|WP_059467031.1|gi|981247321| outer membrane lipoprotein carrier protein LolA	5301	Nsco_NS_434_20203020_B_diffuse_HILIC2.20214.20214.4	controllerType=0 controllerNumber=1 scan=20214	57.3511	Trypsin	B2	GASAAQAAPKPNDNSSGTFVFSRPGK	568
63760:5	61	E.LAQS[+162.053][+462.149]GLHFIGT[+162.053][+462.149]GVSGGEEGALRGPSIMPGGQR.D	Hex(1) 462.1486,Hex(1) 462.1486	S[+162][+462], T[+162][+462]	878.006	5	4386	4385	1	-0.5	115	NRagged	331.83	331.83	12.8	5.63	17	>WL85_RS20260 ref|WP_059450767.1|gi|981230136| phosphogluconate dehydrogenase (NADP(+)-dependent, decarboxylating)	3946	Nsco_NS_434_20203020_B_diffuse_HILIC3.53245.53245.4	controllerType=0 controllerNumber=1 scan=53245	138.467	Trypsin	B3	LAQSGLHFIGTGVSGGEEGALRGPSIMPGGQR	1248
74142:4	2093	C.VQQGT[+162.053][+462.149]NFVQS[+162.053][+462.149]ADGSGAFQSNNYASQLKPTLSATPQGK.G	Hex(1) 462.1486,Hex(1) 462.1486	S[+162][+462], T[+162][+462]	1270.82	4	5080.26	5075.27	5	-3.8	225	NRagged	331.96	331.96	8	4.58	3	>WL85_RS00300 ref|WP_059465121.1|gi|981245411| hypothetical protein	57	Nsco_NS_434_20203020_B_diffuse_HILIC2.61237.61237.4	controllerType=0 controllerNumber=1 scan=61237	162.984	Trypsin	B2	VQQGTNFVQSADGSGAFQSNNYASQLKPTLSATPQGK	1248
53894:3	611	R.QKPENEAAAVAAAAS[+365.132][+231.074]ATEPINAPVIGDASK.T	HexNAc(1)Hex(1) 231.0743	S[+231][+365]	1163.24	3	3487.69	3487.68	0	3.1	631	Specific	332.08	306.96	1.6	7.16	12	>WL85_RS21835 ref|WP_060189458.1|gi|982013918| penicillin-binding protein 2	4253	Nsco_NS_434_20203020_B_diffuse_HILIC2.45318.45318.3	controllerType=0 controllerNumber=1 scan=45318	121.743	Trypsin	B2	QKPENEAAAVAAAASATEPINAPVIGDASK	596
25813:4	110	K.GASAAQAAPKPNDNS[+568.212]SGTFVFSRPGK.F	HexNAc(2)Hex(1)	S[+568]	783.624	4	3131.47	3130.48	1	-3.5	66	Specific	332.45	66.12	1.2	4.68	25	>WL85_RS27205 ref|WP_059467031.1|gi|981247321| outer membrane lipoprotein carrier protein LolA	5301	Nsco_NS_434_20203020_B_diffuse_HILIC2.23160.23160.4	controllerType=0 controllerNumber=1 scan=23160	64.9103	Trypsin	B2	GASAAQAAPKPNDNSSGTFVFSRPGK	568
54356:3	20	Y.ESAS[+568.212]S[+365.132][+231.074][+100.064]RPLGGTEQGAQALAPQATFADYK.V	HexNAc(2)Hex(1),HexNAc(1)Hex(1) 231.0743 100.064	S[+100][+231][+365][+568]	1373.97	3	4119.89	4115.87	4	2.5	12	NRagged	333.13	333.13	0	6.58	36	>WL85_RS15465 ref|WP_059538682.1|gi|981322067| ribonucleotide-diphosphate reductase subunit alpha	3006	Nsco_NS_434_20203020_B_diffuse_HILIC2.45691.45691.3	controllerType=0 controllerNumber=1 scan=45691	122.614	Trypsin	B2	ESASSRPLGGTEQGAQALAPQATFADYK	1264
09196:2	202	K.KLQQWS[+568.212]QQNASGAKPASGE.-	HexNAc(2)Hex(1)	S[+568]	1292.11	2	2583.21	2583.21	0	1.1	124	CRagged	333.47	305.05	8.8	7.47	13	>WL85_RS23575 ref|WP_059508712.1|gi|981290865| hypothetical protein	4596	Nsco_NS_434_20203020_B_diffuse_HILIC3.9808.9808.2	controllerType=0 controllerNumber=1 scan=9808	31.3317	Trypsin	B3	KLQQWSQQNASGAKPASGE	568
26782:3	330	R.LNEHPQM[+15.995]PFAAS[+568.212]APSQK.Y	HexNAc(2)Hex(1)	M[+16], S[+568]	813.043	3	2437.11	2437.11	0	2.6	43	Specific	334.53	264.02	91.01	5.5	10	>WL85_RS26870 ref|WP_059467085.1|gi|981247375| hypothetical protein	5240	Nsco_NS_434_20203020_B_diffuse_HILIC2.23893.23893.3	controllerType=0 controllerNumber=1 scan=23893	66.7511	Trypsin	B2	LNEHPQMPFAASAPSQK	568
55804:4	79	A.DAEPASAASAAAPAPVSREPERELPTIS[+365.132][+231.074]VSASAATDPTVGYQPR.T	HexNAc(1)Hex(1) 231.0743	S[+231][+365]	1247.6	4	4987.39	4987.38	0	2.4	35	NRagged	334.55	218.5	0	8.08	26	>WL85_RS15000 ref|WP_059464522.1|gi|981244812| TonB-dependent receptor	2916	Nsco_NS_434_20203020_B_diffuse_HILIC2.46878.46878.4	controllerType=0 controllerNumber=1 scan=46878	125.513	Trypsin	B2	DAEPASAASAAAPAPVSREPERELPTISVSASAATDPTVGYQPR	596
77585:4	126	K.VFQYIQPQDAQALQAASPSGAS[+365.132][+231.074]GAQAAAAPADAATVGAVPDASVQSTPLQPPAPISNSSSVHPGNPK.A	HexNAc(1)Hex(1) 231.0743	S[+231][+365]	1765.86	4	7060.43	7056.41	4	0.8	195	Specific	334.58	145.2	0	4.48	41	>WL85_RS00415 ref|WP_059465105.1|gi|981245395| BON domain protein	79	Nsco_NS_434_20203020_B_diffuse_HILIC3.64135.64135.4	controllerType=0 controllerNumber=1 scan=64135	165.624	Trypsin	B3	VFQYIQPQDAQALQAASPSGASGAQAAAAPADAATVGAVPDASVQSTPLQPPAPISNSSSVHPGNPK	596
60204:3	14	K.KAILESVYQGAGQAAS[+568.212]APMPPTQWSYDK.N	HexNAc(2)Hex(1)	S[+568]	1188.57	3	3563.69	3562.68	1	2.3	328	Specific	334.72	265.59	71.21	8.21	36	>WL85_RS22165 ref|WP_059468579.1|gi|981248869| peptide ABC transporter substrate-binding protein	4319	Nsco_NS_434_20203020_B_diffuse_HILIC3.50465.50465.3	controllerType=0 controllerNumber=1 scan=50465	132.125	Trypsin	B3	KAILESVYQGAGQAASAPMPPTQWSYDK	568
38459:3	814	K.AADAGGAKPAAGASAAPAAPAPVAVPAS[+365.132][+231.074]AVS[+568.212][+100.064]GSAA.Q	HexNAc(1)Hex(1) 231.0743,HexNAc(2)Hex(1) 100.064	S[+100][+231][+365][+568]	1365.32	3	4093.94	4092.94	1	0.9	151	CRagged	334.88	305.34	0	5.45	11	>WL85_RS04975 ref|WP_059467857.1|gi|981248147| outer membrane lipid asymmetry maintenance protein MlaD	967	Nsco_NS_434_20203020_B_diffuse_HILIC3.32830.32830.3	controllerType=0 controllerNumber=1 scan=32830	89.003	Trypsin	B3	AADAGGAKPAAGASAAPAAPAPVAVPASAVSGSAA	1264
36108:3	10	K.VAPPPADNGAS[+365.132][+231.074]QPQQFDPNRALQGK.T	HexNAc(1)Hex(1) 231.0743	S[+231][+365]	1068.17	3	3202.5	3199.5	3	-4.3	50	Specific	334.91	57.17	57.17	4.38	57	>WL85_RS12820 ref|WP_059465879.1|gi|981246169| cell division protein	2489	Nsco_NS_434_20203020_B_diffuse_HILIC1.31674.31674.3	controllerType=0 controllerNumber=1 scan=31674	85.6708	Trypsin	B1	VAPPPADNGASQPQQFDPNRALQGK	596
70478:4	20	G.KMPEDAAGAAAPAEAAS[+568.212]APAQAASGAEPAAASASAALST[+568.212]IYFETGK.S	HexNAc(2)Hex(1),HexNAc(2)Hex(1)	S[+568], T[+568]	1346.88	4	5384.49	5384.46	0	4.4	392	NRagged	335.28	335.28	85.65	4.85	105	>WL85_RS13170 ref|WP_059511914.1|gi|981294205| cytochrome-c oxidase	2559	Nsco_NS_434_20203020_B_diffuse_HILIC1.59038.59038.4	controllerType=0 controllerNumber=1 scan=59038	152.641	Trypsin	B1	KMPEDAAGAAAPAEAASAPAQAASGAEPAAASASAALSTIYFETGK	1136
31633:4	753	V.T[+162.053][+462.149]YS[+568.212][+100.064]PNNTGADRWLTEMHAAGREFHAYPVDVADHDSC[+57.021]QQC[+57.021]IEK.I	Hex(1) 462.1486,HexNAc(2)Hex(1) 100.064	C[+57]*2, S[+100][+568], T[+162][+462]	1543.66	4	6171.61	6169.63	2	-3.5	33	NRagged	335.69	7.63	0	3.83	4	>WL85_RS01535 ref|WP_059465803.1|gi|981246093| beta-ketoacyl-ACP reductase	293	Nsco_NS_434_20203020_B_diffuse_HILIC3.27548.27548.4	controllerType=0 controllerNumber=1 scan=27548	75.6221	Trypsin	B3	TYSPNNTGADRWLTEMHAAGREFHAYPVDVADHDSCQQCIEK	1292
36797:3	3	A.AAAQQAAAQQAAEAQQEAS[+568.212]GAQSAQDEAR.A	HexNAc(2)Hex(1)	S[+568]	1142.84	3	3426.51	3424.52	2	-4.2	185	NRagged	335.73	335.73	9.6	5.65	38	>WL85_RS10190 ref|WP_059537220.1|gi|981320506| translation initiation factor IF-2	1972	Nsco_NS_434_20203020_B_diffuse_HILIC1.32211.32211.3	controllerType=0 controllerNumber=1 scan=32211	87.0394	Trypsin	B1	AAAQQAAAQQAAEAQQEASGAQSAQDEAR	568
32892:3	7	K.VAPPPADNGAS[+568.212]QPQQFDPNRALQGK.T	HexNAc(2)Hex(1)	S[+568]	1057.84	3	3171.51	3171.51	0	1.7	50	Specific	336.35	290.42	290.42	6.9	59	>WL85_RS12820 ref|WP_059465879.1|gi|981246169| cell division protein	2489	Nsco_NS_434_20203020_B_diffuse_HILIC3.28525.28525.3	controllerType=0 controllerNumber=1 scan=28525	78.0171	Trypsin	B3	VAPPPADNGASQPQQFDPNRALQGK	568
74643:5	126	Y.IQPQDAQALQAASPSGAS[+568.212]GAQAAAAPADAATVGAVPDAS[+365.132][+231.074]VQSTPLQPPAPISNSSSVHPGNPK.A	HexNAc(2)Hex(1),HexNAc(1)Hex(1) 231.0743	S[+231][+365][+568]	1419.48	5	7093.36	7087.37	6	-4.1	199	NRagged	336.52	336.52	0	4.52	41	>WL85_RS00415 ref|WP_059465105.1|gi|981245395| BON domain protein	79	Nsco_NS_434_20203020_B_diffuse_HILIC3.61840.61840.5	controllerType=0 controllerNumber=1 scan=61840	159.483	Trypsin	B3	IQPQDAQALQAASPSGASGAQAAAAPADAATVGAVPDASVQSTPLQPPAPISNSSSVHPGNPK	1164
19615:3	49	P.KAAPADAAS[+365.132][+231.074]SAAAVAGEPR.W	HexNAc(1)Hex(1) 231.0743	S[+231][+365]	770.035	3	2308.09	2307.08	1	1.6	518	NRagged	336.62	253.57	0.8	6.33	14	>WL85_RS03445 ref|WP_059468221.1|gi|981248511| uroporphyrinogen-III synthase	667	Nsco_NS_434_20203020_B_diffuse_HILIC3.18166.18166.3	controllerType=0 controllerNumber=1 scan=18166	51.3551	Trypsin	B3	KAAPADAASSAAAVAGEPR	596
45340:3	26	K.KASEAAAAASAAQAAAAAS[+365.132][+231.074]AS[+568.212]AGPVSAAAVDQDANAQAAR.A	HexNAc(1)Hex(1) 231.0743,HexNAc(2)Hex(1)	S[+231][+365][+568]	1559.72	3	4677.16	4675.13	2	3.4	143	Specific	336.64	314.63	0	8.02	57	>WL85_RS15720 ref|WP_059465377.1|gi|981245667| cell envelope protein SmpA	3057	Nsco_NS_434_20203020_B_diffuse_HILIC3.38518.38518.3	controllerType=0 controllerNumber=1 scan=38518	103.538	Trypsin	B3	KASEAAAAASAAQAAAAASASAGPVSAAAVDQDANAQAAR	1164
69187:4	21	K.QVADARNGKMPEDAAGAAAPAEAAS[+568.212]APAQAAS[+365.132][+231.074]GAEPAAASASAALSTIYFETGK.S	HexNAc(2)Hex(1),HexNAc(1)Hex(1) 231.0743	S[+231][+365][+568]	1557.72	4	6227.87	6223.85	4	1.1	384	Specific	336.79	88.87	2.8	4.28	107	>WL85_RS13170 ref|WP_059511914.1|gi|981294205| cytochrome-c oxidase	2559	Nsco_NS_434_20203020_B_diffuse_HILIC3.57477.57477.4	controllerType=0 controllerNumber=1 scan=57477	148.204	Trypsin	B3	QVADARNGKMPEDAAGAAAPAEAASAPAQAASGAEPAAASASAALSTIYFETGK	1164
18617:3	35	P.KAAPADAAS[+365.132][+231.074]SAAAVAGEPR.W	HexNAc(1)Hex(1) 231.0743	S[+231][+365]	769.7	3	2307.09	2307.08	0	1.3	518	NRagged	336.83	293.3	14.81	5.12	23	>WL85_RS03445 ref|WP_059468221.1|gi|981248511| uroporphyrinogen-III synthase	667	Nsco_NS_434_20203020_B_diffuse_HILIC2.17424.17424.3	controllerType=0 controllerNumber=1 scan=17424	50.256	Trypsin	B2	KAAPADAASSAAAVAGEPR	596
46914:2	830	A.AKPAQAGLES[+365.132][+231.074][+100.064]LT[+365.132][+231.074][+100.064]AVGSR.L	HexNAc(1)Hex(1) 231.0743 100.064,HexNAc(1)Hex(1) 231.0743 100.064	S[+100][+231][+365], T[+100][+231][+365]	1525.22	2	3049.44	3048.45	1	-3.4	15	NRagged	337.02	233.84	7.2	3.95	8	>WL85_RS26615 ref|WP_059464407.1|gi|981244697| XRE family transcriptional regulator	5191	Nsco_NS_434_20203020_B_diffuse_HILIC2.39798.39798.2	controllerType=0 controllerNumber=1 scan=39798	108.02	Trypsin	B2	AKPAQAGLESLTAVGSR	1392
10947:2	202	K.KLQQWS[+365.132][+231.074]QQNASGAKPASGE.-	HexNAc(1)Hex(1) 231.0743	S[+231][+365]	1306.61	2	2612.21	2611.2	1	0.7	124	CRagged	337.43	302.23	10	7.17	13	>WL85_RS23575 ref|WP_059508712.1|gi|981290865| hypothetical protein	4596	Nsco_NS_434_20203020_B_diffuse_HILIC3.11184.11184.2	controllerType=0 controllerNumber=1 scan=11184	34.25	Trypsin	B3	KLQQWSQQNASGAKPASGE	596
26652:3	330	R.LNEHPQMPFAAS[+568.212]APSQK.Y	HexNAc(2)Hex(1)	S[+568]	807.711	3	2421.12	2421.11	0	2.5	43	Specific	337.81	255.98	78.73	5.45	10	>WL85_RS26870 ref|WP_059467085.1|gi|981247375| hypothetical protein	5240	Nsco_NS_434_20203020_B_diffuse_HILIC2.23791.23791.3	controllerType=0 controllerNumber=1 scan=23791	66.5325	Trypsin	B2	LNEHPQMPFAASAPSQK	568
72243:5	87	Q.PQDAQALQAASPSGASGAQAAAAPADAAT[+568.212][+100.064]VGAVPDAS[+365.132][+231.074][+100.064]VQSTPLQPPAPISNSSSVHPGNPK.A	HexNAc(2)Hex(1) 100.064,HexNAc(1)Hex(1) 231.0743 100.064	S[+100][+231][+365], T[+100][+568]	1411.08	5	7051.39	7046.35	5	3.4	201	NRagged	337.99	337.99	0	5.95	54	>WL85_RS00415 ref|WP_059465105.1|gi|981245395| BON domain protein	79	Nsco_NS_434_20203020_B_diffuse_HILIC2.59786.59786.5	controllerType=0 controllerNumber=1 scan=59786	158.819	Trypsin	B2	PQDAQALQAASPSGASGAQAAAAPADAATVGAVPDASVQSTPLQPPAPISNSSSVHPGNPK	1364
73648:3	20	G.KMPEDAAGAAAPAEAAS[+568.212]APAQAASGAEPAAASASAALSTIYFETGK.S	HexNAc(2)Hex(1)	S[+568]	1606.09	3	4816.26	4816.25	0	2	392	NRagged	338.26	269.94	9.54	6.93	105	>WL85_RS13170 ref|WP_059511914.1|gi|981294205| cytochrome-c oxidase	2559	Nsco_NS_434_20203020_B_diffuse_HILIC1.61539.61539.3	controllerType=0 controllerNumber=1 scan=61539	159.207	Trypsin	B1	KMPEDAAGAAAPAEAASAPAQAASGAEPAAASASAALSTIYFETGK	568
00337:2	1572	K.KGQAKAAAAS[+568.212]AAGTNDAGAQN.-	HexNAc(2)Hex(1)	S[+568]	1221.07	2	2441.13	2441.13	0	2.2	57	CRagged	338.53	338.53	8	8.68	4	>WL85_RS00335 ref|WP_059465114.1|gi|981245404| hypothetical protein	64	Nsco_NS_434_20203020_B_diffuse_HILIC2.2563.2563.2	controllerType=0 controllerNumber=1 scan=2563	16.0516	Trypsin	B2	KGQAKAAAASAAGTNDAGAQN	568
68699:4	20	K.QVADARNGKMPEDAAGAAAPAEAAS[+568.212]APAQAAS[+365.132][+231.074]GAEPAAASASAALSTIYFETGK.S	HexNAc(2)Hex(1),HexNAc(1)Hex(1) 231.0743	S[+231][+365][+568]	1556.96	4	6224.84	6223.85	1	-3.2	384	Specific	338.69	338.69	0	6.29	105	>WL85_RS13170 ref|WP_059511914.1|gi|981294205| cytochrome-c oxidase	2559	Nsco_NS_434_20203020_B_diffuse_HILIC1.57613.57613.4	controllerType=0 controllerNumber=1 scan=57613	148.875	Trypsin	B1	QVADARNGKMPEDAAGAAAPAEAASAPAQAASGAEPAAASASAALSTIYFETGK	1164
34924:3	7	K.VAPPPADNGAS[+568.212]QPQQFDPNRALQGK.T	HexNAc(2)Hex(1)	S[+568]	1058.17	3	3172.5	3171.51	1	-3	50	Specific	338.74	61.02	61.02	5.39	59	>WL85_RS12820 ref|WP_059465879.1|gi|981246169| cell division protein	2489	Nsco_NS_434_20203020_B_diffuse_HILIC3.30117.30117.3	controllerType=0 controllerNumber=1 scan=30117	82.1002	Trypsin	B3	VAPPPADNGASQPQQFDPNRALQGK	568
80382:2	1678	K.SKVGDEAVEGGAS[+568.212]AGMQGGASASGAAQ.-	HexNAc(2)Hex(1)	S[+568]	1459.64	2	2918.27	2918.27	0	1.4	110	CRagged	338.79	17.21	12	6.17	5	>WL85_RS01065 ref|WP_060188070.1|gi|982012427| hypothetical protein	206	Nsco_NS_434_20203020_B_diffuse_HILIC2.66184.66184.2	controllerType=0 controllerNumber=1 scan=66184	176.504	Trypsin	B2	SKVGDEAVEGGASAGMQGGASASGAAQ	568
11545:4	15	L.ES[+365.132][+231.074]QLKQVT[+162.053][+462.149]QAEEQEQHNPT[+365.132][+231.074]RPR.L	HexNAc(1)Hex(1) 231.0743,Hex(1) 462.1486,HexNAc(1)Hex(1) 231.0743	S[+231][+365], T[+162][+231][+365][+462]	1114.23	4	4453.92	4449.92	4	-3.1	510	NRagged	339.04	339.04	0	5.53	40	>WL85_RS26445 ref|WP_059511194.1|gi|981293455| ATP-dependent chaperone ClpB	5158	Nsco_NS_434_20203020_B_diffuse_HILIC3.11705.11705.4	controllerType=0 controllerNumber=1 scan=11705	35.4035	Trypsin	B3	ESQLKQVTQAEEQEQHNPTRPR	1816
77400:4	583	R.TGSDFDRPYAGQT[+568.212][+100.064]S[+162.053][+462.149]ADNLLNYADQGGFAPATENLYR.A	HexNAc(2)Hex(1) 100.064,Hex(1) 462.1486	S[+162][+462], T[+100][+568]	1299.08	4	5193.29	5188.26	5	3.7	301	Specific	339.07	339.07	0	6.98	6	>WL85_RS25135 ref|WP_059467212.1|gi|981247502| purine nucleoside permease	4902	Nsco_NS_434_20203020_B_diffuse_HILIC2.63822.63822.4	controllerType=0 controllerNumber=1 scan=63822	170.455	Trypsin	B2	TGSDFDRPYAGQTSADNLLNYADQGGFAPATENLYR	1292
26431:2	316	A.QS[+162.053][+462.149]SDAAAT[+162.053][+462.149]EAPAAAASSPK.A	Hex(1) 462.1486,Hex(1) 462.1486	S[+162][+462], T[+162][+462]	1490.12	2	2979.24	2979.22	0	5	25	NRagged	339.3	205.94	0.8	5.28	9	>WL85_RS30720 ref|WP_059468523.1|gi|981248813| phospholipid-binding protein	5986	Nsco_NS_434_20203020_B_diffuse_HILIC1.24268.24268.2	controllerType=0 controllerNumber=1 scan=24268	66.5728	Trypsin	B1	QSSDAAATEAPAAAASSPK	1248
80594:3	21	R.NGKMPEDAAGAAAPAEAAS[+568.212]APAQAASGAEPAAASASAALSTIYFETGK.S	HexNAc(2)Hex(1)	S[+568]	1663.44	3	4988.32	4987.32	1	0.1	390	Specific	339.55	321.26	4.1	8.01	107	>WL85_RS13170 ref|WP_059511914.1|gi|981294205| cytochrome-c oxidase	2559	Nsco_NS_434_20203020_B_diffuse_HILIC3.66474.66474.3	controllerType=0 controllerNumber=1 scan=66474	171.989	Trypsin	B3	NGKMPEDAAGAAAPAEAASAPAQAASGAEPAAASASAALSTIYFETGK	568
72896:5	87	Q.PQDAQALQAASPSGASGAQAAAAPADAATVGAVPDASVQS[+365.132][+231.074][+100.064]T[+365.132][+231.074][+100.064]PLQPPAPISNSSSVHPGNPK.A	HexNAc(1)Hex(1) 231.0743 100.064,HexNAc(1)Hex(1) 231.0743 100.064	S[+100][+231][+365], T[+100][+231][+365]	1417.08	5	7081.35	7074.35	7	-3.1	201	NRagged	339.72	64.99	0	1.16	54	>WL85_RS00415 ref|WP_059465105.1|gi|981245395| BON domain protein	79	Nsco_NS_434_20203020_B_diffuse_HILIC2.60303.60303.5	controllerType=0 controllerNumber=1 scan=60303	160.301	Trypsin	B2	PQDAQALQAASPSGASGAQAAAAPADAATVGAVPDASVQSTPLQPPAPISNSSSVHPGNPK	1392
72465:3	10	G.KMPEDAAGAAAPAEAAS[+568.212]APAQAASGAEPAAASASAALSTIYFETGK.S	HexNAc(2)Hex(1)	S[+568]	1606.09	3	4816.25	4816.25	0	0.4	392	NRagged	340.02	236.3	9.54	6.68	133	>WL85_RS13170 ref|WP_059511914.1|gi|981294205| cytochrome-c oxidase	2559	Nsco_NS_434_20203020_B_diffuse_HILIC2.59965.59965.3	controllerType=0 controllerNumber=1 scan=59965	159.329	Trypsin	B2	KMPEDAAGAAAPAEAASAPAQAASGAEPAAASASAALSTIYFETGK	568
10115:4	118	A.PKADAGKPAAS[+568.212][+100.064]T[+162.053][+462.149]VAAAS[+162.053][+462.149]AASGAK.V	HexNAc(2)Hex(1) 100.064,Hex(1) 462.1486,Hex(1) 462.1486	S[+100][+162][+462][+568], T[+162][+462]	979.937	4	3916.73	3914.74	2	-4.8	359	NRagged	340.14	22.72	0	4.03	34	>WL85_RS24740 ref|WP_060190539.1|gi|982014999| AsmA family protein	4823	Nsco_NS_434_20203020_B_diffuse_HILIC2.10577.10577.3	controllerType=0 controllerNumber=1 scan=10577	33.4079	Trypsin	B2	PKADAGKPAASTVAAASAASGAK	1916
55658:4	79	S.AASAAAPAPVSREPERELPT[+568.212]IS[+568.212]VSASAATDPTVGYQPR.T	HexNAc(2)Hex(1),HexNAc(2)Hex(1)	S[+568], T[+568]	1240.35	4	4958.39	4957.37	1	4.1	41	NRagged	340.38	96.4	1.2	4.12	26	>WL85_RS15000 ref|WP_059464522.1|gi|981244812| TonB-dependent receptor	2916	Nsco_NS_434_20203020_B_diffuse_HILIC2.46764.46764.4	controllerType=0 controllerNumber=1 scan=46764	125.237	Trypsin	B2	AASAAAPAPVSREPERELPTISVSASAATDPTVGYQPR	1136
73385:5	105	I.QPQDAQALQAASPSGASGAQAAAAPADAATVGAVPDASVQS[+568.212][+100.064]T[+568.212][+100.064]PLQPPAPISNSSSVHPGNPK.A	HexNAc(2)Hex(1) 100.064,HexNAc(2)Hex(1) 100.064	S[+100][+568], T[+100][+568]	1430.89	5	7150.42	7146.42	4	-1	200	NRagged	340.44	340.44	0	3.86	52	>WL85_RS00415 ref|WP_059465105.1|gi|981245395| BON domain protein	79	Nsco_NS_434_20203020_B_diffuse_HILIC1.61345.61345.5	controllerType=0 controllerNumber=1 scan=61345	158.689	Trypsin	B1	QPQDAQALQAASPSGASGAQAAAAPADAATVGAVPDASVQSTPLQPPAPISNSSSVHPGNPK	1336
73203:3	21	R.NGKM[+15.995]PEDAAGAAAPAEAAS[+568.212]APAQAASGAEPAAASASAALSTIYFETGK.S	HexNAc(2)Hex(1)	M[+16], S[+568]	1668.44	3	5003.32	5003.31	0	1	390	Specific	341.23	188.86	4.1	7.8	107	>WL85_RS13170 ref|WP_059511914.1|gi|981294205| cytochrome-c oxidase	2559	Nsco_NS_434_20203020_B_diffuse_HILIC3.60715.60715.3	controllerType=0 controllerNumber=1 scan=60715	156.577	Trypsin	B3	NGKMPEDAAGAAAPAEAASAPAQAASGAEPAAASASAALSTIYFETGK	568
09280:3	2051	R.GDLRGDIAS[+568.212]NAR.A	HexNAc(2)Hex(1)	S[+568]	604.955	3	1812.85	1812.85	0	2.3	58	Specific	341.49	207.6	207.6	4.9	1	>WL85_RS10230 ref|WP_059467648.1|gi|981247938| hypothetical protein	1980	Nsco_NS_434_20203020_B_diffuse_HILIC2.9928.9928.3	controllerType=0 controllerNumber=1 scan=9928	31.9369	Trypsin	B2	GDLRGDIASNAR	568
56612:4	104	A.DAEPASAASAAAPAPVSREPERELPTIS[+365.132][+231.074]VSASAATDPTVGYQPR.T	HexNAc(1)Hex(1) 231.0743	S[+231][+365]	1247.6	4	4987.39	4987.38	0	2.1	35	NRagged	342.08	269.25	0	8.15	24	>WL85_RS15000 ref|WP_059464522.1|gi|981244812| TonB-dependent receptor	2916	Nsco_NS_434_20203020_B_diffuse_HILIC3.47604.47604.4	controllerType=0 controllerNumber=1 scan=47604	125.281	Trypsin	B3	DAEPASAASAAAPAPVSREPERELPTISVSASAATDPTVGYQPR	596
50197:4	26	K.KASEAAAAASAAQAAAAASAS[+365.132][+231.074]AGPVS[+568.212]AAAVDQDANAQAAR.A	HexNAc(1)Hex(1) 231.0743,HexNAc(2)Hex(1)	S[+231][+365][+568]	1170.04	4	4677.15	4675.13	2	0.8	143	Specific	342.59	167.1	0	6.34	57	>WL85_RS15720 ref|WP_059465377.1|gi|981245667| cell envelope protein SmpA	3057	Nsco_NS_434_20203020_B_diffuse_HILIC3.42447.42447.4	controllerType=0 controllerNumber=1 scan=42447	113.126	Trypsin	B3	KASEAAAAASAAQAAAAASASAGPVSAAAVDQDANAQAAR	1164
62987:3	51	A.SEAAAAASAAQAAAAAS[+568.212][+100.064]ASAGPVSAAAVDQDANAQAAR.A	HexNAc(2)Hex(1) 100.064	S[+100][+568]	1327.96	3	3981.86	3979.86	2	-2.1	145	NRagged	342.61	332.39	2.1	2.42	50	>WL85_RS15720 ref|WP_059465377.1|gi|981245667| cell envelope protein SmpA	3057	Nsco_NS_434_20203020_B_diffuse_HILIC1.53208.53208.3	controllerType=0 controllerNumber=1 scan=53208	138.364	Trypsin	B1	SEAAAAASAAQAAAAASASAGPVSAAAVDQDANAQAAR	668
32473:3	10	K.VAPPPADNGAS[+568.212]QPQQFDPNRALQGK.T	HexNAc(2)Hex(1)	S[+568]	1057.84	3	3171.51	3171.51	0	1.8	50	Specific	342.75	306.79	306.79	6.58	57	>WL85_RS12820 ref|WP_059465879.1|gi|981246169| cell division protein	2489	Nsco_NS_434_20203020_B_diffuse_HILIC1.28838.28838.3	controllerType=0 controllerNumber=1 scan=28838	78.3417	Trypsin	B1	VAPPPADNGASQPQQFDPNRALQGK	568
54984:4	102	R.QPASGPAVEWGGMMYGS[+365.132][+231.074]QLMTPAERNEYHAR.M	HexNAc(1)Hex(1) 231.0743	S[+231][+365]	1005.2	4	4017.77	4017.76	0	3.2	30	Specific	343.12	343.12	3.6	8.55	22	>WL85_RS12305 ref|WP_060189112.1|gi|982013572| hypothetical protein	2387	Nsco_NS_434_20203020_B_diffuse_HILIC3.46311.46311.4	controllerType=0 controllerNumber=1 scan=46311	122.126	Trypsin	B3	QPASGPAVEWGGMMYGSQLMTPAERNEYHAR	596
36816:3	716	R.FSGADGASAPVAS[+568.212]LRAPLR.A	HexNAc(2)Hex(1)	S[+568]	804.404	3	2411.2	2411.19	0	2	63	Specific	343.31	269.85	0	8.26	5	>WL85_RS02140 ref|WP_060188332.1|gi|982012689| peptidase M48	412	Nsco_NS_434_20203020_B_diffuse_HILIC1.32225.32225.3	controllerType=0 controllerNumber=1 scan=32225	87.071	Trypsin	B1	FSGADGASAPVASLRAPLR	568
53465:3	51	A.ASAAQAAAAASAS[+365.132][+231.074][+100.064]AGPVS[+568.212]AAAVDQDANAQAAR.A	HexNAc(1)Hex(1) 231.0743 100.064,HexNAc(2)Hex(1)	S[+100][+231][+365][+568]	1359.29	3	4075.86	4075.84	0	3.1	151	NRagged	343.63	330.25	0	4.91	50	>WL85_RS15720 ref|WP_059465377.1|gi|981245667| cell envelope protein SmpA	3057	Nsco_NS_434_20203020_B_diffuse_HILIC1.45591.45591.3	controllerType=0 controllerNumber=1 scan=45591	120.22	Trypsin	B1	ASAAQAAAAASASAGPVSAAAVDQDANAQAAR	1264
30210:4	4	K.LSKPAATTSATTSATTSTGTAATPTAATPAPAPAAS[+162.053][+462.149]APEAASKPAK.S	Hex(1) 462.1486	S[+162][+462]	1195.09	4	4777.35	4776.33	1	3.1	98	Specific	343.91	282.9	16.22	6.03	113	>WL85_RS26455 ref|WP_059464384.1|gi|981244674| competence protein ComE	5160	Nsco_NS_434_20203020_B_diffuse_HILIC3.26453.26453.4	controllerType=0 controllerNumber=1 scan=26453	72.8234	Trypsin	B3	LSKPAATTSATTSATTSTGTAATPTAATPAPAPAASAPEAASKPAK	624
53253:3	51	K.KASEAAAAASAAQAAAAAS[+162.053][+462.149]AS[+568.212]AGPVSAAAVDQDANAQAAR.A	Hex(1) 462.1486,HexNAc(2)Hex(1)	S[+162][+462][+568]	1568.39	3	4703.14	4703.13	0	2.6	143	Specific	344.04	327.64	0	8.94	50	>WL85_RS15720 ref|WP_059465377.1|gi|981245667| cell envelope protein SmpA	3057	Nsco_NS_434_20203020_B_diffuse_HILIC1.45415.45415.3	controllerType=0 controllerNumber=1 scan=45415	119.78	Trypsin	B1	KASEAAAAASAAQAAAAASASAGPVSAAAVDQDANAQAAR	1192
49178:3	359	K.RYQTLLSQDSIAS[+568.212]QTVDTQASLVK.Q	HexNAc(2)Hex(1)	S[+568]	1074.54	3	3221.6	3220.6	1	1.4	173	Specific	344.2	344.2	1.2	8.17	8	>WL85_RS22730 ref|WP_060190719.1|gi|982015179| efflux transporter periplasmic adaptor subunit	4430	Nsco_NS_434_20203020_B_diffuse_HILIC1.42223.42223.3	controllerType=0 controllerNumber=1 scan=42223	112.164	Trypsin	B1	RYQTLLSQDSIASQTVDTQASLVK	568
33792:4	4	K.LSKPAATTSATTSATTSTGTAATPTAATPAPAPAAS[+568.212]APEAASKPAK.S	HexNAc(2)Hex(1)	S[+568]	1180.84	4	4720.35	4720.34	0	2.1	98	Specific	344.26	344.26	25.3	8.54	113	>WL85_RS26455 ref|WP_059464384.1|gi|981244674| competence protein ComE	5160	Nsco_NS_434_20203020_B_diffuse_HILIC3.29197.29197.5	controllerType=0 controllerNumber=1 scan=29197	79.7573	Trypsin	B3	LSKPAATTSATTSATTSTGTAATPTAATPAPAPAASAPEAASKPAK	568
55851:4	79	S.AASAAAPAPVS[+568.212]REPERELPTIS[+365.132][+231.074]VSASAATDPTVGYQPR.T	HexNAc(2)Hex(1),HexNAc(1)Hex(1) 231.0743	S[+231][+365][+568]	1247.35	4	4986.39	4985.36	1	4.5	41	NRagged	344.42	3.78	0	3.61	26	>WL85_RS15000 ref|WP_059464522.1|gi|981244812| TonB-dependent receptor	2916	Nsco_NS_434_20203020_B_diffuse_HILIC2.46915.46915.4	controllerType=0 controllerNumber=1 scan=46915	125.619	Trypsin	B2	AASAAAPAPVSREPERELPTISVSASAATDPTVGYQPR	1164
75495:5	126	Y.IQPQDAQALQAASPSGAS[+365.132][+231.074]GAQAAAAPADAATVGAVPDASVQS[+568.212]TPLQPPAPISNSSSVHPGNPK.A	HexNAc(1)Hex(1) 231.0743,HexNAc(2)Hex(1)	S[+231][+365][+568]	1419.68	5	7094.38	7087.37	7	-1.4	199	NRagged	344.63	344.63	0	4.45	41	>WL85_RS00415 ref|WP_059465105.1|gi|981245395| BON domain protein	79	Nsco_NS_434_20203020_B_diffuse_HILIC3.62532.62532.5	controllerType=0 controllerNumber=1 scan=62532	161.311	Trypsin	B3	IQPQDAQALQAASPSGASGAQAAAAPADAATVGAVPDASVQSTPLQPPAPISNSSSVHPGNPK	1164
23029:2	195	F.AQT[+162.053][+462.149]DAS[+162.053][+462.149]APAASAASDAK.A	Hex(1) 462.1486,Hex(1) 462.1486	S[+162][+462], T[+162][+462]	1391.06	2	2781.11	2781.12	0	-4.8	27	NRagged	344.7	255.35	10.15	5.39	12	>WL85_RS05585 ref|WP_059509331.1|gi|981291484| hypothetical protein	1089	Nsco_NS_434_20203020_B_diffuse_HILIC1.21536.21536.2	controllerType=0 controllerNumber=1 scan=21536	59.6309	Trypsin	B1	AQTDASAPAASAASDAK	1248
78107:4	793	D.GVNAAMVYGTDGGIASS[+568.212][+100.064]GLVVLDDDKHVQPVYAPTPVIR.E	HexNAc(2)Hex(1) 100.064	S[+100][+568]	1163.84	4	4652.34	4650.31	2	3.3	214	NRagged	344.88	344.88	1.2	8.33	4	>WL85_RS16770 ref|WP_059466890.1|gi|981247180| ABC transporter	3263	Nsco_NS_434_20203020_B_diffuse_HILIC1.65012.65012.4	controllerType=0 controllerNumber=1 scan=65012	168.667	Trypsin	B1	GVNAAMVYGTDGGIASSGLVVLDDDKHVQPVYAPTPVIR	668
58742:3	44	K.ASEAAAAASAAQAAAAAS[+568.212]AS[+365.132][+231.074]AGPVSAAAVDQDANAQAAR.A	HexNAc(2)Hex(1),HexNAc(1)Hex(1) 231.0743	S[+231][+365][+568]	1516.69	3	4548.06	4547.04	1	3.4	144	Specific	345.01	71.89	0	4.94	52	>WL85_RS15720 ref|WP_059465377.1|gi|981245667| cell envelope protein SmpA	3057	Nsco_NS_434_20203020_B_diffuse_HILIC2.49281.49281.3	controllerType=0 controllerNumber=1 scan=49281	131.588	Trypsin	B2	ASEAAAAASAAQAAAAASASAGPVSAAAVDQDANAQAAR	1164
52409:3	59	G.PAS[+568.212][+100.064]VAQPMT[+568.212][+100.064]EAANTAAPLR.A	HexNAc(2)Hex(1) 100.064,HexNAc(2)Hex(1) 100.064	S[+100][+568], T[+100][+568]	1078.18	3	3232.51	3232.52	0	-0.4	45	NRagged	345.59	345.59	20.8	4.04	20	>WL85_RS26355 ref|WP_060189974.1|gi|982014434| phosphate starvation-inducible protein PhoH	5140	Nsco_NS_434_20203020_B_diffuse_HILIC1.44751.44751.3	controllerType=0 controllerNumber=1 scan=44751	118.186	Trypsin	B1	PASVAQPMTEAANTAAPLR	1336
67161:4	87	V.KVFQYIQPQDAQALQAASPSGAS[+568.212]GAQAAAAPADAATVGAVPDASVQSTPLQPPAPISNSSSVHPGNPK.A	HexNAc(2)Hex(1)	S[+568]	1790.14	4	7157.53	7156.51	1	1.3	194	NRagged	345.63	345.63	5.1	6.72	54	>WL85_RS00415 ref|WP_059465105.1|gi|981245395| BON domain protein	79	Nsco_NS_434_20203020_B_diffuse_HILIC2.55830.55830.4	controllerType=0 controllerNumber=1 scan=55830	147.881	Trypsin	B2	KVFQYIQPQDAQALQAASPSGASGAQAAAAPADAATVGAVPDASVQSTPLQPPAPISNSSSVHPGNPK	568
68579:4	10	K.QVADARNGKM[+15.995]PEDAAGAAAPAEAAS[+365.132][+231.074]APAQAAS[+162.053][+462.149]GAEPAAASASAALSTIYFETGK.S	HexNAc(1)Hex(1) 231.0743,Hex(1) 462.1486	M[+16], S[+162][+231][+365][+462]	1574.97	4	6296.87	6295.84	1	4.5	384	Specific	345.91	345.91	20.12	7.16	133	>WL85_RS13170 ref|WP_059511914.1|gi|981294205| cytochrome-c oxidase	2559	Nsco_NS_434_20203020_B_diffuse_HILIC2.56877.56877.4	controllerType=0 controllerNumber=1 scan=56877	150.711	Trypsin	B2	QVADARNGKMPEDAAGAAAPAEAASAPAQAASGAEPAAASASAALSTIYFETGK	1220
70737:4	442	S.DATAPVAGTRPAMTSLS[+365.132][+231.074]GDASTAAPASATEAGAQGNVAELTQLLHDGR.I	HexNAc(1)Hex(1) 231.0743	S[+231][+365]	1301.37	4	5202.47	5202.45	0	4.2	30	NRagged	345.92	345.92	0	7.23	9	>WL85_RS26920 ref|WP_060190030.1|gi|982014490| hypothetical protein	5250	Nsco_NS_434_20203020_B_diffuse_HILIC2.58587.58587.4	controllerType=0 controllerNumber=1 scan=58587	155.468	Trypsin	B2	DATAPVAGTRPAMTSLSGDASTAAPASATEAGAQGNVAELTQLLHDGR	596
31055:4	69	C.GGVQNLDANS[+365.132][+231.074]LTSAGT[+568.212]S[+162.053][+462.149]LFKAATLSDSDIAALSNDSC[+57.021]K.A	HexNAc(1)Hex(1) 231.0743,HexNAc(2)Hex(1),Hex(1) 462.1486	C[+57], S[+162][+231][+365][+462], T[+568]	1398.37	4	5590.47	5588.45	2	2.7	20	NRagged	346	346	0	4.4	30	>WL85_RS01615 ref|WP_059465789.1|gi|981246079| peptidase	309	Nsco_NS_434_20203020_B_diffuse_HILIC1.27736.27736.4	controllerType=0 controllerNumber=1 scan=27736	75.6496	Trypsin	B1	GGVQNLDANSLTSAGTSLFKAATLSDSDIAALSNDSCK	1788
81139:3	201	A.QITPDDVT[+365.132][+231.074][+100.064]FENT[+162.053][+462.149]AS[+568.212][+100.064]NANIR.V	HexNAc(1)Hex(1) 231.0743 100.064,Hex(1) 462.1486,HexNAc(2)Hex(1) 100.064	S[+100][+568], T[+100][+162][+231][+365][+462]	1365.93	3	4095.78	4094.76	1	4.3	61	NRagged	346.05	301.49	0	4.38	12	>WL85_RS16055 ref|WP_059465430.1|gi|981245720| preprotein translocase subunit SecD	3123	Nsco_NS_434_20203020_B_diffuse_HILIC1.67368.67368.3	controllerType=0 controllerNumber=1 scan=67368	174.391	Trypsin	B1	QITPDDVTFENTASNANIR	1988
20193:4	266	R.GHGHASAAQVPAPAAGS[+162.053][+462.149]T[+568.212]DTPTGAASQPAVR.R	Hex(1) 462.1486,HexNAc(2)Hex(1)	S[+162][+462], T[+568]	1008.46	4	4030.81	4030.8	0	3.4	68	Specific	346.21	346.21	0	8.63	24	>WL85_RS15870 ref|WP_059465403.1|gi|981245693| hypothetical protein	3086	Nsco_NS_434_20203020_B_diffuse_HILIC2.18673.18673.4	controllerType=0 controllerNumber=1 scan=18673	53.4316	Trypsin	B2	GHGHASAAQVPAPAAGSTDTPTGAASQPAVR	1192
51745:3	26	K.KAS[+162.053][+462.149]EAAAAAS[+568.212]AAQAAAAASASAGPVSAAAVDQDANAQAAR.A	Hex(1) 462.1486,HexNAc(2)Hex(1)	S[+162][+462][+568]	1568.38	3	4703.14	4703.13	0	1.4	143	Specific	347.02	296.1	3.56	8.21	57	>WL85_RS15720 ref|WP_059465377.1|gi|981245667| cell envelope protein SmpA	3057	Nsco_NS_434_20203020_B_diffuse_HILIC3.43676.43676.3	controllerType=0 controllerNumber=1 scan=43676	116.031	Trypsin	B3	KASEAAAAASAAQAAAAASASAGPVSAAAVDQDANAQAAR	1192
16323:3	49	P.KAAPADAAS[+568.212]SAAAVAGEPR.W	HexNAc(2)Hex(1)	S[+568]	760.369	3	2279.09	2279.09	0	2.1	518	NRagged	347.07	276.95	12.08	6.66	14	>WL85_RS03445 ref|WP_059468221.1|gi|981248511| uroporphyrinogen-III synthase	667	Nsco_NS_434_20203020_B_diffuse_HILIC3.15574.15574.3	controllerType=0 controllerNumber=1 scan=15574	44.8697	Trypsin	B3	KAAPADAASSAAAVAGEPR	568
22188:2	1938	A.QAS[+162.053][+462.149]AAGADAM[+15.995]APAS[+365.132][+231.074]APMKK.D	Hex(1) 462.1486,HexNAc(1)Hex(1) 231.0743	M[+16], S[+162][+231][+365][+462]	1505.64	2	3010.28	3010.27	0	3.3	23	NRagged	347.57	312.14	0	6.99	3	>WL85_RS00335 ref|WP_059465114.1|gi|981245404| hypothetical protein	64	Nsco_NS_434_20203020_B_diffuse_HILIC3.20305.20305.2	controllerType=0 controllerNumber=1 scan=20305	56.8225	Trypsin	B3	QASAAGADAMAPASAPMKK	1220
73835:4	87	K.VFQYIQPQDAQALQAASPSGAS[+365.132][+231.074]GAQAAAAPADAATVGAVPDASVQSTPLQPPAPISNSSSVHPGNPK.A	HexNAc(1)Hex(1) 231.0743	S[+231][+365]	1764.86	4	7056.42	7056.41	0	0.4	195	Specific	348.18	347.21	0	6.36	54	>WL85_RS00415 ref|WP_059465105.1|gi|981245395| BON domain protein	79	Nsco_NS_434_20203020_B_diffuse_HILIC2.61008.61008.4	controllerType=0 controllerNumber=1 scan=61008	162.303	Trypsin	B2	VFQYIQPQDAQALQAASPSGASGAQAAAAPADAATVGAVPDASVQSTPLQPPAPISNSSSVHPGNPK	596
68223:4	20	Q.VADARNGKMPEDAAGAAAPAEAAS[+365.132][+231.074][+100.064]APAQAAS[+568.212]GAEPAAASASAALSTIYFETGK.S	HexNAc(1)Hex(1) 231.0743 100.064,HexNAc(2)Hex(1)	S[+100][+231][+365][+568]	1549.97	4	6196.84	6195.86	1	-3	385	NRagged	348.33	54.26	54.26	3.64	105	>WL85_RS13170 ref|WP_059511914.1|gi|981294205| cytochrome-c oxidase	2559	Nsco_NS_434_20203020_B_diffuse_HILIC1.57266.57266.4	controllerType=0 controllerNumber=1 scan=57266	147.999	Trypsin	B1	VADARNGKMPEDAAGAAAPAEAASAPAQAASGAEPAAASASAALSTIYFETGK	1264
47324:3	721	K.ASPPYAADKPIVVVSPPATAAAPASPAS[+365.132][+231.074]AAR.-	HexNAc(1)Hex(1) 231.0743	S[+231][+365]	1166.93	3	3498.77	3497.75	1	3.3	291	Specific	348.33	203.43	5.09	7.27	7	>WL85_RS06100 ref|WP_060190267.1|gi|982014727| photosystem reaction center subunit H	1191	Nsco_NS_434_20203020_B_diffuse_HILIC3.40179.40179.3	controllerType=0 controllerNumber=1 scan=40179	107.71	Trypsin	B3	ASPPYAADKPIVVVSPPATAAAPASPASAAR	596
41861:3	1372	R.RTGSLNNAPGAFSAS[+568.212]GVYPIAER.V	HexNAc(2)Hex(1)	S[+568]	968.469	3	2903.39	2903.39	0	0.9	229	Specific	348.4	248.09	3.59	7.51	8	>WL85_RS06335 ref|WP_059468303.1|gi|981248593| dGTP triphosphohydrolase	1238	Nsco_NS_434_20203020_B_diffuse_HILIC2.35492.35492.3	controllerType=0 controllerNumber=1 scan=35492	96.7048	Trypsin	B2	RTGSLNNAPGAFSASGVYPIAER	568
25708:4	110	K.GASAAQAAPKPNDNS[+568.212]SGTFVFSRPGK.F	HexNAc(2)Hex(1)	S[+568]	783.623	4	3131.47	3130.48	1	-4.2	66	Specific	348.51	135.27	1.2	5.88	25	>WL85_RS27205 ref|WP_059467031.1|gi|981247321| outer membrane lipoprotein carrier protein LolA	5301	Nsco_NS_434_20203020_B_diffuse_HILIC2.23085.23085.4	controllerType=0 controllerNumber=1 scan=23085	64.6977	Trypsin	B2	GASAAQAAPKPNDNSSGTFVFSRPGK	568
27515:5	5	T.TSATTSTGTAATPTAAT[+162.053][+462.149]PAPAPAAS[+365.132][+231.074][+100.064]APEAASKPAK.S	Hex(1) 462.1486,HexNAc(1)Hex(1) 231.0743 100.064	S[+100][+231][+365], T[+162][+462]	890.017	5	4446.06	4444.05	2	-0.7	109	NRagged	348.56	3.54	1.2	1.72	124	>WL85_RS26455 ref|WP_059464384.1|gi|981244674| competence protein ComE	5160	Nsco_NS_434_20203020_B_diffuse_HILIC1.25084.25084.5	controllerType=0 controllerNumber=1 scan=25084	68.6849	Trypsin	B1	TSATTSTGTAATPTAATPAPAPAASAPEAASKPAK	1320
45793:4	26	A.KKASEAAAAASAAQAAAAAS[+365.132][+231.074]AS[+568.212]AGPVSAAAVDQDANAQAAR.A	HexNAc(1)Hex(1) 231.0743,HexNAc(2)Hex(1)	S[+231][+365][+568]	1201.56	4	4803.22	4803.23	0	-1.5	142	NRagged	348.88	348.88	0	7.1	57	>WL85_RS15720 ref|WP_059465377.1|gi|981245667| cell envelope protein SmpA	3057	Nsco_NS_434_20203020_B_diffuse_HILIC3.38959.38959.4	controllerType=0 controllerNumber=1 scan=38959	104.749	Trypsin	B3	KKASEAAAAASAAQAAAAASASAGPVSAAAVDQDANAQAAR	1164
27467:4	151	K.GASAAQAAPKPNDNS[+365.132][+231.074]SGTFVFSRPGK.F	HexNAc(1)Hex(1) 231.0743	S[+231][+365]	790.622	4	3159.47	3158.48	1	-4.1	66	Specific	349.06	307.82	1.2	7.45	18	>WL85_RS27205 ref|WP_059467031.1|gi|981247321| outer membrane lipoprotein carrier protein LolA	5301	Nsco_NS_434_20203020_B_diffuse_HILIC3.24443.24443.4	controllerType=0 controllerNumber=1 scan=24443	67.5021	Trypsin	B3	GASAAQAAPKPNDNSSGTFVFSRPGK	596
44326:5	147	R.HFEESRFSQLLVQLEQWAKPAS[+568.212]SVPT[+568.212][+100.064]PAVTPAPGAPT[+365.132][+231.074][+100.064]AGEHVQPSATSAPTPAPPEPK.V	HexNAc(2)Hex(1),HexNAc(2)Hex(1) 100.064,HexNAc(1)Hex(1) 231.0743 100.064	S[+568], T[+100]*2[+231][+365][+568]	1593.37	5	7962.82	7956.81	6	-1.4	1084	Specific	349.1	349.1	0	7.16	14	>WL85_RS21680 ref|WP_060189440.1|gi|982013900| hypothetical protein	4226	Nsco_NS_434_20203020_B_diffuse_HILIC1.38188.38188.5	controllerType=0 controllerNumber=1 scan=38188	102.04	Trypsin	B1	HFEESRFSQLLVQLEQWAKPASSVPTPAVTPAPGAPTAGEHVQPSATSAPTPAPPEPK	1932
39364:4	453	Q.ADTQLS[+568.212]QVIDAHPNNAHAR.Y	HexNAc(2)Hex(1)	S[+568]	657.814	4	2628.24	2626.22	2	2.3	40	NRagged	349.22	349.22	15.66	6.99	7	>WL85_RS25915 ref|WP_060189926.1|gi|982014386| hypothetical protein	5055	Nsco_NS_434_20203020_B_diffuse_HILIC1.34203.34203.4	controllerType=0 controllerNumber=1 scan=34203	92.1105	Trypsin	B1	ADTQLSQVIDAHPNNAHAR	568
23982:3	151	K.GASAAQAAPKPNDNS[+365.132][+231.074]SGTFVFSRPGK.F	HexNAc(1)Hex(1) 231.0743	S[+231][+365]	1053.5	3	3158.48	3158.48	0	1.5	66	Specific	349.58	292.4	1.2	7.86	18	>WL85_RS27205 ref|WP_059467031.1|gi|981247321| outer membrane lipoprotein carrier protein LolA	5301	Nsco_NS_434_20203020_B_diffuse_HILIC1.22403.22403.3	controllerType=0 controllerNumber=1 scan=22403	61.7538	Trypsin	B1	GASAAQAAPKPNDNSSGTFVFSRPGK	596
54260:3	20	Y.ESAS[+365.132][+231.074][+100.064]S[+568.212]RPLGGTEQGAQALAPQATFADYK.V	HexNAc(1)Hex(1) 231.0743 100.064,HexNAc(2)Hex(1)	S[+100][+231][+365][+568]	1373.97	3	4119.89	4115.87	4	2	12	NRagged	350.12	350.12	4.8	7.03	36	>WL85_RS15465 ref|WP_059538682.1|gi|981322067| ribonucleotide-diphosphate reductase subunit alpha	3006	Nsco_NS_434_20203020_B_diffuse_HILIC2.45609.45609.3	controllerType=0 controllerNumber=1 scan=45609	122.416	Trypsin	B2	ESASSRPLGGTEQGAQALAPQATFADYK	1264
38249:3	2	A.AAAQQAAAQQAAEAQQEAS[+568.212]GAQSAQDEAR.A	HexNAc(2)Hex(1)	S[+568]	1142.84	3	3426.51	3424.52	2	-4.9	185	NRagged	350.16	331.42	9.6	5.99	36	>WL85_RS10190 ref|WP_059537220.1|gi|981320506| translation initiation factor IF-2	1972	Nsco_NS_434_20203020_B_diffuse_HILIC3.32654.32654.3	controllerType=0 controllerNumber=1 scan=32654	88.5649	Trypsin	B3	AAAQQAAAQQAAEAQQEASGAQSAQDEAR	568
73991:3	153	H.AASPAPAAASAAS[+365.132][+231.074]GAAPALTPQQAQQALSVLQNPR.E	HexNAc(1)Hex(1) 231.0743	S[+231][+365]	1293.98	3	3879.92	3878.93	1	-2.3	19	NRagged	350.2	327.3	33.07	5.07	23	>WL85_RS20280 ref|WP_059542240.1|gi|981325791| mechanosensitive ion channel protein	3950	Nsco_NS_434_20203020_B_diffuse_HILIC3.61337.61337.3	controllerType=0 controllerNumber=1 scan=61337	158.173	Trypsin	B3	AASPAPAAASAASGAAPALTPQQAQQALSVLQNPR	596
18424:3	49	P.KAAPADAAS[+365.132][+231.074]SAAAVAGEPR.W	HexNAc(1)Hex(1) 231.0743	S[+231][+365]	769.702	3	2307.09	2307.08	0	2.9	518	NRagged	350.28	347.66	0.8	7.03	14	>WL85_RS03445 ref|WP_059468221.1|gi|981248511| uroporphyrinogen-III synthase	667	Nsco_NS_434_20203020_B_diffuse_HILIC3.17204.17204.3	controllerType=0 controllerNumber=1 scan=17204	48.9982	Trypsin	B3	KAAPADAASSAAAVAGEPR	596
74751:5	105	Y.IQPQDAQALQAASPSGASGAQAAAAPADAAT[+568.212]VGAVPDAS[+365.132][+231.074]VQSTPLQPPAPISNSSSVHPGNPK.A	HexNAc(2)Hex(1),HexNAc(1)Hex(1) 231.0743	S[+231][+365], T[+568]	1419.68	5	7094.38	7087.37	7	-0.8	199	NRagged	350.53	350.53	0	3.71	52	>WL85_RS00415 ref|WP_059465105.1|gi|981245395| BON domain protein	79	Nsco_NS_434_20203020_B_diffuse_HILIC1.62369.62369.5	controllerType=0 controllerNumber=1 scan=62369	161.417	Trypsin	B1	IQPQDAQALQAASPSGASGAQAAAAPADAATVGAVPDASVQSTPLQPPAPISNSSSVHPGNPK	1164
48937:4	90	R.QPASGPAVEWGGMM[+15.995]YGS[+568.212]QLMTPAERNEYHAR.M	HexNAc(2)Hex(1)	M[+16], S[+568]	1002.2	4	4005.76	4005.76	0	1.1	30	Specific	350.75	94.36	3.6	5.26	32	>WL85_RS12305 ref|WP_060189112.1|gi|982013572| hypothetical protein	2387	Nsco_NS_434_20203020_B_diffuse_HILIC1.42041.42041.2	controllerType=0 controllerNumber=1 scan=42041	111.715	Trypsin	B1	QPASGPAVEWGGMMYGSQLMTPAERNEYHAR	568
26953:4	4	K.LSKPAATTSATTSATTST[+365.132][+231.074]GTAATPTAATPAPAPAAS[+365.132][+231.074]APEAASKPAK.S	HexNAc(1)Hex(1) 231.0743,HexNAc(1)Hex(1) 231.0743	S[+231][+365], T[+231][+365]	1336.89	4	5344.55	5344.54	0	0.8	98	Specific	350.77	350.77	0	8.11	113	>WL85_RS26455 ref|WP_059464384.1|gi|981244674| competence protein ComE	5160	Nsco_NS_434_20203020_B_diffuse_HILIC3.24068.24068.4	controllerType=0 controllerNumber=1 scan=24068	66.5051	Trypsin	B3	LSKPAATTSATTSATTSTGTAATPTAATPAPAPAASAPEAASKPAK	1192
24231:3	102	R.GQGMGM[+15.995]GMGPGYMHGRPGGPAS[+568.212]GAAGQ.-	HexNAc(2)Hex(1)	M[+16], S[+568]	1020.09	3	3058.27	3058.26	0	1.4	104	CRagged	350.79	350.79	9.1	8.5	22	>WL85_RS12305 ref|WP_060189112.1|gi|982013572| hypothetical protein	2387	Nsco_NS_434_20203020_B_diffuse_HILIC3.22000.22000.3	controllerType=0 controllerNumber=1 scan=22000	61.1511	Trypsin	B3	GQGMGMGMGPGYMHGRPGGPASGAAGQ	568
55036:3	26	K.KASEAAAAAS[+365.132][+231.074]AAQAAAAASASAGPVSAAAVDQDANAQAAR.A	HexNAc(1)Hex(1) 231.0743	S[+231][+365]	1369.65	3	4106.93	4106.92	0	1.5	143	Specific	351.5	290.08	18.34	6.47	57	>WL85_RS15720 ref|WP_059465377.1|gi|981245667| cell envelope protein SmpA	3057	Nsco_NS_434_20203020_B_diffuse_HILIC3.46351.46351.3	controllerType=0 controllerNumber=1 scan=46351	122.229	Trypsin	B3	KASEAAAAASAAQAAAAASASAGPVSAAAVDQDANAQAAR	596
32340:2	1021	S.ADSAS[+568.212]GTDGQTPSC[+57.021]AIAYVK.G	HexNAc(2)Hex(1)	C[+57], S[+568]	1284.06	2	2567.12	2567.12	0	-0.5	23	NRagged	351.52	288.65	4.68	6.09	5	>WL85_RS27115 ref|WP_059467044.1|gi|981247334| hypothetical protein	5284	Nsco_NS_434_20203020_B_diffuse_HILIC3.28085.28085.2	controllerType=0 controllerNumber=1 scan=28085	76.9013	Trypsin	B3	ADSASGTDGQTPSCAIAYVK	568
65934:3	348	Q.VIS[+568.212]QNVLANGLATDVYAPGQQPPNGAAAMVRPSWKPGAK.T	HexNAc(2)Hex(1)	S[+568]	1514.76	3	4542.27	4542.28	0	-3.2	51	NRagged	351.77	351.77	8.27	6.23	12	>WL85_RS28340 ref|WP_059464820.1|gi|981245110| hypothetical protein	5524	Nsco_NS_434_20203020_B_diffuse_HILIC3.54926.54926.3	controllerType=0 controllerNumber=1 scan=54926	142.275	Trypsin	B3	VISQNVLANGLATDVYAPGQQPPNGAAAMVRPSWKPGAK	568
54516:3	20	S.S[+162.053][+462.149]PLLYQHASGGTTFDEVTVHFSRADGEGK.R	Hex(1) 462.1486	S[+162][+462]	1245.24	3	3733.7	3730.69	3	1.7	69	NRagged	352.14	352.14	1.62	7.79	30	>WL85_RS06505 ref|WP_006477093.1|gi|493523014| hypothetical protein	1268	Nsco_NS_434_20203020_B_diffuse_HILIC3.45883.45883.3	controllerType=0 controllerNumber=1 scan=45883	121.126	Trypsin	B3	SPLLYQHASGGTTFDEVTVHFSRADGEGK	624
68230:3	143	A.ASPAPAAAS[+568.212]AASGAAPALT[+568.212]PQQAQQALSVLQNPR.E	HexNAc(2)Hex(1),HexNAc(2)Hex(1)	S[+568], T[+568]	1450.04	3	4348.11	4348.1	0	0.8	20	NRagged	352.2	148.68	22.93	4.25	30	>WL85_RS20280 ref|WP_059542240.1|gi|981325791| mechanosensitive ion channel protein	3950	Nsco_NS_434_20203020_B_diffuse_HILIC1.57273.57273.3	controllerType=0 controllerNumber=1 scan=57273	148.02	Trypsin	B1	ASPAPAAASAASGAAPALTPQQAQQALSVLQNPR	1136
70164:4	55	G.PASVAQPMTEAANTAAPLRAVAS[+568.212][+100.064]T[+568.212][+100.064]AQEAASTSAR.G	HexNAc(2)Hex(1) 100.064,HexNAc(2)Hex(1) 100.064	S[+100][+568], T[+100][+568]	1159.8	4	4636.2	4634.2	2	-2.3	45	NRagged	353.09	170.22	1.2	4.88	27	>WL85_RS26355 ref|WP_060189974.1|gi|982014434| phosphate starvation-inducible protein PhoH	5140	Nsco_NS_434_20203020_B_diffuse_HILIC3.58275.58275.4	controllerType=0 controllerNumber=1 scan=58275	150.217	Trypsin	B3	PASVAQPMTEAANTAAPLRAVASTAQEAASTSAR	1336
55804:3	26	K.KASEAAAAASAAQAAAAASAS[+365.132][+231.074]AGPVSAAAVDQDANAQAAR.A	HexNAc(1)Hex(1) 231.0743	S[+231][+365]	1369.64	3	4106.92	4106.92	0	-1.6	143	Specific	353.11	353.11	1.2	7.5	57	>WL85_RS15720 ref|WP_059465377.1|gi|981245667| cell envelope protein SmpA	3057	Nsco_NS_434_20203020_B_diffuse_HILIC3.46971.46971.3	controllerType=0 controllerNumber=1 scan=46971	123.692	Trypsin	B3	KASEAAAAASAAQAAAAASASAGPVSAAAVDQDANAQAAR	596
74411:4	126	I.QPQDAQALQAASPSGASGAQAAAAPADAATVGAVPDAS[+568.212][+100.064]VQST[+568.212][+100.064]PLQPPAPISNSSSVHPGNPK.A	HexNAc(2)Hex(1) 100.064,HexNAc(2)Hex(1) 100.064	S[+100][+568], T[+100][+568]	1787.61	4	7147.43	7146.42	1	1.8	200	NRagged	353.18	353.18	0	6.43	41	>WL85_RS00415 ref|WP_059465105.1|gi|981245395| BON domain protein	79	Nsco_NS_434_20203020_B_diffuse_HILIC3.61659.61659.4	controllerType=0 controllerNumber=1 scan=61659	159.024	Trypsin	B3	QPQDAQALQAASPSGASGAQAAAAPADAATVGAVPDASVQSTPLQPPAPISNSSSVHPGNPK	1336
70882:4	20	K.QVADARNGKMPEDAAGAAAPAEAASAPAQAAS[+568.212]GAEPAAASASAALSTIYFETGK.S	HexNAc(2)Hex(1)	S[+568]	1407.92	4	5628.67	5627.65	1	3.9	384	Specific	353.43	231.69	0	6.26	105	>WL85_RS13170 ref|WP_059511914.1|gi|981294205| cytochrome-c oxidase	2559	Nsco_NS_434_20203020_B_diffuse_HILIC1.59354.59354.4	controllerType=0 controllerNumber=1 scan=59354	153.442	Trypsin	B1	QVADARNGKMPEDAAGAAAPAEAASAPAQAASGAEPAAASASAALSTIYFETGK	568
56356:4	67	P.AVEWGGMMYGS[+365.132][+231.074][+100.064]QLMT[+568.212]PAERNEYHAR.M	HexNAc(1)Hex(1) 231.0743 100.064,HexNAc(2)Hex(1)	S[+100][+231][+365], T[+568]	1038.45	4	4150.77	4148.78	2	-3.1	36	NRagged	353.44	352.69	0	4.96	34	>WL85_RS12305 ref|WP_060189112.1|gi|982013572| hypothetical protein	2387	Nsco_NS_434_20203020_B_diffuse_HILIC2.47306.47306.4	controllerType=0 controllerNumber=1 scan=47306	126.634	Trypsin	B2	AVEWGGMMYGSQLMTPAERNEYHAR	1264
39481:2	36	H.FGREEPEFS[+365.132][+231.074][+100.064]WEATDK.A	HexNAc(1)Hex(1) 231.0743 100.064	S[+100][+231][+365]	1262.54	2	2524.08	2524.09	0	-3.5	364	NRagged	353.53	297.79	6.8	4.4	23	>WL85_RS21985 ref|WP_059468609.1|gi|981248899| S-adenosylmethionine synthetase	4283	Nsco_NS_434_20203020_B_diffuse_HILIC1.34296.34296.2	controllerType=0 controllerNumber=1 scan=34296	92.2909	Trypsin	B1	FGREEPEFSWEATDK	696
45369:3	26	K.KAS[+365.132][+231.074]EAAAAASAAQAAAAAS[+568.212]ASAGPVSAAAVDQDANAQAAR.A	HexNAc(1)Hex(1) 231.0743,HexNAc(2)Hex(1)	S[+231][+365][+568]	1559.38	3	4676.14	4675.13	1	-0.1	143	Specific	354.07	164.59	5.9	6.39	57	>WL85_RS15720 ref|WP_059465377.1|gi|981245667| cell envelope protein SmpA	3057	Nsco_NS_434_20203020_B_diffuse_HILIC3.38551.38551.3	controllerType=0 controllerNumber=1 scan=38551	103.63	Trypsin	B3	KASEAAAAASAAQAAAAASASAGPVSAAAVDQDANAQAAR	1164
55239:3	51	K.KASEAAAAASAAQAAAAASAS[+365.132][+231.074]AGPVSAAAVDQDANAQAAR.A	HexNAc(1)Hex(1) 231.0743	S[+231][+365]	1369.65	3	4106.93	4106.92	0	1.9	143	Specific	354.23	354.23	1.2	9.04	50	>WL85_RS15720 ref|WP_059465377.1|gi|981245667| cell envelope protein SmpA	3057	Nsco_NS_434_20203020_B_diffuse_HILIC1.47082.47082.3	controllerType=0 controllerNumber=1 scan=47082	123.676	Trypsin	B1	KASEAAAAASAAQAAAAASASAGPVSAAAVDQDANAQAAR	596
16484:4	520	R.GHGHASAAQVPAPAAGS[+568.212]T[+568.212]DTPTGAASQPAVR.R	HexNAc(2)Hex(1),HexNAc(2)Hex(1)	S[+568], T[+568]	994.459	4	3974.82	3974.81	0	1.1	68	Specific	354.41	354.41	3.6	8.32	18	>WL85_RS15870 ref|WP_059465403.1|gi|981245693| hypothetical protein	3086	Nsco_NS_434_20203020_B_diffuse_HILIC1.16119.16119.4	controllerType=0 controllerNumber=1 scan=16119	45.9511	Trypsin	B1	GHGHASAAQVPAPAAGSTDTPTGAASQPAVR	1136
50961:3	51	K.KAS[+365.132][+231.074]EAAAAAS[+568.212]AAQAAAAASASAGPVSAAAVDQDANAQAAR.A	HexNAc(1)Hex(1) 231.0743,HexNAc(2)Hex(1)	S[+231][+365][+568]	1559.05	3	4675.13	4675.13	0	-0.8	143	Specific	354.45	302.62	3.33	7.63	50	>WL85_RS15720 ref|WP_059465377.1|gi|981245667| cell envelope protein SmpA	3057	Nsco_NS_434_20203020_B_diffuse_HILIC1.43638.43638.3	controllerType=0 controllerNumber=1 scan=43638	115.56	Trypsin	B1	KASEAAAAASAAQAAAAASASAGPVSAAAVDQDANAQAAR	1164
05543:3	35	V.NDSQMEAVSLGKEKPQAS[+365.132][+231.074][+100.064]GHDEASWAQNR.R	HexNAc(1)Hex(1) 231.0743 100.064	S[+100][+231][+365]	1290.59	3	3869.75	3866.73	3	3.4	133	NRagged	354.67	354.67	6	7.79	25	>WL85_RS16400 ref|WP_059465490.1|gi|981245780| peptidoglycan-associated lipoprotein	3191	Nsco_NS_434_20203020_B_diffuse_HILIC3.6734.6734.3	controllerType=0 controllerNumber=1 scan=6734	25.0718	Trypsin	B3	NDSQMEAVSLGKEKPQASGHDEASWAQNR	696
83418:2	1299	K.SKVGDEAVEGGAS[+568.212]AGMQGGASASGAAQ.-	HexNAc(2)Hex(1)	S[+568]	1459.64	2	2918.27	2918.27	0	0	110	CRagged	354.82	84.43	12	5.95	3	>WL85_RS01065 ref|WP_060188070.1|gi|982012427| hypothetical protein	206	Nsco_NS_434_20203020_B_diffuse_HILIC3.68665.68665.2	controllerType=0 controllerNumber=1 scan=68665	176.687	Trypsin	B3	SKVGDEAVEGGASAGMQGGASASGAAQ	568
19620:3	49	P.KAAPADAAS[+365.132][+231.074]SAAAVAGEPR.W	HexNAc(1)Hex(1) 231.0743	S[+231][+365]	770.035	3	2308.09	2307.08	1	1.6	518	NRagged	354.99	314.45	0.8	6.74	14	>WL85_RS03445 ref|WP_059468221.1|gi|981248511| uroporphyrinogen-III synthase	667	Nsco_NS_434_20203020_B_diffuse_HILIC3.18170.18170.3	controllerType=0 controllerNumber=1 scan=18170	51.3727	Trypsin	B3	KAAPADAASSAAAVAGEPR	596
28013:5	4	S.ATTSATTSTGTAATPTAAT[+568.212]PAPAPAAS[+568.212]APEAASKPAK.S	HexNAc(2)Hex(1),HexNAc(2)Hex(1)	S[+568], T[+568]	887.225	5	4432.1	4432.09	0	1.9	107	NRagged	355.36	355.36	3.04	6.54	113	>WL85_RS26455 ref|WP_059464384.1|gi|981244674| competence protein ComE	5160	Nsco_NS_434_20203020_B_diffuse_HILIC3.24842.24842.5	controllerType=0 controllerNumber=1 scan=24842	68.5264	Trypsin	B3	ATTSATTSTGTAATPTAATPAPAPAASAPEAASKPAK	1136
48247:3	721	K.ASPPYAADKPIVVVS[+365.132][+231.074]PPATAAAPASPASAAR.-	HexNAc(1)Hex(1) 231.0743	S[+231][+365]	1166.59	3	3497.76	3497.75	0	1.3	291	Specific	355.37	355.37	3.6	8.36	7	>WL85_RS06100 ref|WP_060190267.1|gi|982014727| photosystem reaction center subunit H	1191	Nsco_NS_434_20203020_B_diffuse_HILIC3.40907.40907.3	controllerType=0 controllerNumber=1 scan=40907	109.409	Trypsin	B3	ASPPYAADKPIVVVSPPATAAAPASPASAAR	596
51393:3	44	K.KAS[+365.132][+231.074]EAAAAASAAQAAAAASASAGPVSAAAVDQDANAQAAR.A	HexNAc(1)Hex(1) 231.0743	S[+231][+365]	1369.98	3	4107.92	4106.92	1	-0.9	143	Specific	355.45	261.3	90.08	4.97	52	>WL85_RS15720 ref|WP_059465377.1|gi|981245667| cell envelope protein SmpA	3057	Nsco_NS_434_20203020_B_diffuse_HILIC2.43341.43341.3	controllerType=0 controllerNumber=1 scan=43341	116.853	Trypsin	B2	KASEAAAAASAAQAAAAASASAGPVSAAAVDQDANAQAAR	596
36565:3	7	V.APPPADNGAS[+365.132][+231.074][+100.064]QPQQFDPNRALQGK.T	HexNAc(1)Hex(1) 231.0743 100.064	S[+100][+231][+365]	1068.5	3	3203.5	3200.5	3	-3.1	51	NRagged	355.8	355.8	355.8	5.9	59	>WL85_RS12820 ref|WP_059465879.1|gi|981246169| cell division protein	2489	Nsco_NS_434_20203020_B_diffuse_HILIC3.31376.31376.3	controllerType=0 controllerNumber=1 scan=31376	85.3379	Trypsin	B3	APPPADNGASQPQQFDPNRALQGK	696
43194:2	42	G.ANNDSS[+568.212]KWEAKPNDPALETEYLK.R	HexNAc(2)Hex(1)	S[+568]	1594.74	2	3188.48	3188.46	0	5	202	NRagged	355.83	298.23	1.2	5.11	19	>WL85_RS10260 ref|WP_059467652.1|gi|981247942| NlpB/DapX lipoprotein domain protein	1985	Nsco_NS_434_20203020_B_diffuse_HILIC1.37259.37259.2	controllerType=0 controllerNumber=1 scan=37259	99.6726	Trypsin	B1	ANNDSSKWEAKPNDPALETEYLK	568
28272:4	4	K.LSKPAATTSATTSATTSTGTAATPTAATPAPAPAAS[+162.053][+462.149]APEAAS[+365.132][+231.074]KPAK.S	Hex(1) 462.1486,HexNAc(1)Hex(1) 231.0743	S[+162][+231][+365][+462]	1344.14	4	5373.55	5372.54	1	0.9	98	Specific	356.2	356.2	41.95	6.53	113	>WL85_RS26455 ref|WP_059464384.1|gi|981244674| competence protein ComE	5160	Nsco_NS_434_20203020_B_diffuse_HILIC3.25020.25020.4	controllerType=0 controllerNumber=1 scan=25020	69.0441	Trypsin	B3	LSKPAATTSATTSATTSTGTAATPTAATPAPAPAASAPEAASKPAK	1220
69032:3	153	A.ASPAPAAAS[+568.212]AASGAAPALT[+568.212]PQQAQQALSVLQNPR.E	HexNAc(2)Hex(1),HexNAc(2)Hex(1)	S[+568], T[+568]	1450.05	3	4348.12	4348.1	0	4.3	20	NRagged	356.24	292.42	17.69	5.53	23	>WL85_RS20280 ref|WP_059542240.1|gi|981325791| mechanosensitive ion channel protein	3950	Nsco_NS_434_20203020_B_diffuse_HILIC3.57352.57352.3	controllerType=0 controllerNumber=1 scan=57352	147.925	Trypsin	B3	ASPAPAAASAASGAAPALTPQQAQQALSVLQNPR	1136
59363:3	9	K.KAILESVYQGAGQAAS[+365.132][+231.074]APM[+15.995]PPTQWSYDK.N	HexNAc(1)Hex(1) 231.0743	M[+16], S[+231][+365]	1203.89	3	3609.66	3606.67	3	-4.8	328	Specific	356.28	356.28	9.6	7.91	33	>WL85_RS22165 ref|WP_059468579.1|gi|981248869| peptide ABC transporter substrate-binding protein	4319	Nsco_NS_434_20203020_B_diffuse_HILIC1.50411.50411.3	controllerType=0 controllerNumber=1 scan=50411	131.703	Trypsin	B1	KAILESVYQGAGQAASAPMPPTQWSYDK	596
57195:4	104	A.ASAAAPAPVSREPERELPT[+568.212]IS[+568.212][+100.064]VSASAATDPTVGYQPR.T	HexNAc(2)Hex(1),HexNAc(2)Hex(1) 100.064	S[+100][+568], T[+568]	1247.35	4	4986.39	4986.4	0	-0.6	42	NRagged	356.29	356.29	0	7.28	24	>WL85_RS15000 ref|WP_059464522.1|gi|981244812| TonB-dependent receptor	2916	Nsco_NS_434_20203020_B_diffuse_HILIC3.48054.48054.4	controllerType=0 controllerNumber=1 scan=48054	126.379	Trypsin	B3	ASAAAPAPVSREPERELPTISVSASAATDPTVGYQPR	1236
51392:3	51	K.KAS[+162.053][+462.149]EAAAAAS[+568.212]AAQAAAAASASAGPVSAAAVDQDANAQAAR.A	Hex(1) 462.1486,HexNAc(2)Hex(1)	S[+162][+462][+568]	1569.05	3	4705.13	4703.13	2	-1.4	143	Specific	356.67	278.23	4.42	7.62	50	>WL85_RS15720 ref|WP_059465377.1|gi|981245667| cell envelope protein SmpA	3057	Nsco_NS_434_20203020_B_diffuse_HILIC1.43976.43976.3	controllerType=0 controllerNumber=1 scan=43976	116.361	Trypsin	B1	KASEAAAAASAAQAAAAASASAGPVSAAAVDQDANAQAAR	1192
44577:4	109	T.PQPVAQS[+568.212][+100.064]PS[+162.053][+462.149]PT[+162.053][+462.149]PAPAADPTPAPTAPAAAPAAPAATPGPAR.E	HexNAc(2)Hex(1) 100.064,Hex(1) 462.1486,Hex(1) 462.1486	S[+100][+162][+462][+568], T[+162][+462]	1388.39	4	5550.55	5550.54	0	0.3	105	NRagged	356.95	356.95	0	6.64	9	>WL85_RS16495 ref|WP_060188506.1|gi|982012894| energy transducer TonB	3210	Nsco_NS_434_20203020_B_diffuse_HILIC1.38374.38374.4	controllerType=0 controllerNumber=1 scan=38374	102.525	Trypsin	B1	PQPVAQSPSPTPAPAADPTPAPTAPAAAPAAPAATPGPAR	1916
41204:3	79	R.DDDTSDVQAGVAHDEPPAS[+568.212]DVAVAAAPATK.D	HexNAc(2)Hex(1)	S[+568]	1163.86	3	3489.57	3488.56	1	4.5	112	Specific	357.42	311.96	14.4	6.14	13	>WL85_RS19980 ref|WP_059542280.1|gi|981325831| sporulation protein	3892	Nsco_NS_434_20203020_B_diffuse_HILIC3.35086.35086.3	controllerType=0 controllerNumber=1 scan=35086	94.7587	Trypsin	B3	DDDTSDVQAGVAHDEPPASDVAVAAAPATK	568
78801:3	21	M.PEDAAGAAAPAEAAS[+568.212][+100.064]APAQAAS[+365.132][+231.074]GAEPAAASASAALSTIYFETGK.S	HexNAc(2)Hex(1) 100.064,HexNAc(1)Hex(1) 231.0743	S[+100][+231][+365][+568]	1753.46	3	5258.37	5253.39	5	-5.9	394	NRagged	357.61	357.61	0	5.09	107	>WL85_RS13170 ref|WP_059511914.1|gi|981294205| cytochrome-c oxidase	2559	Nsco_NS_434_20203020_B_diffuse_HILIC3.65105.65105.3	controllerType=0 controllerNumber=1 scan=65105	168.29	Trypsin	B3	PEDAAGAAAPAEAASAPAQAASGAEPAAASASAALSTIYFETGK	1264
73601:5	113	V.LDQPAS[+365.132][+231.074]GGT[+568.212]VGAEQS[+568.212]PYGIVLGIRYPK.S	HexNAc(1)Hex(1) 231.0743,HexNAc(2)Hex(1),HexNAc(2)Hex(1)	S[+231][+365][+568], T[+568]	902.82	5	4510.07	4506.08	4	-5.6	60	NRagged	357.88	357.88	0	5.18	12	>WL85_RS06825 ref|WP_060188730.1|gi|982013174| aldehyde dehydrogenase	1331	Nsco_NS_434_20203020_B_diffuse_HILIC1.61503.61503.4	controllerType=0 controllerNumber=1 scan=61503	159.117	Trypsin	B1	LDQPASGGTVGAEQSPYGIVLGIRYPK	1732
02416:2	21	K.AAAPKPAS[+568.212]APQ.-	HexNAc(2)Hex(1)	S[+568]	788.885	2	1576.76	1576.76	0	2.2	503	CRagged	357.96	124.89	124.89	5.43	26	>WL85_RS13115 ref|WP_059464438.1|gi|981244728| peptidase S41	2548	Nsco_NS_434_20203020_B_diffuse_HILIC1.4305.4305.2	controllerType=0 controllerNumber=1 scan=4305	20.5899	Trypsin	B1	AAAPKPASAPQ	568
42648:3	898	K.AADAGGAKPAAGASAAPAAPAPVAVPAS[+568.212]AVSGSAAQ.-	HexNAc(2)Hex(1)	S[+568]	1175.58	3	3524.74	3524.72	0	3.7	151	CRagged	358.38	212.93	0.22	6.63	9	>WL85_RS04975 ref|WP_059467857.1|gi|981248147| outer membrane lipid asymmetry maintenance protein MlaD	967	Nsco_NS_434_20203020_B_diffuse_HILIC2.36121.36121.3	controllerType=0 controllerNumber=1 scan=36121	98.2366	Trypsin	B2	AADAGGAKPAAGASAAPAAPAPVAVPASAVSGSAAQ	568
68369:4	10	D.AAGAAAPAEAASAPAQAASGAEPAAAS[+568.212][+100.064]ASAALS[+568.212]T[+568.212][+100.064]IYFETGK.S	HexNAc(2)Hex(1) 100.064,HexNAc(2)Hex(1),HexNAc(2)Hex(1) 100.064	S[+100][+568]*2, T[+100][+568]	1389.39	4	5554.54	5552.55	2	-3	397	NRagged	358.58	358.58	0	5.7	133	>WL85_RS13170 ref|WP_059511914.1|gi|981294205| cytochrome-c oxidase	2559	Nsco_NS_434_20203020_B_diffuse_HILIC2.56723.56723.4	controllerType=0 controllerNumber=1 scan=56723	150.294	Trypsin	B2	AAGAAAPAEAASAPAQAASGAEPAAASASAALSTIYFETGK	1904
60478:3	15	K.KAILESVYQGAGQAAS[+365.132][+231.074]APMPPTQWSYDK.N	HexNAc(1)Hex(1) 231.0743	S[+231][+365]	1197.56	3	3590.68	3590.67	0	1.9	328	Specific	358.81	346.43	67.13	8.96	29	>WL85_RS22165 ref|WP_059468579.1|gi|981248869| peptide ABC transporter substrate-binding protein	4319	Nsco_NS_434_20203020_B_diffuse_HILIC2.50640.50640.3	controllerType=0 controllerNumber=1 scan=50640	135.035	Trypsin	B2	KAILESVYQGAGQAASAPMPPTQWSYDK	596
23274:4	151	K.GASAAQAAPKPNDNS[+568.212]SGTFVFSRPGK.F	HexNAc(2)Hex(1)	S[+568]	783.377	4	3130.49	3130.48	0	1.7	66	Specific	358.81	145.24	1.2	7.2	18	>WL85_RS27205 ref|WP_059467031.1|gi|981247321| outer membrane lipoprotein carrier protein LolA	5301	Nsco_NS_434_20203020_B_diffuse_HILIC3.21137.21137.4	controllerType=0 controllerNumber=1 scan=21137	58.9849	Trypsin	B3	GASAAQAAPKPNDNSSGTFVFSRPGK	568
81803:2	2045	K.SKVGDEAVEGGAS[+568.212]AGMQGGASASGAAQ.-	HexNAc(2)Hex(1)	S[+568]	1460.14	2	2919.28	2918.27	1	2.5	110	CRagged	358.9	32.17	12	6.06	4	>WL85_RS01065 ref|WP_060188070.1|gi|982012427| hypothetical protein	206	Nsco_NS_434_20203020_B_diffuse_HILIC1.67869.67869.2	controllerType=0 controllerNumber=1 scan=67869	175.737	Trypsin	B1	SKVGDEAVEGGASAGMQGGASASGAAQ	568
74019:5	105	Y.IQPQDAQALQAASPSGAS[+365.132][+231.074]GAQAAAAPADAATVGAVPDASVQS[+568.212]TPLQPPAPISNSSSVHPGNPK.A	HexNAc(1)Hex(1) 231.0743,HexNAc(2)Hex(1)	S[+231][+365][+568]	1419.48	5	7093.38	7087.37	6	-1.6	199	NRagged	358.92	358.92	0	4.64	52	>WL85_RS00415 ref|WP_059465105.1|gi|981245395| BON domain protein	79	Nsco_NS_434_20203020_B_diffuse_HILIC1.61810.61810.5	controllerType=0 controllerNumber=1 scan=61810	159.931	Trypsin	B1	IQPQDAQALQAASPSGASGAQAAAAPADAATVGAVPDASVQSTPLQPPAPISNSSSVHPGNPK	1164
67940:6	1362	R.VAVPTTLNVGS[+162.053][+462.149]LDLIHPELYHGDRTIQR.D	Hex(1) 462.1486	S[+162][+462]	624.152	6	3739.87	3738.87	1	0.1	71	Specific	359.55	359.55	4.8	7.65	4	>WL85_RS20945 ref|WP_059542122.1|gi|981325673| aconitase subunit 1	4081	Nsco_NS_434_20203020_B_diffuse_HILIC1.57060.57060.5	controllerType=0 controllerNumber=1 scan=57060	147.482	Trypsin	B1	VAVPTTLNVGSLDLIHPELYHGDRTIQR	624
81047:4	39	T.QDFLAPLTATGS[+162.053][+462.149]WGGTYFAHPLNLDRLSTNGDVASNNTIK.F	Hex(1) 462.1486	S[+162][+462]	1223.34	4	4890.34	4887.31	3	2.8	125	NRagged	359.68	359.68	0	7.37	21	>WL85_RS29265 ref|WP_059451674.1|gi|981231043| porin	5705	Nsco_NS_434_20203020_B_diffuse_HILIC1.67298.67298.4	controllerType=0 controllerNumber=1 scan=67298	174.234	Trypsin	B1	QDFLAPLTATGSWGGTYFAHPLNLDRLSTNGDVASNNTIK	624
50782:3	44	K.KASEAAAAASAAQAAAAASAS[+365.132][+231.074]AGPVS[+568.212]AAAVDQDANAQAAR.A	HexNAc(1)Hex(1) 231.0743,HexNAc(2)Hex(1)	S[+231][+365][+568]	1559.05	3	4675.14	4675.13	0	1.5	143	Specific	359.69	344.09	0	8.33	52	>WL85_RS15720 ref|WP_059465377.1|gi|981245667| cell envelope protein SmpA	3057	Nsco_NS_434_20203020_B_diffuse_HILIC2.42861.42861.3	controllerType=0 controllerNumber=1 scan=42861	115.668	Trypsin	B2	KASEAAAAASAAQAAAAASASAGPVSAAAVDQDANAQAAR	1164
10194:3	598	K.KLQQWSQQNAS[+365.132][+231.074]GAKPASGE.-	HexNAc(1)Hex(1) 231.0743	S[+231][+365]	871.073	3	2611.2	2611.2	0	1.6	124	CRagged	359.72	359.72	9.96	7.89	10	>WL85_RS23575 ref|WP_059508712.1|gi|981290865| hypothetical protein	4596	Nsco_NS_434_20203020_B_diffuse_HILIC2.10635.10635.3	controllerType=0 controllerNumber=1 scan=10635	33.5085	Trypsin	B2	KLQQWSQQNASGAKPASGE	596
26048:6	5	A.TTSTGTAATPT[+568.212][+100.064]AAT[+568.212]PAPAPAAS[+568.212][+100.064]APEAASKPAK.S	HexNAc(2)Hex(1) 100.064,HexNAc(2)Hex(1),HexNAc(2)Hex(1) 100.064	S[+100][+568], T[+100][+568]*2	796.382	6	4773.26	4769.23	4	3.7	112	NRagged	360	360	1.2	6.16	124	>WL85_RS26455 ref|WP_059464384.1|gi|981244674| competence protein ComE	5160	Nsco_NS_434_20203020_B_diffuse_HILIC1.23967.23967.6	controllerType=0 controllerNumber=1 scan=23967	65.8051	Trypsin	B1	TTSTGTAATPTAATPAPAPAASAPEAASKPAK	1904
52059:3	1005	K.TYLATVGSDKVGFTAAS[+568.212]GASATQPQYIGGVR.G	HexNAc(2)Hex(1)	S[+568]	1214.6	3	3641.78	3641.77	0	1.4	207	Specific	360.05	265.66	1.2	8.77	4	>WL85_RS11155 ref|WP_059541266.1|gi|981324745| hypothetical protein	2158	Nsco_NS_434_20203020_B_diffuse_HILIC1.44482.44482.3	controllerType=0 controllerNumber=1 scan=44482	117.54	Trypsin	B1	TYLATVGSDKVGFTAASGASATQPQYIGGVR	568
45917:4	10	K.QQQQQLAANTPKPAPSATS[+365.132][+231.074]SAAAKPPTANDANTGYFLQVGAYK.T	HexNAc(1)Hex(1) 231.0743	S[+231][+365]	1250.61	4	4999.42	4998.41	1	1.1	188	Specific	360.14	308	14.81	7.09	57	>WL85_RS12820 ref|WP_059465879.1|gi|981246169| cell division protein	2489	Nsco_NS_434_20203020_B_diffuse_HILIC1.39690.39690.4	controllerType=0 controllerNumber=1 scan=39690	106.068	Trypsin	B1	QQQQQLAANTPKPAPSATSSAAAKPPTANDANTGYFLQVGAYK	596
52983:4	44	A.AASAAQAAAAASAS[+568.212][+100.064]AGPVS[+568.212]AAAVDQDANAQAAR.A	HexNAc(2)Hex(1) 100.064,HexNAc(2)Hex(1)	S[+100][+568]*2	1031.48	4	4122.89	4118.89	4	-1.2	150	NRagged	360.17	339.68	1.2	3.64	52	>WL85_RS15720 ref|WP_059465377.1|gi|981245667| cell envelope protein SmpA	3057	Nsco_NS_434_20203020_B_diffuse_HILIC2.44616.44616.4	controllerType=0 controllerNumber=1 scan=44616	120.035	Trypsin	B2	AASAAQAAAAASASAGPVSAAAVDQDANAQAAR	1236
11629:3	172	K.ADAGKPAASTVAAAS[+365.132][+231.074]AAS[+568.212]GAK.V	HexNAc(1)Hex(1) 231.0743,HexNAc(2)Hex(1)	S[+231][+365][+568]	980.12	3	2938.34	2937.33	1	3.2	361	Specific	360.26	309.99	6.78	8.07	26	>WL85_RS24740 ref|WP_060190539.1|gi|982014999| AsmA family protein	4823	Nsco_NS_434_20203020_B_diffuse_HILIC3.11772.11772.3	controllerType=0 controllerNumber=1 scan=11772	35.5634	Trypsin	B3	ADAGKPAASTVAAASAASGAK	1164
60219:4	192	A.SQS[+568.212][+100.064]LVPDPALT[+568.212]EAAPAGPAATEPQHEAAPAR.L	HexNAc(2)Hex(1) 100.064,HexNAc(2)Hex(1)	S[+100][+568], T[+568]	1073.51	4	4291.03	4287	4	3	40	NRagged	360.35	360.35	0.91	5.14	10	>WL85_RS15495 ref|WP_060188393.1|gi|982012763| hypothetical protein	3012	Nsco_NS_434_20203020_B_diffuse_HILIC3.50476.50476.4	controllerType=0 controllerNumber=1 scan=50476	132.153	Trypsin	B3	SQSLVPDPALTEAAPAGPAATEPQHEAAPAR	1236
70923:4	20	K.QVADARNGKM[+15.995]PEDAAGAAAPAEAAS[+568.212]APAQAASGAEPAAASASAALSTIYFETGK.S	HexNAc(2)Hex(1)	M[+16], S[+568]	1411.67	4	5643.65	5643.64	0	0.9	384	Specific	360.55	136.99	0	5.75	105	>WL85_RS13170 ref|WP_059511914.1|gi|981294205| cytochrome-c oxidase	2559	Nsco_NS_434_20203020_B_diffuse_HILIC1.59390.59390.4	controllerType=0 controllerNumber=1 scan=59390	153.535	Trypsin	B1	QVADARNGKMPEDAAGAAAPAEAASAPAQAASGAEPAAASASAALSTIYFETGK	568
60702:3	15	K.KAILESVYQGAGQAAS[+365.132][+231.074]APMPPTQWSYDK.N	HexNAc(1)Hex(1) 231.0743	S[+231][+365]	1197.57	3	3590.68	3590.67	0	2.9	328	Specific	360.59	360.59	9.6	8.97	29	>WL85_RS22165 ref|WP_059468579.1|gi|981248869| peptide ABC transporter substrate-binding protein	4319	Nsco_NS_434_20203020_B_diffuse_HILIC2.50801.50801.3	controllerType=0 controllerNumber=1 scan=50801	135.41	Trypsin	B2	KAILESVYQGAGQAASAPMPPTQWSYDK	596
54093:4	67	R.QPASGPAVEWGGMMYGS[+365.132][+231.074]QLMTPAERNEYHAR.M	HexNAc(1)Hex(1) 231.0743	S[+231][+365]	1005.7	4	4019.76	4017.76	2	-1.2	30	Specific	360.81	232.09	3.6	7.89	34	>WL85_RS12305 ref|WP_060189112.1|gi|982013572| hypothetical protein	2387	Nsco_NS_434_20203020_B_diffuse_HILIC2.45483.45483.4	controllerType=0 controllerNumber=1 scan=45483	122.121	Trypsin	B2	QPASGPAVEWGGMMYGSQLMTPAERNEYHAR	596
81133:3	201	A.QITPDDVT[+365.132][+231.074][+100.064]FENT[+162.053][+462.149]AS[+568.212][+100.064]NANIR.V	HexNAc(1)Hex(1) 231.0743 100.064,Hex(1) 462.1486,HexNAc(2)Hex(1) 100.064	S[+100][+568], T[+100][+162][+231][+365][+462]	1365.93	3	4095.78	4094.76	1	4.3	61	NRagged	361.13	361.13	0	5.81	12	>WL85_RS16055 ref|WP_059465430.1|gi|981245720| preprotein translocase subunit SecD	3123	Nsco_NS_434_20203020_B_diffuse_HILIC1.67362.67362.3	controllerType=0 controllerNumber=1 scan=67362	174.368	Trypsin	B1	QITPDDVTFENTASNANIR	1988
68184:6	26	G.TVAAAALPATPNAGAAPGT[+568.212]ASGT[+568.212][+100.064]VVHGTAGTIS[+162.053][+462.149]PPPANATPGQVVVGGKVPDEATK.A	HexNAc(2)Hex(1),HexNAc(2)Hex(1) 100.064,Hex(1) 462.1486	S[+162][+462], T[+100][+568]*2	1156.23	6	6932.32	6931.34	1	-2.8	44	NRagged	361.19	361.19	0	5.56	44	>WL85_RS06555 ref|WP_060188720.1|gi|982013161| cell envelope biogenesis protein OmpA	1277	Nsco_NS_434_20203020_B_diffuse_HILIC2.56584.56584.6	controllerType=0 controllerNumber=1 scan=56584	149.924	Trypsin	B2	TVAAAALPATPNAGAAPGTASGTVVHGTAGTISPPPANATPGQVVVGGKVPDEATK	1860
47434:3	572	K.ASPPYAADKPIVVVSPPATAAAPAS[+365.132][+231.074]PASAAR.-	HexNAc(1)Hex(1) 231.0743	S[+231][+365]	1166.59	3	3497.76	3497.75	0	1.7	291	Specific	361.2	361.2	7.2	9.14	8	>WL85_RS06100 ref|WP_060190267.1|gi|982014727| photosystem reaction center subunit H	1191	Nsco_NS_434_20203020_B_diffuse_HILIC2.40223.40223.3	controllerType=0 controllerNumber=1 scan=40223	109.068	Trypsin	B2	ASPPYAADKPIVVVSPPATAAAPASPASAAR	596
24543:3	151	K.GAS[+568.212]AAQAAPKPNDNSSGTFVFSRPGK.F	HexNAc(2)Hex(1)	S[+568]	1044.5	3	3131.47	3130.48	1	-4.2	66	Specific	361.65	75.86	75.86	5.17	18	>WL85_RS27205 ref|WP_059467031.1|gi|981247321| outer membrane lipoprotein carrier protein LolA	5301	Nsco_NS_434_20203020_B_diffuse_HILIC3.22245.22245.3	controllerType=0 controllerNumber=1 scan=22245	61.7849	Trypsin	B3	GASAAQAAPKPNDNSSGTFVFSRPGK	568
79581:3	1257	K.MTTPVVPT[+568.212]PPAAPVPLS[+568.212]GPGVAPASGASAVPAAPAAASAVVAPGAMR.G	HexNAc(2)Hex(1),HexNAc(2)Hex(1)	S[+568], T[+568]	1774.56	3	5321.66	5321.64	0	3	212	Specific	361.72	171.83	0	6.41	22	>WL85_RS23360 ref|WP_060190361.1|gi|982014821| hypothetical protein	4553	Nsco_NS_434_20203020_B_diffuse_HILIC1.66164.66164.3	controllerType=0 controllerNumber=1 scan=66164	171.905	Trypsin	B1	MTTPVVPTPPAAPVPLSGPGVAPASGASAVPAAPAAASAVVAPGAMR	1136
40469:3	814	K.AADAGGAKPAAGASAAPAAPAPVAVPAS[+568.212]AVS[+365.132][+231.074][+100.064]GSAA.Q	HexNAc(2)Hex(1),HexNAc(1)Hex(1) 231.0743 100.064	S[+100][+231][+365][+568]	1365.32	3	4093.94	4092.94	1	0.4	151	CRagged	361.83	296.83	0	5.54	11	>WL85_RS04975 ref|WP_059467857.1|gi|981248147| outer membrane lipid asymmetry maintenance protein MlaD	967	Nsco_NS_434_20203020_B_diffuse_HILIC3.34447.34447.3	controllerType=0 controllerNumber=1 scan=34447	93.0621	Trypsin	B3	AADAGGAKPAAGASAAPAAPAPVAVPASAVSGSAA	1264
05665:3	35	G.VNDSQMEAVS[+162.053][+462.149]LGKEKPQAS[+568.212]GHDEASWAQNR.R	Hex(1) 462.1486,HexNAc(2)Hex(1)	S[+162][+462][+568]	1488.65	3	4463.93	4461.94	2	-3.7	132	NRagged	362.01	12.52	2.51	3.99	25	>WL85_RS16400 ref|WP_059465490.1|gi|981245780| peptidoglycan-associated lipoprotein	3191	Nsco_NS_434_20203020_B_diffuse_HILIC3.6834.6834.3	controllerType=0 controllerNumber=1 scan=6834	25.2551	Trypsin	B3	VNDSQMEAVSLGKEKPQASGHDEASWAQNR	1192
80382:3	1299	Q.GTAGAGVQTQAPAAGAGAGAGMQGGAGANAS[+568.212][+100.064]GNAVGGATDSAGAAADGAK.D	HexNAc(2)Hex(1) 100.064	S[+100][+568]	1566.39	3	4697.16	4695.13	2	3.9	31	NRagged	362.3	362.3	12	6.12	3	>WL85_RS01065 ref|WP_060188070.1|gi|982012427| hypothetical protein	206	Nsco_NS_434_20203020_B_diffuse_HILIC3.66310.66310.3	controllerType=0 controllerNumber=1 scan=66310	171.547	Trypsin	B3	GTAGAGVQTQAPAAGAGAGAGMQGGAGANASGNAVGGATDSAGAAADGAK	668
27176:4	3	K.LSKPAATTSATTSATTSTGTAATPTAATPAPAPAAS[+365.132][+231.074][+100.064]APEAAS[+162.053][+462.149]KPAK.S	HexNAc(1)Hex(1) 231.0743 100.064,Hex(1) 462.1486	S[+100][+162][+231][+365][+462]	1369.66	4	5475.6	5472.6	3	-2	98	Specific	362.34	362.34	0	6.08	134	>WL85_RS26455 ref|WP_059464384.1|gi|981244674| competence protein ComE	5160	Nsco_NS_434_20203020_B_diffuse_HILIC2.24191.24191.4	controllerType=0 controllerNumber=1 scan=24191	67.4761	Trypsin	B2	LSKPAATTSATTSATTSTGTAATPTAATPAPAPAASAPEAASKPAK	1320
72967:3	20	R.NGKMPEDAAGAAAPAEAAS[+568.212]APAQAASGAEPAAASASAALSTIYFETGK.S	HexNAc(2)Hex(1)	S[+568]	1664.11	3	4990.32	4987.32	3	-1.6	390	Specific	362.38	157.35	2	6.87	105	>WL85_RS13170 ref|WP_059511914.1|gi|981294205| cytochrome-c oxidase	2559	Nsco_NS_434_20203020_B_diffuse_HILIC1.61018.61018.3	controllerType=0 controllerNumber=1 scan=61018	157.833	Trypsin	B1	NGKMPEDAAGAAAPAEAASAPAQAASGAEPAAASASAALSTIYFETGK	568
26821:3	655	R.LNEHPQMPFAAS[+568.212]APSQK.Y	HexNAc(2)Hex(1)	S[+568]	807.711	3	2421.12	2421.11	0	2.1	43	Specific	362.39	299.62	71.97	6.07	8	>WL85_RS26870 ref|WP_059467085.1|gi|981247375| hypothetical protein	5240	Nsco_NS_434_20203020_B_diffuse_HILIC3.23963.23963.3	controllerType=0 controllerNumber=1 scan=23963	66.2505	Trypsin	B3	LNEHPQMPFAASAPSQK	568
44675:3	814	K.AADAGGAKPAAGAS[+365.132][+231.074]AAPAAPAPVAVPASAVSGSAAQ.-	HexNAc(1)Hex(1) 231.0743	S[+231][+365]	1184.91	3	3552.72	3552.72	0	1.6	151	CRagged	362.44	362.44	2.44	7.65	11	>WL85_RS04975 ref|WP_059467857.1|gi|981248147| outer membrane lipid asymmetry maintenance protein MlaD	967	Nsco_NS_434_20203020_B_diffuse_HILIC3.37796.37796.3	controllerType=0 controllerNumber=1 scan=37796	101.477	Trypsin	B3	AADAGGAKPAAGASAAPAAPAPVAVPASAVSGSAAQ	596
35967:4	4	T.SATTSATTSTGTAATPTAAT[+568.212][+100.064]PAPAPAAS[+568.212][+100.064]APEAASKPAK.S	HexNAc(2)Hex(1) 100.064,HexNAc(2)Hex(1) 100.064	S[+100][+568], T[+100][+568]	1180.82	4	4720.27	4719.25	1	3.8	106	NRagged	362.57	362.57	2.4	4.68	113	>WL85_RS26455 ref|WP_059464384.1|gi|981244674| competence protein ComE	5160	Nsco_NS_434_20203020_B_diffuse_HILIC3.30921.30921.4	controllerType=0 controllerNumber=1 scan=30921	84.231	Trypsin	B3	SATTSATTSTGTAATPTAATPAPAPAASAPEAASKPAK	1336
55806:3	26	K.KASEAAAAAS[+365.132][+231.074]AAQAAAAASASAGPVSAAAVDQDANAQAAR.A	HexNAc(1)Hex(1) 231.0743	S[+231][+365]	1369.64	3	4106.92	4106.92	0	-1.6	143	Specific	362.88	288.72	62.04	4.95	57	>WL85_RS15720 ref|WP_059465377.1|gi|981245667| cell envelope protein SmpA	3057	Nsco_NS_434_20203020_B_diffuse_HILIC3.46973.46973.3	controllerType=0 controllerNumber=1 scan=46973	123.697	Trypsin	B3	KASEAAAAASAAQAAAAASASAGPVSAAAVDQDANAQAAR	596
76652:3	62	A.NDVDSAAVPSEVTLGEPYDRS[+568.212]WLHVGLALDR.A	HexNAc(2)Hex(1)	S[+568]	1317.96	3	3951.87	3949.88	2	-4.4	283	NRagged	363.27	363.27	1.2	6.91	16	>WL85_RS10260 ref|WP_059467652.1|gi|981247942| NlpB/DapX lipoprotein domain protein	1985	Nsco_NS_434_20203020_B_diffuse_HILIC3.63414.63414.3	controllerType=0 controllerNumber=1 scan=63414	163.663	Trypsin	B3	NDVDSAAVPSEVTLGEPYDRSWLHVGLALDR	568
19643:3	3	S.ATTSTGTAATPTAAT[+568.212]PAPAPAAS[+568.212]APEAASKPAK.S	HexNAc(2)Hex(1),HexNAc(2)Hex(1)	S[+568], T[+568]	1357.98	3	4071.93	4071.92	0	1.3	111	NRagged	363.81	319.07	1.79	6.86	134	>WL85_RS26455 ref|WP_059464384.1|gi|981244674| competence protein ComE	5160	Nsco_NS_434_20203020_B_diffuse_HILIC2.18251.18251.3	controllerType=0 controllerNumber=1 scan=18251	52.3411	Trypsin	B2	ATTSTGTAATPTAATPAPAPAASAPEAASKPAK	1136
53920:3	611	R.QKPENEAAAVAAAAS[+365.132][+231.074]ATEPINAPVIGDASK.T	HexNAc(1)Hex(1) 231.0743	S[+231][+365]	1163.9	3	3489.7	3487.68	2	2.6	631	Specific	364.26	354.06	1.6	8.97	12	>WL85_RS21835 ref|WP_060189458.1|gi|982013918| penicillin-binding protein 2	4253	Nsco_NS_434_20203020_B_diffuse_HILIC2.45341.45341.3	controllerType=0 controllerNumber=1 scan=45341	121.798	Trypsin	B2	QKPENEAAAVAAAASATEPINAPVIGDASK	596
68862:4	20	K.QVADARNGKMPEDAAGAAAPAEAAS[+568.212]APAQAAS[+365.132][+231.074]GAEPAAASASAALSTIYFETGK.S	HexNAc(2)Hex(1),HexNAc(1)Hex(1) 231.0743	S[+231][+365][+568]	1557.22	4	6225.87	6223.85	2	1.6	384	Specific	364.65	107.93	21.12	5.46	105	>WL85_RS13170 ref|WP_059511914.1|gi|981294205| cytochrome-c oxidase	2559	Nsco_NS_434_20203020_B_diffuse_HILIC1.57732.57732.4	controllerType=0 controllerNumber=1 scan=57732	149.172	Trypsin	B1	QVADARNGKMPEDAAGAAAPAEAASAPAQAASGAEPAAASASAALSTIYFETGK	1164
51082:5	51	A.AAS[+568.212]AAQAAAAAS[+568.212][+100.064]ASAGPVSAAAVDQDANAQAAR.A	HexNAc(2)Hex(1),HexNAc(2)Hex(1) 100.064	S[+100][+568]*2	825.187	5	4121.9	4118.89	3	1.9	150	NRagged	364.68	154.51	15.15	3.68	50	>WL85_RS15720 ref|WP_059465377.1|gi|981245667| cell envelope protein SmpA	3057	Nsco_NS_434_20203020_B_diffuse_HILIC1.43727.43727.5	controllerType=0 controllerNumber=1 scan=43727	115.772	Trypsin	B1	AASAAQAAAAASASAGPVSAAAVDQDANAQAAR	1236
27719:5	3	S.ATTSATT[+568.212]S[+568.212]TGTAATPTAATPAPAPAASAPEAASKPAK.S	HexNAc(2)Hex(1),HexNAc(2)Hex(1)	S[+568], T[+568]	887.825	5	4435.1	4432.09	3	-0.6	107	NRagged	365.38	365.38	0.38	5.52	134	>WL85_RS26455 ref|WP_059464384.1|gi|981244674| competence protein ComE	5160	Nsco_NS_434_20203020_B_diffuse_HILIC2.24603.24603.5	controllerType=0 controllerNumber=1 scan=24603	68.6136	Trypsin	B2	ATTSATTSTGTAATPTAATPAPAPAASAPEAASKPAK	1136
47196:4	44	A.KKAS[+568.212]EAAAAAS[+365.132][+231.074]AAQAAAAASASAGPVSAAAVDQDANAQAAR.A	HexNAc(2)Hex(1),HexNAc(1)Hex(1) 231.0743	S[+231][+365][+568]	1201.82	4	4804.25	4803.23	1	3.5	142	NRagged	365.49	365.49	44.26	6.17	52	>WL85_RS15720 ref|WP_059465377.1|gi|981245667| cell envelope protein SmpA	3057	Nsco_NS_434_20203020_B_diffuse_HILIC2.40026.40026.4	controllerType=0 controllerNumber=1 scan=40026	108.578	Trypsin	B2	KKASEAAAAASAAQAAAAASASAGPVSAAAVDQDANAQAAR	1164
72157:4	1247	D.PRPT[+568.212][+100.064]PPEQPELEDC[+57.021]C[+57.021]NSGC[+57.021]S[+568.212][+100.064]PC[+57.021]VFDLYDEALAR.Y	HexNAc(2)Hex(1) 100.064,HexNAc(2)Hex(1) 100.064	C[+57]*4, S[+100][+568], T[+100][+568]	1305.82	4	5220.25	5216.22	4	3.2	14	NRagged	365.67	365.67	0	5.29	2	>WL85_RS14705 ref|WP_059914960.1|gi|981720611| oxidoreductase	2861	Nsco_NS_434_20203020_B_diffuse_HILIC3.59880.59880.4	controllerType=0 controllerNumber=1 scan=59880	154.392	Trypsin	B3	PRPTPPEQPELEDCCNSGCSPCVFDLYDEALAR	1336
51971:3	26	A.S[+365.132][+231.074][+100.064]AAQAAAAAS[+568.212][+100.064]ASAGPVSAAAVDQDANAQAAR.A	HexNAc(1)Hex(1) 231.0743 100.064,HexNAc(2)Hex(1) 100.064	S[+100]*2[+231][+365][+568]	1370.3	3	4108.9	4104.87	4	3.6	152	NRagged	365.71	310.92	3.33	3.75	57	>WL85_RS15720 ref|WP_059465377.1|gi|981245667| cell envelope protein SmpA	3057	Nsco_NS_434_20203020_B_diffuse_HILIC3.43839.43839.3	controllerType=0 controllerNumber=1 scan=43839	116.393	Trypsin	B3	SAAQAAAAASASAGPVSAAAVDQDANAQAAR	1364
67629:4	105	V.KVFQYIQPQDAQALQAASPSGASGAQAAAAPADAATVGAVPDAS[+568.212]VQSTPLQPPAPISNSSSVHPGNPK.A	HexNAc(2)Hex(1)	S[+568]	1789.89	4	7156.52	7156.51	0	1.2	194	NRagged	365.99	365.99	0	6.82	52	>WL85_RS00415 ref|WP_059465105.1|gi|981245395| BON domain protein	79	Nsco_NS_434_20203020_B_diffuse_HILIC1.56811.56811.4	controllerType=0 controllerNumber=1 scan=56811	146.849	Trypsin	B1	KVFQYIQPQDAQALQAASPSGASGAQAAAAPADAATVGAVPDASVQSTPLQPPAPISNSSSVHPGNPK	568
23089:4	110	K.GASAAQAAPKPNDNS[+568.212]SGTFVFSRPGK.F	HexNAc(2)Hex(1)	S[+568]	783.629	4	3131.49	3130.48	1	2.8	66	Specific	366.14	217.13	1.2	7.66	25	>WL85_RS27205 ref|WP_059467031.1|gi|981247321| outer membrane lipoprotein carrier protein LolA	5301	Nsco_NS_434_20203020_B_diffuse_HILIC2.21001.21001.4	controllerType=0 controllerNumber=1 scan=21001	59.4194	Trypsin	B2	GASAAQAAPKPNDNSSGTFVFSRPGK	568
53255:3	51	K.KAS[+568.212]EAAAAASAAQAAAAAS[+162.053][+462.149]ASAGPVSAAAVDQDANAQAAR.A	HexNAc(2)Hex(1),Hex(1) 462.1486	S[+162][+462][+568]	1568.39	3	4703.14	4703.13	0	2.6	143	Specific	366.95	286.54	3.96	8.76	50	>WL85_RS15720 ref|WP_059465377.1|gi|981245667| cell envelope protein SmpA	3057	Nsco_NS_434_20203020_B_diffuse_HILIC1.45417.45417.3	controllerType=0 controllerNumber=1 scan=45417	119.784	Trypsin	B1	KASEAAAAASAAQAAAAASASAGPVSAAAVDQDANAQAAR	1192
79274:5	522	V.PAADARPAMEAPQAPAQPQPAAPAVVMTVTPT[+568.212][+100.064]NDGS[+568.212][+100.064]DEVVEAVEIVPPPTQDAAAKK.S	HexNAc(2)Hex(1) 100.064,HexNAc(2)Hex(1) 100.064	S[+100][+568], T[+100][+568]	1411.89	5	7055.43	7049.4	6	0.4	34	NRagged	367.17	173.11	0	4.91	8	>WL85_RS13355 ref|WP_060188779.1|gi|982013238| signal recognition particle-docking protein FtsY	2596	Nsco_NS_434_20203020_B_diffuse_HILIC1.65932.65932.5	controllerType=0 controllerNumber=1 scan=65932	171.224	Trypsin	B1	PAADARPAMEAPQAPAQPQPAAPAVVMTVTPTNDGSDEVVEAVEIVPPPTQDAAAKK	1336
81129:4	39	K.QYDATQDFLAPLTAT[+162.053][+462.149]GS[+365.132][+231.074][+100.064]WGGT[+365.132][+231.074][+100.064]YFAHPLNLDRLSTNGDVASNNTIK.F	Hex(1) 462.1486,HexNAc(1)Hex(1) 231.0743 100.064,HexNAc(1)Hex(1) 231.0743 100.064	S[+100][+231][+365], T[+100][+162][+231][+365][+462]	1715.28	4	6858.08	6858.09	0	-1.2	120	Specific	367.19	367.19	0	6.87	21	>WL85_RS29265 ref|WP_059451674.1|gi|981231043| porin	5705	Nsco_NS_434_20203020_B_diffuse_HILIC1.67358.67358.4	controllerType=0 controllerNumber=1 scan=67358	174.363	Trypsin	B1	QYDATQDFLAPLTATGSWGGTYFAHPLNLDRLSTNGDVASNNTIK	2016
70045:4	21	A.AGAAAPAEAASAPAQAASGAEPAAAS[+365.132][+231.074][+100.064]ASAALS[+162.053][+462.149]T[+365.132][+231.074][+100.064]IYFETGK.S	HexNAc(1)Hex(1) 231.0743 100.064,Hex(1) 462.1486,HexNAc(1)Hex(1) 231.0743 100.064	S[+100][+162][+231][+365][+462], T[+100][+231][+365]	1400.38	4	5598.5	5593.49	5	-0.8	398	NRagged	367.28	367.28	0	4.87	107	>WL85_RS13170 ref|WP_059511914.1|gi|981294205| cytochrome-c oxidase	2559	Nsco_NS_434_20203020_B_diffuse_HILIC3.58178.58178.4	controllerType=0 controllerNumber=1 scan=58178	149.959	Trypsin	B3	AGAAAPAEAASAPAQAASGAEPAAASASAALSTIYFETGK	2016
49600:4	67	R.QPASGPAVEWGGMM[+15.995]YGS[+568.212]QLMTPAERNEYHAR.M	HexNAc(2)Hex(1)	M[+16], S[+568]	1002.2	4	4005.76	4005.76	0	0.2	30	Specific	367.42	165.1	3.6	7.76	34	>WL85_RS12305 ref|WP_060189112.1|gi|982013572| hypothetical protein	2387	Nsco_NS_434_20203020_B_diffuse_HILIC2.41906.41906.4	controllerType=0 controllerNumber=1 scan=41906	113.276	Trypsin	B2	QPASGPAVEWGGMMYGSQLMTPAERNEYHAR	568
69756:3	73	H.AASPAPAAASAAS[+365.132][+231.074]GAAPALT[+365.132][+231.074]PQQAQQALSVLQNPR.E	HexNAc(1)Hex(1) 231.0743,HexNAc(1)Hex(1) 231.0743	S[+231][+365], T[+231][+365]	1492.71	3	4476.11	4475.13	1	-4.7	19	NRagged	367.68	367.68	2.4	5.58	36	>WL85_RS20280 ref|WP_059542240.1|gi|981325791| mechanosensitive ion channel protein	3950	Nsco_NS_434_20203020_B_diffuse_HILIC2.57801.57801.3	controllerType=0 controllerNumber=1 scan=57801	153.32	Trypsin	B2	AASPAPAAASAASGAAPALTPQQAQQALSVLQNPR	1192
15981:3	49	P.KAAPADAAS[+568.212]SAAAVAGEPR.W	HexNAc(2)Hex(1)	S[+568]	760.37	3	2279.09	2279.09	0	2.8	518	NRagged	368.05	270.48	4.26	6.62	17	>WL85_RS03445 ref|WP_059468221.1|gi|981248511| uroporphyrinogen-III synthase	667	Nsco_NS_434_20203020_B_diffuse_HILIC1.15735.15735.3	controllerType=0 controllerNumber=1 scan=15735	45.0092	Trypsin	B1	KAAPADAASSAAAVAGEPR	568
74727:4	31	P.ASVAQPMTEAANTAAPLRAVAS[+162.053][+462.149]T[+365.132][+231.074][+100.064]AQEAASTSAR.G	Hex(1) 462.1486,HexNAc(1)Hex(1) 231.0743 100.064	S[+162][+462], T[+100][+231][+365]	1131.27	4	4522.07	4521.07	1	-1	46	NRagged	368.65	4.03	0	3.61	33	>WL85_RS26355 ref|WP_060189974.1|gi|982014434| phosphate starvation-inducible protein PhoH	5140	Nsco_NS_434_20203020_B_diffuse_HILIC2.61718.61718.4	controllerType=0 controllerNumber=1 scan=61718	164.314	Trypsin	B2	ASVAQPMTEAANTAAPLRAVASTAQEAASTSAR	1320
56229:4	104	S.AAS[+568.212]AAAPAPVSREPERELPT[+568.212]ISVSASAATDPTVGYQPR.T	HexNAc(2)Hex(1),HexNAc(2)Hex(1)	S[+568], T[+568]	1240.35	4	4958.39	4957.37	1	4.2	41	NRagged	368.92	118.09	22.54	3.78	24	>WL85_RS15000 ref|WP_059464522.1|gi|981244812| TonB-dependent receptor	2916	Nsco_NS_434_20203020_B_diffuse_HILIC3.47311.47311.4	controllerType=0 controllerNumber=1 scan=47311	124.528	Trypsin	B3	AASAAAPAPVSREPERELPTISVSASAATDPTVGYQPR	1136
59223:3	15	K.KAILESVYQGAGQAAS[+568.212]APMPPTQWSYDK.N	HexNAc(2)Hex(1)	S[+568]	1188.23	3	3562.68	3562.68	0	1	328	Specific	369.08	369.08	9.6	8.86	29	>WL85_RS22165 ref|WP_059468579.1|gi|981248869| peptide ABC transporter substrate-binding protein	4319	Nsco_NS_434_20203020_B_diffuse_HILIC2.49667.49667.3	controllerType=0 controllerNumber=1 scan=49667	132.591	Trypsin	B2	KAILESVYQGAGQAASAPMPPTQWSYDK	568
78474:4	21	A.GAAAPAEAASAPAQAAS[+568.212]GAEPAAAS[+162.053][+462.149]AS[+365.132][+231.074]AALSTIYFETGK.S	HexNAc(2)Hex(1),Hex(1) 462.1486,HexNAc(1)Hex(1) 231.0743	S[+162][+231][+365][+462][+568]	1324.34	4	5294.32	5294.33	0	-1.2	399	NRagged	369.24	369.24	0	5.55	107	>WL85_RS13170 ref|WP_059511914.1|gi|981294205| cytochrome-c oxidase	2559	Nsco_NS_434_20203020_B_diffuse_HILIC3.64852.64852.4	controllerType=0 controllerNumber=1 scan=64852	167.573	Trypsin	B3	GAAAPAEAASAPAQAASGAEPAAASASAALSTIYFETGK	1788
74727:4	126	K.VFQYIQPQDAQALQAASPSGAS[+568.212]GAQAAAAPADAATVGAVPDASVQSTPLQPPAPISNSSSVHPGNPK.A	HexNAc(2)Hex(1)	S[+568]	1758.36	4	7030.43	7028.42	2	1	195	Specific	369.28	85.96	0	4.74	41	>WL85_RS00415 ref|WP_059465105.1|gi|981245395| BON domain protein	79	Nsco_NS_434_20203020_B_diffuse_HILIC3.61903.61903.4	controllerType=0 controllerNumber=1 scan=61903	159.647	Trypsin	B3	VFQYIQPQDAQALQAASPSGASGAQAAAAPADAATVGAVPDASVQSTPLQPPAPISNSSSVHPGNPK	568
71278:4	20	K.QVADARNGKM[+15.995]PEDAAGAAAPAEAAS[+162.053][+462.149]APAQAAS[+365.132][+231.074][+100.064]GAEPAAASASAALSTIYFETGK.S	Hex(1) 462.1486,HexNAc(1)Hex(1) 231.0743 100.064	M[+16], S[+100][+162][+231][+365][+462]	1599.97	4	6396.87	6395.9	1	-4.7	384	Specific	369.4	369.4	0	8.33	105	>WL85_RS13170 ref|WP_059511914.1|gi|981294205| cytochrome-c oxidase	2559	Nsco_NS_434_20203020_B_diffuse_HILIC1.59670.59670.4	controllerType=0 controllerNumber=1 scan=59670	154.279	Trypsin	B1	QVADARNGKMPEDAAGAAAPAEAASAPAQAASGAEPAAASASAALSTIYFETGK	1320
50173:4	102	R.QPAS[+568.212]GPAVEWGGMM[+15.995]YGSQLMTPAERNEYHAR.M	HexNAc(2)Hex(1)	M[+16], S[+568]	1002.2	4	4005.76	4005.76	0	1	30	Specific	369.44	71.52	24.81	3.73	22	>WL85_RS12305 ref|WP_060189112.1|gi|982013572| hypothetical protein	2387	Nsco_NS_434_20203020_B_diffuse_HILIC3.42427.42427.4	controllerType=0 controllerNumber=1 scan=42427	113.08	Trypsin	B3	QPASGPAVEWGGMMYGSQLMTPAERNEYHAR	568
68581:4	10	K.QVADARNGKM[+15.995]PEDAAGAAAPAEAAS[+365.132][+231.074]APAQAAS[+162.053][+462.149]GAEPAAASASAALSTIYFETGK.S	HexNAc(1)Hex(1) 231.0743,Hex(1) 462.1486	M[+16], S[+162][+231][+365][+462]	1574.97	4	6296.87	6295.84	1	4.5	384	Specific	369.76	369.76	0	8.83	133	>WL85_RS13170 ref|WP_059511914.1|gi|981294205| cytochrome-c oxidase	2559	Nsco_NS_434_20203020_B_diffuse_HILIC2.56879.56879.4	controllerType=0 controllerNumber=1 scan=56879	150.718	Trypsin	B2	QVADARNGKMPEDAAGAAAPAEAASAPAQAASGAEPAAASASAALSTIYFETGK	1220
73779:5	105	Y.IQPQDAQALQAAS[+568.212]PSGAS[+365.132][+231.074]GAQAAAAPADAATVGAVPDASVQSTPLQPPAPISNSSSVHPGNPK.A	HexNAc(2)Hex(1),HexNAc(1)Hex(1) 231.0743	S[+231][+365][+568]	1419.68	5	7094.37	7087.37	7	-2.7	199	NRagged	370.1	361.15	0	2.31	52	>WL85_RS00415 ref|WP_059465105.1|gi|981245395| BON domain protein	79	Nsco_NS_434_20203020_B_diffuse_HILIC1.61635.61635.5	controllerType=0 controllerNumber=1 scan=61635	159.461	Trypsin	B1	IQPQDAQALQAASPSGASGAQAAAAPADAATVGAVPDASVQSTPLQPPAPISNSSSVHPGNPK	1164
65961:5	26	T.VT[+365.132][+231.074]PVGNGTVAAAALPATPNAGAAPGTAS[+162.053][+462.149]GTVVHGTAGTISPPPANATPGQVVVGGKVPDEATK.A	HexNAc(1)Hex(1) 231.0743,Hex(1) 462.1486	S[+162][+462], T[+231][+365]	1384.49	5	6918.42	6915.38	3	4.1	37	NRagged	370.21	370.21	3.35	5.2	44	>WL85_RS06555 ref|WP_060188720.1|gi|982013161| cell envelope biogenesis protein OmpA	1277	Nsco_NS_434_20203020_B_diffuse_HILIC2.54901.54901.5	controllerType=0 controllerNumber=1 scan=54901	145.454	Trypsin	B2	VTPVGNGTVAAAALPATPNAGAAPGTASGTVVHGTAGTISPPPANATPGQVVVGGKVPDEATK	1220
22246:3	4	T.SATTSTGTAATPTAATPAPAPAAS[+568.212]APEAASKPAK.S	HexNAc(2)Hex(1)	S[+568]	1197.59	3	3590.75	3590.74	0	1.9	110	NRagged	370.3	228.8	40.41	5.23	113	>WL85_RS26455 ref|WP_059464384.1|gi|981244674| competence protein ComE	5160	Nsco_NS_434_20203020_B_diffuse_HILIC3.20352.20352.3	controllerType=0 controllerNumber=1 scan=20352	56.9457	Trypsin	B3	SATTSTGTAATPTAATPAPAPAASAPEAASKPAK	568
70775:4	20	R.NGKMPEDAAGAAAPAEAAS[+568.212]APAQAAS[+365.132][+231.074]GAEPAAASASAALSTIYFETGK.S	HexNAc(2)Hex(1),HexNAc(1)Hex(1) 231.0743	S[+231][+365][+568]	1396.64	4	5583.54	5583.52	0	3.2	390	Specific	370.48	370.48	0	8.01	105	>WL85_RS13170 ref|WP_059511914.1|gi|981294205| cytochrome-c oxidase	2559	Nsco_NS_434_20203020_B_diffuse_HILIC1.59260.59260.4	controllerType=0 controllerNumber=1 scan=59260	153.195	Trypsin	B1	NGKMPEDAAGAAAPAEAASAPAQAASGAEPAAASASAALSTIYFETGK	1164
26510:3	428	R.LNEHPQMPFAAS[+568.212]APSQK.Y	HexNAc(2)Hex(1)	S[+568]	807.711	3	2421.12	2421.11	0	1.8	43	Specific	370.48	302.9	88.18	5.61	9	>WL85_RS26870 ref|WP_059467085.1|gi|981247375| hypothetical protein	5240	Nsco_NS_434_20203020_B_diffuse_HILIC1.24322.24322.3	controllerType=0 controllerNumber=1 scan=24322	66.6836	Trypsin	B1	LNEHPQMPFAASAPSQK	568
26609:3	67	R.GQGMGMGM[+15.995]GPGYMHGRPGGPAS[+568.212]GAAGQ.-	HexNAc(2)Hex(1)	M[+16], S[+568]	1020.76	3	3060.26	3058.26	2	-4.7	104	CRagged	370.52	313.08	3.68	7.9	34	>WL85_RS12305 ref|WP_060189112.1|gi|982013572| hypothetical protein	2387	Nsco_NS_434_20203020_B_diffuse_HILIC2.23760.23760.5	controllerType=0 controllerNumber=1 scan=23760	66.4567	Trypsin	B2	GQGMGMGMGPGYMHGRPGGPASGAAGQ	568
00307:3	1572	K.KGQAKAAAAS[+568.212]AAGTNDAGAQN.-	HexNAc(2)Hex(1)	S[+568]	814.383	3	2441.14	2441.13	0	3.1	57	CRagged	370.94	370.94	8	8.93	4	>WL85_RS00335 ref|WP_059465114.1|gi|981245404| hypothetical protein	64	Nsco_NS_434_20203020_B_diffuse_HILIC2.2540.2540.3	controllerType=0 controllerNumber=1 scan=2540	15.9912	Trypsin	B2	KGQAKAAAASAAGTNDAGAQN	568
56918:3	18	Y.ESAS[+365.132][+231.074][+100.064]S[+568.212]RPLGGTEQGAQALAPQATFADYK.V	HexNAc(1)Hex(1) 231.0743 100.064,HexNAc(2)Hex(1)	S[+100][+231][+365][+568]	1373.97	3	4119.89	4115.87	4	3.3	12	NRagged	371.21	371.21	0	4.81	45	>WL85_RS15465 ref|WP_059538682.1|gi|981322067| ribonucleotide-diphosphate reductase subunit alpha	3006	Nsco_NS_434_20203020_B_diffuse_HILIC3.47827.47827.3	controllerType=0 controllerNumber=1 scan=47827	125.834	Trypsin	B3	ESASSRPLGGTEQGAQALAPQATFADYK	1264
78621:6	88	A.ISVDTKQDTLATQDVVKPVQQVAPTAPLPASSNAAAPTWPLADATPVAAATPMAAGTS[+365.132][+231.074][+100.064]NTATGTAWHAATTHAGDTAPSPAGAQR.A	HexNAc(1)Hex(1) 231.0743 100.064	S[+100][+231][+365]	1502.41	6	9009.44	9006.41	3	2.2	579	NRagged	371.68	371.68	0	6.88	20	>WL85_RS06190 ref|WP_060190277.1|gi|982014737| cell division protein FtsK	1209	Nsco_NS_434_20203020_B_diffuse_HILIC3.64966.64966.3	controllerType=0 controllerNumber=1 scan=64966	167.904	Trypsin	B3	ISVDTKQDTLATQDVVKPVQQVAPTAPLPASSNAAAPTWPLADATPVAAATPMAAGTSNTATGTAWHAATTHAGDTAPSPAGAQR	696
13460:3	3	K.AAAAAAASADAGASAPAAAS[+568.212]S[+365.132][+231.074]T[+365.132][+231.074]K.A	HexNAc(2)Hex(1),HexNAc(1)Hex(1) 231.0743,HexNAc(1)Hex(1) 231.0743	S[+231][+365][+568], T[+231][+365]	1207.85	3	3621.54	3620.53	1	1.8	153	Specific	371.97	59.34	0	5.01	134	>WL85_RS26455 ref|WP_059464384.1|gi|981244674| competence protein ComE	5160	Nsco_NS_434_20203020_B_diffuse_HILIC2.13343.13343.3	controllerType=0 controllerNumber=1 scan=13343	39.87	Trypsin	B2	AAAAAAASADAGASAPAAASSTK	1760
25840:4	110	K.GASAAQAAPKPNDNS[+365.132][+231.074]SGTFVFSRPGK.F	HexNAc(1)Hex(1) 231.0743	S[+231][+365]	790.372	4	3158.47	3158.48	0	-2.6	66	Specific	372.08	340.05	9.49	7.24	25	>WL85_RS27205 ref|WP_059467031.1|gi|981247321| outer membrane lipoprotein carrier protein LolA	5301	Nsco_NS_434_20203020_B_diffuse_HILIC2.23179.23179.4	controllerType=0 controllerNumber=1 scan=23179	64.9641	Trypsin	B2	GASAAQAAPKPNDNSSGTFVFSRPGK	596
24726:4	110	K.GASAAQAAPKPNDNS[+162.053][+462.149]SGTFVFSRPGK.F	Hex(1) 462.1486	S[+162][+462]	797.376	4	3186.48	3186.47	0	3.3	66	Specific	372.19	372.19	0	8.29	25	>WL85_RS27205 ref|WP_059467031.1|gi|981247321| outer membrane lipoprotein carrier protein LolA	5301	Nsco_NS_434_20203020_B_diffuse_HILIC2.22331.22331.4	controllerType=0 controllerNumber=1 scan=22331	62.7181	Trypsin	B2	GASAAQAAPKPNDNSSGTFVFSRPGK	624
68590:4	21	Q.VADARNGKMPEDAAGAAAPAEAAS[+365.132][+231.074][+100.064]APAQAAS[+568.212]GAEPAAASASAALSTIYFETGK.S	HexNAc(1)Hex(1) 231.0743 100.064,HexNAc(2)Hex(1)	S[+100][+231][+365][+568]	1549.97	4	6196.85	6195.86	1	-2.1	385	NRagged	372.34	95.81	95.81	3.92	107	>WL85_RS13170 ref|WP_059511914.1|gi|981294205| cytochrome-c oxidase	2559	Nsco_NS_434_20203020_B_diffuse_HILIC3.57002.57002.4	controllerType=0 controllerNumber=1 scan=57002	147.073	Trypsin	B3	VADARNGKMPEDAAGAAAPAEAASAPAQAASGAEPAAASASAALSTIYFETGK	1264
24393:3	102	R.GQGMGM[+15.995]GMGPGYMHGRPGGPAS[+568.212]GAAGQ.-	HexNAc(2)Hex(1)	M[+16], S[+568]	1020.43	3	3059.27	3058.26	1	1.8	104	CRagged	372.34	366.35	27.22	8.97	22	>WL85_RS12305 ref|WP_060189112.1|gi|982013572| hypothetical protein	2387	Nsco_NS_434_20203020_B_diffuse_HILIC3.22129.22129.3	controllerType=0 controllerNumber=1 scan=22129	61.4588	Trypsin	B3	GQGMGMGMGPGYMHGRPGGPASGAAGQ	568
11330:4	18	L.ES[+365.132][+231.074]QLKQVT[+365.132][+231.074]QAEEQEQHNPT[+162.053][+462.149]RPR.L	HexNAc(1)Hex(1) 231.0743,HexNAc(1)Hex(1) 231.0743,Hex(1) 462.1486	S[+231][+365], T[+162][+231][+365][+462]	1113.98	4	4452.92	4449.92	3	-2.4	510	NRagged	372.62	363.68	0	6.83	41	>WL85_RS26445 ref|WP_059511194.1|gi|981293455| ATP-dependent chaperone ClpB	5158	Nsco_NS_434_20203020_B_diffuse_HILIC2.11570.11570.4	controllerType=0 controllerNumber=1 scan=11570	35.5479	Trypsin	B2	ESQLKQVTQAEEQEQHNPTRPR	1816
21005:2	1678	A.QAS[+162.053][+462.149]AAGADAM[+15.995]APAS[+365.132][+231.074]APMKK.D	Hex(1) 462.1486,HexNAc(1)Hex(1) 231.0743	M[+16], S[+162][+231][+365][+462]	1505.64	2	3010.28	3010.27	0	4.2	23	NRagged	373.23	316.75	0	6.93	8	>WL85_RS00335 ref|WP_059465114.1|gi|981245404| hypothetical protein	64	Nsco_NS_434_20203020_B_diffuse_HILIC1.19862.19862.2	controllerType=0 controllerNumber=1 scan=19862	55.3227	Trypsin	B1	QASAAGADAMAPASAPMKK	1220
37016:3	10	V.APPPADNGAS[+365.132][+231.074][+100.064]QPQQFDPNRALQGK.T	HexNAc(1)Hex(1) 231.0743 100.064	S[+100][+231][+365]	1067.83	3	3201.49	3200.5	1	-4.1	51	NRagged	373.58	367.99	367.99	7.1	57	>WL85_RS12820 ref|WP_059465879.1|gi|981246169| cell division protein	2489	Nsco_NS_434_20203020_B_diffuse_HILIC1.32366.32366.3	controllerType=0 controllerNumber=1 scan=32366	87.4416	Trypsin	B1	APPPADNGASQPQQFDPNRALQGK	696
50519:4	44	K.KASEAAAAASAAQAAAAAS[+365.132][+231.074]AS[+568.212]AGPVSAAAVDQDANAQAAR.A	HexNAc(1)Hex(1) 231.0743,HexNAc(2)Hex(1)	S[+231][+365][+568]	1169.54	4	4675.15	4675.13	0	2.4	143	Specific	373.58	373.58	0	7.83	52	>WL85_RS15720 ref|WP_059465377.1|gi|981245667| cell envelope protein SmpA	3057	Nsco_NS_434_20203020_B_diffuse_HILIC2.42658.42658.4	controllerType=0 controllerNumber=1 scan=42658	115.151	Trypsin	B2	KASEAAAAASAAQAAAAASASAGPVSAAAVDQDANAQAAR	1164
80596:3	21	D.AAGAAAPAEAASAPAQAASGAEPAAASASAALS[+568.212][+100.064]T[+568.212][+100.064]IYFETGK.S	HexNAc(2)Hex(1) 100.064,HexNAc(2)Hex(1) 100.064	S[+100][+568], T[+100][+568]	1663.44	3	4988.32	4984.33	4	-5.4	397	NRagged	373.86	86.39	1.2	1.56	107	>WL85_RS13170 ref|WP_059511914.1|gi|981294205| cytochrome-c oxidase	2559	Nsco_NS_434_20203020_B_diffuse_HILIC3.66476.66476.3	controllerType=0 controllerNumber=1 scan=66476	172	Trypsin	B3	AAGAAAPAEAASAPAQAASGAEPAAASASAALSTIYFETGK	1336
70921:4	20	K.QVADARNGKM[+15.995]PEDAAGAAAPAEAAS[+568.212]APAQAASGAEPAAASASAALSTIYFETGK.S	HexNAc(2)Hex(1)	M[+16], S[+568]	1411.67	4	5643.65	5643.64	0	0.9	384	Specific	374.13	210.79	61.32	6.4	105	>WL85_RS13170 ref|WP_059511914.1|gi|981294205| cytochrome-c oxidase	2559	Nsco_NS_434_20203020_B_diffuse_HILIC1.59388.59388.4	controllerType=0 controllerNumber=1 scan=59388	153.523	Trypsin	B1	QVADARNGKMPEDAAGAAAPAEAASAPAQAASGAEPAAASASAALSTIYFETGK	568
68866:4	20	K.QVADARNGKMPEDAAGAAAPAEAAS[+568.212]APAQAAS[+365.132][+231.074]GAEPAAASASAALSTIYFETGK.S	HexNAc(2)Hex(1),HexNAc(1)Hex(1) 231.0743	S[+231][+365][+568]	1557.22	4	6225.87	6223.85	2	1.6	384	Specific	374.13	374.13	0	8.87	105	>WL85_RS13170 ref|WP_059511914.1|gi|981294205| cytochrome-c oxidase	2559	Nsco_NS_434_20203020_B_diffuse_HILIC1.57734.57734.4	controllerType=0 controllerNumber=1 scan=57734	149.181	Trypsin	B1	QVADARNGKMPEDAAGAAAPAEAASAPAQAASGAEPAAASASAALSTIYFETGK	1164
68972:4	153	A.SPAPAAASAASGAAPALT[+162.053][+462.149]PQQAQQALS[+162.053][+462.149]VLQNPR.E	Hex(1) 462.1486,Hex(1) 462.1486	S[+162][+462], T[+162][+462]	1099.02	4	4393.08	4389.05	4	3.5	21	NRagged	374.13	119.2	0	3.82	23	>WL85_RS20280 ref|WP_059542240.1|gi|981325791| mechanosensitive ion channel protein	3950	Nsco_NS_434_20203020_B_diffuse_HILIC3.57304.57304.4	controllerType=0 controllerNumber=1 scan=57304	147.812	Trypsin	B3	SPAPAAASAASGAAPALTPQQAQQALSVLQNPR	1248
74259:6	126	Q.PQDAQALQAASPSGASGAQAAAAPADAAT[+365.132][+231.074][+100.064]VGAVPDAS[+365.132][+231.074][+100.064]VQSTPLQPPAPISNSSSVHPGNPK.A	HexNAc(1)Hex(1) 231.0743 100.064,HexNAc(1)Hex(1) 231.0743 100.064	S[+100][+231][+365], T[+100][+231][+365]	1180.9	6	7080.36	7074.35	6	-0.5	201	NRagged	374.17	91.67	0	2.63	41	>WL85_RS00415 ref|WP_059465105.1|gi|981245395| BON domain protein	79	Nsco_NS_434_20203020_B_diffuse_HILIC3.61542.61542.6	controllerType=0 controllerNumber=1 scan=61542	158.689	Trypsin	B3	PQDAQALQAASPSGASGAQAAAAPADAATVGAVPDASVQSTPLQPPAPISNSSSVHPGNPK	1392
18514:3	49	P.KAAPADAAS[+365.132][+231.074]SAAAVAGEPR.W	HexNAc(1)Hex(1) 231.0743	S[+231][+365]	769.701	3	2307.09	2307.08	0	2.3	518	NRagged	374.64	340.12	0.8	7.07	17	>WL85_RS03445 ref|WP_059468221.1|gi|981248511| uroporphyrinogen-III synthase	667	Nsco_NS_434_20203020_B_diffuse_HILIC1.17781.17781.3	controllerType=0 controllerNumber=1 scan=17781	50.1261	Trypsin	B1	KAAPADAASSAAAVAGEPR	596
17979:3	49	P.KAAPADAAS[+365.132][+231.074]SAAAVAGEPR.W	HexNAc(1)Hex(1) 231.0743	S[+231][+365]	769.701	3	2307.09	2307.08	0	1.6	518	NRagged	374.65	310.93	0.8	6.9	14	>WL85_RS03445 ref|WP_059468221.1|gi|981248511| uroporphyrinogen-III synthase	667	Nsco_NS_434_20203020_B_diffuse_HILIC3.16872.16872.3	controllerType=0 controllerNumber=1 scan=16872	48.1353	Trypsin	B3	KAAPADAASSAAAVAGEPR	596
22115:3	110	K.GAS[+568.212]AAQAAPKPNDNSSGTFVFSRPGK.F	HexNAc(2)Hex(1)	S[+568]	1044.17	3	3130.49	3130.48	0	2.5	66	Specific	375.06	71.57	71.57	4.37	25	>WL85_RS27205 ref|WP_059467031.1|gi|981247321| outer membrane lipoprotein carrier protein LolA	5301	Nsco_NS_434_20203020_B_diffuse_HILIC2.20267.20267.3	controllerType=0 controllerNumber=1 scan=20267	57.4924	Trypsin	B2	GASAAQAAPKPNDNSSGTFVFSRPGK	568
18428:3	49	P.KAAPADAAS[+365.132][+231.074]SAAAVAGEPR.W	HexNAc(1)Hex(1) 231.0743	S[+231][+365]	769.702	3	2307.09	2307.08	0	2.9	518	NRagged	375.13	328.73	0.8	7.07	14	>WL85_RS03445 ref|WP_059468221.1|gi|981248511| uroporphyrinogen-III synthase	667	Nsco_NS_434_20203020_B_diffuse_HILIC3.17208.17208.3	controllerType=0 controllerNumber=1 scan=17208	49.0148	Trypsin	B3	KAAPADAASSAAAVAGEPR	596
36257:3	10	K.VAPPPADNGAS[+365.132][+231.074]QPQQFDPNRALQGK.T	HexNAc(1)Hex(1) 231.0743	S[+231][+365]	1067.84	3	3201.49	3199.5	2	-4.9	50	Specific	375.24	36.59	36.59	5.37	57	>WL85_RS12820 ref|WP_059465879.1|gi|981246169| cell division protein	2489	Nsco_NS_434_20203020_B_diffuse_HILIC1.31793.31793.3	controllerType=0 controllerNumber=1 scan=31793	85.9625	Trypsin	B1	VAPPPADNGASQPQQFDPNRALQGK	596
45972:4	26	A.KKASEAAAAASAAQAAAAAS[+365.132][+231.074]AS[+568.212]AGPVSAAAVDQDANAQAAR.A	HexNAc(1)Hex(1) 231.0743,HexNAc(2)Hex(1)	S[+231][+365][+568]	1201.57	4	4803.25	4803.23	0	4.9	142	NRagged	375.36	375.36	0	7.68	57	>WL85_RS15720 ref|WP_059465377.1|gi|981245667| cell envelope protein SmpA	3057	Nsco_NS_434_20203020_B_diffuse_HILIC3.39101.39101.4	controllerType=0 controllerNumber=1 scan=39101	105.067	Trypsin	B3	KKASEAAAAASAAQAAAAASASAGPVSAAAVDQDANAQAAR	1164
77884:3	1090	R.QVRPDALHAMPLAQAS[+568.212]DQPVIGGPIGAPAVTAEPLAASAP.-	HexNAc(2)Hex(1)	S[+568]	1485.09	3	4453.25	4453.24	0	2	41	CRagged	375.41	375.41	16	9.33	3	>WL85_RS12890 ref|WP_059511893.1|gi|981294184| hypothetical protein	2503	Nsco_NS_434_20203020_B_diffuse_HILIC1.64835.64835.3	controllerType=0 controllerNumber=1 scan=64835	168.173	Trypsin	B1	QVRPDALHAMPLAQASDQPVIGGPIGAPAVTAEPLAASAP	568
12670:3	4	K.AAAAAAASADAGASAPAAAS[+365.132][+231.074]S[+568.212]TK.A	HexNAc(1)Hex(1) 231.0743,HexNAc(2)Hex(1)	S[+231][+365][+568]	1008.78	3	3024.34	3024.33	0	2.9	153	Specific	375.45	285.01	0	7.57	113	>WL85_RS26455 ref|WP_059464384.1|gi|981244674| competence protein ComE	5160	Nsco_NS_434_20203020_B_diffuse_HILIC3.12568.12568.3	controllerType=0 controllerNumber=1 scan=12568	37.4203	Trypsin	B3	AAAAAAASADAGASAPAAASSTK	1164
11206:4	16	L.ES[+162.053][+462.149]QLKQVT[+568.212]QAEEQEQHNPT[+162.053][+462.149]RPR.L	Hex(1) 462.1486,HexNAc(2)Hex(1),Hex(1) 462.1486	S[+162][+462], T[+162][+462][+568]	1114.23	4	4453.91	4449.92	4	-4.9	510	NRagged	375.59	375.59	0	6.1	39	>WL85_RS26445 ref|WP_059511194.1|gi|981293455| ATP-dependent chaperone ClpB	5158	Nsco_NS_434_20203020_B_diffuse_HILIC1.11702.11702.4	controllerType=0 controllerNumber=1 scan=11702	35.4544	Trypsin	B1	ESQLKQVTQAEEQEQHNPTRPR	1816
71535:5	32	N.GTVAAAALPATPNAGAAPGTAS[+568.212]GTVVHGTAGT[+568.212][+100.064]ISPPPANATPGQVVVGGKVPDEATK.A	HexNAc(2)Hex(1),HexNAc(2)Hex(1) 100.064	S[+568], T[+100][+568]	1273.64	5	6364.15	6364.16	0	-1.3	43	NRagged	375.87	375.87	0	5.8	35	>WL85_RS06555 ref|WP_060188720.1|gi|982013161| cell envelope biogenesis protein OmpA	1277	Nsco_NS_434_20203020_B_diffuse_HILIC1.59875.59875.5	controllerType=0 controllerNumber=1 scan=59875	154.829	Trypsin	B1	GTVAAAALPATPNAGAAPGTASGTVVHGTAGTISPPPANATPGQVVVGGKVPDEATK	1236
32606:3	6	K.VAPPPADNGAS[+568.212]QPQQFDPNRALQGK.T	HexNAc(2)Hex(1)	S[+568]	1057.84	3	3171.51	3171.51	0	1.6	50	Specific	375.98	334.77	334.77	6.79	59	>WL85_RS12820 ref|WP_059465879.1|gi|981246169| cell division protein	2489	Nsco_NS_434_20203020_B_diffuse_HILIC2.28330.28330.3	controllerType=0 controllerNumber=1 scan=28330	78.1537	Trypsin	B2	VAPPPADNGASQPQQFDPNRALQGK	568
45344:3	26	K.KAS[+365.132][+231.074]EAAAAASAAQAAAAAS[+568.212]ASAGPVSAAAVDQDANAQAAR.A	HexNAc(1)Hex(1) 231.0743,HexNAc(2)Hex(1)	S[+231][+365][+568]	1559.72	3	4677.16	4675.13	2	3.4	143	Specific	376.13	338.03	22.9	8.39	57	>WL85_RS15720 ref|WP_059465377.1|gi|981245667| cell envelope protein SmpA	3057	Nsco_NS_434_20203020_B_diffuse_HILIC3.38522.38522.3	controllerType=0 controllerNumber=1 scan=38522	103.549	Trypsin	B3	KASEAAAAASAAQAAAAASASAGPVSAAAVDQDANAQAAR	1164
15388:3	470	S.PAAT[+162.053][+462.149]QQGS[+162.053][+462.149]AVSSAAERK.A	Hex(1) 462.1486,Hex(1) 462.1486	S[+162][+462], T[+162][+462]	970.425	3	2909.26	2907.25	2	2.1	35	NRagged	376.25	330.27	13.2	7.56	7	>WL85_RS09625 ref|WP_060188581.1|gi|982012989| hypothetical protein	1861	Nsco_NS_434_20203020_B_diffuse_HILIC2.14883.14883.3	controllerType=0 controllerNumber=1 scan=14883	43.7497	Trypsin	B2	PAATQQGSAVSSAAERK	1248
68977:4	21	K.QVADARNGKMPEDAAGAAAPAEAAS[+365.132][+231.074]APAQAAS[+568.212]GAEPAAASASAALSTIYFETGK.S	HexNAc(1)Hex(1) 231.0743,HexNAc(2)Hex(1)	S[+231][+365][+568]	1557.47	4	6226.85	6223.85	3	-2.5	384	Specific	376.42	376.42	0	8.5	107	>WL85_RS13170 ref|WP_059511914.1|gi|981294205| cytochrome-c oxidase	2559	Nsco_NS_434_20203020_B_diffuse_HILIC3.57309.57309.4	controllerType=0 controllerNumber=1 scan=57309	147.827	Trypsin	B3	QVADARNGKMPEDAAGAAAPAEAASAPAQAASGAEPAAASASAALSTIYFETGK	1164
18038:3	28	Y.KDNNDADST[+568.212][+100.064]QLT[+365.132][+231.074][+100.064]AS[+365.132][+231.074][+100.064]R.V	HexNAc(2)Hex(1) 100.064,HexNAc(1)Hex(1) 231.0743 100.064,HexNAc(1)Hex(1) 231.0743 100.064	S[+100][+231][+365], T[+100]*2[+231][+365][+568]	1232.87	3	3696.58	3696.57	0	2.6	268	NRagged	376.88	376.88	0.04	7.95	34	>WL85_RS17065 ref|WP_060188142.1|gi|982012499| peptidase	3322	Nsco_NS_434_20203020_B_diffuse_HILIC2.16958.16958.2	controllerType=0 controllerNumber=1 scan=16958	49.0739	Trypsin	B2	KDNNDADSTQLTASR	2060
19413:3	102	A.DAEPASAASAAAPAPVS[+568.212]REPER.E	HexNAc(2)Hex(1)	S[+568]	906.76	3	2718.27	2718.26	0	2.3	35	NRagged	377.09	322.57	1.2	7.56	23	>WL85_RS15000 ref|WP_059464522.1|gi|981244812| TonB-dependent receptor	2916	Nsco_NS_434_20203020_B_diffuse_HILIC1.18482.18482.3	controllerType=0 controllerNumber=1 scan=18482	51.8439	Trypsin	B1	DAEPASAASAAAPAPVSREPER	568
68659:4	21	K.QVADARNGKM[+15.995]PEDAAGAAAPAEAASAPAQAASGAEPAAASASAALS[+568.212]T[+568.212]IYFETGK.S	HexNAc(2)Hex(1),HexNAc(2)Hex(1)	M[+16], S[+568], T[+568]	1553.97	4	6212.86	6211.85	1	0.9	384	Specific	377.59	197.36	3.6	8.36	107	>WL85_RS13170 ref|WP_059511914.1|gi|981294205| cytochrome-c oxidase	2559	Nsco_NS_434_20203020_B_diffuse_HILIC3.57056.57056.4	controllerType=0 controllerNumber=1 scan=57056	147.197	Trypsin	B3	QVADARNGKMPEDAAGAAAPAEAASAPAQAASGAEPAAASASAALSTIYFETGK	1136
55139:4	67	R.QPASGPAVEWGGMM[+15.995]YGS[+365.132][+231.074]QLMTPAERNEYHAR.M	HexNAc(1)Hex(1) 231.0743	M[+16], S[+231][+365]	1009.2	4	4033.76	4033.75	0	2.5	30	Specific	377.74	358.13	3.6	9.58	34	>WL85_RS12305 ref|WP_060189112.1|gi|982013572| hypothetical protein	2387	Nsco_NS_434_20203020_B_diffuse_HILIC2.46327.46327.4	controllerType=0 controllerNumber=1 scan=46327	124.142	Trypsin	B2	QPASGPAVEWGGMMYGSQLMTPAERNEYHAR	596
78442:3	20	A.PAEAASAPAQAASGAEPAAASAS[+365.132][+231.074][+100.064]AALS[+568.212][+100.064]T[+365.132][+231.074][+100.064]IYFETGK.S	HexNAc(1)Hex(1) 231.0743 100.064,HexNAc(2)Hex(1) 100.064,HexNAc(1)Hex(1) 231.0743 100.064	S[+100]*2[+231][+365][+568], T[+100][+231][+365]	1767.8	3	5301.39	5296.39	5	-4.1	403	NRagged	377.76	377.76	0	4.91	105	>WL85_RS13170 ref|WP_059511914.1|gi|981294205| cytochrome-c oxidase	2559	Nsco_NS_434_20203020_B_diffuse_HILIC1.65281.65281.3	controllerType=0 controllerNumber=1 scan=65281	169.409	Trypsin	B1	PAEAASAPAQAASGAEPAAASASAALSTIYFETGK	2060
44203:3	1369	A.AIPGARHVEFDAAHIS[+365.132][+231.074]NIEC[+57.021]TDGFNR.A	HexNAc(1)Hex(1) 231.0743	C[+57], S[+231][+365]	1166.2	3	3496.59	3493.58	3	0.5	228	NRagged	378.17	356.23	12.4	5.23	4	>WL85_RS22915 ref|WP_059464844.1|gi|981245134| 3-oxoadipate enol-lactonase	4467	Nsco_NS_434_20203020_B_diffuse_HILIC1.38087.38087.3	controllerType=0 controllerNumber=1 scan=38087	101.781	Trypsin	B1	AIPGARHVEFDAAHISNIECTDGFNR	596
52055:3	26	K.KASEAAAAASAAQAAAAASASAGPVS[+365.132][+231.074]AAAVDQDANAQAAR.A	HexNAc(1)Hex(1) 231.0743	S[+231][+365]	1369.98	3	4107.91	4106.92	1	-3.7	143	Specific	378.19	378.19	2.42	9.3	57	>WL85_RS15720 ref|WP_059465377.1|gi|981245667| cell envelope protein SmpA	3057	Nsco_NS_434_20203020_B_diffuse_HILIC3.43902.43902.3	controllerType=0 controllerNumber=1 scan=43902	116.522	Trypsin	B3	KASEAAAAASAAQAAAAASASAGPVSAAAVDQDANAQAAR	596
68787:4	21	Q.VADARNGKMPEDAAGAAAPAEAAS[+365.132][+231.074][+100.064]APAQAAS[+568.212]GAEPAAASASAALSTIYFETGK.S	HexNAc(1)Hex(1) 231.0743 100.064,HexNAc(2)Hex(1)	S[+100][+231][+365][+568]	1549.97	4	6196.85	6195.86	1	-1.8	385	NRagged	378.32	67.29	67.29	3.7	107	>WL85_RS13170 ref|WP_059511914.1|gi|981294205| cytochrome-c oxidase	2559	Nsco_NS_434_20203020_B_diffuse_HILIC3.57149.57149.4	controllerType=0 controllerNumber=1 scan=57149	147.423	Trypsin	B3	VADARNGKMPEDAAGAAAPAEAASAPAQAASGAEPAAASASAALSTIYFETGK	1264
69441:4	10	R.NGKMPEDAAGAAAPAEAAS[+568.212]APAQAAS[+365.132][+231.074]GAEPAAASASAALSTIYFETGK.S	HexNAc(2)Hex(1),HexNAc(1)Hex(1) 231.0743	S[+231][+365][+568]	1396.64	4	5583.55	5583.52	0	4.9	390	Specific	378.41	378.41	28.14	9.18	133	>WL85_RS13170 ref|WP_059511914.1|gi|981294205| cytochrome-c oxidase	2559	Nsco_NS_434_20203020_B_diffuse_HILIC2.57561.57561.4	controllerType=0 controllerNumber=1 scan=57561	152.633	Trypsin	B2	NGKMPEDAAGAAAPAEAASAPAQAASGAEPAAASASAALSTIYFETGK	1164
70997:3	73	H.AASPAPAAASAAS[+162.053][+462.149]GAAPALT[+365.132][+231.074]PQQAQQALSVLQNPR.E	Hex(1) 462.1486,HexNAc(1)Hex(1) 231.0743	S[+162][+462], T[+231][+365]	1502.38	3	4505.12	4503.13	2	-4.1	19	NRagged	378.49	317.18	0	5.32	36	>WL85_RS20280 ref|WP_059542240.1|gi|981325791| mechanosensitive ion channel protein	3950	Nsco_NS_434_20203020_B_diffuse_HILIC2.58804.58804.3	controllerType=0 controllerNumber=1 scan=58804	156.083	Trypsin	B2	AASPAPAAASAASGAAPALTPQQAQQALSVLQNPR	1220
51863:3	55	G.PAS[+568.212][+100.064]VAQPMT[+568.212][+100.064]EAANTAAPLR.A	HexNAc(2)Hex(1) 100.064,HexNAc(2)Hex(1) 100.064	S[+100][+568], T[+100][+568]	1078.17	3	3232.51	3232.52	0	-1.9	45	NRagged	378.51	378.51	20.8	6.67	27	>WL85_RS26355 ref|WP_060189974.1|gi|982014434| phosphate starvation-inducible protein PhoH	5140	Nsco_NS_434_20203020_B_diffuse_HILIC3.43763.43763.3	controllerType=0 controllerNumber=1 scan=43763	116.214	Trypsin	B3	PASVAQPMTEAANTAAPLR	1336
72144:5	34	G.PLTPDGYGVNTM[+15.995]APPYQPS[+568.212]YVPPADPGNAAYADPADHRVIPPQGHATIGDRLSEK.N	HexNAc(2)Hex(1)	M[+16], S[+568]	1274.41	5	6368.04	6366.01	2	3.2	288	NRagged	379.16	379.16	7.2	8.87	20	>WL85_RS17810 ref|WP_059468034.1|gi|981248324| acid phosphatase	3466	Nsco_NS_434_20203020_B_diffuse_HILIC2.59716.59716.5	controllerType=0 controllerNumber=1 scan=59716	158.621	Trypsin	B2	PLTPDGYGVNTMAPPYQPSYVPPADPGNAAYADPADHRVIPPQGHATIGDRLSEK	568
75588:4	126	K.VFQYIQPQDAQALQAASPSGAS[+365.132][+231.074]GAQAAAAPADAATVGAVPDASVQSTPLQPPAPISNSSSVHPGNPK.A	HexNAc(1)Hex(1) 231.0743	S[+231][+365]	1764.86	4	7056.43	7056.41	0	2.2	195	Specific	379.34	379.34	0	9.19	41	>WL85_RS00415 ref|WP_059465105.1|gi|981245395| BON domain protein	79	Nsco_NS_434_20203020_B_diffuse_HILIC3.62605.62605.4	controllerType=0 controllerNumber=1 scan=62605	161.511	Trypsin	B3	VFQYIQPQDAQALQAASPSGASGAQAAAAPADAATVGAVPDASVQSTPLQPPAPISNSSSVHPGNPK	596
69715:4	359	L.PGKGPEPTSAVPSLPDAET[+568.212][+100.064]PAS[+365.132][+231.074][+100.064]ADVISTNPSPQVPDEYAK.V	HexNAc(2)Hex(1) 100.064,HexNAc(1)Hex(1) 231.0743 100.064	S[+100][+231][+365], T[+100][+568]	1346.13	4	5381.5	5381.51	0	-1.8	13	NRagged	379.45	379.45	0	7.75	13	>WL85_RS07695 ref|WP_060190457.1|gi|982014917| hypothetical protein	1492	Nsco_NS_434_20203020_B_diffuse_HILIC3.57914.57914.4	controllerType=0 controllerNumber=1 scan=57914	149.296	Trypsin	B3	PGKGPEPTSAVPSLPDAETPASADVISTNPSPQVPDEYAK	1364
69224:4	31	G.PASVAQPM[+15.995]TEAANTAAPLRAVAS[+568.212][+100.064]T[+568.212][+100.064]AQEAASTSAR.G	HexNAc(2)Hex(1) 100.064,HexNAc(2)Hex(1) 100.064	M[+16], S[+100][+568], T[+100][+568]	1163.81	4	4652.22	4650.2	2	4.4	45	NRagged	379.54	379.54	1.2	6.74	33	>WL85_RS26355 ref|WP_060189974.1|gi|982014434| phosphate starvation-inducible protein PhoH	5140	Nsco_NS_434_20203020_B_diffuse_HILIC2.57403.57403.4	controllerType=0 controllerNumber=1 scan=57403	152.19	Trypsin	B2	PASVAQPMTEAANTAAPLRAVASTAQEAASTSAR	1336
45196:5	112	L.EQWAKPASSVPTPAVT[+568.212][+100.064]PAPGAPT[+568.212]AGEHVQPS[+568.212]ATSAPTPAPPEPK.V	HexNAc(2)Hex(1) 100.064,HexNAc(2)Hex(1),HexNAc(2)Hex(1)	S[+568], T[+100][+568]*2	1223.98	5	6115.89	6114.87	1	2.2	1098	NRagged	379.6	379.6	0	7.44	19	>WL85_RS21680 ref|WP_060189440.1|gi|982013900| hypothetical protein	4226	Nsco_NS_434_20203020_B_diffuse_HILIC2.38394.38394.5	controllerType=0 controllerNumber=1 scan=38394	104.333	Trypsin	B2	EQWAKPASSVPTPAVTPAPGAPTAGEHVQPSATSAPTPAPPEPK	1804
50259:5	494	K.HGIGKPAAT[+568.212][+100.064]NNVAPAPAPVPAPAARPAANENASAAASSPAAS[+568.212]EAT[+568.212]SGAAANAALPASAPVQPAVPATVAPAAR.G	HexNAc(2)Hex(1) 100.064,HexNAc(2)Hex(1),HexNAc(2)Hex(1)	S[+568], T[+100][+568]*2	1680.23	5	8397.1	8397.1	0	-0.2	280	Specific	379.76	379.76	0	8.51	11	>WL85_RS20020 ref|WP_060188933.1|gi|982013393| pilus assembly protein FimV	3900	Nsco_NS_434_20203020_B_diffuse_HILIC3.42501.42501.5	controllerType=0 controllerNumber=1 scan=42501	113.263	Trypsin	B3	HGIGKPAATNNVAPAPAPVPAPAARPAANENASAAASSPAASEATSGAAANAALPASAPVQPAVPATVAPAAR	1804
51561:3	59	G.PAS[+568.212][+100.064]VAQPMT[+568.212][+100.064]EAANTAAPLR.A	HexNAc(2)Hex(1) 100.064,HexNAc(2)Hex(1) 100.064	S[+100][+568], T[+100][+568]	1078.51	3	3233.52	3232.52	1	-0.9	45	NRagged	379.84	379.84	13.6	6.7	20	>WL85_RS26355 ref|WP_060189974.1|gi|982014434| phosphate starvation-inducible protein PhoH	5140	Nsco_NS_434_20203020_B_diffuse_HILIC1.44110.44110.3	controllerType=0 controllerNumber=1 scan=44110	116.69	Trypsin	B1	PASVAQPMTEAANTAAPLR	1336
41662:5	450	K.IS[+162.053][+462.149]LT[+162.053][+462.149]LATLAVAASAFAQTPPQPQTPAPATATPASAPSAEQR.A	Hex(1) 462.1486,Hex(1) 462.1486	S[+162][+462], T[+162][+462]	1051.1	5	5251.49	5249.5	2	-3.7	4	Specific	380.39	380.39	5.2	9.31	27	>WL85_RS08015 ref|WP_059467468.1|gi|981247758| hypothetical protein	1555	Nsco_NS_434_20203020_B_diffuse_HILIC1.36058.36058.3	controllerType=0 controllerNumber=1 scan=36058	96.7515	Trypsin	B1	ISLTLATLAVAASAFAQTPPQPQTPAPATATPASAPSAEQR	1248
76469:3	10	A.PAEAASAPAQAASGAEPAAASAS[+568.212][+100.064]AALS[+365.132][+231.074][+100.064]T[+568.212][+100.064]IYFETGK.S	HexNAc(2)Hex(1) 100.064,HexNAc(1)Hex(1) 231.0743 100.064,HexNAc(2)Hex(1) 100.064	S[+100]*2[+231][+365][+568], T[+100][+568]	1758.14	3	5272.41	5268.4	4	0.4	403	NRagged	380.44	380.44	0	6.18	133	>WL85_RS13170 ref|WP_059511914.1|gi|981294205| cytochrome-c oxidase	2559	Nsco_NS_434_20203020_B_diffuse_HILIC2.63073.63073.3	controllerType=0 controllerNumber=1 scan=63073	168.236	Trypsin	B2	PAEAASAPAQAASGAEPAAASASAALSTIYFETGK	2032
70482:4	20	G.KMPEDAAGAAAPAEAASAPAQAASGAEPAAASASAALS[+568.212]T[+568.212]IYFETGK.S	HexNAc(2)Hex(1),HexNAc(2)Hex(1)	S[+568], T[+568]	1346.88	4	5384.49	5384.46	0	4.4	392	NRagged	380.49	333.99	1.88	5.98	105	>WL85_RS13170 ref|WP_059511914.1|gi|981294205| cytochrome-c oxidase	2559	Nsco_NS_434_20203020_B_diffuse_HILIC1.59040.59040.4	controllerType=0 controllerNumber=1 scan=59040	152.649	Trypsin	B1	KMPEDAAGAAAPAEAASAPAQAASGAEPAAASASAALSTIYFETGK	1136
27741:5	3	K.LSKPAATTSATTSATTSTGTAATPTAATPAPAPAAS[+365.132][+231.074]APEAASKPAK.S	HexNAc(1)Hex(1) 231.0743	S[+231][+365]	950.474	5	4748.34	4748.34	0	0.6	98	Specific	380.89	345.6	6.99	7.35	134	>WL85_RS26455 ref|WP_059464384.1|gi|981244674| competence protein ComE	5160	Nsco_NS_434_20203020_B_diffuse_HILIC2.24620.24620.5	controllerType=0 controllerNumber=1 scan=24620	68.6655	Trypsin	B2	LSKPAATTSATTSATTSTGTAATPTAATPAPAPAASAPEAASKPAK	596
20623:3	90	R.GQGMGM[+15.995]GMGPGYMHGRPGGPAS[+568.212]GAAGQ.-	HexNAc(2)Hex(1)	M[+16], S[+568]	1020.43	3	3059.27	3058.26	1	0.3	104	CRagged	381.21	381.21	37.46	9.52	32	>WL85_RS12305 ref|WP_060189112.1|gi|982013572| hypothetical protein	2387	Nsco_NS_434_20203020_B_diffuse_HILIC1.19503.19503.3	controllerType=0 controllerNumber=1 scan=19503	54.3918	Trypsin	B1	GQGMGMGMGPGYMHGRPGGPASGAAGQ	568
68604:4	10	K.QVADARNGKMPEDAAGAAAPAEAAS[+365.132][+231.074]APAQAAS[+568.212]GAEPAAASASAALSTIYFETGK.S	HexNAc(1)Hex(1) 231.0743,HexNAc(2)Hex(1)	S[+231][+365][+568]	1556.72	4	6223.84	6223.85	0	-1.1	384	Specific	381.4	381.4	0	9.68	133	>WL85_RS13170 ref|WP_059511914.1|gi|981294205| cytochrome-c oxidase	2559	Nsco_NS_434_20203020_B_diffuse_HILIC2.56894.56894.4	controllerType=0 controllerNumber=1 scan=56894	150.762	Trypsin	B2	QVADARNGKMPEDAAGAAAPAEAASAPAQAASGAEPAAASASAALSTIYFETGK	1164
42650:3	898	K.AADAGGAKPAAGASAAPAAPAPVAVPAS[+568.212]AVSGSAAQ.-	HexNAc(2)Hex(1)	S[+568]	1175.58	3	3524.74	3524.72	0	3.7	151	CRagged	381.53	169.76	11.82	4.92	9	>WL85_RS04975 ref|WP_059467857.1|gi|981248147| outer membrane lipid asymmetry maintenance protein MlaD	967	Nsco_NS_434_20203020_B_diffuse_HILIC2.36123.36123.3	controllerType=0 controllerNumber=1 scan=36123	98.2436	Trypsin	B2	AADAGGAKPAAGASAAPAAPAPVAVPASAVSGSAAQ	568
68385:3	143	A.ASPAPAAASAAS[+568.212]GAAPALT[+568.212]PQQAQQALSVLQNPR.E	HexNAc(2)Hex(1),HexNAc(2)Hex(1)	S[+568], T[+568]	1450.38	3	4349.12	4348.1	1	2.9	20	NRagged	381.57	201.48	1.2	5.25	30	>WL85_RS20280 ref|WP_059542240.1|gi|981325791| mechanosensitive ion channel protein	3950	Nsco_NS_434_20203020_B_diffuse_HILIC1.57383.57383.3	controllerType=0 controllerNumber=1 scan=57383	148.303	Trypsin	B1	ASPAPAAASAASGAAPALTPQQAQQALSVLQNPR	1136
19847:4	266	G.HGHASAAQVPAPAAGSTDTPT[+365.132][+231.074]GAAS[+365.132][+231.074][+100.064]QPAVR.R	HexNAc(1)Hex(1) 231.0743,HexNAc(1)Hex(1) 231.0743 100.064	S[+100][+231][+365], T[+231][+365]	1019.46	4	4074.84	4073.84	1	-2.7	69	NRagged	381.88	381.88	0	8.47	24	>WL85_RS15870 ref|WP_059465403.1|gi|981245693| hypothetical protein	3086	Nsco_NS_434_20203020_B_diffuse_HILIC2.18403.18403.4	controllerType=0 controllerNumber=1 scan=18403	52.7319	Trypsin	B2	HGHASAAQVPAPAAGSTDTPTGAASQPAVR	1292
59869:3	14	K.KAILESVYQGAGQAAS[+568.212]APM[+15.995]PPTQWSYDK.N	HexNAc(2)Hex(1)	M[+16], S[+568]	1193.56	3	3578.67	3578.67	0	-2.2	328	Specific	382.34	382.34	9.6	9.26	36	>WL85_RS22165 ref|WP_059468579.1|gi|981248869| peptide ABC transporter substrate-binding protein	4319	Nsco_NS_434_20203020_B_diffuse_HILIC3.50203.50203.3	controllerType=0 controllerNumber=1 scan=50203	131.48	Trypsin	B3	KAILESVYQGAGQAASAPMPPTQWSYDK	568
73354:4	610	L.PGKGPEPTSAVPSLPDAET[+568.212]PAS[+568.212][+100.064]ADVISTNPSPQVPDEYAK.V	HexNAc(2)Hex(1),HexNAc(2)Hex(1) 100.064	S[+100][+568], T[+568]	1314.12	4	5253.45	5253.45	0	-0.2	13	NRagged	382.53	382.53	0	7.77	10	>WL85_RS07695 ref|WP_060190457.1|gi|982014917| hypothetical protein	1492	Nsco_NS_434_20203020_B_diffuse_HILIC2.60648.60648.4	controllerType=0 controllerNumber=1 scan=60648	161.28	Trypsin	B2	PGKGPEPTSAVPSLPDAETPASADVISTNPSPQVPDEYAK	1236
41972:3	1372	R.RTGSLNNAPGAFSAS[+568.212]GVYPIAER.V	HexNAc(2)Hex(1)	S[+568]	968.468	3	2903.39	2903.39	0	0.1	229	Specific	383.38	301.66	41.42	7.5	8	>WL85_RS06335 ref|WP_059468303.1|gi|981248593| dGTP triphosphohydrolase	1238	Nsco_NS_434_20203020_B_diffuse_HILIC2.35583.35583.3	controllerType=0 controllerNumber=1 scan=35583	96.9121	Trypsin	B2	RTGSLNNAPGAFSASGVYPIAER	568
26071:5	3	K.LSKPAATTSATTSATTSTGTAATPTAATPAPAPAAS[+568.212]APEAASKPAK.S	HexNAc(2)Hex(1)	S[+568]	945.076	5	4721.35	4720.34	1	1.2	98	Specific	384.54	384.54	13.17	9.4	134	>WL85_RS26455 ref|WP_059464384.1|gi|981244674| competence protein ComE	5160	Nsco_NS_434_20203020_B_diffuse_HILIC2.23351.23351.5	controllerType=0 controllerNumber=1 scan=23351	65.4149	Trypsin	B2	LSKPAATTSATTSATTSTGTAATPTAATPAPAPAASAPEAASKPAK	568
24168:4	151	K.GASAAQAAPKPNDNS[+365.132][+231.074]SGTFVFSRPGK.F	HexNAc(1)Hex(1) 231.0743	S[+231][+365]	790.376	4	3158.48	3158.48	0	1.6	66	Specific	384.75	341.55	1.2	8.66	18	>WL85_RS27205 ref|WP_059467031.1|gi|981247321| outer membrane lipoprotein carrier protein LolA	5301	Nsco_NS_434_20203020_B_diffuse_HILIC3.21948.21948.4	controllerType=0 controllerNumber=1 scan=21948	61.0127	Trypsin	B3	GASAAQAAPKPNDNSSGTFVFSRPGK	596
13901:3	981	T.YIPEPC[+57.021]AHC[+57.021]HGS[+365.132][+231.074]GK.V	HexNAc(1)Hex(1) 231.0743	C[+57]*2, S[+231][+365]	736.973	3	2208.9	2208.91	0	-1	199	NRagged	384.77	384.77	384.77	7.1	6	>WL85_RS16205 ref|WP_059465456.1|gi|981245746| molecular chaperone DnaJ	3153	Nsco_NS_434_20203020_B_diffuse_HILIC3.13689.13689.3	controllerType=0 controllerNumber=1 scan=13689	40.1638	Trypsin	B3	YIPEPCAHCHGSGK	596
52786:3	55	G.PAS[+568.212][+100.064]VAQPMT[+568.212][+100.064]EAANTAAPLR.A	HexNAc(2)Hex(1) 100.064,HexNAc(2)Hex(1) 100.064	S[+100][+568], T[+100][+568]	1078.84	3	3234.5	3232.52	2	-5.6	45	NRagged	385.43	344.58	20.8	5	27	>WL85_RS26355 ref|WP_060189974.1|gi|982014434| phosphate starvation-inducible protein PhoH	5140	Nsco_NS_434_20203020_B_diffuse_HILIC3.44476.44476.3	controllerType=0 controllerNumber=1 scan=44476	117.824	Trypsin	B3	PASVAQPMTEAANTAAPLR	1336
61605:4	1	E.IAQVGS[+568.212][+100.064]IS[+365.132][+231.074][+100.064]ANSDSSIGDRIAEAMDK.V	HexNAc(2)Hex(1) 100.064,HexNAc(1)Hex(1) 231.0743 100.064	S[+100]*2[+231][+365][+568]	975.704	4	3899.79	3899.78	0	2.8	144	NRagged	385.78	385.78	0	7.54	51	>WL85_RS27740 ref|WP_059466950.1|gi|981247240| molecular chaperone GroEL	5407	Nsco_NS_434_20203020_B_diffuse_HILIC1.52157.52157.4	controllerType=0 controllerNumber=1 scan=52157	135.809	Trypsin	B1	IAQVGSISANSDSSIGDRIAEAMDK	1364
24192:2	188	F.AQT[+162.053][+462.149]DAS[+162.053][+462.149]APAASAASDAK.A	Hex(1) 462.1486,Hex(1) 462.1486	S[+162][+462], T[+162][+462]	1391.06	2	2781.12	2781.12	0	-2.2	27	NRagged	385.78	304.07	8.33	5.74	9	>WL85_RS05585 ref|WP_059509331.1|gi|981291484| hypothetical protein	1089	Nsco_NS_434_20203020_B_diffuse_HILIC3.21970.21970.2	controllerType=0 controllerNumber=1 scan=21970	61.0719	Trypsin	B3	AQTDASAPAASAASDAK	1248
23513:2	188	F.AQT[+162.053][+462.149]DAS[+162.053][+462.149]APAASAASDAK.A	Hex(1) 462.1486,Hex(1) 462.1486	S[+162][+462], T[+162][+462]	1391.06	2	2781.12	2781.12	0	-0.4	27	NRagged	385.8	298.37	8.13	5.74	9	>WL85_RS05585 ref|WP_059509331.1|gi|981291484| hypothetical protein	1089	Nsco_NS_434_20203020_B_diffuse_HILIC3.21358.21358.2	controllerType=0 controllerNumber=1 scan=21358	59.5265	Trypsin	B3	AQTDASAPAASAASDAK	1248
27862:4	5	T.SATTSATTSTGTAATPT[+365.132][+231.074][+100.064]AAT[+568.212][+100.064]PAPAPAAS[+365.132][+231.074][+100.064]APEAASKPAK.S	HexNAc(1)Hex(1) 231.0743 100.064,HexNAc(2)Hex(1) 100.064,HexNAc(1)Hex(1) 231.0743 100.064	S[+100][+231][+365], T[+100]*2[+231][+365][+568]	1361.89	4	5444.53	5443.51	1	3.2	106	NRagged	386.36	386.36	0	7.52	124	>WL85_RS26455 ref|WP_059464384.1|gi|981244674| competence protein ComE	5160	Nsco_NS_434_20203020_B_diffuse_HILIC1.25338.25338.4	controllerType=0 controllerNumber=1 scan=25338	69.411	Trypsin	B1	SATTSATTSTGTAATPTAATPAPAPAASAPEAASKPAK	2060
21970:3	151	K.GAS[+568.212]AAQAAPKPNDNSSGTFVFSRPGK.F	HexNAc(2)Hex(1)	S[+568]	1044.17	3	3130.49	3130.48	0	2.1	66	Specific	386.61	83.94	83.94	4.57	18	>WL85_RS27205 ref|WP_059467031.1|gi|981247321| outer membrane lipoprotein carrier protein LolA	5301	Nsco_NS_434_20203020_B_diffuse_HILIC1.20719.20719.3	controllerType=0 controllerNumber=1 scan=20719	57.6142	Trypsin	B1	GASAAQAAPKPNDNSSGTFVFSRPGK	568
23352:3	110	K.GASAAQAAPKPNDNS[+568.212]SGTFVFSRPGK.F	HexNAc(2)Hex(1)	S[+568]	1044.16	3	3130.48	3130.48	0	-0.3	66	Specific	386.64	119.2	1.2	4.11	25	>WL85_RS27205 ref|WP_059467031.1|gi|981247321| outer membrane lipoprotein carrier protein LolA	5301	Nsco_NS_434_20203020_B_diffuse_HILIC2.21193.21193.4	controllerType=0 controllerNumber=1 scan=21193	59.8987	Trypsin	B2	GASAAQAAPKPNDNSSGTFVFSRPGK	568
55689:4	255	R.TSAASVPAAVAPVVAAQAPPAKPS[+365.132][+231.074]APPPTVHVVTVEPEDATPPK.S	HexNAc(1)Hex(1) 231.0743	S[+231][+365]	1205.13	4	4817.48	4816.47	1	2.5	95	Specific	386.83	211.17	0	8.34	11	>WL85_RS19450 ref|WP_060188901.1|gi|982013361| extensin	3788	Nsco_NS_434_20203020_B_diffuse_HILIC2.46790.46790.4	controllerType=0 controllerNumber=1 scan=46790	125.299	Trypsin	B2	TSAASVPAAVAPVVAAQAPPAKPSAPPPTVHVVTVEPEDATPPK	596
70150:4	28	V.TPVGNGTVAAAALPATPNAGAAPGT[+365.132][+231.074][+100.064]AS[+365.132][+231.074][+100.064]GTVVHGTAGTISPPPANATPGQVVVGGKVPDEATK.A	HexNAc(1)Hex(1) 231.0743 100.064,HexNAc(1)Hex(1) 231.0743 100.064	S[+100][+231][+365], T[+100][+231][+365]	1749.37	4	6994.46	6988.45	6	-0.3	38	NRagged	386.85	117.54	0	4.22	42	>WL85_RS06555 ref|WP_060188720.1|gi|982013161| cell envelope biogenesis protein OmpA	1277	Nsco_NS_434_20203020_B_diffuse_HILIC3.58263.58263.4	controllerType=0 controllerNumber=1 scan=58263	150.188	Trypsin	B3	TPVGNGTVAAAALPATPNAGAAPGTASGTVVHGTAGTISPPPANATPGQVVVGGKVPDEATK	1392
67545:4	10	K.QVADARNGKMPEDAAGAAAPAEAAS[+365.132][+231.074]APAQAAS[+568.212]GAEPAAASASAALSTIYFETGK.S	HexNAc(1)Hex(1) 231.0743,HexNAc(2)Hex(1)	S[+231][+365][+568]	1556.97	4	6224.86	6223.85	1	0.8	384	Specific	386.88	144.52	1.94	7.13	133	>WL85_RS13170 ref|WP_059511914.1|gi|981294205| cytochrome-c oxidase	2559	Nsco_NS_434_20203020_B_diffuse_HILIC2.56117.56117.4	controllerType=0 controllerNumber=1 scan=56117	148.687	Trypsin	B2	QVADARNGKMPEDAAGAAAPAEAASAPAQAASGAEPAAASASAALSTIYFETGK	1164
73527:4	87	K.VFQYIQPQDAQALQAASPSGASGAQAAAAPADAATVGAVPDASVQSTPLQPPAPIS[+365.132][+231.074]NSSSVHPGNPK.A	HexNAc(1)Hex(1) 231.0743	S[+231][+365]	1764.86	4	7056.44	7056.41	0	3	195	Specific	386.94	386.94	11.11	8.67	54	>WL85_RS00415 ref|WP_059465105.1|gi|981245395| BON domain protein	79	Nsco_NS_434_20203020_B_diffuse_HILIC2.60779.60779.4	controllerType=0 controllerNumber=1 scan=60779	161.645	Trypsin	B2	VFQYIQPQDAQALQAASPSGASGAQAAAAPADAATVGAVPDASVQSTPLQPPAPISNSSSVHPGNPK	596
68659:3	73	A.ASPAPAAASAAS[+365.132][+231.074]GAAPALT[+568.212]PQQAQQALSVLQNPR.E	HexNAc(1)Hex(1) 231.0743,HexNAc(2)Hex(1)	S[+231][+365], T[+568]	1459.7	3	4377.1	4376.1	1	-1.3	20	NRagged	387.04	82.89	0	3.64	36	>WL85_RS20280 ref|WP_059542240.1|gi|981325791| mechanosensitive ion channel protein	3950	Nsco_NS_434_20203020_B_diffuse_HILIC2.56940.56940.3	controllerType=0 controllerNumber=1 scan=56940	150.89	Trypsin	B2	ASPAPAAASAASGAAPALTPQQAQQALSVLQNPR	1164
43628:3	1222	K.AADAGGAKPAAGAS[+365.132][+231.074]AAPAAPAPVAVPASAVSGSAAQ.-	HexNAc(1)Hex(1) 231.0743	S[+231][+365]	1185.58	3	3554.73	3552.72	2	1.7	151	CRagged	387.24	358.9	10.31	7.03	9	>WL85_RS04975 ref|WP_059467857.1|gi|981248147| outer membrane lipid asymmetry maintenance protein MlaD	967	Nsco_NS_434_20203020_B_diffuse_HILIC1.37613.37613.3	controllerType=0 controllerNumber=1 scan=37613	100.604	Trypsin	B1	AADAGGAKPAAGASAAPAAPAPVAVPASAVSGSAAQ	596
61041:2	218	A.AAAGAAPS[+568.212]T[+365.132][+231.074]TAPAAQAQLVK.F	HexNAc(2)Hex(1),HexNAc(1)Hex(1) 231.0743	S[+568], T[+231][+365]	1480.2	2	2959.4	2959.39	0	3.3	63	NRagged	387.39	335.48	0	6.76	14	>WL85_RS21520 ref|WP_059508375.1|gi|981290528| membrane protein insertase YidC	4194	Nsco_NS_434_20203020_B_diffuse_HILIC2.51071.51071.4	controllerType=0 controllerNumber=1 scan=51071	136.091	Trypsin	B2	AAAGAAPSTTAPAAQAQLVK	1164
68637:3	73	H.AASPAPAAASAAS[+365.132][+231.074]GAAPALT[+568.212]PQQAQQALSVLQNPR.E	HexNAc(1)Hex(1) 231.0743,HexNAc(2)Hex(1)	S[+231][+365], T[+568]	1484.05	3	4450.13	4447.14	3	-4.3	19	NRagged	387.54	206.02	1.2	4.97	36	>WL85_RS20280 ref|WP_059542240.1|gi|981325791| mechanosensitive ion channel protein	3950	Nsco_NS_434_20203020_B_diffuse_HILIC2.56922.56922.3	controllerType=0 controllerNumber=1 scan=56922	150.841	Trypsin	B2	AASPAPAAASAASGAAPALTPQQAQQALSVLQNPR	1164
76410:3	10	K.MPEDAAGAAAPAEAASAPAQAASGAEPAAASASAALS[+568.212]T[+568.212]IYFETGK.S	HexNAc(2)Hex(1),HexNAc(2)Hex(1)	S[+568], T[+568]	1752.8	3	5256.39	5256.37	0	3.8	393	Specific	388.02	109.81	3.6	5.86	133	>WL85_RS13170 ref|WP_059511914.1|gi|981294205| cytochrome-c oxidase	2559	Nsco_NS_434_20203020_B_diffuse_HILIC2.63024.63024.3	controllerType=0 controllerNumber=1 scan=63024	168.095	Trypsin	B2	MPEDAAGAAAPAEAASAPAQAASGAEPAAASASAALSTIYFETGK	1136
56417:4	79	A.DAEPASAASAAAPAPVSREPERELPTIS[+365.132][+231.074]VSASAATDPTVGYQPR.T	HexNAc(1)Hex(1) 231.0743	S[+231][+365]	1247.85	4	4988.39	4987.38	1	1.5	35	NRagged	388.05	290.05	0	8.2	26	>WL85_RS15000 ref|WP_059464522.1|gi|981244812| TonB-dependent receptor	2916	Nsco_NS_434_20203020_B_diffuse_HILIC2.47347.47347.4	controllerType=0 controllerNumber=1 scan=47347	126.739	Trypsin	B2	DAEPASAASAAAPAPVSREPERELPTISVSASAATDPTVGYQPR	596
18053:4	266	R.GHGHAS[+365.132][+231.074]AAQVPAPAAGSTDTPTGAAS[+568.212]QPAVR.R	HexNAc(1)Hex(1) 231.0743,HexNAc(2)Hex(1)	S[+231][+365][+568]	1001.96	4	4004.82	4002.81	2	1.9	68	Specific	388.13	373.51	44.56	9.16	24	>WL85_RS15870 ref|WP_059465403.1|gi|981245693| hypothetical protein	3086	Nsco_NS_434_20203020_B_diffuse_HILIC2.16972.16972.4	controllerType=0 controllerNumber=1 scan=16972	49.1173	Trypsin	B2	GHGHASAAQVPAPAAGSTDTPTGAASQPAVR	1164
20148:4	414	G.HGHASAAQVPAPAAGSTDTPT[+568.212][+100.064]GAAS[+162.053][+462.149]QPAVR.R	HexNAc(2)Hex(1) 100.064,Hex(1) 462.1486	S[+162][+462], T[+100][+568]	1019.46	4	4074.84	4073.84	1	-2.7	69	NRagged	388.53	388.53	0	8.23	16	>WL85_RS15870 ref|WP_059465403.1|gi|981245693| hypothetical protein	3086	Nsco_NS_434_20203020_B_diffuse_HILIC3.18576.18576.4	controllerType=0 controllerNumber=1 scan=18576	52.4216	Trypsin	B3	HGHASAAQVPAPAAGSTDTPTGAASQPAVR	1292
55192:3	26	K.KASEAAAAASAAQAAAAASAS[+365.132][+231.074]AGPVSAAAVDQDANAQAAR.A	HexNAc(1)Hex(1) 231.0743	S[+231][+365]	1369.65	3	4106.93	4106.92	0	1.5	143	Specific	389.03	389.03	1.2	10.22	57	>WL85_RS15720 ref|WP_059465377.1|gi|981245667| cell envelope protein SmpA	3057	Nsco_NS_434_20203020_B_diffuse_HILIC3.46475.46475.3	controllerType=0 controllerNumber=1 scan=46475	122.488	Trypsin	B3	KASEAAAAASAAQAAAAASASAGPVSAAAVDQDANAQAAR	596
25367:4	151	K.GASAAQAAPKPNDNS[+568.212]SGTFVFSRPGK.F	HexNAc(2)Hex(1)	S[+568]	783.623	4	3131.47	3130.48	1	-4.5	66	Specific	389.58	87.85	1.2	5.41	18	>WL85_RS27205 ref|WP_059467031.1|gi|981247321| outer membrane lipoprotein carrier protein LolA	5301	Nsco_NS_434_20203020_B_diffuse_HILIC3.22864.22864.4	controllerType=0 controllerNumber=1 scan=22864	63.4459	Trypsin	B3	GASAAQAAPKPNDNSSGTFVFSRPGK	568
70880:4	20	K.QVADARNGKMPEDAAGAAAPAEAAS[+568.212]APAQAASGAEPAAASASAALSTIYFETGK.S	HexNAc(2)Hex(1)	S[+568]	1407.92	4	5628.67	5627.65	1	3.9	384	Specific	389.95	152.28	119.22	6.37	105	>WL85_RS13170 ref|WP_059511914.1|gi|981294205| cytochrome-c oxidase	2559	Nsco_NS_434_20203020_B_diffuse_HILIC1.59352.59352.4	controllerType=0 controllerNumber=1 scan=59352	153.43	Trypsin	B1	QVADARNGKMPEDAAGAAAPAEAASAPAQAASGAEPAAASASAALSTIYFETGK	568
69555:4	21	K.QVADARNGKMPEDAAGAAAPAEAAS[+365.132][+231.074]APAQAAS[+568.212]GAEPAAASASAALSTIYFETGK.S	HexNAc(1)Hex(1) 231.0743,HexNAc(2)Hex(1)	S[+231][+365][+568]	1557.22	4	6225.84	6223.85	2	-2.7	384	Specific	389.96	389.96	0	8.5	107	>WL85_RS13170 ref|WP_059511914.1|gi|981294205| cytochrome-c oxidase	2559	Nsco_NS_434_20203020_B_diffuse_HILIC3.57788.57788.2	controllerType=0 controllerNumber=1 scan=57788	148.973	Trypsin	B3	QVADARNGKMPEDAAGAAAPAEAASAPAQAASGAEPAAASASAALSTIYFETGK	1164
76254:4	20	D.AAGAAAPAEAASAPAQAASGAEPAAASAS[+568.212]AALS[+568.212][+100.064]T[+568.212][+100.064]IYFETGK.S	HexNAc(2)Hex(1),HexNAc(2)Hex(1) 100.064,HexNAc(2)Hex(1) 100.064	S[+100][+568]*2, T[+100][+568]	1389.89	4	5556.54	5552.55	4	-3.3	397	NRagged	389.99	389.99	0	6.53	105	>WL85_RS13170 ref|WP_059511914.1|gi|981294205| cytochrome-c oxidase	2559	Nsco_NS_434_20203020_B_diffuse_HILIC1.63554.63554.4	controllerType=0 controllerNumber=1 scan=63554	164.616	Trypsin	B1	AAGAAAPAEAASAPAQAASGAEPAAASASAALSTIYFETGK	1904
52158:3	44	K.KAS[+365.132][+231.074]EAAAAASAAQAAAAASASAGPVSAAAVDQDANAQAAR.A	HexNAc(1)Hex(1) 231.0743	S[+231][+365]	1369.64	3	4106.91	4106.92	0	-2.9	143	Specific	390.36	279.35	93.17	5.27	52	>WL85_RS15720 ref|WP_059465377.1|gi|981245667| cell envelope protein SmpA	3057	Nsco_NS_434_20203020_B_diffuse_HILIC2.43985.43985.3	controllerType=0 controllerNumber=1 scan=43985	118.484	Trypsin	B2	KASEAAAAASAAQAAAAASASAGPVSAAAVDQDANAQAAR	596
24283:2	188	F.AQT[+162.053][+462.149]DAS[+162.053][+462.149]APAASAASDAK.A	Hex(1) 462.1486,Hex(1) 462.1486	S[+162][+462], T[+162][+462]	1391.06	2	2781.11	2781.12	0	-3.9	27	NRagged	391.02	318.37	8.85	5.94	9	>WL85_RS05585 ref|WP_059509331.1|gi|981291484| hypothetical protein	1089	Nsco_NS_434_20203020_B_diffuse_HILIC3.22038.22038.2	controllerType=0 controllerNumber=1 scan=22038	61.2481	Trypsin	B3	AQTDASAPAASAASDAK	1248
08133:3	5	K.AAAAAAASADAGASAPAAAS[+365.132][+231.074][+100.064]S[+568.212]T[+568.212][+100.064]K.A	HexNAc(1)Hex(1) 231.0743 100.064,HexNAc(2)Hex(1),HexNAc(2)Hex(1) 100.064	S[+100][+231][+365][+568], T[+100][+568]	1264.89	3	3792.66	3792.67	0	-1.8	153	Specific	391.48	391.48	0	7.78	124	>WL85_RS26455 ref|WP_059464384.1|gi|981244674| competence protein ComE	5160	Nsco_NS_434_20203020_B_diffuse_HILIC1.9089.9089.3	controllerType=0 controllerNumber=1 scan=9089	30.0843	Trypsin	B1	AAAAAAASADAGASAPAAASSTK	1932
75305:4	87	K.VFQYIQPQDAQALQAASPSGASGAQAAAAPADAATVGAVPDASVQS[+365.132][+231.074]TPLQPPAPISNSSSVHPGNPK.A	HexNAc(1)Hex(1) 231.0743	S[+231][+365]	1764.86	4	7056.42	7056.41	0	0.8	195	Specific	391.88	306.53	0	6.36	54	>WL85_RS00415 ref|WP_059465105.1|gi|981245395| BON domain protein	79	Nsco_NS_434_20203020_B_diffuse_HILIC2.62155.62155.4	controllerType=0 controllerNumber=1 scan=62155	165.578	Trypsin	B2	VFQYIQPQDAQALQAASPSGASGAQAAAAPADAATVGAVPDASVQSTPLQPPAPISNSSSVHPGNPK	596
39612:2	33	R.AISWSQAPAPADAPAS[+568.212]ATAATR.A	HexNAc(2)Hex(1)	S[+568]	1340.14	2	2679.27	2679.26	0	1.5	1795	Specific	392.1	312.15	6.86	7.93	31	>WL85_RS28390 ref|WP_060187912.1|gi|982012269| alpha-2-macroglobulin	5534	Nsco_NS_434_20203020_B_diffuse_HILIC1.34403.34403.2	controllerType=0 controllerNumber=1 scan=34403	92.5431	Trypsin	B1	AISWSQAPAPADAPASATAATR	568
24778:4	110	K.GASAAQAAPKPNDNS[+365.132][+231.074]SGTFVFSRPGK.F	HexNAc(1)Hex(1) 231.0743	S[+231][+365]	790.627	4	3159.48	3158.48	1	1.7	66	Specific	392.28	392.28	1.2	9.97	25	>WL85_RS27205 ref|WP_059467031.1|gi|981247321| outer membrane lipoprotein carrier protein LolA	5301	Nsco_NS_434_20203020_B_diffuse_HILIC2.22375.22375.4	controllerType=0 controllerNumber=1 scan=22375	62.8407	Trypsin	B2	GASAAQAAPKPNDNSSGTFVFSRPGK	596
55580:4	906	S.TGRPPLDEQC[+57.021]PAAPS[+365.132][+231.074][+100.064]DPYGISKLEAEQALR.A	HexNAc(1)Hex(1) 231.0743 100.064	C[+57], S[+100][+231][+365]	991.472	4	3962.87	3962.88	0	-3.8	127	NRagged	392.45	392.45	3.56	9.03	4	>WL85_RS27575 ref|WP_059509629.1|gi|981291782| NAD-dependent dehydratase	5374	Nsco_NS_434_20203020_B_diffuse_HILIC1.47357.47357.4	controllerType=0 controllerNumber=1 scan=47357	124.387	Trypsin	B1	TGRPPLDEQCPAAPSDPYGISKLEAEQALR	696
74538:5	126	Y.IQPQDAQALQAAS[+568.212]PSGASGAQAAAAPADAAT[+568.212]VGAVPDASVQSTPLQPPAPISNSSSVHPGNPK.A	HexNAc(2)Hex(1),HexNAc(2)Hex(1)	S[+568], T[+568]	1414.08	5	7066.38	7059.37	7	-1.8	199	NRagged	392.68	365.29	5.24	3.01	41	>WL85_RS00415 ref|WP_059465105.1|gi|981245395| BON domain protein	79	Nsco_NS_434_20203020_B_diffuse_HILIC3.61759.61759.5	controllerType=0 controllerNumber=1 scan=61759	159.27	Trypsin	B3	IQPQDAQALQAASPSGASGAQAAAAPADAATVGAVPDASVQSTPLQPPAPISNSSSVHPGNPK	1136
12895:3	3	A.AAAASADAGASAPAAAS[+365.132][+231.074][+100.064]S[+162.053][+462.149]T[+365.132][+231.074][+100.064]K.A	HexNAc(1)Hex(1) 231.0743 100.064,Hex(1) 462.1486,HexNAc(1)Hex(1) 231.0743 100.064	S[+100][+162][+231][+365][+462], T[+100][+231][+365]	1222.52	3	3665.56	3663.54	2	2.7	156	NRagged	392.91	385.82	0	7.48	134	>WL85_RS26455 ref|WP_059464384.1|gi|981244674| competence protein ComE	5160	Nsco_NS_434_20203020_B_diffuse_HILIC2.12822.12822.3	controllerType=0 controllerNumber=1 scan=12822	38.4751	Trypsin	B2	AAAASADAGASAPAAASSTK	2016
25697:4	151	K.GASAAQAAPKPNDNS[+568.212]SGTFVFSRPGK.F	HexNAc(2)Hex(1)	S[+568]	783.624	4	3131.47	3130.48	1	-3.6	66	Specific	393.12	112.77	1.2	5.54	18	>WL85_RS27205 ref|WP_059467031.1|gi|981247321| outer membrane lipoprotein carrier protein LolA	5301	Nsco_NS_434_20203020_B_diffuse_HILIC3.23111.23111.4	controllerType=0 controllerNumber=1 scan=23111	64.1028	Trypsin	B3	GASAAQAAPKPNDNSSGTFVFSRPGK	568
07997:3	162	K.ADAGKPAAS[+568.212]T[+568.212]VAAASAASGAK.V	HexNAc(2)Hex(1),HexNAc(2)Hex(1)	S[+568], T[+568]	970.452	3	2909.34	2909.34	0	2	361	Specific	393.56	262.26	19.2	7.75	26	>WL85_RS24740 ref|WP_060190539.1|gi|982014999| AsmA family protein	4823	Nsco_NS_434_20203020_B_diffuse_HILIC1.8985.8985.3	controllerType=0 controllerNumber=1 scan=8985	29.8811	Trypsin	B1	ADAGKPAASTVAAASAASGAK	1136
19726:3	470	S.SPAATQQGSAVS[+162.053][+462.149]S[+365.132][+231.074]AAERK.A	Hex(1) 462.1486,HexNAc(1)Hex(1) 231.0743	S[+162][+231][+365][+462]	990.105	3	2968.3	2966.29	2	3.2	34	NRagged	393.59	338.18	0	7.4	7	>WL85_RS09625 ref|WP_060188581.1|gi|982012989| hypothetical protein	1861	Nsco_NS_434_20203020_B_diffuse_HILIC2.18317.18317.3	controllerType=0 controllerNumber=1 scan=18317	52.5066	Trypsin	B2	SPAATQQGSAVSSAAERK	1220
77773:5	708	V.PAADARPAMEAPQAPAQPQPAAPAVVM[+15.995]TVTPT[+568.212][+100.064]NDGS[+568.212][+100.064]DEVVEAVEIVPPPTQDAAAKK.S	HexNAc(2)Hex(1) 100.064,HexNAc(2)Hex(1) 100.064	M[+16], S[+100][+568], T[+100][+568]	1414.29	5	7067.42	7065.4	2	2.6	34	NRagged	393.62	214.1	0	5.76	8	>WL85_RS13355 ref|WP_060188779.1|gi|982013238| signal recognition particle-docking protein FtsY	2596	Nsco_NS_434_20203020_B_diffuse_HILIC2.64092.64092.5	controllerType=0 controllerNumber=1 scan=64092	171.273	Trypsin	B2	PAADARPAMEAPQAPAQPQPAAPAVVMTVTPTNDGSDEVVEAVEIVPPPTQDAAAKK	1336
09590:3	118	K.ADAGKPAAS[+365.132][+231.074]T[+568.212]VAAASAASGAK.V	HexNAc(1)Hex(1) 231.0743,HexNAc(2)Hex(1)	S[+231][+365], T[+568]	980.117	3	2938.34	2937.33	1	0.1	361	Specific	393.7	310.91	0	7.15	34	>WL85_RS24740 ref|WP_060190539.1|gi|982014999| AsmA family protein	4823	Nsco_NS_434_20203020_B_diffuse_HILIC2.10169.10169.3	controllerType=0 controllerNumber=1 scan=10169	32.5282	Trypsin	B2	ADAGKPAASTVAAASAASGAK	1164
28896:4	4	K.LSKPAATTSATTSATTS[+365.132][+231.074]T[+365.132][+231.074]GTAATPTAATPAPAPAASAPEAASKPAK.S	HexNAc(1)Hex(1) 231.0743,HexNAc(1)Hex(1) 231.0743	S[+231][+365], T[+231][+365]	1337.65	4	5347.57	5344.54	3	2.1	98	Specific	393.95	393.95	0	10.35	113	>WL85_RS26455 ref|WP_059464384.1|gi|981244674| competence protein ComE	5160	Nsco_NS_434_20203020_B_diffuse_HILIC3.25485.25485.4	controllerType=0 controllerNumber=1 scan=25485	70.2366	Trypsin	B3	LSKPAATTSATTSATTSTGTAATPTAATPAPAPAASAPEAASKPAK	1192
78527:3	20	A.PAEAASAPAQAASGAEPAAASAS[+365.132][+231.074][+100.064]AALS[+568.212][+100.064]T[+365.132][+231.074][+100.064]IYFETGK.S	HexNAc(1)Hex(1) 231.0743 100.064,HexNAc(2)Hex(1) 100.064,HexNAc(1)Hex(1) 231.0743 100.064	S[+100]*2[+231][+365][+568], T[+100][+231][+365]	1767.8	3	5301.4	5296.39	5	-1.8	403	NRagged	394.14	394.14	0	6.36	105	>WL85_RS13170 ref|WP_059511914.1|gi|981294205| cytochrome-c oxidase	2559	Nsco_NS_434_20203020_B_diffuse_HILIC1.65345.65345.3	controllerType=0 controllerNumber=1 scan=65345	169.582	Trypsin	B1	PAEAASAPAQAASGAEPAAASASAALSTIYFETGK	2060
60421:6	121	K.VVALYVDGS[+568.212][+100.064]AVNEVKHGQDAVVVLDHT[+568.212]PFYAES[+365.132][+231.074][+100.064]GGQVGDQGVLANAATR.F	HexNAc(2)Hex(1) 100.064,HexNAc(2)Hex(1),HexNAc(1)Hex(1) 231.0743 100.064	S[+100]*2[+231][+365][+568], T[+568]	1160.38	6	6957.24	6956.28	1	-5.1	469	Specific	394.18	27.99	0	4.42	17	>WL85_RS13600 ref|WP_059467717.1|gi|981248007| alanine--tRNA ligase	2642	Nsco_NS_434_20203020_B_diffuse_HILIC1.51239.51239.3	controllerType=0 controllerNumber=1 scan=51239	133.682	Trypsin	B1	VVALYVDGSAVNEVKHGQDAVVVLDHTPFYAESGGQVGDQGVLANAATR	1932
34925:2	1117	A.DSAS[+568.212]GTDGQTPSC[+57.021]AIAYVK.G	HexNAc(2)Hex(1)	C[+57], S[+568]	1248.55	2	2496.09	2496.08	0	2.5	24	NRagged	394.66	326.68	4.68	6.96	4	>WL85_RS27115 ref|WP_059467044.1|gi|981247334| hypothetical protein	5284	Nsco_NS_434_20203020_B_diffuse_HILIC1.30749.30749.2	controllerType=0 controllerNumber=1 scan=30749	83.2691	Trypsin	B1	DSASGTDGQTPSCAIAYVK	568
11254:4	18	L.ES[+365.132][+231.074]QLKQVT[+365.132][+231.074]QAEEQEQHNPT[+162.053][+462.149]RPR.L	HexNAc(1)Hex(1) 231.0743,HexNAc(1)Hex(1) 231.0743,Hex(1) 462.1486	S[+231][+365], T[+162][+231][+365][+462]	1114.24	4	4453.92	4449.92	4	-1.4	510	NRagged	394.84	394.84	0	7.11	41	>WL85_RS26445 ref|WP_059511194.1|gi|981293455| ATP-dependent chaperone ClpB	5158	Nsco_NS_434_20203020_B_diffuse_HILIC2.11514.11514.4	controllerType=0 controllerNumber=1 scan=11514	35.4363	Trypsin	B2	ESQLKQVTQAEEQEQHNPTRPR	1816
24224:4	151	K.GASAAQAAPKPNDNS[+568.212]SGTFVFSRPGK.F	HexNAc(2)Hex(1)	S[+568]	783.624	4	3131.47	3130.48	1	-3.5	66	Specific	394.84	115.68	1.2	5.54	18	>WL85_RS27205 ref|WP_059467031.1|gi|981247321| outer membrane lipoprotein carrier protein LolA	5301	Nsco_NS_434_20203020_B_diffuse_HILIC3.21993.21993.4	controllerType=0 controllerNumber=1 scan=21993	61.1304	Trypsin	B3	GASAAQAAPKPNDNSSGTFVFSRPGK	568
29461:6	69	K.KAAAAC[+57.021]GMAFLLS[+568.212]AC[+57.021]GGVQNLDANSLTSAGTSLFKAATLSDSDIAALSNDSC[+57.021]K.A	HexNAc(2)Hex(1)	C[+57]*3, S[+568]	982.797	6	5891.74	5890.75	1	-1.5	5	Specific	394.98	13.96	7.2	3.99	30	>WL85_RS01615 ref|WP_059465789.1|gi|981246079| peptidase	309	Nsco_NS_434_20203020_B_diffuse_HILIC1.26540.26540.6	controllerType=0 controllerNumber=1 scan=26540	72.5912	Trypsin	B1	KAAAACGMAFLLSACGGVQNLDANSLTSAGTSLFKAATLSDSDIAALSNDSCK	568
74613:4	105	K.VFQYIQPQDAQALQAASPSGASGAQAAAAPADAATVGAVPDASVQSTPLQPPAPIS[+162.053][+462.149]NSSSVHPGNPK.A	Hex(1) 462.1486	S[+162][+462]	1772.11	4	7085.44	7084.41	1	3.3	195	Specific	395.11	395.11	0	8.55	52	>WL85_RS00415 ref|WP_059465105.1|gi|981245395| BON domain protein	79	Nsco_NS_434_20203020_B_diffuse_HILIC1.62259.62259.4	controllerType=0 controllerNumber=1 scan=62259	161.133	Trypsin	B1	VFQYIQPQDAQALQAASPSGASGAQAAAAPADAATVGAVPDASVQSTPLQPPAPISNSSSVHPGNPK	624
71943:3	10	R.NGKMPEDAAGAAAPAEAAS[+568.212]APAQAASGAEPAAASASAALSTIYFETGK.S	HexNAc(2)Hex(1)	S[+568]	1664.11	3	4990.32	4987.32	3	-1.8	390	Specific	395.15	220.94	2	7.88	133	>WL85_RS13170 ref|WP_059511914.1|gi|981294205| cytochrome-c oxidase	2559	Nsco_NS_434_20203020_B_diffuse_HILIC2.59544.59544.3	controllerType=0 controllerNumber=1 scan=59544	158.128	Trypsin	B2	NGKMPEDAAGAAAPAEAASAPAQAASGAEPAAASASAALSTIYFETGK	568
72397:4	20	D.AAGAAAPAEAASAPAQAASGAEPAAASASAALS[+568.212][+100.064]T[+568.212][+100.064]IYFETGK.S	HexNAc(2)Hex(1) 100.064,HexNAc(2)Hex(1) 100.064	S[+100][+568], T[+100][+568]	1247.34	4	4986.32	4984.33	2	-3.2	397	NRagged	396.4	290.71	1.2	4.68	105	>WL85_RS13170 ref|WP_059511914.1|gi|981294205| cytochrome-c oxidase	2559	Nsco_NS_434_20203020_B_diffuse_HILIC1.60569.60569.4	controllerType=0 controllerNumber=1 scan=60569	156.679	Trypsin	B1	AAGAAAPAEAASAPAQAASGAEPAAASASAALSTIYFETGK	1336
51127:3	44	S.EAAAAASAAQAAAAASAS[+162.053][+462.149]AGPVS[+568.212][+100.064]AAAVDQDANAQAAR.A	Hex(1) 462.1486,HexNAc(2)Hex(1) 100.064	S[+100][+162][+462][+568]	1507.35	3	4520.05	4517.03	3	1.4	146	NRagged	396.59	328.54	0	6.08	52	>WL85_RS15720 ref|WP_059465377.1|gi|981245667| cell envelope protein SmpA	3057	Nsco_NS_434_20203020_B_diffuse_HILIC2.43136.43136.3	controllerType=0 controllerNumber=1 scan=43136	116.383	Trypsin	B2	EAAAAASAAQAAAAASASAGPVSAAAVDQDANAQAAR	1292
23936:2	968	A.QSSDAAATEAPAAAAS[+162.053][+462.149]S[+365.132][+231.074]PK.A	Hex(1) 462.1486,HexNAc(1)Hex(1) 231.0743	S[+162][+231][+365][+462]	1476.12	2	2951.24	2951.23	0	4.1	25	NRagged	396.75	300.54	0	6.28	6	>WL85_RS30720 ref|WP_059468523.1|gi|981248813| phospholipid-binding protein	5986	Nsco_NS_434_20203020_B_diffuse_HILIC3.21752.21752.2	controllerType=0 controllerNumber=1 scan=21752	60.5501	Trypsin	B3	QSSDAAATEAPAAAASSPK	1220
70978:3	73	H.AASPAPAAASAASGAAPALT[+365.132][+231.074]PQQAQQALS[+162.053][+462.149]VLQNPR.E	HexNAc(1)Hex(1) 231.0743,Hex(1) 462.1486	S[+162][+462], T[+231][+365]	1501.71	3	4503.11	4503.13	0	-3.7	19	NRagged	396.93	332.02	0	5.46	36	>WL85_RS20280 ref|WP_059542240.1|gi|981325791| mechanosensitive ion channel protein	3950	Nsco_NS_434_20203020_B_diffuse_HILIC2.58786.58786.3	controllerType=0 controllerNumber=1 scan=58786	156.035	Trypsin	B2	AASPAPAAASAASGAAPALTPQQAQQALSVLQNPR	1220
23068:4	4	L.SKPAATTSATTSATTSTGTAATPTAATPAPAPAAS[+568.212]APEAASKPAK.S	HexNAc(2)Hex(1)	S[+568]	1152.82	4	4608.27	4607.26	1	1.1	99	NRagged	397.28	392.79	3.65	9.38	113	>WL85_RS26455 ref|WP_059464384.1|gi|981244674| competence protein ComE	5160	Nsco_NS_434_20203020_B_diffuse_HILIC3.20985.20985.4	controllerType=0 controllerNumber=1 scan=20985	58.5882	Trypsin	B3	SKPAATTSATTSATTSTGTAATPTAATPAPAPAASAPEAASKPAK	568
79117:5	229	G.NFHSQQC[+57.021]AEHPT[+568.212][+100.064]LNPC[+57.021]M[+15.995]FEYVYLARPDS[+568.212][+100.064]C[+57.021]LDGVPVYNVR.L	HexNAc(2)Hex(1) 100.064,HexNAc(2)Hex(1) 100.064	C[+57]*3, M[+16], S[+100][+568], T[+100][+568]	1208.14	5	6036.66	6036.67	0	-2.8	238	NRagged	397.62	56.98	27.49	4.11	9	>WL85_RS19970 ref|WP_060188929.1|gi|982013389| amidophosphoribosyltransferase	3890	Nsco_NS_434_20203020_B_diffuse_HILIC3.65335.65335.2	controllerType=0 controllerNumber=1 scan=65335	168.905	Trypsin	B3	NFHSQQCAEHPTLNPCMFEYVYLARPDSCLDGVPVYNVR	1336
27306:4	110	K.GASAAQAAPKPNDNS[+365.132][+231.074]SGTFVFSRPGK.F	HexNAc(1)Hex(1) 231.0743	S[+231][+365]	790.873	4	3160.47	3158.48	2	-4.4	66	Specific	397.92	355.09	1.2	7.64	25	>WL85_RS27205 ref|WP_059467031.1|gi|981247321| outer membrane lipoprotein carrier protein LolA	5301	Nsco_NS_434_20203020_B_diffuse_HILIC2.24296.24296.4	controllerType=0 controllerNumber=1 scan=24296	67.7427	Trypsin	B2	GASAAQAAPKPNDNSSGTFVFSRPGK	596
44690:5	6	K.QQQQQLAANTPKPAPS[+365.132][+231.074]ATSSAAAKPPTANDANTGYFLQVGAYKTEGDAEQQR.A	HexNAc(1)Hex(1) 231.0743	S[+231][+365]	1203.78	5	6014.87	6012.85	2	2.9	188	Specific	398.33	398.33	0	10.56	59	>WL85_RS12820 ref|WP_059465879.1|gi|981246169| cell division protein	2489	Nsco_NS_434_20203020_B_diffuse_HILIC2.37748.37748.5	controllerType=0 controllerNumber=1 scan=37748	102.367	Trypsin	B2	QQQQQLAANTPKPAPSATSSAAAKPPTANDANTGYFLQVGAYKTEGDAEQQR	596
23640:3	6	K.VAPPPADNGAS[+568.212]QPQQFDPNR.A	HexNAc(2)Hex(1)	S[+568]	892.076	3	2674.21	2674.21	0	1	50	Specific	398.4	343.55	343.55	6.8	59	>WL85_RS12820 ref|WP_059465879.1|gi|981246169| cell division protein	2489	Nsco_NS_434_20203020_B_diffuse_HILIC2.21446.21446.3	controllerType=0 controllerNumber=1 scan=21446	60.4299	Trypsin	B2	VAPPPADNGASQPQQFDPNR	568
59308:5	133	S.AAIQYLNGPAGIAVGYQKVNNAS[+568.212][+100.064]LGGGAWGANS[+365.132][+231.074][+100.064]T[+568.212][+100.064]VQNGLDSSGNGAEPAVSSINNGYK.F	HexNAc(2)Hex(1) 100.064,HexNAc(1)Hex(1) 231.0743 100.064,HexNAc(2)Hex(1) 100.064	S[+100]*2[+231][+365][+568], T[+100][+568]	1537.73	5	7684.6	7682.58	2	1.7	198	NRagged	398.42	398.42	0	8.38	45	>WL85_RS18580 ref|WP_059466175.1|gi|981246465| porin	3617	Nsco_NS_434_20203020_B_diffuse_HILIC3.49764.49764.5	controllerType=0 controllerNumber=1 scan=49764	130.429	Trypsin	B3	AAIQYLNGPAGIAVGYQKVNNASLGGGAWGANSTVQNGLDSSGNGAEPAVSSINNGYK	2032
25216:4	5	K.LSKPAATTSATTSATTSTGTAATPTAAT[+568.212]PAPAPAASAPEAAS[+568.212]KPAK.S	HexNAc(2)Hex(1),HexNAc(2)Hex(1)	S[+568], T[+568]	1322.89	4	5288.55	5288.55	0	-0.8	98	Specific	398.61	398.61	34.79	7.81	124	>WL85_RS26455 ref|WP_059464384.1|gi|981244674| competence protein ComE	5160	Nsco_NS_434_20203020_B_diffuse_HILIC1.23326.23326.4	controllerType=0 controllerNumber=1 scan=23326	64.2493	Trypsin	B1	LSKPAATTSATTSATTSTGTAATPTAATPAPAPAASAPEAASKPAK	1136
55922:4	895	S.TGRPPLDEQC[+57.021]PAAPS[+365.132][+231.074][+100.064]DPYGISKLEAEQALR.A	HexNAc(1)Hex(1) 231.0743 100.064	C[+57], S[+100][+231][+365]	991.472	4	3962.87	3962.88	0	-3.9	127	NRagged	398.94	398.94	4.8	8.9	3	>WL85_RS27575 ref|WP_059509629.1|gi|981291782| NAD-dependent dehydratase	5374	Nsco_NS_434_20203020_B_diffuse_HILIC3.47067.47067.4	controllerType=0 controllerNumber=1 scan=47067	123.936	Trypsin	B3	TGRPPLDEQCPAAPSDPYGISKLEAEQALR	696
41277:3	1942	R.QAAVVQAQLDRLPAS[+568.212]YADAR.R	HexNAc(2)Hex(1)	S[+568]	904.453	3	2711.34	2711.34	0	2.4	271	Specific	399.47	204.82	204.82	7.01	2	>WL85_RS21325 ref|WP_059541051.1|gi|981324530| cation acetate symporter	4157	Nsco_NS_434_20203020_B_diffuse_HILIC3.35146.35146.3	controllerType=0 controllerNumber=1 scan=35146	94.9216	Trypsin	B3	QAAVVQAQLDRLPASYADAR	568
75878:4	126	K.VFQYIQPQDAQALQAASPSGASGAQAAAAPADAATVGAVPDASVQSTPLQPPAPIS[+162.053][+462.149]NSSSVHPGNPK.A	Hex(1) 462.1486	S[+162][+462]	1772.36	4	7086.43	7084.41	2	1.7	195	Specific	399.71	399.71	0	9.03	41	>WL85_RS00415 ref|WP_059465105.1|gi|981245395| BON domain protein	79	Nsco_NS_434_20203020_B_diffuse_HILIC3.62821.62821.4	controllerType=0 controllerNumber=1 scan=62821	162.08	Trypsin	B3	VFQYIQPQDAQALQAASPSGASGAQAAAAPADAATVGAVPDASVQSTPLQPPAPISNSSSVHPGNPK	624
55958:4	67	R.QPASGPAVEWGGMMYGS[+365.132][+231.074]QLMTPAERNEYHAR.M	HexNAc(1)Hex(1) 231.0743	S[+231][+365]	1005.2	4	4017.77	4017.76	0	2.4	30	Specific	399.73	399.73	3.6	9.81	34	>WL85_RS12305 ref|WP_060189112.1|gi|982013572| hypothetical protein	2387	Nsco_NS_434_20203020_B_diffuse_HILIC2.46998.46998.3	controllerType=0 controllerNumber=1 scan=46998	125.822	Trypsin	B2	QPASGPAVEWGGMMYGSQLMTPAERNEYHAR	596
68948:3	153	A.ASPAPAAAS[+568.212]AASGAAPALT[+568.212]PQQAQQALSVLQNPR.E	HexNAc(2)Hex(1),HexNAc(2)Hex(1)	S[+568], T[+568]	1450.04	3	4348.11	4348.1	0	2.1	20	NRagged	399.75	174.03	16.16	5.68	23	>WL85_RS20280 ref|WP_059542240.1|gi|981325791| mechanosensitive ion channel protein	3950	Nsco_NS_434_20203020_B_diffuse_HILIC3.57287.57287.3	controllerType=0 controllerNumber=1 scan=57287	147.768	Trypsin	B3	ASPAPAAASAASGAAPALTPQQAQQALSVLQNPR	1136
44658:5	6	K.QQQQQLAANTPKPAPSATS[+568.212]SAAAKPPTANDANTGYFLQVGAYKTEGDAEQQR.A	HexNAc(2)Hex(1)	S[+568]	1198.38	5	5987.86	5984.85	3	-1.3	188	Specific	399.99	210.91	0	7.39	59	>WL85_RS12820 ref|WP_059465879.1|gi|981246169| cell division protein	2489	Nsco_NS_434_20203020_B_diffuse_HILIC2.37718.37718.5	controllerType=0 controllerNumber=1 scan=37718	102.291	Trypsin	B2	QQQQQLAANTPKPAPSATSSAAAKPPTANDANTGYFLQVGAYKTEGDAEQQR	568
50786:3	44	K.KAS[+568.212]EAAAAAS[+365.132][+231.074]AAQAAAAASASAGPVSAAAVDQDANAQAAR.A	HexNAc(2)Hex(1),HexNAc(1)Hex(1) 231.0743	S[+231][+365][+568]	1559.05	3	4675.14	4675.13	0	1.5	143	Specific	400.01	329.27	16.85	8.49	52	>WL85_RS15720 ref|WP_059465377.1|gi|981245667| cell envelope protein SmpA	3057	Nsco_NS_434_20203020_B_diffuse_HILIC2.42865.42865.3	controllerType=0 controllerNumber=1 scan=42865	115.682	Trypsin	B2	KASEAAAAASAAQAAAAASASAGPVSAAAVDQDANAQAAR	1164
25705:4	151	K.GASAAQAAPKPNDNS[+568.212]SGTFVFSRPGK.F	HexNAc(2)Hex(1)	S[+568]	783.624	4	3131.47	3130.48	1	-3.6	66	Specific	400.37	90.23	11.61	5.34	18	>WL85_RS27205 ref|WP_059467031.1|gi|981247321| outer membrane lipoprotein carrier protein LolA	5301	Nsco_NS_434_20203020_B_diffuse_HILIC3.23115.23115.4	controllerType=0 controllerNumber=1 scan=23115	64.1103	Trypsin	B3	GASAAQAAPKPNDNSSGTFVFSRPGK	568
48957:5	51	A.ASAAQAAAAAS[+568.212][+100.064]AS[+162.053][+462.149]AGPVS[+365.132][+231.074]AAAVDQDANAQAAR.A	HexNAc(2)Hex(1) 100.064,Hex(1) 462.1486,HexNAc(1)Hex(1) 231.0743	S[+100][+162][+231][+365][+462][+568]	940.819	5	4700.07	4700.05	0	4.3	151	NRagged	400.45	400.45	0	7.34	50	>WL85_RS15720 ref|WP_059465377.1|gi|981245667| cell envelope protein SmpA	3057	Nsco_NS_434_20203020_B_diffuse_HILIC1.42053.42053.5	controllerType=0 controllerNumber=1 scan=42053	111.748	Trypsin	B1	ASAAQAAAAASASAGPVSAAAVDQDANAQAAR	1888
71299:3	16	K.LEAFTVVAAKPGFNNHEENGQS[+365.132][+231.074]AFETVTEASFPGK.W	HexNAc(1)Hex(1) 231.0743	S[+231][+365]	1441.01	3	4321.02	4320	1	4.3	8	Specific	400.7	400.7	7.2	9.37	24	>WL85_RS25965 ref|WP_009691824.1|gi|497377611| antioxidant, AhpC/Tsa family protein	5065	Nsco_NS_434_20203020_B_diffuse_HILIC3.59194.59194.3	controllerType=0 controllerNumber=1 scan=59194	152.579	Trypsin	B3	LEAFTVVAAKPGFNNHEENGQSAFETVTEASFPGK	596
74243:5	105	I.QPQDAQALQAASPSGAS[+568.212][+100.064]GAQAAAAPADAATVGAVPDAS[+162.053][+462.149]VQSTPLQPPAPISNSSSVHPGNPK.A	HexNAc(2)Hex(1) 100.064,Hex(1) 462.1486	S[+100][+162][+462][+568]	1422.48	5	7108.35	7102.34	6	-2.2	200	NRagged	400.82	400.82	0	6.13	52	>WL85_RS00415 ref|WP_059465105.1|gi|981245395| BON domain protein	79	Nsco_NS_434_20203020_B_diffuse_HILIC1.61981.61981.5	controllerType=0 controllerNumber=1 scan=61981	160.377	Trypsin	B1	QPQDAQALQAASPSGASGAQAAAAPADAATVGAVPDASVQSTPLQPPAPISNSSSVHPGNPK	1292
46255:3	572	K.ASPPYAADKPIVVVSPPATAAAPASPAS[+568.212]AAR.-	HexNAc(2)Hex(1)	S[+568]	1157.26	3	3469.76	3469.76	0	1.2	291	Specific	401.3	350.56	35.32	9.02	8	>WL85_RS06100 ref|WP_060190267.1|gi|982014727| photosystem reaction center subunit H	1191	Nsco_NS_434_20203020_B_diffuse_HILIC2.39274.39274.3	controllerType=0 controllerNumber=1 scan=39274	106.685	Trypsin	B2	ASPPYAADKPIVVVSPPATAAAPASPASAAR	568
51627:3	59	G.PAS[+568.212][+100.064]VAQPMT[+568.212][+100.064]EAANTAAPLR.A	HexNAc(2)Hex(1) 100.064,HexNAc(2)Hex(1) 100.064	S[+100][+568], T[+100][+568]	1078.51	3	3233.51	3232.52	1	-3.1	45	NRagged	401.41	401.41	20.8	6.68	20	>WL85_RS26355 ref|WP_060189974.1|gi|982014434| phosphate starvation-inducible protein PhoH	5140	Nsco_NS_434_20203020_B_diffuse_HILIC1.44156.44156.3	controllerType=0 controllerNumber=1 scan=44156	116.788	Trypsin	B1	PASVAQPMTEAANTAAPLR	1336
73714:3	21	R.NGKMPEDAAGAAAPAEAAS[+568.212]APAQAASGAEPAAASASAALSTIYFETGK.S	HexNAc(2)Hex(1)	S[+568]	1663.78	3	4989.34	4987.32	2	2.8	390	Specific	401.53	246.65	2	8.81	107	>WL85_RS13170 ref|WP_059511914.1|gi|981294205| cytochrome-c oxidase	2559	Nsco_NS_434_20203020_B_diffuse_HILIC3.61111.61111.3	controllerType=0 controllerNumber=1 scan=61111	157.61	Trypsin	B3	NGKMPEDAAGAAAPAEAASAPAQAASGAEPAAASASAALSTIYFETGK	568
34170:3	7	K.VAPPPADNGAS[+365.132][+231.074]QPQQFDPNRALQGK.T	HexNAc(1)Hex(1) 231.0743	S[+231][+365]	1067.18	3	3199.51	3199.5	0	3	50	Specific	401.62	401.62	401.62	11.02	59	>WL85_RS12820 ref|WP_059465879.1|gi|981246169| cell division protein	2489	Nsco_NS_434_20203020_B_diffuse_HILIC3.29500.29500.3	controllerType=0 controllerNumber=1 scan=29500	80.5899	Trypsin	B3	VAPPPADNGASQPQQFDPNRALQGK	596
41688:3	1377	R.RTGSLNNAPGAFSAS[+568.212]GVYPIAER.V	HexNAc(2)Hex(1)	S[+568]	968.47	3	2903.39	2903.39	0	1.5	229	Specific	401.65	341.33	46	6.67	5	>WL85_RS06335 ref|WP_059468303.1|gi|981248593| dGTP triphosphohydrolase	1238	Nsco_NS_434_20203020_B_diffuse_HILIC1.36074.36074.3	controllerType=0 controllerNumber=1 scan=36074	96.7909	Trypsin	B1	RTGSLNNAPGAFSASGVYPIAER	568
54187:4	139	Q.PVSAVSHGYAQPQHVS[+365.132][+231.074]TADYGALDTPAVWR.N	HexNAc(1)Hex(1) 231.0743	S[+231][+365]	945.447	4	3778.77	3776.76	2	1.2	337	NRagged	401.96	338.11	1.2	5.89	15	>WL85_RS15315 ref|WP_011883181.1|gi|500213002| cell division protein FtsZ	2977	Nsco_NS_434_20203020_B_diffuse_HILIC3.45609.45609.4	controllerType=0 controllerNumber=1 scan=45609	120.49	Trypsin	B3	PVSAVSHGYAQPQHVSTADYGALDTPAVWR	596
19022:4	520	G.HGHASAAQVPAPAAGSTDTPT[+365.132][+231.074][+100.064]GAAS[+365.132][+231.074]QPAVR.R	HexNAc(1)Hex(1) 231.0743 100.064,HexNAc(1)Hex(1) 231.0743	S[+231][+365], T[+100][+231][+365]	1019.47	4	4074.84	4073.84	1	-1.8	69	NRagged	402.54	402.54	0.69	8.42	18	>WL85_RS15870 ref|WP_059465403.1|gi|981245693| hypothetical protein	3086	Nsco_NS_434_20203020_B_diffuse_HILIC1.18161.18161.4	controllerType=0 controllerNumber=1 scan=18161	51.1199	Trypsin	B1	HGHASAAQVPAPAAGSTDTPTGAASQPAVR	1292
30457:3	4	K.PAATTSATTSATTS[+568.212][+100.064]TGT[+568.212][+100.064]AATPTAATPAPAPAASAPEAASKPAK.S	HexNAc(2)Hex(1) 100.064,HexNAc(2)Hex(1) 100.064	S[+100][+568], T[+100][+568]	1721.5	3	5162.47	5160.47	2	-0.5	101	Specific	402.8	402.8	0	9.32	113	>WL85_RS26455 ref|WP_059464384.1|gi|981244674| competence protein ComE	5160	Nsco_NS_434_20203020_B_diffuse_HILIC3.26634.26634.3	controllerType=0 controllerNumber=1 scan=26634	73.2644	Trypsin	B3	PAATTSATTSATTSTGTAATPTAATPAPAPAASAPEAASKPAK	1336
77526:3	10	A.PAEAASAPAQAASGAEPAAASAS[+365.132][+231.074][+100.064]AALS[+568.212][+100.064]T[+365.132][+231.074][+100.064]IYFETGK.S	HexNAc(1)Hex(1) 231.0743 100.064,HexNAc(2)Hex(1) 100.064,HexNAc(1)Hex(1) 231.0743 100.064	S[+100]*2[+231][+365][+568], T[+100][+231][+365]	1767.8	3	5301.39	5296.39	5	-3	403	NRagged	402.85	402.85	0	6.87	133	>WL85_RS13170 ref|WP_059511914.1|gi|981294205| cytochrome-c oxidase	2559	Nsco_NS_434_20203020_B_diffuse_HILIC2.63912.63912.3	controllerType=0 controllerNumber=1 scan=63912	170.719	Trypsin	B2	PAEAASAPAQAASGAEPAAASASAALSTIYFETGK	2060
44361:3	898	K.AADAGGAKPAAGASAAPAAPAPVAVPAS[+365.132][+231.074]AVSGSAAQ.-	HexNAc(1)Hex(1) 231.0743	S[+231][+365]	1184.92	3	3552.73	3552.72	0	4.2	151	CRagged	403.3	363.51	26.7	7.09	9	>WL85_RS04975 ref|WP_059467857.1|gi|981248147| outer membrane lipid asymmetry maintenance protein MlaD	967	Nsco_NS_434_20203020_B_diffuse_HILIC2.37470.37470.3	controllerType=0 controllerNumber=1 scan=37470	101.654	Trypsin	B2	AADAGGAKPAAGASAAPAAPAPVAVPASAVSGSAAQ	596
69729:3	73	H.AASPAPAAASAAS[+365.132][+231.074]GAAPALT[+365.132][+231.074]PQQAQQALSVLQNPR.E	HexNAc(1)Hex(1) 231.0743,HexNAc(1)Hex(1) 231.0743	S[+231][+365], T[+231][+365]	1492.71	3	4476.13	4475.13	1	-2	19	NRagged	403.96	403.96	2.4	6.89	36	>WL85_RS20280 ref|WP_059542240.1|gi|981325791| mechanosensitive ion channel protein	3950	Nsco_NS_434_20203020_B_diffuse_HILIC2.57776.57776.3	controllerType=0 controllerNumber=1 scan=57776	153.249	Trypsin	B2	AASPAPAAASAASGAAPALTPQQAQQALSVLQNPR	1192
50910:3	51	K.KASEAAAAASAAQAAAAAS[+568.212]AS[+162.053][+462.149]AGPVSAAAVDQDANAQAAR.A	HexNAc(2)Hex(1),Hex(1) 462.1486	S[+162][+462][+568]	1568.72	3	4704.13	4703.13	1	0.3	143	Specific	404.12	78.68	0	6.22	50	>WL85_RS15720 ref|WP_059465377.1|gi|981245667| cell envelope protein SmpA	3057	Nsco_NS_434_20203020_B_diffuse_HILIC1.43597.43597.3	controllerType=0 controllerNumber=1 scan=43597	115.46	Trypsin	B1	KASEAAAAASAAQAAAAASASAGPVSAAAVDQDANAQAAR	1192
23638:3	6	K.VAPPPADNGAS[+568.212]QPQQFDPNR.A	HexNAc(2)Hex(1)	S[+568]	892.076	3	2674.21	2674.21	0	1	50	Specific	404.18	390.64	390.64	8.54	59	>WL85_RS12820 ref|WP_059465879.1|gi|981246169| cell division protein	2489	Nsco_NS_434_20203020_B_diffuse_HILIC2.21444.21444.3	controllerType=0 controllerNumber=1 scan=21444	60.4244	Trypsin	B2	VAPPPADNGASQPQQFDPNR	568
25291:4	110	K.GASAAQAAPKPNDNS[+162.053][+462.149]SGTFVFSRPGK.F	Hex(1) 462.1486	S[+162][+462]	797.374	4	3186.48	3186.47	0	1.5	66	Specific	404.87	400.78	0	9.83	25	>WL85_RS27205 ref|WP_059467031.1|gi|981247321| outer membrane lipoprotein carrier protein LolA	5301	Nsco_NS_434_20203020_B_diffuse_HILIC2.22755.22755.3	controllerType=0 controllerNumber=1 scan=22755	63.8337	Trypsin	B2	GASAAQAAPKPNDNSSGTFVFSRPGK	624
51905:3	1005	K.TYLATVGSDKVGFTAAS[+568.212]GASATQPQYIGGVR.G	HexNAc(2)Hex(1)	S[+568]	1214.6	3	3641.78	3641.77	0	1.7	207	Specific	405.07	215.5	10.2	7.6	4	>WL85_RS11155 ref|WP_059541266.1|gi|981324745| hypothetical protein	2158	Nsco_NS_434_20203020_B_diffuse_HILIC1.44362.44362.3	controllerType=0 controllerNumber=1 scan=44362	117.269	Trypsin	B1	TYLATVGSDKVGFTAASGASATQPQYIGGVR	568
46692:4	721	K.ASPPYAADKPIVVVSPPATAAAPASPAS[+568.212]AAR.-	HexNAc(2)Hex(1)	S[+568]	868.198	4	3469.77	3469.76	0	2.9	291	Specific	405.24	405.24	1.05	9.24	7	>WL85_RS06100 ref|WP_060190267.1|gi|982014727| photosystem reaction center subunit H	1191	Nsco_NS_434_20203020_B_diffuse_HILIC3.39679.39679.4	controllerType=0 controllerNumber=1 scan=39679	106.534	Trypsin	B3	ASPPYAADKPIVVVSPPATAAAPASPASAAR	568
27310:4	110	K.GASAAQAAPKPNDNS[+365.132][+231.074]SGTFVFSRPGK.F	HexNAc(1)Hex(1) 231.0743	S[+231][+365]	790.873	4	3160.47	3158.48	2	-4.4	66	Specific	405.78	349.54	1.2	7.6	25	>WL85_RS27205 ref|WP_059467031.1|gi|981247321| outer membrane lipoprotein carrier protein LolA	5301	Nsco_NS_434_20203020_B_diffuse_HILIC2.24300.24300.4	controllerType=0 controllerNumber=1 scan=24300	67.7615	Trypsin	B2	GASAAQAAPKPNDNSSGTFVFSRPGK	596
60628:3	757	G.C[+57.021]LS[+365.132][+231.074][+100.064]VPGIYDEVERPDHVR.V	HexNAc(1)Hex(1) 231.0743 100.064	C[+57], S[+100][+231][+365]	946.442	3	2837.31	2837.31	0	-0.9	92	NRagged	406.08	406.08	406.08	7.16	4	>WL85_RS21760 ref|WP_059508357.1|gi|981290510| peptide deformylase	4239	Nsco_NS_434_20203020_B_diffuse_HILIC1.51408.51408.3	controllerType=0 controllerNumber=1 scan=51408	134.09	Trypsin	B1	CLSVPGIYDEVERPDHVR	696
45835:4	215	D.PVPETAQDDVS[+568.212][+100.064]APAPAPAAAGRKPAR.K	HexNAc(2)Hex(1) 100.064	S[+100][+568]	802.902	4	3208.59	3208.6	0	-3.4	19	NRagged	406.19	281.97	7.2	6.73	7	>WL85_RS06750 ref|WP_059914994.1|gi|981720656| uracil-DNA glycosylase	1316	Nsco_NS_434_20203020_B_diffuse_HILIC1.39629.39629.5	controllerType=0 controllerNumber=1 scan=39629	105.932	Trypsin	B1	PVPETAQDDVSAPAPAPAAAGRKPAR	668
45934:3	26	K.KAS[+365.132][+231.074]EAAAAASAAQAAAAAS[+568.212]ASAGPVSAAAVDQDANAQAAR.A	HexNAc(1)Hex(1) 231.0743,HexNAc(2)Hex(1)	S[+231][+365][+568]	1559.39	3	4676.14	4675.13	1	1.2	143	Specific	406.29	181.52	23.53	7.7	57	>WL85_RS15720 ref|WP_059465377.1|gi|981245667| cell envelope protein SmpA	3057	Nsco_NS_434_20203020_B_diffuse_HILIC3.39069.39069.3	controllerType=0 controllerNumber=1 scan=39069	105.002	Trypsin	B3	KASEAAAAASAAQAAAAASASAGPVSAAAVDQDANAQAAR	1164
39916:3	1222	K.AADAGGAKPAAGASAAPAAPAPVAVPAS[+365.132][+231.074][+100.064]AVS[+568.212]GSAA.Q	HexNAc(1)Hex(1) 231.0743 100.064,HexNAc(2)Hex(1)	S[+100][+231][+365][+568]	1364.99	3	4092.94	4092.94	0	1.7	151	CRagged	406.32	310.77	1.69	5.45	9	>WL85_RS04975 ref|WP_059467857.1|gi|981248147| outer membrane lipid asymmetry maintenance protein MlaD	967	Nsco_NS_434_20203020_B_diffuse_HILIC1.34646.34646.3	controllerType=0 controllerNumber=1 scan=34646	93.2343	Trypsin	B1	AADAGGAKPAAGASAAPAAPAPVAVPASAVSGSAA	1264
69404:4	10	G.KMPEDAAGAAAPAEAAS[+568.212]APAQAASGAEPAAASASAALST[+568.212]IYFETGK.S	HexNAc(2)Hex(1),HexNAc(2)Hex(1)	S[+568], T[+568]	1347.12	4	5385.47	5384.46	1	1.1	392	NRagged	406.46	406.46	120.09	8.5	133	>WL85_RS13170 ref|WP_059511914.1|gi|981294205| cytochrome-c oxidase	2559	Nsco_NS_434_20203020_B_diffuse_HILIC2.57533.57533.4	controllerType=0 controllerNumber=1 scan=57533	152.548	Trypsin	B2	KMPEDAAGAAAPAEAASAPAQAASGAEPAAASASAALSTIYFETGK	1136
23086:3	102	R.GQGMGMGM[+15.995]GPGYMHGRPGGPAS[+365.132][+231.074]GAAGQ.-	HexNAc(1)Hex(1) 231.0743	M[+16], S[+231][+365]	1029.43	3	3086.26	3086.26	0	0.5	104	CRagged	407.01	407.01	43.77	10.01	22	>WL85_RS12305 ref|WP_060189112.1|gi|982013572| hypothetical protein	2387	Nsco_NS_434_20203020_B_diffuse_HILIC3.20995.20995.3	controllerType=0 controllerNumber=1 scan=20995	58.6165	Trypsin	B3	GQGMGMGMGPGYMHGRPGGPASGAAGQ	596
21319:4	110	K.GASAAQAAPKPNDNSS[+568.212]GT[+568.212]FVFSRPGK.F	HexNAc(2)Hex(1),HexNAc(2)Hex(1)	S[+568], T[+568]	925.43	4	3698.7	3698.69	0	1.4	66	Specific	407.59	251.33	2.4	7.88	25	>WL85_RS27205 ref|WP_059467031.1|gi|981247321| outer membrane lipoprotein carrier protein LolA	5301	Nsco_NS_434_20203020_B_diffuse_HILIC2.19600.19600.4	controllerType=0 controllerNumber=1 scan=19600	55.7969	Trypsin	B2	GASAAQAAPKPNDNSSGTFVFSRPGK	1136
55965:4	67	R.QPASGPAVEWGGMMYGS[+365.132][+231.074]QLMTPAERNEYHAR.M	HexNAc(1)Hex(1) 231.0743	S[+231][+365]	1005.2	4	4017.77	4017.76	0	2.4	30	Specific	407.7	345.33	3.6	7.66	34	>WL85_RS12305 ref|WP_060189112.1|gi|982013572| hypothetical protein	2387	Nsco_NS_434_20203020_B_diffuse_HILIC2.47002.47002.3	controllerType=0 controllerNumber=1 scan=47002	125.835	Trypsin	B2	QPASGPAVEWGGMMYGSQLMTPAERNEYHAR	596
22380:3	151	K.GAS[+568.212]AAQAAPKPNDNSSGTFVFSRPGK.F	HexNAc(2)Hex(1)	S[+568]	1044.17	3	3130.49	3130.48	0	2.4	66	Specific	407.91	102.22	102.22	5.07	18	>WL85_RS27205 ref|WP_059467031.1|gi|981247321| outer membrane lipoprotein carrier protein LolA	5301	Nsco_NS_434_20203020_B_diffuse_HILIC3.20459.20459.3	controllerType=0 controllerNumber=1 scan=20459	57.2302	Trypsin	B3	GASAAQAAPKPNDNSSGTFVFSRPGK	568
16366:2	49	P.KAAPADAAS[+568.212]SAAAVAGEPR.W	HexNAc(2)Hex(1)	S[+568]	1140.05	2	2279.09	2279.09	0	2.3	518	NRagged	408.49	244.5	0.8	6.58	14	>WL85_RS03445 ref|WP_059468221.1|gi|981248511| uroporphyrinogen-III synthase	667	Nsco_NS_434_20203020_B_diffuse_HILIC3.15608.15608.5	controllerType=0 controllerNumber=1 scan=15608	44.9568	Trypsin	B3	KAAPADAASSAAAVAGEPR	568
52983:3	879	R.QKPENEAAAVAAAAS[+568.212]ATEPINAPVIGDASK.T	HexNAc(2)Hex(1)	S[+568]	1154.24	3	3460.69	3459.69	1	0.9	631	Specific	409.18	187.62	1.6	7.5	6	>WL85_RS21835 ref|WP_060189458.1|gi|982013918| penicillin-binding protein 2	4253	Nsco_NS_434_20203020_B_diffuse_HILIC3.44635.44635.3	controllerType=0 controllerNumber=1 scan=44635	118.194	Trypsin	B3	QKPENEAAAVAAAASATEPINAPVIGDASK	568
27769:4	5	K.LSKPAATTSATTSATTSTGTAATPTAATPAPAPAAS[+365.132][+231.074]APEAASKPAK.S	HexNAc(1)Hex(1) 231.0743	S[+231][+365]	1187.84	4	4748.35	4748.34	0	2.1	98	Specific	409.66	409.66	10.21	10.23	124	>WL85_RS26455 ref|WP_059464384.1|gi|981244674| competence protein ComE	5160	Nsco_NS_434_20203020_B_diffuse_HILIC1.25269.25269.4	controllerType=0 controllerNumber=1 scan=25269	69.2187	Trypsin	B1	LSKPAATTSATTSATTSTGTAATPTAATPAPAPAASAPEAASKPAK	596
80406:3	21	A.APAEAASAPAQAASGAEPAAAS[+568.212][+100.064]ASAALS[+365.132][+231.074][+100.064]T[+365.132][+231.074][+100.064]IYFETGK.S	HexNAc(2)Hex(1) 100.064,HexNAc(1)Hex(1) 231.0743 100.064,HexNAc(1)Hex(1) 231.0743 100.064	S[+100]*2[+231][+365][+568], T[+100][+231][+365]	1791.48	3	5372.43	5367.43	5	-3.8	402	NRagged	409.81	10.39	0	2.48	107	>WL85_RS13170 ref|WP_059511914.1|gi|981294205| cytochrome-c oxidase	2559	Nsco_NS_434_20203020_B_diffuse_HILIC3.66331.66331.3	controllerType=0 controllerNumber=1 scan=66331	171.608	Trypsin	B3	APAEAASAPAQAASGAEPAAASASAALSTIYFETGK	2060
71645:4	21	K.QVADARNGKMPEDAAGAAAPAEAASAPAQAAS[+568.212]GAEPAAASASAALSTIYFETGK.S	HexNAc(2)Hex(1)	S[+568]	1407.91	4	5628.64	5627.65	1	-2.4	384	Specific	410.66	190.33	0	7.57	107	>WL85_RS13170 ref|WP_059511914.1|gi|981294205| cytochrome-c oxidase	2559	Nsco_NS_434_20203020_B_diffuse_HILIC3.59475.59475.4	controllerType=0 controllerNumber=1 scan=59475	153.321	Trypsin	B3	QVADARNGKMPEDAAGAAAPAEAASAPAQAASGAEPAAASASAALSTIYFETGK	568
70522:4	20	G.KMPEDAAGAAAPAEAAS[+568.212]APAQAASGAEPAAASASAALST[+568.212]IYFETGK.S	HexNAc(2)Hex(1),HexNAc(2)Hex(1)	S[+568], T[+568]	1346.87	4	5384.47	5384.46	0	1.9	392	NRagged	410.97	372.58	63.26	5.51	105	>WL85_RS13170 ref|WP_059511914.1|gi|981294205| cytochrome-c oxidase	2559	Nsco_NS_434_20203020_B_diffuse_HILIC1.59065.59065.4	controllerType=0 controllerNumber=1 scan=59065	152.701	Trypsin	B1	KMPEDAAGAAAPAEAASAPAQAASGAEPAAASASAALSTIYFETGK	1136
79040:3	21	K.MPEDAAGAAAPAEAAS[+568.212]APAQAAS[+365.132][+231.074]GAEPAAASASAALSTIYFETGK.S	HexNAc(2)Hex(1),HexNAc(1)Hex(1) 231.0743	S[+231][+365][+568]	1762.46	3	5285.36	5284.36	1	-0.7	393	Specific	411.26	411.26	0	8.39	107	>WL85_RS13170 ref|WP_059511914.1|gi|981294205| cytochrome-c oxidase	2559	Nsco_NS_434_20203020_B_diffuse_HILIC3.65274.65274.3	controllerType=0 controllerNumber=1 scan=65274	168.757	Trypsin	B3	MPEDAAGAAAPAEAASAPAQAASGAEPAAASASAALSTIYFETGK	1164
46557:4	6	K.QQQQQLAANTPKPAPSATSS[+162.053][+462.149]AAAKPPTANDANTGYFLQVGAYK.T	Hex(1) 462.1486	S[+162][+462]	1257.61	4	5027.43	5026.41	1	4.5	188	Specific	411.66	411.66	0	10.15	59	>WL85_RS12820 ref|WP_059465879.1|gi|981246169| cell division protein	2489	Nsco_NS_434_20203020_B_diffuse_HILIC2.39520.39520.4	controllerType=0 controllerNumber=1 scan=39520	107.314	Trypsin	B2	QQQQQLAANTPKPAPSATSSAAAKPPTANDANTGYFLQVGAYK	624
70771:4	20	R.NGKMPEDAAGAAAPAEAAS[+365.132][+231.074]APAQAASGAEPAAASAS[+568.212]AALSTIYFETGK.S	HexNAc(1)Hex(1) 231.0743,HexNAc(2)Hex(1)	S[+231][+365][+568]	1396.64	4	5583.54	5583.52	0	3.2	390	Specific	411.75	411.75	7.84	9.63	105	>WL85_RS13170 ref|WP_059511914.1|gi|981294205| cytochrome-c oxidase	2559	Nsco_NS_434_20203020_B_diffuse_HILIC1.59258.59258.4	controllerType=0 controllerNumber=1 scan=59258	153.183	Trypsin	B1	NGKMPEDAAGAAAPAEAASAPAQAASGAEPAAASASAALSTIYFETGK	1164
75061:4	105	K.VFQYIQPQDAQALQAAS[+162.053][+462.149]PSGASGAQAAAAPADAATVGAVPDASVQSTPLQPPAPISNSSSVHPGNPK.A	Hex(1) 462.1486	S[+162][+462]	1772.36	4	7086.42	7084.41	2	0.7	195	Specific	411.95	411.95	0	8.54	52	>WL85_RS00415 ref|WP_059465105.1|gi|981245395| BON domain protein	79	Nsco_NS_434_20203020_B_diffuse_HILIC1.62621.62621.4	controllerType=0 controllerNumber=1 scan=62621	162.107	Trypsin	B1	VFQYIQPQDAQALQAASPSGASGAQAAAAPADAATVGAVPDASVQSTPLQPPAPISNSSSVHPGNPK	624
28398:3	428	R.LNEHPQM[+15.995]PFAASAPS[+365.132][+231.074]QK.Y	HexNAc(1)Hex(1) 231.0743	M[+16], S[+231][+365]	822.374	3	2465.11	2465.1	0	1.6	43	Specific	412.33	398.36	4.92	9.31	9	>WL85_RS26870 ref|WP_059467085.1|gi|981247375| hypothetical protein	5240	Nsco_NS_434_20203020_B_diffuse_HILIC1.25741.25741.3	controllerType=0 controllerNumber=1 scan=25741	70.4378	Trypsin	B1	LNEHPQMPFAASAPSQK	596
36112:3	10	K.VAPPPADNGAS[+365.132][+231.074]QPQQFDPNRALQGK.T	HexNAc(1)Hex(1) 231.0743	S[+231][+365]	1068.17	3	3202.5	3199.5	3	-4.3	50	Specific	412.47	49.43	49.43	4.59	57	>WL85_RS12820 ref|WP_059465879.1|gi|981246169| cell division protein	2489	Nsco_NS_434_20203020_B_diffuse_HILIC1.31678.31678.3	controllerType=0 controllerNumber=1 scan=31678	85.6861	Trypsin	B1	VAPPPADNGASQPQQFDPNRALQGK	596
26351:4	151	K.GASAAQAAPKPNDNS[+365.132][+231.074]SGTFVFSRPGK.F	HexNAc(1)Hex(1) 231.0743	S[+231][+365]	790.621	4	3159.46	3158.48	1	-5	66	Specific	412.79	412.79	1.2	9.53	18	>WL85_RS27205 ref|WP_059467031.1|gi|981247321| outer membrane lipoprotein carrier protein LolA	5301	Nsco_NS_434_20203020_B_diffuse_HILIC1.24204.24204.4	controllerType=0 controllerNumber=1 scan=24204	66.4129	Trypsin	B1	GASAAQAAPKPNDNSSGTFVFSRPGK	596
54438:4	90	R.QPASGPAVEWGGMM[+15.995]YGS[+568.212]QLMTPAERNEYHAR.M	HexNAc(2)Hex(1)	M[+16], S[+568]	1002.2	4	4005.76	4005.76	0	1.4	30	Specific	412.82	98.91	3.6	7.14	32	>WL85_RS12305 ref|WP_060189112.1|gi|982013572| hypothetical protein	2387	Nsco_NS_434_20203020_B_diffuse_HILIC1.46387.46387.4	controllerType=0 controllerNumber=1 scan=46387	122.075	Trypsin	B1	QPASGPAVEWGGMMYGSQLMTPAERNEYHAR	568
58830:3	15	K.KAILESVYQGAGQAAS[+568.212]APM[+15.995]PPTQWSYDK.N	HexNAc(2)Hex(1)	M[+16], S[+568]	1193.56	3	3578.68	3578.67	0	0.7	328	Specific	413.27	408.42	9.6	10.01	29	>WL85_RS22165 ref|WP_059468579.1|gi|981248869| peptide ABC transporter substrate-binding protein	4319	Nsco_NS_434_20203020_B_diffuse_HILIC2.49361.49361.3	controllerType=0 controllerNumber=1 scan=49361	131.812	Trypsin	B2	KAILESVYQGAGQAASAPMPPTQWSYDK	568
50899:3	51	K.KASEAAAAASAAQAAAAASAS[+568.212]AGPVSAAAVDQDANAQAAR.A	HexNAc(2)Hex(1)	S[+568]	1360.99	3	4080.95	4078.93	2	3.1	143	Specific	413.34	413.34	1.2	10.87	50	>WL85_RS15720 ref|WP_059465377.1|gi|981245667| cell envelope protein SmpA	3057	Nsco_NS_434_20203020_B_diffuse_HILIC1.43590.43590.3	controllerType=0 controllerNumber=1 scan=43590	115.431	Trypsin	B1	KASEAAAAASAAQAAAAASASAGPVSAAAVDQDANAQAAR	568
49087:3	486	K.RYQTLLSQDSIAS[+568.212]QTVDTQASLVK.Q	HexNAc(2)Hex(1)	S[+568]	1074.21	3	3220.6	3220.6	0	2.2	173	Specific	413.44	316.16	43.85	8.35	5	>WL85_RS22730 ref|WP_060190719.1|gi|982015179| efflux transporter periplasmic adaptor subunit	4430	Nsco_NS_434_20203020_B_diffuse_HILIC2.41510.41510.3	controllerType=0 controllerNumber=1 scan=41510	112.268	Trypsin	B2	RYQTLLSQDSIASQTVDTQASLVK	568
27473:4	151	K.GASAAQAAPKPNDNS[+365.132][+231.074]SGTFVFSRPGK.F	HexNAc(1)Hex(1) 231.0743	S[+231][+365]	790.622	4	3159.47	3158.48	1	-4.1	66	Specific	413.57	386.2	1.2	9.49	18	>WL85_RS27205 ref|WP_059467031.1|gi|981247321| outer membrane lipoprotein carrier protein LolA	5301	Nsco_NS_434_20203020_B_diffuse_HILIC3.24449.24449.4	controllerType=0 controllerNumber=1 scan=24449	67.5317	Trypsin	B3	GASAAQAAPKPNDNSSGTFVFSRPGK	596
36841:3	716	R.FSGADGASAPVAS[+568.212]LRAPLR.A	HexNAc(2)Hex(1)	S[+568]	804.404	3	2411.2	2411.19	0	1.8	63	Specific	413.66	347.72	0	8.71	5	>WL85_RS02140 ref|WP_060188332.1|gi|982012689| peptidase M48	412	Nsco_NS_434_20203020_B_diffuse_HILIC1.32240.32240.3	controllerType=0 controllerNumber=1 scan=32240	87.1103	Trypsin	B1	FSGADGASAPVASLRAPLR	568
46746:4	6	K.QQQQQLAANTPKPAPS[+568.212]ATSSAAAKPPTANDANTGYFLQVGAYK.T	HexNAc(2)Hex(1)	S[+568]	1243.36	4	4970.41	4970.42	0	-1.9	188	Specific	413.76	263.88	0	7.61	59	>WL85_RS12820 ref|WP_059465879.1|gi|981246169| cell division protein	2489	Nsco_NS_434_20203020_B_diffuse_HILIC2.39670.39670.4	controllerType=0 controllerNumber=1 scan=39670	107.682	Trypsin	B2	QQQQQLAANTPKPAPSATSSAAAKPPTANDANTGYFLQVGAYK	568
24206:3	110	K.GASAAQAAPKPNDNS[+365.132][+231.074]SGTFVFSRPGK.F	HexNAc(1)Hex(1) 231.0743	S[+231][+365]	1053.5	3	3158.48	3158.48	0	2.4	66	Specific	413.89	326.93	1.2	8.37	25	>WL85_RS27205 ref|WP_059467031.1|gi|981247321| outer membrane lipoprotein carrier protein LolA	5301	Nsco_NS_434_20203020_B_diffuse_HILIC2.21929.21929.3	controllerType=0 controllerNumber=1 scan=21929	61.6293	Trypsin	B2	GASAAQAAPKPNDNSSGTFVFSRPGK	596
63474:5	33	G.VGPNKDHVLLDLS[+568.212][+100.064]HIGAETIMK.R	HexNAc(2)Hex(1) 100.064	S[+100][+568]	611.913	5	3055.54	3055.55	0	-4.2	308	NRagged	413.91	413.91	16	8.96	20	>WL85_RS20115 ref|WP_059466429.1|gi|981246719| fumarate reductase	3919	Nsco_NS_434_20203020_B_diffuse_HILIC3.53022.53022.4	controllerType=0 controllerNumber=1 scan=53022	137.966	Trypsin	B3	VGPNKDHVLLDLSHIGAETIMK	668
26102:4	5	K.LSKPAATTSATTSATTSTGTAATPTAATPAPAPAAS[+365.132][+231.074][+100.064]APEAAS[+162.053][+462.149]KPAK.S	HexNAc(1)Hex(1) 231.0743 100.064,Hex(1) 462.1486	S[+100][+162][+231][+365][+462]	1369.41	4	5474.61	5472.6	2	-0.6	98	Specific	414	414	0.15	7.55	124	>WL85_RS26455 ref|WP_059464384.1|gi|981244674| competence protein ComE	5160	Nsco_NS_434_20203020_B_diffuse_HILIC1.24014.24014.4	controllerType=0 controllerNumber=1 scan=24014	65.9173	Trypsin	B1	LSKPAATTSATTSATTSTGTAATPTAATPAPAPAASAPEAASKPAK	1320
68542:4	10	R.NGKMPEDAAGAAAPAEAAS[+568.212]APAQAASGAEPAAASASAALST[+568.212]IYFETGK.S	HexNAc(2)Hex(1),HexNAc(2)Hex(1)	S[+568], T[+568]	1389.64	4	5555.54	5555.53	0	2.6	390	Specific	414.03	385.32	58.19	10.23	133	>WL85_RS13170 ref|WP_059511914.1|gi|981294205| cytochrome-c oxidase	2559	Nsco_NS_434_20203020_B_diffuse_HILIC2.56847.56847.4	controllerType=0 controllerNumber=1 scan=56847	150.628	Trypsin	B2	NGKMPEDAAGAAAPAEAASAPAQAASGAEPAAASASAALSTIYFETGK	1136
77117:4	21	R.NGKMPEDAAGAAAPAEAASAPAQAASGAEPAAASASAALS[+568.212]T[+568.212]IYFETGK.S	HexNAc(2)Hex(1),HexNAc(2)Hex(1)	S[+568], T[+568]	1389.64	4	5555.52	5555.53	0	-1.1	390	Specific	414.55	414.55	1.6	8.92	107	>WL85_RS13170 ref|WP_059511914.1|gi|981294205| cytochrome-c oxidase	2559	Nsco_NS_434_20203020_B_diffuse_HILIC3.63767.63767.4	controllerType=0 controllerNumber=1 scan=63767	164.602	Trypsin	B3	NGKMPEDAAGAAAPAEAASAPAQAASGAEPAAASASAALSTIYFETGK	1136
40450:3	50	R.DDDTSDVQAGVAHDEPPAS[+568.212]DVAVAAAPATK.D	HexNAc(2)Hex(1)	S[+568]	1163.53	3	3488.56	3488.56	0	2	112	Specific	414.7	366.73	144.13	7.98	14	>WL85_RS19980 ref|WP_059542280.1|gi|981325831| sporulation protein	3892	Nsco_NS_434_20203020_B_diffuse_HILIC1.35106.35106.3	controllerType=0 controllerNumber=1 scan=35106	94.3926	Trypsin	B1	DDDTSDVQAGVAHDEPPASDVAVAAAPATK	568
40835:3	42	R.DDDTSDVQAGVAHDEPPAS[+568.212]DVAVAAAPATK.D	HexNAc(2)Hex(1)	S[+568]	1163.53	3	3488.56	3488.56	0	2.1	112	Specific	415.55	377.29	137.5	8.8	15	>WL85_RS19980 ref|WP_059542280.1|gi|981325831| sporulation protein	3892	Nsco_NS_434_20203020_B_diffuse_HILIC2.34698.34698.3	controllerType=0 controllerNumber=1 scan=34698	94.6703	Trypsin	B2	DDDTSDVQAGVAHDEPPASDVAVAAAPATK	568
68697:4	21	Q.VADARNGKM[+15.995]PEDAAGAAAPAEAAS[+365.132][+231.074][+100.064]APAQAAS[+568.212]GAEPAAASASAALSTIYFETGK.S	HexNAc(1)Hex(1) 231.0743 100.064,HexNAc(2)Hex(1)	M[+16], S[+100][+231][+365][+568]	1553.72	4	6211.86	6211.85	0	1.1	385	NRagged	415.6	243.88	94.9	8.04	107	>WL85_RS13170 ref|WP_059511914.1|gi|981294205| cytochrome-c oxidase	2559	Nsco_NS_434_20203020_B_diffuse_HILIC3.57081.57081.4	controllerType=0 controllerNumber=1 scan=57081	147.257	Trypsin	B3	VADARNGKMPEDAAGAAAPAEAASAPAQAASGAEPAAASASAALSTIYFETGK	1264
49426:3	320	K.RYQTLLSQDSIAS[+568.212]QTVDTQASLVK.Q	HexNAc(2)Hex(1)	S[+568]	1074.54	3	3221.6	3220.6	1	0.6	173	Specific	415.72	415.72	1.2	10	11	>WL85_RS22730 ref|WP_060190719.1|gi|982015179| efflux transporter periplasmic adaptor subunit	4430	Nsco_NS_434_20203020_B_diffuse_HILIC3.41845.41845.3	controllerType=0 controllerNumber=1 scan=41845	111.651	Trypsin	B3	RYQTLLSQDSIASQTVDTQASLVK	568
69173:3	73	H.AASPAPAAASAAS[+365.132][+231.074]GAAPALT[+568.212]PQQAQQALSVLQNPR.E	HexNAc(1)Hex(1) 231.0743,HexNAc(2)Hex(1)	S[+231][+365], T[+568]	1483.38	3	4448.13	4447.14	1	-1.3	19	NRagged	415.8	380.28	1.2	6.88	36	>WL85_RS20280 ref|WP_059542240.1|gi|981325791| mechanosensitive ion channel protein	3950	Nsco_NS_434_20203020_B_diffuse_HILIC2.57361.57361.3	controllerType=0 controllerNumber=1 scan=57361	152.078	Trypsin	B2	AASPAPAAASAASGAAPALTPQQAQQALSVLQNPR	1164
19591:4	520	G.HGHASAAQVPAPAAGSTDTPT[+365.132][+231.074][+100.064]GAAS[+365.132][+231.074]QPAVR.R	HexNAc(1)Hex(1) 231.0743 100.064,HexNAc(1)Hex(1) 231.0743	S[+231][+365], T[+100][+231][+365]	1019.46	4	4074.83	4073.84	1	-4.3	69	NRagged	416.16	416.16	0	8.48	18	>WL85_RS15870 ref|WP_059465403.1|gi|981245693| hypothetical protein	3086	Nsco_NS_434_20203020_B_diffuse_HILIC1.18618.18618.4	controllerType=0 controllerNumber=1 scan=18618	52.2156	Trypsin	B1	HGHASAAQVPAPAAGSTDTPTGAASQPAVR	1292
37486:3	2	A.AAAQQAAAQQAAEAQQEAS[+568.212]GAQSAQDEAR.A	HexNAc(2)Hex(1)	S[+568]	1142.84	3	3426.51	3424.52	2	-5.6	185	NRagged	416.33	358.97	9.6	5.88	36	>WL85_RS10190 ref|WP_059537220.1|gi|981320506| translation initiation factor IF-2	1972	Nsco_NS_434_20203020_B_diffuse_HILIC3.32058.32058.3	controllerType=0 controllerNumber=1 scan=32058	87.0765	Trypsin	B3	AAAQQAAAQQAAEAQQEASGAQSAQDEAR	568
74085:4	87	K.VFQYIQPQDAQALQAASPSGAS[+365.132][+231.074]GAQAAAAPADAATVGAVPDASVQSTPLQPPAPISNSSSVHPGNPK.A	HexNAc(1)Hex(1) 231.0743	S[+231][+365]	1764.86	4	7056.41	7056.41	0	-0.4	195	Specific	416.43	416.43	0	7.9	54	>WL85_RS00415 ref|WP_059465105.1|gi|981245395| BON domain protein	79	Nsco_NS_434_20203020_B_diffuse_HILIC2.61191.61191.4	controllerType=0 controllerNumber=1 scan=61191	162.835	Trypsin	B2	VFQYIQPQDAQALQAASPSGASGAQAAAAPADAATVGAVPDASVQSTPLQPPAPISNSSSVHPGNPK	596
72467:3	10	G.KMPEDAAGAAAPAEAASAPAQAAS[+568.212]GAEPAAASASAALSTIYFETGK.S	HexNAc(2)Hex(1)	S[+568]	1606.09	3	4816.25	4816.25	0	0.4	392	NRagged	417.13	47.75	1.2	4.57	133	>WL85_RS13170 ref|WP_059511914.1|gi|981294205| cytochrome-c oxidase	2559	Nsco_NS_434_20203020_B_diffuse_HILIC2.59967.59967.3	controllerType=0 controllerNumber=1 scan=59967	159.341	Trypsin	B2	KMPEDAAGAAAPAEAASAPAQAASGAEPAAASASAALSTIYFETGK	568
23196:4	110	K.GASAAQAAPKPNDNS[+365.132][+231.074]S[+568.212]GTFVFSRPGK.F	HexNAc(1)Hex(1) 231.0743,HexNAc(2)Hex(1)	S[+231][+365][+568]	932.681	4	3727.7	3726.69	1	2.7	66	Specific	417.14	176.29	0	7.52	25	>WL85_RS27205 ref|WP_059467031.1|gi|981247321| outer membrane lipoprotein carrier protein LolA	5301	Nsco_NS_434_20203020_B_diffuse_HILIC2.21073.21073.4	controllerType=0 controllerNumber=1 scan=21073	59.6134	Trypsin	B2	GASAAQAAPKPNDNSSGTFVFSRPGK	1164
74945:3	31	Y.GPASVAQPM[+15.995]TEAANTAAPLRAVAS[+568.212]T[+568.212]AQEAASTSAR.G	HexNAc(2)Hex(1),HexNAc(2)Hex(1)	M[+16], S[+568], T[+568]	1504.03	3	4510.08	4507.09	3	-3.7	44	NRagged	417.62	24.47	2.4	4.23	33	>WL85_RS26355 ref|WP_060189974.1|gi|982014434| phosphate starvation-inducible protein PhoH	5140	Nsco_NS_434_20203020_B_diffuse_HILIC2.61881.61881.3	controllerType=0 controllerNumber=1 scan=61881	164.768	Trypsin	B2	GPASVAQPMTEAANTAAPLRAVASTAQEAASTSAR	1136
38623:2	704	A.QTPPQPQTPAPATATPAS[+568.212]APSAEQR.A	HexNAc(2)Hex(1)	S[+568]	1534.73	2	3068.46	3068.45	0	0.9	20	NRagged	417.96	42.36	7.2	4.67	21	>WL85_RS08015 ref|WP_059467468.1|gi|981247758| hypothetical protein	1555	Nsco_NS_434_20203020_B_diffuse_HILIC3.32959.32959.2	controllerType=0 controllerNumber=1 scan=32959	89.3512	Trypsin	B3	QTPPQPQTPAPATATPASAPSAEQR	568
24923:4	151	K.GASAAQAAPKPNDNS[+568.212]SGTFVFSRPGK.F	HexNAc(2)Hex(1)	S[+568]	783.372	4	3130.47	3130.48	0	-4.3	66	Specific	418.11	89.39	5.58	5.27	18	>WL85_RS27205 ref|WP_059467031.1|gi|981247321| outer membrane lipoprotein carrier protein LolA	5301	Nsco_NS_434_20203020_B_diffuse_HILIC1.23107.23107.4	controllerType=0 controllerNumber=1 scan=23107	63.6252	Trypsin	B1	GASAAQAAPKPNDNSSGTFVFSRPGK	568
73578:4	105	Y.IQPQDAQALQAASPSGAS[+568.212]GAQAAAAPADAATVGAVPDAS[+365.132][+231.074]VQSTPLQPPAPISNSSSVHPGNPK.A	HexNAc(2)Hex(1),HexNAc(1)Hex(1) 231.0743	S[+231][+365][+568]	1773.86	4	7092.41	7087.37	5	3.3	199	NRagged	418.15	418.15	0	7.34	52	>WL85_RS00415 ref|WP_059465105.1|gi|981245395| BON domain protein	79	Nsco_NS_434_20203020_B_diffuse_HILIC1.61486.61486.4	controllerType=0 controllerNumber=1 scan=61486	159.071	Trypsin	B1	IQPQDAQALQAASPSGASGAQAAAAPADAATVGAVPDASVQSTPLQPPAPISNSSSVHPGNPK	1164
50345:3	51	K.KASEAAAAASAAQAAAAASAS[+568.212]AGPVS[+365.132][+231.074]AAAVDQDANAQAAR.A	HexNAc(2)Hex(1),HexNAc(1)Hex(1) 231.0743	S[+231][+365][+568]	1559.05	3	4675.14	4675.13	0	0.6	143	Specific	418.79	418.79	0	10.59	50	>WL85_RS15720 ref|WP_059465377.1|gi|981245667| cell envelope protein SmpA	3057	Nsco_NS_434_20203020_B_diffuse_HILIC1.43151.43151.3	controllerType=0 controllerNumber=1 scan=43151	114.41	Trypsin	B1	KASEAAAAASAAQAAAAASASAGPVSAAAVDQDANAQAAR	1164
55212:3	18	Y.ESAS[+568.212]S[+365.132][+231.074][+100.064]RPLGGTEQGAQALAPQATFADYK.V	HexNAc(2)Hex(1),HexNAc(1)Hex(1) 231.0743 100.064	S[+100][+231][+365][+568]	1373.97	3	4119.89	4115.87	4	2.1	12	NRagged	419.29	419.29	1.1	8.44	45	>WL85_RS15465 ref|WP_059538682.1|gi|981322067| ribonucleotide-diphosphate reductase subunit alpha	3006	Nsco_NS_434_20203020_B_diffuse_HILIC3.46489.46489.3	controllerType=0 controllerNumber=1 scan=46489	122.524	Trypsin	B3	ESASSRPLGGTEQGAQALAPQATFADYK	1264
28978:3	90	R.GQGMGMGMGPGYMHGRPGGPAS[+365.132][+231.074]GAAGQ.-	HexNAc(1)Hex(1) 231.0743	S[+231][+365]	1024.09	3	3070.27	3070.26	0	1.4	104	CRagged	419.37	419.37	419.37	10.08	32	>WL85_RS12305 ref|WP_060189112.1|gi|982013572| hypothetical protein	2387	Nsco_NS_434_20203020_B_diffuse_HILIC1.26175.26175.5	controllerType=0 controllerNumber=1 scan=26175	71.6439	Trypsin	B1	GQGMGMGMGPGYMHGRPGGPASGAAGQ	596
24238:3	102	R.GQGM[+15.995]GMGMGPGYMHGRPGGPAS[+365.132][+231.074]GAAGQ.-	HexNAc(1)Hex(1) 231.0743	M[+16], S[+231][+365]	1030.09	3	3088.26	3086.26	2	-1.2	104	CRagged	419.55	405.82	4.24	9.41	22	>WL85_RS12305 ref|WP_060189112.1|gi|982013572| hypothetical protein	2387	Nsco_NS_434_20203020_B_diffuse_HILIC3.22003.22003.3	controllerType=0 controllerNumber=1 scan=22003	61.1665	Trypsin	B3	GQGMGMGMGPGYMHGRPGGPASGAAGQ	596
24243:3	102	R.GQGMGM[+15.995]GMGPGYMHGRPGGPAS[+568.212]GAAGQ.-	HexNAc(2)Hex(1)	M[+16], S[+568]	1020.09	3	3058.27	3058.26	0	1.4	104	CRagged	419.83	377.79	26.72	10.43	22	>WL85_RS12305 ref|WP_060189112.1|gi|982013572| hypothetical protein	2387	Nsco_NS_434_20203020_B_diffuse_HILIC3.22006.22006.3	controllerType=0 controllerNumber=1 scan=22006	61.178	Trypsin	B3	GQGMGMGMGPGYMHGRPGGPASGAAGQ	568
42434:3	1222	K.AADAGGAKPAAGASAAPAAPAPVAVPAS[+568.212]AVSGSAAQ.-	HexNAc(2)Hex(1)	S[+568]	1175.58	3	3524.74	3524.72	0	3.2	151	CRagged	420.09	133.03	30.63	5.23	9	>WL85_RS04975 ref|WP_059467857.1|gi|981248147| outer membrane lipid asymmetry maintenance protein MlaD	967	Nsco_NS_434_20203020_B_diffuse_HILIC1.36646.36646.3	controllerType=0 controllerNumber=1 scan=36646	98.2081	Trypsin	B1	AADAGGAKPAAGASAAPAAPAPVAVPASAVSGSAAQ	568
67620:4	87	V.KVFQYIQPQDAQALQAAS[+365.132][+231.074]PSGASGAQAAAAPADAATVGAVPDASVQSTPLQPPAPISNSSSVHPGNPK.A	HexNAc(1)Hex(1) 231.0743	S[+231][+365]	1796.89	4	7184.53	7184.51	0	3	194	NRagged	420.09	375.48	0	8.71	54	>WL85_RS00415 ref|WP_059465105.1|gi|981245395| BON domain protein	79	Nsco_NS_434_20203020_B_diffuse_HILIC2.56177.56177.4	controllerType=0 controllerNumber=1 scan=56177	148.838	Trypsin	B2	KVFQYIQPQDAQALQAASPSGASGAQAAAAPADAATVGAVPDASVQSTPLQPPAPISNSSSVHPGNPK	596
76743:3	21	A.PAEAASAPAQAASGAEPAAAS[+568.212][+100.064]ASAALS[+365.132][+231.074][+100.064]T[+568.212][+100.064]IYFETGK.S	HexNAc(2)Hex(1) 100.064,HexNAc(1)Hex(1) 231.0743 100.064,HexNAc(2)Hex(1) 100.064	S[+100]*2[+231][+365][+568], T[+100][+568]	1757.8	3	5271.38	5268.4	3	-5.4	403	NRagged	420.27	33.8	0	3.71	107	>WL85_RS13170 ref|WP_059511914.1|gi|981294205| cytochrome-c oxidase	2559	Nsco_NS_434_20203020_B_diffuse_HILIC3.63477.63477.3	controllerType=0 controllerNumber=1 scan=63477	163.821	Trypsin	B3	PAEAASAPAQAASGAEPAAASASAALSTIYFETGK	2032
51668:3	51	K.KAS[+162.053][+462.149]EAAAAAS[+568.212]AAQAAAAASASAGPVSAAAVDQDANAQAAR.A	Hex(1) 462.1486,HexNAc(2)Hex(1)	S[+162][+462][+568]	1568.38	3	4703.13	4703.13	0	0.7	143	Specific	420.35	359.84	6.44	9.13	50	>WL85_RS15720 ref|WP_059465377.1|gi|981245667| cell envelope protein SmpA	3057	Nsco_NS_434_20203020_B_diffuse_HILIC1.44184.44184.3	controllerType=0 controllerNumber=1 scan=44184	116.857	Trypsin	B1	KASEAAAAASAAQAAAAASASAGPVSAAAVDQDANAQAAR	1192
17236:3	7	S.KVAPPPADNGAS[+568.212]QPQQFDPNR.A	HexNAc(2)Hex(1)	S[+568]	934.774	3	2802.31	2802.31	0	0.5	49	NRagged	420.59	420.59	420.59	8.99	59	>WL85_RS12820 ref|WP_059465879.1|gi|981246169| cell division protein	2489	Nsco_NS_434_20203020_B_diffuse_HILIC3.16322.16322.3	controllerType=0 controllerNumber=1 scan=16322	46.7452	Trypsin	B3	KVAPPPADNGASQPQQFDPNR	568
53786:2	1716	A.PAPATVT[+365.132][+231.074][+100.064]PVS[+365.132][+231.074][+100.064]PADAPSMFK.G	HexNAc(1)Hex(1) 231.0743 100.064,HexNAc(1)Hex(1) 231.0743 100.064	S[+100][+231][+365], T[+100][+231][+365]	1639.26	2	3277.52	3276.5	1	4.5	233	NRagged	420.73	323.27	18	6.02	15	>WL85_RS05915 ref|WP_059593310.1|gi|981379815| hypothetical protein	1154	Nsco_NS_434_20203020_B_diffuse_HILIC1.45851.45851.4	controllerType=0 controllerNumber=1 scan=45851	120.807	Trypsin	B1	PAPATVTPVSPADAPSMFK	1392
30481:3	655	R.LNEHPQM[+15.995]PFAASAPS[+365.132][+231.074]QK.Y	HexNAc(1)Hex(1) 231.0743	M[+16], S[+231][+365]	822.374	3	2465.11	2465.1	0	1.4	43	Specific	421.29	352.12	4.61	8.13	8	>WL85_RS26870 ref|WP_059467085.1|gi|981247375| hypothetical protein	5240	Nsco_NS_434_20203020_B_diffuse_HILIC3.26650.26650.3	controllerType=0 controllerNumber=1 scan=26650	73.3031	Trypsin	B3	LNEHPQMPFAASAPSQK	596
37205:3	6	V.APPPADNGAS[+365.132][+231.074][+100.064]QPQQFDPNRALQGK.T	HexNAc(1)Hex(1) 231.0743 100.064	S[+100][+231][+365]	1067.5	3	3200.49	3200.5	0	-2.2	51	NRagged	421.97	5.51	5.51	4.1	59	>WL85_RS12820 ref|WP_059465879.1|gi|981246169| cell division protein	2489	Nsco_NS_434_20203020_B_diffuse_HILIC2.31860.31860.3	controllerType=0 controllerNumber=1 scan=31860	87.3473	Trypsin	B2	APPPADNGASQPQQFDPNRALQGK	696
74953:5	15	D.M[+15.995]PS[+568.212]QPGFNLGYLAYNVEHKPVDKLEVR.Q	HexNAc(2)Hex(1)	M[+16], S[+568]	738.369	5	3687.82	3685.79	2	4	292	NRagged	422.63	422.63	422.63	10.05	29	>WL85_RS22165 ref|WP_059468579.1|gi|981248869| peptide ABC transporter substrate-binding protein	4319	Nsco_NS_434_20203020_B_diffuse_HILIC2.61889.61889.5	controllerType=0 controllerNumber=1 scan=61889	164.791	Trypsin	B2	MPSQPGFNLGYLAYNVEHKPVDKLEVR	568
54885:3	12	Y.ESAS[+568.212]S[+365.132][+231.074][+100.064]RPLGGTEQGAQALAPQATFADYK.V	HexNAc(2)Hex(1),HexNAc(1)Hex(1) 231.0743 100.064	S[+100][+231][+365][+568]	1373.97	3	4119.89	4115.87	4	2.2	12	NRagged	422.64	422.64	0	8.25	39	>WL85_RS15465 ref|WP_059538682.1|gi|981322067| ribonucleotide-diphosphate reductase subunit alpha	3006	Nsco_NS_434_20203020_B_diffuse_HILIC1.46775.46775.3	controllerType=0 controllerNumber=1 scan=46775	122.957	Trypsin	B1	ESASSRPLGGTEQGAQALAPQATFADYK	1264
09209:4	237	R.VHAS[+162.053][+462.149]S[+365.132][+231.074][+100.064]GTT[+568.212]GKPTVVGYTAR.D	Hex(1) 462.1486,HexNAc(1)Hex(1) 231.0743 100.064,HexNAc(2)Hex(1)	S[+100][+162][+231][+365][+462], T[+568]	945.178	4	3777.69	3777.67	0	5	94	Specific	422.68	422.68	0	8.87	8	>WL85_RS28255 ref|WP_060187892.1|gi|982012249| phenylacetate--CoA ligase	5508	Nsco_NS_434_20203020_B_diffuse_HILIC1.10011.10011.4	controllerType=0 controllerNumber=1 scan=10011	31.9535	Trypsin	B1	VHASSGTTGKPTVVGYTAR	1888
37493:3	2	A.AAAQQAAAQQAAEAQQEAS[+568.212]GAQSAQDEAR.A	HexNAc(2)Hex(1)	S[+568]	1142.84	3	3426.51	3424.52	2	-5.6	185	NRagged	422.87	377.8	9.6	7.38	36	>WL85_RS10190 ref|WP_059537220.1|gi|981320506| translation initiation factor IF-2	1972	Nsco_NS_434_20203020_B_diffuse_HILIC3.32062.32062.3	controllerType=0 controllerNumber=1 scan=32062	87.0905	Trypsin	B3	AAAQQAAAQQAAEAQQEASGAQSAQDEAR	568
57622:4	5	D.DDLQPDDPEVQYHDVKPGDT[+162.053][+462.149]LS[+162.053][+462.149]AIAK.E	Hex(1) 462.1486,Hex(1) 462.1486	S[+162][+462], T[+162][+462]	1030.2	4	4117.78	4114.78	3	-1.9	93	NRagged	422.89	422.89	422.89	8.33	36	>WL85_RS26280 ref|WP_021162125.1|gi|544732403| hypothetical protein	5125	Nsco_NS_434_20203020_B_diffuse_HILIC3.48395.48395.4	controllerType=0 controllerNumber=1 scan=48395	127.198	Trypsin	B3	DDLQPDDPEVQYHDVKPGDTLSAIAK	1248
24117:4	110	K.GASAAQAAPKPNDNS[+365.132][+231.074]SGTFVFSRPGK.F	HexNAc(1)Hex(1) 231.0743	S[+231][+365]	790.376	4	3158.48	3158.48	0	1.8	66	Specific	423.03	423.03	1.2	10.1	25	>WL85_RS27205 ref|WP_059467031.1|gi|981247321| outer membrane lipoprotein carrier protein LolA	5301	Nsco_NS_434_20203020_B_diffuse_HILIC2.21853.21853.4	controllerType=0 controllerNumber=1 scan=21853	61.4191	Trypsin	B2	GASAAQAAPKPNDNSSGTFVFSRPGK	596
54042:3	813	R.QKPENEAAAVAAAAS[+365.132][+231.074]ATEPINAPVIGDASK.T	HexNAc(1)Hex(1) 231.0743	S[+231][+365]	1163.23	3	3487.68	3487.68	0	0.6	631	Specific	423.59	423.59	1.6	10.27	7	>WL85_RS21835 ref|WP_060189458.1|gi|982013918| penicillin-binding protein 2	4253	Nsco_NS_434_20203020_B_diffuse_HILIC1.46063.46063.3	controllerType=0 controllerNumber=1 scan=46063	121.307	Trypsin	B1	QKPENEAAAVAAAASATEPINAPVIGDASK	596
25352:4	151	K.GASAAQAAPKPNDNS[+568.212]SGTFVFSRPGK.F	HexNAc(2)Hex(1)	S[+568]	783.372	4	3130.47	3130.48	0	-4.4	66	Specific	424.27	163.91	1.2	6.6	18	>WL85_RS27205 ref|WP_059467031.1|gi|981247321| outer membrane lipoprotein carrier protein LolA	5301	Nsco_NS_434_20203020_B_diffuse_HILIC3.22857.22857.4	controllerType=0 controllerNumber=1 scan=22857	63.424	Trypsin	B3	GASAAQAAPKPNDNSSGTFVFSRPGK	568
18280:4	414	R.GHGHAS[+568.212]AAQVPAPAAGSTDTPTGAAS[+365.132][+231.074]QPAVR.R	HexNAc(2)Hex(1),HexNAc(1)Hex(1) 231.0743	S[+231][+365][+568]	1001.46	4	4002.81	4002.81	0	1.6	68	Specific	424.37	386.76	20.43	7.82	16	>WL85_RS15870 ref|WP_059465403.1|gi|981245693| hypothetical protein	3086	Nsco_NS_434_20203020_B_diffuse_HILIC3.17098.17098.4	controllerType=0 controllerNumber=1 scan=17098	48.7561	Trypsin	B3	GHGHASAAQVPAPAAGSTDTPTGAASQPAVR	1164
53101:4	26	V.GNGTVAAAALPATPNAGAAPGTAS[+568.212]GTVVHGTAGTISPPPANATPGQVVVGGKVPDEATK.A	HexNAc(2)Hex(1)	S[+568]	1467.74	4	5867.95	5866.95	1	0.7	41	NRagged	424.42	424.42	53.95	8.39	44	>WL85_RS06555 ref|WP_060188720.1|gi|982013161| cell envelope biogenesis protein OmpA	1277	Nsco_NS_434_20203020_B_diffuse_HILIC2.44707.44707.4	controllerType=0 controllerNumber=1 scan=44707	120.238	Trypsin	B2	GNGTVAAAALPATPNAGAAPGTASGTVVHGTAGTISPPPANATPGQVVVGGKVPDEATK	568
53777:3	611	R.QKPENEAAAVAAAAS[+365.132][+231.074]ATEPINAPVIGDASK.T	HexNAc(1)Hex(1) 231.0743	S[+231][+365]	1163.23	3	3487.69	3487.68	0	2	631	Specific	424.54	363.42	28.64	7.42	12	>WL85_RS21835 ref|WP_060189458.1|gi|982013918| penicillin-binding protein 2	4253	Nsco_NS_434_20203020_B_diffuse_HILIC2.45229.45229.3	controllerType=0 controllerNumber=1 scan=45229	121.516	Trypsin	B2	QKPENEAAAVAAAASATEPINAPVIGDASK	596
22259:3	1339	R.KVVDLPAPSPAS[+568.212]GASASGR.A	HexNAc(2)Hex(1)	S[+568]	779.058	3	2335.16	2335.15	0	3	478	Specific	424.69	351.89	51.04	8.16	2	>WL85_RS28395 ref|WP_060187914.1|gi|982012271| penicillin-binding protein 1C	5535	Nsco_NS_434_20203020_B_diffuse_HILIC2.20379.20379.3	controllerType=0 controllerNumber=1 scan=20379	57.7907	Trypsin	B2	KVVDLPAPSPASGASASGR	568
28703:6	3	S.ATTSTGTAATPT[+568.212][+100.064]AAT[+568.212]PAPAPAAS[+365.132][+231.074][+100.064]APEAASKPAK.S	HexNAc(2)Hex(1) 100.064,HexNAc(2)Hex(1),HexNAc(1)Hex(1) 231.0743 100.064	S[+100][+231][+365], T[+100][+568]*2	812.885	6	4872.28	4868.26	4	0.7	111	NRagged	425.69	425.69	1.2	6.46	134	>WL85_RS26455 ref|WP_059464384.1|gi|981244674| competence protein ComE	5160	Nsco_NS_434_20203020_B_diffuse_HILIC2.25373.25373.6	controllerType=0 controllerNumber=1 scan=25373	70.6715	Trypsin	B2	ATTSTGTAATPTAATPAPAPAASAPEAASKPAK	1932
36179:3	6	K.VAPPPADNGAS[+365.132][+231.074]QPQQFDPNRALQGK.T	HexNAc(1)Hex(1) 231.0743	S[+231][+365]	1067.5	3	3200.49	3199.5	1	-3.6	50	Specific	425.82	34.82	34.82	5.11	59	>WL85_RS12820 ref|WP_059465879.1|gi|981246169| cell division protein	2489	Nsco_NS_434_20203020_B_diffuse_HILIC2.31090.31090.3	controllerType=0 controllerNumber=1 scan=31090	85.3697	Trypsin	B2	VAPPPADNGASQPQQFDPNRALQGK	596
27210:5	5	K.LSKPAATTSATTSATTSTGTAATPTAATPAPAPAAS[+365.132][+231.074]APEAASKPAK.S	HexNAc(1)Hex(1) 231.0743	S[+231][+365]	950.477	5	4748.35	4748.34	0	3.6	98	Specific	426.46	426.46	10.21	9.08	124	>WL85_RS26455 ref|WP_059464384.1|gi|981244674| competence protein ComE	5160	Nsco_NS_434_20203020_B_diffuse_HILIC1.24847.24847.5	controllerType=0 controllerNumber=1 scan=24847	68.1263	Trypsin	B1	LSKPAATTSATTSATTSTGTAATPTAATPAPAPAASAPEAASKPAK	596
35080:3	6	K.VAPPPADNGAS[+365.132][+231.074]QPQQFDPNRALQGK.T	HexNAc(1)Hex(1) 231.0743	S[+231][+365]	1067.17	3	3199.51	3199.5	0	1.7	50	Specific	426.69	426.69	426.69	10.75	59	>WL85_RS12820 ref|WP_059465879.1|gi|981246169| cell division protein	2489	Nsco_NS_434_20203020_B_diffuse_HILIC2.30241.30241.3	controllerType=0 controllerNumber=1 scan=30241	83.1218	Trypsin	B2	VAPPPADNGASQPQQFDPNRALQGK	596
36066:3	10	V.APPPADNGAS[+365.132][+231.074][+100.064]QPQQFDPNRALQGK.T	HexNAc(1)Hex(1) 231.0743 100.064	S[+100][+231][+365]	1067.5	3	3200.49	3200.5	0	-3.9	51	NRagged	426.71	409.7	409.7	8.8	57	>WL85_RS12820 ref|WP_059465879.1|gi|981246169| cell division protein	2489	Nsco_NS_434_20203020_B_diffuse_HILIC1.31636.31636.3	controllerType=0 controllerNumber=1 scan=31636	85.5744	Trypsin	B1	APPPADNGASQPQQFDPNRALQGK	696
56878:3	26	K.KASEAAAAASAAQAAAAASAS[+365.132][+231.074]AGPVSAAAVDQDANAQAAR.A	HexNAc(1)Hex(1) 231.0743	S[+231][+365]	1369.98	3	4107.93	4106.92	1	-0.1	143	Specific	426.79	418.45	1.2	9.61	57	>WL85_RS15720 ref|WP_059465377.1|gi|981245667| cell envelope protein SmpA	3057	Nsco_NS_434_20203020_B_diffuse_HILIC3.47796.47796.3	controllerType=0 controllerNumber=1 scan=47796	125.751	Trypsin	B3	KASEAAAAASAAQAAAAASASAGPVSAAAVDQDANAQAAR	596
60202:3	14	K.KAILESVYQGAGQAAS[+568.212]APMPPTQWSYDK.N	HexNAc(2)Hex(1)	S[+568]	1188.57	3	3563.69	3562.68	1	2.3	328	Specific	426.88	426.88	9.6	10.57	36	>WL85_RS22165 ref|WP_059468579.1|gi|981248869| peptide ABC transporter substrate-binding protein	4319	Nsco_NS_434_20203020_B_diffuse_HILIC3.50463.50463.3	controllerType=0 controllerNumber=1 scan=50463	132.12	Trypsin	B3	KAILESVYQGAGQAASAPMPPTQWSYDK	568
72609:4	87	K.VFQYIQPQDAQALQAASPSGASGAQAAAAPADAATVGAVPDASVQSTPLQPPAPISNS[+568.212]SSVHPGNPK.A	HexNAc(2)Hex(1)	S[+568]	1757.87	4	7028.45	7028.42	0	4.8	195	Specific	427.2	427.2	2.94	7.95	54	>WL85_RS00415 ref|WP_059465105.1|gi|981245395| BON domain protein	79	Nsco_NS_434_20203020_B_diffuse_HILIC2.60080.60080.4	controllerType=0 controllerNumber=1 scan=60080	159.663	Trypsin	B2	VFQYIQPQDAQALQAASPSGASGAQAAAAPADAATVGAVPDASVQSTPLQPPAPISNSSSVHPGNPK	568
49193:3	359	K.RYQTLLSQDSIAS[+568.212]QTVDTQASLVK.Q	HexNAc(2)Hex(1)	S[+568]	1074.21	3	3220.6	3220.6	0	2.3	173	Specific	427.34	427.34	1.2	10.27	8	>WL85_RS22730 ref|WP_060190719.1|gi|982015179| efflux transporter periplasmic adaptor subunit	4430	Nsco_NS_434_20203020_B_diffuse_HILIC1.42236.42236.3	controllerType=0 controllerNumber=1 scan=42236	112.195	Trypsin	B1	RYQTLLSQDSIASQTVDTQASLVK	568
07650:2	602	G.KAAAAPAAS[+568.212]APAQP.-	HexNAc(2)Hex(1)	S[+568]	895.44	2	1789.87	1789.87	0	1.4	168	Non	427.52	270.18	270.18	6.09	14	>WL85_RS08015 ref|WP_059467468.1|gi|981247758| hypothetical protein	1555	Nsco_NS_434_20203020_B_diffuse_HILIC2.8580.8580.2	controllerType=0 controllerNumber=1 scan=8580	29.0424	Trypsin	B2	KAAAAPAASAPAQP	568
41864:3	1372	R.RTGSLNNAPGAFSAS[+568.212]GVYPIAER.V	HexNAc(2)Hex(1)	S[+568]	968.469	3	2903.39	2903.39	0	0.9	229	Specific	428.33	339.16	39.35	8.29	8	>WL85_RS06335 ref|WP_059468303.1|gi|981248593| dGTP triphosphohydrolase	1238	Nsco_NS_434_20203020_B_diffuse_HILIC2.35494.35494.3	controllerType=0 controllerNumber=1 scan=35494	96.7109	Trypsin	B2	RTGSLNNAPGAFSASGVYPIAER	568
25626:4	151	K.GAS[+365.132][+231.074]AAQAAPKPNDNSSGTFVFSRPGK.F	HexNAc(1)Hex(1) 231.0743	S[+231][+365]	790.374	4	3158.47	3158.48	0	-0.8	66	Specific	428.35	398.48	309.67	7.06	18	>WL85_RS27205 ref|WP_059467031.1|gi|981247321| outer membrane lipoprotein carrier protein LolA	5301	Nsco_NS_434_20203020_B_diffuse_HILIC3.23057.23057.4	controllerType=0 controllerNumber=1 scan=23057	63.9677	Trypsin	B3	GASAAQAAPKPNDNSSGTFVFSRPGK	596
36525:4	50	Q.AVAPRDDDTSDVQAGVAHDEPPAS[+365.132][+231.074]DVAVAAAPATK.D	HexNAc(1)Hex(1) 231.0743	S[+231][+365]	1003.72	4	4011.86	4010.85	1	1.2	107	NRagged	428.68	407.41	127.64	7	14	>WL85_RS19980 ref|WP_059542280.1|gi|981325831| sporulation protein	3892	Nsco_NS_434_20203020_B_diffuse_HILIC1.32000.32000.4	controllerType=0 controllerNumber=1 scan=32000	86.5123	Trypsin	B1	AVAPRDDDTSDVQAGVAHDEPPASDVAVAAAPATK	596
41669:5	450	K.IS[+162.053][+462.149]LT[+162.053][+462.149]LATLAVAASAFAQTPPQPQTPAPATATPASAPSAEQR.A	Hex(1) 462.1486,Hex(1) 462.1486	S[+162][+462], T[+162][+462]	1051.1	5	5251.49	5249.5	2	-3.7	4	Specific	428.81	408.11	5.2	9.44	27	>WL85_RS08015 ref|WP_059467468.1|gi|981247758| hypothetical protein	1555	Nsco_NS_434_20203020_B_diffuse_HILIC1.36062.36062.3	controllerType=0 controllerNumber=1 scan=36062	96.7677	Trypsin	B1	ISLTLATLAVAASAFAQTPPQPQTPAPATATPASAPSAEQR	1248
26924:4	5	K.LSKPAATTSATTSATTSTGTAATPTAATPAPAPAAS[+365.132][+231.074][+100.064]APEAAS[+162.053][+462.149]KPAK.S	HexNAc(1)Hex(1) 231.0743 100.064,Hex(1) 462.1486	S[+100][+162][+231][+365][+462]	1369.66	4	5475.61	5472.6	3	-0.7	98	Specific	429.14	429.14	0	7.8	124	>WL85_RS26455 ref|WP_059464384.1|gi|981244674| competence protein ComE	5160	Nsco_NS_434_20203020_B_diffuse_HILIC1.24638.24638.4	controllerType=0 controllerNumber=1 scan=24638	67.5402	Trypsin	B1	LSKPAATTSATTSATTSTGTAATPTAATPAPAPAASAPEAASKPAK	1320
57108:4	90	R.QPAS[+162.053][+462.149]GPAVEWGGMMYGSQLMTPAERNEYHAR.M	Hex(1) 462.1486	S[+162][+462]	1012.2	4	4045.76	4045.75	0	2	30	Specific	429.23	429.23	4.9	11.23	32	>WL85_RS12305 ref|WP_060189112.1|gi|982013572| hypothetical protein	2387	Nsco_NS_434_20203020_B_diffuse_HILIC1.48544.48544.4	controllerType=0 controllerNumber=1 scan=48544	127.273	Trypsin	B1	QPASGPAVEWGGMMYGSQLMTPAERNEYHAR	624
69763:3	10	M.PEDAAGAAAPAEAASAPAQAASGAEPAAASASAALS[+365.132][+231.074][+100.064]T[+365.132][+231.074][+100.064]IYFETGK.S	HexNAc(1)Hex(1) 231.0743 100.064,HexNAc(1)Hex(1) 231.0743 100.064	S[+100][+231][+365], T[+100][+231][+365]	1795.49	3	5384.47	5381.45	3	2.5	394	NRagged	429.44	158.77	0.68	6.01	133	>WL85_RS13170 ref|WP_059511914.1|gi|981294205| cytochrome-c oxidase	2559	Nsco_NS_434_20203020_B_diffuse_HILIC2.57808.57808.3	controllerType=0 controllerNumber=1 scan=57808	153.348	Trypsin	B2	PEDAAGAAAPAEAASAPAQAASGAEPAAASASAALSTIYFETGK	1392
21316:3	90	R.GQGMGM[+15.995]GMGPGYMHGRPGGPAS[+568.212]GAAGQ.-	HexNAc(2)Hex(1)	M[+16], S[+568]	1020.1	3	3058.27	3058.26	0	2.4	104	CRagged	429.57	429.57	23.57	10.27	32	>WL85_RS12305 ref|WP_060189112.1|gi|982013572| hypothetical protein	2387	Nsco_NS_434_20203020_B_diffuse_HILIC1.20187.20187.3	controllerType=0 controllerNumber=1 scan=20187	56.2147	Trypsin	B1	GQGMGMGMGPGYMHGRPGGPASGAAGQ	568
28337:4	5	K.LSKPAATTSATTSATTSTGTAATPTAATPAPAPAAS[+568.212]APEAASKPAK.S	HexNAc(2)Hex(1)	S[+568]	1180.85	4	4720.36	4720.34	0	3.5	98	Specific	429.7	429.7	5.16	10	124	>WL85_RS26455 ref|WP_059464384.1|gi|981244674| competence protein ComE	5160	Nsco_NS_434_20203020_B_diffuse_HILIC1.25696.25696.4	controllerType=0 controllerNumber=1 scan=25696	70.3199	Trypsin	B1	LSKPAATTSATTSATTSTGTAATPTAATPAPAPAASAPEAASKPAK	568
74833:4	31	Y.GPAS[+365.132][+231.074]VAQPMT[+568.212]EAANTAAPLRAVASTAQEAASTSAR.G	HexNAc(1)Hex(1) 231.0743,HexNAc(2)Hex(1)	S[+231][+365], T[+568]	1131.52	4	4523.08	4519.09	4	-5.5	44	NRagged	429.87	84.22	4.08	3.61	33	>WL85_RS26355 ref|WP_060189974.1|gi|982014434| phosphate starvation-inducible protein PhoH	5140	Nsco_NS_434_20203020_B_diffuse_HILIC2.61794.61794.4	controllerType=0 controllerNumber=1 scan=61794	164.524	Trypsin	B2	GPASVAQPMTEAANTAAPLRAVASTAQEAASTSAR	1164
57417:4	28	V.GNGTVAAAALPATPNAGAAPGTAS[+568.212]GTVVHGTAGTISPPPANATPGQVVVGGKVPDEATK.A	HexNAc(2)Hex(1)	S[+568]	1468.49	4	5870.95	5866.95	4	-1.8	41	NRagged	429.87	129.07	0	4.31	42	>WL85_RS06555 ref|WP_060188720.1|gi|982013161| cell envelope biogenesis protein OmpA	1277	Nsco_NS_434_20203020_B_diffuse_HILIC3.48237.48237.4	controllerType=0 controllerNumber=1 scan=48237	126.822	Trypsin	B3	GNGTVAAAALPATPNAGAAPGTASGTVVHGTAGTISPPPANATPGQVVVGGKVPDEATK	568
09566:3	598	K.KLQQWS[+365.132][+231.074]QQNAS[+568.212]GAKPASGE.-	HexNAc(1)Hex(1) 231.0743,HexNAc(2)Hex(1)	S[+231][+365][+568]	1060.81	3	3180.42	3179.41	1	1	124	CRagged	431.04	359.08	1.2	8.12	10	>WL85_RS23575 ref|WP_059508712.1|gi|981290865| hypothetical protein	4596	Nsco_NS_434_20203020_B_diffuse_HILIC2.10148.10148.3	controllerType=0 controllerNumber=1 scan=10148	32.493	Trypsin	B2	KLQQWSQQNASGAKPASGE	1164
23665:3	102	R.GQGMGM[+15.995]GMGPGYMHGRPGGPAS[+568.212]GAAGQ.-	HexNAc(2)Hex(1)	M[+16], S[+568]	1020.76	3	3060.26	3058.26	2	-3.5	104	CRagged	431.53	408.47	30.21	9.37	22	>WL85_RS12305 ref|WP_060189112.1|gi|982013572| hypothetical protein	2387	Nsco_NS_434_20203020_B_diffuse_HILIC3.21502.21502.3	controllerType=0 controllerNumber=1 scan=21502	59.8896	Trypsin	B3	GQGMGMGMGPGYMHGRPGGPASGAAGQ	568
15267:4	172	A.GKPAAS[+365.132][+231.074][+100.064]T[+365.132][+231.074][+100.064]VAAASAAS[+568.212]GAKVEAVAK.E	HexNAc(1)Hex(1) 231.0743 100.064,HexNAc(1)Hex(1) 231.0743 100.064,HexNAc(2)Hex(1)	S[+100][+231][+365][+568], T[+100][+231][+365]	1019.48	4	4074.9	4073.91	1	-3.1	364	NRagged	432.11	260.72	28.63	4.51	26	>WL85_RS24740 ref|WP_060190539.1|gi|982014999| AsmA family protein	4823	Nsco_NS_434_20203020_B_diffuse_HILIC3.14765.14765.4	controllerType=0 controllerNumber=1 scan=14765	42.8335	Trypsin	B3	GKPAASTVAAASAASGAKVEAVAK	1960
78170:4	434	R.TGSDFDRPYAGQT[+365.132][+231.074]S[+365.132][+231.074][+100.064]ADNLLNYADQGGFAPATENLYR.A	HexNAc(1)Hex(1) 231.0743,HexNAc(1)Hex(1) 231.0743 100.064	S[+100][+231][+365], T[+231][+365]	1299.08	4	5193.29	5188.26	5	2.8	301	Specific	432.84	432.84	0	8.94	10	>WL85_RS25135 ref|WP_059467212.1|gi|981247502| purine nucleoside permease	4902	Nsco_NS_434_20203020_B_diffuse_HILIC3.64604.64604.3	controllerType=0 controllerNumber=1 scan=64604	166.892	Trypsin	B3	TGSDFDRPYAGQTSADNLLNYADQGGFAPATENLYR	1292
27590:4	5	K.LSKPAATTSATTSATTSTGTAATPTAATPAPAPAAS[+568.212]APEAASKPAK.S	HexNAc(2)Hex(1)	S[+568]	1180.84	4	4720.34	4720.34	0	0.3	98	Specific	433.11	433.11	3.29	9.64	124	>WL85_RS26455 ref|WP_059464384.1|gi|981244674| competence protein ComE	5160	Nsco_NS_434_20203020_B_diffuse_HILIC1.25133.25133.4	controllerType=0 controllerNumber=1 scan=25133	68.82	Trypsin	B1	LSKPAATTSATTSATTSTGTAATPTAATPAPAPAASAPEAASKPAK	568
55232:3	26	K.KASEAAAAASAAQAAAAASAS[+365.132][+231.074]AGPVSAAAVDQDANAQAAR.A	HexNAc(1)Hex(1) 231.0743	S[+231][+365]	1369.65	3	4106.93	4106.92	0	2.3	143	Specific	433.94	433.94	1.2	10.47	57	>WL85_RS15720 ref|WP_059465377.1|gi|981245667| cell envelope protein SmpA	3057	Nsco_NS_434_20203020_B_diffuse_HILIC3.46505.46505.3	controllerType=0 controllerNumber=1 scan=46505	122.557	Trypsin	B3	KASEAAAAASAAQAAAAASASAGPVSAAAVDQDANAQAAR	596
23781:3	102	R.GQGMGM[+15.995]GMGPGYMHGRPGGPAS[+365.132][+231.074]GAAGQ.-	HexNAc(1)Hex(1) 231.0743	M[+16], S[+231][+365]	1029.42	3	3086.26	3086.26	0	0.2	104	CRagged	434.32	410.41	33.91	9.71	22	>WL85_RS12305 ref|WP_060189112.1|gi|982013572| hypothetical protein	2387	Nsco_NS_434_20203020_B_diffuse_HILIC3.21608.21608.3	controllerType=0 controllerNumber=1 scan=21608	60.1976	Trypsin	B3	GQGMGMGMGPGYMHGRPGGPASGAAGQ	596
47701:3	721	D.KPIVVVSPPATAAAPAS[+568.212][+100.064]PAS[+365.132][+231.074][+100.064]AAR.-	HexNAc(2)Hex(1) 100.064,HexNAc(1)Hex(1) 231.0743 100.064	S[+100]*2[+231][+365][+568]	1166.26	3	3496.76	3493.75	3	-0.4	299	NRagged	434.41	434.41	0	7.1	7	>WL85_RS06100 ref|WP_060190267.1|gi|982014727| photosystem reaction center subunit H	1191	Nsco_NS_434_20203020_B_diffuse_HILIC3.40468.40468.3	controllerType=0 controllerNumber=1 scan=40468	108.347	Trypsin	B3	KPIVVVSPPATAAAPASPASAAR	1364
24205:3	450	Q.TPPQPQTPAPATATPASAPS[+568.212]AEQR.A	HexNAc(2)Hex(1)	S[+568]	980.804	3	2940.4	2940.4	0	0.2	21	NRagged	434.49	360.31	1.05	6.23	27	>WL85_RS08015 ref|WP_059467468.1|gi|981247758| hypothetical protein	1555	Nsco_NS_434_20203020_B_diffuse_HILIC1.22578.22578.3	controllerType=0 controllerNumber=1 scan=22578	62.2412	Trypsin	B1	TPPQPQTPAPATATPASAPSAEQR	568
20945:3	102	R.GQGMGM[+15.995]GMGPGYMHGRPGGPAS[+568.212]GAAGQ.-	HexNAc(2)Hex(1)	M[+16], S[+568]	1020.09	3	3058.27	3058.26	0	0.9	104	CRagged	434.54	434.54	29.93	10.13	22	>WL85_RS12305 ref|WP_060189112.1|gi|982013572| hypothetical protein	2387	Nsco_NS_434_20203020_B_diffuse_HILIC3.19268.19268.3	controllerType=0 controllerNumber=1 scan=19268	54.0947	Trypsin	B3	GQGMGMGMGPGYMHGRPGGPASGAAGQ	568
51072:4	44	K.KASEAAAAAS[+568.212]AAQAAAAASASAGPVSAAAVDQDANAQAAR.A	HexNAc(2)Hex(1)	S[+568]	1020.49	4	4078.94	4078.93	0	2.5	143	Specific	434.86	434.86	10	9.33	52	>WL85_RS15720 ref|WP_059465377.1|gi|981245667| cell envelope protein SmpA	3057	Nsco_NS_434_20203020_B_diffuse_HILIC2.43090.43090.4	controllerType=0 controllerNumber=1 scan=43090	116.258	Trypsin	B2	KASEAAAAASAAQAAAAASASAGPVSAAAVDQDANAQAAR	568
22518:3	1332	R.KVVDLPAPSPAS[+568.212]GASASGR.A	HexNAc(2)Hex(1)	S[+568]	779.057	3	2335.16	2335.15	0	2.5	478	Specific	434.97	356.43	53	8.47	5	>WL85_RS28395 ref|WP_060187914.1|gi|982012271| penicillin-binding protein 1C	5535	Nsco_NS_434_20203020_B_diffuse_HILIC3.20569.20569.3	controllerType=0 controllerNumber=1 scan=20569	57.5171	Trypsin	B3	KVVDLPAPSPASGASASGR	568
59171:3	9	K.KAILESVYQGAGQAAS[+568.212]APMPPTQWSYDK.N	HexNAc(2)Hex(1)	S[+568]	1188.57	3	3563.68	3562.68	1	0.8	328	Specific	435.18	348.84	85.81	8.25	33	>WL85_RS22165 ref|WP_059468579.1|gi|981248869| peptide ABC transporter substrate-binding protein	4319	Nsco_NS_434_20203020_B_diffuse_HILIC1.50252.50252.3	controllerType=0 controllerNumber=1 scan=50252	131.306	Trypsin	B1	KAILESVYQGAGQAASAPMPPTQWSYDK	568
49180:3	359	K.RYQTLLSQDSIAS[+568.212]QTVDTQASLVK.Q	HexNAc(2)Hex(1)	S[+568]	1074.54	3	3221.6	3220.6	1	1.4	173	Specific	435.54	363.32	49.5	8.67	8	>WL85_RS22730 ref|WP_060190719.1|gi|982015179| efflux transporter periplasmic adaptor subunit	4430	Nsco_NS_434_20203020_B_diffuse_HILIC1.42225.42225.3	controllerType=0 controllerNumber=1 scan=42225	112.169	Trypsin	B1	RYQTLLSQDSIASQTVDTQASLVK	568
55969:4	895	S.TGRPPLDEQC[+57.021]PAAPS[+365.132][+231.074][+100.064]DPYGISKLEAEQALR.A	HexNAc(1)Hex(1) 231.0743 100.064	C[+57], S[+100][+231][+365]	991.471	4	3962.86	3962.88	0	-4.6	127	NRagged	436.31	428.08	2.76	9.13	3	>WL85_RS27575 ref|WP_059509629.1|gi|981291782| NAD-dependent dehydratase	5374	Nsco_NS_434_20203020_B_diffuse_HILIC3.47105.47105.4	controllerType=0 controllerNumber=1 scan=47105	124.045	Trypsin	B3	TGRPPLDEQCPAAPSDPYGISKLEAEQALR	696
72953:4	21	R.NGKMPEDAAGAAAPAEAAS[+365.132][+231.074]APAQAAS[+568.212][+100.064]GAEPAAASASAALSTIYFETGK.S	HexNAc(1)Hex(1) 231.0743,HexNAc(2)Hex(1) 100.064	S[+100][+231][+365][+568]	1422.4	4	5686.57	5683.59	3	-5.1	390	Specific	436.93	436.93	0	9.4	107	>WL85_RS13170 ref|WP_059511914.1|gi|981294205| cytochrome-c oxidase	2559	Nsco_NS_434_20203020_B_diffuse_HILIC3.60530.60530.4	controllerType=0 controllerNumber=1 scan=60530	156.104	Trypsin	B3	NGKMPEDAAGAAAPAEAASAPAQAASGAEPAAASASAALSTIYFETGK	1264
28738:4	4	K.LSKPAATTSATTSATTSTGTAATPTAATPAPAPAAS[+162.053][+462.149]APEAASKPAK.S	Hex(1) 462.1486	S[+162][+462]	1194.84	4	4776.34	4776.33	0	1.7	98	Specific	437.22	421.61	31.65	8.31	113	>WL85_RS26455 ref|WP_059464384.1|gi|981244674| competence protein ComE	5160	Nsco_NS_434_20203020_B_diffuse_HILIC3.25367.25367.4	controllerType=0 controllerNumber=1 scan=25367	69.8963	Trypsin	B3	LSKPAATTSATTSATTSTGTAATPTAATPAPAPAASAPEAASKPAK	624
40978:3	898	K.AADAGGAKPAAGASAAPAAPAPVAVPAS[+568.212]AVS[+365.132][+231.074]GSAAQ.-	HexNAc(2)Hex(1),HexNAc(1)Hex(1) 231.0743	S[+231][+365][+568]	1374.65	3	4121.95	4120.93	1	3	151	CRagged	437.33	206.76	0	6.92	9	>WL85_RS04975 ref|WP_059467857.1|gi|981248147| outer membrane lipid asymmetry maintenance protein MlaD	967	Nsco_NS_434_20203020_B_diffuse_HILIC2.34814.34814.3	controllerType=0 controllerNumber=1 scan=34814	94.9907	Trypsin	B2	AADAGGAKPAAGASAAPAAPAPVAVPASAVSGSAAQ	1164
44357:3	898	K.AADAGGAKPAAGASAAPAAPAPVAVPAS[+365.132][+231.074]AVSGSAAQ.-	HexNAc(1)Hex(1) 231.0743	S[+231][+365]	1184.92	3	3552.73	3552.72	0	4.2	151	CRagged	438.02	438.02	7.2	8.6	9	>WL85_RS04975 ref|WP_059467857.1|gi|981248147| outer membrane lipid asymmetry maintenance protein MlaD	967	Nsco_NS_434_20203020_B_diffuse_HILIC2.37466.37466.3	controllerType=0 controllerNumber=1 scan=37466	101.64	Trypsin	B2	AADAGGAKPAAGASAAPAAPAPVAVPASAVSGSAAQ	596
12183:3	5	K.AAAAAAASADAGASAPAAAS[+365.132][+231.074]S[+568.212]T[+365.132][+231.074]K.A	HexNAc(1)Hex(1) 231.0743,HexNAc(2)Hex(1),HexNAc(1)Hex(1) 231.0743	S[+231][+365][+568], T[+231][+365]	1207.52	3	3620.54	3620.53	0	0.4	153	Specific	438.16	284.43	0	6.39	124	>WL85_RS26455 ref|WP_059464384.1|gi|981244674| competence protein ComE	5160	Nsco_NS_434_20203020_B_diffuse_HILIC1.12474.12474.3	controllerType=0 controllerNumber=1 scan=12474	37.1132	Trypsin	B1	AAAAAAASADAGASAPAAASSTK	1760
26633:5	3	K.SVGHLEENGLTIGGSST[+365.132][+231.074]PPKGVKLS[+162.053][+462.149]KPAAT[+162.053][+462.149]TSATTSATTSTGTAATPTAATPAPAPAASAPEAASKPAK.S	HexNAc(1)Hex(1) 231.0743,Hex(1) 462.1486,Hex(1) 462.1486	S[+162][+462], T[+162][+231][+365][+462]	1649.98	5	8245.88	8241.91	4	-5.3	75	Specific	438.98	438.98	0	8.28	134	>WL85_RS26455 ref|WP_059464384.1|gi|981244674| competence protein ComE	5160	Nsco_NS_434_20203020_B_diffuse_HILIC2.23776.23776.5	controllerType=0 controllerNumber=1 scan=23776	66.5017	Trypsin	B2	SVGHLEENGLTIGGSSTPPKGVKLSKPAATTSATTSATTSTGTAATPTAATPAPAPAASAPEAASKPAK	1844
67681:4	21	K.QVADARNGKMPEDAAGAAAPAEAASAPAQAASGAEPAAASASAALS[+568.212]T[+568.212]IYFETGK.S	HexNAc(2)Hex(1),HexNAc(2)Hex(1)	S[+568], T[+568]	1549.97	4	6196.85	6195.86	1	-1.1	384	Specific	439.02	249.16	3.6	8.07	107	>WL85_RS13170 ref|WP_059511914.1|gi|981294205| cytochrome-c oxidase	2559	Nsco_NS_434_20203020_B_diffuse_HILIC3.56291.56291.4	controllerType=0 controllerNumber=1 scan=56291	145.441	Trypsin	B3	QVADARNGKMPEDAAGAAAPAEAASAPAQAASGAEPAAASASAALSTIYFETGK	1136
22038:3	110	K.GASAAQAAPKPNDNS[+568.212]SGTFVFSRPGK.F	HexNAc(2)Hex(1)	S[+568]	1044.17	3	3130.49	3130.48	0	1.5	66	Specific	439.12	198.74	1.2	7.35	25	>WL85_RS27205 ref|WP_059467031.1|gi|981247321| outer membrane lipoprotein carrier protein LolA	5301	Nsco_NS_434_20203020_B_diffuse_HILIC2.20212.20212.4	controllerType=0 controllerNumber=1 scan=20212	57.3457	Trypsin	B2	GASAAQAAPKPNDNSSGTFVFSRPGK	568
69196:3	153	A.ASPAPAAASAAS[+568.212]GAAPALT[+568.212]PQQAQQALSVLQNPR.E	HexNAc(2)Hex(1),HexNAc(2)Hex(1)	S[+568], T[+568]	1451.05	3	4351.13	4348.1	3	3.6	20	NRagged	439.4	423.71	1.2	8.03	23	>WL85_RS20280 ref|WP_059542240.1|gi|981325791| mechanosensitive ion channel protein	3950	Nsco_NS_434_20203020_B_diffuse_HILIC3.57486.57486.3	controllerType=0 controllerNumber=1 scan=57486	148.233	Trypsin	B3	ASPAPAAASAASGAAPALTPQQAQQALSVLQNPR	1136
10618:3	598	K.KLQQWS[+365.132][+231.074]QQNASGAKPASGE.-	HexNAc(1)Hex(1) 231.0743	S[+231][+365]	871.408	3	2612.21	2611.2	1	2	124	CRagged	439.91	432.04	8.53	9.83	10	>WL85_RS23575 ref|WP_059508712.1|gi|981290865| hypothetical protein	4596	Nsco_NS_434_20203020_B_diffuse_HILIC2.10969.10969.3	controllerType=0 controllerNumber=1 scan=10969	34.1738	Trypsin	B2	KLQQWSQQNASGAKPASGE	596
36616:3	7	K.VAPPPADNGAS[+365.132][+231.074]QPQQFDPNRALQGK.T	HexNAc(1)Hex(1) 231.0743	S[+231][+365]	1067.5	3	3200.49	3199.5	1	-4.2	50	Specific	440.57	33.39	33.39	5.66	59	>WL85_RS12820 ref|WP_059465879.1|gi|981246169| cell division protein	2489	Nsco_NS_434_20203020_B_diffuse_HILIC3.31411.31411.3	controllerType=0 controllerNumber=1 scan=31411	85.4287	Trypsin	B3	VAPPPADNGASQPQQFDPNRALQGK	596
53743:3	44	K.KASEAAAAASAAQAAAAASAS[+365.132][+231.074]AGPVSAAAVDQDANAQAAR.A	HexNAc(1)Hex(1) 231.0743	S[+231][+365]	1369.64	3	4106.92	4106.92	0	-1.6	143	Specific	441.85	441.85	1.2	9.24	52	>WL85_RS15720 ref|WP_059465377.1|gi|981245667| cell envelope protein SmpA	3057	Nsco_NS_434_20203020_B_diffuse_HILIC2.45203.45203.3	controllerType=0 controllerNumber=1 scan=45203	121.454	Trypsin	B2	KASEAAAAASAAQAAAAASASAGPVSAAAVDQDANAQAAR	596
45156:3	44	K.KASEAAAAASAAQAAAAAS[+365.132][+231.074]AS[+568.212]AGPVSAAAVDQDANAQAAR.A	HexNAc(1)Hex(1) 231.0743,HexNAc(2)Hex(1)	S[+231][+365][+568]	1559.72	3	4677.14	4675.13	2	-1.1	143	Specific	441.85	293.21	0	7.36	52	>WL85_RS15720 ref|WP_059465377.1|gi|981245667| cell envelope protein SmpA	3057	Nsco_NS_434_20203020_B_diffuse_HILIC2.38349.38349.3	controllerType=0 controllerNumber=1 scan=38349	104.203	Trypsin	B2	KASEAAAAASAAQAAAAASASAGPVSAAAVDQDANAQAAR	1164
40951:3	79	R.DDDTSDVQAGVAHDEPPAS[+568.212]DVAVAAAPATK.D	HexNAc(2)Hex(1)	S[+568]	1163.53	3	3488.56	3488.56	0	1.4	112	Specific	442.15	403.09	150.96	8.99	13	>WL85_RS19980 ref|WP_059542280.1|gi|981325831| sporulation protein	3892	Nsco_NS_434_20203020_B_diffuse_HILIC3.34880.34880.3	controllerType=0 controllerNumber=1 scan=34880	94.1911	Trypsin	B3	DDDTSDVQAGVAHDEPPASDVAVAAAPATK	568
31572:3	57	E.LTHTLMKVETHNHPT[+365.132][+231.074]AIS[+568.212][+100.064]PFPGAATGAGGEIRDEGATGR.G	HexNAc(1)Hex(1) 231.0743,HexNAc(2)Hex(1) 100.064	S[+100][+568], T[+231][+365]	1754.84	3	5262.5	5262.48	0	4	304	NRagged	442.24	442.24	0	8.01	24	>WL85_RS26110 ref|WP_060189945.1|gi|982014405| phosphoribosylformylglycinamidine synthase	5091	Nsco_NS_434_20203020_B_diffuse_HILIC2.27508.27508.8	controllerType=0 controllerNumber=1 scan=27508	76.2201	Trypsin	B2	LTHTLMKVETHNHPTAISPFPGAATGAGGEIRDEGATGR	1264
10725:3	5	A.AAAASADAGASAPAAAS[+365.132][+231.074][+100.064]S[+162.053][+462.149]T[+365.132][+231.074][+100.064]K.A	HexNAc(1)Hex(1) 231.0743 100.064,Hex(1) 462.1486,HexNAc(1)Hex(1) 231.0743 100.064	S[+100][+162][+231][+365][+462], T[+100][+231][+365]	1222.52	3	3665.55	3663.54	2	1.9	156	NRagged	442.74	442.74	0	7.86	124	>WL85_RS26455 ref|WP_059464384.1|gi|981244674| competence protein ComE	5160	Nsco_NS_434_20203020_B_diffuse_HILIC1.11246.11246.3	controllerType=0 controllerNumber=1 scan=11246	34.3971	Trypsin	B1	AAAASADAGASAPAAASSTK	2016
11313:2	5	K.AAAAAAASADAGASAPAAAS[+365.132][+231.074]S[+568.212]TK.A	HexNAc(1)Hex(1) 231.0743,HexNAc(2)Hex(1)	S[+231][+365][+568]	1513.17	2	3025.34	3024.33	1	2.3	153	Specific	442.96	442.96	0	9.97	124	>WL85_RS26455 ref|WP_059464384.1|gi|981244674| competence protein ComE	5160	Nsco_NS_434_20203020_B_diffuse_HILIC1.11792.11792.2	controllerType=0 controllerNumber=1 scan=11792	35.6492	Trypsin	B1	AAAAAAASADAGASAPAAASSTK	1164
50735:3	26	K.KASEAAAAASAAQAAAAASAS[+568.212]AGPVS[+365.132][+231.074]AAAVDQDANAQAAR.A	HexNAc(2)Hex(1),HexNAc(1)Hex(1) 231.0743	S[+231][+365][+568]	1559.06	3	4675.15	4675.13	0	4	143	Specific	444.46	444.46	0	9.86	57	>WL85_RS15720 ref|WP_059465377.1|gi|981245667| cell envelope protein SmpA	3057	Nsco_NS_434_20203020_B_diffuse_HILIC3.42872.42872.3	controllerType=0 controllerNumber=1 scan=42872	114.084	Trypsin	B3	KASEAAAAASAAQAAAAASASAGPVSAAAVDQDANAQAAR	1164
49428:3	320	K.RYQTLLSQDSIAS[+568.212]QTVDTQASLVK.Q	HexNAc(2)Hex(1)	S[+568]	1074.54	3	3221.6	3220.6	1	0.6	173	Specific	444.63	386.99	42.95	10.04	11	>WL85_RS22730 ref|WP_060190719.1|gi|982015179| efflux transporter periplasmic adaptor subunit	4430	Nsco_NS_434_20203020_B_diffuse_HILIC3.41847.41847.3	controllerType=0 controllerNumber=1 scan=41847	111.657	Trypsin	B3	RYQTLLSQDSIASQTVDTQASLVK	568
34192:3	7	K.VAPPPADNGAS[+365.132][+231.074]QPQQFDPNRALQGK.T	HexNAc(1)Hex(1) 231.0743	S[+231][+365]	1067.51	3	3200.52	3199.5	1	4.5	50	Specific	444.88	444.88	444.88	8.77	59	>WL85_RS12820 ref|WP_059465879.1|gi|981246169| cell division protein	2489	Nsco_NS_434_20203020_B_diffuse_HILIC3.29519.29519.3	controllerType=0 controllerNumber=1 scan=29519	80.6347	Trypsin	B3	VAPPPADNGASQPQQFDPNRALQGK	596
18044:3	28	Y.KDNNDADS[+365.132][+231.074][+100.064]T[+365.132][+231.074][+100.064]QLT[+568.212][+100.064]ASR.V	HexNAc(1)Hex(1) 231.0743 100.064,HexNAc(1)Hex(1) 231.0743 100.064,HexNAc(2)Hex(1) 100.064	S[+100][+231][+365], T[+100]*2[+231][+365][+568]	1232.87	3	3696.58	3696.57	0	2.6	268	NRagged	444.95	329.69	0	6.54	34	>WL85_RS17065 ref|WP_060188142.1|gi|982012499| peptidase	3322	Nsco_NS_434_20203020_B_diffuse_HILIC2.16964.16964.2	controllerType=0 controllerNumber=1 scan=16964	49.1041	Trypsin	B2	KDNNDADSTQLTASR	2060
29378:4	3	K.LSKPAATTSATTSATTSTGTAATPTAATPAPAPAAS[+365.132][+231.074]APEAASKPAK.S	HexNAc(1)Hex(1) 231.0743	S[+231][+365]	1188.1	4	4749.36	4748.34	1	3.9	98	Specific	445.18	445.18	4.84	10.22	134	>WL85_RS26455 ref|WP_059464384.1|gi|981244674| competence protein ComE	5160	Nsco_NS_434_20203020_B_diffuse_HILIC2.25881.25881.4	controllerType=0 controllerNumber=1 scan=25881	72.0358	Trypsin	B2	LSKPAATTSATTSATTSTGTAATPTAATPAPAPAASAPEAASKPAK	596
70147:4	21	K.QVADARNGKMPEDAAGAAAPAEAAS[+568.212]APAQAASGAEPAAASASAALS[+365.132][+231.074]TIYFETGK.S	HexNAc(2)Hex(1),HexNAc(1)Hex(1) 231.0743	S[+231][+365][+568]	1556.96	4	6224.84	6223.85	1	-2.8	384	Specific	445.2	445.2	0	10.13	107	>WL85_RS13170 ref|WP_059511914.1|gi|981294205| cytochrome-c oxidase	2559	Nsco_NS_434_20203020_B_diffuse_HILIC3.58260.58260.4	controllerType=0 controllerNumber=1 scan=58260	150.176	Trypsin	B3	QVADARNGKMPEDAAGAAAPAEAASAPAQAASGAEPAAASASAALSTIYFETGK	1164
52989:3	879	R.QKPENEAAAVAAAAS[+568.212]ATEPINAPVIGDASK.T	HexNAc(2)Hex(1)	S[+568]	1154.24	3	3460.69	3459.69	1	0.9	631	Specific	445.43	178.01	1.6	7.65	6	>WL85_RS21835 ref|WP_060189458.1|gi|982013918| penicillin-binding protein 2	4253	Nsco_NS_434_20203020_B_diffuse_HILIC3.44641.44641.3	controllerType=0 controllerNumber=1 scan=44641	118.216	Trypsin	B3	QKPENEAAAVAAAASATEPINAPVIGDASK	568
55033:3	26	K.KASEAAAAASAAQAAAAASAS[+365.132][+231.074]AGPVSAAAVDQDANAQAAR.A	HexNAc(1)Hex(1) 231.0743	S[+231][+365]	1369.65	3	4106.93	4106.92	0	1.5	143	Specific	445.73	445.73	1.2	10.37	57	>WL85_RS15720 ref|WP_059465377.1|gi|981245667| cell envelope protein SmpA	3057	Nsco_NS_434_20203020_B_diffuse_HILIC3.46349.46349.3	controllerType=0 controllerNumber=1 scan=46349	122.223	Trypsin	B3	KASEAAAAASAAQAAAAASASAGPVSAAAVDQDANAQAAR	596
54587:4	68	N.PDEVQYLNAHGT[+162.053][+462.149]S[+162.053][+462.149]TPLGDKNESDAVK.A	Hex(1) 462.1486,Hex(1) 462.1486	S[+162][+462], T[+162][+462]	1010.19	4	4037.75	4033.73	4	1.8	293	NRagged	445.95	381.7	1.6	9.02	13	>WL85_RS01230 ref|WP_059447964.1|gi|981227333| beta-ketoacyl-[acyl-carrier-protein] synthase II	237	Nsco_NS_434_20203020_B_diffuse_HILIC3.45941.45941.4	controllerType=0 controllerNumber=1 scan=45941	121.256	Trypsin	B3	PDEVQYLNAHGTSTPLGDKNESDAVK	1248
74447:3	175	D.VIT[+568.212][+100.064]YNANLGS[+162.053][+462.149]EPAEGAAPPRLPQMPAYHLK.R	HexNAc(2)Hex(1) 100.064,Hex(1) 462.1486	S[+162][+462], T[+100][+568]	1500.05	3	4498.15	4498.12	0	4.9	259	NRagged	445.99	445.99	0	9.03	12	>WL85_RS20430 ref|WP_059466718.1|gi|981247008| AMP nucleosidase	3978	Nsco_NS_434_20203020_B_diffuse_HILIC1.62131.62131.3	controllerType=0 controllerNumber=1 scan=62131	160.79	Trypsin	B1	VITYNANLGSEPAEGAAPPRLPQMPAYHLK	1292
52239:3	51	K.KAS[+568.212]EAAAAAS[+365.132][+231.074]AAQAAAAASASAGPVSAAAVDQDANAQAAR.A	HexNAc(2)Hex(1),HexNAc(1)Hex(1) 231.0743	S[+231][+365][+568]	1559.05	3	4675.15	4675.13	0	2.9	143	Specific	446.07	370.67	16.85	9.48	50	>WL85_RS15720 ref|WP_059465377.1|gi|981245667| cell envelope protein SmpA	3057	Nsco_NS_434_20203020_B_diffuse_HILIC1.44624.44624.3	controllerType=0 controllerNumber=1 scan=44624	117.887	Trypsin	B1	KASEAAAAASAAQAAAAASASAGPVSAAAVDQDANAQAAR	1164
74106:4	105	K.VFQYIQPQDAQALQAASPSGAS[+365.132][+231.074]GAQAAAAPADAATVGAVPDASVQSTPLQPPAPISNSSSVHPGNPK.A	HexNAc(1)Hex(1) 231.0743	S[+231][+365]	1765.11	4	7057.43	7056.41	1	1.6	195	Specific	447.07	447.07	5.1	8.82	52	>WL85_RS00415 ref|WP_059465105.1|gi|981245395| BON domain protein	79	Nsco_NS_434_20203020_B_diffuse_HILIC1.61874.61874.4	controllerType=0 controllerNumber=1 scan=61874	160.087	Trypsin	B1	VFQYIQPQDAQALQAASPSGASGAQAAAAPADAATVGAVPDASVQSTPLQPPAPISNSSSVHPGNPK	596
25132:4	3	K.LSKPAATTSATTSATTST[+365.132][+231.074]GTAATPTAATPAPAPAAS[+568.212]APEAASKPAK.S	HexNAc(1)Hex(1) 231.0743,HexNAc(2)Hex(1)	S[+568], T[+231][+365]	1329.89	4	5316.56	5316.55	0	1.2	98	Specific	447.38	447.38	0	10.55	134	>WL85_RS26455 ref|WP_059464384.1|gi|981244674| competence protein ComE	5160	Nsco_NS_434_20203020_B_diffuse_HILIC2.22637.22637.4	controllerType=0 controllerNumber=1 scan=22637	63.5158	Trypsin	B2	LSKPAATTSATTSATTSTGTAATPTAATPAPAPAASAPEAASKPAK	1164
75642:3	118	E.PVPLS[+568.212]PGVT[+568.212][+100.064]PPAAAQAAS[+365.132][+231.074][+100.064]AAAAQLASAPAAASATVVVK.A	HexNAc(2)Hex(1),HexNAc(2)Hex(1) 100.064,HexNAc(1)Hex(1) 231.0743 100.064	S[+100][+231][+365][+568], T[+100][+568]	1773.21	3	5317.61	5312.62	5	-4.1	821	NRagged	447.41	447.41	0	7.52	34	>WL85_RS24740 ref|WP_060190539.1|gi|982014999| AsmA family protein	4823	Nsco_NS_434_20203020_B_diffuse_HILIC2.62429.62429.3	controllerType=0 controllerNumber=1 scan=62429	166.363	Trypsin	B2	PVPLSPGVTPPAAAQAASAAAAQLASAPAAASATVVVK	1932
46364:3	44	K.KASEAAAAASAAQAAAAAS[+568.212]AS[+162.053][+462.149]AGPVSAAAVDQDANAQAAR.A	HexNAc(2)Hex(1),Hex(1) 462.1486	S[+162][+462][+568]	1568.72	3	4704.14	4703.13	1	1.6	143	Specific	447.59	398.77	0	10.17	52	>WL85_RS15720 ref|WP_059465377.1|gi|981245667| cell envelope protein SmpA	3057	Nsco_NS_434_20203020_B_diffuse_HILIC2.39366.39366.3	controllerType=0 controllerNumber=1 scan=39366	106.913	Trypsin	B2	KASEAAAAASAAQAAAAASASAGPVSAAAVDQDANAQAAR	1192
53982:3	51	K.KASEAAAAASAAQAAAAAS[+162.053][+462.149]ASAGPVSAAAVDQDANAQAAR.A	Hex(1) 462.1486	S[+162][+462]	1379.64	3	4136.91	4134.92	2	-4.3	143	Specific	447.84	431.12	0	8.78	50	>WL85_RS15720 ref|WP_059465377.1|gi|981245667| cell envelope protein SmpA	3057	Nsco_NS_434_20203020_B_diffuse_HILIC1.46010.46010.3	controllerType=0 controllerNumber=1 scan=46010	121.16	Trypsin	B1	KASEAAAAASAAQAAAAASASAGPVSAAAVDQDANAQAAR	624
23723:3	102	R.GQGMGM[+15.995]GMGPGYMHGRPGGPAS[+365.132][+231.074]GAAGQ.-	HexNAc(1)Hex(1) 231.0743	M[+16], S[+231][+365]	1029.76	3	3087.27	3086.26	1	1.6	104	CRagged	447.88	447.88	42.96	10.47	22	>WL85_RS12305 ref|WP_060189112.1|gi|982013572| hypothetical protein	2387	Nsco_NS_434_20203020_B_diffuse_HILIC3.21562.21562.3	controllerType=0 controllerNumber=1 scan=21562	60.074	Trypsin	B3	GQGMGMGMGPGYMHGRPGGPASGAAGQ	596
54292:4	90	R.QPASGPAVEWGGMMYGS[+365.132][+231.074]QLMTPAERNEYHAR.M	HexNAc(1)Hex(1) 231.0743	S[+231][+365]	1005.7	4	4019.76	4017.76	2	-0.6	30	Specific	448.48	305.05	3.6	8.33	32	>WL85_RS12305 ref|WP_060189112.1|gi|982013572| hypothetical protein	2387	Nsco_NS_434_20203020_B_diffuse_HILIC1.46272.46272.4	controllerType=0 controllerNumber=1 scan=46272	121.793	Trypsin	B1	QPASGPAVEWGGMMYGSQLMTPAERNEYHAR	596
16053:3	35	P.KAAPADAAS[+568.212]SAAAVAGEPR.W	HexNAc(2)Hex(1)	S[+568]	760.37	3	2279.09	2279.09	0	2.6	518	NRagged	448.51	370.47	19.09	7.2	23	>WL85_RS03445 ref|WP_059468221.1|gi|981248511| uroporphyrinogen-III synthase	667	Nsco_NS_434_20203020_B_diffuse_HILIC2.15390.15390.3	controllerType=0 controllerNumber=1 scan=15390	45.0353	Trypsin	B2	KAAPADAASSAAAVAGEPR	568
58762:3	15	K.KAILESVYQGAGQAAS[+568.212]APMPPTQWSYDK.N	HexNAc(2)Hex(1)	S[+568]	1188.23	3	3562.69	3562.68	0	2.3	328	Specific	448.62	412.52	86.31	10.8	29	>WL85_RS22165 ref|WP_059468579.1|gi|981248869| peptide ABC transporter substrate-binding protein	4319	Nsco_NS_434_20203020_B_diffuse_HILIC2.49298.49298.3	controllerType=0 controllerNumber=1 scan=49298	131.636	Trypsin	B2	KAILESVYQGAGQAASAPMPPTQWSYDK	568
34885:3	6	K.VAPPPADNGAS[+568.212]QPQQFDPNRALQGK.T	HexNAc(2)Hex(1)	S[+568]	1058.17	3	3172.5	3171.51	1	-4.7	50	Specific	448.76	74.1	74.1	5.83	59	>WL85_RS12820 ref|WP_059465879.1|gi|981246169| cell division protein	2489	Nsco_NS_434_20203020_B_diffuse_HILIC2.30091.30091.3	controllerType=0 controllerNumber=1 scan=30091	82.7258	Trypsin	B2	VAPPPADNGASQPQQFDPNRALQGK	568
51666:3	51	K.KASEAAAAASAAQAAAAAS[+162.053][+462.149]AS[+568.212]AGPVSAAAVDQDANAQAAR.A	Hex(1) 462.1486,HexNAc(2)Hex(1)	S[+162][+462][+568]	1568.38	3	4703.13	4703.13	0	0.7	143	Specific	448.87	448.87	0	10.66	50	>WL85_RS15720 ref|WP_059465377.1|gi|981245667| cell envelope protein SmpA	3057	Nsco_NS_434_20203020_B_diffuse_HILIC1.44182.44182.3	controllerType=0 controllerNumber=1 scan=44182	116.853	Trypsin	B1	KASEAAAAASAAQAAAAASASAGPVSAAAVDQDANAQAAR	1192
68059:3	73	A.ASPAPAAASAAS[+365.132][+231.074]GAAPALT[+568.212]PQQAQQALSVLQNPR.E	HexNAc(1)Hex(1) 231.0743,HexNAc(2)Hex(1)	S[+231][+365], T[+568]	1459.38	3	4376.11	4376.1	0	2.5	20	NRagged	450.38	450.38	0	8.08	36	>WL85_RS20280 ref|WP_059542240.1|gi|981325791| mechanosensitive ion channel protein	3950	Nsco_NS_434_20203020_B_diffuse_HILIC2.56497.56497.3	controllerType=0 controllerNumber=1 scan=56497	149.671	Trypsin	B2	ASPAPAAASAASGAAPALTPQQAQQALSVLQNPR	1164
37564:3	7	K.VAPPPADNGAS[+365.132][+231.074]QPQQFDPNRALQGK.T	HexNAc(1)Hex(1) 231.0743	S[+231][+365]	1067.5	3	3200.49	3199.5	1	-4	50	Specific	450.95	17.73	17.73	5.33	59	>WL85_RS12820 ref|WP_059465879.1|gi|981246169| cell division protein	2489	Nsco_NS_434_20203020_B_diffuse_HILIC3.32110.32110.3	controllerType=0 controllerNumber=1 scan=32110	87.214	Trypsin	B3	VAPPPADNGASQPQQFDPNRALQGK	596
55908:3	26	K.KASEAAAAASAAQAAAAASAS[+365.132][+231.074]AGPVSAAAVDQDANAQAAR.A	HexNAc(1)Hex(1) 231.0743	S[+231][+365]	1369.98	3	4107.92	4106.92	1	-1.5	143	Specific	451.13	439.78	1.2	9.36	57	>WL85_RS15720 ref|WP_059465377.1|gi|981245667| cell envelope protein SmpA	3057	Nsco_NS_434_20203020_B_diffuse_HILIC3.47055.47055.3	controllerType=0 controllerNumber=1 scan=47055	123.905	Trypsin	B3	KASEAAAAASAAQAAAAASASAGPVSAAAVDQDANAQAAR	596
15674:4	681	S.PAAT[+162.053][+462.149]QQGS[+162.053][+462.149]AVSSAAERK.A	Hex(1) 462.1486,Hex(1) 462.1486	S[+162][+462], T[+162][+462]	727.565	4	2907.24	2907.25	0	-3.8	35	NRagged	452.1	338.6	13.2	5.83	4	>WL85_RS09625 ref|WP_060188581.1|gi|982012989| hypothetical protein	1861	Nsco_NS_434_20203020_B_diffuse_HILIC3.15071.15071.4	controllerType=0 controllerNumber=1 scan=15071	43.6544	Trypsin	B3	PAATQQGSAVSSAAERK	1248
21753:2	195	A.QT[+162.053][+462.149]DASAPAAS[+162.053][+462.149]AASDAK.A	Hex(1) 462.1486,Hex(1) 462.1486	S[+162][+462], T[+162][+462]	1355.55	2	2710.1	2710.08	0	4.9	28	NRagged	453.6	343.3	5.75	5.73	12	>WL85_RS05585 ref|WP_059509331.1|gi|981291484| hypothetical protein	1089	Nsco_NS_434_20203020_B_diffuse_HILIC1.20551.20551.2	controllerType=0 controllerNumber=1 scan=20551	57.1643	Trypsin	B1	QTDASAPAASAASDAK	1248
23908:3	90	R.GQGMGM[+15.995]GMGPGYMHGRPGGPAS[+568.212]GAAGQ.-	HexNAc(2)Hex(1)	M[+16], S[+568]	1020.1	3	3058.27	3058.26	0	2.1	104	CRagged	453.61	430.77	13.45	10.3	32	>WL85_RS12305 ref|WP_060189112.1|gi|982013572| hypothetical protein	2387	Nsco_NS_434_20203020_B_diffuse_HILIC1.22342.22342.3	controllerType=0 controllerNumber=1 scan=22342	61.6144	Trypsin	B1	GQGMGMGMGPGYMHGRPGGPASGAAGQ	568
54525:4	102	R.QPASGPAVEWGGM[+15.995]MYGS[+365.132][+231.074]QLMTPAERNEYHAR.M	HexNAc(1)Hex(1) 231.0743	M[+16], S[+231][+365]	1009.94	4	4036.74	4033.75	3	-5.5	30	Specific	453.87	453.87	3.6	10.12	22	>WL85_RS12305 ref|WP_060189112.1|gi|982013572| hypothetical protein	2387	Nsco_NS_434_20203020_B_diffuse_HILIC3.45890.45890.4	controllerType=0 controllerNumber=1 scan=45890	121.138	Trypsin	B3	QPASGPAVEWGGMMYGSQLMTPAERNEYHAR	596
42103:2	202	K.ALDQVAS[+568.212]TVNQQINAAK.A	HexNAc(2)Hex(1)	S[+568]	1170.08	2	2339.15	2339.15	0	2.2	57	Specific	454.17	409.39	0.8	9.97	13	>WL85_RS23575 ref|WP_059508712.1|gi|981290865| hypothetical protein	4596	Nsco_NS_434_20203020_B_diffuse_HILIC3.35802.35802.2	controllerType=0 controllerNumber=1 scan=35802	96.579	Trypsin	B3	ALDQVASTVNQQINAAK	568
52940:3	26	K.KASEAAAAASAAQAAAAASAS[+568.212]AGPVSAAAVDQDANAQAAR.A	HexNAc(2)Hex(1)	S[+568]	1360.64	3	4079.92	4078.93	1	-3.7	143	Specific	454.95	454.95	1.2	9.44	57	>WL85_RS15720 ref|WP_059465377.1|gi|981245667| cell envelope protein SmpA	3057	Nsco_NS_434_20203020_B_diffuse_HILIC3.44600.44600.3	controllerType=0 controllerNumber=1 scan=44600	118.11	Trypsin	B3	KASEAAAAASAAQAAAAASASAGPVSAAAVDQDANAQAAR	568
52035:3	44	K.KASEAAAAASAAQAAAAASAS[+568.212]AGPVSAAAVDQDANAQAAR.A	HexNAc(2)Hex(1)	S[+568]	1360.32	3	4078.93	4078.93	0	1	143	Specific	455.07	455.07	1.2	10.25	52	>WL85_RS15720 ref|WP_059465377.1|gi|981245667| cell envelope protein SmpA	3057	Nsco_NS_434_20203020_B_diffuse_HILIC2.43880.43880.3	controllerType=0 controllerNumber=1 scan=43880	118.218	Trypsin	B2	KASEAAAAASAAQAAAAASASAGPVSAAAVDQDANAQAAR	568
26183:4	3	K.LSKPAATTSATTSATTSTGTAATPTAATPAPAPAAS[+568.212]APEAAS[+162.053][+462.149]KPAK.S	HexNAc(2)Hex(1),Hex(1) 462.1486	S[+162][+462][+568]	1337.39	4	5346.55	5344.54	2	-0.4	98	Specific	456.13	456.13	0	9.84	134	>WL85_RS26455 ref|WP_059464384.1|gi|981244674| competence protein ComE	5160	Nsco_NS_434_20203020_B_diffuse_HILIC2.23437.23437.4	controllerType=0 controllerNumber=1 scan=23437	65.6372	Trypsin	B2	LSKPAATTSATTSATTSTGTAATPTAATPAPAPAASAPEAASKPAK	1192
26041:6	5	A.TTSTGTAATPTAAT[+568.212][+100.064]PAPAPAAS[+568.212]APEAAS[+568.212][+100.064]KPAK.S	HexNAc(2)Hex(1) 100.064,HexNAc(2)Hex(1),HexNAc(2)Hex(1) 100.064	S[+100][+568]*2, T[+100][+568]	796.382	6	4773.26	4769.23	4	3.7	112	NRagged	456.43	456.43	5.48	7.85	124	>WL85_RS26455 ref|WP_059464384.1|gi|981244674| competence protein ComE	5160	Nsco_NS_434_20203020_B_diffuse_HILIC1.23963.23963.6	controllerType=0 controllerNumber=1 scan=23963	65.7893	Trypsin	B1	TTSTGTAATPTAATPAPAPAASAPEAASKPAK	1904
23837:3	90	R.GQGMGM[+15.995]GMGPGYMHGRPGGPAS[+568.212]GAAGQ.-	HexNAc(2)Hex(1)	M[+16], S[+568]	1020.09	3	3058.27	3058.26	0	1.6	104	CRagged	456.45	432.86	20.58	10.15	32	>WL85_RS12305 ref|WP_060189112.1|gi|982013572| hypothetical protein	2387	Nsco_NS_434_20203020_B_diffuse_HILIC1.22282.22282.3	controllerType=0 controllerNumber=1 scan=22282	61.4357	Trypsin	B1	GQGMGMGMGPGYMHGRPGGPASGAAGQ	568
47366:3	624	D.KPIVVVSPPATAAAPAS[+568.212][+100.064]PAS[+365.132][+231.074][+100.064]AAR.-	HexNAc(2)Hex(1) 100.064,HexNAc(1)Hex(1) 231.0743 100.064	S[+100]*2[+231][+365][+568]	1166.26	3	3496.76	3493.75	3	-1.8	299	NRagged	457.06	457.06	0	6.84	7	>WL85_RS06100 ref|WP_060190267.1|gi|982014727| photosystem reaction center subunit H	1191	Nsco_NS_434_20203020_B_diffuse_HILIC1.40817.40817.3	controllerType=0 controllerNumber=1 scan=40817	108.82	Trypsin	B1	KPIVVVSPPATAAAPASPASAAR	1364
58807:3	15	K.KAILESVYQGAGQAAS[+568.212]APMPPTQWSYDK.N	HexNAc(2)Hex(1)	S[+568]	1188.23	3	3562.68	3562.68	0	1.4	328	Specific	457.67	408.58	87.75	10.61	29	>WL85_RS22165 ref|WP_059468579.1|gi|981248869| peptide ABC transporter substrate-binding protein	4319	Nsco_NS_434_20203020_B_diffuse_HILIC2.49338.49338.3	controllerType=0 controllerNumber=1 scan=49338	131.749	Trypsin	B2	KAILESVYQGAGQAASAPMPPTQWSYDK	568
68587:4	21	K.QVADARNGKMPEDAAGAAAPAEAASAPAQAASGAEPAAASASAALS[+568.212]T[+568.212]IYFETGK.S	HexNAc(2)Hex(1),HexNAc(2)Hex(1)	S[+568], T[+568]	1549.97	4	6196.85	6195.86	1	-2	384	Specific	457.79	220.43	3.6	7.94	107	>WL85_RS13170 ref|WP_059511914.1|gi|981294205| cytochrome-c oxidase	2559	Nsco_NS_434_20203020_B_diffuse_HILIC3.57000.57000.4	controllerType=0 controllerNumber=1 scan=57000	147.067	Trypsin	B3	QVADARNGKMPEDAAGAAAPAEAASAPAQAASGAEPAAASASAALSTIYFETGK	1136
36197:3	6	K.VAPPPADNGAS[+365.132][+231.074]QPQQFDPNRALQGK.T	HexNAc(1)Hex(1) 231.0743	S[+231][+365]	1067.5	3	3200.49	3199.5	1	-3.9	50	Specific	457.87	54.57	54.57	5.94	59	>WL85_RS12820 ref|WP_059465879.1|gi|981246169| cell division protein	2489	Nsco_NS_434_20203020_B_diffuse_HILIC2.31106.31106.3	controllerType=0 controllerNumber=1 scan=31106	85.4085	Trypsin	B2	VAPPPADNGASQPQQFDPNRALQGK	596
55452:4	90	R.QPAS[+365.132][+231.074]GPAVEWGGMM[+15.995]YGSQLMTPAERNEYHAR.M	HexNAc(1)Hex(1) 231.0743	M[+16], S[+231][+365]	1009.45	4	4034.77	4033.75	1	2.8	30	Specific	457.9	402.51	15.04	9.28	32	>WL85_RS12305 ref|WP_060189112.1|gi|982013572| hypothetical protein	2387	Nsco_NS_434_20203020_B_diffuse_HILIC1.47257.47257.4	controllerType=0 controllerNumber=1 scan=47257	124.135	Trypsin	B1	QPASGPAVEWGGMMYGSQLMTPAERNEYHAR	596
07657:2	602	G.KAAAAPAAS[+568.212]APAQP.-	HexNAc(2)Hex(1)	S[+568]	895.44	2	1789.87	1789.87	0	1.4	168	Non	458.03	272.12	272.12	6.17	14	>WL85_RS08015 ref|WP_059467468.1|gi|981247758| hypothetical protein	1555	Nsco_NS_434_20203020_B_diffuse_HILIC2.8584.8584.2	controllerType=0 controllerNumber=1 scan=8584	29.0516	Trypsin	B2	KAAAAPAASAPAQP	568
41149:2	202	K.ALDQVAS[+568.212]T[+568.212]VNQQINAAK.A	HexNAc(2)Hex(1),HexNAc(2)Hex(1)	S[+568], T[+568]	1454.19	2	2907.36	2907.36	0	1.8	57	Specific	458.2	421.65	421.65	9.97	13	>WL85_RS23575 ref|WP_059508712.1|gi|981290865| hypothetical protein	4596	Nsco_NS_434_20203020_B_diffuse_HILIC3.35043.35043.2	controllerType=0 controllerNumber=1 scan=35043	94.6316	Trypsin	B3	ALDQVASTVNQQINAAK	1136
18006:3	35	P.KAAPADAAS[+365.132][+231.074]SAAAVAGEPR.W	HexNAc(1)Hex(1) 231.0743	S[+231][+365]	769.701	3	2307.09	2307.08	0	2.8	518	NRagged	458.29	407.78	0.8	8.71	23	>WL85_RS03445 ref|WP_059468221.1|gi|981248511| uroporphyrinogen-III synthase	667	Nsco_NS_434_20203020_B_diffuse_HILIC2.16931.16931.3	controllerType=0 controllerNumber=1 scan=16931	49.0142	Trypsin	B2	KAAPADAASSAAAVAGEPR	596
23101:4	151	K.GASAAQAAPKPNDNS[+365.132][+231.074]SGTFVFSRPGK.F	HexNAc(1)Hex(1) 231.0743	S[+231][+365]	790.376	4	3158.48	3158.48	0	1.5	66	Specific	458.3	458.3	1.2	10.15	18	>WL85_RS27205 ref|WP_059467031.1|gi|981247321| outer membrane lipoprotein carrier protein LolA	5301	Nsco_NS_434_20203020_B_diffuse_HILIC1.21602.21602.8	controllerType=0 controllerNumber=1 scan=21602	59.7447	Trypsin	B1	GASAAQAAPKPNDNSSGTFVFSRPGK	596
59284:5	133	S.AAIQYLNGPAGIAVGYQKVNNAS[+568.212][+100.064]LGGGAWGANS[+365.132][+231.074][+100.064]T[+568.212][+100.064]VQNGLDSSGNGAEPAVSSINNGYK.F	HexNAc(2)Hex(1) 100.064,HexNAc(1)Hex(1) 231.0743 100.064,HexNAc(2)Hex(1) 100.064	S[+100]*2[+231][+365][+568], T[+100][+568]	1537.73	5	7684.62	7682.58	2	4.5	198	NRagged	458.3	458.3	0	7.63	45	>WL85_RS18580 ref|WP_059466175.1|gi|981246465| porin	3617	Nsco_NS_434_20203020_B_diffuse_HILIC3.49745.49745.5	controllerType=0 controllerNumber=1 scan=49745	130.382	Trypsin	B3	AAIQYLNGPAGIAVGYQKVNNASLGGGAWGANSTVQNGLDSSGNGAEPAVSSINNGYK	2032
55242:3	51	K.KASEAAAAAS[+365.132][+231.074]AAQAAAAASASAGPVSAAAVDQDANAQAAR.A	HexNAc(1)Hex(1) 231.0743	S[+231][+365]	1369.65	3	4106.93	4106.92	0	1.9	143	Specific	458.39	432.71	67.27	11.02	50	>WL85_RS15720 ref|WP_059465377.1|gi|981245667| cell envelope protein SmpA	3057	Nsco_NS_434_20203020_B_diffuse_HILIC1.47084.47084.3	controllerType=0 controllerNumber=1 scan=47084	123.681	Trypsin	B1	KASEAAAAASAAQAAAAASASAGPVSAAAVDQDANAQAAR	596
78243:4	142	G.ATPLAGAAQGASAATAAAPQLAAAPQGGLYS[+568.212]DAS[+365.132][+231.074]PTNVQDAYNALK.T	HexNAc(2)Hex(1),HexNAc(1)Hex(1) 231.0743	S[+231][+365][+568]	1369.9	4	5476.57	5476.57	0	1.6	596	NRagged	458.49	441.03	0	8.19	18	>WL85_RS06565 ref|WP_059465255.1|gi|981245545| type VI secretion protein VasK	1279	Nsco_NS_434_20203020_B_diffuse_HILIC3.64667.64667.4	controllerType=0 controllerNumber=1 scan=64667	167.072	Trypsin	B3	ATPLAGAAQGASAATAAAPQLAAAPQGGLYSDASPTNVQDAYNALK	1164
18988:4	414	G.HGHASAAQVPAPAAGSTDTPT[+365.132][+231.074][+100.064]GAAS[+365.132][+231.074]QPAVR.R	HexNAc(1)Hex(1) 231.0743 100.064,HexNAc(1)Hex(1) 231.0743	S[+231][+365], T[+100][+231][+365]	1019.72	4	4075.84	4073.84	2	-2.8	69	NRagged	458.68	458.68	0	8.39	16	>WL85_RS15870 ref|WP_059465403.1|gi|981245693| hypothetical protein	3086	Nsco_NS_434_20203020_B_diffuse_HILIC3.17673.17673.4	controllerType=0 controllerNumber=1 scan=17673	50.1831	Trypsin	B3	HGHASAAQVPAPAAGSTDTPTGAASQPAVR	1292
74729:3	175	F.VEPGDVITYNANLGS[+365.132][+231.074][+100.064]EPAEGAAPPRLPQMPAYHLK.R	HexNAc(1)Hex(1) 231.0743 100.064	S[+100][+231][+365]	1467.72	3	4401.15	4399.13	2	3.5	254	NRagged	458.96	458.96	4.37	8.92	12	>WL85_RS20430 ref|WP_059466718.1|gi|981247008| AMP nucleosidase	3978	Nsco_NS_434_20203020_B_diffuse_HILIC1.62353.62353.3	controllerType=0 controllerNumber=1 scan=62353	161.37	Trypsin	B1	VEPGDVITYNANLGSEPAEGAAPPRLPQMPAYHLK	696
23810:3	90	R.GQGMGM[+15.995]GMGPGYMHGRPGGPAS[+365.132][+231.074]GAAGQ.-	HexNAc(1)Hex(1) 231.0743	M[+16], S[+231][+365]	1029.76	3	3087.27	3086.26	1	2.9	104	CRagged	459.36	459.36	18.47	10.22	32	>WL85_RS12305 ref|WP_060189112.1|gi|982013572| hypothetical protein	2387	Nsco_NS_434_20203020_B_diffuse_HILIC1.22261.22261.3	controllerType=0 controllerNumber=1 scan=22261	61.3853	Trypsin	B1	GQGMGMGMGPGYMHGRPGGPASGAAGQ	596
52057:3	26	K.KAS[+365.132][+231.074]EAAAAASAAQAAAAASASAGPVSAAAVDQDANAQAAR.A	HexNAc(1)Hex(1) 231.0743	S[+231][+365]	1369.98	3	4107.91	4106.92	1	-3.7	143	Specific	459.95	374.02	106.61	6.06	57	>WL85_RS15720 ref|WP_059465377.1|gi|981245667| cell envelope protein SmpA	3057	Nsco_NS_434_20203020_B_diffuse_HILIC3.43904.43904.3	controllerType=0 controllerNumber=1 scan=43904	116.528	Trypsin	B3	KASEAAAAASAAQAAAAASASAGPVSAAAVDQDANAQAAR	596
46529:3	721	K.ASPPYAADKPIVVVSPPATAAAPASPAS[+568.212]AAR.-	HexNAc(2)Hex(1)	S[+568]	1157.26	3	3469.77	3469.76	0	2.4	291	Specific	460.55	419.19	35.41	10.43	7	>WL85_RS06100 ref|WP_060190267.1|gi|982014727| photosystem reaction center subunit H	1191	Nsco_NS_434_20203020_B_diffuse_HILIC3.39554.39554.3	controllerType=0 controllerNumber=1 scan=39554	106.233	Trypsin	B3	ASPPYAADKPIVVVSPPATAAAPASPASAAR	568
52225:3	1057	K.TYLATVGSDKVGFTAAS[+568.212]GASATQPQYIGGVR.G	HexNAc(2)Hex(1)	S[+568]	1214.6	3	3641.79	3641.77	0	4.9	207	Specific	460.62	229.32	24.89	7.86	4	>WL85_RS11155 ref|WP_059541266.1|gi|981324745| hypothetical protein	2158	Nsco_NS_434_20203020_B_diffuse_HILIC3.44033.44033.3	controllerType=0 controllerNumber=1 scan=44033	116.804	Trypsin	B3	TYLATVGSDKVGFTAASGASATQPQYIGGVR	568
72563:3	10	G.KMPEDAAGAAAPAEAAS[+568.212]APAQAASGAEPAAASASAALSTIYFETGK.S	HexNAc(2)Hex(1)	S[+568]	1606.09	3	4816.27	4816.25	0	2.8	392	NRagged	460.75	460.75	1.72	9.71	133	>WL85_RS13170 ref|WP_059511914.1|gi|981294205| cytochrome-c oxidase	2559	Nsco_NS_434_20203020_B_diffuse_HILIC2.60040.60040.3	controllerType=0 controllerNumber=1 scan=60040	159.538	Trypsin	B2	KMPEDAAGAAAPAEAASAPAQAASGAEPAAASASAALSTIYFETGK	568
39856:3	898	K.AADAGGAKPAAGASAAPAAPAPVAVPAS[+365.132][+231.074]AVS[+568.212]GSAAQ.-	HexNAc(1)Hex(1) 231.0743,HexNAc(2)Hex(1)	S[+231][+365][+568]	1374.32	3	4120.94	4120.93	0	2.2	151	CRagged	460.82	331.36	0	7.67	9	>WL85_RS04975 ref|WP_059467857.1|gi|981248147| outer membrane lipid asymmetry maintenance protein MlaD	967	Nsco_NS_434_20203020_B_diffuse_HILIC2.33910.33910.3	controllerType=0 controllerNumber=1 scan=33910	92.6275	Trypsin	B2	AADAGGAKPAAGASAAPAAPAPVAVPASAVSGSAAQ	1164
07587:2	450	G.KAAAAPAAS[+568.212]APAQP.-	HexNAc(2)Hex(1)	S[+568]	895.441	2	1789.88	1789.87	0	2.8	168	Non	460.91	254.69	254.69	6.32	27	>WL85_RS08015 ref|WP_059467468.1|gi|981247758| hypothetical protein	1555	Nsco_NS_434_20203020_B_diffuse_HILIC1.8613.8613.2	controllerType=0 controllerNumber=1 scan=8613	29.0802	Trypsin	B1	KAAAAPAASAPAQP	568
26192:4	151	K.GASAAQAAPKPNDNS[+365.132][+231.074]SGTFVFSRPGK.F	HexNAc(1)Hex(1) 231.0743	S[+231][+365]	790.623	4	3159.47	3158.48	1	-2.8	66	Specific	461.14	429.68	1.2	9.01	18	>WL85_RS27205 ref|WP_059467031.1|gi|981247321| outer membrane lipoprotein carrier protein LolA	5301	Nsco_NS_434_20203020_B_diffuse_HILIC1.24078.24078.4	controllerType=0 controllerNumber=1 scan=24078	66.083	Trypsin	B1	GASAAQAAPKPNDNSSGTFVFSRPGK	596
21386:3	90	R.GQGMGMGM[+15.995]GPGYMHGRPGGPAS[+568.212]GAAGQ.-	HexNAc(2)Hex(1)	M[+16], S[+568]	1020.09	3	3058.27	3058.26	0	1.4	104	CRagged	461.15	461.15	8.64	10.15	32	>WL85_RS12305 ref|WP_060189112.1|gi|982013572| hypothetical protein	2387	Nsco_NS_434_20203020_B_diffuse_HILIC1.20243.20243.3	controllerType=0 controllerNumber=1 scan=20243	56.3627	Trypsin	B1	GQGMGMGMGPGYMHGRPGGPASGAAGQ	568
71447:4	10	R.NGKMPEDAAGAAAPAEAASAPAQAAS[+568.212]GAEPAAASASAALSTIYFETGK.S	HexNAc(2)Hex(1)	S[+568]	1247.59	4	4987.33	4987.32	0	2.2	390	Specific	462.36	313.42	1.2	8.79	133	>WL85_RS13170 ref|WP_059511914.1|gi|981294205| cytochrome-c oxidase	2559	Nsco_NS_434_20203020_B_diffuse_HILIC2.59140.59140.4	controllerType=0 controllerNumber=1 scan=59140	157.01	Trypsin	B2	NGKMPEDAAGAAAPAEAASAPAQAASGAEPAAASASAALSTIYFETGK	568
47400:3	624	K.ASPPYAADKPIVVVSPPATAAAPAS[+365.132][+231.074]PASAAR.-	HexNAc(1)Hex(1) 231.0743	S[+231][+365]	1166.59	3	3497.76	3497.75	0	0.9	291	Specific	462.72	462.72	0.56	10.3	7	>WL85_RS06100 ref|WP_060190267.1|gi|982014727| photosystem reaction center subunit H	1191	Nsco_NS_434_20203020_B_diffuse_HILIC1.40841.40841.3	controllerType=0 controllerNumber=1 scan=40841	108.861	Trypsin	B1	ASPPYAADKPIVVVSPPATAAAPASPASAAR	596
72045:5	87	Y.IQPQDAQALQAASPSGASGAQAAAAPADAATVGAVPDASVQST[+568.212]PLQPPAPIS[+568.212]NSSSVHPGNPK.A	HexNAc(2)Hex(1),HexNAc(2)Hex(1)	S[+568], T[+568]	1414.09	5	7066.4	7059.37	7	0.2	199	NRagged	462.74	405.74	0	7.09	54	>WL85_RS00415 ref|WP_059465105.1|gi|981245395| BON domain protein	79	Nsco_NS_434_20203020_B_diffuse_HILIC2.59633.59633.5	controllerType=0 controllerNumber=1 scan=59633	158.377	Trypsin	B2	IQPQDAQALQAASPSGASGAQAAAAPADAATVGAVPDASVQSTPLQPPAPISNSSSVHPGNPK	1136
76247:4	20	R.NGKMPEDAAGAAAPAEAASAPAQAASGAEPAAASASAALS[+568.212]T[+568.212]IYFETGK.S	HexNAc(2)Hex(1),HexNAc(2)Hex(1)	S[+568], T[+568]	1389.89	4	5556.54	5555.53	1	1.7	390	Specific	462.81	109.38	1.6	5.93	105	>WL85_RS13170 ref|WP_059511914.1|gi|981294205| cytochrome-c oxidase	2559	Nsco_NS_434_20203020_B_diffuse_HILIC1.63550.63550.4	controllerType=0 controllerNumber=1 scan=63550	164.599	Trypsin	B1	NGKMPEDAAGAAAPAEAASAPAQAASGAEPAAASASAALSTIYFETGK	1136
26528:4	110	K.GASAAQAAPKPNDNS[+365.132][+231.074]SGTFVFSRPGK.F	HexNAc(1)Hex(1) 231.0743	S[+231][+365]	790.622	4	3159.47	3158.48	1	-4.2	66	Specific	462.88	442.44	1.2	9.36	25	>WL85_RS27205 ref|WP_059467031.1|gi|981247321| outer membrane lipoprotein carrier protein LolA	5301	Nsco_NS_434_20203020_B_diffuse_HILIC2.23681.23681.4	controllerType=0 controllerNumber=1 scan=23681	66.215	Trypsin	B2	GASAAQAAPKPNDNSSGTFVFSRPGK	596
46688:4	721	K.ASPPYAADKPIVVVSPPATAAAPASPAS[+568.212]AAR.-	HexNAc(2)Hex(1)	S[+568]	868.198	4	3469.77	3469.76	0	2.9	291	Specific	463.39	463.39	25.42	9.5	7	>WL85_RS06100 ref|WP_060190267.1|gi|982014727| photosystem reaction center subunit H	1191	Nsco_NS_434_20203020_B_diffuse_HILIC3.39677.39677.4	controllerType=0 controllerNumber=1 scan=39677	106.526	Trypsin	B3	ASPPYAADKPIVVVSPPATAAAPASPASAAR	568
55791:4	102	R.QPASGPAVEWGGM[+15.995]MYGS[+365.132][+231.074]QLMTPAERNEYHAR.M	HexNAc(1)Hex(1) 231.0743	M[+16], S[+231][+365]	1009.45	4	4034.76	4033.75	1	1.7	30	Specific	463.76	463.76	3.6	10.8	22	>WL85_RS12305 ref|WP_060189112.1|gi|982013572| hypothetical protein	2387	Nsco_NS_434_20203020_B_diffuse_HILIC3.46962.46962.4	controllerType=0 controllerNumber=1 scan=46962	123.668	Trypsin	B3	QPASGPAVEWGGMMYGSQLMTPAERNEYHAR	596
40657:3	42	R.DDDTSDVQAGVAHDEPPAS[+568.212]DVAVAAAPATK.D	HexNAc(2)Hex(1)	S[+568]	1163.53	3	3488.56	3488.56	0	1.4	112	Specific	464.08	388.54	150.32	9.41	15	>WL85_RS19980 ref|WP_059542280.1|gi|981325831| sporulation protein	3892	Nsco_NS_434_20203020_B_diffuse_HILIC2.34540.34540.3	controllerType=0 controllerNumber=1 scan=34540	94.2414	Trypsin	B2	DDDTSDVQAGVAHDEPPASDVAVAAAPATK	568
39619:4	4	K.LSKPAATTSATTSATTSTGTAATPTAATPAPAPAAS[+568.212]APEAASKPAK.S	HexNAc(2)Hex(1)	S[+568]	1181.09	4	4721.34	4720.34	1	-0.1	98	Specific	464.59	459.84	80.34	9.75	113	>WL85_RS26455 ref|WP_059464384.1|gi|981244674| competence protein ComE	5160	Nsco_NS_434_20203020_B_diffuse_HILIC3.33753.33753.4	controllerType=0 controllerNumber=1 scan=33753	91.3602	Trypsin	B3	LSKPAATTSATTSATTSTGTAATPTAATPAPAPAASAPEAASKPAK	568
54724:3	44	K.KASEAAAAASAAQAAAAASAS[+365.132][+231.074]AGPVSAAAVDQDANAQAAR.A	HexNAc(1)Hex(1) 231.0743	S[+231][+365]	1369.64	3	4106.9	4106.92	0	-4.9	143	Specific	464.87	441.53	1.2	9.6	52	>WL85_RS15720 ref|WP_059465377.1|gi|981245667| cell envelope protein SmpA	3057	Nsco_NS_434_20203020_B_diffuse_HILIC2.45999.45999.3	controllerType=0 controllerNumber=1 scan=45999	123.354	Trypsin	B2	KASEAAAAASAAQAAAAASASAGPVSAAAVDQDANAQAAR	596
49195:3	359	K.RYQTLLSQDSIAS[+568.212]QTVDTQASLVK.Q	HexNAc(2)Hex(1)	S[+568]	1074.21	3	3220.6	3220.6	0	2.3	173	Specific	465.23	403.64	48.18	10.3	8	>WL85_RS22730 ref|WP_060190719.1|gi|982015179| efflux transporter periplasmic adaptor subunit	4430	Nsco_NS_434_20203020_B_diffuse_HILIC1.42238.42238.3	controllerType=0 controllerNumber=1 scan=42238	112.2	Trypsin	B1	RYQTLLSQDSIASQTVDTQASLVK	568
69189:4	21	K.QVADARNGKMPEDAAGAAAPAEAAS[+568.212]APAQAAS[+365.132][+231.074]GAEPAAASASAALSTIYFETGK.S	HexNAc(2)Hex(1),HexNAc(1)Hex(1) 231.0743	S[+231][+365][+568]	1557.72	4	6227.87	6223.85	4	1.1	384	Specific	465.41	465.41	0	10.2	107	>WL85_RS13170 ref|WP_059511914.1|gi|981294205| cytochrome-c oxidase	2559	Nsco_NS_434_20203020_B_diffuse_HILIC3.57479.57479.4	controllerType=0 controllerNumber=1 scan=57479	148.215	Trypsin	B3	QVADARNGKMPEDAAGAAAPAEAASAPAQAASGAEPAAASASAALSTIYFETGK	1164
22546:3	90	R.GQGMGM[+15.995]GMGPGYMHGRPGGPAS[+365.132][+231.074]GAAGQ.-	HexNAc(1)Hex(1) 231.0743	M[+16], S[+231][+365]	1029.43	3	3086.27	3086.26	0	2.4	104	CRagged	466.17	466.17	29.16	10.3	32	>WL85_RS12305 ref|WP_060189112.1|gi|982013572| hypothetical protein	2387	Nsco_NS_434_20203020_B_diffuse_HILIC1.21161.21161.3	controllerType=0 controllerNumber=1 scan=21161	58.7156	Trypsin	B1	GQGMGMGMGPGYMHGRPGGPASGAAGQ	596
69406:4	10	M.PEDAAGAAAPAEAASAPAQAASGAEPAAASASAALS[+365.132][+231.074][+100.064]T[+365.132][+231.074][+100.064]IYFETGK.S	HexNAc(1)Hex(1) 231.0743 100.064,HexNAc(1)Hex(1) 231.0743 100.064	S[+100][+231][+365], T[+100][+231][+365]	1347.12	4	5385.47	5381.45	4	2.5	394	NRagged	466.18	116.07	0.68	4.27	133	>WL85_RS13170 ref|WP_059511914.1|gi|981294205| cytochrome-c oxidase	2559	Nsco_NS_434_20203020_B_diffuse_HILIC2.57535.57535.4	controllerType=0 controllerNumber=1 scan=57535	152.56	Trypsin	B2	PEDAAGAAAPAEAASAPAQAASGAEPAAASASAALSTIYFETGK	1392
76707:3	10	M.PEDAAGAAAPAEAAS[+365.132][+231.074]APAQAAS[+365.132][+231.074][+100.064]GAEPAAASASAALSTIYFETGK.S	HexNAc(1)Hex(1) 231.0743,HexNAc(1)Hex(1) 231.0743 100.064	S[+100][+231]*2[+365]*2	1761.79	3	5283.37	5281.38	2	-3.8	394	NRagged	466.24	466.24	0	8.03	133	>WL85_RS13170 ref|WP_059511914.1|gi|981294205| cytochrome-c oxidase	2559	Nsco_NS_434_20203020_B_diffuse_HILIC2.63255.63255.3	controllerType=0 controllerNumber=1 scan=63255	168.77	Trypsin	B2	PEDAAGAAAPAEAASAPAQAASGAEPAAASASAALSTIYFETGK	1292
67208:4	10	K.QVADARNGKMPEDAAGAAAPAEAASAPAQAASGAEPAAASASAALS[+568.212]T[+568.212]IYFETGK.S	HexNAc(2)Hex(1),HexNAc(2)Hex(1)	S[+568], T[+568]	1549.97	4	6196.85	6195.86	1	-2.2	384	Specific	466.51	273.51	3.6	8.14	133	>WL85_RS13170 ref|WP_059511914.1|gi|981294205| cytochrome-c oxidase	2559	Nsco_NS_434_20203020_B_diffuse_HILIC2.55864.55864.4	controllerType=0 controllerNumber=1 scan=55864	147.973	Trypsin	B2	QVADARNGKMPEDAAGAAAPAEAASAPAQAASGAEPAAASASAALSTIYFETGK	1136
41819:5	7	K.QQQQQLAANT[+568.212]PKPAPS[+568.212]ATSSAAAKPPTANDANTGYFLQVGAYKTEGDAEQQR.A	HexNAc(2)Hex(1),HexNAc(2)Hex(1)	S[+568], T[+568]	1312.02	5	6556.07	6553.07	3	-1.1	188	Specific	467.18	217.17	4	7.87	59	>WL85_RS12820 ref|WP_059465879.1|gi|981246169| cell division protein	2489	Nsco_NS_434_20203020_B_diffuse_HILIC3.35575.35575.5	controllerType=0 controllerNumber=1 scan=35575	95.9918	Trypsin	B3	QQQQQLAANTPKPAPSATSSAAAKPPTANDANTGYFLQVGAYKTEGDAEQQR	1136
53747:3	44	K.KASEAAAAAS[+365.132][+231.074]AAQAAAAASASAGPVSAAAVDQDANAQAAR.A	HexNAc(1)Hex(1) 231.0743	S[+231][+365]	1369.64	3	4106.92	4106.92	0	-1.6	143	Specific	467.36	341.22	78.65	6.51	52	>WL85_RS15720 ref|WP_059465377.1|gi|981245667| cell envelope protein SmpA	3057	Nsco_NS_434_20203020_B_diffuse_HILIC2.45207.45207.3	controllerType=0 controllerNumber=1 scan=45207	121.469	Trypsin	B2	KASEAAAAASAAQAAAAASASAGPVSAAAVDQDANAQAAR	596
55865:4	67	R.QPAS[+365.132][+231.074]GPAVEWGGMMYGSQLM[+15.995]TPAERNEYHAR.M	HexNAc(1)Hex(1) 231.0743	M[+16], S[+231][+365]	1009.2	4	4033.77	4033.75	0	5	30	Specific	468.31	418.24	10.43	8.45	34	>WL85_RS12305 ref|WP_060189112.1|gi|982013572| hypothetical protein	2387	Nsco_NS_434_20203020_B_diffuse_HILIC2.46926.46926.4	controllerType=0 controllerNumber=1 scan=46926	125.646	Trypsin	B2	QPASGPAVEWGGMMYGSQLMTPAERNEYHAR	596
74524:4	126	K.VFQYIQPQDAQALQAASPSGAS[+365.132][+231.074]GAQAAAAPADAATVGAVPDASVQSTPLQPPAPISNSSSVHPGNPK.A	HexNAc(1)Hex(1) 231.0743	S[+231][+365]	1764.87	4	7056.45	7056.41	0	4.8	195	Specific	468.55	468.55	5.1	8.53	41	>WL85_RS00415 ref|WP_059465105.1|gi|981245395| BON domain protein	79	Nsco_NS_434_20203020_B_diffuse_HILIC3.61747.61747.4	controllerType=0 controllerNumber=1 scan=61747	159.233	Trypsin	B3	VFQYIQPQDAQALQAASPSGASGAQAAAAPADAATVGAVPDASVQSTPLQPPAPISNSSSVHPGNPK	596
61236:3	14	K.KAILESVYQGAGQAAS[+365.132][+231.074]APMPPTQWSYDK.N	HexNAc(1)Hex(1) 231.0743	S[+231][+365]	1198.23	3	3592.67	3590.67	2	-1.6	328	Specific	468.77	443.01	9.6	9.49	36	>WL85_RS22165 ref|WP_059468579.1|gi|981248869| peptide ABC transporter substrate-binding protein	4319	Nsco_NS_434_20203020_B_diffuse_HILIC3.51272.51272.3	controllerType=0 controllerNumber=1 scan=51272	133.925	Trypsin	B3	KAILESVYQGAGQAASAPMPPTQWSYDK	596
18786:4	266	G.HGHASAAQVPAPAAGSTDTPT[+162.053][+462.149]GAAS[+568.212][+100.064]QPAVR.R	Hex(1) 462.1486,HexNAc(2)Hex(1) 100.064	S[+100][+568], T[+162][+462]	1019.46	4	4074.83	4073.84	1	-3.1	69	NRagged	469.06	469.06	0	8.67	24	>WL85_RS15870 ref|WP_059465403.1|gi|981245693| hypothetical protein	3086	Nsco_NS_434_20203020_B_diffuse_HILIC2.17567.17567.4	controllerType=0 controllerNumber=1 scan=17567	50.6438	Trypsin	B2	HGHASAAQVPAPAAGSTDTPTGAASQPAVR	1292
47156:4	26	A.KKASEAAAAASAAQAAAAAS[+365.132][+231.074]ASAGPVSAAAVDQDANAQAAR.A	HexNAc(1)Hex(1) 231.0743	S[+231][+365]	1059.51	4	4235.03	4235.02	0	2.2	142	NRagged	469.97	469.97	0	10.32	57	>WL85_RS15720 ref|WP_059465377.1|gi|981245667| cell envelope protein SmpA	3057	Nsco_NS_434_20203020_B_diffuse_HILIC3.40043.40043.4	controllerType=0 controllerNumber=1 scan=40043	107.391	Trypsin	B3	KKASEAAAAASAAQAAAAASASAGPVSAAAVDQDANAQAAR	596
66359:4	92	V.YLVDS[+365.132][+231.074]GGANLPNQDDVFPDRDHFGR.I	HexNAc(1)Hex(1) 231.0743	S[+231][+365]	851.637	4	3403.53	3400.51	3	2.6	141	NRagged	470.34	470.34	470.34	8.91	13	>WL85_RS14965 ref|WP_059464516.1|gi|981244806| methylcrotonoyl-CoA carboxylase	2909	Nsco_NS_434_20203020_B_diffuse_HILIC1.55807.55807.5	controllerType=0 controllerNumber=1 scan=55807	144.418	Trypsin	B1	YLVDSGGANLPNQDDVFPDRDHFGR	596
30450:3	655	R.LNEHPQM[+15.995]PFAASAPS[+365.132][+231.074]QK.Y	HexNAc(1)Hex(1) 231.0743	M[+16], S[+231][+365]	822.375	3	2465.11	2465.1	0	2.9	43	Specific	470.67	381.02	2.68	10.11	8	>WL85_RS26870 ref|WP_059467085.1|gi|981247375| hypothetical protein	5240	Nsco_NS_434_20203020_B_diffuse_HILIC3.26627.26627.3	controllerType=0 controllerNumber=1 scan=26627	73.2453	Trypsin	B3	LNEHPQMPFAASAPSQK	596
49291:5	26	A.SAAQAAAAAS[+365.132][+231.074]AS[+365.132][+231.074][+100.064]AGPVS[+568.212][+100.064]AAAVDQDANAQAAR.A	HexNAc(1)Hex(1) 231.0743,HexNAc(1)Hex(1) 231.0743 100.064,HexNAc(2)Hex(1) 100.064	S[+100]*2[+231]*2[+365]*2[+568]	941.219	5	4702.07	4701.08	1	-3	152	NRagged	470.73	28.44	0	3.12	57	>WL85_RS15720 ref|WP_059465377.1|gi|981245667| cell envelope protein SmpA	3057	Nsco_NS_434_20203020_B_diffuse_HILIC3.41738.41738.5	controllerType=0 controllerNumber=1 scan=41738	111.396	Trypsin	B3	SAAQAAAAASASAGPVSAAAVDQDANAQAAR	1960
14799:3	655	R.LNEHPQM[+15.995]PFAASAPS[+568.212]QK.Y	HexNAc(2)Hex(1)	M[+16], S[+568]	813.043	3	2437.11	2437.11	0	2.5	43	Specific	470.89	463.46	6.46	10.11	8	>WL85_RS26870 ref|WP_059467085.1|gi|981247375| hypothetical protein	5240	Nsco_NS_434_20203020_B_diffuse_HILIC3.14400.14400.3	controllerType=0 controllerNumber=1 scan=14400	41.9482	Trypsin	B3	LNEHPQMPFAASAPSQK	568
39211:3	1222	K.AADAGGAKPAAGASAAPAAPAPVAVPAS[+365.132][+231.074]AVS[+568.212]GSAAQ.-	HexNAc(1)Hex(1) 231.0743,HexNAc(2)Hex(1)	S[+231][+365][+568]	1374.65	3	4121.94	4120.93	1	0.8	151	CRagged	471.41	191.64	2.81	6.05	9	>WL85_RS04975 ref|WP_059467857.1|gi|981248147| outer membrane lipid asymmetry maintenance protein MlaD	967	Nsco_NS_434_20203020_B_diffuse_HILIC1.34082.34082.3	controllerType=0 controllerNumber=1 scan=34082	91.8296	Trypsin	B1	AADAGGAKPAAGASAAPAAPAPVAVPASAVSGSAAQ	1164
57204:4	102	A.DAEPASAASAAAPAPVSREPERELPTIS[+365.132][+231.074]VSASAATDPTVGYQPR.T	HexNAc(1)Hex(1) 231.0743	S[+231][+365]	1247.6	4	4987.38	4987.38	0	0.3	35	NRagged	471.45	179.74	0	6.94	23	>WL85_RS15000 ref|WP_059464522.1|gi|981244812| TonB-dependent receptor	2916	Nsco_NS_434_20203020_B_diffuse_HILIC1.48624.48624.4	controllerType=0 controllerNumber=1 scan=48624	127.478	Trypsin	B1	DAEPASAASAAAPAPVSREPERELPTISVSASAATDPTVGYQPR	596
18732:4	520	G.HGHASAAQVPAPAAGSTDTPT[+365.132][+231.074]GAAS[+365.132][+231.074][+100.064]QPAVR.R	HexNAc(1)Hex(1) 231.0743,HexNAc(1)Hex(1) 231.0743 100.064	S[+100][+231][+365], T[+231][+365]	1019.47	4	4074.84	4073.84	1	-2	69	NRagged	471.62	471.62	0	8.6	18	>WL85_RS15870 ref|WP_059465403.1|gi|981245693| hypothetical protein	3086	Nsco_NS_434_20203020_B_diffuse_HILIC1.17946.17946.4	controllerType=0 controllerNumber=1 scan=17946	50.5511	Trypsin	B1	HGHASAAQVPAPAAGSTDTPTGAASQPAVR	1292
11278:3	5	K.AAAAAAASADAGASAPAAAS[+162.053][+462.149]S[+568.212]T[+568.212]K.A	Hex(1) 462.1486,HexNAc(2)Hex(1),HexNAc(2)Hex(1)	S[+162][+462][+568], T[+568]	1207.85	3	3621.53	3620.53	1	-1.7	153	Specific	472.42	471.95	0	8.05	124	>WL85_RS26455 ref|WP_059464384.1|gi|981244674| competence protein ComE	5160	Nsco_NS_434_20203020_B_diffuse_HILIC1.11764.11764.3	controllerType=0 controllerNumber=1 scan=11764	35.5833	Trypsin	B1	AAAAAAASADAGASAPAAASSTK	1760
67647:5	28	T.VTPVGNGTVAAAALPATPNAGAAPGTAS[+365.132][+231.074]GTVVHGT[+162.053][+462.149]AGTISPPPANATPGQVVVGGKVPDEATK.A	HexNAc(1)Hex(1) 231.0743,Hex(1) 462.1486	S[+231][+365], T[+162][+462]	1383.89	5	6915.4	6915.38	0	2.7	37	NRagged	472.58	472.58	0	8.91	42	>WL85_RS06555 ref|WP_060188720.1|gi|982013161| cell envelope biogenesis protein OmpA	1277	Nsco_NS_434_20203020_B_diffuse_HILIC3.56265.56265.5	controllerType=0 controllerNumber=1 scan=56265	145.382	Trypsin	B3	VTPVGNGTVAAAALPATPNAGAAPGTASGTVVHGTAGTISPPPANATPGQVVVGGKVPDEATK	1220
51097:4	51	A.AASAAQAAAAASAS[+568.212][+100.064]AGPVS[+568.212]AAAVDQDANAQAAR.A	HexNAc(2)Hex(1) 100.064,HexNAc(2)Hex(1)	S[+100][+568]*2	1031.48	4	4122.88	4118.89	4	-3.8	150	NRagged	472.77	397.77	2.4	5.06	50	>WL85_RS15720 ref|WP_059465377.1|gi|981245667| cell envelope protein SmpA	3057	Nsco_NS_434_20203020_B_diffuse_HILIC1.43739.43739.4	controllerType=0 controllerNumber=1 scan=43739	115.808	Trypsin	B1	AASAAQAAAAASASAGPVSAAAVDQDANAQAAR	1236
42645:2	1222	K.AADAGGAKPAAGAS[+568.212]AAPAAPAPVAVPASAVSGSAAQ.-	HexNAc(2)Hex(1)	S[+568]	1763.37	2	3525.74	3524.72	1	2.5	151	CRagged	473	164.7	14.76	7.18	9	>WL85_RS04975 ref|WP_059467857.1|gi|981248147| outer membrane lipid asymmetry maintenance protein MlaD	967	Nsco_NS_434_20203020_B_diffuse_HILIC1.36807.36807.2	controllerType=0 controllerNumber=1 scan=36807	98.5979	Trypsin	B1	AADAGGAKPAAGASAAPAAPAPVAVPASAVSGSAAQ	568
17212:3	7	S.KVAPPPADNGAS[+568.212]QPQQFDPNR.A	HexNAc(2)Hex(1)	S[+568]	934.777	3	2802.32	2802.31	0	3.1	49	NRagged	473.01	473.01	473.01	9.25	59	>WL85_RS12820 ref|WP_059465879.1|gi|981246169| cell division protein	2489	Nsco_NS_434_20203020_B_diffuse_HILIC3.16303.16303.3	controllerType=0 controllerNumber=1 scan=16303	46.6947	Trypsin	B3	KVAPPPADNGASQPQQFDPNR	568
56905:4	79	A.DAEPASAASAAAPAPVSREPERELPTIS[+365.132][+231.074]VSASAATDPTVGYQPR.T	HexNAc(1)Hex(1) 231.0743	S[+231][+365]	1247.6	4	4987.39	4987.38	0	1.3	35	NRagged	473.02	151.53	0	7.68	26	>WL85_RS15000 ref|WP_059464522.1|gi|981244812| TonB-dependent receptor	2916	Nsco_NS_434_20203020_B_diffuse_HILIC2.47729.47729.4	controllerType=0 controllerNumber=1 scan=47729	127.674	Trypsin	B2	DAEPASAASAAAPAPVSREPERELPTISVSASAATDPTVGYQPR	596
54484:4	102	R.QPASGPAVEWGGMMYGS[+568.212]QLMTPAERNEYHAR.M	HexNAc(2)Hex(1)	S[+568]	998.197	4	3989.77	3989.76	0	1.3	30	Specific	473.62	473.62	3.6	10.8	22	>WL85_RS12305 ref|WP_060189112.1|gi|982013572| hypothetical protein	2387	Nsco_NS_434_20203020_B_diffuse_HILIC3.45853.45853.4	controllerType=0 controllerNumber=1 scan=45853	121.07	Trypsin	B3	QPASGPAVEWGGMMYGSQLMTPAERNEYHAR	568
55116:4	67	R.QPASGPAVEWGGMM[+15.995]YGS[+365.132][+231.074]QLMTPAERNEYHAR.M	HexNAc(1)Hex(1) 231.0743	M[+16], S[+231][+365]	1009.45	4	4034.76	4033.75	1	1.2	30	Specific	473.64	394.39	3.6	11.19	34	>WL85_RS12305 ref|WP_060189112.1|gi|982013572| hypothetical protein	2387	Nsco_NS_434_20203020_B_diffuse_HILIC2.46309.46309.4	controllerType=0 controllerNumber=1 scan=46309	124.099	Trypsin	B2	QPASGPAVEWGGMMYGSQLMTPAERNEYHAR	596
44284:5	6	K.QQQQQLAANTPKPAPS[+162.053][+462.149]ATSSAAAKPPTANDANTGYFLQVGAYKTEGDAEQQR.A	Hex(1) 462.1486	S[+162][+462]	1209.18	5	6041.86	6040.84	1	2.3	188	Specific	473.73	337.12	0.26	7.52	59	>WL85_RS12820 ref|WP_059465879.1|gi|981246169| cell division protein	2489	Nsco_NS_434_20203020_B_diffuse_HILIC2.37402.37402.5	controllerType=0 controllerNumber=1 scan=37402	101.477	Trypsin	B2	QQQQQLAANTPKPAPSATSSAAAKPPTANDANTGYFLQVGAYKTEGDAEQQR	624
18717:4	520	G.HGHASAAQVPAPAAGSTDTPT[+365.132][+231.074][+100.064]GAAS[+365.132][+231.074]QPAVR.R	HexNAc(1)Hex(1) 231.0743 100.064,HexNAc(1)Hex(1) 231.0743	S[+231][+365], T[+100][+231][+365]	1019.21	4	4073.83	4073.84	0	-2.9	69	NRagged	473.8	473.8	0	8.46	18	>WL85_RS15870 ref|WP_059465403.1|gi|981245693| hypothetical protein	3086	Nsco_NS_434_20203020_B_diffuse_HILIC1.17934.17934.4	controllerType=0 controllerNumber=1 scan=17934	50.5231	Trypsin	B1	HGHASAAQVPAPAAGSTDTPTGAASQPAVR	1292
28405:3	428	R.LNEHPQM[+15.995]PFAASAPS[+365.132][+231.074]QK.Y	HexNAc(1)Hex(1) 231.0743	M[+16], S[+231][+365]	822.374	3	2465.11	2465.1	0	1.6	43	Specific	473.96	419.7	5.46	9.5	9	>WL85_RS26870 ref|WP_059467085.1|gi|981247375| hypothetical protein	5240	Nsco_NS_434_20203020_B_diffuse_HILIC1.25745.25745.3	controllerType=0 controllerNumber=1 scan=25745	70.4532	Trypsin	B1	LNEHPQMPFAASAPSQK	596
67547:4	10	K.QVADARNGKMPEDAAGAAAPAEAAS[+568.212]APAQAAS[+365.132][+231.074]GAEPAAASASAALSTIYFETGK.S	HexNAc(2)Hex(1),HexNAc(1)Hex(1) 231.0743	S[+231][+365][+568]	1556.97	4	6224.86	6223.85	1	0.8	384	Specific	474.48	474.48	0	10.46	133	>WL85_RS13170 ref|WP_059511914.1|gi|981294205| cytochrome-c oxidase	2559	Nsco_NS_434_20203020_B_diffuse_HILIC2.56119.56119.4	controllerType=0 controllerNumber=1 scan=56119	148.699	Trypsin	B2	QVADARNGKMPEDAAGAAAPAEAASAPAQAASGAEPAAASASAALSTIYFETGK	1164
24631:4	151	K.GASAAQAAPKPNDNS[+365.132][+231.074]SGTFVFSRPGK.F	HexNAc(1)Hex(1) 231.0743	S[+231][+365]	790.376	4	3158.48	3158.48	0	2	66	Specific	474.74	442.54	1.2	10.71	18	>WL85_RS27205 ref|WP_059467031.1|gi|981247321| outer membrane lipoprotein carrier protein LolA	5301	Nsco_NS_434_20203020_B_diffuse_HILIC3.22316.22316.4	controllerType=0 controllerNumber=1 scan=22316	61.9827	Trypsin	B3	GASAAQAAPKPNDNSSGTFVFSRPGK	596
30646:4	3	T.TSATTSTGTAATPTAATPAPAPAAS[+365.132][+231.074][+100.064]APEAAS[+568.212][+100.064]KPAK.S	HexNAc(1)Hex(1) 231.0743 100.064,HexNAc(2)Hex(1) 100.064	S[+100]*2[+231][+365][+568]	1123.79	4	4492.15	4488.13	4	2.8	109	NRagged	474.88	474.88	0.84	7.02	134	>WL85_RS26455 ref|WP_059464384.1|gi|981244674| competence protein ComE	5160	Nsco_NS_434_20203020_B_diffuse_HILIC2.26794.26794.4	controllerType=0 controllerNumber=1 scan=26794	74.3854	Trypsin	B2	TSATTSTGTAATPTAATPAPAPAASAPEAASKPAK	1364
24934:3	67	R.GQGMGM[+15.995]GMGPGYMHGRPGGPAS[+365.132][+231.074]GAAGQ.-	HexNAc(1)Hex(1) 231.0743	M[+16], S[+231][+365]	1029.43	3	3086.26	3086.26	0	1.7	104	CRagged	475.09	475.09	31.51	10.99	34	>WL85_RS12305 ref|WP_060189112.1|gi|982013572| hypothetical protein	2387	Nsco_NS_434_20203020_B_diffuse_HILIC2.22496.22496.3	controllerType=0 controllerNumber=1 scan=22496	63.1353	Trypsin	B2	GQGMGMGMGPGYMHGRPGGPASGAAGQ	596
08873:3	598	K.KLQQWSQQNAS[+568.212]GAKPASGE.-	HexNAc(2)Hex(1)	S[+568]	861.742	3	2583.21	2583.21	0	2.2	124	CRagged	475.11	353.16	4.07	8.58	10	>WL85_RS23575 ref|WP_059508712.1|gi|981290865| hypothetical protein	4596	Nsco_NS_434_20203020_B_diffuse_HILIC2.9620.9620.3	controllerType=0 controllerNumber=1 scan=9620	31.246	Trypsin	B2	KLQQWSQQNASGAKPASGE	568
23303:5	3	K.LSKPAATTSATTSATTSTGTAATPTAATPAPAPAAS[+365.132][+231.074]APEAASKPAK.S	HexNAc(1)Hex(1) 231.0743	S[+231][+365]	950.676	5	4749.35	4748.34	1	2.5	98	Specific	475.26	475.26	5.04	9.9	134	>WL85_RS26455 ref|WP_059464384.1|gi|981244674| competence protein ComE	5160	Nsco_NS_434_20203020_B_diffuse_HILIC2.21160.21160.5	controllerType=0 controllerNumber=1 scan=21160	59.8419	Trypsin	B2	LSKPAATTSATTSATTSTGTAATPTAATPAPAPAASAPEAASKPAK	596
27731:5	3	S.ATTSATTSTGTAATPTAAT[+568.212]PAPAPAAS[+568.212]APEAASKPAK.S	HexNAc(2)Hex(1),HexNAc(2)Hex(1)	S[+568], T[+568]	887.825	5	4435.1	4432.09	3	-0.6	107	NRagged	476.01	476.01	3.6	7.37	134	>WL85_RS26455 ref|WP_059464384.1|gi|981244674| competence protein ComE	5160	Nsco_NS_434_20203020_B_diffuse_HILIC2.24609.24609.5	controllerType=0 controllerNumber=1 scan=24609	68.6361	Trypsin	B2	ATTSATTSTGTAATPTAATPAPAPAASAPEAASKPAK	1136
51236:3	26	K.KASEAAAAASAAQAAAAASAS[+365.132][+231.074]AGPVS[+568.212]AAAVDQDANAQAAR.A	HexNAc(1)Hex(1) 231.0743,HexNAc(2)Hex(1)	S[+231][+365][+568]	1559.05	3	4675.14	4675.13	0	1.2	143	Specific	476.51	476.51	0	10.48	57	>WL85_RS15720 ref|WP_059465377.1|gi|981245667| cell envelope protein SmpA	3057	Nsco_NS_434_20203020_B_diffuse_HILIC3.43282.43282.3	controllerType=0 controllerNumber=1 scan=43282	115.061	Trypsin	B3	KASEAAAAASAAQAAAAASASAGPVSAAAVDQDANAQAAR	1164
26355:4	151	K.GASAAQAAPKPNDNS[+365.132][+231.074]SGTFVFSRPGK.F	HexNAc(1)Hex(1) 231.0743	S[+231][+365]	790.621	4	3159.46	3158.48	1	-5	66	Specific	476.82	452.19	9.82	9.71	18	>WL85_RS27205 ref|WP_059467031.1|gi|981247321| outer membrane lipoprotein carrier protein LolA	5301	Nsco_NS_434_20203020_B_diffuse_HILIC1.24208.24208.4	controllerType=0 controllerNumber=1 scan=24208	66.4288	Trypsin	B1	GASAAQAAPKPNDNSSGTFVFSRPGK	596
56908:3	26	K.KASEAAAAASAAQAAAAASAS[+365.132][+231.074]AGPVSAAAVDQDANAQAAR.A	HexNAc(1)Hex(1) 231.0743	S[+231][+365]	1369.98	3	4107.93	4106.92	1	0.8	143	Specific	477.29	477.29	1.2	10.19	57	>WL85_RS15720 ref|WP_059465377.1|gi|981245667| cell envelope protein SmpA	3057	Nsco_NS_434_20203020_B_diffuse_HILIC3.47820.47820.3	controllerType=0 controllerNumber=1 scan=47820	125.805	Trypsin	B3	KASEAAAAASAAQAAAAASASAGPVSAAAVDQDANAQAAR	596
83165:4	4	K.LSKPAATTSATTSATTSTGTAATPTAATPAPAPAAS[+568.212]APEAASKPAK.S	HexNAc(2)Hex(1)	S[+568]	1180.84	4	4720.35	4720.34	0	1.8	98	Specific	477.36	477.36	27.16	10.61	113	>WL85_RS26455 ref|WP_059464384.1|gi|981244674| competence protein ComE	5160	Nsco_NS_434_20203020_B_diffuse_HILIC3.68465.68465.4	controllerType=0 controllerNumber=1 scan=68465	176.129	Trypsin	B3	LSKPAATTSATTSATTSTGTAATPTAATPAPAPAASAPEAASKPAK	568
47198:4	44	A.KKASEAAAAASAAQAAAAAS[+568.212]AS[+365.132][+231.074]AGPVSAAAVDQDANAQAAR.A	HexNAc(2)Hex(1),HexNAc(1)Hex(1) 231.0743	S[+231][+365][+568]	1201.82	4	4804.25	4803.23	1	3.5	142	NRagged	477.47	433.52	0	9.95	52	>WL85_RS15720 ref|WP_059465377.1|gi|981245667| cell envelope protein SmpA	3057	Nsco_NS_434_20203020_B_diffuse_HILIC2.40028.40028.4	controllerType=0 controllerNumber=1 scan=40028	108.588	Trypsin	B2	KKASEAAAAASAAQAAAAASASAGPVSAAAVDQDANAQAAR	1164
78571:3	843	R.QVRPDALHAM[+15.995]PLAQAS[+568.212]DQPVIGGPIGAPAVTAEPLAASAP.-	HexNAc(2)Hex(1)	M[+16], S[+568]	1490.42	3	4469.25	4469.24	0	2.9	41	CRagged	477.58	452.04	16	10.65	4	>WL85_RS12890 ref|WP_059511893.1|gi|981294184| hypothetical protein	2503	Nsco_NS_434_20203020_B_diffuse_HILIC3.64927.64927.3	controllerType=0 controllerNumber=1 scan=64927	167.786	Trypsin	B3	QVRPDALHAMPLAQASDQPVIGGPIGAPAVTAEPLAASAP	568
25317:4	151	K.GASAAQAAPKPNDNS[+568.212]SGTFVFSRPGK.F	HexNAc(2)Hex(1)	S[+568]	783.624	4	3131.47	3130.48	1	-3.5	66	Specific	477.88	78	1.2	5.29	18	>WL85_RS27205 ref|WP_059467031.1|gi|981247321| outer membrane lipoprotein carrier protein LolA	5301	Nsco_NS_434_20203020_B_diffuse_HILIC1.23407.23407.4	controllerType=0 controllerNumber=1 scan=23407	64.4288	Trypsin	B1	GASAAQAAPKPNDNSSGTFVFSRPGK	568
15194:3	3	K.AAAAAAASADAGASAPAAAS[+568.212]S[+162.053][+462.149]TK.A	HexNAc(2)Hex(1),Hex(1) 462.1486	S[+162][+462][+568]	1018.45	3	3053.33	3052.32	1	1.5	153	Specific	478.19	272.71	0	7.19	134	>WL85_RS26455 ref|WP_059464384.1|gi|981244674| competence protein ComE	5160	Nsco_NS_434_20203020_B_diffuse_HILIC2.14732.14732.3	controllerType=0 controllerNumber=1 scan=14732	43.3466	Trypsin	B2	AAAAAAASADAGASAPAAASSTK	1192
52156:3	44	K.KASEAAAAASAAQAAAAASAS[+365.132][+231.074]AGPVSAAAVDQDANAQAAR.A	HexNAc(1)Hex(1) 231.0743	S[+231][+365]	1369.64	3	4106.91	4106.92	0	-2.9	143	Specific	479.17	479.17	1	9.45	52	>WL85_RS15720 ref|WP_059465377.1|gi|981245667| cell envelope protein SmpA	3057	Nsco_NS_434_20203020_B_diffuse_HILIC2.43983.43983.3	controllerType=0 controllerNumber=1 scan=43983	118.478	Trypsin	B2	KASEAAAAASAAQAAAAASASAGPVSAAAVDQDANAQAAR	596
54152:3	67	R.QPASGPAVEWGGMMYGS[+568.212]QLMTPAERNEYHAR.M	HexNAc(2)Hex(1)	S[+568]	1331.26	3	3991.78	3989.76	2	2.4	30	Specific	479.4	101.87	3.6	7.84	34	>WL85_RS12305 ref|WP_060189112.1|gi|982013572| hypothetical protein	2387	Nsco_NS_434_20203020_B_diffuse_HILIC2.45523.45523.3	controllerType=0 controllerNumber=1 scan=45523	122.203	Trypsin	B2	QPASGPAVEWGGMMYGSQLMTPAERNEYHAR	568
24547:3	151	K.GASAAQAAPKPNDNS[+568.212]SGTFVFSRPGK.F	HexNAc(2)Hex(1)	S[+568]	1044.5	3	3131.47	3130.48	1	-4.2	66	Specific	479.82	95.37	1.2	5.76	18	>WL85_RS27205 ref|WP_059467031.1|gi|981247321| outer membrane lipoprotein carrier protein LolA	5301	Nsco_NS_434_20203020_B_diffuse_HILIC3.22247.22247.3	controllerType=0 controllerNumber=1 scan=22247	61.7963	Trypsin	B3	GASAAQAAPKPNDNSSGTFVFSRPGK	568
16799:3	10	S.KVAPPPADNGAS[+568.212]QPQQFDPNR.A	HexNAc(2)Hex(1)	S[+568]	934.775	3	2802.31	2802.31	0	1.4	49	NRagged	480.35	480.35	480.35	8.93	57	>WL85_RS12820 ref|WP_059465879.1|gi|981246169| cell division protein	2489	Nsco_NS_434_20203020_B_diffuse_HILIC1.16403.16403.3	controllerType=0 controllerNumber=1 scan=16403	46.7086	Trypsin	B1	KVAPPPADNGASQPQQFDPNR	568
74977:5	126	I.QPQDAQALQAASPSGASGAQAAAAPADAATVGAVPDASVQSTPLQPPAPISNSS[+365.132][+231.074]S[+365.132][+231.074][+100.064]VHPGNPK.A	HexNAc(1)Hex(1) 231.0743,HexNAc(1)Hex(1) 231.0743 100.064	S[+100][+231]*2[+365]*2	1422.47	5	7108.34	7102.34	6	-3.2	200	NRagged	480.46	480.46	1.2	6.51	41	>WL85_RS00415 ref|WP_059465105.1|gi|981245395| BON domain protein	79	Nsco_NS_434_20203020_B_diffuse_HILIC3.62109.62109.5	controllerType=0 controllerNumber=1 scan=62109	160.2	Trypsin	B3	QPQDAQALQAASPSGASGAQAAAAPADAATVGAVPDASVQSTPLQPPAPISNSSSVHPGNPK	1292
70514:3	73	H.AASPAPAAASAAS[+162.053][+462.149]GAAPALT[+568.212]PQQAQQALSVLQNPR.E	Hex(1) 462.1486,HexNAc(2)Hex(1)	S[+162][+462], T[+568]	1493.05	3	4477.14	4475.13	2	-0.8	19	NRagged	480.61	426.06	0	7.14	36	>WL85_RS20280 ref|WP_059542240.1|gi|981325791| mechanosensitive ion channel protein	3950	Nsco_NS_434_20203020_B_diffuse_HILIC2.58411.58411.3	controllerType=0 controllerNumber=1 scan=58411	155.031	Trypsin	B2	AASPAPAAASAASGAAPALTPQQAQQALSVLQNPR	1192
49084:3	486	K.RYQTLLSQDSIAS[+568.212]QTVDTQASLVK.Q	HexNAc(2)Hex(1)	S[+568]	1074.21	3	3220.6	3220.6	0	2.2	173	Specific	480.82	465.6	1.2	10.36	5	>WL85_RS22730 ref|WP_060190719.1|gi|982015179| efflux transporter periplasmic adaptor subunit	4430	Nsco_NS_434_20203020_B_diffuse_HILIC2.41508.41508.3	controllerType=0 controllerNumber=1 scan=41508	112.263	Trypsin	B2	RYQTLLSQDSIASQTVDTQASLVK	568
25134:4	110	K.GAS[+162.053][+462.149]AAQAAPKPNDNSSGTFVFSRPGK.F	Hex(1) 462.1486	S[+162][+462]	797.374	4	3186.47	3186.47	0	0.9	66	Specific	481.45	474.58	300.27	8.06	25	>WL85_RS27205 ref|WP_059467031.1|gi|981247321| outer membrane lipoprotein carrier protein LolA	5301	Nsco_NS_434_20203020_B_diffuse_HILIC2.22638.22638.4	controllerType=0 controllerNumber=1 scan=22638	63.5208	Trypsin	B2	GASAAQAAPKPNDNSSGTFVFSRPGK	624
77523:3	469	K.MTTPVVPT[+568.212]PPAAPVPLSGPGVAPASGAS[+568.212]AVPAAPAAASAVVAPGAMR.G	HexNAc(2)Hex(1),HexNAc(2)Hex(1)	S[+568], T[+568]	1775.22	3	5323.66	5321.64	2	1.1	212	Specific	481.99	200.6	4.51	7.68	28	>WL85_RS23360 ref|WP_060190361.1|gi|982014821| hypothetical protein	4553	Nsco_NS_434_20203020_B_diffuse_HILIC2.63909.63909.3	controllerType=0 controllerNumber=1 scan=63909	170.704	Trypsin	B2	MTTPVVPTPPAAPVPLSGPGVAPASGASAVPAAPAAASAVVAPGAMR	1136
49602:4	67	R.QPAS[+568.212]GPAVEWGGMM[+15.995]YGSQLMTPAERNEYHAR.M	HexNAc(2)Hex(1)	M[+16], S[+568]	1002.2	4	4005.76	4005.76	0	0.2	30	Specific	482.05	69.72	42.57	4.84	34	>WL85_RS12305 ref|WP_060189112.1|gi|982013572| hypothetical protein	2387	Nsco_NS_434_20203020_B_diffuse_HILIC2.41908.41908.4	controllerType=0 controllerNumber=1 scan=41908	113.282	Trypsin	B2	QPASGPAVEWGGMMYGSQLMTPAERNEYHAR	568
28764:4	4	K.LSKPAATTSATTSATTSTGTAATPTAATPAPAPAAS[+568.212]APEAASKPAK.S	HexNAc(2)Hex(1)	S[+568]	1180.84	4	4720.35	4720.34	0	2	98	Specific	482.36	482.36	14.06	10.72	113	>WL85_RS26455 ref|WP_059464384.1|gi|981244674| competence protein ComE	5160	Nsco_NS_434_20203020_B_diffuse_HILIC3.25391.25391.4	controllerType=0 controllerNumber=1 scan=25391	69.9627	Trypsin	B3	LSKPAATTSATTSATTSTGTAATPTAATPAPAPAASAPEAASKPAK	568
22141:3	1406	R.KVVDLPAPSPAS[+568.212]GASASGR.A	HexNAc(2)Hex(1)	S[+568]	779.057	3	2335.16	2335.15	0	1.7	478	Specific	482.7	390.45	51.6	9.96	3	>WL85_RS28395 ref|WP_060187914.1|gi|982012271| penicillin-binding protein 1C	5535	Nsco_NS_434_20203020_B_diffuse_HILIC1.20862.20862.3	controllerType=0 controllerNumber=1 scan=20862	57.9689	Trypsin	B1	KVVDLPAPSPASGASASGR	568
22090:2	1271	A.SPASAPAVPAES[+568.212]IK.M	HexNAc(2)Hex(1)	S[+568]	946.966	2	1892.93	1892.92	0	1.7	23	NRagged	482.92	373.46	0	7.01	5	>WL85_RS06400 ref|WP_059468201.1|gi|981248491| ecotin	1249	Nsco_NS_434_20203020_B_diffuse_HILIC1.20822.20822.2	controllerType=0 controllerNumber=1 scan=20822	57.8708	Trypsin	B1	SPASAPAVPAESIK	568
39859:2	24	R.AISWSQAPAPADAPAS[+568.212]ATAATR.A	HexNAc(2)Hex(1)	S[+568]	1340.14	2	2679.26	2679.26	0	0.7	1795	Specific	484.18	351.66	2.4	8.2	23	>WL85_RS28390 ref|WP_060187912.1|gi|982012269| alpha-2-macroglobulin	5534	Nsco_NS_434_20203020_B_diffuse_HILIC2.33913.33913.2	controllerType=0 controllerNumber=1 scan=33913	92.6412	Trypsin	B2	AISWSQAPAPADAPASATAATR	568
54442:4	90	R.QPAS[+568.212]GPAVEWGGM[+15.995]MYGSQLMTPAERNEYHAR.M	HexNAc(2)Hex(1)	M[+16], S[+568]	1002.2	4	4005.76	4005.76	0	1.4	30	Specific	484.43	123.54	28.88	5.91	32	>WL85_RS12305 ref|WP_060189112.1|gi|982013572| hypothetical protein	2387	Nsco_NS_434_20203020_B_diffuse_HILIC1.46389.46389.4	controllerType=0 controllerNumber=1 scan=46389	122.081	Trypsin	B1	QPASGPAVEWGGMMYGSQLMTPAERNEYHAR	568
57910:3	26	S.EAAAAASAAQAAAAAS[+162.053][+462.149]AS[+568.212][+100.064]AGPVSAAAVDQDANAQAAR.A	Hex(1) 462.1486,HexNAc(2)Hex(1) 100.064	S[+100][+162][+462][+568]	1506.69	3	4518.04	4517.03	1	2.6	146	NRagged	484.49	484.49	0	8.82	57	>WL85_RS15720 ref|WP_059465377.1|gi|981245667| cell envelope protein SmpA	3057	Nsco_NS_434_20203020_B_diffuse_HILIC3.48605.48605.3	controllerType=0 controllerNumber=1 scan=48605	127.686	Trypsin	B3	EAAAAASAAQAAAAASASAGPVSAAAVDQDANAQAAR	1292
61552:3	14	K.KAILESVYQGAGQAAS[+365.132][+231.074]APMPPTQWSYDK.N	HexNAc(1)Hex(1) 231.0743	S[+231][+365]	1197.9	3	3591.68	3590.67	1	0	328	Specific	484.51	372.2	9.6	8.46	36	>WL85_RS22165 ref|WP_059468579.1|gi|981248869| peptide ABC transporter substrate-binding protein	4319	Nsco_NS_434_20203020_B_diffuse_HILIC3.51523.51523.3	controllerType=0 controllerNumber=1 scan=51523	134.529	Trypsin	B3	KAILESVYQGAGQAASAPMPPTQWSYDK	596
65064:3	500	P.GQPGAADSVPAPAASPS[+365.132][+231.074][+100.064]PT[+365.132][+231.074][+100.064]FSPLYQQIK.S	HexNAc(1)Hex(1) 231.0743 100.064,HexNAc(1)Hex(1) 231.0743 100.064	S[+100][+231][+365], T[+100][+231][+365]	1393.32	3	4177.93	4174.95	3	-5.6	21	NRagged	485.19	140.95	1.2	4.57	12	>WL85_RS20130 ref|WP_059450787.1|gi|981230156| GntR family transcriptional regulator	3922	Nsco_NS_434_20203020_B_diffuse_HILIC1.54782.54782.3	controllerType=0 controllerNumber=1 scan=54782	141.951	Trypsin	B1	GQPGAADSVPAPAASPSPTFSPLYQQIK	1392
23876:3	90	R.GQGMGM[+15.995]GMGPGYMHGRPGGPAS[+365.132][+231.074]GAAGQ.-	HexNAc(1)Hex(1) 231.0743	M[+16], S[+231][+365]	1029.43	3	3086.27	3086.26	0	1.9	104	CRagged	485.33	450.47	24.84	10.42	32	>WL85_RS12305 ref|WP_060189112.1|gi|982013572| hypothetical protein	2387	Nsco_NS_434_20203020_B_diffuse_HILIC1.22316.22316.3	controllerType=0 controllerNumber=1 scan=22316	61.5459	Trypsin	B1	GQGMGMGMGPGYMHGRPGGPASGAAGQ	596
23927:3	67	R.GQGMGM[+15.995]GMGPGYMHGRPGGPAS[+568.212]GAAGQ.-	HexNAc(2)Hex(1)	M[+16], S[+568]	1021.09	3	3061.26	3058.26	3	-4.6	104	CRagged	486.87	439.49	39.33	9	34	>WL85_RS12305 ref|WP_060189112.1|gi|982013572| hypothetical protein	2387	Nsco_NS_434_20203020_B_diffuse_HILIC2.21696.21696.3	controllerType=0 controllerNumber=1 scan=21696	61.0426	Trypsin	B2	GQGMGMGMGPGYMHGRPGGPASGAAGQ	568
24305:4	151	K.GASAAQAAPKPNDNS[+568.212]SGTFVFSRPGK.F	HexNAc(2)Hex(1)	S[+568]	783.624	4	3131.47	3130.48	1	-3.5	66	Specific	486.91	119.69	1.2	6.65	18	>WL85_RS27205 ref|WP_059467031.1|gi|981247321| outer membrane lipoprotein carrier protein LolA	5301	Nsco_NS_434_20203020_B_diffuse_HILIC3.22057.22057.4	controllerType=0 controllerNumber=1 scan=22057	61.2944	Trypsin	B3	GASAAQAAPKPNDNSSGTFVFSRPGK	568
74930:4	10	R.NGKMPEDAAGAAAPAEAASAPAQAASGAEPAAASASAALS[+568.212]T[+568.212]IYFETGK.S	HexNAc(2)Hex(1),HexNAc(2)Hex(1)	S[+568], T[+568]	1389.89	4	5556.52	5555.53	1	-1.5	390	Specific	487.01	194.12	1.6	7.02	133	>WL85_RS13170 ref|WP_059511914.1|gi|981294205| cytochrome-c oxidase	2559	Nsco_NS_434_20203020_B_diffuse_HILIC2.61871.61871.4	controllerType=0 controllerNumber=1 scan=61871	164.735	Trypsin	B2	NGKMPEDAAGAAAPAEAASAPAQAASGAEPAAASASAALSTIYFETGK	1136
49656:4	90	R.QPAS[+568.212]GPAVEWGGMM[+15.995]YGSQLMTPAERNEYHAR.M	HexNAc(2)Hex(1)	M[+16], S[+568]	1002.2	4	4005.77	4005.76	0	2.6	30	Specific	487.04	79.38	22.64	5.3	32	>WL85_RS12305 ref|WP_060189112.1|gi|982013572| hypothetical protein	2387	Nsco_NS_434_20203020_B_diffuse_HILIC1.42608.42608.4	controllerType=0 controllerNumber=1 scan=42608	113.143	Trypsin	B1	QPASGPAVEWGGMMYGSQLMTPAERNEYHAR	568
25218:4	5	K.LSKPAATTSATTSATTS[+568.212]T[+568.212]GTAATPTAATPAPAPAASAPEAASKPAK.S	HexNAc(2)Hex(1),HexNAc(2)Hex(1)	S[+568], T[+568]	1322.89	4	5288.55	5288.55	0	-0.8	98	Specific	487.16	487.16	0	9.23	124	>WL85_RS26455 ref|WP_059464384.1|gi|981244674| competence protein ComE	5160	Nsco_NS_434_20203020_B_diffuse_HILIC1.23328.23328.4	controllerType=0 controllerNumber=1 scan=23328	64.2571	Trypsin	B1	LSKPAATTSATTSATTSTGTAATPTAATPAPAPAASAPEAASKPAK	1136
24228:4	151	K.GASAAQAAPKPNDNS[+568.212]SGTFVFSRPGK.F	HexNAc(2)Hex(1)	S[+568]	783.624	4	3131.47	3130.48	1	-3.5	66	Specific	488.26	12.4	1.2	5.01	18	>WL85_RS27205 ref|WP_059467031.1|gi|981247321| outer membrane lipoprotein carrier protein LolA	5301	Nsco_NS_434_20203020_B_diffuse_HILIC3.21997.21997.4	controllerType=0 controllerNumber=1 scan=21997	61.1473	Trypsin	B3	GASAAQAAPKPNDNSSGTFVFSRPGK	568
70366:4	1960	D.PRPT[+568.212][+100.064]PPEQPELEDC[+57.021]C[+57.021]NS[+568.212][+100.064]GC[+57.021]SPC[+57.021]VFDLYDEALAR.Y	HexNAc(2)Hex(1) 100.064,HexNAc(2)Hex(1) 100.064	C[+57]*4, S[+100][+568], T[+100][+568]	1305.31	4	5218.24	5216.22	2	1.4	14	NRagged	488.28	488.28	0	8.08	2	>WL85_RS14705 ref|WP_059914960.1|gi|981720611| oxidoreductase	2861	Nsco_NS_434_20203020_B_diffuse_HILIC2.58294.58294.4	controllerType=0 controllerNumber=1 scan=58294	154.689	Trypsin	B2	PRPTPPEQPELEDCCNSGCSPCVFDLYDEALAR	1336
09203:2	202	K.KLQQWS[+568.212]QQNASGAKPASGE.-	HexNAc(2)Hex(1)	S[+568]	1292.11	2	2583.21	2583.21	0	1.1	124	CRagged	488.4	417.98	7.17	9.94	13	>WL85_RS23575 ref|WP_059508712.1|gi|981290865| hypothetical protein	4596	Nsco_NS_434_20203020_B_diffuse_HILIC3.9812.9812.2	controllerType=0 controllerNumber=1 scan=9812	31.3414	Trypsin	B3	KLQQWSQQNASGAKPASGE	568
76931:3	162	E.PVPLS[+568.212]PGVT[+365.132][+231.074][+100.064]PPAAAQAAS[+568.212][+100.064]AAAAQLASAPAAASATVVVK.A	HexNAc(2)Hex(1),HexNAc(1)Hex(1) 231.0743 100.064,HexNAc(2)Hex(1) 100.064	S[+100][+568]*2, T[+100][+231][+365]	1773.21	3	5317.61	5312.62	5	-4.1	821	NRagged	488.74	488.74	0	6.69	26	>WL85_RS24740 ref|WP_060190539.1|gi|982014999| AsmA family protein	4823	Nsco_NS_434_20203020_B_diffuse_HILIC1.64084.64084.3	controllerType=0 controllerNumber=1 scan=64084	166.077	Trypsin	B1	PVPLSPGVTPPAAAQAASAAAAQLASAPAAASATVVVK	1932
15270:4	600	S.PAAT[+162.053][+462.149]QQGS[+162.053][+462.149]AVSSAAERK.A	Hex(1) 462.1486,Hex(1) 462.1486	S[+162][+462], T[+162][+462]	727.564	4	2907.24	2907.25	0	-4.6	35	NRagged	488.79	357.42	13.2	5.76	3	>WL85_RS09625 ref|WP_060188581.1|gi|982012989| hypothetical protein	1861	Nsco_NS_434_20203020_B_diffuse_HILIC1.15156.15156.4	controllerType=0 controllerNumber=1 scan=15156	43.6559	Trypsin	B1	PAATQQGSAVSSAAERK	1248
26293:5	5	K.SVGHLEENGLTIGGSST[+365.132][+231.074]PPKGVKLSKPAAT[+162.053][+462.149]TSATTSATTS[+162.053][+462.149]TGTAATPTAATPAPAPAASAPEAASKPAK.S	HexNAc(1)Hex(1) 231.0743,Hex(1) 462.1486,Hex(1) 462.1486	S[+162][+462], T[+162][+231][+365][+462]	1650.38	5	8247.89	8241.91	6	-5.5	75	Specific	488.81	488.81	0	8.91	124	>WL85_RS26455 ref|WP_059464384.1|gi|981244674| competence protein ComE	5160	Nsco_NS_434_20203020_B_diffuse_HILIC1.24150.24150.5	controllerType=0 controllerNumber=1 scan=24150	66.2892	Trypsin	B1	SVGHLEENGLTIGGSSTPPKGVKLSKPAATTSATTSATTSTGTAATPTAATPAPAPAASAPEAASKPAK	1844
34889:3	6	K.VAPPPADNGAS[+568.212]QPQQFDPNRALQGK.T	HexNAc(2)Hex(1)	S[+568]	1058.17	3	3172.5	3171.51	1	-4.7	50	Specific	489.47	36.53	36.53	5.55	59	>WL85_RS12820 ref|WP_059465879.1|gi|981246169| cell division protein	2489	Nsco_NS_434_20203020_B_diffuse_HILIC2.30095.30095.3	controllerType=0 controllerNumber=1 scan=30095	82.7394	Trypsin	B2	VAPPPADNGASQPQQFDPNRALQGK	568
07583:2	450	G.KAAAAPAAS[+568.212]APAQP.-	HexNAc(2)Hex(1)	S[+568]	895.441	2	1789.88	1789.87	0	2.8	168	Non	490.05	274.56	274.56	6.6	27	>WL85_RS08015 ref|WP_059467468.1|gi|981247758| hypothetical protein	1555	Nsco_NS_434_20203020_B_diffuse_HILIC1.8609.8609.2	controllerType=0 controllerNumber=1 scan=8609	29.0706	Trypsin	B1	KAAAAPAASAPAQP	568
60907:3	9	K.KAILESVYQGAGQAAS[+365.132][+231.074]APMPPTQWSYDK.N	HexNAc(1)Hex(1) 231.0743	S[+231][+365]	1197.56	3	3590.68	3590.67	0	1.5	328	Specific	491.03	491.03	8.8	10.36	33	>WL85_RS22165 ref|WP_059468579.1|gi|981248869| peptide ABC transporter substrate-binding protein	4319	Nsco_NS_434_20203020_B_diffuse_HILIC1.51621.51621.3	controllerType=0 controllerNumber=1 scan=51621	134.599	Trypsin	B1	KAILESVYQGAGQAASAPMPPTQWSYDK	596
70979:3	153	H.AASPAPAAASAASGAAPALT[+365.132][+231.074]PQQAQQALS[+568.212]VLQNPR.E	HexNAc(1)Hex(1) 231.0743,HexNAc(2)Hex(1)	S[+568], T[+231][+365]	1483.38	3	4448.13	4447.14	1	-1.6	19	NRagged	491.35	491.35	0.98	7.34	23	>WL85_RS20280 ref|WP_059542240.1|gi|981325791| mechanosensitive ion channel protein	3950	Nsco_NS_434_20203020_B_diffuse_HILIC3.58919.58919.3	controllerType=0 controllerNumber=1 scan=58919	151.883	Trypsin	B3	AASPAPAAASAASGAAPALTPQQAQQALSVLQNPR	1164
55226:3	51	K.KASEAAAAAS[+365.132][+231.074]AAQAAAAASASAGPVSAAAVDQDANAQAAR.A	HexNAc(1)Hex(1) 231.0743	S[+231][+365]	1369.65	3	4106.92	4106.92	0	-0.5	143	Specific	491.51	414.43	73.96	10.19	50	>WL85_RS15720 ref|WP_059465377.1|gi|981245667| cell envelope protein SmpA	3057	Nsco_NS_434_20203020_B_diffuse_HILIC1.47071.47071.3	controllerType=0 controllerNumber=1 scan=47071	123.65	Trypsin	B1	KASEAAAAASAAQAAAAASASAGPVSAAAVDQDANAQAAR	596
27474:5	4	K.LSKPAATTSATTSATTSTGTAATPTAATPAPAPAAS[+365.132][+231.074]APEAASKPAK.S	HexNAc(1)Hex(1) 231.0743	S[+231][+365]	950.476	5	4748.35	4748.34	0	3.2	98	Specific	491.78	444.33	0.17	9.47	113	>WL85_RS26455 ref|WP_059464384.1|gi|981244674| competence protein ComE	5160	Nsco_NS_434_20203020_B_diffuse_HILIC3.24451.24451.5	controllerType=0 controllerNumber=1 scan=24451	67.5334	Trypsin	B3	LSKPAATTSATTSATTSTGTAATPTAATPAPAPAASAPEAASKPAK	596
60475:3	15	K.KAILESVYQGAGQAAS[+365.132][+231.074]APMPPTQWSYDK.N	HexNAc(1)Hex(1) 231.0743	S[+231][+365]	1197.56	3	3590.68	3590.67	0	1.9	328	Specific	491.85	491.85	9.6	10.99	29	>WL85_RS22165 ref|WP_059468579.1|gi|981248869| peptide ABC transporter substrate-binding protein	4319	Nsco_NS_434_20203020_B_diffuse_HILIC2.50638.50638.3	controllerType=0 controllerNumber=1 scan=50638	135.03	Trypsin	B2	KAILESVYQGAGQAASAPMPPTQWSYDK	596
42518:5	10	K.QQQQQLAANTPKPAPSATS[+568.212]SAAAKPPTANDANTGYFLQVGAYKTEGDAEQQR.A	HexNAc(2)Hex(1)	S[+568]	1197.78	5	5984.86	5984.85	0	0.3	188	Specific	491.87	184.62	0	7.83	57	>WL85_RS12820 ref|WP_059465879.1|gi|981246169| cell division protein	2489	Nsco_NS_434_20203020_B_diffuse_HILIC1.36707.36707.5	controllerType=0 controllerNumber=1 scan=36707	98.3524	Trypsin	B1	QQQQQLAANTPKPAPSATSSAAAKPPTANDANTGYFLQVGAYKTEGDAEQQR	568
26190:4	151	K.GAS[+365.132][+231.074]AAQAAPKPNDNSSGTFVFSRPGK.F	HexNAc(1)Hex(1) 231.0743	S[+231][+365]	790.623	4	3159.47	3158.48	1	-2.8	66	Specific	491.91	441.24	275.09	7.33	18	>WL85_RS27205 ref|WP_059467031.1|gi|981247321| outer membrane lipoprotein carrier protein LolA	5301	Nsco_NS_434_20203020_B_diffuse_HILIC1.24076.24076.4	controllerType=0 controllerNumber=1 scan=24076	66.074	Trypsin	B1	GASAAQAAPKPNDNSSGTFVFSRPGK	596
74934:3	21	R.NGKMPEDAAGAAAPAEAAS[+365.132][+231.074]APAQAASGAEPAAASASAALSTIYFETGK.S	HexNAc(1)Hex(1) 231.0743	S[+231][+365]	1672.44	3	5015.32	5015.31	0	1.8	390	Specific	492.06	143.31	2	8.29	107	>WL85_RS13170 ref|WP_059511914.1|gi|981294205| cytochrome-c oxidase	2559	Nsco_NS_434_20203020_B_diffuse_HILIC3.62073.62073.3	controllerType=0 controllerNumber=1 scan=62073	160.084	Trypsin	B3	NGKMPEDAAGAAAPAEAASAPAQAASGAEPAAASASAALSTIYFETGK	596
20839:3	67	R.GQGMGMGM[+15.995]GPGYMHGRPGGPAS[+568.212]GAAGQ.-	HexNAc(2)Hex(1)	M[+16], S[+568]	1020.09	3	3058.27	3058.26	0	1.3	104	CRagged	492.43	492.43	33.83	10.71	34	>WL85_RS12305 ref|WP_060189112.1|gi|982013572| hypothetical protein	2387	Nsco_NS_434_20203020_B_diffuse_HILIC2.19218.19218.3	controllerType=0 controllerNumber=1 scan=19218	54.7981	Trypsin	B2	GQGMGMGMGPGYMHGRPGGPASGAAGQ	568
50748:3	26	K.KASEAAAAASAAQAAAAASAS[+365.132][+231.074]AGPVS[+568.212]AAAVDQDANAQAAR.A	HexNAc(1)Hex(1) 231.0743,HexNAc(2)Hex(1)	S[+231][+365][+568]	1559.05	3	4675.15	4675.13	0	2.3	143	Specific	492.46	492.46	0	10.73	57	>WL85_RS15720 ref|WP_059465377.1|gi|981245667| cell envelope protein SmpA	3057	Nsco_NS_434_20203020_B_diffuse_HILIC3.42885.42885.3	controllerType=0 controllerNumber=1 scan=42885	114.123	Trypsin	B3	KASEAAAAASAAQAAAAASASAGPVSAAAVDQDANAQAAR	1164
08850:3	273	K.KLQQWS[+568.212]QQNASGAKPASGE.-	HexNAc(2)Hex(1)	S[+568]	861.741	3	2583.21	2583.21	0	1.5	124	CRagged	492.62	473.21	10.5	10.06	14	>WL85_RS23575 ref|WP_059508712.1|gi|981290865| hypothetical protein	4596	Nsco_NS_434_20203020_B_diffuse_HILIC1.9724.9724.3	controllerType=0 controllerNumber=1 scan=9724	31.3434	Trypsin	B1	KLQQWSQQNASGAKPASGE	568
19404:3	79	A.DAEPASAASAAAPAPVS[+568.212]REPER.E	HexNAc(2)Hex(1)	S[+568]	906.761	3	2718.27	2718.26	0	3.2	35	NRagged	493.54	430.05	1.2	9.74	26	>WL85_RS15000 ref|WP_059464522.1|gi|981244812| TonB-dependent receptor	2916	Nsco_NS_434_20203020_B_diffuse_HILIC2.18054.18054.3	controllerType=0 controllerNumber=1 scan=18054	51.7937	Trypsin	B2	DAEPASAASAAAPAPVSREPER	568
69577:3	359	L.PGKGPEPTSAVPSLPDAET[+568.212][+100.064]PAS[+365.132][+231.074][+100.064]ADVISTNPSPQVPDEYAK.V	HexNAc(2)Hex(1) 100.064,HexNAc(1)Hex(1) 231.0743 100.064	S[+100][+231][+365], T[+100][+568]	1794.83	3	5382.49	5381.51	1	-4.4	13	NRagged	494.05	494.05	0	9.25	13	>WL85_RS07695 ref|WP_060190457.1|gi|982014917| hypothetical protein	1492	Nsco_NS_434_20203020_B_diffuse_HILIC3.57804.57804.3	controllerType=0 controllerNumber=1 scan=57804	149.007	Trypsin	B3	PGKGPEPTSAVPSLPDAETPASADVISTNPSPQVPDEYAK	1364
35489:3	7	K.VAPPPADNGAS[+568.212]QPQQFDPNRALQGK.T	HexNAc(2)Hex(1)	S[+568]	1058.17	3	3172.5	3171.51	1	-2.6	50	Specific	494.22	47.21	47.21	5.67	59	>WL85_RS12820 ref|WP_059465879.1|gi|981246169| cell division protein	2489	Nsco_NS_434_20203020_B_diffuse_HILIC3.30545.30545.3	controllerType=0 controllerNumber=1 scan=30545	83.2336	Trypsin	B3	VAPPPADNGASQPQQFDPNRALQGK	568
55234:3	26	K.KASEAAAAAS[+365.132][+231.074]AAQAAAAASASAGPVSAAAVDQDANAQAAR.A	HexNAc(1)Hex(1) 231.0743	S[+231][+365]	1369.65	3	4106.93	4106.92	0	2.3	143	Specific	494.31	431.29	70.01	10.73	57	>WL85_RS15720 ref|WP_059465377.1|gi|981245667| cell envelope protein SmpA	3057	Nsco_NS_434_20203020_B_diffuse_HILIC3.46507.46507.3	controllerType=0 controllerNumber=1 scan=46507	122.563	Trypsin	B3	KASEAAAAASAAQAAAAASASAGPVSAAAVDQDANAQAAR	596
17983:3	49	P.KAAPADAAS[+365.132][+231.074]SAAAVAGEPR.W	HexNAc(1)Hex(1) 231.0743	S[+231][+365]	769.701	3	2307.09	2307.08	0	1.6	518	NRagged	494.69	408.55	0.8	9.04	14	>WL85_RS03445 ref|WP_059468221.1|gi|981248511| uroporphyrinogen-III synthase	667	Nsco_NS_434_20203020_B_diffuse_HILIC3.16876.16876.3	controllerType=0 controllerNumber=1 scan=16876	48.1518	Trypsin	B3	KAAPADAASSAAAVAGEPR	596
43020:2	814	K.AADAGGAKPAAGAS[+568.212]AAPAAPAPVAVPASAVSGSAAQ.-	HexNAc(2)Hex(1)	S[+568]	1762.87	2	3524.74	3524.72	0	3.6	151	CRagged	494.76	174.06	9.26	7.89	11	>WL85_RS04975 ref|WP_059467857.1|gi|981248147| outer membrane lipid asymmetry maintenance protein MlaD	967	Nsco_NS_434_20203020_B_diffuse_HILIC3.36518.36518.2	controllerType=0 controllerNumber=1 scan=36518	98.3123	Trypsin	B3	AADAGGAKPAAGASAAPAAPAPVAVPASAVSGSAAQ	568
72567:3	10	G.KMPEDAAGAAAPAEAAS[+568.212]APAQAASGAEPAAASASAALSTIYFETGK.S	HexNAc(2)Hex(1)	S[+568]	1606.09	3	4816.27	4816.25	0	2.8	392	NRagged	494.86	448.97	9.54	9.81	133	>WL85_RS13170 ref|WP_059511914.1|gi|981294205| cytochrome-c oxidase	2559	Nsco_NS_434_20203020_B_diffuse_HILIC2.60044.60044.3	controllerType=0 controllerNumber=1 scan=60044	159.554	Trypsin	B2	KMPEDAAGAAAPAEAASAPAQAASGAEPAAASASAALSTIYFETGK	568
71010:4	28	V.TPVGNGTVAAAALPATPNAGAAPGTASGTVVHGTAGT[+365.132][+231.074][+100.064]IS[+365.132][+231.074][+100.064]PPPANATPGQVVVGGKVPDEATK.A	HexNAc(1)Hex(1) 231.0743 100.064,HexNAc(1)Hex(1) 231.0743 100.064	S[+100][+231][+365], T[+100][+231][+365]	1748.87	4	6992.44	6988.45	4	-2	38	NRagged	495.15	49.32	0	3.8	42	>WL85_RS06555 ref|WP_060188720.1|gi|982013161| cell envelope biogenesis protein OmpA	1277	Nsco_NS_434_20203020_B_diffuse_HILIC3.58943.58943.4	controllerType=0 controllerNumber=1 scan=58943	151.958	Trypsin	B3	TPVGNGTVAAAALPATPNAGAAPGTASGTVVHGTAGTISPPPANATPGQVVVGGKVPDEATK	1392
28209:5	4	K.LSKPAATTSATTSATTSTGTAATPTAATPAPAPAAS[+365.132][+231.074]APEAASKPAK.S	HexNAc(1)Hex(1) 231.0743	S[+231][+365]	950.477	5	4748.36	4748.34	0	4	98	Specific	495.7	406.92	11.46	9.13	113	>WL85_RS26455 ref|WP_059464384.1|gi|981244674| competence protein ComE	5160	Nsco_NS_434_20203020_B_diffuse_HILIC3.24969.24969.5	controllerType=0 controllerNumber=1 scan=24969	68.9045	Trypsin	B3	LSKPAATTSATTSATTSTGTAATPTAATPAPAPAASAPEAASKPAK	596
70275:3	73	A.ASPAPAAASAAS[+568.212]GAAPALTPQQAQQALSVLQNPR.E	HexNAc(2)Hex(1)	S[+568]	1260.97	3	3780.91	3779.89	1	2.5	20	NRagged	495.86	422.36	40.9	8.19	36	>WL85_RS20280 ref|WP_059542240.1|gi|981325791| mechanosensitive ion channel protein	3950	Nsco_NS_434_20203020_B_diffuse_HILIC2.58212.58212.3	controllerType=0 controllerNumber=1 scan=58212	154.455	Trypsin	B2	ASPAPAAASAASGAAPALTPQQAQQALSVLQNPR	568
52417:3	813	R.QKPENEAAAVAAAAS[+568.212]ATEPINAPVIGDASK.T	HexNAc(2)Hex(1)	S[+568]	1153.9	3	3459.7	3459.69	0	2.6	631	Specific	495.93	299.9	63.86	8.9	7	>WL85_RS21835 ref|WP_060189458.1|gi|982013918| penicillin-binding protein 2	4253	Nsco_NS_434_20203020_B_diffuse_HILIC1.44758.44758.3	controllerType=0 controllerNumber=1 scan=44758	118.21	Trypsin	B1	QKPENEAAAVAAAASATEPINAPVIGDASK	568
50061:4	28	A.AALPATPNAGAAPGTAS[+365.132][+231.074]GTVVHGTAGTISPPPANATPGQVVVGGKVPDEATK.A	HexNAc(1)Hex(1) 231.0743	S[+231][+365]	1332.17	4	5325.65	5324.67	1	-3.1	48	NRagged	496.01	496.01	16.27	9.1	42	>WL85_RS06555 ref|WP_060188720.1|gi|982013161| cell envelope biogenesis protein OmpA	1277	Nsco_NS_434_20203020_B_diffuse_HILIC3.42342.42342.4	controllerType=0 controllerNumber=1 scan=42342	112.877	Trypsin	B3	AALPATPNAGAAPGTASGTVVHGTAGTISPPPANATPGQVVVGGKVPDEATK	596
21928:4	151	K.GASAAQAAPKPNDNS[+568.212]SGTFVFSRPGK.F	HexNAc(2)Hex(1)	S[+568]	783.377	4	3130.49	3130.48	0	1.7	66	Specific	496.46	212.64	1.2	8.09	18	>WL85_RS27205 ref|WP_059467031.1|gi|981247321| outer membrane lipoprotein carrier protein LolA	5301	Nsco_NS_434_20203020_B_diffuse_HILIC1.20685.20685.4	controllerType=0 controllerNumber=1 scan=20685	57.5243	Trypsin	B1	GASAAQAAPKPNDNSSGTFVFSRPGK	568
42436:3	1222	K.AADAGGAKPAAGAS[+568.212]AAPAAPAPVAVPASAVSGSAAQ.-	HexNAc(2)Hex(1)	S[+568]	1175.58	3	3524.74	3524.72	0	3.2	151	CRagged	496.7	148.57	16.18	5.99	9	>WL85_RS04975 ref|WP_059467857.1|gi|981248147| outer membrane lipid asymmetry maintenance protein MlaD	967	Nsco_NS_434_20203020_B_diffuse_HILIC1.36648.36648.3	controllerType=0 controllerNumber=1 scan=36648	98.2124	Trypsin	B1	AADAGGAKPAAGASAAPAAPAPVAVPASAVSGSAAQ	568
35710:5	56	E.TDKLASELIS[+162.053][+462.149]KHPELR.L	Hex(1) 462.1486	S[+162][+462]	493.05	5	2461.22	2461.22	0	1.2	399	NRagged	496.98	378.77	2.4	9.46	16	>WL85_RS26690 ref|WP_060190007.1|gi|982014467| RNA-binding transcriptional accessory protein	5206	Nsco_NS_434_20203020_B_diffuse_HILIC2.30734.30734.4	controllerType=0 controllerNumber=1 scan=30734	84.4522	Trypsin	B2	TDKLASELISKHPELR	624
24916:4	151	K.GASAAQAAPKPNDNS[+568.212]SGTFVFSRPGK.F	HexNAc(2)Hex(1)	S[+568]	783.372	4	3130.47	3130.48	0	-4.3	66	Specific	497.54	187.56	1.2	6.94	18	>WL85_RS27205 ref|WP_059467031.1|gi|981247321| outer membrane lipoprotein carrier protein LolA	5301	Nsco_NS_434_20203020_B_diffuse_HILIC1.23103.23103.4	controllerType=0 controllerNumber=1 scan=23103	63.6129	Trypsin	B1	GASAAQAAPKPNDNSSGTFVFSRPGK	568
47916:3	572	K.ASPPYAADKPIVVVSPPATAAAPASPAS[+365.132][+231.074]AAR.-	HexNAc(1)Hex(1) 231.0743	S[+231][+365]	1166.59	3	3497.75	3497.75	0	-0.3	291	Specific	497.77	497.77	2.68	9.92	8	>WL85_RS06100 ref|WP_060190267.1|gi|982014727| photosystem reaction center subunit H	1191	Nsco_NS_434_20203020_B_diffuse_HILIC2.40602.40602.3	controllerType=0 controllerNumber=1 scan=40602	109.987	Trypsin	B2	ASPPYAADKPIVVVSPPATAAAPASPASAAR	596
49854:4	28	A.AAALPATPNAGAAPGTAS[+568.212]GTVVHGTAGTISPPPANATPGQVVVGGKVPDEATK.A	HexNAc(2)Hex(1)	S[+568]	1342.68	4	5367.7	5367.71	0	-1.9	47	NRagged	498.1	498.1	15.77	9.08	42	>WL85_RS06555 ref|WP_060188720.1|gi|982013161| cell envelope biogenesis protein OmpA	1277	Nsco_NS_434_20203020_B_diffuse_HILIC3.42173.42173.4	controllerType=0 controllerNumber=1 scan=42173	112.43	Trypsin	B3	AAALPATPNAGAAPGTASGTVVHGTAGTISPPPANATPGQVVVGGKVPDEATK	568
75500:3	118	R.DASKSEPVPLSPGVT[+162.053][+462.149]PPAAAQAAS[+365.132][+231.074][+100.064]AAAAQLASAPAAASATVVVK.A	Hex(1) 462.1486,HexNAc(1)Hex(1) 231.0743 100.064	S[+100][+231][+365], T[+162][+462]	1773.2	3	5317.6	5317.6	0	0	815	Specific	498.56	498.56	0	10.53	34	>WL85_RS24740 ref|WP_060190539.1|gi|982014999| AsmA family protein	4823	Nsco_NS_434_20203020_B_diffuse_HILIC2.62314.62314.3	controllerType=0 controllerNumber=1 scan=62314	166.018	Trypsin	B2	DASKSEPVPLSPGVTPPAAAQAASAAAAQLASAPAAASATVVVK	1320
25174:4	151	K.GASAAQAAPKPNDNS[+365.132][+231.074]SGTFVFSRPGK.F	HexNAc(1)Hex(1) 231.0743	S[+231][+365]	790.625	4	3159.48	3158.48	1	-0.5	66	Specific	498.73	498.73	1.2	9.48	18	>WL85_RS27205 ref|WP_059467031.1|gi|981247321| outer membrane lipoprotein carrier protein LolA	5301	Nsco_NS_434_20203020_B_diffuse_HILIC1.23293.23293.4	controllerType=0 controllerNumber=1 scan=23293	64.1637	Trypsin	B1	GASAAQAAPKPNDNSSGTFVFSRPGK	596
25131:4	110	K.GASAAQAAPKPNDNSS[+162.053][+462.149]GTFVFSRPGK.F	Hex(1) 462.1486	S[+162][+462]	797.374	4	3186.47	3186.47	0	0.9	66	Specific	499.35	470.16	0	10.09	25	>WL85_RS27205 ref|WP_059467031.1|gi|981247321| outer membrane lipoprotein carrier protein LolA	5301	Nsco_NS_434_20203020_B_diffuse_HILIC2.22636.22636.4	controllerType=0 controllerNumber=1 scan=22636	63.514	Trypsin	B2	GASAAQAAPKPNDNSSGTFVFSRPGK	624
25594:4	110	K.GASAAQAAPKPNDNS[+568.212]SGTFVFSRPGK.F	HexNAc(2)Hex(1)	S[+568]	783.623	4	3131.47	3130.48	1	-4.2	66	Specific	499.46	104.97	6.68	5.86	25	>WL85_RS27205 ref|WP_059467031.1|gi|981247321| outer membrane lipoprotein carrier protein LolA	5301	Nsco_NS_434_20203020_B_diffuse_HILIC2.22984.22984.4	controllerType=0 controllerNumber=1 scan=22984	64.4568	Trypsin	B2	GASAAQAAPKPNDNSSGTFVFSRPGK	568
36527:4	50	Q.AVAPRDDDTSDVQAGVAHDEPPAS[+365.132][+231.074]DVAVAAAPATK.D	HexNAc(1)Hex(1) 231.0743	S[+231][+365]	1003.72	4	4011.86	4010.85	1	1.2	107	NRagged	499.52	499.52	1.2	9.13	14	>WL85_RS19980 ref|WP_059542280.1|gi|981325831| sporulation protein	3892	Nsco_NS_434_20203020_B_diffuse_HILIC1.32002.32002.4	controllerType=0 controllerNumber=1 scan=32002	86.5241	Trypsin	B1	AVAPRDDDTSDVQAGVAHDEPPASDVAVAAAPATK	596
24423:4	4	S.KPAATTSATTSATTSTGTAAT[+568.212]PTAAT[+568.212][+100.064]PAPAPAAS[+568.212][+100.064]APEAASKPAK.S	HexNAc(2)Hex(1),HexNAc(2)Hex(1) 100.064,HexNAc(2)Hex(1) 100.064	S[+100][+568], T[+100][+568]*2	1465.45	4	5858.78	5856.78	2	-1.3	100	NRagged	500.18	500.18	0	8.74	113	>WL85_RS26455 ref|WP_059464384.1|gi|981244674| competence protein ComE	5160	Nsco_NS_434_20203020_B_diffuse_HILIC3.22151.22151.4	controllerType=0 controllerNumber=1 scan=22151	61.5135	Trypsin	B3	KPAATTSATTSATTSTGTAATPTAATPAPAPAASAPEAASKPAK	1904
58663:4	218	R.DHGRPSM[+15.995]FFPSATQTAPAAAGGAS[+568.212]GTGATTTAGEVPAAAAGAAPSTTAPAAQAQLVK.F	HexNAc(2)Hex(1)	M[+16], S[+568]	1452.2	4	5805.78	5805.77	0	2.3	26	Specific	500.22	204.08	51.66	7.81	14	>WL85_RS21520 ref|WP_059508375.1|gi|981290528| membrane protein insertase YidC	4194	Nsco_NS_434_20203020_B_diffuse_HILIC2.49209.49209.4	controllerType=0 controllerNumber=1 scan=49209	131.403	Trypsin	B2	DHGRPSMFFPSATQTAPAAAGGASGTGATTTAGEVPAAAAGAAPSTTAPAAQAQLVK	568
52238:3	51	K.KASEAAAAASAAQAAAAASAS[+365.132][+231.074]AGPVS[+568.212]AAAVDQDANAQAAR.A	HexNAc(1)Hex(1) 231.0743,HexNAc(2)Hex(1)	S[+231][+365][+568]	1559.05	3	4675.15	4675.13	0	2.9	143	Specific	500.48	500.48	0	11.15	50	>WL85_RS15720 ref|WP_059465377.1|gi|981245667| cell envelope protein SmpA	3057	Nsco_NS_434_20203020_B_diffuse_HILIC1.44623.44623.3	controllerType=0 controllerNumber=1 scan=44623	117.882	Trypsin	B1	KASEAAAAASAAQAAAAASASAGPVSAAAVDQDANAQAAR	1164
46179:3	624	K.ASPPYAADKPIVVVSPPATAAAPASPAS[+568.212]AAR.-	HexNAc(2)Hex(1)	S[+568]	1157.26	3	3469.77	3469.76	0	2.2	291	Specific	500.5	500.5	11.21	10.87	7	>WL85_RS06100 ref|WP_060190267.1|gi|982014727| photosystem reaction center subunit H	1191	Nsco_NS_434_20203020_B_diffuse_HILIC1.39897.39897.3	controllerType=0 controllerNumber=1 scan=39897	106.61	Trypsin	B1	ASPPYAADKPIVVVSPPATAAAPASPASAAR	568
74731:4	126	K.VFQYIQPQDAQALQAASPSGASGAQAAAAPADAATVGAVPDASVQS[+568.212]TPLQPPAPISNSSSVHPGNPK.A	HexNAc(2)Hex(1)	S[+568]	1758.36	4	7030.43	7028.42	2	1	195	Specific	500.5	54.2	0	4.94	41	>WL85_RS00415 ref|WP_059465105.1|gi|981245395| BON domain protein	79	Nsco_NS_434_20203020_B_diffuse_HILIC3.61907.61907.4	controllerType=0 controllerNumber=1 scan=61907	159.659	Trypsin	B3	VFQYIQPQDAQALQAASPSGASGAQAAAAPADAATVGAVPDASVQSTPLQPPAPISNSSSVHPGNPK	568
71192:4	21	M.PEDAAGAAAPAEAASAPAQAASGAEPAAASASAALS[+365.132][+231.074][+100.064]T[+365.132][+231.074][+100.064]IYFETGK.S	HexNAc(1)Hex(1) 231.0743 100.064,HexNAc(1)Hex(1) 231.0743 100.064	S[+100][+231][+365], T[+100][+231][+365]	1346.87	4	5384.47	5381.45	3	2	394	NRagged	500.69	148.13	0.68	5.76	107	>WL85_RS13170 ref|WP_059511914.1|gi|981294205| cytochrome-c oxidase	2559	Nsco_NS_434_20203020_B_diffuse_HILIC3.59093.59093.2	controllerType=0 controllerNumber=1 scan=59093	152.323	Trypsin	B3	PEDAAGAAAPAEAASAPAQAASGAEPAAASASAALSTIYFETGK	1392
24185:3	67	R.GQGMGM[+15.995]GMGPGYMHGRPGGPAS[+365.132][+231.074]GAAGQ.-	HexNAc(1)Hex(1) 231.0743	M[+16], S[+231][+365]	1029.43	3	3086.27	3086.26	0	2.6	104	CRagged	501.76	482.21	14.94	10.93	34	>WL85_RS12305 ref|WP_060189112.1|gi|982013572| hypothetical protein	2387	Nsco_NS_434_20203020_B_diffuse_HILIC2.21909.21909.3	controllerType=0 controllerNumber=1 scan=21909	61.5649	Trypsin	B2	GQGMGMGMGPGYMHGRPGGPASGAAGQ	596
54371:3	20	Y.ESAS[+568.212]S[+365.132][+231.074][+100.064]RPLGGTEQGAQALAPQATFADYK.V	HexNAc(2)Hex(1),HexNAc(1)Hex(1) 231.0743 100.064	S[+100][+231][+365][+568]	1373.97	3	4119.89	4115.87	4	1.9	12	NRagged	502.1	502.1	0	8.99	36	>WL85_RS15465 ref|WP_059538682.1|gi|981322067| ribonucleotide-diphosphate reductase subunit alpha	3006	Nsco_NS_434_20203020_B_diffuse_HILIC2.45705.45705.3	controllerType=0 controllerNumber=1 scan=45705	122.651	Trypsin	B2	ESASSRPLGGTEQGAQALAPQATFADYK	1264
73739:5	105	Q.PQDAQALQAASPSGASGAQAAAAPADAAT[+365.132][+231.074][+100.064]VGAVPDASVQS[+365.132][+231.074][+100.064]TPLQPPAPISNSSSVHPGNPK.A	HexNAc(1)Hex(1) 231.0743 100.064,HexNAc(1)Hex(1) 231.0743 100.064	S[+100][+231][+365], T[+100][+231][+365]	1416.87	5	7080.34	7074.35	6	-4.5	201	NRagged	502.46	75.42	0	2.41	52	>WL85_RS00415 ref|WP_059465105.1|gi|981245395| BON domain protein	79	Nsco_NS_434_20203020_B_diffuse_HILIC1.61602.61602.5	controllerType=0 controllerNumber=1 scan=61602	159.376	Trypsin	B1	PQDAQALQAASPSGASGAQAAAAPADAATVGAVPDASVQSTPLQPPAPISNSSSVHPGNPK	1392
57946:3	26	S.EAAAAASAAQAAAAAS[+365.132][+231.074][+100.064]AS[+365.132][+231.074]AGPVSAAAVDQDANAQAAR.A	HexNAc(1)Hex(1) 231.0743 100.064,HexNAc(1)Hex(1) 231.0743	S[+100][+231]*2[+365]*2	1507.02	3	4519.05	4517.03	2	3.3	146	NRagged	502.57	480.89	0	8.47	57	>WL85_RS15720 ref|WP_059465377.1|gi|981245667| cell envelope protein SmpA	3057	Nsco_NS_434_20203020_B_diffuse_HILIC3.48632.48632.3	controllerType=0 controllerNumber=1 scan=48632	127.753	Trypsin	B3	EAAAAASAAQAAAAASASAGPVSAAAVDQDANAQAAR	1292
25628:4	151	K.GASAAQAAPKPNDNS[+365.132][+231.074]SGTFVFSRPGK.F	HexNAc(1)Hex(1) 231.0743	S[+231][+365]	790.374	4	3158.47	3158.48	0	-0.8	66	Specific	502.91	487.61	1.2	9.61	18	>WL85_RS27205 ref|WP_059467031.1|gi|981247321| outer membrane lipoprotein carrier protein LolA	5301	Nsco_NS_434_20203020_B_diffuse_HILIC3.23059.23059.4	controllerType=0 controllerNumber=1 scan=23059	63.9776	Trypsin	B3	GASAAQAAPKPNDNSSGTFVFSRPGK	596
21903:8	1119	F.AS[+568.212][+100.064]LALAHLT[+568.212]REYPNKLTHSLEGPHDVQGPR.A	HexNAc(2)Hex(1) 100.064,HexNAc(2)Hex(1)	S[+100][+568], T[+568]	569.407	8	4548.21	4544.22	4	-5.2	14	NRagged	503.1	503.1	0	7.88	3	>WL85_RS19555 ref|WP_060188908.1|gi|982013368| hypothetical protein	3809	Nsco_NS_434_20203020_B_diffuse_HILIC2.20101.20101.4	controllerType=0 controllerNumber=1 scan=20101	57.0354	Trypsin	B2	ASLALAHLTREYPNKLTHSLEGPHDVQGPR	1236
50995:3	44	K.KASEAAAAASAAQAAAAAS[+365.132][+231.074]AS[+568.212]AGPVSAAAVDQDANAQAAR.A	HexNAc(1)Hex(1) 231.0743,HexNAc(2)Hex(1)	S[+231][+365][+568]	1559.05	3	4675.13	4675.13	0	-1.7	143	Specific	503.35	501.47	0	9.53	52	>WL85_RS15720 ref|WP_059465377.1|gi|981245667| cell envelope protein SmpA	3057	Nsco_NS_434_20203020_B_diffuse_HILIC2.43031.43031.3	controllerType=0 controllerNumber=1 scan=43031	116.094	Trypsin	B2	KASEAAAAASAAQAAAAASASAGPVSAAAVDQDANAQAAR	1164
39569:3	898	K.AADAGGAKPAAGASAAPAAPAPVAVPAS[+365.132][+231.074]AVS[+568.212]GSAAQ.-	HexNAc(1)Hex(1) 231.0743,HexNAc(2)Hex(1)	S[+231][+365][+568]	1374.32	3	4120.94	4120.93	0	1.4	151	CRagged	503.42	301.86	0	7.47	9	>WL85_RS04975 ref|WP_059467857.1|gi|981248147| outer membrane lipid asymmetry maintenance protein MlaD	967	Nsco_NS_434_20203020_B_diffuse_HILIC2.33694.33694.3	controllerType=0 controllerNumber=1 scan=33694	92.0669	Trypsin	B2	AADAGGAKPAAGASAAPAAPAPVAVPASAVSGSAAQ	1164
60705:3	15	K.KAILESVYQGAGQAAS[+365.132][+231.074]APMPPTQWSYDK.N	HexNAc(1)Hex(1) 231.0743	S[+231][+365]	1197.57	3	3590.68	3590.67	0	2.9	328	Specific	503.51	430.69	9.6	10.93	29	>WL85_RS22165 ref|WP_059468579.1|gi|981248869| peptide ABC transporter substrate-binding protein	4319	Nsco_NS_434_20203020_B_diffuse_HILIC2.50804.50804.3	controllerType=0 controllerNumber=1 scan=50804	135.426	Trypsin	B2	KAILESVYQGAGQAASAPMPPTQWSYDK	596
30649:5	3	K.PAATTSATTSATTSTGTAAT[+568.212]PT[+162.053][+462.149]AATPAPAPAAS[+365.132][+231.074]APEAASKPAK.S	HexNAc(2)Hex(1),Hex(1) 462.1486,HexNAc(1)Hex(1) 231.0743	S[+231][+365], T[+162][+462][+568]	1124.12	5	5616.56	5612.54	4	0.4	101	Specific	503.96	503.96	16.69	6.59	134	>WL85_RS26455 ref|WP_059464384.1|gi|981244674| competence protein ComE	5160	Nsco_NS_434_20203020_B_diffuse_HILIC2.26796.26796.4	controllerType=0 controllerNumber=1 scan=26796	74.3937	Trypsin	B2	PAATTSATTSATTSTGTAATPTAATPAPAPAASAPEAASKPAK	1788
47259:3	572	K.ASPPYAADKPIVVVSPPATAAAPAS[+365.132][+231.074]PASAAR.-	HexNAc(1)Hex(1) 231.0743	S[+231][+365]	1166.59	3	3497.76	3497.75	0	1.3	291	Specific	504.28	504.28	7.2	10.82	8	>WL85_RS06100 ref|WP_060190267.1|gi|982014727| photosystem reaction center subunit H	1191	Nsco_NS_434_20203020_B_diffuse_HILIC2.40081.40081.3	controllerType=0 controllerNumber=1 scan=40081	108.717	Trypsin	B2	ASPPYAADKPIVVVSPPATAAAPASPASAAR	596
26562:5	3	K.SVGHLEENGLTIGGSST[+365.132][+231.074]PPKGVKLSKPAATTSATTSAT[+162.053][+462.149]TSTGTAATPTAATPAPAPAAS[+162.053][+462.149]APEAASKPAK.S	HexNAc(1)Hex(1) 231.0743,Hex(1) 462.1486,Hex(1) 462.1486	S[+162][+462], T[+162][+231][+365][+462]	1649.58	5	8243.88	8241.91	2	-4.8	75	Specific	504.48	504.48	0	9.84	134	>WL85_RS26455 ref|WP_059464384.1|gi|981244674| competence protein ComE	5160	Nsco_NS_434_20203020_B_diffuse_HILIC2.23715.23715.5	controllerType=0 controllerNumber=1 scan=23715	66.3165	Trypsin	B2	SVGHLEENGLTIGGSSTPPKGVKLSKPAATTSATTSATTSTGTAATPTAATPAPAPAASAPEAASKPAK	1844
23570:3	90	R.GQGMGM[+15.995]GMGPGYMHGRPGGPAS[+365.132][+231.074]GAAGQ.-	HexNAc(1)Hex(1) 231.0743	M[+16], S[+231][+365]	1029.76	3	3087.27	3086.26	1	1.5	104	CRagged	504.67	504.67	51.34	10.36	32	>WL85_RS12305 ref|WP_060189112.1|gi|982013572| hypothetical protein	2387	Nsco_NS_434_20203020_B_diffuse_HILIC1.22038.22038.3	controllerType=0 controllerNumber=1 scan=22038	60.8247	Trypsin	B1	GQGMGMGMGPGYMHGRPGGPASGAAGQ	596
83159:2	1299	K.SKVGDEAVEGGAS[+568.212]AGMQGGASASGAAQ.-	HexNAc(2)Hex(1)	S[+568]	1459.64	2	2918.27	2918.27	0	0.4	110	CRagged	504.69	91.03	12	6.88	3	>WL85_RS01065 ref|WP_060188070.1|gi|982012427| hypothetical protein	206	Nsco_NS_434_20203020_B_diffuse_HILIC3.68458.68458.2	controllerType=0 controllerNumber=1 scan=68458	176.107	Trypsin	B3	SKVGDEAVEGGASAGMQGGASASGAAQ	568
67574:4	21	K.QVADARNGKMPEDAAGAAAPAEAASAPAQAASGAEPAAASASAALS[+568.212]T[+568.212]IYFETGK.S	HexNAc(2)Hex(1),HexNAc(2)Hex(1)	S[+568], T[+568]	1549.72	4	6195.84	6195.86	0	-2.9	384	Specific	504.71	326.05	3.6	8.56	107	>WL85_RS13170 ref|WP_059511914.1|gi|981294205| cytochrome-c oxidase	2559	Nsco_NS_434_20203020_B_diffuse_HILIC3.56206.56206.4	controllerType=0 controllerNumber=1 scan=56206	145.238	Trypsin	B3	QVADARNGKMPEDAAGAAAPAEAASAPAQAASGAEPAAASASAALSTIYFETGK	1136
16445:6	54	L.VNVRAQGS[+568.212][+100.064]GGT[+365.132][+231.074][+100.064]QVAVVDANGKVDNS[+365.132][+231.074][+100.064]SDAQR.I	HexNAc(2)Hex(1) 100.064,HexNAc(1)Hex(1) 231.0743 100.064,HexNAc(1)Hex(1) 231.0743 100.064	S[+100]*2[+231][+365][+568], T[+100][+231][+365]	844.388	6	5061.29	5060.31	1	-4	342	NRagged	505.28	505.28	1.2	8.35	20	>WL85_RS07320 ref|WP_060188248.1|gi|982012605| hypothetical protein	1419	Nsco_NS_434_20203020_B_diffuse_HILIC3.15663.15663.3	controllerType=0 controllerNumber=1 scan=15663	45.0993	Trypsin	B3	VNVRAQGSGGTQVAVVDANGKVDNSSDAQR	2060
19264:3	35	P.KAAPADAAS[+365.132][+231.074]SAAAVAGEPR.W	HexNAc(1)Hex(1) 231.0743	S[+231][+365]	769.701	3	2307.09	2307.08	0	1.7	518	NRagged	505.44	393.75	0.8	9.09	23	>WL85_RS03445 ref|WP_059468221.1|gi|981248511| uroporphyrinogen-III synthase	667	Nsco_NS_434_20203020_B_diffuse_HILIC2.17939.17939.3	controllerType=0 controllerNumber=1 scan=17939	51.5383	Trypsin	B2	KAAPADAASSAAAVAGEPR	596
22464:4	110	K.GASAAQAAPKPNDNS[+568.212]S[+365.132][+231.074]GTFVFSRPGK.F	HexNAc(2)Hex(1),HexNAc(1)Hex(1) 231.0743	S[+231][+365][+568]	932.429	4	3726.69	3726.69	0	1.7	66	Specific	506.05	154.19	0	7.79	25	>WL85_RS27205 ref|WP_059467031.1|gi|981247321| outer membrane lipoprotein carrier protein LolA	5301	Nsco_NS_434_20203020_B_diffuse_HILIC2.20527.20527.4	controllerType=0 controllerNumber=1 scan=20527	58.1933	Trypsin	B2	GASAAQAAPKPNDNSSGTFVFSRPGK	1164
34774:3	10	K.VAPPPADNGAS[+568.212]QPQQFDPNRALQGK.T	HexNAc(2)Hex(1)	S[+568]	1058.17	3	3172.5	3171.51	1	-4	50	Specific	506.21	100.19	100.19	6.18	57	>WL85_RS12820 ref|WP_059465879.1|gi|981246169| cell division protein	2489	Nsco_NS_434_20203020_B_diffuse_HILIC1.30635.30635.3	controllerType=0 controllerNumber=1 scan=30635	82.9701	Trypsin	B1	VAPPPADNGASQPQQFDPNRALQGK	568
24003:3	67	R.GQGMGM[+15.995]GMGPGYMHGRPGGPAS[+568.212]GAAGQ.-	HexNAc(2)Hex(1)	M[+16], S[+568]	1020.1	3	3058.27	3058.26	0	2.1	104	CRagged	506.45	506.45	16.33	11.09	34	>WL85_RS12305 ref|WP_060189112.1|gi|982013572| hypothetical protein	2387	Nsco_NS_434_20203020_B_diffuse_HILIC2.21758.21758.3	controllerType=0 controllerNumber=1 scan=21758	61.1835	Trypsin	B2	GQGMGMGMGPGYMHGRPGGPASGAAGQ	568
52942:3	26	K.KAS[+568.212]EAAAAASAAQAAAAASASAGPVSAAAVDQDANAQAAR.A	HexNAc(2)Hex(1)	S[+568]	1360.64	3	4079.92	4078.93	1	-3.7	143	Specific	506.46	369.08	93.3	8.3	57	>WL85_RS15720 ref|WP_059465377.1|gi|981245667| cell envelope protein SmpA	3057	Nsco_NS_434_20203020_B_diffuse_HILIC3.44602.44602.3	controllerType=0 controllerNumber=1 scan=44602	118.114	Trypsin	B3	KASEAAAAASAAQAAAAASASAGPVSAAAVDQDANAQAAR	568
45675:4	6	K.QQQQQLAANTPKPAPS[+365.132][+231.074]ATSSAAAKPPTANDANTGYFLQVGAYK.T	HexNAc(1)Hex(1) 231.0743	S[+231][+365]	1250.36	4	4998.43	4998.41	0	3.6	188	Specific	506.48	506.48	0	10.9	59	>WL85_RS12820 ref|WP_059465879.1|gi|981246169| cell division protein	2489	Nsco_NS_434_20203020_B_diffuse_HILIC2.38802.38802.4	controllerType=0 controllerNumber=1 scan=38802	105.445	Trypsin	B2	QQQQQLAANTPKPAPSATSSAAAKPPTANDANTGYFLQVGAYK	596
66083:5	26	V.TPVGNGTVAAAALPATPNAGAAPGT[+365.132][+231.074][+100.064]ASGTVVHGTAGTIS[+162.053][+462.149]PPPANATPGQVVVGGKVPDEATK.A	HexNAc(1)Hex(1) 231.0743 100.064,Hex(1) 462.1486	S[+162][+462], T[+100][+231][+365]	1384.28	5	6917.39	6916.38	1	2.2	38	NRagged	506.48	506.48	0	8.96	44	>WL85_RS06555 ref|WP_060188720.1|gi|982013161| cell envelope biogenesis protein OmpA	1277	Nsco_NS_434_20203020_B_diffuse_HILIC2.54994.54994.5	controllerType=0 controllerNumber=1 scan=54994	145.717	Trypsin	B2	TPVGNGTVAAAALPATPNAGAAPGTASGTVVHGTAGTISPPPANATPGQVVVGGKVPDEATK	1320
53382:3	26	K.KASEAAAAASAAQAAAAASASAGPVS[+568.212]AAAVDQDANAQAAR.A	HexNAc(2)Hex(1)	S[+568]	1360.32	3	4078.93	4078.93	0	1.4	143	Specific	507.64	507.64	4.33	10.74	57	>WL85_RS15720 ref|WP_059465377.1|gi|981245667| cell envelope protein SmpA	3057	Nsco_NS_434_20203020_B_diffuse_HILIC3.44947.44947.3	controllerType=0 controllerNumber=1 scan=44947	118.944	Trypsin	B3	KASEAAAAASAAQAAAAASASAGPVSAAAVDQDANAQAAR	568
25362:4	110	K.GASAAQAAPKPNDNS[+162.053][+462.149]SGTFVFSRPGK.F	Hex(1) 462.1486	S[+162][+462]	797.374	4	3186.48	3186.47	0	1.3	66	Specific	507.65	462.71	0	10.19	25	>WL85_RS27205 ref|WP_059467031.1|gi|981247321| outer membrane lipoprotein carrier protein LolA	5301	Nsco_NS_434_20203020_B_diffuse_HILIC2.22809.22809.4	controllerType=0 controllerNumber=1 scan=22809	63.9905	Trypsin	B2	GASAAQAAPKPNDNSSGTFVFSRPGK	624
54399:4	90	R.QPASGPAVEWGGMMYGS[+365.132][+231.074]QLMTPAERNEYHAR.M	HexNAc(1)Hex(1) 231.0743	S[+231][+365]	1005.94	4	4020.75	4017.76	3	-4.6	30	Specific	509.48	450.52	3.6	9.24	32	>WL85_RS12305 ref|WP_060189112.1|gi|982013572| hypothetical protein	2387	Nsco_NS_434_20203020_B_diffuse_HILIC1.46356.46356.4	controllerType=0 controllerNumber=1 scan=46356	121.999	Trypsin	B1	QPASGPAVEWGGMMYGSQLMTPAERNEYHAR	596
66965:4	20	K.QVADARNGKMPEDAAGAAAPAEAASAPAQAASGAEPAAASASAALS[+568.212]T[+568.212]IYFETGK.S	HexNAc(2)Hex(1),HexNAc(2)Hex(1)	S[+568], T[+568]	1549.97	4	6196.85	6195.86	1	-1.4	384	Specific	509.84	283.28	3.6	7.72	105	>WL85_RS13170 ref|WP_059511914.1|gi|981294205| cytochrome-c oxidase	2559	Nsco_NS_434_20203020_B_diffuse_HILIC1.56292.56292.4	controllerType=0 controllerNumber=1 scan=56292	145.647	Trypsin	B1	QVADARNGKMPEDAAGAAAPAEAASAPAQAASGAEPAAASASAALSTIYFETGK	1136
20976:3	102	R.GQGMGM[+15.995]GMGPGYMHGRPGGPAS[+568.212]GAAGQ.-	HexNAc(2)Hex(1)	M[+16], S[+568]	1020.1	3	3058.27	3058.26	0	2.8	104	CRagged	510.92	510.92	60.97	11	22	>WL85_RS12305 ref|WP_060189112.1|gi|982013572| hypothetical protein	2387	Nsco_NS_434_20203020_B_diffuse_HILIC3.19303.19303.3	controllerType=0 controllerNumber=1 scan=19303	54.1953	Trypsin	B3	GQGMGMGMGPGYMHGRPGGPASGAAGQ	568
40372:3	814	K.AADAGGAKPAAGASAAPAAPAPVAVPAS[+365.132][+231.074]AVS[+568.212]GSAAQ.-	HexNAc(1)Hex(1) 231.0743,HexNAc(2)Hex(1)	S[+231][+365][+568]	1374.99	3	4122.95	4120.93	2	2.9	151	CRagged	511.04	235.27	0	7.79	11	>WL85_RS04975 ref|WP_059467857.1|gi|981248147| outer membrane lipid asymmetry maintenance protein MlaD	967	Nsco_NS_434_20203020_B_diffuse_HILIC3.34365.34365.3	controllerType=0 controllerNumber=1 scan=34365	92.8831	Trypsin	B3	AADAGGAKPAAGASAAPAAPAPVAVPASAVSGSAAQ	1164
23090:3	102	R.GQGMGMGM[+15.995]GPGYMHGRPGGPAS[+365.132][+231.074]GAAGQ.-	HexNAc(1)Hex(1) 231.0743	M[+16], S[+231][+365]	1029.43	3	3086.26	3086.26	0	0.5	104	CRagged	511.06	503.53	12.79	10.53	22	>WL85_RS12305 ref|WP_060189112.1|gi|982013572| hypothetical protein	2387	Nsco_NS_434_20203020_B_diffuse_HILIC3.20999.20999.3	controllerType=0 controllerNumber=1 scan=20999	58.6345	Trypsin	B3	GQGMGMGMGPGYMHGRPGGPASGAAGQ	596
73455:5	105	I.QPQDAQALQAAS[+568.212][+100.064]PSGASGAQAAAAPADAATVGAVPDASVQST[+568.212][+100.064]PLQPPAPISNSSSVHPGNPK.A	HexNAc(2)Hex(1) 100.064,HexNAc(2)Hex(1) 100.064	S[+100][+568], T[+100][+568]	1430.89	5	7150.42	7146.42	4	-1.9	200	NRagged	511.87	511.87	0	5.9	52	>WL85_RS00415 ref|WP_059465105.1|gi|981245395| BON domain protein	79	Nsco_NS_434_20203020_B_diffuse_HILIC1.61400.61400.5	controllerType=0 controllerNumber=1 scan=61400	158.844	Trypsin	B1	QPQDAQALQAASPSGASGAQAAAAPADAATVGAVPDASVQSTPLQPPAPISNSSSVHPGNPK	1336
52790:3	879	R.QKPENEAAAVAAAAS[+568.212]ATEPINAPVIGDASK.T	HexNAc(2)Hex(1)	S[+568]	1153.9	3	3459.69	3459.69	0	1.6	631	Specific	512.25	284.24	51.24	8.96	6	>WL85_RS21835 ref|WP_060189458.1|gi|982013918| penicillin-binding protein 2	4253	Nsco_NS_434_20203020_B_diffuse_HILIC3.44480.44480.3	controllerType=0 controllerNumber=1 scan=44480	117.835	Trypsin	B3	QKPENEAAAVAAAASATEPINAPVIGDASK	568
18010:3	35	P.KAAPADAAS[+365.132][+231.074]SAAAVAGEPR.W	HexNAc(1)Hex(1) 231.0743	S[+231][+365]	769.701	3	2307.09	2307.08	0	2.8	518	NRagged	512.58	460.29	0.8	8.92	23	>WL85_RS03445 ref|WP_059468221.1|gi|981248511| uroporphyrinogen-III synthase	667	Nsco_NS_434_20203020_B_diffuse_HILIC2.16935.16935.3	controllerType=0 controllerNumber=1 scan=16935	49.0296	Trypsin	B2	KAAPADAASSAAAVAGEPR	596
52078:3	611	R.QKPENEAAAVAAAAS[+568.212]ATEPINAPVIGDASK.T	HexNAc(2)Hex(1)	S[+568]	1153.9	3	3459.69	3459.69	0	2	631	Specific	512.94	269.27	52.38	9.14	12	>WL85_RS21835 ref|WP_060189458.1|gi|982013918| penicillin-binding protein 2	4253	Nsco_NS_434_20203020_B_diffuse_HILIC2.43919.43919.3	controllerType=0 controllerNumber=1 scan=43919	118.321	Trypsin	B2	QKPENEAAAVAAAASATEPINAPVIGDASK	568
41976:3	1372	R.RTGSLNNAPGAFS[+568.212]ASGVYPIAER.V	HexNAc(2)Hex(1)	S[+568]	968.468	3	2903.39	2903.39	0	0.1	229	Specific	513.66	444.7	2.4	9.74	8	>WL85_RS06335 ref|WP_059468303.1|gi|981248593| dGTP triphosphohydrolase	1238	Nsco_NS_434_20203020_B_diffuse_HILIC2.35585.35585.3	controllerType=0 controllerNumber=1 scan=35585	96.9195	Trypsin	B2	RTGSLNNAPGAFSASGVYPIAER	568
27766:4	5	K.LSKPAATTSATTSATTSTGTAATPTAATPAPAPAAS[+365.132][+231.074]APEAASKPAK.S	HexNAc(1)Hex(1) 231.0743	S[+231][+365]	1187.84	4	4748.35	4748.34	0	2.1	98	Specific	514.93	501.62	8.65	10.64	124	>WL85_RS26455 ref|WP_059464384.1|gi|981244674| competence protein ComE	5160	Nsco_NS_434_20203020_B_diffuse_HILIC1.25267.25267.4	controllerType=0 controllerNumber=1 scan=25267	69.2114	Trypsin	B1	LSKPAATTSATTSATTSTGTAATPTAATPAPAPAASAPEAASKPAK	596
24770:4	151	K.GASAAQAAPKPNDNS[+162.053][+462.149]SGTFVFSRPGK.F	Hex(1) 462.1486	S[+162][+462]	797.375	4	3186.48	3186.47	0	1.8	66	Specific	515.56	490.7	0	10.48	18	>WL85_RS27205 ref|WP_059467031.1|gi|981247321| outer membrane lipoprotein carrier protein LolA	5301	Nsco_NS_434_20203020_B_diffuse_HILIC1.22995.22995.4	controllerType=0 controllerNumber=1 scan=22995	63.3332	Trypsin	B1	GASAAQAAPKPNDNSSGTFVFSRPGK	624
76942:3	55	Y.GPASVAQPM[+15.995]TEAANTAAPLRAVAS[+568.212]T[+568.212]AQEAASTSAR.G	HexNAc(2)Hex(1),HexNAc(2)Hex(1)	M[+16], S[+568], T[+568]	1503.7	3	4509.08	4507.09	2	-4.2	44	NRagged	517.03	6.93	0.61	4.49	27	>WL85_RS26355 ref|WP_060189974.1|gi|982014434| phosphate starvation-inducible protein PhoH	5140	Nsco_NS_434_20203020_B_diffuse_HILIC3.63644.63644.3	controllerType=0 controllerNumber=1 scan=63644	164.265	Trypsin	B3	GPASVAQPMTEAANTAAPLRAVASTAQEAASTSAR	1136
25363:4	151	K.GAS[+568.212]AAQAAPKPNDNSSGTFVFSRPGK.F	HexNAc(2)Hex(1)	S[+568]	783.623	4	3131.47	3130.48	1	-4.5	66	Specific	517.38	101.56	101.56	4.02	18	>WL85_RS27205 ref|WP_059467031.1|gi|981247321| outer membrane lipoprotein carrier protein LolA	5301	Nsco_NS_434_20203020_B_diffuse_HILIC3.22862.22862.4	controllerType=0 controllerNumber=1 scan=22862	63.4421	Trypsin	B3	GASAAQAAPKPNDNSSGTFVFSRPGK	568
20154:4	520	G.HGHASAAQVPAPAAGSTDTPT[+162.053][+462.149]GAAS[+568.212][+100.064]QPAVR.R	Hex(1) 462.1486,HexNAc(2)Hex(1) 100.064	S[+100][+568], T[+162][+462]	1019.21	4	4073.83	4073.84	0	-2.3	69	NRagged	517.84	517.84	2.4	8.73	18	>WL85_RS15870 ref|WP_059465403.1|gi|981245693| hypothetical protein	3086	Nsco_NS_434_20203020_B_diffuse_HILIC1.19070.19070.4	controllerType=0 controllerNumber=1 scan=19070	53.2898	Trypsin	B1	HGHASAAQVPAPAAGSTDTPTGAASQPAVR	1292
25811:4	110	K.GAS[+568.212]AAQAAPKPNDNSSGTFVFSRPGK.F	HexNAc(2)Hex(1)	S[+568]	783.624	4	3131.47	3130.48	1	-3.5	66	Specific	517.87	105.94	105.94	3.91	25	>WL85_RS27205 ref|WP_059467031.1|gi|981247321| outer membrane lipoprotein carrier protein LolA	5301	Nsco_NS_434_20203020_B_diffuse_HILIC2.23158.23158.4	controllerType=0 controllerNumber=1 scan=23158	64.9032	Trypsin	B2	GASAAQAAPKPNDNSSGTFVFSRPGK	568
09372:4	262	R.VHASS[+568.212]GT[+365.132][+231.074][+100.064]T[+162.053][+462.149]GKPTVVGYTAR.D	HexNAc(2)Hex(1),HexNAc(1)Hex(1) 231.0743 100.064,Hex(1) 462.1486	S[+568], T[+100][+162][+231][+365][+462]	945.178	4	3777.69	3777.67	0	4.8	94	Specific	518.2	518.2	0	9.52	11	>WL85_RS28255 ref|WP_060187892.1|gi|982012249| phenylacetate--CoA ligase	5508	Nsco_NS_434_20203020_B_diffuse_HILIC2.9996.9996.4	controllerType=0 controllerNumber=1 scan=9996	32.1205	Trypsin	B2	VHASSGTTGKPTVVGYTAR	1888
59693:3	14	K.KAILESVYQGAGQAAS[+568.212]APMPPTQWSYDK.N	HexNAc(2)Hex(1)	S[+568]	1188.23	3	3562.69	3562.68	0	2.5	328	Specific	519.03	452.12	99.97	11	36	>WL85_RS22165 ref|WP_059468579.1|gi|981248869| peptide ABC transporter substrate-binding protein	4319	Nsco_NS_434_20203020_B_diffuse_HILIC3.50066.50066.3	controllerType=0 controllerNumber=1 scan=50066	131.176	Trypsin	B3	KAILESVYQGAGQAASAPMPPTQWSYDK	568
26181:4	3	K.LSKPAATTSATTSATTSTGTAATPTAATPAPAPAAS[+568.212]APEAAS[+162.053][+462.149]KPAK.S	HexNAc(2)Hex(1),Hex(1) 462.1486	S[+162][+462][+568]	1337.39	4	5346.55	5344.54	2	-0.4	98	Specific	519.55	519.55	2	10.05	134	>WL85_RS26455 ref|WP_059464384.1|gi|981244674| competence protein ComE	5160	Nsco_NS_434_20203020_B_diffuse_HILIC2.23435.23435.4	controllerType=0 controllerNumber=1 scan=23435	65.6286	Trypsin	B2	LSKPAATTSATTSATTSTGTAATPTAATPAPAPAASAPEAASKPAK	1192
26615:4	3	K.LSKPAATTSATTSATTST[+365.132][+231.074]GTAATPTAATPAPAPAAS[+365.132][+231.074]APEAASKPAK.S	HexNAc(1)Hex(1) 231.0743,HexNAc(1)Hex(1) 231.0743	S[+231][+365], T[+231][+365]	1337.14	4	5345.56	5344.54	1	1.8	98	Specific	520.47	520.47	0	11.12	134	>WL85_RS26455 ref|WP_059464384.1|gi|981244674| competence protein ComE	5160	Nsco_NS_434_20203020_B_diffuse_HILIC2.23764.23764.4	controllerType=0 controllerNumber=1 scan=23764	66.461	Trypsin	B2	LSKPAATTSATTSATTSTGTAATPTAATPAPAPAASAPEAASKPAK	1192
26532:4	110	K.GASAAQAAPKPNDNS[+365.132][+231.074]SGTFVFSRPGK.F	HexNAc(1)Hex(1) 231.0743	S[+231][+365]	790.622	4	3159.47	3158.48	1	-4.2	66	Specific	520.84	493.9	1.2	9.57	25	>WL85_RS27205 ref|WP_059467031.1|gi|981247321| outer membrane lipoprotein carrier protein LolA	5301	Nsco_NS_434_20203020_B_diffuse_HILIC2.23685.23685.4	controllerType=0 controllerNumber=1 scan=23685	66.2289	Trypsin	B2	GASAAQAAPKPNDNSSGTFVFSRPGK	596
71453:4	10	R.NGKMPEDAAGAAAPAEAAS[+568.212]APAQAASGAEPAAASASAALSTIYFETGK.S	HexNAc(2)Hex(1)	S[+568]	1247.59	4	4987.33	4987.32	0	2.2	390	Specific	520.89	152.65	2	8.08	133	>WL85_RS13170 ref|WP_059511914.1|gi|981294205| cytochrome-c oxidase	2559	Nsco_NS_434_20203020_B_diffuse_HILIC2.59146.59146.4	controllerType=0 controllerNumber=1 scan=59146	157.036	Trypsin	B2	NGKMPEDAAGAAAPAEAASAPAQAASGAEPAAASASAALSTIYFETGK	568
23665:3	67	R.GQGMGM[+15.995]GMGPGYMHGRPGGPAS[+365.132][+231.074]GAAGQ.-	HexNAc(1)Hex(1) 231.0743	M[+16], S[+231][+365]	1029.76	3	3087.26	3086.26	1	0	104	CRagged	520.9	509.66	55.24	10.03	34	>WL85_RS12305 ref|WP_060189112.1|gi|982013572| hypothetical protein	2387	Nsco_NS_434_20203020_B_diffuse_HILIC2.21470.21470.3	controllerType=0 controllerNumber=1 scan=21470	60.5024	Trypsin	B2	GQGMGMGMGPGYMHGRPGGPASGAAGQ	596
09143:3	202	K.KLQQWSQQNAS[+568.212]GAKPASGE.-	HexNAc(2)Hex(1)	S[+568]	861.741	3	2583.21	2583.21	0	1.5	124	CRagged	520.95	513.69	2.3	10.2	13	>WL85_RS23575 ref|WP_059508712.1|gi|981290865| hypothetical protein	4596	Nsco_NS_434_20203020_B_diffuse_HILIC3.9767.9767.3	controllerType=0 controllerNumber=1 scan=9767	31.2516	Trypsin	B3	KLQQWSQQNASGAKPASGE	568
28348:4	3	K.LSKPAATTSATTSATTSTGTAATPTAATPAPAPAAS[+162.053][+462.149]APEAASKPAK.S	Hex(1) 462.1486	S[+162][+462]	1194.84	4	4776.34	4776.33	0	1.9	98	Specific	521.03	485.06	57.72	9.24	134	>WL85_RS26455 ref|WP_059464384.1|gi|981244674| competence protein ComE	5160	Nsco_NS_434_20203020_B_diffuse_HILIC2.25092.25092.4	controllerType=0 controllerNumber=1 scan=25092	69.9401	Trypsin	B2	LSKPAATTSATTSATTSTGTAATPTAATPAPAPAASAPEAASKPAK	624
11006:2	3	K.AAAAAAASADAGASAPAAAS[+365.132][+231.074]S[+568.212]TK.A	HexNAc(1)Hex(1) 231.0743,HexNAc(2)Hex(1)	S[+231][+365][+568]	1512.67	2	3024.33	3024.33	0	1.6	153	Specific	521.33	466.32	0	10.19	134	>WL85_RS26455 ref|WP_059464384.1|gi|981244674| competence protein ComE	5160	Nsco_NS_434_20203020_B_diffuse_HILIC2.11309.11309.2	controllerType=0 controllerNumber=1 scan=11309	34.9675	Trypsin	B2	AAAAAAASADAGASAPAAASSTK	1164
23642:3	6	K.VAPPPADNGAS[+568.212]QPQQFDPNR.A	HexNAc(2)Hex(1)	S[+568]	892.076	3	2674.21	2674.21	0	1	50	Specific	521.93	481.39	481.39	8.9	59	>WL85_RS12820 ref|WP_059465879.1|gi|981246169| cell division protein	2489	Nsco_NS_434_20203020_B_diffuse_HILIC2.21448.21448.3	controllerType=0 controllerNumber=1 scan=21448	60.4378	Trypsin	B2	VAPPPADNGASQPQQFDPNR	568
72824:5	87	I.QPQDAQALQAASPSGAS[+365.132][+231.074]GAQAAAAPADAATVGAVPDASVQST[+365.132][+231.074][+100.064]PLQPPAPISNSSSVHPGNPK.A	HexNAc(1)Hex(1) 231.0743,HexNAc(1)Hex(1) 231.0743 100.064	S[+231][+365], T[+100][+231][+365]	1422.68	5	7109.35	7102.34	7	-2.6	200	NRagged	522.51	522.51	0	6.92	54	>WL85_RS00415 ref|WP_059465105.1|gi|981245395| BON domain protein	79	Nsco_NS_434_20203020_B_diffuse_HILIC2.60246.60246.5	controllerType=0 controllerNumber=1 scan=60246	160.141	Trypsin	B2	QPQDAQALQAASPSGASGAQAAAAPADAATVGAVPDASVQSTPLQPPAPISNSSSVHPGNPK	1292
54045:3	26	K.KASEAAAAASAAQAAAAAS[+162.053][+462.149]AS[+568.212]AGPVSAAAVDQDANAQAAR.A	Hex(1) 462.1486,HexNAc(2)Hex(1)	S[+162][+462][+568]	1569.72	3	4707.14	4703.13	4	-1.6	143	Specific	522.89	342.45	0	6.87	57	>WL85_RS15720 ref|WP_059465377.1|gi|981245667| cell envelope protein SmpA	3057	Nsco_NS_434_20203020_B_diffuse_HILIC3.45497.45497.3	controllerType=0 controllerNumber=1 scan=45497	120.223	Trypsin	B3	KASEAAAAASAAQAAAAASASAGPVSAAAVDQDANAQAAR	1192
83182:2	1299	K.SKVGDEAVEGGAS[+568.212]AGMQGGASASGAAQ.-	HexNAc(2)Hex(1)	S[+568]	1459.64	2	2918.28	2918.27	0	2	110	CRagged	522.93	49.13	12	7.32	3	>WL85_RS01065 ref|WP_060188070.1|gi|982012427| hypothetical protein	206	Nsco_NS_434_20203020_B_diffuse_HILIC3.68479.68479.2	controllerType=0 controllerNumber=1 scan=68479	176.178	Trypsin	B3	SKVGDEAVEGGASAGMQGGASASGAAQ	568
34780:3	10	K.VAPPPADNGAS[+568.212]QPQQFDPNRALQGK.T	HexNAc(2)Hex(1)	S[+568]	1058.17	3	3172.5	3171.51	1	-4	50	Specific	523.19	64.4	64.4	5.98	57	>WL85_RS12820 ref|WP_059465879.1|gi|981246169| cell division protein	2489	Nsco_NS_434_20203020_B_diffuse_HILIC1.30641.30641.3	controllerType=0 controllerNumber=1 scan=30641	82.9856	Trypsin	B1	VAPPPADNGASQPQQFDPNRALQGK	568
29476:4	5	K.LSKPAATTSATTSATTSTGTAATPTAATPAPAPAAS[+365.132][+231.074]APEAASKPAK.S	HexNAc(1)Hex(1) 231.0743	S[+231][+365]	1187.84	4	4748.34	4748.34	0	0.7	98	Specific	523.23	523.23	50.96	10.28	124	>WL85_RS26455 ref|WP_059464384.1|gi|981244674| competence protein ComE	5160	Nsco_NS_434_20203020_B_diffuse_HILIC1.26553.26553.4	controllerType=0 controllerNumber=1 scan=26553	72.6241	Trypsin	B1	LSKPAATTSATTSATTSTGTAATPTAATPAPAPAASAPEAASKPAK	596
53445:4	32	V.GNGTVAAAALPATPNAGAAPGTAS[+568.212]GTVVHGTAGTISPPPANATPGQVVVGGKVPDEATK.A	HexNAc(2)Hex(1)	S[+568]	1467.5	4	5866.97	5866.95	0	4	41	NRagged	523.25	523.25	64.36	9.1	35	>WL85_RS06555 ref|WP_060188720.1|gi|982013161| cell envelope biogenesis protein OmpA	1277	Nsco_NS_434_20203020_B_diffuse_HILIC1.45574.45574.4	controllerType=0 controllerNumber=1 scan=45574	120.169	Trypsin	B1	GNGTVAAAALPATPNAGAAPGTASGTVVHGTAGTISPPPANATPGQVVVGGKVPDEATK	568
67631:4	105	V.KVFQYIQPQDAQALQAASPSGAS[+568.212]GAQAAAAPADAATVGAVPDASVQSTPLQPPAPISNSSSVHPGNPK.A	HexNAc(2)Hex(1)	S[+568]	1789.89	4	7156.52	7156.51	0	1.2	194	NRagged	523.41	523.41	5.1	8.84	52	>WL85_RS00415 ref|WP_059465105.1|gi|981245395| BON domain protein	79	Nsco_NS_434_20203020_B_diffuse_HILIC1.56813.56813.4	controllerType=0 controllerNumber=1 scan=56813	146.853	Trypsin	B1	KVFQYIQPQDAQALQAASPSGASGAQAAAAPADAATVGAVPDASVQSTPLQPPAPISNSSSVHPGNPK	568
19266:4	414	G.HGHASAAQVPAPAAGSTDTPT[+365.132][+231.074]GAAS[+365.132][+231.074][+100.064]QPAVR.R	HexNAc(1)Hex(1) 231.0743,HexNAc(1)Hex(1) 231.0743 100.064	S[+100][+231][+365], T[+231][+365]	1019.46	4	4074.83	4073.84	1	-3.3	69	NRagged	523.53	523.53	0	8.76	16	>WL85_RS15870 ref|WP_059465403.1|gi|981245693| hypothetical protein	3086	Nsco_NS_434_20203020_B_diffuse_HILIC3.17887.17887.4	controllerType=0 controllerNumber=1 scan=17887	50.7511	Trypsin	B3	HGHASAAQVPAPAAGSTDTPTGAASQPAVR	1292
22145:3	102	R.GQGMGM[+15.995]GMGPGYMHGRPGGPAS[+568.212]GAAGQ.-	HexNAc(2)Hex(1)	M[+16], S[+568]	1020.09	3	3058.27	3058.26	0	1.8	104	CRagged	523.55	523.55	44.61	10.83	22	>WL85_RS12305 ref|WP_060189112.1|gi|982013572| hypothetical protein	2387	Nsco_NS_434_20203020_B_diffuse_HILIC3.20273.20273.3	controllerType=0 controllerNumber=1 scan=20273	56.7269	Trypsin	B3	GQGMGMGMGPGYMHGRPGGPASGAAGQ	568
74185:5	126	A.QALQAASPSGASGAQAAAAPADAAT[+568.212]VGAVPDAS[+568.212]VQS[+568.212][+100.064]TPLQPPAPISNSSSVHPGNPK.A	HexNAc(2)Hex(1),HexNAc(2)Hex(1),HexNAc(2)Hex(1) 100.064	S[+100][+568]*2, T[+568]	1417.28	5	7082.35	7075.33	7	-0.1	205	NRagged	523.71	523.71	0	7.01	41	>WL85_RS00415 ref|WP_059465105.1|gi|981245395| BON domain protein	79	Nsco_NS_434_20203020_B_diffuse_HILIC3.61484.61484.5	controllerType=0 controllerNumber=1 scan=61484	158.534	Trypsin	B3	QALQAASPSGASGAQAAAAPADAATVGAVPDASVQSTPLQPPAPISNSSSVHPGNPK	1804
24217:3	102	R.GQGMGM[+15.995]GMGPGYMHGRPGGPAS[+568.212]GAAGQ.-	HexNAc(2)Hex(1)	M[+16], S[+568]	1020.1	3	3058.27	3058.26	0	2.4	104	CRagged	523.75	477.42	23.76	10.97	22	>WL85_RS12305 ref|WP_060189112.1|gi|982013572| hypothetical protein	2387	Nsco_NS_434_20203020_B_diffuse_HILIC3.21987.21987.3	controllerType=0 controllerNumber=1 scan=21987	61.1187	Trypsin	B3	GQGMGMGMGPGYMHGRPGGPASGAAGQ	568
74540:5	126	Y.IQPQDAQALQAASPSGASGAQAAAAPADAAT[+568.212]VGAVPDAS[+568.212]VQSTPLQPPAPISNSSSVHPGNPK.A	HexNAc(2)Hex(1),HexNAc(2)Hex(1)	S[+568], T[+568]	1414.08	5	7066.38	7059.37	7	-1.8	199	NRagged	524.24	507.24	0	6.65	41	>WL85_RS00415 ref|WP_059465105.1|gi|981245395| BON domain protein	79	Nsco_NS_434_20203020_B_diffuse_HILIC3.61761.61761.5	controllerType=0 controllerNumber=1 scan=61761	159.281	Trypsin	B3	IQPQDAQALQAASPSGASGAQAAAAPADAATVGAVPDASVQSTPLQPPAPISNSSSVHPGNPK	1136
29426:4	5	K.LSKPAATTSATTSATTS[+162.053][+462.149]TGTAATPTAATPAPAPAASAPEAASKPAK.S	Hex(1) 462.1486	S[+162][+462]	1194.84	4	4776.34	4776.33	0	2	98	Specific	524.25	524.25	0	10.64	124	>WL85_RS26455 ref|WP_059464384.1|gi|981244674| competence protein ComE	5160	Nsco_NS_434_20203020_B_diffuse_HILIC1.26515.26515.4	controllerType=0 controllerNumber=1 scan=26515	72.4948	Trypsin	B1	LSKPAATTSATTSATTSTGTAATPTAATPAPAPAASAPEAASKPAK	624
61619:3	9	K.KAILESVYQGAGQAAS[+365.132][+231.074]APMPPTQWSYDK.N	HexNAc(1)Hex(1) 231.0743	S[+231][+365]	1197.56	3	3590.67	3590.67	0	-0.3	328	Specific	524.73	472.02	9.6	9.6	33	>WL85_RS22165 ref|WP_059468579.1|gi|981248869| peptide ABC transporter substrate-binding protein	4319	Nsco_NS_434_20203020_B_diffuse_HILIC1.52167.52167.3	controllerType=0 controllerNumber=1 scan=52167	135.844	Trypsin	B1	KAILESVYQGAGQAASAPMPPTQWSYDK	596
27903:4	3	K.LSKPAATTSATTSATTSTGTAATPTAATPAPAPAAS[+162.053][+462.149]APEAAS[+568.212]KPAK.S	Hex(1) 462.1486,HexNAc(2)Hex(1)	S[+162][+462][+568]	1336.89	4	5344.56	5344.54	0	2.3	98	Specific	525.4	525.4	19.02	11.23	134	>WL85_RS26455 ref|WP_059464384.1|gi|981244674| competence protein ComE	5160	Nsco_NS_434_20203020_B_diffuse_HILIC2.24749.24749.4	controllerType=0 controllerNumber=1 scan=24749	69.0455	Trypsin	B2	LSKPAATTSATTSATTSTGTAATPTAATPAPAPAASAPEAASKPAK	1192
21672:3	67	R.GQGMGM[+15.995]GMGPGYMHGRPGGPAS[+568.212]GAAGQ.-	HexNAc(2)Hex(1)	M[+16], S[+568]	1020.1	3	3058.27	3058.26	0	2.4	104	CRagged	525.41	501.26	38.2	11.21	34	>WL85_RS12305 ref|WP_060189112.1|gi|982013572| hypothetical protein	2387	Nsco_NS_434_20203020_B_diffuse_HILIC2.19911.19911.3	controllerType=0 controllerNumber=1 scan=19911	56.5702	Trypsin	B2	GQGMGMGMGPGYMHGRPGGPASGAAGQ	568
18792:4	266	R.GHGHASAAQVPAPAAGS[+365.132][+231.074]T[+568.212]DTPTGAASQPAVR.R	HexNAc(1)Hex(1) 231.0743,HexNAc(2)Hex(1)	S[+231][+365], T[+568]	1001.46	4	4002.8	4002.81	0	-0.3	68	Specific	526.25	503.16	0	10.14	24	>WL85_RS15870 ref|WP_059465403.1|gi|981245693| hypothetical protein	3086	Nsco_NS_434_20203020_B_diffuse_HILIC2.17572.17572.4	controllerType=0 controllerNumber=1 scan=17572	50.66	Trypsin	B2	GHGHASAAQVPAPAAGSTDTPTGAASQPAVR	1164
25564:4	151	K.GASAAQAAPKPNDNSS[+162.053][+462.149]GTFVFSRPGK.F	Hex(1) 462.1486	S[+162][+462]	797.375	4	3186.48	3186.47	0	2.1	66	Specific	526.56	448.92	0	10.97	18	>WL85_RS27205 ref|WP_059467031.1|gi|981247321| outer membrane lipoprotein carrier protein LolA	5301	Nsco_NS_434_20203020_B_diffuse_HILIC3.23004.23004.4	controllerType=0 controllerNumber=1 scan=23004	63.8188	Trypsin	B3	GASAAQAAPKPNDNSSGTFVFSRPGK	624
28128:3	330	R.LNEHPQM[+15.995]PFAASAPS[+365.132][+231.074]QK.Y	HexNAc(1)Hex(1) 231.0743	M[+16], S[+231][+365]	822.375	3	2465.11	2465.1	0	3.1	43	Specific	526.58	412.76	8.14	10.08	10	>WL85_RS26870 ref|WP_059467085.1|gi|981247375| hypothetical protein	5240	Nsco_NS_434_20203020_B_diffuse_HILIC2.24922.24922.6	controllerType=0 controllerNumber=1 scan=24922	69.5049	Trypsin	B2	LNEHPQMPFAASAPSQK	596
71414:4	10	R.NGKMPEDAAGAAAPAEAAS[+568.212]APAQAASGAEPAAASASAALSTIYFETGK.S	HexNAc(2)Hex(1)	S[+568]	1247.59	4	4987.32	4987.32	0	1.8	390	Specific	526.63	259.96	2	8.92	133	>WL85_RS13170 ref|WP_059511914.1|gi|981294205| cytochrome-c oxidase	2559	Nsco_NS_434_20203020_B_diffuse_HILIC2.59115.59115.4	controllerType=0 controllerNumber=1 scan=59115	156.934	Trypsin	B2	NGKMPEDAAGAAAPAEAASAPAQAASGAEPAAASASAALSTIYFETGK	568
68789:4	21	K.QVADARNGKMPEDAAGAAAPAEAASAPAQAASGAEPAAASASAALS[+568.212]T[+568.212]IYFETGK.S	HexNAc(2)Hex(1),HexNAc(2)Hex(1)	S[+568], T[+568]	1549.97	4	6196.85	6195.86	1	-1.7	384	Specific	526.71	336.65	3.6	8.81	107	>WL85_RS13170 ref|WP_059511914.1|gi|981294205| cytochrome-c oxidase	2559	Nsco_NS_434_20203020_B_diffuse_HILIC3.57151.57151.4	controllerType=0 controllerNumber=1 scan=57151	147.427	Trypsin	B3	QVADARNGKMPEDAAGAAAPAEAASAPAQAASGAEPAAASASAALSTIYFETGK	1136
37518:5	28	L.YFEAVNAYYHIDT[+568.212][+100.064]FLRYVNQTLGIKAMPYQYTGGVQYDPHGES[+568.212][+100.064]GDDNSSYSSSSGR.L	HexNAc(2)Hex(1) 100.064,HexNAc(2)Hex(1) 100.064	S[+100][+568], T[+100][+568]	1532.88	5	7660.39	7655.42	5	-5.6	333	NRagged	526.96	4.03	0.4	4.05	34	>WL85_RS17065 ref|WP_060188142.1|gi|982012499| peptidase	3322	Nsco_NS_434_20203020_B_diffuse_HILIC2.32102.32102.5	controllerType=0 controllerNumber=1 scan=32102	87.9687	Trypsin	B2	YFEAVNAYYHIDTFLRYVNQTLGIKAMPYQYTGGVQYDPHGESGDDNSSYSSSSGR	1336
08842:3	273	K.KLQQWSQQNAS[+568.212]GAKPASGE.-	HexNAc(2)Hex(1)	S[+568]	861.741	3	2583.21	2583.21	0	1.5	124	CRagged	527.3	527.3	6.84	10.18	14	>WL85_RS23575 ref|WP_059508712.1|gi|981290865| hypothetical protein	4596	Nsco_NS_434_20203020_B_diffuse_HILIC1.9717.9717.3	controllerType=0 controllerNumber=1 scan=9717	31.3284	Trypsin	B1	KLQQWSQQNASGAKPASGE	568
71031:4	20	K.QVADARNGKMPEDAAGAAAPAEAAS[+568.212]APAQAASGAEPAAASASAALSTIYFETGK.S	HexNAc(2)Hex(1)	S[+568]	1407.91	4	5628.64	5627.65	1	-2.3	384	Specific	527.55	373.38	0	8.36	105	>WL85_RS13170 ref|WP_059511914.1|gi|981294205| cytochrome-c oxidase	2559	Nsco_NS_434_20203020_B_diffuse_HILIC1.59480.59480.4	controllerType=0 controllerNumber=1 scan=59480	153.771	Trypsin	B1	QVADARNGKMPEDAAGAAAPAEAASAPAQAASGAEPAAASASAALSTIYFETGK	568
26931:4	5	K.LSKPAATTSATTSATTSTGTAATPTAATPAPAPAAS[+162.053][+462.149]APEAAS[+568.212]KPAK.S	Hex(1) 462.1486,HexNAc(2)Hex(1)	S[+162][+462][+568]	1336.89	4	5344.55	5344.54	0	1.7	98	Specific	527.75	527.75	8.38	9.33	124	>WL85_RS26455 ref|WP_059464384.1|gi|981244674| competence protein ComE	5160	Nsco_NS_434_20203020_B_diffuse_HILIC1.24643.24643.4	controllerType=0 controllerNumber=1 scan=24643	67.5526	Trypsin	B1	LSKPAATTSATTSATTSTGTAATPTAATPAPAPAASAPEAASKPAK	1192
49488:4	28	A.AALPATPNAGAAPGTAS[+568.212]GTVVHGTAGTISPPPANATPGQVVVGGKVPDEATK.A	HexNAc(2)Hex(1)	S[+568]	1324.93	4	5296.68	5296.67	0	1.7	48	NRagged	527.8	527.8	19.52	10.31	42	>WL85_RS06555 ref|WP_060188720.1|gi|982013161| cell envelope biogenesis protein OmpA	1277	Nsco_NS_434_20203020_B_diffuse_HILIC3.41887.41887.4	controllerType=0 controllerNumber=1 scan=41887	111.757	Trypsin	B3	AALPATPNAGAAPGTASGTVVHGTAGTISPPPANATPGQVVVGGKVPDEATK	568
18869:3	4	T.AATPTAATPAPAPAAS[+568.212][+100.064]APEAASKPAK.S	HexNAc(2)Hex(1) 100.064	S[+100][+568]	995.499	3	2984.48	2984.49	0	-3.8	118	NRagged	527.83	527.83	6	8.88	113	>WL85_RS26455 ref|WP_059464384.1|gi|981244674| competence protein ComE	5160	Nsco_NS_434_20203020_B_diffuse_HILIC3.17580.17580.3	controllerType=0 controllerNumber=1 scan=17580	49.9371	Trypsin	B3	AATPTAATPAPAPAASAPEAASKPAK	668
20704:3	90	R.GQGMGMGM[+15.995]GPGYMHGRPGGPAS[+568.212]GAAGQ.-	HexNAc(2)Hex(1)	M[+16], S[+568]	1020.43	3	3059.27	3058.26	1	0.7	104	CRagged	528.31	528.31	5.07	10.28	32	>WL85_RS12305 ref|WP_060189112.1|gi|982013572| hypothetical protein	2387	Nsco_NS_434_20203020_B_diffuse_HILIC1.19602.19602.3	controllerType=0 controllerNumber=1 scan=19602	54.6774	Trypsin	B1	GQGMGMGMGPGYMHGRPGGPASGAAGQ	568
22868:3	67	R.GQGMGM[+15.995]GMGPGYMHGRPGGPAS[+568.212]GAAGQ.-	HexNAc(2)Hex(1)	M[+16], S[+568]	1020.09	3	3058.27	3058.26	0	1.5	104	CRagged	528.4	528.4	19.79	10.94	34	>WL85_RS12305 ref|WP_060189112.1|gi|982013572| hypothetical protein	2387	Nsco_NS_434_20203020_B_diffuse_HILIC2.20831.20831.3	controllerType=0 controllerNumber=1 scan=20831	58.953	Trypsin	B2	GQGMGMGMGPGYMHGRPGGPASGAAGQ	568
28700:5	4	K.LSKPAATTSATTSATTSTGTAATPTAATPAPAPAAS[+365.132][+231.074]APEAASKPAK.S	HexNAc(1)Hex(1) 231.0743	S[+231][+365]	950.477	5	4748.36	4748.34	0	4	98	Specific	528.51	376.92	14.04	9.28	113	>WL85_RS26455 ref|WP_059464384.1|gi|981244674| competence protein ComE	5160	Nsco_NS_434_20203020_B_diffuse_HILIC3.25338.25338.5	controllerType=0 controllerNumber=1 scan=25338	69.8164	Trypsin	B3	LSKPAATTSATTSATTSTGTAATPTAATPAPAPAASAPEAASKPAK	596
10218:3	5	K.AAAAAAASADAGASAPAAAS[+365.132][+231.074]S[+568.212]T[+568.212]K.A	HexNAc(1)Hex(1) 231.0743,HexNAc(2)Hex(1),HexNAc(2)Hex(1)	S[+231][+365][+568], T[+568]	1198.19	3	3592.54	3592.54	0	1.5	153	Specific	528.71	501.9	0	9.26	124	>WL85_RS26455 ref|WP_059464384.1|gi|981244674| competence protein ComE	5160	Nsco_NS_434_20203020_B_diffuse_HILIC1.10810.10810.3	controllerType=0 controllerNumber=1 scan=10810	33.5546	Trypsin	B1	AAAAAAASADAGASAPAAASSTK	1732
27594:4	5	K.LSKPAATTSATTSATTSTGTAATPTAATPAPAPAAS[+568.212]APEAASKPAK.S	HexNAc(2)Hex(1)	S[+568]	1180.84	4	4720.34	4720.34	0	0.3	98	Specific	528.83	474.55	5.89	10.01	124	>WL85_RS26455 ref|WP_059464384.1|gi|981244674| competence protein ComE	5160	Nsco_NS_434_20203020_B_diffuse_HILIC1.25137.25137.4	controllerType=0 controllerNumber=1 scan=25137	68.8384	Trypsin	B1	LSKPAATTSATTSATTSTGTAATPTAATPAPAPAASAPEAASKPAK	568
55310:4	90	R.QPASGPAVEWGGMMYGS[+365.132][+231.074]QLMTPAERNEYHAR.M	HexNAc(1)Hex(1) 231.0743	S[+231][+365]	1005.2	4	4017.77	4017.76	0	2.9	30	Specific	529.02	490.5	3.6	11.51	32	>WL85_RS12305 ref|WP_060189112.1|gi|982013572| hypothetical protein	2387	Nsco_NS_434_20203020_B_diffuse_HILIC1.47139.47139.4	controllerType=0 controllerNumber=1 scan=47139	123.827	Trypsin	B1	QPASGPAVEWGGMMYGSQLMTPAERNEYHAR	596
53617:3	44	K.KASEAAAAASAAQAAAAASAS[+365.132][+231.074]AGPVSAAAVDQDANAQAAR.A	HexNAc(1)Hex(1) 231.0743	S[+231][+365]	1369.64	3	4106.91	4106.92	0	-3.6	143	Specific	529.04	529.04	1.2	9.67	52	>WL85_RS15720 ref|WP_059465377.1|gi|981245667| cell envelope protein SmpA	3057	Nsco_NS_434_20203020_B_diffuse_HILIC2.45110.45110.3	controllerType=0 controllerNumber=1 scan=45110	121.226	Trypsin	B2	KASEAAAAASAAQAAAAASASAGPVSAAAVDQDANAQAAR	596
10950:2	202	K.KLQQWSQQNAS[+365.132][+231.074]GAKPASGE.-	HexNAc(1)Hex(1) 231.0743	S[+231][+365]	1306.61	2	2612.21	2611.2	1	0.7	124	CRagged	529.05	448.27	0.05	9.79	13	>WL85_RS23575 ref|WP_059508712.1|gi|981290865| hypothetical protein	4596	Nsco_NS_434_20203020_B_diffuse_HILIC3.11187.11187.2	controllerType=0 controllerNumber=1 scan=11187	34.2669	Trypsin	B3	KLQQWSQQNASGAKPASGE	596
09138:3	202	K.KLQQWS[+568.212]QQNASGAKPASGE.-	HexNAc(2)Hex(1)	S[+568]	861.741	3	2583.21	2583.21	0	1.5	124	CRagged	529.44	529.44	8.8	10.28	13	>WL85_RS23575 ref|WP_059508712.1|gi|981290865| hypothetical protein	4596	Nsco_NS_434_20203020_B_diffuse_HILIC3.9763.9763.3	controllerType=0 controllerNumber=1 scan=9763	31.2424	Trypsin	B3	KLQQWSQQNASGAKPASGE	568
21390:3	90	R.GQGMGMGM[+15.995]GPGYMHGRPGGPAS[+568.212]GAAGQ.-	HexNAc(2)Hex(1)	M[+16], S[+568]	1020.09	3	3058.27	3058.26	0	1.4	104	CRagged	529.51	433.51	21.34	10.48	32	>WL85_RS12305 ref|WP_060189112.1|gi|982013572| hypothetical protein	2387	Nsco_NS_434_20203020_B_diffuse_HILIC1.20247.20247.3	controllerType=0 controllerNumber=1 scan=20247	56.3738	Trypsin	B1	GQGMGMGMGPGYMHGRPGGPASGAAGQ	568
28022:5	4	S.ATTSATTSTGTAATPTAAT[+568.212]PAPAPAAS[+568.212]APEAASKPAK.S	HexNAc(2)Hex(1),HexNAc(2)Hex(1)	S[+568], T[+568]	888.026	5	4436.1	4432.09	4	-0.5	107	NRagged	529.87	459.18	3.6	6.46	113	>WL85_RS26455 ref|WP_059464384.1|gi|981244674| competence protein ComE	5160	Nsco_NS_434_20203020_B_diffuse_HILIC3.24846.24846.5	controllerType=0 controllerNumber=1 scan=24846	68.5439	Trypsin	B3	ATTSATTSTGTAATPTAATPAPAPAASAPEAASKPAK	1136
55822:4	325	R.TSAAS[+568.212]VPAAVAPVVAAQAPPAKPSAPPPTVHVVTVEPEDATPPK.S	HexNAc(2)Hex(1)	S[+568]	1197.88	4	4788.48	4788.47	0	1.9	95	Specific	530.29	225.33	0	8.96	10	>WL85_RS19450 ref|WP_060188901.1|gi|982013361| extensin	3788	Nsco_NS_434_20203020_B_diffuse_HILIC3.46986.46986.4	controllerType=0 controllerNumber=1 scan=46986	123.731	Trypsin	B3	TSAASVPAAVAPVVAAQAPPAKPSAPPPTVHVVTVEPEDATPPK	568
46356:3	44	K.KASEAAAAASAAQAAAAAS[+568.212]AS[+365.132][+231.074]AGPVSAAAVDQDANAQAAR.A	HexNAc(2)Hex(1),HexNAc(1)Hex(1) 231.0743	S[+231][+365][+568]	1560.05	3	4678.14	4675.13	3	-0.1	143	Specific	530.37	179.48	0	7.36	52	>WL85_RS15720 ref|WP_059465377.1|gi|981245667| cell envelope protein SmpA	3057	Nsco_NS_434_20203020_B_diffuse_HILIC2.39357.39357.3	controllerType=0 controllerNumber=1 scan=39357	106.888	Trypsin	B2	KASEAAAAASAAQAAAAASASAGPVSAAAVDQDANAQAAR	1164
26394:4	110	K.GASAAQAAPKPNDNS[+365.132][+231.074]SGTFVFSRPGK.F	HexNAc(1)Hex(1) 231.0743	S[+231][+365]	790.622	4	3159.47	3158.48	1	-4.2	66	Specific	530.49	508.8	1.2	9.69	25	>WL85_RS27205 ref|WP_059467031.1|gi|981247321| outer membrane lipoprotein carrier protein LolA	5301	Nsco_NS_434_20203020_B_diffuse_HILIC2.23594.23594.4	controllerType=0 controllerNumber=1 scan=23594	65.9832	Trypsin	B2	GASAAQAAPKPNDNSSGTFVFSRPGK	596
24295:3	110	K.GASAAQAAPKPNDNS[+568.212]SGTFVFSRPGK.F	HexNAc(2)Hex(1)	S[+568]	1044.5	3	3131.47	3130.48	1	-3.1	66	Specific	530.74	128.23	1.2	6.23	25	>WL85_RS27205 ref|WP_059467031.1|gi|981247321| outer membrane lipoprotein carrier protein LolA	5301	Nsco_NS_434_20203020_B_diffuse_HILIC2.22008.22008.3	controllerType=0 controllerNumber=1 scan=22008	61.8396	Trypsin	B2	GASAAQAAPKPNDNSSGTFVFSRPGK	568
40715:2	273	K.ALDQVAS[+568.212]T[+568.212]VNQQINAAK.A	HexNAc(2)Hex(1),HexNAc(2)Hex(1)	S[+568], T[+568]	1454.18	2	2907.36	2907.36	0	0.7	57	Specific	530.9	530.9	530.9	9.51	14	>WL85_RS23575 ref|WP_059508712.1|gi|981290865| hypothetical protein	4596	Nsco_NS_434_20203020_B_diffuse_HILIC1.35327.35327.2	controllerType=0 controllerNumber=1 scan=35327	94.9736	Trypsin	B1	ALDQVASTVNQQINAAK	1136
26470:4	5	K.LSKPAATTSATTSATTSTGTAATPTAATPAPAPAAS[+365.132][+231.074]APEAAS[+568.212]KPAK.S	HexNAc(1)Hex(1) 231.0743,HexNAc(2)Hex(1)	S[+231][+365][+568]	1329.89	4	5316.55	5316.55	0	0.5	98	Specific	531.91	531.91	66.74	10.01	124	>WL85_RS26455 ref|WP_059464384.1|gi|981244674| competence protein ComE	5160	Nsco_NS_434_20203020_B_diffuse_HILIC1.24295.24295.4	controllerType=0 controllerNumber=1 scan=24295	66.6342	Trypsin	B1	LSKPAATTSATTSATTSTGTAATPTAATPAPAPAASAPEAASKPAK	1164
25565:4	151	K.GASAAQAAPKPNDNS[+365.132][+231.074]SGTFVFSRPGK.F	HexNAc(1)Hex(1) 231.0743	S[+231][+365]	790.374	4	3158.47	3158.48	0	-1.2	66	Specific	531.93	462.92	1.2	9.9	18	>WL85_RS27205 ref|WP_059467031.1|gi|981247321| outer membrane lipoprotein carrier protein LolA	5301	Nsco_NS_434_20203020_B_diffuse_HILIC3.23005.23005.4	controllerType=0 controllerNumber=1 scan=23005	63.8198	Trypsin	B3	GASAAQAAPKPNDNSSGTFVFSRPGK	596
[truncated: 2,002 more rows]
