# Supplementary material for: Open Database Searching Enables the Identification and Comparison of Bacterial Glycoproteomes without Defining Glycan Compositions Prior to Searching
Source: Mol Cell Proteomics. 2020 Nov 25;19(9):1561–74. doi: 10.1074/mcp.TIR120.002100 (PMC8143609; doi:10.1074/mcp.TIR120.002100)
Supplement: Supplementary file 1 [file mmc1.zip › mmc1/160233_1_supp_538047_qb0k46.xlsx]

## Sheet: Combined_Tryptic_glycopeptides_
Query #:z	Protein Rank	Peptide_identified	Glycans NHFAGNa	Modification Type(s)	Observed m/z	z	Observed (M+H)	Calc. mass (M+H)	Off-by-x error	Mass error (ppm)	Starting position	Cleavage	Score	Delta	Delta Mod	|Log Prob|	# of unique peptides	Protein Name	Protein DB number	Comment	Scan #	Scan Time	Enzyme	replicate	cleaned_peptides	Glycan_masses
77233:4	518	K.VFQYIKPQDVQALQAATPANGASGAQAGAAPADAATVGAVPDASVQATPLQPPAPIS[+568.212]NSSNVHPGNPK.A	HexNAc(2)Hex(1)	S[+568]	1792.89	4	7168.55	7165.55	3	-2.3	195	Specific	300.15	300.15	0.89	6.11	13	>tr|A2W5X0|A2W5X0_9BURK BON domain protein OS=Burkholderia dolosa AU0158 OX=350701 GN=AK34_2863 PE=4 SV=1	3718	Nsco_NS_434_20203020_B_dolsa_HILIC2.66640.66640.4	controllerType=0 controllerNumber=1 scan=66640	172.625	Trypsin	B2	VFQYIKPQDVQALQAATPANGASGAQAGAAPADAATVGAVPDASVQATPLQPPAPISNSSNVHPGNPK	568
16366:2	665	A.PAADT[+568.212][+100.064]S[+365.132][+231.074]AAAS[+568.212]APAK.K	HexNAc(2)Hex(1) 100.064,HexNAc(1)Hex(1) 231.0743,HexNAc(2)Hex(1)	S[+231][+365][+568], T[+100][+568]	1531.16	2	3061.31	3061.31	0	-1.5	27	NRagged	300.18	238.6	0	4.92	33	>tr|A0A0D5J5Q7|A0A0D5J5Q7_9BURK Uncharacterized protein OS=Burkholderia dolosa AU0158 OX=350701 GN=AK34_2850 PE=4 SV=1	1986	Nsco_NS_434_20203020_B_dolsa_HILIC1.19590.19590.2	controllerType=0 controllerNumber=1 scan=19590	63.3993	Trypsin	B1	PAADTSAAASAPAK	1832
68972:3	111	K.VGATLTVPALDANGS[+365.132][+231.074]ALAPAS[+568.212]AGVAASGGAALAQHGASAPR.A	HexNAc(1)Hex(1) 231.0743,HexNAc(2)Hex(1)	S[+231][+365][+568]	1589.1	3	4765.28	4761.3	4	-5.8	102	Specific	300.47	102	0	4.39	29	>tr|A0A0D5ISU6|A0A0D5ISU6_9BURK Putative fimV C-domain protein OS=Burkholderia dolosa AU0158 OX=350701 GN=AK34_4473 PE=4 SV=1	446	Nsco_NS_434_20203020_B_dolsa_HILIC1.64503.64503.3	controllerType=0 controllerNumber=1 scan=64503	158.426	Trypsin	B1	VGATLTVPALDANGSALAPASAGVAASGGAALAQHGASAPR	1164
73291:4	692	D.NAPMPAGGYS[+365.132][+231.074]QFYDKVPS[+568.212][+100.064]K.F	HexNAc(1)Hex(1) 231.0743,HexNAc(2)Hex(1) 100.064	S[+100][+231][+365][+568]	831.87	4	3324.46	3321.46	3	-4.7	73	NRagged	301.03	301.03	2.69	3.93	6	>tr|A2W992|A2W992_9BURK 2,3,4,5-tetrahydropyridine-2,6-dicarboxylate N-succinyltransferase OS=Burkholderia dolosa AU0158 OX=350701 GN=dapD PE=3 SV=1	3813	Nsco_NS_434_20203020_B_dolsa_HILIC3.62925.62925.4	controllerType=0 controllerNumber=1 scan=62925	165.745	Trypsin	B3	NAPMPAGGYSQFYDKVPSK	1264
69707:3	111	K.VGATLTVPALDANGSALAPASAGVAAS[+568.212]GGAALAQHGAS[+365.132][+231.074]APR.A	HexNAc(2)Hex(1),HexNAc(1)Hex(1) 231.0743	S[+231][+365][+568]	1588.43	3	4763.29	4761.3	2	-3.6	102	Specific	301.06	237.28	9.05	6.81	29	>tr|A0A0D5ISU6|A0A0D5ISU6_9BURK Putative fimV C-domain protein OS=Burkholderia dolosa AU0158 OX=350701 GN=AK34_4473 PE=4 SV=1	446	Nsco_NS_434_20203020_B_dolsa_HILIC1.65086.65086.3	controllerType=0 controllerNumber=1 scan=65086	159.599	Trypsin	B1	VGATLTVPALDANGSALAPASAGVAASGGAALAQHGASAPR	1164
54023:4	2	K.THGAGPASNVGPEPEGAALEQQGLGWQS[+365.132][+231.074][+100.064]TYGTGKGADAIT[+365.132][+231.074][+100.064]SGLEVTWTTTPTR.W	HexNAc(1)Hex(1) 231.0743 100.064,HexNAc(1)Hex(1) 231.0743 100.064	S[+100][+231][+365], T[+100][+231][+365]	1677.04	4	6705.14	6703.1	2	4.5	264	Specific	301.34	301.34	1.2	5.11	76	>tr|A2WCI5|A2WCI5_9BURK Catalase-peroxidase OS=Burkholderia dolosa AU0158 OX=350701 GN=katG PE=3 SV=1	4495	Nsco_NS_434_20203020_B_dolsa_HILIC1.52065.52065.2	controllerType=0 controllerNumber=1 scan=52065	133.073	Trypsin	B1	THGAGPASNVGPEPEGAALEQQGLGWQSTYGTGKGADAITSGLEVTWTTTPTR	1392
19446:3	42	N.TSGTTSAGTGSTSTAATAGTSATAPAAS[+568.212]APEAATKPAK.S	HexNAc(2)Hex(1)	S[+568]	1292.95	3	3876.82	3876.82	0	0.4	110	NRagged	301.35	197.64	29.58	4.12	62	>tr|A0A0D5J0G4|A0A0D5J0G4_9BURK Helix-hairpin-helix motif family protein OS=Burkholderia dolosa AU0158 OX=350701 GN=AK34_1279 PE=4 SV=1	1241	Nsco_NS_434_20203020_B_dolsa_HILIC2.20244.20244.3	controllerType=0 controllerNumber=1 scan=20244	64.9674	Trypsin	B2	TSGTTSAGTGSTSTAATAGTSATAPAASAPEAATKPAK	568
67390:3	111	K.VGATLTVPALDANGSALAPAS[+365.132][+231.074]AGVAAS[+568.212]GGAALAQHGASAPR.A	HexNAc(1)Hex(1) 231.0743,HexNAc(2)Hex(1)	S[+231][+365][+568]	1588.77	3	4764.31	4761.3	3	-0.2	102	Specific	301.38	166.79	0	7.07	29	>tr|A0A0D5ISU6|A0A0D5ISU6_9BURK Putative fimV C-domain protein OS=Burkholderia dolosa AU0158 OX=350701 GN=AK34_4473 PE=4 SV=1	446	Nsco_NS_434_20203020_B_dolsa_HILIC1.63237.63237.3	controllerType=0 controllerNumber=1 scan=63237	155.794	Trypsin	B1	VGATLTVPALDANGSALAPASAGVAASGGAALAQHGASAPR	1164
14745:2	792	A.PAADT[+568.212]S[+568.212][+100.064]AAAS[+568.212]APAK.K	HexNAc(2)Hex(1),HexNAc(2)Hex(1) 100.064,HexNAc(2)Hex(1)	S[+100][+568]*2, T[+568]	1517.16	2	3033.31	3033.32	0	-3.2	27	NRagged	301.81	73.26	1.2	3.58	22	>tr|A0A0D5J5Q7|A0A0D5J5Q7_9BURK Uncharacterized protein OS=Burkholderia dolosa AU0158 OX=350701 GN=AK34_2850 PE=4 SV=1	1986	Nsco_NS_434_20203020_B_dolsa_HILIC3.16150.16150.2	controllerType=0 controllerNumber=1 scan=16150	54.4876	Trypsin	B3	PAADTSAAASAPAK	1804
05394:2	132	K.AAPADAAS[+568.212]SAAAGESR.W	HexNAc(2)Hex(1)	S[+568]	985.938	2	1970.87	1970.87	0	0.2	519	Specific	302.73	130.1	23.97	3.78	23	>tr|A2W899|A2W899_9BURK Uroporphyrinogen-III synthase HemD family protein OS=Burkholderia dolosa AU0158 OX=350701 GN=AK34_661 PE=4 SV=1	3817	Nsco_NS_434_20203020_B_dolsa_HILIC2.7809.7809.2	controllerType=0 controllerNumber=1 scan=7809	32.9808	Trypsin	B2	AAPADAASSAAAGESR	568
46258:3	635	R.RTGSVSNAPGAFSAS[+365.132][+231.074]GVYPIAER.V	HexNAc(1)Hex(1) 231.0743	S[+231][+365]	964.124	3	2890.36	2890.36	0	-0.8	229	Specific	303.24	303.24	25.9	5.73	8	>tr|A0A0D5J0X0|A0A0D5J0X0_9BURK Diguanylate cyclase domain protein OS=Burkholderia dolosa AU0158 OX=350701 GN=AK34_755 PE=4 SV=1	99	Nsco_NS_434_20203020_B_dolsa_HILIC1.45079.45079.3	controllerType=0 controllerNumber=1 scan=45079	117.591	Trypsin	B1	RTGSVSNAPGAFSASGVYPIAER	596
59206:3	45	M.ADDDAQDS[+568.212]DT[+365.132][+231.074][+100.064]GS[+568.212][+100.064]SAGSDPDATK.L	HexNAc(2)Hex(1),HexNAc(1)Hex(1) 231.0743 100.064,HexNAc(2)Hex(1) 100.064	S[+100][+568]*2, T[+100][+231][+365]	1354.21	3	4060.6	4058.59	2	2.2	854	NRagged	303.24	303.24	0	5.23	28	>tr|A0A0D5IRJ2|A0A0D5IRJ2_9BURK MG2 domain protein OS=Burkholderia dolosa AU0158 OX=350701 GN=AK34_3866 PE=4 SV=1	1593	Nsco_NS_434_20203020_B_dolsa_HILIC3.51760.51760.3	controllerType=0 controllerNumber=1 scan=51760	141.001	Trypsin	B3	ADDDAQDSDTGSSAGSDPDATK	1932
76522:4	76	T.PVIVLASPYYAGLADS[+365.132][+231.074][+100.064]PNHDVDVELDGTPHAATAGAASAR.I	HexNAc(1)Hex(1) 231.0743 100.064	S[+100][+231][+365]	1172.06	4	4685.22	4685.24	0	-3.9	135	NRagged	303.65	214.02	0.91	3.74	27	>tr|A0A0D5IU12|A0A0D5IU12_9BURK Xaa-Pro dipeptidyl-peptidase OS=Burkholderia dolosa AU0158 OX=350701 GN=AK34_3439 PE=3 SV=1	4921	Nsco_NS_434_20203020_B_dolsa_HILIC2.66072.66072.4	controllerType=0 controllerNumber=1 scan=66072	171.246	Trypsin	B2	PVIVLASPYYAGLADSPNHDVDVELDGTPHAATAGAASAR	696
73769:3	509	K.RAAIAAAAS[+365.132][+231.074]ELLPALTQPAAPPATDAQR.V	HexNAc(1)Hex(1) 231.0743	S[+231][+365]	1113.57	3	3338.7	3338.7	0	-0.4	550	Specific	303.66	301.1	7.7	8.85	4	>tr|A0A0D5IS36|A0A0D5IS36_9BURK MMPL family protein OS=Burkholderia dolosa AU0158 OX=350701 GN=AK34_4980 PE=4 SV=1	5382	Nsco_NS_434_20203020_B_dolsa_HILIC2.63907.63907.3	controllerType=0 controllerNumber=1 scan=63907	166.339	Trypsin	B2	RAAIAAAASELLPALTQPAAPPATDAQR	596
20626:2	761	A.PAADT[+568.212]S[+365.132][+231.074][+100.064]AAAS[+568.212]APAK.K	HexNAc(2)Hex(1),HexNAc(1)Hex(1) 231.0743 100.064,HexNAc(2)Hex(1)	S[+100][+231][+365][+568], T[+568]	1531.15	2	3061.3	3061.31	0	-3.4	27	NRagged	303.89	236.12	0	4.45	24	>tr|A0A0D5J5Q7|A0A0D5J5Q7_9BURK Uncharacterized protein OS=Burkholderia dolosa AU0158 OX=350701 GN=AK34_2850 PE=4 SV=1	1986	Nsco_NS_434_20203020_B_dolsa_HILIC2.21148.21148.2	controllerType=0 controllerNumber=1 scan=21148	67.3965	Trypsin	B2	PAADTSAAASAPAK	1832
13726:3	792	A.QAS[+162.053][+462.149]APAADT[+162.053][+462.149]SAAASAPAKK.D	Hex(1) 462.1486,Hex(1) 462.1486	S[+162][+462], T[+162][+462]	988.1	3	2962.29	2962.28	0	2.2	23	NRagged	304.23	239.5	2.74	6.54	22	>tr|A0A0D5J5Q7|A0A0D5J5Q7_9BURK Uncharacterized protein OS=Burkholderia dolosa AU0158 OX=350701 GN=AK34_2850 PE=4 SV=1	1986	Nsco_NS_434_20203020_B_dolsa_HILIC3.15178.15178.3	controllerType=0 controllerNumber=1 scan=15178	51.9739	Trypsin	B3	QASAPAADTSAAASAPAKK	1248
36560:3	304	R.LNEHPQMPFAAS[+162.053][+462.149]APSQK.Y	Hex(1) 462.1486	S[+162][+462]	826.707	3	2478.11	2477.1	1	0.4	43	Specific	304.24	304.24	0.63	7.6	13	>tr|A2WBT2|A2WBT2_9BURK Uncharacterized protein OS=Burkholderia dolosa AU0158 OX=350701 GN=AK34_2140 PE=4 SV=1	4084	Nsco_NS_434_20203020_B_dolsa_HILIC2.33863.33863.3	controllerType=0 controllerNumber=1 scan=33863	99.8416	Trypsin	B2	LNEHPQMPFAASAPSQK	624
60349:3	207	R.EPAGASPGNGASQPRPS[+365.132][+231.074]SLQQLLALK.N	HexNAc(1)Hex(1) 231.0743	S[+231][+365]	1057.86	3	3171.56	3170.57	1	-2.8	245	Specific	304.46	304.46	0	7.17	19	>tr|A0A0D5ISU6|A0A0D5ISU6_9BURK Putative fimV C-domain protein OS=Burkholderia dolosa AU0158 OX=350701 GN=AK34_4473 PE=4 SV=1	446	Nsco_NS_434_20203020_B_dolsa_HILIC3.52633.52633.3	controllerType=0 controllerNumber=1 scan=52633	142.889	Trypsin	B3	EPAGASPGNGASQPRPSSLQQLLALK	596
48985:3	139	R.VIVDNAAQFAPGTAVKPVEQAPPS[+365.132][+231.074]NAAPAAAASR.A	HexNAc(1)Hex(1) 231.0743	S[+231][+365]	1295.31	3	3883.93	3882.92	1	0.5	361	Specific	304.57	174.94	0.2	7.56	13	>tr|A2WA81|A2WA81_9BURK Efflux transporter, RND family, MFP subunit OS=Burkholderia dolosa AU0158 OX=350701 GN=AK34_1473 PE=3 SV=1	3899	Nsco_NS_434_20203020_B_dolsa_HILIC3.43628.43628.3	controllerType=0 controllerNumber=1 scan=43628	123.451	Trypsin	B3	VIVDNAAQFAPGTAVKPVEQAPPSNAAPAAAASR	596
23903:3	19	V.APPSADNGAS[+568.212][+100.064]QPQQFDPNR.A	HexNAc(2)Hex(1) 100.064	S[+100][+568]	889.063	3	2665.17	2665.19	0	-4.3	51	NRagged	304.65	281.28	15.75	4.41	75	>tr|A0A0D5IXZ2|A0A0D5IXZ2_9BURK Sporulation related domain protein OS=Burkholderia dolosa AU0158 OX=350701 GN=AK34_187 PE=4 SV=1	2026	Nsco_NS_434_20203020_B_dolsa_HILIC3.23576.23576.3	controllerType=0 controllerNumber=1 scan=23576	74.0195	Trypsin	B3	APPSADNGASQPQQFDPNR	668
61266:5	339	D.AEAVAAPPAS[+365.132][+231.074][+100.064]T[+568.212][+100.064]AGAS[+568.212][+100.064]SSPFPAALSDDDRPHFAVTR.E	HexNAc(1)Hex(1) 231.0743 100.064,HexNAc(2)Hex(1) 100.064,HexNAc(2)Hex(1) 100.064	S[+100]*2[+231][+365][+568], T[+100][+568]	1095.31	5	5472.51	5470.49	2	1.9	310	NRagged	304.73	304.73	0	4.12	11	>tr|A0A0D5J6V9|A0A0D5J6V9_9BURK Family finger-like domain protein OS=Burkholderia dolosa AU0158 OX=350701 GN=AK34_2542 PE=4 SV=1	1762	Nsco_NS_434_20203020_B_dolsa_HILIC2.53942.53942.5	controllerType=0 controllerNumber=1 scan=53942	144.911	Trypsin	B2	AEAVAAPPASTAGASSSPFPAALSDDDRPHFAVTR	2032
09851:3	42	K.AAAAAAASADAGAS[+568.212]APAAASST[+568.212]K.A	HexNAc(2)Hex(1),HexNAc(2)Hex(1)	S[+568], T[+568]	999.45	3	2996.34	2996.33	0	1.1	157	Specific	304.78	205.71	99.72	6.42	62	>tr|A0A0D5J0G4|A0A0D5J0G4_9BURK Helix-hairpin-helix motif family protein OS=Burkholderia dolosa AU0158 OX=350701 GN=AK34_1279 PE=4 SV=1	1241	Nsco_NS_434_20203020_B_dolsa_HILIC2.11861.11861.3	controllerType=0 controllerNumber=1 scan=11861	43.3256	Trypsin	B2	AAAAAAASADAGASAPAAASSTK	1136
49658:3	446	K.ASPPYAADKPIVVVSPPAAAAAPAS[+365.132][+231.074]SASAAR.-	HexNAc(1)Hex(1) 231.0743	S[+231][+365]	1153.25	3	3457.72	3457.72	0	0.8	291	Specific	304.97	263.82	10.42	8.92	7	>tr|A0A0D5IYA3|A0A0D5IYA3_9BURK PRC-barrel domain protein OS=Burkholderia dolosa AU0158 OX=350701 GN=AK34_802 PE=4 SV=1	1591	Nsco_NS_434_20203020_B_dolsa_HILIC2.44654.44654.3	controllerType=0 controllerNumber=1 scan=44654	125.409	Trypsin	B2	ASPPYAADKPIVVVSPPAAAAAPASSASAAR	596
21691:5	34	K.GVKPSKPATTTTSANTSGTTSAGTGSTSTAATAGTS[+162.053][+462.149]ATAPAASAPEAATKPAK.S	Hex(1) 462.1486	S[+162][+462]	1075.92	5	5375.57	5373.57	2	0.1	95	Specific	305.1	305.1	0	7.44	60	>tr|A0A0D5J0G4|A0A0D5J0G4_9BURK Helix-hairpin-helix motif family protein OS=Burkholderia dolosa AU0158 OX=350701 GN=AK34_1279 PE=4 SV=1	1241	Nsco_NS_434_20203020_B_dolsa_HILIC3.21758.21758.5	controllerType=0 controllerNumber=1 scan=21758	69.1323	Trypsin	B3	GVKPSKPATTTTSANTSGTTSAGTGSTSTAATAGTSATAPAASAPEAATKPAK	624
48527:3	660	K.ASPPYAADKPIVVVSPPAAAAAPAS[+365.132][+231.074]SASAAR.-	HexNAc(1)Hex(1) 231.0743	S[+231][+365]	1153.25	3	3457.72	3457.72	0	0.4	291	Specific	305.31	305.31	2.4	8.14	5	>tr|A0A0D5IYA3|A0A0D5IYA3_9BURK PRC-barrel domain protein OS=Burkholderia dolosa AU0158 OX=350701 GN=AK34_802 PE=4 SV=1	1591	Nsco_NS_434_20203020_B_dolsa_HILIC3.43273.43273.3	controllerType=0 controllerNumber=1 scan=43273	122.691	Trypsin	B3	ASPPYAADKPIVVVSPPAAAAAPASSASAAR	596
69006:3	111	K.VGATLTVPALDANGSALAPASAGVAAS[+568.212]GGAALAQHGAS[+162.053][+462.149]APR.A	HexNAc(2)Hex(1),Hex(1) 462.1486	S[+162][+462][+568]	1597.77	3	4791.3	4789.29	2	0.5	102	Specific	305.57	230.88	9.12	7.89	29	>tr|A0A0D5ISU6|A0A0D5ISU6_9BURK Putative fimV C-domain protein OS=Burkholderia dolosa AU0158 OX=350701 GN=AK34_4473 PE=4 SV=1	446	Nsco_NS_434_20203020_B_dolsa_HILIC1.64529.64529.3	controllerType=0 controllerNumber=1 scan=64529	158.476	Trypsin	B1	VGATLTVPALDANGSALAPASAGVAASGGAALAQHGASAPR	1192
16888:2	761	A.PAADT[+568.212]S[+568.212][+100.064]AAAS[+568.212]APAK.K	HexNAc(2)Hex(1),HexNAc(2)Hex(1) 100.064,HexNAc(2)Hex(1)	S[+100][+568]*2, T[+568]	1517.16	2	3033.3	3033.32	0	-3.7	27	NRagged	305.72	35.34	1.2	2.18	24	>tr|A0A0D5J5Q7|A0A0D5J5Q7_9BURK Uncharacterized protein OS=Burkholderia dolosa AU0158 OX=350701 GN=AK34_2850 PE=4 SV=1	1986	Nsco_NS_434_20203020_B_dolsa_HILIC2.18085.18085.2	controllerType=0 controllerNumber=1 scan=18085	59.3834	Trypsin	B2	PAADTSAAASAPAK	1804
64969:3	348	V.ATAALPAPNAGAPGT[+365.132][+231.074][+100.064]AS[+365.132][+231.074][+100.064]GT[+568.212][+100.064]VVR.G	HexNAc(1)Hex(1) 231.0743 100.064,HexNAc(1)Hex(1) 231.0743 100.064,HexNAc(2)Hex(1) 100.064	S[+100][+231][+365], T[+100]*2[+231][+365][+568]	1337.63	3	4010.87	4010.86	0	4	52	NRagged	305.91	40.76	0	1.61	11	>tr|A2WD39|A2WD39_9BURK BON domain protein OS=Burkholderia dolosa AU0158 OX=350701 GN=AK34_2657 PE=4 SV=1	3174	Nsco_NS_434_20203020_B_dolsa_HILIC3.56235.56235.3	controllerType=0 controllerNumber=1 scan=56235	150.736	Trypsin	B3	ATAALPAPNAGAPGTASGTVVR	2060
62549:3	123	R.EPAGASPGNGASQPRPS[+568.212]SLQQLLALK.N	HexNAc(2)Hex(1)	S[+568]	1048.53	3	3143.57	3142.57	1	-3	245	Specific	306.05	306.05	1.2	5.84	24	>tr|A0A0D5ISU6|A0A0D5ISU6_9BURK Putative fimV C-domain protein OS=Burkholderia dolosa AU0158 OX=350701 GN=AK34_4473 PE=4 SV=1	446	Nsco_NS_434_20203020_B_dolsa_HILIC2.54919.54919.3	controllerType=0 controllerNumber=1 scan=54919	146.995	Trypsin	B2	EPAGASPGNGASQPRPSSLQQLLALK	568
31208:3	342	R.LNEHPQMPFAAS[+365.132][+231.074]APSQK.Y	HexNAc(1)Hex(1) 231.0743	S[+231][+365]	817.375	3	2450.11	2449.11	1	0.4	43	Specific	306.12	270.9	74.79	5.75	9	>tr|A2WBT2|A2WBT2_9BURK Uncharacterized protein OS=Burkholderia dolosa AU0158 OX=350701 GN=AK34_2140 PE=4 SV=1	4084	Nsco_NS_434_20203020_B_dolsa_HILIC3.29264.29264.3	controllerType=0 controllerNumber=1 scan=29264	88.9762	Trypsin	B3	LNEHPQMPFAASAPSQK	596
49099:3	31	R.LVANPSDALANGDAVVVS[+365.132][+231.074]TPTARPASGTAGAKS.-	HexNAc(1)Hex(1) 231.0743	S[+231][+365]	1221.94	3	3663.8	3661.79	2	-0.7	377	CRagged	306.82	298.2	1.2	8.43	32	>tr|A2WEQ1|A2WEQ1_9BURK Efflux transporter, RND family, MFP subunit OS=Burkholderia dolosa AU0158 OX=350701 GN=AK34_4099 PE=3 SV=1	3362	Nsco_NS_434_20203020_B_dolsa_HILIC3.43718.43718.3	controllerType=0 controllerNumber=1 scan=43718	123.631	Trypsin	B3	LVANPSDALANGDAVVVSTPTARPASGTAGAKS	596
14906:3	761	A.QAS[+162.053][+462.149]APAADT[+162.053][+462.149]SAAASAPAKK.D	Hex(1) 462.1486,Hex(1) 462.1486	S[+162][+462], T[+162][+462]	988.436	3	2963.29	2962.28	1	3.9	23	NRagged	306.89	275.97	3.7	6.21	24	>tr|A0A0D5J5Q7|A0A0D5J5Q7_9BURK Uncharacterized protein OS=Burkholderia dolosa AU0158 OX=350701 GN=AK34_2850 PE=4 SV=1	1986	Nsco_NS_434_20203020_B_dolsa_HILIC2.16251.16251.3	controllerType=0 controllerNumber=1 scan=16251	54.5137	Trypsin	B2	QASAPAADTSAAASAPAKK	1248
18697:2	761	A.PAADT[+568.212]S[+568.212][+100.064]AAAS[+568.212]APAK.K	HexNAc(2)Hex(1),HexNAc(2)Hex(1) 100.064,HexNAc(2)Hex(1)	S[+100][+568]*2, T[+568]	1517.16	2	3033.31	3033.32	0	-3	27	NRagged	306.96	56.57	1.2	2.25	24	>tr|A0A0D5J5Q7|A0A0D5J5Q7_9BURK Uncharacterized protein OS=Burkholderia dolosa AU0158 OX=350701 GN=AK34_2850 PE=4 SV=1	1986	Nsco_NS_434_20203020_B_dolsa_HILIC2.19648.19648.2	controllerType=0 controllerNumber=1 scan=19648	63.4085	Trypsin	B2	PAADTSAAASAPAK	1804
60578:4	89	Q.ENPATPSAEDIGS[+162.053][+462.149]DKQAEQGAAPAAEAADAALAEAQAK.V	Hex(1) 462.1486	S[+162][+462]	1073.73	4	4291.91	4288.92	3	-4.1	6	NRagged	306.97	221.03	6	5.11	13	>tr|A2WCG2|A2WCG2_9BURK Protein GrpE OS=Burkholderia dolosa AU0158 OX=350701 GN=grpE PE=3 SV=1	4535	Nsco_NS_434_20203020_B_dolsa_HILIC3.52820.52820.4	controllerType=0 controllerNumber=1 scan=52820	143.31	Trypsin	B3	ENPATPSAEDIGSDKQAEQGAAPAAEAADAALAEAQAK	624
31292:3	342	R.LNEHPQM[+15.995]PFAAS[+365.132][+231.074]APSQK.Y	HexNAc(1)Hex(1) 231.0743	M[+16], S[+231][+365]	822.372	3	2465.1	2465.1	0	0.2	43	Specific	306.98	272.68	5.72	5.29	9	>tr|A2WBT2|A2WBT2_9BURK Uncharacterized protein OS=Burkholderia dolosa AU0158 OX=350701 GN=AK34_2140 PE=4 SV=1	4084	Nsco_NS_434_20203020_B_dolsa_HILIC3.29329.29329.3	controllerType=0 controllerNumber=1 scan=29329	89.1441	Trypsin	B3	LNEHPQMPFAASAPSQK	596
75916:4	722	K.AEPGAT[+365.132][+231.074][+100.064]ASASVAASAMTVATAS[+568.212][+100.064]APAAIDSPANSEPEKIEATLDFTPK.E	HexNAc(1)Hex(1) 231.0743 100.064,HexNAc(2)Hex(1) 100.064	S[+100][+568], T[+100][+231][+365]	1471.19	4	5881.76	5879.75	2	-0.6	67	Specific	306.99	306.99	4.78	5.75	8	>tr|A0A0D5IY98|A0A0D5IY98_9BURK Uncharacterized protein OS=Burkholderia dolosa AU0158 OX=350701 GN=AK34_5600 PE=4 SV=1	1392	Nsco_NS_434_20203020_B_dolsa_HILIC1.70180.70180.4	controllerType=0 controllerNumber=1 scan=70180	170.353	Trypsin	B1	AEPGATASASVAASAMTVATASAPAAIDSPANSEPEKIEATLDFTPK	1364
35874:3	14	K.VAPPSADNGAS[+365.132][+231.074]QPQQFDPNRALQGK.T	HexNAc(1)Hex(1) 231.0743	S[+231][+365]	1064.16	3	3190.47	3189.48	1	-4.3	50	Specific	307.02	83.45	7.2	5.01	61	>tr|A0A0D5IXZ2|A0A0D5IXZ2_9BURK Sporulation related domain protein OS=Burkholderia dolosa AU0158 OX=350701 GN=AK34_187 PE=4 SV=1	2026	Nsco_NS_434_20203020_B_dolsa_HILIC1.36373.36373.3	controllerType=0 controllerNumber=1 scan=36373	99.1043	Trypsin	B1	VAPPSADNGASQPQQFDPNRALQGK	596
39416:3	490	K.AADAGGSKPAAGAPAAPAAPAPVAVPAS[+365.132][+231.074]AVS[+568.212]GSAAQ.-	HexNAc(1)Hex(1) 231.0743,HexNAc(2)Hex(1)	S[+231][+365][+568]	1383.32	3	4147.95	4146.95	1	-0.5	149	CRagged	307.28	260.93	0	6.68	19	>tr|A0A0D5J0Z1|A0A0D5J0Z1_9BURK Outer membrane lipid asymmetry maintenance protein MlaD OS=Burkholderia dolosa AU0158 OX=350701 GN=mlaD PE=4 SV=1	1870	Nsco_NS_434_20203020_B_dolsa_HILIC2.36162.36162.3	controllerType=0 controllerNumber=1 scan=36162	105.208	Trypsin	B2	AADAGGSKPAAGAPAAPAAPAPVAVPASAVSGSAAQ	1164
23223:3	20	K.VAPPS[+568.212]ADNGASQPQQFDPNR.A	HexNAc(2)Hex(1)	S[+568]	888.735	3	2664.19	2664.19	0	0.3	50	Specific	307.57	307.57	4.23	7.06	59	>tr|A0A0D5IXZ2|A0A0D5IXZ2_9BURK Sporulation related domain protein OS=Burkholderia dolosa AU0158 OX=350701 GN=AK34_187 PE=4 SV=1	2026	Nsco_NS_434_20203020_B_dolsa_HILIC2.23197.23197.3	controllerType=0 controllerNumber=1 scan=23197	72.6367	Trypsin	B2	VAPPSADNGASQPQQFDPNR	568
39864:3	490	K.AADAGGSKPAAGAPAAPAAPAPVAVPASAVS[+365.132][+231.074]GS[+568.212]AAQ.-	HexNAc(1)Hex(1) 231.0743,HexNAc(2)Hex(1)	S[+231][+365][+568]	1382.99	3	4146.95	4146.95	0	1.6	149	CRagged	308.41	203.55	0	6.71	19	>tr|A0A0D5J0Z1|A0A0D5J0Z1_9BURK Outer membrane lipid asymmetry maintenance protein MlaD OS=Burkholderia dolosa AU0158 OX=350701 GN=mlaD PE=4 SV=1	1870	Nsco_NS_434_20203020_B_dolsa_HILIC2.36528.36528.3	controllerType=0 controllerNumber=1 scan=36528	106.078	Trypsin	B2	AADAGGSKPAAGAPAAPAAPAPVAVPASAVSGSAAQ	1164
12900:2	470	R.QSSSFTPPAS[+365.132][+231.074]ASGK.A	HexNAc(1)Hex(1) 231.0743	S[+231][+365]	974.431	2	1947.86	1947.86	0	-0.2	225	Specific	308.72	252.33	0	6.71	8	>tr|A0A0D5IUZ6|A0A0D5IUZ6_9BURK Uncharacterized protein OS=Burkholderia dolosa AU0158 OX=350701 GN=AK34_4269 PE=4 SV=1	170	Nsco_NS_434_20203020_B_dolsa_HILIC3.14248.14248.2	controllerType=0 controllerNumber=1 scan=14248	49.2114	Trypsin	B3	QSSSFTPPASASGK	596
02061:3	5	K.GSGAKPASAPKPAS[+365.132][+231.074]AAH.-	HexNAc(1)Hex(1) 231.0743	S[+231][+365]	701.004	3	2101	2100.99	0	1.4	498	CRagged	308.83	268.06	61.35	5.47	46	>tr|A0A0D5J2T6|A0A0D5J2T6_9BURK PDZ domain-containing protein OS=Burkholderia dolosa AU0158 OX=350701 GN=AK34_245 PE=3 SV=1	877	Nsco_NS_434_20203020_B_dolsa_HILIC2.4824.4824.3	controllerType=0 controllerNumber=1 scan=4824	25.6669	Trypsin	B2	GSGAKPASAPKPASAAH	596
07904:2	132	K.AAPADAASS[+365.132][+231.074]AAAGESR.W	HexNAc(1)Hex(1) 231.0743	S[+231][+365]	999.937	2	1998.87	1998.86	0	2.1	519	Specific	309.79	131.94	0	6.22	23	>tr|A2W899|A2W899_9BURK Uroporphyrinogen-III synthase HemD family protein OS=Burkholderia dolosa AU0158 OX=350701 GN=AK34_661 PE=4 SV=1	3817	Nsco_NS_434_20203020_B_dolsa_HILIC2.10082.10082.2	controllerType=0 controllerNumber=1 scan=10082	38.647	Trypsin	B2	AAPADAASSAAAGESR	596
67065:4	38	A.SS[+162.053][+462.149]GINVVDNGVT[+162.053][+462.149]RPLDLNALR.A	Hex(1) 462.1486,Hex(1) 462.1486	S[+162][+462], T[+162][+462]	865.65	4	3459.58	3458.59	1	-4.9	153	NRagged	310.01	310.01	1.2	5.01	28	>tr|A0A0D5J1S2|A0A0D5J1S2_9BURK Ribonucleoside-diphosphate reductase OS=Burkholderia dolosa AU0158 OX=350701 GN=AK34_2548 PE=3 SV=1	5021	Nsco_NS_434_20203020_B_dolsa_HILIC2.58433.58433.4	controllerType=0 controllerNumber=1 scan=58433	154.289	Trypsin	B2	SSGINVVDNGVTRPLDLNALR	1248
17160:2	792	A.PAADT[+568.212]S[+568.212][+100.064]AAAS[+568.212]APAK.K	HexNAc(2)Hex(1),HexNAc(2)Hex(1) 100.064,HexNAc(2)Hex(1)	S[+100][+568]*2, T[+568]	1517.16	2	3033.31	3033.32	0	-3.4	27	NRagged	310.36	52.59	1.2	3.56	22	>tr|A0A0D5J5Q7|A0A0D5J5Q7_9BURK Uncharacterized protein OS=Burkholderia dolosa AU0158 OX=350701 GN=AK34_2850 PE=4 SV=1	1986	Nsco_NS_434_20203020_B_dolsa_HILIC3.18150.18150.2	controllerType=0 controllerNumber=1 scan=18150	59.6657	Trypsin	B3	PAADTSAAASAPAK	1804
71643:4	16	R.TIGQTLEVDGPITSNDRLVANPS[+568.212]DALANGDAVVVSTPTARPASGTAGAK.S	HexNAc(2)Hex(1)	S[+568]	1336.67	4	5343.66	5343.66	0	-0.1	360	Specific	310.57	209.76	2.4	7.97	42	>tr|A2WEQ1|A2WEQ1_9BURK Efflux transporter, RND family, MFP subunit OS=Burkholderia dolosa AU0158 OX=350701 GN=AK34_4099 PE=3 SV=1	3362	Nsco_NS_434_20203020_B_dolsa_HILIC1.66734.66734.3	controllerType=0 controllerNumber=1 scan=66734	163.01	Trypsin	B1	TIGQTLEVDGPITSNDRLVANPSDALANGDAVVVSTPTARPASGTAGAK	568
77873:4	77	V.PSEVT[+162.053][+462.149]LAEPYDRS[+162.053][+462.149]WLHVGLALDR.A	Hex(1) 462.1486,Hex(1) 462.1486	S[+162][+462], T[+162][+462]	969.697	4	3875.77	3872.75	3	1.8	292	NRagged	310.8	87.23	11.46	4.84	18	>tr|A2WAP2|A2WAP2_9BURK NlpB/DapX lipofamily protein OS=Burkholderia dolosa AU0158 OX=350701 GN=AK34_1684 PE=4 SV=1	4154	Nsco_NS_434_20203020_B_dolsa_HILIC3.66573.66573.3	controllerType=0 controllerNumber=1 scan=66573	174.116	Trypsin	B3	PSEVTLAEPYDRSWLHVGLALDR	1248
60568:3	123	R.EPAGASPGNGASQPRPS[+568.212]SLQQLLALK.N	HexNAc(2)Hex(1)	S[+568]	1048.53	3	3143.58	3142.57	1	-0.9	245	Specific	310.89	310.89	1.2	7.73	24	>tr|A0A0D5ISU6|A0A0D5ISU6_9BURK Putative fimV C-domain protein OS=Burkholderia dolosa AU0158 OX=350701 GN=AK34_4473 PE=4 SV=1	446	Nsco_NS_434_20203020_B_dolsa_HILIC2.53426.53426.3	controllerType=0 controllerNumber=1 scan=53426	143.857	Trypsin	B2	EPAGASPGNGASQPRPSSLQQLLALK	568
70309:4	238	K.QVADARNGKMPEDT[+568.212]AGAAASAEAAS[+568.212]APAQAASGAAEQPAAASASAAAAVSTIYFETGK.S	HexNAc(2)Hex(1),HexNAc(2)Hex(1)	S[+568], T[+568]	1636.75	4	6543.98	6543	1	-3	376	Specific	311.06	168.74	0	6.5	16	>tr|A0A0D5IZ04|A0A0D5IZ04_9BURK Cytochrome c oxidase subunit 2 OS=Burkholderia dolosa AU0158 OX=350701 GN=coxB PE=3 SV=1	398	Nsco_NS_434_20203020_B_dolsa_HILIC1.65560.65560.4	controllerType=0 controllerNumber=1 scan=65560	160.516	Trypsin	B1	QVADARNGKMPEDTAGAAASAEAASAPAQAASGAAEQPAAASASAAAAVSTIYFETGK	1136
66404:4	495	Q.GVHWRPPYPFAS[+162.053][+462.149]HEIVDTSQVR.S	Hex(1) 462.1486	S[+162][+462]	802.128	4	3205.49	3202.5	3	-5.6	117	NRagged	311.12	311.12	11.6	2.2	12	>tr|A0A0D5J3G2|A0A0D5J3G2_9BURK Protein HflK OS=Burkholderia dolosa AU0158 OX=350701 GN=hflK PE=3 SV=1	533	Nsco_NS_434_20203020_B_dolsa_HILIC2.57932.57932.4	controllerType=0 controllerNumber=1 scan=57932	153.279	Trypsin	B2	GVHWRPPYPFASHEIVDTSQVR	624
67209:3	123	K.VGATLTVPALDANGSALAPAS[+365.132][+231.074]AGVAAS[+568.212]GGAALAQHGASAPR.A	HexNAc(1)Hex(1) 231.0743,HexNAc(2)Hex(1)	S[+231][+365][+568]	1587.77	3	4761.3	4761.3	0	0.2	102	Specific	311.23	311.23	0	8.5	24	>tr|A0A0D5ISU6|A0A0D5ISU6_9BURK Putative fimV C-domain protein OS=Burkholderia dolosa AU0158 OX=350701 GN=AK34_4473 PE=4 SV=1	446	Nsco_NS_434_20203020_B_dolsa_HILIC2.58541.58541.3	controllerType=0 controllerNumber=1 scan=58541	154.517	Trypsin	B2	VGATLTVPALDANGSALAPASAGVAASGGAALAQHGASAPR	1164
65518:3	2019	S.ADTTAPVAGTRPAMT[+568.212]SLGGAAASAVS[+568.212]AASGASGVDATAQGNVAELTR.M	HexNAc(2)Hex(1),HexNAc(2)Hex(1)	S[+568], T[+568]	1799.85	3	5397.53	5394.52	3	-1.6	13	NRagged	311.61	138.87	0	4.44	3	>tr|A0A0D5J2P1|A0A0D5J2P1_9BURK Uncharacterized protein OS=Burkholderia dolosa AU0158 OX=350701 GN=AK34_2150 PE=4 SV=1	247	Nsco_NS_434_20203020_B_dolsa_HILIC1.61755.61755.3	controllerType=0 controllerNumber=1 scan=61755	152.999	Trypsin	B1	ADTTAPVAGTRPAMTSLGGAAASAVSAASGASGVDATAQGNVAELTR	1136
01288:4	5	K.GSGAKPAS[+162.053][+462.149]APKPAS[+568.212]AAH.-	Hex(1) 462.1486,HexNAc(2)Hex(1)	S[+162][+462][+568]	675.055	4	2697.2	2697.2	0	-1.1	498	CRagged	311.74	311.74	0	6.81	46	>tr|A0A0D5J2T6|A0A0D5J2T6_9BURK PDZ domain-containing protein OS=Burkholderia dolosa AU0158 OX=350701 GN=AK34_245 PE=3 SV=1	877	Nsco_NS_434_20203020_B_dolsa_HILIC2.4215.4215.4	controllerType=0 controllerNumber=1 scan=4215	23.9558	Trypsin	B2	GSGAKPASAPKPASAAH	1192
14410:3	761	A.QASAPAADT[+162.053][+462.149]S[+365.132][+231.074]AAASAPAKK.D	Hex(1) 462.1486,HexNAc(1)Hex(1) 231.0743	S[+231][+365], T[+162][+462]	978.769	3	2934.29	2934.28	0	2.4	23	NRagged	312.02	238.88	0	6.2	24	>tr|A0A0D5J5Q7|A0A0D5J5Q7_9BURK Uncharacterized protein OS=Burkholderia dolosa AU0158 OX=350701 GN=AK34_2850 PE=4 SV=1	1986	Nsco_NS_434_20203020_B_dolsa_HILIC2.15764.15764.3	controllerType=0 controllerNumber=1 scan=15764	53.2203	Trypsin	B2	QASAPAADTSAAASAPAKK	1220
48682:3	973	G.HHQSNSSFGGS[+568.212]TMYGSDQTVSGYTR.S	HexNAc(2)Hex(1)	S[+568]	1087.13	3	3259.38	3259.36	0	5	43	NRagged	312.03	297.79	0	5.34	27	>tr|A0A0D5J334|A0A0D5J334_9BURK Uncharacterized protein OS=Burkholderia dolosa AU0158 OX=350701 GN=AK34_704 PE=4 SV=1	5588	Nsco_NS_434_20203020_B_dolsa_HILIC1.47494.47494.3	controllerType=0 controllerNumber=1 scan=47494	123.492	Trypsin	B1	HHQSNSSFGGSTMYGSDQTVSGYTR	568
74011:4	467	K.AEPGATASASVAASAMTVATASAPAAIDS[+365.132][+231.074][+100.064]PANS[+568.212][+100.064]EPEKIEATLDFTPK.E	HexNAc(1)Hex(1) 231.0743 100.064,HexNAc(2)Hex(1) 100.064	S[+100]*2[+231][+365][+568]	1471.19	4	5881.75	5879.75	2	-1.3	67	Specific	312.29	312.29	0	7.15	9	>tr|A0A0D5IY98|A0A0D5IY98_9BURK Uncharacterized protein OS=Burkholderia dolosa AU0158 OX=350701 GN=AK34_5600 PE=4 SV=1	1392	Nsco_NS_434_20203020_B_dolsa_HILIC3.63484.63484.4	controllerType=0 controllerNumber=1 scan=63484	167.051	Trypsin	B3	AEPGATASASVAASAMTVATASAPAAIDSPANSEPEKIEATLDFTPK	1364
41052:4	333	K.AADAGGSKPAAGAPAAPAAPAPVAVPAS[+568.212]AVS[+365.132][+231.074]GSAAQ.-	HexNAc(2)Hex(1),HexNAc(1)Hex(1) 231.0743	S[+231][+365][+568]	1037.49	4	4146.94	4146.95	0	-0.2	149	CRagged	312.73	196.25	17.08	5.31	18	>tr|A0A0D5J0Z1|A0A0D5J0Z1_9BURK Outer membrane lipid asymmetry maintenance protein MlaD OS=Burkholderia dolosa AU0158 OX=350701 GN=mlaD PE=4 SV=1	1870	Nsco_NS_434_20203020_B_dolsa_HILIC1.40630.40630.4	controllerType=0 controllerNumber=1 scan=40630	108.011	Trypsin	B1	AADAGGSKPAAGAPAAPAAPAPVAVPASAVSGSAAQ	1164
39164:6	19	K.QQQQQQQAANAS[+568.212]KPTSSATAAAAAKPPSANDANTGYFLQVGAYKTEGDAEQQRAR.L	HexNAc(2)Hex(1)	S[+568]	1049.34	6	6290.99	6288.98	2	0.5	176	Specific	313.04	75.56	1.7	6.67	75	>tr|A0A0D5IXZ2|A0A0D5IXZ2_9BURK Sporulation related domain protein OS=Burkholderia dolosa AU0158 OX=350701 GN=AK34_187 PE=4 SV=1	2026	Nsco_NS_434_20203020_B_dolsa_HILIC3.35659.35659.6	controllerType=0 controllerNumber=1 scan=35659	104.409	Trypsin	B3	QQQQQQQAANASKPTSSATAAAAAKPPSANDANTGYFLQVGAYKTEGDAEQQRAR	568
16419:3	353	H.GGGSGFGGESGGSYGGGEEAS[+568.212]GSGGGYGGGSGK.S	HexNAc(2)Hex(1)	S[+568]	1084.77	3	3252.28	3252.28	0	-0.1	587	NRagged	313.66	313.66	0	6.43	12	>sp|K1C9_HUMAN|(Common contaminant protein)	5605	Nsco_NS_434_20203020_B_dolsa_HILIC3.17502.17502.3	controllerType=0 controllerNumber=1 scan=17502	58.0592	Trypsin	B3	GGGSGFGGESGGSYGGGEEASGSGGGYGGGSGK	568
12965:3	42	K.AAAAAAASADAGASAPAAAS[+568.212]S[+162.053][+462.149]T[+568.212]K.A	HexNAc(2)Hex(1),Hex(1) 462.1486,HexNAc(2)Hex(1)	S[+162][+462][+568], T[+568]	1208.18	3	3622.54	3620.53	2	-0.9	157	Specific	313.88	313.88	0	6.47	62	>tr|A0A0D5J0G4|A0A0D5J0G4_9BURK Helix-hairpin-helix motif family protein OS=Burkholderia dolosa AU0158 OX=350701 GN=AK34_1279 PE=4 SV=1	1241	Nsco_NS_434_20203020_B_dolsa_HILIC2.14450.14450.3	controllerType=0 controllerNumber=1 scan=14450	49.8017	Trypsin	B2	AAAAAAASADAGASAPAAASSTK	1760
43478:3	81	V.KPAVAPAAAPAPAAQPAAAASASS[+568.212]T[+568.212]AASPAAAK.L	HexNAc(2)Hex(1),HexNAc(2)Hex(1)	S[+568], T[+568]	1317.31	3	3949.91	3948.92	1	-3.7	96	NRagged	314.04	313.16	1.2	6.44	19	>tr|A0A0D5J3P4|A0A0D5J3P4_9BURK Dihydrolipoyllysine-residue succinyltransferase component of 2-oxoglutarate dehydrogenase complex OS=Burkholderia dolosa AU0158 OX=350701 GN=sucB PE=3 SV=1	513	Nsco_NS_434_20203020_B_dolsa_HILIC3.39206.39206.3	controllerType=0 controllerNumber=1 scan=39206	113.213	Trypsin	B3	KPAVAPAAAPAPAAQPAAAASASSTAASPAAAK	1136
46521:3	490	K.AADAGGSKPAAGAPAAPAAPAPVAVPAS[+365.132][+231.074]AVSGSAAQ.-	HexNAc(1)Hex(1) 231.0743	S[+231][+365]	1194.25	3	3580.75	3578.73	2	1.8	149	CRagged	314.09	309.65	15.65	7.18	19	>tr|A0A0D5J0Z1|A0A0D5J0Z1_9BURK Outer membrane lipid asymmetry maintenance protein MlaD OS=Burkholderia dolosa AU0158 OX=350701 GN=mlaD PE=4 SV=1	1870	Nsco_NS_434_20203020_B_dolsa_HILIC2.42018.42018.3	controllerType=0 controllerNumber=1 scan=42018	119.315	Trypsin	B2	AADAGGSKPAAGAPAAPAAPAPVAVPASAVSGSAAQ	596
23595:5	42	K.PATTTTSANTSGT[+162.053][+462.149]TS[+162.053][+462.149]AGTGSTSTAATAGTSATAPAASAPEAATKPAK.S	Hex(1) 462.1486,Hex(1) 462.1486	S[+162][+462], T[+162][+462]	1081.09	5	5401.41	5401.4	0	0.3	101	Specific	314.23	314.23	0	5.28	62	>tr|A0A0D5J0G4|A0A0D5J0G4_9BURK Helix-hairpin-helix motif family protein OS=Burkholderia dolosa AU0158 OX=350701 GN=AK34_1279 PE=4 SV=1	1241	Nsco_NS_434_20203020_B_dolsa_HILIC2.23508.23508.5	controllerType=0 controllerNumber=1 scan=23508	73.3866	Trypsin	B2	PATTTTSANTSGTTSAGTGSTSTAATAGTSATAPAASAPEAATKPAK	1248
23230:3	20	K.VAPPS[+568.212]ADNGASQPQQFDPNR.A	HexNAc(2)Hex(1)	S[+568]	888.735	3	2664.19	2664.19	0	0.3	50	Specific	314.43	314.43	3.43	7.06	59	>tr|A0A0D5IXZ2|A0A0D5IXZ2_9BURK Sporulation related domain protein OS=Burkholderia dolosa AU0158 OX=350701 GN=AK34_187 PE=4 SV=1	2026	Nsco_NS_434_20203020_B_dolsa_HILIC2.23201.23201.3	controllerType=0 controllerNumber=1 scan=23201	72.6495	Trypsin	B2	VAPPSADNGASQPQQFDPNR	568
54192:5	22	E.PAQPKPPQHLHS[+568.212]MGETADSVHLMWGK.S	HexNAc(2)Hex(1)	S[+568]	690.733	5	3449.64	3447.62	2	3.3	299	NRagged	314.55	314.55	8	4.48	36	>tr|A2WG26|A2WG26_9BURK Chitin binding domain protein OS=Burkholderia dolosa AU0158 OX=350701 GN=AK34_3546 PE=4 SV=1	2776	Nsco_NS_434_20203020_B_dolsa_HILIC1.52201.52201.5	controllerType=0 controllerNumber=1 scan=52201	133.356	Trypsin	B1	PAQPKPPQHLHSMGETADSVHLMWGK	568
68314:5	587	A.NVRDLTQT[+162.053][+462.149]GS[+162.053][+462.149]ASDIPKDIDHFWER.I	Hex(1) 462.1486,Hex(1) 462.1486	S[+162][+462], T[+162][+462]	811.36	5	4052.77	4048.77	4	-2.9	47	NRagged	315	135.32	0.8	3.68	9	>tr|A0A0D5IT88|A0A0D5IT88_9BURK KfrA_N domain-containing protein OS=Burkholderia dolosa AU0158 OX=350701 GN=AK34_4957 PE=4 SV=1	840	Nsco_NS_434_20203020_B_dolsa_HILIC3.58809.58809.3	controllerType=0 controllerNumber=1 scan=58809	156.363	Trypsin	B3	NVRDLTQTGSASDIPKDIDHFWER	1248
53030:4	935	A.FITNRPEDNAC[+57.021]SANAS[+365.132][+231.074][+100.064]PYIDNC[+57.021]GFEQSHDIVR.W	HexNAc(1)Hex(1) 231.0743 100.064	C[+57]*2, S[+100][+231][+365]	1099.23	4	4393.91	4393.91	0	-0.2	197	NRagged	315.15	315.15	0.38	6.8	3	>tr|A2WFW3|A2WFW3_9BURK Esterase PHB depolymerase family protein OS=Burkholderia dolosa AU0158 OX=350701 GN=AK34_3615 PE=4 SV=1	3329	Nsco_NS_434_20203020_B_dolsa_HILIC1.51246.51246.4	controllerType=0 controllerNumber=1 scan=51246	131.514	Trypsin	B1	FITNRPEDNACSANASPYIDNCGFEQSHDIVR	696
27940:2	1624	R.TSASSDDVQAAS[+568.212]DALAD.-	HexNAc(2)Hex(1)	S[+568]	1096.46	2	2191.91	2191.91	0	1.3	697	CRagged	315.2	315.2	0	6.64	4	>tr|A0A0D5J3K6|A0A0D5J3K6_9BURK Phospholipase C, phosphocholine-specific OS=Burkholderia dolosa AU0158 OX=350701 GN=AK34_1988 PE=4 SV=1	1816	Nsco_NS_434_20203020_B_dolsa_HILIC2.26962.26962.2	controllerType=0 controllerNumber=1 scan=26962	82.6807	Trypsin	B2	TSASSDDVQAASDALAD	568
52393:3	14	Q.QQQAANASKPTSS[+365.132][+231.074]ATAAAAAKPPS[+568.212]ANDANTGYFLQVGAYK.T	HexNAc(1)Hex(1) 231.0743,HexNAc(2)Hex(1)	S[+231][+365][+568]	1711.14	3	5131.39	5131.38	0	3.2	180	NRagged	315.33	315.33	0	6.89	61	>tr|A0A0D5IXZ2|A0A0D5IXZ2_9BURK Sporulation related domain protein OS=Burkholderia dolosa AU0158 OX=350701 GN=AK34_187 PE=4 SV=1	2026	Nsco_NS_434_20203020_B_dolsa_HILIC1.50675.50675.3	controllerType=0 controllerNumber=1 scan=50675	130.317	Trypsin	B1	QQQAANASKPTSSATAAAAAKPPSANDANTGYFLQVGAYK	1164
33413:3	20	K.VAPPSADNGAS[+568.212]QPQQFDPNRALQGK.T	HexNAc(2)Hex(1)	S[+568]	1054.5	3	3161.48	3161.49	0	-2.1	50	Specific	315.56	253.5	95.17	5.45	59	>tr|A0A0D5IXZ2|A0A0D5IXZ2_9BURK Sporulation related domain protein OS=Burkholderia dolosa AU0158 OX=350701 GN=AK34_187 PE=4 SV=1	2026	Nsco_NS_434_20203020_B_dolsa_HILIC2.31261.31261.3	controllerType=0 controllerNumber=1 scan=31261	93.6066	Trypsin	B2	VAPPSADNGASQPQQFDPNRALQGK	568
37462:3	568	A.ADT[+568.212]GTPPAGAAPAAAPS[+568.212]AAAAPVAPSAAEAAQPTGGAASTK.G	HexNAc(2)Hex(1),HexNAc(2)Hex(1)	S[+568], T[+568]	1536.39	3	4607.15	4606.14	1	0.2	31	NRagged	315.78	175.49	0.26	5.78	13	>tr|A0A0D5J216|A0A0D5J216_9BURK Peptidase M48 family protein OS=Burkholderia dolosa AU0158 OX=350701 GN=AK34_3146 PE=3 SV=1	4966	Nsco_NS_434_20203020_B_dolsa_HILIC1.37662.37662.3	controllerType=0 controllerNumber=1 scan=37662	101.785	Trypsin	B1	ADTGTPPAGAAPAAAPSAAAAPVAPSAAEAAQPTGGAASTK	1136
31982:3	342	R.LNEHPQM[+15.995]PFAAS[+365.132][+231.074]APSQK.Y	HexNAc(1)Hex(1) 231.0743	M[+16], S[+231][+365]	822.372	3	2465.1	2465.1	0	-0.1	43	Specific	316.06	316.06	5.72	7.95	9	>tr|A2WBT2|A2WBT2_9BURK Uncharacterized protein OS=Burkholderia dolosa AU0158 OX=350701 GN=AK34_2140 PE=4 SV=1	4084	Nsco_NS_434_20203020_B_dolsa_HILIC3.29873.29873.3	controllerType=0 controllerNumber=1 scan=29873	90.5374	Trypsin	B3	LNEHPQMPFAASAPSQK	596
19905:5	17	K.GVKPSKPATTTTS[+162.053][+462.149]ANTSGTTSAGTGSTSTAATAGTSATAPAASAPEAATKPAK.S	Hex(1) 462.1486	S[+162][+462]	1075.52	5	5373.55	5373.57	0	-2.8	95	Specific	316.44	316.44	0	6.65	90	>tr|A0A0D5J0G4|A0A0D5J0G4_9BURK Helix-hairpin-helix motif family protein OS=Burkholderia dolosa AU0158 OX=350701 GN=AK34_1279 PE=4 SV=1	1241	Nsco_NS_434_20203020_B_dolsa_HILIC1.22576.22576.5	controllerType=0 controllerNumber=1 scan=22576	69.6886	Trypsin	B1	GVKPSKPATTTTSANTSGTTSAGTGSTSTAATAGTSATAPAASAPEAATKPAK	624
68444:5	97	A.NGFAKPVM[+15.995]LLSSPEGIAAS[+568.212][+100.064]TQQSAHIAANQHANVVAGK.N	HexNAc(2)Hex(1) 100.064	M[+16], S[+100][+568]	901.053	5	4501.23	4499.24	2	-2.1	666	NRagged	316.49	316.49	0	4.06	18	>tr|A2W625|A2W625_9BURK Rhs element Vgr family protein OS=Burkholderia dolosa AU0158 OX=350701 GN=AK34_2930 PE=4 SV=1	2831	Nsco_NS_434_20203020_B_dolsa_HILIC2.59490.59490.5	controllerType=0 controllerNumber=1 scan=59490	156.496	Trypsin	B2	NGFAKPVMLLSSPEGIAASTQQSAHIAANQHANVVAGK	668
39031:4	333	K.AADAGGSKPAAGAPAAPAAPAPVAVPAS[+568.212]AVS[+365.132][+231.074][+100.064]GSAA.Q	HexNAc(2)Hex(1),HexNAc(1)Hex(1) 231.0743 100.064	S[+100][+231][+365][+568]	1030.49	4	4118.96	4118.95	0	1.4	149	CRagged	316.51	316.51	7.02	4.64	18	>tr|A0A0D5J0Z1|A0A0D5J0Z1_9BURK Outer membrane lipid asymmetry maintenance protein MlaD OS=Burkholderia dolosa AU0158 OX=350701 GN=mlaD PE=4 SV=1	1870	Nsco_NS_434_20203020_B_dolsa_HILIC1.38981.38981.6	controllerType=0 controllerNumber=1 scan=38981	104.567	Trypsin	B1	AADAGGSKPAAGAPAAPAAPAPVAVPASAVSGSAA	1264
42993:3	90	R.DASKGEPVPLSPGATPTAAAQAAS[+365.132][+231.074]SAAAR.E	HexNAc(1)Hex(1) 231.0743	S[+231][+365]	1083.52	3	3248.56	3246.55	2	0.8	833	Specific	316.96	231.94	12.81	9.38	27	>tr|A0A0D5ITM7|A0A0D5ITM7_9BURK Uncharacterized protein OS=Burkholderia dolosa AU0158 OX=350701 GN=AK34_3213 PE=4 SV=1	1547	Nsco_NS_434_20203020_B_dolsa_HILIC2.39067.39067.3	controllerType=0 controllerNumber=1 scan=39067	112.073	Trypsin	B2	DASKGEPVPLSPGATPTAAAQAASSAAAR	596
31298:3	304	R.LNEHPQM[+15.995]PFAAS[+568.212]APSQK.Y	HexNAc(2)Hex(1)	M[+16], S[+568]	813.042	3	2437.11	2437.11	0	1.3	43	Specific	317.02	254.47	84.48	5.27	13	>tr|A2WBT2|A2WBT2_9BURK Uncharacterized protein OS=Burkholderia dolosa AU0158 OX=350701 GN=AK34_2140 PE=4 SV=1	4084	Nsco_NS_434_20203020_B_dolsa_HILIC2.29585.29585.3	controllerType=0 controllerNumber=1 scan=29585	89.516	Trypsin	B2	LNEHPQMPFAASAPSQK	568
63954:3	123	R.EPAGASPGNGASQPRPS[+568.212]SLQQLLALK.N	HexNAc(2)Hex(1)	S[+568]	1049.2	3	3145.57	3142.57	3	-4.6	245	Specific	317.38	287.16	1.2	5.86	24	>tr|A0A0D5ISU6|A0A0D5ISU6_9BURK Putative fimV C-domain protein OS=Burkholderia dolosa AU0158 OX=350701 GN=AK34_4473 PE=4 SV=1	446	Nsco_NS_434_20203020_B_dolsa_HILIC2.56003.56003.3	controllerType=0 controllerNumber=1 scan=56003	149.197	Trypsin	B2	EPAGASPGNGASQPRPSSLQQLLALK	568
37569:3	568	A.ADT[+568.212]GTPPAGAAPAAAPS[+568.212]AAAAPVAPSAAEAAQPTGGAASTK.G	HexNAc(2)Hex(1),HexNAc(2)Hex(1)	S[+568], T[+568]	1536.71	3	4608.13	4606.14	2	-4.1	31	NRagged	318.7	149.5	1.44	4.42	13	>tr|A0A0D5J216|A0A0D5J216_9BURK Peptidase M48 family protein OS=Burkholderia dolosa AU0158 OX=350701 GN=AK34_3146 PE=3 SV=1	4966	Nsco_NS_434_20203020_B_dolsa_HILIC1.37748.37748.3	controllerType=0 controllerNumber=1 scan=37748	101.966	Trypsin	B1	ADTGTPPAGAAPAAAPSAAAAPVAPSAAEAAQPTGGAASTK	1136
76030:4	722	K.AEPGATASASVAASAMTVATASAPAAIDS[+365.132][+231.074][+100.064]PANS[+568.212][+100.064]EPEKIEATLDFTPK.E	HexNAc(1)Hex(1) 231.0743 100.064,HexNAc(2)Hex(1) 100.064	S[+100]*2[+231][+365][+568]	1470.69	4	5879.75	5879.75	0	-0.2	67	Specific	319.15	319.15	0	7.96	8	>tr|A0A0D5IY98|A0A0D5IY98_9BURK Uncharacterized protein OS=Burkholderia dolosa AU0158 OX=350701 GN=AK34_5600 PE=4 SV=1	1392	Nsco_NS_434_20203020_B_dolsa_HILIC1.70272.70272.4	controllerType=0 controllerNumber=1 scan=70272	170.542	Trypsin	B1	AEPGATASASVAASAMTVATASAPAAIDSPANSEPEKIEATLDFTPK	1364
13844:2	665	A.PAADT[+568.212]S[+568.212][+100.064]AAAS[+568.212]APAK.K	HexNAc(2)Hex(1),HexNAc(2)Hex(1) 100.064,HexNAc(2)Hex(1)	S[+100][+568]*2, T[+568]	1517.15	2	3033.3	3033.32	0	-4.3	27	NRagged	319.21	81.93	1.2	3.1	33	>tr|A0A0D5J5Q7|A0A0D5J5Q7_9BURK Uncharacterized protein OS=Burkholderia dolosa AU0158 OX=350701 GN=AK34_2850 PE=4 SV=1	1986	Nsco_NS_434_20203020_B_dolsa_HILIC1.17247.17247.2	controllerType=0 controllerNumber=1 scan=17247	57.8751	Trypsin	B1	PAADTSAAASAPAK	1804
02458:2	465	R.AAQTAS[+568.212]APAADSAAR.L	HexNAc(2)Hex(1)	S[+568]	963.943	2	1926.88	1926.88	0	0.4	152	Specific	319.29	130.38	24.05	3.61	12	>tr|A0A0D5J5T0|A0A0D5J5T0_9BURK Outer membrane protein assembly factor BamE OS=Burkholderia dolosa AU0158 OX=350701 GN=bamE PE=3 SV=1	244	Nsco_NS_434_20203020_B_dolsa_HILIC3.5044.5044.2	controllerType=0 controllerNumber=1 scan=5044	26.2252	Trypsin	B3	AAQTASAPAADSAAR	568
60999:3	1183	A.GS[+568.212]S[+568.212][+100.064]SVLPDAGLFPPHATPVPARER.I	HexNAc(2)Hex(1),HexNAc(2)Hex(1) 100.064	S[+100][+568]*2	1232.6	3	3695.79	3694.77	1	3.1	117	NRagged	319.47	264.55	0	6.64	4	>tr|A2WA48|A2WA48_9BURK Sensor protein OS=Burkholderia dolosa AU0158 OX=350701 GN=AK34_1419 PE=4 SV=1	4415	Nsco_NS_434_20203020_B_dolsa_HILIC1.57824.57824.3	controllerType=0 controllerNumber=1 scan=57824	144.604	Trypsin	B1	GSSSVLPDAGLFPPHATPVPARER	1236
00714:3	5	K.GSGAKPAS[+568.212]APKPASAAH.-	HexNAc(2)Hex(1)	S[+568]	691.671	3	2073	2073	0	0.7	498	CRagged	320.15	262.56	17.31	6.35	46	>tr|A0A0D5J2T6|A0A0D5J2T6_9BURK PDZ domain-containing protein OS=Burkholderia dolosa AU0158 OX=350701 GN=AK34_245 PE=3 SV=1	877	Nsco_NS_434_20203020_B_dolsa_HILIC2.3779.3779.3	controllerType=0 controllerNumber=1 scan=3779	22.4906	Trypsin	B2	GSGAKPASAPKPASAAH	568
61223:4	74	Q.ENPATPSAEDIGS[+162.053][+462.149]DKQAEQGAAPAAEAADAALAEAQAK.V	Hex(1) 462.1486	S[+162][+462]	1073.99	4	4292.92	4288.92	4	-3.4	6	NRagged	320.16	271.18	6	4.41	15	>tr|A2WCG2|A2WCG2_9BURK Protein GrpE OS=Burkholderia dolosa AU0158 OX=350701 GN=grpE PE=3 SV=1	4535	Nsco_NS_434_20203020_B_dolsa_HILIC2.53905.53905.4	controllerType=0 controllerNumber=1 scan=53905	144.834	Trypsin	B2	ENPATPSAEDIGSDKQAEQGAAPAAEAADAALAEAQAK	624
45725:3	90	R.DASKGEPVPLSPGATPTAAAQAAS[+365.132][+231.074]SAAAR.E	HexNAc(1)Hex(1) 231.0743	S[+231][+365]	1082.85	3	3246.55	3246.55	0	-0.2	833	Specific	320.25	257.66	12.99	8.08	27	>tr|A0A0D5ITM7|A0A0D5ITM7_9BURK Uncharacterized protein OS=Burkholderia dolosa AU0158 OX=350701 GN=AK34_3213 PE=4 SV=1	1547	Nsco_NS_434_20203020_B_dolsa_HILIC2.41360.41360.3	controllerType=0 controllerNumber=1 scan=41360	117.82	Trypsin	B2	DASKGEPVPLSPGATPTAAAQAASSAAAR	596
43192:3	48	R.TISWSQPAAAAEAPPAS[+365.132][+231.074]AAS[+568.212]ATPATR.A	HexNAc(1)Hex(1) 231.0743,HexNAc(2)Hex(1)	S[+231][+365][+568]	1215.89	3	3645.65	3645.65	0	-1.1	1798	Specific	320.27	236.59	0	5.04	25	>tr|A0A0D5IRJ2|A0A0D5IRJ2_9BURK MG2 domain protein OS=Burkholderia dolosa AU0158 OX=350701 GN=AK34_3866 PE=4 SV=1	1593	Nsco_NS_434_20203020_B_dolsa_HILIC1.42441.42441.3	controllerType=0 controllerNumber=1 scan=42441	111.879	Trypsin	B1	TISWSQPAAAAEAPPASAASATPATR	1164
30348:3	342	R.LNEHPQMPFAAS[+568.212]APSQK.Y	HexNAc(2)Hex(1)	S[+568]	807.709	3	2421.11	2421.11	0	0.5	43	Specific	320.35	251.85	56.89	5.54	9	>tr|A2WBT2|A2WBT2_9BURK Uncharacterized protein OS=Burkholderia dolosa AU0158 OX=350701 GN=AK34_2140 PE=4 SV=1	4084	Nsco_NS_434_20203020_B_dolsa_HILIC3.28570.28570.3	controllerType=0 controllerNumber=1 scan=28570	87.2546	Trypsin	B3	LNEHPQMPFAASAPSQK	568
01244:3	5	K.GSGAKPASAPKPAS[+568.212]AAH.-	HexNAc(2)Hex(1)	S[+568]	691.671	3	2073	2073	0	0.7	498	CRagged	320.47	269.09	97.89	5.53	46	>tr|A0A0D5J2T6|A0A0D5J2T6_9BURK PDZ domain-containing protein OS=Burkholderia dolosa AU0158 OX=350701 GN=AK34_245 PE=3 SV=1	877	Nsco_NS_434_20203020_B_dolsa_HILIC2.4191.4191.3	controllerType=0 controllerNumber=1 scan=4191	23.8737	Trypsin	B2	GSGAKPASAPKPASAAH	568
02082:3	43	A.PWS[+365.132][+231.074][+100.064]AGKEFEGGNT[+365.132][+231.074]GHRPGT[+162.053][+462.149]K.G	HexNAc(1)Hex(1) 231.0743 100.064,HexNAc(1)Hex(1) 231.0743,Hex(1) 462.1486	S[+100][+231][+365], T[+162][+231][+365][+462]	1344.91	3	4032.71	4029.7	3	0	160	NRagged	320.49	12.11	1.2	4.48	22	>tr|A2W8Y7|A2W8Y7_9BURK Glutamine synthetase OS=Burkholderia dolosa AU0158 OX=350701 GN=glnA PE=3 SV=1	2944	Nsco_NS_434_20203020_B_dolsa_HILIC3.4752.4752.3	controllerType=0 controllerNumber=1 scan=4752	25.5088	Trypsin	B3	PWSAGKEFEGGNTGHRPGTK	1916
01059:4	8	K.GSGAKPAS[+162.053][+462.149]APKPAS[+568.212]AAH.-	Hex(1) 462.1486,HexNAc(2)Hex(1)	S[+162][+462][+568]	675.055	4	2697.2	2697.2	0	-0.4	498	CRagged	320.62	274.2	0	7.48	41	>tr|A0A0D5J2T6|A0A0D5J2T6_9BURK PDZ domain-containing protein OS=Burkholderia dolosa AU0158 OX=350701 GN=AK34_245 PE=3 SV=1	877	Nsco_NS_434_20203020_B_dolsa_HILIC3.3938.3938.4	controllerType=0 controllerNumber=1 scan=3938	23.3645	Trypsin	B3	GSGAKPASAPKPASAAH	1192
34944:3	304	R.LNEHPQMPFAAS[+365.132][+231.074]APSQK.Y	HexNAc(1)Hex(1) 231.0743	S[+231][+365]	817.041	3	2449.11	2449.11	0	0.3	43	Specific	320.82	254.53	84	5.33	13	>tr|A2WBT2|A2WBT2_9BURK Uncharacterized protein OS=Burkholderia dolosa AU0158 OX=350701 GN=AK34_2140 PE=4 SV=1	4084	Nsco_NS_434_20203020_B_dolsa_HILIC2.32549.32549.3	controllerType=0 controllerNumber=1 scan=32549	96.7187	Trypsin	B2	LNEHPQMPFAASAPSQK	596
14486:3	792	A.QAS[+162.053][+462.149]APAADT[+162.053][+462.149]SAAASAPAKK.D	Hex(1) 462.1486,Hex(1) 462.1486	S[+162][+462], T[+162][+462]	988.101	3	2962.29	2962.28	0	3.1	23	NRagged	321.94	227.45	3.7	6.08	22	>tr|A0A0D5J5Q7|A0A0D5J5Q7_9BURK Uncharacterized protein OS=Burkholderia dolosa AU0158 OX=350701 GN=AK34_2850 PE=4 SV=1	1986	Nsco_NS_434_20203020_B_dolsa_HILIC3.15890.15890.3	controllerType=0 controllerNumber=1 scan=15890	53.7747	Trypsin	B3	QASAPAADTSAAASAPAKK	1248
72719:3	19	P.ASVAQPMTEAANTAAPLRAVAS[+365.132][+231.074][+100.064]S[+365.132][+231.074]TQDAASASAR.G	HexNAc(1)Hex(1) 231.0743 100.064,HexNAc(1)Hex(1) 231.0743	S[+100][+231]*2[+365]*2	1489.36	3	4466.06	4465.04	1	3	46	NRagged	321.99	321.99	0	6.63	26	>tr|A0A0D5J4V1|A0A0D5J4V1_9BURK PhoH-like family protein OS=Burkholderia dolosa AU0158 OX=350701 GN=AK34_1259 PE=4 SV=1	369	Nsco_NS_434_20203020_B_dolsa_HILIC2.63038.63038.3	controllerType=0 controllerNumber=1 scan=63038	164.352	Trypsin	B2	ASVAQPMTEAANTAAPLRAVASSTQDAASASAR	1292
39112:3	465	R.LSTVPAS[+568.212]AASVVDQDANAQAAR.A	HexNAc(2)Hex(1)	S[+568]	904.101	3	2710.29	2710.29	0	-0.7	167	Specific	322.24	284.8	34.75	6.56	12	>tr|A0A0D5J5T0|A0A0D5J5T0_9BURK Outer membrane protein assembly factor BamE OS=Burkholderia dolosa AU0158 OX=350701 GN=bamE PE=3 SV=1	244	Nsco_NS_434_20203020_B_dolsa_HILIC3.35620.35620.3	controllerType=0 controllerNumber=1 scan=35620	104.323	Trypsin	B3	LSTVPASAASVVDQDANAQAAR	568
71608:4	17	T.IGQTLEVDGPITSNDRLVANPSDALANGDAVVVS[+568.212][+100.064]TPTARPASGTAGAKS.-	HexNAc(2)Hex(1) 100.064	S[+100][+568]	1358.18	4	5429.68	5429.7	0	-3.9	361	Non	322.37	292.16	1.2	5.89	39	>tr|A2WEQ1|A2WEQ1_9BURK Efflux transporter, RND family, MFP subunit OS=Burkholderia dolosa AU0158 OX=350701 GN=AK34_4099 PE=3 SV=1	3362	Nsco_NS_434_20203020_B_dolsa_HILIC2.62107.62107.4	controllerType=0 controllerNumber=1 scan=62107	162.206	Trypsin	B2	IGQTLEVDGPITSNDRLVANPSDALANGDAVVVSTPTARPASGTAGAKS	668
33332:3	304	R.LNEHPQMPFAAS[+365.132][+231.074]APSQK.Y	HexNAc(1)Hex(1) 231.0743	S[+231][+365]	817.041	3	2449.11	2449.11	0	0.6	43	Specific	322.45	273.17	83.28	5.33	13	>tr|A2WBT2|A2WBT2_9BURK Uncharacterized protein OS=Burkholderia dolosa AU0158 OX=350701 GN=AK34_2140 PE=4 SV=1	4084	Nsco_NS_434_20203020_B_dolsa_HILIC2.31197.31197.3	controllerType=0 controllerNumber=1 scan=31197	93.4662	Trypsin	B2	LNEHPQMPFAASAPSQK	596
49596:3	17	R.LVANPSDALANGDAVVVSTPTARPAS[+365.132][+231.074]GTAGAKS.-	HexNAc(1)Hex(1) 231.0743	S[+231][+365]	1221.61	3	3662.8	3661.79	1	1.3	377	CRagged	322.64	304.06	46.12	6.64	39	>tr|A2WEQ1|A2WEQ1_9BURK Efflux transporter, RND family, MFP subunit OS=Burkholderia dolosa AU0158 OX=350701 GN=AK34_4099 PE=3 SV=1	3362	Nsco_NS_434_20203020_B_dolsa_HILIC2.44608.44608.3	controllerType=0 controllerNumber=1 scan=44608	125.319	Trypsin	B2	LVANPSDALANGDAVVVSTPTARPASGTAGAKS	596
00970:3	8	K.GS[+568.212]GAKPAS[+162.053][+462.149]APKPASAAH.-	HexNAc(2)Hex(1),Hex(1) 462.1486	S[+162][+462][+568]	899.739	3	2697.2	2697.2	0	0.5	498	CRagged	323.26	290.3	0	7.84	41	>tr|A0A0D5J2T6|A0A0D5J2T6_9BURK PDZ domain-containing protein OS=Burkholderia dolosa AU0158 OX=350701 GN=AK34_245 PE=3 SV=1	877	Nsco_NS_434_20203020_B_dolsa_HILIC3.3874.3874.3	controllerType=0 controllerNumber=1 scan=3874	23.1907	Trypsin	B3	GSGAKPASAPKPASAAH	1192
05308:2	144	K.AAPADAAS[+568.212]SAAAGESR.W	HexNAc(2)Hex(1)	S[+568]	985.938	2	1970.87	1970.87	0	0.3	519	Specific	323.36	134.07	22.23	3.88	19	>tr|A2W899|A2W899_9BURK Uroporphyrinogen-III synthase HemD family protein OS=Burkholderia dolosa AU0158 OX=350701 GN=AK34_661 PE=4 SV=1	3817	Nsco_NS_434_20203020_B_dolsa_HILIC3.7619.7619.2	controllerType=0 controllerNumber=1 scan=7619	32.2346	Trypsin	B3	AAPADAASSAAAGESR	568
45172:3	138	R.DASKGEPVPLSPGATPTAAAQAAS[+365.132][+231.074]SAAAR.E	HexNAc(1)Hex(1) 231.0743	S[+231][+365]	1082.85	3	3246.55	3246.55	0	-0.3	833	Specific	323.5	259.08	12.96	6.92	20	>tr|A0A0D5ITM7|A0A0D5ITM7_9BURK Uncharacterized protein OS=Burkholderia dolosa AU0158 OX=350701 GN=AK34_3213 PE=4 SV=1	1547	Nsco_NS_434_20203020_B_dolsa_HILIC3.40566.40566.3	controllerType=0 controllerNumber=1 scan=40566	116.341	Trypsin	B3	DASKGEPVPLSPGATPTAAAQAASSAAAR	596
40857:3	745	K.AADAGGSKPAAGAPAAPAAPAPVAVPAS[+365.132][+231.074]AVS[+568.212]GSAAQ.-	HexNAc(1)Hex(1) 231.0743,HexNAc(2)Hex(1)	S[+231][+365][+568]	1383.32	3	4147.95	4146.95	1	0.9	149	CRagged	323.67	117.33	0	3.85	13	>tr|A0A0D5J0Z1|A0A0D5J0Z1_9BURK Outer membrane lipid asymmetry maintenance protein MlaD OS=Burkholderia dolosa AU0158 OX=350701 GN=mlaD PE=4 SV=1	1870	Nsco_NS_434_20203020_B_dolsa_HILIC3.37047.37047.3	controllerType=0 controllerNumber=1 scan=37047	107.707	Trypsin	B3	AADAGGSKPAAGAPAAPAAPAPVAVPASAVSGSAAQ	1164
52266:5	21	L.AS[+365.132][+231.074][+100.064]KIQGM[+15.995]NT[+365.132][+231.074]EVVVATGYTDRIGSDK.Y	HexNAc(1)Hex(1) 231.0743 100.064,HexNAc(1)Hex(1) 231.0743	M[+16], S[+100][+231][+365], T[+231][+365]	791.168	5	3951.81	3948.8	3	0.4	120	NRagged	323.89	323.89	4.54	4.88	32	>tr|A2WBS8|A2WBS8_9BURK OmpA family protein OS=Burkholderia dolosa AU0158 OX=350701 GN=AK34_2136 PE=4 SV=1	3216	Nsco_NS_434_20203020_B_dolsa_HILIC2.46765.46765.3	controllerType=0 controllerNumber=1 scan=46765	129.922	Trypsin	B2	ASKIQGMNTEVVVATGYTDRIGSDK	1292
36488:3	20	V.APPSADNGAS[+365.132][+231.074][+100.064]QPQQFDPNRALQGK.T	HexNAc(1)Hex(1) 231.0743 100.064	S[+100][+231][+365]	1064.49	3	3191.47	3190.48	1	-3.9	51	NRagged	324.17	322.44	23.87	6.53	59	>tr|A0A0D5IXZ2|A0A0D5IXZ2_9BURK Sporulation related domain protein OS=Burkholderia dolosa AU0158 OX=350701 GN=AK34_187 PE=4 SV=1	2026	Nsco_NS_434_20203020_B_dolsa_HILIC2.33802.33802.3	controllerType=0 controllerNumber=1 scan=33802	99.7015	Trypsin	B2	APPSADNGASQPQQFDPNRALQGK	696
00286:3	8	K.PAS[+365.132][+231.074]APKPAS[+568.212]AAH.-	HexNAc(1)Hex(1) 231.0743,HexNAc(2)Hex(1)	S[+231][+365][+568]	757.005	3	2269	2269	0	1.1	503	CRagged	324.5	286.93	0	6.6	41	>tr|A0A0D5J2T6|A0A0D5J2T6_9BURK PDZ domain-containing protein OS=Burkholderia dolosa AU0158 OX=350701 GN=AK34_245 PE=3 SV=1	877	Nsco_NS_434_20203020_B_dolsa_HILIC3.3340.3340.3	controllerType=0 controllerNumber=1 scan=3340	21.4967	Trypsin	B3	PASAPKPASAAH	1164
38657:3	418	K.WEYQS[+568.212][+100.064]AQGNT[+568.212][+100.064]GTAAQIAR.K	HexNAc(2)Hex(1) 100.064,HexNAc(2)Hex(1) 100.064	S[+100][+568], T[+100][+568]	1097.5	3	3290.49	3288.48	2	1.8	64	Specific	324.61	324.61	6.4	6.97	4	>tr|A0A0D5J436|A0A0D5J436_9BURK ABC transporter substrate binding family protein OS=Burkholderia dolosa AU0158 OX=350701 GN=AK34_272 PE=4 SV=1	66	Nsco_NS_434_20203020_B_dolsa_HILIC1.38640.38640.3	controllerType=0 controllerNumber=1 scan=38640	103.775	Trypsin	B1	WEYQSAQGNTGTAAQIAR	1336
37885:3	36	R.DDDADVQAGVAHDEPPAS[+365.132][+231.074]DAAIAAAPK.E	HexNAc(1)Hex(1) 231.0743	S[+231][+365]	1072.14	3	3214.41	3213.41	1	0.8	112	Specific	324.78	324.78	324.78	8.87	19	>tr|A0A0D5IV12|A0A0D5IV12_9BURK Sporulation related domain protein OS=Burkholderia dolosa AU0158 OX=350701 GN=AK34_4465 PE=4 SV=1	5589	Nsco_NS_434_20203020_B_dolsa_HILIC3.34631.34631.3	controllerType=0 controllerNumber=1 scan=34631	101.947	Trypsin	B3	DDDADVQAGVAHDEPPASDAAIAAAPK	596
30310:3	342	R.LNEHPQMPFAAS[+568.212]APSQK.Y	HexNAc(2)Hex(1)	S[+568]	807.71	3	2421.11	2421.11	0	0.7	43	Specific	325.02	264.09	81.35	5.54	9	>tr|A2WBT2|A2WBT2_9BURK Uncharacterized protein OS=Burkholderia dolosa AU0158 OX=350701 GN=AK34_2140 PE=4 SV=1	4084	Nsco_NS_434_20203020_B_dolsa_HILIC3.28545.28545.3	controllerType=0 controllerNumber=1 scan=28545	87.1851	Trypsin	B3	LNEHPQMPFAASAPSQK	568
49157:3	660	K.ASPPYAADKPIVVVSPPAAAAAPAS[+365.132][+231.074]SASAAR.-	HexNAc(1)Hex(1) 231.0743	S[+231][+365]	1153.25	3	3457.72	3457.72	0	-0.2	291	Specific	325.54	302.29	10.04	8.33	5	>tr|A0A0D5IYA3|A0A0D5IYA3_9BURK PRC-barrel domain protein OS=Burkholderia dolosa AU0158 OX=350701 GN=AK34_802 PE=4 SV=1	1591	Nsco_NS_434_20203020_B_dolsa_HILIC3.43770.43770.3	controllerType=0 controllerNumber=1 scan=43770	123.74	Trypsin	B3	ASPPYAADKPIVVVSPPAAAAAPASSASAAR	596
67211:3	123	K.VGATLTVPALDANGSALAPASAGVAAS[+568.212]GGAALAQHGAS[+365.132][+231.074]APR.A	HexNAc(2)Hex(1),HexNAc(1)Hex(1) 231.0743	S[+231][+365][+568]	1587.77	3	4761.3	4761.3	0	0.2	102	Specific	325.69	285.66	18.73	8.41	24	>tr|A0A0D5ISU6|A0A0D5ISU6_9BURK Putative fimV C-domain protein OS=Burkholderia dolosa AU0158 OX=350701 GN=AK34_4473 PE=4 SV=1	446	Nsco_NS_434_20203020_B_dolsa_HILIC2.58543.58543.3	controllerType=0 controllerNumber=1 scan=58543	154.522	Trypsin	B2	VGATLTVPALDANGSALAPASAGVAASGGAALAQHGASAPR	1164
71259:4	9	E.IAQVGAIS[+365.132][+231.074][+100.064]ANS[+568.212][+100.064]DSSIGDRIAEAMDK.V	HexNAc(1)Hex(1) 231.0743 100.064,HexNAc(2)Hex(1) 100.064	S[+100]*2[+231][+365][+568]	971.705	4	3883.8	3883.79	0	2.6	144	NRagged	325.79	325.79	0	4.09	32	>tr|A2WC83|A2WC83_9BURK 60 kDa chaperonin OS=Burkholderia dolosa AU0158 OX=350701 GN=groL PE=3 SV=1	4759	Nsco_NS_434_20203020_B_dolsa_HILIC2.61779.61779.4	controllerType=0 controllerNumber=1 scan=61779	161.404	Trypsin	B2	IAQVGAISANSDSSIGDRIAEAMDK	1364
46721:3	93	R.DASKGEPVPLSPGATPTAAAQAAS[+365.132][+231.074]SAAAR.E	HexNAc(1)Hex(1) 231.0743	S[+231][+365]	1082.85	3	3246.55	3246.55	0	-0.5	833	Specific	326.3	237.36	12.77	6.41	21	>tr|A0A0D5ITM7|A0A0D5ITM7_9BURK Uncharacterized protein OS=Burkholderia dolosa AU0158 OX=350701 GN=AK34_3213 PE=4 SV=1	1547	Nsco_NS_434_20203020_B_dolsa_HILIC1.45485.45485.3	controllerType=0 controllerNumber=1 scan=45485	118.511	Trypsin	B1	DASKGEPVPLSPGATPTAAAQAASSAAAR	596
31630:6	758	K.PGVAAQPGT[+568.212]QPAS[+568.212][+100.064]AAAAAAAAPGKPAAASDKPVAAPAKPAAAQPGAQR.-	HexNAc(2)Hex(1),HexNAc(2)Hex(1) 100.064	S[+100][+568], T[+568]	915.965	6	5490.75	5489.74	1	1.8	318	Specific	326.61	326.61	0	6.95	5	>tr|A0A0D5J3Q8|A0A0D5J3Q8_9BURK Rod shape-determining protein MreC OS=Burkholderia dolosa AU0158 OX=350701 GN=mreC PE=4 SV=1	4963	Nsco_NS_434_20203020_B_dolsa_HILIC1.32846.32846.3	controllerType=0 controllerNumber=1 scan=32846	91.4805	Trypsin	B1	PGVAAQPGTQPASAAAAAAAAPGKPAAASDKPVAAPAKPAAAQPGAQR	1236
33015:3	19	K.VAPPSADNGAS[+568.212]QPQQFDPNRALQGK.T	HexNAc(2)Hex(1)	S[+568]	1054.5	3	3161.48	3161.49	0	-0.9	50	Specific	327.06	327.06	7.2	8.38	75	>tr|A0A0D5IXZ2|A0A0D5IXZ2_9BURK Sporulation related domain protein OS=Burkholderia dolosa AU0158 OX=350701 GN=AK34_187 PE=4 SV=1	2026	Nsco_NS_434_20203020_B_dolsa_HILIC3.30713.30713.3	controllerType=0 controllerNumber=1 scan=30713	92.6184	Trypsin	B3	VAPPSADNGASQPQQFDPNRALQGK	568
21603:5	499	G.LAS[+568.212][+100.064]PYYPNDIQAAEARVHGADAS[+568.212]GYGAQPAPVVHS[+365.132][+231.074]GAPAAAASSNAR.D	HexNAc(2)Hex(1) 100.064,HexNAc(2)Hex(1),HexNAc(1)Hex(1) 231.0743	S[+100][+231][+365][+568]*2	1288.79	5	6439.91	6436.92	3	-3.3	47	NRagged	327.24	327.24	0	6.86	8	>tr|A2WG53|A2WG53_9BURK Uncharacterized protein OS=Burkholderia dolosa AU0158 OX=350701 GN=AK34_3510 PE=4 SV=1	4620	Nsco_NS_434_20203020_B_dolsa_HILIC1.24127.24127.5	controllerType=0 controllerNumber=1 scan=24127	73.0036	Trypsin	B1	LASPYYPNDIQAAEARVHGADASGYGAQPAPVVHSGAPAAAASSNAR	1832
50365:3	16	R.LVANPSDALANGDAVVVSTPTARPAS[+365.132][+231.074]GTAGAKS.-	HexNAc(1)Hex(1) 231.0743	S[+231][+365]	1221.27	3	3661.78	3661.79	0	-3.1	377	CRagged	327.27	269.98	38.09	5.26	42	>tr|A2WEQ1|A2WEQ1_9BURK Efflux transporter, RND family, MFP subunit OS=Burkholderia dolosa AU0158 OX=350701 GN=AK34_4099 PE=3 SV=1	3362	Nsco_NS_434_20203020_B_dolsa_HILIC1.48994.48994.3	controllerType=0 controllerNumber=1 scan=48994	126.911	Trypsin	B1	LVANPSDALANGDAVVVSTPTARPASGTAGAKS	596
74106:4	16	R.TIGQTLEVDGPITSNDRLVANPS[+568.212]DALANGDAVVVSTPTARPASGTAGAKS.-	HexNAc(2)Hex(1)	S[+568]	1358.43	4	5430.68	5430.69	0	-1.2	360	CRagged	327.34	250.11	2.4	8.31	42	>tr|A2WEQ1|A2WEQ1_9BURK Efflux transporter, RND family, MFP subunit OS=Burkholderia dolosa AU0158 OX=350701 GN=AK34_4099 PE=3 SV=1	3362	Nsco_NS_434_20203020_B_dolsa_HILIC1.68729.68729.4	controllerType=0 controllerNumber=1 scan=68729	167.233	Trypsin	B1	TIGQTLEVDGPITSNDRLVANPSDALANGDAVVVSTPTARPASGTAGAKS	568
34275:3	19	K.VAPPSADNGAS[+568.212]QPQQFDPNRALQGK.T	HexNAc(2)Hex(1)	S[+568]	1054.83	3	3162.48	3161.49	1	-4.4	50	Specific	327.43	104.6	7.2	5.43	75	>tr|A0A0D5IXZ2|A0A0D5IXZ2_9BURK Sporulation related domain protein OS=Burkholderia dolosa AU0158 OX=350701 GN=AK34_187 PE=4 SV=1	2026	Nsco_NS_434_20203020_B_dolsa_HILIC3.31729.31729.3	controllerType=0 controllerNumber=1 scan=31729	95.0681	Trypsin	B3	VAPPSADNGASQPQQFDPNRALQGK	568
60363:4	1	K.PGSITPHTHFT[+365.132][+231.074]AEVYVLS[+162.053][+462.149]K.D	HexNAc(1)Hex(1) 231.0743,Hex(1) 462.1486	S[+162][+462], T[+231][+365]	827.625	4	3307.48	3304.49	3	-6	298	Specific	327.68	327.68	1.35	5.71	54	>tr|A0A0D5J071|A0A0D5J071_9BURK Elongation factor Tu OS=Burkholderia dolosa AU0158 OX=350701 GN=tuf PE=3 SV=1	3777	Nsco_NS_434_20203020_B_dolsa_HILIC1.57341.57341.4	controllerType=0 controllerNumber=1 scan=57341	143.656	Trypsin	B1	PGSITPHTHFTAEVYVLSK	1220
38417:3	745	K.AADAGGSKPAAGAPAAPAAPAPVAVPAS[+568.212]AVS[+365.132][+231.074][+100.064]GSAA.Q	HexNAc(2)Hex(1),HexNAc(1)Hex(1) 231.0743 100.064	S[+100][+231][+365][+568]	1373.65	3	4118.95	4118.95	0	-0.4	149	CRagged	327.99	276.95	0	5.68	13	>tr|A0A0D5J0Z1|A0A0D5J0Z1_9BURK Outer membrane lipid asymmetry maintenance protein MlaD OS=Burkholderia dolosa AU0158 OX=350701 GN=mlaD PE=4 SV=1	1870	Nsco_NS_434_20203020_B_dolsa_HILIC3.35057.35057.3	controllerType=0 controllerNumber=1 scan=35057	102.976	Trypsin	B3	AADAGGSKPAAGAPAAPAAPAPVAVPASAVSGSAA	1264
48530:3	660	K.ASPPYAADKPIVVVSPPAAAAAPAS[+365.132][+231.074]SASAAR.-	HexNAc(1)Hex(1) 231.0743	S[+231][+365]	1153.25	3	3457.72	3457.72	0	0.4	291	Specific	328.88	289.37	25.13	8.4	5	>tr|A0A0D5IYA3|A0A0D5IYA3_9BURK PRC-barrel domain protein OS=Burkholderia dolosa AU0158 OX=350701 GN=AK34_802 PE=4 SV=1	1591	Nsco_NS_434_20203020_B_dolsa_HILIC3.43275.43275.3	controllerType=0 controllerNumber=1 scan=43275	122.696	Trypsin	B3	ASPPYAADKPIVVVSPPAAAAAPASSASAAR	596
48409:3	139	R.VIVDNAAQFAPGTAVKPVEQAPPSNAAPAAAAS[+568.212]R.A	HexNAc(2)Hex(1)	S[+568]	1285.65	3	3854.93	3854.93	0	0.8	361	Specific	329	274.95	101.36	8.43	13	>tr|A2WA81|A2WA81_9BURK Efflux transporter, RND family, MFP subunit OS=Burkholderia dolosa AU0158 OX=350701 GN=AK34_1473 PE=3 SV=1	3899	Nsco_NS_434_20203020_B_dolsa_HILIC3.43180.43180.3	controllerType=0 controllerNumber=1 scan=43180	122.466	Trypsin	B3	VIVDNAAQFAPGTAVKPVEQAPPSNAAPAAAASR	568
74966:4	16	R.TIGQTLEVDGPITSNDRLVANPS[+365.132][+231.074]DALANGDAVVVSTPTARPASGTAGAKS.-	HexNAc(1)Hex(1) 231.0743	S[+231][+365]	1365.68	4	5459.69	5458.68	1	-0.2	360	CRagged	329.08	217.32	2.4	6.45	42	>tr|A2WEQ1|A2WEQ1_9BURK Efflux transporter, RND family, MFP subunit OS=Burkholderia dolosa AU0158 OX=350701 GN=AK34_4099 PE=3 SV=1	3362	Nsco_NS_434_20203020_B_dolsa_HILIC1.69424.69424.4	controllerType=0 controllerNumber=1 scan=69424	168.69	Trypsin	B1	TIGQTLEVDGPITSNDRLVANPSDALANGDAVVVSTPTARPASGTAGAKS	596
49913:3	139	R.VIVDNAAQFAPGTAVKPVEQAPPSNAAPAAAAS[+365.132][+231.074]R.A	HexNAc(1)Hex(1) 231.0743	S[+231][+365]	1294.98	3	3882.93	3882.92	0	1.2	361	Specific	329.1	272.8	72.2	8.28	13	>tr|A2WA81|A2WA81_9BURK Efflux transporter, RND family, MFP subunit OS=Burkholderia dolosa AU0158 OX=350701 GN=AK34_1473 PE=3 SV=1	3899	Nsco_NS_434_20203020_B_dolsa_HILIC3.44405.44405.3	controllerType=0 controllerNumber=1 scan=44405	125.207	Trypsin	B3	VIVDNAAQFAPGTAVKPVEQAPPSNAAPAAAASR	596
31723:6	1847	K.PGVAAQPGT[+568.212]QPAS[+568.212][+100.064]AAAAAAAAPGKPAAASDKPVAAPAKPAAAQPGAQR.-	HexNAc(2)Hex(1),HexNAc(2)Hex(1) 100.064	S[+100][+568], T[+568]	915.963	6	5490.74	5489.74	1	-0.3	318	Specific	329.57	329.57	0	5.86	4	>tr|A0A0D5J3Q8|A0A0D5J3Q8_9BURK Rod shape-determining protein MreC OS=Burkholderia dolosa AU0158 OX=350701 GN=mreC PE=4 SV=1	4963	Nsco_NS_434_20203020_B_dolsa_HILIC3.29671.29671.2	controllerType=0 controllerNumber=1 scan=29671	89.9672	Trypsin	B3	PGVAAQPGTQPASAAAAAAAAPGKPAAASDKPVAAPAKPAAAQPGAQR	1236
44448:5	19	K.QQQQQQQAANAS[+365.132][+231.074][+100.064]KPTSSATAAAAAKPPSANDANTGYFLQVGAYKTEGDAEQQR.A	HexNAc(1)Hex(1) 231.0743 100.064	S[+100][+231][+365]	1239.18	5	6191.88	6189.9	2	-4.4	176	Specific	329.93	268.9	1.7	7.3	75	>tr|A0A0D5IXZ2|A0A0D5IXZ2_9BURK Sporulation related domain protein OS=Burkholderia dolosa AU0158 OX=350701 GN=AK34_187 PE=4 SV=1	2026	Nsco_NS_434_20203020_B_dolsa_HILIC3.39976.39976.5	controllerType=0 controllerNumber=1 scan=39976	114.95	Trypsin	B3	QQQQQQQAANASKPTSSATAAAAAKPPSANDANTGYFLQVGAYKTEGDAEQQR	696
21356:4	17	K.GVKPSKPATTTTSANTSGTTSAGTGSTSTAATAGTSATAPAAS[+365.132][+231.074]APEAATK.P	HexNAc(1)Hex(1) 231.0743	S[+231][+365]	1263.85	4	5052.39	5049.39	3	-2.2	95	Specific	330.24	330.24	53.51	5.89	90	>tr|A0A0D5J0G4|A0A0D5J0G4_9BURK Helix-hairpin-helix motif family protein OS=Burkholderia dolosa AU0158 OX=350701 GN=AK34_1279 PE=4 SV=1	1241	Nsco_NS_434_20203020_B_dolsa_HILIC1.23919.23919.4	controllerType=0 controllerNumber=1 scan=23919	72.5572	Trypsin	B1	GVKPSKPATTTTSANTSGTTSAGTGSTSTAATAGTSATAPAASAPEAATK	596
49062:5	83	M.PKPVVGDNGS[+568.212]GMHVHQSIWK.D	HexNAc(2)Hex(1)	S[+568]	549.07	5	2741.32	2741.31	0	4.1	260	NRagged	330.28	330.28	11.6	3.93	17	>tr|A2W8Y7|A2W8Y7_9BURK Glutamine synthetase OS=Burkholderia dolosa AU0158 OX=350701 GN=glnA PE=3 SV=1	2944	Nsco_NS_434_20203020_B_dolsa_HILIC1.47969.47969.5	controllerType=0 controllerNumber=1 scan=47969	124.842	Trypsin	B1	PKPVVGDNGSGMHVHQSIWK	568
33444:3	20	K.VAPPSADNGAS[+568.212]QPQQFDPNRALQGK.T	HexNAc(2)Hex(1)	S[+568]	1054.5	3	3161.49	3161.49	0	0.5	50	Specific	330.38	270.25	93.72	6.72	59	>tr|A0A0D5IXZ2|A0A0D5IXZ2_9BURK Sporulation related domain protein OS=Burkholderia dolosa AU0158 OX=350701 GN=AK34_187 PE=4 SV=1	2026	Nsco_NS_434_20203020_B_dolsa_HILIC2.31287.31287.3	controllerType=0 controllerNumber=1 scan=31287	93.6738	Trypsin	B2	VAPPSADNGASQPQQFDPNRALQGK	568
49949:3	139	R.VIVDNAAQFAPGTAVKPVEQAPPSNAAPAAAAS[+568.212]R.A	HexNAc(2)Hex(1)	S[+568]	1286.31	3	3856.92	3854.93	2	-3	361	Specific	330.39	48.16	28.22	3.95	13	>tr|A2WA81|A2WA81_9BURK Efflux transporter, RND family, MFP subunit OS=Burkholderia dolosa AU0158 OX=350701 GN=AK34_1473 PE=3 SV=1	3899	Nsco_NS_434_20203020_B_dolsa_HILIC3.44434.44434.3	controllerType=0 controllerNumber=1 scan=44434	125.28	Trypsin	B3	VIVDNAAQFAPGTAVKPVEQAPPSNAAPAAAASR	568
67062:3	207	K.VGATLT[+568.212]VPALDANGSALAPAS[+568.212]AGVAASGGAALAQHGASAPR.A	HexNAc(2)Hex(1),HexNAc(2)Hex(1)	S[+568], T[+568]	1578.43	3	4733.28	4733.3	0	-4.1	102	Specific	330.43	293.56	0	6.97	19	>tr|A0A0D5ISU6|A0A0D5ISU6_9BURK Putative fimV C-domain protein OS=Burkholderia dolosa AU0158 OX=350701 GN=AK34_4473 PE=4 SV=1	446	Nsco_NS_434_20203020_B_dolsa_HILIC3.57838.57838.3	controllerType=0 controllerNumber=1 scan=57838	154.168	Trypsin	B3	VGATLTVPALDANGSALAPASAGVAASGGAALAQHGASAPR	1136
43878:5	20	K.QQQQQQQAANAS[+162.053][+462.149]KPTSSATAAAAAKPPSANDANTGYFLQVGAYKTEGDAEQQR.A	Hex(1) 462.1486	S[+162][+462]	1224.37	5	6117.84	6117.83	0	1.1	176	Specific	330.62	189.08	5.3	7.6	59	>tr|A0A0D5IXZ2|A0A0D5IXZ2_9BURK Sporulation related domain protein OS=Burkholderia dolosa AU0158 OX=350701 GN=AK34_187 PE=4 SV=1	2026	Nsco_NS_434_20203020_B_dolsa_HILIC2.39914.39914.5	controllerType=0 controllerNumber=1 scan=39914	114.477	Trypsin	B2	QQQQQQQAANASKPTSSATAAAAAKPPSANDANTGYFLQVGAYKTEGDAEQQR	624
35377:4	33	Q.AVAPRDDDADVQAGVAHDEPPAS[+365.132][+231.074]DAAIAAAPK.E	HexNAc(1)Hex(1) 231.0743	S[+231][+365]	927.93	4	3708.7	3707.7	1	-3	107	NRagged	330.88	274.32	274.32	4.03	17	>tr|A0A0D5IV12|A0A0D5IV12_9BURK Sporulation related domain protein OS=Burkholderia dolosa AU0158 OX=350701 GN=AK34_4465 PE=4 SV=1	5589	Nsco_NS_434_20203020_B_dolsa_HILIC2.32901.32901.4	controllerType=0 controllerNumber=1 scan=32901	97.5757	Trypsin	B2	AVAPRDDDADVQAGVAHDEPPASDAAIAAAPK	596
01813:4	5	K.GSGAKPAS[+162.053][+462.149]APKPAS[+568.212]AAH.-	Hex(1) 462.1486,HexNAc(2)Hex(1)	S[+162][+462][+568]	675.056	4	2697.2	2697.2	0	0.3	498	CRagged	331.19	291.39	45.78	4.9	46	>tr|A0A0D5J2T6|A0A0D5J2T6_9BURK PDZ domain-containing protein OS=Burkholderia dolosa AU0158 OX=350701 GN=AK34_245 PE=3 SV=1	877	Nsco_NS_434_20203020_B_dolsa_HILIC2.4612.4612.4	controllerType=0 controllerNumber=1 scan=4612	25.0361	Trypsin	B2	GSGAKPASAPKPASAAH	1192
35677:3	20	K.VAPPSADNGAS[+365.132][+231.074]QPQQFDPNRALQGK.T	HexNAc(1)Hex(1) 231.0743	S[+231][+365]	1063.83	3	3189.48	3189.48	0	0.7	50	Specific	331.33	288.55	73.47	6.73	59	>tr|A0A0D5IXZ2|A0A0D5IXZ2_9BURK Sporulation related domain protein OS=Burkholderia dolosa AU0158 OX=350701 GN=AK34_187 PE=4 SV=1	2026	Nsco_NS_434_20203020_B_dolsa_HILIC2.33135.33135.3	controllerType=0 controllerNumber=1 scan=33135	98.1244	Trypsin	B2	VAPPSADNGASQPQQFDPNRALQGK	596
44531:3	63	R.TISWSQPAAAAEAPPAS[+568.212]AASATPATR.A	HexNAc(2)Hex(1)	S[+568]	1017.49	3	3050.45	3049.45	1	1	1798	Specific	331.55	280.88	25.06	7.3	23	>tr|A0A0D5IRJ2|A0A0D5IRJ2_9BURK MG2 domain protein OS=Burkholderia dolosa AU0158 OX=350701 GN=AK34_3866 PE=4 SV=1	1593	Nsco_NS_434_20203020_B_dolsa_HILIC2.40412.40412.3	controllerType=0 controllerNumber=1 scan=40412	115.679	Trypsin	B2	TISWSQPAAAAEAPPASAASATPATR	568
49633:3	254	R.VIVDNAAQFAPGTAVKPVEQAPPSNAAPAAAAS[+568.212]R.A	HexNAc(2)Hex(1)	S[+568]	1285.65	3	3854.93	3854.93	0	-0.6	361	Specific	331.66	248.03	112.53	8	9	>tr|A2WA81|A2WA81_9BURK Efflux transporter, RND family, MFP subunit OS=Burkholderia dolosa AU0158 OX=350701 GN=AK34_1473 PE=3 SV=1	3899	Nsco_NS_434_20203020_B_dolsa_HILIC1.48420.48420.3	controllerType=0 controllerNumber=1 scan=48420	125.75	Trypsin	B1	VIVDNAAQFAPGTAVKPVEQAPPSNAAPAAAASR	568
78794:3	119	L.PDATQQGDVSFVSGGIGKDQS[+568.212]TAFERNESAWPLALR.F	HexNAc(2)Hex(1)	S[+568]	1468.7	3	4404.1	4403.08	1	2.8	36	NRagged	331.75	331.75	0	8.1	9	>tr|A0A0D5J5P9|A0A0D5J5P9_9BURK Carboxypeptidase regulatory-like domain protein OS=Burkholderia dolosa AU0158 OX=350701 GN=AK34_475 PE=4 SV=1	1018	Nsco_NS_434_20203020_B_dolsa_HILIC1.72573.72573.3	controllerType=0 controllerNumber=1 scan=72573	174.625	Trypsin	B1	PDATQQGDVSFVSGGIGKDQSTAFERNESAWPLALR	568
50070:3	191	R.VIVDNAAQFAPGTAVKPVEQAPPSNAAPAAAAS[+365.132][+231.074]R.A	HexNAc(1)Hex(1) 231.0743	S[+231][+365]	1294.98	3	3882.93	3882.92	0	0.8	361	Specific	331.84	322.07	125.05	8.39	12	>tr|A2WA81|A2WA81_9BURK Efflux transporter, RND family, MFP subunit OS=Burkholderia dolosa AU0158 OX=350701 GN=AK34_1473 PE=3 SV=1	3899	Nsco_NS_434_20203020_B_dolsa_HILIC2.44987.44987.3	controllerType=0 controllerNumber=1 scan=44987	126.073	Trypsin	B2	VIVDNAAQFAPGTAVKPVEQAPPSNAAPAAAASR	596
39719:3	745	K.AADAGGSKPAAGAPAAPAAPAPVAVPAS[+365.132][+231.074]AVS[+568.212]GSAAQ.-	HexNAc(1)Hex(1) 231.0743,HexNAc(2)Hex(1)	S[+231][+365][+568]	1382.99	3	4146.95	4146.95	0	0.7	149	CRagged	331.99	241.61	0	6.98	13	>tr|A0A0D5J0Z1|A0A0D5J0Z1_9BURK Outer membrane lipid asymmetry maintenance protein MlaD OS=Burkholderia dolosa AU0158 OX=350701 GN=mlaD PE=4 SV=1	1870	Nsco_NS_434_20203020_B_dolsa_HILIC3.36095.36095.3	controllerType=0 controllerNumber=1 scan=36095	105.366	Trypsin	B3	AADAGGSKPAAGAPAAPAAPAPVAVPASAVSGSAAQ	1164
06694:3	878	K.HAYDEAHPAEAAS[+568.212]AASH.-	HexNAc(2)Hex(1)	S[+568]	768.66	3	2303.97	2302.96	1	1.7	37	CRagged	332.12	311.52	6	6.06	4	>tr|A0A0D5J3U6|A0A0D5J3U6_9BURK Putative membrane protein OS=Burkholderia dolosa AU0158 OX=350701 GN=AK34_1938 PE=4 SV=1	5344	Nsco_NS_434_20203020_B_dolsa_HILIC2.8903.8903.3	controllerType=0 controllerNumber=1 scan=8903	35.5073	Trypsin	B2	HAYDEAHPAEAASAASH	568
55868:3	727	T.ATTAIFPSMIAAAS[+568.212][+100.064]GAHAGDAAPAR.L	HexNAc(2)Hex(1) 100.064	S[+100][+568]	998.819	3	2994.44	2994.44	0	2	75	NRagged	332.65	271.03	0.21	6.5	5	>tr|A0A0D5J3X1|A0A0D5J3X1_9BURK FtsX-like permease family protein OS=Burkholderia dolosa AU0158 OX=350701 GN=AK34_830 PE=4 SV=1	1282	Nsco_NS_434_20203020_B_dolsa_HILIC3.49197.49197.3	controllerType=0 controllerNumber=1 scan=49197	135.448	Trypsin	B3	ATTAIFPSMIAAASGAHAGDAAPAR	668
45155:3	138	R.DASKGEPVPLSPGATPTAAAQAAS[+365.132][+231.074]SAAAR.E	HexNAc(1)Hex(1) 231.0743	S[+231][+365]	1082.86	3	3246.55	3246.55	0	0.5	833	Specific	332.79	246.88	13.08	7.39	20	>tr|A0A0D5ITM7|A0A0D5ITM7_9BURK Uncharacterized protein OS=Burkholderia dolosa AU0158 OX=350701 GN=AK34_3213 PE=4 SV=1	1547	Nsco_NS_434_20203020_B_dolsa_HILIC3.40552.40552.3	controllerType=0 controllerNumber=1 scan=40552	116.305	Trypsin	B3	DASKGEPVPLSPGATPTAAAQAASSAAAR	596
20883:5	34	K.GVKPSKPATTTTSANTSGTTSAGTGSTSTAATAGTSATAPAAS[+365.132][+231.074]APEAATKPAK.S	HexNAc(1)Hex(1) 231.0743	S[+231][+365]	1070.12	5	5346.58	5345.57	1	0.7	95	Specific	332.81	332.81	3.13	8.03	60	>tr|A0A0D5J0G4|A0A0D5J0G4_9BURK Helix-hairpin-helix motif family protein OS=Burkholderia dolosa AU0158 OX=350701 GN=AK34_1279 PE=4 SV=1	1241	Nsco_NS_434_20203020_B_dolsa_HILIC3.21119.21119.5	controllerType=0 controllerNumber=1 scan=21119	67.5149	Trypsin	B3	GVKPSKPATTTTSANTSGTTSAGTGSTSTAATAGTSATAPAASAPEAATKPAK	596
05333:3	996	R.YARPPAAAAAGSS[+568.212]GAR.G	HexNAc(2)Hex(1)	S[+568]	681.327	3	2041.97	2041.97	0	-0.3	137	Specific	332.85	171.22	4.28	6.96	6	>tr|A0A0D5J1X4|A0A0D5J1X4_9BURK Uncharacterized protein OS=Burkholderia dolosa AU0158 OX=350701 GN=AK34_650 PE=4 SV=1	5268	Nsco_NS_434_20203020_B_dolsa_HILIC2.7751.7751.3	controllerType=0 controllerNumber=1 scan=7751	32.8537	Trypsin	B2	YARPPAAAAAGSSGAR	568
68538:5	358	D.S[+568.212][+100.064]VVVEPVPT[+568.212][+100.064]PHVPAVELPGDTAAAMRDTDAPAEPGAAQR.V	HexNAc(2)Hex(1) 100.064,HexNAc(2)Hex(1) 100.064	S[+100][+568], T[+100][+568]	1052.31	5	5257.53	5255.52	2	0.4	69	NRagged	332.86	332.86	9.44	6.94	6	>tr|A0A0D5J5W8|A0A0D5J5W8_9BURK Uncharacterized protein OS=Burkholderia dolosa AU0158 OX=350701 GN=AK34_615 PE=4 SV=1	326	Nsco_NS_434_20203020_B_dolsa_HILIC2.59556.59556.5	controllerType=0 controllerNumber=1 scan=59556	156.615	Trypsin	B2	SVVVEPVPTPHVPAVELPGDTAAAMRDTDAPAEPGAAQR	1336
75609:4	223	K.VFQYIKPQDVQALQAATPANGAS[+568.212]GAQAGAAPADAATVGAVPDASVQATPLQPPAPISNSSNVHPGNPK.A	HexNAc(2)Hex(1)	S[+568]	1792.14	4	7165.54	7165.55	0	-2.2	195	Specific	333.01	333.01	8.5	6.81	20	>tr|A2W5X0|A2W5X0_9BURK BON domain protein OS=Burkholderia dolosa AU0158 OX=350701 GN=AK34_2863 PE=4 SV=1	3718	Nsco_NS_434_20203020_B_dolsa_HILIC3.64747.64747.4	controllerType=0 controllerNumber=1 scan=64747	170.112	Trypsin	B3	VFQYIKPQDVQALQAATPANGASGAQAGAAPADAATVGAVPDASVQATPLQPPAPISNSSNVHPGNPK	568
49296:3	660	K.ASPPYAADKPIVVVSPPAAAAAPAS[+365.132][+231.074]SASAAR.-	HexNAc(1)Hex(1) 231.0743	S[+231][+365]	1153.24	3	3457.72	3457.72	0	-2	291	Specific	333.19	294.09	9.36	7.46	5	>tr|A0A0D5IYA3|A0A0D5IYA3_9BURK PRC-barrel domain protein OS=Burkholderia dolosa AU0158 OX=350701 GN=AK34_802 PE=4 SV=1	1591	Nsco_NS_434_20203020_B_dolsa_HILIC3.43891.43891.3	controllerType=0 controllerNumber=1 scan=43891	123.996	Trypsin	B3	ASPPYAADKPIVVVSPPAAAAAPASSASAAR	596
75649:3	436	K.RAAIAAAAS[+365.132][+231.074]ELLPALTQPAAPPATDAQR.V	HexNAc(1)Hex(1) 231.0743	S[+231][+365]	1113.57	3	3338.7	3338.7	0	0.7	550	Specific	333.27	326.45	4.56	8.64	7	>tr|A0A0D5IS36|A0A0D5IS36_9BURK MMPL family protein OS=Burkholderia dolosa AU0158 OX=350701 GN=AK34_4980 PE=4 SV=1	5382	Nsco_NS_434_20203020_B_dolsa_HILIC1.69973.69973.3	controllerType=0 controllerNumber=1 scan=69973	169.872	Trypsin	B1	RAAIAAAASELLPALTQPAAPPATDAQR	596
41703:3	490	K.AADAGGSKPAAGAPAAPAAPAPVAVPAS[+365.132][+231.074]AVS[+568.212]GSAAQ.-	HexNAc(1)Hex(1) 231.0743,HexNAc(2)Hex(1)	S[+231][+365][+568]	1382.99	3	4146.94	4146.95	0	-0.4	149	CRagged	333.57	95.17	0	4.06	19	>tr|A0A0D5J0Z1|A0A0D5J0Z1_9BURK Outer membrane lipid asymmetry maintenance protein MlaD OS=Burkholderia dolosa AU0158 OX=350701 GN=mlaD PE=4 SV=1	1870	Nsco_NS_434_20203020_B_dolsa_HILIC2.37996.37996.3	controllerType=0 controllerNumber=1 scan=37996	109.464	Trypsin	B2	AADAGGSKPAAGAPAAPAAPAPVAVPASAVSGSAAQ	1164
28341:5	18	I.NAKEMALAKPHVQT[+568.212]ERKPWFC[+57.021]SGC[+57.021]PHNT[+162.053][+462.149]S[+162.053][+462.149]TNVPEGSR.A	HexNAc(2)Hex(1),Hex(1) 462.1486,Hex(1) 462.1486	C[+57]*2, S[+162][+462], T[+162][+462][+568]	1209.53	5	6043.61	6038.63	5	-6.1	441	NRagged	333.84	333.84	0	6.25	29	>tr|A2W5U7|A2W5U7_9BURK Indolepyruvate ferredoxin oxidoreductase OS=Burkholderia dolosa AU0158 OX=350701 GN=AK34_2836 PE=4 SV=1	3230	Nsco_NS_434_20203020_B_dolsa_HILIC2.27285.27285.5	controllerType=0 controllerNumber=1 scan=27285	83.5428	Trypsin	B2	NAKEMALAKPHVQTERKPWFCSGCPHNTSTNVPEGSR	1816
44184:3	914	R.RTGSVSNAPGAFSAS[+365.132][+231.074]GVYPIAER.V	HexNAc(1)Hex(1) 231.0743	S[+231][+365]	964.125	3	2890.36	2890.36	0	0.7	229	Specific	333.99	324.57	36.98	8.01	9	>tr|A0A0D5J0X0|A0A0D5J0X0_9BURK Diguanylate cyclase domain protein OS=Burkholderia dolosa AU0158 OX=350701 GN=AK34_755 PE=4 SV=1	99	Nsco_NS_434_20203020_B_dolsa_HILIC3.39755.39755.3	controllerType=0 controllerNumber=1 scan=39755	114.411	Trypsin	B3	RTGSVSNAPGAFSASGVYPIAER	596
53465:3	598	N.PEDYPDS[+365.132][+231.074][+100.064]EDT[+568.212]RQQDLEISTGTGFK.A	HexNAc(1)Hex(1) 231.0743 100.064,HexNAc(2)Hex(1)	S[+100][+231][+365], T[+568]	1331.58	3	3992.72	3992.7	0	4.7	108	NRagged	334.43	334.43	0	4.97	7	>tr|A0A0D5J0C4|A0A0D5J0C4_9BURK Uncharacterized protein OS=Burkholderia dolosa AU0158 OX=350701 GN=AK34_2019 PE=4 SV=1	184	Nsco_NS_434_20203020_B_dolsa_HILIC1.51603.51603.3	controllerType=0 controllerNumber=1 scan=51603	132.186	Trypsin	B1	PEDYPDSEDTRQQDLEISTGTGFK	1264
34035:3	19	V.APPSADNGAS[+568.212][+100.064]QPQQFDPNRALQGK.T	HexNAc(2)Hex(1) 100.064	S[+100][+568]	1054.83	3	3162.47	3162.48	0	-3.9	51	NRagged	334.56	334.56	21.28	6.54	75	>tr|A0A0D5IXZ2|A0A0D5IXZ2_9BURK Sporulation related domain protein OS=Burkholderia dolosa AU0158 OX=350701 GN=AK34_187 PE=4 SV=1	2026	Nsco_NS_434_20203020_B_dolsa_HILIC3.31540.31540.3	controllerType=0 controllerNumber=1 scan=31540	94.6479	Trypsin	B3	APPSADNGASQPQQFDPNRALQGK	668
19628:5	17	K.GVKPSKPATTTTSANTSGTTSAGTGSTSTAATAGTS[+568.212]ATAPAASAPEAATKPAK.S	HexNAc(2)Hex(1)	S[+568]	1064.92	5	5320.58	5317.58	3	-2	95	Specific	334.59	270.54	0	6.76	90	>tr|A0A0D5J0G4|A0A0D5J0G4_9BURK Helix-hairpin-helix motif family protein OS=Burkholderia dolosa AU0158 OX=350701 GN=AK34_1279 PE=4 SV=1	1241	Nsco_NS_434_20203020_B_dolsa_HILIC1.22366.22366.5	controllerType=0 controllerNumber=1 scan=22366	69.2267	Trypsin	B1	GVKPSKPATTTTSANTSGTTSAGTGSTSTAATAGTSATAPAASAPEAATKPAK	568
31436:3	33	K.LAPPAVANADAAADSGDAS[+365.132][+231.074]SSASAGAR.F	HexNAc(1)Hex(1) 231.0743	S[+231][+365]	989.777	3	2967.32	2967.32	0	-0.3	185	Specific	334.87	322.8	2.4	7.23	17	>tr|A0A0D5IV12|A0A0D5IV12_9BURK Sporulation related domain protein OS=Burkholderia dolosa AU0158 OX=350701 GN=AK34_4465 PE=4 SV=1	5589	Nsco_NS_434_20203020_B_dolsa_HILIC2.29697.29697.3	controllerType=0 controllerNumber=1 scan=29697	89.8112	Trypsin	B2	LAPPAVANADAAADSGDASSSASAGAR	596
43918:4	19	K.QQQQQQQAANAS[+365.132][+231.074]KPTSSATAAAAAKPPSANDANTGYFLQVGAYK.T	HexNAc(1)Hex(1) 231.0743	S[+231][+365]	1270.36	4	5078.43	5075.4	3	3.8	176	Specific	334.91	334.91	1.7	7.04	75	>tr|A0A0D5IXZ2|A0A0D5IXZ2_9BURK Sporulation related domain protein OS=Burkholderia dolosa AU0158 OX=350701 GN=AK34_187 PE=4 SV=1	2026	Nsco_NS_434_20203020_B_dolsa_HILIC3.39544.39544.4	controllerType=0 controllerNumber=1 scan=39544	113.957	Trypsin	B3	QQQQQQQAANASKPTSSATAAAAAKPPSANDANTGYFLQVGAYK	596
20926:5	17	K.GVKPSKPATTTTSANTSGTTSAGTGSTSTAATAGTSATAPAAS[+162.053][+462.149]APEAATKPAK.S	Hex(1) 462.1486	S[+162][+462]	1075.52	5	5373.57	5373.57	0	0.1	95	Specific	335.06	333.56	0.44	5.4	90	>tr|A0A0D5J0G4|A0A0D5J0G4_9BURK Helix-hairpin-helix motif family protein OS=Burkholderia dolosa AU0158 OX=350701 GN=AK34_1279 PE=4 SV=1	1241	Nsco_NS_434_20203020_B_dolsa_HILIC1.23536.23536.5	controllerType=0 controllerNumber=1 scan=23536	71.7313	Trypsin	B1	GVKPSKPATTTTSANTSGTTSAGTGSTSTAATAGTSATAPAASAPEAATKPAK	624
55606:4	502	D.GELNAS[+162.053][+462.149]YNC[+57.021]LDRHVEAGNGER.V	Hex(1) 462.1486	C[+57], S[+162][+462]	747.322	4	2986.27	2985.27	1	-0.9	79	NRagged	335.29	312.21	312.21	5.35	11	>tr|A2W8W1|A2W8W1_9BURK Acetyl-coenzyme A synthetase OS=Burkholderia dolosa AU0158 OX=350701 GN=acs PE=3 SV=1	4639	Nsco_NS_434_20203020_B_dolsa_HILIC2.49571.49571.4	controllerType=0 controllerNumber=1 scan=49571	135.764	Trypsin	B2	GELNASYNCLDRHVEAGNGER	624
75086:5	223	Y.IKPQDVQALQAATPANGAS[+568.212]GAQAGAAPADAAT[+568.212]VGAVPDASVQATPLQPPAPISNSSNVHPGNPK.A	HexNAc(2)Hex(1),HexNAc(2)Hex(1)	S[+568], T[+568]	1441.51	5	7203.53	7196.5	7	0	199	NRagged	335.33	276.05	96.13	1.99	20	>tr|A2W5X0|A2W5X0_9BURK BON domain protein OS=Burkholderia dolosa AU0158 OX=350701 GN=AK34_2863 PE=4 SV=1	3718	Nsco_NS_434_20203020_B_dolsa_HILIC3.64350.64350.5	controllerType=0 controllerNumber=1 scan=64350	169.083	Trypsin	B3	IKPQDVQALQAATPANGASGAQAGAAPADAATVGAVPDASVQATPLQPPAPISNSSNVHPGNPK	1136
22367:2	14	V.APPSADNGAS[+568.212][+100.064]QPQQFDPNR.A	HexNAc(2)Hex(1) 100.064	S[+100][+568]	1333.09	2	2665.18	2665.19	0	-3.8	51	NRagged	335.44	250.42	46.12	5.19	61	>tr|A0A0D5IXZ2|A0A0D5IXZ2_9BURK Sporulation related domain protein OS=Burkholderia dolosa AU0158 OX=350701 GN=AK34_187 PE=4 SV=1	2026	Nsco_NS_434_20203020_B_dolsa_HILIC1.24747.24747.2	controllerType=0 controllerNumber=1 scan=24747	74.2688	Trypsin	B1	APPSADNGASQPQQFDPNR	668
76122:4	518	K.VFQYIKPQDVQALQAATPANGAS[+365.132][+231.074]GAQAGAAPADAATVGAVPDASVQATPLQPPAPISNSSNVHPGNPK.A	HexNAc(1)Hex(1) 231.0743	S[+231][+365]	1799.64	4	7195.56	7193.55	2	0.6	195	Specific	335.44	335.44	6.5	7.55	13	>tr|A2W5X0|A2W5X0_9BURK BON domain protein OS=Burkholderia dolosa AU0158 OX=350701 GN=AK34_2863 PE=4 SV=1	3718	Nsco_NS_434_20203020_B_dolsa_HILIC2.65747.65747.4	controllerType=0 controllerNumber=1 scan=65747	170.507	Trypsin	B2	VFQYIKPQDVQALQAATPANGASGAQAGAAPADAATVGAVPDASVQATPLQPPAPISNSSNVHPGNPK	596
42236:3	914	R.RTGSVSNAPGAFS[+568.212]ASGVYPIAER.V	HexNAc(2)Hex(1)	S[+568]	954.794	3	2862.37	2862.36	0	1.2	229	Specific	335.76	278.78	2.4	7.64	9	>tr|A0A0D5J0X0|A0A0D5J0X0_9BURK Diguanylate cyclase domain protein OS=Burkholderia dolosa AU0158 OX=350701 GN=AK34_755 PE=4 SV=1	99	Nsco_NS_434_20203020_B_dolsa_HILIC3.38270.38270.3	controllerType=0 controllerNumber=1 scan=38270	110.846	Trypsin	B3	RTGSVSNAPGAFSASGVYPIAER	568
08398:2	132	K.AAPADAAS[+365.132][+231.074]SAAAGESR.W	HexNAc(1)Hex(1) 231.0743	S[+231][+365]	999.936	2	1998.86	1998.86	0	1.2	519	Specific	336.24	138.72	40.55	3.69	23	>tr|A2W899|A2W899_9BURK Uroporphyrinogen-III synthase HemD family protein OS=Burkholderia dolosa AU0158 OX=350701 GN=AK34_661 PE=4 SV=1	3817	Nsco_NS_434_20203020_B_dolsa_HILIC2.10581.10581.2	controllerType=0 controllerNumber=1 scan=10581	39.8887	Trypsin	B2	AAPADAASSAAAGESR	596
73631:3	509	K.RAAIAAAAS[+365.132][+231.074]ELLPALTQPAAPPATDAQR.V	HexNAc(1)Hex(1) 231.0743	S[+231][+365]	1114.24	3	3340.7	3338.7	2	0.3	550	Specific	336.26	336.26	62.06	9.32	4	>tr|A0A0D5IS36|A0A0D5IS36_9BURK MMPL family protein OS=Burkholderia dolosa AU0158 OX=350701 GN=AK34_4980 PE=4 SV=1	5382	Nsco_NS_434_20203020_B_dolsa_HILIC2.63799.63799.3	controllerType=0 controllerNumber=1 scan=63799	166.089	Trypsin	B2	RAAIAAAASELLPALTQPAAPPATDAQR	596
18592:3	304	R.LNEHPQM[+15.995]PFAAS[+568.212]APSQK.Y	HexNAc(2)Hex(1)	M[+16], S[+568]	813.042	3	2437.11	2437.11	0	2.2	43	Specific	336.32	314.28	5.72	7.25	13	>tr|A2WBT2|A2WBT2_9BURK Uncharacterized protein OS=Burkholderia dolosa AU0158 OX=350701 GN=AK34_2140 PE=4 SV=1	4084	Nsco_NS_434_20203020_B_dolsa_HILIC2.19558.19558.3	controllerType=0 controllerNumber=1 scan=19558	63.1491	Trypsin	B2	LNEHPQMPFAASAPSQK	568
71210:3	773	R.ALANGADDASGVAT[+568.212]S[+568.212]AAATAGAAAIATAAASATAK.T	HexNAc(2)Hex(1),HexNAc(2)Hex(1)	S[+568], T[+568]	1357.63	3	4070.87	4067.89	3	-5.9	145	Specific	336.7	272.87	1.2	5.91	10	>tr|A2WD35|A2WD35_9BURK Uncharacterized protein OS=Burkholderia dolosa AU0158 OX=350701 GN=AK34_2653 PE=4 SV=1	4569	Nsco_NS_434_20203020_B_dolsa_HILIC2.61733.61733.3	controllerType=0 controllerNumber=1 scan=61733	161.299	Trypsin	B2	ALANGADDASGVATSAAATAGAAAIATAAASATAK	1136
15186:3	34	G.STSTAATAGTSATAPAAS[+568.212]APEAATKPAK.S	HexNAc(2)Hex(1)	S[+568]	1019.49	3	3056.47	3056.46	0	1.2	120	NRagged	336.76	300.21	10.28	7.24	60	>tr|A0A0D5J0G4|A0A0D5J0G4_9BURK Helix-hairpin-helix motif family protein OS=Burkholderia dolosa AU0158 OX=350701 GN=AK34_1279 PE=4 SV=1	1241	Nsco_NS_434_20203020_B_dolsa_HILIC3.16521.16521.3	controllerType=0 controllerNumber=1 scan=16521	55.515	Trypsin	B3	STSTAATAGTSATAPAASAPEAATKPAK	568
45068:3	619	R.RTGSVSNAPGAFSAS[+365.132][+231.074]GVYPIAER.V	HexNAc(1)Hex(1) 231.0743	S[+231][+365]	964.126	3	2890.36	2890.36	0	1.6	229	Specific	337.01	273.94	43.06	6.18	9	>tr|A0A0D5J0X0|A0A0D5J0X0_9BURK Diguanylate cyclase domain protein OS=Burkholderia dolosa AU0158 OX=350701 GN=AK34_755 PE=4 SV=1	99	Nsco_NS_434_20203020_B_dolsa_HILIC2.40843.40843.3	controllerType=0 controllerNumber=1 scan=40843	116.607	Trypsin	B2	RTGSVSNAPGAFSASGVYPIAER	596
75761:5	869	Y.KLEIENVWAPET[+365.132][+231.074][+100.064]DIHAS[+568.212]NPLGK.V	HexNAc(1)Hex(1) 231.0743 100.064,HexNAc(2)Hex(1)	S[+568], T[+100][+231][+365]	746.158	5	3726.76	3725.75	1	0.8	27	NRagged	337.49	337.49	0	5.02	5	>tr|A0A0D5J4H0|A0A0D5J4H0_9BURK Uncharacterized protein OS=Burkholderia dolosa AU0158 OX=350701 GN=AK34_2454 PE=4 SV=1	1540	Nsco_NS_434_20203020_B_dolsa_HILIC1.70055.70055.4	controllerType=0 controllerNumber=1 scan=70055	170.072	Trypsin	B1	KLEIENVWAPETDIHASNPLGK	1264
70067:3	2213	S.ADTTAPVAGTRPAMTSLGGAAASAVSAAS[+568.212]GASGVDATAQGNVAELTR.M	HexNAc(2)Hex(1)	S[+568]	1610.11	3	4828.32	4826.31	2	-0.4	13	NRagged	338.09	318.94	0	5.62	2	>tr|A0A0D5J2P1|A0A0D5J2P1_9BURK Uncharacterized protein OS=Burkholderia dolosa AU0158 OX=350701 GN=AK34_2150 PE=4 SV=1	247	Nsco_NS_434_20203020_B_dolsa_HILIC2.60757.60757.3	controllerType=0 controllerNumber=1 scan=60757	159.185	Trypsin	B2	ADTTAPVAGTRPAMTSLGGAAASAVSAASGASGVDATAQGNVAELTR	568
22364:6	42	K.GVKPSKPATTTTSANTSGTTSAGTGSTSTAATAGTSATAPAAS[+365.132][+231.074]APEAATKPAK.S	HexNAc(1)Hex(1) 231.0743	S[+231][+365]	891.937	6	5346.59	5345.57	1	1.8	95	Specific	338.3	338.3	1.88	6.78	62	>tr|A0A0D5J0G4|A0A0D5J0G4_9BURK Helix-hairpin-helix motif family protein OS=Burkholderia dolosa AU0158 OX=350701 GN=AK34_1279 PE=4 SV=1	1241	Nsco_NS_434_20203020_B_dolsa_HILIC2.22525.22525.6	controllerType=0 controllerNumber=1 scan=22525	70.9977	Trypsin	B2	GVKPSKPATTTTSANTSGTTSAGTGSTSTAATAGTSATAPAASAPEAATKPAK	596
41295:3	745	K.AADAGGSKPAAGAPAAPAAPAPVAVPAS[+568.212]AVS[+365.132][+231.074]GSAAQ.-	HexNAc(2)Hex(1),HexNAc(1)Hex(1) 231.0743	S[+231][+365][+568]	1382.99	3	4146.94	4146.95	0	-0.2	149	CRagged	338.53	72.28	0	3.73	13	>tr|A0A0D5J0Z1|A0A0D5J0Z1_9BURK Outer membrane lipid asymmetry maintenance protein MlaD OS=Burkholderia dolosa AU0158 OX=350701 GN=mlaD PE=4 SV=1	1870	Nsco_NS_434_20203020_B_dolsa_HILIC3.37389.37389.3	controllerType=0 controllerNumber=1 scan=37389	108.535	Trypsin	B3	AADAGGSKPAAGAPAAPAAPAPVAVPASAVSGSAAQ	1164
75882:3	436	K.RAAIAAAAS[+365.132][+231.074]ELLPALTQPAAPPATDAQR.V	HexNAc(1)Hex(1) 231.0743	S[+231][+365]	1113.91	3	3339.7	3338.7	1	0.4	550	Specific	338.99	298.33	7.93	8.41	7	>tr|A0A0D5IS36|A0A0D5IS36_9BURK MMPL family protein OS=Burkholderia dolosa AU0158 OX=350701 GN=AK34_4980 PE=4 SV=1	5382	Nsco_NS_434_20203020_B_dolsa_HILIC1.70155.70155.3	controllerType=0 controllerNumber=1 scan=70155	170.306	Trypsin	B1	RAAIAAAASELLPALTQPAAPPATDAQR	596
53918:2	2	P.ASNVGPEPEGAALEQQGLGWQS[+568.212]TYGTGK.G	HexNAc(2)Hex(1)	S[+568]	1701.29	2	3401.57	3400.56	1	4.4	270	NRagged	339.52	339.52	2.4	6.58	76	>tr|A2WCI5|A2WCI5_9BURK Catalase-peroxidase OS=Burkholderia dolosa AU0158 OX=350701 GN=katG PE=3 SV=1	4495	Nsco_NS_434_20203020_B_dolsa_HILIC1.51974.51974.2	controllerType=0 controllerNumber=1 scan=51974	132.892	Trypsin	B1	ASNVGPEPEGAALEQQGLGWQSTYGTGK	568
39741:3	490	K.AADAGGSKPAAGAPAAPAAPAPVAVPAS[+568.212]AVS[+365.132][+231.074]GSAAQ.-	HexNAc(2)Hex(1),HexNAc(1)Hex(1) 231.0743	S[+231][+365][+568]	1382.98	3	4146.94	4146.95	0	-1.8	149	CRagged	339.56	291.66	0	6.33	19	>tr|A0A0D5J0Z1|A0A0D5J0Z1_9BURK Outer membrane lipid asymmetry maintenance protein MlaD OS=Burkholderia dolosa AU0158 OX=350701 GN=mlaD PE=4 SV=1	1870	Nsco_NS_434_20203020_B_dolsa_HILIC2.36434.36434.3	controllerType=0 controllerNumber=1 scan=36434	105.867	Trypsin	B2	AADAGGSKPAAGAPAAPAAPAPVAVPASAVSGSAAQ	1164
49876:3	660	K.ASPPYAADKPIVVVSPPAAAAAPAS[+365.132][+231.074]SASAAR.-	HexNAc(1)Hex(1) 231.0743	S[+231][+365]	1153.58	3	3458.73	3457.72	1	1	291	Specific	339.6	290.42	9.51	8.33	5	>tr|A0A0D5IYA3|A0A0D5IYA3_9BURK PRC-barrel domain protein OS=Burkholderia dolosa AU0158 OX=350701 GN=AK34_802 PE=4 SV=1	1591	Nsco_NS_434_20203020_B_dolsa_HILIC3.44372.44372.3	controllerType=0 controllerNumber=1 scan=44372	125.129	Trypsin	B3	ASPPYAADKPIVVVSPPAAAAAPASSASAAR	596
01015:4	5	K.GSGAKPAS[+365.132][+231.074]APKPAS[+568.212]AAH.-	HexNAc(1)Hex(1) 231.0743,HexNAc(2)Hex(1)	S[+231][+365][+568]	668.057	4	2669.21	2669.2	0	0.9	498	CRagged	340.23	258.1	0	7.64	46	>tr|A0A0D5J2T6|A0A0D5J2T6_9BURK PDZ domain-containing protein OS=Burkholderia dolosa AU0158 OX=350701 GN=AK34_245 PE=3 SV=1	877	Nsco_NS_434_20203020_B_dolsa_HILIC2.4022.4022.4	controllerType=0 controllerNumber=1 scan=4022	23.3235	Trypsin	B2	GSGAKPASAPKPASAAH	1164
21623:5	34	A.NTSGTTSAGTGSTSTAATAGT[+568.212]S[+568.212]ATAPAAS[+365.132][+231.074]APEAATKPAK.S	HexNAc(2)Hex(1),HexNAc(2)Hex(1),HexNAc(1)Hex(1) 231.0743	S[+231][+365][+568], T[+568]	1032.46	5	5158.27	5155.28	3	-3.3	109	NRagged	340.23	340.23	0	5	60	>tr|A0A0D5J0G4|A0A0D5J0G4_9BURK Helix-hairpin-helix motif family protein OS=Burkholderia dolosa AU0158 OX=350701 GN=AK34_1279 PE=4 SV=1	1241	Nsco_NS_434_20203020_B_dolsa_HILIC3.21699.21699.5	controllerType=0 controllerNumber=1 scan=21699	68.9753	Trypsin	B3	NTSGTTSAGTGSTSTAATAGTSATAPAASAPEAATKPAK	1732
70997:4	499	A.SQAVASASSTPAADDSRLS[+568.212][+100.064]RALANGADDASGVATSAAATAGAAAIATAAASATAK.T	HexNAc(2)Hex(1) 100.064	S[+100][+568]	1390.43	4	5558.68	5557.69	1	-1.8	125	NRagged	340.65	76.64	0	4.54	11	>tr|A2WD35|A2WD35_9BURK Uncharacterized protein OS=Burkholderia dolosa AU0158 OX=350701 GN=AK34_2653 PE=4 SV=1	4569	Nsco_NS_434_20203020_B_dolsa_HILIC3.61076.61076.3	controllerType=0 controllerNumber=1 scan=61076	161.524	Trypsin	B3	SQAVASASSTPAADDSRLSRALANGADDASGVATSAAATAGAAAIATAAASATAK	668
50597:3	191	R.VIVDNAAQFAPGTAVKPVEQAPPSNAAPAAAAS[+365.132][+231.074]R.A	HexNAc(1)Hex(1) 231.0743	S[+231][+365]	1294.98	3	3882.93	3882.92	0	1.7	361	Specific	340.97	284.43	98.9	6.4	12	>tr|A2WA81|A2WA81_9BURK Efflux transporter, RND family, MFP subunit OS=Burkholderia dolosa AU0158 OX=350701 GN=AK34_1473 PE=3 SV=1	3899	Nsco_NS_434_20203020_B_dolsa_HILIC2.45411.45411.3	controllerType=0 controllerNumber=1 scan=45411	127.06	Trypsin	B2	VIVDNAAQFAPGTAVKPVEQAPPSNAAPAAAASR	596
70702:4	31	R.TIGQTLEVDGPITSNDRLVANPS[+365.132][+231.074]DALANGDAVVVSTPTARPASGTAGAKS.-	HexNAc(1)Hex(1) 231.0743	S[+231][+365]	1365.68	4	5459.69	5458.68	1	0.1	360	CRagged	340.99	340.99	2.4	8.47	32	>tr|A2WEQ1|A2WEQ1_9BURK Efflux transporter, RND family, MFP subunit OS=Burkholderia dolosa AU0158 OX=350701 GN=AK34_4099 PE=3 SV=1	3362	Nsco_NS_434_20203020_B_dolsa_HILIC3.60834.60834.4	controllerType=0 controllerNumber=1 scan=60834	160.923	Trypsin	B3	TIGQTLEVDGPITSNDRLVANPSDALANGDAVVVSTPTARPASGTAGAKS	596
50680:3	191	R.VIVDNAAQFAPGTAVKPVEQAPPS[+365.132][+231.074]NAAPAAAASR.A	HexNAc(1)Hex(1) 231.0743	S[+231][+365]	1294.98	3	3882.92	3882.92	0	-0.2	361	Specific	341.01	341.01	0.42	8.44	12	>tr|A2WA81|A2WA81_9BURK Efflux transporter, RND family, MFP subunit OS=Burkholderia dolosa AU0158 OX=350701 GN=AK34_1473 PE=3 SV=1	3899	Nsco_NS_434_20203020_B_dolsa_HILIC2.45472.45472.3	controllerType=0 controllerNumber=1 scan=45472	127.192	Trypsin	B2	VIVDNAAQFAPGTAVKPVEQAPPSNAAPAAAASR	596
41430:3	48	R.TISWSQPAAAAEAPPAS[+568.212]AASAT[+568.212]PATR.A	HexNAc(2)Hex(1),HexNAc(2)Hex(1)	S[+568], T[+568]	1206.56	3	3617.65	3617.66	0	-1.7	1798	Specific	341.12	259.8	21.91	4.64	25	>tr|A0A0D5IRJ2|A0A0D5IRJ2_9BURK MG2 domain protein OS=Burkholderia dolosa AU0158 OX=350701 GN=AK34_3866 PE=4 SV=1	1593	Nsco_NS_434_20203020_B_dolsa_HILIC1.40941.40941.3	controllerType=0 controllerNumber=1 scan=40941	108.641	Trypsin	B1	TISWSQPAAAAEAPPASAASATPATR	1136
63591:3	503	A.APVPATVPASGT[+568.212]IAAAPGAAAAS[+568.212]APAVAGAPSAGLPATTVR.M	HexNAc(2)Hex(1),HexNAc(2)Hex(1)	S[+568], T[+568]	1549.12	3	4645.34	4643.32	2	2	26	NRagged	341.33	332.85	42.23	6.17	17	>tr|A0A0D5IZR5|A0A0D5IZR5_9BURK Cyclic di-GMP-binding protein OS=Burkholderia dolosa AU0158 OX=350701 GN=AK34_1798 PE=3 SV=1	5572	Nsco_NS_434_20203020_B_dolsa_HILIC1.60112.60112.3	controllerType=0 controllerNumber=1 scan=60112	149.544	Trypsin	B1	APVPATVPASGTIAAAPGAAAASAPAVAGAPSAGLPATTVR	1136
59509:3	603	P.VPATVPASGT[+568.212]IAAAPGAAAAS[+568.212]APAVAGAPSAGLPATTVR.M	HexNAc(2)Hex(1),HexNAc(2)Hex(1)	S[+568], T[+568]	1492.75	3	4476.25	4475.23	1	3.7	28	NRagged	341.74	341.74	22.55	5.06	16	>tr|A0A0D5IZR5|A0A0D5IZR5_9BURK Cyclic di-GMP-binding protein OS=Burkholderia dolosa AU0158 OX=350701 GN=AK34_1798 PE=3 SV=1	5572	Nsco_NS_434_20203020_B_dolsa_HILIC3.51987.51987.3	controllerType=0 controllerNumber=1 scan=51987	141.467	Trypsin	B3	VPATVPASGTIAAAPGAAAASAPAVAGAPSAGLPATTVR	1136
59921:3	74	E.NPATPSAEDIGS[+365.132][+231.074]DKQAEQGAAPAAEAADAALAEAQAK.V	HexNAc(1)Hex(1) 231.0743	S[+231][+365]	1379.31	3	4135.91	4131.88	4	2.1	7	NRagged	342.32	342.32	4.87	6.49	15	>tr|A2WCG2|A2WCG2_9BURK Protein GrpE OS=Burkholderia dolosa AU0158 OX=350701 GN=grpE PE=3 SV=1	4535	Nsco_NS_434_20203020_B_dolsa_HILIC2.52925.52925.3	controllerType=0 controllerNumber=1 scan=52925	142.801	Trypsin	B2	NPATPSAEDIGSDKQAEQGAAPAAEAADAALAEAQAK	596
00122:2	11	K.KAAKAAPAEAAS[+568.212]Q.-	HexNAc(2)Hex(1)	S[+568]	891.438	2	1781.87	1781.87	0	2.2	79	CRagged	342.7	178.08	178.08	7.09	27	>tr|A0A0D5J249|A0A0D5J249_9BURK Uncharacterized protein OS=Burkholderia dolosa AU0158 OX=350701 GN=AK34_1681 PE=4 SV=1	1020	Nsco_NS_434_20203020_B_dolsa_HILIC3.3193.3193.2	controllerType=0 controllerNumber=1 scan=3193	20.931	Trypsin	B3	KAAKAAPAEAASQ	568
32067:4	45	A.VAPRDDDADVQAGVAHDEPPAS[+568.212]DAAIAAAPK.E	HexNAc(2)Hex(1)	S[+568]	902.924	4	3608.68	3608.67	0	0.9	108	NRagged	342.77	342.77	342.77	8.08	13	>tr|A0A0D5IV12|A0A0D5IV12_9BURK Sporulation related domain protein OS=Burkholderia dolosa AU0158 OX=350701 GN=AK34_4465 PE=4 SV=1	5589	Nsco_NS_434_20203020_B_dolsa_HILIC1.33196.33196.4	controllerType=0 controllerNumber=1 scan=33196	92.299	Trypsin	B1	VAPRDDDADVQAGVAHDEPPASDAAIAAAPK	568
36731:3	20	V.APPSADNGAS[+365.132][+231.074][+100.064]QPQQFDPNRALQGK.T	HexNAc(1)Hex(1) 231.0743 100.064	S[+100][+231][+365]	1064.16	3	3190.47	3190.48	0	-2.9	51	NRagged	343.06	33.79	21.47	4.05	59	>tr|A0A0D5IXZ2|A0A0D5IXZ2_9BURK Sporulation related domain protein OS=Burkholderia dolosa AU0158 OX=350701 GN=AK34_187 PE=4 SV=1	2026	Nsco_NS_434_20203020_B_dolsa_HILIC2.34000.34000.3	controllerType=0 controllerNumber=1 scan=34000	100.187	Trypsin	B2	APPSADNGASQPQQFDPNRALQGK	696
43353:3	90	R.DASKGEPVPLSPGATPTAAAQAAS[+365.132][+231.074]SAAAR.E	HexNAc(1)Hex(1) 231.0743	S[+231][+365]	1082.86	3	3246.55	3246.55	0	0.3	833	Specific	343.15	256.02	23.39	8.11	27	>tr|A0A0D5ITM7|A0A0D5ITM7_9BURK Uncharacterized protein OS=Burkholderia dolosa AU0158 OX=350701 GN=AK34_3213 PE=4 SV=1	1547	Nsco_NS_434_20203020_B_dolsa_HILIC2.39460.39460.3	controllerType=0 controllerNumber=1 scan=39460	113.192	Trypsin	B2	DASKGEPVPLSPGATPTAAAQAASSAAAR	596
04053:2	558	K.AAPADAAS[+568.212]SAAAGESR.W	HexNAc(2)Hex(1)	S[+568]	985.938	2	1970.87	1970.87	0	0.3	519	Specific	343.43	137.32	41.42	2.76	5	>tr|A2W899|A2W899_9BURK Uroporphyrinogen-III synthase HemD family protein OS=Burkholderia dolosa AU0158 OX=350701 GN=AK34_661 PE=4 SV=1	3817	Nsco_NS_434_20203020_B_dolsa_HILIC1.7008.7008.2	controllerType=0 controllerNumber=1 scan=7008	32.1936	Trypsin	B1	AAPADAASSAAAGESR	568
43877:5	20	K.QQQQQQQAANAS[+365.132][+231.074]KPTSSATAAAAAKPPSANDANTGYFLQVGAYKTEGDAEQQR.A	HexNAc(1)Hex(1) 231.0743	S[+231][+365]	1218.77	5	6089.85	6089.84	0	1.6	176	Specific	343.59	317.3	1.7	8.11	59	>tr|A0A0D5IXZ2|A0A0D5IXZ2_9BURK Sporulation related domain protein OS=Burkholderia dolosa AU0158 OX=350701 GN=AK34_187 PE=4 SV=1	2026	Nsco_NS_434_20203020_B_dolsa_HILIC2.39913.39913.5	controllerType=0 controllerNumber=1 scan=39913	114.473	Trypsin	B2	QQQQQQQAANASKPTSSATAAAAAKPPSANDANTGYFLQVGAYKTEGDAEQQR	596
01441:3	8	K.GS[+365.132][+231.074]GAKPASAPKPASAAH.-	HexNAc(1)Hex(1) 231.0743	S[+231][+365]	701.002	3	2100.99	2100.99	0	-0.3	498	CRagged	343.69	312.94	2.31	7.94	41	>tr|A0A0D5J2T6|A0A0D5J2T6_9BURK PDZ domain-containing protein OS=Burkholderia dolosa AU0158 OX=350701 GN=AK34_245 PE=3 SV=1	877	Nsco_NS_434_20203020_B_dolsa_HILIC3.4248.4248.3	controllerType=0 controllerNumber=1 scan=4248	24.2284	Trypsin	B3	GSGAKPASAPKPASAAH	596
69004:3	111	K.VGATLTVPALDANGSALAPAS[+162.053][+462.149]AGVAAS[+568.212]GGAALAQHGASAPR.A	Hex(1) 462.1486,HexNAc(2)Hex(1)	S[+162][+462][+568]	1597.77	3	4791.3	4789.29	2	0.5	102	Specific	343.82	132.66	0	6.9	29	>tr|A0A0D5ISU6|A0A0D5ISU6_9BURK Putative fimV C-domain protein OS=Burkholderia dolosa AU0158 OX=350701 GN=AK34_4473 PE=4 SV=1	446	Nsco_NS_434_20203020_B_dolsa_HILIC1.64527.64527.3	controllerType=0 controllerNumber=1 scan=64527	158.472	Trypsin	B1	VGATLTVPALDANGSALAPASAGVAASGGAALAQHGASAPR	1192
29007:6	1847	K.ADANAKPGVAAQPGTQPASAAAAAAAAPGKPAAAS[+568.212]DKPVAAPAKPAAAQPGAQR.-	HexNAc(2)Hex(1)	S[+568]	899.462	6	5391.73	5391.74	0	-1.4	312	Specific	344.2	344.2	0	6.8	4	>tr|A0A0D5J3Q8|A0A0D5J3Q8_9BURK Rod shape-determining protein MreC OS=Burkholderia dolosa AU0158 OX=350701 GN=mreC PE=4 SV=1	4963	Nsco_NS_434_20203020_B_dolsa_HILIC3.27551.27551.3	controllerType=0 controllerNumber=1 scan=27551	84.5119	Trypsin	B3	ADANAKPGVAAQPGTQPASAAAAAAAAPGKPAAASDKPVAAPAKPAAAQPGAQR	568
61491:3	89	P.S[+568.212][+100.064]AEDIGS[+568.212]DKQAEQGAAPAAEAADAALAEAQAK.V	HexNAc(2)Hex(1) 100.064,HexNAc(2)Hex(1)	S[+100][+568]*2	1432.66	3	4295.95	4291.93	4	2	12	NRagged	344.23	344.23	0	6.8	13	>tr|A2WCG2|A2WCG2_9BURK Protein GrpE OS=Burkholderia dolosa AU0158 OX=350701 GN=grpE PE=3 SV=1	4535	Nsco_NS_434_20203020_B_dolsa_HILIC3.53548.53548.3	controllerType=0 controllerNumber=1 scan=53548	144.93	Trypsin	B3	SAEDIGSDKQAEQGAAPAAEAADAALAEAQAK	1236
43850:5	20	K.QQQQQQQAANASKPTS[+365.132][+231.074]SATAAAAAKPPSANDANTGYFLQVGAYKTEGDAEQQR.A	HexNAc(1)Hex(1) 231.0743	S[+231][+365]	1219.17	5	6091.82	6089.84	2	-3.8	176	Specific	344.38	303.12	0	7.15	59	>tr|A0A0D5IXZ2|A0A0D5IXZ2_9BURK Sporulation related domain protein OS=Burkholderia dolosa AU0158 OX=350701 GN=AK34_187 PE=4 SV=1	2026	Nsco_NS_434_20203020_B_dolsa_HILIC2.39892.39892.5	controllerType=0 controllerNumber=1 scan=39892	114.422	Trypsin	B2	QQQQQQQAANASKPTSSATAAAAAKPPSANDANTGYFLQVGAYKTEGDAEQQR	596
35319:4	33	Q.AVAPRDDDADVQAGVAHDEPPAS[+365.132][+231.074]DAAIAAAPK.E	HexNAc(1)Hex(1) 231.0743	S[+231][+365]	928.182	4	3709.71	3707.7	2	-1	107	NRagged	344.44	344.44	344.44	7.46	17	>tr|A0A0D5IV12|A0A0D5IV12_9BURK Sporulation related domain protein OS=Burkholderia dolosa AU0158 OX=350701 GN=AK34_4465 PE=4 SV=1	5589	Nsco_NS_434_20203020_B_dolsa_HILIC2.32850.32850.4	controllerType=0 controllerNumber=1 scan=32850	97.4501	Trypsin	B2	AVAPRDDDADVQAGVAHDEPPASDAAIAAAPK	596
35374:4	33	Q.AVAPRDDDADVQAGVAHDEPPAS[+365.132][+231.074]DAAIAAAPK.E	HexNAc(1)Hex(1) 231.0743	S[+231][+365]	927.93	4	3708.7	3707.7	1	-3	107	NRagged	344.49	344.49	344.49	6.89	17	>tr|A0A0D5IV12|A0A0D5IV12_9BURK Sporulation related domain protein OS=Burkholderia dolosa AU0158 OX=350701 GN=AK34_4465 PE=4 SV=1	5589	Nsco_NS_434_20203020_B_dolsa_HILIC2.32899.32899.4	controllerType=0 controllerNumber=1 scan=32899	97.5697	Trypsin	B2	AVAPRDDDADVQAGVAHDEPPASDAAIAAAPK	596
48320:3	534	Q.AQIGSSTSYFNTS[+568.212][+100.064]GNGSSNQIAAR.V	HexNAc(2)Hex(1) 100.064	S[+100][+568]	1030.48	3	3089.42	3086.4	3	1	356	NRagged	344.52	344.52	0	5.32	14	>tr|A2WGS4|A2WGS4_9BURK Gram-negative porin family protein OS=Burkholderia dolosa AU0158 OX=350701 GN=AK34_3251 PE=4 SV=1	3246	Nsco_NS_434_20203020_B_dolsa_HILIC2.43603.43603.3	controllerType=0 controllerNumber=1 scan=43603	123.061	Trypsin	B2	AQIGSSTSYFNTSGNGSSNQIAAR	668
49014:3	191	R.VIVDNAAQFAPGTAVKPVEQAPPSNAAPAAAAS[+568.212]R.A	HexNAc(2)Hex(1)	S[+568]	1285.65	3	3854.93	3854.93	0	0.5	361	Specific	344.89	290.91	128.98	8.3	12	>tr|A2WA81|A2WA81_9BURK Efflux transporter, RND family, MFP subunit OS=Burkholderia dolosa AU0158 OX=350701 GN=AK34_1473 PE=3 SV=1	3899	Nsco_NS_434_20203020_B_dolsa_HILIC2.44148.44148.3	controllerType=0 controllerNumber=1 scan=44148	124.313	Trypsin	B2	VIVDNAAQFAPGTAVKPVEQAPPSNAAPAAAASR	568
31101:3	560	A.ASAAS[+568.212]GAAPT[+568.212]LT[+568.212][+100.064]PQQAR.Q	HexNAc(2)Hex(1),HexNAc(2)Hex(1),HexNAc(2)Hex(1) 100.064	S[+568], T[+100][+568]*2	1135.18	3	3403.53	3402.53	1	-1.8	26	NRagged	345.35	86.04	0	3.59	7	>tr|A0A0D5IUZ5|A0A0D5IUZ5_9BURK Mechanosensitive ion channel family protein OS=Burkholderia dolosa AU0158 OX=350701 GN=AK34_4516 PE=4 SV=1	5215	Nsco_NS_434_20203020_B_dolsa_HILIC3.29178.29178.3	controllerType=0 controllerNumber=1 scan=29178	88.7618	Trypsin	B3	ASAASGAAPTLTPQQAR	1804
42793:3	745	K.AADAGGSKPAAGAPAAPAAPAPVAVPAS[+162.053][+462.149]AVS[+568.212]GSAAQ.-	Hex(1) 462.1486,HexNAc(2)Hex(1)	S[+162][+462][+568]	1392.32	3	4174.94	4174.94	0	0.1	149	CRagged	345.58	208.86	0	6.8	13	>tr|A0A0D5J0Z1|A0A0D5J0Z1_9BURK Outer membrane lipid asymmetry maintenance protein MlaD OS=Burkholderia dolosa AU0158 OX=350701 GN=mlaD PE=4 SV=1	1870	Nsco_NS_434_20203020_B_dolsa_HILIC3.38691.38691.3	controllerType=0 controllerNumber=1 scan=38691	111.951	Trypsin	B3	AADAGGSKPAAGAPAAPAAPAPVAVPASAVSGSAAQ	1192
38250:3	369	K.WEYQS[+568.212][+100.064]AQGNT[+568.212][+100.064]GTAAQIAR.K	HexNAc(2)Hex(1) 100.064,HexNAc(2)Hex(1) 100.064	S[+100][+568], T[+100][+568]	1097.5	3	3290.49	3288.48	2	2.8	64	Specific	345.63	345.63	6.4	6.12	5	>tr|A0A0D5J436|A0A0D5J436_9BURK ABC transporter substrate binding family protein OS=Burkholderia dolosa AU0158 OX=350701 GN=AK34_272 PE=4 SV=1	66	Nsco_NS_434_20203020_B_dolsa_HILIC2.35208.35208.3	controllerType=0 controllerNumber=1 scan=35208	102.947	Trypsin	B2	WEYQSAQGNTGTAAQIAR	1336
11734:2	665	A.QASAPAADT[+365.132][+231.074]S[+162.053][+462.149]AAASAPAKK.D	HexNAc(1)Hex(1) 231.0743,Hex(1) 462.1486	S[+162][+462], T[+231][+365]	1467.65	2	2934.28	2934.28	0	-0.6	23	NRagged	345.77	345.77	0	7.43	33	>tr|A0A0D5J5Q7|A0A0D5J5Q7_9BURK Uncharacterized protein OS=Burkholderia dolosa AU0158 OX=350701 GN=AK34_2850 PE=4 SV=1	1986	Nsco_NS_434_20203020_B_dolsa_HILIC1.15094.15094.2	controllerType=0 controllerNumber=1 scan=15094	52.6316	Trypsin	B1	QASAPAADTSAAASAPAKK	1220
45277:3	80	P.PASNSHAPSGVINPS[+568.212]S[+568.212][+100.064]GAGDAAIAK.A	HexNAc(2)Hex(1),HexNAc(2)Hex(1) 100.064	S[+100][+568]*2	1171.55	3	3512.63	3512.61	0	3.5	31	NRagged	345.85	316.78	0	6.44	18	>tr|A0A0D5IW26|A0A0D5IW26_9BURK DUF4142 domain-containing protein OS=Burkholderia dolosa AU0158 OX=350701 GN=AK34_5215 PE=4 SV=1	551	Nsco_NS_434_20203020_B_dolsa_HILIC2.41011.41011.3	controllerType=0 controllerNumber=1 scan=41011	117.038	Trypsin	B2	PASNSHAPSGVINPSSGAGDAAIAK	1236
61806:3	123	R.EPAGASPGNGASQPRPS[+365.132][+231.074]SLQQLLALK.N	HexNAc(1)Hex(1) 231.0743	S[+231][+365]	1057.87	3	3171.58	3170.57	1	2.7	245	Specific	345.85	345.85	0	8.14	24	>tr|A0A0D5ISU6|A0A0D5ISU6_9BURK Putative fimV C-domain protein OS=Burkholderia dolosa AU0158 OX=350701 GN=AK34_4473 PE=4 SV=1	446	Nsco_NS_434_20203020_B_dolsa_HILIC2.54352.54352.3	controllerType=0 controllerNumber=1 scan=54352	145.795	Trypsin	B2	EPAGASPGNGASQPRPSSLQQLLALK	596
74020:4	16	R.TIGQTLEVDGPITSNDRLVANPS[+365.132][+231.074]DALANGDAVVVSTPTARPASGTAGAKS.-	HexNAc(1)Hex(1) 231.0743	S[+231][+365]	1365.43	4	5458.68	5458.68	0	0.3	360	CRagged	345.93	206.83	1.94	6.39	42	>tr|A2WEQ1|A2WEQ1_9BURK Efflux transporter, RND family, MFP subunit OS=Burkholderia dolosa AU0158 OX=350701 GN=AK34_4099 PE=3 SV=1	3362	Nsco_NS_434_20203020_B_dolsa_HILIC1.68661.68661.4	controllerType=0 controllerNumber=1 scan=68661	167.089	Trypsin	B1	TIGQTLEVDGPITSNDRLVANPSDALANGDAVVVSTPTARPASGTAGAKS	596
55462:3	555	P.ATVPAS[+568.212]GT[+568.212]IAAAPGAAAASAPAVAGAPSAGLPATTVR.M	HexNAc(2)Hex(1),HexNAc(2)Hex(1)	S[+568], T[+568]	1427.04	3	4279.09	4279.11	0	-3.5	30	NRagged	346.22	346.22	2.04	5.46	17	>tr|A0A0D5IZR5|A0A0D5IZR5_9BURK Cyclic di-GMP-binding protein OS=Burkholderia dolosa AU0158 OX=350701 GN=AK34_1798 PE=3 SV=1	5572	Nsco_NS_434_20203020_B_dolsa_HILIC2.49459.49459.3	controllerType=0 controllerNumber=1 scan=49459	135.5	Trypsin	B2	ATVPASGTIAAAPGAAAASAPAVAGAPSAGLPATTVR	1136
50683:3	191	R.VIVDNAAQFAPGTAVKPVEQAPPSNAAPAAAAS[+365.132][+231.074]R.A	HexNAc(1)Hex(1) 231.0743	S[+231][+365]	1294.98	3	3882.92	3882.92	0	-0.2	361	Specific	346.6	291.81	99.19	8.07	12	>tr|A2WA81|A2WA81_9BURK Efflux transporter, RND family, MFP subunit OS=Burkholderia dolosa AU0158 OX=350701 GN=AK34_1473 PE=3 SV=1	3899	Nsco_NS_434_20203020_B_dolsa_HILIC2.45474.45474.3	controllerType=0 controllerNumber=1 scan=45474	127.197	Trypsin	B2	VIVDNAAQFAPGTAVKPVEQAPPSNAAPAAAASR	596
46286:3	635	R.RTGSVSNAPGAFSAS[+365.132][+231.074]GVYPIAER.V	HexNAc(1)Hex(1) 231.0743	S[+231][+365]	964.125	3	2890.36	2890.36	0	0.6	229	Specific	346.69	319.5	34.77	7.88	8	>tr|A0A0D5J0X0|A0A0D5J0X0_9BURK Diguanylate cyclase domain protein OS=Burkholderia dolosa AU0158 OX=350701 GN=AK34_755 PE=4 SV=1	99	Nsco_NS_434_20203020_B_dolsa_HILIC1.45103.45103.3	controllerType=0 controllerNumber=1 scan=45103	117.659	Trypsin	B1	RTGSVSNAPGAFSASGVYPIAER	596
75542:3	223	G.AVPDASVQATPLQPPAPIS[+162.053][+462.149]NSSNVHPGNPK.A	Hex(1) 462.1486	S[+162][+462]	1206.58	3	3617.73	3614.73	3	-3.9	233	NRagged	346.83	331.22	2.4	4.91	20	>tr|A2W5X0|A2W5X0_9BURK BON domain protein OS=Burkholderia dolosa AU0158 OX=350701 GN=AK34_2863 PE=4 SV=1	3718	Nsco_NS_434_20203020_B_dolsa_HILIC3.64699.64699.6	controllerType=0 controllerNumber=1 scan=64699	169.975	Trypsin	B3	AVPDASVQATPLQPPAPISNSSNVHPGNPK	624
61773:4	38	A.SS[+162.053][+462.149]GINVVDNGVT[+162.053][+462.149]RPLDLNALR.A	Hex(1) 462.1486,Hex(1) 462.1486	S[+162][+462], T[+162][+462]	865.909	4	3460.61	3458.59	2	4.2	153	NRagged	347.22	347.22	1.2	4.86	28	>tr|A0A0D5J1S2|A0A0D5J1S2_9BURK Ribonucleoside-diphosphate reductase OS=Burkholderia dolosa AU0158 OX=350701 GN=AK34_2548 PE=3 SV=1	5021	Nsco_NS_434_20203020_B_dolsa_HILIC2.54323.54323.4	controllerType=0 controllerNumber=1 scan=54323	145.726	Trypsin	B2	SSGINVVDNGVTRPLDLNALR	1248
64597:5	22	N.HYS[+162.053][+462.149]FGDVKGELIDQLGVRDK.E	Hex(1) 462.1486	S[+162][+462]	581.278	5	2902.36	2900.37	2	-5.4	104	NRagged	347.42	347.42	347.42	6.12	24	>tr|A2W9I4|A2W9I4_9BURK Peroxiredoxin OS=Burkholderia dolosa AU0158 OX=350701 GN=AK34_1181 PE=4 SV=1	3764	Nsco_NS_434_20203020_B_dolsa_HILIC2.56499.56499.3	controllerType=0 controllerNumber=1 scan=56499	150.259	Trypsin	B2	HYSFGDVKGELIDQLGVRDK	624
43284:3	90	R.DASKGEPVPLSPGATPTAAAQAAS[+365.132][+231.074]SAAAR.E	HexNAc(1)Hex(1) 231.0743	S[+231][+365]	1082.86	3	3246.55	3246.55	0	0.7	833	Specific	347.55	261.01	25.75	8.1	27	>tr|A0A0D5ITM7|A0A0D5ITM7_9BURK Uncharacterized protein OS=Burkholderia dolosa AU0158 OX=350701 GN=AK34_3213 PE=4 SV=1	1547	Nsco_NS_434_20203020_B_dolsa_HILIC2.39399.39399.3	controllerType=0 controllerNumber=1 scan=39399	113.021	Trypsin	B2	DASKGEPVPLSPGATPTAAAQAASSAAAR	596
35925:3	19	V.APPSADNGAS[+365.132][+231.074][+100.064]QPQQFDPNRALQGK.T	HexNAc(1)Hex(1) 231.0743 100.064	S[+100][+231][+365]	1064.5	3	3191.47	3190.48	1	-2.4	51	NRagged	347.78	19.13	19.13	3.78	75	>tr|A0A0D5IXZ2|A0A0D5IXZ2_9BURK Sporulation related domain protein OS=Burkholderia dolosa AU0158 OX=350701 GN=AK34_187 PE=4 SV=1	2026	Nsco_NS_434_20203020_B_dolsa_HILIC3.33051.33051.3	controllerType=0 controllerNumber=1 scan=33051	98.2379	Trypsin	B3	APPSADNGASQPQQFDPNRALQGK	696
38959:3	333	K.AADAGGSKPAAGAPAAPAAPAPVAVPAS[+568.212]AVS[+365.132][+231.074][+100.064]GSAA.Q	HexNAc(2)Hex(1),HexNAc(1)Hex(1) 231.0743 100.064	S[+100][+231][+365][+568]	1373.66	3	4118.95	4118.95	0	-0.1	149	CRagged	347.84	332.8	0	6.79	18	>tr|A0A0D5J0Z1|A0A0D5J0Z1_9BURK Outer membrane lipid asymmetry maintenance protein MlaD OS=Burkholderia dolosa AU0158 OX=350701 GN=mlaD PE=4 SV=1	1870	Nsco_NS_434_20203020_B_dolsa_HILIC1.38923.38923.3	controllerType=0 controllerNumber=1 scan=38923	104.437	Trypsin	B1	AADAGGSKPAAGAPAAPAAPAPVAVPASAVSGSAA	1264
69998:3	2213	S.ADTTAPVAGTRPAMTSLGGAAAS[+568.212]AVSAASGASGVDATAQGNVAELTR.M	HexNAc(2)Hex(1)	S[+568]	1609.44	3	4826.3	4826.31	0	-2	13	NRagged	348.13	318.05	0	5.08	2	>tr|A0A0D5J2P1|A0A0D5J2P1_9BURK Uncharacterized protein OS=Burkholderia dolosa AU0158 OX=350701 GN=AK34_2150 PE=4 SV=1	247	Nsco_NS_434_20203020_B_dolsa_HILIC2.60704.60704.3	controllerType=0 controllerNumber=1 scan=60704	159.073	Trypsin	B2	ADTTAPVAGTRPAMTSLGGAAASAVSAASGASGVDATAQGNVAELTR	568
72890:4	16	T.IGQTLEVDGPITSNDRLVANPS[+365.132][+231.074][+100.064]DALANGDAVVVSTPTARPASGTAGAKS.-	HexNAc(1)Hex(1) 231.0743 100.064	S[+100][+231][+365]	1365.18	4	5457.68	5457.7	0	-3.4	361	Non	348.39	348.39	2.4	7.26	42	>tr|A2WEQ1|A2WEQ1_9BURK Efflux transporter, RND family, MFP subunit OS=Burkholderia dolosa AU0158 OX=350701 GN=AK34_4099 PE=3 SV=1	3362	Nsco_NS_434_20203020_B_dolsa_HILIC1.67763.67763.4	controllerType=0 controllerNumber=1 scan=67763	165.255	Trypsin	B1	IGQTLEVDGPITSNDRLVANPSDALANGDAVVVSTPTARPASGTAGAKS	696
07408:3	878	K.HAYDEAHPAEAAS[+568.212]AASH.-	HexNAc(2)Hex(1)	S[+568]	768.325	3	2302.96	2302.96	0	0.4	37	CRagged	348.79	300.2	54.62	7.95	4	>tr|A0A0D5J3U6|A0A0D5J3U6_9BURK Putative membrane protein OS=Burkholderia dolosa AU0158 OX=350701 GN=AK34_1938 PE=4 SV=1	5344	Nsco_NS_434_20203020_B_dolsa_HILIC2.9601.9601.3	controllerType=0 controllerNumber=1 scan=9601	37.3719	Trypsin	B2	HAYDEAHPAEAASAASH	568
52935:6	57	P.AQPKPPQHLHS[+568.212][+100.064]MGETADSVHLMWGK.S	HexNAc(2)Hex(1) 100.064	S[+100][+568]	576.114	6	3451.65	3450.63	1	4.4	300	NRagged	348.92	348.92	6.8	6.1	24	>tr|A2WG26|A2WG26_9BURK Chitin binding domain protein OS=Burkholderia dolosa AU0158 OX=350701 GN=AK34_3546 PE=4 SV=1	2776	Nsco_NS_434_20203020_B_dolsa_HILIC2.47345.47345.6	controllerType=0 controllerNumber=1 scan=47345	130.984	Trypsin	B2	AQPKPPQHLHSMGETADSVHLMWGK	668
62267:5	196	D.AEAVAAPPAS[+365.132][+231.074][+100.064]T[+568.212][+100.064]AGAS[+568.212][+100.064]SSPFPAALSDDDRPHFAVTR.E	HexNAc(1)Hex(1) 231.0743 100.064,HexNAc(2)Hex(1) 100.064,HexNAc(2)Hex(1) 100.064	S[+100]*2[+231][+365][+568], T[+100][+568]	1095.51	5	5473.51	5470.49	3	1.6	310	NRagged	349.87	349.87	0	7.03	13	>tr|A0A0D5J6V9|A0A0D5J6V9_9BURK Family finger-like domain protein OS=Burkholderia dolosa AU0158 OX=350701 GN=AK34_2542 PE=4 SV=1	1762	Nsco_NS_434_20203020_B_dolsa_HILIC1.58823.58823.5	controllerType=0 controllerNumber=1 scan=58823	146.537	Trypsin	B1	AEAVAAPPASTAGASSSPFPAALSDDDRPHFAVTR	2032
49716:3	139	V.IVDNAAQFAPGTAVKPVEQAPPSNAAPAAAAS[+568.212][+100.064]R.A	HexNAc(2)Hex(1) 100.064	S[+100][+568]	1286.64	3	3857.91	3855.93	2	-4.8	362	NRagged	350	322.49	51.05	6.29	13	>tr|A2WA81|A2WA81_9BURK Efflux transporter, RND family, MFP subunit OS=Burkholderia dolosa AU0158 OX=350701 GN=AK34_1473 PE=3 SV=1	3899	Nsco_NS_434_20203020_B_dolsa_HILIC3.44231.44231.3	controllerType=0 controllerNumber=1 scan=44231	124.775	Trypsin	B3	IVDNAAQFAPGTAVKPVEQAPPSNAAPAAAASR	668
48643:3	17	R.LVANPSDALANGDAVVVSTPTARPAS[+568.212]GTAGAKS.-	HexNAc(2)Hex(1)	S[+568]	1211.94	3	3633.8	3633.8	0	0.2	377	CRagged	350.3	269.24	37.2	6.48	39	>tr|A2WEQ1|A2WEQ1_9BURK Efflux transporter, RND family, MFP subunit OS=Burkholderia dolosa AU0158 OX=350701 GN=AK34_4099 PE=3 SV=1	3362	Nsco_NS_434_20203020_B_dolsa_HILIC2.43863.43863.3	controllerType=0 controllerNumber=1 scan=43863	123.652	Trypsin	B2	LVANPSDALANGDAVVVSTPTARPASGTAGAKS	568
21330:5	42	K.GVKPSKPATTTTSANTSGTTSAGTGSTSTAATAGTSATAPAAS[+568.212]APEAATKPAK.S	HexNAc(2)Hex(1)	S[+568]	1064.32	5	5317.58	5317.58	0	0.9	95	Specific	350.33	350.33	0.9	8.02	62	>tr|A0A0D5J0G4|A0A0D5J0G4_9BURK Helix-hairpin-helix motif family protein OS=Burkholderia dolosa AU0158 OX=350701 GN=AK34_1279 PE=4 SV=1	1241	Nsco_NS_434_20203020_B_dolsa_HILIC2.21695.21695.5	controllerType=0 controllerNumber=1 scan=21695	68.7765	Trypsin	B2	GVKPSKPATTTTSANTSGTTSAGTGSTSTAATAGTSATAPAASAPEAATKPAK	568
65804:5	251	R.IEHGEGRQEDLDLLNS[+568.212][+100.064]VAENIMGR.T	HexNAc(2)Hex(1) 100.064	S[+100][+568]	674.126	5	3366.6	3363.59	3	1.2	369	Specific	350.66	350.66	350.66	5.09	8	>tr|A2W8Q9|A2W8Q9_9BURK NADH-quinone oxidoreductase subunit F OS=Burkholderia dolosa AU0158 OX=350701 GN=nuoF PE=3 SV=1	4082	Nsco_NS_434_20203020_B_dolsa_HILIC1.61986.61986.4	controllerType=0 controllerNumber=1 scan=61986	153.389	Trypsin	B1	IEHGEGRQEDLDLLNSVAENIMGR	668
47535:3	333	K.AADAGGSKPAAGAPAAPAAPAPVAVPAS[+365.132][+231.074]AVSGSAAQ.-	HexNAc(1)Hex(1) 231.0743	S[+231][+365]	1193.58	3	3578.74	3578.73	0	0.7	149	CRagged	350.69	350.69	7.2	8.19	18	>tr|A0A0D5J0Z1|A0A0D5J0Z1_9BURK Outer membrane lipid asymmetry maintenance protein MlaD OS=Burkholderia dolosa AU0158 OX=350701 GN=mlaD PE=4 SV=1	1870	Nsco_NS_434_20203020_B_dolsa_HILIC1.46227.46227.3	controllerType=0 controllerNumber=1 scan=46227	120.112	Trypsin	B1	AADAGGSKPAAGAPAAPAAPAPVAVPASAVSGSAAQ	596
15051:2	665	A.QAS[+162.053][+462.149]APAADT[+162.053][+462.149]SAAASAPAKK.D	Hex(1) 462.1486,Hex(1) 462.1486	S[+162][+462], T[+162][+462]	1482.15	2	2963.29	2962.28	1	3.7	23	NRagged	350.92	288.9	3.7	6.39	33	>tr|A0A0D5J5Q7|A0A0D5J5Q7_9BURK Uncharacterized protein OS=Burkholderia dolosa AU0158 OX=350701 GN=AK34_2850 PE=4 SV=1	1986	Nsco_NS_434_20203020_B_dolsa_HILIC1.18318.18318.2	controllerType=0 controllerNumber=1 scan=18318	60.298	Trypsin	B1	QASAPAADTSAAASAPAKK	1248
46269:3	333	K.AADAGGSKPAAGAPAAPAAPAPVAVPAS[+365.132][+231.074]AVSGSAAQ.-	HexNAc(1)Hex(1) 231.0743	S[+231][+365]	1193.58	3	3578.73	3578.73	0	-0.4	149	CRagged	350.96	350.96	7.2	7.83	18	>tr|A0A0D5J0Z1|A0A0D5J0Z1_9BURK Outer membrane lipid asymmetry maintenance protein MlaD OS=Burkholderia dolosa AU0158 OX=350701 GN=mlaD PE=4 SV=1	1870	Nsco_NS_434_20203020_B_dolsa_HILIC1.45090.45090.3	controllerType=0 controllerNumber=1 scan=45090	117.627	Trypsin	B1	AADAGGSKPAAGAPAAPAAPAPVAVPASAVSGSAAQ	596
65529:4	23	D.ASKYPVIFEANKPMLS[+162.053][+462.149]SPDRIYPGQK.L	Hex(1) 462.1486	S[+162][+462]	891.194	4	3561.75	3560.74	1	4	124	NRagged	351.14	172.56	1.2	6.89	17	>tr|A2W9N9|A2W9N9_9BURK LysM domain protein OS=Burkholderia dolosa AU0158 OX=350701 GN=AK34_1244 PE=4 SV=1	3054	Nsco_NS_434_20203020_B_dolsa_HILIC2.57241.57241.4	controllerType=0 controllerNumber=1 scan=57241	151.793	Trypsin	B2	ASKYPVIFEANKPMLSSPDRIYPGQK	624
32071:4	45	A.VAPRDDDADVQAGVAHDEPPAS[+568.212]DAAIAAAPK.E	HexNAc(2)Hex(1)	S[+568]	902.924	4	3608.68	3608.67	0	0.9	108	NRagged	351.29	351.29	351.29	8.08	13	>tr|A0A0D5IV12|A0A0D5IV12_9BURK Sporulation related domain protein OS=Burkholderia dolosa AU0158 OX=350701 GN=AK34_4465 PE=4 SV=1	5589	Nsco_NS_434_20203020_B_dolsa_HILIC1.33200.33200.4	controllerType=0 controllerNumber=1 scan=33200	92.3073	Trypsin	B1	VAPRDDDADVQAGVAHDEPPASDAAIAAAPK	568
49466:3	139	R.VIVDNAAQFAPGTAVKPVEQAPPSNAAPAAAAS[+365.132][+231.074]R.A	HexNAc(1)Hex(1) 231.0743	S[+231][+365]	1294.98	3	3882.92	3882.92	0	-0.4	361	Specific	351.37	320.52	135.36	7.07	13	>tr|A2WA81|A2WA81_9BURK Efflux transporter, RND family, MFP subunit OS=Burkholderia dolosa AU0158 OX=350701 GN=AK34_1473 PE=3 SV=1	3899	Nsco_NS_434_20203020_B_dolsa_HILIC3.44031.44031.3	controllerType=0 controllerNumber=1 scan=44031	124.316	Trypsin	B3	VIVDNAAQFAPGTAVKPVEQAPPSNAAPAAAASR	596
49193:3	16	R.LVANPSDALANGDAVVVSTPTARPAS[+568.212]GTAGAKS.-	HexNAc(2)Hex(1)	S[+568]	1211.94	3	3633.8	3633.8	0	-0.2	377	CRagged	352.52	261.94	40.34	6.79	42	>tr|A2WEQ1|A2WEQ1_9BURK Efflux transporter, RND family, MFP subunit OS=Burkholderia dolosa AU0158 OX=350701 GN=AK34_4099 PE=3 SV=1	3362	Nsco_NS_434_20203020_B_dolsa_HILIC1.48078.48078.3	controllerType=0 controllerNumber=1 scan=48078	125.064	Trypsin	B1	LVANPSDALANGDAVVVSTPTARPASGTAGAKS	568
31977:4	36	A.VAPRDDDADVQAGVAHDEPPAS[+568.212]DAAIAAAPK.E	HexNAc(2)Hex(1)	S[+568]	902.924	4	3608.67	3608.67	0	0.7	108	NRagged	352.88	352.88	352.88	8.15	19	>tr|A0A0D5IV12|A0A0D5IV12_9BURK Sporulation related domain protein OS=Burkholderia dolosa AU0158 OX=350701 GN=AK34_4465 PE=4 SV=1	5589	Nsco_NS_434_20203020_B_dolsa_HILIC3.29870.29870.4	controllerType=0 controllerNumber=1 scan=29870	90.5336	Trypsin	B3	VAPRDDDADVQAGVAHDEPPASDAAIAAAPK	568
55560:4	502	D.GELNAS[+162.053][+462.149]YNC[+57.021]LDRHVEAGNGER.V	Hex(1) 462.1486	C[+57], S[+162][+462]	747.321	4	2986.26	2985.27	1	-2.3	79	NRagged	353.86	297.47	297.47	4.38	11	>tr|A2W8W1|A2W8W1_9BURK Acetyl-coenzyme A synthetase OS=Burkholderia dolosa AU0158 OX=350701 GN=acs PE=3 SV=1	4639	Nsco_NS_434_20203020_B_dolsa_HILIC2.49535.49535.4	controllerType=0 controllerNumber=1 scan=49535	135.673	Trypsin	B2	GELNASYNCLDRHVEAGNGER	624
43000:3	90	R.DASKGEPVPLSPGATPTAAAQAAS[+365.132][+231.074]SAAAR.E	HexNAc(1)Hex(1) 231.0743	S[+231][+365]	1083.19	3	3247.55	3246.55	1	0.2	833	Specific	355.08	260.69	13.49	9.55	27	>tr|A0A0D5ITM7|A0A0D5ITM7_9BURK Uncharacterized protein OS=Burkholderia dolosa AU0158 OX=350701 GN=AK34_3213 PE=4 SV=1	1547	Nsco_NS_434_20203020_B_dolsa_HILIC2.39078.39078.3	controllerType=0 controllerNumber=1 scan=39078	112.116	Trypsin	B2	DASKGEPVPLSPGATPTAAAQAASSAAAR	596
21807:5	17	K.GVKPSKPATTTTSANTSGTTSAGTGSTSTAATAGTSATAPAAS[+162.053][+462.149]APEAATKPAK.S	Hex(1) 462.1486	S[+162][+462]	1075.52	5	5373.57	5373.57	0	0.2	95	Specific	355.11	261.87	6.05	4.82	90	>tr|A0A0D5J0G4|A0A0D5J0G4_9BURK Helix-hairpin-helix motif family protein OS=Burkholderia dolosa AU0158 OX=350701 GN=AK34_1279 PE=4 SV=1	1241	Nsco_NS_434_20203020_B_dolsa_HILIC1.24293.24293.5	controllerType=0 controllerNumber=1 scan=24293	73.3722	Trypsin	B1	GVKPSKPATTTTSANTSGTTSAGTGSTSTAATAGTSATAPAASAPEAATKPAK	624
26009:3	20	K.VAPPS[+365.132][+231.074]ADNGASQPQQFDPNR.A	HexNAc(1)Hex(1) 231.0743	S[+231][+365]	898.066	3	2692.18	2692.19	0	-0.6	50	Specific	355.22	323.58	3.36	6.62	59	>tr|A0A0D5IXZ2|A0A0D5IXZ2_9BURK Sporulation related domain protein OS=Burkholderia dolosa AU0158 OX=350701 GN=AK34_187 PE=4 SV=1	2026	Nsco_NS_434_20203020_B_dolsa_HILIC2.25487.25487.3	controllerType=0 controllerNumber=1 scan=25487	78.7708	Trypsin	B2	VAPPSADNGASQPQQFDPNR	596
68773:2	119	P.DATQQGDVS[+568.212][+100.064]FVSGGIGK.D	HexNAc(2)Hex(1) 100.064	S[+100][+568]	1167.55	2	2334.09	2334.08	0	4.4	37	NRagged	355.39	344.25	1.2	5.72	9	>tr|A0A0D5J5P9|A0A0D5J5P9_9BURK Carboxypeptidase regulatory-like domain protein OS=Burkholderia dolosa AU0158 OX=350701 GN=AK34_475 PE=4 SV=1	1018	Nsco_NS_434_20203020_B_dolsa_HILIC1.64347.64347.2	controllerType=0 controllerNumber=1 scan=64347	158.122	Trypsin	B1	DATQQGDVSFVSGGIGK	668
65564:4	23	D.ASKYPVIFEANKPMLS[+162.053][+462.149]SPDRIYPGQK.L	Hex(1) 462.1486	S[+162][+462]	891.694	4	3563.75	3560.74	3	2.4	124	NRagged	355.73	207.99	1.2	4.52	17	>tr|A2W9N9|A2W9N9_9BURK LysM domain protein OS=Burkholderia dolosa AU0158 OX=350701 GN=AK34_1244 PE=4 SV=1	3054	Nsco_NS_434_20203020_B_dolsa_HILIC2.57272.57272.4	controllerType=0 controllerNumber=1 scan=57272	151.858	Trypsin	B2	ASKYPVIFEANKPMLSSPDRIYPGQK	624
77201:4	518	K.VFQYIKPQDVQALQAATPANGASGAQAGAAPADAATVGAVPDAS[+365.132][+231.074]VQATPLQPPAPISNSSNVHPGNPK.A	HexNAc(1)Hex(1) 231.0743	S[+231][+365]	1799.89	4	7196.53	7193.55	3	-3.9	195	Specific	356.17	138.08	0	5.12	13	>tr|A2W5X0|A2W5X0_9BURK BON domain protein OS=Burkholderia dolosa AU0158 OX=350701 GN=AK34_2863 PE=4 SV=1	3718	Nsco_NS_434_20203020_B_dolsa_HILIC2.66612.66612.4	controllerType=0 controllerNumber=1 scan=66612	172.552	Trypsin	B2	VFQYIKPQDVQALQAATPANGASGAQAGAAPADAATVGAVPDASVQATPLQPPAPISNSSNVHPGNPK	596
60293:5	196	A.EAVAAPPAS[+568.212][+100.064]T[+365.132][+231.074][+100.064]AGASS[+365.132][+231.074][+100.064]SPFPAALSDDDRPHFAVTR.E	HexNAc(2)Hex(1) 100.064,HexNAc(1)Hex(1) 231.0743 100.064,HexNAc(1)Hex(1) 231.0743 100.064	S[+100]*2[+231][+365][+568], T[+100][+231][+365]	1087.1	5	5431.46	5427.45	4	-0.9	311	NRagged	356.79	356.79	0	4.64	13	>tr|A0A0D5J6V9|A0A0D5J6V9_9BURK Family finger-like domain protein OS=Burkholderia dolosa AU0158 OX=350701 GN=AK34_2542 PE=4 SV=1	1762	Nsco_NS_434_20203020_B_dolsa_HILIC1.57284.57284.5	controllerType=0 controllerNumber=1 scan=57284	143.547	Trypsin	B1	EAVAAPPASTAGASSSPFPAALSDDDRPHFAVTR	2060
62675:3	603	A.APVPATVPASGT[+568.212]IAAAPGAAAAS[+568.212]APAVAGAPSAGLPATTVR.M	HexNAc(2)Hex(1),HexNAc(2)Hex(1)	S[+568], T[+568]	1548.78	3	4644.32	4643.32	1	-0.3	26	NRagged	357.27	339.88	44.99	6.04	16	>tr|A0A0D5IZR5|A0A0D5IZR5_9BURK Cyclic di-GMP-binding protein OS=Burkholderia dolosa AU0158 OX=350701 GN=AK34_1798 PE=3 SV=1	5572	Nsco_NS_434_20203020_B_dolsa_HILIC3.54452.54452.3	controllerType=0 controllerNumber=1 scan=54452	146.828	Trypsin	B3	APVPATVPASGTIAAAPGAAAASAPAVAGAPSAGLPATTVR	1136
31276:3	304	R.LNEHPQMPFAAS[+568.212]APSQK.Y	HexNAc(2)Hex(1)	S[+568]	807.709	3	2421.11	2421.11	0	0.4	43	Specific	357.46	292.22	83.22	5.63	13	>tr|A2WBT2|A2WBT2_9BURK Uncharacterized protein OS=Burkholderia dolosa AU0158 OX=350701 GN=AK34_2140 PE=4 SV=1	4084	Nsco_NS_434_20203020_B_dolsa_HILIC2.29567.29567.3	controllerType=0 controllerNumber=1 scan=29567	89.4809	Trypsin	B2	LNEHPQMPFAASAPSQK	568
24907:5	170	E.DTFPASDAPS[+568.212][+100.064]T[+365.132][+231.074][+100.064]GGVTRIEPDT[+568.212][+100.064]PPGTHDDGPWQDKR.E	HexNAc(2)Hex(1) 100.064,HexNAc(1)Hex(1) 231.0743 100.064,HexNAc(2)Hex(1) 100.064	S[+100][+568], T[+100]*2[+231][+365][+568]	1152.11	5	5756.53	5753.54	3	-3.1	45	NRagged	357.67	357.67	0	7.3	14	>tr|A0A0D5IWC1|A0A0D5IWC1_9BURK Uncharacterized protein OS=Burkholderia dolosa AU0158 OX=350701 GN=AK34_5188 PE=4 SV=1	781	Nsco_NS_434_20203020_B_dolsa_HILIC2.24601.24601.5	controllerType=0 controllerNumber=1 scan=24601	76.4587	Trypsin	B2	DTFPASDAPSTGGVTRIEPDTPPGTHDDGPWQDKR	2032
01324:4	11	K.GS[+162.053][+462.149]GAKPAS[+568.212]APKPAS[+365.132][+231.074]AAH.-	Hex(1) 462.1486,HexNAc(2)Hex(1),HexNAc(1)Hex(1) 231.0743	S[+162][+231][+365][+462][+568]	824.107	4	3293.41	3293.41	0	0.5	498	CRagged	357.98	357.98	0	8.18	45	>tr|A0A0D5J2T6|A0A0D5J2T6_9BURK PDZ domain-containing protein OS=Burkholderia dolosa AU0158 OX=350701 GN=AK34_245 PE=3 SV=1	877	Nsco_NS_434_20203020_B_dolsa_HILIC1.4567.4567.4	controllerType=0 controllerNumber=1 scan=4567	26.4552	Trypsin	B1	GSGAKPASAPKPASAAH	1788
47431:5	150	K.LRDYLYNQGVVS[+365.132][+231.074][+100.064]SAVVDGKESEEGEK.F	HexNAc(1)Hex(1) 231.0743 100.064	S[+100][+231][+365]	714.339	5	3567.66	3567.67	0	-2.1	183	Specific	358.61	358.61	0.8	7.39	15	>tr|A0A0D5J483|A0A0D5J483_9BURK S1 RNA binding domain protein OS=Burkholderia dolosa AU0158 OX=350701 GN=AK34_1326 PE=4 SV=1	1626	Nsco_NS_434_20203020_B_dolsa_HILIC1.46146.46146.5	controllerType=0 controllerNumber=1 scan=46146	119.969	Trypsin	B1	LRDYLYNQGVVSSAVVDGKESEEGEK	696
74081:4	53	T.PVIVLASPYYAGLADSPNHDVDVELDGTPHAATAGAAS[+568.212][+100.064]AR.I	HexNAc(2)Hex(1) 100.064	S[+100][+568]	1165.06	4	4657.23	4657.24	0	-2.8	135	NRagged	358.63	319.18	19.21	4.88	21	>tr|A0A0D5IU12|A0A0D5IU12_9BURK Xaa-Pro dipeptidyl-peptidase OS=Burkholderia dolosa AU0158 OX=350701 GN=AK34_3439 PE=3 SV=1	4921	Nsco_NS_434_20203020_B_dolsa_HILIC3.63539.63539.4	controllerType=0 controllerNumber=1 scan=63539	167.164	Trypsin	B3	PVIVLASPYYAGLADSPNHDVDVELDGTPHAATAGAASAR	668
36757:3	14	K.VAPPSADNGAS[+365.132][+231.074]QPQQFDPNRALQGK.T	HexNAc(1)Hex(1) 231.0743	S[+231][+365]	1064.16	3	3190.48	3189.48	1	-2.5	50	Specific	358.88	68.95	7.2	5.39	61	>tr|A0A0D5IXZ2|A0A0D5IXZ2_9BURK Sporulation related domain protein OS=Burkholderia dolosa AU0158 OX=350701 GN=AK34_187 PE=4 SV=1	2026	Nsco_NS_434_20203020_B_dolsa_HILIC1.37112.37112.3	controllerType=0 controllerNumber=1 scan=37112	100.674	Trypsin	B1	VAPPSADNGASQPQQFDPNRALQGK	596
49835:3	660	K.ASPPYAADKPIVVVSPPAAAAAPAS[+365.132][+231.074]SASAAR.-	HexNAc(1)Hex(1) 231.0743	S[+231][+365]	1153.25	3	3457.72	3457.72	0	0.3	291	Specific	358.89	313.35	9.48	8.77	5	>tr|A0A0D5IYA3|A0A0D5IYA3_9BURK PRC-barrel domain protein OS=Burkholderia dolosa AU0158 OX=350701 GN=AK34_802 PE=4 SV=1	1591	Nsco_NS_434_20203020_B_dolsa_HILIC3.44332.44332.3	controllerType=0 controllerNumber=1 scan=44332	125.04	Trypsin	B3	ASPPYAADKPIVVVSPPAAAAAPASSASAAR	596
35196:3	33	R.DDDADVQAGVAHDEPPAS[+568.212]DAAIAAAPK.E	HexNAc(2)Hex(1)	S[+568]	1062.48	3	3185.42	3185.41	0	0.9	112	Specific	359.1	326.68	326.68	6.81	17	>tr|A0A0D5IV12|A0A0D5IV12_9BURK Sporulation related domain protein OS=Burkholderia dolosa AU0158 OX=350701 GN=AK34_4465 PE=4 SV=1	5589	Nsco_NS_434_20203020_B_dolsa_HILIC2.32751.32751.3	controllerType=0 controllerNumber=1 scan=32751	97.2028	Trypsin	B2	DDDADVQAGVAHDEPPASDAAIAAAPK	568
77566:3	153	D.LSPGEWM[+15.995]AAEPS[+162.053][+462.149]LHQQLHDALR.L	Hex(1) 462.1486	M[+16], S[+162][+462]	1043.14	3	3127.42	3126.42	1	-1.9	107	NRagged	359.74	359.74	4.63	6.46	13	>tr|A2WJ87|A2WJ87_9BURK RNA polymerase sigma-54 factor OS=Burkholderia dolosa AU0158 OX=350701 GN=rpoN PE=3 SV=1	3616	Nsco_NS_434_20203020_B_dolsa_HILIC2.66898.66898.3	controllerType=0 controllerNumber=1 scan=66898	173.25	Trypsin	B2	LSPGEWMAAEPSLHQQLHDALR	624
41293:3	745	K.AADAGGSKPAAGAPAAPAAPAPVAVPAS[+365.132][+231.074]AVS[+568.212]GSAAQ.-	HexNAc(1)Hex(1) 231.0743,HexNAc(2)Hex(1)	S[+231][+365][+568]	1382.99	3	4146.94	4146.95	0	-0.2	149	CRagged	360.38	289.93	0	7.26	13	>tr|A0A0D5J0Z1|A0A0D5J0Z1_9BURK Outer membrane lipid asymmetry maintenance protein MlaD OS=Burkholderia dolosa AU0158 OX=350701 GN=mlaD PE=4 SV=1	1870	Nsco_NS_434_20203020_B_dolsa_HILIC3.37388.37388.3	controllerType=0 controllerNumber=1 scan=37388	108.532	Trypsin	B3	AADAGGSKPAAGAPAAPAAPAPVAVPASAVSGSAAQ	1164
45162:3	490	K.AADAGGSKPAAGAPAAPAAPAPVAVPAS[+365.132][+231.074]AVSGSAAQ.-	HexNAc(1)Hex(1) 231.0743	S[+231][+365]	1194.25	3	3580.74	3578.73	2	0.8	149	CRagged	360.6	357.62	15.89	7.84	19	>tr|A0A0D5J0Z1|A0A0D5J0Z1_9BURK Outer membrane lipid asymmetry maintenance protein MlaD OS=Burkholderia dolosa AU0158 OX=350701 GN=mlaD PE=4 SV=1	1870	Nsco_NS_434_20203020_B_dolsa_HILIC2.40914.40914.3	controllerType=0 controllerNumber=1 scan=40914	116.771	Trypsin	B2	AADAGGSKPAAGAPAAPAAPAPVAVPASAVSGSAAQ	596
69917:4	227	D.S[+568.212][+100.064]VVVEPVPT[+568.212][+100.064]PHVPAVELPGDTAAAMRDTDAPAEPGAAQR.V	HexNAc(2)Hex(1) 100.064,HexNAc(2)Hex(1) 100.064	S[+100][+568], T[+100][+568]	1315.64	4	5259.53	5255.52	4	-0.7	69	NRagged	360.62	360.62	9.44	5.47	10	>tr|A0A0D5J5W8|A0A0D5J5W8_9BURK Uncharacterized protein OS=Burkholderia dolosa AU0158 OX=350701 GN=AK34_615 PE=4 SV=1	326	Nsco_NS_434_20203020_B_dolsa_HILIC1.65251.65251.4	controllerType=0 controllerNumber=1 scan=65251	159.919	Trypsin	B1	SVVVEPVPTPHVPAVELPGDTAAAMRDTDAPAEPGAAQR	1336
44529:3	63	R.TISWSQPAAAAEAPPAS[+568.212]AASATPATR.A	HexNAc(2)Hex(1)	S[+568]	1017.49	3	3050.45	3049.45	1	1	1798	Specific	361.01	108.86	7.2	5.84	23	>tr|A0A0D5IRJ2|A0A0D5IRJ2_9BURK MG2 domain protein OS=Burkholderia dolosa AU0158 OX=350701 GN=AK34_3866 PE=4 SV=1	1593	Nsco_NS_434_20203020_B_dolsa_HILIC2.40410.40410.3	controllerType=0 controllerNumber=1 scan=40410	115.675	Trypsin	B2	TISWSQPAAAAEAPPASAASATPATR	568
67265:3	123	K.VGATLTVPALDANGS[+365.132][+231.074]ALAPAS[+568.212]AGVAASGGAALAQHGASAPR.A	HexNAc(1)Hex(1) 231.0743,HexNAc(2)Hex(1)	S[+231][+365][+568]	1588.44	3	4763.3	4761.3	2	0.4	102	Specific	361.57	175.5	0	7.98	24	>tr|A0A0D5ISU6|A0A0D5ISU6_9BURK Putative fimV C-domain protein OS=Burkholderia dolosa AU0158 OX=350701 GN=AK34_4473 PE=4 SV=1	446	Nsco_NS_434_20203020_B_dolsa_HILIC2.58580.58580.3	controllerType=0 controllerNumber=1 scan=58580	154.608	Trypsin	B2	VGATLTVPALDANGSALAPASAGVAASGGAALAQHGASAPR	1164
24217:5	42	T.TSANTSGTTSAGTGSTSTAATAGT[+568.212]S[+568.212]ATAPAAS[+365.132][+231.074]APEAATKPAK.S	HexNAc(2)Hex(1),HexNAc(2)Hex(1),HexNAc(1)Hex(1) 231.0743	S[+231][+365][+568], T[+568]	1084.09	5	5416.42	5414.4	2	3.5	106	NRagged	362.57	362.57	0	5.81	62	>tr|A0A0D5J0G4|A0A0D5J0G4_9BURK Helix-hairpin-helix motif family protein OS=Burkholderia dolosa AU0158 OX=350701 GN=AK34_1279 PE=4 SV=1	1241	Nsco_NS_434_20203020_B_dolsa_HILIC2.24060.24060.5	controllerType=0 controllerNumber=1 scan=24060	74.9562	Trypsin	B2	TSANTSGTTSAGTGSTSTAATAGTSATAPAASAPEAATKPAK	1732
02561:4	8	K.GSGAKPAS[+365.132][+231.074]APKPAS[+162.053][+462.149]AAH.-	HexNAc(1)Hex(1) 231.0743,Hex(1) 462.1486	S[+162][+231][+365][+462]	682.055	4	2725.2	2725.19	0	0.9	498	CRagged	362.68	287.76	0	7.93	41	>tr|A0A0D5J2T6|A0A0D5J2T6_9BURK PDZ domain-containing protein OS=Burkholderia dolosa AU0158 OX=350701 GN=AK34_245 PE=3 SV=1	877	Nsco_NS_434_20203020_B_dolsa_HILIC3.5134.5134.4	controllerType=0 controllerNumber=1 scan=5134	26.4136	Trypsin	B3	GSGAKPASAPKPASAAH	1220
47536:3	333	K.AADAGGSKPAAGAPAAPAAPAPVAVPAS[+365.132][+231.074]AVSGSAAQ.-	HexNAc(1)Hex(1) 231.0743	S[+231][+365]	1193.58	3	3578.74	3578.73	0	0.7	149	CRagged	362.71	318.54	16.74	6.24	18	>tr|A0A0D5J0Z1|A0A0D5J0Z1_9BURK Outer membrane lipid asymmetry maintenance protein MlaD OS=Burkholderia dolosa AU0158 OX=350701 GN=mlaD PE=4 SV=1	1870	Nsco_NS_434_20203020_B_dolsa_HILIC1.46228.46228.3	controllerType=0 controllerNumber=1 scan=46228	120.116	Trypsin	B1	AADAGGSKPAAGAPAAPAAPAPVAVPASAVSGSAAQ	596
35566:3	14	K.VAPPSADNGAS[+365.132][+231.074]QPQQFDPNRALQGK.T	HexNAc(1)Hex(1) 231.0743	S[+231][+365]	1064.16	3	3190.48	3189.48	1	-2	50	Specific	363.15	68.95	7.2	5.72	61	>tr|A0A0D5IXZ2|A0A0D5IXZ2_9BURK Sporulation related domain protein OS=Burkholderia dolosa AU0158 OX=350701 GN=AK34_187 PE=4 SV=1	2026	Nsco_NS_434_20203020_B_dolsa_HILIC1.36104.36104.3	controllerType=0 controllerNumber=1 scan=36104	98.4767	Trypsin	B1	VAPPSADNGASQPQQFDPNRALQGK	596
40380:3	333	K.AADAGGSKPAAGAPAAPAAPAPVAVPAS[+365.132][+231.074]AVS[+568.212]GSAAQ.-	HexNAc(1)Hex(1) 231.0743,HexNAc(2)Hex(1)	S[+231][+365][+568]	1382.99	3	4146.95	4146.95	0	0.9	149	CRagged	363.28	293.81	0	8.03	18	>tr|A0A0D5J0Z1|A0A0D5J0Z1_9BURK Outer membrane lipid asymmetry maintenance protein MlaD OS=Burkholderia dolosa AU0158 OX=350701 GN=mlaD PE=4 SV=1	1870	Nsco_NS_434_20203020_B_dolsa_HILIC1.40083.40083.3	controllerType=0 controllerNumber=1 scan=40083	106.923	Trypsin	B1	AADAGGSKPAAGAPAAPAAPAPVAVPASAVSGSAAQ	1164
19328:5	196	T.GISEPEPS[+568.212]HKQPEPAVEADHHPDK.C	HexNAc(2)Hex(1)	S[+568]	641.3	5	3202.47	3199.45	3	1.4	76	NRagged	363.68	363.68	36.97	5.55	11	>tr|A0A0D5IRW1|A0A0D5IRW1_9BURK Uncharacterized protein OS=Burkholderia dolosa AU0158 OX=350701 GN=AK34_4658 PE=4 SV=1	1482	Nsco_NS_434_20203020_B_dolsa_HILIC3.19897.19897.5	controllerType=0 controllerNumber=1 scan=19897	64.3534	Trypsin	B3	GISEPEPSHKQPEPAVEADHHPDK	568
35419:3	19	K.VAPPSADNGAS[+365.132][+231.074]QPQQFDPNRALQGK.T	HexNAc(1)Hex(1) 231.0743	S[+231][+365]	1064.16	3	3190.47	3189.48	1	-5.2	50	Specific	363.75	139.25	7.2	6.86	75	>tr|A0A0D5IXZ2|A0A0D5IXZ2_9BURK Sporulation related domain protein OS=Burkholderia dolosa AU0158 OX=350701 GN=AK34_187 PE=4 SV=1	2026	Nsco_NS_434_20203020_B_dolsa_HILIC3.32648.32648.3	controllerType=0 controllerNumber=1 scan=32648	97.314	Trypsin	B3	VAPPSADNGASQPQQFDPNRALQGK	596
55308:3	532	G.GQPAVS[+568.212]AINNGYS[+365.132][+231.074][+100.064]T[+568.212][+100.064]AQSQQR.L	HexNAc(2)Hex(1),HexNAc(1)Hex(1) 231.0743 100.064,HexNAc(2)Hex(1) 100.064	S[+100][+231][+365][+568], T[+100][+568]	1338.6	3	4013.78	4009.76	4	0.7	237	NRagged	364.68	364.68	0	5.17	9	>tr|A0A0D5IUX5|A0A0D5IUX5_9BURK Gram-negative porin family protein OS=Burkholderia dolosa AU0158 OX=350701 GN=AK34_4113 PE=4 SV=1	1133	Nsco_NS_434_20203020_B_dolsa_HILIC3.48759.48759.3	controllerType=0 controllerNumber=1 scan=48759	134.505	Trypsin	B3	GQPAVSAINNGYSTAQSQQR	1932
67685:5	345	N.T[+568.212]SS[+365.132][+231.074]GKPAAS[+568.212]LDPHAVDLFEFAR.S	HexNAc(2)Hex(1),HexNAc(1)Hex(1) 231.0743,HexNAc(2)Hex(1)	S[+231][+365][+568], T[+568]	811.164	5	4051.79	4048.79	3	-2.6	3	NRagged	365	365	0	5.3	6	>tr|A2WBK2|A2WBK2_9BURK Uncharacterized protein OS=Burkholderia dolosa AU0158 OX=350701 GN=AK34_2053 PE=4 SV=1	2768	Nsco_NS_434_20203020_B_dolsa_HILIC2.58911.58911.3	controllerType=0 controllerNumber=1 scan=58911	155.325	Trypsin	B2	TSSGKPAASLDPHAVDLFEFAR	1732
10153:4	434	R.AAADRYARPPAAAAAGS[+568.212]SGAR.G	HexNAc(2)Hex(1)	S[+568]	632.305	4	2526.2	2526.21	0	-3.3	132	Specific	365	291.98	2	7.38	12	>tr|A0A0D5J1X4|A0A0D5J1X4_9BURK Uncharacterized protein OS=Burkholderia dolosa AU0158 OX=350701 GN=AK34_650 PE=4 SV=1	5268	Nsco_NS_434_20203020_B_dolsa_HILIC3.11958.11958.4	controllerType=0 controllerNumber=1 scan=11958	43.4734	Trypsin	B3	AAADRYARPPAAAAAGSSGAR	568
32521:3	846	H.AHGADGIEVVDEDDDENGES[+162.053][+462.149]PS[+365.132][+231.074][+100.064]GR.T	Hex(1) 462.1486,HexNAc(1)Hex(1) 231.0743 100.064	S[+100][+162][+231][+365][+462]	1264.5	3	3791.49	3790.5	1	-2.5	154	NRagged	365.13	365.13	0	6.55	3	>tr|A0A0D5IYH9|A0A0D5IYH9_9BURK Peptidylprolyl isomerase OS=Burkholderia dolosa AU0158 OX=350701 GN=AK34_1017 PE=4 SV=1	777	Nsco_NS_434_20203020_B_dolsa_HILIC2.30570.30570.3	controllerType=0 controllerNumber=1 scan=30570	91.9467	Trypsin	B2	AHGADGIEVVDEDDDENGESPSGR	1320
76169:4	646	G.TLGPGDVQWMTAGAGVVHS[+162.053][+462.149]EMPDPAFAQSGGR.S	Hex(1) 462.1486	S[+162][+462]	963.937	4	3852.72	3850.71	2	3	88	NRagged	365.13	183.71	0	5.04	4	>tr|A2W8U9|A2W8U9_9BURK Pirin OS=Burkholderia dolosa AU0158 OX=350701 GN=AK34_913 PE=3 SV=1	3775	Nsco_NS_434_20203020_B_dolsa_HILIC3.65199.65199.4	controllerType=0 controllerNumber=1 scan=65199	171.24	Trypsin	B3	TLGPGDVQWMTAGAGVVHSEMPDPAFAQSGGR	624
09136:2	144	K.AAPADAAS[+365.132][+231.074]SAAAGESR.W	HexNAc(1)Hex(1) 231.0743	S[+231][+365]	999.934	2	1998.86	1998.86	0	-1	519	Specific	365.22	213.99	0.18	6.67	19	>tr|A2W899|A2W899_9BURK Uroporphyrinogen-III synthase HemD family protein OS=Burkholderia dolosa AU0158 OX=350701 GN=AK34_661 PE=4 SV=1	3817	Nsco_NS_434_20203020_B_dolsa_HILIC3.11150.11150.2	controllerType=0 controllerNumber=1 scan=11150	41.4275	Trypsin	B3	AAPADAASSAAAGESR	596
62218:3	74	P.S[+568.212][+100.064]AEDIGS[+568.212]DKQAEQGAAPAAEAADAALAEAQAK.V	HexNAc(2)Hex(1) 100.064,HexNAc(2)Hex(1)	S[+100][+568]*2	1432.66	3	4295.95	4291.93	4	1.7	12	NRagged	365.62	365.62	0	6.9	15	>tr|A2WCG2|A2WCG2_9BURK Protein GrpE OS=Burkholderia dolosa AU0158 OX=350701 GN=grpE PE=3 SV=1	4535	Nsco_NS_434_20203020_B_dolsa_HILIC2.54659.54659.3	controllerType=0 controllerNumber=1 scan=54659	146.427	Trypsin	B2	SAEDIGSDKQAEQGAAPAAEAADAALAEAQAK	1236
14915:2	761	A.QAS[+162.053][+462.149]APAADT[+162.053][+462.149]SAAASAPAKK.D	Hex(1) 462.1486,Hex(1) 462.1486	S[+162][+462], T[+162][+462]	1481.65	2	2962.29	2962.28	0	2.4	23	NRagged	367.01	234.52	3.7	6.44	24	>tr|A0A0D5J5Q7|A0A0D5J5Q7_9BURK Uncharacterized protein OS=Burkholderia dolosa AU0158 OX=350701 GN=AK34_2850 PE=4 SV=1	1986	Nsco_NS_434_20203020_B_dolsa_HILIC2.16260.16260.2	controllerType=0 controllerNumber=1 scan=16260	54.5334	Trypsin	B2	QASAPAADTSAAASAPAKK	1248
64307:3	1267	R.DAAPAAAGSSS[+568.212]VLPDAGLFPPHATPVPAR.E	HexNAc(2)Hex(1)	S[+568]	1103.88	3	3309.63	3308.62	1	2.9	110	Specific	367.42	367.42	2.4	8.52	6	>tr|A2WA48|A2WA48_9BURK Sensor protein OS=Burkholderia dolosa AU0158 OX=350701 GN=AK34_1419 PE=4 SV=1	4415	Nsco_NS_434_20203020_B_dolsa_HILIC3.55720.55720.3	controllerType=0 controllerNumber=1 scan=55720	149.578	Trypsin	B3	DAAPAAAGSSSVLPDAGLFPPHATPVPAR	568
73725:3	509	K.RAAIAAAAS[+365.132][+231.074]ELLPALTQPAAPPATDAQR.V	HexNAc(1)Hex(1) 231.0743	S[+231][+365]	1113.57	3	3338.7	3338.7	0	0.5	550	Specific	367.61	354.77	16.85	9.6	4	>tr|A0A0D5IS36|A0A0D5IS36_9BURK MMPL family protein OS=Burkholderia dolosa AU0158 OX=350701 GN=AK34_4980 PE=4 SV=1	5382	Nsco_NS_434_20203020_B_dolsa_HILIC2.63873.63873.3	controllerType=0 controllerNumber=1 scan=63873	166.256	Trypsin	B2	RAAIAAAASELLPALTQPAAPPATDAQR	596
50406:3	660	K.ASPPYAADKPIVVVSPPAAAAAPAS[+365.132][+231.074]SASAAR.-	HexNAc(1)Hex(1) 231.0743	S[+231][+365]	1153.25	3	3457.72	3457.72	0	-0.4	291	Specific	367.88	367.88	2.4	8.76	5	>tr|A0A0D5IYA3|A0A0D5IYA3_9BURK PRC-barrel domain protein OS=Burkholderia dolosa AU0158 OX=350701 GN=AK34_802 PE=4 SV=1	1591	Nsco_NS_434_20203020_B_dolsa_HILIC3.44788.44788.3	controllerType=0 controllerNumber=1 scan=44788	126.088	Trypsin	B3	ASPPYAADKPIVVVSPPAAAAAPASSASAAR	596
34605:3	485	R.VSHIFIAAASS[+568.212]ASAADK.A	HexNAc(2)Hex(1)	S[+568]	739.362	3	2216.07	2214.07	2	-0.9	274	Specific	368.57	203.22	0	5.77	10	>tr|A2W9K2|A2W9K2_9BURK Peptidylprolyl isomerase OS=Burkholderia dolosa AU0158 OX=350701 GN=AK34_1204 PE=4 SV=1	3176	Nsco_NS_434_20203020_B_dolsa_HILIC2.32255.32255.3	controllerType=0 controllerNumber=1 scan=32255	95.9578	Trypsin	B2	VSHIFIAAASSASAADK	568
06618:3	890	K.HAYDEAHPAEAAS[+568.212]AASH.-	HexNAc(2)Hex(1)	S[+568]	768.324	3	2302.96	2302.96	0	0	37	CRagged	368.9	322.07	68.29	8.13	5	>tr|A0A0D5J3U6|A0A0D5J3U6_9BURK Putative membrane protein OS=Burkholderia dolosa AU0158 OX=350701 GN=AK34_1938 PE=4 SV=1	5344	Nsco_NS_434_20203020_B_dolsa_HILIC3.8891.8891.3	controllerType=0 controllerNumber=1 scan=8891	35.6006	Trypsin	B3	HAYDEAHPAEAASAASH	568
40630:3	490	K.AADAGGSKPAAGAPAAPAAPAPVAVPAS[+568.212]AVS[+365.132][+231.074]GSAAQ.-	HexNAc(2)Hex(1),HexNAc(1)Hex(1) 231.0743	S[+231][+365][+568]	1383.32	3	4147.94	4146.95	1	-2	149	CRagged	369.13	281.36	0	6.45	19	>tr|A0A0D5J0Z1|A0A0D5J0Z1_9BURK Outer membrane lipid asymmetry maintenance protein MlaD OS=Burkholderia dolosa AU0158 OX=350701 GN=mlaD PE=4 SV=1	1870	Nsco_NS_434_20203020_B_dolsa_HILIC2.37138.37138.3	controllerType=0 controllerNumber=1 scan=37138	107.57	Trypsin	B2	AADAGGSKPAAGAPAAPAAPAPVAVPASAVSGSAAQ	1164
48371:3	446	K.ASPPYAADKPIVVVSPPAAAAAPAS[+568.212]SASAAR.-	HexNAc(2)Hex(1)	S[+568]	1143.92	3	3429.73	3429.73	0	1.3	291	Specific	369.57	324.89	9.54	9.37	7	>tr|A0A0D5IYA3|A0A0D5IYA3_9BURK PRC-barrel domain protein OS=Burkholderia dolosa AU0158 OX=350701 GN=AK34_802 PE=4 SV=1	1591	Nsco_NS_434_20203020_B_dolsa_HILIC2.43644.43644.3	controllerType=0 controllerNumber=1 scan=43644	123.159	Trypsin	B2	ASPPYAADKPIVVVSPPAAAAAPASSASAAR	568
09460:3	34	K.AAAAAAASADAGAS[+568.212]APAAASST[+568.212]K.A	HexNAc(2)Hex(1),HexNAc(2)Hex(1)	S[+568], T[+568]	999.449	3	2996.33	2996.33	0	0	157	Specific	369.97	280.76	84.61	6.93	60	>tr|A0A0D5J0G4|A0A0D5J0G4_9BURK Helix-hairpin-helix motif family protein OS=Burkholderia dolosa AU0158 OX=350701 GN=AK34_1279 PE=4 SV=1	1241	Nsco_NS_434_20203020_B_dolsa_HILIC3.11416.11416.3	controllerType=0 controllerNumber=1 scan=11416	42.1018	Trypsin	B3	AAAAAAASADAGASAPAAASSTK	1136
45256:3	80	P.PASNSHAPSGVINPS[+568.212]S[+568.212][+100.064]GAGDAAIAK.A	HexNAc(2)Hex(1),HexNAc(2)Hex(1) 100.064	S[+100][+568]*2	1171.87	3	3513.61	3512.61	1	-3.3	31	NRagged	370.18	101.4	0	4.21	18	>tr|A0A0D5IW26|A0A0D5IW26_9BURK DUF4142 domain-containing protein OS=Burkholderia dolosa AU0158 OX=350701 GN=AK34_5215 PE=4 SV=1	551	Nsco_NS_434_20203020_B_dolsa_HILIC2.40993.40993.3	controllerType=0 controllerNumber=1 scan=40993	116.985	Trypsin	B2	PASNSHAPSGVINPSSGAGDAAIAK	1236
55380:3	603	P.AT[+568.212]VPASGTIAAAPGAAAAS[+568.212]APAVAGAPSAGLPATTVR.M	HexNAc(2)Hex(1),HexNAc(2)Hex(1)	S[+568], T[+568]	1427.04	3	4279.11	4279.11	0	-0.5	30	NRagged	370.9	322.07	43.01	6.09	16	>tr|A0A0D5IZR5|A0A0D5IZR5_9BURK Cyclic di-GMP-binding protein OS=Burkholderia dolosa AU0158 OX=350701 GN=AK34_1798 PE=3 SV=1	5572	Nsco_NS_434_20203020_B_dolsa_HILIC3.48821.48821.3	controllerType=0 controllerNumber=1 scan=48821	134.666	Trypsin	B3	ATVPASGTIAAAPGAAAASAPAVAGAPSAGLPATTVR	1136
44580:3	619	R.RTGSVSNAPGAFSAS[+365.132][+231.074]GVYPIAER.V	HexNAc(1)Hex(1) 231.0743	S[+231][+365]	964.459	3	2891.36	2890.36	1	-0.4	229	Specific	371.09	346.26	40.03	8.01	9	>tr|A0A0D5J0X0|A0A0D5J0X0_9BURK Diguanylate cyclase domain protein OS=Burkholderia dolosa AU0158 OX=350701 GN=AK34_755 PE=4 SV=1	99	Nsco_NS_434_20203020_B_dolsa_HILIC2.40447.40447.3	controllerType=0 controllerNumber=1 scan=40447	115.749	Trypsin	B2	RTGSVSNAPGAFSASGVYPIAER	596
09897:3	138	G.GSYGSGGGGGGHGS[+365.132][+231.074]YGSGSSSGGYR.G	HexNAc(1)Hex(1) 231.0743	S[+231][+365]	917.03	3	2749.08	2748.08	1	-1.9	563	NRagged	371.38	371.38	2.4	6.59	9	>sp|K2C1_HUMAN|(Common contaminant protein)	5618	Nsco_NS_434_20203020_B_dolsa_HILIC1.12847.12847.3	controllerType=0 controllerNumber=1 scan=12847	46.1905	Trypsin	B1	GSYGSGGGGGGHGSYGSGSSSGGYR	596
14288:3	1129	R.HGEPSPAS[+568.212]GPPAMVR.R	HexNAc(2)Hex(1)	S[+568]	686.649	3	2057.93	2057.93	0	0.4	70	Specific	371.66	326.09	6.33	7.3	6	>tr|A0A0D5IZM6|A0A0D5IZM6_9BURK Ricin-type beta-trefoil lectin domain protein OS=Burkholderia dolosa AU0158 OX=350701 GN=AK34_1924 PE=4 SV=1	2024	Nsco_NS_434_20203020_B_dolsa_HILIC1.17614.17614.3	controllerType=0 controllerNumber=1 scan=17614	58.6772	Trypsin	B1	HGEPSPASGPPAMVR	568
40911:3	63	R.TISWSQPAAAAEAPPAS[+568.212]AASAT[+568.212]PATR.A	HexNAc(2)Hex(1),HexNAc(2)Hex(1)	S[+568], T[+568]	1206.56	3	3617.67	3617.66	0	2.2	1798	Specific	371.76	310.64	21.54	4.75	23	>tr|A0A0D5IRJ2|A0A0D5IRJ2_9BURK MG2 domain protein OS=Burkholderia dolosa AU0158 OX=350701 GN=AK34_3866 PE=4 SV=1	1593	Nsco_NS_434_20203020_B_dolsa_HILIC2.37363.37363.3	controllerType=0 controllerNumber=1 scan=37363	108.055	Trypsin	B2	TISWSQPAAAAEAPPASAASATPATR	1136
70021:3	2213	S.ADTTAPVAGTRPAMTSLGGAAASAVSAAS[+568.212]GASGVDATAQGNVAELTR.M	HexNAc(2)Hex(1)	S[+568]	1609.77	3	4827.31	4826.31	1	-1.8	13	NRagged	371.83	314.25	0	5.18	2	>tr|A0A0D5J2P1|A0A0D5J2P1_9BURK Uncharacterized protein OS=Burkholderia dolosa AU0158 OX=350701 GN=AK34_2150 PE=4 SV=1	247	Nsco_NS_434_20203020_B_dolsa_HILIC2.60724.60724.3	controllerType=0 controllerNumber=1 scan=60724	159.118	Trypsin	B2	ADTTAPVAGTRPAMTSLGGAAASAVSAASGASGVDATAQGNVAELTR	568
49577:3	254	R.VIVDNAAQFAPGTAVKPVEQAPPSNAAPAAAAS[+568.212]R.A	HexNAc(2)Hex(1)	S[+568]	1285.65	3	3854.93	3854.93	0	-0.1	361	Specific	371.94	278.73	128.32	7.28	9	>tr|A2WA81|A2WA81_9BURK Efflux transporter, RND family, MFP subunit OS=Burkholderia dolosa AU0158 OX=350701 GN=AK34_1473 PE=3 SV=1	3899	Nsco_NS_434_20203020_B_dolsa_HILIC1.48377.48377.3	controllerType=0 controllerNumber=1 scan=48377	125.668	Trypsin	B1	VIVDNAAQFAPGTAVKPVEQAPPSNAAPAAAASR	568
58571:3	503	P.ATVPAS[+365.132][+231.074]GTIAAAPGAAAAS[+568.212]APAVAGAPSAGLPATTVR.M	HexNAc(1)Hex(1) 231.0743,HexNAc(2)Hex(1)	S[+231][+365][+568]	1437.04	3	4309.1	4307.1	2	-1.9	30	NRagged	372.02	310.06	9.22	6.25	17	>tr|A0A0D5IZR5|A0A0D5IZR5_9BURK Cyclic di-GMP-binding protein OS=Burkholderia dolosa AU0158 OX=350701 GN=AK34_1798 PE=3 SV=1	5572	Nsco_NS_434_20203020_B_dolsa_HILIC1.55864.55864.3	controllerType=0 controllerNumber=1 scan=55864	140.718	Trypsin	B1	ATVPASGTIAAAPGAAAASAPAVAGAPSAGLPATTVR	1164
77887:4	334	K.VFQYIKPQDVQALQAATPANGAS[+568.212]GAQAGAAPADAATVGAVPDASVQATPLQPPAPISNSSNVHPGNPK.A	HexNAc(2)Hex(1)	S[+568]	1792.14	4	7165.53	7165.55	0	-3.2	195	Specific	372.06	372.06	0	6.85	13	>tr|A2W5X0|A2W5X0_9BURK BON domain protein OS=Burkholderia dolosa AU0158 OX=350701 GN=AK34_2863 PE=4 SV=1	3718	Nsco_NS_434_20203020_B_dolsa_HILIC1.71830.71830.4	controllerType=0 controllerNumber=1 scan=71830	173.707	Trypsin	B1	VFQYIKPQDVQALQAATPANGASGAQAGAAPADAATVGAVPDASVQATPLQPPAPISNSSNVHPGNPK	568
16878:2	792	A.QAS[+162.053][+462.149]APAADT[+162.053][+462.149]SAAASAPAKK.D	Hex(1) 462.1486,Hex(1) 462.1486	S[+162][+462], T[+162][+462]	1482.65	2	2964.29	2962.28	2	2.4	23	NRagged	372.5	279.38	3.7	6.66	22	>tr|A0A0D5J5Q7|A0A0D5J5Q7_9BURK Uncharacterized protein OS=Burkholderia dolosa AU0158 OX=350701 GN=AK34_2850 PE=4 SV=1	1986	Nsco_NS_434_20203020_B_dolsa_HILIC3.17919.17919.2	controllerType=0 controllerNumber=1 scan=17919	59.0997	Trypsin	B3	QASAPAADTSAAASAPAKK	1248
40807:3	333	K.AADAGGSKPAAGAPAAPAAPAPVAVPAS[+365.132][+231.074]AVS[+568.212]GSAAQ.-	HexNAc(1)Hex(1) 231.0743,HexNAc(2)Hex(1)	S[+231][+365][+568]	1382.99	3	4146.95	4146.95	0	0.1	149	CRagged	372.96	266.26	0	7.71	18	>tr|A0A0D5J0Z1|A0A0D5J0Z1_9BURK Outer membrane lipid asymmetry maintenance protein MlaD OS=Burkholderia dolosa AU0158 OX=350701 GN=mlaD PE=4 SV=1	1870	Nsco_NS_434_20203020_B_dolsa_HILIC1.40438.40438.3	controllerType=0 controllerNumber=1 scan=40438	107.57	Trypsin	B1	AADAGGSKPAAGAPAAPAAPAPVAVPASAVSGSAAQ	1164
69237:3	111	K.VGATLTVPALDANGSALAPASAGVAAS[+568.212]GGAALAQHGAS[+365.132][+231.074]APR.A	HexNAc(2)Hex(1),HexNAc(1)Hex(1) 231.0743	S[+231][+365][+568]	1588.77	3	4764.28	4761.3	3	-4.8	102	Specific	372.97	324.13	9.66	7.49	29	>tr|A0A0D5ISU6|A0A0D5ISU6_9BURK Putative fimV C-domain protein OS=Burkholderia dolosa AU0158 OX=350701 GN=AK34_4473 PE=4 SV=1	446	Nsco_NS_434_20203020_B_dolsa_HILIC1.64716.64716.3	controllerType=0 controllerNumber=1 scan=64716	158.867	Trypsin	B1	VGATLTVPALDANGSALAPASAGVAASGGAALAQHGASAPR	1164
24832:5	170	E.DTFPASDAPS[+365.132][+231.074][+100.064]T[+365.132][+231.074][+100.064]GGVT[+568.212][+100.064]RIEPDTPPGTHDDGPWQDKR.E	HexNAc(1)Hex(1) 231.0743 100.064,HexNAc(1)Hex(1) 231.0743 100.064,HexNAc(2)Hex(1) 100.064	S[+100][+231][+365], T[+100]*2[+231][+365][+568]	1157.51	5	5783.51	5781.53	2	-4.7	45	NRagged	373.1	9.69	0	4.18	14	>tr|A0A0D5IWC1|A0A0D5IWC1_9BURK Uncharacterized protein OS=Burkholderia dolosa AU0158 OX=350701 GN=AK34_5188 PE=4 SV=1	781	Nsco_NS_434_20203020_B_dolsa_HILIC2.24536.24536.5	controllerType=0 controllerNumber=1 scan=24536	76.2758	Trypsin	B2	DTFPASDAPSTGGVTRIEPDTPPGTHDDGPWQDKR	2060
48427:3	446	K.ASPPYAADKPIVVVSPPAAAAAPAS[+568.212]SASAAR.-	HexNAc(2)Hex(1)	S[+568]	1143.91	3	3429.73	3429.73	0	0.4	291	Specific	373.11	296.61	27.85	9.42	7	>tr|A0A0D5IYA3|A0A0D5IYA3_9BURK PRC-barrel domain protein OS=Burkholderia dolosa AU0158 OX=350701 GN=AK34_802 PE=4 SV=1	1591	Nsco_NS_434_20203020_B_dolsa_HILIC2.43690.43690.3	controllerType=0 controllerNumber=1 scan=43690	123.269	Trypsin	B2	ASPPYAADKPIVVVSPPAAAAAPASSASAAR	568
67196:3	348	T.VATAALPAPNAGAPGT[+365.132][+231.074][+100.064]AS[+365.132][+231.074]GT[+568.212][+100.064]VVR.G	HexNAc(1)Hex(1) 231.0743 100.064,HexNAc(1)Hex(1) 231.0743,HexNAc(2)Hex(1) 100.064	S[+231][+365], T[+100]*2[+231][+365][+568]	1337.29	3	4009.84	4009.86	0	-4.4	51	NRagged	373.24	293.5	0	4.72	11	>tr|A2WD39|A2WD39_9BURK BON domain protein OS=Burkholderia dolosa AU0158 OX=350701 GN=AK34_2657 PE=4 SV=1	3174	Nsco_NS_434_20203020_B_dolsa_HILIC3.57945.57945.3	controllerType=0 controllerNumber=1 scan=57945	154.438	Trypsin	B3	VATAALPAPNAGAPGTASGTVVR	1960
48935:3	17	R.LVANPSDALANGDAVVVSTPTARPAS[+568.212]GTAGAK.S	HexNAc(2)Hex(1)	S[+568]	1182.93	3	3546.77	3546.77	0	0.8	377	Specific	373.77	336.92	22.53	8.5	39	>tr|A2WEQ1|A2WEQ1_9BURK Efflux transporter, RND family, MFP subunit OS=Burkholderia dolosa AU0158 OX=350701 GN=AK34_4099 PE=3 SV=1	3362	Nsco_NS_434_20203020_B_dolsa_HILIC2.44088.44088.3	controllerType=0 controllerNumber=1 scan=44088	124.162	Trypsin	B2	LVANPSDALANGDAVVVSTPTARPASGTAGAK	568
79184:6	34	F.QNNGGMFNRQAFVGLS[+568.212][+100.064]S[+365.132][+231.074][+100.064]QYGTVTLGKQYDSVQDYLAPLTATGSWGGT[+365.132][+231.074][+100.064]YFAHVGNFDNLSTNGGYSPNNSIK.F	HexNAc(2)Hex(1) 100.064,HexNAc(1)Hex(1) 231.0743 100.064,HexNAc(1)Hex(1) 231.0743 100.064	S[+100]*2[+231][+365][+568], T[+100][+231][+365]	1609.25	6	9650.44	9643.39	7	2.8	93	NRagged	373.92	373.92	0	3.65	22	>tr|A2WFL9|A2WFL9_9BURK Gram-negative porin family protein OS=Burkholderia dolosa AU0158 OX=350701 GN=AK34_3734 PE=4 SV=1	4133	Nsco_NS_434_20203020_B_dolsa_HILIC2.68187.68187.3	controllerType=0 controllerNumber=1 scan=68187	175	Trypsin	B2	QNNGGMFNRQAFVGLSSQYGTVTLGKQYDSVQDYLAPLTATGSWGGTYFAHVGNFDNLSTNGGYSPNNSIK	2060
46217:3	333	K.AADAGGSKPAAGAPAAPAAPAPVAVPAS[+365.132][+231.074]AVSGSAAQ.-	HexNAc(1)Hex(1) 231.0743	S[+231][+365]	1193.92	3	3579.73	3578.73	1	-1.1	149	CRagged	374.08	374.08	7.2	7.94	18	>tr|A0A0D5J0Z1|A0A0D5J0Z1_9BURK Outer membrane lipid asymmetry maintenance protein MlaD OS=Burkholderia dolosa AU0158 OX=350701 GN=mlaD PE=4 SV=1	1870	Nsco_NS_434_20203020_B_dolsa_HILIC1.45043.45043.3	controllerType=0 controllerNumber=1 scan=45043	117.505	Trypsin	B1	AADAGGSKPAAGAPAAPAAPAPVAVPASAVSGSAAQ	596
13264:2	792	A.QAS[+162.053][+462.149]APAADT[+162.053][+462.149]SAAASAPAKK.D	Hex(1) 462.1486,Hex(1) 462.1486	S[+162][+462], T[+162][+462]	1481.65	2	2962.29	2962.28	0	3.4	23	NRagged	374.49	255.73	3.27	6.42	22	>tr|A0A0D5J5Q7|A0A0D5J5Q7_9BURK Uncharacterized protein OS=Burkholderia dolosa AU0158 OX=350701 GN=AK34_2850 PE=4 SV=1	1986	Nsco_NS_434_20203020_B_dolsa_HILIC3.14689.14689.2	controllerType=0 controllerNumber=1 scan=14689	50.583	Trypsin	B3	QASAPAADTSAAASAPAKK	1248
34282:3	19	V.APPSADNGAS[+568.212][+100.064]QPQQFDPNRALQGK.T	HexNAc(2)Hex(1) 100.064	S[+100][+568]	1054.83	3	3162.48	3162.48	0	-2	51	NRagged	374.76	20.47	20.47	4.01	75	>tr|A0A0D5IXZ2|A0A0D5IXZ2_9BURK Sporulation related domain protein OS=Burkholderia dolosa AU0158 OX=350701 GN=AK34_187 PE=4 SV=1	2026	Nsco_NS_434_20203020_B_dolsa_HILIC3.31733.31733.3	controllerType=0 controllerNumber=1 scan=31733	95.0847	Trypsin	B3	APPSADNGASQPQQFDPNRALQGK	668
14172:2	761	A.QAS[+162.053][+462.149]APAADT[+162.053][+462.149]SAAASAPAKK.D	Hex(1) 462.1486,Hex(1) 462.1486	S[+162][+462], T[+162][+462]	1481.64	2	2962.28	2962.28	0	0.9	23	NRagged	374.88	261.16	3.7	7.3	24	>tr|A0A0D5J5Q7|A0A0D5J5Q7_9BURK Uncharacterized protein OS=Burkholderia dolosa AU0158 OX=350701 GN=AK34_2850 PE=4 SV=1	1986	Nsco_NS_434_20203020_B_dolsa_HILIC2.15529.15529.2	controllerType=0 controllerNumber=1 scan=15529	52.6024	Trypsin	B2	QASAPAADTSAAASAPAKK	1248
38513:4	745	K.AADAGGSKPAAGAPAAPAAPAPVAVPAS[+568.212]AVSGS[+365.132][+231.074][+100.064]AA.Q	HexNAc(2)Hex(1),HexNAc(1)Hex(1) 231.0743 100.064	S[+100][+231][+365][+568]	1030.49	4	4118.96	4118.95	0	1.3	149	CRagged	375.63	345.34	12.6	4.08	13	>tr|A0A0D5J0Z1|A0A0D5J0Z1_9BURK Outer membrane lipid asymmetry maintenance protein MlaD OS=Burkholderia dolosa AU0158 OX=350701 GN=mlaD PE=4 SV=1	1870	Nsco_NS_434_20203020_B_dolsa_HILIC3.35146.35146.4	controllerType=0 controllerNumber=1 scan=35146	103.222	Trypsin	B3	AADAGGSKPAAGAPAAPAAPAPVAVPASAVSGSAA	1264
63299:3	24	D.EGAVVEQAAHGES[+162.053][+462.149]AVQAVTSDAAIAAEPAR.T	Hex(1) 462.1486	S[+162][+462]	1177.55	3	3530.62	3529.63	1	-2.4	796	NRagged	375.8	375.8	1.2	7.52	28	>tr|A0A0D5J022|A0A0D5J022_9BURK Ribonuclease E OS=Burkholderia dolosa AU0158 OX=350701 GN=rne PE=3 SV=1	1508	Nsco_NS_434_20203020_B_dolsa_HILIC2.55502.55502.3	controllerType=0 controllerNumber=1 scan=55502	148.213	Trypsin	B2	EGAVVEQAAHGESAVQAVTSDAAIAAEPAR	624
19382:5	196	T.GISEPEPS[+568.212]HKQPEPAVEADHHPDK.C	HexNAc(2)Hex(1)	S[+568]	641.299	5	3202.47	3199.45	3	1.1	76	NRagged	376.02	376.02	45.96	6.73	11	>tr|A0A0D5IRW1|A0A0D5IRW1_9BURK Uncharacterized protein OS=Burkholderia dolosa AU0158 OX=350701 GN=AK34_4658 PE=4 SV=1	1482	Nsco_NS_434_20203020_B_dolsa_HILIC3.19938.19938.5	controllerType=0 controllerNumber=1 scan=19938	64.4552	Trypsin	B3	GISEPEPSHKQPEPAVEADHHPDK	568
32795:3	19	K.VAPPSADNGAS[+568.212]QPQQFDPNRALQGK.T	HexNAc(2)Hex(1)	S[+568]	1054.5	3	3161.48	3161.49	0	-0.7	50	Specific	376.14	317.14	94.88	6.72	75	>tr|A0A0D5IXZ2|A0A0D5IXZ2_9BURK Sporulation related domain protein OS=Burkholderia dolosa AU0158 OX=350701 GN=AK34_187 PE=4 SV=1	2026	Nsco_NS_434_20203020_B_dolsa_HILIC3.30529.30529.3	controllerType=0 controllerNumber=1 scan=30529	92.163	Trypsin	B3	VAPPSADNGASQPQQFDPNRALQGK	568
61934:3	123	R.EPAGASPGNGASQPRPS[+365.132][+231.074]SLQQLLALK.N	HexNAc(1)Hex(1) 231.0743	S[+231][+365]	1057.87	3	3171.58	3170.57	1	2.9	245	Specific	376.73	376.73	0	8.06	24	>tr|A0A0D5ISU6|A0A0D5ISU6_9BURK Putative fimV C-domain protein OS=Burkholderia dolosa AU0158 OX=350701 GN=AK34_4473 PE=4 SV=1	446	Nsco_NS_434_20203020_B_dolsa_HILIC2.54449.54449.3	controllerType=0 controllerNumber=1 scan=54449	146.007	Trypsin	B2	EPAGASPGNGASQPRPSSLQQLLALK	596
42855:3	333	K.AADAGGSKPAAGAPAAPAAPAPVAVPAS[+568.212]AVS[+162.053][+462.149]GSAAQ.-	HexNAc(2)Hex(1),Hex(1) 462.1486	S[+162][+462][+568]	1392.66	3	4175.95	4174.94	1	2.2	149	CRagged	376.98	262.23	0	7.18	18	>tr|A0A0D5J0Z1|A0A0D5J0Z1_9BURK Outer membrane lipid asymmetry maintenance protein MlaD OS=Burkholderia dolosa AU0158 OX=350701 GN=mlaD PE=4 SV=1	1870	Nsco_NS_434_20203020_B_dolsa_HILIC1.42154.42154.3	controllerType=0 controllerNumber=1 scan=42154	111.253	Trypsin	B1	AADAGGSKPAAGAPAAPAAPAPVAVPASAVSGSAAQ	1192
65150:3	533	S.AARS[+162.053][+462.149]SHPAHQQIAAALAWLR.Q	Hex(1) 462.1486	S[+162][+462]	927.797	3	2781.38	2779.36	2	2.3	3	NRagged	376.98	376.98	0.8	7.04	9	>tr|A0A0D5J6C3|A0A0D5J6C3_9BURK UDP-N-acetylmuramoyl-L-alanyl-D-glutamate--2,6-diaminopimelate ligase OS=Burkholderia dolosa AU0158 OX=350701 GN=murE PE=3 SV=1	4	Nsco_NS_434_20203020_B_dolsa_HILIC3.56378.56378.3	controllerType=0 controllerNumber=1 scan=56378	151.064	Trypsin	B3	AARSSHPAHQQIAAALAWLR	624
63584:3	819	H.QS[+365.132][+231.074][+100.064]AAFYRDIVPPAGALANYR.Q	HexNAc(1)Hex(1) 231.0743 100.064	S[+100][+231][+365]	959.474	3	2876.41	2876.4	0	4.7	228	NRagged	377.34	377.34	377.34	5.12	4	>tr|A2WCL5|A2WCL5_9BURK Bifunctional purine biosynthesis protein PurH OS=Burkholderia dolosa AU0158 OX=350701 GN=purH PE=3 SV=1	4627	Nsco_NS_434_20203020_B_dolsa_HILIC2.55716.55716.3	controllerType=0 controllerNumber=1 scan=55716	148.635	Trypsin	B2	QSAAFYRDIVPPAGALANYR	696
33537:4	20	K.VAPPSADNGAS[+568.212]QPQQFDPNRALQGK.T	HexNAc(2)Hex(1)	S[+568]	791.629	4	3163.49	3161.49	2	0.1	50	Specific	377.56	68.62	10.11	5.73	59	>tr|A0A0D5IXZ2|A0A0D5IXZ2_9BURK Sporulation related domain protein OS=Burkholderia dolosa AU0158 OX=350701 GN=AK34_187 PE=4 SV=1	2026	Nsco_NS_434_20203020_B_dolsa_HILIC2.31360.31360.4	controllerType=0 controllerNumber=1 scan=31360	93.8643	Trypsin	B2	VAPPSADNGASQPQQFDPNRALQGK	568
71427:4	16	R.TIGQTLEVDGPITSNDRLVANPSDALANGDAVVVS[+568.212]TPTARPASGTAGAKS.-	HexNAc(2)Hex(1)	S[+568]	1358.67	4	5431.67	5430.69	1	-3.9	360	CRagged	377.92	312.06	1.2	8.25	42	>tr|A2WEQ1|A2WEQ1_9BURK Efflux transporter, RND family, MFP subunit OS=Burkholderia dolosa AU0158 OX=350701 GN=AK34_4099 PE=3 SV=1	3362	Nsco_NS_434_20203020_B_dolsa_HILIC1.66540.66540.4	controllerType=0 controllerNumber=1 scan=66540	162.578	Trypsin	B1	TIGQTLEVDGPITSNDRLVANPSDALANGDAVVVSTPTARPASGTAGAKS	568
24083:5	34	K.GVKPSKPATTTTS[+162.053][+462.149]ANTSGTTSAGTGSTSTAATAGTSATAPAASAPEAATKPAK.S	Hex(1) 462.1486	S[+162][+462]	1075.52	5	5373.56	5373.57	0	-2.1	95	Specific	378.12	369.36	0	7.57	60	>tr|A0A0D5J0G4|A0A0D5J0G4_9BURK Helix-hairpin-helix motif family protein OS=Burkholderia dolosa AU0158 OX=350701 GN=AK34_1279 PE=4 SV=1	1241	Nsco_NS_434_20203020_B_dolsa_HILIC3.23722.23722.5	controllerType=0 controllerNumber=1 scan=23722	74.418	Trypsin	B3	GVKPSKPATTTTSANTSGTTSAGTGSTSTAATAGTSATAPAASAPEAATKPAK	624
14631:2	665	A.QAS[+162.053][+462.149]APAADT[+162.053][+462.149]SAAASAPAKK.D	Hex(1) 462.1486,Hex(1) 462.1486	S[+162][+462], T[+162][+462]	1481.65	2	2962.29	2962.28	0	2.4	23	NRagged	378.14	263.97	3.7	6.79	33	>tr|A0A0D5J5Q7|A0A0D5J5Q7_9BURK Uncharacterized protein OS=Burkholderia dolosa AU0158 OX=350701 GN=AK34_2850 PE=4 SV=1	1986	Nsco_NS_434_20203020_B_dolsa_HILIC1.17919.17919.2	controllerType=0 controllerNumber=1 scan=17919	59.3446	Trypsin	B1	QASAPAADTSAAASAPAKK	1248
35114:3	45	R.DDDADVQAGVAHDEPPAS[+568.212]DAAIAAAPK.E	HexNAc(2)Hex(1)	S[+568]	1062.47	3	3185.41	3185.41	0	-1.4	112	Specific	378.2	329.27	329.27	6.89	13	>tr|A0A0D5IV12|A0A0D5IV12_9BURK Sporulation related domain protein OS=Burkholderia dolosa AU0158 OX=350701 GN=AK34_4465 PE=4 SV=1	5589	Nsco_NS_434_20203020_B_dolsa_HILIC1.35729.35729.3	controllerType=0 controllerNumber=1 scan=35729	97.6988	Trypsin	B1	DDDADVQAGVAHDEPPASDAAIAAAPK	568
73728:3	509	K.RAAIAAAAS[+365.132][+231.074]ELLPALTQPAAPPATDAQR.V	HexNAc(1)Hex(1) 231.0743	S[+231][+365]	1113.57	3	3338.7	3338.7	0	0.5	550	Specific	378.34	365.66	82.92	9.92	4	>tr|A0A0D5IS36|A0A0D5IS36_9BURK MMPL family protein OS=Burkholderia dolosa AU0158 OX=350701 GN=AK34_4980 PE=4 SV=1	5382	Nsco_NS_434_20203020_B_dolsa_HILIC2.63875.63875.3	controllerType=0 controllerNumber=1 scan=63875	166.262	Trypsin	B2	RAAIAAAASELLPALTQPAAPPATDAQR	596
20789:2	17	T.AATAGTSATAPAAS[+365.132][+231.074]APEAATKPAK.S	HexNAc(1)Hex(1) 231.0743	S[+231][+365]	1355.15	2	2709.29	2708.3	1	-3.2	124	NRagged	378.41	378.41	4.8	7.89	90	>tr|A0A0D5J0G4|A0A0D5J0G4_9BURK Helix-hairpin-helix motif family protein OS=Burkholderia dolosa AU0158 OX=350701 GN=AK34_1279 PE=4 SV=1	1241	Nsco_NS_434_20203020_B_dolsa_HILIC1.23420.23420.4	controllerType=0 controllerNumber=1 scan=23420	71.5125	Trypsin	B1	AATAGTSATAPAASAPEAATKPAK	596
29463:4	167	H.ADHEQNAS[+365.132][+231.074][+100.064]T[+568.212]STVR.L	HexNAc(1)Hex(1) 231.0743 100.064,HexNAc(2)Hex(1)	S[+100][+231][+365], T[+568]	670.788	4	2680.13	2680.13	0	-1.8	232	NRagged	379.08	353.29	0	4.62	14	>tr|A2WDT7|A2WDT7_9BURK Citrate synthase OS=Burkholderia dolosa AU0158 OX=350701 GN=gltA PE=3 SV=1	4568	Nsco_NS_434_20203020_B_dolsa_HILIC3.27898.27898.3	controllerType=0 controllerNumber=1 scan=27898	85.4604	Trypsin	B3	ADHEQNASTSTVR	1264
68912:4	5	E.IAQVGAIS[+568.212][+100.064]ANS[+568.212]DSSIGDRIAEAMDK.V	HexNAc(2)Hex(1) 100.064,HexNAc(2)Hex(1)	S[+100][+568]*2	940.44	4	3758.74	3755.73	3	-0.2	144	NRagged	379.23	379.23	0	7.17	34	>tr|A2WC83|A2WC83_9BURK 60 kDa chaperonin OS=Burkholderia dolosa AU0158 OX=350701 GN=groL PE=3 SV=1	4759	Nsco_NS_434_20203020_B_dolsa_HILIC1.64454.64454.4	controllerType=0 controllerNumber=1 scan=64454	158.33	Trypsin	B1	IAQVGAISANSDSSIGDRIAEAMDK	1236
59395:3	503	P.AT[+568.212]VPASGTIAAAPGAAAAS[+365.132][+231.074]APAVAGAPSAGLPATTVR.M	HexNAc(2)Hex(1),HexNAc(1)Hex(1) 231.0743	S[+231][+365], T[+568]	1437.04	3	4309.1	4307.1	2	-3	30	NRagged	379.27	340.38	6.57	6.19	17	>tr|A0A0D5IZR5|A0A0D5IZR5_9BURK Cyclic di-GMP-binding protein OS=Burkholderia dolosa AU0158 OX=350701 GN=AK34_1798 PE=3 SV=1	5572	Nsco_NS_434_20203020_B_dolsa_HILIC1.56565.56565.3	controllerType=0 controllerNumber=1 scan=56565	142.148	Trypsin	B1	ATVPASGTIAAAPGAAAASAPAVAGAPSAGLPATTVR	1164
22002:3	17	S.TSTAATAGTS[+568.212]AT[+568.212]APAAS[+365.132][+231.074]APEAATK.P	HexNAc(2)Hex(1),HexNAc(2)Hex(1),HexNAc(1)Hex(1) 231.0743	S[+231][+365][+568], T[+568]	1279.89	3	3837.66	3837.67	0	-0.9	121	NRagged	379.32	379.32	0	7.6	90	>tr|A0A0D5J0G4|A0A0D5J0G4_9BURK Helix-hairpin-helix motif family protein OS=Burkholderia dolosa AU0158 OX=350701 GN=AK34_1279 PE=4 SV=1	1241	Nsco_NS_434_20203020_B_dolsa_HILIC1.24446.24446.4	controllerType=0 controllerNumber=1 scan=24446	73.6526	Trypsin	B1	TSTAATAGTSATAPAASAPEAATK	1732
50032:3	254	R.VIVDNAAQFAPGTAVKPVEQAPPSNAAPAAAAS[+568.212]R.A	HexNAc(2)Hex(1)	S[+568]	1285.65	3	3854.93	3854.93	0	-0.8	361	Specific	379.43	379.43	11.89	10.4	9	>tr|A2WA81|A2WA81_9BURK Efflux transporter, RND family, MFP subunit OS=Burkholderia dolosa AU0158 OX=350701 GN=AK34_1473 PE=3 SV=1	3899	Nsco_NS_434_20203020_B_dolsa_HILIC1.48741.48741.3	controllerType=0 controllerNumber=1 scan=48741	126.404	Trypsin	B1	VIVDNAAQFAPGTAVKPVEQAPPSNAAPAAAASR	568
22087:5	17	K.GVKPSKPATTTTSANTSGTTSAGTGSTSTAATAGTS[+162.053][+462.149]ATAPAASAPEAATKPAK.S	Hex(1) 462.1486	S[+162][+462]	1075.52	5	5373.57	5373.57	0	0.5	95	Specific	379.79	379.79	0	9.75	90	>tr|A0A0D5J0G4|A0A0D5J0G4_9BURK Helix-hairpin-helix motif family protein OS=Burkholderia dolosa AU0158 OX=350701 GN=AK34_1279 PE=4 SV=1	1241	Nsco_NS_434_20203020_B_dolsa_HILIC1.24520.24520.5	controllerType=0 controllerNumber=1 scan=24520	73.8035	Trypsin	B1	GVKPSKPATTTTSANTSGTTSAGTGSTSTAATAGTSATAPAASAPEAATKPAK	624
01260:3	11	K.GS[+365.132][+231.074]GAKPASAPKPASAAH.-	HexNAc(1)Hex(1) 231.0743	S[+231][+365]	701.003	3	2100.99	2100.99	0	0.3	498	CRagged	380.55	377.76	4.03	8.33	45	>tr|A0A0D5J2T6|A0A0D5J2T6_9BURK PDZ domain-containing protein OS=Burkholderia dolosa AU0158 OX=350701 GN=AK34_245 PE=3 SV=1	877	Nsco_NS_434_20203020_B_dolsa_HILIC1.4523.4523.3	controllerType=0 controllerNumber=1 scan=4523	26.3083	Trypsin	B1	GSGAKPASAPKPASAAH	596
77917:7	1	K.FDGDKPAS[+568.212][+100.064]VVGNLT[+365.132][+231.074]LHGVT[+162.053][+462.149]KPLTLK.I	HexNAc(2)Hex(1) 100.064,HexNAc(1)Hex(1) 231.0743,Hex(1) 462.1486	S[+100][+568], T[+162][+231][+365][+462]	643.74	7	4500.14	4496.13	4	-2	113	Specific	380.56	380.56	0	6.97	39	>tr|A2WCJ5|A2WCJ5_9BURK YceI-like domain protein OS=Burkholderia dolosa AU0158 OX=350701 GN=AK34_2436 PE=3 SV=1	4318	Nsco_NS_434_20203020_B_dolsa_HILIC2.67205.67205.6	controllerType=0 controllerNumber=1 scan=67205	173.877	Trypsin	B2	FDGDKPASVVGNLTLHGVTKPLTLK	1888
12902:2	470	R.QSSSFTPPAS[+365.132][+231.074]ASGK.A	HexNAc(1)Hex(1) 231.0743	S[+231][+365]	974.431	2	1947.86	1947.86	0	-0.2	225	Specific	381.06	170.38	13.3	4.19	8	>tr|A0A0D5IUZ6|A0A0D5IUZ6_9BURK Uncharacterized protein OS=Burkholderia dolosa AU0158 OX=350701 GN=AK34_4269 PE=4 SV=1	170	Nsco_NS_434_20203020_B_dolsa_HILIC3.14250.14250.2	controllerType=0 controllerNumber=1 scan=14250	49.2157	Trypsin	B3	QSSSFTPPASASGK	596
38517:4	745	K.AADAGGSKPAAGAPAAPAAPAPVAVPAS[+365.132][+231.074]AVS[+568.212][+100.064]GSAA.Q	HexNAc(1)Hex(1) 231.0743,HexNAc(2)Hex(1) 100.064	S[+100][+231][+365][+568]	1030.49	4	4118.96	4118.95	0	1.3	149	CRagged	381.34	309.93	0	5.72	13	>tr|A0A0D5J0Z1|A0A0D5J0Z1_9BURK Outer membrane lipid asymmetry maintenance protein MlaD OS=Burkholderia dolosa AU0158 OX=350701 GN=mlaD PE=4 SV=1	1870	Nsco_NS_434_20203020_B_dolsa_HILIC3.35148.35148.4	controllerType=0 controllerNumber=1 scan=35148	103.233	Trypsin	B3	AADAGGSKPAAGAPAAPAAPAPVAVPASAVSGSAA	1264
57095:3	555	P.ATVPAS[+568.212]GTIAAAPGAAAAS[+365.132][+231.074]APAVAGAPSAGLPATTVR.M	HexNAc(2)Hex(1),HexNAc(1)Hex(1) 231.0743	S[+231][+365][+568]	1436.37	3	4307.1	4307.1	0	-1	30	NRagged	381.74	333.54	9.01	5.86	17	>tr|A0A0D5IZR5|A0A0D5IZR5_9BURK Cyclic di-GMP-binding protein OS=Burkholderia dolosa AU0158 OX=350701 GN=AK34_1798 PE=3 SV=1	5572	Nsco_NS_434_20203020_B_dolsa_HILIC2.50716.50716.3	controllerType=0 controllerNumber=1 scan=50716	138.102	Trypsin	B2	ATVPASGTIAAAPGAAAASAPAVAGAPSAGLPATTVR	1164
49797:3	934	N.AS[+568.212]PYIDNC[+57.021]GFEQS[+162.053][+462.149]HDIVR.W	HexNAc(2)Hex(1),Hex(1) 462.1486	C[+57], S[+162][+462][+568]	1101.8	3	3303.38	3300.36	3	1.1	211	NRagged	381.95	381.95	0.31	7.52	5	>tr|A2WFW3|A2WFW3_9BURK Esterase PHB depolymerase family protein OS=Burkholderia dolosa AU0158 OX=350701 GN=AK34_3615 PE=4 SV=1	3329	Nsco_NS_434_20203020_B_dolsa_HILIC2.44763.44763.4	controllerType=0 controllerNumber=1 scan=44763	125.623	Trypsin	B2	ASPYIDNCGFEQSHDIVR	1192
46271:3	333	K.AADAGGSKPAAGAPAAPAAPAPVAVPAS[+365.132][+231.074]AVSGSAAQ.-	HexNAc(1)Hex(1) 231.0743	S[+231][+365]	1193.58	3	3578.73	3578.73	0	-0.4	149	CRagged	382.84	333.43	16.74	6.69	18	>tr|A0A0D5J0Z1|A0A0D5J0Z1_9BURK Outer membrane lipid asymmetry maintenance protein MlaD OS=Burkholderia dolosa AU0158 OX=350701 GN=mlaD PE=4 SV=1	1870	Nsco_NS_434_20203020_B_dolsa_HILIC1.45092.45092.3	controllerType=0 controllerNumber=1 scan=45092	117.632	Trypsin	B1	AADAGGSKPAAGAPAAPAAPAPVAVPASAVSGSAAQ	596
07996:3	497	R.RGTAATSAAS[+365.132][+231.074]ATSATSAAGK.T	HexNAc(1)Hex(1) 231.0743	S[+231][+365]	778.697	3	2334.08	2334.08	0	-1.4	202	Specific	383.17	303.29	29.41	5.2	7	>tr|A2WCK1|A2WCK1_9BURK ABC_trans_aux domain-containing protein OS=Burkholderia dolosa AU0158 OX=350701 GN=AK34_2442 PE=4 SV=1	3322	Nsco_NS_434_20203020_B_dolsa_HILIC3.10237.10237.3	controllerType=0 controllerNumber=1 scan=10237	39.0576	Trypsin	B3	RGTAATSAASATSATSAAGK	596
32801:3	342	R.LNEHPQMPFAASAPS[+365.132][+231.074]QK.Y	HexNAc(1)Hex(1) 231.0743	S[+231][+365]	817.377	3	2450.12	2449.11	1	2.1	43	Specific	383.25	383.25	3.75	9.82	9	>tr|A2WBT2|A2WBT2_9BURK Uncharacterized protein OS=Burkholderia dolosa AU0158 OX=350701 GN=AK34_2140 PE=4 SV=1	4084	Nsco_NS_434_20203020_B_dolsa_HILIC3.30535.30535.3	controllerType=0 controllerNumber=1 scan=30535	92.1825	Trypsin	B3	LNEHPQMPFAASAPSQK	596
11360:2	665	A.QAS[+162.053][+462.149]APAADT[+162.053][+462.149]SAAASAPAKK.D	Hex(1) 462.1486,Hex(1) 462.1486	S[+162][+462], T[+162][+462]	1481.64	2	2962.28	2962.28	0	1	23	NRagged	383.62	268.04	3.7	7.58	33	>tr|A0A0D5J5Q7|A0A0D5J5Q7_9BURK Uncharacterized protein OS=Burkholderia dolosa AU0158 OX=350701 GN=AK34_2850 PE=4 SV=1	1986	Nsco_NS_434_20203020_B_dolsa_HILIC1.14571.14571.2	controllerType=0 controllerNumber=1 scan=14571	50.9699	Trypsin	B1	QASAPAADTSAAASAPAKK	1248
26909:2	21	C.SGC[+57.021]PHNTS[+568.212][+100.064]T[+568.212][+100.064]NVPEGSR.A	HexNAc(2)Hex(1) 100.064,HexNAc(2)Hex(1) 100.064	C[+57], S[+100][+568], T[+100][+568]	1519.15	2	3037.29	3036.3	1	-4.1	462	NRagged	384.01	336.33	0	5.5	28	>tr|A2W5U7|A2W5U7_9BURK Indolepyruvate ferredoxin oxidoreductase OS=Burkholderia dolosa AU0158 OX=350701 GN=AK34_2836 PE=4 SV=1	3230	Nsco_NS_434_20203020_B_dolsa_HILIC1.28501.28501.2	controllerType=0 controllerNumber=1 scan=28501	81.8903	Trypsin	B1	SGCPHNTSTNVPEGSR	1336
19043:6	17	K.GVKPSKPATTTTSANTSGTTSAGTGSTSTAATAGTSATAPAAS[+365.132][+231.074]APEAATKPAK.S	HexNAc(1)Hex(1) 231.0743	S[+231][+365]	891.934	6	5346.57	5345.57	1	-1.1	95	Specific	384.22	384.22	0.23	8.47	90	>tr|A0A0D5J0G4|A0A0D5J0G4_9BURK Helix-hairpin-helix motif family protein OS=Burkholderia dolosa AU0158 OX=350701 GN=AK34_1279 PE=4 SV=1	1241	Nsco_NS_434_20203020_B_dolsa_HILIC1.21872.21872.6	controllerType=0 controllerNumber=1 scan=21872	68.2524	Trypsin	B1	GVKPSKPATTTTSANTSGTTSAGTGSTSTAATAGTSATAPAASAPEAATKPAK	596
28918:2	92	P.PSAGLPGTSSASS[+162.053][+462.149]DSLRPNSAK.T	Hex(1) 462.1486	S[+162][+462]	1357.12	2	2713.24	2711.24	2	-1.2	7	NRagged	384.26	363.65	0	6.87	15	>tr|A2WBU3|A2WBU3_9BURK Peptidase C26 family protein OS=Burkholderia dolosa AU0158 OX=350701 GN=AK34_2151 PE=4 SV=1	2567	Nsco_NS_434_20203020_B_dolsa_HILIC3.27486.27486.2	controllerType=0 controllerNumber=1 scan=27486	84.3702	Trypsin	B3	PSAGLPGTSSASSDSLRPNSAK	624
20077:5	17	K.GVKPSKPATTTTSANTSGTTSAGTGSTSTAATAGTSATAPAAS[+365.132][+231.074]APEAATKPAK.S	HexNAc(1)Hex(1) 231.0743	S[+231][+365]	1069.92	5	5345.57	5345.57	0	0.4	95	Specific	384.61	384.61	2.18	9.67	90	>tr|A0A0D5J0G4|A0A0D5J0G4_9BURK Helix-hairpin-helix motif family protein OS=Burkholderia dolosa AU0158 OX=350701 GN=AK34_1279 PE=4 SV=1	1241	Nsco_NS_434_20203020_B_dolsa_HILIC1.22754.22754.5	controllerType=0 controllerNumber=1 scan=22754	70.097	Trypsin	B1	GVKPSKPATTTTSANTSGTTSAGTGSTSTAATAGTSATAPAASAPEAATKPAK	596
47679:3	660	K.ASPPYAADKPIVVVSPPAAAAAPAS[+568.212]SASAAR.-	HexNAc(2)Hex(1)	S[+568]	1143.91	3	3429.73	3429.73	0	0.1	291	Specific	385.55	336.61	28.59	8.88	5	>tr|A0A0D5IYA3|A0A0D5IYA3_9BURK PRC-barrel domain protein OS=Burkholderia dolosa AU0158 OX=350701 GN=AK34_802 PE=4 SV=1	1591	Nsco_NS_434_20203020_B_dolsa_HILIC3.42626.42626.3	controllerType=0 controllerNumber=1 scan=42626	121.206	Trypsin	B3	ASPPYAADKPIVVVSPPAAAAAPASSASAAR	568
10442:3	34	K.AAAAAAASADAGASAPAAAS[+568.212]S[+365.132][+231.074]T[+568.212]K.A	HexNAc(2)Hex(1),HexNAc(1)Hex(1) 231.0743,HexNAc(2)Hex(1)	S[+231][+365][+568], T[+568]	1198.52	3	3593.54	3592.54	1	0.2	157	Specific	385.67	385.67	0	9.03	60	>tr|A0A0D5J0G4|A0A0D5J0G4_9BURK Helix-hairpin-helix motif family protein OS=Burkholderia dolosa AU0158 OX=350701 GN=AK34_1279 PE=4 SV=1	1241	Nsco_NS_434_20203020_B_dolsa_HILIC3.12206.12206.3	controllerType=0 controllerNumber=1 scan=12206	44.1366	Trypsin	B3	AAAAAAASADAGASAPAAASSTK	1732
68497:4	15	G.PASVAQPMTEAANT[+568.212][+100.064]AAPLRAVAS[+568.212][+100.064]STQDAASASAR.G	HexNAc(2)Hex(1) 100.064,HexNAc(2)Hex(1) 100.064	S[+100][+568], T[+100][+568]	1152.55	4	4607.16	4606.17	1	-2.7	45	NRagged	386.14	386.14	0	8.72	22	>tr|A0A0D5J4V1|A0A0D5J4V1_9BURK PhoH-like family protein OS=Burkholderia dolosa AU0158 OX=350701 GN=AK34_1259 PE=4 SV=1	369	Nsco_NS_434_20203020_B_dolsa_HILIC1.64126.64126.4	controllerType=0 controllerNumber=1 scan=64126	157.649	Trypsin	B1	PASVAQPMTEAANTAAPLRAVASSTQDAASASAR	1336
15183:3	34	T.AATAGTSATAPAAS[+365.132][+231.074]APEAATKPAK.S	HexNAc(1)Hex(1) 231.0743	S[+231][+365]	903.769	3	2709.29	2708.3	1	-4.4	124	NRagged	386.22	330.41	4.8	6.06	60	>tr|A0A0D5J0G4|A0A0D5J0G4_9BURK Helix-hairpin-helix motif family protein OS=Burkholderia dolosa AU0158 OX=350701 GN=AK34_1279 PE=4 SV=1	1241	Nsco_NS_434_20203020_B_dolsa_HILIC3.16518.16518.3	controllerType=0 controllerNumber=1 scan=16518	55.5052	Trypsin	B3	AATAGTSATAPAASAPEAATKPAK	596
19998:3	42	T.SANTSGTTSAGTGSTSTAATAGTS[+568.212]ATAPAASAPEAATKPAK.S	HexNAc(2)Hex(1)	S[+568]	1384.32	3	4150.95	4148.93	2	1.6	107	NRagged	386.47	343.91	0	7.59	62	>tr|A0A0D5J0G4|A0A0D5J0G4_9BURK Helix-hairpin-helix motif family protein OS=Burkholderia dolosa AU0158 OX=350701 GN=AK34_1279 PE=4 SV=1	1241	Nsco_NS_434_20203020_B_dolsa_HILIC2.20680.20680.3	controllerType=0 controllerNumber=1 scan=20680	66.1427	Trypsin	B2	SANTSGTTSAGTGSTSTAATAGTSATAPAASAPEAATKPAK	568
71761:3	773	D.ASGVATSAAATAGAAAIAT[+568.212][+100.064]AAAS[+568.212][+100.064]AT[+162.053][+462.149]AK.T	HexNAc(2)Hex(1) 100.064,HexNAc(2)Hex(1) 100.064,Hex(1) 462.1486	S[+100][+568], T[+100][+162][+462][+568]	1390.31	3	4168.91	4164.9	4	-2.9	153	NRagged	386.71	386.71	1.86	6	10	>tr|A2WD35|A2WD35_9BURK Uncharacterized protein OS=Burkholderia dolosa AU0158 OX=350701 GN=AK34_2653 PE=4 SV=1	4569	Nsco_NS_434_20203020_B_dolsa_HILIC2.62237.62237.3	controllerType=0 controllerNumber=1 scan=62237	162.566	Trypsin	B2	ASGVATSAAATAGAAAIATAAASATAK	1960
39109:3	465	R.LSTVPASAAS[+568.212]VVDQDANAQAAR.A	HexNAc(2)Hex(1)	S[+568]	904.101	3	2710.29	2710.29	0	-0.7	167	Specific	386.79	386.79	3.6	8.78	12	>tr|A0A0D5J5T0|A0A0D5J5T0_9BURK Outer membrane protein assembly factor BamE OS=Burkholderia dolosa AU0158 OX=350701 GN=bamE PE=3 SV=1	244	Nsco_NS_434_20203020_B_dolsa_HILIC3.35618.35618.3	controllerType=0 controllerNumber=1 scan=35618	104.318	Trypsin	B3	LSTVPASAASVVDQDANAQAAR	568
40441:3	490	K.AADAGGSKPAAGAPAAPAAPAPVAVPAS[+365.132][+231.074]AVS[+568.212]GSAAQ.-	HexNAc(1)Hex(1) 231.0743,HexNAc(2)Hex(1)	S[+231][+365][+568]	1382.99	3	4146.94	4146.95	0	-0.5	149	CRagged	387.65	120.04	0	4.28	19	>tr|A0A0D5J0Z1|A0A0D5J0Z1_9BURK Outer membrane lipid asymmetry maintenance protein MlaD OS=Burkholderia dolosa AU0158 OX=350701 GN=mlaD PE=4 SV=1	1870	Nsco_NS_434_20203020_B_dolsa_HILIC2.36983.36983.3	controllerType=0 controllerNumber=1 scan=36983	107.16	Trypsin	B2	AADAGGSKPAAGAPAAPAAPAPVAVPASAVSGSAAQ	1164
75021:5	4	I.S[+365.132][+231.074]LGGADAHIELHT[+568.212]GQEDDLAHEIVR.L	HexNAc(1)Hex(1) 231.0743,HexNAc(2)Hex(1)	S[+231][+365], T[+568]	770.751	5	3849.73	3847.73	2	-1.6	105	NRagged	387.66	387.66	0	6.76	43	>tr|A0A0D5IVW6|A0A0D5IVW6_9BURK Fibronectin type III domain protein OS=Burkholderia dolosa AU0158 OX=350701 GN=AK34_3547 PE=3 SV=1	5283	Nsco_NS_434_20203020_B_dolsa_HILIC2.64857.64857.4	controllerType=0 controllerNumber=1 scan=64857	168.408	Trypsin	B2	SLGGADAHIELHTGQEDDLAHEIVR	1164
67124:5	304	D.S[+568.212][+100.064]VVVEPVPT[+568.212][+100.064]PHVPAVELPGDTAAAMRDTDAPAEPGAAQR.V	HexNAc(2)Hex(1) 100.064,HexNAc(2)Hex(1) 100.064	S[+100][+568], T[+100][+568]	1052.31	5	5257.5	5255.52	2	-4.3	69	NRagged	387.74	387.74	2.78	7.69	7	>tr|A0A0D5J5W8|A0A0D5J5W8_9BURK Uncharacterized protein OS=Burkholderia dolosa AU0158 OX=350701 GN=AK34_615 PE=4 SV=1	326	Nsco_NS_434_20203020_B_dolsa_HILIC3.57889.57889.5	controllerType=0 controllerNumber=1 scan=57889	154.296	Trypsin	B3	SVVVEPVPTPHVPAVELPGDTAAAMRDTDAPAEPGAAQR	1336
33534:3	304	R.LNEHPQM[+15.995]PFAASAPS[+365.132][+231.074]QK.Y	HexNAc(1)Hex(1) 231.0743	M[+16], S[+231][+365]	822.373	3	2465.1	2465.1	0	0.8	43	Specific	387.81	387.81	4.44	9.93	13	>tr|A2WBT2|A2WBT2_9BURK Uncharacterized protein OS=Burkholderia dolosa AU0158 OX=350701 GN=AK34_2140 PE=4 SV=1	4084	Nsco_NS_434_20203020_B_dolsa_HILIC2.31357.31357.3	controllerType=0 controllerNumber=1 scan=31357	93.8466	Trypsin	B2	LNEHPQMPFAASAPSQK	596
41893:3	93	R.DASKGEPVPLSPGATPTAAAQAAS[+568.212]SAAAR.E	HexNAc(2)Hex(1)	S[+568]	1073.52	3	3218.56	3218.55	0	0.4	833	Specific	387.87	274.18	13.68	7.96	21	>tr|A0A0D5ITM7|A0A0D5ITM7_9BURK Uncharacterized protein OS=Burkholderia dolosa AU0158 OX=350701 GN=AK34_3213 PE=4 SV=1	1547	Nsco_NS_434_20203020_B_dolsa_HILIC1.41324.41324.3	controllerType=0 controllerNumber=1 scan=41324	109.498	Trypsin	B1	DASKGEPVPLSPGATPTAAAQAASSAAAR	568
67690:3	111	K.VGATLTVPALDANGSALAPASAGVAAS[+568.212]GGAALAQHGAS[+365.132][+231.074]APR.A	HexNAc(2)Hex(1),HexNAc(1)Hex(1) 231.0743	S[+231][+365][+568]	1587.77	3	4761.3	4761.3	0	0.2	102	Specific	389.39	351.53	19.4	8.78	29	>tr|A0A0D5ISU6|A0A0D5ISU6_9BURK Putative fimV C-domain protein OS=Burkholderia dolosa AU0158 OX=350701 GN=AK34_4473 PE=4 SV=1	446	Nsco_NS_434_20203020_B_dolsa_HILIC1.63476.63476.3	controllerType=0 controllerNumber=1 scan=63476	156.277	Trypsin	B1	VGATLTVPALDANGSALAPASAGVAASGGAALAQHGASAPR	1164
38716:3	490	K.AADAGGSKPAAGAPAAPAAPAPVAVPAS[+568.212]AVS[+365.132][+231.074][+100.064]GSAA.Q	HexNAc(2)Hex(1),HexNAc(1)Hex(1) 231.0743 100.064	S[+100][+231][+365][+568]	1373.65	3	4118.95	4118.95	0	-0.4	149	CRagged	389.59	319.05	0	5.87	19	>tr|A0A0D5J0Z1|A0A0D5J0Z1_9BURK Outer membrane lipid asymmetry maintenance protein MlaD OS=Burkholderia dolosa AU0158 OX=350701 GN=mlaD PE=4 SV=1	1870	Nsco_NS_434_20203020_B_dolsa_HILIC2.35605.35605.3	controllerType=0 controllerNumber=1 scan=35605	103.912	Trypsin	B2	AADAGGSKPAAGAPAAPAAPAPVAVPASAVSGSAA	1264
72143:4	5	E.IAQVGAISANSDS[+365.132][+231.074][+100.064]S[+568.212][+100.064]IGDRIAEAMDK.V	HexNAc(1)Hex(1) 231.0743 100.064,HexNAc(2)Hex(1) 100.064	S[+100]*2[+231][+365][+568]	971.705	4	3883.8	3883.79	0	3.3	144	NRagged	390.06	390.06	0	7.85	34	>tr|A2WC83|A2WC83_9BURK 60 kDa chaperonin OS=Burkholderia dolosa AU0158 OX=350701 GN=groL PE=3 SV=1	4759	Nsco_NS_434_20203020_B_dolsa_HILIC1.67147.67147.4	controllerType=0 controllerNumber=1 scan=67147	163.941	Trypsin	B1	IAQVGAISANSDSSIGDRIAEAMDK	1364
17936:2	665	A.QASAPAADT[+162.053][+462.149]S[+365.132][+231.074]AAASAPAK.K	Hex(1) 462.1486,HexNAc(1)Hex(1) 231.0743	S[+231][+365], T[+162][+462]	1403.6	2	2806.2	2806.19	0	2.8	23	NRagged	390.13	293.88	0	6.01	33	>tr|A0A0D5J5Q7|A0A0D5J5Q7_9BURK Uncharacterized protein OS=Burkholderia dolosa AU0158 OX=350701 GN=AK34_2850 PE=4 SV=1	1986	Nsco_NS_434_20203020_B_dolsa_HILIC1.20891.20891.2	controllerType=0 controllerNumber=1 scan=20891	66.1849	Trypsin	B1	QASAPAADTSAAASAPAK	1220
49140:3	678	K.ASPPYAADKPIVVVSPPAAAAAPAS[+568.212]SASAAR.-	HexNAc(2)Hex(1)	S[+568]	1143.91	3	3429.73	3429.73	0	-0.3	291	Specific	390.39	311.16	26.65	7.98	4	>tr|A0A0D5IYA3|A0A0D5IYA3_9BURK PRC-barrel domain protein OS=Burkholderia dolosa AU0158 OX=350701 GN=AK34_802 PE=4 SV=1	1591	Nsco_NS_434_20203020_B_dolsa_HILIC1.48035.48035.3	controllerType=0 controllerNumber=1 scan=48035	124.979	Trypsin	B1	ASPPYAADKPIVVVSPPAAAAAPASSASAAR	568
21325:5	42	K.GVKPSKPATTTTSANTSGTTSAGTGSTSTAATAGTSATAPAAS[+568.212]APEAATKPAK.S	HexNAc(2)Hex(1)	S[+568]	1064.32	5	5317.58	5317.58	0	0.9	95	Specific	390.39	390.39	0.68	9.86	62	>tr|A0A0D5J0G4|A0A0D5J0G4_9BURK Helix-hairpin-helix motif family protein OS=Burkholderia dolosa AU0158 OX=350701 GN=AK34_1279 PE=4 SV=1	1241	Nsco_NS_434_20203020_B_dolsa_HILIC2.21691.21691.5	controllerType=0 controllerNumber=1 scan=21691	68.7682	Trypsin	B2	GVKPSKPATTTTSANTSGTTSAGTGSTSTAATAGTSATAPAASAPEAATKPAK	568
21313:5	34	K.GVKPSKPATTTTSANTSGTTSAGTGSTSTAATAGTSATAPAAS[+568.212]APEAATKPAK.S	HexNAc(2)Hex(1)	S[+568]	1064.32	5	5317.56	5317.58	0	-3.6	95	Specific	390.45	216.66	0.44	6.57	60	>tr|A0A0D5J0G4|A0A0D5J0G4_9BURK Helix-hairpin-helix motif family protein OS=Burkholderia dolosa AU0158 OX=350701 GN=AK34_1279 PE=4 SV=1	1241	Nsco_NS_434_20203020_B_dolsa_HILIC3.21456.21456.5	controllerType=0 controllerNumber=1 scan=21456	68.3435	Trypsin	B3	GVKPSKPATTTTSANTSGTTSAGTGSTSTAATAGTSATAPAASAPEAATKPAK	568
73221:4	16	R.TIGQTLEVDGPITSNDRLVANPS[+365.132][+231.074]DALANGDAVVVSTPTARPASGTAGAKS.-	HexNAc(1)Hex(1) 231.0743	S[+231][+365]	1365.68	4	5459.68	5458.68	1	-1.2	360	CRagged	390.67	291.61	2.4	8.7	42	>tr|A2WEQ1|A2WEQ1_9BURK Efflux transporter, RND family, MFP subunit OS=Burkholderia dolosa AU0158 OX=350701 GN=AK34_4099 PE=3 SV=1	3362	Nsco_NS_434_20203020_B_dolsa_HILIC1.68039.68039.4	controllerType=0 controllerNumber=1 scan=68039	165.82	Trypsin	B1	TIGQTLEVDGPITSNDRLVANPSDALANGDAVVVSTPTARPASGTAGAKS	596
30453:2	342	R.LNEHPQMPFAAS[+568.212]APSQK.Y	HexNAc(2)Hex(1)	S[+568]	1211.06	2	2421.11	2421.11	0	0	43	Specific	390.84	310.74	80.27	7.94	9	>tr|A2WBT2|A2WBT2_9BURK Uncharacterized protein OS=Burkholderia dolosa AU0158 OX=350701 GN=AK34_2140 PE=4 SV=1	4084	Nsco_NS_434_20203020_B_dolsa_HILIC3.28646.28646.2	controllerType=0 controllerNumber=1 scan=28646	87.4157	Trypsin	B3	LNEHPQMPFAASAPSQK	568
60424:3	207	R.EPAGASPGNGAS[+365.132][+231.074]QPRPSSLQQLLALK.N	HexNAc(1)Hex(1) 231.0743	S[+231][+365]	1058.2	3	3172.58	3170.57	2	0.5	245	Specific	391.86	391.86	0	10.87	19	>tr|A0A0D5ISU6|A0A0D5ISU6_9BURK Putative fimV C-domain protein OS=Burkholderia dolosa AU0158 OX=350701 GN=AK34_4473 PE=4 SV=1	446	Nsco_NS_434_20203020_B_dolsa_HILIC3.52697.52697.3	controllerType=0 controllerNumber=1 scan=52697	143.04	Trypsin	B3	EPAGASPGNGASQPRPSSLQQLLALK	596
34645:3	485	R.VSHIFIAAASS[+568.212]ASAADK.A	HexNAc(2)Hex(1)	S[+568]	739.029	3	2215.07	2214.07	1	0.8	274	Specific	392.02	204.5	0	7.54	10	>tr|A2W9K2|A2W9K2_9BURK Peptidylprolyl isomerase OS=Burkholderia dolosa AU0158 OX=350701 GN=AK34_1204 PE=4 SV=1	3176	Nsco_NS_434_20203020_B_dolsa_HILIC2.32293.32293.3	controllerType=0 controllerNumber=1 scan=32293	96.0606	Trypsin	B2	VSHIFIAAASSASAADK	568
05519:2	144	K.AAPADAAS[+568.212]SAAAGESR.W	HexNAc(2)Hex(1)	S[+568]	986.438	2	1971.87	1970.87	1	-1	519	Specific	392.09	299.41	0.8	6.99	19	>tr|A2W899|A2W899_9BURK Uroporphyrinogen-III synthase HemD family protein OS=Burkholderia dolosa AU0158 OX=350701 GN=AK34_661 PE=4 SV=1	3817	Nsco_NS_434_20203020_B_dolsa_HILIC3.7788.7788.2	controllerType=0 controllerNumber=1 scan=7788	32.6266	Trypsin	B3	AAPADAASSAAAGESR	568
34016:3	19	K.VAPPSADNGAS[+365.132][+231.074]QPQQFDPNRALQGK.T	HexNAc(1)Hex(1) 231.0743	S[+231][+365]	1064.17	3	3190.49	3189.48	1	0.5	50	Specific	392.14	108.62	7.2	6.74	75	>tr|A0A0D5IXZ2|A0A0D5IXZ2_9BURK Sporulation related domain protein OS=Burkholderia dolosa AU0158 OX=350701 GN=AK34_187 PE=4 SV=1	2026	Nsco_NS_434_20203020_B_dolsa_HILIC3.31524.31524.3	controllerType=0 controllerNumber=1 scan=31524	94.6091	Trypsin	B3	VAPPSADNGASQPQQFDPNRALQGK	596
00712:4	8	K.GSGAKPAS[+568.212]APKPAS[+365.132][+231.074]AAH.-	HexNAc(2)Hex(1),HexNAc(1)Hex(1) 231.0743	S[+231][+365][+568]	668.057	4	2669.21	2669.2	0	1.1	498	CRagged	392.89	370.07	11.03	6.12	41	>tr|A0A0D5J2T6|A0A0D5J2T6_9BURK PDZ domain-containing protein OS=Burkholderia dolosa AU0158 OX=350701 GN=AK34_245 PE=3 SV=1	877	Nsco_NS_434_20203020_B_dolsa_HILIC3.3670.3670.4	controllerType=0 controllerNumber=1 scan=3670	22.639	Trypsin	B3	GSGAKPASAPKPASAAH	1164
36804:3	14	V.APPSADNGAS[+365.132][+231.074][+100.064]QPQQFDPNRALQGK.T	HexNAc(1)Hex(1) 231.0743 100.064	S[+100][+231][+365]	1064.49	3	3191.47	3190.48	1	-3.6	51	NRagged	393.06	393.06	7.2	8.48	61	>tr|A0A0D5IXZ2|A0A0D5IXZ2_9BURK Sporulation related domain protein OS=Burkholderia dolosa AU0158 OX=350701 GN=AK34_187 PE=4 SV=1	2026	Nsco_NS_434_20203020_B_dolsa_HILIC1.37148.37148.3	controllerType=0 controllerNumber=1 scan=37148	100.753	Trypsin	B1	APPSADNGASQPQQFDPNRALQGK	696
48933:3	17	R.LVANPSDALANGDAVVVS[+568.212]TPTARPASGTAGAK.S	HexNAc(2)Hex(1)	S[+568]	1182.93	3	3546.77	3546.77	0	0.8	377	Specific	393.21	387.04	1.2	10.52	39	>tr|A2WEQ1|A2WEQ1_9BURK Efflux transporter, RND family, MFP subunit OS=Burkholderia dolosa AU0158 OX=350701 GN=AK34_4099 PE=3 SV=1	3362	Nsco_NS_434_20203020_B_dolsa_HILIC2.44086.44086.3	controllerType=0 controllerNumber=1 scan=44086	124.157	Trypsin	B2	LVANPSDALANGDAVVVSTPTARPASGTAGAK	568
01062:4	8	K.GSGAKPAS[+568.212]APKPAS[+162.053][+462.149]AAH.-	HexNAc(2)Hex(1),Hex(1) 462.1486	S[+162][+462][+568]	675.055	4	2697.2	2697.2	0	-0.4	498	CRagged	393.82	369.72	98.63	5.81	41	>tr|A0A0D5J2T6|A0A0D5J2T6_9BURK PDZ domain-containing protein OS=Burkholderia dolosa AU0158 OX=350701 GN=AK34_245 PE=3 SV=1	877	Nsco_NS_434_20203020_B_dolsa_HILIC3.3940.3940.4	controllerType=0 controllerNumber=1 scan=3940	23.3697	Trypsin	B3	GSGAKPASAPKPASAAH	1192
31462:2	1617	R.AVVDVPAPAS[+568.212]AASSSGSSPASASAR.A	HexNAc(2)Hex(1)	S[+568]	1384.65	2	2768.3	2768.3	0	0.2	478	Specific	393.96	302.86	1.2	7.95	4	>tr|A0A0D5IQY5|A0A0D5IQY5_9BURK Penicillin-binding protein 1C OS=Burkholderia dolosa AU0158 OX=350701 GN=pbpC PE=4 SV=1	1007	Nsco_NS_434_20203020_B_dolsa_HILIC3.29456.29456.2	controllerType=0 controllerNumber=1 scan=29456	89.43	Trypsin	B3	AVVDVPAPASAASSSGSSPASASAR	568
22373:2	14	V.APPSADNGAS[+568.212][+100.064]QPQQFDPNR.A	HexNAc(2)Hex(1) 100.064	S[+100][+568]	1333.09	2	2665.18	2665.19	0	-3.8	51	NRagged	394.33	343.54	34.35	5.89	61	>tr|A0A0D5IXZ2|A0A0D5IXZ2_9BURK Sporulation related domain protein OS=Burkholderia dolosa AU0158 OX=350701 GN=AK34_187 PE=4 SV=1	2026	Nsco_NS_434_20203020_B_dolsa_HILIC1.24750.24750.2	controllerType=0 controllerNumber=1 scan=24750	74.2793	Trypsin	B1	APPSADNGASQPQQFDPNR	668
43265:3	619	R.RTGSVSNAPGAFSAS[+568.212]GVYPIAER.V	HexNAc(2)Hex(1)	S[+568]	954.793	3	2862.36	2862.36	0	-0.2	229	Specific	394.56	279.19	1.38	8.06	9	>tr|A0A0D5J0X0|A0A0D5J0X0_9BURK Diguanylate cyclase domain protein OS=Burkholderia dolosa AU0158 OX=350701 GN=AK34_755 PE=4 SV=1	99	Nsco_NS_434_20203020_B_dolsa_HILIC2.39384.39384.3	controllerType=0 controllerNumber=1 scan=39384	112.977	Trypsin	B2	RTGSVSNAPGAFSASGVYPIAER	568
01235:3	8	K.GSGAKPAS[+568.212]APKPAS[+162.053][+462.149]AAH.-	HexNAc(2)Hex(1),Hex(1) 462.1486	S[+162][+462][+568]	899.739	3	2697.2	2697.2	0	1.2	498	CRagged	394.61	255.24	0	7.8	41	>tr|A0A0D5J2T6|A0A0D5J2T6_9BURK PDZ domain-containing protein OS=Burkholderia dolosa AU0158 OX=350701 GN=AK34_245 PE=3 SV=1	877	Nsco_NS_434_20203020_B_dolsa_HILIC3.4071.4071.3	controllerType=0 controllerNumber=1 scan=4071	23.6886	Trypsin	B3	GSGAKPASAPKPASAAH	1192
43265:3	745	K.AADAGGSKPAAGAPAAPAAPAPVAVPAS[+568.212]AVSGSAAQ.-	HexNAc(2)Hex(1)	S[+568]	1184.25	3	3550.74	3550.74	0	0.1	149	CRagged	396.29	128.43	17.73	5.9	13	>tr|A0A0D5J0Z1|A0A0D5J0Z1_9BURK Outer membrane lipid asymmetry maintenance protein MlaD OS=Burkholderia dolosa AU0158 OX=350701 GN=mlaD PE=4 SV=1	1870	Nsco_NS_434_20203020_B_dolsa_HILIC3.39035.39035.3	controllerType=0 controllerNumber=1 scan=39035	112.807	Trypsin	B3	AADAGGSKPAAGAPAAPAAPAPVAVPASAVSGSAAQ	568
66256:5	296	H.TATLLPDGT[+162.053][+462.149]VLVAGGAGAQS[+162.053][+462.149]SAELYHPDTK.T	Hex(1) 462.1486,Hex(1) 462.1486	S[+162][+462], T[+162][+462]	838.787	5	4189.91	4188.9	1	1.2	369	NRagged	396.4	396.4	1.2	7.13	13	>tr|A0A0D5IXZ7|A0A0D5IXZ7_9BURK Kelch motif family protein OS=Burkholderia dolosa AU0158 OX=350701 GN=AK34_5712 PE=4 SV=1	5365	Nsco_NS_434_20203020_B_dolsa_HILIC3.57238.57238.4	controllerType=0 controllerNumber=1 scan=57238	152.917	Trypsin	B3	TATLLPDGTVLVAGGAGAQSSAELYHPDTK	1248
19698:5	17	K.GVKPSKPATTTTSANTSGTTS[+568.212]AGTGSTSTAATAGTSATAPAASAPEAATKPAK.S	HexNAc(2)Hex(1)	S[+568]	1064.32	5	5317.57	5317.58	0	-1.7	95	Specific	396.63	340.8	0	7.29	90	>tr|A0A0D5J0G4|A0A0D5J0G4_9BURK Helix-hairpin-helix motif family protein OS=Burkholderia dolosa AU0158 OX=350701 GN=AK34_1279 PE=4 SV=1	1241	Nsco_NS_434_20203020_B_dolsa_HILIC1.22423.22423.5	controllerType=0 controllerNumber=1 scan=22423	69.3546	Trypsin	B1	GVKPSKPATTTTSANTSGTTSAGTGSTSTAATAGTSATAPAASAPEAATKPAK	568
35424:3	19	V.APPSADNGAS[+365.132][+231.074][+100.064]QPQQFDPNRALQGK.T	HexNAc(1)Hex(1) 231.0743 100.064	S[+100][+231][+365]	1064.16	3	3190.47	3190.48	0	-2.8	51	NRagged	396.85	25.57	22.57	3.85	75	>tr|A0A0D5IXZ2|A0A0D5IXZ2_9BURK Sporulation related domain protein OS=Burkholderia dolosa AU0158 OX=350701 GN=AK34_187 PE=4 SV=1	2026	Nsco_NS_434_20203020_B_dolsa_HILIC3.32652.32652.3	controllerType=0 controllerNumber=1 scan=32652	97.3306	Trypsin	B3	APPSADNGASQPQQFDPNRALQGK	696
09640:3	17	K.AAAAAAASADAGASAPAAAS[+568.212]S[+365.132][+231.074]T[+365.132][+231.074]K.A	HexNAc(2)Hex(1),HexNAc(1)Hex(1) 231.0743,HexNAc(1)Hex(1) 231.0743	S[+231][+365][+568], T[+231][+365]	1208.19	3	3622.55	3620.53	2	1.2	157	Specific	398.12	398.12	0	9.23	90	>tr|A0A0D5J0G4|A0A0D5J0G4_9BURK Helix-hairpin-helix motif family protein OS=Burkholderia dolosa AU0158 OX=350701 GN=AK34_1279 PE=4 SV=1	1241	Nsco_NS_434_20203020_B_dolsa_HILIC1.12624.12624.3	controllerType=0 controllerNumber=1 scan=12624	45.7174	Trypsin	B1	AAAAAAASADAGASAPAAASSTK	1760
33891:3	342	R.LNEHPQMPFAASAPS[+365.132][+231.074]QK.Y	HexNAc(1)Hex(1) 231.0743	S[+231][+365]	817.04	3	2449.11	2449.11	0	-0.4	43	Specific	398.33	398.33	12.45	9.7	9	>tr|A2WBT2|A2WBT2_9BURK Uncharacterized protein OS=Burkholderia dolosa AU0158 OX=350701 GN=AK34_2140 PE=4 SV=1	4084	Nsco_NS_434_20203020_B_dolsa_HILIC3.31426.31426.3	controllerType=0 controllerNumber=1 scan=31426	94.3619	Trypsin	B3	LNEHPQMPFAASAPSQK	596
01018:4	5	K.GSGAKPAS[+365.132][+231.074]APKPAS[+568.212]AAH.-	HexNAc(1)Hex(1) 231.0743,HexNAc(2)Hex(1)	S[+231][+365][+568]	668.057	4	2669.21	2669.2	0	0.9	498	CRagged	399.54	368.01	8.4	6.03	46	>tr|A0A0D5J2T6|A0A0D5J2T6_9BURK PDZ domain-containing protein OS=Burkholderia dolosa AU0158 OX=350701 GN=AK34_245 PE=3 SV=1	877	Nsco_NS_434_20203020_B_dolsa_HILIC2.4024.4024.4	controllerType=0 controllerNumber=1 scan=4024	23.3283	Trypsin	B2	GSGAKPASAPKPASAAH	1164
70021:5	227	D.S[+568.212][+100.064]VVVEPVPT[+568.212][+100.064]PHVPAVELPGDTAAAMRDTDAPAEPGAAQR.V	HexNAc(2)Hex(1) 100.064,HexNAc(2)Hex(1) 100.064	S[+100][+568], T[+100][+568]	1052.31	5	5257.51	5255.52	2	-3	69	NRagged	399.94	399.94	3.43	8.47	10	>tr|A0A0D5J5W8|A0A0D5J5W8_9BURK Uncharacterized protein OS=Burkholderia dolosa AU0158 OX=350701 GN=AK34_615 PE=4 SV=1	326	Nsco_NS_434_20203020_B_dolsa_HILIC1.65340.65340.5	controllerType=0 controllerNumber=1 scan=65340	160.101	Trypsin	B1	SVVVEPVPTPHVPAVELPGDTAAAMRDTDAPAEPGAAQR	1336
27108:4	21	W.FC[+57.021]SGC[+57.021]PHNTS[+568.212][+100.064]T[+568.212]NVPEGSR.A	HexNAc(2)Hex(1) 100.064,HexNAc(2)Hex(1)	C[+57]*2, S[+100][+568], T[+568]	811.835	4	3244.32	3243.33	1	-5.2	460	NRagged	400.08	400.08	1.2	7.19	29	>tr|A2W5U7|A2W5U7_9BURK Indolepyruvate ferredoxin oxidoreductase OS=Burkholderia dolosa AU0158 OX=350701 GN=AK34_2836 PE=4 SV=1	3230	Nsco_NS_434_20203020_B_dolsa_HILIC3.26050.26050.3	controllerType=0 controllerNumber=1 scan=26050	80.5762	Trypsin	B3	FCSGCPHNTSTNVPEGSR	1236
49294:3	660	K.ASPPYAADKPIVVVSPPAAAAAPAS[+365.132][+231.074]SASAAR.-	HexNAc(1)Hex(1) 231.0743	S[+231][+365]	1153.24	3	3457.72	3457.72	0	-2	291	Specific	400.44	400.44	2.4	9.8	5	>tr|A0A0D5IYA3|A0A0D5IYA3_9BURK PRC-barrel domain protein OS=Burkholderia dolosa AU0158 OX=350701 GN=AK34_802 PE=4 SV=1	1591	Nsco_NS_434_20203020_B_dolsa_HILIC3.43889.43889.3	controllerType=0 controllerNumber=1 scan=43889	123.99	Trypsin	B3	ASPPYAADKPIVVVSPPAAAAAPASSASAAR	596
73633:3	509	K.RAAIAAAAS[+365.132][+231.074]ELLPALTQPAAPPATDAQR.V	HexNAc(1)Hex(1) 231.0743	S[+231][+365]	1114.24	3	3340.7	3338.7	2	0.3	550	Specific	400.86	364.03	3.75	9.97	4	>tr|A0A0D5IS36|A0A0D5IS36_9BURK MMPL family protein OS=Burkholderia dolosa AU0158 OX=350701 GN=AK34_4980 PE=4 SV=1	5382	Nsco_NS_434_20203020_B_dolsa_HILIC2.63801.63801.3	controllerType=0 controllerNumber=1 scan=63801	166.101	Trypsin	B2	RAAIAAAASELLPALTQPAAPPATDAQR	596
12900:2	665	A.QAS[+162.053][+462.149]APAADT[+162.053][+462.149]SAAASAPAKK.D	Hex(1) 462.1486,Hex(1) 462.1486	S[+162][+462], T[+162][+462]	1481.65	2	2962.29	2962.28	0	2.7	23	NRagged	400.87	286.89	3.7	6.96	33	>tr|A0A0D5J5Q7|A0A0D5J5Q7_9BURK Uncharacterized protein OS=Burkholderia dolosa AU0158 OX=350701 GN=AK34_2850 PE=4 SV=1	1986	Nsco_NS_434_20203020_B_dolsa_HILIC1.16327.16327.2	controllerType=0 controllerNumber=1 scan=16327	55.6514	Trypsin	B1	QASAPAADTSAAASAPAKK	1248
61634:4	67	R.PSMFFPSATQTAPAAAGGAS[+568.212]GTGATPT[+568.212]AGNVPAAAPGAAPTTTAPAAQAQLVK.F	HexNAc(2)Hex(1),HexNAc(2)Hex(1)	S[+568], T[+568]	1479.21	4	5913.83	5913.81	0	3.6	30	Specific	400.99	400.99	0	7.98	19	>tr|A2W6E8|A2W6E8_9BURK Membrane protein insertase YidC OS=Burkholderia dolosa AU0158 OX=350701 GN=yidC PE=3 SV=1	3870	Nsco_NS_434_20203020_B_dolsa_HILIC3.53653.53653.4	controllerType=0 controllerNumber=1 scan=53653	145.164	Trypsin	B3	PSMFFPSATQTAPAAAGGASGTGATPTAGNVPAAAPGAAPTTTAPAAQAQLVK	1136
36101:3	14	V.APPSADNGAS[+365.132][+231.074][+100.064]QPQQFDPNRALQGK.T	HexNAc(1)Hex(1) 231.0743 100.064	S[+100][+231][+365]	1064.16	3	3190.46	3190.48	0	-4.5	51	NRagged	401.02	389.89	23.56	8.59	61	>tr|A0A0D5IXZ2|A0A0D5IXZ2_9BURK Sporulation related domain protein OS=Burkholderia dolosa AU0158 OX=350701 GN=AK34_187 PE=4 SV=1	2026	Nsco_NS_434_20203020_B_dolsa_HILIC1.36568.36568.3	controllerType=0 controllerNumber=1 scan=36568	99.5394	Trypsin	B1	APPSADNGASQPQQFDPNRALQGK	696
41577:3	568	G.AAPAAAPS[+365.132][+231.074][+100.064]AAAAPVAPS[+568.212][+100.064]AAEAAQPTGGAASTK.G	HexNAc(1)Hex(1) 231.0743 100.064,HexNAc(2)Hex(1) 100.064	S[+100]*2[+231][+365][+568]	1356.98	3	4068.91	4066.92	2	-3.9	40	NRagged	401.31	86.39	1.2	3.76	13	>tr|A0A0D5J216|A0A0D5J216_9BURK Peptidase M48 family protein OS=Burkholderia dolosa AU0158 OX=350701 GN=AK34_3146 PE=3 SV=1	4966	Nsco_NS_434_20203020_B_dolsa_HILIC1.41066.41066.3	controllerType=0 controllerNumber=1 scan=41066	108.953	Trypsin	B1	AAPAAAPSAAAAPVAPSAAEAAQPTGGAASTK	1364
36096:3	14	V.APPSADNGAS[+365.132][+231.074][+100.064]QPQQFDPNRALQGK.T	HexNAc(1)Hex(1) 231.0743 100.064	S[+100][+231][+365]	1064.16	3	3190.46	3190.48	0	-4.5	51	NRagged	401.36	401.36	24.2	8.59	61	>tr|A0A0D5IXZ2|A0A0D5IXZ2_9BURK Sporulation related domain protein OS=Burkholderia dolosa AU0158 OX=350701 GN=AK34_187 PE=4 SV=1	2026	Nsco_NS_434_20203020_B_dolsa_HILIC1.36564.36564.3	controllerType=0 controllerNumber=1 scan=36564	99.5285	Trypsin	B1	APPSADNGASQPQQFDPNRALQGK	696
69800:4	31	R.TIGQTLEVDGPITSNDRLVANPSDALANGDAVVVSTPTARPAS[+365.132][+231.074]GTAGAKS.-	HexNAc(1)Hex(1) 231.0743	S[+231][+365]	1365.42	4	5458.67	5458.68	0	-2.7	360	CRagged	401.4	401.4	9.62	8.23	32	>tr|A2WEQ1|A2WEQ1_9BURK Efflux transporter, RND family, MFP subunit OS=Burkholderia dolosa AU0158 OX=350701 GN=AK34_4099 PE=3 SV=1	3362	Nsco_NS_434_20203020_B_dolsa_HILIC3.60093.60093.4	controllerType=0 controllerNumber=1 scan=60093	159.193	Trypsin	B3	TIGQTLEVDGPITSNDRLVANPSDALANGDAVVVSTPTARPASGTAGAKS	596
06995:4	100	V.ADQM[+15.995]QMLGGRGGS[+365.132][+231.074][+100.064]GGS[+162.053][+462.149]GGGDEGGYGGGYGGGGRGEQAER.G	HexNAc(1)Hex(1) 231.0743 100.064,Hex(1) 462.1486	M[+16], S[+100][+162][+231][+365][+462]	1232.5	4	4926.99	4925.98	1	0	102	NRagged	401.64	35.02	0	5.53	15	>tr|A2W7E7|A2W7E7_9BURK Single-stranded DNA-binding protein OS=Burkholderia dolosa AU0158 OX=350701 GN=ssb PE=3 SV=1	2874	Nsco_NS_434_20203020_B_dolsa_HILIC2.9151.9151.4	controllerType=0 controllerNumber=1 scan=9151	36.106	Trypsin	B2	ADQMQMLGGRGGSGGSGGGDEGGYGGGYGGGGRGEQAER	1320
02089:3	43	A.PWS[+365.132][+231.074][+100.064]AGKEFEGGNT[+365.132][+231.074]GHRPGT[+162.053][+462.149]K.G	HexNAc(1)Hex(1) 231.0743 100.064,HexNAc(1)Hex(1) 231.0743,Hex(1) 462.1486	S[+100][+231][+365], T[+162][+231][+365][+462]	1344.91	3	4032.71	4029.7	3	0	160	NRagged	401.84	9.16	1.2	4.73	22	>tr|A2W8Y7|A2W8Y7_9BURK Glutamine synthetase OS=Burkholderia dolosa AU0158 OX=350701 GN=glnA PE=3 SV=1	2944	Nsco_NS_434_20203020_B_dolsa_HILIC3.4756.4756.3	controllerType=0 controllerNumber=1 scan=4756	25.5204	Trypsin	B3	PWSAGKEFEGGNTGHRPGTK	1916
30022:3	33	K.LAPPAVANADAAADSGDASS[+568.212]SASAGAR.F	HexNAc(2)Hex(1)	S[+568]	980.446	3	2939.32	2939.32	0	-0.2	185	Specific	402.31	387.78	8.17	9.36	17	>tr|A0A0D5IV12|A0A0D5IV12_9BURK Sporulation related domain protein OS=Burkholderia dolosa AU0158 OX=350701 GN=AK34_4465 PE=4 SV=1	5589	Nsco_NS_434_20203020_B_dolsa_HILIC2.28608.28608.3	controllerType=0 controllerNumber=1 scan=28608	87.0041	Trypsin	B2	LAPPAVANADAAADSGDASSSASAGAR	568
61634:3	111	R.EPAGASPGNGASQPRPS[+568.212]SLQQLLALK.N	HexNAc(2)Hex(1)	S[+568]	1048.53	3	3143.58	3142.57	1	0	245	Specific	402.7	402.7	1.2	10.7	29	>tr|A0A0D5ISU6|A0A0D5ISU6_9BURK Putative fimV C-domain protein OS=Burkholderia dolosa AU0158 OX=350701 GN=AK34_4473 PE=4 SV=1	446	Nsco_NS_434_20203020_B_dolsa_HILIC1.58316.58316.3	controllerType=0 controllerNumber=1 scan=58316	145.526	Trypsin	B1	EPAGASPGNGASQPRPSSLQQLLALK	568
44626:4	19	K.QQQQQQQAANAS[+568.212]KPTSSATAAAAAKPPSANDANTGYFLQVGAYK.T	HexNAc(2)Hex(1)	S[+568]	1262.6	4	5047.39	5047.4	0	-2.8	176	Specific	402.95	251.88	1.7	6.89	75	>tr|A0A0D5IXZ2|A0A0D5IXZ2_9BURK Sporulation related domain protein OS=Burkholderia dolosa AU0158 OX=350701 GN=AK34_187 PE=4 SV=1	2026	Nsco_NS_434_20203020_B_dolsa_HILIC3.40121.40121.4	controllerType=0 controllerNumber=1 scan=40121	115.321	Trypsin	B3	QQQQQQQAANASKPTSSATAAAAAKPPSANDANTGYFLQVGAYK	568
20723:3	1559	K.AIDAPIPAS[+568.212]ADTAGKGNGGAR.-	HexNAc(2)Hex(1)	S[+568]	826.734	3	2478.19	2478.18	0	1	93	Specific	403.17	366.01	65.34	7.6	1	>tr|A2WCY2|A2WCY2_9BURK Cell division protein FtsL OS=Burkholderia dolosa AU0158 OX=350701 GN=ftsL PE=3 SV=1	3066	Nsco_NS_434_20203020_B_dolsa_HILIC3.20986.20986.3	controllerType=0 controllerNumber=1 scan=20986	67.1388	Trypsin	B3	AIDAPIPASADTAGKGNGGAR	568
31408:2	304	R.LNEHPQMPFAAS[+568.212]APSQK.Y	HexNAc(2)Hex(1)	S[+568]	1211.06	2	2421.11	2421.11	0	-0.1	43	Specific	403.47	308.23	91.11	7.89	13	>tr|A2WBT2|A2WBT2_9BURK Uncharacterized protein OS=Burkholderia dolosa AU0158 OX=350701 GN=AK34_2140 PE=4 SV=1	4084	Nsco_NS_434_20203020_B_dolsa_HILIC2.29673.29673.2	controllerType=0 controllerNumber=1 scan=29673	89.735	Trypsin	B2	LNEHPQMPFAASAPSQK	568
48446:3	660	K.ASPPYAADKPIVVVSPPAAAAAPAS[+365.132][+231.074]SASAAR.-	HexNAc(1)Hex(1) 231.0743	S[+231][+365]	1153.24	3	3457.72	3457.72	0	-0.6	291	Specific	403.64	403.64	2.4	10.42	5	>tr|A0A0D5IYA3|A0A0D5IYA3_9BURK PRC-barrel domain protein OS=Burkholderia dolosa AU0158 OX=350701 GN=AK34_802 PE=4 SV=1	1591	Nsco_NS_434_20203020_B_dolsa_HILIC3.43208.43208.3	controllerType=0 controllerNumber=1 scan=43208	122.522	Trypsin	B3	ASPPYAADKPIVVVSPPAAAAAPASSASAAR	596
56548:3	603	P.AT[+365.132][+231.074]VPASGTIAAAPGAAAAS[+568.212]APAVAGAPSAGLPATTVR.M	HexNAc(1)Hex(1) 231.0743,HexNAc(2)Hex(1)	S[+568], T[+231][+365]	1436.37	3	4307.09	4307.1	0	-2.9	30	NRagged	403.77	360.53	6.57	5.69	16	>tr|A0A0D5IZR5|A0A0D5IZR5_9BURK Cyclic di-GMP-binding protein OS=Burkholderia dolosa AU0158 OX=350701 GN=AK34_1798 PE=3 SV=1	5572	Nsco_NS_434_20203020_B_dolsa_HILIC3.49716.49716.3	controllerType=0 controllerNumber=1 scan=49716	136.53	Trypsin	B3	ATVPASGTIAAAPGAAAASAPAVAGAPSAGLPATTVR	1164
68077:3	111	K.VGATLTVPALDANGSALAPASAGVAAS[+568.212]GGAALAQHGAS[+365.132][+231.074]APR.A	HexNAc(2)Hex(1),HexNAc(1)Hex(1) 231.0743	S[+231][+365][+568]	1588.1	3	4762.29	4761.3	1	-1.1	102	Specific	404.03	158.44	0	7.28	29	>tr|A0A0D5ISU6|A0A0D5ISU6_9BURK Putative fimV C-domain protein OS=Burkholderia dolosa AU0158 OX=350701 GN=AK34_4473 PE=4 SV=1	446	Nsco_NS_434_20203020_B_dolsa_HILIC1.63794.63794.3	controllerType=0 controllerNumber=1 scan=63794	156.964	Trypsin	B1	VGATLTVPALDANGSALAPASAGVAASGGAALAQHGASAPR	1164
44192:3	45	R.TISWSQPAAAAEAPPAS[+568.212]AASATPATR.A	HexNAc(2)Hex(1)	S[+568]	1017.15	3	3049.45	3049.45	0	0.3	1798	Specific	404.87	359.87	7.2	8.47	28	>tr|A0A0D5IRJ2|A0A0D5IRJ2_9BURK MG2 domain protein OS=Burkholderia dolosa AU0158 OX=350701 GN=AK34_3866 PE=4 SV=1	1593	Nsco_NS_434_20203020_B_dolsa_HILIC3.39762.39762.3	controllerType=0 controllerNumber=1 scan=39762	114.439	Trypsin	B3	TISWSQPAAAAEAPPASAASATPATR	568
04691:2	513	R.AAQTASAPAADS[+365.132][+231.074]AAR.L	HexNAc(1)Hex(1) 231.0743	S[+231][+365]	977.942	2	1954.88	1954.87	0	1.9	152	Specific	405	266.1	0	7.11	10	>tr|A0A0D5J5T0|A0A0D5J5T0_9BURK Outer membrane protein assembly factor BamE OS=Burkholderia dolosa AU0158 OX=350701 GN=bamE PE=3 SV=1	244	Nsco_NS_434_20203020_B_dolsa_HILIC2.7179.7179.2	controllerType=0 controllerNumber=1 scan=7179	31.3339	Trypsin	B2	AAQTASAPAADSAAR	596
20050:5	17	K.GVKPSKPATTTTSANTSGTTSAGTGSTSTAATAGTSATAPAAS[+365.132][+231.074]APEAATKPAK.S	HexNAc(1)Hex(1) 231.0743	S[+231][+365]	1069.92	5	5345.57	5345.57	0	-0.2	95	Specific	405.96	405.96	2	9.5	90	>tr|A0A0D5J0G4|A0A0D5J0G4_9BURK Helix-hairpin-helix motif family protein OS=Burkholderia dolosa AU0158 OX=350701 GN=AK34_1279 PE=4 SV=1	1241	Nsco_NS_434_20203020_B_dolsa_HILIC1.22722.22722.5	controllerType=0 controllerNumber=1 scan=22722	70.0279	Trypsin	B1	GVKPSKPATTTTSANTSGTTSAGTGSTSTAATAGTSATAPAASAPEAATKPAK	596
01683:4	11	K.GSGAKPAS[+162.053][+462.149]APKPAS[+568.212]AAH.-	Hex(1) 462.1486,HexNAc(2)Hex(1)	S[+162][+462][+568]	675.057	4	2697.21	2697.2	0	2.3	498	CRagged	406.19	378.66	97.04	6.92	45	>tr|A0A0D5J2T6|A0A0D5J2T6_9BURK PDZ domain-containing protein OS=Burkholderia dolosa AU0158 OX=350701 GN=AK34_245 PE=3 SV=1	877	Nsco_NS_434_20203020_B_dolsa_HILIC1.4853.4853.4	controllerType=0 controllerNumber=1 scan=4853	27.4155	Trypsin	B1	GSGAKPASAPKPASAAH	1192
46818:3	31	R.LVANPSDALANGDAVVVS[+568.212]TPTARPASGTAGAKS.-	HexNAc(2)Hex(1)	S[+568]	1212.27	3	3634.78	3633.8	1	-4.7	377	CRagged	406.31	377.26	1.2	8.72	32	>tr|A2WEQ1|A2WEQ1_9BURK Efflux transporter, RND family, MFP subunit OS=Burkholderia dolosa AU0158 OX=350701 GN=AK34_4099 PE=3 SV=1	3362	Nsco_NS_434_20203020_B_dolsa_HILIC3.41913.41913.3	controllerType=0 controllerNumber=1 scan=41913	119.529	Trypsin	B3	LVANPSDALANGDAVVVSTPTARPASGTAGAKS	568
47544:3	333	K.AADAGGSKPAAGAPAAPAAPAPVAVPAS[+365.132][+231.074]AVSGSAAQ.-	HexNAc(1)Hex(1) 231.0743	S[+231][+365]	1193.58	3	3578.74	3578.73	0	0.5	149	CRagged	406.67	406.67	7.2	10.11	18	>tr|A0A0D5J0Z1|A0A0D5J0Z1_9BURK Outer membrane lipid asymmetry maintenance protein MlaD OS=Burkholderia dolosa AU0158 OX=350701 GN=mlaD PE=4 SV=1	1870	Nsco_NS_434_20203020_B_dolsa_HILIC1.46236.46236.3	controllerType=0 controllerNumber=1 scan=46236	120.133	Trypsin	B1	AADAGGSKPAAGAPAAPAAPAPVAVPASAVSGSAAQ	596
44318:3	635	R.RTGSVSNAPGAFS[+568.212]ASGVYPIAER.V	HexNAc(2)Hex(1)	S[+568]	954.793	3	2862.36	2862.36	0	0.1	229	Specific	407.1	363.11	2.4	8.43	8	>tr|A0A0D5J0X0|A0A0D5J0X0_9BURK Diguanylate cyclase domain protein OS=Burkholderia dolosa AU0158 OX=350701 GN=AK34_755 PE=4 SV=1	99	Nsco_NS_434_20203020_B_dolsa_HILIC1.43425.43425.3	controllerType=0 controllerNumber=1 scan=43425	114.048	Trypsin	B1	RTGSVSNAPGAFSASGVYPIAER	568
20256:6	17	K.GVKPSKPATTTTSANTSGTTSAGTGSTS[+365.132][+231.074]TAATAGTSATAPAASAPEAATKPAK.S	HexNAc(1)Hex(1) 231.0743	S[+231][+365]	891.936	6	5346.58	5345.57	1	0.2	95	Specific	407.79	407.79	0	9.09	90	>tr|A0A0D5J0G4|A0A0D5J0G4_9BURK Helix-hairpin-helix motif family protein OS=Burkholderia dolosa AU0158 OX=350701 GN=AK34_1279 PE=4 SV=1	1241	Nsco_NS_434_20203020_B_dolsa_HILIC1.22947.22947.6	controllerType=0 controllerNumber=1 scan=22947	70.5471	Trypsin	B1	GVKPSKPATTTTSANTSGTTSAGTGSTSTAATAGTSATAPAASAPEAATKPAK	596
22430:5	34	K.GVKPSKPATTTTSANTS[+365.132][+231.074]GTTSAGTGSTSTAATAGTSATAPAASAPEAATKPAK.S	HexNAc(1)Hex(1) 231.0743	S[+231][+365]	1070.12	5	5346.58	5345.57	1	0.2	95	Specific	407.94	407.94	0	10.05	60	>tr|A0A0D5J0G4|A0A0D5J0G4_9BURK Helix-hairpin-helix motif family protein OS=Burkholderia dolosa AU0158 OX=350701 GN=AK34_1279 PE=4 SV=1	1241	Nsco_NS_434_20203020_B_dolsa_HILIC3.22401.22401.5	controllerType=0 controllerNumber=1 scan=22401	70.7926	Trypsin	B3	GVKPSKPATTTTSANTSGTTSAGTGSTSTAATAGTSATAPAASAPEAATKPAK	596
62072:4	69	R.SHGRPSM[+15.995]FFPSATQTAPAAAGGAS[+568.212]GTGATPTAGNVPAAAPGAAPTTTAPAAQAQLVK.F	HexNAc(2)Hex(1)	M[+16], S[+568]	1450.46	4	5798.81	5798.81	0	-0.4	26	Specific	407.96	145.02	0	6.31	23	>tr|A2W6E8|A2W6E8_9BURK Membrane protein insertase YidC OS=Burkholderia dolosa AU0158 OX=350701 GN=yidC PE=3 SV=1	3870	Nsco_NS_434_20203020_B_dolsa_HILIC1.58669.58669.2	controllerType=0 controllerNumber=1 scan=58669	146.236	Trypsin	B1	SHGRPSMFFPSATQTAPAAAGGASGTGATPTAGNVPAAAPGAAPTTTAPAAQAQLVK	568
45628:5	14	K.QQQQQQQAANASKPTS[+568.212][+100.064]SATAAAAAKPPSANDANTGYFLQVGAYKTEGDAEQQR.A	HexNAc(2)Hex(1) 100.064	S[+100][+568]	1233.78	5	6164.89	6161.9	3	-4.6	176	Specific	408.58	408.58	0	9.45	61	>tr|A0A0D5IXZ2|A0A0D5IXZ2_9BURK Sporulation related domain protein OS=Burkholderia dolosa AU0158 OX=350701 GN=AK34_187 PE=4 SV=1	2026	Nsco_NS_434_20203020_B_dolsa_HILIC1.44489.44489.5	controllerType=0 controllerNumber=1 scan=44489	116.266	Trypsin	B1	QQQQQQQAANASKPTSSATAAAAAKPPSANDANTGYFLQVGAYKTEGDAEQQR	668
40809:3	977	A.ADTGTPPAGAAPAAAPSAAAAPVAPS[+365.132][+231.074]AAEAAQPTGGAASTK.G	HexNAc(1)Hex(1) 231.0743	S[+231][+365]	1355.98	3	4065.92	4065.93	0	-1	31	NRagged	408.69	399.61	38.83	7.89	9	>tr|A0A0D5J216|A0A0D5J216_9BURK Peptidase M48 family protein OS=Burkholderia dolosa AU0158 OX=350701 GN=AK34_3146 PE=3 SV=1	4966	Nsco_NS_434_20203020_B_dolsa_HILIC3.37003.37003.3	controllerType=0 controllerNumber=1 scan=37003	107.578	Trypsin	B3	ADTGTPPAGAAPAAAPSAAAAPVAPSAAEAAQPTGGAASTK	596
48112:3	660	K.ASPPYAADKPIVVVSPPAAAAAPAS[+568.212]SASAAR.-	HexNAc(2)Hex(1)	S[+568]	1143.91	3	3429.73	3429.73	0	0.9	291	Specific	409.12	409.12	2.4	10.74	5	>tr|A0A0D5IYA3|A0A0D5IYA3_9BURK PRC-barrel domain protein OS=Burkholderia dolosa AU0158 OX=350701 GN=AK34_802 PE=4 SV=1	1591	Nsco_NS_434_20203020_B_dolsa_HILIC3.42958.42958.3	controllerType=0 controllerNumber=1 scan=42958	121.969	Trypsin	B3	ASPPYAADKPIVVVSPPAAAAAPASSASAAR	568
38766:3	490	K.AADAGGSKPAAGAPAAPAAPAPVAVPAS[+365.132][+231.074][+100.064]AVS[+568.212]GSAA.Q	HexNAc(1)Hex(1) 231.0743 100.064,HexNAc(2)Hex(1)	S[+100][+231][+365][+568]	1373.65	3	4118.95	4118.95	0	-0.4	149	CRagged	409.9	340.99	0	5.78	19	>tr|A0A0D5J0Z1|A0A0D5J0Z1_9BURK Outer membrane lipid asymmetry maintenance protein MlaD OS=Burkholderia dolosa AU0158 OX=350701 GN=mlaD PE=4 SV=1	1870	Nsco_NS_434_20203020_B_dolsa_HILIC2.35643.35643.3	controllerType=0 controllerNumber=1 scan=35643	104.015	Trypsin	B2	AADAGGSKPAAGAPAAPAAPAPVAVPASAVSGSAA	1264
11380:3	42	K.AAAAAAASADAGASAPAAAS[+162.053][+462.149]S[+568.212]T[+568.212]K.A	Hex(1) 462.1486,HexNAc(2)Hex(1),HexNAc(2)Hex(1)	S[+162][+462][+568], T[+568]	1207.85	3	3621.53	3620.53	1	-2.1	157	Specific	409.98	409.98	0	8.2	62	>tr|A0A0D5J0G4|A0A0D5J0G4_9BURK Helix-hairpin-helix motif family protein OS=Burkholderia dolosa AU0158 OX=350701 GN=AK34_1279 PE=4 SV=1	1241	Nsco_NS_434_20203020_B_dolsa_HILIC2.13138.13138.3	controllerType=0 controllerNumber=1 scan=13138	46.5954	Trypsin	B2	AAAAAAASADAGASAPAAASSTK	1760
36297:3	19	V.APPSADNGAS[+365.132][+231.074][+100.064]QPQQFDPNRALQGK.T	HexNAc(1)Hex(1) 231.0743 100.064	S[+100][+231][+365]	1064.16	3	3190.47	3190.48	0	-3.7	51	NRagged	410.55	410.55	23.4	8.59	75	>tr|A0A0D5IXZ2|A0A0D5IXZ2_9BURK Sporulation related domain protein OS=Burkholderia dolosa AU0158 OX=350701 GN=AK34_187 PE=4 SV=1	2026	Nsco_NS_434_20203020_B_dolsa_HILIC3.33365.33365.3	controllerType=0 controllerNumber=1 scan=33365	99.0042	Trypsin	B3	APPSADNGASQPQQFDPNRALQGK	696
48770:2	412	Q.AQIGSSTSYFNTS[+568.212][+100.064]GNGSSNQIAAR.V	HexNAc(2)Hex(1) 100.064	S[+100][+568]	1545.21	2	3089.41	3086.4	3	-0.8	356	NRagged	410.65	374.17	0	4.83	7	>tr|A2WGS4|A2WGS4_9BURK Gram-negative porin family protein OS=Burkholderia dolosa AU0158 OX=350701 GN=AK34_3251 PE=4 SV=1	3246	Nsco_NS_434_20203020_B_dolsa_HILIC1.47625.47625.2	controllerType=0 controllerNumber=1 scan=47625	123.9	Trypsin	B1	AQIGSSTSYFNTSGNGSSNQIAAR	668
38962:3	333	K.AADAGGSKPAAGAPAAPAAPAPVAVPAS[+568.212]AVS[+365.132][+231.074][+100.064]GSAA.Q	HexNAc(2)Hex(1),HexNAc(1)Hex(1) 231.0743 100.064	S[+100][+231][+365][+568]	1373.66	3	4118.95	4118.95	0	-0.1	149	CRagged	410.99	335.59	0	7.24	18	>tr|A0A0D5J0Z1|A0A0D5J0Z1_9BURK Outer membrane lipid asymmetry maintenance protein MlaD OS=Burkholderia dolosa AU0158 OX=350701 GN=mlaD PE=4 SV=1	1870	Nsco_NS_434_20203020_B_dolsa_HILIC1.38926.38926.3	controllerType=0 controllerNumber=1 scan=38926	104.446	Trypsin	B1	AADAGGSKPAAGAPAAPAAPAPVAVPASAVSGSAA	1264
58569:3	503	P.ATVPASGTIAAAPGAAAAS[+365.132][+231.074]APAVAGAPS[+568.212]AGLPATTVR.M	HexNAc(1)Hex(1) 231.0743,HexNAc(2)Hex(1)	S[+231][+365][+568]	1437.04	3	4309.1	4307.1	2	-1.9	30	NRagged	411.22	411.22	0	8.4	17	>tr|A0A0D5IZR5|A0A0D5IZR5_9BURK Cyclic di-GMP-binding protein OS=Burkholderia dolosa AU0158 OX=350701 GN=AK34_1798 PE=3 SV=1	5572	Nsco_NS_434_20203020_B_dolsa_HILIC1.55862.55862.3	controllerType=0 controllerNumber=1 scan=55862	140.713	Trypsin	B1	ATVPASGTIAAAPGAAAASAPAVAGAPSAGLPATTVR	1164
75985:5	223	K.VFQYIKPQDVQALQAATPANGAS[+365.132][+231.074]GAQAGAAPADAATVGAVPDASVQATPLQPPAPISNSSNVHPGNPK.A	HexNAc(1)Hex(1) 231.0743	S[+231][+365]	1440.31	5	7197.53	7193.55	4	-4.2	195	Specific	411.25	411.25	27.81	6.68	20	>tr|A2W5X0|A2W5X0_9BURK BON domain protein OS=Burkholderia dolosa AU0158 OX=350701 GN=AK34_2863 PE=4 SV=1	3718	Nsco_NS_434_20203020_B_dolsa_HILIC3.65041.65041.5	controllerType=0 controllerNumber=1 scan=65041	170.865	Trypsin	B3	VFQYIKPQDVQALQAATPANGASGAQAGAAPADAATVGAVPDASVQATPLQPPAPISNSSNVHPGNPK	596
33510:3	304	R.LNEHPQM[+15.995]PFAASAPS[+365.132][+231.074]QK.Y	HexNAc(1)Hex(1) 231.0743	M[+16], S[+231][+365]	822.373	3	2465.1	2465.1	0	0.5	43	Specific	411.76	411.76	2.07	10.01	13	>tr|A2WBT2|A2WBT2_9BURK Uncharacterized protein OS=Burkholderia dolosa AU0158 OX=350701 GN=AK34_2140 PE=4 SV=1	4084	Nsco_NS_434_20203020_B_dolsa_HILIC2.31335.31335.3	controllerType=0 controllerNumber=1 scan=31335	93.7874	Trypsin	B2	LNEHPQMPFAASAPSQK	596
49244:3	254	R.VIVDNAAQFAPGTAVKPVEQAPPS[+568.212]NAAPAAAASR.A	HexNAc(2)Hex(1)	S[+568]	1286.32	3	3856.93	3854.93	2	-0.4	361	Specific	412	68.92	7.39	6.3	9	>tr|A2WA81|A2WA81_9BURK Efflux transporter, RND family, MFP subunit OS=Burkholderia dolosa AU0158 OX=350701 GN=AK34_1473 PE=3 SV=1	3899	Nsco_NS_434_20203020_B_dolsa_HILIC1.48120.48120.3	controllerType=0 controllerNumber=1 scan=48120	125.168	Trypsin	B1	VIVDNAAQFAPGTAVKPVEQAPPSNAAPAAAASR	568
49214:3	16	R.LVANPSDALANGDAVVVSTPTARPAS[+568.212]GTAGAKS.-	HexNAc(2)Hex(1)	S[+568]	1212.27	3	3634.81	3633.8	1	1.3	377	CRagged	412.29	353.34	29.87	7.86	42	>tr|A2WEQ1|A2WEQ1_9BURK Efflux transporter, RND family, MFP subunit OS=Burkholderia dolosa AU0158 OX=350701 GN=AK34_4099 PE=3 SV=1	3362	Nsco_NS_434_20203020_B_dolsa_HILIC1.48096.48096.3	controllerType=0 controllerNumber=1 scan=48096	125.107	Trypsin	B1	LVANPSDALANGDAVVVSTPTARPASGTAGAKS	568
73483:3	15	Y.GPAS[+568.212]VAQPMT[+568.212]EAANTAAPLRAVASSTQDAASASAR.G	HexNAc(2)Hex(1),HexNAc(2)Hex(1)	S[+568], T[+568]	1489.36	3	4466.05	4463.06	3	-4.4	44	NRagged	412.33	2.35	2.1	4.54	22	>tr|A0A0D5J4V1|A0A0D5J4V1_9BURK PhoH-like family protein OS=Burkholderia dolosa AU0158 OX=350701 GN=AK34_1259 PE=4 SV=1	369	Nsco_NS_434_20203020_B_dolsa_HILIC1.68245.68245.3	controllerType=0 controllerNumber=1 scan=68245	166.242	Trypsin	B1	GPASVAQPMTEAANTAAPLRAVASSTQDAASASAR	1136
04964:3	592	K.HAYDEAHPAEAAS[+568.212]AASH.-	HexNAc(2)Hex(1)	S[+568]	768.326	3	2302.96	2302.96	0	1.6	37	CRagged	412.37	154.99	6	6.75	6	>tr|A0A0D5J3U6|A0A0D5J3U6_9BURK Putative membrane protein OS=Burkholderia dolosa AU0158 OX=350701 GN=AK34_1938 PE=4 SV=1	5344	Nsco_NS_434_20203020_B_dolsa_HILIC1.7991.7991.3	controllerType=0 controllerNumber=1 scan=7991	34.5314	Trypsin	B1	HAYDEAHPAEAASAASH	568
31986:3	342	R.LNEHPQM[+15.995]PFAASAPS[+365.132][+231.074]QK.Y	HexNAc(1)Hex(1) 231.0743	M[+16], S[+231][+365]	822.372	3	2465.1	2465.1	0	-0.1	43	Specific	413.38	366.95	10.12	8.53	9	>tr|A2WBT2|A2WBT2_9BURK Uncharacterized protein OS=Burkholderia dolosa AU0158 OX=350701 GN=AK34_2140 PE=4 SV=1	4084	Nsco_NS_434_20203020_B_dolsa_HILIC3.29877.29877.3	controllerType=0 controllerNumber=1 scan=29877	90.5537	Trypsin	B3	LNEHPQMPFAASAPSQK	596
34607:3	485	R.VSHIFIAAAS[+568.212]SASAADK.A	HexNAc(2)Hex(1)	S[+568]	739.362	3	2216.07	2214.07	2	-0.9	274	Specific	413.51	362.53	23.59	6.81	10	>tr|A2W9K2|A2W9K2_9BURK Peptidylprolyl isomerase OS=Burkholderia dolosa AU0158 OX=350701 GN=AK34_1204 PE=4 SV=1	3176	Nsco_NS_434_20203020_B_dolsa_HILIC2.32257.32257.3	controllerType=0 controllerNumber=1 scan=32257	95.9622	Trypsin	B2	VSHIFIAAASSASAADK	568
44659:4	19	K.QQQQQQQAANAS[+568.212]KPTSSATAAAAAKPPSANDANTGYFLQVGAYK.T	HexNAc(2)Hex(1)	S[+568]	1262.6	4	5047.38	5047.4	0	-4	176	Specific	413.57	173.67	1.7	6.53	75	>tr|A0A0D5IXZ2|A0A0D5IXZ2_9BURK Sporulation related domain protein OS=Burkholderia dolosa AU0158 OX=350701 GN=AK34_187 PE=4 SV=1	2026	Nsco_NS_434_20203020_B_dolsa_HILIC3.40147.40147.4	controllerType=0 controllerNumber=1 scan=40147	115.384	Trypsin	B3	QQQQQQQAANASKPTSSATAAAAAKPPSANDANTGYFLQVGAYK	568
32731:6	1550	K.PGVAAQPGT[+568.212]QPAS[+568.212][+100.064]AAAAAAAAPGKPAAASDKPVAAPAKPAAAQPGAQR.-	HexNAc(2)Hex(1),HexNAc(2)Hex(1) 100.064	S[+100][+568], T[+568]	916.635	6	5494.77	5489.74	5	2.5	318	Specific	413.93	18.81	18.81	3.57	2	>tr|A0A0D5J3Q8|A0A0D5J3Q8_9BURK Rod shape-determining protein MreC OS=Burkholderia dolosa AU0158 OX=350701 GN=mreC PE=4 SV=1	4963	Nsco_NS_434_20203020_B_dolsa_HILIC2.30729.30729.6	controllerType=0 controllerNumber=1 scan=30729	92.3	Trypsin	B2	PGVAAQPGTQPASAAAAAAAAPGKPAAASDKPVAAPAKPAAAQPGAQR	1236
00710:4	8	K.GSGAKPAS[+365.132][+231.074]APKPAS[+568.212]AAH.-	HexNAc(1)Hex(1) 231.0743,HexNAc(2)Hex(1)	S[+231][+365][+568]	668.057	4	2669.21	2669.2	0	1.1	498	CRagged	414.25	352.71	0	8.27	41	>tr|A0A0D5J2T6|A0A0D5J2T6_9BURK PDZ domain-containing protein OS=Burkholderia dolosa AU0158 OX=350701 GN=AK34_245 PE=3 SV=1	877	Nsco_NS_434_20203020_B_dolsa_HILIC3.3668.3668.4	controllerType=0 controllerNumber=1 scan=3668	22.6327	Trypsin	B3	GSGAKPASAPKPASAAH	1164
28320:6	758	K.ADANAKPGVAAQPGTQPASAAAAAAAAPGKPAAAS[+568.212]DKPVAAPAKPAAAQPGAQR.-	HexNAc(2)Hex(1)	S[+568]	899.799	6	5393.76	5391.74	2	1.4	312	Specific	414.31	414.31	0	9.74	5	>tr|A0A0D5J3Q8|A0A0D5J3Q8_9BURK Rod shape-determining protein MreC OS=Burkholderia dolosa AU0158 OX=350701 GN=mreC PE=4 SV=1	4963	Nsco_NS_434_20203020_B_dolsa_HILIC1.29723.29723.6	controllerType=0 controllerNumber=1 scan=29723	84.3775	Trypsin	B1	ADANAKPGVAAQPGTQPASAAAAAAAAPGKPAAASDKPVAAPAKPAAAQPGAQR	568
00759:4	8	K.GSGAKPASAPKPAS[+568.212]AAH.-	HexNAc(2)Hex(1)	S[+568]	519.005	4	2073	2073	0	0.8	498	CRagged	414.96	381.39	133.13	7.95	41	>tr|A0A0D5J2T6|A0A0D5J2T6_9BURK PDZ domain-containing protein OS=Burkholderia dolosa AU0158 OX=350701 GN=AK34_245 PE=3 SV=1	877	Nsco_NS_434_20203020_B_dolsa_HILIC3.3712.3712.4	controllerType=0 controllerNumber=1 scan=3712	22.7717	Trypsin	B3	GSGAKPASAPKPASAAH	568
73112:4	16	R.TIGQTLEVDGPITSNDRLVANPS[+365.132][+231.074]DALANGDAVVVSTPTARPASGTAGAK.S	HexNAc(1)Hex(1) 231.0743	S[+231][+365]	1343.92	4	5372.66	5371.65	1	1.7	360	Specific	415.23	326.43	2.4	9.16	42	>tr|A2WEQ1|A2WEQ1_9BURK Efflux transporter, RND family, MFP subunit OS=Burkholderia dolosa AU0158 OX=350701 GN=AK34_4099 PE=3 SV=1	3362	Nsco_NS_434_20203020_B_dolsa_HILIC1.67945.67945.4	controllerType=0 controllerNumber=1 scan=67945	165.64	Trypsin	B1	TIGQTLEVDGPITSNDRLVANPSDALANGDAVVVSTPTARPASGTAGAK	596
34647:3	485	R.VSHIFIAAAS[+568.212]SASAADK.A	HexNAc(2)Hex(1)	S[+568]	739.029	3	2215.07	2214.07	1	0.8	274	Specific	415.39	349.1	35.63	8.32	10	>tr|A2W9K2|A2W9K2_9BURK Peptidylprolyl isomerase OS=Burkholderia dolosa AU0158 OX=350701 GN=AK34_1204 PE=4 SV=1	3176	Nsco_NS_434_20203020_B_dolsa_HILIC2.32295.32295.3	controllerType=0 controllerNumber=1 scan=32295	96.0652	Trypsin	B2	VSHIFIAAASSASAADK	568
34044:3	19	V.APPSADNGAS[+568.212][+100.064]QPQQFDPNRALQGK.T	HexNAc(2)Hex(1) 100.064	S[+100][+568]	1054.83	3	3162.47	3162.48	0	-3.8	51	NRagged	415.83	415.83	23.21	8.59	75	>tr|A0A0D5IXZ2|A0A0D5IXZ2_9BURK Sporulation related domain protein OS=Burkholderia dolosa AU0158 OX=350701 GN=AK34_187 PE=4 SV=1	2026	Nsco_NS_434_20203020_B_dolsa_HILIC3.31549.31549.3	controllerType=0 controllerNumber=1 scan=31549	94.676	Trypsin	B3	APPSADNGASQPQQFDPNRALQGK	668
45942:4	19	K.QQQQQQQAANAS[+568.212]KPTSSATAAAAAKPPSANDANTGYFLQVGAYK.T	HexNAc(2)Hex(1)	S[+568]	1262.6	4	5047.39	5047.4	0	-3.1	176	Specific	415.98	67	1.7	4.69	75	>tr|A0A0D5IXZ2|A0A0D5IXZ2_9BURK Sporulation related domain protein OS=Burkholderia dolosa AU0158 OX=350701 GN=AK34_187 PE=4 SV=1	2026	Nsco_NS_434_20203020_B_dolsa_HILIC3.41180.41180.4	controllerType=0 controllerNumber=1 scan=41180	117.822	Trypsin	B3	QQQQQQQAANASKPTSSATAAAAAKPPSANDANTGYFLQVGAYK	568
01787:3	8	K.GSGAKPAS[+568.212]APKPAS[+162.053][+462.149]AAH.-	HexNAc(2)Hex(1),Hex(1) 462.1486	S[+162][+462][+568]	899.739	3	2697.2	2697.2	0	0.5	498	CRagged	416.23	347.99	0	8.48	41	>tr|A0A0D5J2T6|A0A0D5J2T6_9BURK PDZ domain-containing protein OS=Burkholderia dolosa AU0158 OX=350701 GN=AK34_245 PE=3 SV=1	877	Nsco_NS_434_20203020_B_dolsa_HILIC3.4510.4510.3	controllerType=0 controllerNumber=1 scan=4510	24.9208	Trypsin	B3	GSGAKPASAPKPASAAH	1192
36761:3	14	V.APPSADNGAS[+365.132][+231.074][+100.064]QPQQFDPNRALQGK.T	HexNAc(1)Hex(1) 231.0743 100.064	S[+100][+231][+365]	1064.16	3	3190.48	3190.48	0	-0.1	51	NRagged	417.05	40.33	22.29	4.88	61	>tr|A0A0D5IXZ2|A0A0D5IXZ2_9BURK Sporulation related domain protein OS=Burkholderia dolosa AU0158 OX=350701 GN=AK34_187 PE=4 SV=1	2026	Nsco_NS_434_20203020_B_dolsa_HILIC1.37116.37116.3	controllerType=0 controllerNumber=1 scan=37116	100.69	Trypsin	B1	APPSADNGASQPQQFDPNRALQGK	696
20834:4	24	K.HSQVYS[+568.212][+100.064]T[+365.132][+231.074][+100.064]ADDNQS[+365.132][+231.074][+100.064]AVTIKVYQGEREMAAGNK.L	HexNAc(2)Hex(1) 100.064,HexNAc(1)Hex(1) 231.0743 100.064,HexNAc(1)Hex(1) 231.0743 100.064	S[+100]*2[+231][+365][+568], T[+100][+231][+365]	1365.62	4	5459.45	5458.42	1	4.3	423	Specific	417.07	417.07	0	10.58	23	>tr|A2WCG0|A2WCG0_9BURK Chaperone protein DnaK OS=Burkholderia dolosa AU0158 OX=350701 GN=dnaK PE=2 SV=1	3660	Nsco_NS_434_20203020_B_dolsa_HILIC3.21080.21080.4	controllerType=0 controllerNumber=1 scan=21080	67.4019	Trypsin	B3	HSQVYSTADDNQSAVTIKVYQGEREMAAGNK	2060
29608:3	36	K.LAPPAVANADAAADSGDASS[+568.212]SASAGAR.F	HexNAc(2)Hex(1)	S[+568]	980.447	3	2939.33	2939.32	0	0.9	185	Specific	417.22	374.45	8.96	8.47	19	>tr|A0A0D5IV12|A0A0D5IV12_9BURK Sporulation related domain protein OS=Burkholderia dolosa AU0158 OX=350701 GN=AK34_4465 PE=4 SV=1	5589	Nsco_NS_434_20203020_B_dolsa_HILIC3.28010.28010.3	controllerType=0 controllerNumber=1 scan=28010	85.7303	Trypsin	B3	LAPPAVANADAAADSGDASSSASAGAR	568
15634:2	665	A.QASAPAADT[+162.053][+462.149]S[+365.132][+231.074]AAASAPAK.K	Hex(1) 462.1486,HexNAc(1)Hex(1) 231.0743	S[+231][+365], T[+162][+462]	1403.6	2	2806.19	2806.19	0	0.4	23	NRagged	417.41	309.72	0	6.79	33	>tr|A0A0D5J5Q7|A0A0D5J5Q7_9BURK Uncharacterized protein OS=Burkholderia dolosa AU0158 OX=350701 GN=AK34_2850 PE=4 SV=1	1986	Nsco_NS_434_20203020_B_dolsa_HILIC1.18867.18867.2	controllerType=0 controllerNumber=1 scan=18867	61.5714	Trypsin	B1	QASAPAADTSAAASAPAK	1220
33710:3	19	V.APPSADNGAS[+365.132][+231.074][+100.064]QPQQFDPNRALQGK.T	HexNAc(1)Hex(1) 231.0743 100.064	S[+100][+231][+365]	1064.5	3	3191.49	3190.48	1	4.4	51	NRagged	417.47	2.36	2.36	3.81	75	>tr|A0A0D5IXZ2|A0A0D5IXZ2_9BURK Sporulation related domain protein OS=Burkholderia dolosa AU0158 OX=350701 GN=AK34_187 PE=4 SV=1	2026	Nsco_NS_434_20203020_B_dolsa_HILIC3.31280.31280.3	controllerType=0 controllerNumber=1 scan=31280	94.0417	Trypsin	B3	APPSADNGASQPQQFDPNRALQGK	696
44269:3	333	K.PAAGAPAAPAAPAPVAVPAS[+568.212][+100.064]AVS[+162.053][+462.149]GS[+365.132][+231.074][+100.064]AAQ.-	HexNAc(2)Hex(1) 100.064,Hex(1) 462.1486,HexNAc(1)Hex(1) 231.0743 100.064	S[+100]*2[+162][+231][+365][+462][+568]	1440	3	4317.98	4313.97	4	0.1	157	CRagged	417.62	241.53	0	6.46	18	>tr|A0A0D5J0Z1|A0A0D5J0Z1_9BURK Outer membrane lipid asymmetry maintenance protein MlaD OS=Burkholderia dolosa AU0158 OX=350701 GN=mlaD PE=4 SV=1	1870	Nsco_NS_434_20203020_B_dolsa_HILIC1.43380.43380.3	controllerType=0 controllerNumber=1 scan=43380	113.941	Trypsin	B1	PAAGAPAAPAAPAPVAVPASAVSGSAAQ	1988
40953:3	63	R.TISWSQPAAAAEAPPAS[+568.212]AASAT[+568.212]PATR.A	HexNAc(2)Hex(1),HexNAc(2)Hex(1)	S[+568], T[+568]	1206.56	3	3617.66	3617.66	0	0	1798	Specific	418.04	336.71	25.06	6.1	23	>tr|A0A0D5IRJ2|A0A0D5IRJ2_9BURK MG2 domain protein OS=Burkholderia dolosa AU0158 OX=350701 GN=AK34_3866 PE=4 SV=1	1593	Nsco_NS_434_20203020_B_dolsa_HILIC2.37398.37398.3	controllerType=0 controllerNumber=1 scan=37398	108.138	Trypsin	B2	TISWSQPAAAAEAPPASAASATPATR	1136
50871:5	28	K.IQGMNTEVVVAT[+568.212]GYT[+365.132][+231.074][+100.064]DRIGS[+568.212][+100.064]DKYNDR.L	HexNAc(2)Hex(1),HexNAc(1)Hex(1) 231.0743 100.064,HexNAc(2)Hex(1) 100.064	S[+100][+568], T[+100][+231][+365][+568]	968.236	5	4837.15	4835.16	2	-2.8	123	Specific	418.65	394.43	0	10.03	24	>tr|A2WBS8|A2WBS8_9BURK OmpA family protein OS=Burkholderia dolosa AU0158 OX=350701 GN=AK34_2136 PE=4 SV=1	3216	Nsco_NS_434_20203020_B_dolsa_HILIC1.49392.49392.6	controllerType=0 controllerNumber=1 scan=49392	127.644	Trypsin	B1	IQGMNTEVVVATGYTDRIGSDKYNDR	1932
46218:3	333	K.AADAGGSKPAAGAPAAPAAPAPVAVPAS[+365.132][+231.074]AVSGSAAQ.-	HexNAc(1)Hex(1) 231.0743	S[+231][+365]	1193.92	3	3579.73	3578.73	1	-1.1	149	CRagged	419.06	370.36	16.55	8.07	18	>tr|A0A0D5J0Z1|A0A0D5J0Z1_9BURK Outer membrane lipid asymmetry maintenance protein MlaD OS=Burkholderia dolosa AU0158 OX=350701 GN=mlaD PE=4 SV=1	1870	Nsco_NS_434_20203020_B_dolsa_HILIC1.45044.45044.3	controllerType=0 controllerNumber=1 scan=45044	117.51	Trypsin	B1	AADAGGSKPAAGAPAAPAAPAPVAVPASAVSGSAAQ	596
76430:3	53	A.GLADSPNHDVDVELDGTPHAATAGAAS[+365.132][+231.074][+100.064]AR.I	HexNAc(1)Hex(1) 231.0743 100.064	S[+100][+231][+365]	1171.2	3	3511.59	3511.59	0	-0.5	146	NRagged	419.12	341.33	18.03	7.84	21	>tr|A0A0D5IU12|A0A0D5IU12_9BURK Xaa-Pro dipeptidyl-peptidase OS=Burkholderia dolosa AU0158 OX=350701 GN=AK34_3439 PE=3 SV=1	4921	Nsco_NS_434_20203020_B_dolsa_HILIC3.65422.65422.2	controllerType=0 controllerNumber=1 scan=65422	171.75	Trypsin	B3	GLADSPNHDVDVELDGTPHAATAGAASAR	696
42529:4	635	K.DLNAIGHDGYRLTGDQSNYPQNAAQKPAATNAAPAAPAS[+568.212]AQ.-	HexNAc(2)Hex(1)	S[+568]	1176.8	4	4704.19	4704.19	0	0.1	60	CRagged	419.7	76.66	76.66	5.65	9	>tr|A0A0D5IWF2|A0A0D5IWF2_9BURK Uncharacterized protein OS=Burkholderia dolosa AU0158 OX=350701 GN=AK34_5388 PE=4 SV=1	386	Nsco_NS_434_20203020_B_dolsa_HILIC3.38494.38494.4	controllerType=0 controllerNumber=1 scan=38494	111.431	Trypsin	B3	DLNAIGHDGYRLTGDQSNYPQNAAQKPAATNAAPAAPASAQ	568
51673:3	17	R.LVANPSDALANGDAVVVS[+568.212]TPTARPASGTAGAKS.-	HexNAc(2)Hex(1)	S[+568]	1212.27	3	3634.78	3633.8	1	-4.7	377	CRagged	420.14	370.18	0.45	8.43	39	>tr|A2WEQ1|A2WEQ1_9BURK Efflux transporter, RND family, MFP subunit OS=Burkholderia dolosa AU0158 OX=350701 GN=AK34_4099 PE=3 SV=1	3362	Nsco_NS_434_20203020_B_dolsa_HILIC2.46279.46279.3	controllerType=0 controllerNumber=1 scan=46279	128.911	Trypsin	B2	LVANPSDALANGDAVVVSTPTARPASGTAGAKS	568
14210:2	792	A.QASAPAADT[+162.053][+462.149]S[+365.132][+231.074]AAASAPAKK.D	Hex(1) 462.1486,HexNAc(1)Hex(1) 231.0743	S[+231][+365], T[+162][+462]	1467.65	2	2934.28	2934.28	0	-0.1	23	NRagged	420.41	302.88	0	7.49	22	>tr|A0A0D5J5Q7|A0A0D5J5Q7_9BURK Uncharacterized protein OS=Burkholderia dolosa AU0158 OX=350701 GN=AK34_2850 PE=4 SV=1	1986	Nsco_NS_434_20203020_B_dolsa_HILIC3.15640.15640.2	controllerType=0 controllerNumber=1 scan=15640	53.1607	Trypsin	B3	QASAPAADTSAAASAPAKK	1220
76971:3	74	R.TPVIVLASPYYAGLADS[+568.212]PNHDVDVELDGTPHAATAGAASAR.I	HexNAc(2)Hex(1)	S[+568]	1554.09	3	4660.24	4658.23	2	1.9	134	Specific	420.65	212.96	7.2	7.79	25	>tr|A0A0D5IU12|A0A0D5IU12_9BURK Xaa-Pro dipeptidyl-peptidase OS=Burkholderia dolosa AU0158 OX=350701 GN=AK34_3439 PE=3 SV=1	4921	Nsco_NS_434_20203020_B_dolsa_HILIC1.71015.71015.3	controllerType=0 controllerNumber=1 scan=71015	171.994	Trypsin	B1	TPVIVLASPYYAGLADSPNHDVDVELDGTPHAATAGAASAR	568
46242:3	333	K.AADAGGSKPAAGAPAAPAAPAPVAVPAS[+365.132][+231.074]AVSGSAAQ.-	HexNAc(1)Hex(1) 231.0743	S[+231][+365]	1193.59	3	3578.74	3578.73	0	2.1	149	CRagged	420.68	380.65	16.42	9.58	18	>tr|A0A0D5J0Z1|A0A0D5J0Z1_9BURK Outer membrane lipid asymmetry maintenance protein MlaD OS=Burkholderia dolosa AU0158 OX=350701 GN=mlaD PE=4 SV=1	1870	Nsco_NS_434_20203020_B_dolsa_HILIC1.45064.45064.3	controllerType=0 controllerNumber=1 scan=45064	117.557	Trypsin	B1	AADAGGSKPAAGAPAAPAAPAPVAVPASAVSGSAAQ	596
74034:4	16	R.TIGQTLEVDGPITSNDRLVANPS[+568.212]DALANGDAVVVSTPTARPASGTAGAKS.-	HexNAc(2)Hex(1)	S[+568]	1358.43	4	5430.69	5430.69	0	-0.5	360	CRagged	420.94	347.47	2.4	9.34	42	>tr|A2WEQ1|A2WEQ1_9BURK Efflux transporter, RND family, MFP subunit OS=Burkholderia dolosa AU0158 OX=350701 GN=AK34_4099 PE=3 SV=1	3362	Nsco_NS_434_20203020_B_dolsa_HILIC1.68674.68674.4	controllerType=0 controllerNumber=1 scan=68674	167.121	Trypsin	B1	TIGQTLEVDGPITSNDRLVANPSDALANGDAVVVSTPTARPASGTAGAKS	568
19941:5	17	K.GVKPSKPATTTTSANTSGTTSAGTGSTSTAATAGTSATAPAAS[+365.132][+231.074]APEAATKPAK.S	HexNAc(1)Hex(1) 231.0743	S[+231][+365]	1069.92	5	5345.58	5345.57	0	0.5	95	Specific	421.03	421.03	8.51	9.78	90	>tr|A0A0D5J0G4|A0A0D5J0G4_9BURK Helix-hairpin-helix motif family protein OS=Burkholderia dolosa AU0158 OX=350701 GN=AK34_1279 PE=4 SV=1	1241	Nsco_NS_434_20203020_B_dolsa_HILIC1.22611.22611.5	controllerType=0 controllerNumber=1 scan=22611	69.7678	Trypsin	B1	GVKPSKPATTTTSANTSGTTSAGTGSTSTAATAGTSATAPAASAPEAATKPAK	596
35463:3	33	R.DDDADVQAGVAHDEPPAS[+568.212]DAAIAAAPK.E	HexNAc(2)Hex(1)	S[+568]	1062.48	3	3185.42	3185.41	0	1.2	112	Specific	421.46	421.46	421.46	10.55	17	>tr|A0A0D5IV12|A0A0D5IV12_9BURK Sporulation related domain protein OS=Burkholderia dolosa AU0158 OX=350701 GN=AK34_4465 PE=4 SV=1	5589	Nsco_NS_434_20203020_B_dolsa_HILIC2.32971.32971.3	controllerType=0 controllerNumber=1 scan=32971	97.7437	Trypsin	B2	DDDADVQAGVAHDEPPASDAAIAAAPK	568
68080:3	111	K.VGATLTVPALDANGSALAPASAGVAAS[+365.132][+231.074]GGAALAQHGAS[+568.212]APR.A	HexNAc(1)Hex(1) 231.0743,HexNAc(2)Hex(1)	S[+231][+365][+568]	1588.1	3	4762.29	4761.3	1	-1.1	102	Specific	422.28	379.92	15.13	10.16	29	>tr|A0A0D5ISU6|A0A0D5ISU6_9BURK Putative fimV C-domain protein OS=Burkholderia dolosa AU0158 OX=350701 GN=AK34_4473 PE=4 SV=1	446	Nsco_NS_434_20203020_B_dolsa_HILIC1.63796.63796.3	controllerType=0 controllerNumber=1 scan=63796	156.973	Trypsin	B1	VGATLTVPALDANGSALAPASAGVAASGGAALAQHGASAPR	1164
06975:4	100	V.ADQMQM[+15.995]LGGRGGS[+365.132][+231.074][+100.064]GGS[+162.053][+462.149]GGGDEGGYGGGYGGGGRGEQAER.G	HexNAc(1)Hex(1) 231.0743 100.064,Hex(1) 462.1486	M[+16], S[+100][+162][+231][+365][+462]	1232.25	4	4925.98	4925.98	0	-1.3	102	NRagged	422.62	422.62	0	9.61	15	>tr|A2W7E7|A2W7E7_9BURK Single-stranded DNA-binding protein OS=Burkholderia dolosa AU0158 OX=350701 GN=ssb PE=3 SV=1	2874	Nsco_NS_434_20203020_B_dolsa_HILIC2.9135.9135.4	controllerType=0 controllerNumber=1 scan=9135	36.068	Trypsin	B2	ADQMQMLGGRGGSGGSGGGDEGGYGGGYGGGGRGEQAER	1320
59989:4	886	D.PGDWVTQQELDNAS[+568.212]GPYYHC[+57.021]ASEPSDSSWHGTR.V	HexNAc(2)Hex(1)	C[+57], S[+568]	1077.2	4	4305.78	4302.8	3	-5.3	287	NRagged	422.66	422.66	2.4	8.48	4	>tr|A0A0D5IUJ5|A0A0D5IUJ5_9BURK Subtilase family protein OS=Burkholderia dolosa AU0158 OX=350701 GN=AK34_3860 PE=4 SV=1	879	Nsco_NS_434_20203020_B_dolsa_HILIC2.52974.52974.4	controllerType=0 controllerNumber=1 scan=52974	142.903	Trypsin	B2	PGDWVTQQELDNASGPYYHCASEPSDSSWHGTR	568
49580:3	16	R.LVANPSDALANGDAVVVSTPTARPAS[+568.212]GTAGAK.S	HexNAc(2)Hex(1)	S[+568]	1182.93	3	3546.77	3546.77	0	0.5	377	Specific	423.19	384.07	35.59	9.1	42	>tr|A2WEQ1|A2WEQ1_9BURK Efflux transporter, RND family, MFP subunit OS=Burkholderia dolosa AU0158 OX=350701 GN=AK34_4099 PE=3 SV=1	3362	Nsco_NS_434_20203020_B_dolsa_HILIC1.48380.48380.3	controllerType=0 controllerNumber=1 scan=48380	125.672	Trypsin	B1	LVANPSDALANGDAVVVSTPTARPASGTAGAK	568
07571:2	665	Q.ASAPAADT[+162.053][+462.149]S[+162.053][+462.149]AAAS[+568.212][+100.064]APAKK.D	Hex(1) 462.1486,Hex(1) 462.1486,HexNAc(2)Hex(1) 100.064	S[+100][+162][+462][+568], T[+162][+462]	1752.75	2	3504.49	3502.5	2	-2.8	24	NRagged	423.25	140.26	0	5.58	33	>tr|A0A0D5J5Q7|A0A0D5J5Q7_9BURK Uncharacterized protein OS=Burkholderia dolosa AU0158 OX=350701 GN=AK34_2850 PE=4 SV=1	1986	Nsco_NS_434_20203020_B_dolsa_HILIC1.10779.10779.3	controllerType=0 controllerNumber=1 scan=10779	41.6323	Trypsin	B1	ASAPAADTSAAASAPAKK	1916
36809:3	14	V.APPSADNGAS[+365.132][+231.074][+100.064]QPQQFDPNRALQGK.T	HexNAc(1)Hex(1) 231.0743 100.064	S[+100][+231][+365]	1064.49	3	3191.47	3190.48	1	-3.6	51	NRagged	423.29	408.39	22.69	8.65	61	>tr|A0A0D5IXZ2|A0A0D5IXZ2_9BURK Sporulation related domain protein OS=Burkholderia dolosa AU0158 OX=350701 GN=AK34_187 PE=4 SV=1	2026	Nsco_NS_434_20203020_B_dolsa_HILIC1.37152.37152.3	controllerType=0 controllerNumber=1 scan=37152	100.764	Trypsin	B1	APPSADNGASQPQQFDPNRALQGK	696
40631:3	45	T.ISWSQPAAAAEAPPAS[+568.212][+100.064]AAS[+568.212]ATPATR.A	HexNAc(2)Hex(1) 100.064,HexNAc(2)Hex(1)	S[+100][+568]*2	1206.22	3	3616.66	3616.68	0	-4.8	1799	NRagged	423.39	348.23	0	5.26	28	>tr|A0A0D5IRJ2|A0A0D5IRJ2_9BURK MG2 domain protein OS=Burkholderia dolosa AU0158 OX=350701 GN=AK34_3866 PE=4 SV=1	1593	Nsco_NS_434_20203020_B_dolsa_HILIC3.36847.36847.3	controllerType=0 controllerNumber=1 scan=36847	107.204	Trypsin	B3	ISWSQPAAAAEAPPASAASATPATR	1236
57677:3	603	P.ATVPASGTIAAAPGAAAAS[+365.132][+231.074]APAVAGAPS[+568.212]AGLPATTVR.M	HexNAc(1)Hex(1) 231.0743,HexNAc(2)Hex(1)	S[+231][+365][+568]	1436.71	3	4308.11	4307.1	1	0.6	30	NRagged	423.61	423.61	0	8.43	16	>tr|A0A0D5IZR5|A0A0D5IZR5_9BURK Cyclic di-GMP-binding protein OS=Burkholderia dolosa AU0158 OX=350701 GN=AK34_1798 PE=3 SV=1	5572	Nsco_NS_434_20203020_B_dolsa_HILIC3.50585.50585.3	controllerType=0 controllerNumber=1 scan=50585	138.368	Trypsin	B3	ATVPASGTIAAAPGAAAASAPAVAGAPSAGLPATTVR	1164
72187:3	524	D.ASGVAT[+568.212][+100.064]S[+568.212][+100.064]AAAT[+162.053][+462.149]AGAAAIATAAASATAK.T	HexNAc(2)Hex(1) 100.064,HexNAc(2)Hex(1) 100.064,Hex(1) 462.1486	S[+100][+568], T[+100][+162][+462][+568]	1389.64	3	4166.9	4164.9	2	-1.9	153	NRagged	424.38	424.38	0	8.35	16	>tr|A2WD35|A2WD35_9BURK Uncharacterized protein OS=Burkholderia dolosa AU0158 OX=350701 GN=AK34_2653 PE=4 SV=1	4569	Nsco_NS_434_20203020_B_dolsa_HILIC1.67181.67181.3	controllerType=0 controllerNumber=1 scan=67181	164.027	Trypsin	B1	ASGVATSAAATAGAAAIATAAASATAK	1960
08143:2	400	R.QSSSFTPPAS[+568.212]ASGK.A	HexNAc(2)Hex(1)	S[+568]	960.434	2	1919.86	1919.86	0	0	225	Specific	424.51	232.93	14.86	4.46	6	>tr|A0A0D5IUZ6|A0A0D5IUZ6_9BURK Uncharacterized protein OS=Burkholderia dolosa AU0158 OX=350701 GN=AK34_4269 PE=4 SV=1	170	Nsco_NS_434_20203020_B_dolsa_HILIC1.11275.11275.2	controllerType=0 controllerNumber=1 scan=11275	42.6995	Trypsin	B1	QSSSFTPPASASGK	568
71954:4	17	R.TIGQTLEVDGPITSNDRLVANPS[+365.132][+231.074]DALANGDAVVVSTPTARPASGTAGAKS.-	HexNAc(1)Hex(1) 231.0743	S[+231][+365]	1365.92	4	5460.68	5458.68	2	-2.3	360	CRagged	424.9	424.9	2.4	9.48	39	>tr|A2WEQ1|A2WEQ1_9BURK Efflux transporter, RND family, MFP subunit OS=Burkholderia dolosa AU0158 OX=350701 GN=AK34_4099 PE=3 SV=1	3362	Nsco_NS_434_20203020_B_dolsa_HILIC2.62401.62401.4	controllerType=0 controllerNumber=1 scan=62401	162.923	Trypsin	B2	TIGQTLEVDGPITSNDRLVANPSDALANGDAVVVSTPTARPASGTAGAKS	596
77205:4	518	K.VFQYIKPQDVQALQAATPANGAS[+365.132][+231.074]GAQAGAAPADAATVGAVPDASVQATPLQPPAPISNSSNVHPGNPK.A	HexNAc(1)Hex(1) 231.0743	S[+231][+365]	1799.89	4	7196.53	7193.55	3	-3.9	195	Specific	425.08	390.31	6.5	8.53	13	>tr|A2W5X0|A2W5X0_9BURK BON domain protein OS=Burkholderia dolosa AU0158 OX=350701 GN=AK34_2863 PE=4 SV=1	3718	Nsco_NS_434_20203020_B_dolsa_HILIC2.66616.66616.4	controllerType=0 controllerNumber=1 scan=66616	172.566	Trypsin	B2	VFQYIKPQDVQALQAATPANGASGAQAGAAPADAATVGAVPDASVQATPLQPPAPISNSSNVHPGNPK	596
01544:4	8	K.GSGAKPAS[+162.053][+462.149]APKPAS[+568.212]AAH.-	Hex(1) 462.1486,HexNAc(2)Hex(1)	S[+162][+462][+568]	675.056	4	2697.2	2697.2	0	0.5	498	CRagged	425.4	328.76	0	8.34	41	>tr|A0A0D5J2T6|A0A0D5J2T6_9BURK PDZ domain-containing protein OS=Burkholderia dolosa AU0158 OX=350701 GN=AK34_245 PE=3 SV=1	877	Nsco_NS_434_20203020_B_dolsa_HILIC3.4330.4330.4	controllerType=0 controllerNumber=1 scan=4330	24.4805	Trypsin	B3	GSGAKPASAPKPASAAH	1192
18304:6	17	K.GVKPSKPATTTTSANTS[+568.212]GTTSAGTGSTSTAATAGTSATAPAASAPEAATKPAK.S	HexNAc(2)Hex(1)	S[+568]	887.102	6	5317.57	5317.58	0	-0.8	95	Specific	425.68	340.09	0	7.13	90	>tr|A0A0D5J0G4|A0A0D5J0G4_9BURK Helix-hairpin-helix motif family protein OS=Burkholderia dolosa AU0158 OX=350701 GN=AK34_1279 PE=4 SV=1	1241	Nsco_NS_434_20203020_B_dolsa_HILIC1.21200.21200.6	controllerType=0 controllerNumber=1 scan=21200	66.7746	Trypsin	B1	GVKPSKPATTTTSANTSGTTSAGTGSTSTAATAGTSATAPAASAPEAATKPAK	568
33423:3	236	R.VSHIFIAAAS[+568.212]SASAADK.A	HexNAc(2)Hex(1)	S[+568]	738.694	3	2214.07	2214.07	0	0.7	274	Specific	426.05	410.66	0	10.16	13	>tr|A2W9K2|A2W9K2_9BURK Peptidylprolyl isomerase OS=Burkholderia dolosa AU0158 OX=350701 GN=AK34_1204 PE=4 SV=1	3176	Nsco_NS_434_20203020_B_dolsa_HILIC3.31030.31030.3	controllerType=0 controllerNumber=1 scan=31030	93.3666	Trypsin	B3	VSHIFIAAASSASAADK	568
72903:3	19	P.ASVAQPM[+15.995]TEAANTAAPLRAVAS[+162.053][+462.149]S[+568.212][+100.064]TQDAASASAR.G	Hex(1) 462.1486,HexNAc(2)Hex(1) 100.064	M[+16], S[+100][+162][+462][+568]	1495.35	3	4484.04	4481.04	3	-1.8	46	NRagged	426.22	426.22	0	8.8	26	>tr|A0A0D5J4V1|A0A0D5J4V1_9BURK PhoH-like family protein OS=Burkholderia dolosa AU0158 OX=350701 GN=AK34_1259 PE=4 SV=1	369	Nsco_NS_434_20203020_B_dolsa_HILIC2.63193.63193.3	controllerType=0 controllerNumber=1 scan=63193	164.72	Trypsin	B2	ASVAQPMTEAANTAAPLRAVASSTQDAASASAR	1292
78098:4	34	G.EAVAAEAVAAGAVDEAVLVRDAPS[+568.212]DAS[+365.132][+231.074][+100.064]ADANDTNDASDTNVGR.K	HexNAc(2)Hex(1),HexNAc(1)Hex(1) 231.0743 100.064	S[+100][+231][+365][+568]	1359.86	4	5436.44	5435.41	1	4.1	324	NRagged	426.45	426.45	0	8.5	19	>tr|A0A0D5J0P4|A0A0D5J0P4_9BURK NYN domain protein OS=Burkholderia dolosa AU0158 OX=350701 GN=AK34_1955 PE=4 SV=1	529	Nsco_NS_434_20203020_B_dolsa_HILIC1.72020.72020.4	controllerType=0 controllerNumber=1 scan=72020	174.024	Trypsin	B1	EAVAAEAVAAGAVDEAVLVRDAPSDASADANDTNDASDTNVGR	1264
01744:4	11	K.GSGAKPASAPKPAS[+365.132][+231.074]AAH.-	HexNAc(1)Hex(1) 231.0743	S[+231][+365]	526.004	4	2100.99	2100.99	0	0.8	498	CRagged	426.64	422.43	165.71	8.05	45	>tr|A0A0D5J2T6|A0A0D5J2T6_9BURK PDZ domain-containing protein OS=Burkholderia dolosa AU0158 OX=350701 GN=AK34_245 PE=3 SV=1	877	Nsco_NS_434_20203020_B_dolsa_HILIC1.4899.4899.4	controllerType=0 controllerNumber=1 scan=4899	27.5646	Trypsin	B1	GSGAKPASAPKPASAAH	596
49874:3	660	K.ASPPYAADKPIVVVS[+365.132][+231.074]PPAAAAAPASSASAAR.-	HexNAc(1)Hex(1) 231.0743	S[+231][+365]	1153.58	3	3458.73	3457.72	1	1	291	Specific	427.31	427.31	2.71	10.78	5	>tr|A0A0D5IYA3|A0A0D5IYA3_9BURK PRC-barrel domain protein OS=Burkholderia dolosa AU0158 OX=350701 GN=AK34_802 PE=4 SV=1	1591	Nsco_NS_434_20203020_B_dolsa_HILIC3.44370.44370.3	controllerType=0 controllerNumber=1 scan=44370	125.124	Trypsin	B3	ASPPYAADKPIVVVSPPAAAAAPASSASAAR	596
44346:4	14	K.QQQQQQQAANASKPTSSATAAAAAKPPS[+568.212][+100.064]ANDANTGYFLQVGAYKTEGDAEQQR.A	HexNAc(2)Hex(1) 100.064	S[+100][+568]	1541.23	4	6161.88	6161.9	0	-4	176	Specific	427.37	427.37	25.73	8.35	61	>tr|A0A0D5IXZ2|A0A0D5IXZ2_9BURK Sporulation related domain protein OS=Burkholderia dolosa AU0158 OX=350701 GN=AK34_187 PE=4 SV=1	2026	Nsco_NS_434_20203020_B_dolsa_HILIC1.43445.43445.4	controllerType=0 controllerNumber=1 scan=43445	114.122	Trypsin	B1	QQQQQQQAANASKPTSSATAAAAAKPPSANDANTGYFLQVGAYKTEGDAEQQR	668
48036:3	31	R.LVANPSDALANGDAVVVSTPTARPAS[+568.212]GTAGAKS.-	HexNAc(2)Hex(1)	S[+568]	1211.94	3	3633.79	3633.8	0	-1.1	377	CRagged	427.43	335.41	38.32	7.32	32	>tr|A2WEQ1|A2WEQ1_9BURK Efflux transporter, RND family, MFP subunit OS=Burkholderia dolosa AU0158 OX=350701 GN=AK34_4099 PE=3 SV=1	3362	Nsco_NS_434_20203020_B_dolsa_HILIC3.42900.42900.3	controllerType=0 controllerNumber=1 scan=42900	121.848	Trypsin	B3	LVANPSDALANGDAVVVSTPTARPASGTAGAKS	568
35878:3	14	V.APPSADNGAS[+365.132][+231.074][+100.064]QPQQFDPNRALQGK.T	HexNAc(1)Hex(1) 231.0743 100.064	S[+100][+231][+365]	1064.16	3	3190.47	3190.48	0	-1.9	51	NRagged	427.64	1.52	1.52	4.24	61	>tr|A0A0D5IXZ2|A0A0D5IXZ2_9BURK Sporulation related domain protein OS=Burkholderia dolosa AU0158 OX=350701 GN=AK34_187 PE=4 SV=1	2026	Nsco_NS_434_20203020_B_dolsa_HILIC1.36377.36377.3	controllerType=0 controllerNumber=1 scan=36377	99.1137	Trypsin	B1	APPSADNGASQPQQFDPNRALQGK	696
10567:2	665	P.AADTS[+568.212]AAAS[+568.212][+100.064]APAKK.D	HexNAc(2)Hex(1),HexNAc(2)Hex(1) 100.064	S[+100][+568]*2	1248.57	2	2496.14	2496.15	0	-2.5	28	NRagged	427.87	329.86	0	6.35	33	>tr|A0A0D5J5Q7|A0A0D5J5Q7_9BURK Uncharacterized protein OS=Burkholderia dolosa AU0158 OX=350701 GN=AK34_2850 PE=4 SV=1	1986	Nsco_NS_434_20203020_B_dolsa_HILIC1.13440.13440.2	controllerType=0 controllerNumber=1 scan=13440	47.3638	Trypsin	B1	AADTSAAASAPAKK	1236
74856:4	16	R.TIGQTLEVDGPITSNDRLVANPS[+365.132][+231.074]DALANGDAVVVSTPTARPASGTAGAKS.-	HexNAc(1)Hex(1) 231.0743	S[+231][+365]	1365.42	4	5458.68	5458.68	0	-1.4	360	CRagged	427.89	323.12	2.4	8.99	42	>tr|A2WEQ1|A2WEQ1_9BURK Efflux transporter, RND family, MFP subunit OS=Burkholderia dolosa AU0158 OX=350701 GN=AK34_4099 PE=3 SV=1	3362	Nsco_NS_434_20203020_B_dolsa_HILIC1.69339.69339.4	controllerType=0 controllerNumber=1 scan=69339	168.511	Trypsin	B1	TIGQTLEVDGPITSNDRLVANPSDALANGDAVVVSTPTARPASGTAGAKS	596
75015:3	436	K.RAAIAAAAS[+365.132][+231.074]ELLPALTQPAAPPATDAQR.V	HexNAc(1)Hex(1) 231.0743	S[+231][+365]	1113.57	3	3338.7	3338.7	0	1.1	550	Specific	428.4	428.4	94.73	10.83	7	>tr|A0A0D5IS36|A0A0D5IS36_9BURK MMPL family protein OS=Burkholderia dolosa AU0158 OX=350701 GN=AK34_4980 PE=4 SV=1	5382	Nsco_NS_434_20203020_B_dolsa_HILIC1.69457.69457.3	controllerType=0 controllerNumber=1 scan=69457	168.769	Trypsin	B1	RAAIAAAASELLPALTQPAAPPATDAQR	596
24770:5	170	E.DTFPASDAPS[+365.132][+231.074][+100.064]T[+365.132][+231.074][+100.064]GGVT[+568.212][+100.064]RIEPDTPPGTHDDGPWQDKR.E	HexNAc(1)Hex(1) 231.0743 100.064,HexNAc(1)Hex(1) 231.0743 100.064,HexNAc(2)Hex(1) 100.064	S[+100][+231][+365], T[+100]*2[+231][+365][+568]	1157.31	5	5782.52	5781.53	1	-2.7	45	NRagged	428.83	428.83	0	9.15	14	>tr|A0A0D5IWC1|A0A0D5IWC1_9BURK Uncharacterized protein OS=Burkholderia dolosa AU0158 OX=350701 GN=AK34_5188 PE=4 SV=1	781	Nsco_NS_434_20203020_B_dolsa_HILIC2.24488.24488.5	controllerType=0 controllerNumber=1 scan=24488	76.1631	Trypsin	B2	DTFPASDAPSTGGVTRIEPDTPPGTHDDGPWQDKR	2060
01843:4	11	K.GSGAKPAS[+365.132][+231.074]APKPAS[+162.053][+462.149]AAH.-	HexNAc(1)Hex(1) 231.0743,Hex(1) 462.1486	S[+162][+231][+365][+462]	682.054	4	2725.2	2725.19	0	0.4	498	CRagged	429.25	359.31	31	5.97	45	>tr|A0A0D5J2T6|A0A0D5J2T6_9BURK PDZ domain-containing protein OS=Burkholderia dolosa AU0158 OX=350701 GN=AK34_245 PE=3 SV=1	877	Nsco_NS_434_20203020_B_dolsa_HILIC1.4978.4978.4	controllerType=0 controllerNumber=1 scan=4978	27.7896	Trypsin	B1	GSGAKPASAPKPASAAH	1220
49689:3	16	D.ALANGDAVVVSTPT[+568.212][+100.064]ARPAS[+365.132][+231.074][+100.064]GTAGAKS.-	HexNAc(2)Hex(1) 100.064,HexNAc(1)Hex(1) 231.0743 100.064	S[+100][+231][+365], T[+100][+568]	1245.6	3	3734.8	3733.79	1	1.9	384	Non	429.53	389.73	0	10.43	42	>tr|A2WEQ1|A2WEQ1_9BURK Efflux transporter, RND family, MFP subunit OS=Burkholderia dolosa AU0158 OX=350701 GN=AK34_4099 PE=3 SV=1	3362	Nsco_NS_434_20203020_B_dolsa_HILIC1.48468.48468.3	controllerType=0 controllerNumber=1 scan=48468	125.835	Trypsin	B1	ALANGDAVVVSTPTARPASGTAGAKS	1364
09639:3	42	K.AAAAAAASADAGASAPAAAS[+365.132][+231.074]S[+568.212]T[+568.212]K.A	HexNAc(1)Hex(1) 231.0743,HexNAc(2)Hex(1),HexNAc(2)Hex(1)	S[+231][+365][+568], T[+568]	1198.19	3	3592.54	3592.54	0	0.8	157	Specific	431.02	431.02	0	9.36	62	>tr|A0A0D5J0G4|A0A0D5J0G4_9BURK Helix-hairpin-helix motif family protein OS=Burkholderia dolosa AU0158 OX=350701 GN=AK34_1279 PE=4 SV=1	1241	Nsco_NS_434_20203020_B_dolsa_HILIC2.11702.11702.3	controllerType=0 controllerNumber=1 scan=11702	42.9728	Trypsin	B2	AAAAAAASADAGASAPAAASSTK	1732
56568:3	603	P.ATVPAS[+365.132][+231.074]GTIAAAPGAAAAS[+568.212]APAVAGAPSAGLPATTVR.M	HexNAc(1)Hex(1) 231.0743,HexNAc(2)Hex(1)	S[+231][+365][+568]	1437.04	3	4309.1	4307.1	2	-1.3	30	NRagged	431.23	392.57	8.95	7.83	16	>tr|A0A0D5IZR5|A0A0D5IZR5_9BURK Cyclic di-GMP-binding protein OS=Burkholderia dolosa AU0158 OX=350701 GN=AK34_1798 PE=3 SV=1	5572	Nsco_NS_434_20203020_B_dolsa_HILIC3.49733.49733.3	controllerType=0 controllerNumber=1 scan=49733	136.569	Trypsin	B3	ATVPASGTIAAAPGAAAASAPAVAGAPSAGLPATTVR	1164
09616:2	470	R.QSSSFTPPAS[+568.212]ASGK.A	HexNAc(2)Hex(1)	S[+568]	960.435	2	1919.86	1919.86	0	1.3	225	Specific	432.02	244.56	19.24	4.53	8	>tr|A0A0D5IUZ6|A0A0D5IUZ6_9BURK Uncharacterized protein OS=Burkholderia dolosa AU0158 OX=350701 GN=AK34_4269 PE=4 SV=1	170	Nsco_NS_434_20203020_B_dolsa_HILIC3.11536.11536.2	controllerType=0 controllerNumber=1 scan=11536	42.4123	Trypsin	B3	QSSSFTPPASASGK	568
36109:3	14	K.VAPPSADNGAS[+365.132][+231.074]QPQQFDPNRALQGK.T	HexNAc(1)Hex(1) 231.0743	S[+231][+365]	1064.16	3	3190.47	3189.48	1	-5	50	Specific	432.37	58.86	7.2	5.7	61	>tr|A0A0D5IXZ2|A0A0D5IXZ2_9BURK Sporulation related domain protein OS=Burkholderia dolosa AU0158 OX=350701 GN=AK34_187 PE=4 SV=1	2026	Nsco_NS_434_20203020_B_dolsa_HILIC1.36574.36574.3	controllerType=0 controllerNumber=1 scan=36574	99.5488	Trypsin	B1	VAPPSADNGASQPQQFDPNRALQGK	596
05809:3	507	R.RGTAATSAAS[+568.212]ATSATSAAGK.T	HexNAc(2)Hex(1)	S[+568]	769.367	3	2306.09	2306.08	0	0.7	202	Specific	433.99	329.9	33.34	6.86	7	>tr|A2WCK1|A2WCK1_9BURK ABC_trans_aux domain-containing protein OS=Burkholderia dolosa AU0158 OX=350701 GN=AK34_2442 PE=4 SV=1	3322	Nsco_NS_434_20203020_B_dolsa_HILIC2.8149.8149.3	controllerType=0 controllerNumber=1 scan=8149	33.7925	Trypsin	B2	RGTAATSAASATSATSAAGK	568
74132:4	16	R.TIGQTLEVDGPITSNDRLVANPSDALANGDAVVVSTPTARPAS[+365.132][+231.074]GTAGAK.S	HexNAc(1)Hex(1) 231.0743	S[+231][+365]	1343.92	4	5372.66	5371.65	1	0.3	360	Specific	434.55	434.55	10.5	11.14	42	>tr|A2WEQ1|A2WEQ1_9BURK Efflux transporter, RND family, MFP subunit OS=Burkholderia dolosa AU0158 OX=350701 GN=AK34_4099 PE=3 SV=1	3362	Nsco_NS_434_20203020_B_dolsa_HILIC1.68749.68749.4	controllerType=0 controllerNumber=1 scan=68749	167.289	Trypsin	B1	TIGQTLEVDGPITSNDRLVANPSDALANGDAVVVSTPTARPASGTAGAK	596
46814:4	19	Q.QQAANASKPTSSAT[+568.212][+100.064]AAAAAKPPS[+568.212][+100.064]ANDANTGYFLQVGAYK.T	HexNAc(2)Hex(1) 100.064,HexNAc(2)Hex(1) 100.064	S[+100][+568], T[+100][+568]	1295.11	4	5177.43	5175.45	2	-4.4	181	NRagged	434.61	434.61	0	8.11	75	>tr|A0A0D5IXZ2|A0A0D5IXZ2_9BURK Sporulation related domain protein OS=Burkholderia dolosa AU0158 OX=350701 GN=AK34_187 PE=4 SV=1	2026	Nsco_NS_434_20203020_B_dolsa_HILIC3.41909.41909.4	controllerType=0 controllerNumber=1 scan=41909	119.524	Trypsin	B3	QQAANASKPTSSATAAAAAKPPSANDANTGYFLQVGAYK	1336
41466:3	90	R.DASKGEPVPLSPGATPTAAAQAAS[+568.212]SAAAR.E	HexNAc(2)Hex(1)	S[+568]	1073.52	3	3218.56	3218.55	0	0.4	833	Specific	434.69	299.57	18.34	10.21	27	>tr|A0A0D5ITM7|A0A0D5ITM7_9BURK Uncharacterized protein OS=Burkholderia dolosa AU0158 OX=350701 GN=AK34_3213 PE=4 SV=1	1547	Nsco_NS_434_20203020_B_dolsa_HILIC2.37792.37792.3	controllerType=0 controllerNumber=1 scan=37792	108.973	Trypsin	B2	DASKGEPVPLSPGATPTAAAQAASSAAAR	568
13137:3	732	T.DDTDDT[+365.132][+231.074]GDS[+365.132][+231.074]DDAATDVRR.-	HexNAc(1)Hex(1) 231.0743,HexNAc(1)Hex(1) 231.0743	S[+231][+365], T[+231][+365]	1044.74	3	3132.19	3132.19	0	1.3	436	NRagged	434.88	434.88	0	9.57	5	>tr|A0A0D5IXI3|A0A0D5IXI3_9BURK Dicarboxylate symporter family protein OS=Burkholderia dolosa AU0158 OX=350701 GN=AK34_5504 PE=3 SV=1	196	Nsco_NS_434_20203020_B_dolsa_HILIC1.16579.16579.3	controllerType=0 controllerNumber=1 scan=16579	56.323	Trypsin	B1	DDTDDTGDSDDAATDVRR	1192
23343:2	20	K.VAPPSADNGAS[+568.212]QPQQFDPNR.A	HexNAc(2)Hex(1)	S[+568]	1332.6	2	2664.19	2664.19	0	-1.8	50	Specific	435.3	435.3	3.27	9.35	59	>tr|A0A0D5IXZ2|A0A0D5IXZ2_9BURK Sporulation related domain protein OS=Burkholderia dolosa AU0158 OX=350701 GN=AK34_187 PE=4 SV=1	2026	Nsco_NS_434_20203020_B_dolsa_HILIC2.23290.23290.2	controllerType=0 controllerNumber=1 scan=23290	72.8158	Trypsin	B2	VAPPSADNGASQPQQFDPNR	568
19584:3	42	A.NTSGTTSAGTGSTSTAATAGTSATAPAAS[+568.212]APEAATKPAK.S	HexNAc(2)Hex(1)	S[+568]	1331.29	3	3991.86	3990.86	1	-1.5	109	NRagged	435.7	412.69	4.44	8.72	62	>tr|A0A0D5J0G4|A0A0D5J0G4_9BURK Helix-hairpin-helix motif family protein OS=Burkholderia dolosa AU0158 OX=350701 GN=AK34_1279 PE=4 SV=1	1241	Nsco_NS_434_20203020_B_dolsa_HILIC2.20354.20354.3	controllerType=0 controllerNumber=1 scan=20354	65.271	Trypsin	B2	NTSGTTSAGTGSTSTAATAGTSATAPAASAPEAATKPAK	568
44372:3	495	Q.SAAAAGASAPDAASAATAGAAAS[+568.212][+100.064]APAS[+365.132][+231.074]AAS[+568.212]AAATPAPGSDVLR.S	HexNAc(2)Hex(1) 100.064,HexNAc(1)Hex(1) 231.0743,HexNAc(2)Hex(1)	S[+100][+231][+365][+568]*2	1796.15	3	5386.45	5383.43	3	1.9	375	NRagged	435.75	435.75	0	8.46	12	>tr|A0A0D5J3G2|A0A0D5J3G2_9BURK Protein HflK OS=Burkholderia dolosa AU0158 OX=350701 GN=hflK PE=3 SV=1	533	Nsco_NS_434_20203020_B_dolsa_HILIC2.40288.40288.3	controllerType=0 controllerNumber=1 scan=40288	115.38	Trypsin	B2	SAAAAGASAPDAASAATAGAAASAPASAASAAATPAPGSDVLR	1832
06926:4	100	I.VADQM[+15.995]QMLGGRGGS[+162.053][+462.149]GGS[+365.132][+231.074]GGGDEGGYGGGYGGGGRGEQAER.G	Hex(1) 462.1486,HexNAc(1)Hex(1) 231.0743	M[+16], S[+162][+231][+365][+462]	1232	4	4924.97	4924.99	0	-3.2	101	NRagged	436.69	436.69	0	9.54	15	>tr|A2W7E7|A2W7E7_9BURK Single-stranded DNA-binding protein OS=Burkholderia dolosa AU0158 OX=350701 GN=ssb PE=3 SV=1	2874	Nsco_NS_434_20203020_B_dolsa_HILIC2.9097.9097.4	controllerType=0 controllerNumber=1 scan=9097	35.9804	Trypsin	B2	VADQMQMLGGRGGSGGSGGGDEGGYGGGYGGGGRGEQAER	1220
20333:4	17	K.GVKPSKPATTTTSANTSGTTSAGTGSTSTAATAGTSATAPAAS[+162.053][+462.149]APEAATKPAK.S	Hex(1) 462.1486	S[+162][+462]	1344.4	4	5374.57	5373.57	1	0.7	95	Specific	436.86	387.58	6.88	8.12	90	>tr|A0A0D5J0G4|A0A0D5J0G4_9BURK Helix-hairpin-helix motif family protein OS=Burkholderia dolosa AU0158 OX=350701 GN=AK34_1279 PE=4 SV=1	1241	Nsco_NS_434_20203020_B_dolsa_HILIC1.23023.23023.4	controllerType=0 controllerNumber=1 scan=23023	70.7061	Trypsin	B1	GVKPSKPATTTTSANTSGTTSAGTGSTSTAATAGTSATAPAASAPEAATKPAK	624
44001:4	19	K.QQQQQQQAANAS[+568.212]KPTSSATAAAAAKPPSANDANTGYFLQVGAYK.T	HexNAc(2)Hex(1)	S[+568]	1263.11	4	5049.4	5047.4	2	-1.5	176	Specific	437.39	105.75	1.7	5.69	75	>tr|A0A0D5IXZ2|A0A0D5IXZ2_9BURK Sporulation related domain protein OS=Burkholderia dolosa AU0158 OX=350701 GN=AK34_187 PE=4 SV=1	2026	Nsco_NS_434_20203020_B_dolsa_HILIC3.39611.39611.4	controllerType=0 controllerNumber=1 scan=39611	114.122	Trypsin	B3	QQQQQQQAANASKPTSSATAAAAAKPPSANDANTGYFLQVGAYK	568
33996:3	342	R.LNEHPQM[+15.995]PFAASAPS[+365.132][+231.074]QK.Y	HexNAc(1)Hex(1) 231.0743	M[+16], S[+231][+365]	822.372	3	2465.1	2465.1	0	-0.2	43	Specific	438.42	408.73	2.28	10.08	9	>tr|A2WBT2|A2WBT2_9BURK Uncharacterized protein OS=Burkholderia dolosa AU0158 OX=350701 GN=AK34_2140 PE=4 SV=1	4084	Nsco_NS_434_20203020_B_dolsa_HILIC3.31507.31507.3	controllerType=0 controllerNumber=1 scan=31507	94.5671	Trypsin	B3	LNEHPQMPFAASAPSQK	596
34661:3	20	V.APPSADNGAS[+568.212][+100.064]QPQQFDPNRALQGK.T	HexNAc(2)Hex(1) 100.064	S[+100][+568]	1054.83	3	3162.47	3162.48	0	-4	51	NRagged	438.73	438.73	22.66	8.94	59	>tr|A0A0D5IXZ2|A0A0D5IXZ2_9BURK Sporulation related domain protein OS=Burkholderia dolosa AU0158 OX=350701 GN=AK34_187 PE=4 SV=1	2026	Nsco_NS_434_20203020_B_dolsa_HILIC2.32308.32308.3	controllerType=0 controllerNumber=1 scan=32308	96.1046	Trypsin	B2	APPSADNGASQPQQFDPNRALQGK	668
33039:3	304	R.LNEHPQM[+15.995]PFAASAPS[+365.132][+231.074]QK.Y	HexNAc(1)Hex(1) 231.0743	M[+16], S[+231][+365]	822.374	3	2465.11	2465.1	0	1.8	43	Specific	438.88	426.01	6.31	9.9	13	>tr|A2WBT2|A2WBT2_9BURK Uncharacterized protein OS=Burkholderia dolosa AU0158 OX=350701 GN=AK34_2140 PE=4 SV=1	4084	Nsco_NS_434_20203020_B_dolsa_HILIC2.30959.30959.3	controllerType=0 controllerNumber=1 scan=30959	92.8479	Trypsin	B2	LNEHPQMPFAASAPSQK	596
29016:2	92	P.PSAGLPGTSSASS[+162.053][+462.149]DSLRPNSAK.T	Hex(1) 462.1486	S[+162][+462]	1356.12	2	2711.24	2711.24	0	1.9	7	NRagged	439.31	361.92	0	7.4	15	>tr|A2WBU3|A2WBU3_9BURK Peptidase C26 family protein OS=Burkholderia dolosa AU0158 OX=350701 GN=AK34_2151 PE=4 SV=1	2567	Nsco_NS_434_20203020_B_dolsa_HILIC3.27560.27560.2	controllerType=0 controllerNumber=1 scan=27560	84.5447	Trypsin	B3	PSAGLPGTSSASSDSLRPNSAK	624
20702:3	1559	K.AIDAPIPAS[+568.212]ADTAGKGNGGAR.-	HexNAc(2)Hex(1)	S[+568]	826.734	3	2478.19	2478.18	0	0.8	93	Specific	439.43	404.54	78.41	10.78	1	>tr|A2WCY2|A2WCY2_9BURK Cell division protein FtsL OS=Burkholderia dolosa AU0158 OX=350701 GN=ftsL PE=3 SV=1	3066	Nsco_NS_434_20203020_B_dolsa_HILIC3.20970.20970.3	controllerType=0 controllerNumber=1 scan=20970	67.0993	Trypsin	B3	AIDAPIPASADTAGKGNGGAR	568
42196:3	490	K.AADAGGSKPAAGAPAAPAAPAPVAVPAS[+162.053][+462.149]AVS[+568.212]GSAAQ.-	Hex(1) 462.1486,HexNAc(2)Hex(1)	S[+162][+462][+568]	1392.65	3	4175.95	4174.94	1	1.3	149	CRagged	439.62	215.71	0	7.39	19	>tr|A0A0D5J0Z1|A0A0D5J0Z1_9BURK Outer membrane lipid asymmetry maintenance protein MlaD OS=Burkholderia dolosa AU0158 OX=350701 GN=mlaD PE=4 SV=1	1870	Nsco_NS_434_20203020_B_dolsa_HILIC2.38405.38405.3	controllerType=0 controllerNumber=1 scan=38405	110.525	Trypsin	B2	AADAGGSKPAAGAPAAPAAPAPVAVPASAVSGSAAQ	1192
63261:3	555	A.APVPATVPASGT[+568.212]IAAAPGAAAAS[+568.212]APAVAGAPSAGLPATTVR.M	HexNAc(2)Hex(1),HexNAc(2)Hex(1)	S[+568], T[+568]	1548.45	3	4643.33	4643.32	0	1.7	26	NRagged	440.18	408.88	33.18	8.46	17	>tr|A0A0D5IZR5|A0A0D5IZR5_9BURK Cyclic di-GMP-binding protein OS=Burkholderia dolosa AU0158 OX=350701 GN=AK34_1798 PE=3 SV=1	5572	Nsco_NS_434_20203020_B_dolsa_HILIC2.55471.55471.3	controllerType=0 controllerNumber=1 scan=55471	148.143	Trypsin	B2	APVPATVPASGTIAAAPGAAAASAPAVAGAPSAGLPATTVR	1136
60827:4	67	R.SHGRPSMFFPSATQTAPAAAGGAS[+365.132][+231.074]GTGATPTAGNVPAAAPGAAPTTTAPAAQAQLVK.F	HexNAc(1)Hex(1) 231.0743	S[+231][+365]	1453.46	4	5810.81	5810.81	0	-0.6	26	Specific	440.24	440.24	27.33	9.48	19	>tr|A2W6E8|A2W6E8_9BURK Membrane protein insertase YidC OS=Burkholderia dolosa AU0158 OX=350701 GN=yidC PE=3 SV=1	3870	Nsco_NS_434_20203020_B_dolsa_HILIC3.53023.53023.4	controllerType=0 controllerNumber=1 scan=53023	143.766	Trypsin	B3	SHGRPSMFFPSATQTAPAAAGGASGTGATPTAGNVPAAAPGAAPTTTAPAAQAQLVK	596
38401:3	745	K.AADAGGSKPAAGAPAAPAAPAPVAVPAS[+365.132][+231.074][+100.064]AVS[+568.212]GSAA.Q	HexNAc(1)Hex(1) 231.0743 100.064,HexNAc(2)Hex(1)	S[+100][+231][+365][+568]	1373.65	3	4118.95	4118.95	0	-0.7	149	CRagged	440.83	366.07	0	6.28	13	>tr|A0A0D5J0Z1|A0A0D5J0Z1_9BURK Outer membrane lipid asymmetry maintenance protein MlaD OS=Burkholderia dolosa AU0158 OX=350701 GN=mlaD PE=4 SV=1	1870	Nsco_NS_434_20203020_B_dolsa_HILIC3.35042.35042.3	controllerType=0 controllerNumber=1 scan=35042	102.928	Trypsin	B3	AADAGGSKPAAGAPAAPAAPAPVAVPASAVSGSAA	1264
74216:4	16	R.TIGQTLEVDGPITSNDRLVANPS[+568.212]DALANGDAVVVSTPTARPASGTAGAKS.-	HexNAc(2)Hex(1)	S[+568]	1358.92	4	5432.67	5430.69	2	-3.7	360	CRagged	441.06	350.72	1.71	8.59	42	>tr|A2WEQ1|A2WEQ1_9BURK Efflux transporter, RND family, MFP subunit OS=Burkholderia dolosa AU0158 OX=350701 GN=AK34_4099 PE=3 SV=1	3362	Nsco_NS_434_20203020_B_dolsa_HILIC1.68811.68811.4	controllerType=0 controllerNumber=1 scan=68811	167.438	Trypsin	B1	TIGQTLEVDGPITSNDRLVANPSDALANGDAVVVSTPTARPASGTAGAKS	568
09456:3	34	K.AAAAAAASADAGASAPAAASS[+568.212]T[+568.212]K.A	HexNAc(2)Hex(1),HexNAc(2)Hex(1)	S[+568], T[+568]	999.449	3	2996.33	2996.33	0	0	157	Specific	441.61	308.5	1.2	7.1	60	>tr|A0A0D5J0G4|A0A0D5J0G4_9BURK Helix-hairpin-helix motif family protein OS=Burkholderia dolosa AU0158 OX=350701 GN=AK34_1279 PE=4 SV=1	1241	Nsco_NS_434_20203020_B_dolsa_HILIC3.11414.11414.3	controllerType=0 controllerNumber=1 scan=11414	42.0975	Trypsin	B3	AAAAAAASADAGASAPAAASSTK	1136
39326:6	19	K.QQQQQQQAANAS[+568.212]KPTSSATAAAAAKPPSANDANTGYFLQVGAYKTEGDAEQQRAR.L	HexNAc(2)Hex(1)	S[+568]	1049.17	6	6290	6288.98	1	2.5	176	Specific	443.57	75.28	1.7	6.21	75	>tr|A0A0D5IXZ2|A0A0D5IXZ2_9BURK Sporulation related domain protein OS=Burkholderia dolosa AU0158 OX=350701 GN=AK34_187 PE=4 SV=1	2026	Nsco_NS_434_20203020_B_dolsa_HILIC3.35784.35784.6	controllerType=0 controllerNumber=1 scan=35784	104.683	Trypsin	B3	QQQQQQQAANASKPTSSATAAAAAKPPSANDANTGYFLQVGAYKTEGDAEQQRAR	568
41219:3	745	K.AADAGGSKPAAGAPAAPAAPAPVAVPAS[+568.212]AVS[+365.132][+231.074]GSAAQ.-	HexNAc(2)Hex(1),HexNAc(1)Hex(1) 231.0743	S[+231][+365][+568]	1382.99	3	4146.94	4146.95	0	-0.2	149	CRagged	444.33	305.43	0	7.45	13	>tr|A0A0D5J0Z1|A0A0D5J0Z1_9BURK Outer membrane lipid asymmetry maintenance protein MlaD OS=Burkholderia dolosa AU0158 OX=350701 GN=mlaD PE=4 SV=1	1870	Nsco_NS_434_20203020_B_dolsa_HILIC3.37334.37334.3	controllerType=0 controllerNumber=1 scan=37334	108.418	Trypsin	B3	AADAGGSKPAAGAPAAPAAPAPVAVPASAVSGSAAQ	1164
09800:3	34	K.AAAAAAASADAGASAPAAAS[+365.132][+231.074]S[+568.212]T[+568.212]K.A	HexNAc(1)Hex(1) 231.0743,HexNAc(2)Hex(1),HexNAc(2)Hex(1)	S[+231][+365][+568], T[+568]	1198.18	3	3592.54	3592.54	0	-0.8	157	Specific	444.42	410.33	0	8.91	60	>tr|A0A0D5J0G4|A0A0D5J0G4_9BURK Helix-hairpin-helix motif family protein OS=Burkholderia dolosa AU0158 OX=350701 GN=AK34_1279 PE=4 SV=1	1241	Nsco_NS_434_20203020_B_dolsa_HILIC3.11680.11680.3	controllerType=0 controllerNumber=1 scan=11680	42.7738	Trypsin	B3	AAAAAAASADAGASAPAAASSTK	1732
73285:4	17	R.TIGQTLEVDGPITSNDRLVANPSDALANGDAVVVSTPTARPAS[+568.212]GTAGAKS.-	HexNAc(2)Hex(1)	S[+568]	1358.42	4	5430.67	5430.69	0	-2.7	360	CRagged	444.5	444.5	18.14	9.59	39	>tr|A2WEQ1|A2WEQ1_9BURK Efflux transporter, RND family, MFP subunit OS=Burkholderia dolosa AU0158 OX=350701 GN=AK34_4099 PE=3 SV=1	3362	Nsco_NS_434_20203020_B_dolsa_HILIC2.63513.63513.4	controllerType=0 controllerNumber=1 scan=63513	165.451	Trypsin	B2	TIGQTLEVDGPITSNDRLVANPSDALANGDAVVVSTPTARPASGTAGAKS	568
10059:3	6	Q.C[+57.021]PFHHAAGS[+365.132][+231.074]GTSNK.D	HexNAc(1)Hex(1) 231.0743	C[+57], S[+231][+365]	689.957	3	2067.86	2066.86	1	-3.5	7	NRagged	444.97	444.97	4	7.31	70	>tr|A2WCI5|A2WCI5_9BURK Catalase-peroxidase OS=Burkholderia dolosa AU0158 OX=350701 GN=katG PE=3 SV=1	4495	Nsco_NS_434_20203020_B_dolsa_HILIC2.12029.12029.3	controllerType=0 controllerNumber=1 scan=12029	43.7733	Trypsin	B2	CPFHHAAGSGTSNK	596
11348:3	42	A.ATAGTSATAPAAS[+568.212]APEAATKPAK.S	HexNAc(2)Hex(1)	S[+568]	870.428	3	2609.27	2609.27	0	0.4	125	NRagged	445.49	445.49	1.21	9.26	62	>tr|A0A0D5J0G4|A0A0D5J0G4_9BURK Helix-hairpin-helix motif family protein OS=Burkholderia dolosa AU0158 OX=350701 GN=AK34_1279 PE=4 SV=1	1241	Nsco_NS_434_20203020_B_dolsa_HILIC2.13108.13108.3	controllerType=0 controllerNumber=1 scan=13108	46.502	Trypsin	B2	ATAGTSATAPAASAPEAATKPAK	568
71661:3	509	K.RAAIAAAAS[+568.212]ELLPALTQPAAPPATDAQR.V	HexNAc(2)Hex(1)	S[+568]	1104.57	3	3311.7	3310.7	1	-2	550	Specific	445.83	417.12	37.86	10.46	4	>tr|A0A0D5IS36|A0A0D5IS36_9BURK MMPL family protein OS=Burkholderia dolosa AU0158 OX=350701 GN=AK34_4980 PE=4 SV=1	5382	Nsco_NS_434_20203020_B_dolsa_HILIC2.62150.62150.3	controllerType=0 controllerNumber=1 scan=62150	162.351	Trypsin	B2	RAAIAAAASELLPALTQPAAPPATDAQR	568
75000:4	223	K.VFQYIKPQDVQALQAATPANGAS[+568.212]GAQAGAAPADAATVGAVPDASVQATPLQPPAPISNSSNVHPGNPK.A	HexNAc(2)Hex(1)	S[+568]	1792.14	4	7165.55	7165.55	0	-0.4	195	Specific	446.12	446.12	8.5	9.65	20	>tr|A2W5X0|A2W5X0_9BURK BON domain protein OS=Burkholderia dolosa AU0158 OX=350701 GN=AK34_2863 PE=4 SV=1	3718	Nsco_NS_434_20203020_B_dolsa_HILIC3.64283.64283.4	controllerType=0 controllerNumber=1 scan=64283	168.884	Trypsin	B3	VFQYIKPQDVQALQAATPANGASGAQAGAAPADAATVGAVPDASVQATPLQPPAPISNSSNVHPGNPK	568
49250:3	678	K.ASPPYAADKPIVVVSPPAAAAAPAS[+568.212]SASAAR.-	HexNAc(2)Hex(1)	S[+568]	1143.91	3	3429.73	3429.73	0	0.3	291	Specific	446.22	371.53	9.43	8.9	4	>tr|A0A0D5IYA3|A0A0D5IYA3_9BURK PRC-barrel domain protein OS=Burkholderia dolosa AU0158 OX=350701 GN=AK34_802 PE=4 SV=1	1591	Nsco_NS_434_20203020_B_dolsa_HILIC1.48126.48126.3	controllerType=0 controllerNumber=1 scan=48126	125.188	Trypsin	B1	ASPPYAADKPIVVVSPPAAAAAPASSASAAR	568
57422:3	503	P.ATVPASGTIAAAPGAAAAS[+365.132][+231.074]APAVAGAPS[+568.212]AGLPATTVR.M	HexNAc(1)Hex(1) 231.0743,HexNAc(2)Hex(1)	S[+231][+365][+568]	1436.38	3	4307.11	4307.1	0	2.4	30	NRagged	446.27	446.27	0	8.69	17	>tr|A0A0D5IZR5|A0A0D5IZR5_9BURK Cyclic di-GMP-binding protein OS=Burkholderia dolosa AU0158 OX=350701 GN=AK34_1798 PE=3 SV=1	5572	Nsco_NS_434_20203020_B_dolsa_HILIC1.54893.54893.3	controllerType=0 controllerNumber=1 scan=54893	138.689	Trypsin	B1	ATVPASGTIAAAPGAAAASAPAVAGAPSAGLPATTVR	1164
70149:6	53	G.AS[+568.212][+100.064]PVT[+568.212][+100.064]AAS[+568.212]EPGAPGAAGAPADGAVEPQKPGAPPPGFGAPPDFDTPRPPPASAQNAPPAYLK.Q	HexNAc(2)Hex(1) 100.064,HexNAc(2)Hex(1) 100.064,HexNAc(2)Hex(1)	S[+100][+568]*2, T[+100][+568]	1277.28	6	7658.65	7655.61	3	3.3	48	NRagged	446.68	446.68	1.2	6.47	13	>tr|A2WBU3|A2WBU3_9BURK Peptidase C26 family protein OS=Burkholderia dolosa AU0158 OX=350701 GN=AK34_2151 PE=4 SV=1	2567	Nsco_NS_434_20203020_B_dolsa_HILIC1.65435.65435.6	controllerType=0 controllerNumber=1 scan=65435	160.292	Trypsin	B1	ASPVTAASEPGAPGAAGAPADGAVEPQKPGAPPPGFGAPPDFDTPRPPPASAQNAPPAYLK	1904
02591:3	5	K.GSGAKPASAPKPAS[+162.053][+462.149]AAH.-	Hex(1) 462.1486	S[+162][+462]	710.335	3	2128.99	2128.99	0	0.8	498	CRagged	446.84	421.59	0	10.23	46	>tr|A0A0D5J2T6|A0A0D5J2T6_9BURK PDZ domain-containing protein OS=Burkholderia dolosa AU0158 OX=350701 GN=AK34_245 PE=3 SV=1	877	Nsco_NS_434_20203020_B_dolsa_HILIC2.5232.5232.3	controllerType=0 controllerNumber=1 scan=5232	26.6924	Trypsin	B2	GSGAKPASAPKPASAAH	624
43234:3	333	K.AADAGGSKPAAGAPAAPAAPAPVAVPAS[+162.053][+462.149]AVS[+568.212]GSAAQ.-	Hex(1) 462.1486,HexNAc(2)Hex(1)	S[+162][+462][+568]	1393.65	3	4178.94	4174.94	4	-3.7	149	CRagged	447.15	198.4	0	5.59	18	>tr|A0A0D5J0Z1|A0A0D5J0Z1_9BURK Outer membrane lipid asymmetry maintenance protein MlaD OS=Burkholderia dolosa AU0158 OX=350701 GN=mlaD PE=4 SV=1	1870	Nsco_NS_434_20203020_B_dolsa_HILIC1.42477.42477.3	controllerType=0 controllerNumber=1 scan=42477	111.968	Trypsin	B1	AADAGGSKPAAGAPAAPAAPAPVAVPASAVSGSAAQ	1192
70341:4	118	D.TAGAAASAEAASAPAQAASGAAEQPAAASAS[+568.212]AAAAVS[+568.212][+100.064]T[+568.212][+100.064]IYFETGK.S	HexNAc(2)Hex(1),HexNAc(2)Hex(1) 100.064,HexNAc(2)Hex(1) 100.064	S[+100][+568]*2, T[+100][+568]	1476.43	4	5902.69	5899.69	3	-1.7	389	NRagged	447.25	447.25	0	7.2	19	>tr|A0A0D5IZ04|A0A0D5IZ04_9BURK Cytochrome c oxidase subunit 2 OS=Burkholderia dolosa AU0158 OX=350701 GN=coxB PE=3 SV=1	398	Nsco_NS_434_20203020_B_dolsa_HILIC3.60544.60544.2	controllerType=0 controllerNumber=1 scan=60544	160.244	Trypsin	B3	TAGAAASAEAASAPAQAASGAAEQPAAASASAAAAVSTIYFETGK	1904
22349:5	34	K.GVKPSKPATTTTSANTSGTTSAGTGSTSTAATAGTSATAPAAS[+365.132][+231.074]APEAATKPAK.S	HexNAc(1)Hex(1) 231.0743	S[+231][+365]	1069.92	5	5345.57	5345.57	0	0.2	95	Specific	447.94	447.94	1.01	10.17	60	>tr|A0A0D5J0G4|A0A0D5J0G4_9BURK Helix-hairpin-helix motif family protein OS=Burkholderia dolosa AU0158 OX=350701 GN=AK34_1279 PE=4 SV=1	1241	Nsco_NS_434_20203020_B_dolsa_HILIC3.22341.22341.5	controllerType=0 controllerNumber=1 scan=22341	70.657	Trypsin	B3	GVKPSKPATTTTSANTSGTTSAGTGSTSTAATAGTSATAPAASAPEAATKPAK	596
76661:4	76	R.TPVIVLASPYYAGLADSPNHDVDVELDGTPHAATAGAAS[+365.132][+231.074]AR.I	HexNAc(1)Hex(1) 231.0743	S[+231][+365]	1172.31	4	4686.23	4686.22	0	1.5	134	Specific	449.66	295.22	26.55	8.71	27	>tr|A0A0D5IU12|A0A0D5IU12_9BURK Xaa-Pro dipeptidyl-peptidase OS=Burkholderia dolosa AU0158 OX=350701 GN=AK34_3439 PE=3 SV=1	4921	Nsco_NS_434_20203020_B_dolsa_HILIC2.66185.66185.4	controllerType=0 controllerNumber=1 scan=66185	171.541	Trypsin	B2	TPVIVLASPYYAGLADSPNHDVDVELDGTPHAATAGAASAR	596
48761:2	412	Q.AQIGSSTSYFNTS[+568.212][+100.064]GNGSSNQIAAR.V	HexNAc(2)Hex(1) 100.064	S[+100][+568]	1545.21	2	3089.41	3086.4	3	-2	356	NRagged	449.81	399.67	0	7.42	7	>tr|A2WGS4|A2WGS4_9BURK Gram-negative porin family protein OS=Burkholderia dolosa AU0158 OX=350701 GN=AK34_3251 PE=4 SV=1	3246	Nsco_NS_434_20203020_B_dolsa_HILIC1.47616.47616.2	controllerType=0 controllerNumber=1 scan=47616	123.875	Trypsin	B1	AQIGSSTSYFNTSGNGSSNQIAAR	668
43485:3	333	K.AADAGGSKPAAGAPAAPAAPAPVAVPAS[+162.053][+462.149]AVS[+568.212]GSAAQ.-	Hex(1) 462.1486,HexNAc(2)Hex(1)	S[+162][+462][+568]	1392.65	3	4175.94	4174.94	1	-1	149	CRagged	450.08	308.54	0	7.74	18	>tr|A0A0D5J0Z1|A0A0D5J0Z1_9BURK Outer membrane lipid asymmetry maintenance protein MlaD OS=Burkholderia dolosa AU0158 OX=350701 GN=mlaD PE=4 SV=1	1870	Nsco_NS_434_20203020_B_dolsa_HILIC1.42692.42692.3	controllerType=0 controllerNumber=1 scan=42692	112.443	Trypsin	B1	AADAGGSKPAAGAPAAPAAPAPVAVPASAVSGSAAQ	1192
38447:4	745	K.AADAGGSKPAAGAPAAPAAPAPVAVPAS[+365.132][+231.074][+100.064]AVS[+568.212]GSAA.Q	HexNAc(1)Hex(1) 231.0743 100.064,HexNAc(2)Hex(1)	S[+100][+231][+365][+568]	1030.49	4	4118.95	4118.95	0	0.6	149	CRagged	450.27	360.38	0	6.63	13	>tr|A0A0D5J0Z1|A0A0D5J0Z1_9BURK Outer membrane lipid asymmetry maintenance protein MlaD OS=Burkholderia dolosa AU0158 OX=350701 GN=mlaD PE=4 SV=1	1870	Nsco_NS_434_20203020_B_dolsa_HILIC3.35085.35085.4	controllerType=0 controllerNumber=1 scan=35085	103.062	Trypsin	B3	AADAGGSKPAAGAPAAPAAPAPVAVPASAVSGSAA	1264
10065:2	614	R.QSSSFTPPAS[+568.212]ASGK.A	HexNAc(2)Hex(1)	S[+568]	960.434	2	1919.86	1919.86	0	0.6	225	Specific	450.4	249.23	30.5	4.73	5	>tr|A0A0D5IUZ6|A0A0D5IUZ6_9BURK Uncharacterized protein OS=Burkholderia dolosa AU0158 OX=350701 GN=AK34_4269 PE=4 SV=1	170	Nsco_NS_434_20203020_B_dolsa_HILIC2.12035.12035.2	controllerType=0 controllerNumber=1 scan=12035	43.7933	Trypsin	B2	QSSSFTPPASASGK	568
34838:3	36	R.DDDADVQAGVAHDEPPAS[+568.212]DAAIAAAPK.E	HexNAc(2)Hex(1)	S[+568]	1062.48	3	3185.41	3185.41	0	0.1	112	Specific	450.65	386.11	386.11	9.53	19	>tr|A0A0D5IV12|A0A0D5IV12_9BURK Sporulation related domain protein OS=Burkholderia dolosa AU0158 OX=350701 GN=AK34_4465 PE=4 SV=1	5589	Nsco_NS_434_20203020_B_dolsa_HILIC3.32197.32197.3	controllerType=0 controllerNumber=1 scan=32197	96.2677	Trypsin	B3	DDDADVQAGVAHDEPPASDAAIAAAPK	568
43779:5	20	K.QQQQQQQAANAS[+162.053][+462.149]KPTSSATAAAAAKPPSANDANTGYFLQVGAYKTEGDAEQQR.A	Hex(1) 462.1486	S[+162][+462]	1224.57	5	6118.83	6117.83	1	0	176	Specific	450.75	222.37	5.3	8.01	59	>tr|A0A0D5IXZ2|A0A0D5IXZ2_9BURK Sporulation related domain protein OS=Burkholderia dolosa AU0158 OX=350701 GN=AK34_187 PE=4 SV=1	2026	Nsco_NS_434_20203020_B_dolsa_HILIC2.39842.39842.5	controllerType=0 controllerNumber=1 scan=39842	114.29	Trypsin	B2	QQQQQQQAANASKPTSSATAAAAAKPPSANDANTGYFLQVGAYKTEGDAEQQR	624
16764:5	141	T.GISEPEPS[+568.212]HKQPEPAVEADHHPDK.C	HexNAc(2)Hex(1)	S[+568]	641.3	5	3202.47	3199.45	3	2.1	76	NRagged	451.57	451.57	35.94	8.44	10	>tr|A0A0D5IRW1|A0A0D5IRW1_9BURK Uncharacterized protein OS=Burkholderia dolosa AU0158 OX=350701 GN=AK34_4658 PE=4 SV=1	1482	Nsco_NS_434_20203020_B_dolsa_HILIC1.19911.19911.5	controllerType=0 controllerNumber=1 scan=19911	64.1103	Trypsin	B1	GISEPEPSHKQPEPAVEADHHPDK	568
11737:2	665	A.QASAPAADTS[+365.132][+231.074]AAAS[+162.053][+462.149]APAKK.D	HexNAc(1)Hex(1) 231.0743,Hex(1) 462.1486	S[+162][+231][+365][+462]	1467.65	2	2934.28	2934.28	0	-0.6	23	NRagged	451.7	323.97	0	7.69	33	>tr|A0A0D5J5Q7|A0A0D5J5Q7_9BURK Uncharacterized protein OS=Burkholderia dolosa AU0158 OX=350701 GN=AK34_2850 PE=4 SV=1	1986	Nsco_NS_434_20203020_B_dolsa_HILIC1.15097.15097.2	controllerType=0 controllerNumber=1 scan=15097	52.6404	Trypsin	B1	QASAPAADTSAAASAPAKK	1220
40299:3	333	K.AADAGGSKPAAGAPAAPAAPAPVAVPAS[+365.132][+231.074]AVS[+568.212]GSAAQ.-	HexNAc(1)Hex(1) 231.0743,HexNAc(2)Hex(1)	S[+231][+365][+568]	1382.98	3	4146.94	4146.95	0	-1.8	149	CRagged	451.83	291.95	0	7.59	18	>tr|A0A0D5J0Z1|A0A0D5J0Z1_9BURK Outer membrane lipid asymmetry maintenance protein MlaD OS=Burkholderia dolosa AU0158 OX=350701 GN=mlaD PE=4 SV=1	1870	Nsco_NS_434_20203020_B_dolsa_HILIC1.40020.40020.3	controllerType=0 controllerNumber=1 scan=40020	106.799	Trypsin	B1	AADAGGSKPAAGAPAAPAAPAPVAVPASAVSGSAAQ	1164
31689:3	342	R.LNEHPQMPFAAS[+365.132][+231.074]APSQK.Y	HexNAc(1)Hex(1) 231.0743	S[+231][+365]	817.041	3	2449.11	2449.11	0	0.5	43	Specific	452.25	452.25	0.05	10.24	9	>tr|A2WBT2|A2WBT2_9BURK Uncharacterized protein OS=Burkholderia dolosa AU0158 OX=350701 GN=AK34_2140 PE=4 SV=1	4084	Nsco_NS_434_20203020_B_dolsa_HILIC3.29642.29642.3	controllerType=0 controllerNumber=1 scan=29642	89.8824	Trypsin	B3	LNEHPQMPFAASAPSQK	596
49656:3	446	K.ASPPYAADKPIVVVSPPAAAAAPAS[+365.132][+231.074]SASAAR.-	HexNAc(1)Hex(1) 231.0743	S[+231][+365]	1153.25	3	3457.72	3457.72	0	0.8	291	Specific	452.51	452.51	2.4	11.59	7	>tr|A0A0D5IYA3|A0A0D5IYA3_9BURK PRC-barrel domain protein OS=Burkholderia dolosa AU0158 OX=350701 GN=AK34_802 PE=4 SV=1	1591	Nsco_NS_434_20203020_B_dolsa_HILIC2.44652.44652.3	controllerType=0 controllerNumber=1 scan=44652	125.404	Trypsin	B2	ASPPYAADKPIVVVSPPAAAAAPASSASAAR	596
72039:3	504	K.RAAIAAAAS[+365.132][+231.074]ELLPALTQPAAPPATDAQR.V	HexNAc(1)Hex(1) 231.0743	S[+231][+365]	1113.57	3	3338.7	3338.7	0	0.6	550	Specific	453.13	453.13	8.41	11.09	7	>tr|A0A0D5IS36|A0A0D5IS36_9BURK MMPL family protein OS=Burkholderia dolosa AU0158 OX=350701 GN=AK34_4980 PE=4 SV=1	5382	Nsco_NS_434_20203020_B_dolsa_HILIC3.61944.61944.3	controllerType=0 controllerNumber=1 scan=61944	163.562	Trypsin	B3	RAAIAAAASELLPALTQPAAPPATDAQR	596
01677:4	11	K.GSGAKPAS[+568.212]APKPAS[+162.053][+462.149]AAH.-	HexNAc(2)Hex(1),Hex(1) 462.1486	S[+162][+462][+568]	675.057	4	2697.21	2697.2	0	2.3	498	CRagged	453.47	393.8	0.94	9.47	45	>tr|A0A0D5J2T6|A0A0D5J2T6_9BURK PDZ domain-containing protein OS=Burkholderia dolosa AU0158 OX=350701 GN=AK34_245 PE=3 SV=1	877	Nsco_NS_434_20203020_B_dolsa_HILIC1.4848.4848.4	controllerType=0 controllerNumber=1 scan=4848	27.3979	Trypsin	B1	GSGAKPASAPKPASAAH	1192
19090:3	304	R.LNEHPQM[+15.995]PFAASAPS[+568.212]QK.Y	HexNAc(2)Hex(1)	M[+16], S[+568]	813.042	3	2437.11	2437.11	0	1.9	43	Specific	453.58	414.85	3.06	9.93	13	>tr|A2WBT2|A2WBT2_9BURK Uncharacterized protein OS=Burkholderia dolosa AU0158 OX=350701 GN=AK34_2140 PE=4 SV=1	4084	Nsco_NS_434_20203020_B_dolsa_HILIC2.19970.19970.3	controllerType=0 controllerNumber=1 scan=19970	64.3012	Trypsin	B2	LNEHPQMPFAASAPSQK	568
44717:2	333	K.AADAGGSKPAAGAPAAPAAPAPVAVPAS[+568.212]AVSGSAAQ.-	HexNAc(2)Hex(1)	S[+568]	1776.38	2	3551.74	3550.74	1	0.2	149	CRagged	454.58	267.48	7.2	8.87	18	>tr|A0A0D5J0Z1|A0A0D5J0Z1_9BURK Outer membrane lipid asymmetry maintenance protein MlaD OS=Burkholderia dolosa AU0158 OX=350701 GN=mlaD PE=4 SV=1	1870	Nsco_NS_434_20203020_B_dolsa_HILIC1.43750.43750.2	controllerType=0 controllerNumber=1 scan=43750	114.768	Trypsin	B1	AADAGGSKPAAGAPAAPAAPAPVAVPASAVSGSAAQ	568
10724:2	665	A.QASAPAADTS[+162.053][+462.149]AAAS[+365.132][+231.074]APAKK.D	Hex(1) 462.1486,HexNAc(1)Hex(1) 231.0743	S[+162][+231][+365][+462]	1467.65	2	2934.29	2934.28	0	3.3	23	NRagged	455	306.1	0	6.82	33	>tr|A0A0D5J5Q7|A0A0D5J5Q7_9BURK Uncharacterized protein OS=Burkholderia dolosa AU0158 OX=350701 GN=AK34_2850 PE=4 SV=1	1986	Nsco_NS_434_20203020_B_dolsa_HILIC1.13641.13641.2	controllerType=0 controllerNumber=1 scan=13641	47.9376	Trypsin	B1	QASAPAADTSAAASAPAKK	1220
43753:2	490	K.AADAGGSKPAAGAPAAPAAPAPVAVPAS[+568.212]AVSGSAAQ.-	HexNAc(2)Hex(1)	S[+568]	1775.88	2	3550.74	3550.74	0	1.2	149	CRagged	455.45	147.65	7.2	7.56	19	>tr|A0A0D5J0Z1|A0A0D5J0Z1_9BURK Outer membrane lipid asymmetry maintenance protein MlaD OS=Burkholderia dolosa AU0158 OX=350701 GN=mlaD PE=4 SV=1	1870	Nsco_NS_434_20203020_B_dolsa_HILIC2.39818.39818.2	controllerType=0 controllerNumber=1 scan=39818	114.217	Trypsin	B2	AADAGGSKPAAGAPAAPAAPAPVAVPASAVSGSAAQ	568
64756:3	503	A.APVPATVPASGT[+365.132][+231.074]IAAAPGAAAAS[+568.212]APAVAGAPSAGLPATTVR.M	HexNAc(1)Hex(1) 231.0743,HexNAc(2)Hex(1)	S[+568], T[+231][+365]	1558.45	3	4673.33	4671.31	2	2.5	26	NRagged	455.84	455.84	0	8.49	17	>tr|A0A0D5IZR5|A0A0D5IZR5_9BURK Cyclic di-GMP-binding protein OS=Burkholderia dolosa AU0158 OX=350701 GN=AK34_1798 PE=3 SV=1	5572	Nsco_NS_434_20203020_B_dolsa_HILIC1.61134.61134.3	controllerType=0 controllerNumber=1 scan=61134	151.762	Trypsin	B1	APVPATVPASGTIAAAPGAAAASAPAVAGAPSAGLPATTVR	1164
34763:4	36	Q.AVAPRDDDADVQAGVAHDEPPAS[+365.132][+231.074]DAAIAAAPK.E	HexNAc(1)Hex(1) 231.0743	S[+231][+365]	927.679	4	3707.69	3707.7	0	-2.6	107	NRagged	456.9	389.19	389.19	9.13	19	>tr|A0A0D5IV12|A0A0D5IV12_9BURK Sporulation related domain protein OS=Burkholderia dolosa AU0158 OX=350701 GN=AK34_4465 PE=4 SV=1	5589	Nsco_NS_434_20203020_B_dolsa_HILIC3.32133.32133.4	controllerType=0 controllerNumber=1 scan=32133	96.1074	Trypsin	B3	AVAPRDDDADVQAGVAHDEPPASDAAIAAAPK	596
68046:2	142	L.PDATQQGDVSFVS[+568.212]GGIGKDQSTAFER.N	HexNAc(2)Hex(1)	S[+568]	1634.76	2	3268.51	3265.49	3	2.6	36	NRagged	457.19	190.62	3.6	6.07	11	>tr|A0A0D5J5P9|A0A0D5J5P9_9BURK Carboxypeptidase regulatory-like domain protein OS=Burkholderia dolosa AU0158 OX=350701 GN=AK34_475 PE=4 SV=1	1018	Nsco_NS_434_20203020_B_dolsa_HILIC2.59196.59196.2	controllerType=0 controllerNumber=1 scan=59196	155.913	Trypsin	B2	PDATQQGDVSFVSGGIGKDQSTAFER	568
49594:3	17	R.LVANPS[+365.132][+231.074]DALANGDAVVVSTPTARPASGTAGAKS.-	HexNAc(1)Hex(1) 231.0743	S[+231][+365]	1221.61	3	3662.8	3661.79	1	1.3	377	CRagged	458.45	405.61	1.12	11.22	39	>tr|A2WEQ1|A2WEQ1_9BURK Efflux transporter, RND family, MFP subunit OS=Burkholderia dolosa AU0158 OX=350701 GN=AK34_4099 PE=3 SV=1	3362	Nsco_NS_434_20203020_B_dolsa_HILIC2.44606.44606.3	controllerType=0 controllerNumber=1 scan=44606	125.314	Trypsin	B2	LVANPSDALANGDAVVVSTPTARPASGTAGAKS	596
34847:3	14	V.APPSADNGAS[+568.212][+100.064]QPQQFDPNRALQGK.T	HexNAc(2)Hex(1) 100.064	S[+100][+568]	1054.83	3	3162.47	3162.48	0	-3.6	51	NRagged	458.72	458.72	22.76	8.76	61	>tr|A0A0D5IXZ2|A0A0D5IXZ2_9BURK Sporulation related domain protein OS=Burkholderia dolosa AU0158 OX=350701 GN=AK34_187 PE=4 SV=1	2026	Nsco_NS_434_20203020_B_dolsa_HILIC1.35508.35508.3	controllerType=0 controllerNumber=1 scan=35508	97.222	Trypsin	B1	APPSADNGASQPQQFDPNRALQGK	668
01224:4	5	K.GSGAKPASAPKPAS[+568.212]AAH.-	HexNAc(2)Hex(1)	S[+568]	519.005	4	2073	2073	0	1	498	CRagged	458.75	381.29	147.08	7.85	46	>tr|A0A0D5J2T6|A0A0D5J2T6_9BURK PDZ domain-containing protein OS=Burkholderia dolosa AU0158 OX=350701 GN=AK34_245 PE=3 SV=1	877	Nsco_NS_434_20203020_B_dolsa_HILIC2.4174.4174.4	controllerType=0 controllerNumber=1 scan=4174	23.8246	Trypsin	B2	GSGAKPASAPKPASAAH	568
44500:3	333	K.AADAGGSKPAAGAPAAPAAPAPVAVPAS[+568.212]AVSGSAAQ.-	HexNAc(2)Hex(1)	S[+568]	1184.59	3	3551.74	3550.74	1	-0.5	149	CRagged	458.91	154.18	16.47	6.79	18	>tr|A0A0D5J0Z1|A0A0D5J0Z1_9BURK Outer membrane lipid asymmetry maintenance protein MlaD OS=Burkholderia dolosa AU0158 OX=350701 GN=mlaD PE=4 SV=1	1870	Nsco_NS_434_20203020_B_dolsa_HILIC1.43582.43582.3	controllerType=0 controllerNumber=1 scan=43582	114.42	Trypsin	B1	AADAGGSKPAAGAPAAPAAPAPVAVPASAVSGSAAQ	568
49515:3	16	R.LVANPSDALANGDAVVVSTPTARPAS[+568.212]GTAGAK.S	HexNAc(2)Hex(1)	S[+568]	1182.92	3	3546.76	3546.77	0	-2.8	377	Specific	459.06	386.75	38.44	8.08	42	>tr|A2WEQ1|A2WEQ1_9BURK Efflux transporter, RND family, MFP subunit OS=Burkholderia dolosa AU0158 OX=350701 GN=AK34_4099 PE=3 SV=1	3362	Nsco_NS_434_20203020_B_dolsa_HILIC1.48329.48329.3	controllerType=0 controllerNumber=1 scan=48329	125.569	Trypsin	B1	LVANPSDALANGDAVVVSTPTARPASGTAGAK	568
36995:3	36	R.DDDADVQAGVAHDEPPAS[+365.132][+231.074]DAAIAAAPK.E	HexNAc(1)Hex(1) 231.0743	S[+231][+365]	1072.14	3	3214.41	3213.41	1	0.1	112	Specific	459.21	459.21	459.21	11.01	19	>tr|A0A0D5IV12|A0A0D5IV12_9BURK Sporulation related domain protein OS=Burkholderia dolosa AU0158 OX=350701 GN=AK34_4465 PE=4 SV=1	5589	Nsco_NS_434_20203020_B_dolsa_HILIC3.33901.33901.3	controllerType=0 controllerNumber=1 scan=33901	100.195	Trypsin	B3	DDDADVQAGVAHDEPPASDAAIAAAPK	596
01842:4	11	K.GSGAKPAS[+365.132][+231.074]APKPAS[+162.053][+462.149]AAH.-	HexNAc(1)Hex(1) 231.0743,Hex(1) 462.1486	S[+162][+231][+365][+462]	682.054	4	2725.2	2725.19	0	0.4	498	CRagged	460.13	413.77	0	10.01	45	>tr|A0A0D5J2T6|A0A0D5J2T6_9BURK PDZ domain-containing protein OS=Burkholderia dolosa AU0158 OX=350701 GN=AK34_245 PE=3 SV=1	877	Nsco_NS_434_20203020_B_dolsa_HILIC1.4977.4977.4	controllerType=0 controllerNumber=1 scan=4977	27.784	Trypsin	B1	GSGAKPASAPKPASAAH	1220
07646:2	17	K.AAAAAAASADAGASAPAAAS[+365.132][+231.074]S[+568.212]T[+568.212]K.A	HexNAc(1)Hex(1) 231.0743,HexNAc(2)Hex(1),HexNAc(2)Hex(1)	S[+231][+365][+568], T[+568]	1796.77	2	3592.54	3592.54	0	0	157	Specific	460.23	460.23	0	10.12	90	>tr|A0A0D5J0G4|A0A0D5J0G4_9BURK Helix-hairpin-helix motif family protein OS=Burkholderia dolosa AU0158 OX=350701 GN=AK34_1279 PE=4 SV=1	1241	Nsco_NS_434_20203020_B_dolsa_HILIC1.10839.10839.2	controllerType=0 controllerNumber=1 scan=10839	41.7652	Trypsin	B1	AAAAAAASADAGASAPAAASSTK	1732
46260:3	635	R.RTGSVSNAPGAFS[+365.132][+231.074]ASGVYPIAER.V	HexNAc(1)Hex(1) 231.0743	S[+231][+365]	964.124	3	2890.36	2890.36	0	-0.8	229	Specific	461.59	440.33	2.4	9.62	8	>tr|A0A0D5J0X0|A0A0D5J0X0_9BURK Diguanylate cyclase domain protein OS=Burkholderia dolosa AU0158 OX=350701 GN=AK34_755 PE=4 SV=1	99	Nsco_NS_434_20203020_B_dolsa_HILIC1.45081.45081.3	controllerType=0 controllerNumber=1 scan=45081	117.601	Trypsin	B1	RTGSVSNAPGAFSASGVYPIAER	596
05354:3	497	R.RGTAATSAAS[+568.212]ATSATSAAGK.T	HexNAc(2)Hex(1)	S[+568]	769.367	3	2306.09	2306.08	0	0.6	202	Specific	461.65	331.68	27.48	6.64	7	>tr|A2WCK1|A2WCK1_9BURK ABC_trans_aux domain-containing protein OS=Burkholderia dolosa AU0158 OX=350701 GN=AK34_2442 PE=4 SV=1	3322	Nsco_NS_434_20203020_B_dolsa_HILIC3.7657.7657.3	controllerType=0 controllerNumber=1 scan=7657	32.3095	Trypsin	B3	RGTAATSAASATSATSAAGK	568
37060:3	33	R.DDDADVQAGVAHDEPPAS[+365.132][+231.074]DAAIAAAPK.E	HexNAc(1)Hex(1) 231.0743	S[+231][+365]	1072.14	3	3214.41	3213.41	1	-0.6	112	Specific	462.07	462.07	462.07	10.17	17	>tr|A0A0D5IV12|A0A0D5IV12_9BURK Sporulation related domain protein OS=Burkholderia dolosa AU0158 OX=350701 GN=AK34_4465 PE=4 SV=1	5589	Nsco_NS_434_20203020_B_dolsa_HILIC2.34259.34259.3	controllerType=0 controllerNumber=1 scan=34259	100.787	Trypsin	B2	DDDADVQAGVAHDEPPASDAAIAAAPK	596
64435:3	111	R.EPAGASPGNGASQPRPS[+568.212]SLQQLLALK.N	HexNAc(2)Hex(1)	S[+568]	1048.53	3	3143.56	3142.57	1	-4.5	245	Specific	462.23	457.17	1.2	9.76	29	>tr|A0A0D5ISU6|A0A0D5ISU6_9BURK Putative fimV C-domain protein OS=Burkholderia dolosa AU0158 OX=350701 GN=AK34_4473 PE=4 SV=1	446	Nsco_NS_434_20203020_B_dolsa_HILIC1.60876.60876.3	controllerType=0 controllerNumber=1 scan=60876	151.193	Trypsin	B1	EPAGASPGNGASQPRPSSLQQLLALK	568
62025:4	93	R.SHGRPSMFFPSATQTAPAAAGGAS[+365.132][+231.074]GTGATPTAGNVPAAAPGAAPTTTAPAAQAQLVK.F	HexNAc(1)Hex(1) 231.0743	S[+231][+365]	1453.96	4	5812.81	5810.81	2	-1.3	26	Specific	462.33	462.33	38.68	9.12	17	>tr|A2W6E8|A2W6E8_9BURK Membrane protein insertase YidC OS=Burkholderia dolosa AU0158 OX=350701 GN=yidC PE=3 SV=1	3870	Nsco_NS_434_20203020_B_dolsa_HILIC2.54512.54512.4	controllerType=0 controllerNumber=1 scan=54512	146.128	Trypsin	B2	SHGRPSMFFPSATQTAPAAAGGASGTGATPTAGNVPAAAPGAAPTTTAPAAQAQLVK	596
56938:3	555	P.ATVPAS[+365.132][+231.074]GTIAAAPGAAAAS[+568.212]APAVAGAPSAGLPATTVR.M	HexNAc(1)Hex(1) 231.0743,HexNAc(2)Hex(1)	S[+231][+365][+568]	1436.37	3	4307.09	4307.1	0	-2.7	30	NRagged	462.73	436.33	8.58	7.46	17	>tr|A0A0D5IZR5|A0A0D5IZR5_9BURK Cyclic di-GMP-binding protein OS=Burkholderia dolosa AU0158 OX=350701 GN=AK34_1798 PE=3 SV=1	5572	Nsco_NS_434_20203020_B_dolsa_HILIC2.50589.50589.3	controllerType=0 controllerNumber=1 scan=50589	137.8	Trypsin	B2	ATVPASGTIAAAPGAAAASAPAVAGAPSAGLPATTVR	1164
61483:4	196	D.AEAVAAPPAS[+568.212][+100.064]T[+568.212][+100.064]AGAS[+365.132][+231.074][+100.064]SSPFPAALSDDDRPHFAVTR.E	HexNAc(2)Hex(1) 100.064,HexNAc(2)Hex(1) 100.064,HexNAc(1)Hex(1) 231.0743 100.064	S[+100]*2[+231][+365][+568], T[+100][+568]	1368.63	4	5471.51	5470.49	1	2.7	310	NRagged	463.03	463.03	0.8	9.25	13	>tr|A0A0D5J6V9|A0A0D5J6V9_9BURK Family finger-like domain protein OS=Burkholderia dolosa AU0158 OX=350701 GN=AK34_2542 PE=4 SV=1	1762	Nsco_NS_434_20203020_B_dolsa_HILIC1.58202.58202.2	controllerType=0 controllerNumber=1 scan=58202	145.323	Trypsin	B1	AEAVAAPPASTAGASSSPFPAALSDDDRPHFAVTR	2032
22722:3	19	K.VAPPSADNGAS[+568.212]QPQQFDPNR.A	HexNAc(2)Hex(1)	S[+568]	888.735	3	2664.19	2664.19	0	0.3	50	Specific	463.29	414.97	103.14	9.26	75	>tr|A0A0D5IXZ2|A0A0D5IXZ2_9BURK Sporulation related domain protein OS=Burkholderia dolosa AU0158 OX=350701 GN=AK34_187 PE=4 SV=1	2026	Nsco_NS_434_20203020_B_dolsa_HILIC3.22662.22662.3	controllerType=0 controllerNumber=1 scan=22662	71.5443	Trypsin	B3	VAPPSADNGASQPQQFDPNR	568
39637:3	333	K.AADAGGSKPAAGAPAAPAAPAPVAVPAS[+365.132][+231.074]AVS[+568.212]GSAAQ.-	HexNAc(1)Hex(1) 231.0743,HexNAc(2)Hex(1)	S[+231][+365][+568]	1383.66	3	4148.96	4146.95	2	1.4	149	CRagged	463.38	305.37	0	8.2	18	>tr|A0A0D5J0Z1|A0A0D5J0Z1_9BURK Outer membrane lipid asymmetry maintenance protein MlaD OS=Burkholderia dolosa AU0158 OX=350701 GN=mlaD PE=4 SV=1	1870	Nsco_NS_434_20203020_B_dolsa_HILIC1.39473.39473.3	controllerType=0 controllerNumber=1 scan=39473	105.67	Trypsin	B1	AADAGGSKPAAGAPAAPAAPAPVAVPASAVSGSAAQ	1164
78126:6	408	R.QIVDATAQYAS[+365.132][+231.074][+100.064]AFKPQIAYFAAHRAEEQLER.L	HexNAc(1)Hex(1) 231.0743 100.064	S[+100][+231][+365]	704.682	6	4223.06	4219.05	4	-0.6	50	Specific	463.47	463.47	21.16	9.49	6	>tr|A2WCS1|A2WCS1_9BURK Orotidine 5'-phosphate decarboxylase OS=Burkholderia dolosa AU0158 OX=350701 GN=pyrF PE=3 SV=1	4545	Nsco_NS_434_20203020_B_dolsa_HILIC2.67375.67375.5	controllerType=0 controllerNumber=1 scan=67375	174.088	Trypsin	B2	QIVDATAQYASAFKPQIAYFAAHRAEEQLER	696
04813:3	434	R.YARPPAAAAAGS[+568.212]SGAR.G	HexNAc(2)Hex(1)	S[+568]	681.328	3	2041.97	2041.97	0	0.8	137	Specific	463.66	241.66	2	7.3	12	>tr|A0A0D5J1X4|A0A0D5J1X4_9BURK Uncharacterized protein OS=Burkholderia dolosa AU0158 OX=350701 GN=AK34_650 PE=4 SV=1	5268	Nsco_NS_434_20203020_B_dolsa_HILIC3.7195.7195.3	controllerType=0 controllerNumber=1 scan=7195	31.2289	Trypsin	B3	YARPPAAAAAGSSGAR	568
21261:2	14	K.VAPPS[+568.212]ADNGASQPQQFDPNR.A	HexNAc(2)Hex(1)	S[+568]	1332.6	2	2664.2	2664.19	0	1.8	50	Specific	463.94	463.94	3.21	9.96	61	>tr|A0A0D5IXZ2|A0A0D5IXZ2_9BURK Sporulation related domain protein OS=Burkholderia dolosa AU0158 OX=350701 GN=AK34_187 PE=4 SV=1	2026	Nsco_NS_434_20203020_B_dolsa_HILIC1.23837.23837.2	controllerType=0 controllerNumber=1 scan=23837	72.3628	Trypsin	B1	VAPPSADNGASQPQQFDPNR	568
74328:3	524	D.ASGVATSAAATAGAAAIAT[+568.212]AAAS[+365.132][+231.074][+100.064]AT[+365.132][+231.074][+100.064]AK.T	HexNAc(2)Hex(1),HexNAc(1)Hex(1) 231.0743 100.064,HexNAc(1)Hex(1) 231.0743 100.064	S[+100][+231][+365], T[+100][+231][+365][+568]	1390.31	3	4168.9	4164.9	4	-3.9	153	NRagged	464.15	464.15	0	7.04	16	>tr|A2WD35|A2WD35_9BURK Uncharacterized protein OS=Burkholderia dolosa AU0158 OX=350701 GN=AK34_2653 PE=4 SV=1	4569	Nsco_NS_434_20203020_B_dolsa_HILIC1.68887.68887.3	controllerType=0 controllerNumber=1 scan=68887	167.578	Trypsin	B1	ASGVATSAAATAGAAAIATAAASATAK	1960
56651:3	603	P.ATVPAS[+568.212]GTIAAAPGAAAAS[+365.132][+231.074]APAVAGAPSAGLPATTVR.M	HexNAc(2)Hex(1),HexNAc(1)Hex(1) 231.0743	S[+231][+365][+568]	1436.37	3	4307.1	4307.1	0	-1.3	30	NRagged	464.48	414.54	4.65	7.91	16	>tr|A0A0D5IZR5|A0A0D5IZR5_9BURK Cyclic di-GMP-binding protein OS=Burkholderia dolosa AU0158 OX=350701 GN=AK34_1798 PE=3 SV=1	5572	Nsco_NS_434_20203020_B_dolsa_HILIC3.49794.49794.3	controllerType=0 controllerNumber=1 scan=49794	136.691	Trypsin	B3	ATVPASGTIAAAPGAAAASAPAVAGAPSAGLPATTVR	1164
49123:8	189	K.GEFTQQIVKAPAKGES[+568.212][+100.064]AAQAAPKPT[+568.212][+100.064]DNSSGTFVFSRPGK.F	HexNAc(2)Hex(1) 100.064,HexNAc(2)Hex(1) 100.064	S[+100][+568], T[+100][+568]	668.704	8	5342.58	5341.6	1	-3.2	53	Specific	464.81	158.06	3.6	6.96	8	>tr|A0A0D5J3E9|A0A0D5J3E9_9BURK Outer-membrane lipoprotein carrier protein OS=Burkholderia dolosa AU0158 OX=350701 GN=lolA PE=3 SV=1	1385	Nsco_NS_434_20203020_B_dolsa_HILIC1.48021.48021.6	controllerType=0 controllerNumber=1 scan=48021	124.953	Trypsin	B1	GEFTQQIVKAPAKGESAAQAAPKPTDNSSGTFVFSRPGK	1336
69200:4	227	D.S[+568.212][+100.064]VVVEPVPT[+568.212][+100.064]PHVPAVELPGDTAAAMRDTDAPAEPGAAQR.V	HexNAc(2)Hex(1) 100.064,HexNAc(2)Hex(1) 100.064	S[+100][+568], T[+100][+568]	1315.63	4	5259.51	5255.52	4	-3.7	69	NRagged	466.44	466.44	9.44	8.41	10	>tr|A0A0D5J5W8|A0A0D5J5W8_9BURK Uncharacterized protein OS=Burkholderia dolosa AU0158 OX=350701 GN=AK34_615 PE=4 SV=1	326	Nsco_NS_434_20203020_B_dolsa_HILIC1.64685.64685.4	controllerType=0 controllerNumber=1 scan=64685	158.803	Trypsin	B1	SVVVEPVPTPHVPAVELPGDTAAAMRDTDAPAEPGAAQR	1336
07115:3	17	K.AAAAAAASADAGASAPAAAS[+365.132][+231.074]S[+568.212]T[+568.212]K.A	HexNAc(1)Hex(1) 231.0743,HexNAc(2)Hex(1),HexNAc(2)Hex(1)	S[+231][+365][+568], T[+568]	1198.19	3	3592.54	3592.54	0	0.9	157	Specific	466.81	466.81	0	9.51	90	>tr|A0A0D5J0G4|A0A0D5J0G4_9BURK Helix-hairpin-helix motif family protein OS=Burkholderia dolosa AU0158 OX=350701 GN=AK34_1279 PE=4 SV=1	1241	Nsco_NS_434_20203020_B_dolsa_HILIC1.10411.10411.3	controllerType=0 controllerNumber=1 scan=10411	40.8191	Trypsin	B1	AAAAAAASADAGASAPAAASSTK	1732
02145:4	11	K.GS[+162.053][+462.149]GAKPAS[+568.212]APKPAS[+365.132][+231.074]AAH.-	Hex(1) 462.1486,HexNAc(2)Hex(1),HexNAc(1)Hex(1) 231.0743	S[+162][+231][+365][+462][+568]	824.108	4	3293.41	3293.41	0	0.8	498	CRagged	467.21	467.21	0	10.1	45	>tr|A0A0D5J2T6|A0A0D5J2T6_9BURK PDZ domain-containing protein OS=Burkholderia dolosa AU0158 OX=350701 GN=AK34_245 PE=3 SV=1	877	Nsco_NS_434_20203020_B_dolsa_HILIC1.5193.5193.4	controllerType=0 controllerNumber=1 scan=5193	28.3056	Trypsin	B1	GSGAKPASAPKPASAAH	1788
43246:3	619	R.RTGSVSNAPGAFSAS[+568.212]GVYPIAER.V	HexNAc(2)Hex(1)	S[+568]	955.129	3	2863.37	2862.36	1	1.4	229	Specific	467.72	410.48	32.44	10.45	9	>tr|A0A0D5J0X0|A0A0D5J0X0_9BURK Diguanylate cyclase domain protein OS=Burkholderia dolosa AU0158 OX=350701 GN=AK34_755 PE=4 SV=1	99	Nsco_NS_434_20203020_B_dolsa_HILIC2.39365.39365.3	controllerType=0 controllerNumber=1 scan=39365	112.925	Trypsin	B2	RTGSVSNAPGAFSASGVYPIAER	568
55951:3	503	P.AT[+568.212]VPASGTIAAAPGAAAAS[+568.212]APAVAGAPSAGLPATTVR.M	HexNAc(2)Hex(1),HexNAc(2)Hex(1)	S[+568], T[+568]	1427.04	3	4279.11	4279.11	0	-0.2	30	NRagged	467.75	435.12	28.74	9.23	17	>tr|A0A0D5IZR5|A0A0D5IZR5_9BURK Cyclic di-GMP-binding protein OS=Burkholderia dolosa AU0158 OX=350701 GN=AK34_1798 PE=3 SV=1	5572	Nsco_NS_434_20203020_B_dolsa_HILIC1.53732.53732.3	controllerType=0 controllerNumber=1 scan=53732	136.44	Trypsin	B1	ATVPASGTIAAAPGAAAASAPAVAGAPSAGLPATTVR	1136
44468:3	333	K.AADAGGSKPAAGAPAAPAAPAPVAVPAS[+568.212]AVSGSAAQ.-	HexNAc(2)Hex(1)	S[+568]	1184.25	3	3550.74	3550.74	0	1.5	149	CRagged	468.33	222.43	30.1	7.93	18	>tr|A0A0D5J0Z1|A0A0D5J0Z1_9BURK Outer membrane lipid asymmetry maintenance protein MlaD OS=Burkholderia dolosa AU0158 OX=350701 GN=mlaD PE=4 SV=1	1870	Nsco_NS_434_20203020_B_dolsa_HILIC1.43554.43554.3	controllerType=0 controllerNumber=1 scan=43554	114.366	Trypsin	B1	AADAGGSKPAAGAPAAPAAPAPVAVPASAVSGSAAQ	568
01118:3	5	K.GSGAKPASAPKPAS[+365.132][+231.074]AAH.-	HexNAc(1)Hex(1) 231.0743	S[+231][+365]	701.337	3	2102	2100.99	1	-0.6	498	CRagged	468.46	298.51	9.71	7.7	46	>tr|A0A0D5J2T6|A0A0D5J2T6_9BURK PDZ domain-containing protein OS=Burkholderia dolosa AU0158 OX=350701 GN=AK34_245 PE=3 SV=1	877	Nsco_NS_434_20203020_B_dolsa_HILIC2.4099.4099.3	controllerType=0 controllerNumber=1 scan=4099	23.5859	Trypsin	B2	GSGAKPASAPKPASAAH	596
42026:4	20	K.QQQQQQQAANASKPTS[+568.212]SATAAAAAKPPSANDANTGYFLQVGAYKTEGDAEQQR.A	HexNAc(2)Hex(1)	S[+568]	1516.22	4	6061.84	6061.84	0	0.3	176	Specific	468.62	286.08	15.26	8.46	59	>tr|A0A0D5IXZ2|A0A0D5IXZ2_9BURK Sporulation related domain protein OS=Burkholderia dolosa AU0158 OX=350701 GN=AK34_187 PE=4 SV=1	2026	Nsco_NS_434_20203020_B_dolsa_HILIC2.38258.38258.4	controllerType=0 controllerNumber=1 scan=38258	110.139	Trypsin	B2	QQQQQQQAANASKPTSSATAAAAAKPPSANDANTGYFLQVGAYKTEGDAEQQR	568
12212:2	792	A.QASAPAADTS[+162.053][+462.149]AAAS[+365.132][+231.074]APAKK.D	Hex(1) 462.1486,HexNAc(1)Hex(1) 231.0743	S[+162][+231][+365][+462]	1467.65	2	2934.3	2934.28	0	4.1	23	NRagged	468.62	346.63	0	6.97	22	>tr|A0A0D5J5Q7|A0A0D5J5Q7_9BURK Uncharacterized protein OS=Burkholderia dolosa AU0158 OX=350701 GN=AK34_2850 PE=4 SV=1	1986	Nsco_NS_434_20203020_B_dolsa_HILIC3.13650.13650.2	controllerType=0 controllerNumber=1 scan=13650	47.7019	Trypsin	B3	QASAPAADTSAAASAPAKK	1220
19133:3	1258	K.AIDAPIPAS[+568.212]ADTAGKGNGGAR.-	HexNAc(2)Hex(1)	S[+568]	826.734	3	2478.19	2478.18	0	0.7	93	Specific	468.64	395.54	75.98	10.97	1	>tr|A2WCY2|A2WCY2_9BURK Cell division protein FtsL OS=Burkholderia dolosa AU0158 OX=350701 GN=ftsL PE=3 SV=1	3066	Nsco_NS_434_20203020_B_dolsa_HILIC1.21951.21951.3	controllerType=0 controllerNumber=1 scan=21951	68.4202	Trypsin	B1	AIDAPIPASADTAGKGNGGAR	568
41690:3	490	K.AADAGGSKPAAGAPAAPAAPAPVAVPAS[+365.132][+231.074]AVS[+568.212]GSAAQ.-	HexNAc(1)Hex(1) 231.0743,HexNAc(2)Hex(1)	S[+231][+365][+568]	1382.99	3	4146.95	4146.95	0	0.6	149	CRagged	468.65	266.1	0	7.74	19	>tr|A0A0D5J0Z1|A0A0D5J0Z1_9BURK Outer membrane lipid asymmetry maintenance protein MlaD OS=Burkholderia dolosa AU0158 OX=350701 GN=mlaD PE=4 SV=1	1870	Nsco_NS_434_20203020_B_dolsa_HILIC2.37985.37985.3	controllerType=0 controllerNumber=1 scan=37985	109.433	Trypsin	B2	AADAGGSKPAAGAPAAPAAPAPVAVPASAVSGSAAQ	1164
57424:3	503	P.ATVPAS[+365.132][+231.074]GTIAAAPGAAAAS[+568.212]APAVAGAPSAGLPATTVR.M	HexNAc(1)Hex(1) 231.0743,HexNAc(2)Hex(1)	S[+231][+365][+568]	1436.38	3	4307.11	4307.1	0	2.4	30	NRagged	468.68	468.68	8.82	8.69	17	>tr|A0A0D5IZR5|A0A0D5IZR5_9BURK Cyclic di-GMP-binding protein OS=Burkholderia dolosa AU0158 OX=350701 GN=AK34_1798 PE=3 SV=1	5572	Nsco_NS_434_20203020_B_dolsa_HILIC1.54895.54895.3	controllerType=0 controllerNumber=1 scan=54895	138.693	Trypsin	B1	ATVPASGTIAAAPGAAAASAPAVAGAPSAGLPATTVR	1164
67688:3	111	K.VGATLTVPALDANGSALAPASAGVAAS[+568.212]GGAALAQHGAS[+365.132][+231.074]APR.A	HexNAc(2)Hex(1),HexNAc(1)Hex(1) 231.0743	S[+231][+365][+568]	1587.77	3	4761.3	4761.3	0	0.2	102	Specific	468.85	452.45	0	10.78	29	>tr|A0A0D5ISU6|A0A0D5ISU6_9BURK Putative fimV C-domain protein OS=Burkholderia dolosa AU0158 OX=350701 GN=AK34_4473 PE=4 SV=1	446	Nsco_NS_434_20203020_B_dolsa_HILIC1.63475.63475.3	controllerType=0 controllerNumber=1 scan=63475	156.272	Trypsin	B1	VGATLTVPALDANGSALAPASAGVAASGGAALAQHGASAPR	1164
69705:3	111	K.VGATLTVPALDANGSALAPAS[+568.212]AGVAASGGAALAQHGAS[+365.132][+231.074]APR.A	HexNAc(2)Hex(1),HexNAc(1)Hex(1) 231.0743	S[+231][+365][+568]	1588.43	3	4763.29	4761.3	2	-3.6	102	Specific	468.9	172.44	0	6.86	29	>tr|A0A0D5ISU6|A0A0D5ISU6_9BURK Putative fimV C-domain protein OS=Burkholderia dolosa AU0158 OX=350701 GN=AK34_4473 PE=4 SV=1	446	Nsco_NS_434_20203020_B_dolsa_HILIC1.65085.65085.3	controllerType=0 controllerNumber=1 scan=65085	159.595	Trypsin	B1	VGATLTVPALDANGSALAPASAGVAASGGAALAQHGASAPR	1164
50991:3	139	R.VIVDNAAQFAPGTAVKPVEQAPPSNAAPAAAAS[+365.132][+231.074]R.A	HexNAc(1)Hex(1) 231.0743	S[+231][+365]	1295.32	3	3883.93	3882.92	1	1.4	361	Specific	469.29	67.82	20.68	6.67	13	>tr|A2WA81|A2WA81_9BURK Efflux transporter, RND family, MFP subunit OS=Burkholderia dolosa AU0158 OX=350701 GN=AK34_1473 PE=3 SV=1	3899	Nsco_NS_434_20203020_B_dolsa_HILIC3.45277.45277.3	controllerType=0 controllerNumber=1 scan=45277	127.216	Trypsin	B3	VIVDNAAQFAPGTAVKPVEQAPPSNAAPAAAASR	596
69996:3	111	V.GATLTVPALDANGSALAPAS[+365.132][+231.074]AGVAASGGAALAQHGAS[+568.212][+100.064]APR.A	HexNAc(1)Hex(1) 231.0743,HexNAc(2)Hex(1) 100.064	S[+100][+231][+365][+568]	1588.76	3	4764.27	4762.29	2	-5	103	NRagged	469.68	469.68	0	9.2	29	>tr|A0A0D5ISU6|A0A0D5ISU6_9BURK Putative fimV C-domain protein OS=Burkholderia dolosa AU0158 OX=350701 GN=AK34_4473 PE=4 SV=1	446	Nsco_NS_434_20203020_B_dolsa_HILIC1.65317.65317.3	controllerType=0 controllerNumber=1 scan=65317	160.051	Trypsin	B1	GATLTVPALDANGSALAPASAGVAASGGAALAQHGASAPR	1264
55872:3	727	T.ATTAIFPSMIAAAS[+568.212][+100.064]GAHAGDAAPAR.L	HexNAc(2)Hex(1) 100.064	S[+100][+568]	998.819	3	2994.44	2994.44	0	2	75	NRagged	469.73	388.66	3.6	8.97	5	>tr|A0A0D5J3X1|A0A0D5J3X1_9BURK FtsX-like permease family protein OS=Burkholderia dolosa AU0158 OX=350701 GN=AK34_830 PE=4 SV=1	1282	Nsco_NS_434_20203020_B_dolsa_HILIC3.49201.49201.3	controllerType=0 controllerNumber=1 scan=49201	135.461	Trypsin	B3	ATTAIFPSMIAAASGAHAGDAAPAR	668
34984:3	304	R.LNEHPQM[+15.995]PFAASAPS[+365.132][+231.074]QK.Y	HexNAc(1)Hex(1) 231.0743	M[+16], S[+231][+365]	822.373	3	2465.11	2465.1	0	1.3	43	Specific	469.97	458.88	4.89	10.09	13	>tr|A2WBT2|A2WBT2_9BURK Uncharacterized protein OS=Burkholderia dolosa AU0158 OX=350701 GN=AK34_2140 PE=4 SV=1	4084	Nsco_NS_434_20203020_B_dolsa_HILIC2.32584.32584.3	controllerType=0 controllerNumber=1 scan=32584	96.8129	Trypsin	B2	LNEHPQMPFAASAPSQK	596
33051:4	141	S.TPDTS[+162.053][+462.149]PKPHDAGIPITR.L	Hex(1) 462.1486	S[+162][+462]	608.043	4	2429.15	2427.14	2	0.2	107	NRagged	470.07	445.91	1.2	7.58	13	>tr|A2WDN2|A2WDN2_9BURK Uncharacterized protein OS=Burkholderia dolosa AU0158 OX=350701 GN=AK34_4551 PE=4 SV=1	4051	Nsco_NS_434_20203020_B_dolsa_HILIC2.30971.30971.4	controllerType=0 controllerNumber=1 scan=30971	92.8841	Trypsin	B2	TPDTSPKPHDAGIPITR	624
68995:5	227	D.S[+568.212][+100.064]VVVEPVPT[+568.212][+100.064]PHVPAVELPGDTAAAMRDTDAPAEPGAAQR.V	HexNAc(2)Hex(1) 100.064,HexNAc(2)Hex(1) 100.064	S[+100][+568], T[+100][+568]	1052.11	5	5256.51	5255.52	1	-2.5	69	NRagged	470.49	470.49	9.44	8.81	10	>tr|A0A0D5J5W8|A0A0D5J5W8_9BURK Uncharacterized protein OS=Burkholderia dolosa AU0158 OX=350701 GN=AK34_615 PE=4 SV=1	326	Nsco_NS_434_20203020_B_dolsa_HILIC1.64522.64522.5	controllerType=0 controllerNumber=1 scan=64522	158.466	Trypsin	B1	SVVVEPVPTPHVPAVELPGDTAAAMRDTDAPAEPGAAQR	1336
54521:4	392	D.GELNAS[+365.132][+231.074]YNC[+57.021]LDRHVEAGNGER.V	HexNAc(1)Hex(1) 231.0743	C[+57], S[+231][+365]	740.07	4	2957.26	2957.27	0	-3.9	79	NRagged	471.6	471.6	471.6	8.68	9	>tr|A0A0D5IW47|A0A0D5IW47_9BURK Acetyl-coenzyme A synthetase OS=Burkholderia dolosa AU0158 OX=350701 GN=acs PE=3 SV=1	1452	Nsco_NS_434_20203020_B_dolsa_HILIC3.48159.48159.4	controllerType=0 controllerNumber=1 scan=48159	133.268	Trypsin	B3	GELNASYNCLDRHVEAGNGER	596
19060:3	304	R.LNEHPQM[+15.995]PFAAS[+568.212]APSQK.Y	HexNAc(2)Hex(1)	M[+16], S[+568]	813.041	3	2437.11	2437.11	0	0.4	43	Specific	471.83	418.67	5.72	10.16	13	>tr|A2WBT2|A2WBT2_9BURK Uncharacterized protein OS=Burkholderia dolosa AU0158 OX=350701 GN=AK34_2140 PE=4 SV=1	4084	Nsco_NS_434_20203020_B_dolsa_HILIC2.19944.19944.3	controllerType=0 controllerNumber=1 scan=19944	64.2295	Trypsin	B2	LNEHPQMPFAASAPSQK	568
62176:4	69	R.SHGRPSM[+15.995]FFPSATQTAPAAAGGAS[+568.212]GTGATPTAGNVPAAAPGAAPTTTAPAAQAQLVK.F	HexNAc(2)Hex(1)	M[+16], S[+568]	1450.7	4	5799.79	5798.81	1	-3.1	26	Specific	472.01	142.31	14	5.72	23	>tr|A2W6E8|A2W6E8_9BURK Membrane protein insertase YidC OS=Burkholderia dolosa AU0158 OX=350701 GN=yidC PE=3 SV=1	3870	Nsco_NS_434_20203020_B_dolsa_HILIC1.58746.58746.4	controllerType=0 controllerNumber=1 scan=58746	146.372	Trypsin	B1	SHGRPSMFFPSATQTAPAAAGGASGTGATPTAGNVPAAAPGAAPTTTAPAAQAQLVK	568
32813:3	304	R.LNEHPQMPFAASAPS[+365.132][+231.074]QK.Y	HexNAc(1)Hex(1) 231.0743	S[+231][+365]	817.377	3	2450.12	2449.11	1	2.2	43	Specific	472.33	472.33	2.62	9.56	13	>tr|A2WBT2|A2WBT2_9BURK Uncharacterized protein OS=Burkholderia dolosa AU0158 OX=350701 GN=AK34_2140 PE=4 SV=1	4084	Nsco_NS_434_20203020_B_dolsa_HILIC2.30785.30785.3	controllerType=0 controllerNumber=1 scan=30785	92.4107	Trypsin	B2	LNEHPQMPFAASAPSQK	596
47720:4	20	Q.QQQAANASKPTSSATAAAAAKPPS[+365.132][+231.074]ANDANT[+568.212]GYFLQVGAYKTEGDAEQQR.A	HexNAc(1)Hex(1) 231.0743,HexNAc(2)Hex(1)	S[+231][+365], T[+568]	1537.45	4	6146.8	6145.81	1	-3	180	NRagged	472.6	472.6	0	8.13	59	>tr|A0A0D5IXZ2|A0A0D5IXZ2_9BURK Sporulation related domain protein OS=Burkholderia dolosa AU0158 OX=350701 GN=AK34_187 PE=4 SV=1	2026	Nsco_NS_434_20203020_B_dolsa_HILIC2.43017.43017.4	controllerType=0 controllerNumber=1 scan=43017	121.585	Trypsin	B2	QQQAANASKPTSSATAAAAAKPPSANDANTGYFLQVGAYKTEGDAEQQR	1164
35320:4	33	Q.AVAPRDDDADVQAGVAHDEPPAS[+365.132][+231.074]DAAIAAAPK.E	HexNAc(1)Hex(1) 231.0743	S[+231][+365]	928.182	4	3709.71	3707.7	2	-1	107	NRagged	472.71	379.23	379.23	7.83	17	>tr|A0A0D5IV12|A0A0D5IV12_9BURK Sporulation related domain protein OS=Burkholderia dolosa AU0158 OX=350701 GN=AK34_4465 PE=4 SV=1	5589	Nsco_NS_434_20203020_B_dolsa_HILIC2.32851.32851.4	controllerType=0 controllerNumber=1 scan=32851	97.4544	Trypsin	B2	AVAPRDDDADVQAGVAHDEPPASDAAIAAAPK	596
23778:5	42	K.GVKPSKPATTTTSANTSGTTS[+162.053][+462.149]AGTGSTSTAATAGTSATAPAASAPEAATKPAK.S	Hex(1) 462.1486	S[+162][+462]	1075.52	5	5373.57	5373.57	0	1.2	95	Specific	472.85	472.85	0	9.97	62	>tr|A0A0D5J0G4|A0A0D5J0G4_9BURK Helix-hairpin-helix motif family protein OS=Burkholderia dolosa AU0158 OX=350701 GN=AK34_1279 PE=4 SV=1	1241	Nsco_NS_434_20203020_B_dolsa_HILIC2.23685.23685.5	controllerType=0 controllerNumber=1 scan=23685	73.8776	Trypsin	B2	GVKPSKPATTTTSANTSGTTSAGTGSTSTAATAGTSATAPAASAPEAATKPAK	624
30723:3	139	Q.FAPGTAVKPVEQAPPSNAAPAAAAS[+568.212]R.A	HexNAc(2)Hex(1)	S[+568]	1015.51	3	3044.51	3044.51	0	1.1	369	NRagged	472.89	472.89	9.9	9.8	13	>tr|A2WA81|A2WA81_9BURK Efflux transporter, RND family, MFP subunit OS=Burkholderia dolosa AU0158 OX=350701 GN=AK34_1473 PE=3 SV=1	3899	Nsco_NS_434_20203020_B_dolsa_HILIC3.28848.28848.3	controllerType=0 controllerNumber=1 scan=28848	87.8654	Trypsin	B3	FAPGTAVKPVEQAPPSNAAPAAAASR	568
09521:3	17	K.AAAAAAASADAGASAPAAAS[+568.212]S[+365.132][+231.074]T[+365.132][+231.074]K.A	HexNAc(2)Hex(1),HexNAc(1)Hex(1) 231.0743,HexNAc(1)Hex(1) 231.0743	S[+231][+365][+568], T[+231][+365]	1207.52	3	3620.54	3620.53	0	2.4	157	Specific	473.3	473.3	0	8.9	90	>tr|A0A0D5J0G4|A0A0D5J0G4_9BURK Helix-hairpin-helix motif family protein OS=Burkholderia dolosa AU0158 OX=350701 GN=AK34_1279 PE=4 SV=1	1241	Nsco_NS_434_20203020_B_dolsa_HILIC1.12500.12500.3	controllerType=0 controllerNumber=1 scan=12500	45.4241	Trypsin	B1	AAAAAAASADAGASAPAAASSTK	1760
40320:3	333	K.AADAGGSKPAAGAPAAPAAPAPVAVPAS[+365.132][+231.074]AVS[+568.212]GSAAQ.-	HexNAc(1)Hex(1) 231.0743,HexNAc(2)Hex(1)	S[+231][+365][+568]	1382.99	3	4146.94	4146.95	0	-0.6	149	CRagged	474.25	288.13	0	7.9	18	>tr|A0A0D5J0Z1|A0A0D5J0Z1_9BURK Outer membrane lipid asymmetry maintenance protein MlaD OS=Burkholderia dolosa AU0158 OX=350701 GN=mlaD PE=4 SV=1	1870	Nsco_NS_434_20203020_B_dolsa_HILIC1.40035.40035.3	controllerType=0 controllerNumber=1 scan=40035	106.827	Trypsin	B1	AADAGGSKPAAGAPAAPAAPAPVAVPASAVSGSAAQ	1164
11814:3	34	A.AAAASADAGASAPAAAS[+162.053][+462.149]S[+365.132][+231.074][+100.064]T[+365.132][+231.074][+100.064]K.A	Hex(1) 462.1486,HexNAc(1)Hex(1) 231.0743 100.064,HexNAc(1)Hex(1) 231.0743 100.064	S[+100][+162][+231][+365][+462], T[+100][+231][+365]	1222.19	3	3664.56	3663.54	1	4.2	160	NRagged	474.39	474.39	0	7.01	60	>tr|A0A0D5J0G4|A0A0D5J0G4_9BURK Helix-hairpin-helix motif family protein OS=Burkholderia dolosa AU0158 OX=350701 GN=AK34_1279 PE=4 SV=1	1241	Nsco_NS_434_20203020_B_dolsa_HILIC3.13303.13303.3	controllerType=0 controllerNumber=1 scan=13303	46.8369	Trypsin	B3	AAAASADAGASAPAAASSTK	2016
69164:4	227	D.S[+568.212][+100.064]VVVEPVPT[+568.212][+100.064]PHVPAVELPGDTAAAMRDTDAPAEPGAAQR.V	HexNAc(2)Hex(1) 100.064,HexNAc(2)Hex(1) 100.064	S[+100][+568], T[+100][+568]	1314.88	4	5256.51	5255.52	1	-2	69	NRagged	476.22	476.22	9.44	9.84	10	>tr|A0A0D5J5W8|A0A0D5J5W8_9BURK Uncharacterized protein OS=Burkholderia dolosa AU0158 OX=350701 GN=AK34_615 PE=4 SV=1	326	Nsco_NS_434_20203020_B_dolsa_HILIC1.64657.64657.4	controllerType=0 controllerNumber=1 scan=64657	158.746	Trypsin	B1	SVVVEPVPTPHVPAVELPGDTAAAMRDTDAPAEPGAAQR	1336
48883:4	14	K.QQQQQQQAANASKPTSSATAAAAAKPPS[+365.132][+231.074][+100.064]ANDANTGYFLQVGAYK.T	HexNAc(1)Hex(1) 231.0743 100.064	S[+100][+231][+365]	1294.87	4	5176.44	5175.46	1	-5	176	Specific	476.29	261.97	0	7.89	61	>tr|A0A0D5IXZ2|A0A0D5IXZ2_9BURK Sporulation related domain protein OS=Burkholderia dolosa AU0158 OX=350701 GN=AK34_187 PE=4 SV=1	2026	Nsco_NS_434_20203020_B_dolsa_HILIC1.47776.47776.4	controllerType=0 controllerNumber=1 scan=47776	124.33	Trypsin	B1	QQQQQQQAANASKPTSSATAAAAAKPPSANDANTGYFLQVGAYK	696
77554:3	74	R.TPVIVLASPYYAGLADS[+365.132][+231.074]PNHDVDVELDGTPHAATAGAASAR.I	HexNAc(1)Hex(1) 231.0743	S[+231][+365]	1563.42	3	4688.24	4686.22	2	2.1	134	Specific	476.54	211.23	7.2	7.96	25	>tr|A0A0D5IU12|A0A0D5IU12_9BURK Xaa-Pro dipeptidyl-peptidase OS=Burkholderia dolosa AU0158 OX=350701 GN=AK34_3439 PE=3 SV=1	4921	Nsco_NS_434_20203020_B_dolsa_HILIC1.71517.71517.3	controllerType=0 controllerNumber=1 scan=71517	173.01	Trypsin	B1	TPVIVLASPYYAGLADSPNHDVDVELDGTPHAATAGAASAR	596
22387:5	34	K.GVKPSKPATTTTSANTS[+365.132][+231.074]GTTSAGTGSTSTAATAGTSATAPAASAPEAATKPAK.S	HexNAc(1)Hex(1) 231.0743	S[+231][+365]	1069.92	5	5345.56	5345.57	0	-1.5	95	Specific	476.64	476.64	0	9.67	60	>tr|A0A0D5J0G4|A0A0D5J0G4_9BURK Helix-hairpin-helix motif family protein OS=Burkholderia dolosa AU0158 OX=350701 GN=AK34_1279 PE=4 SV=1	1241	Nsco_NS_434_20203020_B_dolsa_HILIC3.22365.22365.5	controllerType=0 controllerNumber=1 scan=22365	70.7119	Trypsin	B3	GVKPSKPATTTTSANTSGTTSAGTGSTSTAATAGTSATAPAASAPEAATKPAK	596
58573:3	503	P.ATVPASGTIAAAPGAAAAS[+568.212]APAVAGAPS[+365.132][+231.074]AGLPATTVR.M	HexNAc(2)Hex(1),HexNAc(1)Hex(1) 231.0743	S[+231][+365][+568]	1437.04	3	4309.1	4307.1	2	-1.9	30	NRagged	476.74	476.74	0	8.57	17	>tr|A0A0D5IZR5|A0A0D5IZR5_9BURK Cyclic di-GMP-binding protein OS=Burkholderia dolosa AU0158 OX=350701 GN=AK34_1798 PE=3 SV=1	5572	Nsco_NS_434_20203020_B_dolsa_HILIC1.55866.55866.3	controllerType=0 controllerNumber=1 scan=55866	140.725	Trypsin	B1	ATVPASGTIAAAPGAAAASAPAVAGAPSAGLPATTVR	1164
28318:6	758	K.ADANAKPGVAAQPGTQPAS[+568.212]AAAAAAAAPGKPAAASDKPVAAPAKPAAAQPGAQR.-	HexNAc(2)Hex(1)	S[+568]	899.799	6	5393.76	5391.74	2	1.4	312	Specific	477.14	477.14	42.22	9.91	5	>tr|A0A0D5J3Q8|A0A0D5J3Q8_9BURK Rod shape-determining protein MreC OS=Burkholderia dolosa AU0158 OX=350701 GN=mreC PE=4 SV=1	4963	Nsco_NS_434_20203020_B_dolsa_HILIC1.29721.29721.6	controllerType=0 controllerNumber=1 scan=29721	84.3738	Trypsin	B1	ADANAKPGVAAQPGTQPASAAAAAAAAPGKPAAASDKPVAAPAKPAAAQPGAQR	568
32729:6	1550	K.PGVAAQPGT[+568.212][+100.064]QPAS[+568.212]AAAAAAAAPGKPAAASDKPVAAPAKPAAAQPGAQR.-	HexNAc(2)Hex(1) 100.064,HexNAc(2)Hex(1)	S[+568], T[+100][+568]	916.635	6	5494.77	5489.74	5	2.5	318	Specific	477.14	84.64	0	4.05	2	>tr|A0A0D5J3Q8|A0A0D5J3Q8_9BURK Rod shape-determining protein MreC OS=Burkholderia dolosa AU0158 OX=350701 GN=mreC PE=4 SV=1	4963	Nsco_NS_434_20203020_B_dolsa_HILIC2.30727.30727.6	controllerType=0 controllerNumber=1 scan=30727	92.2913	Trypsin	B2	PGVAAQPGTQPASAAAAAAAAPGKPAAASDKPVAAPAKPAAAQPGAQR	1236
41523:3	568	A.ADTGTPPAGAAPAAAPSAAAAPVAPS[+365.132][+231.074]AAEAAQPTGGAASTK.G	HexNAc(1)Hex(1) 231.0743	S[+231][+365]	1356.64	3	4067.92	4065.93	2	-3.4	31	NRagged	477.51	188.57	0	5.4	13	>tr|A0A0D5J216|A0A0D5J216_9BURK Peptidase M48 family protein OS=Burkholderia dolosa AU0158 OX=350701 GN=AK34_3146 PE=3 SV=1	4966	Nsco_NS_434_20203020_B_dolsa_HILIC1.41022.41022.3	controllerType=0 controllerNumber=1 scan=41022	108.835	Trypsin	B1	ADTGTPPAGAAPAAAPSAAAAPVAPSAAEAAQPTGGAASTK	596
16582:6	17	K.GVKPSKPATTTTSANTSGTTSAGTGSTSTAATAGTSATAPAAS[+365.132][+231.074]APEAATKPAK.S	HexNAc(1)Hex(1) 231.0743	S[+231][+365]	891.938	6	5346.59	5345.57	1	2.6	95	Specific	477.52	477.52	0.65	8.59	90	>tr|A0A0D5J0G4|A0A0D5J0G4_9BURK Helix-hairpin-helix motif family protein OS=Burkholderia dolosa AU0158 OX=350701 GN=AK34_1279 PE=4 SV=1	1241	Nsco_NS_434_20203020_B_dolsa_HILIC1.19776.19776.6	controllerType=0 controllerNumber=1 scan=19776	63.8445	Trypsin	B1	GVKPSKPATTTTSANTSGTTSAGTGSTSTAATAGTSATAPAASAPEAATKPAK	596
20586:5	17	K.GVKPSKPATTTTSANTSGTTSAGTGSTSTAATAGTSATAPAAS[+365.132][+231.074]APEAATKPAK.S	HexNAc(1)Hex(1) 231.0743	S[+231][+365]	1069.92	5	5345.56	5345.57	0	-2.8	95	Specific	477.56	465.03	0.8	8.91	90	>tr|A0A0D5J0G4|A0A0D5J0G4_9BURK Helix-hairpin-helix motif family protein OS=Burkholderia dolosa AU0158 OX=350701 GN=AK34_1279 PE=4 SV=1	1241	Nsco_NS_434_20203020_B_dolsa_HILIC1.23239.23239.5	controllerType=0 controllerNumber=1 scan=23239	71.1113	Trypsin	B1	GVKPSKPATTTTSANTSGTTSAGTGSTSTAATAGTSATAPAASAPEAATKPAK	596
02902:4	5	K.GSGAKPAS[+365.132][+231.074]APKPAS[+162.053][+462.149]AAH.-	HexNAc(1)Hex(1) 231.0743,Hex(1) 462.1486	S[+162][+231][+365][+462]	682.054	4	2725.2	2725.19	0	0.5	498	CRagged	477.77	454.63	0	10.3	46	>tr|A0A0D5J2T6|A0A0D5J2T6_9BURK PDZ domain-containing protein OS=Burkholderia dolosa AU0158 OX=350701 GN=AK34_245 PE=3 SV=1	877	Nsco_NS_434_20203020_B_dolsa_HILIC2.5474.5474.4	controllerType=0 controllerNumber=1 scan=5474	27.2237	Trypsin	B2	GSGAKPASAPKPASAAH	1220
72043:3	504	K.RAAIAAAAS[+365.132][+231.074]ELLPALTQPAAPPATDAQR.V	HexNAc(1)Hex(1) 231.0743	S[+231][+365]	1113.57	3	3338.7	3338.7	0	0.6	550	Specific	478.24	450.97	122.79	11.12	7	>tr|A0A0D5IS36|A0A0D5IS36_9BURK MMPL family protein OS=Burkholderia dolosa AU0158 OX=350701 GN=AK34_4980 PE=4 SV=1	5382	Nsco_NS_434_20203020_B_dolsa_HILIC3.61946.61946.3	controllerType=0 controllerNumber=1 scan=61946	163.566	Trypsin	B3	RAAIAAAASELLPALTQPAAPPATDAQR	596
34478:3	14	V.APPSADNGAS[+568.212][+100.064]QPQQFDPNRALQGK.T	HexNAc(2)Hex(1) 100.064	S[+100][+568]	1054.83	3	3162.47	3162.48	0	-4.3	51	NRagged	479.23	479.23	22.98	8.75	61	>tr|A0A0D5IXZ2|A0A0D5IXZ2_9BURK Sporulation related domain protein OS=Burkholderia dolosa AU0158 OX=350701 GN=AK34_187 PE=4 SV=1	2026	Nsco_NS_434_20203020_B_dolsa_HILIC1.35201.35201.3	controllerType=0 controllerNumber=1 scan=35201	96.5513	Trypsin	B1	APPSADNGASQPQQFDPNRALQGK	668
41652:3	333	K.AADAGGSKPAAGAPAAPAAPAPVAVPAS[+568.212]AVS[+162.053][+462.149]GSAAQ.-	HexNAc(2)Hex(1),Hex(1) 462.1486	S[+162][+462][+568]	1392.32	3	4174.93	4174.94	0	-1.7	149	CRagged	479.52	221.07	0	7.19	18	>tr|A0A0D5J0Z1|A0A0D5J0Z1_9BURK Outer membrane lipid asymmetry maintenance protein MlaD OS=Burkholderia dolosa AU0158 OX=350701 GN=mlaD PE=4 SV=1	1870	Nsco_NS_434_20203020_B_dolsa_HILIC1.41127.41127.3	controllerType=0 controllerNumber=1 scan=41127	109.102	Trypsin	B1	AADAGGSKPAAGAPAAPAAPAPVAVPASAVSGSAAQ	1192
38377:4	53	R.SEAIVNS[+568.212][+100.064]IHHQAIRDLGR.D	HexNAc(2)Hex(1) 100.064	S[+100][+568]	671.845	4	2684.36	2684.35	0	3.2	317	Specific	479.62	444.35	23.37	10.25	13	>tr|A2WBU3|A2WBU3_9BURK Peptidase C26 family protein OS=Burkholderia dolosa AU0158 OX=350701 GN=AK34_2151 PE=4 SV=1	2567	Nsco_NS_434_20203020_B_dolsa_HILIC1.38385.38385.3	controllerType=0 controllerNumber=1 scan=38385	103.209	Trypsin	B1	SEAIVNSIHHQAIRDLGR	668
43333:4	1287	A.VVAGGDYFC[+57.021]S[+568.212][+100.064]T[+568.212][+100.064]EHAQR.H	HexNAc(2)Hex(1) 100.064,HexNAc(2)Hex(1) 100.064	C[+57], S[+100][+568], T[+100][+568]	784.09	4	3133.34	3133.35	0	-4.5	78	NRagged	479.78	479.78	479.78	6.84	2	>tr|A0A0D5J5G6|A0A0D5J5G6_9BURK Uncharacterized protein OS=Burkholderia dolosa AU0158 OX=350701 GN=AK34_2550 PE=4 SV=1	5383	Nsco_NS_434_20203020_B_dolsa_HILIC2.39445.39445.4	controllerType=0 controllerNumber=1 scan=39445	113.154	Trypsin	B2	VVAGGDYFCSTEHAQR	1336
76771:4	381	Q.AAGPAASAGIQPGDVILAVNGRPVT[+365.132][+231.074][+100.064]S[+365.132][+231.074][+100.064]AEQLR.E	HexNAc(1)Hex(1) 231.0743 100.064,HexNAc(1)Hex(1) 231.0743 100.064	S[+100][+231][+365], T[+100][+231][+365]	1096.29	4	4382.15	4379.15	3	-0.9	436	NRagged	479.84	68.58	11.49	4.42	4	>tr|A2W7T1|A2W7T1_9BURK Periplasmic serine endoprotease DegP-like OS=Burkholderia dolosa AU0158 OX=350701 GN=AK34_474 PE=3 SV=1	2403	Nsco_NS_434_20203020_B_dolsa_HILIC3.65685.65685.4	controllerType=0 controllerNumber=1 scan=65685	172.395	Trypsin	B3	AAGPAASAGIQPGDVILAVNGRPVTSAEQLR	1392
20466:6	34	K.GVKPSKPATTTTSANTSGTTSAGTGSTSTAATAGTSATAPAAS[+568.212]APEAATKPAK.S	HexNAc(2)Hex(1)	S[+568]	887.605	6	5320.59	5317.58	3	0.9	95	Specific	480.03	471.71	1.19	9.29	60	>tr|A0A0D5J0G4|A0A0D5J0G4_9BURK Helix-hairpin-helix motif family protein OS=Burkholderia dolosa AU0158 OX=350701 GN=AK34_1279 PE=4 SV=1	1241	Nsco_NS_434_20203020_B_dolsa_HILIC3.20789.20789.6	controllerType=0 controllerNumber=1 scan=20789	66.6367	Trypsin	B3	GVKPSKPATTTTSANTSGTTSAGTGSTSTAATAGTSATAPAASAPEAATKPAK	568
44221:4	897	D.AVVAGGDYFC[+57.021]S[+568.212][+100.064]T[+365.132][+231.074]EHAQR.H	HexNAc(2)Hex(1) 100.064,HexNAc(1)Hex(1) 231.0743	C[+57], S[+100][+568], T[+231][+365]	783.84	4	3132.34	3132.32	0	5	77	NRagged	480.47	480.47	0	6.83	2	>tr|A0A0D5J5G6|A0A0D5J5G6_9BURK Uncharacterized protein OS=Burkholderia dolosa AU0158 OX=350701 GN=AK34_2550 PE=4 SV=1	5383	Nsco_NS_434_20203020_B_dolsa_HILIC1.43335.43335.4	controllerType=0 controllerNumber=1 scan=43335	113.834	Trypsin	B1	AVVAGGDYFCSTEHAQR	1264
46240:3	333	K.AADAGGSKPAAGAPAAPAAPAPVAVPAS[+365.132][+231.074]AVSGSAAQ.-	HexNAc(1)Hex(1) 231.0743	S[+231][+365]	1193.59	3	3578.74	3578.73	0	2.1	149	CRagged	480.49	480.49	7.2	9.74	18	>tr|A0A0D5J0Z1|A0A0D5J0Z1_9BURK Outer membrane lipid asymmetry maintenance protein MlaD OS=Burkholderia dolosa AU0158 OX=350701 GN=mlaD PE=4 SV=1	1870	Nsco_NS_434_20203020_B_dolsa_HILIC1.45062.45062.3	controllerType=0 controllerNumber=1 scan=45062	117.552	Trypsin	B1	AADAGGSKPAAGAPAAPAAPAPVAVPASAVSGSAAQ	596
10096:3	42	K.AAAAAAASADAGASAPAAAS[+365.132][+231.074]S[+568.212]T[+568.212]K.A	HexNAc(1)Hex(1) 231.0743,HexNAc(2)Hex(1),HexNAc(2)Hex(1)	S[+231][+365][+568], T[+568]	1198.18	3	3592.54	3592.54	0	-0.5	157	Specific	481.21	464.46	0	9.06	62	>tr|A0A0D5J0G4|A0A0D5J0G4_9BURK Helix-hairpin-helix motif family protein OS=Burkholderia dolosa AU0158 OX=350701 GN=AK34_1279 PE=4 SV=1	1241	Nsco_NS_434_20203020_B_dolsa_HILIC2.12064.12064.3	controllerType=0 controllerNumber=1 scan=12064	43.8719	Trypsin	B2	AAAAAAASADAGASAPAAASSTK	1732
31153:3	342	R.LNEHPQMPFAASAPS[+365.132][+231.074]QK.Y	HexNAc(1)Hex(1) 231.0743	S[+231][+365]	817.042	3	2449.11	2449.11	0	1.5	43	Specific	481.69	481.69	14.62	10.12	9	>tr|A2WBT2|A2WBT2_9BURK Uncharacterized protein OS=Burkholderia dolosa AU0158 OX=350701 GN=AK34_2140 PE=4 SV=1	4084	Nsco_NS_434_20203020_B_dolsa_HILIC3.29220.29220.3	controllerType=0 controllerNumber=1 scan=29220	88.86	Trypsin	B3	LNEHPQMPFAASAPSQK	596
40825:3	138	R.DASKGEPVPLSPGATPTAAAQAAS[+568.212]SAAAR.E	HexNAc(2)Hex(1)	S[+568]	1073.52	3	3218.56	3218.55	0	0.8	833	Specific	481.79	323.59	19.76	9.92	20	>tr|A0A0D5ITM7|A0A0D5ITM7_9BURK Uncharacterized protein OS=Burkholderia dolosa AU0158 OX=350701 GN=AK34_3213 PE=4 SV=1	1547	Nsco_NS_434_20203020_B_dolsa_HILIC3.37018.37018.3	controllerType=0 controllerNumber=1 scan=37018	107.626	Trypsin	B3	DASKGEPVPLSPGATPTAAAQAASSAAAR	568
27947:2	1624	R.TSASSDDVQAAS[+568.212]DALAD.-	HexNAc(2)Hex(1)	S[+568]	1096.46	2	2191.91	2191.91	0	1.3	697	CRagged	482.43	353.19	0	7.54	4	>tr|A0A0D5J3K6|A0A0D5J3K6_9BURK Phospholipase C, phosphocholine-specific OS=Burkholderia dolosa AU0158 OX=350701 GN=AK34_1988 PE=4 SV=1	1816	Nsco_NS_434_20203020_B_dolsa_HILIC2.26966.26966.2	controllerType=0 controllerNumber=1 scan=26966	82.698	Trypsin	B2	TSASSDDVQAASDALAD	568
09743:3	34	A.AAAASADAGASAPAAAS[+365.132][+231.074][+100.064]S[+162.053][+462.149]T[+365.132][+231.074][+100.064]K.A	HexNAc(1)Hex(1) 231.0743 100.064,Hex(1) 462.1486,HexNAc(1)Hex(1) 231.0743 100.064	S[+100][+162][+231][+365][+462], T[+100][+231][+365]	1221.86	3	3663.55	3663.54	0	4	160	NRagged	483.16	467.89	0	7.01	60	>tr|A0A0D5J0G4|A0A0D5J0G4_9BURK Helix-hairpin-helix motif family protein OS=Burkholderia dolosa AU0158 OX=350701 GN=AK34_1279 PE=4 SV=1	1241	Nsco_NS_434_20203020_B_dolsa_HILIC3.11635.11635.3	controllerType=0 controllerNumber=1 scan=11635	42.6654	Trypsin	B3	AAAASADAGASAPAAASSTK	2016
39679:3	333	K.AADAGGSKPAAGAPAAPAAPAPVAVPAS[+365.132][+231.074]AVS[+568.212]GSAAQ.-	HexNAc(1)Hex(1) 231.0743,HexNAc(2)Hex(1)	S[+231][+365][+568]	1382.98	3	4146.93	4146.95	0	-3	149	CRagged	483.43	337.48	0	7.52	18	>tr|A0A0D5J0Z1|A0A0D5J0Z1_9BURK Outer membrane lipid asymmetry maintenance protein MlaD OS=Burkholderia dolosa AU0158 OX=350701 GN=mlaD PE=4 SV=1	1870	Nsco_NS_434_20203020_B_dolsa_HILIC1.39509.39509.3	controllerType=0 controllerNumber=1 scan=39509	105.745	Trypsin	B1	AADAGGSKPAAGAPAAPAAPAPVAVPASAVSGSAAQ	1164
20691:5	17	K.GVKPSKPATTTTSANTSGTTSAGTGSTS[+365.132][+231.074]TAATAGTSATAPAASAPEAATKPAK.S	HexNAc(1)Hex(1) 231.0743	S[+231][+365]	1069.92	5	5345.57	5345.57	0	0.3	95	Specific	483.48	470.8	0	9.95	90	>tr|A0A0D5J0G4|A0A0D5J0G4_9BURK Helix-hairpin-helix motif family protein OS=Burkholderia dolosa AU0158 OX=350701 GN=AK34_1279 PE=4 SV=1	1241	Nsco_NS_434_20203020_B_dolsa_HILIC1.23331.23331.5	controllerType=0 controllerNumber=1 scan=23331	71.3009	Trypsin	B1	GVKPSKPATTTTSANTSGTTSAGTGSTSTAATAGTSATAPAASAPEAATKPAK	596
07054:3	17	K.AAAAAAASADAGASAPAAAS[+365.132][+231.074]S[+568.212]T[+568.212]K.A	HexNAc(1)Hex(1) 231.0743,HexNAc(2)Hex(1),HexNAc(2)Hex(1)	S[+231][+365][+568], T[+568]	1198.18	3	3592.53	3592.54	0	-3.8	157	Specific	483.67	483.67	0	8.35	90	>tr|A0A0D5J0G4|A0A0D5J0G4_9BURK Helix-hairpin-helix motif family protein OS=Burkholderia dolosa AU0158 OX=350701 GN=AK34_1279 PE=4 SV=1	1241	Nsco_NS_434_20203020_B_dolsa_HILIC1.10358.10358.3	controllerType=0 controllerNumber=1 scan=10358	40.6931	Trypsin	B1	AAAAAAASADAGASAPAAASSTK	1732
63928:4	69	R.PSMFFPSATQTAPAAAGGAS[+568.212]GTGATPT[+568.212]AGNVPAAAPGAAPTTTAPAAQAQLVK.F	HexNAc(2)Hex(1),HexNAc(2)Hex(1)	S[+568], T[+568]	1479.46	4	5914.83	5913.81	1	2.8	30	Specific	484.61	484.61	0	8.34	23	>tr|A2W6E8|A2W6E8_9BURK Membrane protein insertase YidC OS=Burkholderia dolosa AU0158 OX=350701 GN=yidC PE=3 SV=1	3870	Nsco_NS_434_20203020_B_dolsa_HILIC1.60437.60437.4	controllerType=0 controllerNumber=1 scan=60437	150.254	Trypsin	B1	PSMFFPSATQTAPAAAGGASGTGATPTAGNVPAAAPGAAPTTTAPAAQAQLVK	1136
63798:5	29	K.LNHYS[+162.053][+462.149]FGDVKGELIDQLGVRDK.E	Hex(1) 462.1486	S[+162][+462]	626.703	5	3129.49	3127.5	2	-5.2	102	Specific	484.82	54.06	54.06	6.04	24	>tr|A2W9I4|A2W9I4_9BURK Peroxiredoxin OS=Burkholderia dolosa AU0158 OX=350701 GN=AK34_1181 PE=4 SV=1	3764	Nsco_NS_434_20203020_B_dolsa_HILIC3.55324.55324.5	controllerType=0 controllerNumber=1 scan=55324	148.722	Trypsin	B3	LNHYSFGDVKGELIDQLGVRDK	624
68905:3	123	K.VGATLTVPALDANGS[+365.132][+231.074]ALAPAS[+568.212]AGVAASGGAALAQHGASAPR.A	HexNAc(1)Hex(1) 231.0743,HexNAc(2)Hex(1)	S[+231][+365][+568]	1588.44	3	4763.3	4761.3	2	-1.4	102	Specific	484.96	140.83	0	6.95	24	>tr|A0A0D5ISU6|A0A0D5ISU6_9BURK Putative fimV C-domain protein OS=Burkholderia dolosa AU0158 OX=350701 GN=AK34_4473 PE=4 SV=1	446	Nsco_NS_434_20203020_B_dolsa_HILIC2.59846.59846.3	controllerType=0 controllerNumber=1 scan=59846	157.237	Trypsin	B2	VGATLTVPALDANGSALAPASAGVAASGGAALAQHGASAPR	1164
09903:3	138	G.GSYGSGGGGGGHGS[+365.132][+231.074]YGSGSSSGGYR.G	HexNAc(1)Hex(1) 231.0743	S[+231][+365]	917.03	3	2749.08	2748.08	1	-1.9	563	NRagged	485.03	485.03	2.4	8.42	9	>sp|K2C1_HUMAN|(Common contaminant protein)	5618	Nsco_NS_434_20203020_B_dolsa_HILIC1.12853.12853.3	controllerType=0 controllerNumber=1 scan=12853	46.2074	Trypsin	B1	GSYGSGGGGGGHGSYGSGSSSGGYR	596
73624:4	443	K.KAEPGATASASVAASAMT[+568.212]VATAS[+568.212]APAAIDSPANSEPEKIEATLDFTPK.E	HexNAc(2)Hex(1),HexNAc(2)Hex(1)	S[+568], T[+568]	1446.19	4	5781.73	5779.73	2	0.3	66	Specific	485.78	413.62	8.69	10.54	9	>tr|A0A0D5IY98|A0A0D5IY98_9BURK Uncharacterized protein OS=Burkholderia dolosa AU0158 OX=350701 GN=AK34_5600 PE=4 SV=1	1392	Nsco_NS_434_20203020_B_dolsa_HILIC2.63794.63794.4	controllerType=0 controllerNumber=1 scan=63794	166.073	Trypsin	B2	KAEPGATASASVAASAMTVATASAPAAIDSPANSEPEKIEATLDFTPK	1136
73771:3	509	K.RAAIAAAAS[+365.132][+231.074]ELLPALTQPAAPPATDAQR.V	HexNAc(1)Hex(1) 231.0743	S[+231][+365]	1113.57	3	3338.7	3338.7	0	-0.4	550	Specific	486.72	473.58	129.9	11.54	4	>tr|A0A0D5IS36|A0A0D5IS36_9BURK MMPL family protein OS=Burkholderia dolosa AU0158 OX=350701 GN=AK34_4980 PE=4 SV=1	5382	Nsco_NS_434_20203020_B_dolsa_HILIC2.63909.63909.3	controllerType=0 controllerNumber=1 scan=63909	166.344	Trypsin	B2	RAAIAAAASELLPALTQPAAPPATDAQR	596
02253:4	8	K.GSGAKPAS[+568.212]APKPAS[+162.053][+462.149]AAH.-	HexNAc(2)Hex(1),Hex(1) 462.1486	S[+162][+462][+568]	675.056	4	2697.2	2697.2	0	1	498	CRagged	487.77	447.07	181.09	7.94	41	>tr|A0A0D5J2T6|A0A0D5J2T6_9BURK PDZ domain-containing protein OS=Burkholderia dolosa AU0158 OX=350701 GN=AK34_245 PE=3 SV=1	877	Nsco_NS_434_20203020_B_dolsa_HILIC3.4885.4885.4	controllerType=0 controllerNumber=1 scan=4885	25.859	Trypsin	B3	GSGAKPASAPKPASAAH	1192
17204:3	1205	R.HGEPSPAS[+568.212]GPPAMVR.R	HexNAc(2)Hex(1)	S[+568]	686.65	3	2057.94	2057.93	0	1.8	70	Specific	487.81	471.63	3.36	9.54	4	>tr|A0A0D5IZM6|A0A0D5IZM6_9BURK Ricin-type beta-trefoil lectin domain protein OS=Burkholderia dolosa AU0158 OX=350701 GN=AK34_1924 PE=4 SV=1	2024	Nsco_NS_434_20203020_B_dolsa_HILIC2.18343.18343.3	controllerType=0 controllerNumber=1 scan=18343	60.024	Trypsin	B2	HGEPSPASGPPAMVR	568
42583:5	19	K.QQQQQQQAANAS[+162.053][+462.149]KPTSSATAAAAAKPPSANDANTGYFLQVGAYKTEGDAEQQR.A	Hex(1) 462.1486	S[+162][+462]	1224.37	5	6117.83	6117.83	0	-0.1	176	Specific	487.9	246.98	5.3	8.68	75	>tr|A0A0D5IXZ2|A0A0D5IXZ2_9BURK Sporulation related domain protein OS=Burkholderia dolosa AU0158 OX=350701 GN=AK34_187 PE=4 SV=1	2026	Nsco_NS_434_20203020_B_dolsa_HILIC3.38537.38537.5	controllerType=0 controllerNumber=1 scan=38537	111.546	Trypsin	B3	QQQQQQQAANASKPTSSATAAAAAKPPSANDANTGYFLQVGAYKTEGDAEQQR	624
24826:2	14	V.APPSADNGAS[+365.132][+231.074][+100.064]QPQQFDPNR.A	HexNAc(1)Hex(1) 231.0743 100.064	S[+100][+231][+365]	1347.59	2	2694.18	2693.18	1	-1.3	51	NRagged	488.02	66.98	39.2	4.34	61	>tr|A0A0D5IXZ2|A0A0D5IXZ2_9BURK Sporulation related domain protein OS=Burkholderia dolosa AU0158 OX=350701 GN=AK34_187 PE=4 SV=1	2026	Nsco_NS_434_20203020_B_dolsa_HILIC1.26752.26752.2	controllerType=0 controllerNumber=1 scan=26752	78.2021	Trypsin	B1	APPSADNGASQPQQFDPNR	696
75889:3	436	K.RAAIAAAAS[+365.132][+231.074]ELLPALTQPAAPPATDAQR.V	HexNAc(1)Hex(1) 231.0743	S[+231][+365]	1113.91	3	3339.7	3338.7	1	0.4	550	Specific	488.21	438.26	8.3	10.87	7	>tr|A0A0D5IS36|A0A0D5IS36_9BURK MMPL family protein OS=Burkholderia dolosa AU0158 OX=350701 GN=AK34_4980 PE=4 SV=1	5382	Nsco_NS_434_20203020_B_dolsa_HILIC1.70159.70159.3	controllerType=0 controllerNumber=1 scan=70159	170.315	Trypsin	B1	RAAIAAAASELLPALTQPAAPPATDAQR	596
46290:3	635	R.RTGSVSNAPGAFS[+365.132][+231.074]ASGVYPIAER.V	HexNAc(1)Hex(1) 231.0743	S[+231][+365]	964.125	3	2890.36	2890.36	0	0.6	229	Specific	488.7	460.15	2.4	10.21	8	>tr|A0A0D5J0X0|A0A0D5J0X0_9BURK Diguanylate cyclase domain protein OS=Burkholderia dolosa AU0158 OX=350701 GN=AK34_755 PE=4 SV=1	99	Nsco_NS_434_20203020_B_dolsa_HILIC1.45105.45105.3	controllerType=0 controllerNumber=1 scan=45105	117.668	Trypsin	B1	RTGSVSNAPGAFSASGVYPIAER	596
44319:3	635	R.RTGSVSNAPGAFSAS[+568.212]GVYPIAER.V	HexNAc(2)Hex(1)	S[+568]	954.793	3	2862.36	2862.36	0	0.1	229	Specific	489.11	407.92	34.45	10.28	8	>tr|A0A0D5J0X0|A0A0D5J0X0_9BURK Diguanylate cyclase domain protein OS=Burkholderia dolosa AU0158 OX=350701 GN=AK34_755 PE=4 SV=1	99	Nsco_NS_434_20203020_B_dolsa_HILIC1.43426.43426.3	controllerType=0 controllerNumber=1 scan=43426	114.062	Trypsin	B1	RTGSVSNAPGAFSASGVYPIAER	568
47546:3	333	K.AADAGGSKPAAGAPAAPAAPAPVAVPAS[+365.132][+231.074]AVSGSAAQ.-	HexNAc(1)Hex(1) 231.0743	S[+231][+365]	1193.58	3	3578.74	3578.73	0	0.5	149	CRagged	489.5	441.37	16.58	10.42	18	>tr|A0A0D5J0Z1|A0A0D5J0Z1_9BURK Outer membrane lipid asymmetry maintenance protein MlaD OS=Burkholderia dolosa AU0158 OX=350701 GN=mlaD PE=4 SV=1	1870	Nsco_NS_434_20203020_B_dolsa_HILIC1.46238.46238.3	controllerType=0 controllerNumber=1 scan=46238	120.139	Trypsin	B1	AADAGGSKPAAGAPAAPAAPAPVAVPASAVSGSAAQ	596
35572:3	14	V.APPSADNGAS[+365.132][+231.074][+100.064]QPQQFDPNRALQGK.T	HexNAc(1)Hex(1) 231.0743 100.064	S[+100][+231][+365]	1064.16	3	3190.48	3190.48	0	0.4	51	NRagged	489.58	28.12	23.82	5.18	61	>tr|A0A0D5IXZ2|A0A0D5IXZ2_9BURK Sporulation related domain protein OS=Burkholderia dolosa AU0158 OX=350701 GN=AK34_187 PE=4 SV=1	2026	Nsco_NS_434_20203020_B_dolsa_HILIC1.36110.36110.3	controllerType=0 controllerNumber=1 scan=36110	98.5035	Trypsin	B1	APPSADNGASQPQQFDPNRALQGK	696
45070:3	619	R.RTGSVSNAPGAFS[+365.132][+231.074]ASGVYPIAER.V	HexNAc(1)Hex(1) 231.0743	S[+231][+365]	964.126	3	2890.36	2890.36	0	1.6	229	Specific	490.16	431.03	2.4	10.43	9	>tr|A0A0D5J0X0|A0A0D5J0X0_9BURK Diguanylate cyclase domain protein OS=Burkholderia dolosa AU0158 OX=350701 GN=AK34_755 PE=4 SV=1	99	Nsco_NS_434_20203020_B_dolsa_HILIC2.40845.40845.3	controllerType=0 controllerNumber=1 scan=40845	116.618	Trypsin	B2	RTGSVSNAPGAFSASGVYPIAER	596
48798:3	17	R.LVANPSDALANGDAVVVSTPTARPAS[+568.212]GTAGAK.S	HexNAc(2)Hex(1)	S[+568]	1182.93	3	3546.77	3546.77	0	1.3	377	Specific	491.18	447.27	51.87	10.77	39	>tr|A2WEQ1|A2WEQ1_9BURK Efflux transporter, RND family, MFP subunit OS=Burkholderia dolosa AU0158 OX=350701 GN=AK34_4099 PE=3 SV=1	3362	Nsco_NS_434_20203020_B_dolsa_HILIC2.43982.43982.3	controllerType=0 controllerNumber=1 scan=43982	123.925	Trypsin	B2	LVANPSDALANGDAVVVSTPTARPASGTAGAK	568
40967:3	333	K.AADAGGSKPAAGAPAAPAAPAPVAVPAS[+365.132][+231.074]AVS[+568.212]GSAAQ.-	HexNAc(1)Hex(1) 231.0743,HexNAc(2)Hex(1)	S[+231][+365][+568]	1382.99	3	4146.94	4146.95	0	-0.7	149	CRagged	491.19	314.96	0	8.25	18	>tr|A0A0D5J0Z1|A0A0D5J0Z1_9BURK Outer membrane lipid asymmetry maintenance protein MlaD OS=Burkholderia dolosa AU0158 OX=350701 GN=mlaD PE=4 SV=1	1870	Nsco_NS_434_20203020_B_dolsa_HILIC1.40564.40564.3	controllerType=0 controllerNumber=1 scan=40564	107.869	Trypsin	B1	AADAGGSKPAAGAPAAPAAPAPVAVPASAVSGSAAQ	1164
35945:3	20	V.APPSADNGAS[+365.132][+231.074][+100.064]QPQQFDPNRALQGK.T	HexNAc(1)Hex(1) 231.0743 100.064	S[+100][+231][+365]	1064.16	3	3190.46	3190.48	0	-4.2	51	NRagged	491.24	491.24	35.75	9.05	59	>tr|A0A0D5IXZ2|A0A0D5IXZ2_9BURK Sporulation related domain protein OS=Burkholderia dolosa AU0158 OX=350701 GN=AK34_187 PE=4 SV=1	2026	Nsco_NS_434_20203020_B_dolsa_HILIC2.33362.33362.3	controllerType=0 controllerNumber=1 scan=33362	98.6933	Trypsin	B2	APPSADNGASQPQQFDPNRALQGK	696
34789:3	1123	R.PGEGTGAPISDTSTQGANGNTS[+365.132][+231.074]APPPAAGTGTGTDADSGMQK.H	HexNAc(1)Hex(1) 231.0743	S[+231][+365]	1476.32	3	4426.93	4425.91	1	3.9	37	Specific	491.25	491.25	0	8.53	4	>tr|A0A0D5IXD1|A0A0D5IXD1_9BURK Uncharacterized protein OS=Burkholderia dolosa AU0158 OX=350701 GN=AK34_5174 PE=4 SV=1	580	Nsco_NS_434_20203020_B_dolsa_HILIC3.32154.32154.3	controllerType=0 controllerNumber=1 scan=32154	96.1624	Trypsin	B3	PGEGTGAPISDTSTQGANGNTSAPPPAAGTGTGTDADSGMQK	596
72823:4	16	R.TIGQTLEVDGPITSNDRLVANPS[+365.132][+231.074]DALANGDAVVVSTPTARPASGTAGAKS.-	HexNAc(1)Hex(1) 231.0743	S[+231][+365]	1365.43	4	5458.68	5458.68	0	-0.6	360	CRagged	491.47	388.28	1.36	11.37	42	>tr|A2WEQ1|A2WEQ1_9BURK Efflux transporter, RND family, MFP subunit OS=Burkholderia dolosa AU0158 OX=350701 GN=AK34_4099 PE=3 SV=1	3362	Nsco_NS_434_20203020_B_dolsa_HILIC1.67713.67713.4	controllerType=0 controllerNumber=1 scan=67713	165.161	Trypsin	B1	TIGQTLEVDGPITSNDRLVANPSDALANGDAVVVSTPTARPASGTAGAKS	596
31378:3	191	Q.FAPGTAVKPVEQAPPSNAAPAAAAS[+568.212]R.A	HexNAc(2)Hex(1)	S[+568]	1015.51	3	3044.51	3044.51	0	0.4	369	NRagged	492.15	492.15	6.09	9.69	12	>tr|A2WA81|A2WA81_9BURK Efflux transporter, RND family, MFP subunit OS=Burkholderia dolosa AU0158 OX=350701 GN=AK34_1473 PE=3 SV=1	3899	Nsco_NS_434_20203020_B_dolsa_HILIC2.29648.29648.3	controllerType=0 controllerNumber=1 scan=29648	89.6745	Trypsin	B2	FAPGTAVKPVEQAPPSNAAPAAAASR	568
44582:3	619	R.RTGSVSNAPGAFS[+365.132][+231.074]ASGVYPIAER.V	HexNAc(1)Hex(1) 231.0743	S[+231][+365]	964.459	3	2891.36	2890.36	1	-0.4	229	Specific	492.46	425.87	3.44	10.07	9	>tr|A0A0D5J0X0|A0A0D5J0X0_9BURK Diguanylate cyclase domain protein OS=Burkholderia dolosa AU0158 OX=350701 GN=AK34_755 PE=4 SV=1	99	Nsco_NS_434_20203020_B_dolsa_HILIC2.40449.40449.3	controllerType=0 controllerNumber=1 scan=40449	115.761	Trypsin	B2	RTGSVSNAPGAFSASGVYPIAER	596
23199:5	34	K.GVKPSKPATTTTSANTSGTTSAGTGSTSTAATAGTSATAPAAS[+365.132][+231.074]APEAATKPAK.S	HexNAc(1)Hex(1) 231.0743	S[+231][+365]	1069.92	5	5345.56	5345.57	0	-1.9	95	Specific	492.86	471.2	57.56	9.45	60	>tr|A0A0D5J0G4|A0A0D5J0G4_9BURK Helix-hairpin-helix motif family protein OS=Burkholderia dolosa AU0158 OX=350701 GN=AK34_1279 PE=4 SV=1	1241	Nsco_NS_434_20203020_B_dolsa_HILIC3.23039.23039.5	controllerType=0 controllerNumber=1 scan=23039	72.6145	Trypsin	B3	GVKPSKPATTTTSANTSGTTSAGTGSTSTAATAGTSATAPAASAPEAATKPAK	596
70087:3	111	K.VGATLTVPALDANGS[+568.212]ALAPAS[+365.132][+231.074]AGVAASGGAALAQHGASAPR.A	HexNAc(2)Hex(1),HexNAc(1)Hex(1) 231.0743	S[+231][+365][+568]	1588.11	3	4762.32	4761.3	1	4.2	102	Specific	492.9	464.12	0	9.84	29	>tr|A0A0D5ISU6|A0A0D5ISU6_9BURK Putative fimV C-domain protein OS=Burkholderia dolosa AU0158 OX=350701 GN=AK34_4473 PE=4 SV=1	446	Nsco_NS_434_20203020_B_dolsa_HILIC1.65388.65388.3	controllerType=0 controllerNumber=1 scan=65388	160.194	Trypsin	B1	VGATLTVPALDANGSALAPASAGVAASGGAALAQHGASAPR	1164
49911:3	139	R.VIVDNAAQFAPGTAVKPVEQAPPS[+365.132][+231.074]NAAPAAAASR.A	HexNAc(1)Hex(1) 231.0743	S[+231][+365]	1294.98	3	3882.93	3882.92	0	1.2	361	Specific	493.24	493.24	6.32	10.87	13	>tr|A2WA81|A2WA81_9BURK Efflux transporter, RND family, MFP subunit OS=Burkholderia dolosa AU0158 OX=350701 GN=AK34_1473 PE=3 SV=1	3899	Nsco_NS_434_20203020_B_dolsa_HILIC3.44403.44403.3	controllerType=0 controllerNumber=1 scan=44403	125.201	Trypsin	B3	VIVDNAAQFAPGTAVKPVEQAPPSNAAPAAAASR	596
41297:3	333	K.AADAGGSKPAAGAPAAPAAPAPVAVPAS[+365.132][+231.074]AVS[+568.212]GSAAQ.-	HexNAc(1)Hex(1) 231.0743,HexNAc(2)Hex(1)	S[+231][+365][+568]	1383.65	3	4148.95	4146.95	2	-1.2	149	CRagged	494.55	298.93	0	7.9	18	>tr|A0A0D5J0Z1|A0A0D5J0Z1_9BURK Outer membrane lipid asymmetry maintenance protein MlaD OS=Burkholderia dolosa AU0158 OX=350701 GN=mlaD PE=4 SV=1	1870	Nsco_NS_434_20203020_B_dolsa_HILIC1.40830.40830.3	controllerType=0 controllerNumber=1 scan=40830	108.413	Trypsin	B1	AADAGGSKPAAGAPAAPAAPAPVAVPASAVSGSAAQ	1164
46585:3	490	K.AADAGGSKPAAGAPAAPAAPAPVAVPAS[+365.132][+231.074]AVSGSAAQ.-	HexNAc(1)Hex(1) 231.0743	S[+231][+365]	1193.92	3	3579.74	3578.73	1	0	149	CRagged	495.84	362.28	7.2	8.34	19	>tr|A0A0D5J0Z1|A0A0D5J0Z1_9BURK Outer membrane lipid asymmetry maintenance protein MlaD OS=Burkholderia dolosa AU0158 OX=350701 GN=mlaD PE=4 SV=1	1870	Nsco_NS_434_20203020_B_dolsa_HILIC2.42069.42069.3	controllerType=0 controllerNumber=1 scan=42069	119.439	Trypsin	B2	AADAGGSKPAAGAPAAPAAPAPVAVPASAVSGSAAQ	596
42310:3	63	R.TISWSQPAAAAEAPPAS[+568.212]AAS[+365.132][+231.074]ATPATR.A	HexNAc(2)Hex(1),HexNAc(1)Hex(1) 231.0743	S[+231][+365][+568]	1215.89	3	3645.66	3645.65	0	2.4	1798	Specific	496.31	496.31	0	9.34	23	>tr|A0A0D5IRJ2|A0A0D5IRJ2_9BURK MG2 domain protein OS=Burkholderia dolosa AU0158 OX=350701 GN=AK34_3866 PE=4 SV=1	1593	Nsco_NS_434_20203020_B_dolsa_HILIC2.38502.38502.3	controllerType=0 controllerNumber=1 scan=38502	110.777	Trypsin	B2	TISWSQPAAAAEAPPASAASATPATR	1164
43811:5	20	K.QQQQQQQAANAS[+162.053][+462.149]KPTSSATAAAAAKPPSANDANTGYFLQVGAYKTEGDAEQQR.A	Hex(1) 462.1486	S[+162][+462]	1224.57	5	6118.83	6117.83	1	-1.1	176	Specific	496.35	251.82	5.3	7.65	59	>tr|A0A0D5IXZ2|A0A0D5IXZ2_9BURK Sporulation related domain protein OS=Burkholderia dolosa AU0158 OX=350701 GN=AK34_187 PE=4 SV=1	2026	Nsco_NS_434_20203020_B_dolsa_HILIC2.39861.39861.5	controllerType=0 controllerNumber=1 scan=39861	114.339	Trypsin	B2	QQQQQQQAANASKPTSSATAAAAAKPPSANDANTGYFLQVGAYKTEGDAEQQR	624
43141:3	568	A.ADTGTPPAGAAPAAAPSAAAAPVAPS[+365.132][+231.074]AAEAAQPTGGAASTK.G	HexNAc(1)Hex(1) 231.0743	S[+231][+365]	1356.31	3	4066.93	4065.93	1	0.3	31	NRagged	496.44	404.25	62.37	9.19	13	>tr|A0A0D5J216|A0A0D5J216_9BURK Peptidase M48 family protein OS=Burkholderia dolosa AU0158 OX=350701 GN=AK34_3146 PE=3 SV=1	4966	Nsco_NS_434_20203020_B_dolsa_HILIC1.42401.42401.3	controllerType=0 controllerNumber=1 scan=42401	111.799	Trypsin	B1	ADTGTPPAGAAPAAAPSAAAAPVAPSAAEAAQPTGGAASTK	596
34038:3	19	V.APPSADNGAS[+568.212][+100.064]QPQQFDPNRALQGK.T	HexNAc(2)Hex(1) 100.064	S[+100][+568]	1054.83	3	3162.47	3162.48	0	-3.9	51	NRagged	496.6	488.43	23.02	8.87	75	>tr|A0A0D5IXZ2|A0A0D5IXZ2_9BURK Sporulation related domain protein OS=Burkholderia dolosa AU0158 OX=350701 GN=AK34_187 PE=4 SV=1	2026	Nsco_NS_434_20203020_B_dolsa_HILIC3.31543.31543.3	controllerType=0 controllerNumber=1 scan=31543	94.6642	Trypsin	B3	APPSADNGASQPQQFDPNRALQGK	668
66379:3	123	K.VGATLT[+568.212]VPALDANGS[+568.212]ALAPASAGVAASGGAALAQHGASAPR.A	HexNAc(2)Hex(1),HexNAc(2)Hex(1)	S[+568], T[+568]	1579.11	3	4735.3	4733.3	2	-0.9	102	Specific	496.9	139.42	0	7.3	24	>tr|A0A0D5ISU6|A0A0D5ISU6_9BURK Putative fimV C-domain protein OS=Burkholderia dolosa AU0158 OX=350701 GN=AK34_4473 PE=4 SV=1	446	Nsco_NS_434_20203020_B_dolsa_HILIC2.57909.57909.3	controllerType=0 controllerNumber=1 scan=57909	153.228	Trypsin	B2	VGATLTVPALDANGSALAPASAGVAASGGAALAQHGASAPR	1136
37457:3	45	R.DDDADVQAGVAHDEPPAS[+365.132][+231.074]DAAIAAAPK.E	HexNAc(1)Hex(1) 231.0743	S[+231][+365]	1071.81	3	3213.41	3213.41	0	0.3	112	Specific	497.55	497.55	497.55	11.02	13	>tr|A0A0D5IV12|A0A0D5IV12_9BURK Sporulation related domain protein OS=Burkholderia dolosa AU0158 OX=350701 GN=AK34_4465 PE=4 SV=1	5589	Nsco_NS_434_20203020_B_dolsa_HILIC1.37657.37657.3	controllerType=0 controllerNumber=1 scan=37657	101.768	Trypsin	B1	DDDADVQAGVAHDEPPASDAAIAAAPK	596
19755:3	42	S.ANTSGTTSAGTGSTSTAATAGTS[+568.212]ATAPAASAPEAATKPAK.S	HexNAc(2)Hex(1)	S[+568]	1354.97	3	4062.91	4061.9	1	0.4	108	NRagged	498.51	458.1	0	9.91	62	>tr|A0A0D5J0G4|A0A0D5J0G4_9BURK Helix-hairpin-helix motif family protein OS=Burkholderia dolosa AU0158 OX=350701 GN=AK34_1279 PE=4 SV=1	1241	Nsco_NS_434_20203020_B_dolsa_HILIC2.20484.20484.3	controllerType=0 controllerNumber=1 scan=20484	65.6216	Trypsin	B2	ANTSGTTSAGTGSTSTAATAGTSATAPAASAPEAATKPAK	568
55714:3	727	R.TATTAIFPSMIAAAS[+568.212]GAHAGDAAPAR.L	HexNAc(2)Hex(1)	S[+568]	999.145	3	2995.42	2995.42	0	0.4	74	Specific	498.55	461.68	150.66	11.24	5	>tr|A0A0D5J3X1|A0A0D5J3X1_9BURK FtsX-like permease family protein OS=Burkholderia dolosa AU0158 OX=350701 GN=AK34_830 PE=4 SV=1	1282	Nsco_NS_434_20203020_B_dolsa_HILIC3.49073.49073.3	controllerType=0 controllerNumber=1 scan=49073	135.196	Trypsin	B3	TATTAIFPSMIAAASGAHAGDAAPAR	568
38950:3	333	K.AADAGGSKPAAGAPAAPAAPAPVAVPAS[+568.212]AVS[+365.132][+231.074][+100.064]GSAA.Q	HexNAc(2)Hex(1),HexNAc(1)Hex(1) 231.0743 100.064	S[+100][+231][+365][+568]	1373.66	3	4118.95	4118.95	0	0.5	149	CRagged	498.67	415.77	0	9.28	18	>tr|A0A0D5J0Z1|A0A0D5J0Z1_9BURK Outer membrane lipid asymmetry maintenance protein MlaD OS=Burkholderia dolosa AU0158 OX=350701 GN=mlaD PE=4 SV=1	1870	Nsco_NS_434_20203020_B_dolsa_HILIC1.38914.38914.3	controllerType=0 controllerNumber=1 scan=38914	104.411	Trypsin	B1	AADAGGSKPAAGAPAAPAAPAPVAVPASAVSGSAA	1264
35104:3	45	R.DDDADVQAGVAHDEPPAS[+568.212]DAAIAAAPK.E	HexNAc(2)Hex(1)	S[+568]	1062.48	3	3185.41	3185.41	0	-0.5	112	Specific	498.7	443.51	443.51	10.74	13	>tr|A0A0D5IV12|A0A0D5IV12_9BURK Sporulation related domain protein OS=Burkholderia dolosa AU0158 OX=350701 GN=AK34_4465 PE=4 SV=1	5589	Nsco_NS_434_20203020_B_dolsa_HILIC1.35721.35721.3	controllerType=0 controllerNumber=1 scan=35721	97.6704	Trypsin	B1	DDDADVQAGVAHDEPPASDAAIAAAPK	568
31117:3	342	R.LNEHPQMPFAASAPS[+568.212]QK.Y	HexNAc(2)Hex(1)	S[+568]	808.377	3	2423.12	2421.11	2	-1.2	43	Specific	498.72	449.3	5.11	8.65	9	>tr|A2WBT2|A2WBT2_9BURK Uncharacterized protein OS=Burkholderia dolosa AU0158 OX=350701 GN=AK34_2140 PE=4 SV=1	4084	Nsco_NS_434_20203020_B_dolsa_HILIC3.29191.29191.3	controllerType=0 controllerNumber=1 scan=29191	88.8006	Trypsin	B3	LNEHPQMPFAASAPSQK	568
22724:3	19	K.VAPPSADNGAS[+568.212]QPQQFDPNR.A	HexNAc(2)Hex(1)	S[+568]	888.735	3	2664.19	2664.19	0	0.3	50	Specific	499.31	466.42	2.31	9.41	75	>tr|A0A0D5IXZ2|A0A0D5IXZ2_9BURK Sporulation related domain protein OS=Burkholderia dolosa AU0158 OX=350701 GN=AK34_187 PE=4 SV=1	2026	Nsco_NS_434_20203020_B_dolsa_HILIC3.22664.22664.3	controllerType=0 controllerNumber=1 scan=22664	71.5557	Trypsin	B3	VAPPSADNGASQPQQFDPNR	568
01810:4	5	K.GSGAKPAS[+162.053][+462.149]APKPAS[+568.212]AAH.-	Hex(1) 462.1486,HexNAc(2)Hex(1)	S[+162][+462][+568]	675.056	4	2697.2	2697.2	0	0.3	498	CRagged	499.75	425.69	0	10.34	46	>tr|A0A0D5J2T6|A0A0D5J2T6_9BURK PDZ domain-containing protein OS=Burkholderia dolosa AU0158 OX=350701 GN=AK34_245 PE=3 SV=1	877	Nsco_NS_434_20203020_B_dolsa_HILIC2.4610.4610.4	controllerType=0 controllerNumber=1 scan=4610	25.0303	Trypsin	B2	GSGAKPASAPKPASAAH	1192
75523:4	53	R.TPVIVLASPYYAGLADSPNHDVDVELDGTPHAATAGAAS[+568.212]AR.I	HexNAc(2)Hex(1)	S[+568]	1165.81	4	4660.23	4658.23	2	-1.8	134	Specific	500.1	446.16	12.93	9.69	21	>tr|A0A0D5IU12|A0A0D5IU12_9BURK Xaa-Pro dipeptidyl-peptidase OS=Burkholderia dolosa AU0158 OX=350701 GN=AK34_3439 PE=3 SV=1	4921	Nsco_NS_434_20203020_B_dolsa_HILIC3.64685.64685.4	controllerType=0 controllerNumber=1 scan=64685	169.93	Trypsin	B3	TPVIVLASPYYAGLADSPNHDVDVELDGTPHAATAGAASAR	568
43825:4	19	K.QQQQQQQAANASKPTS[+365.132][+231.074]SATAAAAAKPPSANDANTGYFLQVGAYK.T	HexNAc(1)Hex(1) 231.0743	S[+231][+365]	1269.86	4	5076.41	5075.4	1	1.7	176	Specific	500.27	322.55	9.51	8.47	75	>tr|A0A0D5IXZ2|A0A0D5IXZ2_9BURK Sporulation related domain protein OS=Burkholderia dolosa AU0158 OX=350701 GN=AK34_187 PE=4 SV=1	2026	Nsco_NS_434_20203020_B_dolsa_HILIC3.39477.39477.4	controllerType=0 controllerNumber=1 scan=39477	113.817	Trypsin	B3	QQQQQQQAANASKPTSSATAAAAAKPPSANDANTGYFLQVGAYK	596
23138:5	34	K.GVKPSKPATTTTSANTSGTTSAGTGS[+365.132][+231.074]TSTAATAGTSATAPAASAPEAATKPAK.S	HexNAc(1)Hex(1) 231.0743	S[+231][+365]	1070.12	5	5346.57	5345.57	1	-0.5	95	Specific	501.5	501.5	0	10.08	60	>tr|A0A0D5J0G4|A0A0D5J0G4_9BURK Helix-hairpin-helix motif family protein OS=Burkholderia dolosa AU0158 OX=350701 GN=AK34_1279 PE=4 SV=1	1241	Nsco_NS_434_20203020_B_dolsa_HILIC3.22992.22992.5	controllerType=0 controllerNumber=1 scan=22992	72.5	Trypsin	B3	GVKPSKPATTTTSANTSGTTSAGTGSTSTAATAGTSATAPAASAPEAATKPAK	596
18491:3	304	R.LNEHPQM[+15.995]PFAASAPS[+568.212]QK.Y	HexNAc(2)Hex(1)	M[+16], S[+568]	813.042	3	2437.11	2437.11	0	1.9	43	Specific	501.73	501.73	4.81	10.11	13	>tr|A2WBT2|A2WBT2_9BURK Uncharacterized protein OS=Burkholderia dolosa AU0158 OX=350701 GN=AK34_2140 PE=4 SV=1	4084	Nsco_NS_434_20203020_B_dolsa_HILIC2.19464.19464.3	controllerType=0 controllerNumber=1 scan=19464	62.8889	Trypsin	B2	LNEHPQMPFAASAPSQK	568
41700:3	490	K.AADAGGSKPAAGAPAAPAAPAPVAVPAS[+365.132][+231.074]AVS[+568.212]GSAAQ.-	HexNAc(1)Hex(1) 231.0743,HexNAc(2)Hex(1)	S[+231][+365][+568]	1382.99	3	4146.94	4146.95	0	-0.4	149	CRagged	501.74	323.64	0	7.85	19	>tr|A0A0D5J0Z1|A0A0D5J0Z1_9BURK Outer membrane lipid asymmetry maintenance protein MlaD OS=Burkholderia dolosa AU0158 OX=350701 GN=mlaD PE=4 SV=1	1870	Nsco_NS_434_20203020_B_dolsa_HILIC2.37994.37994.3	controllerType=0 controllerNumber=1 scan=37994	109.46	Trypsin	B2	AADAGGSKPAAGAPAAPAAPAPVAVPASAVSGSAAQ	1164
41799:3	333	K.AADAGGSKPAAGAPAAPAAPAPVAVPAS[+365.132][+231.074]AVS[+568.212]GSAAQ.-	HexNAc(1)Hex(1) 231.0743,HexNAc(2)Hex(1)	S[+231][+365][+568]	1382.99	3	4146.96	4146.95	0	2.8	149	CRagged	501.99	311.26	0	7.88	18	>tr|A0A0D5J0Z1|A0A0D5J0Z1_9BURK Outer membrane lipid asymmetry maintenance protein MlaD OS=Burkholderia dolosa AU0158 OX=350701 GN=mlaD PE=4 SV=1	1870	Nsco_NS_434_20203020_B_dolsa_HILIC1.41247.41247.3	controllerType=0 controllerNumber=1 scan=41247	109.347	Trypsin	B1	AADAGGSKPAAGAPAAPAAPAPVAVPASAVSGSAAQ	1164
00905:3	11	K.PAS[+568.212]APKPAS[+365.132][+231.074]AAH.-	HexNAc(2)Hex(1),HexNAc(1)Hex(1) 231.0743	S[+231][+365][+568]	757.005	3	2269	2269	0	0.5	503	CRagged	502.29	391.68	0	9.2	45	>tr|A0A0D5J2T6|A0A0D5J2T6_9BURK PDZ domain-containing protein OS=Burkholderia dolosa AU0158 OX=350701 GN=AK34_245 PE=3 SV=1	877	Nsco_NS_434_20203020_B_dolsa_HILIC1.4257.4257.3	controllerType=0 controllerNumber=1 scan=4257	25.4058	Trypsin	B1	PASAPKPASAAH	1164
02416:3	761	A.SAPAADTSAAAS[+568.212]APAKK.D	HexNAc(2)Hex(1)	S[+568]	695.002	3	2082.99	2082.99	0	-0.2	25	NRagged	503.3	423.95	14.78	9.49	24	>tr|A0A0D5J5Q7|A0A0D5J5Q7_9BURK Uncharacterized protein OS=Burkholderia dolosa AU0158 OX=350701 GN=AK34_2850 PE=4 SV=1	1986	Nsco_NS_434_20203020_B_dolsa_HILIC2.5085.5085.3	controllerType=0 controllerNumber=1 scan=5085	26.2979	Trypsin	B2	SAPAADTSAAASAPAKK	568
04353:3	314	K.GMYYTS[+568.212][+100.064]HDGRR.I	HexNAc(2)Hex(1) 100.064	S[+100][+568]	671.628	3	2012.87	2010.87	2	-3.7	36	Specific	504.43	362.8	8.19	6.21	11	>tr|A0A0D5IZV2|A0A0D5IZV2_9BURK Aminotransferase class-III family protein OS=Burkholderia dolosa AU0158 OX=350701 GN=AK34_2259 PE=3 SV=1	919	Nsco_NS_434_20203020_B_dolsa_HILIC2.6837.6837.2	controllerType=0 controllerNumber=1 scan=6837	30.3958	Trypsin	B2	GMYYTSHDGRR	668
43267:3	619	R.RTGSVSNAPGAFSAS[+568.212]GVYPIAER.V	HexNAc(2)Hex(1)	S[+568]	954.793	3	2862.36	2862.36	0	-0.2	229	Specific	504.58	400.35	31.37	10.47	9	>tr|A0A0D5J0X0|A0A0D5J0X0_9BURK Diguanylate cyclase domain protein OS=Burkholderia dolosa AU0158 OX=350701 GN=AK34_755 PE=4 SV=1	99	Nsco_NS_434_20203020_B_dolsa_HILIC2.39386.39386.3	controllerType=0 controllerNumber=1 scan=39386	112.982	Trypsin	B2	RTGSVSNAPGAFSASGVYPIAER	568
02201:4	5	K.GSGAKPAS[+162.053][+462.149]APKPAS[+365.132][+231.074]AAH.-	Hex(1) 462.1486,HexNAc(1)Hex(1) 231.0743	S[+162][+231][+365][+462]	682.055	4	2725.2	2725.19	0	1.3	498	CRagged	504.59	465.26	0.74	10.27	46	>tr|A0A0D5J2T6|A0A0D5J2T6_9BURK PDZ domain-containing protein OS=Burkholderia dolosa AU0158 OX=350701 GN=AK34_245 PE=3 SV=1	877	Nsco_NS_434_20203020_B_dolsa_HILIC2.4923.4923.4	controllerType=0 controllerNumber=1 scan=4923	25.9325	Trypsin	B2	GSGAKPASAPKPASAAH	1220
64439:3	111	R.EPAGASPGNGASQPRPS[+568.212]SLQQLLALK.N	HexNAc(2)Hex(1)	S[+568]	1048.53	3	3143.56	3142.57	1	-4.5	245	Specific	504.86	485.56	1.2	9.92	29	>tr|A0A0D5ISU6|A0A0D5ISU6_9BURK Putative fimV C-domain protein OS=Burkholderia dolosa AU0158 OX=350701 GN=AK34_4473 PE=4 SV=1	446	Nsco_NS_434_20203020_B_dolsa_HILIC1.60880.60880.3	controllerType=0 controllerNumber=1 scan=60880	151.205	Trypsin	B1	EPAGASPGNGASQPRPSSLQQLLALK	568
31585:3	304	R.LNEHPQM[+15.995]PFAASAPS[+568.212]QK.Y	HexNAc(2)Hex(1)	M[+16], S[+568]	813.041	3	2437.11	2437.11	0	0.5	43	Specific	504.93	501.78	5.56	10.34	13	>tr|A2WBT2|A2WBT2_9BURK Uncharacterized protein OS=Burkholderia dolosa AU0158 OX=350701 GN=AK34_2140 PE=4 SV=1	4084	Nsco_NS_434_20203020_B_dolsa_HILIC2.29815.29815.3	controllerType=0 controllerNumber=1 scan=29815	90.0628	Trypsin	B2	LNEHPQMPFAASAPSQK	568
31765:3	170	S.TPDTS[+162.053][+462.149]PKPHDAGIPITR.L	Hex(1) 462.1486	S[+162][+462]	810.385	3	2429.14	2427.14	2	-3	107	NRagged	505.79	481.7	1.2	6.96	12	>tr|A2WDN2|A2WDN2_9BURK Uncharacterized protein OS=Burkholderia dolosa AU0158 OX=350701 GN=AK34_4551 PE=4 SV=1	4051	Nsco_NS_434_20203020_B_dolsa_HILIC3.29703.29703.3	controllerType=0 controllerNumber=1 scan=29703	90.0608	Trypsin	B3	TPDTSPKPHDAGIPITR	624
00468:2	14	K.KAAKAAPAEAAS[+568.212]Q.-	HexNAc(2)Hex(1)	S[+568]	891.438	2	1781.87	1781.87	0	2	79	CRagged	507.45	246.49	246.49	8.01	29	>tr|A0A0D5J249|A0A0D5J249_9BURK Uncharacterized protein OS=Burkholderia dolosa AU0158 OX=350701 GN=AK34_1681 PE=4 SV=1	1020	Nsco_NS_434_20203020_B_dolsa_HILIC2.3559.3559.2	controllerType=0 controllerNumber=1 scan=3559	21.7033	Trypsin	B2	KAAKAAPAEAASQ	568
49557:3	17	R.LVANPSDALANGDAVVVS[+365.132][+231.074]TPTARPASGTAGAKS.-	HexNAc(1)Hex(1) 231.0743	S[+231][+365]	1221.26	3	3661.78	3661.79	0	-3.8	377	CRagged	508.25	502.43	1.2	10.29	39	>tr|A2WEQ1|A2WEQ1_9BURK Efflux transporter, RND family, MFP subunit OS=Burkholderia dolosa AU0158 OX=350701 GN=AK34_4099 PE=3 SV=1	3362	Nsco_NS_434_20203020_B_dolsa_HILIC2.44576.44576.3	controllerType=0 controllerNumber=1 scan=44576	125.251	Trypsin	B2	LVANPSDALANGDAVVVSTPTARPASGTAGAKS	596
43474:5	20	K.QQQQQQQAANAS[+365.132][+231.074]KPTSSATAAAAAKPPSANDANTGYFLQVGAYKTEGDAEQQR.A	HexNAc(1)Hex(1) 231.0743	S[+231][+365]	1218.77	5	6089.83	6089.84	0	-0.8	176	Specific	508.38	244.57	1.7	7.96	59	>tr|A0A0D5IXZ2|A0A0D5IXZ2_9BURK Sporulation related domain protein OS=Burkholderia dolosa AU0158 OX=350701 GN=AK34_187 PE=4 SV=1	2026	Nsco_NS_434_20203020_B_dolsa_HILIC2.39578.39578.5	controllerType=0 controllerNumber=1 scan=39578	113.537	Trypsin	B2	QQQQQQQAANASKPTSSATAAAAAKPPSANDANTGYFLQVGAYKTEGDAEQQR	596
32660:3	342	R.LNEHPQM[+15.995]PFAAS[+365.132][+231.074]APSQK.Y	HexNAc(1)Hex(1) 231.0743	M[+16], S[+231][+365]	822.373	3	2465.11	2465.1	0	1.3	43	Specific	509.04	455.93	3.67	10.24	9	>tr|A2WBT2|A2WBT2_9BURK Uncharacterized protein OS=Burkholderia dolosa AU0158 OX=350701 GN=AK34_2140 PE=4 SV=1	4084	Nsco_NS_434_20203020_B_dolsa_HILIC3.30425.30425.3	controllerType=0 controllerNumber=1 scan=30425	91.8837	Trypsin	B3	LNEHPQMPFAASAPSQK	596
36564:3	304	R.LNEHPQMPFAASAPS[+162.053][+462.149]QK.Y	Hex(1) 462.1486	S[+162][+462]	826.707	3	2478.11	2477.1	1	0.4	43	Specific	509.2	453.09	7.09	10.34	13	>tr|A2WBT2|A2WBT2_9BURK Uncharacterized protein OS=Burkholderia dolosa AU0158 OX=350701 GN=AK34_2140 PE=4 SV=1	4084	Nsco_NS_434_20203020_B_dolsa_HILIC2.33867.33867.3	controllerType=0 controllerNumber=1 scan=33867	99.8584	Trypsin	B2	LNEHPQMPFAASAPSQK	624
68500:3	111	K.VGATLT[+568.212]VPALDANGSALAPASAGVAASGGAALAQHGAS[+568.212]APR.A	HexNAc(2)Hex(1),HexNAc(2)Hex(1)	S[+568], T[+568]	1578.77	3	4734.28	4733.3	1	-4.7	102	Specific	510.21	159.2	8.93	7	29	>tr|A0A0D5ISU6|A0A0D5ISU6_9BURK Putative fimV C-domain protein OS=Burkholderia dolosa AU0158 OX=350701 GN=AK34_4473 PE=4 SV=1	446	Nsco_NS_434_20203020_B_dolsa_HILIC1.64129.64129.3	controllerType=0 controllerNumber=1 scan=64129	157.654	Trypsin	B1	VGATLTVPALDANGSALAPASAGVAASGGAALAQHGASAPR	1136
17745:3	342	R.LNEHPQM[+15.995]PFAASAPS[+568.212]QK.Y	HexNAc(2)Hex(1)	M[+16], S[+568]	813.041	3	2437.11	2437.11	0	0.1	43	Specific	510.83	510.83	6.1	10.32	9	>tr|A2WBT2|A2WBT2_9BURK Uncharacterized protein OS=Burkholderia dolosa AU0158 OX=350701 GN=AK34_2140 PE=4 SV=1	4084	Nsco_NS_434_20203020_B_dolsa_HILIC3.18657.18657.3	controllerType=0 controllerNumber=1 scan=18657	61.0866	Trypsin	B3	LNEHPQMPFAASAPSQK	568
42660:4	635	K.DLNAIGHDGYRLTGDQSNYPQNAAQKPAATNAAPAAPAS[+365.132][+231.074]AQ.-	HexNAc(1)Hex(1) 231.0743	S[+231][+365]	1183.8	4	4732.19	4732.19	0	0.6	60	CRagged	510.94	510.94	125.69	11.25	9	>tr|A0A0D5IWF2|A0A0D5IWF2_9BURK Uncharacterized protein OS=Burkholderia dolosa AU0158 OX=350701 GN=AK34_5388 PE=4 SV=1	386	Nsco_NS_434_20203020_B_dolsa_HILIC3.38594.38594.4	controllerType=0 controllerNumber=1 scan=38594	111.692	Trypsin	B3	DLNAIGHDGYRLTGDQSNYPQNAAQKPAATNAAPAAPASAQ	596
21127:5	17	K.GVKPSKPATTTTSANTSGTTSAGTGS[+365.132][+231.074]TSTAATAGTSATAPAASAPEAATKPAK.S	HexNAc(1)Hex(1) 231.0743	S[+231][+365]	1070.32	5	5347.58	5345.57	2	-0.5	95	Specific	510.97	510.97	0	9.82	90	>tr|A0A0D5J0G4|A0A0D5J0G4_9BURK Helix-hairpin-helix motif family protein OS=Burkholderia dolosa AU0158 OX=350701 GN=AK34_1279 PE=4 SV=1	1241	Nsco_NS_434_20203020_B_dolsa_HILIC1.23720.23720.5	controllerType=0 controllerNumber=1 scan=23720	72.1308	Trypsin	B1	GVKPSKPATTTTSANTSGTTSAGTGSTSTAATAGTSATAPAASAPEAATKPAK	596
43509:3	333	K.AADAGGSKPAAGAPAAPAAPAPVAVPAS[+568.212]AVS[+162.053][+462.149]GSAAQ.-	HexNAc(2)Hex(1),Hex(1) 462.1486	S[+162][+462][+568]	1392.32	3	4174.95	4174.94	0	1.6	149	CRagged	511.03	298.88	0	8.36	18	>tr|A0A0D5J0Z1|A0A0D5J0Z1_9BURK Outer membrane lipid asymmetry maintenance protein MlaD OS=Burkholderia dolosa AU0158 OX=350701 GN=mlaD PE=4 SV=1	1870	Nsco_NS_434_20203020_B_dolsa_HILIC1.42717.42717.3	controllerType=0 controllerNumber=1 scan=42717	112.506	Trypsin	B1	AADAGGSKPAAGAPAAPAAPAPVAVPASAVSGSAAQ	1192
18596:3	304	R.LNEHPQM[+15.995]PFAASAPS[+568.212]QK.Y	HexNAc(2)Hex(1)	M[+16], S[+568]	813.042	3	2437.11	2437.11	0	2.2	43	Specific	511.19	468.22	7.19	9.74	13	>tr|A2WBT2|A2WBT2_9BURK Uncharacterized protein OS=Burkholderia dolosa AU0158 OX=350701 GN=AK34_2140 PE=4 SV=1	4084	Nsco_NS_434_20203020_B_dolsa_HILIC2.19562.19562.3	controllerType=0 controllerNumber=1 scan=19562	63.1659	Trypsin	B2	LNEHPQMPFAASAPSQK	568
66354:3	123	K.VGATLT[+568.212]VPALDANGSALAPAS[+568.212]AGVAASGGAALAQHGASAPR.A	HexNAc(2)Hex(1),HexNAc(2)Hex(1)	S[+568], T[+568]	1578.77	3	4734.29	4733.3	1	-2.4	102	Specific	511.3	87.76	0	5.9	24	>tr|A0A0D5ISU6|A0A0D5ISU6_9BURK Putative fimV C-domain protein OS=Burkholderia dolosa AU0158 OX=350701 GN=AK34_4473 PE=4 SV=1	446	Nsco_NS_434_20203020_B_dolsa_HILIC2.57890.57890.3	controllerType=0 controllerNumber=1 scan=57890	153.186	Trypsin	B2	VGATLTVPALDANGSALAPASAGVAASGGAALAQHGASAPR	1136
44186:3	914	R.RTGSVSNAPGAFS[+365.132][+231.074]ASGVYPIAER.V	HexNAc(1)Hex(1) 231.0743	S[+231][+365]	964.125	3	2890.36	2890.36	0	0.7	229	Specific	512.33	465.4	2.4	10.59	9	>tr|A0A0D5J0X0|A0A0D5J0X0_9BURK Diguanylate cyclase domain protein OS=Burkholderia dolosa AU0158 OX=350701 GN=AK34_755 PE=4 SV=1	99	Nsco_NS_434_20203020_B_dolsa_HILIC3.39757.39757.3	controllerType=0 controllerNumber=1 scan=39757	114.423	Trypsin	B3	RTGSVSNAPGAFSASGVYPIAER	596
01445:3	8	K.GSGAKPAS[+365.132][+231.074]APKPASAAH.-	HexNAc(1)Hex(1) 231.0743	S[+231][+365]	701.002	3	2100.99	2100.99	0	-0.3	498	CRagged	512.49	440.09	0	10.52	41	>tr|A0A0D5J2T6|A0A0D5J2T6_9BURK PDZ domain-containing protein OS=Burkholderia dolosa AU0158 OX=350701 GN=AK34_245 PE=3 SV=1	877	Nsco_NS_434_20203020_B_dolsa_HILIC3.4252.4252.3	controllerType=0 controllerNumber=1 scan=4252	24.2451	Trypsin	B3	GSGAKPASAPKPASAAH	596
60786:4	715	D.PGDWVTQQELDNAS[+568.212]GPYYHC[+57.021]ASEPSDSSWHGTR.V	HexNAc(2)Hex(1)	C[+57], S[+568]	1077.2	4	4305.79	4302.8	3	-4.4	287	NRagged	512.56	191.08	2.4	5.95	9	>tr|A0A0D5IUJ5|A0A0D5IUJ5_9BURK Subtilase family protein OS=Burkholderia dolosa AU0158 OX=350701 GN=AK34_3860 PE=4 SV=1	879	Nsco_NS_434_20203020_B_dolsa_HILIC1.57667.57667.4	controllerType=0 controllerNumber=1 scan=57667	144.293	Trypsin	B1	PGDWVTQQELDNASGPYYHCASEPSDSSWHGTR	568
34110:3	19	K.VAPPSADNGAS[+365.132][+231.074]QPQQFDPNRALQGK.T	HexNAc(1)Hex(1) 231.0743	S[+231][+365]	1063.83	3	3189.48	3189.48	0	0.4	50	Specific	513.1	513.1	7.2	11.21	75	>tr|A0A0D5IXZ2|A0A0D5IXZ2_9BURK Sporulation related domain protein OS=Burkholderia dolosa AU0158 OX=350701 GN=AK34_187 PE=4 SV=1	2026	Nsco_NS_434_20203020_B_dolsa_HILIC3.31598.31598.3	controllerType=0 controllerNumber=1 scan=31598	94.7797	Trypsin	B3	VAPPSADNGASQPQQFDPNRALQGK	596
02030:4	11	K.GS[+162.053][+462.149]GAKPAS[+365.132][+231.074]APKPAS[+568.212]AAH.-	Hex(1) 462.1486,HexNAc(1)Hex(1) 231.0743,HexNAc(2)Hex(1)	S[+162][+231][+365][+462][+568]	824.107	4	3293.41	3293.41	0	-0.2	498	CRagged	513.41	513.41	0	9.98	45	>tr|A0A0D5J2T6|A0A0D5J2T6_9BURK PDZ domain-containing protein OS=Burkholderia dolosa AU0158 OX=350701 GN=AK34_245 PE=3 SV=1	877	Nsco_NS_434_20203020_B_dolsa_HILIC1.5109.5109.4	controllerType=0 controllerNumber=1 scan=5109	28.115	Trypsin	B1	GSGAKPASAPKPASAAH	1788
23349:2	20	K.VAPPSADNGAS[+568.212]QPQQFDPNR.A	HexNAc(2)Hex(1)	S[+568]	1332.6	2	2664.19	2664.19	0	-1.8	50	Specific	513.42	463.35	10.99	9.56	59	>tr|A0A0D5IXZ2|A0A0D5IXZ2_9BURK Sporulation related domain protein OS=Burkholderia dolosa AU0158 OX=350701 GN=AK34_187 PE=4 SV=1	2026	Nsco_NS_434_20203020_B_dolsa_HILIC2.23293.23293.2	controllerType=0 controllerNumber=1 scan=23293	72.8241	Trypsin	B2	VAPPSADNGASQPQQFDPNR	568
75272:5	9	D.MPS[+162.053][+462.149]QPGFNLGYLAYNVEHKPVDKLEVR.Q	Hex(1) 462.1486	S[+162][+462]	746.164	5	3726.79	3725.79	1	-0.9	292	NRagged	513.59	513.59	513.59	10.51	32	>tr|A2W6R4|A2W6R4_9BURK ABC-type dipeptide transport system periplasmic component OS=Burkholderia dolosa AU0158 OX=350701 GN=AK34_66 PE=4 SV=1	2484	Nsco_NS_434_20203020_B_dolsa_HILIC3.64491.64491.5	controllerType=0 controllerNumber=1 scan=64491	169.463	Trypsin	B3	MPSQPGFNLGYLAYNVEHKPVDKLEVR	624
60584:3	123	R.EPAGASPGNGASQPRPS[+568.212]SLQQLLALK.N	HexNAc(2)Hex(1)	S[+568]	1048.2	3	3142.58	3142.57	0	1.2	245	Specific	513.68	199.25	1.2	8.43	24	>tr|A0A0D5ISU6|A0A0D5ISU6_9BURK Putative fimV C-domain protein OS=Burkholderia dolosa AU0158 OX=350701 GN=AK34_4473 PE=4 SV=1	446	Nsco_NS_434_20203020_B_dolsa_HILIC2.53440.53440.3	controllerType=0 controllerNumber=1 scan=53440	143.893	Trypsin	B2	EPAGASPGNGASQPRPSSLQQLLALK	568
20797:2	17	T.AATAGTSATAPAAS[+365.132][+231.074]APEAATKPAK.S	HexNAc(1)Hex(1) 231.0743	S[+231][+365]	1355.15	2	2709.29	2708.3	1	-3.2	124	NRagged	514.21	375.04	4.8	6.89	90	>tr|A0A0D5J0G4|A0A0D5J0G4_9BURK Helix-hairpin-helix motif family protein OS=Burkholderia dolosa AU0158 OX=350701 GN=AK34_1279 PE=4 SV=1	1241	Nsco_NS_434_20203020_B_dolsa_HILIC1.23424.23424.4	controllerType=0 controllerNumber=1 scan=23424	71.5217	Trypsin	B1	AATAGTSATAPAASAPEAATKPAK	596
42256:5	20	K.QQQQQQQAANAS[+568.212]KPTSSATAAAAAKPPSANDANTGYFLQVGAYKTEGDAEQQR.A	HexNAc(2)Hex(1)	S[+568]	1213.18	5	6061.85	6061.84	0	1.1	176	Specific	514.23	173.57	1.7	8.11	59	>tr|A0A0D5IXZ2|A0A0D5IXZ2_9BURK Sporulation related domain protein OS=Burkholderia dolosa AU0158 OX=350701 GN=AK34_187 PE=4 SV=1	2026	Nsco_NS_434_20203020_B_dolsa_HILIC2.38457.38457.5	controllerType=0 controllerNumber=1 scan=38457	110.655	Trypsin	B2	QQQQQQQAANASKPTSSATAAAAAKPPSANDANTGYFLQVGAYKTEGDAEQQR	568
15156:3	34	G.STSTAATAGTSATAPAAS[+568.212]APEAATKPAK.S	HexNAc(2)Hex(1)	S[+568]	1019.49	3	3056.46	3056.46	0	-0.2	120	NRagged	514.31	514.31	12	10.14	60	>tr|A0A0D5J0G4|A0A0D5J0G4_9BURK Helix-hairpin-helix motif family protein OS=Burkholderia dolosa AU0158 OX=350701 GN=AK34_1279 PE=4 SV=1	1241	Nsco_NS_434_20203020_B_dolsa_HILIC3.16493.16493.3	controllerType=0 controllerNumber=1 scan=16493	55.4355	Trypsin	B3	STSTAATAGTSATAPAASAPEAATKPAK	568
55464:3	555	P.AT[+568.212]VPASGTIAAAPGAAAAS[+568.212]APAVAGAPSAGLPATTVR.M	HexNAc(2)Hex(1),HexNAc(2)Hex(1)	S[+568], T[+568]	1427.04	3	4279.09	4279.11	0	-3.5	30	NRagged	514.59	475.95	27.46	7.66	17	>tr|A0A0D5IZR5|A0A0D5IZR5_9BURK Cyclic di-GMP-binding protein OS=Burkholderia dolosa AU0158 OX=350701 GN=AK34_1798 PE=3 SV=1	5572	Nsco_NS_434_20203020_B_dolsa_HILIC2.49461.49461.3	controllerType=0 controllerNumber=1 scan=49461	135.505	Trypsin	B2	ATVPASGTIAAAPGAAAASAPAVAGAPSAGLPATTVR	1136
61526:5	196	D.AEAVAAPPAS[+568.212][+100.064]T[+568.212][+100.064]AGAS[+365.132][+231.074][+100.064]SSPFPAALSDDDRPHFAVTR.E	HexNAc(2)Hex(1) 100.064,HexNAc(2)Hex(1) 100.064,HexNAc(1)Hex(1) 231.0743 100.064	S[+100]*2[+231][+365][+568], T[+100][+568]	1095.51	5	5473.51	5470.49	3	1.3	310	NRagged	515.1	515.1	0	9.43	13	>tr|A0A0D5J6V9|A0A0D5J6V9_9BURK Family finger-like domain protein OS=Burkholderia dolosa AU0158 OX=350701 GN=AK34_2542 PE=4 SV=1	1762	Nsco_NS_434_20203020_B_dolsa_HILIC1.58234.58234.5	controllerType=0 controllerNumber=1 scan=58234	145.376	Trypsin	B1	AEAVAAPPASTAGASSSPFPAALSDDDRPHFAVTR	2032
34481:3	14	V.APPSADNGAS[+568.212][+100.064]QPQQFDPNRALQGK.T	HexNAc(2)Hex(1) 100.064	S[+100][+568]	1054.83	3	3162.47	3162.48	0	-4.3	51	NRagged	515.24	506.57	24.34	9	61	>tr|A0A0D5IXZ2|A0A0D5IXZ2_9BURK Sporulation related domain protein OS=Burkholderia dolosa AU0158 OX=350701 GN=AK34_187 PE=4 SV=1	2026	Nsco_NS_434_20203020_B_dolsa_HILIC1.35204.35204.3	controllerType=0 controllerNumber=1 scan=35204	96.5618	Trypsin	B1	APPSADNGASQPQQFDPNRALQGK	668
02360:4	5	K.GSGAKPAS[+568.212]APKPAS[+162.053][+462.149]AAH.-	HexNAc(2)Hex(1),Hex(1) 462.1486	S[+162][+462][+568]	675.056	4	2697.2	2697.2	0	0.6	498	CRagged	516.48	422.34	0	10.47	46	>tr|A0A0D5J2T6|A0A0D5J2T6_9BURK PDZ domain-containing protein OS=Burkholderia dolosa AU0158 OX=350701 GN=AK34_245 PE=3 SV=1	877	Nsco_NS_434_20203020_B_dolsa_HILIC2.5038.5038.4	controllerType=0 controllerNumber=1 scan=5038	26.2024	Trypsin	B2	GSGAKPASAPKPASAAH	1192
18033:5	17	K.GVKPSKPATTTTSANTSGTTSAGTGSTSTAATAGTSATAPAAS[+568.212]APEAATKPAK.S	HexNAc(2)Hex(1)	S[+568]	1064.72	5	5319.59	5317.58	2	0.4	95	Specific	516.58	516.58	2.99	10.2	90	>tr|A0A0D5J0G4|A0A0D5J0G4_9BURK Helix-hairpin-helix motif family protein OS=Burkholderia dolosa AU0158 OX=350701 GN=AK34_1279 PE=4 SV=1	1241	Nsco_NS_434_20203020_B_dolsa_HILIC1.20978.20978.5	controllerType=0 controllerNumber=1 scan=20978	66.3711	Trypsin	B1	GVKPSKPATTTTSANTSGTTSAGTGSTSTAATAGTSATAPAASAPEAATKPAK	568
38445:4	745	K.AADAGGSKPAAGAPAAPAAPAPVAVPAS[+568.212]AVS[+365.132][+231.074][+100.064]GSAA.Q	HexNAc(2)Hex(1),HexNAc(1)Hex(1) 231.0743 100.064	S[+100][+231][+365][+568]	1030.49	4	4118.95	4118.95	0	0.6	149	CRagged	516.84	446.79	7.02	6.35	13	>tr|A0A0D5J0Z1|A0A0D5J0Z1_9BURK Outer membrane lipid asymmetry maintenance protein MlaD OS=Burkholderia dolosa AU0158 OX=350701 GN=mlaD PE=4 SV=1	1870	Nsco_NS_434_20203020_B_dolsa_HILIC3.35083.35083.4	controllerType=0 controllerNumber=1 scan=35083	103.051	Trypsin	B3	AADAGGSKPAAGAPAAPAAPAPVAVPASAVSGSAA	1264
09560:3	17	K.AAAAAAASADAGASAPAAAS[+365.132][+231.074]S[+568.212]T[+568.212]K.A	HexNAc(1)Hex(1) 231.0743,HexNAc(2)Hex(1),HexNAc(2)Hex(1)	S[+231][+365][+568], T[+568]	1198.52	3	3593.54	3592.54	1	-0.9	157	Specific	517.46	517.46	0	9.18	90	>tr|A0A0D5J0G4|A0A0D5J0G4_9BURK Helix-hairpin-helix motif family protein OS=Burkholderia dolosa AU0158 OX=350701 GN=AK34_1279 PE=4 SV=1	1241	Nsco_NS_434_20203020_B_dolsa_HILIC1.12537.12537.3	controllerType=0 controllerNumber=1 scan=12537	45.5003	Trypsin	B1	AAAAAAASADAGASAPAAASSTK	1732
29812:2	108	P.PSAGLPGTSSASS[+162.053][+462.149]DSLRPNSAK.T	Hex(1) 462.1486	S[+162][+462]	1356.13	2	2711.24	2711.24	0	2.4	7	NRagged	517.51	435.91	0	9.12	15	>tr|A2WBU3|A2WBU3_9BURK Peptidase C26 family protein OS=Burkholderia dolosa AU0158 OX=350701 GN=AK34_2151 PE=4 SV=1	2567	Nsco_NS_434_20203020_B_dolsa_HILIC2.28452.28452.2	controllerType=0 controllerNumber=1 scan=28452	86.6063	Trypsin	B2	PSAGLPGTSSASSDSLRPNSAK	624
43658:3	490	K.AADAGGSKPAAGAPAAPAAPAPVAVPAS[+568.212]AVSGSAAQ.-	HexNAc(2)Hex(1)	S[+568]	1184.25	3	3550.74	3550.74	0	0.9	149	CRagged	518.8	203.1	31.02	7.66	19	>tr|A0A0D5J0Z1|A0A0D5J0Z1_9BURK Outer membrane lipid asymmetry maintenance protein MlaD OS=Burkholderia dolosa AU0158 OX=350701 GN=mlaD PE=4 SV=1	1870	Nsco_NS_434_20203020_B_dolsa_HILIC2.39738.39738.3	controllerType=0 controllerNumber=1 scan=39738	113.988	Trypsin	B2	AADAGGSKPAAGAPAAPAAPAPVAVPASAVSGSAAQ	568
75698:5	223	K.VFQYIKPQDVQALQAATPANGAS[+568.212]GAQAGAAPADAATVGAVPDASVQATPLQPPAPISNSSNVHPGNPK.A	HexNAc(2)Hex(1)	S[+568]	1434.91	5	7170.54	7165.55	5	-3.3	195	Specific	519.05	516.75	34.48	7.74	20	>tr|A2W5X0|A2W5X0_9BURK BON domain protein OS=Burkholderia dolosa AU0158 OX=350701 GN=AK34_2863 PE=4 SV=1	3718	Nsco_NS_434_20203020_B_dolsa_HILIC3.64820.64820.5	controllerType=0 controllerNumber=1 scan=64820	170.293	Trypsin	B3	VFQYIKPQDVQALQAATPANGASGAQAGAAPADAATVGAVPDASVQATPLQPPAPISNSSNVHPGNPK	568
60692:4	715	D.PGDWVTQQELDNAS[+568.212]GPYYHC[+57.021]ASEPSDSSWHGTR.V	HexNAc(2)Hex(1)	C[+57], S[+568]	1077.2	4	4305.79	4302.8	3	-3.8	287	NRagged	519.44	203.49	2.4	6.14	9	>tr|A0A0D5IUJ5|A0A0D5IUJ5_9BURK Subtilase family protein OS=Burkholderia dolosa AU0158 OX=350701 GN=AK34_3860 PE=4 SV=1	879	Nsco_NS_434_20203020_B_dolsa_HILIC1.57598.57598.4	controllerType=0 controllerNumber=1 scan=57598	144.172	Trypsin	B1	PGDWVTQQELDNASGPYYHCASEPSDSSWHGTR	568
33034:3	19	K.VAPPSADNGAS[+568.212]QPQQFDPNRALQGK.T	HexNAc(2)Hex(1)	S[+568]	1054.83	3	3162.49	3161.49	1	-1.1	50	Specific	519.66	16.6	7.2	5.91	75	>tr|A0A0D5IXZ2|A0A0D5IXZ2_9BURK Sporulation related domain protein OS=Burkholderia dolosa AU0158 OX=350701 GN=AK34_187 PE=4 SV=1	2026	Nsco_NS_434_20203020_B_dolsa_HILIC3.30732.30732.3	controllerType=0 controllerNumber=1 scan=30732	92.6698	Trypsin	B3	VAPPSADNGASQPQQFDPNRALQGK	568
34000:3	342	R.LNEHPQM[+15.995]PFAASAPS[+365.132][+231.074]QK.Y	HexNAc(1)Hex(1) 231.0743	M[+16], S[+231][+365]	822.372	3	2465.1	2465.1	0	-0.2	43	Specific	519.89	485.51	4.84	10.46	9	>tr|A2WBT2|A2WBT2_9BURK Uncharacterized protein OS=Burkholderia dolosa AU0158 OX=350701 GN=AK34_2140 PE=4 SV=1	4084	Nsco_NS_434_20203020_B_dolsa_HILIC3.31511.31511.3	controllerType=0 controllerNumber=1 scan=31511	94.5828	Trypsin	B3	LNEHPQMPFAASAPSQK	596
14292:3	1129	R.HGEPSPAS[+568.212]GPPAMVR.R	HexNAc(2)Hex(1)	S[+568]	686.649	3	2057.93	2057.93	0	0.4	70	Specific	520.41	465.35	5.66	9.73	6	>tr|A0A0D5IZM6|A0A0D5IZM6_9BURK Ricin-type beta-trefoil lectin domain protein OS=Burkholderia dolosa AU0158 OX=350701 GN=AK34_1924 PE=4 SV=1	2024	Nsco_NS_434_20203020_B_dolsa_HILIC1.17618.17618.3	controllerType=0 controllerNumber=1 scan=17618	58.6879	Trypsin	B1	HGEPSPASGPPAMVR	568
34048:3	19	V.APPSADNGAS[+568.212][+100.064]QPQQFDPNRALQGK.T	HexNAc(2)Hex(1) 100.064	S[+100][+568]	1054.83	3	3162.47	3162.48	0	-3.8	51	NRagged	520.47	515.88	22.06	9.01	75	>tr|A0A0D5IXZ2|A0A0D5IXZ2_9BURK Sporulation related domain protein OS=Burkholderia dolosa AU0158 OX=350701 GN=AK34_187 PE=4 SV=1	2026	Nsco_NS_434_20203020_B_dolsa_HILIC3.31553.31553.3	controllerType=0 controllerNumber=1 scan=31553	94.6898	Trypsin	B3	APPSADNGASQPQQFDPNRALQGK	668
39892:3	745	K.AADAGGSKPAAGAPAAPAAPAPVAVPAS[+568.212]AVS[+365.132][+231.074]GSAAQ.-	HexNAc(2)Hex(1),HexNAc(1)Hex(1) 231.0743	S[+231][+365][+568]	1382.99	3	4146.96	4146.95	0	4.1	149	CRagged	521.73	264.18	0	6.72	13	>tr|A0A0D5J0Z1|A0A0D5J0Z1_9BURK Outer membrane lipid asymmetry maintenance protein MlaD OS=Burkholderia dolosa AU0158 OX=350701 GN=mlaD PE=4 SV=1	1870	Nsco_NS_434_20203020_B_dolsa_HILIC3.36236.36236.3	controllerType=0 controllerNumber=1 scan=36236	105.719	Trypsin	B3	AADAGGSKPAAGAPAAPAAPAPVAVPASAVSGSAAQ	1164
28315:6	758	K.ADANAKPGVAAQPGTQPAS[+568.212]AAAAAAAAPGKPAAASDKPVAAPAKPAAAQPGAQR.-	HexNAc(2)Hex(1)	S[+568]	899.799	6	5393.76	5391.74	2	1.4	312	Specific	522.9	522.9	0	10.15	5	>tr|A0A0D5J3Q8|A0A0D5J3Q8_9BURK Rod shape-determining protein MreC OS=Burkholderia dolosa AU0158 OX=350701 GN=mreC PE=4 SV=1	4963	Nsco_NS_434_20203020_B_dolsa_HILIC1.29718.29718.6	controllerType=0 controllerNumber=1 scan=29718	84.3649	Trypsin	B1	ADANAKPGVAAQPGTQPASAAAAAAAAPGKPAAASDKPVAAPAKPAAAQPGAQR	568
01253:4	11	K.GSGAKPAS[+162.053][+462.149]APKPAS[+568.212]AAH.-	Hex(1) 462.1486,HexNAc(2)Hex(1)	S[+162][+462][+568]	675.056	4	2697.2	2697.2	0	0.2	498	CRagged	523.86	473.54	0	10.26	45	>tr|A0A0D5J2T6|A0A0D5J2T6_9BURK PDZ domain-containing protein OS=Burkholderia dolosa AU0158 OX=350701 GN=AK34_245 PE=3 SV=1	877	Nsco_NS_434_20203020_B_dolsa_HILIC1.4519.4519.4	controllerType=0 controllerNumber=1 scan=4519	26.2957	Trypsin	B1	GSGAKPASAPKPASAAH	1192
42239:3	914	R.RTGSVSNAPGAFSAS[+568.212]GVYPIAER.V	HexNAc(2)Hex(1)	S[+568]	954.794	3	2862.37	2862.36	0	1.2	229	Specific	523.89	424.13	33.75	10.44	9	>tr|A0A0D5J0X0|A0A0D5J0X0_9BURK Diguanylate cyclase domain protein OS=Burkholderia dolosa AU0158 OX=350701 GN=AK34_755 PE=4 SV=1	99	Nsco_NS_434_20203020_B_dolsa_HILIC3.38272.38272.3	controllerType=0 controllerNumber=1 scan=38272	110.85	Trypsin	B3	RTGSVSNAPGAFSASGVYPIAER	568
41957:3	568	A.ADTGTPPAGAAPAAAPS[+365.132][+231.074]AAAAPVAPSAAEAAQPTGGAASTK.G	HexNAc(1)Hex(1) 231.0743	S[+231][+365]	1356.32	3	4066.93	4065.93	1	1.2	31	NRagged	524.22	273.4	0	7.15	13	>tr|A0A0D5J216|A0A0D5J216_9BURK Peptidase M48 family protein OS=Burkholderia dolosa AU0158 OX=350701 GN=AK34_3146 PE=3 SV=1	4966	Nsco_NS_434_20203020_B_dolsa_HILIC1.41374.41374.3	controllerType=0 controllerNumber=1 scan=41374	109.578	Trypsin	B1	ADTGTPPAGAAPAAAPSAAAAPVAPSAAEAAQPTGGAASTK	596
63305:3	555	A.APVPATVPASGT[+568.212]IAAAPGAAAAS[+568.212]APAVAGAPSAGLPATTVR.M	HexNAc(2)Hex(1),HexNAc(2)Hex(1)	S[+568], T[+568]	1548.78	3	4644.32	4643.32	1	-0.7	26	NRagged	524.23	498.28	34.84	8.45	17	>tr|A0A0D5IZR5|A0A0D5IZR5_9BURK Cyclic di-GMP-binding protein OS=Burkholderia dolosa AU0158 OX=350701 GN=AK34_1798 PE=3 SV=1	5572	Nsco_NS_434_20203020_B_dolsa_HILIC2.55506.55506.3	controllerType=0 controllerNumber=1 scan=55506	148.22	Trypsin	B2	APVPATVPASGTIAAAPGAAAASAPAVAGAPSAGLPATTVR	1136
72205:3	524	D.ASGVATSAAATAGAAAIAT[+162.053][+462.149]AAAS[+568.212][+100.064]AT[+568.212][+100.064]AK.T	Hex(1) 462.1486,HexNAc(2)Hex(1) 100.064,HexNAc(2)Hex(1) 100.064	S[+100][+568], T[+100][+162][+462][+568]	1389.64	3	4166.9	4164.9	2	-3.2	153	NRagged	525.26	525.26	0	8.33	16	>tr|A2WD35|A2WD35_9BURK Uncharacterized protein OS=Burkholderia dolosa AU0158 OX=350701 GN=AK34_2653 PE=4 SV=1	4569	Nsco_NS_434_20203020_B_dolsa_HILIC1.67195.67195.3	controllerType=0 controllerNumber=1 scan=67195	164.065	Trypsin	B1	ASGVATSAAATAGAAAIATAAASATAK	1960
34851:3	14	V.APPSADNGAS[+568.212][+100.064]QPQQFDPNRALQGK.T	HexNAc(2)Hex(1) 100.064	S[+100][+568]	1054.83	3	3162.47	3162.48	0	-3.6	51	NRagged	525.47	508.34	23.73	9.02	61	>tr|A0A0D5IXZ2|A0A0D5IXZ2_9BURK Sporulation related domain protein OS=Burkholderia dolosa AU0158 OX=350701 GN=AK34_187 PE=4 SV=1	2026	Nsco_NS_434_20203020_B_dolsa_HILIC1.35512.35512.3	controllerType=0 controllerNumber=1 scan=35512	97.2339	Trypsin	B1	APPSADNGASQPQQFDPNRALQGK	668
36682:3	36	R.DDDADVQAGVAHDEPPAS[+365.132][+231.074]DAAIAAAPK.E	HexNAc(1)Hex(1) 231.0743	S[+231][+365]	1072.14	3	3214.41	3213.41	1	-0.3	112	Specific	526.01	526.01	526.01	11.31	19	>tr|A0A0D5IV12|A0A0D5IV12_9BURK Sporulation related domain protein OS=Burkholderia dolosa AU0158 OX=350701 GN=AK34_4465 PE=4 SV=1	5589	Nsco_NS_434_20203020_B_dolsa_HILIC3.33663.33663.3	controllerType=0 controllerNumber=1 scan=33663	99.6844	Trypsin	B3	DDDADVQAGVAHDEPPASDAAIAAAPK	596
17195:3	1205	R.HGEPSPAS[+568.212]GPPAMVR.R	HexNAc(2)Hex(1)	S[+568]	686.65	3	2057.94	2057.93	0	1.8	70	Specific	526.39	497.69	1.12	9.72	4	>tr|A0A0D5IZM6|A0A0D5IZM6_9BURK Ricin-type beta-trefoil lectin domain protein OS=Burkholderia dolosa AU0158 OX=350701 GN=AK34_1924 PE=4 SV=1	2024	Nsco_NS_434_20203020_B_dolsa_HILIC2.18337.18337.3	controllerType=0 controllerNumber=1 scan=18337	59.9985	Trypsin	B2	HGEPSPASGPPAMVR	568
21264:2	14	K.VAPPS[+568.212]ADNGASQPQQFDPNR.A	HexNAc(2)Hex(1)	S[+568]	1332.6	2	2664.2	2664.19	0	1.8	50	Specific	526.88	492.2	0.11	10.22	61	>tr|A0A0D5IXZ2|A0A0D5IXZ2_9BURK Sporulation related domain protein OS=Burkholderia dolosa AU0158 OX=350701 GN=AK34_187 PE=4 SV=1	2026	Nsco_NS_434_20203020_B_dolsa_HILIC1.23840.23840.2	controllerType=0 controllerNumber=1 scan=23840	72.3727	Trypsin	B1	VAPPSADNGASQPQQFDPNR	568
21565:5	34	A.NTSGTTSAGTGSTSTAATAGT[+568.212]S[+568.212]ATAPAAS[+365.132][+231.074]APEAATKPAK.S	HexNAc(2)Hex(1),HexNAc(2)Hex(1),HexNAc(1)Hex(1) 231.0743	S[+231][+365][+568], T[+568]	1032.46	5	5158.28	5155.28	3	-2.1	109	NRagged	527.23	527.23	0	7.64	60	>tr|A0A0D5J0G4|A0A0D5J0G4_9BURK Helix-hairpin-helix motif family protein OS=Burkholderia dolosa AU0158 OX=350701 GN=AK34_1279 PE=4 SV=1	1241	Nsco_NS_434_20203020_B_dolsa_HILIC3.21658.21658.5	controllerType=0 controllerNumber=1 scan=21658	68.8757	Trypsin	B3	NTSGTTSAGTGSTSTAATAGTSATAPAASAPEAATKPAK	1732
36112:3	14	K.VAPPSADNGAS[+365.132][+231.074]QPQQFDPNRALQGK.T	HexNAc(1)Hex(1) 231.0743	S[+231][+365]	1064.16	3	3190.47	3189.48	1	-5	50	Specific	528.68	12.71	7.2	5.67	61	>tr|A0A0D5IXZ2|A0A0D5IXZ2_9BURK Sporulation related domain protein OS=Burkholderia dolosa AU0158 OX=350701 GN=AK34_187 PE=4 SV=1	2026	Nsco_NS_434_20203020_B_dolsa_HILIC1.36577.36577.3	controllerType=0 controllerNumber=1 scan=36577	99.5633	Trypsin	B1	VAPPSADNGASQPQQFDPNRALQGK	596
33411:3	20	K.VAPPSADNGAS[+568.212]QPQQFDPNRALQGK.T	HexNAc(2)Hex(1)	S[+568]	1054.5	3	3161.48	3161.49	0	-2.1	50	Specific	528.69	528.69	4.74	10.55	59	>tr|A0A0D5IXZ2|A0A0D5IXZ2_9BURK Sporulation related domain protein OS=Burkholderia dolosa AU0158 OX=350701 GN=AK34_187 PE=4 SV=1	2026	Nsco_NS_434_20203020_B_dolsa_HILIC2.31259.31259.3	controllerType=0 controllerNumber=1 scan=31259	93.6017	Trypsin	B2	VAPPSADNGASQPQQFDPNRALQGK	568
21508:3	1479	K.AIDAPIPAS[+568.212]ADTAGKGNGGAR.-	HexNAc(2)Hex(1)	S[+568]	826.734	3	2478.19	2478.18	0	1.5	93	Specific	528.71	440.67	95.19	11.2	2	>tr|A2WCY2|A2WCY2_9BURK Cell division protein FtsL OS=Burkholderia dolosa AU0158 OX=350701 GN=ftsL PE=3 SV=1	3066	Nsco_NS_434_20203020_B_dolsa_HILIC2.21830.21830.3	controllerType=0 controllerNumber=1 scan=21830	69.0963	Trypsin	B2	AIDAPIPASADTAGKGNGGAR	568
71536:4	16	R.TIGQTLEVDGPITSNDRLVANPSDALANGDAVVVS[+568.212]TPTARPASGTAGAK.S	HexNAc(2)Hex(1)	S[+568]	1336.66	4	5343.64	5343.66	0	-3.3	360	Specific	529.02	529.02	1.2	10.46	42	>tr|A2WEQ1|A2WEQ1_9BURK Efflux transporter, RND family, MFP subunit OS=Burkholderia dolosa AU0158 OX=350701 GN=AK34_4099 PE=3 SV=1	3362	Nsco_NS_434_20203020_B_dolsa_HILIC1.66643.66643.4	controllerType=0 controllerNumber=1 scan=66643	162.804	Trypsin	B1	TIGQTLEVDGPITSNDRLVANPSDALANGDAVVVSTPTARPASGTAGAK	568
75011:3	436	K.RAAIAAAAS[+365.132][+231.074]ELLPALTQPAAPPATDAQR.V	HexNAc(1)Hex(1) 231.0743	S[+231][+365]	1113.57	3	3338.7	3338.7	0	1.1	550	Specific	529.05	522.61	21.35	11.2	7	>tr|A0A0D5IS36|A0A0D5IS36_9BURK MMPL family protein OS=Burkholderia dolosa AU0158 OX=350701 GN=AK34_4980 PE=4 SV=1	5382	Nsco_NS_434_20203020_B_dolsa_HILIC1.69455.69455.3	controllerType=0 controllerNumber=1 scan=69455	168.758	Trypsin	B1	RAAIAAAASELLPALTQPAAPPATDAQR	596
69369:3	111	K.VGATLTVPALDANGSALAPAS[+568.212]AGVAAS[+365.132][+231.074]GGAALAQHGASAPR.A	HexNAc(2)Hex(1),HexNAc(1)Hex(1) 231.0743	S[+231][+365][+568]	1587.77	3	4761.28	4761.3	0	-2.5	102	Specific	529.29	475.14	0	10.04	29	>tr|A0A0D5ISU6|A0A0D5ISU6_9BURK Putative fimV C-domain protein OS=Burkholderia dolosa AU0158 OX=350701 GN=AK34_4473 PE=4 SV=1	446	Nsco_NS_434_20203020_B_dolsa_HILIC1.64815.64815.3	controllerType=0 controllerNumber=1 scan=64815	159.052	Trypsin	B1	VGATLTVPALDANGSALAPASAGVAASGGAALAQHGASAPR	1164
55382:3	603	P.ATVPAS[+568.212]GT[+568.212]IAAAPGAAAASAPAVAGAPSAGLPATTVR.M	HexNAc(2)Hex(1),HexNAc(2)Hex(1)	S[+568], T[+568]	1427.04	3	4279.11	4279.11	0	-0.5	30	NRagged	529.44	412.6	3.6	8.48	16	>tr|A0A0D5IZR5|A0A0D5IZR5_9BURK Cyclic di-GMP-binding protein OS=Burkholderia dolosa AU0158 OX=350701 GN=AK34_1798 PE=3 SV=1	5572	Nsco_NS_434_20203020_B_dolsa_HILIC3.48823.48823.3	controllerType=0 controllerNumber=1 scan=48823	134.678	Trypsin	B3	ATVPASGTIAAAPGAAAASAPAVAGAPSAGLPATTVR	1136
34664:3	20	V.APPSADNGAS[+568.212][+100.064]QPQQFDPNRALQGK.T	HexNAc(2)Hex(1) 100.064	S[+100][+568]	1054.83	3	3162.47	3162.48	0	-4	51	NRagged	529.76	525.36	23.14	9.29	59	>tr|A0A0D5IXZ2|A0A0D5IXZ2_9BURK Sporulation related domain protein OS=Burkholderia dolosa AU0158 OX=350701 GN=AK34_187 PE=4 SV=1	2026	Nsco_NS_434_20203020_B_dolsa_HILIC2.32311.32311.3	controllerType=0 controllerNumber=1 scan=32311	96.1167	Trypsin	B2	APPSADNGASQPQQFDPNRALQGK	668
46393:5	14	S.KPTSSATAAAAAKPPS[+568.212][+100.064]ANDANT[+365.132][+231.074][+100.064]GYFLQVGAYKT[+568.212][+100.064]EGDAEQQR.A	HexNAc(2)Hex(1) 100.064,HexNAc(1)Hex(1) 231.0743 100.064,HexNAc(2)Hex(1) 100.064	S[+100][+568], T[+100]*2[+231][+365][+568]	1244.78	5	6219.85	6215.85	4	-2.9	188	NRagged	530.07	530.07	0	8.71	61	>tr|A0A0D5IXZ2|A0A0D5IXZ2_9BURK Sporulation related domain protein OS=Burkholderia dolosa AU0158 OX=350701 GN=AK34_187 PE=4 SV=1	2026	Nsco_NS_434_20203020_B_dolsa_HILIC1.45201.45201.5	controllerType=0 controllerNumber=1 scan=45201	117.916	Trypsin	B1	KPTSSATAAAAAKPPSANDANTGYFLQVGAYKTEGDAEQQR	2032
44563:3	333	K.AADAGGSKPAAGAPAAPAAPAPVAVPAS[+568.212]AVSGSAAQ.-	HexNAc(2)Hex(1)	S[+568]	1184.25	3	3550.74	3550.74	0	-0.2	149	CRagged	530.14	191.36	15.67	7.64	18	>tr|A0A0D5J0Z1|A0A0D5J0Z1_9BURK Outer membrane lipid asymmetry maintenance protein MlaD OS=Burkholderia dolosa AU0158 OX=350701 GN=mlaD PE=4 SV=1	1870	Nsco_NS_434_20203020_B_dolsa_HILIC1.43632.43632.3	controllerType=0 controllerNumber=1 scan=43632	114.517	Trypsin	B1	AADAGGSKPAAGAPAAPAAPAPVAVPASAVSGSAAQ	568
40439:3	490	K.AADAGGSKPAAGAPAAPAAPAPVAVPAS[+365.132][+231.074]AVS[+568.212]GSAAQ.-	HexNAc(1)Hex(1) 231.0743,HexNAc(2)Hex(1)	S[+231][+365][+568]	1382.99	3	4146.94	4146.95	0	-0.5	149	CRagged	530.57	355.13	0	7.9	19	>tr|A0A0D5J0Z1|A0A0D5J0Z1_9BURK Outer membrane lipid asymmetry maintenance protein MlaD OS=Burkholderia dolosa AU0158 OX=350701 GN=mlaD PE=4 SV=1	1870	Nsco_NS_434_20203020_B_dolsa_HILIC2.36981.36981.3	controllerType=0 controllerNumber=1 scan=36981	107.155	Trypsin	B2	AADAGGSKPAAGAPAAPAAPAPVAVPASAVSGSAAQ	1164
07844:3	507	R.RGTAATSAAS[+365.132][+231.074]ATSATSAAGK.T	HexNAc(1)Hex(1) 231.0743	S[+231][+365]	778.698	3	2334.08	2334.08	0	0.2	202	Specific	530.99	530.99	0	10.61	7	>tr|A2WCK1|A2WCK1_9BURK ABC_trans_aux domain-containing protein OS=Burkholderia dolosa AU0158 OX=350701 GN=AK34_2442 PE=4 SV=1	3322	Nsco_NS_434_20203020_B_dolsa_HILIC2.10022.10022.3	controllerType=0 controllerNumber=1 scan=10022	38.4797	Trypsin	B2	RGTAATSAASATSATSAAGK	596
60480:5	339	D.AEAVAAPPAS[+568.212][+100.064]T[+568.212][+100.064]AGAS[+365.132][+231.074][+100.064]SSPFPAALSDDDRPHFAVTR.E	HexNAc(2)Hex(1) 100.064,HexNAc(2)Hex(1) 100.064,HexNAc(1)Hex(1) 231.0743 100.064	S[+100]*2[+231][+365][+568], T[+100][+568]	1095.31	5	5472.51	5470.49	2	2.6	310	NRagged	531.58	531.58	0	8.19	11	>tr|A0A0D5J6V9|A0A0D5J6V9_9BURK Family finger-like domain protein OS=Burkholderia dolosa AU0158 OX=350701 GN=AK34_2542 PE=4 SV=1	1762	Nsco_NS_434_20203020_B_dolsa_HILIC2.53365.53365.5	controllerType=0 controllerNumber=1 scan=53365	143.727	Trypsin	B2	AEAVAAPPASTAGASSSPFPAALSDDDRPHFAVTR	2032
73329:3	15	G.PAS[+568.212]VAQPMT[+162.053][+462.149]EAANTAAPLRAVASSTQDAASASAR.G	HexNAc(2)Hex(1),Hex(1) 462.1486	S[+568], T[+162][+462]	1489.36	3	4466.06	4462.03	4	3.4	45	NRagged	531.69	0.51	0.51	4.13	22	>tr|A0A0D5J4V1|A0A0D5J4V1_9BURK PhoH-like family protein OS=Burkholderia dolosa AU0158 OX=350701 GN=AK34_1259 PE=4 SV=1	369	Nsco_NS_434_20203020_B_dolsa_HILIC1.68125.68125.3	controllerType=0 controllerNumber=1 scan=68125	166.002	Trypsin	B1	PASVAQPMTEAANTAAPLRAVASSTQDAASASAR	1192
65026:3	348	A.QNTGGATVTPVGNGTVATAALPAPNAGAPGTAS[+568.212]GTVVR.G	HexNAc(2)Hex(1)	S[+568]	1324.66	3	3971.97	3971.97	0	1.5	36	NRagged	532.1	0.4	0.4	4.09	11	>tr|A2WD39|A2WD39_9BURK BON domain protein OS=Burkholderia dolosa AU0158 OX=350701 GN=AK34_2657 PE=4 SV=1	3174	Nsco_NS_434_20203020_B_dolsa_HILIC3.56278.56278.3	controllerType=0 controllerNumber=1 scan=56278	150.841	Trypsin	B3	QNTGGATVTPVGNGTVATAALPAPNAGAPGTASGTVVR	568
41678:3	48	R.TISWSQPAAAAEAPPASAAS[+568.212]AT[+568.212]PATR.A	HexNAc(2)Hex(1),HexNAc(2)Hex(1)	S[+568], T[+568]	1207.23	3	3619.67	3617.66	2	0.3	1798	Specific	532.11	157.53	3.6	7.59	25	>tr|A0A0D5IRJ2|A0A0D5IRJ2_9BURK MG2 domain protein OS=Burkholderia dolosa AU0158 OX=350701 GN=AK34_3866 PE=4 SV=1	1593	Nsco_NS_434_20203020_B_dolsa_HILIC1.41148.41148.3	controllerType=0 controllerNumber=1 scan=41148	109.145	Trypsin	B1	TISWSQPAAAAEAPPASAASATPATR	1136
41960:3	568	A.ADTGTPPAGAAPAAAPSAAAAPVAPS[+365.132][+231.074]AAEAAQPTGGAASTK.G	HexNAc(1)Hex(1) 231.0743	S[+231][+365]	1356.32	3	4066.93	4065.93	1	1.2	31	NRagged	532.31	423.39	34.3	9.24	13	>tr|A0A0D5J216|A0A0D5J216_9BURK Peptidase M48 family protein OS=Burkholderia dolosa AU0158 OX=350701 GN=AK34_3146 PE=3 SV=1	4966	Nsco_NS_434_20203020_B_dolsa_HILIC1.41376.41376.3	controllerType=0 controllerNumber=1 scan=41376	109.583	Trypsin	B1	ADTGTPPAGAAPAAAPSAAAAPVAPSAAEAAQPTGGAASTK	596
42414:5	20	K.QQQQQQQAANAS[+568.212]KPTSSATAAAAAKPPSANDANTGYFLQVGAYKTEGDAEQQR.A	HexNAc(2)Hex(1)	S[+568]	1213.37	5	6062.84	6061.84	1	-1	176	Specific	532.48	144.4	2.9	6.82	59	>tr|A0A0D5IXZ2|A0A0D5IXZ2_9BURK Sporulation related domain protein OS=Burkholderia dolosa AU0158 OX=350701 GN=AK34_187 PE=4 SV=1	2026	Nsco_NS_434_20203020_B_dolsa_HILIC2.38592.38592.5	controllerType=0 controllerNumber=1 scan=38592	111.004	Trypsin	B2	QQQQQQQAANASKPTSSATAAAAAKPPSANDANTGYFLQVGAYKTEGDAEQQR	568
72168:3	524	D.ASGVATSAAATAGAAAIAT[+568.212][+100.064]AAAS[+568.212][+100.064]AT[+162.053][+462.149]AK.T	HexNAc(2)Hex(1) 100.064,HexNAc(2)Hex(1) 100.064,Hex(1) 462.1486	S[+100][+568], T[+100][+162][+462][+568]	1389.97	3	4167.91	4164.9	3	-0.9	153	NRagged	532.62	532.62	1.93	8.87	16	>tr|A2WD35|A2WD35_9BURK Uncharacterized protein OS=Burkholderia dolosa AU0158 OX=350701 GN=AK34_2653 PE=4 SV=1	4569	Nsco_NS_434_20203020_B_dolsa_HILIC1.67164.67164.3	controllerType=0 controllerNumber=1 scan=67164	163.981	Trypsin	B1	ASGVATSAAATAGAAAIATAAASATAK	1960
39686:3	333	K.AADAGGSKPAAGAPAAPAAPAPVAVPAS[+365.132][+231.074]AVS[+568.212]GSAAQ.-	HexNAc(1)Hex(1) 231.0743,HexNAc(2)Hex(1)	S[+231][+365][+568]	1382.98	3	4146.93	4146.95	0	-3	149	CRagged	532.74	265.32	0	7.21	18	>tr|A0A0D5J0Z1|A0A0D5J0Z1_9BURK Outer membrane lipid asymmetry maintenance protein MlaD OS=Burkholderia dolosa AU0158 OX=350701 GN=mlaD PE=4 SV=1	1870	Nsco_NS_434_20203020_B_dolsa_HILIC1.39513.39513.3	controllerType=0 controllerNumber=1 scan=39513	105.756	Trypsin	B1	AADAGGSKPAAGAPAAPAAPAPVAVPASAVSGSAAQ	1164
75654:3	436	K.RAAIAAAAS[+365.132][+231.074]ELLPALTQPAAPPATDAQR.V	HexNAc(1)Hex(1) 231.0743	S[+231][+365]	1113.57	3	3338.7	3338.7	0	0.7	550	Specific	533.51	501.44	118.06	11.37	7	>tr|A0A0D5IS36|A0A0D5IS36_9BURK MMPL family protein OS=Burkholderia dolosa AU0158 OX=350701 GN=AK34_4980 PE=4 SV=1	5382	Nsco_NS_434_20203020_B_dolsa_HILIC1.69977.69977.3	controllerType=0 controllerNumber=1 scan=69977	169.885	Trypsin	B1	RAAIAAAASELLPALTQPAAPPATDAQR	596
02250:4	8	K.GSGAKPAS[+568.212]APKPAS[+162.053][+462.149]AAH.-	HexNAc(2)Hex(1),Hex(1) 462.1486	S[+162][+462][+568]	675.056	4	2697.2	2697.2	0	1	498	CRagged	533.98	448.93	0	10.51	41	>tr|A0A0D5J2T6|A0A0D5J2T6_9BURK PDZ domain-containing protein OS=Burkholderia dolosa AU0158 OX=350701 GN=AK34_245 PE=3 SV=1	877	Nsco_NS_434_20203020_B_dolsa_HILIC3.4883.4883.4	controllerType=0 controllerNumber=1 scan=4883	25.8498	Trypsin	B3	GSGAKPASAPKPASAAH	1192
08837:3	17	A.AAAASADAGASAPAAAS[+365.132][+231.074][+100.064]S[+162.053][+462.149]T[+365.132][+231.074][+100.064]K.A	HexNAc(1)Hex(1) 231.0743 100.064,Hex(1) 462.1486,HexNAc(1)Hex(1) 231.0743 100.064	S[+100][+162][+231][+365][+462], T[+100][+231][+365]	1222.19	3	3664.56	3663.54	1	3.5	160	NRagged	534.2	445.48	0	7.68	90	>tr|A0A0D5J0G4|A0A0D5J0G4_9BURK Helix-hairpin-helix motif family protein OS=Burkholderia dolosa AU0158 OX=350701 GN=AK34_1279 PE=4 SV=1	1241	Nsco_NS_434_20203020_B_dolsa_HILIC1.11915.11915.3	controllerType=0 controllerNumber=1 scan=11915	44.1459	Trypsin	B1	AAAASADAGASAPAAASSTK	2016
31592:3	304	R.LNEHPQM[+15.995]PFAASAPS[+568.212]QK.Y	HexNAc(2)Hex(1)	M[+16], S[+568]	813.041	3	2437.11	2437.11	0	0.5	43	Specific	534.26	495.43	2.18	10.47	13	>tr|A2WBT2|A2WBT2_9BURK Uncharacterized protein OS=Burkholderia dolosa AU0158 OX=350701 GN=AK34_2140 PE=4 SV=1	4084	Nsco_NS_434_20203020_B_dolsa_HILIC2.29819.29819.3	controllerType=0 controllerNumber=1 scan=29819	90.0775	Trypsin	B2	LNEHPQMPFAASAPSQK	568
01258:4	8	K.GSGAKPAS[+365.132][+231.074]APKPAS[+568.212]AAH.-	HexNAc(1)Hex(1) 231.0743,HexNAc(2)Hex(1)	S[+231][+365][+568]	668.058	4	2669.21	2669.2	0	1.3	498	CRagged	534.96	514.96	248.58	8.72	41	>tr|A0A0D5J2T6|A0A0D5J2T6_9BURK PDZ domain-containing protein OS=Burkholderia dolosa AU0158 OX=350701 GN=AK34_245 PE=3 SV=1	877	Nsco_NS_434_20203020_B_dolsa_HILIC3.4089.4089.4	controllerType=0 controllerNumber=1 scan=4089	23.743	Trypsin	B3	GSGAKPASAPKPASAAH	1164
00441:3	6	K.KAAKAAPAEAAS[+568.212]Q.-	HexNAc(2)Hex(1)	S[+568]	594.627	3	1781.87	1781.87	0	0.7	79	CRagged	535.02	301.65	301.65	8.74	30	>tr|A0A0D5J249|A0A0D5J249_9BURK Uncharacterized protein OS=Burkholderia dolosa AU0158 OX=350701 GN=AK34_1681 PE=4 SV=1	1020	Nsco_NS_434_20203020_B_dolsa_HILIC1.3836.3836.3	controllerType=0 controllerNumber=1 scan=3836	23.8598	Trypsin	B1	KAAKAAPAEAASQ	568
35316:4	33	Q.AVAPRDDDADVQAGVAHDEPPAS[+365.132][+231.074]DAAIAAAPK.E	HexNAc(1)Hex(1) 231.0743	S[+231][+365]	927.932	4	3708.71	3707.7	1	-0.2	107	NRagged	535.85	525.09	525.09	10.17	17	>tr|A0A0D5IV12|A0A0D5IV12_9BURK Sporulation related domain protein OS=Burkholderia dolosa AU0158 OX=350701 GN=AK34_4465 PE=4 SV=1	5589	Nsco_NS_434_20203020_B_dolsa_HILIC2.32847.32847.2	controllerType=0 controllerNumber=1 scan=32847	97.4439	Trypsin	B2	AVAPRDDDADVQAGVAHDEPPASDAAIAAAPK	596
18222:6	17	K.GVKPSKPATTTTSANTSGTTSAGTGSTSTAATAGTSATAPAAS[+568.212]APEAATKPAK.S	HexNAc(2)Hex(1)	S[+568]	887.104	6	5317.59	5317.58	0	1.4	95	Specific	536.19	536.19	42.33	9.64	90	>tr|A0A0D5J0G4|A0A0D5J0G4_9BURK Helix-hairpin-helix motif family protein OS=Burkholderia dolosa AU0158 OX=350701 GN=AK34_1279 PE=4 SV=1	1241	Nsco_NS_434_20203020_B_dolsa_HILIC1.21136.21136.3	controllerType=0 controllerNumber=1 scan=21136	66.6659	Trypsin	B1	GVKPSKPATTTTSANTSGTTSAGTGSTSTAATAGTSATAPAASAPEAATKPAK	568
30826:3	342	R.LNEHPQMPFAASAPS[+568.212]QK.Y	HexNAc(2)Hex(1)	S[+568]	808.044	3	2422.12	2421.11	1	0.4	43	Specific	536.46	536.46	4.71	10.66	9	>tr|A2WBT2|A2WBT2_9BURK Uncharacterized protein OS=Burkholderia dolosa AU0158 OX=350701 GN=AK34_2140 PE=4 SV=1	4084	Nsco_NS_434_20203020_B_dolsa_HILIC3.28942.28942.3	controllerType=0 controllerNumber=1 scan=28942	88.1075	Trypsin	B3	LNEHPQMPFAASAPSQK	568
45164:3	490	K.AADAGGSKPAAGAPAAPAAPAPVAVPAS[+365.132][+231.074]AVSGSAAQ.-	HexNAc(1)Hex(1) 231.0743	S[+231][+365]	1194.25	3	3580.74	3578.73	2	0.8	149	CRagged	536.68	443.98	7.2	10.17	19	>tr|A0A0D5J0Z1|A0A0D5J0Z1_9BURK Outer membrane lipid asymmetry maintenance protein MlaD OS=Burkholderia dolosa AU0158 OX=350701 GN=mlaD PE=4 SV=1	1870	Nsco_NS_434_20203020_B_dolsa_HILIC2.40916.40916.3	controllerType=0 controllerNumber=1 scan=40916	116.782	Trypsin	B2	AADAGGSKPAAGAPAAPAAPAPVAVPASAVSGSAAQ	596
69234:3	111	K.VGATLTVPALDANGS[+365.132][+231.074]ALAPAS[+568.212]AGVAASGGAALAQHGASAPR.A	HexNAc(1)Hex(1) 231.0743,HexNAc(2)Hex(1)	S[+231][+365][+568]	1588.77	3	4764.28	4761.3	3	-4.8	102	Specific	536.92	154.4	0	6.92	29	>tr|A0A0D5ISU6|A0A0D5ISU6_9BURK Putative fimV C-domain protein OS=Burkholderia dolosa AU0158 OX=350701 GN=AK34_4473 PE=4 SV=1	446	Nsco_NS_434_20203020_B_dolsa_HILIC1.64714.64714.3	controllerType=0 controllerNumber=1 scan=64714	158.862	Trypsin	B1	VGATLTVPALDANGSALAPASAGVAASGGAALAQHGASAPR	1164
48989:3	139	R.VIVDNAAQFAPGTAVKPVEQAPPSNAAPAAAAS[+365.132][+231.074]R.A	HexNAc(1)Hex(1) 231.0743	S[+231][+365]	1295.31	3	3883.93	3882.92	1	0.5	361	Specific	537.29	100.71	21.02	7.32	13	>tr|A2WA81|A2WA81_9BURK Efflux transporter, RND family, MFP subunit OS=Burkholderia dolosa AU0158 OX=350701 GN=AK34_1473 PE=3 SV=1	3899	Nsco_NS_434_20203020_B_dolsa_HILIC3.43632.43632.3	controllerType=0 controllerNumber=1 scan=43632	123.463	Trypsin	B3	VIVDNAAQFAPGTAVKPVEQAPPSNAAPAAAASR	596
05337:3	996	R.YARPPAAAAAGSS[+568.212]GAR.G	HexNAc(2)Hex(1)	S[+568]	681.327	3	2041.97	2041.97	0	-0.3	137	Specific	537.67	380.05	3.66	10.37	6	>tr|A0A0D5J1X4|A0A0D5J1X4_9BURK Uncharacterized protein OS=Burkholderia dolosa AU0158 OX=350701 GN=AK34_650 PE=4 SV=1	5268	Nsco_NS_434_20203020_B_dolsa_HILIC2.7755.7755.3	controllerType=0 controllerNumber=1 scan=7755	32.8646	Trypsin	B2	YARPPAAAAAGSSGAR	568
45892:3	446	S.PPYAADKPIVVVSPPAAAAAPAS[+365.132][+231.074][+100.064]S[+365.132][+231.074]ASAAR.-	HexNAc(1)Hex(1) 231.0743 100.064,HexNAc(1)Hex(1) 231.0743	S[+100][+231]*2[+365]*2	1333.65	3	3998.95	3995.92	3	3.3	293	NRagged	537.69	523.65	0	9.83	7	>tr|A0A0D5IYA3|A0A0D5IYA3_9BURK PRC-barrel domain protein OS=Burkholderia dolosa AU0158 OX=350701 GN=AK34_802 PE=4 SV=1	1591	Nsco_NS_434_20203020_B_dolsa_HILIC2.41489.41489.3	controllerType=0 controllerNumber=1 scan=41489	118.106	Trypsin	B2	PPYAADKPIVVVSPPAAAAAPASSASAAR	1292
68492:3	111	K.VGATLTVPALDANGS[+568.212]ALAPAS[+162.053][+462.149]AGVAASGGAALAQHGASAPR.A	HexNAc(2)Hex(1),Hex(1) 462.1486	S[+162][+462][+568]	1598.1	3	4792.29	4789.29	3	-2	102	Specific	537.84	119.9	0	7.11	29	>tr|A0A0D5ISU6|A0A0D5ISU6_9BURK Putative fimV C-domain protein OS=Burkholderia dolosa AU0158 OX=350701 GN=AK34_4473 PE=4 SV=1	446	Nsco_NS_434_20203020_B_dolsa_HILIC1.64121.64121.3	controllerType=0 controllerNumber=1 scan=64121	157.639	Trypsin	B1	VGATLTVPALDANGSALAPASAGVAASGGAALAQHGASAPR	1192
37898:3	36	R.DDDADVQAGVAHDEPPAS[+365.132][+231.074]DAAIAAAPK.E	HexNAc(1)Hex(1) 231.0743	S[+231][+365]	1071.81	3	3213.41	3213.41	0	-0.7	112	Specific	538.26	535.23	535.23	11.19	19	>tr|A0A0D5IV12|A0A0D5IV12_9BURK Sporulation related domain protein OS=Burkholderia dolosa AU0158 OX=350701 GN=AK34_4465 PE=4 SV=1	5589	Nsco_NS_434_20203020_B_dolsa_HILIC3.34643.34643.3	controllerType=0 controllerNumber=1 scan=34643	101.992	Trypsin	B3	DDDADVQAGVAHDEPPASDAAIAAAPK	596
07503:3	34	A.AASADAGASAPAAAS[+365.132][+231.074][+100.064]S[+568.212][+100.064]T[+365.132][+231.074][+100.064]K.A	HexNAc(1)Hex(1) 231.0743 100.064,HexNAc(2)Hex(1) 100.064,HexNAc(1)Hex(1) 231.0743 100.064	S[+100]*2[+231][+365][+568], T[+100][+231][+365]	1189.52	3	3566.54	3565.54	1	-0.5	162	NRagged	538.41	477.64	0	8.2	60	>tr|A0A0D5J0G4|A0A0D5J0G4_9BURK Helix-hairpin-helix motif family protein OS=Burkholderia dolosa AU0158 OX=350701 GN=AK34_1279 PE=4 SV=1	1241	Nsco_NS_434_20203020_B_dolsa_HILIC3.9707.9707.3	controllerType=0 controllerNumber=1 scan=9707	37.5762	Trypsin	B3	AASADAGASAPAAASSTK	2060
01120:3	5	K.PAS[+568.212]APKPAS[+365.132][+231.074]AAH.-	HexNAc(2)Hex(1),HexNAc(1)Hex(1) 231.0743	S[+231][+365][+568]	757.005	3	2269	2269	0	1	503	CRagged	539.49	393.31	0	9.99	46	>tr|A0A0D5J2T6|A0A0D5J2T6_9BURK PDZ domain-containing protein OS=Burkholderia dolosa AU0158 OX=350701 GN=AK34_245 PE=3 SV=1	877	Nsco_NS_434_20203020_B_dolsa_HILIC2.4101.4101.3	controllerType=0 controllerNumber=1 scan=4101	23.5879	Trypsin	B2	PASAPKPASAAH	1164
17151:3	1205	R.HGEPSPAS[+568.212]GPPAMVR.R	HexNAc(2)Hex(1)	S[+568]	686.65	3	2057.94	2057.93	0	0.9	70	Specific	539.52	489.98	3.67	9.99	4	>tr|A0A0D5IZM6|A0A0D5IZM6_9BURK Ricin-type beta-trefoil lectin domain protein OS=Burkholderia dolosa AU0158 OX=350701 GN=AK34_1924 PE=4 SV=1	2024	Nsco_NS_434_20203020_B_dolsa_HILIC2.18299.18299.3	controllerType=0 controllerNumber=1 scan=18299	59.9015	Trypsin	B2	HGEPSPASGPPAMVR	568
02229:4	5	K.GSGAKPAS[+162.053][+462.149]APKPAS[+365.132][+231.074]AAH.-	Hex(1) 462.1486,HexNAc(1)Hex(1) 231.0743	S[+162][+231][+365][+462]	682.054	4	2725.2	2725.19	0	0.5	498	CRagged	540.3	527.6	0	10.59	46	>tr|A0A0D5J2T6|A0A0D5J2T6_9BURK PDZ domain-containing protein OS=Burkholderia dolosa AU0158 OX=350701 GN=AK34_245 PE=3 SV=1	877	Nsco_NS_434_20203020_B_dolsa_HILIC2.4941.4941.4	controllerType=0 controllerNumber=1 scan=4941	25.9799	Trypsin	B2	GSGAKPASAPKPASAAH	1220
40992:3	333	K.AADAGGSKPAAGAPAAPAAPAPVAVPAS[+365.132][+231.074]AVS[+568.212]GSAAQ.-	HexNAc(1)Hex(1) 231.0743,HexNAc(2)Hex(1)	S[+231][+365][+568]	1382.99	3	4146.94	4146.95	0	-0.7	149	CRagged	541.22	341.2	0	8.7	18	>tr|A0A0D5J0Z1|A0A0D5J0Z1_9BURK Outer membrane lipid asymmetry maintenance protein MlaD OS=Burkholderia dolosa AU0158 OX=350701 GN=mlaD PE=4 SV=1	1870	Nsco_NS_434_20203020_B_dolsa_HILIC1.40580.40580.3	controllerType=0 controllerNumber=1 scan=40580	107.898	Trypsin	B1	AADAGGSKPAAGAPAAPAAPAPVAVPASAVSGSAAQ	1164
59715:4	254	R.GLAGGERVIVDNAAQFAPGTAVKPVEQAPPSNAAPAAAAS[+568.212]R.A	HexNAc(2)Hex(1)	S[+568]	1124.82	4	4496.26	4495.26	1	0.5	354	Specific	541.23	541.23	347.83	11.97	9	>tr|A2WA81|A2WA81_9BURK Efflux transporter, RND family, MFP subunit OS=Burkholderia dolosa AU0158 OX=350701 GN=AK34_1473 PE=3 SV=1	3899	Nsco_NS_434_20203020_B_dolsa_HILIC1.56835.56835.4	controllerType=0 controllerNumber=1 scan=56835	142.712	Trypsin	B1	GLAGGERVIVDNAAQFAPGTAVKPVEQAPPSNAAPAAAASR	568
44677:5	14	K.QQQQQQQAANAS[+365.132][+231.074]KPTSSATAAAAAKPPSANDANTGYFLQVGAYKTEGDAEQQR.A	HexNAc(1)Hex(1) 231.0743	S[+231][+365]	1219.37	5	6092.83	6089.84	3	-2.1	176	Specific	542.69	313.65	1.7	8.59	61	>tr|A0A0D5IXZ2|A0A0D5IXZ2_9BURK Sporulation related domain protein OS=Burkholderia dolosa AU0158 OX=350701 GN=AK34_187 PE=4 SV=1	2026	Nsco_NS_434_20203020_B_dolsa_HILIC1.43721.43721.5	controllerType=0 controllerNumber=1 scan=43721	114.715	Trypsin	B1	QQQQQQQAANASKPTSSATAAAAAKPPSANDANTGYFLQVGAYKTEGDAEQQR	596
19506:3	42	N.TSGTTSAGTGSTSTAATAGTS[+568.212]ATAPAASAPEAATKPAK.S	HexNAc(2)Hex(1)	S[+568]	1293.28	3	3877.82	3876.82	1	-0.9	110	NRagged	542.91	490.83	0	9.49	62	>tr|A0A0D5J0G4|A0A0D5J0G4_9BURK Helix-hairpin-helix motif family protein OS=Burkholderia dolosa AU0158 OX=350701 GN=AK34_1279 PE=4 SV=1	1241	Nsco_NS_434_20203020_B_dolsa_HILIC2.20291.20291.3	controllerType=0 controllerNumber=1 scan=20291	65.0884	Trypsin	B2	TSGTTSAGTGSTSTAATAGTSATAPAASAPEAATKPAK	568
41538:3	333	K.AADAGGSKPAAGAPAAPAAPAPVAVPAS[+568.212]AVS[+162.053][+462.149]GSAAQ.-	HexNAc(2)Hex(1),Hex(1) 462.1486	S[+162][+462][+568]	1392.65	3	4175.95	4174.94	1	1.2	149	CRagged	543.27	209.5	0	8.36	18	>tr|A0A0D5J0Z1|A0A0D5J0Z1_9BURK Outer membrane lipid asymmetry maintenance protein MlaD OS=Burkholderia dolosa AU0158 OX=350701 GN=mlaD PE=4 SV=1	1870	Nsco_NS_434_20203020_B_dolsa_HILIC1.41036.41036.3	controllerType=0 controllerNumber=1 scan=41036	108.876	Trypsin	B1	AADAGGSKPAAGAPAAPAAPAPVAVPASAVSGSAAQ	1192
75090:5	223	Y.IKPQDVQALQAAT[+568.212]PANGASGAQAGAAPADAATVGAVPDAS[+568.212]VQATPLQPPAPISNSSNVHPGNPK.A	HexNAc(2)Hex(1),HexNAc(2)Hex(1)	S[+568], T[+568]	1441.51	5	7203.53	7196.5	7	0	199	NRagged	543.27	541.07	0	6.99	20	>tr|A2W5X0|A2W5X0_9BURK BON domain protein OS=Burkholderia dolosa AU0158 OX=350701 GN=AK34_2863 PE=4 SV=1	3718	Nsco_NS_434_20203020_B_dolsa_HILIC3.64352.64352.5	controllerType=0 controllerNumber=1 scan=64352	169.095	Trypsin	B3	IKPQDVQALQAATPANGASGAQAGAAPADAATVGAVPDASVQATPLQPPAPISNSSNVHPGNPK	1136
18361:4	17	G.VKPSKPATTTTSANTSGTTSAGTGSTS[+162.053][+462.149]TAATAGTSATAPAASAPEAATKPAK.S	Hex(1) 462.1486	S[+162][+462]	1329.9	4	5316.57	5316.55	0	5	96	NRagged	543.57	543.57	0	8.02	90	>tr|A0A0D5J0G4|A0A0D5J0G4_9BURK Helix-hairpin-helix motif family protein OS=Burkholderia dolosa AU0158 OX=350701 GN=AK34_1279 PE=4 SV=1	1241	Nsco_NS_434_20203020_B_dolsa_HILIC1.21260.21260.4	controllerType=0 controllerNumber=1 scan=21260	66.9245	Trypsin	B1	VKPSKPATTTTSANTSGTTSAGTGSTSTAATAGTSATAPAASAPEAATKPAK	624
01205:3	8	K.GSGAKPAS[+568.212]APKPAS[+365.132][+231.074]AAH.-	HexNAc(2)Hex(1),HexNAc(1)Hex(1) 231.0743	S[+231][+365][+568]	890.407	3	2669.21	2669.2	0	0.4	498	CRagged	543.93	432.32	0	10.72	41	>tr|A0A0D5J2T6|A0A0D5J2T6_9BURK PDZ domain-containing protein OS=Burkholderia dolosa AU0158 OX=350701 GN=AK34_245 PE=3 SV=1	877	Nsco_NS_434_20203020_B_dolsa_HILIC3.4046.4046.3	controllerType=0 controllerNumber=1 scan=4046	23.6266	Trypsin	B3	GSGAKPASAPKPASAAH	1164
60459:5	339	D.AEAVAAPPAS[+568.212][+100.064]T[+568.212][+100.064]AGAS[+365.132][+231.074][+100.064]SSPFPAALSDDDRPHFAVTR.E	HexNAc(2)Hex(1) 100.064,HexNAc(2)Hex(1) 100.064,HexNAc(1)Hex(1) 231.0743 100.064	S[+100]*2[+231][+365][+568], T[+100][+568]	1095.51	5	5473.51	5470.49	3	1.4	310	NRagged	544.17	544.17	0	8.83	11	>tr|A0A0D5J6V9|A0A0D5J6V9_9BURK Family finger-like domain protein OS=Burkholderia dolosa AU0158 OX=350701 GN=AK34_2542 PE=4 SV=1	1762	Nsco_NS_434_20203020_B_dolsa_HILIC2.53347.53347.5	controllerType=0 controllerNumber=1 scan=53347	143.681	Trypsin	B2	AEAVAAPPASTAGASSSPFPAALSDDDRPHFAVTR	2032
59423:5	371	D.AEAVAAPPAS[+365.132][+231.074][+100.064]T[+568.212][+100.064]AGAS[+568.212][+100.064]SSPFPAALSDDDRPHFAVTR.E	HexNAc(1)Hex(1) 231.0743 100.064,HexNAc(2)Hex(1) 100.064,HexNAc(2)Hex(1) 100.064	S[+100]*2[+231][+365][+568], T[+100][+568]	1095.51	5	5473.51	5470.49	3	1.3	310	NRagged	544.54	544.54	0	8.78	10	>tr|A0A0D5J6V9|A0A0D5J6V9_9BURK Family finger-like domain protein OS=Burkholderia dolosa AU0158 OX=350701 GN=AK34_2542 PE=4 SV=1	1762	Nsco_NS_434_20203020_B_dolsa_HILIC3.51921.51921.5	controllerType=0 controllerNumber=1 scan=51921	141.326	Trypsin	B3	AEAVAAPPASTAGASSSPFPAALSDDDRPHFAVTR	2032
02420:3	761	A.SAPAADTSAAAS[+568.212]APAKK.D	HexNAc(2)Hex(1)	S[+568]	695.002	3	2082.99	2082.99	0	-0.2	25	NRagged	545.27	507.57	10.66	9.75	24	>tr|A0A0D5J5Q7|A0A0D5J5Q7_9BURK Uncharacterized protein OS=Burkholderia dolosa AU0158 OX=350701 GN=AK34_2850 PE=4 SV=1	1986	Nsco_NS_434_20203020_B_dolsa_HILIC2.5089.5089.3	controllerType=0 controllerNumber=1 scan=5089	26.3081	Trypsin	B2	SAPAADTSAAASAPAKK	568
43827:4	19	K.QQQQQQQAANASKPTSS[+365.132][+231.074]ATAAAAAKPPSANDANTGYFLQVGAYK.T	HexNAc(1)Hex(1) 231.0743	S[+231][+365]	1269.86	4	5076.41	5075.4	1	1.7	176	Specific	545.56	235.16	0	8.26	75	>tr|A0A0D5IXZ2|A0A0D5IXZ2_9BURK Sporulation related domain protein OS=Burkholderia dolosa AU0158 OX=350701 GN=AK34_187 PE=4 SV=1	2026	Nsco_NS_434_20203020_B_dolsa_HILIC3.39479.39479.4	controllerType=0 controllerNumber=1 scan=39479	113.828	Trypsin	B3	QQQQQQQAANASKPTSSATAAAAAKPPSANDANTGYFLQVGAYK	596
01570:3	11	K.PAS[+568.212]APKPAS[+162.053][+462.149]AAH.-	HexNAc(2)Hex(1),Hex(1) 462.1486	S[+162][+462][+568]	766.336	3	2296.99	2296.99	0	0.5	503	CRagged	545.81	414.09	0	9.47	45	>tr|A0A0D5J2T6|A0A0D5J2T6_9BURK PDZ domain-containing protein OS=Burkholderia dolosa AU0158 OX=350701 GN=AK34_245 PE=3 SV=1	877	Nsco_NS_434_20203020_B_dolsa_HILIC1.4767.4767.3	controllerType=0 controllerNumber=1 scan=4767	27.1187	Trypsin	B1	PASAPKPASAAH	1192
01508:4	5	K.GSGAKPAS[+365.132][+231.074]APKPAS[+568.212]AAH.-	HexNAc(1)Hex(1) 231.0743,HexNAc(2)Hex(1)	S[+231][+365][+568]	668.057	4	2669.21	2669.2	0	0.9	498	CRagged	546.27	523.1	202.6	8.4	46	>tr|A0A0D5J2T6|A0A0D5J2T6_9BURK PDZ domain-containing protein OS=Burkholderia dolosa AU0158 OX=350701 GN=AK34_245 PE=3 SV=1	877	Nsco_NS_434_20203020_B_dolsa_HILIC2.4374.4374.4	controllerType=0 controllerNumber=1 scan=4374	24.4119	Trypsin	B2	GSGAKPASAPKPASAAH	1164
59454:5	371	D.AEAVAAPPAS[+365.132][+231.074][+100.064]T[+568.212][+100.064]AGAS[+568.212][+100.064]SSPFPAALSDDDRPHFAVTR.E	HexNAc(1)Hex(1) 231.0743 100.064,HexNAc(2)Hex(1) 100.064,HexNAc(2)Hex(1) 100.064	S[+100]*2[+231][+365][+568], T[+100][+568]	1095.51	5	5473.51	5470.49	3	0.4	310	NRagged	546.42	546.42	0	8.93	10	>tr|A0A0D5J6V9|A0A0D5J6V9_9BURK Family finger-like domain protein OS=Burkholderia dolosa AU0158 OX=350701 GN=AK34_2542 PE=4 SV=1	1762	Nsco_NS_434_20203020_B_dolsa_HILIC3.51944.51944.5	controllerType=0 controllerNumber=1 scan=51944	141.371	Trypsin	B3	AEAVAAPPASTAGASSSPFPAALSDDDRPHFAVTR	2032
39846:3	745	K.AADAGGSKPAAGAPAAPAAPAPVAVPAS[+365.132][+231.074]AVS[+568.212]GSAAQ.-	HexNAc(1)Hex(1) 231.0743,HexNAc(2)Hex(1)	S[+231][+365][+568]	1382.99	3	4146.95	4146.95	0	0	149	CRagged	546.48	265.48	0	7.89	13	>tr|A0A0D5J0Z1|A0A0D5J0Z1_9BURK Outer membrane lipid asymmetry maintenance protein MlaD OS=Burkholderia dolosa AU0158 OX=350701 GN=mlaD PE=4 SV=1	1870	Nsco_NS_434_20203020_B_dolsa_HILIC3.36194.36194.3	controllerType=0 controllerNumber=1 scan=36194	105.617	Trypsin	B3	AADAGGSKPAAGAPAAPAAPAPVAVPASAVSGSAAQ	1164
17284:3	17	S.ANTSGTTSAGTGSTSTAATAGTSATAPAAS[+568.212]APEAATKPAK.S	HexNAc(2)Hex(1)	S[+568]	1354.64	3	4061.91	4061.9	0	1.6	108	NRagged	546.59	509.89	4.95	10.12	90	>tr|A0A0D5J0G4|A0A0D5J0G4_9BURK Helix-hairpin-helix motif family protein OS=Burkholderia dolosa AU0158 OX=350701 GN=AK34_1279 PE=4 SV=1	1241	Nsco_NS_434_20203020_B_dolsa_HILIC1.20365.20365.3	controllerType=0 controllerNumber=1 scan=20365	65.0589	Trypsin	B1	ANTSGTTSAGTGSTSTAATAGTSATAPAASAPEAATKPAK	568
50410:3	660	K.ASPPYAADKPIVVVSPPAAAAAPAS[+365.132][+231.074]SASAAR.-	HexNAc(1)Hex(1) 231.0743	S[+231][+365]	1153.25	3	3457.72	3457.72	0	-0.4	291	Specific	547.22	508.6	2.4	10.97	5	>tr|A0A0D5IYA3|A0A0D5IYA3_9BURK PRC-barrel domain protein OS=Burkholderia dolosa AU0158 OX=350701 GN=AK34_802 PE=4 SV=1	1591	Nsco_NS_434_20203020_B_dolsa_HILIC3.44792.44792.3	controllerType=0 controllerNumber=1 scan=44792	126.105	Trypsin	B3	ASPPYAADKPIVVVSPPAAAAAPASSASAAR	596
35675:3	20	K.VAPPSADNGAS[+365.132][+231.074]QPQQFDPNRALQGK.T	HexNAc(1)Hex(1) 231.0743	S[+231][+365]	1063.83	3	3189.48	3189.48	0	0.7	50	Specific	547.23	547.23	5.68	11.79	59	>tr|A0A0D5IXZ2|A0A0D5IXZ2_9BURK Sporulation related domain protein OS=Burkholderia dolosa AU0158 OX=350701 GN=AK34_187 PE=4 SV=1	2026	Nsco_NS_434_20203020_B_dolsa_HILIC2.33133.33133.3	controllerType=0 controllerNumber=1 scan=33133	98.1181	Trypsin	B2	VAPPSADNGASQPQQFDPNRALQGK	596
39114:3	465	R.LSTVPASAAS[+568.212]VVDQDANAQAAR.A	HexNAc(2)Hex(1)	S[+568]	904.101	3	2710.29	2710.29	0	-0.7	167	Specific	547.91	465.91	3.6	9.42	12	>tr|A0A0D5J5T0|A0A0D5J5T0_9BURK Outer membrane protein assembly factor BamE OS=Burkholderia dolosa AU0158 OX=350701 GN=bamE PE=3 SV=1	244	Nsco_NS_434_20203020_B_dolsa_HILIC3.35622.35622.3	controllerType=0 controllerNumber=1 scan=35622	104.334	Trypsin	B3	LSTVPASAASVVDQDANAQAAR	568
39088:3	745	K.AADAGGSKPAAGAPAAPAAPAPVAVPAS[+568.212]AVS[+365.132][+231.074]GSAAQ.-	HexNAc(2)Hex(1),HexNAc(1)Hex(1) 231.0743	S[+231][+365][+568]	1383.32	3	4147.95	4146.95	1	-0.6	149	CRagged	548.66	294.9	0	7.71	13	>tr|A0A0D5J0Z1|A0A0D5J0Z1_9BURK Outer membrane lipid asymmetry maintenance protein MlaD OS=Burkholderia dolosa AU0158 OX=350701 GN=mlaD PE=4 SV=1	1870	Nsco_NS_434_20203020_B_dolsa_HILIC3.35600.35600.3	controllerType=0 controllerNumber=1 scan=35600	104.279	Trypsin	B3	AADAGGSKPAAGAPAAPAAPAPVAVPASAVSGSAAQ	1164
09326:3	42	K.AAAAAAASADAGASAPAAAS[+365.132][+231.074]S[+568.212]T[+568.212]K.A	HexNAc(1)Hex(1) 231.0743,HexNAc(2)Hex(1),HexNAc(2)Hex(1)	S[+231][+365][+568], T[+568]	1198.18	3	3592.54	3592.54	0	0	157	Specific	548.81	548.81	0	9.72	62	>tr|A0A0D5J0G4|A0A0D5J0G4_9BURK Helix-hairpin-helix motif family protein OS=Burkholderia dolosa AU0158 OX=350701 GN=AK34_1279 PE=4 SV=1	1241	Nsco_NS_434_20203020_B_dolsa_HILIC2.11448.11448.3	controllerType=0 controllerNumber=1 scan=11448	42.3003	Trypsin	B2	AAAAAAASADAGASAPAAASSTK	1732
04870:3	592	K.HAYDEAHPAEAAS[+568.212]AASH.-	HexNAc(2)Hex(1)	S[+568]	768.659	3	2303.96	2302.96	1	-0.2	37	CRagged	549.2	546.15	6	10.29	6	>tr|A0A0D5J3U6|A0A0D5J3U6_9BURK Putative membrane protein OS=Burkholderia dolosa AU0158 OX=350701 GN=AK34_1938 PE=4 SV=1	5344	Nsco_NS_434_20203020_B_dolsa_HILIC1.7889.7889.3	controllerType=0 controllerNumber=1 scan=7889	34.2901	Trypsin	B1	HAYDEAHPAEAASAASH	568
00830:3	8	K.GSGAKPASAPKPAS[+568.212]AAH.-	HexNAc(2)Hex(1)	S[+568]	691.672	3	2073	2073	0	1.1	498	CRagged	549.64	461.71	4.03	10.57	41	>tr|A0A0D5J2T6|A0A0D5J2T6_9BURK PDZ domain-containing protein OS=Burkholderia dolosa AU0158 OX=350701 GN=AK34_245 PE=3 SV=1	877	Nsco_NS_434_20203020_B_dolsa_HILIC3.3766.3766.3	controllerType=0 controllerNumber=1 scan=3766	22.926	Trypsin	B3	GSGAKPASAPKPASAAH	568
37568:3	568	A.ADTGTPPAGAAPAAAPSAAAAPVAPS[+568.212]AAEAAQPT[+568.212]GGAASTK.G	HexNAc(2)Hex(1),HexNAc(2)Hex(1)	S[+568], T[+568]	1536.71	3	4608.13	4606.14	2	-4.1	31	NRagged	549.92	298.36	3.6	6.36	13	>tr|A0A0D5J216|A0A0D5J216_9BURK Peptidase M48 family protein OS=Burkholderia dolosa AU0158 OX=350701 GN=AK34_3146 PE=3 SV=1	4966	Nsco_NS_434_20203020_B_dolsa_HILIC1.37747.37747.3	controllerType=0 controllerNumber=1 scan=37747	101.962	Trypsin	B1	ADTGTPPAGAAPAAAPSAAAAPVAPSAAEAAQPTGGAASTK	1136
70010:3	504	K.RAAIAAAAS[+568.212]ELLPALTQPAAPPATDAQR.V	HexNAc(2)Hex(1)	S[+568]	1104.57	3	3311.7	3310.7	1	-1.3	550	Specific	550.36	515.87	154.79	10.91	7	>tr|A0A0D5IS36|A0A0D5IS36_9BURK MMPL family protein OS=Burkholderia dolosa AU0158 OX=350701 GN=AK34_4980 PE=4 SV=1	5382	Nsco_NS_434_20203020_B_dolsa_HILIC3.60276.60276.3	controllerType=0 controllerNumber=1 scan=60276	159.624	Trypsin	B3	RAAIAAAASELLPALTQPAAPPATDAQR	568
63931:4	69	R.PSMFFPSATQTAPAAAGGAS[+568.212]GT[+568.212]GATPTAGNVPAAAPGAAPTTTAPAAQAQLVK.F	HexNAc(2)Hex(1),HexNAc(2)Hex(1)	S[+568], T[+568]	1479.46	4	5914.83	5913.81	1	2.8	30	Specific	550.51	550.51	0	8.77	23	>tr|A2W6E8|A2W6E8_9BURK Membrane protein insertase YidC OS=Burkholderia dolosa AU0158 OX=350701 GN=yidC PE=3 SV=1	3870	Nsco_NS_434_20203020_B_dolsa_HILIC1.60440.60440.4	controllerType=0 controllerNumber=1 scan=60440	150.267	Trypsin	B1	PSMFFPSATQTAPAAAGGASGTGATPTAGNVPAAAPGAAPTTTAPAAQAQLVK	1136
39829:3	745	K.AADAGGSKPAAGAPAAPAAPAPVAVPAS[+365.132][+231.074]AVS[+568.212]GSAAQ.-	HexNAc(1)Hex(1) 231.0743,HexNAc(2)Hex(1)	S[+231][+365][+568]	1382.98	3	4146.94	4146.95	0	-1.8	149	CRagged	550.59	288.05	0	7.46	13	>tr|A0A0D5J0Z1|A0A0D5J0Z1_9BURK Outer membrane lipid asymmetry maintenance protein MlaD OS=Burkholderia dolosa AU0158 OX=350701 GN=mlaD PE=4 SV=1	1870	Nsco_NS_434_20203020_B_dolsa_HILIC3.36179.36179.3	controllerType=0 controllerNumber=1 scan=36179	105.575	Trypsin	B3	AADAGGSKPAAGAPAAPAAPAPVAVPASAVSGSAAQ	1164
75681:4	53	R.TPVIVLASPYYAGLADSPNHDVDVELDGTPHAATAGAAS[+365.132][+231.074]AR.I	HexNAc(1)Hex(1) 231.0743	S[+231][+365]	1172.57	4	4687.25	4686.22	1	4.5	134	Specific	551.09	191.06	10.44	6.96	21	>tr|A0A0D5IU12|A0A0D5IU12_9BURK Xaa-Pro dipeptidyl-peptidase OS=Burkholderia dolosa AU0158 OX=350701 GN=AK34_3439 PE=3 SV=1	4921	Nsco_NS_434_20203020_B_dolsa_HILIC3.64804.64804.4	controllerType=0 controllerNumber=1 scan=64804	170.254	Trypsin	B3	TPVIVLASPYYAGLADSPNHDVDVELDGTPHAATAGAASAR	596
40556:3	745	K.AADAGGSKPAAGAPAAPAAPAPVAVPAS[+568.212]AVS[+365.132][+231.074]GSAAQ.-	HexNAc(2)Hex(1),HexNAc(1)Hex(1) 231.0743	S[+231][+365][+568]	1382.98	3	4146.94	4146.95	0	-1.4	149	CRagged	551.21	130.29	0	6.01	13	>tr|A0A0D5J0Z1|A0A0D5J0Z1_9BURK Outer membrane lipid asymmetry maintenance protein MlaD OS=Burkholderia dolosa AU0158 OX=350701 GN=mlaD PE=4 SV=1	1870	Nsco_NS_434_20203020_B_dolsa_HILIC3.36780.36780.3	controllerType=0 controllerNumber=1 scan=36780	107.038	Trypsin	B3	AADAGGSKPAAGAPAAPAAPAPVAVPASAVSGSAAQ	1164
45035:5	14	Q.QQAANASKPTSS[+568.212][+100.064]ATAAAAAKPPSANDANT[+568.212][+100.064]GYFLQVGAYKTEGDAEQQR.A	HexNAc(2)Hex(1) 100.064,HexNAc(2)Hex(1) 100.064	S[+100][+568], T[+100][+568]	1239.38	5	6192.87	6189.89	3	-4.4	181	NRagged	551.92	551.92	0	9.54	61	>tr|A0A0D5IXZ2|A0A0D5IXZ2_9BURK Sporulation related domain protein OS=Burkholderia dolosa AU0158 OX=350701 GN=AK34_187 PE=4 SV=1	2026	Nsco_NS_434_20203020_B_dolsa_HILIC1.43997.43997.5	controllerType=0 controllerNumber=1 scan=43997	115.268	Trypsin	B1	QQAANASKPTSSATAAAAAKPPSANDANTGYFLQVGAYKTEGDAEQQR	1336
39810:2	513	R.LSTVPASAAS[+568.212]VVDQDANAQAAR.A	HexNAc(2)Hex(1)	S[+568]	1356.15	2	2711.29	2710.29	1	-1.4	167	Specific	552.43	371.31	3.6	8.57	10	>tr|A0A0D5J5T0|A0A0D5J5T0_9BURK Outer membrane protein assembly factor BamE OS=Burkholderia dolosa AU0158 OX=350701 GN=bamE PE=3 SV=1	244	Nsco_NS_434_20203020_B_dolsa_HILIC2.36490.36490.2	controllerType=0 controllerNumber=1 scan=36490	106.007	Trypsin	B2	LSTVPASAASVVDQDANAQAAR	568
09437:3	17	A.ATAGTSATAPAAS[+568.212]APEAATKPAK.S	HexNAc(2)Hex(1)	S[+568]	870.429	3	2609.27	2609.27	0	1.5	125	NRagged	552.61	427.25	3.6	9.47	90	>tr|A0A0D5J0G4|A0A0D5J0G4_9BURK Helix-hairpin-helix motif family protein OS=Burkholderia dolosa AU0158 OX=350701 GN=AK34_1279 PE=4 SV=1	1241	Nsco_NS_434_20203020_B_dolsa_HILIC1.12426.12426.3	controllerType=0 controllerNumber=1 scan=12426	45.2649	Trypsin	B1	ATAGTSATAPAASAPEAATKPAK	568
46220:3	333	K.AADAGGSKPAAGAPAAPAAPAPVAVPAS[+365.132][+231.074]AVSGSAAQ.-	HexNAc(1)Hex(1) 231.0743	S[+231][+365]	1193.92	3	3579.73	3578.73	1	-1.1	149	CRagged	553.27	444.54	7.2	10.2	18	>tr|A0A0D5J0Z1|A0A0D5J0Z1_9BURK Outer membrane lipid asymmetry maintenance protein MlaD OS=Burkholderia dolosa AU0158 OX=350701 GN=mlaD PE=4 SV=1	1870	Nsco_NS_434_20203020_B_dolsa_HILIC1.45046.45046.3	controllerType=0 controllerNumber=1 scan=45046	117.521	Trypsin	B1	AADAGGSKPAAGAPAAPAAPAPVAVPASAVSGSAAQ	596
08458:3	17	A.AAAASADAGASAPAAAS[+365.132][+231.074][+100.064]S[+162.053][+462.149]T[+365.132][+231.074][+100.064]K.A	HexNAc(1)Hex(1) 231.0743 100.064,Hex(1) 462.1486,HexNAc(1)Hex(1) 231.0743 100.064	S[+100][+162][+231][+365][+462], T[+100][+231][+365]	1222.52	3	3665.56	3663.54	2	3.3	160	NRagged	554.02	502.48	0	7.68	90	>tr|A0A0D5J0G4|A0A0D5J0G4_9BURK Helix-hairpin-helix motif family protein OS=Burkholderia dolosa AU0158 OX=350701 GN=AK34_1279 PE=4 SV=1	1241	Nsco_NS_434_20203020_B_dolsa_HILIC1.11581.11581.3	controllerType=0 controllerNumber=1 scan=11581	43.3868	Trypsin	B1	AAAASADAGASAPAAASSTK	2016
07988:3	17	K.AAAAAAASADAGASAPAAAS[+568.212]S[+365.132][+231.074]T[+568.212]K.A	HexNAc(2)Hex(1),HexNAc(1)Hex(1) 231.0743,HexNAc(2)Hex(1)	S[+231][+365][+568], T[+568]	1198.52	3	3593.54	3592.54	1	0.6	157	Specific	555.54	555.54	0	9.94	90	>tr|A0A0D5J0G4|A0A0D5J0G4_9BURK Helix-hairpin-helix motif family protein OS=Burkholderia dolosa AU0158 OX=350701 GN=AK34_1279 PE=4 SV=1	1241	Nsco_NS_434_20203020_B_dolsa_HILIC1.11135.11135.3	controllerType=0 controllerNumber=1 scan=11135	42.3849	Trypsin	B1	AAAAAAASADAGASAPAAASSTK	1732
32805:3	342	R.LNEHPQMPFAASAPS[+365.132][+231.074]QK.Y	HexNAc(1)Hex(1) 231.0743	S[+231][+365]	817.377	3	2450.12	2449.11	1	2.1	43	Specific	555.93	545.86	10.49	10.61	9	>tr|A2WBT2|A2WBT2_9BURK Uncharacterized protein OS=Burkholderia dolosa AU0158 OX=350701 GN=AK34_2140 PE=4 SV=1	4084	Nsco_NS_434_20203020_B_dolsa_HILIC3.30539.30539.3	controllerType=0 controllerNumber=1 scan=30539	92.1988	Trypsin	B3	LNEHPQMPFAASAPSQK	596
11352:3	42	A.ATAGTSATAPAAS[+568.212]APEAATKPAK.S	HexNAc(2)Hex(1)	S[+568]	870.428	3	2609.27	2609.27	0	0.4	125	NRagged	555.96	449.05	2.4	9.73	62	>tr|A0A0D5J0G4|A0A0D5J0G4_9BURK Helix-hairpin-helix motif family protein OS=Burkholderia dolosa AU0158 OX=350701 GN=AK34_1279 PE=4 SV=1	1241	Nsco_NS_434_20203020_B_dolsa_HILIC2.13112.13112.3	controllerType=0 controllerNumber=1 scan=13112	46.5184	Trypsin	B2	ATAGTSATAPAASAPEAATKPAK	568
37458:3	568	A.ADTGTPPAGAAPAAAPSAAAAPVAPS[+568.212]AAEAAQPT[+568.212]GGAASTK.G	HexNAc(2)Hex(1),HexNAc(2)Hex(1)	S[+568], T[+568]	1536.39	3	4607.15	4606.14	1	0.2	31	NRagged	556	378.38	3.6	9.63	13	>tr|A0A0D5J216|A0A0D5J216_9BURK Peptidase M48 family protein OS=Burkholderia dolosa AU0158 OX=350701 GN=AK34_3146 PE=3 SV=1	4966	Nsco_NS_434_20203020_B_dolsa_HILIC1.37658.37658.3	controllerType=0 controllerNumber=1 scan=37658	101.77	Trypsin	B1	ADTGTPPAGAAPAAAPSAAAAPVAPSAAEAAQPTGGAASTK	1136
20262:6	17	K.GVKPSKPATTTTSANTS[+365.132][+231.074]GTTSAGTGSTSTAATAGTSATAPAASAPEAATKPAK.S	HexNAc(1)Hex(1) 231.0743	S[+231][+365]	891.936	6	5346.58	5345.57	1	0.2	95	Specific	557.19	557.19	0	9.85	90	>tr|A0A0D5J0G4|A0A0D5J0G4_9BURK Helix-hairpin-helix motif family protein OS=Burkholderia dolosa AU0158 OX=350701 GN=AK34_1279 PE=4 SV=1	1241	Nsco_NS_434_20203020_B_dolsa_HILIC1.22952.22952.6	controllerType=0 controllerNumber=1 scan=22952	70.5599	Trypsin	B1	GVKPSKPATTTTSANTSGTTSAGTGSTSTAATAGTSATAPAASAPEAATKPAK	596
22719:3	19	K.VAPPS[+568.212]ADNGASQPQQFDPNR.A	HexNAc(2)Hex(1)	S[+568]	888.735	3	2664.19	2664.19	0	0.3	50	Specific	557.32	557.32	9.49	9.83	75	>tr|A0A0D5IXZ2|A0A0D5IXZ2_9BURK Sporulation related domain protein OS=Burkholderia dolosa AU0158 OX=350701 GN=AK34_187 PE=4 SV=1	2026	Nsco_NS_434_20203020_B_dolsa_HILIC3.22660.22660.3	controllerType=0 controllerNumber=1 scan=22660	71.5393	Trypsin	B3	VAPPSADNGASQPQQFDPNR	568
35001:3	304	R.LNEHPQM[+15.995]PFAASAPS[+365.132][+231.074]QK.Y	HexNAc(1)Hex(1) 231.0743	M[+16], S[+231][+365]	822.373	3	2465.1	2465.1	0	0.4	43	Specific	557.46	523.44	5.87	10.59	13	>tr|A2WBT2|A2WBT2_9BURK Uncharacterized protein OS=Burkholderia dolosa AU0158 OX=350701 GN=AK34_2140 PE=4 SV=1	4084	Nsco_NS_434_20203020_B_dolsa_HILIC2.32598.32598.3	controllerType=0 controllerNumber=1 scan=32598	96.8489	Trypsin	B2	LNEHPQMPFAASAPSQK	596
31160:3	342	R.LNEHPQMPFAASAPS[+365.132][+231.074]QK.Y	HexNAc(1)Hex(1) 231.0743	S[+231][+365]	817.042	3	2449.11	2449.11	0	1.5	43	Specific	557.54	494.05	4.87	10.66	9	>tr|A2WBT2|A2WBT2_9BURK Uncharacterized protein OS=Burkholderia dolosa AU0158 OX=350701 GN=AK34_2140 PE=4 SV=1	4084	Nsco_NS_434_20203020_B_dolsa_HILIC3.29224.29224.3	controllerType=0 controllerNumber=1 scan=29224	88.8757	Trypsin	B3	LNEHPQMPFAASAPSQK	596
77027:4	518	K.VFQYIKPQDVQALQAATPANGAS[+365.132][+231.074]GAQAGAAPADAATVGAVPDASVQATPLQPPAPISNSSNVHPGNPK.A	HexNAc(1)Hex(1) 231.0743	S[+231][+365]	1799.64	4	7195.55	7193.55	2	0.1	195	Specific	558.46	463.05	6.5	10.28	13	>tr|A2W5X0|A2W5X0_9BURK BON domain protein OS=Burkholderia dolosa AU0158 OX=350701 GN=AK34_2863 PE=4 SV=1	3718	Nsco_NS_434_20203020_B_dolsa_HILIC2.66477.66477.4	controllerType=0 controllerNumber=1 scan=66477	172.246	Trypsin	B2	VFQYIKPQDVQALQAATPANGASGAQAGAAPADAATVGAVPDASVQATPLQPPAPISNSSNVHPGNPK	596
60762:3	715	Q.QELDNASGPYYHC[+57.021]ASEPSDSS[+568.212][+100.064]WHGT[+568.212][+100.064]R.V	HexNAc(2)Hex(1) 100.064,HexNAc(2)Hex(1) 100.064	C[+57], S[+100][+568], T[+100][+568]	1430.6	3	4289.78	4287.78	2	-0.8	294	NRagged	558.47	558.47	1.2	10.26	9	>tr|A0A0D5IUJ5|A0A0D5IUJ5_9BURK Subtilase family protein OS=Burkholderia dolosa AU0158 OX=350701 GN=AK34_3860 PE=4 SV=1	879	Nsco_NS_434_20203020_B_dolsa_HILIC1.57649.57649.3	controllerType=0 controllerNumber=1 scan=57649	144.261	Trypsin	B1	QELDNASGPYYHCASEPSDSSWHGTR	1336
32385:4	260	T.PDTS[+365.132][+231.074][+100.064]PKPHDAGIPITR.L	HexNAc(1)Hex(1) 231.0743 100.064	S[+100][+231][+365]	600.297	4	2398.17	2398.16	0	1.5	108	NRagged	558.53	551.97	2.2	8.99	6	>tr|A2WDN2|A2WDN2_9BURK Uncharacterized protein OS=Burkholderia dolosa AU0158 OX=350701 GN=AK34_4551 PE=4 SV=1	4051	Nsco_NS_434_20203020_B_dolsa_HILIC1.33447.33447.4	controllerType=0 controllerNumber=1 scan=33447	92.8031	Trypsin	B1	PDTSPKPHDAGIPITR	696
66395:5	997	R.YRGGLYDPDS[+568.212][+100.064]GHLHPLNYTLGLAR.A	HexNAc(2)Hex(1) 100.064	S[+100][+568]	671.533	5	3353.63	3353.63	0	1.7	175	Specific	558.77	558.77	14.92	11.44	4	>tr|A2W6V5|A2W6V5_9BURK FAD dependent oxidoreductase family protein OS=Burkholderia dolosa AU0158 OX=350701 GN=AK34_108 PE=4 SV=1	4254	Nsco_NS_434_20203020_B_dolsa_HILIC1.62456.62456.4	controllerType=0 controllerNumber=1 scan=62456	154.285	Trypsin	B1	YRGGLYDPDSGHLHPLNYTLGLAR	668
70055:3	504	K.RAAIAAAAS[+568.212]ELLPALTQPAAPPATDAQR.V	HexNAc(2)Hex(1)	S[+568]	1104.24	3	3310.7	3310.7	0	0.2	550	Specific	558.96	552.64	51.49	11.59	7	>tr|A0A0D5IS36|A0A0D5IS36_9BURK MMPL family protein OS=Burkholderia dolosa AU0158 OX=350701 GN=AK34_4980 PE=4 SV=1	5382	Nsco_NS_434_20203020_B_dolsa_HILIC3.60313.60313.3	controllerType=0 controllerNumber=1 scan=60313	159.712	Trypsin	B3	RAAIAAAASELLPALTQPAAPPATDAQR	568
56963:3	947	R.TATTAIFPSMIAAAS[+568.212]GAHAGDAAPAR.L	HexNAc(2)Hex(1)	S[+568]	999.146	3	2995.42	2995.42	0	1	74	Specific	559.02	507.58	9.45	11.36	6	>tr|A0A0D5J3X1|A0A0D5J3X1_9BURK FtsX-like permease family protein OS=Burkholderia dolosa AU0158 OX=350701 GN=AK34_830 PE=4 SV=1	1282	Nsco_NS_434_20203020_B_dolsa_HILIC2.50610.50610.3	controllerType=0 controllerNumber=1 scan=50610	137.86	Trypsin	B2	TATTAIFPSMIAAASGAHAGDAAPAR	568
21042:5	17	K.GVKPSKPATTTTSANTSGTTSAGTGSTSTAATAGTSATAPAAS[+162.053][+462.149]APEAATKPAK.S	Hex(1) 462.1486	S[+162][+462]	1075.52	5	5373.57	5373.57	0	-0.4	95	Specific	559.1	553.92	23.26	8.84	90	>tr|A0A0D5J0G4|A0A0D5J0G4_9BURK Helix-hairpin-helix motif family protein OS=Burkholderia dolosa AU0158 OX=350701 GN=AK34_1279 PE=4 SV=1	1241	Nsco_NS_434_20203020_B_dolsa_HILIC1.23641.23641.5	controllerType=0 controllerNumber=1 scan=23641	71.9583	Trypsin	B1	GVKPSKPATTTTSANTSGTTSAGTGSTSTAATAGTSATAPAASAPEAATKPAK	624
21660:5	34	K.GVKPSKPATTTTSANTSGTTS[+162.053][+462.149]AGTGSTSTAATAGTSATAPAASAPEAATKPAK.S	Hex(1) 462.1486	S[+162][+462]	1075.52	5	5373.56	5373.57	0	-1.5	95	Specific	559.19	559.19	0	10.22	60	>tr|A0A0D5J0G4|A0A0D5J0G4_9BURK Helix-hairpin-helix motif family protein OS=Burkholderia dolosa AU0158 OX=350701 GN=AK34_1279 PE=4 SV=1	1241	Nsco_NS_434_20203020_B_dolsa_HILIC3.21732.21732.5	controllerType=0 controllerNumber=1 scan=21732	69.0667	Trypsin	B3	GVKPSKPATTTTSANTSGTTSAGTGSTSTAATAGTSATAPAASAPEAATKPAK	624
41301:3	333	K.AADAGGSKPAAGAPAAPAAPAPVAVPAS[+365.132][+231.074]AVS[+568.212]GSAAQ.-	HexNAc(1)Hex(1) 231.0743,HexNAc(2)Hex(1)	S[+231][+365][+568]	1383.65	3	4148.95	4146.95	2	-1.2	149	CRagged	559.3	237.57	0	8.06	18	>tr|A0A0D5J0Z1|A0A0D5J0Z1_9BURK Outer membrane lipid asymmetry maintenance protein MlaD OS=Burkholderia dolosa AU0158 OX=350701 GN=mlaD PE=4 SV=1	1870	Nsco_NS_434_20203020_B_dolsa_HILIC1.40834.40834.3	controllerType=0 controllerNumber=1 scan=40834	108.423	Trypsin	B1	AADAGGSKPAAGAPAAPAAPAPVAVPASAVSGSAAQ	1164
67858:3	207	K.VGATLTVPALDANGSALAPASAGVAAS[+568.212]GGAALAQHGAS[+365.132][+231.074]APR.A	HexNAc(2)Hex(1),HexNAc(1)Hex(1) 231.0743	S[+231][+365][+568]	1587.76	3	4761.27	4761.3	0	-4.6	102	Specific	559.46	282.05	0	7.89	19	>tr|A0A0D5ISU6|A0A0D5ISU6_9BURK Putative fimV C-domain protein OS=Burkholderia dolosa AU0158 OX=350701 GN=AK34_4473 PE=4 SV=1	446	Nsco_NS_434_20203020_B_dolsa_HILIC3.58469.58469.3	controllerType=0 controllerNumber=1 scan=58469	155.631	Trypsin	B3	VGATLTVPALDANGSALAPASAGVAASGGAALAQHGASAPR	1164
21249:4	432	R.VHGADASGYGAQPAPVVHSGAPAAAAS[+568.212]SNAR.D	HexNAc(2)Hex(1)	S[+568]	853.903	4	3412.59	3412.59	0	0.5	63	Specific	559.87	559.87	2.4	12.28	5	>tr|A2WG53|A2WG53_9BURK Uncharacterized protein OS=Burkholderia dolosa AU0158 OX=350701 GN=AK34_3510 PE=4 SV=1	4620	Nsco_NS_434_20203020_B_dolsa_HILIC2.21630.21630.4	controllerType=0 controllerNumber=1 scan=21630	68.6128	Trypsin	B2	VHGADASGYGAQPAPVVHSGAPAAAASSNAR	568
33540:3	304	R.LNEHPQM[+15.995]PFAASAPS[+365.132][+231.074]QK.Y	HexNAc(1)Hex(1) 231.0743	M[+16], S[+231][+365]	822.373	3	2465.1	2465.1	0	0.8	43	Specific	560.23	510.34	7.67	10.81	13	>tr|A2WBT2|A2WBT2_9BURK Uncharacterized protein OS=Burkholderia dolosa AU0158 OX=350701 GN=AK34_2140 PE=4 SV=1	4084	Nsco_NS_434_20203020_B_dolsa_HILIC2.31363.31363.3	controllerType=0 controllerNumber=1 scan=31363	93.8758	Trypsin	B2	LNEHPQMPFAASAPSQK	596
01343:4	11	K.GSGAKPAS[+365.132][+231.074]APKPAS[+568.212]AAH.-	HexNAc(1)Hex(1) 231.0743,HexNAc(2)Hex(1)	S[+231][+365][+568]	668.058	4	2669.21	2669.2	0	2.1	498	CRagged	560.84	536.87	237.79	7.83	45	>tr|A0A0D5J2T6|A0A0D5J2T6_9BURK PDZ domain-containing protein OS=Burkholderia dolosa AU0158 OX=350701 GN=AK34_245 PE=3 SV=1	877	Nsco_NS_434_20203020_B_dolsa_HILIC1.4584.4584.4	controllerType=0 controllerNumber=1 scan=4584	26.5045	Trypsin	B1	GSGAKPASAPKPASAAH	1164
76773:4	76	R.TPVIVLASPYYAGLADSPNHDVDVELDGTPHAATAGAAS[+568.212]AR.I	HexNAc(2)Hex(1)	S[+568]	1165.56	4	4659.21	4658.23	1	-4.1	134	Specific	561.33	517.05	20.39	10.43	27	>tr|A0A0D5IU12|A0A0D5IU12_9BURK Xaa-Pro dipeptidyl-peptidase OS=Burkholderia dolosa AU0158 OX=350701 GN=AK34_3439 PE=3 SV=1	4921	Nsco_NS_434_20203020_B_dolsa_HILIC2.66275.66275.4	controllerType=0 controllerNumber=1 scan=66275	171.766	Trypsin	B2	TPVIVLASPYYAGLADSPNHDVDVELDGTPHAATAGAASAR	568
73895:5	9	D.MPS[+162.053][+462.149]QPGFNLGYLAYNVEHKPVDKLEVR.Q	Hex(1) 462.1486	S[+162][+462]	746.161	5	3726.78	3725.79	1	-4.6	292	NRagged	561.97	561.97	561.97	9.99	32	>tr|A2W6R4|A2W6R4_9BURK ABC-type dipeptide transport system periplasmic component OS=Burkholderia dolosa AU0158 OX=350701 GN=AK34_66 PE=4 SV=1	2484	Nsco_NS_434_20203020_B_dolsa_HILIC3.63401.63401.5	controllerType=0 controllerNumber=1 scan=63401	166.872	Trypsin	B3	MPSQPGFNLGYLAYNVEHKPVDKLEVR	624
01514:3	5	K.GSGAKPAS[+568.212]APKPAS[+365.132][+231.074]AAH.-	HexNAc(2)Hex(1),HexNAc(1)Hex(1) 231.0743	S[+231][+365][+568]	890.407	3	2669.21	2669.2	0	0.3	498	CRagged	563.09	448.48	0	10.92	46	>tr|A0A0D5J2T6|A0A0D5J2T6_9BURK PDZ domain-containing protein OS=Burkholderia dolosa AU0158 OX=350701 GN=AK34_245 PE=3 SV=1	877	Nsco_NS_434_20203020_B_dolsa_HILIC2.4380.4380.3	controllerType=0 controllerNumber=1 scan=4380	24.4209	Trypsin	B2	GSGAKPASAPKPASAAH	1164
60353:5	339	D.AEAVAAPPAS[+365.132][+231.074][+100.064]T[+568.212][+100.064]AGAS[+568.212][+100.064]SSPFPAALSDDDRPHFAVTR.E	HexNAc(1)Hex(1) 231.0743 100.064,HexNAc(2)Hex(1) 100.064,HexNAc(2)Hex(1) 100.064	S[+100]*2[+231][+365][+568], T[+100][+568]	1095.71	5	5474.51	5470.49	4	0.7	310	NRagged	563.78	563.78	0	7.99	11	>tr|A0A0D5J6V9|A0A0D5J6V9_9BURK Family finger-like domain protein OS=Burkholderia dolosa AU0158 OX=350701 GN=AK34_2542 PE=4 SV=1	1762	Nsco_NS_434_20203020_B_dolsa_HILIC2.53258.53258.5	controllerType=0 controllerNumber=1 scan=53258	143.477	Trypsin	B2	AEAVAAPPASTAGASSSPFPAALSDDDRPHFAVTR	2032
02925:4	5	K.GSGAKPAS[+162.053][+462.149]APKPAS[+365.132][+231.074]AAH.-	Hex(1) 462.1486,HexNAc(1)Hex(1) 231.0743	S[+162][+231][+365][+462]	682.055	4	2725.2	2725.19	0	1.1	498	CRagged	563.88	525.01	0	10.75	46	>tr|A0A0D5J2T6|A0A0D5J2T6_9BURK PDZ domain-containing protein OS=Burkholderia dolosa AU0158 OX=350701 GN=AK34_245 PE=3 SV=1	877	Nsco_NS_434_20203020_B_dolsa_HILIC2.5493.5493.4	controllerType=0 controllerNumber=1 scan=5493	27.2701	Trypsin	B2	GSGAKPASAPKPASAAH	1220
47538:3	333	K.AADAGGSKPAAGAPAAPAAPAPVAVPAS[+365.132][+231.074]AVSGSAAQ.-	HexNAc(1)Hex(1) 231.0743	S[+231][+365]	1193.58	3	3578.74	3578.73	0	0.7	149	CRagged	564.02	498	7.2	10.94	18	>tr|A0A0D5J0Z1|A0A0D5J0Z1_9BURK Outer membrane lipid asymmetry maintenance protein MlaD OS=Burkholderia dolosa AU0158 OX=350701 GN=mlaD PE=4 SV=1	1870	Nsco_NS_434_20203020_B_dolsa_HILIC1.46230.46230.3	controllerType=0 controllerNumber=1 scan=46230	120.123	Trypsin	B1	AADAGGSKPAAGAPAAPAAPAPVAVPASAVSGSAAQ	596
20080:5	17	K.GVKPSKPATTTTSANTSGTTSAGTGSTSTAATAGTSATAPAAS[+365.132][+231.074]APEAATKPAK.S	HexNAc(1)Hex(1) 231.0743	S[+231][+365]	1069.92	5	5345.57	5345.57	0	0.4	95	Specific	564.97	564.97	1.35	10.54	90	>tr|A0A0D5J0G4|A0A0D5J0G4_9BURK Helix-hairpin-helix motif family protein OS=Burkholderia dolosa AU0158 OX=350701 GN=AK34_1279 PE=4 SV=1	1241	Nsco_NS_434_20203020_B_dolsa_HILIC1.22757.22757.5	controllerType=0 controllerNumber=1 scan=22757	70.108	Trypsin	B1	GVKPSKPATTTTSANTSGTTSAGTGSTSTAATAGTSATAPAASAPEAATKPAK	596
51274:3	446	K.ASPPYAADKPIVVVSPPAAAAAPAS[+365.132][+231.074]SASAAR.-	HexNAc(1)Hex(1) 231.0743	S[+231][+365]	1153.25	3	3457.73	3457.72	0	2.3	291	Specific	565.76	565.76	2.4	11.68	7	>tr|A0A0D5IYA3|A0A0D5IYA3_9BURK PRC-barrel domain protein OS=Burkholderia dolosa AU0158 OX=350701 GN=AK34_802 PE=4 SV=1	1591	Nsco_NS_434_20203020_B_dolsa_HILIC2.45964.45964.3	controllerType=0 controllerNumber=1 scan=45964	128.284	Trypsin	B2	ASPPYAADKPIVVVSPPAAAAAPASSASAAR	596
45040:5	14	Q.QQAANASKPTSS[+568.212][+100.064]ATAAAAAKPPSANDANT[+568.212][+100.064]GYFLQVGAYKTEGDAEQQR.A	HexNAc(2)Hex(1) 100.064,HexNAc(2)Hex(1) 100.064	S[+100][+568], T[+100][+568]	1239.38	5	6192.87	6189.89	3	-4.4	181	NRagged	565.78	565.78	0	9.71	61	>tr|A0A0D5IXZ2|A0A0D5IXZ2_9BURK Sporulation related domain protein OS=Burkholderia dolosa AU0158 OX=350701 GN=AK34_187 PE=4 SV=1	2026	Nsco_NS_434_20203020_B_dolsa_HILIC1.44002.44002.5	controllerType=0 controllerNumber=1 scan=44002	115.283	Trypsin	B1	QQAANASKPTSSATAAAAAKPPSANDANTGYFLQVGAYKTEGDAEQQR	1336
45947:4	19	K.QQQQQQQAANAS[+568.212]KPTSSATAAAAAKPPSANDANTGYFLQVGAYK.T	HexNAc(2)Hex(1)	S[+568]	1262.6	4	5047.39	5047.4	0	-3.1	176	Specific	566	142.7	1.7	6.77	75	>tr|A0A0D5IXZ2|A0A0D5IXZ2_9BURK Sporulation related domain protein OS=Burkholderia dolosa AU0158 OX=350701 GN=AK34_187 PE=4 SV=1	2026	Nsco_NS_434_20203020_B_dolsa_HILIC3.41184.41184.4	controllerType=0 controllerNumber=1 scan=41184	117.838	Trypsin	B3	QQQQQQQAANASKPTSSATAAAAAKPPSANDANTGYFLQVGAYK	568
[truncated: 1,668 more rows]
