# Supplementary material for: Open Database Searching Enables the Identification and Comparison of Bacterial Glycoproteomes without Defining Glycan Compositions Prior to Searching
Source: Mol Cell Proteomics. 2020 Nov 25;19(9):1561–74. doi: 10.1074/mcp.TIR120.002100 (PMC8143609; doi:10.1074/mcp.TIR120.002100)
Supplement: Supplementary file 1 [file mmc1.zip › mmc1/160233_1_supp_538049_qb0k4n.xlsx]

## Sheet: Combined_Tryptic_glycopeptides_
Query #:z	Protein Rank	Peptide_identified	Glycans NHFAGNa	Modification Type(s)	Observed m/z	z	Observed (M+H)	Calc. mass (M+H)	Off-by-x error	Mass error (ppm)	Starting position	Cleavage	Score	Delta	Delta Mod	|Log Prob|	# of unique peptides	Protein Name	Protein DB number	Comment	Scan #	Scan Time	Enzyme	replicate	cleaned_peptides	Glycan_masses
25660:3	914	R.ATPDVIRPAS[+568.212]GPDDTQITK.R	HexNAc(2)Hex(1)	S[+568]	850.749	3	2550.23	2550.23	0	1.1	46	Specific	300.12	241.86	105.93	6.3	3	>BW23_RS07600 ref|WP_045564712.1|gi|780344132| hypothetical protein	4628	Nsco_NS_434_20203020_B_ubonensis_HILIC2.23746.23746.3	controllerType=0 controllerNumber=1 scan=23746	66.6683	Trypsin	B2	ATPDVIRPASGPDDTQITK	568
00077:3	324	K.GAS[+568.212]GTSGAHGAGAAAGASGAT[+568.212]GGHR.G	HexNAc(2)Hex(1),HexNAc(2)Hex(1)	S[+568], T[+568]	1044.12	3	3130.35	3130.34	0	1.3	416	Specific	300.25	97.57	29.96	5.07	15	>BW23_RS17635 ref|WP_045566392.1|gi|780347732| RND transporter MFP subunit	510	Nsco_NS_434_20203020_B_ubonensis_HILIC1.2406.2406.3	controllerType=0 controllerNumber=1 scan=2406	15.6435	Trypsin	B1	GASGTSGAHGAGAAAGASGATGGHR	1136
63990:3	76	T.SEAQGVVDDVAGAGAS[+162.053][+462.149]PVTGASEPGAPGAAAGGAGATANER.K	Hex(1) 462.1486	S[+162][+462]	1392.96	3	4176.86	4174.87	2	-2.9	38	NRagged	300.63	249.08	0	3.97	27	>BW23_RS18495 ref|WP_045566478.1|gi|780347945| glutamine amidotransferase	676	Nsco_NS_434_20203020_B_ubonensis_HILIC2.54956.54956.3	controllerType=0 controllerNumber=1 scan=54956	139.706	Trypsin	B2	SEAQGVVDDVAGAGASPVTGASEPGAPGAAAGGAGATANER	624
33686:3	139	K.GASAAQAAPKPTDNS[+162.053][+462.149]SGTFVFAR.P	Hex(1) 462.1486	S[+162][+462]	959.443	3	2876.31	2875.31	1	-0.5	66	Specific	300.65	300.65	0	7.51	22	>BW23_RS18790 ref|WP_045567835.1|gi|780351075| membrane protein	726	Nsco_NS_434_20203020_B_ubonensis_HILIC2.30399.30399.3	controllerType=0 controllerNumber=1 scan=30399	83.4443	Trypsin	B2	GASAAQAAPKPTDNSSGTFVFAR	624
51908:3	85	D.GNEPAQSAINNGYLT[+365.132][+231.074][+100.064]AQS[+568.212]QQR.L	HexNAc(1)Hex(1) 231.0743 100.064,HexNAc(2)Hex(1)	S[+568], T[+100][+231][+365]	1171.86	3	3513.57	3511.56	2	3.1	243	NRagged	300.67	300.67	0	4.7	40	>BW23_RS08755 ref|WP_045564868.1|gi|780344499| porin	4853	Nsco_NS_434_20203020_B_ubonensis_HILIC1.46162.46162.3	controllerType=0 controllerNumber=1 scan=46162	120.205	Trypsin	B1	GNEPAQSAINNGYLTAQSQQR	1264
41739:3	1	E.IAQVGS[+568.212][+100.064]IS[+365.132][+231.074][+100.064]ANSDSSIGDR.I	HexNAc(2)Hex(1) 100.064,HexNAc(1)Hex(1) 231.0743 100.064	S[+100]*2[+231][+365][+568]	1048.15	3	3142.43	3141.42	1	4.2	144	NRagged	300.69	300.69	1.2	4.25	51	>BW23_RS19350 ref|WP_042583284.1|gi|755808808| molecular chaperone GroEL	837	Nsco_NS_434_20203020_B_ubonensis_HILIC1.37874.37874.3	controllerType=0 controllerNumber=1 scan=37874	101.604	Trypsin	B1	IAQVGSISANSDSSIGDR	1364
48343:4	452	R.SDFAC[+57.021]AAAPAPAGASAVAGHDS[+568.212]AAGVAM[+15.995]PAAVDAAERER.V	HexNAc(2)Hex(1)	C[+57], M[+16], S[+568]	1063.99	4	4252.93	4250.91	2	2.4	655	Specific	300.8	208.02	4.8	7.8	10	>BW23_RS02655 ref|WP_045565318.1|gi|780345518| penicillin-binding protein	3669	Nsco_NS_434_20203020_B_ubonensis_HILIC2.42618.42618.4	controllerType=0 controllerNumber=1 scan=42618	112.434	Trypsin	B2	SDFACAAAPAPAGASAVAGHDSAAGVAMPAAVDAAERER	568
38672:3	56	Q.LAQAQGAAPAS[+568.212]AAAAS[+365.132][+231.074]S[+568.212][+100.064]AH.-	HexNAc(2)Hex(1),HexNAc(1)Hex(1) 231.0743,HexNAc(2)Hex(1) 100.064	S[+100][+231][+365][+568]*2	1162.51	3	3485.52	3483.51	2	0.2	378	Non	301.02	301.02	0	5.49	31	>BW23_RS26360 ref|WP_045567259.1|gi|780349753| hemolysin D	2193	Nsco_NS_434_20203020_B_ubonensis_HILIC2.34420.34420.3	controllerType=0 controllerNumber=1 scan=34420	93.15	Trypsin	B2	LAQAQGAAPASAAAASSAH	1832
11589:3	103	K.LQQWS[+365.132][+231.074][+100.064]QQGAS[+568.212][+100.064]ATKPASGQ.-	HexNAc(1)Hex(1) 231.0743 100.064,HexNAc(2)Hex(1) 100.064	S[+100]*2[+231][+365][+568]	1079.83	3	3237.46	3237.47	0	-1.1	116	CRagged	301.28	273.93	0	5.94	29	>BW23_RS17610 ref|WP_045567821.1|gi|780351035| hypothetical protein	505	Nsco_NS_434_20203020_B_ubonensis_HILIC2.12387.12387.3	controllerType=0 controllerNumber=1 scan=12387	38.6437	Trypsin	B2	LQQWSQQGASATKPASGQ	1364
11729:3	2	K.AAAAAGASAPAADASAPADAS[+568.212]S[+365.132][+231.074]AK.A	HexNAc(2)Hex(1),HexNAc(1)Hex(1) 231.0743	S[+231][+365][+568]	1046.13	3	3136.37	3135.36	1	2.8	159	Specific	301.41	272.43	0	6.69	155	>BW23_RS30650 ref|WP_045567700.1|gi|780350752| competence protein ComE	3018	Nsco_NS_434_20203020_B_ubonensis_HILIC2.12506.12506.3	controllerType=0 controllerNumber=1 scan=12506	38.9161	Trypsin	B2	AAAAAGASAPAADASAPADASSAK	1164
54551:3	651	R.QKPENEAAAVAAAAS[+365.132][+231.074]ATEPINAPVIGDASK.A	HexNAc(1)Hex(1) 231.0743	S[+231][+365]	1163.23	3	3487.69	3487.68	0	1.7	631	Specific	301.47	218.81	33.28	6.26	7	>BW23_RS23785 ref|WP_042586582.1|gi|755824940| penicillin-binding protein	1685	Nsco_NS_434_20203020_B_ubonensis_HILIC3.46924.46924.3	controllerType=0 controllerNumber=1 scan=46924	123.515	Trypsin	B3	QKPENEAAAVAAAASATEPINAPVIGDASK	596
58002:3	65	K.QAAATTAAASGASAGQAAAAPAAVVVPEAAS[+365.132][+231.074]AGAVADQDANAQAAR.A	HexNAc(1)Hex(1) 231.0743	S[+231][+365]	1539.74	3	4617.2	4615.19	2	0.9	137	Specific	301.48	301.48	9.6	7.09	30	>BW23_RS20365 ref|WP_045566678.1|gi|780348406| hypothetical protein	1034	Nsco_NS_434_20203020_B_ubonensis_HILIC2.50255.50255.3	controllerType=0 controllerNumber=1 scan=50255	129.353	Trypsin	B2	QAAATTAAASGASAGQAAAAPAAVVVPEAASAGAVADQDANAQAAR	596
66422:4	74	K.QVADARNGKLPEDAANT[+568.212]ADAAPAQAASAPEQAAS[+365.132][+231.074]GAAAPAAALSTIYFETGK.G	HexNAc(2)Hex(1),HexNAc(1)Hex(1) 231.0743	S[+231][+365], T[+568]	1541.72	4	6163.87	6161.87	2	-1.3	384	Specific	301.5	202.57	0	6.64	45	>BW23_RS25130 ref|WP_045567133.1|gi|780349462| cytochrome C oxidase	1952	Nsco_NS_434_20203020_B_ubonensis_HILIC1.57504.57504.4	controllerType=0 controllerNumber=1 scan=57504	146.105	Trypsin	B1	QVADARNGKLPEDAANTADAAPAQAASAPEQAASGAAAPAAALSTIYFETGK	1164
13097:3	143	R.KLQQWSQQGAS[+365.132][+231.074]ATKPASGQ.-	HexNAc(1)Hex(1) 231.0743	S[+231][+365]	866.746	3	2598.22	2597.22	1	0	115	CRagged	301.57	288.19	2.4	7.05	33	>BW23_RS17610 ref|WP_045567821.1|gi|780351035| hypothetical protein	505	Nsco_NS_434_20203020_B_ubonensis_HILIC3.13174.13174.3	controllerType=0 controllerNumber=1 scan=13174	40.0684	Trypsin	B3	KLQQWSQQGASATKPASGQ	596
76865:6	359	D.GDWPVKPS[+365.132][+231.074][+100.064]LPFIPGHEGVGVVAAVGAGVT[+365.132][+231.074][+100.064]HVR.E	HexNAc(1)Hex(1) 231.0743 100.064,HexNAc(1)Hex(1) 231.0743 100.064	S[+100][+231][+365], T[+100][+231][+365]	767.715	6	4601.25	4598.27	3	-5.5	51	NRagged	301.6	0.22	0.22	1.05	13	>BW23_RS09400 ref|WP_045564946.1|gi|780344671| alcohol dehydrogenase	4978	Nsco_NS_434_20203020_B_ubonensis_HILIC2.65129.65129.6	controllerType=0 controllerNumber=1 scan=65129	163.413	Trypsin	B2	GDWPVKPSLPFIPGHEGVGVVAAVGAGVTHVR	1392
47148:3	393	T.GGS[+162.053][+462.149]C[+57.021]GDDPYPGC[+57.021]S[+568.212]AAEGVFR.V	Hex(1) 462.1486,HexNAc(2)Hex(1)	C[+57]*2, S[+162][+462][+568]	1085.09	3	3253.26	3251.24	2	3.7	176	NRagged	301.66	301.66	1.2	4.85	8	>BW23_RS21190 ref|WP_045566750.1|gi|780348577| peptidase M1	1189	Nsco_NS_434_20203020_B_ubonensis_HILIC2.41640.41640.3	controllerType=0 controllerNumber=1 scan=41640	110.286	Trypsin	B2	GGSCGDDPYPGCSAAEGVFR	1192
02318:2	2	P.APAAS[+568.212]APEAASKPAK.T	HexNAc(2)Hex(1)	S[+568]	967.977	2	1934.95	1934.94	0	1.4	135	NRagged	302.02	110.21	83.42	2.23	155	>BW23_RS30650 ref|WP_045567700.1|gi|780350752| competence protein ComE	3018	Nsco_NS_434_20203020_B_ubonensis_HILIC2.4257.4257.2	controllerType=0 controllerNumber=1 scan=4257	21.5048	Trypsin	B2	APAASAPEAASKPAK	568
66818:4	284	R.GEAGGSSDSEALPKYDLPDDGAAAPAGAS[+568.212]GAAAPAPGSEAAGAPNPASAT[+568.212]NVPPMQVTPPAPGGLR.I	HexNAc(2)Hex(1),HexNAc(2)Hex(1)	S[+568], T[+568]	1786.83	4	7144.29	7141.28	3	-0.1	230	Specific	302.04	75.15	0	3.77	20	>BW23_RS21610 ref|WP_045566791.1|gi|780348673| ABC transporter	1269	Nsco_NS_434_20203020_B_ubonensis_HILIC1.57821.57821.4	controllerType=0 controllerNumber=1 scan=57821	146.904	Trypsin	B1	GEAGGSSDSEALPKYDLPDDGAAAPAGASGAAAPAPGSEAAGAPNPASATNVPPMQVTPPAPGGLR	1136
23619:3	1175	V.SSGNATPDTSTAAS[+568.212]DVQAETVDQRR.A	HexNAc(2)Hex(1)	S[+568]	1044.8	3	3132.4	3132.39	0	0.7	6	NRagged	302.04	232.15	63.28	4.58	2	>BW23_RS09545 ref|WP_045564966.1|gi|780344715| hypothetical protein	5007	Nsco_NS_434_20203020_B_ubonensis_HILIC1.23033.23033.3	controllerType=0 controllerNumber=1 scan=23033	65.4407	Trypsin	B1	SSGNATPDTSTAASDVQAETVDQRR	568
34428:3	75	K.VAPPPADTGAS[+568.212]QPQQFDPNRALQGK.T	HexNAc(2)Hex(1)	S[+568]	1053.51	3	3158.52	3158.51	0	1.5	50	Specific	302.21	243.76	62.42	6.92	21	>BW23_RS24760 ref|WP_045567095.1|gi|780349368| cell division protein	1878	Nsco_NS_434_20203020_B_ubonensis_HILIC3.30484.30484.3	controllerType=0 controllerNumber=1 scan=30484	83.7989	Trypsin	B3	VAPPPADTGASQPQQFDPNRALQGK	568
43634:4	264	K.ASPPYAADKPLVAVSPPPAPAPAS[+568.212]SAGATR.-	HexNAc(2)Hex(1)	S[+568]	846.425	4	3382.68	3382.69	0	-3.1	289	Specific	302.24	296.82	2.4	4.3	9	>BW23_RS27705 ref|WP_045567397.1|gi|780350110| photosystem reaction center subunit H	2457	Nsco_NS_434_20203020_B_ubonensis_HILIC3.37891.37891.2	controllerType=0 controllerNumber=1 scan=37891	102.02	Trypsin	B3	ASPPYAADKPLVAVSPPPAPAPASSAGATR	568
26759:5	2	T.GTTAPATKPAATPATTAPAT[+365.132][+231.074][+100.064]TGAAT[+568.212][+100.064]TTAPAPAAS[+365.132][+231.074][+100.064]APEAASKPAK.T	HexNAc(1)Hex(1) 231.0743 100.064,HexNAc(2)Hex(1) 100.064,HexNAc(1)Hex(1) 231.0743 100.064	S[+100][+231][+365], T[+100]*2[+231][+365][+568]	1196.58	5	5978.86	5976.85	2	1.4	106	NRagged	302.38	302.38	0	5.42	122	>BW23_RS30650 ref|WP_045567700.1|gi|780350752| competence protein ComE	3018	Nsco_NS_434_20203020_B_ubonensis_HILIC1.25612.25612.5	controllerType=0 controllerNumber=1 scan=25612	71.83	Trypsin	B1	GTTAPATKPAATPATTAPATTGAATTTAPAPAASAPEAASKPAK	2060
45810:8	1153	R.ERLIIGFNGASAKT[+162.053][+462.149]LLS[+162.053][+462.149]VVDPQTYAAHNIDIDDPEWIDAHAQNDQQISK.L	Hex(1) 462.1486,Hex(1) 462.1486	S[+162][+462], T[+162][+462]	834.394	8	6668.1	6666.11	2	-2.5	256	Specific	302.5	302.5	0	5.62	3	>BW23_RS21220 ref|WP_042582994.1|gi|755807829| type VI secretion protein	1195	Nsco_NS_434_20203020_B_ubonensis_HILIC1.41395.41395.4	controllerType=0 controllerNumber=1 scan=41395	109.815	Trypsin	B1	ERLIIGFNGASAKTLLSVVDPQTYAAHNIDIDDPEWIDAHAQNDQQISK	1248
59776:3	449	K.MTTPAVPTPAAPPVPAS[+568.212]AAAPAS[+365.132][+231.074]GAPGSAAAVPAVR.A	HexNAc(2)Hex(1),HexNAc(1)Hex(1) 231.0743	S[+231][+365][+568]	1448.37	3	4343.09	4342.09	1	-0.2	212	Specific	302.65	302.65	1.2	6.49	17	>BW23_RS17375 ref|WP_045566358.1|gi|780347646| hypothetical protein	458	Nsco_NS_434_20203020_B_ubonensis_HILIC1.52301.52301.3	controllerType=0 controllerNumber=1 scan=52301	134.066	Trypsin	B1	MTTPAVPTPAAPPVPASAAAPASGAPGSAAAVPAVR	1164
55593:3	651	R.QKPENEAAAVAAAAS[+365.132][+231.074]ATEPINAPVIGDASK.A	HexNAc(1)Hex(1) 231.0743	S[+231][+365]	1163.23	3	3487.69	3487.68	0	2.1	631	Specific	302.81	194.48	24.59	5.27	7	>BW23_RS23785 ref|WP_042586582.1|gi|755824940| penicillin-binding protein	1685	Nsco_NS_434_20203020_B_ubonensis_HILIC3.47726.47726.3	controllerType=0 controllerNumber=1 scan=47726	125.365	Trypsin	B3	QKPENEAAAVAAAASATEPINAPVIGDASK	596
04624:3	1	P.APAAS[+568.212]APEAAS[+162.053][+462.149]KPAK.T	HexNAc(2)Hex(1),Hex(1) 462.1486	S[+162][+462][+568]	853.722	3	2559.15	2559.15	0	2	135	NRagged	302.82	273.84	0	5.75	153	>BW23_RS30650 ref|WP_045567700.1|gi|780350752| competence protein ComE	3018	Nsco_NS_434_20203020_B_ubonensis_HILIC3.5871.5871.2	controllerType=0 controllerNumber=1 scan=5871	24.2843	Trypsin	B3	APAASAPEAASKPAK	1192
24494:3	1608	R.ATPDVIRPAS[+568.212]GPDDTQITK.R	HexNAc(2)Hex(1)	S[+568]	850.748	3	2550.23	2550.23	0	-0.2	46	Specific	303.03	226.83	104.01	4.6	3	>BW23_RS07600 ref|WP_045564712.1|gi|780344132| hypothetical protein	4628	Nsco_NS_434_20203020_B_ubonensis_HILIC1.23758.23758.3	controllerType=0 controllerNumber=1 scan=23758	67.2679	Trypsin	B1	ATPDVIRPASGPDDTQITK	568
28333:3	287	R.LNEHPQM[+15.995]PFAAS[+365.132][+231.074]APSK.K	HexNAc(1)Hex(1) 231.0743	M[+16], S[+231][+365]	779.686	3	2337.04	2337.04	0	-0.2	43	Specific	303.06	303.06	5.72	6.23	15	>BW23_RS18445 ref|WP_042583411.1|gi|755809248| hypothetical protein	666	Nsco_NS_434_20203020_B_ubonensis_HILIC1.26978.26978.3	controllerType=0 controllerNumber=1 scan=26978	75.3026	Trypsin	B1	LNEHPQMPFAASAPSK	596
12557:3	125	K.LQQWS[+365.132][+231.074][+100.064]QQGAS[+568.212][+100.064]ATKPASGQ.-	HexNAc(1)Hex(1) 231.0743 100.064,HexNAc(2)Hex(1) 100.064	S[+100]*2[+231][+365][+568]	1080.16	3	3238.46	3237.47	1	-4.3	116	CRagged	303.17	280	0	5.54	24	>BW23_RS17610 ref|WP_045567821.1|gi|780351035| hypothetical protein	505	Nsco_NS_434_20203020_B_ubonensis_HILIC1.13608.13608.3	controllerType=0 controllerNumber=1 scan=13608	42.0121	Trypsin	B1	LQQWSQQGASATKPASGQ	1364
35981:3	75	K.VAPPPADTGAS[+365.132][+231.074]QPQQFDPNRALQGK.T	HexNAc(1)Hex(1) 231.0743	S[+231][+365]	1062.84	3	3186.5	3186.51	0	-0.8	50	Specific	303.54	248.78	4.8	7.22	21	>BW23_RS24760 ref|WP_045567095.1|gi|780349368| cell division protein	1878	Nsco_NS_434_20203020_B_ubonensis_HILIC3.31701.31701.3	controllerType=0 controllerNumber=1 scan=31701	86.8991	Trypsin	B3	VAPPPADTGASQPQQFDPNRALQGK	596
27599:4	167	K.GASAAQAAPKPTDNSS[+365.132][+231.074]GTFVFARPGK.F	HexNAc(1)Hex(1) 231.0743	S[+231][+365]	783.376	4	3130.48	3129.49	1	-1.6	66	Specific	303.96	302.5	2.4	6.67	19	>BW23_RS18790 ref|WP_045567835.1|gi|780351075| membrane protein	726	Nsco_NS_434_20203020_B_ubonensis_HILIC1.26362.26362.2	controllerType=0 controllerNumber=1 scan=26362	73.736	Trypsin	B1	GASAAQAAPKPTDNSSGTFVFARPGK	596
14972:3	319	H.GGGSGFGGESGGS[+568.212]YGGGEEASGSGGGYGGGSGK.S	HexNAc(2)Hex(1)	S[+568]	1084.76	3	3252.28	3252.28	0	-1.6	587	NRagged	304.17	304.17	0	4.87	10	>sp|K1C9_HUMAN|(Common contaminant protein)	6068	Nsco_NS_434_20203020_B_ubonensis_HILIC3.14700.14700.3	controllerType=0 controllerNumber=1 scan=14700	43.8595	Trypsin	B3	GGGSGFGGESGGSYGGGEEASGSGGGYGGGSGK	568
20271:3	99	A.AREDAS[+365.132][+231.074]DVTFPHDDGSR.V	HexNAc(1)Hex(1) 231.0743	S[+231][+365]	824.35	3	2471.03	2471.03	0	0.4	12	NRagged	304.22	304.22	1.2	5.82	11	>BW23_RS06100 ref|WP_045564529.1|gi|780343726| (2Fe-2S)-binding protein	4336	Nsco_NS_434_20203020_B_ubonensis_HILIC3.18928.18928.3	controllerType=0 controllerNumber=1 scan=18928	54.4653	Trypsin	B3	AREDASDVTFPHDDGSR	596
66420:4	74	K.QVADARNGKLPEDAANTADAAPAQAAS[+365.132][+231.074]APEQAAS[+568.212]GAAAPAAALSTIYFETGK.G	HexNAc(1)Hex(1) 231.0743,HexNAc(2)Hex(1)	S[+231][+365][+568]	1541.72	4	6163.87	6161.87	2	-1.3	384	Specific	304.25	225.48	16.42	6.74	45	>BW23_RS25130 ref|WP_045567133.1|gi|780349462| cytochrome C oxidase	1952	Nsco_NS_434_20203020_B_ubonensis_HILIC1.57502.57502.4	controllerType=0 controllerNumber=1 scan=57502	146.094	Trypsin	B1	QVADARNGKLPEDAANTADAAPAQAASAPEQAASGAAAPAAALSTIYFETGK	1164
76148:4	115	S.SAAGSFSTGTAGTPPLPSGGLGGS[+568.212][+100.064]S[+162.053][+462.149]S[+365.132][+231.074][+100.064]SYGGGGSSQGGLGTGGLLGGEK.E	HexNAc(2)Hex(1) 100.064,Hex(1) 462.1486,HexNAc(1)Hex(1) 231.0743 100.064	S[+100]*2[+162][+231][+365][+462][+568]	1519.42	4	6074.65	6073.68	1	-5	314	NRagged	304.77	304.77	0	4.98	25	>BW23_RS23165 ref|WP_045566924.1|gi|780348991| type II secretion system protein GspD	1566	Nsco_NS_434_20203020_B_ubonensis_HILIC2.64552.64552.4	controllerType=0 controllerNumber=1 scan=64552	162.079	Trypsin	B2	SAAGSFSTGTAGTPPLPSGGLGGSSSSYGGGGSSQGGLGTGGLLGGEK	1988
25407:3	1600	V.SSGNATPDTSTAAS[+568.212]DVQAETVDQRR.A	HexNAc(2)Hex(1)	S[+568]	1044.8	3	3132.4	3132.39	0	1	6	NRagged	305	191	56.71	4.47	1	>BW23_RS09545 ref|WP_045564966.1|gi|780344715| hypothetical protein	5007	Nsco_NS_434_20203020_B_ubonensis_HILIC3.23105.23105.3	controllerType=0 controllerNumber=1 scan=23105	64.8633	Trypsin	B3	SSGNATPDTSTAASDVQAETVDQRR	568
68640:4	76	K.VFQYIKPQDAQALQAAAPAS[+365.132][+231.074]GASAAAADGATVGAVPDASVQATPLQSPAPISNSTNVHPGNPK.A	HexNAc(1)Hex(1) 231.0743	S[+231][+365]	1673.08	4	6689.29	6688.28	1	0.6	195	Specific	305.26	131.64	0	4.88	38	>BW23_RS22260 ref|WP_042586941.1|gi|755825634| BON domain protein	1389	Nsco_NS_434_20203020_B_ubonensis_HILIC3.57880.57880.4	controllerType=0 controllerNumber=1 scan=57880	149.707	Trypsin	B3	VFQYIKPQDAQALQAAAPASGASAAAADGATVGAVPDASVQATPLQSPAPISNSTNVHPGNPK	596
66281:5	162	K.VFQYIKPQDAQALQAAAPASGAS[+568.212]AAAADGATVGAVPDASVQATPLQSPAPISNSTNVHPGNPK.A	HexNAc(2)Hex(1)	S[+568]	1333.47	5	6663.31	6660.29	3	2.3	195	Specific	305.63	257.94	0	6.25	31	>BW23_RS22260 ref|WP_042586941.1|gi|755825634| BON domain protein	1389	Nsco_NS_434_20203020_B_ubonensis_HILIC1.57391.57391.5	controllerType=0 controllerNumber=1 scan=57391	145.81	Trypsin	B1	VFQYIKPQDAQALQAAAPASGASAAAADGATVGAVPDASVQATPLQSPAPISNSTNVHPGNPK	568
30245:3	56	K.TVAAQLAQAQGAAPAS[+568.212]AAAAS[+365.132][+231.074]SAH.-	HexNAc(2)Hex(1),HexNAc(1)Hex(1) 231.0743	S[+231][+365][+568]	1095.83	3	3285.49	3285.49	0	0.3	373	CRagged	305.89	268.68	9.22	6.95	31	>BW23_RS26360 ref|WP_045567259.1|gi|780349753| hemolysin D	2193	Nsco_NS_434_20203020_B_ubonensis_HILIC2.27588.27588.3	controllerType=0 controllerNumber=1 scan=27588	76.2953	Trypsin	B2	TVAAQLAQAQGAAPASAAAASSAH	1164
18638:3	287	R.LNEHPQMPFAAS[+568.212]APSKK.Y	HexNAc(2)Hex(1)	S[+568]	807.722	3	2421.15	2421.15	0	1.4	43	Specific	306.17	242.87	71.3	5.82	15	>BW23_RS18445 ref|WP_042583411.1|gi|755809248| hypothetical protein	666	Nsco_NS_434_20203020_B_ubonensis_HILIC1.18818.18818.3	controllerType=0 controllerNumber=1 scan=18818	54.9935	Trypsin	B1	LNEHPQMPFAASAPSKK	568
06517:3	75	K.AQQQAAKPTSS[+162.053][+462.149]TTVANNAGNAAK.A	Hex(1) 462.1486	S[+162][+462]	952.115	3	2854.33	2853.32	1	1.2	206	Specific	306.18	258.55	0	7.48	21	>BW23_RS24760 ref|WP_045567095.1|gi|780349368| cell division protein	1878	Nsco_NS_434_20203020_B_ubonensis_HILIC3.7434.7434.3	controllerType=0 controllerNumber=1 scan=7434	27.3437	Trypsin	B3	AQQQAAKPTSSTTVANNAGNAAK	624
74522:3	1	A.S[+568.212]VVVAAVAAGKGNYGYNAAT[+568.212]GEYVDMVEAGVVDPT[+162.053][+462.149]K.V	HexNAc(2)Hex(1),HexNAc(2)Hex(1),Hex(1) 462.1486	S[+568], T[+162][+462][+568]	1780.13	3	5338.37	5333.38	5	-5.7	463	NRagged	306.2	284.53	5.31	5.89	65	>BW23_RS19350 ref|WP_042583284.1|gi|755808808| molecular chaperone GroEL	837	Nsco_NS_434_20203020_B_ubonensis_HILIC2.63290.63290.3	controllerType=0 controllerNumber=1 scan=63290	159.23	Trypsin	B2	SVVVAAVAAGKGNYGYNAATGEYVDMVEAGVVDPTK	1760
67249:4	162	K.VFQYIKPQDAQALQAAAPASGAS[+568.212]AAAADGATVGAVPDASVQATPLQSPAPISNSTNVHPGNPK.A	HexNAc(2)Hex(1)	S[+568]	1666.07	4	6661.26	6660.29	1	-3.8	195	Specific	306.44	306.44	5.1	6.45	31	>BW23_RS22260 ref|WP_042586941.1|gi|755825634| BON domain protein	1389	Nsco_NS_434_20203020_B_ubonensis_HILIC1.58154.58154.4	controllerType=0 controllerNumber=1 scan=58154	147.698	Trypsin	B1	VFQYIKPQDAQALQAAAPASGASAAAADGATVGAVPDASVQATPLQSPAPISNSTNVHPGNPK	568
25161:5	1	K.ASKPAAATGTTAPATKPAATPATTAPATTGAATTT[+568.212][+100.064]APAPAAS[+568.212][+100.064]APEAAS[+568.212]K.P	HexNAc(2)Hex(1) 100.064,HexNAc(2)Hex(1) 100.064,HexNAc(2)Hex(1)	S[+100][+568]*2, T[+100][+568]	1246	5	6225.97	6221.98	4	-5	98	Specific	306.73	306.73	0.9	4	153	>BW23_RS30650 ref|WP_045567700.1|gi|780350752| competence protein ComE	3018	Nsco_NS_434_20203020_B_ubonensis_HILIC3.22887.22887.5	controllerType=0 controllerNumber=1 scan=22887	64.36	Trypsin	B3	ASKPAAATGTTAPATKPAATPATTAPATTGAATTTAPAPAASAPEAASK	1904
43640:3	1	E.IAQVGS[+568.212][+100.064]IS[+365.132][+231.074][+100.064]ANSDSSIGDR.I	HexNAc(2)Hex(1) 100.064,HexNAc(1)Hex(1) 231.0743 100.064	S[+100]*2[+231][+365][+568]	1047.81	3	3141.43	3141.42	0	3.2	144	NRagged	306.87	306.87	1.2	5.02	65	>BW23_RS19350 ref|WP_042583284.1|gi|755808808| molecular chaperone GroEL	837	Nsco_NS_434_20203020_B_ubonensis_HILIC2.38483.38483.3	controllerType=0 controllerNumber=1 scan=38483	102.733	Trypsin	B2	IAQVGSISANSDSSIGDR	1364
53628:3	57	D.GNEPAQSAINNGYLT[+568.212]AQS[+365.132][+231.074][+100.064]QQR.L	HexNAc(2)Hex(1),HexNAc(1)Hex(1) 231.0743 100.064	S[+100][+231][+365], T[+568]	1171.52	3	3512.55	3511.56	1	-3.4	243	NRagged	306.92	306.92	7.17	4.82	55	>BW23_RS08755 ref|WP_045564868.1|gi|780344499| porin	4853	Nsco_NS_434_20203020_B_ubonensis_HILIC2.46884.46884.3	controllerType=0 controllerNumber=1 scan=46884	121.846	Trypsin	B2	GNEPAQSAINNGYLTAQSQQR	1264
35259:3	68	K.VAPPPADTGAS[+365.132][+231.074]QPQQFDPNRALQGK.T	HexNAc(1)Hex(1) 231.0743	S[+231][+365]	1063.51	3	3188.52	3186.51	2	0.7	50	Specific	307.05	61.57	4.8	5.9	22	>BW23_RS24760 ref|WP_045567095.1|gi|780349368| cell division protein	1878	Nsco_NS_434_20203020_B_ubonensis_HILIC2.31644.31644.3	controllerType=0 controllerNumber=1 scan=31644	86.4477	Trypsin	B2	VAPPPADTGASQPQQFDPNRALQGK	596
58722:3	116	R.GAS[+568.212]AATAASPAAAAASSDT[+568.212]SAAPSGPVTFAWPAR.G	HexNAc(2)Hex(1),HexNAc(2)Hex(1)	S[+568], T[+568]	1394.31	3	4180.9	4180.89	0	2.6	151	Specific	307.11	142.94	28.55	5.51	31	>BW23_RS30735 ref|WP_045567708.1|gi|780350773| peptidase	3035	Nsco_NS_434_20203020_B_ubonensis_HILIC1.51498.51498.3	controllerType=0 controllerNumber=1 scan=51498	132.239	Trypsin	B1	GASAATAASPAAAAASSDTSAAPSGPVTFAWPAR	1136
20753:3	2132	R.AAASAAAAASSVAGS[+568.212]T[+568.212]TQAASR.V	HexNAc(2)Hex(1),HexNAc(2)Hex(1)	S[+568], T[+568]	1005.45	3	3014.35	3014.35	0	-1.8	78	Specific	307.17	261.44	0.34	5	4	>BW23_RS07970 ref|WP_045564761.1|gi|780344243| hypothetical protein	4701	Nsco_NS_434_20203020_B_ubonensis_HILIC2.19811.19811.3	controllerType=0 controllerNumber=1 scan=19811	56.8499	Trypsin	B2	AAASAAAAASSVAGSTTQAASR	1136
37963:3	96	K.AAPAS[+365.132][+231.074]AVAPQVAHAAS[+568.212]APQPATIVNDDAASR.T	HexNAc(1)Hex(1) 231.0743,HexNAc(2)Hex(1)	S[+231][+365][+568]	1363.97	3	4089.9	4089.9	0	1	99	Specific	307.17	213.39	19.42	6.2	33	>BW23_RS21205 ref|WP_045566753.1|gi|780348584| Tail fiber protein	1192	Nsco_NS_434_20203020_B_ubonensis_HILIC3.33307.33307.3	controllerType=0 controllerNumber=1 scan=33307	90.8418	Trypsin	B3	AAPASAVAPQVAHAASAPQPATIVNDDAASR	1164
27239:3	379	R.LNEHPQMPFAAS[+568.212]APSK.K	HexNAc(2)Hex(1)	S[+568]	765.024	3	2293.06	2293.05	0	1.6	43	Specific	307.49	224.57	62.58	4.78	12	>BW23_RS18445 ref|WP_042583411.1|gi|755809248| hypothetical protein	666	Nsco_NS_434_20203020_B_ubonensis_HILIC2.24996.24996.3	controllerType=0 controllerNumber=1 scan=24996	69.7734	Trypsin	B2	LNEHPQMPFAASAPSK	568
03056:3	2081	R.RQGHAS[+568.212]AVAAPGA.-	HexNAc(2)Hex(1)	S[+568]	587.615	3	1760.83	1760.83	0	1.1	67	CRagged	307.59	182.44	182.44	3.94	2	>BW23_RS20230 ref|WP_042583118.1|gi|755808278| hypothetical protein	1007	Nsco_NS_434_20203020_B_ubonensis_HILIC3.4628.4628.3	controllerType=0 controllerNumber=1 scan=4628	21.7608	Trypsin	B3	RQGHASAVAAPGA	568
14070:3	1	K.AAAAAGASAPAADASAPADAS[+568.212]S[+365.132][+231.074]AK.A	HexNAc(2)Hex(1),HexNAc(1)Hex(1) 231.0743	S[+231][+365][+568]	1045.79	3	3135.36	3135.36	0	0.4	159	Specific	307.6	307.6	0	6.8	153	>BW23_RS30650 ref|WP_045567700.1|gi|780350752| competence protein ComE	3018	Nsco_NS_434_20203020_B_ubonensis_HILIC3.13991.13991.3	controllerType=0 controllerNumber=1 scan=13991	42.0434	Trypsin	B3	AAAAAGASAPAADASAPADASSAK	1164
30070:3	827	A.GDTGSAAAPGS[+365.132][+231.074]APSATPAPSANPSATAEPAQPTGAAASAK.A	HexNAc(1)Hex(1) 231.0743	S[+231][+365]	1353.95	3	4059.85	4057.85	2	-1.3	31	NRagged	307.63	307.63	23.02	4.86	9	>BW23_RS23840 ref|WP_045567909.1|gi|780351239| peptidase M48	1696	Nsco_NS_434_20203020_B_ubonensis_HILIC1.28336.28336.3	controllerType=0 controllerNumber=1 scan=28336	78.5772	Trypsin	B1	GDTGSAAAPGSAPSATPAPSANPSATAEPAQPTGAAASAK	596
29180:4	139	K.GASAAQAAPKPTDNS[+162.053][+462.149]SGTFVFARPGK.F	Hex(1) 462.1486	S[+162][+462]	790.126	4	3157.48	3157.48	0	0.5	66	Specific	307.66	242.03	1.2	7.61	22	>BW23_RS18790 ref|WP_045567835.1|gi|780351075| membrane protein	726	Nsco_NS_434_20203020_B_ubonensis_HILIC2.26682.26682.4	controllerType=0 controllerNumber=1 scan=26682	74.0383	Trypsin	B2	GASAAQAAPKPTDNSSGTFVFARPGK	624
56261:3	213	R.DTSKGETAPAAAS[+568.212]AVAAVAVAQQASAPAAASAST[+568.212]VVK.A	HexNAc(2)Hex(1),HexNAc(2)Hex(1)	S[+568], T[+568]	1488.39	3	4463.16	4462.15	1	1.3	822	Specific	307.92	271.23	87.9	8.54	30	>BW23_RS02960 ref|WP_045564102.1|gi|780342757| AsmA family protein	3730	Nsco_NS_434_20203020_B_ubonensis_HILIC2.48919.48919.3	controllerType=0 controllerNumber=1 scan=48919	126.272	Trypsin	B2	DTSKGETAPAAASAVAAVAVAQQASAPAAASASTVVK	1136
02773:3	51	K.AQQQAAKPTS[+568.212]STTVANNAGNAAK.A	HexNAc(2)Hex(1)	S[+568]	933.445	3	2798.32	2797.33	1	-5.4	206	Specific	308.18	157.83	12.51	4.47	25	>BW23_RS24760 ref|WP_045567095.1|gi|780349368| cell division protein	1878	Nsco_NS_434_20203020_B_ubonensis_HILIC1.4691.4691.3	controllerType=0 controllerNumber=1 scan=4691	22.3181	Trypsin	B1	AQQQAAKPTSSTTVANNAGNAAK	568
40578:4	820	A.AQPTPPAQASAPIVGGDRDAHGC[+57.021]IGS[+568.212]AGYAWC[+57.021]EQTR.Q	HexNAc(2)Hex(1)	C[+57]*2, S[+568]	1081.49	4	4322.95	4320.94	2	1.3	23	NRagged	308.28	308.28	10.8	7.45	5	>BW23_RS04315 ref|WP_045564274.1|gi|780343163| hypothetical protein	3992	Nsco_NS_434_20203020_B_ubonensis_HILIC2.35941.35941.4	controllerType=0 controllerNumber=1 scan=35941	96.8633	Trypsin	B2	AQPTPPAQASAPIVGGDRDAHGCIGSAGYAWCEQTR	568
10982:2	2	K.AAAAAGASAPAADAS[+568.212]APADASSAK.A	HexNAc(2)Hex(1)	S[+568]	1270.08	2	2539.16	2539.15	0	2.6	159	Specific	308.62	200.61	4.8	7.31	155	>BW23_RS30650 ref|WP_045567700.1|gi|780350752| competence protein ComE	3018	Nsco_NS_434_20203020_B_ubonensis_HILIC2.11901.11901.2	controllerType=0 controllerNumber=1 scan=11901	37.5443	Trypsin	B2	AAAAAGASAPAADASAPADASSAK	568
10548:3	103	K.HATQAIDQVTS[+568.212]AAK.A	HexNAc(2)Hex(1)	S[+568]	670.325	3	2008.96	2008.96	0	2	51	Specific	308.86	183.9	18.07	4.61	29	>BW23_RS17610 ref|WP_045567821.1|gi|780351035| hypothetical protein	505	Nsco_NS_434_20203020_B_ubonensis_HILIC2.11555.11555.3	controllerType=0 controllerNumber=1 scan=11555	36.7877	Trypsin	B2	HATQAIDQVTSAAK	568
75514:4	74	A.ANTADAAPAQAASAPEQAAS[+365.132][+231.074][+100.064]GAAAPAAALS[+568.212][+100.064]T[+365.132][+231.074][+100.064]IYFETGK.G	HexNAc(1)Hex(1) 231.0743 100.064,HexNAc(2)Hex(1) 100.064,HexNAc(1)Hex(1) 231.0743 100.064	S[+100]*2[+231][+365][+568], T[+100][+231][+365]	1399.64	4	5595.53	5593.54	2	-1.6	398	NRagged	308.96	23.66	0	2.34	45	>BW23_RS25130 ref|WP_045567133.1|gi|780349462| cytochrome C oxidase	1952	Nsco_NS_434_20203020_B_ubonensis_HILIC1.64617.64617.4	controllerType=0 controllerNumber=1 scan=64617	163.52	Trypsin	B1	ANTADAAPAQAASAPEQAASGAAAPAAALSTIYFETGK	2060
28242:4	128	K.GAS[+162.053][+462.149]AAQAAPKPTDNSSGTFVFARPGK.F	Hex(1) 462.1486	S[+162][+462]	790.378	4	3158.49	3157.48	1	1.2	66	Specific	308.99	308.99	308.99	5.95	22	>BW23_RS18790 ref|WP_045567835.1|gi|780351075| membrane protein	726	Nsco_NS_434_20203020_B_ubonensis_HILIC3.25416.25416.4	controllerType=0 controllerNumber=1 scan=25416	70.8211	Trypsin	B3	GASAAQAAPKPTDNSSGTFVFARPGK	624
63443:4	152	A.SPAAAAASSDTSAAPS[+162.053][+462.149]GPVT[+365.132][+231.074]FAWPAR.G	Hex(1) 462.1486,HexNAc(1)Hex(1) 231.0743	S[+162][+462], T[+231][+365]	917.155	4	3665.6	3664.59	1	0.6	159	NRagged	309.08	309.08	4.22	3.93	36	>BW23_RS30735 ref|WP_045567708.1|gi|780350773| peptidase	3035	Nsco_NS_434_20203020_B_ubonensis_HILIC2.54531.54531.4	controllerType=0 controllerNumber=1 scan=54531	138.787	Trypsin	B2	SPAAAAASSDTSAAPSGPVTFAWPAR	1220
41944:4	617	-.MTLSGNIREDDWS[+568.212]VEVETRPDAAGSGFR.C	HexNAc(2)Hex(1)	S[+568]	917.171	4	3665.66	3663.66	2	-0.9	1	NRagged	309.08	193.25	6	4.89	7	>BW23_RS09125 ref|WP_045564920.1|gi|780344610| UDP-glucose 4-epimerase	4924	Nsco_NS_434_20203020_B_ubonensis_HILIC2.37059.37059.3	controllerType=0 controllerNumber=1 scan=37059	99.3856	Trypsin	B2	MTLSGNIREDDWSVEVETRPDAAGSGFR	568
45066:4	300	E.FES[+365.132][+231.074]RDADADGGDDEREGS[+568.212]AEAS[+568.212][+100.064]PELDDFR.A	HexNAc(1)Hex(1) 231.0743,HexNAc(2)Hex(1),HexNAc(2)Hex(1) 100.064	S[+100][+231][+365][+568]*2	1249.01	4	4993.02	4991	2	2.8	44	NRagged	309.25	309.25	1.2	6.84	10	>BW23_RS30740 ref|WP_042584159.1|gi|755811835| RNA polymerase sigma factor RpoS	3036	Nsco_NS_434_20203020_B_ubonensis_HILIC2.39925.39925.4	controllerType=0 controllerNumber=1 scan=39925	106.504	Trypsin	B2	FESRDADADGGDDEREGSAEASPELDDFR	1832
24373:3	745	R.AEAPHTES[+568.212]DAAAASAPAASSLPADAAK.S	HexNAc(2)Hex(1)	S[+568]	1016.14	3	3046.39	3046.39	0	1.7	411	Specific	309.3	285.41	19.38	7.77	7	>BW23_RS21405 ref|WP_045566775.1|gi|780348635| peptidoglycan-binding protein LysM	1229	Nsco_NS_434_20203020_B_ubonensis_HILIC2.22713.22713.4	controllerType=0 controllerNumber=1 scan=22713	64.0627	Trypsin	B2	AEAPHTESDAAAASAPAASSLPADAAK	568
22169:5	2	K.ASKPAAATGTTAPATKPAATPATTAPATTGAATTTAPAPAASAPEAAS[+568.212]KPAK.T	HexNAc(2)Hex(1)	S[+568]	1037.33	5	5182.63	5181.62	1	1.8	98	Specific	309.47	309.47	5.6	7.55	122	>BW23_RS30650 ref|WP_045567700.1|gi|780350752| competence protein ComE	3018	Nsco_NS_434_20203020_B_ubonensis_HILIC1.21897.21897.5	controllerType=0 controllerNumber=1 scan=21897	62.6458	Trypsin	B1	ASKPAAATGTTAPATKPAATPATTAPATTGAATTTAPAPAASAPEAASKPAK	568
12610:3	1080	A.APVPAS[+568.212]TTHDFDAR.Q	HexNAc(2)Hex(1)	S[+568]	684.98	3	2052.93	2052.92	0	1	50	NRagged	309.54	200.28	31.88	4.07	8	>BW23_RS30855 ref|WP_045567717.1|gi|780350797| hypothetical protein	3059	Nsco_NS_434_20203020_B_ubonensis_HILIC2.13255.13255.3	controllerType=0 controllerNumber=1 scan=13255	40.7309	Trypsin	B2	APVPASTTHDFDAR	568
02310:3	1	P.APAAS[+365.132][+231.074]APEAAS[+568.212]KPAK.T	HexNAc(1)Hex(1) 231.0743,HexNAc(2)Hex(1)	S[+231][+365][+568]	844.388	3	2531.15	2531.15	0	-1	135	NRagged	309.57	267.61	0	5.06	153	>BW23_RS30650 ref|WP_045567700.1|gi|780350752| competence protein ComE	3018	Nsco_NS_434_20203020_B_ubonensis_HILIC3.4043.4043.3	controllerType=0 controllerNumber=1 scan=4043	20.5153	Trypsin	B3	APAASAPEAASKPAK	1164
21784:5	2	K.ASKPAAATGTTAPATKPAAT[+365.132][+231.074]PATTAPATTGAATTTAPAPAAS[+568.212]APEAASKPAK.T	HexNAc(1)Hex(1) 231.0743,HexNAc(2)Hex(1)	S[+568], T[+231][+365]	1156.77	5	5779.83	5777.82	2	-0.4	98	Specific	309.75	309.75	0	6.92	122	>BW23_RS30650 ref|WP_045567700.1|gi|780350752| competence protein ComE	3018	Nsco_NS_434_20203020_B_ubonensis_HILIC1.21555.21555.5	controllerType=0 controllerNumber=1 scan=21555	61.7425	Trypsin	B1	ASKPAAATGTTAPATKPAATPATTAPATTGAATTTAPAPAASAPEAASKPAK	1164
69990:3	480	F.GPVKNPWDT[+365.132][+231.074][+100.064]NAVPGGS[+365.132][+231.074]S[+568.212]GGSSAAVAAR.L	HexNAc(1)Hex(1) 231.0743 100.064,HexNAc(1)Hex(1) 231.0743,HexNAc(2)Hex(1)	S[+231][+365][+568], T[+100][+231][+365]	1458.32	3	4372.94	4370.93	2	1.6	135	NRagged	309.75	309.75	0	5.54	12	>BW23_RS23810 ref|WP_045566995.1|gi|780349146| glutamyl-tRNA amidotransferase	1690	Nsco_NS_434_20203020_B_ubonensis_HILIC2.59696.59696.3	controllerType=0 controllerNumber=1 scan=59696	150.878	Trypsin	B2	GPVKNPWDTNAVPGGSSGGSSAAVAAR	1860
37047:3	64	K.AAPAS[+568.212]AVAPQVAHAAS[+365.132][+231.074]APQPATIVNDDAASR.T	HexNAc(2)Hex(1),HexNAc(1)Hex(1) 231.0743	S[+231][+365][+568]	1363.97	3	4089.9	4089.9	0	0	99	Specific	309.76	242.94	44.33	5.41	29	>BW23_RS21205 ref|WP_045566753.1|gi|780348584| Tail fiber protein	1192	Nsco_NS_434_20203020_B_ubonensis_HILIC1.34102.34102.3	controllerType=0 controllerNumber=1 scan=34102	92.7578	Trypsin	B1	AAPASAVAPQVAHAASAPQPATIVNDDAASR	1164
69004:6	296	L.VT[+162.053][+462.149]INS[+365.132][+231.074]GTEEQSAQLGAIMHVGQPEYFAGHAAGEK.A	Hex(1) 462.1486,HexNAc(1)Hex(1) 231.0743	S[+231][+365], T[+162][+462]	792.859	6	4752.12	4748.09	4	1.7	120	NRagged	309.86	12.41	0	2.27	8	>BW23_RS16555 ref|WP_042583759.1|gi|755810441| sugar ABC transporter substrate-binding protein	300	Nsco_NS_434_20203020_B_ubonensis_HILIC1.59513.59513.5	controllerType=0 controllerNumber=1 scan=59513	151.148	Trypsin	B1	VTINSGTEEQSAQLGAIMHVGQPEYFAGHAAGEK	1220
17125:4	86	H.FGRKAVPAGGGGGS[+365.132][+231.074][+100.064]APT[+365.132][+231.074][+100.064]R.E	HexNAc(1)Hex(1) 231.0743 100.064,HexNAc(1)Hex(1) 231.0743 100.064	S[+100][+231][+365], T[+100][+231][+365]	759.857	4	3036.41	3035.42	1	-4.9	1282	NRagged	309.9	298.7	298.7	6.46	42	>BW23_RS10275 ref|WP_045565072.1|gi|780344956| alpha-2-macroglobulin	5150	Nsco_NS_434_20203020_B_ubonensis_HILIC2.16926.16926.4	controllerType=0 controllerNumber=1 scan=16926	49.6448	Trypsin	B2	FGRKAVPAGGGGGSAPTR	1392
65655:3	789	K.RASIAAAAS[+568.212]ELLPALTQPAAPPATDAQR.V	HexNAc(2)Hex(1)	S[+568]	1109.91	3	3327.71	3326.7	1	2.9	550	Specific	309.96	295.73	2.4	7.44	3	>BW23_RS03500 ref|WP_045564169.1|gi|780342911| RND transporter	3835	Nsco_NS_434_20203020_B_ubonensis_HILIC2.56275.56275.3	controllerType=0 controllerNumber=1 scan=56275	142.687	Trypsin	B2	RASIAAAASELLPALTQPAAPPATDAQR	568
65629:4	76	K.VFQYIKPQDAQALQAAAPASGAS[+568.212]AAAADGATVGAVPDASVQATPLQSPAPISNSTNVHPGNPK.A	HexNAc(2)Hex(1)	S[+568]	1666.58	4	6663.31	6660.29	3	1.6	195	Specific	310.03	301.48	5.1	7.8	38	>BW23_RS22260 ref|WP_042586941.1|gi|755825634| BON domain protein	1389	Nsco_NS_434_20203020_B_ubonensis_HILIC3.55516.55516.4	controllerType=0 controllerNumber=1 scan=55516	143.609	Trypsin	B3	VFQYIKPQDAQALQAAAPASGASAAAADGATVGAVPDASVQATPLQSPAPISNSTNVHPGNPK	568
12491:3	125	K.LQQWS[+568.212][+100.064]QQGAS[+365.132][+231.074][+100.064]ATKPASGQ.-	HexNAc(2)Hex(1) 100.064,HexNAc(1)Hex(1) 231.0743 100.064	S[+100]*2[+231][+365][+568]	1079.82	3	3237.45	3237.47	0	-3.7	116	CRagged	310.18	288.37	0	5.35	24	>BW23_RS17610 ref|WP_045567821.1|gi|780351035| hypothetical protein	505	Nsco_NS_434_20203020_B_ubonensis_HILIC1.13551.13551.3	controllerType=0 controllerNumber=1 scan=13551	41.8722	Trypsin	B1	LQQWSQQGASATKPASGQ	1364
25781:3	167	K.GAS[+365.132][+231.074]AAQAAPKPTDNSSGTFVFARPGK.F	HexNAc(1)Hex(1) 231.0743	S[+231][+365]	1043.84	3	3129.49	3129.49	0	1.5	66	Specific	310.46	296.4	129.78	6.33	19	>BW23_RS18790 ref|WP_045567835.1|gi|780351075| membrane protein	726	Nsco_NS_434_20203020_B_ubonensis_HILIC1.24815.24815.3	controllerType=0 controllerNumber=1 scan=24815	69.941	Trypsin	B1	GASAAQAAPKPTDNSSGTFVFARPGK	596
28480:4	2	K.PAAATGTTAPATKPAATPATTAPATTGAATTTAPAPAAS[+365.132][+231.074]APEAASKPAK.T	HexNAc(1)Hex(1) 231.0743	S[+231][+365]	1232.37	4	4926.46	4923.45	3	0.2	101	Specific	310.48	274.54	4.27	6.59	155	>BW23_RS30650 ref|WP_045567700.1|gi|780350752| competence protein ComE	3018	Nsco_NS_434_20203020_B_ubonensis_HILIC2.26124.26124.4	controllerType=0 controllerNumber=1 scan=26124	72.7042	Trypsin	B2	PAAATGTTAPATKPAATPATTAPATTGAATTTAPAPAASAPEAASKPAK	596
26873:4	1	T.GTTAPATKPAATPATTAPAT[+365.132][+231.074][+100.064]TGAATT[+568.212][+100.064]TAPAPAAS[+568.212][+100.064]APEAASKPAK.T	HexNAc(1)Hex(1) 231.0743 100.064,HexNAc(2)Hex(1) 100.064,HexNAc(2)Hex(1) 100.064	S[+100][+568], T[+100]*2[+231][+365][+568]	1488.72	4	5951.87	5948.85	3	1.1	106	NRagged	310.59	310.59	0	6.86	153	>BW23_RS30650 ref|WP_045567700.1|gi|780350752| competence protein ComE	3018	Nsco_NS_434_20203020_B_ubonensis_HILIC3.24289.24289.4	controllerType=0 controllerNumber=1 scan=24289	67.8947	Trypsin	B3	GTTAPATKPAATPATTAPATTGAATTTAPAPAASAPEAASKPAK	2032
34031:3	56	K.TVAAQLAQAQGAAPASAAAAS[+162.053][+462.149]S[+568.212]AH.-	Hex(1) 462.1486,HexNAc(2)Hex(1)	S[+162][+462][+568]	1105.17	3	3313.48	3313.48	0	0.8	373	CRagged	310.74	209.5	0	7.07	31	>BW23_RS26360 ref|WP_045567259.1|gi|780349753| hemolysin D	2193	Nsco_NS_434_20203020_B_ubonensis_HILIC2.30675.30675.3	controllerType=0 controllerNumber=1 scan=30675	84.1459	Trypsin	B2	TVAAQLAQAQGAAPASAAAASSAH	1192
00883:4	481	K.GAS[+365.132][+231.074]GTSGAHGAGAAAGAS[+568.212]GATGGHR.G	HexNAc(1)Hex(1) 231.0743,HexNAc(2)Hex(1)	S[+231][+365][+568]	790.592	4	3159.35	3158.34	1	2	416	Specific	310.8	268.39	37.37	5.88	11	>BW23_RS17635 ref|WP_045566392.1|gi|780347732| RND transporter MFP subunit	510	Nsco_NS_434_20203020_B_ubonensis_HILIC3.3017.3017.4	controllerType=0 controllerNumber=1 scan=3017	17.9165	Trypsin	B3	GASGTSGAHGAGAAAGASGATGGHR	1164
52207:3	15	E.SASS[+568.212]RPLGGT[+365.132][+231.074][+100.064]EQGAQALAPQATFADYK.V	HexNAc(2)Hex(1),HexNAc(1)Hex(1) 231.0743 100.064	S[+568], T[+100][+231][+365]	1330.29	3	3988.85	3986.83	2	3.6	13	NRagged	311.43	311.43	2.4	5.05	49	>BW23_RS20640 ref|WP_045566705.1|gi|780348470| ribonucleotide-diphosphate reductase subunit alpha	1088	Nsco_NS_434_20203020_B_ubonensis_HILIC2.45793.45793.3	controllerType=0 controllerNumber=1 scan=45793	119.511	Trypsin	B2	SASSRPLGGTEQGAQALAPQATFADYK	1264
67103:4	76	K.VFQYIKPQDAQALQAAAPAS[+568.212]GASAAAADGATVGAVPDASVQATPLQSPAPISNSTNVHPGNPK.A	HexNAc(2)Hex(1)	S[+568]	1666.08	4	6661.29	6660.29	1	-0.6	195	Specific	311.78	130.37	0	5.94	38	>BW23_RS22260 ref|WP_042586941.1|gi|755825634| BON domain protein	1389	Nsco_NS_434_20203020_B_ubonensis_HILIC3.56686.56686.4	controllerType=0 controllerNumber=1 scan=56686	146.624	Trypsin	B3	VFQYIKPQDAQALQAAAPASGASAAAADGATVGAVPDASVQATPLQSPAPISNSTNVHPGNPK	568
68196:4	162	K.VFQYIKPQDAQALQAAAPASGAS[+365.132][+231.074]AAAADGATVGAVPDASVQATPLQSPAPISNSTNVHPGNPK.A	HexNAc(1)Hex(1) 231.0743	S[+231][+365]	1672.83	4	6688.28	6688.28	0	0.4	195	Specific	311.97	311.97	5.1	7.77	32	>BW23_RS22260 ref|WP_042586941.1|gi|755825634| BON domain protein	1389	Nsco_NS_434_20203020_B_ubonensis_HILIC2.58273.58273.4	controllerType=0 controllerNumber=1 scan=58273	147.461	Trypsin	B2	VFQYIKPQDAQALQAAAPASGASAAAADGATVGAVPDASVQATPLQSPAPISNSTNVHPGNPK	596
30765:2	59	T.VAAQLAQAQGAAPAS[+365.132][+231.074][+100.064]AAAAS[+568.212]SAH.-	HexNAc(1)Hex(1) 231.0743 100.064,HexNAc(2)Hex(1)	S[+100][+231][+365][+568]	1642.75	2	3284.49	3284.5	0	-4.6	374	Non	312.83	283.06	0	5.85	32	>BW23_RS26360 ref|WP_045567259.1|gi|780349753| hemolysin D	2193	Nsco_NS_434_20203020_B_ubonensis_HILIC3.27530.27530.2	controllerType=0 controllerNumber=1 scan=27530	76.2035	Trypsin	B3	VAAQLAQAQGAAPASAAAASSAH	1264
11402:3	125	K.LQQWS[+365.132][+231.074][+100.064]QQGAS[+568.212][+100.064]ATKPASGQ.-	HexNAc(1)Hex(1) 231.0743 100.064,HexNAc(2)Hex(1) 100.064	S[+100]*2[+231][+365][+568]	1080.16	3	3238.46	3237.47	1	-2.1	116	CRagged	312.96	262.68	0	5.08	24	>BW23_RS17610 ref|WP_045567821.1|gi|780351035| hypothetical protein	505	Nsco_NS_434_20203020_B_ubonensis_HILIC1.12481.12481.3	controllerType=0 controllerNumber=1 scan=12481	39.1359	Trypsin	B1	LQQWSQQGASATKPASGQ	1364
58919:3	92	K.QAAATTAAAS[+365.132][+231.074]GASAGQAAAAPAAVVVPEAASAGAVADQDANAQAAR.A	HexNAc(1)Hex(1) 231.0743	S[+231][+365]	1539.07	3	4615.19	4615.19	0	0.3	137	Specific	312.97	309.19	6.41	6.79	27	>BW23_RS20365 ref|WP_045566678.1|gi|780348406| hypothetical protein	1034	Nsco_NS_434_20203020_B_ubonensis_HILIC3.50337.50337.3	controllerType=0 controllerNumber=1 scan=50337	131.662	Trypsin	B3	QAAATTAAASGASAGQAAAAPAAVVVPEAASAGAVADQDANAQAAR	596
12731:3	2	K.AAAAAGAS[+568.212]APAADASAPADAS[+365.132][+231.074]SAK.A	HexNAc(2)Hex(1),HexNAc(1)Hex(1) 231.0743	S[+231][+365][+568]	1045.79	3	3135.36	3135.36	0	1.6	159	Specific	312.98	240.11	0.52	5.82	155	>BW23_RS30650 ref|WP_045567700.1|gi|780350752| competence protein ComE	3018	Nsco_NS_434_20203020_B_ubonensis_HILIC2.13373.13373.3	controllerType=0 controllerNumber=1 scan=13373	41.0016	Trypsin	B2	AAAAAGASAPAADASAPADASSAK	1164
66231:5	74	D.AANTADAAPAQAASAPEQAAS[+568.212]GAAAPAAALS[+568.212][+100.064]T[+365.132][+231.074][+100.064]IYFETGK.G	HexNAc(2)Hex(1),HexNAc(2)Hex(1) 100.064,HexNAc(1)Hex(1) 231.0743 100.064	S[+100][+568]*2, T[+100][+231][+365]	1108.51	5	5538.52	5536.51	2	0.2	397	NRagged	313.14	313.14	0	3.96	45	>BW23_RS25130 ref|WP_045567133.1|gi|780349462| cytochrome C oxidase	1952	Nsco_NS_434_20203020_B_ubonensis_HILIC1.57353.57353.5	controllerType=0 controllerNumber=1 scan=57353	145.711	Trypsin	B1	AANTADAAPAQAASAPEQAASGAAAPAAALSTIYFETGK	1932
14533:2	103	K.LQQWS[+568.212]QQGAS[+365.132][+231.074]ATKPASGQ.-	HexNAc(2)Hex(1),HexNAc(1)Hex(1) 231.0743	S[+231][+365][+568]	1520.17	2	3039.34	3037.34	2	-2.1	116	CRagged	313.32	193.27	1.2	6.14	29	>BW23_RS17610 ref|WP_045567821.1|gi|780351035| hypothetical protein	505	Nsco_NS_434_20203020_B_ubonensis_HILIC2.14850.14850.2	controllerType=0 controllerNumber=1 scan=14850	44.5413	Trypsin	B2	LQQWSQQGASATKPASGQ	1164
60692:3	14	K.KAILESVYQGAGQAAS[+568.212]APM[+15.995]PPTQWSYDK.S	HexNAc(2)Hex(1)	M[+16], S[+568]	1193.57	3	3578.68	3578.67	0	3.2	328	Specific	313.4	264.59	73.19	4.99	35	>BW23_RS24130 ref|WP_042586529.1|gi|755824830| peptide ABC transporter substrate-binding protein	1754	Nsco_NS_434_20203020_B_ubonensis_HILIC2.52418.52418.3	controllerType=0 controllerNumber=1 scan=52418	134.175	Trypsin	B2	KAILESVYQGAGQAASAPMPPTQWSYDK	568
29282:3	128	K.GAS[+568.212]AAQAAPKPTDNSSGTFVFARPGK.F	HexNAc(2)Hex(1)	S[+568]	1034.83	3	3102.48	3101.49	1	-3.6	66	Specific	313.47	75.18	75.18	4.94	22	>BW23_RS18790 ref|WP_045567835.1|gi|780351075| membrane protein	726	Nsco_NS_434_20203020_B_ubonensis_HILIC3.26348.26348.3	controllerType=0 controllerNumber=1 scan=26348	73.2024	Trypsin	B3	GASAAQAAPKPTDNSSGTFVFARPGK	568
70506:5	213	P.NHYTTAGDLAT[+568.212][+100.064]LS[+568.212][+100.064]AHLIR.D	HexNAc(2)Hex(1) 100.064,HexNAc(2)Hex(1) 100.064	S[+100][+568], T[+100][+568]	659.519	5	3293.57	3290.57	3	-2.9	217	NRagged	313.55	313.55	18	2.63	15	>BW23_RS24905 ref|WP_045567110.1|gi|780349405| cytochrome C550	1907	Nsco_NS_434_20203020_B_ubonensis_HILIC1.60683.60683.5	controllerType=0 controllerNumber=1 scan=60683	154.006	Trypsin	B1	NHYTTAGDLATLSAHLIR	1336
58400:3	108	R.GAS[+365.132][+231.074]AATAAS[+568.212]PAAAAASSDTSAAPSGPVTFAWPAR.G	HexNAc(1)Hex(1) 231.0743,HexNAc(2)Hex(1)	S[+231][+365][+568]	1404.64	3	4211.91	4208.89	3	1.6	151	Specific	313.73	313.73	8.07	7.4	33	>BW23_RS30735 ref|WP_045567708.1|gi|780350773| peptidase	3035	Nsco_NS_434_20203020_B_ubonensis_HILIC3.49923.49923.3	controllerType=0 controllerNumber=1 scan=49923	130.623	Trypsin	B3	GASAATAASPAAAAASSDTSAAPSGPVTFAWPAR	1164
36850:3	51	K.AAPASAVAPQVAHAAS[+568.212]APQPAT[+568.212]IVNDDAASR.T	HexNAc(2)Hex(1),HexNAc(2)Hex(1)	S[+568], T[+568]	1355.31	3	4063.91	4061.9	2	-0.2	99	Specific	313.96	313.96	12	7.6	40	>BW23_RS21205 ref|WP_045566753.1|gi|780348584| Tail fiber protein	1192	Nsco_NS_434_20203020_B_ubonensis_HILIC2.32953.32953.3	controllerType=0 controllerNumber=1 scan=32953	89.6462	Trypsin	B2	AAPASAVAPQVAHAASAPQPATIVNDDAASR	1136
19230:3	2	S.APAADAS[+365.132][+231.074]APADAS[+568.212][+100.064]S[+568.212]AK.A	HexNAc(1)Hex(1) 231.0743,HexNAc(2)Hex(1) 100.064,HexNAc(2)Hex(1)	S[+100][+231][+365][+568]*2	1079.13	3	3235.38	3233.36	2	3.1	167	NRagged	314	286.03	0	4.58	155	>BW23_RS30650 ref|WP_045567700.1|gi|780350752| competence protein ComE	3018	Nsco_NS_434_20203020_B_ubonensis_HILIC2.18594.18594.3	controllerType=0 controllerNumber=1 scan=18594	53.8071	Trypsin	B2	APAADASAPADASSAK	1832
60774:4	106	M.LMMPNLPHDS[+568.212]VPIGKDENDNVEVRR.W	HexNAc(2)Hex(1)	S[+568]	862.414	4	3446.64	3443.63	3	-1.5	101	NRagged	314.34	314.34	314.34	4.26	13	>BW23_RS18775 ref|WP_045566502.1|gi|780347994| seryl-tRNA synthetase	723	Nsco_NS_434_20203020_B_ubonensis_HILIC3.51797.51797.4	controllerType=0 controllerNumber=1 scan=51797	134.967	Trypsin	B3	LMMPNLPHDSVPIGKDENDNVEVRR	568
75173:4	284	K.YDLPDDGAAAPAGAS[+568.212]GAAAPAPGSEAAGAPNPASAT[+568.212]NVPPMQVTPPAPGGLRIPSIR.L	HexNAc(2)Hex(1),HexNAc(2)Hex(1)	S[+568], T[+568]	1606.27	4	6422.06	6422.05	0	1.5	244	Specific	314.4	314.4	17.11	6.62	20	>BW23_RS21610 ref|WP_045566791.1|gi|780348673| ABC transporter	1269	Nsco_NS_434_20203020_B_ubonensis_HILIC1.64344.64344.4	controllerType=0 controllerNumber=1 scan=64344	162.858	Trypsin	B1	YDLPDDGAAAPAGASGAAAPAPGSEAAGAPNPASATNVPPMQVTPPAPGGLRIPSIR	1136
01402:4	216	K.GASGTSGAHGAGAAAGAS[+162.053][+462.149]GAT[+568.212]GGHR.G	Hex(1) 462.1486,HexNAc(2)Hex(1)	S[+162][+462], T[+568]	797.339	4	3186.34	3186.33	0	1.4	416	Specific	314.44	202.41	0	7.95	21	>BW23_RS17635 ref|WP_045566392.1|gi|780347732| RND transporter MFP subunit	510	Nsco_NS_434_20203020_B_ubonensis_HILIC2.3554.3554.4	controllerType=0 controllerNumber=1 scan=3554	19.978	Trypsin	B2	GASGTSGAHGAGAAAGASGATGGHR	1192
75142:4	284	K.YDLPDDGAAAPAGAS[+568.212]GAAAPAPGSEAAGAPNPASAT[+568.212]NVPPMQVTPPAPGGLRIPSIR.L	HexNAc(2)Hex(1),HexNAc(2)Hex(1)	S[+568], T[+568]	1606.77	4	6424.04	6422.05	2	-2.4	244	Specific	314.51	314.51	0.82	5.53	20	>BW23_RS21610 ref|WP_045566791.1|gi|780348673| ABC transporter	1269	Nsco_NS_434_20203020_B_ubonensis_HILIC1.64321.64321.4	controllerType=0 controllerNumber=1 scan=64321	162.799	Trypsin	B1	YDLPDDGAAAPAGASGAAAPAPGSEAAGAPNPASATNVPPMQVTPPAPGGLRIPSIR	1136
53329:5	167	D.VAAPAPAS[+365.132][+231.074][+100.064]APT[+568.212]PAPAPVPPAPPK.S	HexNAc(1)Hex(1) 231.0743 100.064,HexNAc(2)Hex(1)	S[+100][+231][+365], T[+568]	668.132	5	3336.63	3336.64	0	-2	166	NRagged	314.53	314.53	0	5.33	15	>BW23_RS03750 ref|WP_045564206.1|gi|780343004| tellurium resistance protein TerA	3885	Nsco_NS_434_20203020_B_ubonensis_HILIC2.46657.46657.5	controllerType=0 controllerNumber=1 scan=46657	121.414	Trypsin	B2	VAAPAPASAPTPAPAPVPPAPPK	1264
67107:4	76	K.VFQYIKPQDAQALQAAAPASGAS[+568.212]AAAADGATVGAVPDASVQATPLQSPAPISNSTNVHPGNPK.A	HexNAc(2)Hex(1)	S[+568]	1666.08	4	6661.29	6660.29	1	-0.6	195	Specific	314.66	314.66	5.1	7.63	38	>BW23_RS22260 ref|WP_042586941.1|gi|755825634| BON domain protein	1389	Nsco_NS_434_20203020_B_ubonensis_HILIC3.56688.56688.4	controllerType=0 controllerNumber=1 scan=56688	146.629	Trypsin	B3	VFQYIKPQDAQALQAAAPASGASAAAADGATVGAVPDASVQATPLQSPAPISNSTNVHPGNPK	568
14003:3	348	K.AADAGGAKPAS[+365.132][+231.074]GAPAATAPAASGAQ.-	HexNAc(1)Hex(1) 231.0743	S[+231][+365]	878.408	3	2633.21	2633.21	0	0.7	151	CRagged	314.71	240.17	5.72	6.82	14	>BW23_RS21615 ref|WP_042582944.1|gi|755807656| outer membrane lipid asymmetry maintenance protein MlaD	1270	Nsco_NS_434_20203020_B_ubonensis_HILIC3.13932.13932.3	controllerType=0 controllerNumber=1 scan=13932	41.9109	Trypsin	B3	AADAGGAKPASGAPAATAPAASGAQ	596
30661:3	155	K.TVAAQLAQAQGAAPAS[+568.212]AAAAS[+365.132][+231.074]SAH.-	HexNAc(2)Hex(1),HexNAc(1)Hex(1) 231.0743	S[+231][+365][+568]	1095.84	3	3285.49	3285.49	0	1.8	373	CRagged	314.77	277.81	19.18	6.85	19	>BW23_RS26360 ref|WP_045567259.1|gi|780349753| hemolysin D	2193	Nsco_NS_434_20203020_B_ubonensis_HILIC1.28823.28823.3	controllerType=0 controllerNumber=1 scan=28823	79.8811	Trypsin	B1	TVAAQLAQAQGAAPASAAAASSAH	1164
50392:2	57	N.GLTAAGDGNEPAQS[+365.132][+231.074]AINNGYLTAQSQQR.L	HexNAc(1)Hex(1) 231.0743	S[+231][+365]	1716.29	2	3431.58	3428.56	3	2.9	236	NRagged	314.9	303.57	9.6	5.07	55	>BW23_RS08755 ref|WP_045564868.1|gi|780344499| porin	4853	Nsco_NS_434_20203020_B_ubonensis_HILIC2.44348.44348.2	controllerType=0 controllerNumber=1 scan=44348	116.391	Trypsin	B2	GLTAAGDGNEPAQSAINNGYLTAQSQQR	596
13459:2	2	K.AAAAAGASAPAADASAPADAS[+162.053][+462.149]S[+568.212]AK.A	Hex(1) 462.1486,HexNAc(2)Hex(1)	S[+162][+462][+568]	1582.68	2	3164.36	3163.35	1	1.2	159	Specific	315.01	315.01	0	7.65	122	>BW23_RS30650 ref|WP_045567700.1|gi|780350752| competence protein ComE	3018	Nsco_NS_434_20203020_B_ubonensis_HILIC1.14489.14489.2	controllerType=0 controllerNumber=1 scan=14489	44.365	Trypsin	B1	AAAAAGASAPAADASAPADASSAK	1192
70119:3	480	F.GPVKNPWDTNAVPGGSS[+568.212]GGS[+365.132][+231.074][+100.064]S[+365.132][+231.074]AAVAAR.L	HexNAc(2)Hex(1),HexNAc(1)Hex(1) 231.0743 100.064,HexNAc(1)Hex(1) 231.0743	S[+100][+231]*2[+365]*2[+568]	1457.98	3	4371.92	4370.93	1	-1.6	135	NRagged	315.27	315.27	0	5.63	12	>BW23_RS23810 ref|WP_045566995.1|gi|780349146| glutamyl-tRNA amidotransferase	1690	Nsco_NS_434_20203020_B_ubonensis_HILIC2.59796.59796.3	controllerType=0 controllerNumber=1 scan=59796	151.084	Trypsin	B2	GPVKNPWDTNAVPGGSSGGSSAAVAAR	1860
60275:3	8	K.KAILESVYQGAGQAAS[+568.212]APMPPTQWSYDK.S	HexNAc(2)Hex(1)	S[+568]	1188.23	3	3562.68	3562.68	0	1.7	328	Specific	315.63	303.64	64	6.68	39	>BW23_RS24130 ref|WP_042586529.1|gi|755824830| peptide ABC transporter substrate-binding protein	1754	Nsco_NS_434_20203020_B_ubonensis_HILIC1.52715.52715.3	controllerType=0 controllerNumber=1 scan=52715	135.049	Trypsin	B1	KAILESVYQGAGQAASAPMPPTQWSYDK	568
17249:2	1	S.APAADAS[+365.132][+231.074]APADAS[+568.212][+100.064]S[+568.212]AK.A	HexNAc(1)Hex(1) 231.0743,HexNAc(2)Hex(1) 100.064,HexNAc(2)Hex(1)	S[+100][+231][+365][+568]*2	1618.19	2	3235.37	3233.36	2	2.4	167	NRagged	315.63	279.62	0	5.61	153	>BW23_RS30650 ref|WP_045567700.1|gi|780350752| competence protein ComE	3018	Nsco_NS_434_20203020_B_ubonensis_HILIC3.16564.16564.2	controllerType=0 controllerNumber=1 scan=16564	48.5217	Trypsin	B3	APAADASAPADASSAK	1832
13303:3	339	K.AADAGGAKPASGAPAATAPAAS[+365.132][+231.074]GAQ.-	HexNAc(1)Hex(1) 231.0743	S[+231][+365]	878.409	3	2633.21	2633.21	0	1.8	151	CRagged	315.79	248.63	6.96	7.1	16	>BW23_RS21615 ref|WP_042582944.1|gi|755807656| outer membrane lipid asymmetry maintenance protein MlaD	1270	Nsco_NS_434_20203020_B_ubonensis_HILIC2.13818.13818.3	controllerType=0 controllerNumber=1 scan=13818	42.012	Trypsin	B2	AADAGGAKPASGAPAATAPAASGAQ	596
48257:4	998	R.SQITDADFAT[+162.053][+462.149]ET[+568.212][+100.064]ANLS[+568.212]K.A	Hex(1) 462.1486,HexNAc(2)Hex(1) 100.064,HexNAc(2)Hex(1)	S[+568], T[+100][+162][+462][+568]	919.647	4	3675.57	3672.55	3	0.8	229	Specific	315.79	315.79	0	6.5	6	>BW23_RS22505 ref|WP_045566856.1|gi|780348833| flagellin	1438	Nsco_NS_434_20203020_B_ubonensis_HILIC2.42546.42546.2	controllerType=0 controllerNumber=1 scan=42546	112.267	Trypsin	B2	SQITDADFATETANLSK	1860
41414:3	51	K.AAPASAVAPQVAHAAS[+365.132][+231.074]APQPAT[+162.053][+462.149]IVNDDAASR.T	HexNAc(1)Hex(1) 231.0743,Hex(1) 462.1486	S[+231][+365], T[+162][+462]	1383.3	3	4147.9	4145.89	2	0.2	99	Specific	315.99	315.99	0	7.93	40	>BW23_RS21205 ref|WP_045566753.1|gi|780348584| Tail fiber protein	1192	Nsco_NS_434_20203020_B_ubonensis_HILIC2.36621.36621.3	controllerType=0 controllerNumber=1 scan=36621	98.3696	Trypsin	B2	AAPASAVAPQVAHAASAPQPATIVNDDAASR	1220
40430:3	887	G.AQAQASAIAASAADAAAPVPAS[+568.212]T[+568.212]THDFDAR.Q	HexNAc(2)Hex(1),HexNAc(2)Hex(1)	S[+568], T[+568]	1331.27	3	3991.8	3989.8	2	-0.8	34	NRagged	317.06	317.06	2.4	5.65	10	>BW23_RS30855 ref|WP_045567717.1|gi|780350797| hypothetical protein	3059	Nsco_NS_434_20203020_B_ubonensis_HILIC1.36819.36819.3	controllerType=0 controllerNumber=1 scan=36819	99.2767	Trypsin	B1	AQAQASAIAASAADAAAPVPASTTHDFDAR	1136
63705:4	76	T.RPNSVNAAAGTAAQTSEAQGVVDDVAGAGAS[+365.132][+231.074][+100.064]PVT[+365.132][+231.074][+100.064]GAS[+162.053][+462.149]EPGAPGAAAGGAGATANER.K	HexNAc(1)Hex(1) 231.0743 100.064,HexNAc(1)Hex(1) 231.0743 100.064,Hex(1) 462.1486	S[+100][+162][+231][+365][+462], T[+100][+231][+365]	1745.28	4	6978.12	6977.11	1	0.7	23	NRagged	317.16	317.16	0	6.1	27	>BW23_RS18495 ref|WP_045566478.1|gi|780347945| glutamine amidotransferase	676	Nsco_NS_434_20203020_B_ubonensis_HILIC2.54739.54739.4	controllerType=0 controllerNumber=1 scan=54739	139.231	Trypsin	B2	RPNSVNAAAGTAAQTSEAQGVVDDVAGAGASPVTGASEPGAPGAAAGGAGATANER	2016
65464:4	116	K.QVADARNGKLPEDAANT[+568.212]ADAAPAQAASAPEQAAS[+568.212]GAAAPAAALSTIYFETGK.G	HexNAc(2)Hex(1),HexNAc(2)Hex(1)	S[+568], T[+568]	1534.22	4	6133.86	6133.87	0	-1.5	384	Specific	317.32	239.83	0	6.92	43	>BW23_RS25130 ref|WP_045567133.1|gi|780349462| cytochrome C oxidase	1952	Nsco_NS_434_20203020_B_ubonensis_HILIC3.55390.55390.4	controllerType=0 controllerNumber=1 scan=55390	143.307	Trypsin	B3	QVADARNGKLPEDAANTADAAPAQAASAPEQAASGAAAPAAALSTIYFETGK	1136
36540:3	59	Q.LAQAQGAAPAS[+568.212]AAAAS[+365.132][+231.074]S[+568.212][+100.064]AH.-	HexNAc(2)Hex(1),HexNAc(1)Hex(1) 231.0743,HexNAc(2)Hex(1) 100.064	S[+100][+231][+365][+568]*2	1162.51	3	3485.52	3483.51	2	-0.6	378	Non	317.38	243.47	0	4.86	32	>BW23_RS26360 ref|WP_045567259.1|gi|780349753| hemolysin D	2193	Nsco_NS_434_20203020_B_ubonensis_HILIC3.32178.32178.3	controllerType=0 controllerNumber=1 scan=32178	88.0911	Trypsin	B3	LAQAQGAAPASAAAASSAH	1832
35133:3	155	Q.LAQAQGAAPAS[+568.212]AAAAS[+568.212][+100.064]S[+365.132][+231.074]AH.-	HexNAc(2)Hex(1),HexNAc(2)Hex(1) 100.064,HexNAc(1)Hex(1) 231.0743	S[+100][+231][+365][+568]*2	1162.51	3	3485.52	3483.51	2	-0.9	378	Non	318.07	281.18	0	4.26	19	>BW23_RS26360 ref|WP_045567259.1|gi|780349753| hemolysin D	2193	Nsco_NS_434_20203020_B_ubonensis_HILIC1.32496.32496.3	controllerType=0 controllerNumber=1 scan=32496	88.9142	Trypsin	B1	LAQAQGAAPASAAAASSAH	1832
17230:2	2	S.APAADAS[+365.132][+231.074]APADAS[+568.212][+100.064]S[+568.212]AK.A	HexNAc(1)Hex(1) 231.0743,HexNAc(2)Hex(1) 100.064,HexNAc(2)Hex(1)	S[+100][+231][+365][+568]*2	1618.19	2	3235.37	3233.36	2	2.9	167	NRagged	318.23	293.37	0	5.1	122	>BW23_RS30650 ref|WP_045567700.1|gi|780350752| competence protein ComE	3018	Nsco_NS_434_20203020_B_ubonensis_HILIC1.17686.17686.2	controllerType=0 controllerNumber=1 scan=17686	52.2187	Trypsin	B1	APAADASAPADASSAK	1832
17229:3	2	A.PAADAS[+568.212]APADAS[+365.132][+231.074][+100.064]S[+568.212][+100.064]AK.A	HexNAc(2)Hex(1),HexNAc(1)Hex(1) 231.0743 100.064,HexNAc(2)Hex(1) 100.064	S[+100]*2[+231][+365][+568]*2	1088.8	3	3264.37	3262.39	2	-5.5	168	NRagged	318.23	17.74	0	2.1	122	>BW23_RS30650 ref|WP_045567700.1|gi|780350752| competence protein ComE	3018	Nsco_NS_434_20203020_B_ubonensis_HILIC1.17685.17685.3	controllerType=0 controllerNumber=1 scan=17685	52.2185	Trypsin	B1	PAADASAPADASSAK	1932
13681:3	294	H.GGGSGFGGESGGS[+568.212]YGGGEEASGSGGGYGGGSGK.S	HexNAc(2)Hex(1)	S[+568]	1084.77	3	3252.28	3252.28	0	0.2	587	NRagged	318.31	318.31	7.2	5.89	14	>sp|K1C9_HUMAN|(Common contaminant protein)	6068	Nsco_NS_434_20203020_B_ubonensis_HILIC2.14165.14165.3	controllerType=0 controllerNumber=1 scan=14165	42.8744	Trypsin	B2	GGGSGFGGESGGSYGGGEEASGSGGGYGGGSGK	568
67170:4	226	R.GEAGGSSDSEALPKYDLPDDGAAAPAGASGAAAPAPGS[+568.212]EAAGAPNPASAT[+568.212]NVPPM[+15.995]QVTPPAPGGLR.I	HexNAc(2)Hex(1),HexNAc(2)Hex(1)	M[+16], S[+568], T[+568]	1790.33	4	7158.3	7157.27	1	3.4	230	Specific	318.41	102.56	0	4.76	26	>BW23_RS21610 ref|WP_045566791.1|gi|780348673| ABC transporter	1269	Nsco_NS_434_20203020_B_ubonensis_HILIC3.56733.56733.4	controllerType=0 controllerNumber=1 scan=56733	146.761	Trypsin	B3	GEAGGSSDSEALPKYDLPDDGAAAPAGASGAAAPAPGSEAAGAPNPASATNVPPMQVTPPAPGGLR	1136
02637:3	231	R.AKGPAS[+365.132][+231.074]GADATVHAR.T	HexNAc(1)Hex(1) 231.0743	S[+231][+365]	668.984	3	2004.94	2004.94	0	0.5	183	Specific	318.45	239.73	99.85	4.6	10	>BW23_RS07490 ref|WP_045564699.1|gi|780344110| pilus assembly protein CpaB	4606	Nsco_NS_434_20203020_B_ubonensis_HILIC3.4286.4286.3	controllerType=0 controllerNumber=1 scan=4286	21.0295	Trypsin	B3	AKGPASGADATVHAR	596
29908:4	139	K.GASAAQAAPKPTDNS[+365.132][+231.074]SGTFVFARPGK.F	HexNAc(1)Hex(1) 231.0743	S[+231][+365]	783.375	4	3130.48	3129.49	1	-4	66	Specific	318.72	222.99	1.2	5.28	22	>BW23_RS18790 ref|WP_045567835.1|gi|780351075| membrane protein	726	Nsco_NS_434_20203020_B_ubonensis_HILIC2.27258.27258.2	controllerType=0 controllerNumber=1 scan=27258	75.442	Trypsin	B2	GASAAQAAPKPTDNSSGTFVFARPGK	596
68231:3	107	Q.GANVTYIDPT[+568.212]S[+568.212]SQIGHKESMK.D	HexNAc(2)Hex(1),HexNAc(2)Hex(1)	S[+568], T[+568]	1134.19	3	3400.54	3399.53	1	4.6	72	NRagged	318.74	57.5	3.6	2	13	>BW23_RS01225 ref|WP_045563883.1|gi|780342255| ornithine carbamoyltransferase	3399	Nsco_NS_434_20203020_B_ubonensis_HILIC3.57556.57556.3	controllerType=0 controllerNumber=1 scan=57556	148.859	Trypsin	B3	GANVTYIDPTSSQIGHKESMK	1136
61291:3	65	K.QAAATTAAASGASAGQAAAAPAAVVVPEAAS[+162.053][+462.149]AGAVADQDANAQAAR.A	Hex(1) 462.1486	S[+162][+462]	1548.73	3	4644.18	4643.18	1	-1.2	137	Specific	318.85	124.39	2.4	4.82	30	>BW23_RS20365 ref|WP_045566678.1|gi|780348406| hypothetical protein	1034	Nsco_NS_434_20203020_B_ubonensis_HILIC2.52871.52871.3	controllerType=0 controllerNumber=1 scan=52871	135.156	Trypsin	B2	QAAATTAAASGASAGQAAAAPAAVVVPEAASAGAVADQDANAQAAR	624
61675:3	8	K.KAILESVYQGAGQAAS[+365.132][+231.074]APMPPTQWSYDK.S	HexNAc(1)Hex(1) 231.0743	S[+231][+365]	1197.9	3	3591.68	3590.67	1	0.9	328	Specific	318.94	299.86	66.68	6.18	39	>BW23_RS24130 ref|WP_042586529.1|gi|755824830| peptide ABC transporter substrate-binding protein	1754	Nsco_NS_434_20203020_B_ubonensis_HILIC1.53801.53801.3	controllerType=0 controllerNumber=1 scan=53801	137.331	Trypsin	B1	KAILESVYQGAGQAASAPMPPTQWSYDK	596
00330:4	324	K.GAS[+568.212]GTSGAHGAGAAAGASGAT[+568.212]GGHRGQHR.G	HexNAc(2)Hex(1),HexNAc(2)Hex(1)	S[+568], T[+568]	902.903	4	3608.59	3608.58	0	2.8	416	Specific	319.03	9.98	9.98	2.77	15	>BW23_RS17635 ref|WP_045566392.1|gi|780347732| RND transporter MFP subunit	510	Nsco_NS_434_20203020_B_ubonensis_HILIC1.2812.2812.4	controllerType=0 controllerNumber=1 scan=2812	17.5715	Trypsin	B1	GASGTSGAHGAGAAAGASGATGGHRGQHR	1136
45031:3	64	S.AVAPQVAHAAS[+568.212]APQPAT[+568.212]IVNDDAAS[+162.053][+462.149]R.T	HexNAc(2)Hex(1),HexNAc(2)Hex(1),Hex(1) 462.1486	S[+162][+462][+568], T[+568]	1431.31	3	4291.91	4288.91	3	-1.7	104	NRagged	319.08	300.56	0	5.45	29	>BW23_RS21205 ref|WP_045566753.1|gi|780348584| Tail fiber protein	1192	Nsco_NS_434_20203020_B_ubonensis_HILIC1.40734.40734.3	controllerType=0 controllerNumber=1 scan=40734	108.311	Trypsin	B1	AVAPQVAHAASAPQPATIVNDDAASR	1760
69147:4	162	K.VFQYIKPQDAQALQAAAPAS[+365.132][+231.074]GASAAAADGATVGAVPDASVQATPLQSPAPISNSTNVHPGNPK.A	HexNAc(1)Hex(1) 231.0743	S[+231][+365]	1672.83	4	6688.28	6688.28	0	0.1	195	Specific	319.18	319.18	5.84	7.77	32	>BW23_RS22260 ref|WP_042586941.1|gi|755825634| BON domain protein	1389	Nsco_NS_434_20203020_B_ubonensis_HILIC2.59044.59044.4	controllerType=0 controllerNumber=1 scan=59044	149.275	Trypsin	B2	VFQYIKPQDAQALQAAAPASGASAAAADGATVGAVPDASVQATPLQSPAPISNSTNVHPGNPK	596
13373:3	125	K.HATQAIDQVTS[+365.132][+231.074]AAK.A	HexNAc(1)Hex(1) 231.0743	S[+231][+365]	679.656	3	2036.95	2036.95	0	1.9	51	Specific	319.67	249.95	18.83	5.11	24	>BW23_RS17610 ref|WP_045567821.1|gi|780351035| hypothetical protein	505	Nsco_NS_434_20203020_B_ubonensis_HILIC1.14417.14417.3	controllerType=0 controllerNumber=1 scan=14417	44.1893	Trypsin	B1	HATQAIDQVTSAAK	596
29911:4	139	K.GASAAQAAPKPTDNS[+365.132][+231.074]SGTFVFARPGK.F	HexNAc(1)Hex(1) 231.0743	S[+231][+365]	783.375	4	3130.48	3129.49	1	-4	66	Specific	319.71	284.88	1.2	5.2	22	>BW23_RS18790 ref|WP_045567835.1|gi|780351075| membrane protein	726	Nsco_NS_434_20203020_B_ubonensis_HILIC2.27261.27261.2	controllerType=0 controllerNumber=1 scan=27261	75.4553	Trypsin	B2	GASAAQAAPKPTDNSSGTFVFARPGK	596
02236:4	191	R.AKGPAS[+365.132][+231.074]GADATVHAR.T	HexNAc(1)Hex(1) 231.0743	S[+231][+365]	501.992	4	2004.95	2004.94	0	4.7	183	Specific	319.77	299.1	229.96	4.15	12	>BW23_RS07490 ref|WP_045564699.1|gi|780344110| pilus assembly protein CpaB	4606	Nsco_NS_434_20203020_B_ubonensis_HILIC1.4220.4220.3	controllerType=0 controllerNumber=1 scan=4220	21.3822	Trypsin	B1	AKGPASGADATVHAR	596
81453:6	32	G.HIASFASAATLYDVGYNHFWHAPS[+568.212]DQHGGDLVFVQGHSSPGVYSR.A	HexNAc(2)Hex(1)	S[+568]	910.259	6	5456.52	5453.5	3	0.6	114	NRagged	319.82	319.82	3.45	4.75	25	>BW23_RS28815 ref|WP_045567493.1|gi|780350310| pyruvate dehydrogenase	2668	Nsco_NS_434_20203020_B_ubonensis_HILIC2.68628.68628.6	controllerType=0 controllerNumber=1 scan=68628	171.343	Trypsin	B2	HIASFASAATLYDVGYNHFWHAPSDQHGGDLVFVQGHSSPGVYSR	568
60208:3	57	L.GGGVWGKDSTAQNGLTAAGDGNEPAQS[+365.132][+231.074][+100.064]AINNGYLTAQSQQR.L	HexNAc(1)Hex(1) 231.0743 100.064	S[+100][+231][+365]	1596.74	3	4788.21	4786.19	2	2.4	223	NRagged	319.93	315.97	1.2	7.54	55	>BW23_RS08755 ref|WP_045564868.1|gi|780344499| porin	4853	Nsco_NS_434_20203020_B_ubonensis_HILIC2.52033.52033.3	controllerType=0 controllerNumber=1 scan=52033	133.364	Trypsin	B2	GGGVWGKDSTAQNGLTAAGDGNEPAQSAINNGYLTAQSQQR	696
74756:4	72	D.AANTADAAPAQAASAPEQAAS[+568.212][+100.064]GAAAPAAALS[+365.132][+231.074][+100.064]T[+568.212]IYFETGK.G	HexNAc(2)Hex(1) 100.064,HexNAc(1)Hex(1) 231.0743 100.064,HexNAc(2)Hex(1)	S[+100]*2[+231][+365][+568], T[+568]	1385.64	4	5539.53	5536.51	3	1.2	397	NRagged	320.11	320.11	0	4.71	54	>BW23_RS25130 ref|WP_045567133.1|gi|780349462| cytochrome C oxidase	1952	Nsco_NS_434_20203020_B_ubonensis_HILIC2.63472.63472.4	controllerType=0 controllerNumber=1 scan=63472	159.684	Trypsin	B2	AANTADAAPAQAASAPEQAASGAAAPAAALSTIYFETGK	1932
44872:3	96	V.APQVAHAAS[+365.132][+231.074][+100.064]APQPAT[+568.212]IVNDDAAS[+568.212][+100.064]R.T	HexNAc(1)Hex(1) 231.0743 100.064,HexNAc(2)Hex(1),HexNAc(2)Hex(1) 100.064	S[+100]*2[+231][+365][+568], T[+568]	1430.98	3	4290.93	4290.94	0	-0.6	106	NRagged	320.36	70.77	0	4.01	33	>BW23_RS21205 ref|WP_045566753.1|gi|780348584| Tail fiber protein	1192	Nsco_NS_434_20203020_B_ubonensis_HILIC3.38842.38842.3	controllerType=0 controllerNumber=1 scan=38842	104.22	Trypsin	B3	APQVAHAASAPQPATIVNDDAASR	1932
79253:3	72	R.NGKLPEDAANTADAAPAQAAS[+568.212]APEQAASGAAAPAAALSTIYFETGK.G	HexNAc(2)Hex(1)	S[+568]	1642.78	3	4926.33	4925.33	1	-1.4	390	Specific	320.44	270.52	0	6.45	54	>BW23_RS25130 ref|WP_045567133.1|gi|780349462| cytochrome C oxidase	1952	Nsco_NS_434_20203020_B_ubonensis_HILIC2.66947.66947.3	controllerType=0 controllerNumber=1 scan=66947	167.557	Trypsin	B2	NGKLPEDAANTADAAPAQAASAPEQAASGAAAPAAALSTIYFETGK	568
73444:3	116	R.GASAATAASPAAAAASSDTS[+568.212]AAPSGPVTFAWPARGPVLNNFDDAK.N	HexNAc(2)Hex(1)	S[+568]	1595.76	3	4785.25	4783.25	2	-1.1	151	Specific	320.59	240.18	0	6.78	31	>BW23_RS30735 ref|WP_045567708.1|gi|780350773| peptidase	3035	Nsco_NS_434_20203020_B_ubonensis_HILIC1.63008.63008.3	controllerType=0 controllerNumber=1 scan=63008	159.662	Trypsin	B1	GASAATAASPAAAAASSDTSAAPSGPVTFAWPARGPVLNNFDDAK	568
15985:2	2	S.APAADAS[+365.132][+231.074]APADAS[+568.212]S[+568.212][+100.064]AK.A	HexNAc(1)Hex(1) 231.0743,HexNAc(2)Hex(1),HexNAc(2)Hex(1) 100.064	S[+100][+231][+365][+568]*2	1618.19	2	3235.37	3233.36	2	2.3	167	NRagged	320.82	320.82	0	5.48	122	>BW23_RS30650 ref|WP_045567700.1|gi|780350752| competence protein ComE	3018	Nsco_NS_434_20203020_B_ubonensis_HILIC1.16640.16640.2	controllerType=0 controllerNumber=1 scan=16640	49.5639	Trypsin	B1	APAADASAPADASSAK	1832
67034:4	116	K.QVADARNGKLPEDAANT[+365.132][+231.074]ADAAPAQAASAPEQAAS[+568.212]GAAAPAAALSTIYFETGK.G	HexNAc(1)Hex(1) 231.0743,HexNAc(2)Hex(1)	S[+568], T[+231][+365]	1541.47	4	6162.86	6161.87	1	-1.8	384	Specific	320.89	215.56	0	6.86	43	>BW23_RS25130 ref|WP_045567133.1|gi|780349462| cytochrome C oxidase	1952	Nsco_NS_434_20203020_B_ubonensis_HILIC3.56643.56643.4	controllerType=0 controllerNumber=1 scan=56643	146.517	Trypsin	B3	QVADARNGKLPEDAANTADAAPAQAASAPEQAASGAAAPAAALSTIYFETGK	1164
37270:3	51	K.AAPAS[+568.212]AVAPQVAHAASAPQPAT[+568.212]IVNDDAASR.T	HexNAc(2)Hex(1),HexNAc(2)Hex(1)	S[+568], T[+568]	1354.64	3	4061.9	4061.9	0	-0.1	99	Specific	321.24	240.91	151.78	5.41	40	>BW23_RS21205 ref|WP_045566753.1|gi|780348584| Tail fiber protein	1192	Nsco_NS_434_20203020_B_ubonensis_HILIC2.33288.33288.3	controllerType=0 controllerNumber=1 scan=33288	90.3354	Trypsin	B2	AAPASAVAPQVAHAASAPQPATIVNDDAASR	1136
35930:4	269	R.RHPPAAGLDEYSTPSWAASPAPGS[+568.212]AAR.V	HexNAc(2)Hex(1)	S[+568]	822.889	4	3288.54	3288.53	0	1.8	607	Specific	322.04	322.04	13.29	8.14	6	>BW23_RS14335 ref|WP_045565881.1|gi|780346830| hypothetical protein	5938	Nsco_NS_434_20203020_B_ubonensis_HILIC3.31664.31664.4	controllerType=0 controllerNumber=1 scan=31664	86.8296	Trypsin	B3	RHPPAAGLDEYSTPSWAASPAPGSAAR	568
36440:3	64	K.AAPASAVAPQVAHAAS[+568.212]APQPAT[+568.212]IVNDDAASR.T	HexNAc(2)Hex(1),HexNAc(2)Hex(1)	S[+568], T[+568]	1355.31	3	4063.91	4061.9	2	-0.8	99	Specific	322.11	322.11	2.7	6.92	29	>BW23_RS21205 ref|WP_045566753.1|gi|780348584| Tail fiber protein	1192	Nsco_NS_434_20203020_B_ubonensis_HILIC1.33562.33562.3	controllerType=0 controllerNumber=1 scan=33562	91.4153	Trypsin	B1	AAPASAVAPQVAHAASAPQPATIVNDDAASR	1136
39368:4	96	K.AAPAS[+568.212]AVAPQVAHAAS[+365.132][+231.074]APQPATIVNDDAASR.T	HexNAc(2)Hex(1),HexNAc(1)Hex(1) 231.0743	S[+231][+365][+568]	1023.98	4	4092.91	4089.9	3	1	99	Specific	322.21	245.88	245.88	4.85	33	>BW23_RS21205 ref|WP_045566753.1|gi|780348584| Tail fiber protein	1192	Nsco_NS_434_20203020_B_ubonensis_HILIC3.34419.34419.4	controllerType=0 controllerNumber=1 scan=34419	93.6327	Trypsin	B3	AAPASAVAPQVAHAASAPQPATIVNDDAASR	1164
13025:3	1	K.AAAAAGAS[+365.132][+231.074]APAADASAPADAS[+568.212]SAK.A	HexNAc(1)Hex(1) 231.0743,HexNAc(2)Hex(1)	S[+231][+365][+568]	1045.79	3	3135.36	3135.36	0	0.7	159	Specific	322.43	241.78	0.52	6.82	153	>BW23_RS30650 ref|WP_045567700.1|gi|780350752| competence protein ComE	3018	Nsco_NS_434_20203020_B_ubonensis_HILIC3.13112.13112.3	controllerType=0 controllerNumber=1 scan=13112	39.9197	Trypsin	B3	AAAAAGASAPAADASAPADASSAK	1164
12758:3	103	K.LQQWS[+568.212][+100.064]QQGAS[+365.132][+231.074][+100.064]ATKPASGQ.-	HexNAc(2)Hex(1) 100.064,HexNAc(1)Hex(1) 231.0743 100.064	S[+100]*2[+231][+365][+568]	1079.82	3	3237.46	3237.47	0	-2.1	116	CRagged	322.63	322.63	0	6.14	29	>BW23_RS17610 ref|WP_045567821.1|gi|780351035| hypothetical protein	505	Nsco_NS_434_20203020_B_ubonensis_HILIC2.13400.13400.3	controllerType=0 controllerNumber=1 scan=13400	41.0695	Trypsin	B2	LQQWSQQGASATKPASGQ	1364
03986:3	51	K.AQQQAAKPTS[+365.132][+231.074]STTVANNAGNAAK.A	HexNAc(1)Hex(1) 231.0743	S[+231][+365]	942.448	3	2825.33	2825.33	0	0.4	206	Specific	322.83	259.22	11.87	5.05	25	>BW23_RS24760 ref|WP_045567095.1|gi|780349368| cell division protein	1878	Nsco_NS_434_20203020_B_ubonensis_HILIC1.5654.5654.3	controllerType=0 controllerNumber=1 scan=5654	24.4138	Trypsin	B1	AQQQAAKPTSSTTVANNAGNAAK	596
05076:3	68	K.AQQQAAKPTS[+365.132][+231.074]STTVANNAGNAAK.A	HexNAc(1)Hex(1) 231.0743	S[+231][+365]	942.448	3	2825.33	2825.33	0	0.9	206	Specific	322.94	203.65	1.47	5.76	22	>BW23_RS24760 ref|WP_045567095.1|gi|780349368| cell division protein	1878	Nsco_NS_434_20203020_B_ubonensis_HILIC2.6469.6469.3	controllerType=0 controllerNumber=1 scan=6469	25.9838	Trypsin	B2	AQQQAAKPTSSTTVANNAGNAAK	596
29029:4	237	S.PDTSPKPHDAS[+365.132][+231.074][+100.064]IPITR.L	HexNAc(1)Hex(1) 231.0743 100.064	S[+100][+231][+365]	608.048	4	2429.17	2428.17	1	-3	108	NRagged	323.27	323.27	3.6	4.57	8	>BW23_RS06615 ref|WP_042587369.1|gi|755826536| hypothetical protein	4436	Nsco_NS_434_20203020_B_ubonensis_HILIC1.27508.27508.4	controllerType=0 controllerNumber=1 scan=27508	76.6069	Trypsin	B1	PDTSPKPHDASIPITR	696
59531:3	449	K.MTTPAVPTPAAPPVPAS[+568.212]AAAPAS[+365.132][+231.074]GAPGSAAAVPAVR.A	HexNAc(2)Hex(1),HexNAc(1)Hex(1) 231.0743	S[+231][+365][+568]	1448.03	3	4342.08	4342.09	0	-1.4	212	Specific	323.29	290.18	17.87	6.17	17	>BW23_RS17375 ref|WP_045566358.1|gi|780347646| hypothetical protein	458	Nsco_NS_434_20203020_B_ubonensis_HILIC1.52110.52110.3	controllerType=0 controllerNumber=1 scan=52110	133.591	Trypsin	B1	MTTPAVPTPAAPPVPASAAAPASGAPGSAAAVPAVR	1164
03269:3	945	K.YPGQLS[+162.053][+462.149]GGQQQR.V	Hex(1) 462.1486	S[+162][+462]	648.626	3	1943.86	1942.85	1	4.1	133	Specific	323.63	323.63	323.63	5.2	4	>BW23_RS20255 ref|WP_045566668.1|gi|780348380| arginine transporter ATP-binding subunit	1012	Nsco_NS_434_20203020_B_ubonensis_HILIC2.5043.5043.3	controllerType=0 controllerNumber=1 scan=5043	23.1959	Trypsin	B2	YPGQLSGGQQQR	624
13413:2	125	K.HATQAIDQVTS[+365.132][+231.074]AAK.A	HexNAc(1)Hex(1) 231.0743	S[+231][+365]	1018.98	2	2036.95	2036.95	0	1.8	51	Specific	323.8	218.48	32.35	5.24	24	>BW23_RS17610 ref|WP_045567821.1|gi|780351035| hypothetical protein	505	Nsco_NS_434_20203020_B_ubonensis_HILIC1.14451.14451.2	controllerType=0 controllerNumber=1 scan=14451	44.2699	Trypsin	B1	HATQAIDQVTSAAK	596
68151:3	65	A.AATTAAASGAS[+365.132][+231.074][+100.064]AGQAAAAPAAVVVPEAAS[+162.053][+462.149]AGAVADQDANAQAAR.A	HexNAc(1)Hex(1) 231.0743 100.064,Hex(1) 462.1486	S[+100][+162][+231][+365][+462]	1714.46	3	5141.38	5140.36	1	3.7	139	NRagged	323.97	24.01	1.2	2.52	30	>BW23_RS20365 ref|WP_045566678.1|gi|780348406| hypothetical protein	1034	Nsco_NS_434_20203020_B_ubonensis_HILIC2.58235.58235.3	controllerType=0 controllerNumber=1 scan=58235	147.37	Trypsin	B2	AATTAAASGASAGQAAAAPAAVVVPEAASAGAVADQDANAQAAR	1320
24206:2	1	A.PAPAAS[+568.212]APEAASKPAK.T	HexNAc(2)Hex(1)	S[+568]	1016.5	2	2031.99	2032	0	-3.3	134	NRagged	323.99	155.27	123.23	3.97	153	>BW23_RS30650 ref|WP_045567700.1|gi|780350752| competence protein ComE	3018	Nsco_NS_434_20203020_B_ubonensis_HILIC3.22147.22147.2	controllerType=0 controllerNumber=1 scan=22147	62.5163	Trypsin	B3	PAPAASAPEAASKPAK	568
24089:5	2	K.ASKPAAATGTTAPATKPAAT[+365.132][+231.074]PATTAPATTGAATTTAPAPAAS[+568.212]APEAASKPAK.T	HexNAc(1)Hex(1) 231.0743,HexNAc(2)Hex(1)	S[+568], T[+231][+365]	1156.37	5	5777.83	5777.82	0	0.2	98	Specific	324.27	324.27	0	8.14	155	>BW23_RS30650 ref|WP_045567700.1|gi|780350752| competence protein ComE	3018	Nsco_NS_434_20203020_B_ubonensis_HILIC2.22503.22503.5	controllerType=0 controllerNumber=1 scan=22503	63.5694	Trypsin	B2	ASKPAAATGTTAPATKPAATPATTAPATTGAATTTAPAPAASAPEAASKPAK	1164
26612:3	75	K.VAPPPADTGAS[+568.212]QPQQFDPNR.A	HexNAc(2)Hex(1)	S[+568]	887.745	3	2661.22	2661.22	0	1.3	50	Specific	324.36	279.42	69.11	6.79	21	>BW23_RS24760 ref|WP_045567095.1|gi|780349368| cell division protein	1878	Nsco_NS_434_20203020_B_ubonensis_HILIC3.24077.24077.3	controllerType=0 controllerNumber=1 scan=24077	67.3497	Trypsin	B3	VAPPPADTGASQPQQFDPNR	568
82219:6	342	P.WPNIQYHFLPVAINYNGS[+365.132][+231.074][+100.064]NAIEMHGFQAHVGSMR.S	HexNAc(1)Hex(1) 231.0743 100.064	S[+100][+231][+365]	767.031	6	4597.15	4595.14	2	0.4	358	NRagged	324.46	324.46	22.8	4.4	10	>BW23_RS01020 ref|WP_045563856.1|gi|780342190| choline dehydrogenase	3359	Nsco_NS_434_20203020_B_ubonensis_HILIC2.69226.69226.6	controllerType=0 controllerNumber=1 scan=69226	172.609	Trypsin	B2	WPNIQYHFLPVAINYNGSNAIEMHGFQAHVGSMR	696
67463:4	74	R.NGKLPEDAANTADAAPAQAAS[+568.212]APEQAAS[+365.132][+231.074]GAAAPAAALSTIYFETGK.G	HexNAc(2)Hex(1),HexNAc(1)Hex(1) 231.0743	S[+231][+365][+568]	1381.89	4	5524.55	5521.54	3	-0.4	390	Specific	324.7	324.7	18.33	6.64	45	>BW23_RS25130 ref|WP_045567133.1|gi|780349462| cytochrome C oxidase	1952	Nsco_NS_434_20203020_B_ubonensis_HILIC1.58319.58319.4	controllerType=0 controllerNumber=1 scan=58319	148.121	Trypsin	B1	NGKLPEDAANTADAAPAQAASAPEQAASGAAAPAAALSTIYFETGK	1164
79286:3	72	R.NGKLPEDAANTADAAPAQAAS[+568.212]APEQAASGAAAPAAALSTIYFETGK.G	HexNAc(2)Hex(1)	S[+568]	1642.78	3	4926.33	4925.33	1	-1.6	390	Specific	324.81	271.55	0	6.13	54	>BW23_RS25130 ref|WP_045567133.1|gi|780349462| cytochrome C oxidase	1952	Nsco_NS_434_20203020_B_ubonensis_HILIC2.66971.66971.3	controllerType=0 controllerNumber=1 scan=66971	167.618	Trypsin	B2	NGKLPEDAANTADAAPAQAASAPEQAASGAAAPAAALSTIYFETGK	568
29441:4	128	K.GASAAQAAPKPTDNS[+162.053][+462.149]SGTFVFARPGK.F	Hex(1) 462.1486	S[+162][+462]	790.127	4	3157.49	3157.48	0	1.4	66	Specific	325.01	276.98	1.2	7.92	22	>BW23_RS18790 ref|WP_045567835.1|gi|780351075| membrane protein	726	Nsco_NS_434_20203020_B_ubonensis_HILIC3.26472.26472.4	controllerType=0 controllerNumber=1 scan=26472	73.5124	Trypsin	B3	GASAAQAAPKPTDNSSGTFVFARPGK	624
31170:2	155	K.TVAAQLAQAQGAAPASAAAAS[+568.212]S[+162.053][+462.149]AH.-	HexNAc(2)Hex(1),Hex(1) 462.1486	S[+162][+462][+568]	1657.25	2	3313.49	3313.48	0	1.5	373	CRagged	325.07	258.48	0	7.56	19	>BW23_RS26360 ref|WP_045567259.1|gi|780349753| hemolysin D	2193	Nsco_NS_434_20203020_B_ubonensis_HILIC1.29231.29231.2	controllerType=0 controllerNumber=1 scan=29231	80.8458	Trypsin	B1	TVAAQLAQAQGAAPASAAAASSAH	1192
28866:3	139	K.GAS[+162.053][+462.149]AAQAAPKPTDNSSGTFVFARPGK.F	Hex(1) 462.1486	S[+162][+462]	1053.17	3	3157.49	3157.48	0	1.3	66	Specific	325.08	294.26	109.88	6.11	22	>BW23_RS18790 ref|WP_045567835.1|gi|780351075| membrane protein	726	Nsco_NS_434_20203020_B_ubonensis_HILIC2.26431.26431.3	controllerType=0 controllerNumber=1 scan=26431	73.4502	Trypsin	B2	GASAAQAAPKPTDNSSGTFVFARPGK	624
42449:3	86	R.SIAWSSSPAASAAPAAS[+568.212]AAAAS[+365.132][+231.074]ATPATR.A	HexNAc(2)Hex(1),HexNAc(1)Hex(1) 231.0743	S[+231][+365][+568]	1222.56	3	3665.66	3664.66	1	-1.7	1796	Specific	325.24	325.24	30.87	5.14	42	>BW23_RS10275 ref|WP_045565072.1|gi|780344956| alpha-2-macroglobulin	5150	Nsco_NS_434_20203020_B_ubonensis_HILIC2.37526.37526.3	controllerType=0 controllerNumber=1 scan=37526	100.508	Trypsin	B2	SIAWSSSPAASAAPAASAAAASATPATR	1164
79699:8	32	N.VGGHIASFASAAT[+365.132][+231.074][+100.064]LYDVGYNHFWHAPS[+365.132][+231.074][+100.064]DQHGGDLVFVQGHSSPGVYSR.A	HexNAc(1)Hex(1) 231.0743 100.064,HexNAc(1)Hex(1) 231.0743 100.064	S[+100][+231][+365], T[+100][+231][+365]	812.626	8	6493.96	6490.95	3	0.5	111	NRagged	325.37	325.37	7.2	4.37	25	>BW23_RS28815 ref|WP_045567493.1|gi|780350310| pyruvate dehydrogenase	2668	Nsco_NS_434_20203020_B_ubonensis_HILIC2.67282.67282.7	controllerType=0 controllerNumber=1 scan=67282	168.303	Trypsin	B2	VGGHIASFASAATLYDVGYNHFWHAPSDQHGGDLVFVQGHSSPGVYSR	1392
36543:3	116	A.PEQAASGAAAPAAALS[+365.132][+231.074][+100.064]T[+568.212]IYFET[+365.132][+231.074][+100.064]GK.G	HexNAc(1)Hex(1) 231.0743 100.064,HexNAc(2)Hex(1),HexNAc(1)Hex(1) 231.0743 100.064	S[+100][+231][+365], T[+100][+231][+365][+568]	1428.31	3	4282.92	4282.91	0	1.6	412	NRagged	325.51	325.51	0	6.08	43	>BW23_RS25130 ref|WP_045567133.1|gi|780349462| cytochrome C oxidase	1952	Nsco_NS_434_20203020_B_ubonensis_HILIC3.32181.32181.3	controllerType=0 controllerNumber=1 scan=32181	88.1026	Trypsin	B3	PEQAASGAAAPAAALSTIYFETGK	1960
13802:3	1	K.AAAAAGASAPAADAS[+568.212]APADASSAK.A	HexNAc(2)Hex(1)	S[+568]	847.058	3	2539.16	2539.15	0	2.5	159	Specific	325.66	273.78	4.8	5.57	153	>BW23_RS30650 ref|WP_045567700.1|gi|780350752| competence protein ComE	3018	Nsco_NS_434_20203020_B_ubonensis_HILIC3.13760.13760.3	controllerType=0 controllerNumber=1 scan=13760	41.4867	Trypsin	B3	AAAAAGASAPAADASAPADASSAK	568
51387:3	116	R.GAS[+568.212]AATAASPAAAAASSDTSAAPSGPVTFAWPAR.G	HexNAc(2)Hex(1)	S[+568]	1205.24	3	3613.7	3612.68	1	3.1	151	Specific	326.3	125.87	48.31	4.91	31	>BW23_RS30735 ref|WP_045567708.1|gi|780350773| peptidase	3035	Nsco_NS_434_20203020_B_ubonensis_HILIC1.45773.45773.3	controllerType=0 controllerNumber=1 scan=45773	119.322	Trypsin	B1	GASAATAASPAAAAASSDTSAAPSGPVTFAWPAR	568
53402:3	53	N.GLTAAGDGNEPAQS[+365.132][+231.074]AINNGYLTAQSQQR.L	HexNAc(1)Hex(1) 231.0743	S[+231][+365]	1144.53	3	3431.57	3428.56	3	-0.1	236	NRagged	326.51	326.51	7.66	3.92	47	>BW23_RS08755 ref|WP_045564868.1|gi|780344499| porin	4853	Nsco_NS_434_20203020_B_ubonensis_HILIC3.46024.46024.3	controllerType=0 controllerNumber=1 scan=46024	121.505	Trypsin	B3	GLTAAGDGNEPAQSAINNGYLTAQSQQR	596
72863:3	108	R.GASAATAASPAAAAASSDTS[+365.132][+231.074]AAPSGPVTFAWPARGPVLNNFDDAK.N	HexNAc(1)Hex(1) 231.0743	S[+231][+365]	1604.75	3	4812.23	4811.24	1	-3.6	151	Specific	326.86	260.63	0	6.53	33	>BW23_RS30735 ref|WP_045567708.1|gi|780350773| peptidase	3035	Nsco_NS_434_20203020_B_ubonensis_HILIC3.61228.61228.3	controllerType=0 controllerNumber=1 scan=61228	158.002	Trypsin	B3	GASAATAASPAAAAASSDTSAAPSGPVTFAWPARGPVLNNFDDAK	596
44767:4	697	R.VVTVPPSDAAAPSAS[+568.212]SAPPATSAAETVAAAPDEQRPPDRPETVAVR.F	HexNAc(2)Hex(1)	S[+568]	1270.13	4	5077.48	5075.48	2	-1	586	Specific	326.97	326.97	11.53	6.93	13	>BW23_RS09630 ref|WP_045564977.1|gi|780344741| serine/threonine protein kinase	5023	Nsco_NS_434_20203020_B_ubonensis_HILIC1.40499.40499.4	controllerType=0 controllerNumber=1 scan=40499	107.733	Trypsin	B1	VVTVPPSDAAAPSASSAPPATSAAETVAAAPDEQRPPDRPETVAVR	568
27016:3	128	K.GAS[+365.132][+231.074]AAQAAPKPTDNSSGTFVFARPGK.F	HexNAc(1)Hex(1) 231.0743	S[+231][+365]	1044.17	3	3130.49	3129.49	1	0.7	66	Specific	327.03	310.81	131.87	7.61	22	>BW23_RS18790 ref|WP_045567835.1|gi|780351075| membrane protein	726	Nsco_NS_434_20203020_B_ubonensis_HILIC3.24405.24405.3	controllerType=0 controllerNumber=1 scan=24405	68.1741	Trypsin	B3	GASAAQAAPKPTDNSSGTFVFARPGK	596
70912:3	72	R.NGKLPEDAANTADAAPAQAAS[+568.212]APEQAASGAAAPAAALSTIYFETGK.G	HexNAc(2)Hex(1)	S[+568]	1642.45	3	4925.34	4925.33	0	1	390	Specific	327.31	297.62	0	8.38	54	>BW23_RS25130 ref|WP_045567133.1|gi|780349462| cytochrome C oxidase	1952	Nsco_NS_434_20203020_B_ubonensis_HILIC2.60449.60449.3	controllerType=0 controllerNumber=1 scan=60449	152.615	Trypsin	B2	NGKLPEDAANTADAAPAQAASAPEQAASGAAAPAAALSTIYFETGK	568
28902:3	139	K.GAS[+568.212]AAQAAPKPTDNSSGTFVFARPGK.F	HexNAc(2)Hex(1)	S[+568]	1034.83	3	3102.48	3101.49	1	-4.3	66	Specific	327.38	60.02	60.02	3.92	22	>BW23_RS18790 ref|WP_045567835.1|gi|780351075| membrane protein	726	Nsco_NS_434_20203020_B_ubonensis_HILIC2.26461.26461.3	controllerType=0 controllerNumber=1 scan=26461	73.5275	Trypsin	B2	GASAAQAAPKPTDNSSGTFVFARPGK	568
51560:4	492	H.TVHISSSVVNS[+568.212]VGDDWYTETKR.E	HexNAc(2)Hex(1)	S[+568]	763.107	4	3049.41	3048.42	1	-4.1	112	NRagged	327.44	327.44	4.61	6.16	7	>BW23_RS19180 ref|WP_045567841.1|gi|780351087| NAD-dependent dehydratase	803	Nsco_NS_434_20203020_B_ubonensis_HILIC3.44568.44568.4	controllerType=0 controllerNumber=1 scan=44568	118.087	Trypsin	B3	TVHISSSVVNSVGDDWYTETKR	568
02830:3	51	K.AQQQAAKPTS[+568.212]STTVANNAGNAAK.A	HexNAc(2)Hex(1)	S[+568]	933.446	3	2798.32	2797.33	1	-5.3	206	Specific	327.45	166.34	15.41	4.65	25	>BW23_RS24760 ref|WP_045567095.1|gi|780349368| cell division protein	1878	Nsco_NS_434_20203020_B_ubonensis_HILIC1.4735.4735.3	controllerType=0 controllerNumber=1 scan=4735	22.4051	Trypsin	B1	AQQQAAKPTSSTTVANNAGNAAK	568
54222:3	933	R.QKPENEAAAVAAAAS[+365.132][+231.074]ATEPINAPVIGDASK.A	HexNAc(1)Hex(1) 231.0743	S[+231][+365]	1163.23	3	3487.68	3487.68	0	0.6	631	Specific	327.53	327.53	1.6	7.95	7	>BW23_RS23785 ref|WP_042586582.1|gi|755824940| penicillin-binding protein	1685	Nsco_NS_434_20203020_B_ubonensis_HILIC1.48001.48001.3	controllerType=0 controllerNumber=1 scan=48001	124.263	Trypsin	B1	QKPENEAAAVAAAASATEPINAPVIGDASK	596
14933:3	2	K.AAAAAGASAPAADASAPADAS[+162.053][+462.149]S[+568.212]AK.A	Hex(1) 462.1486,HexNAc(2)Hex(1)	S[+162][+462][+568]	1055.12	3	3163.36	3163.35	0	1.3	159	Specific	328.38	328.38	0	7.15	122	>BW23_RS30650 ref|WP_045567700.1|gi|780350752| competence protein ComE	3018	Nsco_NS_434_20203020_B_ubonensis_HILIC1.15751.15751.3	controllerType=0 controllerNumber=1 scan=15751	47.4254	Trypsin	B1	AAAAAGASAPAADASAPADASSAK	1192
01555:9	515	G.PVKS[+365.132][+231.074][+100.064]AGAGGAPGAAS[+162.053][+462.149]QPKPASRTGEAHPSAGASHGEVAR.A	HexNAc(1)Hex(1) 231.0743 100.064,Hex(1) 462.1486	S[+100][+162][+231][+365][+462]	545.373	9	4900.3	4897.27	3	3.7	372	NRagged	328.51	36.55	1.2	2.79	7	>BW23_RS21405 ref|WP_045566775.1|gi|780348635| peptidoglycan-binding protein LysM	1229	Nsco_NS_434_20203020_B_ubonensis_HILIC3.3511.3511.3	controllerType=0 controllerNumber=1 scan=3511	19.3173	Trypsin	B3	PVKSAGAGGAPGAASQPKPASRTGEAHPSAGASHGEVAR	1320
44367:3	264	K.ASPPYAADKPLVAVSPPPAPAPAS[+365.132][+231.074]SAGATR.-	HexNAc(1)Hex(1) 231.0743	S[+231][+365]	1137.57	3	3410.68	3410.68	0	-0.2	289	Specific	329.21	329.21	2.4	7.8	9	>BW23_RS27705 ref|WP_045567397.1|gi|780350110| photosystem reaction center subunit H	2457	Nsco_NS_434_20203020_B_ubonensis_HILIC3.38435.38435.3	controllerType=0 controllerNumber=1 scan=38435	103.32	Trypsin	B3	ASPPYAADKPLVAVSPPPAPAPASSAGATR	596
41465:3	96	K.AAPASAVAPQVAHAAS[+365.132][+231.074]APQPAT[+365.132][+231.074]IVNDDAASR.T	HexNAc(1)Hex(1) 231.0743,HexNAc(1)Hex(1) 231.0743	S[+231][+365], T[+231][+365]	1374.31	3	4120.92	4117.89	3	2.6	99	Specific	329.28	109.24	0	5.88	33	>BW23_RS21205 ref|WP_045566753.1|gi|780348584| Tail fiber protein	1192	Nsco_NS_434_20203020_B_ubonensis_HILIC3.36066.36066.3	controllerType=0 controllerNumber=1 scan=36066	97.6494	Trypsin	B3	AAPASAVAPQVAHAASAPQPATIVNDDAASR	1192
44124:3	1369	R.APNDASGPAPAPYFTAPTQGAPAS[+568.212]SVQR.A	HexNAc(2)Hex(1)	S[+568]	1098.85	3	3294.54	3294.53	0	3.2	396	Specific	329.6	243.35	12.63	4.54	3	>BW23_RS29060 ref|WP_045567516.1|gi|780350357| membrane protein	2717	Nsco_NS_434_20203020_B_ubonensis_HILIC2.38863.38863.3	controllerType=0 controllerNumber=1 scan=38863	103.577	Trypsin	B2	APNDASGPAPAPYFTAPTQGAPASSVQR	568
67251:4	162	K.VFQYIKPQDAQALQAAAPAS[+568.212]GASAAAADGATVGAVPDASVQATPLQSPAPISNSTNVHPGNPK.A	HexNAc(2)Hex(1)	S[+568]	1665.83	4	6660.28	6660.29	0	-0.3	195	Specific	329.98	329.98	0	7.44	32	>BW23_RS22260 ref|WP_042586941.1|gi|755825634| BON domain protein	1389	Nsco_NS_434_20203020_B_ubonensis_HILIC2.57524.57524.4	controllerType=0 controllerNumber=1 scan=57524	145.6	Trypsin	B2	VFQYIKPQDAQALQAAAPASGASAAAADGATVGAVPDASVQATPLQSPAPISNSTNVHPGNPK	568
19873:3	490	R.LNEHPQMPFAAS[+568.212]APSKK.Y	HexNAc(2)Hex(1)	S[+568]	807.723	3	2421.15	2421.15	0	1.9	43	Specific	330.24	254.22	86.72	5.89	8	>BW23_RS18445 ref|WP_042583411.1|gi|755809248| hypothetical protein	666	Nsco_NS_434_20203020_B_ubonensis_HILIC3.18616.18616.3	controllerType=0 controllerNumber=1 scan=18616	53.7286	Trypsin	B3	LNEHPQMPFAASAPSKK	568
04054:3	51	K.AQQQAAKPTS[+568.212]STTVANNAGNAAK.A	HexNAc(2)Hex(1)	S[+568]	933.446	3	2798.32	2797.33	1	-5.1	206	Specific	330.26	221	17.66	4.95	25	>BW23_RS24760 ref|WP_045567095.1|gi|780349368| cell division protein	1878	Nsco_NS_434_20203020_B_ubonensis_HILIC1.5711.5711.3	controllerType=0 controllerNumber=1 scan=5711	24.5237	Trypsin	B1	AQQQAAKPTSSTTVANNAGNAAK	568
14886:3	2	K.AAAAAGASAPAADAS[+162.053][+462.149]APADAS[+568.212]SAK.A	Hex(1) 462.1486,HexNAc(2)Hex(1)	S[+162][+462][+568]	1055.12	3	3163.36	3163.35	0	1.1	159	Specific	330.65	330.65	1.29	7.58	155	>BW23_RS30650 ref|WP_045567700.1|gi|780350752| competence protein ComE	3018	Nsco_NS_434_20203020_B_ubonensis_HILIC2.15169.15169.3	controllerType=0 controllerNumber=1 scan=15169	45.2767	Trypsin	B2	AAAAAGASAPAADASAPADASSAK	1192
20995:4	379	R.LNEHPQMPFAAS[+365.132][+231.074]APSKK.Y	HexNAc(1)Hex(1) 231.0743	S[+231][+365]	613.043	4	2449.15	2449.14	0	2.4	43	Specific	330.71	330.71	67.88	5.84	12	>BW23_RS18445 ref|WP_042583411.1|gi|755809248| hypothetical protein	666	Nsco_NS_434_20203020_B_ubonensis_HILIC2.19992.19992.4	controllerType=0 controllerNumber=1 scan=19992	57.3075	Trypsin	B2	LNEHPQMPFAASAPSKK	596
06560:2	924	A.ATGAPAS[+365.132][+231.074][+100.064]S[+162.053][+462.149]PAAN.-	HexNAc(1)Hex(1) 231.0743 100.064,Hex(1) 462.1486	S[+100][+162][+231][+365][+462]	1168.99	2	2336.97	2334.96	2	2.3	308	Non	330.79	231.19	0	3.19	15	>BW23_RS03505 ref|WP_045564170.1|gi|780342913| ABC transporter	3836	Nsco_NS_434_20203020_B_ubonensis_HILIC2.7745.7745.2	controllerType=0 controllerNumber=1 scan=7745	28.4273	Trypsin	B2	ATGAPASSPAAN	1320
06047:4	30	A.GDDVLAVVRGS[+568.212][+100.064]AANQDGHS[+365.132][+231.074][+100.064]QGLTAPNGQAQQR.V	HexNAc(2)Hex(1) 100.064,HexNAc(1)Hex(1) 231.0743 100.064	S[+100]*2[+231][+365][+568]	1146.54	4	4583.13	4582.12	1	1.4	1768	NRagged	330.86	330.86	0	5.95	37	>BW23_RS12270 ref|WP_045565595.1|gi|780346195| hypothetical protein	5536	Nsco_NS_434_20203020_B_ubonensis_HILIC3.7009.7009.2	controllerType=0 controllerNumber=1 scan=7009	26.4766	Trypsin	B3	GDDVLAVVRGSAANQDGHSQGLTAPNGQAQQR	1364
74976:4	204	A.FVEPGDVITYNENLGS[+568.212]EPSEGAAPPRLPQM[+15.995]PAYHLK.R	HexNAc(2)Hex(1)	M[+16], S[+568]	1127.79	4	4508.14	4508.13	0	0.8	253	NRagged	330.9	330.9	0	7.69	13	>BW23_RS06620 ref|WP_042588750.1|gi|755829093| AMP nucleosidase	4437	Nsco_NS_434_20203020_B_ubonensis_HILIC2.63642.63642.4	controllerType=0 controllerNumber=1 scan=63642	160.1	Trypsin	B2	FVEPGDVITYNENLGSEPSEGAAPPRLPQMPAYHLK	568
31363:3	139	K.GAS[+365.132][+231.074]AAQAAPKPTDNSSGTFVFAR.P	HexNAc(1)Hex(1) 231.0743	S[+231][+365]	950.113	3	2848.32	2847.32	1	1.2	66	Specific	331.18	273.36	177.82	8.14	22	>BW23_RS18790 ref|WP_045567835.1|gi|780351075| membrane protein	726	Nsco_NS_434_20203020_B_ubonensis_HILIC2.28487.28487.3	controllerType=0 controllerNumber=1 scan=28487	78.5227	Trypsin	B2	GASAAQAAPKPTDNSSGTFVFAR	596
57130:4	110	E.IVERDLYAT[+162.053][+462.149]AVLS[+162.053][+462.149]GNR.N	Hex(1) 462.1486,Hex(1) 462.1486	S[+162][+462], T[+162][+462]	757.849	4	3028.37	3025.36	3	0.3	490	NRagged	331.86	331.86	331.86	4.37	17	>BW23_RS03015 ref|WP_045564109.1|gi|780342773| Fe/S-dependent 2-methylisocitrate dehydratase AcnD	3741	Nsco_NS_434_20203020_B_ubonensis_HILIC3.48917.48917.3	controllerType=0 controllerNumber=1 scan=48917	128.219	Trypsin	B3	IVERDLYATAVLSGNR	1248
24793:5	1	A.AATGTTAPATKPAATPATT[+365.132][+231.074][+100.064]APATTGAAT[+568.212][+100.064]TTAPAPAAS[+568.212][+100.064]APEAASKPAK.T	HexNAc(1)Hex(1) 231.0743 100.064,HexNAc(2)Hex(1) 100.064,HexNAc(2)Hex(1) 100.064	S[+100][+568], T[+100]*2[+231][+365][+568]	1240.4	5	6197.96	6191.97	6	-4.9	103	NRagged	331.9	331.9	0	4.86	153	>BW23_RS30650 ref|WP_045567700.1|gi|780350752| competence protein ComE	3018	Nsco_NS_434_20203020_B_ubonensis_HILIC3.22610.22610.5	controllerType=0 controllerNumber=1 scan=22610	63.6858	Trypsin	B3	AATGTTAPATKPAATPATTAPATTGAATTTAPAPAASAPEAASKPAK	2032
51682:4	88	R.SHGRPSM[+15.995]FFPGATQTAPAAAGGAS[+568.212]GAGATGASTTTAGDVPAAAAGAAPATTAPAAQAQLVK.F	HexNAc(2)Hex(1)	M[+16], S[+568]	1501.72	4	6003.88	6003.88	0	-0.4	26	Specific	331.93	68.11	37.06	4.27	27	>BW23_RS23535 ref|WP_045566967.1|gi|780349081| insertase	1638	Nsco_NS_434_20203020_B_ubonensis_HILIC1.45994.45994.4	controllerType=0 controllerNumber=1 scan=45994	119.85	Trypsin	B1	SHGRPSMFFPGATQTAPAAAGGASGAGATGASTTTAGDVPAAAAGAAPATTAPAAQAQLVK	568
49694:4	213	T.SKGETAPAAASAVAAVAVAQQAS[+162.053][+462.149]APAAAS[+365.132][+231.074]AS[+365.132][+231.074][+100.064]TVVK.A	Hex(1) 462.1486,HexNAc(1)Hex(1) 231.0743,HexNAc(1)Hex(1) 231.0743 100.064	S[+100][+162][+231]*2[+365]*2[+462]	1258.34	4	5030.36	5026.33	4	3.1	824	NRagged	332.05	332.05	0	4.79	30	>BW23_RS02960 ref|WP_045564102.1|gi|780342757| AsmA family protein	3730	Nsco_NS_434_20203020_B_ubonensis_HILIC2.43676.43676.4	controllerType=0 controllerNumber=1 scan=43676	114.821	Trypsin	B2	SKGETAPAAASAVAAVAVAQQASAPAAASASTVVK	1916
52660:3	19	E.SASS[+568.212]RPLGGT[+365.132][+231.074][+100.064]EQGAQALAPQATFADYK.V	HexNAc(2)Hex(1),HexNAc(1)Hex(1) 231.0743 100.064	S[+568], T[+100][+231][+365]	1330.29	3	3988.85	3986.83	2	4.1	13	NRagged	332.15	332.15	2.4	4.11	33	>BW23_RS20640 ref|WP_045566705.1|gi|780348470| ribonucleotide-diphosphate reductase subunit alpha	1088	Nsco_NS_434_20203020_B_ubonensis_HILIC3.45444.45444.3	controllerType=0 controllerNumber=1 scan=45444	120.105	Trypsin	B3	SASSRPLGGTEQGAQALAPQATFADYK	1264
61504:4	36	G.M[+15.995]NTEVVVATGYT[+162.053][+462.149]DRIGS[+162.053][+462.149]DK.Y	Hex(1) 462.1486,Hex(1) 462.1486	M[+16], S[+162][+462], T[+162][+462]	831.357	4	3322.41	3320.4	2	0.3	127	NRagged	332.43	332.43	6	4.9	23	>BW23_RS18425 ref|WP_042583414.1|gi|755809270| membrane protein	662	Nsco_NS_434_20203020_B_ubonensis_HILIC3.52354.52354.4	controllerType=0 controllerNumber=1 scan=52354	136.238	Trypsin	B3	MNTEVVVATGYTDRIGSDK	1248
65264:3	152	R.GASAATAASPAAAAASSDTS[+365.132][+231.074]AAPSGPVTFAWPAR.G	HexNAc(1)Hex(1) 231.0743	S[+231][+365]	1214.9	3	3642.69	3640.68	2	1.5	151	Specific	332.62	332.62	0	7.23	36	>BW23_RS30735 ref|WP_045567708.1|gi|780350773| peptidase	3035	Nsco_NS_434_20203020_B_ubonensis_HILIC2.55969.55969.3	controllerType=0 controllerNumber=1 scan=55969	142.011	Trypsin	B2	GASAATAASPAAAAASSDTSAAPSGPVTFAWPAR	596
39453:3	96	K.AAPASAVAPQVAHAAS[+365.132][+231.074]APQPAT[+365.132][+231.074]IVNDDAASR.T	HexNAc(1)Hex(1) 231.0743,HexNAc(1)Hex(1) 231.0743	S[+231][+365], T[+231][+365]	1373.3	3	4117.9	4117.89	0	1	99	Specific	332.75	332.75	13.2	8.19	33	>BW23_RS21205 ref|WP_045566753.1|gi|780348584| Tail fiber protein	1192	Nsco_NS_434_20203020_B_ubonensis_HILIC3.34489.34489.3	controllerType=0 controllerNumber=1 scan=34489	93.8279	Trypsin	B3	AAPASAVAPQVAHAASAPQPATIVNDDAASR	1192
52098:2	57	N.GLTAAGDGNEPAQS[+365.132][+231.074]AINNGYLTAQSQQR.L	HexNAc(1)Hex(1) 231.0743	S[+231][+365]	1716.29	2	3431.57	3428.56	3	-0.4	236	NRagged	332.94	284.6	7.62	5.13	55	>BW23_RS08755 ref|WP_045564868.1|gi|780344499| porin	4853	Nsco_NS_434_20203020_B_ubonensis_HILIC2.45707.45707.2	controllerType=0 controllerNumber=1 scan=45707	119.323	Trypsin	B2	GLTAAGDGNEPAQSAINNGYLTAQSQQR	596
26933:3	139	K.GAS[+365.132][+231.074]AAQAAPKPTDNSSGTFVFARPGK.F	HexNAc(1)Hex(1) 231.0743	S[+231][+365]	1043.83	3	3129.49	3129.49	0	0.6	66	Specific	332.94	318.13	126	7.92	22	>BW23_RS18790 ref|WP_045567835.1|gi|780351075| membrane protein	726	Nsco_NS_434_20203020_B_ubonensis_HILIC2.24755.24755.3	controllerType=0 controllerNumber=1 scan=24755	69.1815	Trypsin	B2	GASAAQAAPKPTDNSSGTFVFARPGK	596
26057:3	287	R.LNEHPQMPFAAS[+568.212]APSK.K	HexNAc(2)Hex(1)	S[+568]	765.024	3	2293.06	2293.05	0	0.9	43	Specific	333.07	241	77.16	4.82	15	>BW23_RS18445 ref|WP_042583411.1|gi|755809248| hypothetical protein	666	Nsco_NS_434_20203020_B_ubonensis_HILIC1.25044.25044.3	controllerType=0 controllerNumber=1 scan=25044	70.5106	Trypsin	B1	LNEHPQMPFAASAPSK	568
36102:3	72	A.PEQAASGAAAPAAALS[+568.212][+100.064]T[+568.212][+100.064]IYFET[+162.053][+462.149]GK.G	HexNAc(2)Hex(1) 100.064,HexNAc(2)Hex(1) 100.064,Hex(1) 462.1486	S[+100][+568], T[+100][+162][+462][+568]	1428.32	3	4282.93	4282.91	0	4.4	412	NRagged	333.1	333.1	0	4.06	54	>BW23_RS25130 ref|WP_045567133.1|gi|780349462| cytochrome C oxidase	1952	Nsco_NS_434_20203020_B_ubonensis_HILIC2.32357.32357.3	controllerType=0 controllerNumber=1 scan=32357	88.2176	Trypsin	B2	PEQAASGAAAPAAALSTIYFETGK	1960
12854:3	2	K.AAAAAGAS[+568.212]APAADASAPADAS[+365.132][+231.074]SAK.A	HexNAc(2)Hex(1),HexNAc(1)Hex(1) 231.0743	S[+231][+365][+568]	1045.79	3	3135.36	3135.36	0	1.7	159	Specific	333.35	278.53	8.15	7.15	155	>BW23_RS30650 ref|WP_045567700.1|gi|780350752| competence protein ComE	3018	Nsco_NS_434_20203020_B_ubonensis_HILIC2.13474.13474.3	controllerType=0 controllerNumber=1 scan=13474	41.2726	Trypsin	B2	AAAAAGASAPAADASAPADASSAK	1164
32156:3	56	K.TVAAQLAQAQGAAPASAAAAS[+162.053][+462.149]S[+568.212]AH.-	Hex(1) 462.1486,HexNAc(2)Hex(1)	S[+162][+462][+568]	1105.17	3	3313.48	3313.48	0	1	373	CRagged	333.47	273.14	0	7.28	31	>BW23_RS26360 ref|WP_045567259.1|gi|780349753| hemolysin D	2193	Nsco_NS_434_20203020_B_ubonensis_HILIC2.29180.29180.3	controllerType=0 controllerNumber=1 scan=29180	80.3162	Trypsin	B2	TVAAQLAQAQGAAPASAAAASSAH	1192
70937:5	8	D.M[+15.995]PS[+568.212]QAGFNLGYLAYNVEHKPMDKLEVR.Q	HexNAc(2)Hex(1)	M[+16], S[+568]	739.759	5	3694.76	3691.75	3	1.2	292	NRagged	333.6	295.68	295.68	5.94	39	>BW23_RS24130 ref|WP_042586529.1|gi|755824830| peptide ABC transporter substrate-binding protein	1754	Nsco_NS_434_20203020_B_ubonensis_HILIC1.61040.61040.5	controllerType=0 controllerNumber=1 scan=61040	154.817	Trypsin	B1	MPSQAGFNLGYLAYNVEHKPMDKLEVR	568
18206:3	2	S.APAADAS[+162.053][+462.149]APADAS[+568.212][+100.064]S[+568.212]AK.A	Hex(1) 462.1486,HexNAc(2)Hex(1) 100.064,HexNAc(2)Hex(1)	S[+100][+162][+462][+568]*2	1088.13	3	3262.37	3261.35	1	2.6	167	NRagged	333.62	292.11	0	4.83	155	>BW23_RS30650 ref|WP_045567700.1|gi|780350752| competence protein ComE	3018	Nsco_NS_434_20203020_B_ubonensis_HILIC2.17793.17793.3	controllerType=0 controllerNumber=1 scan=17793	51.8156	Trypsin	B2	APAADASAPADASSAK	1860
62702:5	116	I.TGGAVATAPLSSGPAT[+568.212][+100.064]PARGASAATAASPAAAAAS[+568.212]SDTSAAPSGPVTFAWPAR.G	HexNAc(2)Hex(1) 100.064,HexNAc(2)Hex(1)	S[+568], T[+100][+568]	1190.37	5	5947.83	5943.83	4	-1.1	132	NRagged	333.67	333.67	0	3.79	31	>BW23_RS30735 ref|WP_045567708.1|gi|780350773| peptidase	3035	Nsco_NS_434_20203020_B_ubonensis_HILIC1.54598.54598.5	controllerType=0 controllerNumber=1 scan=54598	139.173	Trypsin	B1	TGGAVATAPLSSGPATPARGASAATAASPAAAAASSDTSAAPSGPVTFAWPAR	1236
66361:5	76	K.VFQYIKPQDAQALQAAAPASGAS[+365.132][+231.074]AAAADGATVGAVPDASVQATPLQSPAPISNSTNVHPGNPK.A	HexNAc(1)Hex(1) 231.0743	S[+231][+365]	1339.07	5	6691.32	6688.28	3	3.9	195	Specific	333.87	333.87	0	6.52	38	>BW23_RS22260 ref|WP_042586941.1|gi|755825634| BON domain protein	1389	Nsco_NS_434_20203020_B_ubonensis_HILIC3.56104.56104.5	controllerType=0 controllerNumber=1 scan=56104	145.132	Trypsin	B3	VFQYIKPQDAQALQAAAPASGASAAAADGATVGAVPDASVQATPLQSPAPISNSTNVHPGNPK	596
38019:3	56	Q.LAQAQGAAPAS[+568.212]AAAAS[+365.132][+231.074]S[+568.212][+100.064]AH.-	HexNAc(2)Hex(1),HexNAc(1)Hex(1) 231.0743,HexNAc(2)Hex(1) 100.064	S[+100][+231][+365][+568]*2	1162.51	3	3485.52	3483.51	2	1.2	378	Non	333.88	333.88	0	6.15	31	>BW23_RS26360 ref|WP_045567259.1|gi|780349753| hemolysin D	2193	Nsco_NS_434_20203020_B_ubonensis_HILIC2.33910.33910.3	controllerType=0 controllerNumber=1 scan=33910	91.8774	Trypsin	B2	LAQAQGAAPASAAAASSAH	1832
52052:3	1751	R.DKVGFTVAS[+568.212]APAAAPPAYIGGVR.G	HexNAc(2)Hex(1)	S[+568]	928.473	3	2783.4	2783.4	0	2.3	218	Specific	333.91	333.91	1.2	8.2	1	>BW23_RS11945 ref|WP_045565553.1|gi|780346091| hypothetical protein	5471	Nsco_NS_434_20203020_B_ubonensis_HILIC1.46275.46275.3	controllerType=0 controllerNumber=1 scan=46275	120.451	Trypsin	B1	DKVGFTVASAPAAAPPAYIGGVR	568
72441:4	69	D.GYGVNTM[+15.995]APPYQPS[+568.212][+100.064]YVPPPADGNAAYADPDDHRVLPPQGYATIGDR.L	HexNAc(2)Hex(1) 100.064	M[+16], S[+100][+568]	1389.65	4	5555.57	5555.55	0	3.4	293	NRagged	333.97	333.97	0.83	6.69	22	>BW23_RS09345 ref|WP_045565464.1|gi|780345842| acid phosphatase	4967	Nsco_NS_434_20203020_B_ubonensis_HILIC3.60894.60894.4	controllerType=0 controllerNumber=1 scan=60894	157.177	Trypsin	B3	GYGVNTMAPPYQPSYVPPPADGNAAYADPDDHRVLPPQGYATIGDR	668
36304:3	96	K.AAPASAVAPQVAHAAS[+568.212]APQPAT[+568.212]IVNDDAASR.T	HexNAc(2)Hex(1),HexNAc(2)Hex(1)	S[+568], T[+568]	1354.98	3	4062.92	4061.9	1	2.9	99	Specific	334.06	334.06	2.7	7.84	33	>BW23_RS21205 ref|WP_045566753.1|gi|780348584| Tail fiber protein	1192	Nsco_NS_434_20203020_B_ubonensis_HILIC3.31985.31985.3	controllerType=0 controllerNumber=1 scan=31985	87.5983	Trypsin	B3	AAPASAVAPQVAHAASAPQPATIVNDDAASR	1136
73619:5	74	D.AANTADAAPAQAASAPEQAAS[+568.212]GAAAPAAALS[+365.132][+231.074][+100.064]T[+568.212][+100.064]IYFETGK.G	HexNAc(2)Hex(1),HexNAc(1)Hex(1) 231.0743 100.064,HexNAc(2)Hex(1) 100.064	S[+100][+231][+365][+568], T[+100][+568]	1109.11	5	5541.52	5536.51	5	-1.8	397	NRagged	334.13	334.13	0	2.74	45	>BW23_RS25130 ref|WP_045567133.1|gi|780349462| cytochrome C oxidase	1952	Nsco_NS_434_20203020_B_ubonensis_HILIC1.63141.63141.5	controllerType=0 controllerNumber=1 scan=63141	159.997	Trypsin	B1	AANTADAAPAQAASAPEQAASGAAAPAAALSTIYFETGK	1932
61671:3	8	K.KAILESVYQGAGQAAS[+365.132][+231.074]APMPPTQWSYDK.S	HexNAc(1)Hex(1) 231.0743	S[+231][+365]	1197.9	3	3591.68	3590.67	1	0.9	328	Specific	334.97	334.97	8.8	8.16	39	>BW23_RS24130 ref|WP_042586529.1|gi|755824830| peptide ABC transporter substrate-binding protein	1754	Nsco_NS_434_20203020_B_ubonensis_HILIC1.53797.53797.3	controllerType=0 controllerNumber=1 scan=53797	137.316	Trypsin	B1	KAILESVYQGAGQAASAPMPPTQWSYDK	596
04586:3	2	P.APAAS[+162.053][+462.149]APEAAS[+568.212]KPAK.T	Hex(1) 462.1486,HexNAc(2)Hex(1)	S[+162][+462][+568]	854.054	3	2560.15	2559.15	1	0	135	NRagged	335.2	302.29	0	5.86	155	>BW23_RS30650 ref|WP_045567700.1|gi|780350752| competence protein ComE	3018	Nsco_NS_434_20203020_B_ubonensis_HILIC2.6078.6078.3	controllerType=0 controllerNumber=1 scan=6078	25.228	Trypsin	B2	APAASAPEAASKPAK	1192
31737:3	56	K.TVAAQLAQAQGAAPAS[+568.212]AAAAS[+365.132][+231.074]SAH.-	HexNAc(2)Hex(1),HexNAc(1)Hex(1) 231.0743	S[+231][+365][+568]	1095.84	3	3285.49	3285.49	0	1.3	373	CRagged	335.57	298.25	8.95	7.37	31	>BW23_RS26360 ref|WP_045567259.1|gi|780349753| hemolysin D	2193	Nsco_NS_434_20203020_B_ubonensis_HILIC2.28844.28844.3	controllerType=0 controllerNumber=1 scan=28844	79.4714	Trypsin	B2	TVAAQLAQAQGAAPASAAAASSAH	1164
73753:4	42	D.GYGVNTM[+15.995]APPYQPS[+568.212][+100.064]YVPPPADGNAAYADPDDHRVLPPQGYATIGDR.L	HexNAc(2)Hex(1) 100.064	M[+16], S[+100][+568]	1389.65	4	5555.57	5555.55	0	3.4	293	NRagged	335.63	327.85	2.14	4.29	25	>BW23_RS09345 ref|WP_045565464.1|gi|780345842| acid phosphatase	4967	Nsco_NS_434_20203020_B_ubonensis_HILIC1.63240.63240.3	controllerType=0 controllerNumber=1 scan=63240	160.264	Trypsin	B1	GYGVNTMAPPYQPSYVPPPADGNAAYADPDDHRVLPPQGYATIGDR	668
39519:4	96	K.AAPAS[+365.132][+231.074]AVAPQVAHAAS[+568.212]APQPATIVNDDAASR.T	HexNAc(1)Hex(1) 231.0743,HexNAc(2)Hex(1)	S[+231][+365][+568]	1023.48	4	4090.91	4089.9	1	1	99	Specific	336.15	336.15	0	7.6	33	>BW23_RS21205 ref|WP_045566753.1|gi|780348584| Tail fiber protein	1192	Nsco_NS_434_20203020_B_ubonensis_HILIC3.34540.34540.4	controllerType=0 controllerNumber=1 scan=34540	93.9457	Trypsin	B3	AAPASAVAPQVAHAASAPQPATIVNDDAASR	1164
29580:8	241	R.ALVVAC[+57.021]ALAAGMAT[+365.132][+231.074]PHAFAAHVIAPDAQQDPQQDLQRDDS[+162.053][+462.149]APARPLKPNPEFAR.L	HexNAc(1)Hex(1) 231.0743,Hex(1) 462.1486	C[+57], S[+162][+462], T[+231][+365]	868.54	8	6941.27	6935.28	6	-4.4	10	Specific	336.23	67.63	0	4.59	9	>BW23_RS30940 ref|WP_045567725.1|gi|780350816| hypothetical protein	3076	Nsco_NS_434_20203020_B_ubonensis_HILIC2.26993.26993.4	controllerType=0 controllerNumber=1 scan=26993	74.8459	Trypsin	B2	ALVVACALAAGMATPHAFAAHVIAPDAQQDPQQDLQRDDSAPARPLKPNPEFAR	1220
20995:3	1	A.PAADAS[+568.212]APADAS[+365.132][+231.074][+100.064]S[+568.212][+100.064]AK.A	HexNAc(2)Hex(1),HexNAc(1)Hex(1) 231.0743 100.064,HexNAc(2)Hex(1) 100.064	S[+100]*2[+231][+365][+568]*2	1088.8	3	3264.37	3262.39	2	-5.6	168	NRagged	336.68	78.93	0	2.16	153	>BW23_RS30650 ref|WP_045567700.1|gi|780350752| competence protein ComE	3018	Nsco_NS_434_20203020_B_ubonensis_HILIC3.19522.19522.3	controllerType=0 controllerNumber=1 scan=19522	55.9449	Trypsin	B3	PAADASAPADASSAK	1932
45907:3	51	V.APQVAHAAS[+365.132][+231.074][+100.064]APQPAT[+568.212][+100.064]IVNDDAAS[+568.212]R.T	HexNAc(1)Hex(1) 231.0743 100.064,HexNAc(2)Hex(1) 100.064,HexNAc(2)Hex(1)	S[+100][+231][+365][+568], T[+100][+568]	1431.32	3	4291.93	4290.94	1	-1.9	106	NRagged	336.72	100.88	0	4.27	40	>BW23_RS21205 ref|WP_045566753.1|gi|780348584| Tail fiber protein	1192	Nsco_NS_434_20203020_B_ubonensis_HILIC2.40633.40633.3	controllerType=0 controllerNumber=1 scan=40633	108.037	Trypsin	B2	APQVAHAASAPQPATIVNDDAASR	1932
24224:5	2	K.ASKPAAATGTTAPATKPAATPATTAPATTGAATTT[+568.212][+100.064]APAPAAS[+568.212][+100.064]APEAAS[+568.212]K.P	HexNAc(2)Hex(1) 100.064,HexNAc(2)Hex(1) 100.064,HexNAc(2)Hex(1)	S[+100][+568]*2, T[+100][+568]	1246	5	6225.96	6221.98	4	-5.4	98	Specific	336.74	336.74	0.9	4.38	155	>BW23_RS30650 ref|WP_045567700.1|gi|780350752| competence protein ComE	3018	Nsco_NS_434_20203020_B_ubonensis_HILIC2.22601.22601.5	controllerType=0 controllerNumber=1 scan=22601	63.7958	Trypsin	B2	ASKPAAATGTTAPATKPAATPATTAPATTGAATTTAPAPAASAPEAASK	1904
10481:3	103	R.KLQQWS[+568.212]QQGAS[+365.132][+231.074]ATKPASGQ.-	HexNAc(2)Hex(1),HexNAc(1)Hex(1) 231.0743	S[+231][+365][+568]	1056.48	3	3167.44	3165.43	2	0	115	CRagged	336.8	207.55	1.2	7.23	29	>BW23_RS17610 ref|WP_045567821.1|gi|780351035| hypothetical protein	505	Nsco_NS_434_20203020_B_ubonensis_HILIC2.11503.11503.3	controllerType=0 controllerNumber=1 scan=11503	36.6871	Trypsin	B2	KLQQWSQQGASATKPASGQ	1164
34757:3	68	K.VAPPPADTGAS[+365.132][+231.074]QPQQFDPNRALQGK.T	HexNAc(1)Hex(1) 231.0743	S[+231][+365]	1063.18	3	3187.52	3186.51	1	2	50	Specific	336.94	53.31	4.8	6.1	22	>BW23_RS24760 ref|WP_045567095.1|gi|780349368| cell division protein	1878	Nsco_NS_434_20203020_B_ubonensis_HILIC2.31249.31249.3	controllerType=0 controllerNumber=1 scan=31249	85.4821	Trypsin	B2	VAPPPADTGASQPQQFDPNRALQGK	596
12445:3	1	K.AAAAAGAS[+568.212]APAADASAPADAS[+365.132][+231.074]SAK.A	HexNAc(2)Hex(1),HexNAc(1)Hex(1) 231.0743	S[+231][+365][+568]	1045.79	3	3135.36	3135.36	0	1.7	159	Specific	336.97	270.83	0.52	6.24	153	>BW23_RS30650 ref|WP_045567700.1|gi|780350752| competence protein ComE	3018	Nsco_NS_434_20203020_B_ubonensis_HILIC3.12617.12617.3	controllerType=0 controllerNumber=1 scan=12617	38.6846	Trypsin	B3	AAAAAGASAPAADASAPADASSAK	1164
59789:5	162	K.VFQYIKPQDAQALQAAAPASGAS[+568.212]AAAADGATVGAVPDASVQATPLQSPAPISNSTNVHPGNPK.A	HexNAc(2)Hex(1)	S[+568]	1333.66	5	6664.29	6660.29	4	-1.1	195	Specific	337.09	323.45	5.1	4.99	31	>BW23_RS22260 ref|WP_042586941.1|gi|755825634| BON domain protein	1389	Nsco_NS_434_20203020_B_ubonensis_HILIC1.52314.52314.5	controllerType=0 controllerNumber=1 scan=52314	134.108	Trypsin	B1	VFQYIKPQDAQALQAAAPASGASAAAADGATVGAVPDASVQATPLQSPAPISNSTNVHPGNPK	568
64442:4	152	D.LALYDC[+57.021]MVAMHDYAVQC[+57.021]HTLS[+365.132][+231.074]GGEER.M	HexNAc(1)Hex(1) 231.0743	C[+57]*2, S[+231][+365]	906.893	4	3624.55	3622.53	2	3.1	200	NRagged	337.34	337.34	1.04	5.14	17	>BW23_RS12300 ref|WP_045565598.1|gi|780346202| CoA-transferase	5541	Nsco_NS_434_20203020_B_ubonensis_HILIC3.54597.54597.4	controllerType=0 controllerNumber=1 scan=54597	141.399	Trypsin	B3	LALYDCMVAMHDYAVQCHTLSGGEER	596
20109:4	536	Y.RIGGS[+365.132][+231.074]DDSPLSEEEDGTNGHRPS.-	HexNAc(1)Hex(1) 231.0743	S[+231][+365]	753.077	4	3009.29	3008.27	1	3.5	44	Non	337.49	337.49	216.01	4.11	4	>BW23_RS20800 ref|WP_042583052.1|gi|755808032| hypothetical protein	1117	Nsco_NS_434_20203020_B_ubonensis_HILIC3.18808.18808.3	controllerType=0 controllerNumber=1 scan=18808	54.1914	Trypsin	B3	RIGGSDDSPLSEEEDGTNGHRPS	596
69411:4	41	K.TVGDKLEAFTVVAAKPGFNHHEENGQS[+568.212]AFETITEASFPGK.W	HexNAc(2)Hex(1)	S[+568]	1209.08	4	4833.29	4829.3	4	-3.2	3	Specific	337.65	337.65	0.24	6.67	28	>BW23_RS30145 ref|WP_042584247.1|gi|755812171| alkyl hydroperoxide reductase	2920	Nsco_NS_434_20203020_B_ubonensis_HILIC2.59241.59241.8	controllerType=0 controllerNumber=1 scan=59241	149.775	Trypsin	B2	TVGDKLEAFTVVAAKPGFNHHEENGQSAFETITEASFPGK	568
72343:5	314	V.VAAVLAS[+568.212][+100.064]PELHAS[+162.053][+462.149]WVQELGEM[+15.995]RDR.I	HexNAc(2)Hex(1) 100.064,Hex(1) 462.1486	M[+16], S[+100][+162][+462][+568]	795.368	5	3972.81	3972.83	0	-4.3	296	NRagged	337.76	337.76	0.42	5.87	10	>BW23_RS28195 ref|WP_045567430.1|gi|780350179| aromatic amino acid aminotransferase	2549	Nsco_NS_434_20203020_B_ubonensis_HILIC3.60821.60821.5	controllerType=0 controllerNumber=1 scan=60821	157.018	Trypsin	B3	VAAVLASPELHASWVQELGEMRDR	1292
12829:2	103	K.HATQAIDQVTS[+365.132][+231.074]AAK.A	HexNAc(1)Hex(1) 231.0743	S[+231][+365]	1018.98	2	2036.96	2036.95	0	2.6	51	Specific	337.91	201.67	31.16	4.62	29	>BW23_RS17610 ref|WP_045567821.1|gi|780351035| hypothetical protein	505	Nsco_NS_434_20203020_B_ubonensis_HILIC2.13454.13454.2	controllerType=0 controllerNumber=1 scan=13454	41.2059	Trypsin	B2	HATQAIDQVTSAAK	596
55951:3	15	Y.ESAS[+365.132][+231.074][+100.064]S[+365.132][+231.074]RPLGGTEQGAQALAPQATFADYK.V	HexNAc(1)Hex(1) 231.0743 100.064,HexNAc(1)Hex(1) 231.0743	S[+100][+231]*2[+365]*2	1383.29	3	4147.86	4143.86	4	-3	12	NRagged	338.55	338.55	0	3.96	49	>BW23_RS20640 ref|WP_045566705.1|gi|780348470| ribonucleotide-diphosphate reductase subunit alpha	1088	Nsco_NS_434_20203020_B_ubonensis_HILIC2.48677.48677.3	controllerType=0 controllerNumber=1 scan=48677	125.751	Trypsin	B2	ESASSRPLGGTEQGAQALAPQATFADYK	1292
72273:4	321	T.TITNAGYGVWNNTIDVT[+365.132][+231.074][+100.064]S[+365.132][+231.074][+100.064]QVQQQYANGTR.V	HexNAc(1)Hex(1) 231.0743 100.064,HexNAc(1)Hex(1) 231.0743 100.064	S[+100][+231][+365], T[+100][+231][+365]	1148.78	4	4592.09	4592.08	0	1.2	4	NRagged	338.73	332.01	2.4	4.29	10	>BW23_RS29280 ref|WP_045567554.1|gi|780350435| hypothetical protein	2760	Nsco_NS_434_20203020_B_ubonensis_HILIC2.61552.61552.4	controllerType=0 controllerNumber=1 scan=61552	155.221	Trypsin	B2	TITNAGYGVWNNTIDVTSQVQQQYANGTR	1392
14741:3	143	K.HATQAIDQVTS[+365.132][+231.074]AAK.A	HexNAc(1)Hex(1) 231.0743	S[+231][+365]	679.656	3	2036.95	2036.95	0	1.8	51	Specific	338.79	272.59	19.24	5.31	33	>BW23_RS17610 ref|WP_045567821.1|gi|780351035| hypothetical protein	505	Nsco_NS_434_20203020_B_ubonensis_HILIC3.14526.14526.3	controllerType=0 controllerNumber=1 scan=14526	43.4527	Trypsin	B3	HATQAIDQVTSAAK	596
56976:4	88	R.SHGRPSMFFPGATQTAPAAAGGAS[+365.132][+231.074]GAGATGASTTTAGDVPAAAAGAAPATTAPAAQAQLVK.F	HexNAc(1)Hex(1) 231.0743	S[+231][+365]	1504.73	4	6015.89	6015.88	0	1.4	26	Specific	339.03	339.03	18.73	7.93	27	>BW23_RS23535 ref|WP_045566967.1|gi|780349081| insertase	1638	Nsco_NS_434_20203020_B_ubonensis_HILIC1.50173.50173.4	controllerType=0 controllerNumber=1 scan=50173	129.269	Trypsin	B1	SHGRPSMFFPGATQTAPAAAGGASGAGATGASTTTAGDVPAAAAGAAPATTAPAAQAQLVK	596
75861:4	116	A.ANTADAAPAQAASAPEQAAS[+365.132][+231.074][+100.064]GAAAPAAALS[+568.212][+100.064]T[+365.132][+231.074][+100.064]IYFETGK.G	HexNAc(1)Hex(1) 231.0743 100.064,HexNAc(2)Hex(1) 100.064,HexNAc(1)Hex(1) 231.0743 100.064	S[+100]*2[+231][+365][+568], T[+100][+231][+365]	1399.14	4	5593.54	5593.54	0	0.2	398	NRagged	339.29	318.95	0	4.08	43	>BW23_RS25130 ref|WP_045567133.1|gi|780349462| cytochrome C oxidase	1952	Nsco_NS_434_20203020_B_ubonensis_HILIC3.63562.63562.4	controllerType=0 controllerNumber=1 scan=63562	163.608	Trypsin	B3	ANTADAAPAQAASAPEQAASGAAAPAAALSTIYFETGK	2060
69531:3	113	K.QAAATTAAASGAS[+568.212]AGQAAAAPAAVVVPEAASAGAVADQDANAQAAR.A	HexNAc(2)Hex(1)	S[+568]	1529.74	3	4587.21	4587.19	0	3.1	137	Specific	339.46	269.89	0.5	6.28	30	>BW23_RS20365 ref|WP_045566678.1|gi|780348406| hypothetical protein	1034	Nsco_NS_434_20203020_B_ubonensis_HILIC1.59918.59918.3	controllerType=0 controllerNumber=1 scan=59918	152.156	Trypsin	B1	QAAATTAAASGASAGQAAAAPAAVVVPEAASAGAVADQDANAQAAR	568
12657:2	348	K.AADAGGAKPASGAPAAT[+568.212]APAAS[+365.132][+231.074]GAQ.-	HexNAc(2)Hex(1),HexNAc(1)Hex(1) 231.0743	S[+231][+365], T[+568]	1601.21	2	3201.42	3201.42	0	0.5	151	CRagged	339.89	244.19	0	7.43	14	>BW23_RS21615 ref|WP_042582944.1|gi|755807656| outer membrane lipid asymmetry maintenance protein MlaD	1270	Nsco_NS_434_20203020_B_ubonensis_HILIC3.12798.12798.2	controllerType=0 controllerNumber=1 scan=12798	39.1577	Trypsin	B3	AADAGGAKPASGAPAATAPAASGAQ	1164
29302:4	666	G.REFHAYPVDVADHDS[+568.212][+100.064]C[+57.021]QQC[+57.021]VAK.I	HexNAc(2)Hex(1) 100.064	C[+57]*2, S[+100][+568]	826.12	4	3301.46	3300.44	1	3.3	53	NRagged	340.04	340.04	340.04	6.05	5	>BW23_RS25550 ref|WP_042586318.1|gi|755824422| acetoacetyl-CoA reductase	2034	Nsco_NS_434_20203020_B_ubonensis_HILIC3.26364.26364.4	controllerType=0 controllerNumber=1 scan=26364	73.235	Trypsin	B3	REFHAYPVDVADHDSCQQCVAK	668
67582:4	74	A.ANTADAAPAQAASAPEQAAS[+365.132][+231.074][+100.064]GAAAPAAALS[+568.212][+100.064]T[+365.132][+231.074][+100.064]IYFETGK.G	HexNAc(1)Hex(1) 231.0743 100.064,HexNAc(2)Hex(1) 100.064,HexNAc(1)Hex(1) 231.0743 100.064	S[+100]*2[+231][+365][+568], T[+100][+231][+365]	1399.39	4	5594.55	5593.54	1	2.1	398	NRagged	340.15	333.66	0	5.88	45	>BW23_RS25130 ref|WP_045567133.1|gi|780349462| cytochrome C oxidase	1952	Nsco_NS_434_20203020_B_ubonensis_HILIC1.58412.58412.4	controllerType=0 controllerNumber=1 scan=58412	148.372	Trypsin	B1	ANTADAAPAQAASAPEQAASGAAAPAAALSTIYFETGK	2060
42016:3	51	K.AAPASAVAPQVAHAAS[+365.132][+231.074]APQPAT[+162.053][+462.149]IVNDDAASR.T	HexNAc(1)Hex(1) 231.0743,Hex(1) 462.1486	S[+231][+365], T[+162][+462]	1382.97	3	4146.89	4145.89	1	-1.1	99	Specific	340.25	340.25	0	7.42	40	>BW23_RS21205 ref|WP_045566753.1|gi|780348584| Tail fiber protein	1192	Nsco_NS_434_20203020_B_ubonensis_HILIC2.37117.37117.3	controllerType=0 controllerNumber=1 scan=37117	99.5235	Trypsin	B2	AAPASAVAPQVAHAASAPQPATIVNDDAASR	1220
04612:3	75	K.AQQQAAKPTS[+365.132][+231.074]STTVANNAGNAAK.A	HexNAc(1)Hex(1) 231.0743	S[+231][+365]	942.448	3	2825.33	2825.33	0	0.9	206	Specific	340.59	284.74	0.87	6.95	21	>BW23_RS24760 ref|WP_045567095.1|gi|780349368| cell division protein	1878	Nsco_NS_434_20203020_B_ubonensis_HILIC3.5863.5863.3	controllerType=0 controllerNumber=1 scan=5863	24.266	Trypsin	B3	AQQQAAKPTSSTTVANNAGNAAK	596
67851:4	308	R.GEAGGSSDSEALPKYDLPDDGAAAPAGASGAAAPAPGSEAAGAPNPAS[+568.212]ATNVPPM[+15.995]QVT[+568.212]PPAPGGLR.I	HexNAc(2)Hex(1),HexNAc(2)Hex(1)	M[+16], S[+568], T[+568]	1790.33	4	7158.3	7157.27	1	3.7	230	Specific	340.64	117.81	0	5.01	25	>BW23_RS21610 ref|WP_045566791.1|gi|780348673| ABC transporter	1269	Nsco_NS_434_20203020_B_ubonensis_HILIC2.57997.57997.4	controllerType=0 controllerNumber=1 scan=57997	146.77	Trypsin	B2	GEAGGSSDSEALPKYDLPDDGAAAPAGASGAAAPAPGSEAAGAPNPASATNVPPMQVTPPAPGGLR	1136
39433:3	51	K.AAPAS[+568.212]AVAPQVAHAAS[+365.132][+231.074]APQPATIVNDDAASR.T	HexNAc(2)Hex(1),HexNAc(1)Hex(1) 231.0743	S[+231][+365][+568]	1363.97	3	4089.9	4089.9	0	-0.5	99	Specific	340.65	257.74	56.19	5.09	40	>BW23_RS21205 ref|WP_045566753.1|gi|780348584| Tail fiber protein	1192	Nsco_NS_434_20203020_B_ubonensis_HILIC2.35028.35028.3	controllerType=0 controllerNumber=1 scan=35028	94.5907	Trypsin	B2	AAPASAVAPQVAHAASAPQPATIVNDDAASR	1164
20627:4	1345	R.AMLGHLDNHDVS[+365.132][+231.074]SLRK.C	HexNAc(1)Hex(1) 231.0743	S[+231][+365]	598.286	4	2390.12	2389.12	1	0.7	293	Specific	340.87	340.87	2	7.93	5	>BW23_RS03790 ref|WP_042584697.1|gi|755814567| 2-aminobenzoate-CoA ligase	3893	Nsco_NS_434_20203020_B_ubonensis_HILIC2.19706.19706.4	controllerType=0 controllerNumber=1 scan=19706	56.5795	Trypsin	B2	AMLGHLDNHDVSSLRK	596
00067:3	481	K.GAS[+568.212]GTSGAHGAGAAAGASGAT[+568.212]GGHR.G	HexNAc(2)Hex(1),HexNAc(2)Hex(1)	S[+568], T[+568]	1044.12	3	3130.35	3130.34	0	1.9	416	Specific	340.9	91.08	19.7	5.05	11	>BW23_RS17635 ref|WP_045566392.1|gi|780347732| RND transporter MFP subunit	510	Nsco_NS_434_20203020_B_ubonensis_HILIC3.2346.2346.3	controllerType=0 controllerNumber=1 scan=2346	15.6234	Trypsin	B3	GASGTSGAHGAGAAAGASGATGGHR	1136
28226:3	128	K.GAS[+365.132][+231.074]AAQAAPKPTDNSSGTFVFARPGK.F	HexNAc(1)Hex(1) 231.0743	S[+231][+365]	1043.83	3	3129.49	3129.49	0	0.5	66	Specific	341.03	282.52	124.37	6.51	22	>BW23_RS18790 ref|WP_045567835.1|gi|780351075| membrane protein	726	Nsco_NS_434_20203020_B_ubonensis_HILIC3.25401.25401.3	controllerType=0 controllerNumber=1 scan=25401	70.7831	Trypsin	B3	GASAAQAAPKPTDNSSGTFVFARPGK	596
22403:6	2	K.ASKPAAATGTTAPATKPAATPATTAPATTGAATTTAPAPAAS[+568.212]APEAASKPAK.T	HexNAc(2)Hex(1)	S[+568]	864.44	6	5181.6	5181.62	0	-2.7	98	Specific	341.07	341.07	8.81	6.09	122	>BW23_RS30650 ref|WP_045567700.1|gi|780350752| competence protein ComE	3018	Nsco_NS_434_20203020_B_ubonensis_HILIC1.22092.22092.6	controllerType=0 controllerNumber=1 scan=22092	63.1101	Trypsin	B1	ASKPAAATGTTAPATKPAATPATTAPATTGAATTTAPAPAASAPEAASKPAK	568
26723:5	1	K.ASKPAAATGTTAPATKPAATPATTAPATTGAATT[+162.053][+462.149]TAPAPAASAPEAAS[+365.132][+231.074]KPAK.T	Hex(1) 462.1486,HexNAc(1)Hex(1) 231.0743	S[+231][+365], T[+162][+462]	1167.57	5	5833.8	5833.81	0	-2.7	98	Specific	341.08	341.08	0	5.82	153	>BW23_RS30650 ref|WP_045567700.1|gi|780350752| competence protein ComE	3018	Nsco_NS_434_20203020_B_ubonensis_HILIC3.24170.24170.5	controllerType=0 controllerNumber=1 scan=24170	67.5742	Trypsin	B3	ASKPAAATGTTAPATKPAATPATTAPATTGAATTTAPAPAASAPEAASKPAK	1220
38881:3	51	K.AAPASAVAPQVAHAAS[+568.212]APQPAT[+568.212]IVNDDAASR.T	HexNAc(2)Hex(1),HexNAc(2)Hex(1)	S[+568], T[+568]	1355.64	3	4064.9	4061.9	3	-4.7	99	Specific	342.01	342.01	2.7	7.64	40	>BW23_RS21205 ref|WP_045566753.1|gi|780348584| Tail fiber protein	1192	Nsco_NS_434_20203020_B_ubonensis_HILIC2.34575.34575.3	controllerType=0 controllerNumber=1 scan=34575	93.4988	Trypsin	B2	AAPASAVAPQVAHAASAPQPATIVNDDAASR	1136
50848:3	887	A.ADAAAPVPAS[+365.132][+231.074][+100.064]T[+568.212][+100.064]T[+568.212]HDFDAR.Q	HexNAc(1)Hex(1) 231.0743 100.064,HexNAc(2)Hex(1) 100.064,HexNAc(2)Hex(1)	S[+100][+231][+365], T[+100][+568]*2	1249.21	3	3745.61	3745.61	0	-0.9	46	NRagged	342.07	278.5	0	5.2	10	>BW23_RS30855 ref|WP_045567717.1|gi|780350797| hypothetical protein	3059	Nsco_NS_434_20203020_B_ubonensis_HILIC1.45330.45330.3	controllerType=0 controllerNumber=1 scan=45330	118.342	Trypsin	B1	ADAAAPVPASTTHDFDAR	1932
12287:3	2	K.AAAAAGAS[+365.132][+231.074]APAADASAPADAS[+568.212]SAK.A	HexNAc(1)Hex(1) 231.0743,HexNAc(2)Hex(1)	S[+231][+365][+568]	1046.12	3	3136.36	3135.36	1	-1.3	159	Specific	342.27	249.79	18.33	6.26	155	>BW23_RS30650 ref|WP_045567700.1|gi|780350752| competence protein ComE	3018	Nsco_NS_434_20203020_B_ubonensis_HILIC2.12977.12977.3	controllerType=0 controllerNumber=1 scan=12977	40.0569	Trypsin	B2	AAAAAGASAPAADASAPADASSAK	1164
30793:3	167	K.GAS[+365.132][+231.074]AAQAAPKPTDNSSGTFVFAR.P	HexNAc(1)Hex(1) 231.0743	S[+231][+365]	949.777	3	2847.32	2847.32	0	0.1	66	Specific	342.28	275.08	170.06	5.81	19	>BW23_RS18790 ref|WP_045567835.1|gi|780351075| membrane protein	726	Nsco_NS_434_20203020_B_ubonensis_HILIC1.28927.28927.3	controllerType=0 controllerNumber=1 scan=28927	80.127	Trypsin	B1	GASAAQAAPKPTDNSSGTFVFAR	596
59748:3	53	G.GGVWGKDSTAQNGLTAAGDGNEPAQS[+568.212][+100.064]AINNGYLTAQSQQR.L	HexNAc(2)Hex(1) 100.064	S[+100][+568]	1568.74	3	4704.21	4701.18	3	3.6	224	NRagged	342.39	342.39	2.4	6.6	47	>BW23_RS08755 ref|WP_045564868.1|gi|780344499| porin	4853	Nsco_NS_434_20203020_B_ubonensis_HILIC3.50972.50972.3	controllerType=0 controllerNumber=1 scan=50972	133.1	Trypsin	B3	GGVWGKDSTAQNGLTAAGDGNEPAQSAINNGYLTAQSQQR	668
08785:3	103	R.KLQQWSQQGAS[+568.212]AT[+568.212]KPASGQ.-	HexNAc(2)Hex(1),HexNAc(2)Hex(1)	S[+568], T[+568]	1046.49	3	3137.44	3137.44	0	1.4	115	CRagged	342.71	219.14	3.66	7.53	29	>BW23_RS17610 ref|WP_045567821.1|gi|780351035| hypothetical protein	505	Nsco_NS_434_20203020_B_ubonensis_HILIC2.10042.10042.3	controllerType=0 controllerNumber=1 scan=10042	33.5986	Trypsin	B2	KLQQWSQQGASATKPASGQ	1136
58892:3	92	K.QAAATTAAASGASAGQAAAAPAAVVVPEAAS[+365.132][+231.074]AGAVADQDANAQAAR.A	HexNAc(1)Hex(1) 231.0743	S[+231][+365]	1539.07	3	4615.2	4615.19	0	1.8	137	Specific	342.75	342.75	2.26	7.42	27	>BW23_RS20365 ref|WP_045566678.1|gi|780348406| hypothetical protein	1034	Nsco_NS_434_20203020_B_ubonensis_HILIC3.50313.50313.3	controllerType=0 controllerNumber=1 scan=50313	131.585	Trypsin	B3	QAAATTAAASGASAGQAAAAPAAVVVPEAASAGAVADQDANAQAAR	596
04041:3	68	K.AQQQAAKPTS[+365.132][+231.074]STTVANNAGNAAK.A	HexNAc(1)Hex(1) 231.0743	S[+231][+365]	942.448	3	2825.33	2825.33	0	0.9	206	Specific	342.97	275.72	3.63	6.13	22	>BW23_RS24760 ref|WP_045567095.1|gi|780349368| cell division protein	1878	Nsco_NS_434_20203020_B_ubonensis_HILIC2.5644.5644.3	controllerType=0 controllerNumber=1 scan=5644	24.4358	Trypsin	B2	AQQQAAKPTSSTTVANNAGNAAK	596
67422:4	74	R.NGKLPEDAANTADAAPAQAAS[+568.212]APEQAAS[+365.132][+231.074]GAAAPAAALSTIYFETGK.G	HexNAc(2)Hex(1),HexNAc(1)Hex(1) 231.0743	S[+231][+365][+568]	1381.14	4	5521.54	5521.54	0	0	390	Specific	342.99	342.99	0	7.23	45	>BW23_RS25130 ref|WP_045567133.1|gi|780349462| cytochrome C oxidase	1952	Nsco_NS_434_20203020_B_ubonensis_HILIC1.58288.58288.4	controllerType=0 controllerNumber=1 scan=58288	148.041	Trypsin	B1	NGKLPEDAANTADAAPAQAASAPEQAASGAAAPAAALSTIYFETGK	1164
26326:3	128	K.GAS[+568.212]AAQAAPKPTDNSSGTFVFARPGK.F	HexNAc(2)Hex(1)	S[+568]	1034.5	3	3101.49	3101.49	0	0.7	66	Specific	343.25	81.9	81.9	5.71	22	>BW23_RS18790 ref|WP_045567835.1|gi|780351075| membrane protein	726	Nsco_NS_434_20203020_B_ubonensis_HILIC3.23858.23858.3	controllerType=0 controllerNumber=1 scan=23858	66.7883	Trypsin	B3	GASAAQAAPKPTDNSSGTFVFARPGK	568
66797:4	76	K.VFQYIKPQDAQALQAAAPASGAS[+365.132][+231.074]AAAADGATVGAVPDASVQATPLQSPAPISNSTNVHPGNPK.A	HexNAc(1)Hex(1) 231.0743	S[+231][+365]	1672.83	4	6688.31	6688.28	0	3.6	195	Specific	343.27	343.27	0	7.29	38	>BW23_RS22260 ref|WP_042586941.1|gi|755825634| BON domain protein	1389	Nsco_NS_434_20203020_B_ubonensis_HILIC3.56454.56454.4	controllerType=0 controllerNumber=1 scan=56454	146.028	Trypsin	B3	VFQYIKPQDAQALQAAAPASGASAAAADGATVGAVPDASVQATPLQSPAPISNSTNVHPGNPK	596
39683:3	86	R.SIAWSSSPAASAAPAAS[+568.212]AAAASAT[+568.212]PATR.A	HexNAc(2)Hex(1),HexNAc(2)Hex(1)	S[+568], T[+568]	1212.9	3	3636.67	3636.67	0	1.7	1796	Specific	343.3	227.72	35.06	5.31	39	>BW23_RS10275 ref|WP_045565072.1|gi|780344956| alpha-2-macroglobulin	5150	Nsco_NS_434_20203020_B_ubonensis_HILIC1.36252.36252.3	controllerType=0 controllerNumber=1 scan=36252	97.9222	Trypsin	B1	SIAWSSSPAASAAPAASAAAASATPATR	1136
77826:3	32	S.DGDVTQAC[+57.021]MTNDLFT[+162.053][+462.149]GS[+568.212]DQATPLPGFGGPGHPWFSHK.G	Hex(1) 462.1486,HexNAc(2)Hex(1)	C[+57], S[+568], T[+162][+462]	1714.4	3	5141.19	5138.17	3	1.5	199	NRagged	343.49	32.05	0	4.21	37	>BW23_RS13400 ref|WP_045565737.1|gi|780346510| tyrosinase	5756	Nsco_NS_434_20203020_B_ubonensis_HILIC3.65050.65050.3	controllerType=0 controllerNumber=1 scan=65050	167.223	Trypsin	B3	DGDVTQACMTNDLFTGSDQATPLPGFGGPGHPWFSHK	1192
50635:3	152	R.GASAATAASPAAAAASSDTS[+568.212]AAPSGPVTFAWPAR.G	HexNAc(2)Hex(1)	S[+568]	1205.23	3	3613.69	3612.68	1	0.6	151	Specific	343.55	110.13	0	5.1	36	>BW23_RS30735 ref|WP_045567708.1|gi|780350773| peptidase	3035	Nsco_NS_434_20203020_B_ubonensis_HILIC2.44544.44544.3	controllerType=0 controllerNumber=1 scan=44544	116.802	Trypsin	B2	GASAATAASPAAAAASSDTSAAPSGPVTFAWPAR	568
02827:3	51	K.AQQQAAKPTS[+568.212]STTVANNAGNAAK.A	HexNAc(2)Hex(1)	S[+568]	933.446	3	2798.32	2797.33	1	-5.3	206	Specific	343.7	329.02	0	7.47	25	>BW23_RS24760 ref|WP_045567095.1|gi|780349368| cell division protein	1878	Nsco_NS_434_20203020_B_ubonensis_HILIC1.4733.4733.3	controllerType=0 controllerNumber=1 scan=4733	22.3995	Trypsin	B1	AQQQAAKPTSSTTVANNAGNAAK	568
67057:4	284	R.GEAGGSSDSEALPKYDLPDDGAAAPAGASGAAAPAPGS[+568.212]EAAGAPNPASAT[+568.212]NVPPMQVTPPAPGGLR.I	HexNAc(2)Hex(1),HexNAc(2)Hex(1)	S[+568], T[+568]	1786.08	4	7141.3	7141.28	0	3.2	230	Specific	343.79	24.72	0	3.7	20	>BW23_RS21610 ref|WP_045566791.1|gi|780348673| ABC transporter	1269	Nsco_NS_434_20203020_B_ubonensis_HILIC1.58008.58008.4	controllerType=0 controllerNumber=1 scan=58008	147.358	Trypsin	B1	GEAGGSSDSEALPKYDLPDDGAAAPAGASGAAAPAPGSEAAGAPNPASATNVPPMQVTPPAPGGLR	1136
18755:3	2	A.PAADAS[+568.212]APADAS[+568.212][+100.064]S[+365.132][+231.074][+100.064]AK.A	HexNAc(2)Hex(1),HexNAc(2)Hex(1) 100.064,HexNAc(1)Hex(1) 231.0743 100.064	S[+100]*2[+231][+365][+568]*2	1088.8	3	3264.37	3262.39	2	-5.6	168	NRagged	344.17	67.13	0	2.6	155	>BW23_RS30650 ref|WP_045567700.1|gi|780350752| competence protein ComE	3018	Nsco_NS_434_20203020_B_ubonensis_HILIC2.18224.18224.3	controllerType=0 controllerNumber=1 scan=18224	52.8716	Trypsin	B2	PAADASAPADASSAK	1932
31477:3	167	K.GAS[+365.132][+231.074]AAQAAPKPTDNSSGTFVFAR.P	HexNAc(1)Hex(1) 231.0743	S[+231][+365]	949.777	3	2847.32	2847.32	0	-0.1	66	Specific	344.83	287.71	182.64	5.68	19	>BW23_RS18790 ref|WP_045567835.1|gi|780351075| membrane protein	726	Nsco_NS_434_20203020_B_ubonensis_HILIC1.29474.29474.3	controllerType=0 controllerNumber=1 scan=29474	81.4311	Trypsin	B1	GASAAQAAPKPTDNSSGTFVFAR	596
21875:4	287	R.LNEHPQMPFAASAPS[+365.132][+231.074]KK.Y	HexNAc(1)Hex(1) 231.0743	S[+231][+365]	613.042	4	2449.15	2449.14	0	1.4	43	Specific	344.83	344.83	4.77	8.13	15	>BW23_RS18445 ref|WP_042583411.1|gi|755809248| hypothetical protein	666	Nsco_NS_434_20203020_B_ubonensis_HILIC1.21642.21642.4	controllerType=0 controllerNumber=1 scan=21642	61.9834	Trypsin	B1	LNEHPQMPFAASAPSKK	596
13399:3	143	K.LQQWS[+568.212][+100.064]QQGAS[+365.132][+231.074][+100.064]ATKPASGQ.-	HexNAc(2)Hex(1) 100.064,HexNAc(1)Hex(1) 231.0743 100.064	S[+100]*2[+231][+365][+568]	1080.5	3	3239.47	3237.47	2	-0.2	116	CRagged	344.89	344.89	0	6.81	33	>BW23_RS17610 ref|WP_045567821.1|gi|780351035| hypothetical protein	505	Nsco_NS_434_20203020_B_ubonensis_HILIC3.13435.13435.3	controllerType=0 controllerNumber=1 scan=13435	40.6836	Trypsin	B3	LQQWSQQGASATKPASGQ	1364
37229:3	51	K.AAPAS[+568.212]AVAPQVAHAASAPQPAT[+568.212]IVNDDAASR.T	HexNAc(2)Hex(1),HexNAc(2)Hex(1)	S[+568], T[+568]	1354.64	3	4061.91	4061.9	0	0.8	99	Specific	345.08	258.78	141.65	6.08	40	>BW23_RS21205 ref|WP_045566753.1|gi|780348584| Tail fiber protein	1192	Nsco_NS_434_20203020_B_ubonensis_HILIC2.33251.33251.3	controllerType=0 controllerNumber=1 scan=33251	90.2464	Trypsin	B2	AAPASAVAPQVAHAASAPQPATIVNDDAASR	1136
68391:4	162	K.VFQYIKPQDAQALQAAAPASGAS[+162.053][+462.149]AAAADGATVGAVPDASVQATPLQSPAPISNSTNVHPGNPK.A	Hex(1) 462.1486	S[+162][+462]	1679.83	4	6716.29	6716.28	0	1.9	195	Specific	345.17	345.17	5.1	8.06	32	>BW23_RS22260 ref|WP_042586941.1|gi|755825634| BON domain protein	1389	Nsco_NS_434_20203020_B_ubonensis_HILIC2.58432.58432.4	controllerType=0 controllerNumber=1 scan=58432	147.854	Trypsin	B2	VFQYIKPQDAQALQAAAPASGASAAAADGATVGAVPDASVQATPLQSPAPISNSTNVHPGNPK	624
27928:4	139	K.GASAAQAAPKPTDNS[+365.132][+231.074]SGTFVFARPGK.F	HexNAc(1)Hex(1) 231.0743	S[+231][+365]	783.128	4	3129.49	3129.49	0	1	66	Specific	345.34	286.86	1.2	8.09	22	>BW23_RS18790 ref|WP_045567835.1|gi|780351075| membrane protein	726	Nsco_NS_434_20203020_B_ubonensis_HILIC2.25594.25594.4	controllerType=0 controllerNumber=1 scan=25594	71.2969	Trypsin	B2	GASAAQAAPKPTDNSSGTFVFARPGK	596
37818:3	64	K.AAPAS[+568.212]AVAPQVAHAAS[+365.132][+231.074]APQPATIVNDDAASR.T	HexNAc(2)Hex(1),HexNAc(1)Hex(1) 231.0743	S[+231][+365][+568]	1364.3	3	4090.9	4089.9	1	-1.7	99	Specific	345.49	267.25	56.25	4.86	29	>BW23_RS21205 ref|WP_045566753.1|gi|780348584| Tail fiber protein	1192	Nsco_NS_434_20203020_B_ubonensis_HILIC1.34718.34718.3	controllerType=0 controllerNumber=1 scan=34718	94.1996	Trypsin	B1	AAPASAVAPQVAHAASAPQPATIVNDDAASR	1164
11269:3	339	K.AADAGGAKPASGAPAAT[+568.212]APAAS[+365.132][+231.074]GAQ.-	HexNAc(2)Hex(1),HexNAc(1)Hex(1) 231.0743	S[+231][+365], T[+568]	1068.15	3	3202.43	3201.42	1	1.7	151	CRagged	345.51	245.51	0	7.06	16	>BW23_RS21615 ref|WP_042582944.1|gi|755807656| outer membrane lipid asymmetry maintenance protein MlaD	1270	Nsco_NS_434_20203020_B_ubonensis_HILIC2.12127.12127.3	controllerType=0 controllerNumber=1 scan=12127	38.0373	Trypsin	B2	AADAGGAKPASGAPAATAPAASGAQ	1164
24582:5	1	A.AATGTTAPATKPAAT[+568.212][+100.064]PATTAPATTGAAT[+365.132][+231.074][+100.064]TTAPAPAAS[+568.212][+100.064]APEAASKPAK.T	HexNAc(2)Hex(1) 100.064,HexNAc(1)Hex(1) 231.0743 100.064,HexNAc(2)Hex(1) 100.064	S[+100][+568], T[+100]*2[+231][+365][+568]	1240.2	5	6196.97	6191.97	5	-2.8	103	NRagged	345.85	345.85	0	4.97	153	>BW23_RS30650 ref|WP_045567700.1|gi|780350752| competence protein ComE	3018	Nsco_NS_434_20203020_B_ubonensis_HILIC3.22445.22445.5	controllerType=0 controllerNumber=1 scan=22445	63.2825	Trypsin	B3	AATGTTAPATKPAATPATTAPATTGAATTTAPAPAASAPEAASKPAK	2032
20444:3	2	A.PAADAS[+568.212]APADAS[+365.132][+231.074][+100.064]S[+568.212][+100.064]AK.A	HexNAc(2)Hex(1),HexNAc(1)Hex(1) 231.0743 100.064,HexNAc(2)Hex(1) 100.064	S[+100]*2[+231][+365][+568]*2	1088.8	3	3264.37	3262.39	2	-5.5	168	NRagged	346.2	91.13	0	2.76	155	>BW23_RS30650 ref|WP_045567700.1|gi|780350752| competence protein ComE	3018	Nsco_NS_434_20203020_B_ubonensis_HILIC2.19550.19550.3	controllerType=0 controllerNumber=1 scan=19550	56.1318	Trypsin	B2	PAADASAPADASSAK	1932
64864:5	76	K.VFQYIKPQDAQALQAAAPASGASAAAADGAT[+365.132][+231.074]VGAVPDAS[+568.212]VQATPLQSPAPISNSTNVHPGNPK.A	HexNAc(1)Hex(1) 231.0743,HexNAc(2)Hex(1)	S[+568], T[+231][+365]	1453.11	5	7261.53	7256.49	5	3.1	195	Specific	346.36	346.36	5.1	6.78	38	>BW23_RS22260 ref|WP_042586941.1|gi|755825634| BON domain protein	1389	Nsco_NS_434_20203020_B_ubonensis_HILIC3.54925.54925.5	controllerType=0 controllerNumber=1 scan=54925	142.188	Trypsin	B3	VFQYIKPQDAQALQAAAPASGASAAAADGATVGAVPDASVQATPLQSPAPISNSTNVHPGNPK	1164
16522:4	1167	L.EAVS[+162.053][+462.149]FGKEKPVALGHDEAS[+568.212]WS[+365.132][+231.074]QNR.R	Hex(1) 462.1486,HexNAc(2)Hex(1),HexNAc(1)Hex(1) 231.0743	S[+162][+231][+365][+462][+568]	1108.49	4	4430.94	4430.92	0	4.8	135	NRagged	346.66	2.53	0	1.96	6	>BW23_RS09500 ref|WP_045564960.1|gi|780344701| membrane protein	4998	Nsco_NS_434_20203020_B_ubonensis_HILIC3.16008.16008.4	controllerType=0 controllerNumber=1 scan=16008	47.1165	Trypsin	B3	EAVSFGKEKPVALGHDEASWSQNR	1788
35527:3	75	K.VAPPPADTGAS[+365.132][+231.074]QPQQFDPNRALQGK.T	HexNAc(1)Hex(1) 231.0743	S[+231][+365]	1062.84	3	3186.51	3186.51	0	-0.5	50	Specific	346.76	284.97	4.8	7.93	21	>BW23_RS24760 ref|WP_045567095.1|gi|780349368| cell division protein	1878	Nsco_NS_434_20203020_B_ubonensis_HILIC3.31349.31349.3	controllerType=0 controllerNumber=1 scan=31349	86.0077	Trypsin	B3	VAPPPADTGASQPQQFDPNRALQGK	596
26849:3	139	K.GAS[+568.212]AAQAAPKPTDNSSGTFVFARPGK.F	HexNAc(2)Hex(1)	S[+568]	1034.5	3	3101.49	3101.49	0	0.1	66	Specific	347.14	99.7	99.7	5.95	22	>BW23_RS18790 ref|WP_045567835.1|gi|780351075| membrane protein	726	Nsco_NS_434_20203020_B_ubonensis_HILIC2.24691.24691.3	controllerType=0 controllerNumber=1 scan=24691	69.0154	Trypsin	B2	GASAAQAAPKPTDNSSGTFVFARPGK	568
27607:3	128	K.GAS[+365.132][+231.074]AAQAAPKPTDNSSGTFVFARPGK.F	HexNAc(1)Hex(1) 231.0743	S[+231][+365]	1043.83	3	3129.49	3129.49	0	1.1	66	Specific	347.5	300.79	115.89	7.92	22	>BW23_RS18790 ref|WP_045567835.1|gi|780351075| membrane protein	726	Nsco_NS_434_20203020_B_ubonensis_HILIC3.24883.24883.3	controllerType=0 controllerNumber=1 scan=24883	69.4224	Trypsin	B3	GASAAQAAPKPTDNSSGTFVFARPGK	596
21140:6	2	K.ASKPAAATGTTAPATKPAATPATTAPATTGAATTT[+568.212]APAPAASAPEAAS[+568.212]KPAK.T	HexNAc(2)Hex(1),HexNAc(2)Hex(1)	S[+568], T[+568]	959.312	6	5750.84	5749.83	1	0.5	98	Specific	347.64	347.64	0	6.88	122	>BW23_RS30650 ref|WP_045567700.1|gi|780350752| competence protein ComE	3018	Nsco_NS_434_20203020_B_ubonensis_HILIC1.20963.20963.6	controllerType=0 controllerNumber=1 scan=20963	60.2697	Trypsin	B1	ASKPAAATGTTAPATKPAATPATTAPATTGAATTTAPAPAASAPEAASKPAK	1136
62273:3	13	K.KAILESVYQGAGQAAS[+365.132][+231.074]APMPPTQWSYDK.S	HexNAc(1)Hex(1) 231.0743	S[+231][+365]	1197.9	3	3591.68	3590.67	1	0.6	328	Specific	347.69	347.69	2.12	8.14	33	>BW23_RS24130 ref|WP_042586529.1|gi|755824830| peptide ABC transporter substrate-binding protein	1754	Nsco_NS_434_20203020_B_ubonensis_HILIC3.52941.52941.3	controllerType=0 controllerNumber=1 scan=52941	137.569	Trypsin	B3	KAILESVYQGAGQAASAPMPPTQWSYDK	596
12236:3	2	K.AAAAAGAS[+568.212]APAADASAPADAS[+365.132][+231.074]SAK.A	HexNAc(2)Hex(1),HexNAc(1)Hex(1) 231.0743	S[+231][+365][+568]	1045.79	3	3135.36	3135.36	0	-0.4	159	Specific	347.87	292.39	8.24	6.47	122	>BW23_RS30650 ref|WP_045567700.1|gi|780350752| competence protein ComE	3018	Nsco_NS_434_20203020_B_ubonensis_HILIC1.13339.13339.3	controllerType=0 controllerNumber=1 scan=13339	41.3916	Trypsin	B1	AAAAAGASAPAADASAPADASSAK	1164
40054:3	96	K.AAPAS[+568.212]AVAPQVAHAAS[+162.053][+462.149]APQPATIVNDDAASR.T	HexNAc(2)Hex(1),Hex(1) 462.1486	S[+162][+462][+568]	1373.64	3	4118.9	4117.89	1	1.5	99	Specific	347.88	347.88	0.61	8.43	33	>BW23_RS21205 ref|WP_045566753.1|gi|780348584| Tail fiber protein	1192	Nsco_NS_434_20203020_B_ubonensis_HILIC3.34953.34953.3	controllerType=0 controllerNumber=1 scan=34953	94.8903	Trypsin	B3	AAPASAVAPQVAHAASAPQPATIVNDDAASR	1192
24852:5	2	K.ASKPAAATGTTAPATKPAATPATTAPATTGAATTTAPAPAAS[+162.053][+462.149]APEAAS[+365.132][+231.074]KPAK.T	Hex(1) 462.1486,HexNAc(1)Hex(1) 231.0743	S[+162][+231][+365][+462]	1168.17	5	5836.83	5833.81	3	1.2	98	Specific	347.92	347.92	14.59	7.66	155	>BW23_RS30650 ref|WP_045567700.1|gi|780350752| competence protein ComE	3018	Nsco_NS_434_20203020_B_ubonensis_HILIC2.23077.23077.5	controllerType=0 controllerNumber=1 scan=23077	64.971	Trypsin	B2	ASKPAAATGTTAPATKPAATPATTAPATTGAATTTAPAPAASAPEAASKPAK	1220
44121:3	1369	R.APNDASGPAPAPYFTAPTQGAPAS[+568.212]SVQR.A	HexNAc(2)Hex(1)	S[+568]	1098.85	3	3294.54	3294.53	0	3.2	396	Specific	348.08	348.08	2.4	6.77	3	>BW23_RS29060 ref|WP_045567516.1|gi|780350357| membrane protein	2717	Nsco_NS_434_20203020_B_ubonensis_HILIC2.38861.38861.3	controllerType=0 controllerNumber=1 scan=38861	103.573	Trypsin	B2	APNDASGPAPAPYFTAPTQGAPASSVQR	568
42068:4	68	P.DEVQYLNAHGTS[+568.212]TPLGDKNESDAVK.A	HexNAc(2)Hex(1)	S[+568]	815.127	4	3257.49	3256.49	1	-1.3	294	NRagged	348.13	348.13	0	4.81	16	>BW23_RS17985 ref|WP_042583472.1|gi|755809485| 3-oxoacyl-ACP synthase	576	Nsco_NS_434_20203020_B_ubonensis_HILIC1.38155.38155.4	controllerType=0 controllerNumber=1 scan=38155	102.257	Trypsin	B1	DEVQYLNAHGTSTPLGDKNESDAVK	568
79249:3	72	R.NGKLPEDAANTADAAPAQAAS[+568.212]APEQAASGAAAPAAALSTIYFETGK.G	HexNAc(2)Hex(1)	S[+568]	1642.78	3	4926.33	4925.33	1	-1.4	390	Specific	348.31	292.29	4.86	7.4	54	>BW23_RS25130 ref|WP_045567133.1|gi|780349462| cytochrome C oxidase	1952	Nsco_NS_434_20203020_B_ubonensis_HILIC2.66945.66945.3	controllerType=0 controllerNumber=1 scan=66945	167.545	Trypsin	B2	NGKLPEDAANTADAAPAQAASAPEQAASGAAAPAAALSTIYFETGK	568
54143:3	53	P.AQS[+568.212]AINNGYLT[+568.212]AQS[+365.132][+231.074]QQR.L	HexNAc(2)Hex(1),HexNAc(2)Hex(1),HexNAc(1)Hex(1) 231.0743	S[+231][+365][+568], T[+568]	1195.52	3	3584.53	3582.54	2	-5	247	NRagged	348.38	30.35	0	2.1	47	>BW23_RS08755 ref|WP_045564868.1|gi|780344499| porin	4853	Nsco_NS_434_20203020_B_ubonensis_HILIC3.46600.46600.3	controllerType=0 controllerNumber=1 scan=46600	122.785	Trypsin	B3	AQSAINNGYLTAQSQQR	1732
70449:3	181	E.GVSIWVVPSSAIT[+365.132][+231.074][+100.064]AS[+568.212][+100.064]DPNEKAELFEPAGDK.I	HexNAc(1)Hex(1) 231.0743 100.064,HexNAc(2)Hex(1) 100.064	S[+100][+568], T[+100][+231][+365]	1495.05	3	4483.13	4479.11	4	1.9	48	NRagged	348.62	348.62	0	6.39	8	>BW23_RS22085 ref|WP_010092957.1|gi|497778773| phenylacetate-CoA oxygenase subunit PaaB	1355	Nsco_NS_434_20203020_B_ubonensis_HILIC2.60068.60068.3	controllerType=0 controllerNumber=1 scan=60068	151.691	Trypsin	B2	GVSIWVVPSSAITASDPNEKAELFEPAGDK	1364
12310:3	2	K.AAAAAGAS[+568.212]APAADASAPADAS[+365.132][+231.074]SAK.A	HexNAc(2)Hex(1),HexNAc(1)Hex(1) 231.0743	S[+231][+365][+568]	1045.79	3	3135.36	3135.36	0	1.7	159	Specific	348.71	273.51	11.54	7.15	155	>BW23_RS30650 ref|WP_045567700.1|gi|780350752| competence protein ComE	3018	Nsco_NS_434_20203020_B_ubonensis_HILIC2.12997.12997.3	controllerType=0 controllerNumber=1 scan=12997	40.0957	Trypsin	B2	AAAAAGASAPAADASAPADASSAK	1164
16954:3	1	S.APAADAS[+568.212]APADAS[+365.132][+231.074]S[+568.212][+100.064]AK.A	HexNAc(2)Hex(1),HexNAc(1)Hex(1) 231.0743,HexNAc(2)Hex(1) 100.064	S[+100][+231][+365][+568]*2	1079.13	3	3235.38	3233.36	2	3.9	167	NRagged	349.1	317.75	0	4.49	153	>BW23_RS30650 ref|WP_045567700.1|gi|780350752| competence protein ComE	3018	Nsco_NS_434_20203020_B_ubonensis_HILIC3.16335.16335.3	controllerType=0 controllerNumber=1 scan=16335	47.9268	Trypsin	B3	APAADASAPADASSAK	1832
54431:3	19	Y.ESAS[+568.212][+100.064]S[+568.212]RPLGGTEQGAQALAPQATFADYK.V	HexNAc(2)Hex(1) 100.064,HexNAc(2)Hex(1)	S[+100][+568]*2	1364.3	3	4090.89	4087.87	3	0.7	12	NRagged	349.21	8.5	0	4.1	33	>BW23_RS20640 ref|WP_045566705.1|gi|780348470| ribonucleotide-diphosphate reductase subunit alpha	1088	Nsco_NS_434_20203020_B_ubonensis_HILIC3.46833.46833.3	controllerType=0 controllerNumber=1 scan=46833	123.311	Trypsin	B3	ESASSRPLGGTEQGAQALAPQATFADYK	1236
53442:3	53	G.NEPAQSAINNGYLT[+365.132][+231.074][+100.064]AQS[+162.053][+462.149]QQR.L	HexNAc(1)Hex(1) 231.0743 100.064,Hex(1) 462.1486	S[+162][+462], T[+100][+231][+365]	1171.52	3	3512.54	3510.53	2	2.2	244	NRagged	349.23	349.23	0	5.7	47	>BW23_RS08755 ref|WP_045564868.1|gi|780344499| porin	4853	Nsco_NS_434_20203020_B_ubonensis_HILIC3.46055.46055.3	controllerType=0 controllerNumber=1 scan=46055	121.565	Trypsin	B3	NEPAQSAINNGYLTAQSQQR	1320
63565:4	98	T.RPNSVNAAAGTAAQTSEAQGVVDDVAGAGAS[+568.212][+100.064]PVT[+162.053][+462.149]GAS[+365.132][+231.074][+100.064]EPGAPGAAAGGAGATANER.K	HexNAc(2)Hex(1) 100.064,Hex(1) 462.1486,HexNAc(1)Hex(1) 231.0743 100.064	S[+100]*2[+231][+365][+568], T[+162][+462]	1738.28	4	6950.1	6949.11	1	-2.9	23	NRagged	349.35	349.35	0	5.01	27	>BW23_RS18495 ref|WP_045566478.1|gi|780347945| glutamine amidotransferase	676	Nsco_NS_434_20203020_B_ubonensis_HILIC3.53927.53927.4	controllerType=0 controllerNumber=1 scan=53927	139.82	Trypsin	B3	RPNSVNAAAGTAAQTSEAQGVVDDVAGAGASPVTGASEPGAPGAAAGGAGATANER	1988
41635:3	331	R.HPPAAGLDEYSTPSWAASPAPGS[+568.212]AAR.V	HexNAc(2)Hex(1)	S[+568]	1045.15	3	3133.43	3132.43	1	-0.1	608	Specific	349.53	272.82	45.77	7.79	8	>BW23_RS14335 ref|WP_045565881.1|gi|780346830| hypothetical protein	5938	Nsco_NS_434_20203020_B_ubonensis_HILIC2.36798.36798.3	controllerType=0 controllerNumber=1 scan=36798	98.7858	Trypsin	B2	HPPAAGLDEYSTPSWAASPAPGSAAR	568
54093:3	15	E.SASS[+568.212]RPLGGT[+365.132][+231.074][+100.064]EQGAQALAPQATFADYK.V	HexNAc(2)Hex(1),HexNAc(1)Hex(1) 231.0743 100.064	S[+568], T[+100][+231][+365]	1330.62	3	3989.85	3986.83	3	3.2	13	NRagged	349.7	349.7	2.4	6.4	49	>BW23_RS20640 ref|WP_045566705.1|gi|780348470| ribonucleotide-diphosphate reductase subunit alpha	1088	Nsco_NS_434_20203020_B_ubonensis_HILIC2.47269.47269.3	controllerType=0 controllerNumber=1 scan=47269	122.686	Trypsin	B2	SASSRPLGGTEQGAQALAPQATFADYK	1264
10248:3	125	R.KLQQWSQQGAS[+568.212]ATKPASGQ.-	HexNAc(2)Hex(1)	S[+568]	857.082	3	2569.23	2569.23	0	1.5	115	CRagged	350.02	220.14	84.59	7.04	24	>BW23_RS17610 ref|WP_045567821.1|gi|780351035| hypothetical protein	505	Nsco_NS_434_20203020_B_ubonensis_HILIC1.11542.11542.3	controllerType=0 controllerNumber=1 scan=11542	37.0182	Trypsin	B1	KLQQWSQQGASATKPASGQ	568
12737:3	103	K.HATQAIDQVTS[+365.132][+231.074]AAK.A	HexNAc(1)Hex(1) 231.0743	S[+231][+365]	679.991	3	2037.96	2036.95	1	2.2	51	Specific	350.02	244.9	0	7.02	29	>BW23_RS17610 ref|WP_045567821.1|gi|780351035| hypothetical protein	505	Nsco_NS_434_20203020_B_ubonensis_HILIC2.13379.13379.3	controllerType=0 controllerNumber=1 scan=13379	41.015	Trypsin	B2	HATQAIDQVTSAAK	596
43159:3	213	S.AAPAAS[+365.132][+231.074][+100.064]GVAVPAAAS[+568.212]AAQAASGAAAPVET[+365.132][+231.074][+100.064]K.A	HexNAc(1)Hex(1) 231.0743 100.064,HexNAc(2)Hex(1),HexNAc(1)Hex(1) 231.0743 100.064	S[+100][+231][+365][+568], T[+100][+231][+365]	1499.03	3	4495.08	4495.07	0	1.3	366	NRagged	350.05	350.05	0	6.38	30	>BW23_RS02960 ref|WP_045564102.1|gi|780342757| AsmA family protein	3730	Nsco_NS_434_20203020_B_ubonensis_HILIC2.38108.38108.3	controllerType=0 controllerNumber=1 scan=38108	101.832	Trypsin	B2	AAPAASGVAVPAAASAAQAASGAAAPVETK	1960
76101:4	115	A.SAFNQGGSSAAGSFSTGTAGT[+365.132][+231.074]PPLPSGGLGGSS[+162.053][+462.149]SSYGGGGSSQGGLGTGGLLGGEK.E	HexNAc(1)Hex(1) 231.0743,Hex(1) 462.1486	S[+162][+462], T[+231][+365]	1515.68	4	6059.68	6053.65	6	1.3	306	NRagged	350.12	350.12	0	5.87	25	>BW23_RS23165 ref|WP_045566924.1|gi|780348991| type II secretion system protein GspD	1566	Nsco_NS_434_20203020_B_ubonensis_HILIC2.64512.64512.4	controllerType=0 controllerNumber=1 scan=64512	161.988	Trypsin	B2	SAFNQGGSSAAGSFSTGTAGTPPLPSGGLGGSSSSYGGGGSSQGGLGTGGLLGGEK	1220
55506:4	124	D.GT[+568.212][+100.064]YSVES[+568.212][+100.064]GYADLLRK.L	HexNAc(2)Hex(1) 100.064,HexNAc(2)Hex(1) 100.064	S[+100][+568], T[+100][+568]	750.104	4	2997.4	2995.39	2	-0.3	124	NRagged	350.12	151.3	5.65	4.15	14	>BW23_RS22550 ref|WP_042586764.1|gi|755825278| hypothetical protein	1447	Nsco_NS_434_20203020_B_ubonensis_HILIC2.48344.48344.3	controllerType=0 controllerNumber=1 scan=48344	125.022	Trypsin	B2	GTYSVESGYADLLRK	1336
43455:3	264	K.ASPPYAADKPLVAVSPPPAPAPAS[+568.212]SAGATR.-	HexNAc(2)Hex(1)	S[+568]	1128.24	3	3382.69	3382.69	0	1.1	289	Specific	350.31	311.56	10.83	8.26	9	>BW23_RS27705 ref|WP_045567397.1|gi|780350110| photosystem reaction center subunit H	2457	Nsco_NS_434_20203020_B_ubonensis_HILIC3.37741.37741.3	controllerType=0 controllerNumber=1 scan=37741	101.613	Trypsin	B3	ASPPYAADKPLVAVSPPPAPAPASSAGATR	568
59038:4	82	R.PSM[+15.995]FFPGATQT[+568.212]APAAAGGASGAGATGAS[+568.212]TTTAGDVPAAAAGAAPATTAPAAQAQLVK.F	HexNAc(2)Hex(1),HexNAc(2)Hex(1)	M[+16], S[+568], T[+568]	1534.48	4	6134.91	6134.88	0	5	30	Specific	350.44	69.06	0	3.87	42	>BW23_RS23535 ref|WP_045566967.1|gi|780349081| insertase	1638	Nsco_NS_434_20203020_B_ubonensis_HILIC2.51087.51087.4	controllerType=0 controllerNumber=1 scan=51087	131.253	Trypsin	B2	PSMFFPGATQTAPAAAGGASGAGATGASTTTAGDVPAAAAGAAPATTAPAAQAQLVK	1136
66842:4	162	K.VFQYIKPQDAQALQAAAPASGAS[+365.132][+231.074]AAAADGATVGAVPDASVQATPLQSPAPISNSTNVHPGNPK.A	HexNAc(1)Hex(1) 231.0743	S[+231][+365]	1672.82	4	6688.28	6688.28	0	-0.5	195	Specific	350.46	350.46	5.1	7.37	31	>BW23_RS22260 ref|WP_042586941.1|gi|755825634| BON domain protein	1389	Nsco_NS_434_20203020_B_ubonensis_HILIC1.57839.57839.4	controllerType=0 controllerNumber=1 scan=57839	146.938	Trypsin	B1	VFQYIKPQDAQALQAAAPASGASAAAADGATVGAVPDASVQATPLQSPAPISNSTNVHPGNPK	596
67639:4	162	K.VFQYIKPQDAQALQAAAPAS[+365.132][+231.074]GASAAAADGATVGAVPDASVQATPLQSPAPISNSTNVHPGNPK.A	HexNAc(1)Hex(1) 231.0743	S[+231][+365]	1672.83	4	6688.29	6688.28	0	1.7	195	Specific	350.54	350.54	12.32	8.06	32	>BW23_RS22260 ref|WP_042586941.1|gi|755825634| BON domain protein	1389	Nsco_NS_434_20203020_B_ubonensis_HILIC2.57828.57828.4	controllerType=0 controllerNumber=1 scan=57828	146.314	Trypsin	B2	VFQYIKPQDAQALQAAAPASGASAAAADGATVGAVPDASVQATPLQSPAPISNSTNVHPGNPK	596
32267:3	56	K.TVAAQLAQAQGAAPAS[+365.132][+231.074]AAAAS[+568.212]SAH.-	HexNAc(1)Hex(1) 231.0743,HexNAc(2)Hex(1)	S[+231][+365][+568]	1095.83	3	3285.49	3285.49	0	0.1	373	CRagged	350.89	314.5	19.3	7.23	31	>BW23_RS26360 ref|WP_045567259.1|gi|780349753| hemolysin D	2193	Nsco_NS_434_20203020_B_ubonensis_HILIC2.29282.29282.3	controllerType=0 controllerNumber=1 scan=29282	80.6131	Trypsin	B2	TVAAQLAQAQGAAPASAAAASSAH	1164
70988:5	8	D.M[+15.995]PS[+568.212]QAGFNLGYLAYNVEHKPMDKLEVR.Q	HexNAc(2)Hex(1)	M[+16], S[+568]	739.559	5	3693.77	3691.75	2	2.3	292	NRagged	351.11	351.11	351.11	6.74	39	>BW23_RS24130 ref|WP_042586529.1|gi|755824830| peptide ABC transporter substrate-binding protein	1754	Nsco_NS_434_20203020_B_ubonensis_HILIC1.61079.61079.5	controllerType=0 controllerNumber=1 scan=61079	154.921	Trypsin	B1	MPSQAGFNLGYLAYNVEHKPMDKLEVR	568
10377:3	103	R.KLQQWS[+568.212]QQGAS[+365.132][+231.074]ATKPASGQ.-	HexNAc(2)Hex(1),HexNAc(1)Hex(1) 231.0743	S[+231][+365][+568]	1055.82	3	3165.44	3165.43	0	1.5	115	CRagged	351.88	220.99	1.2	7.39	29	>BW23_RS17610 ref|WP_045567821.1|gi|780351035| hypothetical protein	505	Nsco_NS_434_20203020_B_ubonensis_HILIC2.11420.11420.3	controllerType=0 controllerNumber=1 scan=11420	36.4944	Trypsin	B2	KLQQWSQQGASATKPASGQ	1164
10991:2	2	K.AAAAAGASAPAADAS[+568.212]APADASSAK.A	HexNAc(2)Hex(1)	S[+568]	1270.08	2	2539.16	2539.15	0	2.6	159	Specific	351.98	173.64	4.8	6.95	155	>BW23_RS30650 ref|WP_045567700.1|gi|780350752| competence protein ComE	3018	Nsco_NS_434_20203020_B_ubonensis_HILIC2.11910.11910.2	controllerType=0 controllerNumber=1 scan=11910	37.5673	Trypsin	B2	AAAAAGASAPAADASAPADASSAK	568
27207:3	128	K.GAS[+568.212]AAQAAPKPTDNSSGTFVFARPGK.F	HexNAc(2)Hex(1)	S[+568]	1034.83	3	3102.49	3101.49	1	-2.3	66	Specific	351.98	86.61	86.61	4.83	22	>BW23_RS18790 ref|WP_045567835.1|gi|780351075| membrane protein	726	Nsco_NS_434_20203020_B_ubonensis_HILIC3.24550.24550.3	controllerType=0 controllerNumber=1 scan=24550	68.551	Trypsin	B3	GASAAQAAPKPTDNSSGTFVFARPGK	568
14366:2	2	K.AAAAAGASAPAADASAPADAS[+162.053][+462.149]S[+568.212]AK.A	Hex(1) 462.1486,HexNAc(2)Hex(1)	S[+162][+462][+568]	1583.18	2	3165.36	3163.35	2	-1.4	159	Specific	352.15	352.15	0	7.31	122	>BW23_RS30650 ref|WP_045567700.1|gi|780350752| competence protein ComE	3018	Nsco_NS_434_20203020_B_ubonensis_HILIC1.15305.15305.2	controllerType=0 controllerNumber=1 scan=15305	46.3321	Trypsin	B1	AAAAAGASAPAADASAPADASSAK	1192
21514:2	2247	A.QAS[+365.132][+231.074]APAAEAPAAAS[+162.053][+462.149]APM[+15.995]KK.D	HexNAc(1)Hex(1) 231.0743,Hex(1) 462.1486	M[+16], S[+162][+231][+365][+462]	1502.66	2	3004.31	3004.31	0	1.7	23	NRagged	352.16	232.28	1.2	5.89	7	>BW23_RS22210 ref|WP_010097315.1|gi|497783131| hypothetical protein	1380	Nsco_NS_434_20203020_B_ubonensis_HILIC1.21273.21273.2	controllerType=0 controllerNumber=1 scan=21273	60.9789	Trypsin	B1	QASAPAAEAPAAASAPMKK	1220
32716:3	128	K.GAS[+365.132][+231.074]AAQAAPKPTDNSSGTFVFAR.P	HexNAc(1)Hex(1) 231.0743	S[+231][+365]	949.777	3	2847.32	2847.32	0	-0.1	66	Specific	352.27	296.4	169.8	6.52	22	>BW23_RS18790 ref|WP_045567835.1|gi|780351075| membrane protein	726	Nsco_NS_434_20203020_B_ubonensis_HILIC3.29127.29127.3	controllerType=0 controllerNumber=1 scan=29127	80.2915	Trypsin	B3	GASAAQAAPKPTDNSSGTFVFAR	596
59329:3	152	R.GAS[+568.212]AATAASPAAAAASSDT[+568.212]SAAPSGPVTFAWPAR.G	HexNAc(2)Hex(1),HexNAc(2)Hex(1)	S[+568], T[+568]	1394.3	3	4180.89	4180.89	0	0.1	151	Specific	352.35	164.58	22.93	6.2	36	>BW23_RS30735 ref|WP_045567708.1|gi|780350773| peptidase	3035	Nsco_NS_434_20203020_B_ubonensis_HILIC2.51327.51327.3	controllerType=0 controllerNumber=1 scan=51327	131.796	Trypsin	B2	GASAATAASPAAAAASSDTSAAPSGPVTFAWPAR	1136
32232:3	59	K.TVAAQLAQAQGAAPAS[+568.212]AAAAS[+365.132][+231.074]SAH.-	HexNAc(2)Hex(1),HexNAc(1)Hex(1) 231.0743	S[+231][+365][+568]	1095.83	3	3285.49	3285.49	0	1	373	CRagged	352.41	298.99	8.48	7.24	32	>BW23_RS26360 ref|WP_045567259.1|gi|780349753| hemolysin D	2193	Nsco_NS_434_20203020_B_ubonensis_HILIC3.28725.28725.3	controllerType=0 controllerNumber=1 scan=28725	79.2617	Trypsin	B3	TVAAQLAQAQGAAPASAAAASSAH	1164
23923:5	2	K.ASKPAAATGTTAPATKPAATPATTAPATTGAATTTAPAPAAS[+365.132][+231.074]APEAASKPAK.T	HexNAc(1)Hex(1) 231.0743	S[+231][+365]	1042.93	5	5210.62	5209.61	1	0.6	98	Specific	352.65	297.28	0.71	7.44	122	>BW23_RS30650 ref|WP_045567700.1|gi|780350752| competence protein ComE	3018	Nsco_NS_434_20203020_B_ubonensis_HILIC1.23289.23289.5	controllerType=0 controllerNumber=1 scan=23289	65.9903	Trypsin	B1	ASKPAAATGTTAPATKPAATPATTAPATTGAATTTAPAPAASAPEAASKPAK	596
60818:3	14	K.KAILESVYQGAGQAAS[+568.212]APMPPTQWSYDK.S	HexNAc(2)Hex(1)	S[+568]	1188.23	3	3562.69	3562.68	0	2.3	328	Specific	352.75	321.21	66.98	6.39	35	>BW23_RS24130 ref|WP_042586529.1|gi|755824830| peptide ABC transporter substrate-binding protein	1754	Nsco_NS_434_20203020_B_ubonensis_HILIC2.52513.52513.3	controllerType=0 controllerNumber=1 scan=52513	134.389	Trypsin	B2	KAILESVYQGAGQAASAPMPPTQWSYDK	568
38880:3	56	Q.LAQAQGAAPAS[+568.212]AAAAS[+568.212][+100.064]S[+365.132][+231.074]AH.-	HexNAc(2)Hex(1),HexNAc(2)Hex(1) 100.064,HexNAc(1)Hex(1) 231.0743	S[+100][+231][+365][+568]*2	1162.51	3	3485.52	3483.51	2	-0.3	378	Non	352.87	352.87	0	5.53	31	>BW23_RS26360 ref|WP_045567259.1|gi|780349753| hemolysin D	2193	Nsco_NS_434_20203020_B_ubonensis_HILIC2.34574.34574.3	controllerType=0 controllerNumber=1 scan=34574	93.497	Trypsin	B2	LAQAQGAAPASAAAASSAH	1832
74748:4	72	R.NGKLPEDAANT[+568.212]ADAAPAQAASAPEQAAS[+568.212]GAAAPAAALSTIYFETGK.G	HexNAc(2)Hex(1),HexNAc(2)Hex(1)	S[+568], T[+568]	1374.39	4	5494.55	5493.55	1	0.6	390	Specific	353.14	353.14	52.63	5.61	54	>BW23_RS25130 ref|WP_045567133.1|gi|780349462| cytochrome C oxidase	1952	Nsco_NS_434_20203020_B_ubonensis_HILIC2.63467.63467.4	controllerType=0 controllerNumber=1 scan=63467	159.664	Trypsin	B2	NGKLPEDAANTADAAPAQAASAPEQAASGAAAPAAALSTIYFETGK	1136
12202:3	2	K.AAAAAGAS[+568.212]APAADASAPADAS[+365.132][+231.074]SAK.A	HexNAc(2)Hex(1),HexNAc(1)Hex(1) 231.0743	S[+231][+365][+568]	1046.46	3	3137.37	3135.36	2	0.3	159	Specific	353.18	275.33	0.52	6.74	122	>BW23_RS30650 ref|WP_045567700.1|gi|780350752| competence protein ComE	3018	Nsco_NS_434_20203020_B_ubonensis_HILIC1.13309.13309.3	controllerType=0 controllerNumber=1 scan=13309	41.3338	Trypsin	B1	AAAAAGASAPAADASAPADASSAK	1164
59134:3	262	K.MTTPAVPT[+568.212]PAAPPVPASAAAPAS[+568.212]GAPGSAAAVPAVR.A	HexNAc(2)Hex(1),HexNAc(2)Hex(1)	S[+568], T[+568]	1438.7	3	4314.09	4314.1	0	-0.2	212	Specific	353.37	326.75	17.68	6.97	21	>BW23_RS17375 ref|WP_045566358.1|gi|780347646| hypothetical protein	458	Nsco_NS_434_20203020_B_ubonensis_HILIC2.51170.51170.3	controllerType=0 controllerNumber=1 scan=51170	131.431	Trypsin	B2	MTTPAVPTPAAPPVPASAAAPASGAPGSAAAVPAVR	1136
18835:2	1	S.APAADAS[+365.132][+231.074]APADAS[+568.212][+100.064]S[+568.212]AK.A	HexNAc(1)Hex(1) 231.0743,HexNAc(2)Hex(1) 100.064,HexNAc(2)Hex(1)	S[+100][+231][+365][+568]*2	1618.19	2	3235.37	3233.36	2	2.8	167	NRagged	353.4	353.4	0	5.69	153	>BW23_RS30650 ref|WP_045567700.1|gi|780350752| competence protein ComE	3018	Nsco_NS_434_20203020_B_ubonensis_HILIC3.17798.17798.2	controllerType=0 controllerNumber=1 scan=17798	51.7018	Trypsin	B3	APAADASAPADASSAK	1832
77383:5	32	D.GDIYIPTDTREANEQDPNPSDGDVTQAC[+57.021]M[+15.995]TNDLFTGS[+365.132][+231.074]DQATPLPGFGGPGHPWFSHK.G	HexNAc(1)Hex(1) 231.0743	C[+57], M[+16], S[+231][+365]	1356.2	5	6776.97	6770.95	6	0	179	NRagged	353.42	353.42	0	6.42	37	>BW23_RS13400 ref|WP_045565737.1|gi|780346510| tyrosinase	5756	Nsco_NS_434_20203020_B_ubonensis_HILIC3.64719.64719.5	controllerType=0 controllerNumber=1 scan=64719	166.44	Trypsin	B3	GDIYIPTDTREANEQDPNPSDGDVTQACMTNDLFTGSDQATPLPGFGGPGHPWFSHK	596
38520:3	59	Q.LAQAQGAAPAS[+568.212]AAAAS[+365.132][+231.074]S[+568.212][+100.064]AH.-	HexNAc(2)Hex(1),HexNAc(1)Hex(1) 231.0743,HexNAc(2)Hex(1) 100.064	S[+100][+231][+365][+568]*2	1162.85	3	3486.53	3483.51	3	1.6	378	Non	353.64	326.79	0	4.75	32	>BW23_RS26360 ref|WP_045567259.1|gi|780349753| hemolysin D	2193	Nsco_NS_434_20203020_B_ubonensis_HILIC3.33756.33756.3	controllerType=0 controllerNumber=1 scan=33756	91.9819	Trypsin	B3	LAQAQGAAPASAAAASSAH	1832
40945:3	86	R.SIAWSSSPAASAAPAAS[+568.212]AAAASAT[+568.212]PATR.A	HexNAc(2)Hex(1),HexNAc(2)Hex(1)	S[+568], T[+568]	1212.89	3	3636.66	3636.67	0	-0.8	1796	Specific	354.09	220.3	34.94	4.59	42	>BW23_RS10275 ref|WP_045565072.1|gi|780344956| alpha-2-macroglobulin	5150	Nsco_NS_434_20203020_B_ubonensis_HILIC2.36229.36229.3	controllerType=0 controllerNumber=1 scan=36229	97.4927	Trypsin	B2	SIAWSSSPAASAAPAASAAAASATPATR	1136
44576:3	67	R.SIAWSSSPAASAAPAASAAAAS[+365.132][+231.074]AT[+568.212]PATR.A	HexNAc(1)Hex(1) 231.0743,HexNAc(2)Hex(1)	S[+231][+365], T[+568]	1222.23	3	3664.66	3664.66	0	0.5	1796	Specific	354.34	354.34	0	6.38	38	>BW23_RS10275 ref|WP_045565072.1|gi|780344956| alpha-2-macroglobulin	5150	Nsco_NS_434_20203020_B_ubonensis_HILIC3.38604.38604.3	controllerType=0 controllerNumber=1 scan=38604	103.732	Trypsin	B3	SIAWSSSPAASAAPAASAAAASATPATR	1164
69562:3	113	A.AASGAS[+162.053][+462.149]AGQAAAAPAAVVVPEAAS[+365.132][+231.074]AGAVADQDANAQAAR.A	Hex(1) 462.1486,HexNAc(1)Hex(1) 231.0743	S[+162][+231][+365][+462]	1542.37	3	4625.1	4625.09	0	2.9	144	NRagged	354.48	318.22	0	5.67	30	>BW23_RS20365 ref|WP_045566678.1|gi|780348406| hypothetical protein	1034	Nsco_NS_434_20203020_B_ubonensis_HILIC1.59943.59943.3	controllerType=0 controllerNumber=1 scan=59943	152.232	Trypsin	B1	AASGASAGQAAAAPAAVVVPEAASAGAVADQDANAQAAR	1220
19227:3	1	A.PAADAS[+568.212]APADAS[+365.132][+231.074][+100.064]S[+568.212][+100.064]AK.A	HexNAc(2)Hex(1),HexNAc(1)Hex(1) 231.0743 100.064,HexNAc(2)Hex(1) 100.064	S[+100]*2[+231][+365][+568]*2	1088.46	3	3263.38	3262.39	1	-3.4	168	NRagged	354.61	267.32	0	4.24	153	>BW23_RS30650 ref|WP_045567700.1|gi|780350752| competence protein ComE	3018	Nsco_NS_434_20203020_B_ubonensis_HILIC3.18103.18103.3	controllerType=0 controllerNumber=1 scan=18103	52.473	Trypsin	B3	PAADASAPADASSAK	1932
37815:3	96	K.AAPASAVAPQVAHAAS[+568.212]APQPAT[+568.212]IVNDDAASR.T	HexNAc(2)Hex(1),HexNAc(2)Hex(1)	S[+568], T[+568]	1354.64	3	4061.9	4061.9	0	-0.8	99	Specific	354.62	354.62	2.7	7.73	33	>BW23_RS21205 ref|WP_045566753.1|gi|780348584| Tail fiber protein	1192	Nsco_NS_434_20203020_B_ubonensis_HILIC3.33187.33187.3	controllerType=0 controllerNumber=1 scan=33187	90.5338	Trypsin	B3	AAPASAVAPQVAHAASAPQPATIVNDDAASR	1136
08945:2	374	K.AADAGGAKPASGAPAAT[+568.212]APAAS[+568.212]GAQ.-	HexNAc(2)Hex(1),HexNAc(2)Hex(1)	S[+568], T[+568]	1587.21	2	3173.42	3173.42	0	-0.1	151	CRagged	354.67	248.81	4.48	7.09	12	>BW23_RS21615 ref|WP_042582944.1|gi|755807656| outer membrane lipid asymmetry maintenance protein MlaD	1270	Nsco_NS_434_20203020_B_ubonensis_HILIC1.10395.10395.2	controllerType=0 controllerNumber=1 scan=10395	34.4538	Trypsin	B1	AADAGGAKPASGAPAATAPAASGAQ	1136
05030:4	69	L.GVADS[+568.212]QMEAVS[+365.132][+231.074]LGKEKPQAAGHDEASWAQNRR.S	HexNAc(2)Hex(1),HexNAc(1)Hex(1) 231.0743	S[+231][+365][+568]	1147.77	4	4588.07	4588.06	0	2.3	131	NRagged	354.68	354.68	0	7.21	14	>BW23_RS19655 ref|WP_010091485.1|gi|497777301| membrane protein	897	Nsco_NS_434_20203020_B_ubonensis_HILIC1.6508.6508.4	controllerType=0 controllerNumber=1 scan=6508	26.112	Trypsin	B1	GVADSQMEAVSLGKEKPQAAGHDEASWAQNRR	1164
25883:3	139	K.GAS[+568.212]AAQAAPKPTDNSSGTFVFARPGK.F	HexNAc(2)Hex(1)	S[+568]	1034.5	3	3101.49	3101.49	0	0.9	66	Specific	355.21	89.25	89.25	6.25	22	>BW23_RS18790 ref|WP_045567835.1|gi|780351075| membrane protein	726	Nsco_NS_434_20203020_B_ubonensis_HILIC2.23927.23927.3	controllerType=0 controllerNumber=1 scan=23927	67.1032	Trypsin	B2	GASAAQAAPKPTDNSSGTFVFARPGK	568
11398:3	143	R.KLQQWS[+568.212]QQGAS[+365.132][+231.074]ATKPASGQ.-	HexNAc(2)Hex(1),HexNAc(1)Hex(1) 231.0743	S[+231][+365][+568]	1055.82	3	3165.43	3165.43	0	0.1	115	CRagged	355.21	237.31	1.2	7.13	33	>BW23_RS17610 ref|WP_045567821.1|gi|780351035| hypothetical protein	505	Nsco_NS_434_20203020_B_ubonensis_HILIC3.11799.11799.3	controllerType=0 controllerNumber=1 scan=11799	36.7579	Trypsin	B3	KLQQWSQQGASATKPASGQ	1164
25617:5	2	T.GTTAPATKPAATPATTAPAT[+365.132][+231.074][+100.064]TGAATT[+568.212][+100.064]TAPAPAAS[+365.132][+231.074][+100.064]APEAASKPAK.T	HexNAc(1)Hex(1) 231.0743 100.064,HexNAc(2)Hex(1) 100.064,HexNAc(1)Hex(1) 231.0743 100.064	S[+100][+231][+365], T[+100]*2[+231][+365][+568]	1196.18	5	5976.87	5976.85	0	3.8	106	NRagged	355.36	355.36	0	5.09	122	>BW23_RS30650 ref|WP_045567700.1|gi|780350752| competence protein ComE	3018	Nsco_NS_434_20203020_B_ubonensis_HILIC1.24683.24683.5	controllerType=0 controllerNumber=1 scan=24683	69.6346	Trypsin	B1	GTTAPATKPAATPATTAPATTGAATTTAPAPAASAPEAASKPAK	2060
24830:3	167	K.GAS[+568.212]AAQAAPKPTDNSSGTFVFARPGK.F	HexNAc(2)Hex(1)	S[+568]	1034.5	3	3101.49	3101.49	0	1.1	66	Specific	355.42	83.02	83.02	5.93	19	>BW23_RS18790 ref|WP_045567835.1|gi|780351075| membrane protein	726	Nsco_NS_434_20203020_B_ubonensis_HILIC1.24044.24044.3	controllerType=0 controllerNumber=1 scan=24044	68.0089	Trypsin	B1	GASAAQAAPKPTDNSSGTFVFARPGK	568
33065:3	51	K.VAPPPADTGAS[+568.212]QPQQFDPNRALQGK.T	HexNAc(2)Hex(1)	S[+568]	1053.51	3	3158.52	3158.51	0	1.2	50	Specific	355.79	319.89	62.38	6.77	25	>BW23_RS24760 ref|WP_045567095.1|gi|780349368| cell division protein	1878	Nsco_NS_434_20203020_B_ubonensis_HILIC1.30744.30744.3	controllerType=0 controllerNumber=1 scan=30744	84.6379	Trypsin	B1	VAPPPADTGASQPQQFDPNRALQGK	568
49851:8	18	L.DASC[+57.021]IVLDGDYAPIDVVWFRQLESKDGS[+365.132][+231.074]IEHS[+162.053][+462.149]GDNLTGDGDGDDETIHVDLQR.L	HexNAc(1)Hex(1) 231.0743,Hex(1) 462.1486	C[+57], S[+162][+231][+365][+462]	884.397	8	7068.12	7065.09	3	3	53	NRagged	355.84	355.84	0	5.66	29	>BW23_RS03745 ref|WP_045564205.1|gi|780343002| stress protein	3884	Nsco_NS_434_20203020_B_ubonensis_HILIC2.43806.43806.4	controllerType=0 controllerNumber=1 scan=43806	115.087	Trypsin	B2	DASCIVLDGDYAPIDVVWFRQLESKDGSIEHSGDNLTGDGDGDDETIHVDLQR	1220
14300:3	1	K.AAAAAGAS[+365.132][+231.074]APAADASAPADAS[+568.212]SAK.A	HexNAc(1)Hex(1) 231.0743,HexNAc(2)Hex(1)	S[+231][+365][+568]	1045.79	3	3135.36	3135.36	0	1.1	159	Specific	356.15	276.76	0.52	6.19	153	>BW23_RS30650 ref|WP_045567700.1|gi|780350752| competence protein ComE	3018	Nsco_NS_434_20203020_B_ubonensis_HILIC3.14183.14183.3	controllerType=0 controllerNumber=1 scan=14183	42.5538	Trypsin	B3	AAAAAGASAPAADASAPADASSAK	1164
66482:4	116	R.NGKLPEDAANT[+568.212]ADAAPAQAASAPEQAAS[+568.212]GAAAPAAALSTIYFETGK.G	HexNAc(2)Hex(1),HexNAc(2)Hex(1)	S[+568], T[+568]	1374.14	4	5493.54	5493.55	0	-1.2	390	Specific	356.21	356.21	10.04	7.44	43	>BW23_RS25130 ref|WP_045567133.1|gi|780349462| cytochrome C oxidase	1952	Nsco_NS_434_20203020_B_ubonensis_HILIC3.56196.56196.4	controllerType=0 controllerNumber=1 scan=56196	145.37	Trypsin	B3	NGKLPEDAANTADAAPAQAASAPEQAASGAAAPAAALSTIYFETGK	1136
31222:2	155	K.TVAAQLAQAQGAAPASAAAAS[+162.053][+462.149]S[+568.212]AH.-	Hex(1) 462.1486,HexNAc(2)Hex(1)	S[+162][+462][+568]	1657.25	2	3313.49	3313.48	0	1.9	373	CRagged	356.22	243.38	0	7.45	19	>BW23_RS26360 ref|WP_045567259.1|gi|780349753| hemolysin D	2193	Nsco_NS_434_20203020_B_ubonensis_HILIC1.29278.29278.2	controllerType=0 controllerNumber=1 scan=29278	80.9772	Trypsin	B1	TVAAQLAQAQGAAPASAAAASSAH	1192
75289:5	14	D.MPS[+365.132][+231.074]QAGFNLGYLAYNVEHKPMDKLEVR.Q	HexNAc(1)Hex(1) 231.0743	S[+231][+365]	741.758	5	3704.76	3703.75	1	1.6	292	NRagged	356.47	356.47	356.47	7.87	35	>BW23_RS24130 ref|WP_042586529.1|gi|755824830| peptide ABC transporter substrate-binding protein	1754	Nsco_NS_434_20203020_B_ubonensis_HILIC2.63891.63891.5	controllerType=0 controllerNumber=1 scan=63891	160.673	Trypsin	B2	MPSQAGFNLGYLAYNVEHKPMDKLEVR	596
70109:4	162	K.VFQYIKPQDAQALQAAAPASGAS[+365.132][+231.074]AAAADGATVGAVPDASVQATPLQSPAPISNSTNVHPGNPK.A	HexNAc(1)Hex(1) 231.0743	S[+231][+365]	1673.58	4	6691.29	6688.28	3	-0.7	195	Specific	356.59	348.31	2.66	7.79	32	>BW23_RS22260 ref|WP_042586941.1|gi|755825634| BON domain protein	1389	Nsco_NS_434_20203020_B_ubonensis_HILIC2.59786.59786.4	controllerType=0 controllerNumber=1 scan=59786	151.054	Trypsin	B2	VFQYIKPQDAQALQAAAPASGASAAAADGATVGAVPDASVQATPLQSPAPISNSTNVHPGNPK	596
67433:3	692	K.RASIAAAAS[+365.132][+231.074]ELLPALTQPAAPPATDAQR.V	HexNAc(1)Hex(1) 231.0743	S[+231][+365]	1118.9	3	3354.69	3354.69	0	-0.7	550	Specific	356.66	290.9	57.49	6.87	4	>BW23_RS03500 ref|WP_045564169.1|gi|780342911| RND transporter	3835	Nsco_NS_434_20203020_B_ubonensis_HILIC3.56938.56938.3	controllerType=0 controllerNumber=1 scan=56938	147.278	Trypsin	B3	RASIAAAASELLPALTQPAAPPATDAQR	596
27871:4	139	K.GASAAQAAPKPTDNS[+365.132][+231.074]SGTFVFARPGK.F	HexNAc(1)Hex(1) 231.0743	S[+231][+365]	783.128	4	3129.49	3129.49	0	1.8	66	Specific	356.89	356.89	1.2	8.78	22	>BW23_RS18790 ref|WP_045567835.1|gi|780351075| membrane protein	726	Nsco_NS_434_20203020_B_ubonensis_HILIC2.25522.25522.4	controllerType=0 controllerNumber=1 scan=25522	71.0927	Trypsin	B2	GASAAQAAPKPTDNSSGTFVFARPGK	596
70454:3	181	E.GVSIWVVPSSAIT[+365.132][+231.074][+100.064]AS[+568.212][+100.064]DPNEKAELFEPAGDK.I	HexNAc(1)Hex(1) 231.0743 100.064,HexNAc(2)Hex(1) 100.064	S[+100][+568], T[+100][+231][+365]	1495.05	3	4483.13	4479.11	4	1.9	48	NRagged	357.16	334.19	0	5.71	8	>BW23_RS22085 ref|WP_010092957.1|gi|497778773| phenylacetate-CoA oxygenase subunit PaaB	1355	Nsco_NS_434_20203020_B_ubonensis_HILIC2.60072.60072.3	controllerType=0 controllerNumber=1 scan=60072	151.702	Trypsin	B2	GVSIWVVPSSAITASDPNEKAELFEPAGDK	1364
55225:3	85	N.GLTAAGDGNEPAQS[+365.132][+231.074]AINNGYLTAQSQQR.L	HexNAc(1)Hex(1) 231.0743	S[+231][+365]	1144.53	3	3431.58	3428.56	3	3.5	236	NRagged	357.38	357.38	9.6	4.42	40	>BW23_RS08755 ref|WP_045564868.1|gi|780344499| porin	4853	Nsco_NS_434_20203020_B_ubonensis_HILIC1.48801.48801.3	controllerType=0 controllerNumber=1 scan=48801	126.052	Trypsin	B1	GLTAAGDGNEPAQSAINNGYLTAQSQQR	596
65715:5	55	S.RIDELVDGLLDPNAS[+365.132][+231.074]DT[+162.053][+462.149]DTDGFS[+162.053][+462.149]AKAAEEIENEDDEAEEEEEEEEEEDDDGAAQATANAAQLEALK.R	HexNAc(1)Hex(1) 231.0743,Hex(1) 462.1486,Hex(1) 462.1486	S[+162][+231][+365][+462], T[+162][+462]	1795.54	5	8973.68	8968.68	5	-2.1	216	NRagged	357.39	357.39	0	5.6	20	>BW23_RS06710 ref|WP_042587384.1|gi|755826565| RNA polymerase sigma factor RpoD	4454	Nsco_NS_434_20203020_B_ubonensis_HILIC3.55589.55589.5	controllerType=0 controllerNumber=1 scan=55589	143.795	Trypsin	B3	RIDELVDGLLDPNASDTDTDGFSAKAAEEIENEDDEAEEEEEEEEEEDDDGAAQATANAAQLEALK	1844
00213:3	216	K.GASGTSGAHGAGAAAGAS[+365.132][+231.074]GAT[+568.212]GGHR.G	HexNAc(1)Hex(1) 231.0743,HexNAc(2)Hex(1)	S[+231][+365], T[+568]	1053.45	3	3158.34	3158.34	0	2	416	Specific	357.53	237.37	0	7.88	21	>BW23_RS17635 ref|WP_045566392.1|gi|780347732| RND transporter MFP subunit	510	Nsco_NS_434_20203020_B_ubonensis_HILIC2.2587.2587.3	controllerType=0 controllerNumber=1 scan=2587	16.8538	Trypsin	B2	GASGTSGAHGAGAAAGASGATGGHR	1164
39981:3	64	V.APQVAHAAS[+568.212][+100.064]APQPAT[+568.212][+100.064]IVNDDAAS[+568.212]R.T	HexNAc(2)Hex(1) 100.064,HexNAc(2)Hex(1) 100.064,HexNAc(2)Hex(1)	S[+100][+568]*2, T[+100][+568]	1421.66	3	4262.95	4262.94	0	2.3	106	NRagged	357.77	124.67	1.2	4.91	29	>BW23_RS21205 ref|WP_045566753.1|gi|780348584| Tail fiber protein	1192	Nsco_NS_434_20203020_B_ubonensis_HILIC1.36487.36487.3	controllerType=0 controllerNumber=1 scan=36487	98.5138	Trypsin	B1	APQVAHAASAPQPATIVNDDAASR	1904
13826:2	1	K.AAAAAGAS[+568.212]APAADASAPADASSAK.A	HexNAc(2)Hex(1)	S[+568]	1270.08	2	2539.16	2539.15	0	1.6	159	Specific	357.94	247.62	43.44	7.87	153	>BW23_RS30650 ref|WP_045567700.1|gi|780350752| competence protein ComE	3018	Nsco_NS_434_20203020_B_ubonensis_HILIC3.13783.13783.2	controllerType=0 controllerNumber=1 scan=13783	41.5392	Trypsin	B3	AAAAAGASAPAADASAPADASSAK	568
54928:3	524	R.RTGLLNNAPGAFSAS[+568.212]GVYPLAER.V	HexNAc(2)Hex(1)	S[+568]	977.153	3	2929.45	2929.44	0	0.9	229	Specific	358.48	260.36	1	7.81	9	>BW23_RS27480 ref|WP_042585996.1|gi|755823573| dGTP triphosphohydrolase	2413	Nsco_NS_434_20203020_B_ubonensis_HILIC3.47225.47225.3	controllerType=0 controllerNumber=1 scan=47225	124.213	Trypsin	B3	RTGLLNNAPGAFSASGVYPLAER	568
79105:4	32	Q.AC[+57.021]MT[+365.132][+231.074][+100.064]NDLFT[+568.212]GS[+365.132][+231.074]DQATPLPGFGGPGHPWFSHK.G	HexNAc(1)Hex(1) 231.0743 100.064,HexNAc(2)Hex(1),HexNAc(1)Hex(1) 231.0743	C[+57], S[+231][+365], T[+100][+231][+365][+568]	1299.3	4	5194.19	5191.2	3	-2.7	205	NRagged	358.55	358.55	0	6.43	37	>BW23_RS13400 ref|WP_045565737.1|gi|780346510| tyrosinase	5756	Nsco_NS_434_20203020_B_ubonensis_HILIC3.66043.66043.4	controllerType=0 controllerNumber=1 scan=66043	169.531	Trypsin	B3	ACMTNDLFTGSDQATPLPGFGGPGHPWFSHK	1860
60456:4	39	E.PAAAAAPAVPAAPAAS[+162.053][+462.149]AQAGAPDHVVEQAFEAAHPAAGAGEPAAAADAGGPHLK.I	Hex(1) 462.1486	S[+162][+462]	1367.66	4	5467.6	5466.6	1	0.3	135	NRagged	358.57	358.57	358.57	6.76	18	>BW23_RS22440 ref|WP_045566853.1|gi|780348825| chemotaxis protein CheA	1425	Nsco_NS_434_20203020_B_ubonensis_HILIC3.51542.51542.4	controllerType=0 controllerNumber=1 scan=51542	134.371	Trypsin	B3	PAAAAAPAVPAAPAASAQAGAPDHVVEQAFEAAHPAAGAGEPAAAADAGGPHLK	624
28949:4	345	D.GEFERIES[+365.132][+231.074][+100.064]LDGKPR.K	HexNAc(1)Hex(1) 231.0743 100.064	S[+100][+231][+365]	583.03	4	2329.1	2329.1	0	-3.1	90	NRagged	358.76	347.7	347.7	4.78	7	>BW23_RS17965 ref|WP_045566429.1|gi|780347808| sugar dehydratase	572	Nsco_NS_434_20203020_B_ubonensis_HILIC1.27449.27449.3	controllerType=0 controllerNumber=1 scan=27449	76.4622	Trypsin	B1	GEFERIESLDGKPR	696
49657:3	581	T.SKGETAPAAASAVAAVAVAQQAS[+365.132][+231.074]APAAAS[+162.053][+462.149]AS[+365.132][+231.074][+100.064]TVVK.A	HexNAc(1)Hex(1) 231.0743,Hex(1) 462.1486,HexNAc(1)Hex(1) 231.0743 100.064	S[+100][+162][+231]*2[+365]*2[+462]	1677.46	3	5030.36	5026.33	4	3.6	824	NRagged	358.9	358.9	0	5.71	23	>BW23_RS02960 ref|WP_045564102.1|gi|780342757| AsmA family protein	3730	Nsco_NS_434_20203020_B_ubonensis_HILIC3.42995.42995.3	controllerType=0 controllerNumber=1 scan=42995	114.474	Trypsin	B3	SKGETAPAAASAVAAVAVAQQASAPAAASASTVVK	1916
51715:5	53	G.PAGIAVGYQRVNNS[+568.212]ALGGGVWGKDST[+162.053][+462.149]AQNGLTAAGDGNEPAQSAINNGYLTAQSQQR.L	HexNAc(2)Hex(1),Hex(1) 462.1486	S[+568], T[+162][+462]	1380.05	5	6896.2	6893.19	3	-0.3	207	NRagged	359.05	4.39	0	3.73	47	>BW23_RS08755 ref|WP_045564868.1|gi|780344499| porin	4853	Nsco_NS_434_20203020_B_ubonensis_HILIC3.44682.44682.5	controllerType=0 controllerNumber=1 scan=44682	118.341	Trypsin	B3	PAGIAVGYQRVNNSALGGGVWGKDSTAQNGLTAAGDGNEPAQSAINNGYLTAQSQQR	1192
13168:3	2	K.AAAAAGAS[+365.132][+231.074]APAADASAPADAS[+568.212]SAK.A	HexNAc(1)Hex(1) 231.0743,HexNAc(2)Hex(1)	S[+231][+365][+568]	1045.79	3	3135.36	3135.36	0	1.4	159	Specific	359.07	281.98	0.52	7.1	122	>BW23_RS30650 ref|WP_045567700.1|gi|780350752| competence protein ComE	3018	Nsco_NS_434_20203020_B_ubonensis_HILIC1.14242.14242.3	controllerType=0 controllerNumber=1 scan=14242	43.7349	Trypsin	B1	AAAAAGASAPAADASAPADASSAK	1164
28246:4	2	T.APATKPAATPATTAPATT[+568.212][+100.064]GAATT[+568.212]TAPAPAAS[+365.132][+231.074][+100.064]APEAASKPAK.T	HexNAc(2)Hex(1) 100.064,HexNAc(2)Hex(1),HexNAc(1)Hex(1) 231.0743 100.064	S[+100][+231][+365], T[+100][+568]*2	1399.18	4	5593.68	5589.67	4	-0.8	109	NRagged	359.37	359.37	0	5.29	122	>BW23_RS30650 ref|WP_045567700.1|gi|780350752| competence protein ComE	3018	Nsco_NS_434_20203020_B_ubonensis_HILIC1.26910.26910.4	controllerType=0 controllerNumber=1 scan=26910	75.1184	Trypsin	B1	APATKPAATPATTAPATTGAATTTAPAPAASAPEAASKPAK	1932
02682:3	1	P.APAAS[+568.212]APEAASKPAK.T	HexNAc(2)Hex(1)	S[+568]	645.654	3	1934.95	1934.94	0	1.4	135	NRagged	359.5	193.81	140.55	3.76	153	>BW23_RS30650 ref|WP_045567700.1|gi|780350752| competence protein ComE	3018	Nsco_NS_434_20203020_B_ubonensis_HILIC3.4318.4318.3	controllerType=0 controllerNumber=1 scan=4318	21.1022	Trypsin	B3	APAASAPEAASKPAK	568
60269:3	13	K.KAILESVYQGAGQAAS[+568.212]APMPPTQWSYDK.S	HexNAc(2)Hex(1)	S[+568]	1188.23	3	3562.68	3562.68	0	-0.3	328	Specific	359.58	330.92	65.33	6.69	33	>BW23_RS24130 ref|WP_042586529.1|gi|755824830| peptide ABC transporter substrate-binding protein	1754	Nsco_NS_434_20203020_B_ubonensis_HILIC3.51388.51388.3	controllerType=0 controllerNumber=1 scan=51388	134.02	Trypsin	B3	KAILESVYQGAGQAASAPMPPTQWSYDK	568
35756:4	859	T.PVADSGANEEPS[+162.053][+462.149]EGADEPPTSDGDGAK.G	Hex(1) 462.1486	S[+162][+462]	806.583	4	3223.31	3223.29	0	5	133	NRagged	359.88	359.88	3.08	5.14	3	>BW23_RS21470 ref|WP_042582960.1|gi|755807716| peptidase	1241	Nsco_NS_434_20203020_B_ubonensis_HILIC1.33003.33003.4	controllerType=0 controllerNumber=1 scan=33003	90.1281	Trypsin	B1	PVADSGANEEPSEGADEPPTSDGDGAK	624
05078:3	68	K.AQQQAAKPTSS[+365.132][+231.074]TTVANNAGNAAK.A	HexNAc(1)Hex(1) 231.0743	S[+231][+365]	942.448	3	2825.33	2825.33	0	0.9	206	Specific	359.98	301.88	0	8.4	22	>BW23_RS24760 ref|WP_045567095.1|gi|780349368| cell division protein	1878	Nsco_NS_434_20203020_B_ubonensis_HILIC2.6471.6471.3	controllerType=0 controllerNumber=1 scan=6471	25.9932	Trypsin	B2	AQQQAAKPTSSTTVANNAGNAAK	596
38885:3	96	K.AAPAS[+365.132][+231.074]AVAPQVAHAAS[+568.212]APQPATIVNDDAASR.T	HexNAc(1)Hex(1) 231.0743,HexNAc(2)Hex(1)	S[+231][+365][+568]	1363.97	3	4089.9	4089.9	0	1.1	99	Specific	360.27	292.03	54.85	7.26	33	>BW23_RS21205 ref|WP_045566753.1|gi|780348584| Tail fiber protein	1192	Nsco_NS_434_20203020_B_ubonensis_HILIC3.34039.34039.3	controllerType=0 controllerNumber=1 scan=34039	92.6843	Trypsin	B3	AAPASAVAPQVAHAASAPQPATIVNDDAASR	1164
77793:3	32	S.DGDVTQAC[+57.021]MTNDLFTGS[+162.053][+462.149]DQAT[+568.212]PLPGFGGPGHPWFSHK.G	Hex(1) 462.1486,HexNAc(2)Hex(1)	C[+57], S[+162][+462], T[+568]	1713.73	3	5139.18	5138.17	1	0.1	199	NRagged	360.77	360.77	0	7.14	37	>BW23_RS13400 ref|WP_045565737.1|gi|780346510| tyrosinase	5756	Nsco_NS_434_20203020_B_ubonensis_HILIC3.65019.65019.3	controllerType=0 controllerNumber=1 scan=65019	167.136	Trypsin	B3	DGDVTQACMTNDLFTGSDQATPLPGFGGPGHPWFSHK	1192
51417:3	1080	A.ADAAAPVPAS[+568.212]T[+568.212][+100.064]T[+365.132][+231.074][+100.064]HDFDAR.Q	HexNAc(2)Hex(1),HexNAc(2)Hex(1) 100.064,HexNAc(1)Hex(1) 231.0743 100.064	S[+568], T[+100]*2[+231][+365][+568]	1249.54	3	3746.61	3745.61	1	0.1	46	NRagged	360.99	279.71	0	6.46	8	>BW23_RS30855 ref|WP_045567717.1|gi|780350797| hypothetical protein	3059	Nsco_NS_434_20203020_B_ubonensis_HILIC2.45163.45163.3	controllerType=0 controllerNumber=1 scan=45163	118.199	Trypsin	B2	ADAAAPVPASTTHDFDAR	1932
66295:4	74	D.AANTADAAPAQAASAPEQAAS[+568.212]GAAAPAAALS[+568.212][+100.064]T[+365.132][+231.074][+100.064]IYFETGK.G	HexNAc(2)Hex(1),HexNAc(2)Hex(1) 100.064,HexNAc(1)Hex(1) 231.0743 100.064	S[+100][+568]*2, T[+100][+231][+365]	1385.13	4	5537.51	5536.51	1	-1.6	397	NRagged	361.01	361.01	0	4.66	45	>BW23_RS25130 ref|WP_045567133.1|gi|780349462| cytochrome C oxidase	1952	Nsco_NS_434_20203020_B_ubonensis_HILIC1.57402.57402.4	controllerType=0 controllerNumber=1 scan=57402	145.843	Trypsin	B1	AANTADAAPAQAASAPEQAASGAAAPAAALSTIYFETGK	1932
02228:3	2	P.APAAS[+568.212]APEAASKPAK.T	HexNAc(2)Hex(1)	S[+568]	645.654	3	1934.95	1934.94	0	2.5	135	NRagged	361.06	186.68	131.21	2.71	155	>BW23_RS30650 ref|WP_045567700.1|gi|780350752| competence protein ComE	3018	Nsco_NS_434_20203020_B_ubonensis_HILIC2.4172.4172.3	controllerType=0 controllerNumber=1 scan=4172	21.3224	Trypsin	B2	APAASAPEAASKPAK	568
51561:3	57	D.GNEPAQSAINNGYLT[+365.132][+231.074][+100.064]AQS[+568.212]QQR.L	HexNAc(1)Hex(1) 231.0743 100.064,HexNAc(2)Hex(1)	S[+568], T[+100][+231][+365]	1171.53	3	3512.56	3511.56	1	0	243	NRagged	361.09	361.09	0	6.26	55	>BW23_RS08755 ref|WP_045564868.1|gi|780344499| porin	4853	Nsco_NS_434_20203020_B_ubonensis_HILIC2.45280.45280.3	controllerType=0 controllerNumber=1 scan=45280	118.455	Trypsin	B2	GNEPAQSAINNGYLTAQSQQR	1264
41210:3	67	R.SIAWSSSPAASAAPAAS[+568.212]AAAASAT[+568.212]PATR.A	HexNAc(2)Hex(1),HexNAc(2)Hex(1)	S[+568], T[+568]	1212.9	3	3636.67	3636.67	0	2.3	1796	Specific	361.43	227.61	34.59	5.93	38	>BW23_RS10275 ref|WP_045565072.1|gi|780344956| alpha-2-macroglobulin	5150	Nsco_NS_434_20203020_B_ubonensis_HILIC3.35862.35862.3	controllerType=0 controllerNumber=1 scan=35862	97.1672	Trypsin	B3	SIAWSSSPAASAAPAASAAAASATPATR	1136
15826:2	1083	V.PM[+15.995]S[+568.212][+100.064]DEEIDSTVQR.M	HexNAc(2)Hex(1) 100.064	M[+16], S[+100][+568]	1095.98	2	2190.95	2190.94	0	4.8	33	NRagged	361.55	43.6	2.01	2.25	4	>BW23_RS21450 ref|WP_045566782.1|gi|780348652| hypothetical protein	1238	Nsco_NS_434_20203020_B_ubonensis_HILIC2.15913.15913.4	controllerType=0 controllerNumber=1 scan=15913	47.0969	Trypsin	B2	PMSDEEIDSTVQR	668
03060:3	2081	R.RQGHAS[+568.212]AVAAPGA.-	HexNAc(2)Hex(1)	S[+568]	587.615	3	1760.83	1760.83	0	1.1	67	CRagged	361.73	196.68	196.68	2.89	2	>BW23_RS20230 ref|WP_042583118.1|gi|755808278| hypothetical protein	1007	Nsco_NS_434_20203020_B_ubonensis_HILIC3.4630.4630.3	controllerType=0 controllerNumber=1 scan=4630	21.7676	Trypsin	B3	RQGHASAVAAPGA	568
12130:3	2	K.AAAAAGASAPAADAS[+365.132][+231.074]APADAS[+568.212]SAK.A	HexNAc(1)Hex(1) 231.0743,HexNAc(2)Hex(1)	S[+231][+365][+568]	1045.79	3	3135.37	3135.36	0	2.4	159	Specific	362.21	357.23	1.2	7.15	122	>BW23_RS30650 ref|WP_045567700.1|gi|780350752| competence protein ComE	3018	Nsco_NS_434_20203020_B_ubonensis_HILIC1.13241.13241.3	controllerType=0 controllerNumber=1 scan=13241	41.1873	Trypsin	B1	AAAAAGASAPAADASAPADASSAK	1164
44070:3	264	K.ASPPYAADKPLVAVSPPPAPAPAS[+365.132][+231.074]SAGATR.-	HexNAc(1)Hex(1) 231.0743	S[+231][+365]	1137.91	3	3411.7	3410.68	1	3.7	289	Specific	362.43	184.78	2.4	6.75	9	>BW23_RS27705 ref|WP_045567397.1|gi|780350110| photosystem reaction center subunit H	2457	Nsco_NS_434_20203020_B_ubonensis_HILIC3.38212.38212.3	controllerType=0 controllerNumber=1 scan=38212	102.792	Trypsin	B3	ASPPYAADKPLVAVSPPPAPAPASSAGATR	596
02857:2	64	R.TVASASS[+568.212]APAADNGR.L	HexNAc(2)Hex(1)	S[+568]	971.94	2	1942.87	1942.87	0	0.3	130	Specific	362.47	219.76	35.83	3.93	29	>BW23_RS21205 ref|WP_045566753.1|gi|780348584| Tail fiber protein	1192	Nsco_NS_434_20203020_B_ubonensis_HILIC1.4758.4758.2	controllerType=0 controllerNumber=1 scan=4758	22.4592	Trypsin	B1	TVASASSAPAADNGR	568
73473:4	1715	R.ASADAMTLGGAAPALPPDAASAGLPS[+568.212]SLAGSSAPRLPLEAGGHLAK.T	HexNAc(2)Hex(1)	S[+568]	1191.35	4	4762.39	4761.38	1	2.4	45	Specific	362.47	362.47	0	8.52	6	>BW23_RS06810 ref|WP_045564613.1|gi|780343913| lipase chaperone	4473	Nsco_NS_434_20203020_B_ubonensis_HILIC2.62490.62490.4	controllerType=0 controllerNumber=1 scan=62490	157.373	Trypsin	B2	ASADAMTLGGAAPALPPDAASAGLPSSLAGSSAPRLPLEAGGHLAK	568
65650:3	226	P.APGSEAAGAPNPAS[+568.212]AT[+568.212]NVPPM[+15.995]QVTPPAPGGLRIPSIR.L	HexNAc(2)Hex(1),HexNAc(2)Hex(1)	M[+16], S[+568], T[+568]	1568.1	3	4702.28	4699.27	3	1.8	264	NRagged	362.53	246.17	2.4	7.11	26	>BW23_RS21610 ref|WP_045566791.1|gi|780348673| ABC transporter	1269	Nsco_NS_434_20203020_B_ubonensis_HILIC3.55534.55534.3	controllerType=0 controllerNumber=1 scan=55534	143.658	Trypsin	B3	APGSEAAGAPNPASATNVPPMQVTPPAPGGLRIPSIR	1136
36737:3	59	Q.LAQAQGAAPAS[+568.212]AAAAS[+568.212][+100.064]S[+365.132][+231.074]AH.-	HexNAc(2)Hex(1),HexNAc(2)Hex(1) 100.064,HexNAc(1)Hex(1) 231.0743	S[+100][+231][+365][+568]*2	1162.85	3	3486.53	3483.51	3	1.1	378	Non	362.64	316.83	0	4.82	32	>BW23_RS26360 ref|WP_045567259.1|gi|780349753| hemolysin D	2193	Nsco_NS_434_20203020_B_ubonensis_HILIC3.32329.32329.3	controllerType=0 controllerNumber=1 scan=32329	88.4593	Trypsin	B3	LAQAQGAAPASAAAASSAH	1832
66467:4	162	K.VFQYIKPQDAQALQAAAPASGASAAAADGATVGAVPDASVQATPLQS[+365.132][+231.074]PAPISNSTNVHPGNPK.A	HexNAc(1)Hex(1) 231.0743	S[+231][+365]	1672.83	4	6688.29	6688.28	0	0.6	195	Specific	363.06	363.06	0	8.14	31	>BW23_RS22260 ref|WP_042586941.1|gi|755825634| BON domain protein	1389	Nsco_NS_434_20203020_B_ubonensis_HILIC1.57540.57540.4	controllerType=0 controllerNumber=1 scan=57540	146.208	Trypsin	B1	VFQYIKPQDAQALQAAAPASGASAAAADGATVGAVPDASVQATPLQSPAPISNSTNVHPGNPK	596
39960:3	64	K.AAPASAVAPQVAHAAS[+568.212]APQPAT[+162.053][+462.149]IVNDDAASR.T	HexNAc(2)Hex(1),Hex(1) 462.1486	S[+568], T[+162][+462]	1373.3	3	4117.9	4117.89	0	1.3	99	Specific	363.49	363.49	0	8.45	29	>BW23_RS21205 ref|WP_045566753.1|gi|780348584| Tail fiber protein	1192	Nsco_NS_434_20203020_B_ubonensis_HILIC1.36470.36470.3	controllerType=0 controllerNumber=1 scan=36470	98.4631	Trypsin	B1	AAPASAVAPQVAHAASAPQPATIVNDDAASR	1192
31682:3	56	K.TVAAQLAQAQGAAPAS[+568.212]AAAAS[+365.132][+231.074]SAH.-	HexNAc(2)Hex(1),HexNAc(1)Hex(1) 231.0743	S[+231][+365][+568]	1095.83	3	3285.49	3285.49	0	0.3	373	CRagged	363.84	311.35	8.13	7.45	31	>BW23_RS26360 ref|WP_045567259.1|gi|780349753| hemolysin D	2193	Nsco_NS_434_20203020_B_ubonensis_HILIC2.28798.28798.3	controllerType=0 controllerNumber=1 scan=28798	79.3376	Trypsin	B2	TVAAQLAQAQGAAPASAAAASSAH	1164
35469:3	331	R.RHPPAAGLDEYSTPSWAASPAPGS[+568.212]AAR.V	HexNAc(2)Hex(1)	S[+568]	1097.19	3	3289.55	3288.53	1	4.5	607	Specific	363.85	304.13	27.55	5.92	8	>BW23_RS14335 ref|WP_045565881.1|gi|780346830| hypothetical protein	5938	Nsco_NS_434_20203020_B_ubonensis_HILIC2.31810.31810.3	controllerType=0 controllerNumber=1 scan=31810	86.8027	Trypsin	B2	RHPPAAGLDEYSTPSWAASPAPGSAAR	568
28464:4	2	G.TTAPATKPAATPATTAPAT[+568.212][+100.064]TGAATT[+568.212]TAPAPAAS[+568.212]APEAASKPAK.T	HexNAc(2)Hex(1) 100.064,HexNAc(2)Hex(1),HexNAc(2)Hex(1)	S[+568], T[+100][+568]*2	1416.68	4	5663.69	5663.71	0	-2.1	107	NRagged	363.97	363.97	0	5.9	122	>BW23_RS30650 ref|WP_045567700.1|gi|780350752| competence protein ComE	3018	Nsco_NS_434_20203020_B_ubonensis_HILIC1.27076.27076.4	controllerType=0 controllerNumber=1 scan=27076	75.5705	Trypsin	B1	TTAPATKPAATPATTAPATTGAATTTAPAPAASAPEAASKPAK	1804
16488:3	1	K.AAAAAGASAPAADASAPADAS[+162.053][+462.149]S[+568.212]AK.A	Hex(1) 462.1486,HexNAc(2)Hex(1)	S[+162][+462][+568]	1055.13	3	3163.36	3163.35	0	2.1	159	Specific	364	364	0	7.9	153	>BW23_RS30650 ref|WP_045567700.1|gi|780350752| competence protein ComE	3018	Nsco_NS_434_20203020_B_ubonensis_HILIC3.15977.15977.3	controllerType=0 controllerNumber=1 scan=15977	47.0475	Trypsin	B3	AAAAAGASAPAADASAPADASSAK	1192
10263:3	125	R.KLQQWSQQGAS[+568.212]ATKPASGQ.-	HexNAc(2)Hex(1)	S[+568]	857.082	3	2569.23	2569.23	0	1.5	115	CRagged	364.01	221.72	65.47	6.45	24	>BW23_RS17610 ref|WP_045567821.1|gi|780351035| hypothetical protein	505	Nsco_NS_434_20203020_B_ubonensis_HILIC1.11554.11554.3	controllerType=0 controllerNumber=1 scan=11554	37.0432	Trypsin	B1	KLQQWSQQGASATKPASGQ	568
44142:3	1369	R.APNDASGPAPAPYFTAPTQGAPAS[+568.212]SVQR.A	HexNAc(2)Hex(1)	S[+568]	1098.85	3	3294.53	3294.53	0	0.7	396	Specific	364.04	364.04	2.4	7.66	3	>BW23_RS29060 ref|WP_045567516.1|gi|780350357| membrane protein	2717	Nsco_NS_434_20203020_B_ubonensis_HILIC2.38877.38877.3	controllerType=0 controllerNumber=1 scan=38877	103.608	Trypsin	B2	APNDASGPAPAPYFTAPTQGAPASSVQR	568
71767:5	152	A.SPAAAAASSDTSAAPS[+162.053][+462.149]GPVT[+365.132][+231.074]FAWPARGPVLNNFDDAK.N	Hex(1) 462.1486,HexNAc(1)Hex(1) 231.0743	S[+162][+462], T[+231][+365]	968.04	5	4836.17	4835.16	1	1.7	159	NRagged	364.19	364.19	0	6.14	36	>BW23_RS30735 ref|WP_045567708.1|gi|780350773| peptidase	3035	Nsco_NS_434_20203020_B_ubonensis_HILIC2.61139.61139.5	controllerType=0 controllerNumber=1 scan=61139	154.236	Trypsin	B2	SPAAAAASSDTSAAPSGPVTFAWPARGPVLNNFDDAK	1220
68817:4	162	K.VFQYIKPQDAQALQAAAPASGASAAAADGATVGAVPDASVQATPLQS[+568.212]PAPISNSTNVHPGNPK.A	HexNAc(2)Hex(1)	S[+568]	1665.82	4	6660.27	6660.29	0	-2.7	195	Specific	364.2	364.2	0	7.44	32	>BW23_RS22260 ref|WP_042586941.1|gi|755825634| BON domain protein	1389	Nsco_NS_434_20203020_B_ubonensis_HILIC2.58774.58774.4	controllerType=0 controllerNumber=1 scan=58774	148.615	Trypsin	B2	VFQYIKPQDAQALQAAAPASGASAAAADGATVGAVPDASVQATPLQSPAPISNSTNVHPGNPK	568
39548:3	51	K.AAPASAVAPQVAHAAS[+365.132][+231.074]APQPAT[+365.132][+231.074]IVNDDAASR.T	HexNAc(1)Hex(1) 231.0743,HexNAc(1)Hex(1) 231.0743	S[+231][+365], T[+231][+365]	1373.64	3	4118.89	4117.89	1	-0.8	99	Specific	364.72	364.72	13.2	8.14	40	>BW23_RS21205 ref|WP_045566753.1|gi|780348584| Tail fiber protein	1192	Nsco_NS_434_20203020_B_ubonensis_HILIC2.35133.35133.3	controllerType=0 controllerNumber=1 scan=35133	94.832	Trypsin	B2	AAPASAVAPQVAHAASAPQPATIVNDDAASR	1192
29125:4	167	K.GASAAQAAPKPTDNS[+365.132][+231.074]SGTFVFARPGK.F	HexNAc(1)Hex(1) 231.0743	S[+231][+365]	783.375	4	3130.48	3129.49	1	-3.7	66	Specific	364.87	287.76	1.2	7.08	19	>BW23_RS18790 ref|WP_045567835.1|gi|780351075| membrane protein	726	Nsco_NS_434_20203020_B_ubonensis_HILIC1.27581.27581.4	controllerType=0 controllerNumber=1 scan=27581	76.8058	Trypsin	B1	GASAAQAAPKPTDNSSGTFVFARPGK	596
15625:3	143	H.AT[+568.212]QAIDQVT[+568.212][+100.064]S[+162.053][+462.149]AAK.A	HexNAc(2)Hex(1),HexNAc(2)Hex(1) 100.064,Hex(1) 462.1486	S[+162][+462], T[+100][+568]*2	1055.46	3	3164.36	3164.37	0	-3	52	NRagged	364.93	105.01	0	2.17	33	>BW23_RS17610 ref|WP_045567821.1|gi|780351035| hypothetical protein	505	Nsco_NS_434_20203020_B_ubonensis_HILIC3.15274.15274.2	controllerType=0 controllerNumber=1 scan=15274	45.288	Trypsin	B3	ATQAIDQVTSAAK	1860
55834:3	878	R.QKPENEAAAVAAAAS[+365.132][+231.074]ATEPINAPVIGDASK.A	HexNAc(1)Hex(1) 231.0743	S[+231][+365]	1163.24	3	3487.69	3487.68	0	3.1	631	Specific	365.13	254.08	39.1	5.74	8	>BW23_RS23785 ref|WP_042586582.1|gi|755824940| penicillin-binding protein	1685	Nsco_NS_434_20203020_B_ubonensis_HILIC2.48585.48585.3	controllerType=0 controllerNumber=1 scan=48585	125.555	Trypsin	B2	QKPENEAAAVAAAASATEPINAPVIGDASK	596
65798:4	72	K.QVADARNGKLPEDAANT[+568.212]ADAAPAQAASAPEQAAS[+568.212]GAAAPAAALSTIYFETGK.G	HexNAc(2)Hex(1),HexNAc(2)Hex(1)	S[+568], T[+568]	1534.22	4	6133.85	6133.87	0	-3.4	384	Specific	365.6	99.5	74.56	4.74	54	>BW23_RS25130 ref|WP_045567133.1|gi|780349462| cytochrome C oxidase	1952	Nsco_NS_434_20203020_B_ubonensis_HILIC2.56387.56387.4	controllerType=0 controllerNumber=1 scan=56387	142.924	Trypsin	B2	QVADARNGKLPEDAANTADAAPAQAASAPEQAASGAAAPAAALSTIYFETGK	1136
73416:3	152	R.GASAATAASPAAAAASSDTS[+568.212]AAPSGPVTFAWPARGPVLNNFDDAK.N	HexNAc(2)Hex(1)	S[+568]	1595.42	3	4784.24	4783.25	1	-3.5	151	Specific	365.6	365.6	0	8.08	36	>BW23_RS30735 ref|WP_045567708.1|gi|780350773| peptidase	3035	Nsco_NS_434_20203020_B_ubonensis_HILIC2.62445.62445.3	controllerType=0 controllerNumber=1 scan=62445	157.275	Trypsin	B2	GASAATAASPAAAAASSDTSAAPSGPVTFAWPARGPVLNNFDDAK	568
14051:2	348	K.AADAGGAKPAS[+365.132][+231.074]GAPAATAPAASGAQ.-	HexNAc(1)Hex(1) 231.0743	S[+231][+365]	1317.11	2	2633.2	2633.21	0	-1.2	151	CRagged	365.62	311.88	5.72	7.64	14	>BW23_RS21615 ref|WP_042582944.1|gi|755807656| outer membrane lipid asymmetry maintenance protein MlaD	1270	Nsco_NS_434_20203020_B_ubonensis_HILIC3.13974.13974.2	controllerType=0 controllerNumber=1 scan=13974	42.0085	Trypsin	B3	AADAGGAKPASGAPAATAPAASGAQ	596
66840:4	162	K.VFQYIKPQDAQALQAAAPASGASAAAADGATVGAVPDAS[+365.132][+231.074]VQATPLQSPAPISNSTNVHPGNPK.A	HexNAc(1)Hex(1) 231.0743	S[+231][+365]	1672.82	4	6688.28	6688.28	0	-0.5	195	Specific	365.82	365.82	0	7.59	31	>BW23_RS22260 ref|WP_042586941.1|gi|755825634| BON domain protein	1389	Nsco_NS_434_20203020_B_ubonensis_HILIC1.57837.57837.4	controllerType=0 controllerNumber=1 scan=57837	146.934	Trypsin	B1	VFQYIKPQDAQALQAAAPASGASAAAADGATVGAVPDASVQATPLQSPAPISNSTNVHPGNPK	596
66150:4	116	K.QVADARNGKLPEDAANT[+568.212]ADAAPAQAAS[+365.132][+231.074]APEQAASGAAAPAAALSTIYFETGK.G	HexNAc(2)Hex(1),HexNAc(1)Hex(1) 231.0743	S[+231][+365], T[+568]	1541.22	4	6161.87	6161.87	0	-0.3	384	Specific	366.25	218.86	0	7.61	43	>BW23_RS25130 ref|WP_045567133.1|gi|780349462| cytochrome C oxidase	1952	Nsco_NS_434_20203020_B_ubonensis_HILIC3.55942.55942.4	controllerType=0 controllerNumber=1 scan=55942	144.698	Trypsin	B3	QVADARNGKLPEDAANTADAAPAQAASAPEQAASGAAAPAAALSTIYFETGK	1164
15609:3	2	S.APAADAS[+365.132][+231.074]APADAS[+568.212]S[+568.212][+100.064]AK.A	HexNAc(1)Hex(1) 231.0743,HexNAc(2)Hex(1),HexNAc(2)Hex(1) 100.064	S[+100][+231][+365][+568]*2	1079.13	3	3235.37	3233.36	2	1.6	167	NRagged	366.33	342.69	0	5.33	122	>BW23_RS30650 ref|WP_045567700.1|gi|780350752| competence protein ComE	3018	Nsco_NS_434_20203020_B_ubonensis_HILIC1.16288.16288.3	controllerType=0 controllerNumber=1 scan=16288	48.6987	Trypsin	B1	APAADASAPADASSAK	1832
29306:4	666	G.REFHAYPVDVADHDS[+568.212][+100.064]C[+57.021]QQC[+57.021]VAK.I	HexNAc(2)Hex(1) 100.064	C[+57]*2, S[+100][+568]	826.12	4	3301.46	3300.44	1	3.3	53	NRagged	366.36	366.36	366.36	6.39	5	>BW23_RS25550 ref|WP_042586318.1|gi|755824422| acetoacetyl-CoA reductase	2034	Nsco_NS_434_20203020_B_ubonensis_HILIC3.26368.26368.4	controllerType=0 controllerNumber=1 scan=26368	73.2445	Trypsin	B3	REFHAYPVDVADHDSCQQCVAK	668
28723:4	23	I.IVDTYGGAAPHGGGAFS[+568.212]GKDPSKVDR.S	HexNAc(2)Hex(1)	S[+568]	783.127	4	3129.49	3127.47	2	3.1	251	NRagged	366.37	111.97	10.8	5.18	31	>BW23_RS23955 ref|WP_042586555.1|gi|755824883| S-adenosylmethionine synthetase	1719	Nsco_NS_434_20203020_B_ubonensis_HILIC3.25910.25910.3	controllerType=0 controllerNumber=1 scan=25910	72.0809	Trypsin	B3	IVDTYGGAAPHGGGAFSGKDPSKVDR	568
66284:3	308	P.APGSEAAGAPNPAS[+568.212]AT[+568.212]NVPPM[+15.995]QVTPPAPGGLRIPSIR.L	HexNAc(2)Hex(1),HexNAc(2)Hex(1)	M[+16], S[+568], T[+568]	1568.09	3	4702.27	4699.27	3	-2.1	264	NRagged	366.67	224.45	2.4	6.42	25	>BW23_RS21610 ref|WP_045566791.1|gi|780348673| ABC transporter	1269	Nsco_NS_434_20203020_B_ubonensis_HILIC2.56770.56770.3	controllerType=0 controllerNumber=1 scan=56770	143.789	Trypsin	B2	APGSEAAGAPNPASATNVPPMQVTPPAPGGLRIPSIR	1136
41229:3	51	K.AAPAS[+568.212]AVAPQVAHAAS[+162.053][+462.149]APQPATIVNDDAASR.T	HexNAc(2)Hex(1),Hex(1) 462.1486	S[+162][+462][+568]	1374.3	3	4120.9	4117.89	3	-1.7	99	Specific	366.68	366.68	1.23	7.71	40	>BW23_RS21205 ref|WP_045566753.1|gi|780348584| Tail fiber protein	1192	Nsco_NS_434_20203020_B_ubonensis_HILIC2.36468.36468.3	controllerType=0 controllerNumber=1 scan=36468	98.0048	Trypsin	B2	AAPASAVAPQVAHAASAPQPATIVNDDAASR	1192
64395:3	40	D.GDGGDAPALDAAPAGGPS[+568.212]KTPALDTYTTNLTQR.A	HexNAc(2)Hex(1)	S[+568]	1257.59	3	3770.77	3767.76	3	-1.1	169	NRagged	366.85	15.81	1.6	3.65	23	>BW23_RS21255 ref|WP_045566760.1|gi|780348599| ATPase AAA	1201	Nsco_NS_434_20203020_B_ubonensis_HILIC1.55917.55917.3	controllerType=0 controllerNumber=1 scan=55917	142.257	Trypsin	B1	GDGGDAPALDAAPAGGPSKTPALDTYTTNLTQR	568
66962:4	76	K.VFQYIKPQDAQALQAAAPASGAS[+568.212]AAAADGATVGAVPDASVQATPLQSPAPISNSTNVHPGNPK.A	HexNAc(2)Hex(1)	S[+568]	1666.33	4	6662.31	6660.29	2	2.7	195	Specific	367.27	181.53	0	7.28	38	>BW23_RS22260 ref|WP_042586941.1|gi|755825634| BON domain protein	1389	Nsco_NS_434_20203020_B_ubonensis_HILIC3.56593.56593.4	controllerType=0 controllerNumber=1 scan=56593	146.385	Trypsin	B3	VFQYIKPQDAQALQAAAPASGASAAAADGATVGAVPDASVQATPLQSPAPISNSTNVHPGNPK	568
30663:3	59	K.TVAAQLAQAQGAAPASAAAAS[+568.212]S[+365.132][+231.074]AH.-	HexNAc(2)Hex(1),HexNAc(1)Hex(1) 231.0743	S[+231][+365][+568]	1095.83	3	3285.48	3285.49	0	-1.4	373	CRagged	367.42	367.42	0	6.91	32	>BW23_RS26360 ref|WP_045567259.1|gi|780349753| hemolysin D	2193	Nsco_NS_434_20203020_B_ubonensis_HILIC3.27447.27447.3	controllerType=0 controllerNumber=1 scan=27447	75.9769	Trypsin	B3	TVAAQLAQAQGAAPASAAAASSAH	1164
00417:4	216	K.GASGTSGAHGAGAAAGAS[+568.212]GAT[+365.132][+231.074]GGHR.G	HexNAc(2)Hex(1),HexNAc(1)Hex(1) 231.0743	S[+568], T[+231][+365]	790.342	4	3158.35	3158.34	0	3.3	416	Specific	367.49	217.32	1.57	7.35	21	>BW23_RS17635 ref|WP_045566392.1|gi|780347732| RND transporter MFP subunit	510	Nsco_NS_434_20203020_B_ubonensis_HILIC2.2811.2811.4	controllerType=0 controllerNumber=1 scan=2811	17.7464	Trypsin	B2	GASGTSGAHGAGAAAGASGATGGHR	1164
65599:4	74	K.QVADARNGKLPEDAANT[+568.212]ADAAPAQAASAPEQAAS[+568.212]GAAAPAAALSTIYFETGK.G	HexNAc(2)Hex(1),HexNAc(2)Hex(1)	S[+568], T[+568]	1534.47	4	6134.85	6133.87	1	-3.9	384	Specific	367.73	272.24	0	7.23	45	>BW23_RS25130 ref|WP_045567133.1|gi|780349462| cytochrome C oxidase	1952	Nsco_NS_434_20203020_B_ubonensis_HILIC1.56857.56857.4	controllerType=0 controllerNumber=1 scan=56857	144.479	Trypsin	B1	QVADARNGKLPEDAANTADAAPAQAASAPEQAASGAAAPAAALSTIYFETGK	1136
68380:4	106	D.SIGLGEDGPT[+568.212]HQS[+568.212]IEHVSSLR.L	HexNAc(2)Hex(1),HexNAc(2)Hex(1)	S[+568], T[+568]	839.884	4	3356.51	3355.53	1	-5.3	488	NRagged	368.11	102.6	0.57	4.43	14	>BW23_RS20440 ref|WP_045566685.1|gi|780348424| transketolase	1048	Nsco_NS_434_20203020_B_ubonensis_HILIC2.58425.58425.4	controllerType=0 controllerNumber=1 scan=58425	147.842	Trypsin	B2	SIGLGEDGPTHQSIEHVSSLR	1136
63953:4	542	A.GPVLVT[+568.212]DQLPDS[+568.212]NPVKKPSQAYK.A	HexNAc(2)Hex(1),HexNAc(2)Hex(1)	S[+568], T[+568]	905.194	4	3617.75	3617.76	0	-1.3	268	NRagged	368.46	368.46	21.72	6.74	4	>BW23_RS23035 ref|WP_045566913.1|gi|780348965| branched-chain amino acid ABC transporter substrate-binding protein	1540	Nsco_NS_434_20203020_B_ubonensis_HILIC1.55585.55585.4	controllerType=0 controllerNumber=1 scan=55585	141.482	Trypsin	B1	GPVLVTDQLPDSNPVKKPSQAYK	1136
40710:3	487	R.HPPAAGLDEYSTPSWAASPAPGS[+568.212]AAR.V	HexNAc(2)Hex(1)	S[+568]	1045.49	3	3134.44	3132.43	2	2.7	608	Specific	368.7	309.25	48.64	7.76	7	>BW23_RS14335 ref|WP_045565881.1|gi|780346830| hypothetical protein	5938	Nsco_NS_434_20203020_B_ubonensis_HILIC1.37025.37025.3	controllerType=0 controllerNumber=1 scan=37025	99.7359	Trypsin	B1	HPPAAGLDEYSTPSWAASPAPGSAAR	568
28920:4	139	K.GASAAQAAPKPTDNS[+568.212]SGTFVFARPGK.F	HexNAc(2)Hex(1)	S[+568]	776.375	4	3102.48	3101.49	1	-4.6	66	Specific	368.83	44.14	1.2	5.07	22	>BW23_RS18790 ref|WP_045567835.1|gi|780351075| membrane protein	726	Nsco_NS_434_20203020_B_ubonensis_HILIC2.26476.26476.4	controllerType=0 controllerNumber=1 scan=26476	73.5503	Trypsin	B2	GASAAQAAPKPTDNSSGTFVFARPGK	568
39569:3	64	K.AAPASAVAPQVAHAAS[+365.132][+231.074]APQPAT[+365.132][+231.074]IVNDDAASR.T	HexNAc(1)Hex(1) 231.0743,HexNAc(1)Hex(1) 231.0743	S[+231][+365], T[+231][+365]	1373.64	3	4118.9	4117.89	1	1	99	Specific	368.96	368.96	11.7	8.41	29	>BW23_RS21205 ref|WP_045566753.1|gi|780348584| Tail fiber protein	1192	Nsco_NS_434_20203020_B_ubonensis_HILIC1.36161.36161.3	controllerType=0 controllerNumber=1 scan=36161	97.7064	Trypsin	B1	AAPASAVAPQVAHAASAPQPATIVNDDAASR	1192
55272:3	968	R.RTGLLNNAPGAFSAS[+568.212]GVYPLAER.V	HexNAc(2)Hex(1)	S[+568]	977.153	3	2929.44	2929.44	0	0.5	229	Specific	369.1	286.52	4.14	8.01	8	>BW23_RS27480 ref|WP_042585996.1|gi|755823573| dGTP triphosphohydrolase	2413	Nsco_NS_434_20203020_B_ubonensis_HILIC2.48175.48175.3	controllerType=0 controllerNumber=1 scan=48175	124.645	Trypsin	B2	RTGLLNNAPGAFSASGVYPLAER	568
59721:2	65	A.APAAVVVPEAAS[+568.212]AGAVADQDANAQAAR.A	HexNAc(2)Hex(1)	S[+568]	1530.24	2	3059.47	3059.47	0	1.2	156	NRagged	369.14	236.21	236.21	6.86	30	>BW23_RS20365 ref|WP_045566678.1|gi|780348406| hypothetical protein	1034	Nsco_NS_434_20203020_B_ubonensis_HILIC2.51632.51632.2	controllerType=0 controllerNumber=1 scan=51632	132.477	Trypsin	B2	APAAVVVPEAASAGAVADQDANAQAAR	568
69527:3	113	K.QAAATTAAASGASAGQAAAAPAAVVVPEAAS[+568.212]AGAVADQDANAQAAR.A	HexNAc(2)Hex(1)	S[+568]	1529.74	3	4587.21	4587.19	0	3.1	137	Specific	369.22	225.57	9.6	6.07	30	>BW23_RS20365 ref|WP_045566678.1|gi|780348406| hypothetical protein	1034	Nsco_NS_434_20203020_B_ubonensis_HILIC1.59914.59914.3	controllerType=0 controllerNumber=1 scan=59914	152.141	Trypsin	B1	QAAATTAAASGASAGQAAAAPAAVVVPEAASAGAVADQDANAQAAR	568
00077:4	216	K.GASGTSGAHGAGAAAGAS[+365.132][+231.074]GAT[+568.212]GGHR.G	HexNAc(1)Hex(1) 231.0743,HexNAc(2)Hex(1)	S[+231][+365], T[+568]	790.341	4	3158.34	3158.34	0	2	416	Specific	369.47	183.33	0	7.62	21	>BW23_RS17635 ref|WP_045566392.1|gi|780347732| RND transporter MFP subunit	510	Nsco_NS_434_20203020_B_ubonensis_HILIC2.2355.2355.4	controllerType=0 controllerNumber=1 scan=2355	15.7167	Trypsin	B2	GASGTSGAHGAGAAAGASGATGGHR	1164
58641:4	315	K.M[+15.995]TTPAVPTPAAPPVPAS[+568.212]AAAPAS[+365.132][+231.074]GAPGSAAAVPAVR.A	HexNAc(2)Hex(1),HexNAc(1)Hex(1) 231.0743	M[+16], S[+231][+365][+568]	1090.27	4	4358.07	4358.09	0	-4.2	212	Specific	370	348.66	1.2	6.77	17	>BW23_RS17375 ref|WP_045566358.1|gi|780347646| hypothetical protein	458	Nsco_NS_434_20203020_B_ubonensis_HILIC3.50117.50117.4	controllerType=0 controllerNumber=1 scan=50117	131.096	Trypsin	B3	MTTPAVPTPAAPPVPASAAAPASGAPGSAAAVPAVR	1164
25073:5	2	K.ASKPAAATGTTAPATKPAATPATTAPATTGAATTTAPAPAAS[+162.053][+462.149]APEAAS[+568.212]KPAK.T	Hex(1) 462.1486,HexNAc(2)Hex(1)	S[+162][+462][+568]	1161.97	5	5805.82	5805.82	0	1.1	98	Specific	370.26	370.26	2.82	7.21	155	>BW23_RS30650 ref|WP_045567700.1|gi|780350752| competence protein ComE	3018	Nsco_NS_434_20203020_B_ubonensis_HILIC2.23278.23278.5	controllerType=0 controllerNumber=1 scan=23278	65.4523	Trypsin	B2	ASKPAAATGTTAPATKPAATPATTAPATTGAATTTAPAPAASAPEAASKPAK	1192
26788:4	167	K.GASAAQAAPKPTDNS[+365.132][+231.074]SGTFVFARPGK.F	HexNAc(1)Hex(1) 231.0743	S[+231][+365]	783.128	4	3129.49	3129.49	0	1.3	66	Specific	370.52	370.52	1.2	8.71	19	>BW23_RS18790 ref|WP_045567835.1|gi|780351075| membrane protein	726	Nsco_NS_434_20203020_B_ubonensis_HILIC1.25633.25633.4	controllerType=0 controllerNumber=1 scan=25633	71.8722	Trypsin	B1	GASAAQAAPKPTDNSSGTFVFARPGK	596
38388:3	64	K.AAPASAVAPQVAHAAS[+365.132][+231.074]APQPAT[+365.132][+231.074]IVNDDAASR.T	HexNAc(1)Hex(1) 231.0743,HexNAc(1)Hex(1) 231.0743	S[+231][+365], T[+231][+365]	1373.64	3	4118.91	4117.89	1	4	99	Specific	370.67	101.05	11.6	5.12	29	>BW23_RS21205 ref|WP_045566753.1|gi|780348584| Tail fiber protein	1192	Nsco_NS_434_20203020_B_ubonensis_HILIC1.35186.35186.3	controllerType=0 controllerNumber=1 scan=35186	95.3621	Trypsin	B1	AAPASAVAPQVAHAASAPQPATIVNDDAASR	1192
10212:2	125	K.HATQAIDQVTS[+568.212]AAK.A	HexNAc(2)Hex(1)	S[+568]	1004.98	2	2008.96	2008.96	0	1.4	51	Specific	370.98	191.7	33.49	5.15	24	>BW23_RS17610 ref|WP_045567821.1|gi|780351035| hypothetical protein	505	Nsco_NS_434_20203020_B_ubonensis_HILIC1.11514.11514.2	controllerType=0 controllerNumber=1 scan=11514	36.9532	Trypsin	B1	HATQAIDQVTSAAK	568
11282:3	143	R.KLQQWSQQGAS[+568.212]ATKPASGQ.-	HexNAc(2)Hex(1)	S[+568]	857.082	3	2569.23	2569.23	0	1.4	115	CRagged	371.16	197.31	79.9	7.31	33	>BW23_RS17610 ref|WP_045567821.1|gi|780351035| hypothetical protein	505	Nsco_NS_434_20203020_B_ubonensis_HILIC3.11720.11720.3	controllerType=0 controllerNumber=1 scan=11720	36.5956	Trypsin	B3	KLQQWSQQGASATKPASGQ	568
26678:4	167	K.GAS[+568.212]AAQAAPKPTDNSSGTFVFARPGK.F	HexNAc(2)Hex(1)	S[+568]	776.626	4	3103.48	3101.49	2	-5	66	Specific	371.19	74.24	74.24	4	19	>BW23_RS18790 ref|WP_045567835.1|gi|780351075| membrane protein	726	Nsco_NS_434_20203020_B_ubonensis_HILIC1.25550.25550.4	controllerType=0 controllerNumber=1 scan=25550	71.6692	Trypsin	B1	GASAAQAAPKPTDNSSGTFVFARPGK	568
28862:4	357	H.DTLQS[+162.053][+462.149]ALAHHQAGR.L	Hex(1) 462.1486	S[+162][+462]	533.499	4	2130.97	2128.96	2	2.2	6	NRagged	371.38	371.38	1.2	3.66	8	>BW23_RS22525 ref|WP_045566858.1|gi|780348838| hypothetical protein	1442	Nsco_NS_434_20203020_B_ubonensis_HILIC1.27382.27382.4	controllerType=0 controllerNumber=1 scan=27382	76.2921	Trypsin	B1	DTLQSALAHHQAGR	624
13452:3	143	K.LQQWS[+568.212][+100.064]QQGAS[+365.132][+231.074][+100.064]ATKPASGQ.-	HexNAc(2)Hex(1) 100.064,HexNAc(1)Hex(1) 231.0743 100.064	S[+100]*2[+231][+365][+568]	1079.83	3	3237.46	3237.47	0	-1.5	116	CRagged	371.59	371.59	0	6.61	33	>BW23_RS17610 ref|WP_045567821.1|gi|780351035| hypothetical protein	505	Nsco_NS_434_20203020_B_ubonensis_HILIC3.13482.13482.3	controllerType=0 controllerNumber=1 scan=13482	40.807	Trypsin	B3	LQQWSQQGASATKPASGQ	1364
62556:4	116	A.SPAAAAASSDT[+365.132][+231.074]S[+162.053][+462.149]AAPSGPVTFAWPAR.G	HexNAc(1)Hex(1) 231.0743,Hex(1) 462.1486	S[+162][+462], T[+231][+365]	916.906	4	3664.6	3664.59	0	2.5	159	NRagged	371.64	371.64	0	6.31	31	>BW23_RS30735 ref|WP_045567708.1|gi|780350773| peptidase	3035	Nsco_NS_434_20203020_B_ubonensis_HILIC1.54492.54492.4	controllerType=0 controllerNumber=1 scan=54492	138.859	Trypsin	B1	SPAAAAASSDTSAAPSGPVTFAWPAR	1220
30562:3	1334	K.AVDLPAPASSASAS[+568.212]APAPARAPDGTR.V	HexNAc(2)Hex(1)	S[+568]	991.482	3	2972.43	2972.43	0	-0.5	482	Specific	371.84	343.09	2.4	8.51	4	>BW23_RS10280 ref|WP_045565073.1|gi|780344959| penicillin-binding protein 1C	5151	Nsco_NS_434_20203020_B_ubonensis_HILIC2.27827.27827.3	controllerType=0 controllerNumber=1 scan=27827	76.8675	Trypsin	B2	AVDLPAPASSASASAPAPARAPDGTR	568
59833:3	8	K.KAILESVYQGAGQAAS[+568.212]APMPPTQWSYDK.S	HexNAc(2)Hex(1)	S[+568]	1188.57	3	3563.68	3562.68	1	0.3	328	Specific	371.86	346.21	74.64	7.53	39	>BW23_RS24130 ref|WP_042586529.1|gi|755824830| peptide ABC transporter substrate-binding protein	1754	Nsco_NS_434_20203020_B_ubonensis_HILIC1.52354.52354.3	controllerType=0 controllerNumber=1 scan=52354	134.204	Trypsin	B1	KAILESVYQGAGQAASAPMPPTQWSYDK	568
32841:3	56	K.TVAAQLAQAQGAAPASAAAAS[+162.053][+462.149]S[+568.212]AH.-	Hex(1) 462.1486,HexNAc(2)Hex(1)	S[+162][+462][+568]	1105.17	3	3313.49	3313.48	0	2.2	373	CRagged	372.02	211.47	0	6.77	31	>BW23_RS26360 ref|WP_045567259.1|gi|780349753| hemolysin D	2193	Nsco_NS_434_20203020_B_ubonensis_HILIC2.29742.29742.3	controllerType=0 controllerNumber=1 scan=29742	81.8011	Trypsin	B2	TVAAQLAQAQGAAPASAAAASSAH	1192
54487:3	19	E.SAS[+365.132][+231.074][+100.064]S[+568.212][+100.064]RPLGGTEQGAQALAPQATFADYK.V	HexNAc(1)Hex(1) 231.0743 100.064,HexNAc(2)Hex(1) 100.064	S[+100]*2[+231][+365][+568]	1364.3	3	4090.9	4086.89	4	-0.9	13	NRagged	372.4	23.79	0	2.57	33	>BW23_RS20640 ref|WP_045566705.1|gi|780348470| ribonucleotide-diphosphate reductase subunit alpha	1088	Nsco_NS_434_20203020_B_ubonensis_HILIC3.46874.46874.3	controllerType=0 controllerNumber=1 scan=46874	123.398	Trypsin	B3	SASSRPLGGTEQGAQALAPQATFADYK	1364
00008:2	2180	K.AS[+568.212]SAK.Q	HexNAc(2)Hex(1)	S[+568]	516.236	2	1031.46	1031.46	0	2.3	215	Specific	372.43	71.95	2	2.48	1	>sp|ALBU_HUMAN|(Common contaminant protein)	6109	Nsco_NS_434_20203020_B_ubonensis_HILIC2.1988.1988.2	controllerType=0 controllerNumber=1 scan=1988	13.4461	Trypsin	B2	ASSAK	568
25522:4	2	K.PAAATGTTAPATKPAATPATT[+568.212]APATTGAATTTAPAPAAS[+568.212]APEAASKPAK.T	HexNAc(2)Hex(1),HexNAc(2)Hex(1)	S[+568], T[+568]	1366.68	4	5463.68	5463.66	0	2.6	101	Specific	372.46	365.63	0	8.11	155	>BW23_RS30650 ref|WP_045567700.1|gi|780350752| competence protein ComE	3018	Nsco_NS_434_20203020_B_ubonensis_HILIC2.23632.23632.4	controllerType=0 controllerNumber=1 scan=23632	66.3691	Trypsin	B2	PAAATGTTAPATKPAATPATTAPATTGAATTTAPAPAASAPEAASKPAK	1136
57476:3	113	K.QAAATTAAASGASAGQAAAAPAAVVVPEAAS[+568.212]AGAVADQDANAQAAR.A	HexNAc(2)Hex(1)	S[+568]	1529.74	3	4587.2	4587.19	0	2.1	137	Specific	373.02	164.88	9.6	5.92	30	>BW23_RS20365 ref|WP_045566678.1|gi|780348406| hypothetical protein	1034	Nsco_NS_434_20203020_B_ubonensis_HILIC1.50542.50542.3	controllerType=0 controllerNumber=1 scan=50542	130.11	Trypsin	B1	QAAATTAAASGASAGQAAAAPAAVVVPEAASAGAVADQDANAQAAR	568
25695:4	2	T.TAPATKPAATPATTAPAT[+568.212]TGAATTTAPAPAAS[+568.212]APEAAS[+568.212][+100.064]KPAK.T	HexNAc(2)Hex(1),HexNAc(2)Hex(1),HexNAc(2)Hex(1) 100.064	S[+100][+568]*2, T[+568]	1391.68	4	5563.69	5562.66	1	4.6	108	NRagged	373.05	373.05	0	6.38	122	>BW23_RS30650 ref|WP_045567700.1|gi|780350752| competence protein ComE	3018	Nsco_NS_434_20203020_B_ubonensis_HILIC1.24748.24748.4	controllerType=0 controllerNumber=1 scan=24748	69.7978	Trypsin	B1	TAPATKPAATPATTAPATTGAATTTAPAPAASAPEAASKPAK	1804
26108:3	287	R.LNEHPQM[+15.995]PFAAS[+568.212]APSK.K	HexNAc(2)Hex(1)	M[+16], S[+568]	770.356	3	2309.05	2309.05	0	2.1	43	Specific	373.28	296.05	69.73	5.26	15	>BW23_RS18445 ref|WP_042583411.1|gi|755809248| hypothetical protein	666	Nsco_NS_434_20203020_B_ubonensis_HILIC1.25084.25084.3	controllerType=0 controllerNumber=1 scan=25084	70.605	Trypsin	B1	LNEHPQMPFAASAPSK	568
64843:5	76	K.VFQYIKPQDAQALQAAAPAS[+365.132][+231.074]GASAAAADGATVGAVPDAS[+568.212]VQATPLQSPAPISNSTNVHPGNPK.A	HexNAc(1)Hex(1) 231.0743,HexNAc(2)Hex(1)	S[+231][+365][+568]	1452.31	5	7257.52	7256.49	1	3.6	195	Specific	373.36	373.36	0	6.87	38	>BW23_RS22260 ref|WP_042586941.1|gi|755825634| BON domain protein	1389	Nsco_NS_434_20203020_B_ubonensis_HILIC3.54909.54909.5	controllerType=0 controllerNumber=1 scan=54909	142.149	Trypsin	B3	VFQYIKPQDAQALQAAAPASGASAAAADGATVGAVPDASVQATPLQSPAPISNSTNVHPGNPK	1164
27284:3	128	K.GAS[+568.212]AAQAAPKPTDNSSGTFVFARPGK.F	HexNAc(2)Hex(1)	S[+568]	1034.5	3	3101.49	3101.49	0	0.4	66	Specific	373.41	112.27	112.27	6.27	22	>BW23_RS18790 ref|WP_045567835.1|gi|780351075| membrane protein	726	Nsco_NS_434_20203020_B_ubonensis_HILIC3.24621.24621.3	controllerType=0 controllerNumber=1 scan=24621	68.7443	Trypsin	B3	GASAAQAAPKPTDNSSGTFVFARPGK	568
23792:5	2	T.GTTAPATKPAATPATT[+162.053][+462.149]APATTGAATTTAPAPAAS[+162.053][+462.149]APEAASKPAK.T	Hex(1) 462.1486,Hex(1) 462.1486	S[+162][+462], T[+162][+462]	1034.49	5	5168.44	5164.43	4	-1.9	106	NRagged	373.51	314.36	0	4.95	155	>BW23_RS30650 ref|WP_045567700.1|gi|780350752| competence protein ComE	3018	Nsco_NS_434_20203020_B_ubonensis_HILIC2.22258.22258.5	controllerType=0 controllerNumber=1 scan=22258	62.9199	Trypsin	B2	GTTAPATKPAATPATTAPATTGAATTTAPAPAASAPEAASKPAK	1248
05074:3	68	K.AQQQAAKPTSS[+365.132][+231.074]TTVANNAGNAAK.A	HexNAc(1)Hex(1) 231.0743	S[+231][+365]	942.448	3	2825.33	2825.33	0	0.9	206	Specific	373.7	290.54	0.4	8.4	22	>BW23_RS24760 ref|WP_045567095.1|gi|780349368| cell division protein	1878	Nsco_NS_434_20203020_B_ubonensis_HILIC2.6467.6467.3	controllerType=0 controllerNumber=1 scan=6467	25.978	Trypsin	B2	AQQQAAKPTSSTTVANNAGNAAK	596
39189:3	51	K.AAPASAVAPQVAHAAS[+365.132][+231.074]APQPAT[+365.132][+231.074]IVNDDAASR.T	HexNAc(1)Hex(1) 231.0743,HexNAc(1)Hex(1) 231.0743	S[+231][+365], T[+231][+365]	1373.3	3	4117.9	4117.89	0	0.4	99	Specific	373.84	297.25	12.02	7.95	40	>BW23_RS21205 ref|WP_045566753.1|gi|780348584| Tail fiber protein	1192	Nsco_NS_434_20203020_B_ubonensis_HILIC2.34818.34818.3	controllerType=0 controllerNumber=1 scan=34818	94.1145	Trypsin	B2	AAPASAVAPQVAHAASAPQPATIVNDDAASR	1192
42738:3	1	E.IAQVGS[+568.212][+100.064]IS[+365.132][+231.074][+100.064]ANSDSSIGDR.I	HexNAc(2)Hex(1) 100.064,HexNAc(1)Hex(1) 231.0743 100.064	S[+100]*2[+231][+365][+568]	1047.82	3	3141.43	3141.42	0	4.9	144	NRagged	373.93	373.93	1.2	5.3	65	>BW23_RS19350 ref|WP_042583284.1|gi|755808808| molecular chaperone GroEL	837	Nsco_NS_434_20203020_B_ubonensis_HILIC2.37760.37760.3	controllerType=0 controllerNumber=1 scan=37760	101.035	Trypsin	B2	IAQVGSISANSDSSIGDR	1364
28339:3	287	R.LNEHPQM[+15.995]PFAASAPS[+365.132][+231.074]K.K	HexNAc(1)Hex(1) 231.0743	M[+16], S[+231][+365]	779.686	3	2337.04	2337.04	0	-0.2	43	Specific	374.57	345.46	2.5	6.82	15	>BW23_RS18445 ref|WP_042583411.1|gi|755809248| hypothetical protein	666	Nsco_NS_434_20203020_B_ubonensis_HILIC1.26984.26984.3	controllerType=0 controllerNumber=1 scan=26984	75.3298	Trypsin	B1	LNEHPQMPFAASAPSK	596
45894:3	51	V.APQVAHAAS[+365.132][+231.074][+100.064]APQPAT[+568.212]IVNDDAAS[+568.212][+100.064]R.T	HexNAc(1)Hex(1) 231.0743 100.064,HexNAc(2)Hex(1),HexNAc(2)Hex(1) 100.064	S[+100]*2[+231][+365][+568], T[+568]	1430.99	3	4290.94	4290.94	0	0.8	106	NRagged	374.59	94.79	0	5.46	40	>BW23_RS21205 ref|WP_045566753.1|gi|780348584| Tail fiber protein	1192	Nsco_NS_434_20203020_B_ubonensis_HILIC2.40621.40621.3	controllerType=0 controllerNumber=1 scan=40621	108.007	Trypsin	B2	APQVAHAASAPQPATIVNDDAASR	1932
50989:5	85	G.PAGIAVGYQRVNNS[+365.132][+231.074]ALGGGVWGKDSTAQNGLT[+365.132][+231.074]AAGDGNEPAQSAINNGYLTAQSQQR.L	HexNAc(1)Hex(1) 231.0743,HexNAc(1)Hex(1) 231.0743	S[+231][+365], T[+231][+365]	1379.85	5	6895.2	6893.19	2	0.4	207	NRagged	374.7	11.7	0	2.71	40	>BW23_RS08755 ref|WP_045564868.1|gi|780344499| porin	4853	Nsco_NS_434_20203020_B_ubonensis_HILIC1.45448.45448.5	controllerType=0 controllerNumber=1 scan=45448	118.619	Trypsin	B1	PAGIAVGYQRVNNSALGGGVWGKDSTAQNGLTAAGDGNEPAQSAINNGYLTAQSQQR	1192
25645:5	1	K.ASKPAAATGTTAPATKPAATPATTAPATTGAAT[+365.132][+231.074]TTAPAPAASAPEAAS[+365.132][+231.074]KPAK.T	HexNAc(1)Hex(1) 231.0743,HexNAc(1)Hex(1) 231.0743	S[+231][+365], T[+231][+365]	1161.97	5	5805.82	5805.82	0	0.4	98	Specific	375.15	375.15	9.82	6.28	153	>BW23_RS30650 ref|WP_045567700.1|gi|780350752| competence protein ComE	3018	Nsco_NS_434_20203020_B_ubonensis_HILIC3.23322.23322.5	controllerType=0 controllerNumber=1 scan=23322	65.4624	Trypsin	B3	ASKPAAATGTTAPATKPAATPATTAPATTGAATTTAPAPAASAPEAASKPAK	1192
25500:2	51	K.VAPPPADTGAS[+365.132][+231.074]QPQQFDPNR.A	HexNAc(1)Hex(1) 231.0743	S[+231][+365]	1345.61	2	2690.22	2689.21	1	0.2	50	Specific	375.19	74.52	1.2	4.96	25	>BW23_RS24760 ref|WP_045567095.1|gi|780349368| cell division protein	1878	Nsco_NS_434_20203020_B_ubonensis_HILIC1.24580.24580.2	controllerType=0 controllerNumber=1 scan=24580	69.3462	Trypsin	B1	VAPPPADTGASQPQQFDPNR	596
81653:5	446	G.LKYEDLTEGT[+365.132][+231.074]GAEAQAGQT[+568.212]VS[+365.132][+231.074]VHYTGWLTDGQK.F	HexNAc(1)Hex(1) 231.0743,HexNAc(2)Hex(1),HexNAc(1)Hex(1) 231.0743	S[+231][+365], T[+231][+365][+568]	1063.68	5	5314.35	5314.33	0	3.7	10	NRagged	375.51	375.51	0	6.19	7	>BW23_RS06375 ref|WP_045564563.1|gi|780343801| peptidylprolyl isomerase	4388	Nsco_NS_434_20203020_B_ubonensis_HILIC2.68779.68779.4	controllerType=0 controllerNumber=1 scan=68779	171.666	Trypsin	B2	LKYEDLTEGTGAEAQAGQTVSVHYTGWLTDGQK	1760
05878:3	75	K.AQQQAAKPTS[+365.132][+231.074]STTVANNAGNAAK.A	HexNAc(1)Hex(1) 231.0743	S[+231][+365]	942.448	3	2825.33	2825.33	0	0.5	206	Specific	375.54	293.51	9.04	5.99	21	>BW23_RS24760 ref|WP_045567095.1|gi|780349368| cell division protein	1878	Nsco_NS_434_20203020_B_ubonensis_HILIC3.6875.6875.3	controllerType=0 controllerNumber=1 scan=6875	26.2708	Trypsin	B3	AQQQAAKPTSSTTVANNAGNAAK	596
23607:6	2	S.KPAAATGTTAPATKPAAT[+365.132][+231.074][+100.064]PATTAPATTGAATTTAPAPAASAPEAAS[+365.132][+231.074][+100.064]KPAK.T	HexNAc(1)Hex(1) 231.0743 100.064,HexNAc(1)Hex(1) 231.0743 100.064	S[+100][+231][+365], T[+100][+231][+365]	976.15	6	5851.87	5847.88	4	-4.2	100	NRagged	375.59	375.59	0	4.8	155	>BW23_RS30650 ref|WP_045567700.1|gi|780350752| competence protein ComE	3018	Nsco_NS_434_20203020_B_ubonensis_HILIC2.22117.22117.6	controllerType=0 controllerNumber=1 scan=22117	62.5465	Trypsin	B2	KPAAATGTTAPATKPAATPATTAPATTGAATTTAPAPAASAPEAASKPAK	1392
02267:3	2	P.APAASAPEAAS[+568.212]KPAK.T	HexNAc(2)Hex(1)	S[+568]	645.654	3	1934.95	1934.94	0	1.8	135	NRagged	376.01	317.7	29.23	6.05	122	>BW23_RS30650 ref|WP_045567700.1|gi|780350752| competence protein ComE	3018	Nsco_NS_434_20203020_B_ubonensis_HILIC1.4250.4250.3	controllerType=0 controllerNumber=1 scan=4250	21.4356	Trypsin	B1	APAASAPEAASKPAK	568
01799:3	231	R.AKGPAS[+568.212]GADATVHAR.T	HexNAc(2)Hex(1)	S[+568]	659.653	3	1976.94	1976.94	0	1.7	183	Specific	376.06	244.34	117.26	5.28	10	>BW23_RS07490 ref|WP_045564699.1|gi|780344110| pilus assembly protein CpaB	4606	Nsco_NS_434_20203020_B_ubonensis_HILIC3.3667.3667.3	controllerType=0 controllerNumber=1 scan=3667	19.6519	Trypsin	B3	AKGPASGADATVHAR	568
32214:3	155	K.TVAAQLAQAQGAAPASAAAAS[+568.212]S[+162.053][+462.149]AH.-	HexNAc(2)Hex(1),Hex(1) 462.1486	S[+162][+462][+568]	1105.84	3	3315.49	3313.48	2	1.4	373	CRagged	376.08	166.62	0	6.38	19	>BW23_RS26360 ref|WP_045567259.1|gi|780349753| hemolysin D	2193	Nsco_NS_434_20203020_B_ubonensis_HILIC1.30066.30066.3	controllerType=0 controllerNumber=1 scan=30066	82.9615	Trypsin	B1	TVAAQLAQAQGAAPASAAAASSAH	1192
27077:4	167	K.GASAAQAAPKPTDNS[+162.053][+462.149]SGTFVFARPGK.F	Hex(1) 462.1486	S[+162][+462]	790.128	4	3157.49	3157.48	0	3.2	66	Specific	376.12	376.12	1.2	8.23	19	>BW23_RS18790 ref|WP_045567835.1|gi|780351075| membrane protein	726	Nsco_NS_434_20203020_B_ubonensis_HILIC1.25927.25927.4	controllerType=0 controllerNumber=1 scan=25927	72.6334	Trypsin	B1	GASAAQAAPKPTDNSSGTFVFARPGK	624
51786:2	53	D.GNEPAQSAINNGYLT[+365.132][+231.074][+100.064]AQS[+162.053][+462.149]QQR.L	HexNAc(1)Hex(1) 231.0743 100.064,Hex(1) 462.1486	S[+162][+462], T[+100][+231][+365]	1784.79	2	3568.57	3567.55	1	4.4	243	NRagged	376.22	327.92	0	5.99	47	>BW23_RS08755 ref|WP_045564868.1|gi|780344499| porin	4853	Nsco_NS_434_20203020_B_ubonensis_HILIC3.44739.44739.2	controllerType=0 controllerNumber=1 scan=44739	118.487	Trypsin	B3	GNEPAQSAINNGYLTAQSQQR	1320
12748:3	103	K.HATQAIDQVTS[+365.132][+231.074]AAK.A	HexNAc(1)Hex(1) 231.0743	S[+231][+365]	679.656	3	2036.95	2036.95	0	1.3	51	Specific	376.23	293.3	0	7.56	29	>BW23_RS17610 ref|WP_045567821.1|gi|780351035| hypothetical protein	505	Nsco_NS_434_20203020_B_ubonensis_HILIC2.13390.13390.3	controllerType=0 controllerNumber=1 scan=13390	41.0456	Trypsin	B2	HATQAIDQVTSAAK	596
63492:3	137	R.LTDSVAISAGQSGVTGGIT[+568.212]S[+568.212][+100.064]LSGGTR.F	HexNAc(2)Hex(1),HexNAc(2)Hex(1) 100.064	S[+100][+568], T[+568]	1210.58	3	3629.72	3628.72	1	-1.8	260	Specific	376.78	376.78	0	6.14	17	>BW23_RS18615 ref|WP_045566492.1|gi|780347974| porin	698	Nsco_NS_434_20203020_B_ubonensis_HILIC2.54569.54569.3	controllerType=0 controllerNumber=1 scan=54569	138.87	Trypsin	B2	LTDSVAISAGQSGVTGGITSLSGGTR	1236
20999:4	379	R.LNEHPQMPFAASAPS[+365.132][+231.074]KK.Y	HexNAc(1)Hex(1) 231.0743	S[+231][+365]	613.043	4	2449.15	2449.14	0	2.4	43	Specific	376.97	360.99	8.4	7.03	12	>BW23_RS18445 ref|WP_042583411.1|gi|755809248| hypothetical protein	666	Nsco_NS_434_20203020_B_ubonensis_HILIC2.19994.19994.4	controllerType=0 controllerNumber=1 scan=19994	57.3137	Trypsin	B2	LNEHPQMPFAASAPSKK	596
25107:5	1	A.AATGTTAPATKPAAT[+568.212][+100.064]PATTAPATTGAATT[+365.132][+231.074][+100.064]TAPAPAAS[+365.132][+231.074][+100.064]APEAASKPAK.T	HexNAc(2)Hex(1) 100.064,HexNAc(1)Hex(1) 231.0743 100.064,HexNAc(1)Hex(1) 231.0743 100.064	S[+100][+231][+365], T[+100]*2[+231][+365][+568]	1246	5	6225.96	6219.97	6	-4	103	NRagged	377.16	377.16	0	5.36	153	>BW23_RS30650 ref|WP_045567700.1|gi|780350752| competence protein ComE	3018	Nsco_NS_434_20203020_B_ubonensis_HILIC3.22845.22845.5	controllerType=0 controllerNumber=1 scan=22845	64.2537	Trypsin	B3	AATGTTAPATKPAATPATTAPATTGAATTTAPAPAASAPEAASKPAK	2060
28045:5	1	T.APATKPAATPATTAPATT[+568.212]GAATT[+568.212][+100.064]TAPAPAAS[+568.212][+100.064]APEAASKPAK.T	HexNAc(2)Hex(1),HexNAc(2)Hex(1) 100.064,HexNAc(2)Hex(1) 100.064	S[+100][+568], T[+100][+568]*2	1113.95	5	5565.7	5561.68	4	1.3	109	NRagged	377.26	377.26	0	5.78	153	>BW23_RS30650 ref|WP_045567700.1|gi|780350752| competence protein ComE	3018	Nsco_NS_434_20203020_B_ubonensis_HILIC3.25263.25263.5	controllerType=0 controllerNumber=1 scan=25263	70.4	Trypsin	B3	APATKPAATPATTAPATTGAATTTAPAPAASAPEAASKPAK	1904
52822:3	85	G.NEPAQSAINNGYLT[+365.132][+231.074][+100.064]AQS[+162.053][+462.149]QQR.L	HexNAc(1)Hex(1) 231.0743 100.064,Hex(1) 462.1486	S[+162][+462], T[+100][+231][+365]	1171.18	3	3511.54	3510.53	1	3	244	NRagged	377.3	51.26	0	2.71	40	>BW23_RS08755 ref|WP_045564868.1|gi|780344499| porin	4853	Nsco_NS_434_20203020_B_ubonensis_HILIC1.46879.46879.3	controllerType=0 controllerNumber=1 scan=46879	121.801	Trypsin	B1	NEPAQSAINNGYLTAQSQQR	1320
34032:3	68	K.VAPPPADTGAS[+568.212]QPQQFDPNRALQGK.T	HexNAc(2)Hex(1)	S[+568]	1053.51	3	3158.52	3158.51	0	1.3	50	Specific	377.43	295.92	62.25	7.04	22	>BW23_RS24760 ref|WP_045567095.1|gi|780349368| cell division protein	1878	Nsco_NS_434_20203020_B_ubonensis_HILIC2.30676.30676.3	controllerType=0 controllerNumber=1 scan=30676	84.1597	Trypsin	B2	VAPPPADTGASQPQQFDPNRALQGK	568
08582:3	125	R.KLQQWSQQGASAT[+568.212]KPAS[+568.212]GQ.-	HexNAc(2)Hex(1),HexNAc(2)Hex(1)	S[+568], T[+568]	1046.49	3	3137.44	3137.44	0	1.6	115	CRagged	377.44	266.5	1.66	7.39	24	>BW23_RS17610 ref|WP_045567821.1|gi|780351035| hypothetical protein	505	Nsco_NS_434_20203020_B_ubonensis_HILIC1.10043.10043.3	controllerType=0 controllerNumber=1 scan=10043	33.7541	Trypsin	B1	KLQQWSQQGASATKPASGQ	1136
41238:3	67	R.SIAWSSSPAASAAPAAS[+568.212]AAAASAT[+568.212]PATR.A	HexNAc(2)Hex(1),HexNAc(2)Hex(1)	S[+568], T[+568]	1212.9	3	3636.67	3636.67	0	2.2	1796	Specific	377.67	252.68	39.5	5.09	38	>BW23_RS10275 ref|WP_045565072.1|gi|780344956| alpha-2-macroglobulin	5150	Nsco_NS_434_20203020_B_ubonensis_HILIC3.35886.35886.3	controllerType=0 controllerNumber=1 scan=35886	97.2294	Trypsin	B3	SIAWSSSPAASAAPAASAAAASATPATR	1136
65111:4	74	K.QVADARNGKLPEDAANT[+568.212]ADAAPAQAASAPEQAAS[+568.212]GAAAPAAALSTIYFETGK.G	HexNAc(2)Hex(1),HexNAc(2)Hex(1)	S[+568], T[+568]	1534.72	4	6135.86	6133.87	2	-2.7	384	Specific	377.72	137.06	86.13	5.66	45	>BW23_RS25130 ref|WP_045567133.1|gi|780349462| cytochrome C oxidase	1952	Nsco_NS_434_20203020_B_ubonensis_HILIC1.56476.56476.4	controllerType=0 controllerNumber=1 scan=56476	143.533	Trypsin	B1	QVADARNGKLPEDAANTADAAPAQAASAPEQAASGAAAPAAALSTIYFETGK	1136
36516:3	64	K.AAPASAVAPQVAHAAS[+568.212]APQPAT[+365.132][+231.074]IVNDDAASR.T	HexNAc(2)Hex(1),HexNAc(1)Hex(1) 231.0743	S[+568], T[+231][+365]	1364.31	3	4090.9	4089.9	1	0.1	99	Specific	377.79	377.79	1.2	8.12	29	>BW23_RS21205 ref|WP_045566753.1|gi|780348584| Tail fiber protein	1192	Nsco_NS_434_20203020_B_ubonensis_HILIC1.33636.33636.3	controllerType=0 controllerNumber=1 scan=33636	91.6078	Trypsin	B1	AAPASAVAPQVAHAASAPQPATIVNDDAASR	1164
40518:4	820	A.AQPTPPAQASAPIVGGDRDAHGC[+57.021]IGS[+568.212]AGYAWC[+57.021]EQTR.Q	HexNAc(2)Hex(1)	C[+57]*2, S[+568]	1080.99	4	4320.94	4320.94	0	0	23	NRagged	377.89	377.89	10.8	9.47	5	>BW23_RS04315 ref|WP_045564274.1|gi|780343163| hypothetical protein	3992	Nsco_NS_434_20203020_B_ubonensis_HILIC2.35896.35896.4	controllerType=0 controllerNumber=1 scan=35896	96.7471	Trypsin	B2	AQPTPPAQASAPIVGGDRDAHGCIGSAGYAWCEQTR	568
03775:3	68	K.AQQQAAKPTS[+568.212]STTVANNAGNAAK.A	HexNAc(2)Hex(1)	S[+568]	933.117	3	2797.34	2797.33	0	0.7	206	Specific	377.95	251.6	16.02	7.34	22	>BW23_RS24760 ref|WP_045567095.1|gi|780349368| cell division protein	1878	Nsco_NS_434_20203020_B_ubonensis_HILIC2.5426.5426.3	controllerType=0 controllerNumber=1 scan=5426	24.0059	Trypsin	B2	AQQQAAKPTSSTTVANNAGNAAK	568
27838:4	167	K.GASAAQAAPKPTDNS[+568.212]SGTFVFARPGK.F	HexNAc(2)Hex(1)	S[+568]	776.375	4	3102.48	3101.49	1	-4.8	66	Specific	378.23	107.76	1.2	5.89	19	>BW23_RS18790 ref|WP_045567835.1|gi|780351075| membrane protein	726	Nsco_NS_434_20203020_B_ubonensis_HILIC1.26560.26560.4	controllerType=0 controllerNumber=1 scan=26560	74.2316	Trypsin	B1	GASAAQAAPKPTDNSSGTFVFARPGK	568
40999:3	96	K.AAPASAVAPQVAHAAS[+568.212]APQPAT[+365.132][+231.074]IVNDDAASR.T	HexNAc(2)Hex(1),HexNAc(1)Hex(1) 231.0743	S[+568], T[+231][+365]	1364.64	3	4091.9	4089.9	2	-1.9	99	Specific	378.63	268.98	1.2	7.3	33	>BW23_RS21205 ref|WP_045566753.1|gi|780348584| Tail fiber protein	1192	Nsco_NS_434_20203020_B_ubonensis_HILIC3.35709.35709.3	controllerType=0 controllerNumber=1 scan=35709	96.8477	Trypsin	B3	AAPASAVAPQVAHAASAPQPATIVNDDAASR	1164
69902:3	13	D.MPS[+365.132][+231.074][+100.064]QAGFNLGYLAYNVEHKPMDKLEVR.Q	HexNAc(1)Hex(1) 231.0743 100.064	S[+100][+231][+365]	1268.94	3	3804.8	3803.81	1	-3.6	292	NRagged	379.2	379.2	379.2	8.47	33	>BW23_RS24130 ref|WP_042586529.1|gi|755824830| peptide ABC transporter substrate-binding protein	1754	Nsco_NS_434_20203020_B_ubonensis_HILIC3.58866.58866.3	controllerType=0 controllerNumber=1 scan=58866	152.095	Trypsin	B3	MPSQAGFNLGYLAYNVEHKPMDKLEVR	696
25564:3	832	V.SSGNATPDTSTAAS[+365.132][+231.074]DVQAETVDQRR.A	HexNAc(1)Hex(1) 231.0743	S[+231][+365]	1054.14	3	3160.39	3160.39	0	2	6	NRagged	379.61	188.71	1.37	5.97	3	>BW23_RS09545 ref|WP_045564966.1|gi|780344715| hypothetical protein	5007	Nsco_NS_434_20203020_B_ubonensis_HILIC2.23662.23662.3	controllerType=0 controllerNumber=1 scan=23662	66.4443	Trypsin	B2	SSGNATPDTSTAASDVQAETVDQRR	596
29946:4	139	K.GASAAQAAPKPTDNS[+365.132][+231.074]SGTFVFARPGK.F	HexNAc(1)Hex(1) 231.0743	S[+231][+365]	783.374	4	3130.48	3129.49	1	-4.5	66	Specific	379.63	289.85	1.2	7.26	22	>BW23_RS18790 ref|WP_045567835.1|gi|780351075| membrane protein	726	Nsco_NS_434_20203020_B_ubonensis_HILIC2.27297.27297.4	controllerType=0 controllerNumber=1 scan=27297	75.54	Trypsin	B2	GASAAQAAPKPTDNSSGTFVFARPGK	596
15690:2	125	K.LQQWSQQGAS[+365.132][+231.074]ATKPASGQ.-	HexNAc(1)Hex(1) 231.0743	S[+231][+365]	1236.07	2	2471.14	2469.13	2	1.9	116	CRagged	379.97	335.04	0	6.58	24	>BW23_RS17610 ref|WP_045567821.1|gi|780351035| hypothetical protein	505	Nsco_NS_434_20203020_B_ubonensis_HILIC1.16356.16356.2	controllerType=0 controllerNumber=1 scan=16356	48.8584	Trypsin	B1	LQQWSQQGASATKPASGQ	596
32769:3	128	K.GAS[+365.132][+231.074]AAQAAPKPTDNSSGTFVFAR.P	HexNAc(1)Hex(1) 231.0743	S[+231][+365]	949.778	3	2847.32	2847.32	0	1.2	66	Specific	380.2	321.33	165.66	8.35	22	>BW23_RS18790 ref|WP_045567835.1|gi|780351075| membrane protein	726	Nsco_NS_434_20203020_B_ubonensis_HILIC3.29174.29174.3	controllerType=0 controllerNumber=1 scan=29174	80.4323	Trypsin	B3	GASAAQAAPKPTDNSSGTFVFAR	596
64836:4	76	P.SFAGSAGTSSPSSDPTRPNSVNAAAGTAAQTS[+568.212]EAQGVVDDVAGAGASPVTGASEPGAPGAAAGGAGATANER.K	HexNAc(2)Hex(1)	S[+568]	1743.56	4	6971.22	6965.18	6	2.4	7	NRagged	380.3	3.96	0	2.26	27	>BW23_RS18495 ref|WP_045566478.1|gi|780347945| glutamine amidotransferase	676	Nsco_NS_434_20203020_B_ubonensis_HILIC2.55621.55621.4	controllerType=0 controllerNumber=1 scan=55621	141.226	Trypsin	B2	SFAGSAGTSSPSSDPTRPNSVNAAAGTAAQTSEAQGVVDDVAGAGASPVTGASEPGAPGAAAGGAGATANER	568
34291:3	51	K.VAPPPADTGAS[+365.132][+231.074]QPQQFDPNRALQGK.T	HexNAc(1)Hex(1) 231.0743	S[+231][+365]	1062.84	3	3186.51	3186.51	0	0.4	50	Specific	380.37	278.34	4.8	8.02	25	>BW23_RS24760 ref|WP_045567095.1|gi|780349368| cell division protein	1878	Nsco_NS_434_20203020_B_ubonensis_HILIC1.31734.31734.3	controllerType=0 controllerNumber=1 scan=31734	87.0241	Trypsin	B1	VAPPPADTGASQPQQFDPNRALQGK	596
27673:4	128	K.GASAAQAAPKPTDNS[+365.132][+231.074]SGTFVFARPGK.F	HexNAc(1)Hex(1) 231.0743	S[+231][+365]	783.128	4	3129.49	3129.49	0	1.1	66	Specific	380.69	380.69	1.2	10.18	22	>BW23_RS18790 ref|WP_045567835.1|gi|780351075| membrane protein	726	Nsco_NS_434_20203020_B_ubonensis_HILIC3.24948.24948.4	controllerType=0 controllerNumber=1 scan=24948	69.5571	Trypsin	B3	GASAAQAAPKPTDNSSGTFVFARPGK	596
43687:3	96	S.AVAPQVAHAAS[+568.212]APQPAT[+568.212]IVNDDAAS[+365.132][+231.074]R.T	HexNAc(2)Hex(1),HexNAc(2)Hex(1),HexNAc(1)Hex(1) 231.0743	S[+231][+365][+568], T[+568]	1420.98	3	4260.94	4260.91	0	4.9	104	NRagged	380.8	310.31	0	5.42	33	>BW23_RS21205 ref|WP_045566753.1|gi|780348584| Tail fiber protein	1192	Nsco_NS_434_20203020_B_ubonensis_HILIC3.37931.37931.3	controllerType=0 controllerNumber=1 scan=37931	102.111	Trypsin	B3	AVAPQVAHAASAPQPATIVNDDAASR	1732
30822:3	30	V.EHTGDNRTGAGDGDDEVIKVDLS[+568.212]R.V	HexNAc(2)Hex(1)	S[+568]	1043.15	3	3127.42	3124.4	3	3.1	74	NRagged	380.91	342.11	1.55	6.06	35	>BW23_RS03760 ref|WP_010093298.1|gi|497779114| chemical-damaging agent resistance protein C	3887	Nsco_NS_434_20203020_B_ubonensis_HILIC2.28030.28030.3	controllerType=0 controllerNumber=1 scan=28030	77.4314	Trypsin	B2	EHTGDNRTGAGDGDDEVIKVDLSR	568
54355:3	13	E.SASS[+365.132][+231.074][+100.064]RPLGGT[+365.132][+231.074][+100.064]EQGAQALAPQATFADYK.V	HexNAc(1)Hex(1) 231.0743 100.064,HexNAc(1)Hex(1) 231.0743 100.064	S[+100][+231][+365], T[+100][+231][+365]	1373.63	3	4118.88	4114.88	4	-3.4	13	NRagged	381.48	14.12	2.4	2.41	42	>BW23_RS20640 ref|WP_045566705.1|gi|780348470| ribonucleotide-diphosphate reductase subunit alpha	1088	Nsco_NS_434_20203020_B_ubonensis_HILIC1.48103.48103.3	controllerType=0 controllerNumber=1 scan=48103	124.551	Trypsin	B1	SASSRPLGGTEQGAQALAPQATFADYK	1392
67008:4	72	D.AANTADAAPAQAASAPEQAAS[+365.132][+231.074]GAAAPAAALS[+568.212][+100.064]T[+568.212][+100.064]IYFETGK.G	HexNAc(1)Hex(1) 231.0743,HexNAc(2)Hex(1) 100.064,HexNAc(2)Hex(1) 100.064	S[+100][+231][+365][+568], T[+100][+568]	1385.13	4	5537.51	5536.51	1	-1	397	NRagged	381.55	381.55	0	7.39	54	>BW23_RS25130 ref|WP_045567133.1|gi|780349462| cytochrome C oxidase	1952	Nsco_NS_434_20203020_B_ubonensis_HILIC2.57337.57337.4	controllerType=0 controllerNumber=1 scan=57337	145.156	Trypsin	B2	AANTADAAPAQAASAPEQAASGAAAPAAALSTIYFETGK	1932
03182:3	1	P.APAAS[+568.212]APEAAS[+365.132][+231.074]KPAK.T	HexNAc(2)Hex(1),HexNAc(1)Hex(1) 231.0743	S[+231][+365][+568]	844.389	3	2531.15	2531.15	0	1.2	135	NRagged	381.89	274.95	1.04	6.09	153	>BW23_RS30650 ref|WP_045567700.1|gi|780350752| competence protein ComE	3018	Nsco_NS_434_20203020_B_ubonensis_HILIC3.4721.4721.3	controllerType=0 controllerNumber=1 scan=4721	21.9373	Trypsin	B3	APAASAPEAASKPAK	1164
28174:5	1	T.GTTAPATKPAATPATTAPATT[+365.132][+231.074][+100.064]GAATTT[+568.212][+100.064]APAPAAS[+365.132][+231.074][+100.064]APEAASKPAK.T	HexNAc(1)Hex(1) 231.0743 100.064,HexNAc(2)Hex(1) 100.064,HexNAc(1)Hex(1) 231.0743 100.064	S[+100][+231][+365], T[+100]*2[+231][+365][+568]	1196.58	5	5978.85	5976.85	2	-0.1	106	NRagged	382.13	382.13	0	8.08	153	>BW23_RS30650 ref|WP_045567700.1|gi|780350752| competence protein ComE	3018	Nsco_NS_434_20203020_B_ubonensis_HILIC3.25364.25364.5	controllerType=0 controllerNumber=1 scan=25364	70.6885	Trypsin	B3	GTTAPATKPAATPATTAPATTGAATTTAPAPAASAPEAASKPAK	2060
14124:3	103	K.HATQAIDQVTS[+365.132][+231.074]AAK.A	HexNAc(1)Hex(1) 231.0743	S[+231][+365]	679.656	3	2036.95	2036.95	0	1.5	51	Specific	382.46	294.1	24.01	6.54	29	>BW23_RS17610 ref|WP_045567821.1|gi|780351035| hypothetical protein	505	Nsco_NS_434_20203020_B_ubonensis_HILIC2.14523.14523.3	controllerType=0 controllerNumber=1 scan=14523	43.7819	Trypsin	B2	HATQAIDQVTSAAK	596
00041:3	216	K.GASGT[+568.212]SGAHGAGAAAGAS[+568.212]GATGGHR.G	HexNAc(2)Hex(1),HexNAc(2)Hex(1)	S[+568], T[+568]	1044.12	3	3130.35	3130.34	0	1.4	416	Specific	382.54	65.61	1.79	4.71	21	>BW23_RS17635 ref|WP_045566392.1|gi|780347732| RND transporter MFP subunit	510	Nsco_NS_434_20203020_B_ubonensis_HILIC2.2326.2326.3	controllerType=0 controllerNumber=1 scan=2326	15.6144	Trypsin	B2	GASGTSGAHGAGAAAGASGATGGHR	1136
76557:3	1134	C.AMENTYPDGELFIC[+57.021]PDC[+57.021]GHEWS[+568.212]S[+365.132][+231.074]AAPAAADDDAAR.V	HexNAc(2)Hex(1),HexNAc(1)Hex(1) 231.0743	C[+57]*2, S[+231][+365][+568]	1659.67	3	4977	4974.99	2	-0.3	11	NRagged	382.66	382.66	0	8.46	3	>BW23_RS24315 ref|WP_010090443.1|gi|497776259| alkylphosphonate utilization protein	1791	Nsco_NS_434_20203020_B_ubonensis_HILIC2.64890.64890.3	controllerType=0 controllerNumber=1 scan=64890	162.873	Trypsin	B2	AMENTYPDGELFICPDCGHEWSSAAPAAADDDAAR	1164
65454:3	92	K.QAAATT[+568.212]AAAS[+568.212]GASAGQAAAAPAAVVVPEAASAGAVADQDANAQAAR.A	HexNAc(2)Hex(1),HexNAc(2)Hex(1)	S[+568], T[+568]	1720.15	3	5158.43	5155.4	3	3.2	137	Specific	382.66	139.57	0.4	5.68	27	>BW23_RS20365 ref|WP_045566678.1|gi|780348406| hypothetical protein	1034	Nsco_NS_434_20203020_B_ubonensis_HILIC3.55380.55380.3	controllerType=0 controllerNumber=1 scan=55380	143.281	Trypsin	B3	QAAATTAAASGASAGQAAAAPAAVVVPEAASAGAVADQDANAQAAR	1136
31519:3	167	K.GAS[+365.132][+231.074]AAQAAPKPTDNSSGTFVFAR.P	HexNAc(1)Hex(1) 231.0743	S[+231][+365]	949.779	3	2847.32	2847.32	0	1.7	66	Specific	382.78	329.98	154.8	6.88	19	>BW23_RS18790 ref|WP_045567835.1|gi|780351075| membrane protein	726	Nsco_NS_434_20203020_B_ubonensis_HILIC1.29508.29508.3	controllerType=0 controllerNumber=1 scan=29508	81.5216	Trypsin	B1	GASAAQAAPKPTDNSSGTFVFAR	596
41767:3	331	R.HPPAAGLDEYSTPSWAASPAPGS[+568.212]AAR.V	HexNAc(2)Hex(1)	S[+568]	1044.82	3	3132.43	3132.43	0	1.7	608	Specific	382.84	291.38	66.17	8.29	8	>BW23_RS14335 ref|WP_045565881.1|gi|780346830| hypothetical protein	5938	Nsco_NS_434_20203020_B_ubonensis_HILIC2.36907.36907.3	controllerType=0 controllerNumber=1 scan=36907	99.0043	Trypsin	B2	HPPAAGLDEYSTPSWAASPAPGSAAR	568
13744:3	1	K.AAAAAGAS[+568.212]APAADASAPADASSAK.A	HexNAc(2)Hex(1)	S[+568]	847.056	3	2539.15	2539.15	0	0.6	159	Specific	382.95	335.71	88.27	7.45	153	>BW23_RS30650 ref|WP_045567700.1|gi|780350752| competence protein ComE	3018	Nsco_NS_434_20203020_B_ubonensis_HILIC3.13713.13713.3	controllerType=0 controllerNumber=1 scan=13713	41.3827	Trypsin	B3	AAAAAGASAPAADASAPADASSAK	568
43248:3	233	K.ASPPYAADKPLVAVSPPPAPAPAS[+568.212]SAGATR.-	HexNAc(2)Hex(1)	S[+568]	1128.24	3	3382.69	3382.69	0	0.3	289	Specific	383.06	326.98	26.93	8.13	14	>BW23_RS27705 ref|WP_045567397.1|gi|780350110| photosystem reaction center subunit H	2457	Nsco_NS_434_20203020_B_ubonensis_HILIC2.38186.38186.3	controllerType=0 controllerNumber=1 scan=38186	102.028	Trypsin	B2	ASPPYAADKPLVAVSPPPAPAPASSAGATR	568
02587:3	191	R.AKGPAS[+365.132][+231.074]GADATVHAR.T	HexNAc(1)Hex(1) 231.0743	S[+231][+365]	668.985	3	2004.94	2004.94	0	2.9	183	Specific	384	252.24	7.6	6.96	12	>BW23_RS07490 ref|WP_045564699.1|gi|780344110| pilus assembly protein CpaB	4606	Nsco_NS_434_20203020_B_ubonensis_HILIC1.4529.4529.3	controllerType=0 controllerNumber=1 scan=4529	22.0193	Trypsin	B1	AKGPASGADATVHAR	596
38137:3	64	K.AAPAS[+568.212]AVAPQVAHAAS[+365.132][+231.074]APQPATIVNDDAASR.T	HexNAc(2)Hex(1),HexNAc(1)Hex(1) 231.0743	S[+231][+365][+568]	1363.97	3	4089.9	4089.9	0	0.6	99	Specific	385.52	305.47	15.33	6.11	29	>BW23_RS21205 ref|WP_045566753.1|gi|780348584| Tail fiber protein	1192	Nsco_NS_434_20203020_B_ubonensis_HILIC1.34986.34986.3	controllerType=0 controllerNumber=1 scan=34986	94.8906	Trypsin	B1	AAPASAVAPQVAHAASAPQPATIVNDDAASR	1164
39296:3	51	A.PQVAHAAS[+568.212][+100.064]APQPAT[+568.212][+100.064]IVNDDAAS[+568.212]R.T	HexNAc(2)Hex(1) 100.064,HexNAc(2)Hex(1) 100.064,HexNAc(2)Hex(1)	S[+100][+568]*2, T[+100][+568]	1397.98	3	4191.93	4191.91	0	5	107	NRagged	385.56	265.53	4.38	5.8	40	>BW23_RS21205 ref|WP_045566753.1|gi|780348584| Tail fiber protein	1192	Nsco_NS_434_20203020_B_ubonensis_HILIC2.34911.34911.3	controllerType=0 controllerNumber=1 scan=34911	94.3323	Trypsin	B2	PQVAHAASAPQPATIVNDDAASR	1904
58218:3	113	K.QAAATTAAASGASAGQAAAAPAAVVVPEAAS[+365.132][+231.074]AGAVADQDANAQAAR.A	HexNAc(1)Hex(1) 231.0743	S[+231][+365]	1540.07	3	4618.18	4615.19	3	-3.4	137	Specific	385.69	385.69	9.6	7.78	30	>BW23_RS20365 ref|WP_045566678.1|gi|780348406| hypothetical protein	1034	Nsco_NS_434_20203020_B_ubonensis_HILIC1.51101.51101.3	controllerType=0 controllerNumber=1 scan=51101	131.314	Trypsin	B1	QAAATTAAASGASAGQAAAAPAAVVVPEAASAGAVADQDANAQAAR	596
50884:3	887	A.ADAAAPVPAS[+365.132][+231.074][+100.064]T[+568.212][+100.064]T[+568.212]HDFDAR.Q	HexNAc(1)Hex(1) 231.0743 100.064,HexNAc(2)Hex(1) 100.064,HexNAc(2)Hex(1)	S[+100][+231][+365], T[+100][+568]*2	1249.54	3	3746.61	3745.61	1	-1.9	46	NRagged	385.71	266.78	0	4.91	10	>BW23_RS30855 ref|WP_045567717.1|gi|780350797| hypothetical protein	3059	Nsco_NS_434_20203020_B_ubonensis_HILIC1.45357.45357.3	controllerType=0 controllerNumber=1 scan=45357	118.419	Trypsin	B1	ADAAAPVPASTTHDFDAR	1932
37096:3	392	N.EEPSEGADEPPT[+568.212][+100.064]S[+568.212][+100.064]DGDGAK.G	HexNAc(2)Hex(1) 100.064,HexNAc(2)Hex(1) 100.064	S[+100][+568], T[+100][+568]	1075.44	3	3224.31	3224.32	0	-3.5	141	NRagged	385.82	385.53	20.4	7.12	6	>BW23_RS21470 ref|WP_042582960.1|gi|755807716| peptidase	1241	Nsco_NS_434_20203020_B_ubonensis_HILIC2.33141.33141.3	controllerType=0 controllerNumber=1 scan=33141	90.0089	Trypsin	B2	EEPSEGADEPPTSDGDGAK	1336
04376:3	51	K.AQQQAAKPTS[+365.132][+231.074]STTVANNAGNAAK.A	HexNAc(1)Hex(1) 231.0743	S[+231][+365]	942.447	3	2825.33	2825.33	0	-0.9	206	Specific	385.92	333.65	16.44	5.29	25	>BW23_RS24760 ref|WP_045567095.1|gi|780349368| cell division protein	1878	Nsco_NS_434_20203020_B_ubonensis_HILIC1.5975.5975.3	controllerType=0 controllerNumber=1 scan=5975	25.0349	Trypsin	B1	AQQQAAKPTSSTTVANNAGNAAK	596
22153:4	490	R.LNEHPQMPFAAS[+365.132][+231.074]APSKK.Y	HexNAc(1)Hex(1) 231.0743	S[+231][+365]	613.043	4	2449.15	2449.14	0	2.2	43	Specific	385.99	379.58	0.52	9.6	8	>BW23_RS18445 ref|WP_042583411.1|gi|755809248| hypothetical protein	666	Nsco_NS_434_20203020_B_ubonensis_HILIC3.20476.20476.4	controllerType=0 controllerNumber=1 scan=20476	58.2783	Trypsin	B3	LNEHPQMPFAASAPSKK	596
44592:3	67	S.IAWSSSPAASAAPAASAAAAS[+162.053][+462.149]AT[+365.132][+231.074][+100.064]PATR.A	Hex(1) 462.1486,HexNAc(1)Hex(1) 231.0743 100.064	S[+162][+462], T[+100][+231][+365]	1246.23	3	3736.68	3733.68	3	-2.7	1797	NRagged	386.08	386.08	0	7.11	38	>BW23_RS10275 ref|WP_045565072.1|gi|780344956| alpha-2-macroglobulin	5150	Nsco_NS_434_20203020_B_ubonensis_HILIC3.38618.38618.3	controllerType=0 controllerNumber=1 scan=38618	103.768	Trypsin	B3	IAWSSSPAASAAPAASAAAASATPATR	1320
02238:4	191	R.AKGPAS[+365.132][+231.074]GADATVHAR.T	HexNAc(1)Hex(1) 231.0743	S[+231][+365]	501.992	4	2004.95	2004.94	0	4.7	183	Specific	387	250.74	7.6	5.81	12	>BW23_RS07490 ref|WP_045564699.1|gi|780344110| pilus assembly protein CpaB	4606	Nsco_NS_434_20203020_B_ubonensis_HILIC1.4222.4222.3	controllerType=0 controllerNumber=1 scan=4222	21.3889	Trypsin	B1	AKGPASGADATVHAR	596
33100:2	59	K.TVAAQLAQAQGAAPASAAAAS[+162.053][+462.149]S[+568.212]AH.-	Hex(1) 462.1486,HexNAc(2)Hex(1)	S[+162][+462][+568]	1658.25	2	3315.49	3313.48	2	-0.4	373	CRagged	387.1	387.1	0	9.79	32	>BW23_RS26360 ref|WP_045567259.1|gi|780349753| hemolysin D	2193	Nsco_NS_434_20203020_B_ubonensis_HILIC3.29436.29436.2	controllerType=0 controllerNumber=1 scan=29436	81.1335	Trypsin	B3	TVAAQLAQAQGAAPASAAAASSAH	1192
27528:5	1	T.GTTAPATKPAATPATTAPAT[+568.212][+100.064]TGAATT[+365.132][+231.074][+100.064]TAPAPAAS[+365.132][+231.074][+100.064]APEAASKPAK.T	HexNAc(2)Hex(1) 100.064,HexNAc(1)Hex(1) 231.0743 100.064,HexNAc(1)Hex(1) 231.0743 100.064	S[+100][+231][+365], T[+100]*2[+231][+365][+568]	1196.38	5	5977.86	5976.85	1	1.3	106	NRagged	388.15	388.15	0	8.46	153	>BW23_RS30650 ref|WP_045567700.1|gi|780350752| competence protein ComE	3018	Nsco_NS_434_20203020_B_ubonensis_HILIC3.24817.24817.5	controllerType=0 controllerNumber=1 scan=24817	69.2865	Trypsin	B3	GTTAPATKPAATPATTAPATTGAATTTAPAPAASAPEAASKPAK	2060
30564:3	1334	K.AVDLPAPAS[+568.212]SASASAPAPARAPDGTR.V	HexNAc(2)Hex(1)	S[+568]	991.482	3	2972.43	2972.43	0	-0.5	482	Specific	388.19	292.55	33.33	7.3	4	>BW23_RS10280 ref|WP_045565073.1|gi|780344959| penicillin-binding protein 1C	5151	Nsco_NS_434_20203020_B_ubonensis_HILIC2.27829.27829.3	controllerType=0 controllerNumber=1 scan=27829	76.8722	Trypsin	B2	AVDLPAPASSASASAPAPARAPDGTR	568
38371:3	64	K.AAPASAVAPQVAHAAS[+365.132][+231.074]APQPAT[+365.132][+231.074]IVNDDAASR.T	HexNAc(1)Hex(1) 231.0743,HexNAc(1)Hex(1) 231.0743	S[+231][+365], T[+231][+365]	1373.3	3	4117.89	4117.89	0	-0.4	99	Specific	388.24	370.57	5.96	7.86	29	>BW23_RS21205 ref|WP_045566753.1|gi|780348584| Tail fiber protein	1192	Nsco_NS_434_20203020_B_ubonensis_HILIC1.35172.35172.3	controllerType=0 controllerNumber=1 scan=35172	95.3267	Trypsin	B1	AAPASAVAPQVAHAASAPQPATIVNDDAASR	1192
54965:3	872	R.RTGLLNNAPGAFSAS[+568.212]GVYPLAER.V	HexNAc(2)Hex(1)	S[+568]	977.152	3	2929.44	2929.44	0	-0.2	229	Specific	388.73	324.36	34.23	7.52	10	>BW23_RS27480 ref|WP_042585996.1|gi|755823573| dGTP triphosphohydrolase	2413	Nsco_NS_434_20203020_B_ubonensis_HILIC1.48587.48587.3	controllerType=0 controllerNumber=1 scan=48587	125.591	Trypsin	B1	RTGLLNNAPGAFSASGVYPLAER	568
76147:4	115	A.SAFNQGGSSAAGS[+365.132][+231.074]FSTGT[+162.053][+462.149]AGTPPLPSGGLGGSSSSYGGGGSSQGGLGTGGLLGGEK.E	HexNAc(1)Hex(1) 231.0743,Hex(1) 462.1486	S[+231][+365], T[+162][+462]	1515.68	4	6059.68	6053.65	6	1.6	306	NRagged	388.73	388.73	0	7.69	25	>BW23_RS23165 ref|WP_045566924.1|gi|780348991| type II secretion system protein GspD	1566	Nsco_NS_434_20203020_B_ubonensis_HILIC2.64551.64551.4	controllerType=0 controllerNumber=1 scan=64551	162.077	Trypsin	B2	SAFNQGGSSAAGSFSTGTAGTPPLPSGGLGGSSSSYGGGGSSQGGLGTGGLLGGEK	1220
36272:4	64	K.AAPASAVAPQVAHAAS[+568.212]APQPAT[+568.212]IVNDDAASR.T	HexNAc(2)Hex(1),HexNAc(2)Hex(1)	S[+568], T[+568]	1016.73	4	4063.91	4061.9	2	0.1	99	Specific	388.85	388.85	2.7	8.81	29	>BW23_RS21205 ref|WP_045566753.1|gi|780348584| Tail fiber protein	1192	Nsco_NS_434_20203020_B_ubonensis_HILIC1.33407.33407.4	controllerType=0 controllerNumber=1 scan=33407	91.0204	Trypsin	B1	AAPASAVAPQVAHAASAPQPATIVNDDAASR	1136
20455:3	1	S.APAADAS[+365.132][+231.074]APADAS[+568.212]S[+568.212][+100.064]AK.A	HexNAc(1)Hex(1) 231.0743,HexNAc(2)Hex(1),HexNAc(2)Hex(1) 100.064	S[+100][+231][+365][+568]*2	1079.13	3	3235.38	3233.36	2	3	167	NRagged	389.28	389.28	0	6.83	153	>BW23_RS30650 ref|WP_045567700.1|gi|780350752| competence protein ComE	3018	Nsco_NS_434_20203020_B_ubonensis_HILIC3.19077.19077.3	controllerType=0 controllerNumber=1 scan=19077	54.8167	Trypsin	B3	APAADASAPADASSAK	1832
14688:3	2	K.AAAAAGASAPAADAS[+162.053][+462.149]APADAS[+568.212]SAK.A	Hex(1) 462.1486,HexNAc(2)Hex(1)	S[+162][+462][+568]	1055.46	3	3164.36	3163.35	1	1.9	159	Specific	389.63	350.24	2.34	7.81	155	>BW23_RS30650 ref|WP_045567700.1|gi|780350752| competence protein ComE	3018	Nsco_NS_434_20203020_B_ubonensis_HILIC2.14987.14987.3	controllerType=0 controllerNumber=1 scan=14987	44.8485	Trypsin	B2	AAAAAGASAPAADASAPADASSAK	1192
12661:3	103	R.KLQQWS[+365.132][+231.074]QQGASATKPASGQ.-	HexNAc(1)Hex(1) 231.0743	S[+231][+365]	866.412	3	2597.22	2597.22	0	0.5	115	CRagged	390.35	344.9	1.88	8.08	29	>BW23_RS17610 ref|WP_045567821.1|gi|780351035| hypothetical protein	505	Nsco_NS_434_20203020_B_ubonensis_HILIC2.13308.13308.3	controllerType=0 controllerNumber=1 scan=13308	40.8542	Trypsin	B2	KLQQWSQQGASATKPASGQ	596
10580:3	103	R.KLQQWSQQGAS[+568.212]ATKPASGQ.-	HexNAc(2)Hex(1)	S[+568]	857.082	3	2569.23	2569.23	0	1.7	115	CRagged	390.41	243.47	78.57	7.69	29	>BW23_RS17610 ref|WP_045567821.1|gi|780351035| hypothetical protein	505	Nsco_NS_434_20203020_B_ubonensis_HILIC2.11584.11584.3	controllerType=0 controllerNumber=1 scan=11584	36.8475	Trypsin	B2	KLQQWSQQGASATKPASGQ	568
77477:5	426	F.YT[+568.212]LDANGVLDRGEVS[+568.212]QNVMLQPGDIVNVPDRSDSR.V	HexNAc(2)Hex(1),HexNAc(2)Hex(1)	S[+568], T[+568]	994.262	5	4967.28	4966.3	1	-4.7	244	NRagged	390.92	390.92	23.2	8.15	6	>BW23_RS06325 ref|WP_042587320.1|gi|755826439| exopolysaccharide biosynthesis protein	4379	Nsco_NS_434_20203020_B_ubonensis_HILIC2.65591.65591.4	controllerType=0 controllerNumber=1 scan=65591	164.512	Trypsin	B2	YTLDANGVLDRGEVSQNVMLQPGDIVNVPDRSDSR	1136
39912:3	96	K.AAPASAVAPQVAHAAS[+568.212]APQPAT[+365.132][+231.074]IVNDDAASR.T	HexNAc(2)Hex(1),HexNAc(1)Hex(1) 231.0743	S[+568], T[+231][+365]	1363.97	3	4089.9	4089.9	0	0.8	99	Specific	390.99	390.99	1.2	10.29	33	>BW23_RS21205 ref|WP_045566753.1|gi|780348584| Tail fiber protein	1192	Nsco_NS_434_20203020_B_ubonensis_HILIC3.34843.34843.3	controllerType=0 controllerNumber=1 scan=34843	94.6134	Trypsin	B3	AAPASAVAPQVAHAASAPQPATIVNDDAASR	1164
63123:4	98	T.SSPSSDPTRPNSVNAAAGT[+568.212]AAQTS[+365.132][+231.074][+100.064]EAQGVVDDVAGAGASPVTGASEPGAPGAAAGGAGATANER.K	HexNAc(2)Hex(1),HexNAc(1)Hex(1) 231.0743 100.064	S[+100][+231][+365], T[+568]	1747.8	4	6988.18	6983.16	5	1.2	15	NRagged	391.45	391.45	0	7.68	27	>BW23_RS18495 ref|WP_045566478.1|gi|780347945| glutamine amidotransferase	676	Nsco_NS_434_20203020_B_ubonensis_HILIC3.53579.53579.4	controllerType=0 controllerNumber=1 scan=53579	139.019	Trypsin	B3	SSPSSDPTRPNSVNAAAGTAAQTSEAQGVVDDVAGAGASPVTGASEPGAPGAAAGGAGATANER	1264
74318:4	284	R.GEAGGSSDSEALPKYDLPDDGAAAPAGAS[+568.212]GAAAPAPGSEAAGAPNPASATNVPPMQVTPPAPGGLRIPSIR.L	HexNAc(2)Hex(1)	S[+568]	1785.61	4	7139.43	7139.42	0	1	230	Specific	391.74	391.74	0	9.8	20	>BW23_RS21610 ref|WP_045566791.1|gi|780348673| ABC transporter	1269	Nsco_NS_434_20203020_B_ubonensis_HILIC1.63688.63688.2	controllerType=0 controllerNumber=1 scan=63688	161.322	Trypsin	B1	GEAGGSSDSEALPKYDLPDDGAAAPAGASGAAAPAPGSEAAGAPNPASATNVPPMQVTPPAPGGLRIPSIR	568
41305:3	96	V.APQVAHAAS[+568.212][+100.064]APQPAT[+568.212][+100.064]IVNDDAAS[+568.212]R.T	HexNAc(2)Hex(1) 100.064,HexNAc(2)Hex(1) 100.064,HexNAc(2)Hex(1)	S[+100][+568]*2, T[+100][+568]	1421.65	3	4262.94	4262.94	0	-0.8	106	NRagged	391.8	45.28	1.2	4.02	33	>BW23_RS21205 ref|WP_045566753.1|gi|780348584| Tail fiber protein	1192	Nsco_NS_434_20203020_B_ubonensis_HILIC3.35944.35944.3	controllerType=0 controllerNumber=1 scan=35944	97.3955	Trypsin	B3	APQVAHAASAPQPATIVNDDAASR	1904
04735:3	51	K.AQQQAAKPTSS[+365.132][+231.074]TTVANNAGNAAK.A	HexNAc(1)Hex(1) 231.0743	S[+231][+365]	942.448	3	2825.33	2825.33	0	0.4	206	Specific	391.82	365.05	0	8.19	25	>BW23_RS24760 ref|WP_045567095.1|gi|780349368| cell division protein	1878	Nsco_NS_434_20203020_B_ubonensis_HILIC1.6263.6263.3	controllerType=0 controllerNumber=1 scan=6263	25.6181	Trypsin	B1	AQQQAAKPTSSTTVANNAGNAAK	596
56322:4	87	R.SHGRPSM[+15.995]FFPGATQTAPAAAGGAS[+568.212]GAGATGASTTTAGDVPAAAAGAAPATTAPAAQAQLVK.F	HexNAc(2)Hex(1)	M[+16], S[+568]	1501.73	4	6003.88	6003.88	0	0.3	26	Specific	391.94	100.72	36.65	5.95	31	>BW23_RS23535 ref|WP_045566967.1|gi|780349081| insertase	1638	Nsco_NS_434_20203020_B_ubonensis_HILIC3.48288.48288.4	controllerType=0 controllerNumber=1 scan=48288	126.662	Trypsin	B3	SHGRPSMFFPGATQTAPAAAGGASGAGATGASTTTAGDVPAAAAGAAPATTAPAAQAQLVK	568
74695:4	308	K.YDLPDDGAAAPAGAS[+568.212]GAAAPAPGSEAAGAPNPAS[+365.132][+231.074]AT[+568.212]NVPPMQVTPPAPGGLRIPSIR.L	HexNAc(2)Hex(1),HexNAc(1)Hex(1) 231.0743,HexNAc(2)Hex(1)	S[+231][+365][+568], T[+568]	1756.08	4	7021.28	7018.26	3	2.4	244	Specific	392.09	392.09	0	9.22	25	>BW23_RS21610 ref|WP_045566791.1|gi|780348673| ABC transporter	1269	Nsco_NS_434_20203020_B_ubonensis_HILIC2.63428.63428.4	controllerType=0 controllerNumber=1 scan=63428	159.57	Trypsin	B2	YDLPDDGAAAPAGASGAAAPAPGSEAAGAPNPASATNVPPMQVTPPAPGGLRIPSIR	1732
57042:3	92	K.QAAATTAAAS[+568.212]GASAGQAAAAPAAVVVPEAASAGAVADQDANAQAAR.A	HexNAc(2)Hex(1)	S[+568]	1530.74	3	4590.21	4587.19	3	1.7	137	Specific	392.1	187.73	33.77	6.77	27	>BW23_RS20365 ref|WP_045566678.1|gi|780348406| hypothetical protein	1034	Nsco_NS_434_20203020_B_ubonensis_HILIC3.48855.48855.3	controllerType=0 controllerNumber=1 scan=48855	128.067	Trypsin	B3	QAAATTAAASGASAGQAAAAPAAVVVPEAASAGAVADQDANAQAAR	568
59641:3	315	K.MTTPAVPTPAAPPVPAS[+568.212]AAAPAS[+365.132][+231.074]GAPGSAAAVPAVR.A	HexNAc(2)Hex(1),HexNAc(1)Hex(1) 231.0743	S[+231][+365][+568]	1448.37	3	4343.1	4342.09	1	0.5	212	Specific	392.2	350.4	3.47	7.49	17	>BW23_RS17375 ref|WP_045566358.1|gi|780347646| hypothetical protein	458	Nsco_NS_434_20203020_B_ubonensis_HILIC3.50879.50879.3	controllerType=0 controllerNumber=1 scan=50879	132.867	Trypsin	B3	MTTPAVPTPAAPPVPASAAAPASGAPGSAAAVPAVR	1164
02418:3	2	P.APAAS[+365.132][+231.074]APEAAS[+568.212]KPAK.T	HexNAc(1)Hex(1) 231.0743,HexNAc(2)Hex(1)	S[+231][+365][+568]	844.724	3	2532.16	2531.15	1	0.9	135	NRagged	392.61	293.17	0	6.41	155	>BW23_RS30650 ref|WP_045567700.1|gi|780350752| competence protein ComE	3018	Nsco_NS_434_20203020_B_ubonensis_HILIC2.4347.4347.3	controllerType=0 controllerNumber=1 scan=4347	21.701	Trypsin	B2	APAASAPEAASKPAK	1164
36651:3	59	Q.LAQAQGAAPAS[+568.212]AAAAS[+568.212][+100.064]S[+365.132][+231.074]AH.-	HexNAc(2)Hex(1),HexNAc(2)Hex(1) 100.064,HexNAc(1)Hex(1) 231.0743	S[+100][+231][+365][+568]*2	1162.51	3	3485.52	3483.51	2	0.7	378	Non	392.75	338.48	0	6.1	32	>BW23_RS26360 ref|WP_045567259.1|gi|780349753| hemolysin D	2193	Nsco_NS_434_20203020_B_ubonensis_HILIC3.32257.32257.3	controllerType=0 controllerNumber=1 scan=32257	88.2756	Trypsin	B3	LAQAQGAAPASAAAASSAH	1832
56814:4	87	R.SHGRPSM[+15.995]FFPGATQTAPAAAGGAS[+365.132][+231.074]GAGATGASTTTAGDVPAAAAGAAPATTAPAAQAQLVK.F	HexNAc(1)Hex(1) 231.0743	M[+16], S[+231][+365]	1508.72	4	6031.88	6031.87	0	0.4	26	Specific	392.86	162.48	0	7.23	31	>BW23_RS23535 ref|WP_045566967.1|gi|780349081| insertase	1638	Nsco_NS_434_20203020_B_ubonensis_HILIC3.48684.48684.4	controllerType=0 controllerNumber=1 scan=48684	127.647	Trypsin	B3	SHGRPSMFFPGATQTAPAAAGGASGAGATGASTTTAGDVPAAAAGAAPATTAPAAQAQLVK	596
42874:3	853	R.AAS[+568.212]GAATNISPETAQVVPIGSAVHAANR.S	HexNAc(2)Hex(1)	S[+568]	1076.87	3	3228.59	3228.59	0	0.3	85	Specific	393.38	316.91	67.63	8.13	6	>BW23_RS29320 ref|WP_045567562.1|gi|780350452| hypothetical protein	2768	Nsco_NS_434_20203020_B_ubonensis_HILIC2.37865.37865.3	controllerType=0 controllerNumber=1 scan=37865	101.255	Trypsin	B2	AASGAATNISPETAQVVPIGSAVHAANR	568
26753:5	1	K.ASKPAAATGTTAPATKPAATPATTAPAT[+162.053][+462.149]TGAATTTAPAPAASAPEAAS[+365.132][+231.074]KPAK.T	Hex(1) 462.1486,HexNAc(1)Hex(1) 231.0743	S[+231][+365], T[+162][+462]	1167.97	5	5835.83	5833.81	2	0.9	98	Specific	393.4	393.4	4.12	9.94	153	>BW23_RS30650 ref|WP_045567700.1|gi|780350752| competence protein ComE	3018	Nsco_NS_434_20203020_B_ubonensis_HILIC3.24192.24192.5	controllerType=0 controllerNumber=1 scan=24192	67.6411	Trypsin	B3	ASKPAAATGTTAPATKPAATPATTAPATTGAATTTAPAPAASAPEAASKPAK	1220
25846:4	1	K.ASKPAAATGTTAPATKPAATPATTAPATTGAATTTAPAPAAS[+568.212][+100.064]APEAAS[+365.132][+231.074]KPAK.T	HexNAc(2)Hex(1) 100.064,HexNAc(1)Hex(1) 231.0743	S[+100][+231][+365][+568]	1470.72	4	5879.88	5877.89	2	-3.2	98	Specific	393.62	393.62	0	8.85	153	>BW23_RS30650 ref|WP_045567700.1|gi|780350752| competence protein ComE	3018	Nsco_NS_434_20203020_B_ubonensis_HILIC3.23478.23478.4	controllerType=0 controllerNumber=1 scan=23478	65.8331	Trypsin	B3	ASKPAAATGTTAPATKPAATPATTAPATTGAATTTAPAPAASAPEAASKPAK	1264
06524:3	75	K.AQQQAAKPTSS[+162.053][+462.149]TTVANNAGNAAK.A	Hex(1) 462.1486	S[+162][+462]	952.115	3	2854.33	2853.32	1	1.2	206	Specific	393.72	368.78	0	8.68	21	>BW23_RS24760 ref|WP_045567095.1|gi|780349368| cell division protein	1878	Nsco_NS_434_20203020_B_ubonensis_HILIC3.7438.7438.3	controllerType=0 controllerNumber=1 scan=7438	27.3579	Trypsin	B3	AQQQAAKPTSSTTVANNAGNAAK	624
62046:4	376	A.AAHFHGPAS[+162.053][+462.149]VGQNAGVQVPIPKDGLASPIR.G	Hex(1) 462.1486	S[+162][+462]	904.953	4	3616.79	3615.79	1	-1.7	75	NRagged	393.81	393.81	14.44	8.04	7	>BW23_RS25685 ref|WP_042586877.1|gi|755825500| hypothetical protein	2061	Nsco_NS_434_20203020_B_ubonensis_HILIC1.54099.54099.4	controllerType=0 controllerNumber=1 scan=54099	137.989	Trypsin	B1	AAHFHGPASVGQNAGVQVPIPKDGLASPIR	624
38386:3	59	Q.LAQAQGAAPAS[+568.212]AAAAS[+568.212][+100.064]S[+365.132][+231.074]AH.-	HexNAc(2)Hex(1),HexNAc(2)Hex(1) 100.064,HexNAc(1)Hex(1) 231.0743	S[+100][+231][+365][+568]*2	1162.51	3	3485.52	3483.51	2	0.5	378	Non	394.03	347.83	0	5.86	32	>BW23_RS26360 ref|WP_045567259.1|gi|780349753| hemolysin D	2193	Nsco_NS_434_20203020_B_ubonensis_HILIC3.33652.33652.3	controllerType=0 controllerNumber=1 scan=33652	91.7377	Trypsin	B3	LAQAQGAAPASAAAASSAH	1832
00620:3	324	K.GASGTSGAHGAGAAAGAS[+568.212]GAT[+365.132][+231.074]GGHR.G	HexNAc(2)Hex(1),HexNAc(1)Hex(1) 231.0743	S[+568], T[+231][+365]	1053.45	3	3158.34	3158.34	0	0.5	416	Specific	394.07	201.58	0	7.19	15	>BW23_RS17635 ref|WP_045566392.1|gi|780347732| RND transporter MFP subunit	510	Nsco_NS_434_20203020_B_ubonensis_HILIC1.3017.3017.3	controllerType=0 controllerNumber=1 scan=3017	18.3008	Trypsin	B1	GASGTSGAHGAGAAAGASGATGGHR	1164
45474:4	479	R.VVTVPPSDAAAPSAS[+568.212]SAPPATSAAETVAAAPDEQRPPDRPETVAVR.F	HexNAc(2)Hex(1)	S[+568]	1270.13	4	5077.49	5075.48	2	1.3	586	Specific	394.2	394.2	12.23	10.22	20	>BW23_RS09630 ref|WP_045564977.1|gi|780344741| serine/threonine protein kinase	5023	Nsco_NS_434_20203020_B_ubonensis_HILIC2.40266.40266.4	controllerType=0 controllerNumber=1 scan=40266	107.208	Trypsin	B2	VVTVPPSDAAAPSASSAPPATSAAETVAAAPDEQRPPDRPETVAVR	568
00443:4	324	K.GASGTSGAHGAGAAAGAS[+568.212]GAT[+568.212]GGHR.G	HexNAc(2)Hex(1),HexNAc(2)Hex(1)	S[+568], T[+568]	783.342	4	3130.35	3130.34	0	1.7	416	Specific	394.28	178.59	9.79	7.44	15	>BW23_RS17635 ref|WP_045566392.1|gi|780347732| RND transporter MFP subunit	510	Nsco_NS_434_20203020_B_ubonensis_HILIC1.2900.2900.4	controllerType=0 controllerNumber=1 scan=2900	17.8824	Trypsin	B1	GASGTSGAHGAGAAAGASGATGGHR	1136
59880:3	13	K.KAILESVYQGAGQAAS[+568.212]APMPPTQWSYDK.S	HexNAc(2)Hex(1)	S[+568]	1188.23	3	3562.68	3562.68	0	0.5	328	Specific	394.92	353.68	67.27	7.23	33	>BW23_RS24130 ref|WP_042586529.1|gi|755824830| peptide ABC transporter substrate-binding protein	1754	Nsco_NS_434_20203020_B_ubonensis_HILIC3.51081.51081.3	controllerType=0 controllerNumber=1 scan=51081	133.358	Trypsin	B3	KAILESVYQGAGQAASAPMPPTQWSYDK	568
52212:3	213	R.DTSKGETAPAAASAVAAVAVAQQAS[+568.212]APAAASAS[+365.132][+231.074]T[+365.132][+231.074]VVK.A	HexNAc(2)Hex(1),HexNAc(1)Hex(1) 231.0743,HexNAc(1)Hex(1) 231.0743	S[+231][+365][+568], T[+231][+365]	1697.13	3	5089.37	5086.35	3	2.3	822	Specific	394.98	394.98	0	10.39	30	>BW23_RS02960 ref|WP_045564102.1|gi|780342757| AsmA family protein	3730	Nsco_NS_434_20203020_B_ubonensis_HILIC2.45798.45798.3	controllerType=0 controllerNumber=1 scan=45798	119.529	Trypsin	B2	DTSKGETAPAAASAVAAVAVAQQASAPAAASASTVVK	1760
08617:3	125	R.KLQQWSQQGAS[+568.212]AT[+568.212]KPASGQ.-	HexNAc(2)Hex(1),HexNAc(2)Hex(1)	S[+568], T[+568]	1046.48	3	3137.44	3137.44	0	0.5	115	CRagged	395.66	178.83	4.8	6.61	24	>BW23_RS17610 ref|WP_045567821.1|gi|780351035| hypothetical protein	505	Nsco_NS_434_20203020_B_ubonensis_HILIC1.10077.10077.3	controllerType=0 controllerNumber=1 scan=10077	33.815	Trypsin	B1	KLQQWSQQGASATKPASGQ	1136
65794:4	72	K.QVADARNGKLPEDAANT[+568.212]ADAAPAQAASAPEQAAS[+568.212]GAAAPAAALSTIYFETGK.G	HexNAc(2)Hex(1),HexNAc(2)Hex(1)	S[+568], T[+568]	1534.22	4	6133.85	6133.87	0	-3.4	384	Specific	395.94	218.75	0	7.8	54	>BW23_RS25130 ref|WP_045567133.1|gi|780349462| cytochrome C oxidase	1952	Nsco_NS_434_20203020_B_ubonensis_HILIC2.56385.56385.4	controllerType=0 controllerNumber=1 scan=56385	142.918	Trypsin	B2	QVADARNGKLPEDAANTADAAPAQAASAPEQAASGAAAPAAALSTIYFETGK	1136
39738:3	96	K.AAPASAVAPQVAHAAS[+365.132][+231.074]APQPAT[+365.132][+231.074]IVNDDAASR.T	HexNAc(1)Hex(1) 231.0743,HexNAc(1)Hex(1) 231.0743	S[+231][+365], T[+231][+365]	1373.3	3	4117.9	4117.89	0	0.6	99	Specific	396.37	396.37	13.2	10.05	33	>BW23_RS21205 ref|WP_045566753.1|gi|780348584| Tail fiber protein	1192	Nsco_NS_434_20203020_B_ubonensis_HILIC3.34711.34711.3	controllerType=0 controllerNumber=1 scan=34711	94.3396	Trypsin	B3	AAPASAVAPQVAHAASAPQPATIVNDDAASR	1192
76542:3	1134	A.MENTYPDGELFIC[+57.021]PDC[+57.021]GHEWS[+568.212]S[+568.212][+100.064]AAPAAADDDAAR.V	HexNAc(2)Hex(1),HexNAc(2)Hex(1) 100.064	C[+57]*2, S[+100][+568]*2	1659.68	3	4977.02	4976.02	1	-1.4	12	NRagged	396.39	4.41	1.2	3.77	3	>BW23_RS24315 ref|WP_010090443.1|gi|497776259| alkylphosphonate utilization protein	1791	Nsco_NS_434_20203020_B_ubonensis_HILIC2.64878.64878.3	controllerType=0 controllerNumber=1 scan=64878	162.85	Trypsin	B2	MENTYPDGELFICPDCGHEWSSAAPAAADDDAAR	1236
63282:3	213	R.DTSKGETAPAAASAVAAVAVAQQASAPAAAS[+568.212]ASTVVK.A	HexNAc(2)Hex(1)	S[+568]	1298.99	3	3894.95	3893.93	1	2	822	Specific	396.41	360.85	10.78	9.29	30	>BW23_RS02960 ref|WP_045564102.1|gi|780342757| AsmA family protein	3730	Nsco_NS_434_20203020_B_ubonensis_HILIC2.54407.54407.3	controllerType=0 controllerNumber=1 scan=54407	138.46	Trypsin	B2	DTSKGETAPAAASAVAAVAVAQQASAPAAASASTVVK	568
42791:3	64	S.AVAPQVAHAAS[+568.212]APQPAT[+365.132][+231.074]IVNDDAAS[+365.132][+231.074]R.T	HexNAc(2)Hex(1),HexNAc(1)Hex(1) 231.0743,HexNAc(1)Hex(1) 231.0743	S[+231][+365][+568], T[+231][+365]	1430.64	3	4289.91	4288.91	1	-0.2	104	NRagged	396.76	391.41	0	8.35	29	>BW23_RS21205 ref|WP_045566753.1|gi|780348584| Tail fiber protein	1192	Nsco_NS_434_20203020_B_ubonensis_HILIC1.38726.38726.3	controllerType=0 controllerNumber=1 scan=38726	103.573	Trypsin	B1	AVAPQVAHAASAPQPATIVNDDAASR	1760
10389:3	374	K.AADAGGAKPAS[+568.212]GAPAATAPAASGAQ.-	HexNAc(2)Hex(1)	S[+568]	869.41	3	2606.21	2605.21	1	0	151	CRagged	396.79	294.68	110.16	6.83	12	>BW23_RS21615 ref|WP_042582944.1|gi|755807656| outer membrane lipid asymmetry maintenance protein MlaD	1270	Nsco_NS_434_20203020_B_ubonensis_HILIC1.11654.11654.3	controllerType=0 controllerNumber=1 scan=11654	37.2699	Trypsin	B1	AADAGGAKPASGAPAATAPAASGAQ	568
12747:2	348	K.AADAGGAKPAS[+365.132][+231.074]GAPAATAPAASGAQ.-	HexNAc(1)Hex(1) 231.0743	S[+231][+365]	1317.61	2	2634.21	2633.21	1	-0.1	151	CRagged	396.86	295.94	11.13	7.82	14	>BW23_RS21615 ref|WP_042582944.1|gi|755807656| outer membrane lipid asymmetry maintenance protein MlaD	1270	Nsco_NS_434_20203020_B_ubonensis_HILIC3.12864.12864.2	controllerType=0 controllerNumber=1 scan=12864	39.3009	Trypsin	B3	AADAGGAKPASGAPAATAPAASGAQ	596
25351:5	2	A.AATGTTAPATKPAATPATT[+568.212][+100.064]APATTGAAT[+365.132][+231.074][+100.064]TTAPAPAAS[+365.132][+231.074][+100.064]APEAASKPAK.T	HexNAc(2)Hex(1) 100.064,HexNAc(1)Hex(1) 231.0743 100.064,HexNAc(1)Hex(1) 231.0743 100.064	S[+100][+231][+365], T[+100]*2[+231][+365][+568]	1246	5	6225.96	6219.97	6	-4.7	103	NRagged	396.95	396.95	0	7.4	155	>BW23_RS30650 ref|WP_045567700.1|gi|780350752| competence protein ComE	3018	Nsco_NS_434_20203020_B_ubonensis_HILIC2.23500.23500.5	controllerType=0 controllerNumber=1 scan=23500	66.0719	Trypsin	B2	AATGTTAPATKPAATPATTAPATTGAATTTAPAPAASAPEAASKPAK	2060
70111:4	162	K.VFQYIKPQDAQALQAAAPAS[+365.132][+231.074]GASAAAADGATVGAVPDASVQATPLQSPAPISNSTNVHPGNPK.A	HexNAc(1)Hex(1) 231.0743	S[+231][+365]	1673.58	4	6691.29	6688.28	3	-0.7	195	Specific	397.34	164.34	0	5.91	32	>BW23_RS22260 ref|WP_042586941.1|gi|755825634| BON domain protein	1389	Nsco_NS_434_20203020_B_ubonensis_HILIC2.59788.59788.4	controllerType=0 controllerNumber=1 scan=59788	151.065	Trypsin	B2	VFQYIKPQDAQALQAAAPASGASAAAADGATVGAVPDASVQATPLQSPAPISNSTNVHPGNPK	596
83305:5	200	I.GNSPGQPVVAGSMGRPMPGYRIELLDPDGAPVS[+568.212][+100.064]EGEVALPVGAGVERPVGLMT[+568.212][+100.064]GYANNPDATAHAMR.D	HexNAc(2)Hex(1) 100.064,HexNAc(2)Hex(1) 100.064	S[+100][+568], T[+100][+568]	1618.98	5	8090.89	8089.86	1	3.2	351	NRagged	397.4	82.63	7.2	4.39	10	>BW23_RS00525 ref|WP_045563796.1|gi|780342056| AMP-dependent synthetase	3261	Nsco_NS_434_20203020_B_ubonensis_HILIC2.70077.70077.5	controllerType=0 controllerNumber=1 scan=70077	173.953	Trypsin	B2	GNSPGQPVVAGSMGRPMPGYRIELLDPDGAPVSEGEVALPVGAGVERPVGLMTGYANNPDATAHAMR	1336
64846:5	76	K.VFQYIKPQDAQALQAAAPAS[+365.132][+231.074]GAS[+568.212]AAAADGATVGAVPDASVQATPLQSPAPISNSTNVHPGNPK.A	HexNAc(1)Hex(1) 231.0743,HexNAc(2)Hex(1)	S[+231][+365][+568]	1452.31	5	7257.52	7256.49	1	3.6	195	Specific	397.89	397.89	7.72	8.43	38	>BW23_RS22260 ref|WP_042586941.1|gi|755825634| BON domain protein	1389	Nsco_NS_434_20203020_B_ubonensis_HILIC3.54911.54911.5	controllerType=0 controllerNumber=1 scan=54911	142.154	Trypsin	B3	VFQYIKPQDAQALQAAAPASGASAAAADGATVGAVPDASVQATPLQSPAPISNSTNVHPGNPK	1164
10567:2	2	K.AAAAAGAS[+568.212]APAADASAPADASSAK.A	HexNAc(2)Hex(1)	S[+568]	1270.08	2	2539.16	2539.15	0	2.9	159	Specific	398.02	299.76	24.81	7.61	122	>BW23_RS30650 ref|WP_045567700.1|gi|780350752| competence protein ComE	3018	Nsco_NS_434_20203020_B_ubonensis_HILIC1.11802.11802.2	controllerType=0 controllerNumber=1 scan=11802	37.5908	Trypsin	B1	AAAAAGASAPAADASAPADASSAK	568
15035:3	1	K.AAAAAGASAPAADAS[+162.053][+462.149]APADAS[+568.212]SAK.A	Hex(1) 462.1486,HexNAc(2)Hex(1)	S[+162][+462][+568]	1055.12	3	3163.35	3163.35	0	-1.3	159	Specific	398.39	358.84	0.61	6.97	153	>BW23_RS30650 ref|WP_045567700.1|gi|780350752| competence protein ComE	3018	Nsco_NS_434_20203020_B_ubonensis_HILIC3.14754.14754.3	controllerType=0 controllerNumber=1 scan=14754	44.0175	Trypsin	B3	AAAAAGASAPAADASAPADASSAK	1192
36346:3	68	K.VAPPPADTGAS[+365.132][+231.074]QPQQFDPNRALQGK.T	HexNAc(1)Hex(1) 231.0743	S[+231][+365]	1063.18	3	3187.51	3186.51	1	0.7	50	Specific	398.61	43.29	4.8	5.9	22	>BW23_RS24760 ref|WP_045567095.1|gi|780349368| cell division protein	1878	Nsco_NS_434_20203020_B_ubonensis_HILIC2.32536.32536.3	controllerType=0 controllerNumber=1 scan=32536	88.6326	Trypsin	B2	VAPPPADTGASQPQQFDPNRALQGK	596
67867:4	308	E.AGGSSDSEALPKYDLPDDGAAAPAGASGAAAPAPGSEAAGAPNPAS[+568.212][+100.064]AT[+568.212][+100.064]NVPPMQVTPPAPGGLR.I	HexNAc(2)Hex(1) 100.064,HexNAc(2)Hex(1) 100.064	S[+100][+568], T[+100][+568]	1790.09	4	7157.32	7155.34	2	-3.5	232	NRagged	398.89	270.74	0	5.39	25	>BW23_RS21610 ref|WP_045566791.1|gi|780348673| ABC transporter	1269	Nsco_NS_434_20203020_B_ubonensis_HILIC2.58010.58010.4	controllerType=0 controllerNumber=1 scan=58010	146.8	Trypsin	B2	AGGSSDSEALPKYDLPDDGAAAPAGASGAAAPAPGSEAAGAPNPASATNVPPMQVTPPAPGGLR	1336
62734:5	70	Y.RT[+365.132][+231.074][+100.064]ALVAGALS[+365.132][+231.074]VDAAAGSVKPFDAR.I	HexNAc(1)Hex(1) 231.0743 100.064,HexNAc(1)Hex(1) 231.0743	S[+231][+365], T[+100][+231][+365]	728.561	5	3638.77	3635.75	3	2.4	215	NRagged	399.04	399.04	3.33	7.02	15	>BW23_RS28585 ref|WP_042584424.1|gi|755812765| histidine ammonia-lyase	2625	Nsco_NS_434_20203020_B_ubonensis_HILIC2.53980.53980.3	controllerType=0 controllerNumber=1 scan=53980	137.507	Trypsin	B2	RTALVAGALSVDAAAGSVKPFDAR	1292
36586:3	2107	K.TVAAQLAQAQGAAAASAAAAS[+365.132][+231.074][+100.064]S[+162.053][+462.149]AH.-	HexNAc(1)Hex(1) 231.0743 100.064,Hex(1) 462.1486	S[+100][+162][+231][+365][+462]	1139.17	3	3415.51	3415.52	0	-4.4	373	CRagged	399.05	297.11	0	5.72	6	>BW23_RS11885 ref|WP_045565546.1|gi|780346077| hemolysin D	5459	Nsco_NS_434_20203020_B_ubonensis_HILIC2.32747.32747.3	controllerType=0 controllerNumber=1 scan=32747	89.1344	Trypsin	B2	TVAAQLAQAQGAAAASAAAASSAH	1320
67251:4	162	K.VFQYIKPQDAQALQAAAPASGASAAAADGATVGAVPDASVQATPLQS[+568.212]PAPISNSTNVHPGNPK.A	HexNAc(2)Hex(1)	S[+568]	1666.07	4	6661.26	6660.29	1	-3.8	195	Specific	399.06	203.84	0	6.21	31	>BW23_RS22260 ref|WP_042586941.1|gi|755825634| BON domain protein	1389	Nsco_NS_434_20203020_B_ubonensis_HILIC1.58156.58156.4	controllerType=0 controllerNumber=1 scan=58156	147.705	Trypsin	B1	VFQYIKPQDAQALQAAAPASGASAAAADGATVGAVPDASVQATPLQSPAPISNSTNVHPGNPK	568
02669:3	2	P.APAAS[+568.212]APEAAS[+365.132][+231.074]KPAK.T	HexNAc(2)Hex(1),HexNAc(1)Hex(1) 231.0743	S[+231][+365][+568]	844.389	3	2531.15	2531.15	0	1.1	135	NRagged	399.11	282.84	0	6.33	155	>BW23_RS30650 ref|WP_045567700.1|gi|780350752| competence protein ComE	3018	Nsco_NS_434_20203020_B_ubonensis_HILIC2.4536.4536.3	controllerType=0 controllerNumber=1 scan=4536	22.14	Trypsin	B2	APAASAPEAASKPAK	1164
55188:3	968	R.RTGLLNNAPGAFS[+568.212]ASGVYPLAER.V	HexNAc(2)Hex(1)	S[+568]	977.154	3	2929.45	2929.44	0	2.1	229	Specific	399.27	341.09	2.4	8.62	8	>BW23_RS27480 ref|WP_042585996.1|gi|755823573| dGTP triphosphohydrolase	2413	Nsco_NS_434_20203020_B_ubonensis_HILIC2.48112.48112.3	controllerType=0 controllerNumber=1 scan=48112	124.515	Trypsin	B2	RTGLLNNAPGAFSASGVYPLAER	568
52187:3	15	E.SASS[+568.212]RPLGGT[+365.132][+231.074][+100.064]EQGAQALAPQATFADYK.V	HexNAc(2)Hex(1),HexNAc(1)Hex(1) 231.0743 100.064	S[+568], T[+100][+231][+365]	1330.29	3	3988.85	3986.83	2	4	13	NRagged	399.36	399.36	2.4	6.95	49	>BW23_RS20640 ref|WP_045566705.1|gi|780348470| ribonucleotide-diphosphate reductase subunit alpha	1088	Nsco_NS_434_20203020_B_ubonensis_HILIC2.45777.45777.3	controllerType=0 controllerNumber=1 scan=45777	119.472	Trypsin	B2	SASSRPLGGTEQGAQALAPQATFADYK	1264
07205:3	75	K.AQQQAAKPTSS[+162.053][+462.149]TTVANNAGNAAK.A	Hex(1) 462.1486	S[+162][+462]	951.777	3	2853.32	2853.32	0	-2	206	Specific	399.42	368.54	0	7.75	21	>BW23_RS24760 ref|WP_045567095.1|gi|780349368| cell division protein	1878	Nsco_NS_434_20203020_B_ubonensis_HILIC3.8005.8005.4	controllerType=0 controllerNumber=1 scan=8005	28.4282	Trypsin	B3	AQQQAAKPTSSTTVANNAGNAAK	624
64221:5	162	K.VFQYIKPQDAQALQAAAPAS[+568.212]GASAAAADGAT[+365.132][+231.074]VGAVPDASVQATPLQSPAPISNSTNVHPGNPK.A	HexNAc(2)Hex(1),HexNAc(1)Hex(1) 231.0743	S[+568], T[+231][+365]	1452.3	5	7257.48	7256.49	1	-1.7	195	Specific	399.81	399.81	0	7.78	31	>BW23_RS22260 ref|WP_042586941.1|gi|755825634| BON domain protein	1389	Nsco_NS_434_20203020_B_ubonensis_HILIC1.55787.55787.5	controllerType=0 controllerNumber=1 scan=55787	141.95	Trypsin	B1	VFQYIKPQDAQALQAAAPASGASAAAADGATVGAVPDASVQATPLQSPAPISNSTNVHPGNPK	1164
35951:3	859	T.PVADSGANEEPS[+162.053][+462.149]EGADEPPTSDGDGAK.G	Hex(1) 462.1486	S[+162][+462]	1075.11	3	3223.3	3223.29	0	2.8	133	NRagged	400.1	400.1	3.08	7.7	3	>BW23_RS21470 ref|WP_042582960.1|gi|755807716| peptidase	1241	Nsco_NS_434_20203020_B_ubonensis_HILIC1.33163.33163.3	controllerType=0 controllerNumber=1 scan=33163	90.5348	Trypsin	B1	PVADSGANEEPSEGADEPPTSDGDGAK	624
63376:4	152	A.SPAAAAASSDTSAAPS[+162.053][+462.149]GPVT[+365.132][+231.074]FAWPAR.G	Hex(1) 462.1486,HexNAc(1)Hex(1) 231.0743	S[+162][+462], T[+231][+365]	917.155	4	3665.6	3664.59	1	0.6	159	NRagged	400.19	400.19	0.99	8.02	36	>BW23_RS30735 ref|WP_045567708.1|gi|780350773| peptidase	3035	Nsco_NS_434_20203020_B_ubonensis_HILIC2.54483.54483.4	controllerType=0 controllerNumber=1 scan=54483	138.668	Trypsin	B2	SPAAAAASSDTSAAPSGPVTFAWPAR	1220
16202:3	1	K.AAAAAGASAPAADASAPADAS[+568.212]S[+162.053][+462.149]AK.A	HexNAc(2)Hex(1),Hex(1) 462.1486	S[+162][+462][+568]	1055.45	3	3164.35	3163.35	1	-2.8	159	Specific	400.42	314.74	0	6.66	153	>BW23_RS30650 ref|WP_045567700.1|gi|780350752| competence protein ComE	3018	Nsco_NS_434_20203020_B_ubonensis_HILIC3.15732.15732.3	controllerType=0 controllerNumber=1 scan=15732	46.4597	Trypsin	B3	AAAAAGASAPAADASAPADASSAK	1192
45949:4	450	R.VVTVPPSDAAAPSAS[+568.212]SAPPATSAAETVAAAPDEQRPPDRPETVAVR.F	HexNAc(2)Hex(1)	S[+568]	1269.63	4	5075.49	5075.48	0	2.4	586	Specific	401.61	401.61	12.72	9.92	15	>BW23_RS09630 ref|WP_045564977.1|gi|780344741| serine/threonine protein kinase	5023	Nsco_NS_434_20203020_B_ubonensis_HILIC3.40031.40031.4	controllerType=0 controllerNumber=1 scan=40031	107.602	Trypsin	B3	VVTVPPSDAAAPSASSAPPATSAAETVAAAPDEQRPPDRPETVAVR	568
26556:5	1	T.GTTAPATKPAATPATTAPATTGAAT[+568.212][+100.064]T[+365.132][+231.074][+100.064]TAPAPAAS[+365.132][+231.074][+100.064]APEAASKPAK.T	HexNAc(2)Hex(1) 100.064,HexNAc(1)Hex(1) 231.0743 100.064,HexNAc(1)Hex(1) 231.0743 100.064	S[+100][+231][+365], T[+100]*2[+231][+365][+568]	1196.38	5	5977.87	5976.85	1	4	106	NRagged	401.88	401.88	0	7.64	153	>BW23_RS30650 ref|WP_045567700.1|gi|780350752| competence protein ComE	3018	Nsco_NS_434_20203020_B_ubonensis_HILIC3.24037.24037.5	controllerType=0 controllerNumber=1 scan=24037	67.2489	Trypsin	B3	GTTAPATKPAATPATTAPATTGAATTTAPAPAASAPEAASKPAK	2060
02322:2	191	K.GPAS[+568.212]GADATVHAR.T	HexNAc(2)Hex(1)	S[+568]	889.409	2	1777.81	1777.81	0	1.5	185	Specific	402	212.25	140.99	4.7	12	>BW23_RS07490 ref|WP_045564699.1|gi|780344110| pilus assembly protein CpaB	4606	Nsco_NS_434_20203020_B_ubonensis_HILIC1.4306.4306.2	controllerType=0 controllerNumber=1 scan=4306	21.5244	Trypsin	B1	GPASGADATVHAR	568
54050:3	40	D.GDGGDAPALDAAPAGGPS[+568.212]KTPALDTYTTNLTQR.A	HexNAc(2)Hex(1)	S[+568]	1257.26	3	3769.77	3767.76	2	-0.7	169	NRagged	402.02	265.73	1.6	6.43	23	>BW23_RS21255 ref|WP_045566760.1|gi|780348599| ATPase AAA	1201	Nsco_NS_434_20203020_B_ubonensis_HILIC1.47864.47864.5	controllerType=0 controllerNumber=1 scan=47864	123.962	Trypsin	B1	GDGGDAPALDAAPAGGPSKTPALDTYTTNLTQR	568
02871:3	231	K.GPAS[+568.212]GADATVHAR.T	HexNAc(2)Hex(1)	S[+568]	593.276	3	1777.81	1777.81	0	2	185	Specific	402.49	288.6	165.3	4.68	10	>BW23_RS07490 ref|WP_045564699.1|gi|780344110| pilus assembly protein CpaB	4606	Nsco_NS_434_20203020_B_ubonensis_HILIC3.4490.4490.3	controllerType=0 controllerNumber=1 scan=4490	21.431	Trypsin	B3	GPASGADATVHAR	568
74750:4	72	R.NGKLPEDAANT[+568.212]ADAAPAQAASAPEQAAS[+568.212]GAAAPAAALSTIYFETGK.G	HexNAc(2)Hex(1),HexNAc(2)Hex(1)	S[+568], T[+568]	1374.39	4	5494.55	5493.55	1	0.6	390	Specific	403.36	403.36	0	9.59	54	>BW23_RS25130 ref|WP_045567133.1|gi|780349462| cytochrome C oxidase	1952	Nsco_NS_434_20203020_B_ubonensis_HILIC2.63469.63469.4	controllerType=0 controllerNumber=1 scan=63469	159.672	Trypsin	B2	NGKLPEDAANTADAAPAQAASAPEQAASGAAAPAAALSTIYFETGK	1136
17719:3	2	S.APAADAS[+365.132][+231.074]APADAS[+568.212][+100.064]S[+568.212]AK.A	HexNAc(1)Hex(1) 231.0743,HexNAc(2)Hex(1) 100.064,HexNAc(2)Hex(1)	S[+100][+231][+365][+568]*2	1079.13	3	3235.38	3233.36	2	3.7	167	NRagged	403.41	354.55	0	4.57	122	>BW23_RS30650 ref|WP_045567700.1|gi|780350752| competence protein ComE	3018	Nsco_NS_434_20203020_B_ubonensis_HILIC1.18071.18071.3	controllerType=0 controllerNumber=1 scan=18071	53.1455	Trypsin	B1	APAADASAPADASSAK	1832
44439:3	1195	R.APNDASGPAPAPYFTAPTQGAPAS[+568.212]SVQR.A	HexNAc(2)Hex(1)	S[+568]	1098.85	3	3294.53	3294.53	0	-0.1	396	Specific	403.48	319.44	11.88	5.53	3	>BW23_RS29060 ref|WP_045567516.1|gi|780350357| membrane protein	2717	Nsco_NS_434_20203020_B_ubonensis_HILIC3.38494.38494.3	controllerType=0 controllerNumber=1 scan=38494	103.467	Trypsin	B3	APNDASGPAPAPYFTAPTQGAPASSVQR	568
77094:4	72	A.ANTADAAPAQAASAPEQAAS[+365.132][+231.074][+100.064]GAAAPAAALS[+568.212][+100.064]T[+365.132][+231.074][+100.064]IYFETGK.G	HexNAc(1)Hex(1) 231.0743 100.064,HexNAc(2)Hex(1) 100.064,HexNAc(1)Hex(1) 231.0743 100.064	S[+100]*2[+231][+365][+568], T[+100][+231][+365]	1399.14	4	5593.54	5593.54	0	0.7	398	NRagged	403.56	318.2	0	5.28	54	>BW23_RS25130 ref|WP_045567133.1|gi|780349462| cytochrome C oxidase	1952	Nsco_NS_434_20203020_B_ubonensis_HILIC2.65306.65306.4	controllerType=0 controllerNumber=1 scan=65306	163.845	Trypsin	B2	ANTADAAPAQAASAPEQAASGAAAPAAALSTIYFETGK	2060
61758:3	449	V.PTPAAPPVPAS[+162.053][+462.149]AAAPAS[+365.132][+231.074]GAPGSAAAVPAVR.A	Hex(1) 462.1486,HexNAc(1)Hex(1) 231.0743	S[+162][+231][+365][+462]	1267.27	3	3799.8	3797.79	2	2.6	218	NRagged	403.66	346.66	1.2	5.97	17	>BW23_RS17375 ref|WP_045566358.1|gi|780347646| hypothetical protein	458	Nsco_NS_434_20203020_B_ubonensis_HILIC1.53872.53872.3	controllerType=0 controllerNumber=1 scan=53872	137.508	Trypsin	B1	PTPAAPPVPASAAAPASGAPGSAAAVPAVR	1220
67199:4	72	K.QVADARNGKLPEDAANTADAAPAQAAS[+568.212]APEQAAS[+365.132][+231.074]GAAAPAAALSTIYFETGK.G	HexNAc(2)Hex(1),HexNAc(1)Hex(1) 231.0743	S[+231][+365][+568]	1541.22	4	6161.86	6161.87	0	-1.5	384	Specific	403.86	215.52	18.05	7.93	54	>BW23_RS25130 ref|WP_045567133.1|gi|780349462| cytochrome C oxidase	1952	Nsco_NS_434_20203020_B_ubonensis_HILIC2.57481.57481.4	controllerType=0 controllerNumber=1 scan=57481	145.498	Trypsin	B2	QVADARNGKLPEDAANTADAAPAQAASAPEQAASGAAAPAAALSTIYFETGK	1164
37476:3	438	T.PVADSGANEEPS[+162.053][+462.149]EGADEPPTSDGDGAK.G	Hex(1) 462.1486	S[+162][+462]	1075.11	3	3223.3	3223.29	0	3.3	133	NRagged	404.01	402.78	3.08	7.66	5	>BW23_RS21470 ref|WP_042582960.1|gi|755807716| peptidase	1241	Nsco_NS_434_20203020_B_ubonensis_HILIC3.32924.32924.3	controllerType=0 controllerNumber=1 scan=32924	89.9262	Trypsin	B3	PVADSGANEEPSEGADEPPTSDGDGAK	624
56593:4	162	Y.IKPQDAQALQAAAPASGAS[+568.212]AAAADGATVGAVPDASVQATPLQSPAPISNSTNVHPGNPK.A	HexNAc(2)Hex(1)	S[+568]	1531.52	4	6123.04	6123.03	0	2.2	199	NRagged	404.44	404.44	4.63	7.77	31	>BW23_RS22260 ref|WP_042586941.1|gi|755825634| BON domain protein	1389	Nsco_NS_434_20203020_B_ubonensis_HILIC1.49882.49882.4	controllerType=0 controllerNumber=1 scan=49882	128.577	Trypsin	B1	IKPQDAQALQAAAPASGASAAAADGATVGAVPDASVQATPLQSPAPISNSTNVHPGNPK	568
42122:3	1	E.IAQVGS[+568.212][+100.064]IS[+365.132][+231.074][+100.064]ANSDSSIGDR.I	HexNAc(2)Hex(1) 100.064,HexNAc(1)Hex(1) 231.0743 100.064	S[+100]*2[+231][+365][+568]	1047.82	3	3141.43	3141.42	0	4.3	144	NRagged	404.69	404.69	1.2	7.22	65	>BW23_RS19350 ref|WP_042583284.1|gi|755808808| molecular chaperone GroEL	837	Nsco_NS_434_20203020_B_ubonensis_HILIC2.37237.37237.3	controllerType=0 controllerNumber=1 scan=37237	99.8436	Trypsin	B2	IAQVGSISANSDSSIGDR	1364
37930:3	51	K.AAPASAVAPQVAHAAS[+568.212]APQPAT[+365.132][+231.074]IVNDDAASR.T	HexNAc(2)Hex(1),HexNAc(1)Hex(1) 231.0743	S[+568], T[+231][+365]	1363.97	3	4089.9	4089.9	0	0.1	99	Specific	404.96	404.96	1.2	10.08	40	>BW23_RS21205 ref|WP_045566753.1|gi|780348584| Tail fiber protein	1192	Nsco_NS_434_20203020_B_ubonensis_HILIC2.33832.33832.3	controllerType=0 controllerNumber=1 scan=33832	91.6792	Trypsin	B2	AAPASAVAPQVAHAASAPQPATIVNDDAASR	1164
24514:5	1	K.ASKPAAATGTTAPATKPAATPATTAPATTGAATTTAPAPAAS[+365.132][+231.074]APEAASKPAK.T	HexNAc(1)Hex(1) 231.0743	S[+231][+365]	1042.73	5	5209.62	5209.61	0	1.9	98	Specific	406.16	406.16	5.29	10.08	153	>BW23_RS30650 ref|WP_045567700.1|gi|780350752| competence protein ComE	3018	Nsco_NS_434_20203020_B_ubonensis_HILIC3.22392.22392.5	controllerType=0 controllerNumber=1 scan=22392	63.1529	Trypsin	B3	ASKPAAATGTTAPATKPAATPATTAPATTGAATTTAPAPAASAPEAASKPAK	596
43085:3	865	R.AAS[+568.212]GAATNISPETAQVVPIGSAVHAANR.S	HexNAc(2)Hex(1)	S[+568]	1076.87	3	3228.59	3228.59	0	0	85	Specific	406.22	342.43	68.88	8.27	5	>BW23_RS29320 ref|WP_045567562.1|gi|780350452| hypothetical protein	2768	Nsco_NS_434_20203020_B_ubonensis_HILIC3.37436.37436.3	controllerType=0 controllerNumber=1 scan=37436	100.879	Trypsin	B3	AASGAATNISPETAQVVPIGSAVHAANR	568
13303:3	1	K.AAAAAGASAPAADASAPADAS[+568.212]S[+365.132][+231.074]AK.A	HexNAc(2)Hex(1),HexNAc(1)Hex(1) 231.0743	S[+231][+365][+568]	1046.13	3	3136.37	3135.36	1	1.1	159	Specific	406.34	383.1	0	9.49	153	>BW23_RS30650 ref|WP_045567700.1|gi|780350752| competence protein ComE	3018	Nsco_NS_434_20203020_B_ubonensis_HILIC3.13347.13347.3	controllerType=0 controllerNumber=1 scan=13347	40.4924	Trypsin	B3	AAAAAGASAPAADASAPADASSAK	1164
76259:3	556	A.AGASDAAATAAGAAAPLTITVQPGQS[+568.212]LNDIAIAATQSHDPGVIAR.A	HexNAc(2)Hex(1)	S[+568]	1594.13	3	4780.37	4779.38	1	-2.1	35	NRagged	406.46	244.5	0	5.25	20	>BW23_RS07020 ref|WP_045564642.1|gi|780343983| pilus assembly protein FimV	4515	Nsco_NS_434_20203020_B_ubonensis_HILIC1.65200.65200.3	controllerType=0 controllerNumber=1 scan=65200	165.008	Trypsin	B1	AGASDAAATAAGAAAPLTITVQPGQSLNDIAIAATQSHDPGVIAR	568
21142:6	2	K.ASKPAAATGTTAPATKPAATPATTAPATTGAATTT[+568.212]APAPAAS[+568.212]APEAASKPAK.T	HexNAc(2)Hex(1),HexNAc(2)Hex(1)	S[+568], T[+568]	959.312	6	5750.84	5749.83	1	0.5	98	Specific	407.12	391	0	8.69	122	>BW23_RS30650 ref|WP_045567700.1|gi|780350752| competence protein ComE	3018	Nsco_NS_434_20203020_B_ubonensis_HILIC1.20965.20965.6	controllerType=0 controllerNumber=1 scan=20965	60.2758	Trypsin	B1	ASKPAAATGTTAPATKPAATPATTAPATTGAATTTAPAPAASAPEAASKPAK	1136
66080:4	76	K.VFQYIKPQDAQALQAAAPASGASAAAADGATVGAVPDAS[+365.132][+231.074]VQATPLQSPAPISNSTNVHPGNPK.A	HexNAc(1)Hex(1) 231.0743	S[+231][+365]	1673.58	4	6691.31	6688.28	3	3.1	195	Specific	407.4	154.44	0	6.6	38	>BW23_RS22260 ref|WP_042586941.1|gi|755825634| BON domain protein	1389	Nsco_NS_434_20203020_B_ubonensis_HILIC3.55885.55885.4	controllerType=0 controllerNumber=1 scan=55885	144.545	Trypsin	B3	VFQYIKPQDAQALQAAAPASGASAAAADGATVGAVPDASVQATPLQSPAPISNSTNVHPGNPK	596
15442:3	2	S.APAADAS[+568.212]APADAS[+568.212][+100.064]S[+365.132][+231.074]AK.A	HexNAc(2)Hex(1),HexNAc(2)Hex(1) 100.064,HexNAc(1)Hex(1) 231.0743	S[+100][+231][+365][+568]*2	1079.13	3	3235.38	3233.36	2	3.6	167	NRagged	407.66	356.43	0	5.42	155	>BW23_RS30650 ref|WP_045567700.1|gi|780350752| competence protein ComE	3018	Nsco_NS_434_20203020_B_ubonensis_HILIC2.15615.15615.3	controllerType=0 controllerNumber=1 scan=15615	46.3534	Trypsin	B2	APAADASAPADASSAK	1832
67054:4	72	K.QVADARNGKLPEDAANTADAAPAQAAS[+365.132][+231.074]APEQAAS[+568.212]GAAAPAAALSTIYFETGK.G	HexNAc(1)Hex(1) 231.0743,HexNAc(2)Hex(1)	S[+231][+365][+568]	1541.22	4	6161.86	6161.87	0	-1.5	384	Specific	407.75	264.18	50.92	8.03	54	>BW23_RS25130 ref|WP_045567133.1|gi|780349462| cytochrome C oxidase	1952	Nsco_NS_434_20203020_B_ubonensis_HILIC2.57373.57373.4	controllerType=0 controllerNumber=1 scan=57373	145.239	Trypsin	B2	QVADARNGKLPEDAANTADAAPAQAASAPEQAASGAAAPAAALSTIYFETGK	1164
32337:3	139	K.GAS[+365.132][+231.074]AAQAAPKPTDNSSGTFVFAR.P	HexNAc(1)Hex(1) 231.0743	S[+231][+365]	949.779	3	2847.32	2847.32	0	1.9	66	Specific	407.91	323.21	189.89	7.6	22	>BW23_RS18790 ref|WP_045567835.1|gi|780351075| membrane protein	726	Nsco_NS_434_20203020_B_ubonensis_HILIC2.29338.29338.3	controllerType=0 controllerNumber=1 scan=29338	80.7608	Trypsin	B2	GASAAQAAPKPTDNSSGTFVFAR	596
54615:2	53	N.GLTAAGDGNEPAQS[+365.132][+231.074]AINNGYLTAQSQQR.L	HexNAc(1)Hex(1) 231.0743	S[+231][+365]	1716.29	2	3431.57	3428.56	3	0.4	236	NRagged	407.98	391.02	8.12	7.71	47	>BW23_RS08755 ref|WP_045564868.1|gi|780344499| porin	4853	Nsco_NS_434_20203020_B_ubonensis_HILIC3.46977.46977.2	controllerType=0 controllerNumber=1 scan=46977	123.642	Trypsin	B3	GLTAAGDGNEPAQSAINNGYLTAQSQQR	596
63647:6	76	P.QDAQALQAAAPAS[+568.212][+100.064]GAS[+365.132][+231.074][+100.064]AAAADGATVGAVPDASVQAT[+365.132][+231.074][+100.064]PLQSPAPISNSTNVHPGNPK.A	HexNAc(2)Hex(1) 100.064,HexNAc(1)Hex(1) 231.0743 100.064,HexNAc(1)Hex(1) 231.0743 100.064	S[+100]*2[+231][+365][+568], T[+100][+231][+365]	1214.58	6	7282.44	7277.4	5	3	202	NRagged	408.03	408.03	0	6.9	38	>BW23_RS22260 ref|WP_042586941.1|gi|755825634| BON domain protein	1389	Nsco_NS_434_20203020_B_ubonensis_HILIC3.53984.53984.6	controllerType=0 controllerNumber=1 scan=53984	139.975	Trypsin	B3	QDAQALQAAAPASGASAAAADGATVGAVPDASVQATPLQSPAPISNSTNVHPGNPK	2060
23174:5	2	K.ASKPAAATGTTAPATKPAAT[+365.132][+231.074]PATTAPATTGAATTTAPAPAAS[+365.132][+231.074]APEAASKPAK.T	HexNAc(1)Hex(1) 231.0743,HexNAc(1)Hex(1) 231.0743	S[+231][+365], T[+231][+365]	1161.97	5	5805.82	5805.82	0	0.7	98	Specific	408.23	408.23	0	9.78	122	>BW23_RS30650 ref|WP_045567700.1|gi|780350752| competence protein ComE	3018	Nsco_NS_434_20203020_B_ubonensis_HILIC1.22691.22691.5	controllerType=0 controllerNumber=1 scan=22691	64.6007	Trypsin	B1	ASKPAAATGTTAPATKPAATPATTAPATTGAATTTAPAPAASAPEAASKPAK	1192
31511:3	155	K.TVAAQLAQAQGAAPAS[+568.212]AAAASSAH.-	HexNAc(2)Hex(1)	S[+568]	897.099	3	2689.28	2689.28	0	0.6	373	CRagged	408.26	408.26	8.4	9.16	19	>BW23_RS26360 ref|WP_045567259.1|gi|780349753| hemolysin D	2193	Nsco_NS_434_20203020_B_ubonensis_HILIC1.29503.29503.3	controllerType=0 controllerNumber=1 scan=29503	81.5055	Trypsin	B1	TVAAQLAQAQGAAPASAAAASSAH	568
39056:3	96	K.AAPASAVAPQVAHAAS[+568.212]APQPAT[+365.132][+231.074]IVNDDAASR.T	HexNAc(2)Hex(1),HexNAc(1)Hex(1) 231.0743	S[+568], T[+231][+365]	1363.97	3	4089.91	4089.9	0	1.5	99	Specific	408.31	408.31	1.2	10.43	33	>BW23_RS21205 ref|WP_045566753.1|gi|780348584| Tail fiber protein	1192	Nsco_NS_434_20203020_B_ubonensis_HILIC3.34178.34178.3	controllerType=0 controllerNumber=1 scan=34178	93.0171	Trypsin	B3	AAPASAVAPQVAHAASAPQPATIVNDDAASR	1164
67774:4	162	K.VFQYIKPQDAQALQAAAPASGAS[+365.132][+231.074]AAAADGATVGAVPDASVQATPLQSPAPISNSTNVHPGNPK.A	HexNAc(1)Hex(1) 231.0743	S[+231][+365]	1673.33	4	6690.28	6688.28	2	-0.7	195	Specific	408.76	137.85	0	6.08	31	>BW23_RS22260 ref|WP_042586941.1|gi|755825634| BON domain protein	1389	Nsco_NS_434_20203020_B_ubonensis_HILIC1.58559.58559.4	controllerType=0 controllerNumber=1 scan=58559	148.756	Trypsin	B1	VFQYIKPQDAQALQAAAPASGASAAAADGATVGAVPDASVQATPLQSPAPISNSTNVHPGNPK	596
62670:4	108	A.SPAAAAASSDT[+162.053][+462.149]S[+365.132][+231.074]AAPSGPVTFAWPAR.G	Hex(1) 462.1486,HexNAc(1)Hex(1) 231.0743	S[+231][+365], T[+162][+462]	917.156	4	3665.6	3664.59	1	1.8	159	NRagged	409.09	409.09	0	8.09	33	>BW23_RS30735 ref|WP_045567708.1|gi|780350773| peptidase	3035	Nsco_NS_434_20203020_B_ubonensis_HILIC3.53242.53242.4	controllerType=0 controllerNumber=1 scan=53242	138.25	Trypsin	B3	SPAAAAASSDTSAAPSGPVTFAWPAR	1220
59639:3	315	K.MTTPAVPTPAAPPVPAS[+568.212]AAAPAS[+365.132][+231.074]GAPGSAAAVPAVR.A	HexNAc(2)Hex(1),HexNAc(1)Hex(1) 231.0743	S[+231][+365][+568]	1448.37	3	4343.1	4342.09	1	0.5	212	Specific	409.2	239.48	1.2	6.97	17	>BW23_RS17375 ref|WP_045566358.1|gi|780347646| hypothetical protein	458	Nsco_NS_434_20203020_B_ubonensis_HILIC3.50877.50877.3	controllerType=0 controllerNumber=1 scan=50877	132.862	Trypsin	B3	MTTPAVPTPAAPPVPASAAAPASGAPGSAAAVPAVR	1164
03605:3	51	K.AQQQAAKPTS[+568.212]STTVANNAGNAAK.A	HexNAc(2)Hex(1)	S[+568]	933.117	3	2797.34	2797.33	0	1.4	206	Specific	409.29	301.21	12.55	6.54	25	>BW23_RS24760 ref|WP_045567095.1|gi|780349368| cell division protein	1878	Nsco_NS_434_20203020_B_ubonensis_HILIC1.5348.5348.3	controllerType=0 controllerNumber=1 scan=5348	23.8131	Trypsin	B1	AQQQAAKPTSSTTVANNAGNAAK	568
33083:2	51	R.ALASGADDAS[+568.212]GAAAPGAAAPAVAPAAAAK.A	HexNAc(2)Hex(1)	S[+568]	1465.71	2	2930.41	2930.41	0	1.2	148	Specific	409.45	409.45	29.89	10.39	40	>BW23_RS21205 ref|WP_045566753.1|gi|780348584| Tail fiber protein	1192	Nsco_NS_434_20203020_B_ubonensis_HILIC2.29936.29936.2	controllerType=0 controllerNumber=1 scan=29936	82.2836	Trypsin	B2	ALASGADDASGAAAPGAAAPAVAPAAAAK	568
57224:3	65	K.QAAATTAAASGASAGQAAAAPAAVVVPEAAS[+365.132][+231.074]AGAVADQDANAQAAR.A	HexNAc(1)Hex(1) 231.0743	S[+231][+365]	1539.07	3	4615.2	4615.19	0	2.7	137	Specific	409.47	409.47	9.6	8.92	30	>BW23_RS20365 ref|WP_045566678.1|gi|780348406| hypothetical protein	1034	Nsco_NS_434_20203020_B_ubonensis_HILIC2.49646.49646.3	controllerType=0 controllerNumber=1 scan=49646	127.937	Trypsin	B2	QAAATTAAASGASAGQAAAAPAAVVVPEAASAGAVADQDANAQAAR	596
28817:4	139	K.GASAAQAAPKPTDNS[+365.132][+231.074]SGTFVFARPGK.F	HexNAc(1)Hex(1) 231.0743	S[+231][+365]	783.13	4	3129.5	3129.49	0	3.3	66	Specific	409.6	409.6	1.2	9.75	22	>BW23_RS18790 ref|WP_045567835.1|gi|780351075| membrane protein	726	Nsco_NS_434_20203020_B_ubonensis_HILIC2.26389.26389.4	controllerType=0 controllerNumber=1 scan=26389	73.3395	Trypsin	B2	GASAAQAAPKPTDNSSGTFVFARPGK	596
30606:3	1334	K.AVDLPAPAS[+568.212]SASASAPAPARAPDGTR.V	HexNAc(2)Hex(1)	S[+568]	991.483	3	2972.43	2972.43	0	0.4	482	Specific	409.84	316.31	29.49	8.76	4	>BW23_RS10280 ref|WP_045565073.1|gi|780344959| penicillin-binding protein 1C	5151	Nsco_NS_434_20203020_B_ubonensis_HILIC2.27864.27864.3	controllerType=0 controllerNumber=1 scan=27864	76.9908	Trypsin	B2	AVDLPAPASSASASAPAPARAPDGTR	568
29616:3	2133	K.AVDLPAPASSASAS[+568.212]APAPARAPDGTR.V	HexNAc(2)Hex(1)	S[+568]	991.819	3	2973.44	2972.43	1	1.7	482	Specific	409.93	330.63	2.4	8.83	5	>BW23_RS10280 ref|WP_045565073.1|gi|780344959| penicillin-binding protein 1C	5151	Nsco_NS_434_20203020_B_ubonensis_HILIC1.27970.27970.3	controllerType=0 controllerNumber=1 scan=27970	77.7212	Trypsin	B1	AVDLPAPASSASASAPAPARAPDGTR	568
04149:3	75	K.AQQQAAKPTS[+568.212]STTVANNAGNAAK.A	HexNAc(2)Hex(1)	S[+568]	933.117	3	2797.34	2797.33	0	1.4	206	Specific	410.21	312.84	14.56	8.44	21	>BW23_RS24760 ref|WP_045567095.1|gi|780349368| cell division protein	1878	Nsco_NS_434_20203020_B_ubonensis_HILIC3.5505.5505.3	controllerType=0 controllerNumber=1 scan=5505	23.6046	Trypsin	B3	AQQQAAKPTSSTTVANNAGNAAK	568
31884:3	128	K.GAS[+365.132][+231.074]AAQAAPKPTDNSSGTFVFAR.P	HexNAc(1)Hex(1) 231.0743	S[+231][+365]	950.112	3	2848.32	2847.32	1	0.6	66	Specific	410.66	349.86	183.65	8.31	22	>BW23_RS18790 ref|WP_045567835.1|gi|780351075| membrane protein	726	Nsco_NS_434_20203020_B_ubonensis_HILIC3.28405.28405.3	controllerType=0 controllerNumber=1 scan=28405	78.3893	Trypsin	B3	GASAAQAAPKPTDNSSGTFVFAR	596
42013:3	269	R.HPPAAGLDEYSTPSWAASPAPGS[+568.212]AAR.V	HexNAc(2)Hex(1)	S[+568]	1044.81	3	3132.43	3132.43	0	0	608	Specific	410.73	326.38	54.76	6.73	6	>BW23_RS14335 ref|WP_045565881.1|gi|780346830| hypothetical protein	5938	Nsco_NS_434_20203020_B_ubonensis_HILIC3.36515.36515.3	controllerType=0 controllerNumber=1 scan=36515	98.6631	Trypsin	B3	HPPAAGLDEYSTPSWAASPAPGSAAR	568
11257:2	143	K.HATQAIDQVTS[+568.212]AAK.A	HexNAc(2)Hex(1)	S[+568]	1004.98	2	2008.96	2008.96	0	1.6	51	Specific	410.75	238.33	33.8	6.17	33	>BW23_RS17610 ref|WP_045567821.1|gi|780351035| hypothetical protein	505	Nsco_NS_434_20203020_B_ubonensis_HILIC3.11701.11701.2	controllerType=0 controllerNumber=1 scan=11701	36.5477	Trypsin	B3	HATQAIDQVTSAAK	568
24784:6	1	K.ASKPAAATGTTAPATKPAAT[+568.212]PATTAPATTGAATTTAPAPAAS[+568.212][+100.064]APEAASKPAK.T	HexNAc(2)Hex(1),HexNAc(2)Hex(1) 100.064	S[+100][+568], T[+568]	975.817	6	5849.87	5849.89	0	-4.5	98	Specific	410.85	410.85	0	8.53	153	>BW23_RS30650 ref|WP_045567700.1|gi|780350752| competence protein ComE	3018	Nsco_NS_434_20203020_B_ubonensis_HILIC3.22602.22602.6	controllerType=0 controllerNumber=1 scan=22602	63.6566	Trypsin	B3	ASKPAAATGTTAPATKPAATPATTAPATTGAATTTAPAPAASAPEAASKPAK	1236
61585:3	8	K.KAILESVYQGAGQAAS[+365.132][+231.074]APMPPTQWSYDK.S	HexNAc(1)Hex(1) 231.0743	S[+231][+365]	1198.23	3	3592.69	3590.67	2	1.8	328	Specific	410.88	410.88	9.6	10.32	39	>BW23_RS24130 ref|WP_042586529.1|gi|755824830| peptide ABC transporter substrate-binding protein	1754	Nsco_NS_434_20203020_B_ubonensis_HILIC1.53729.53729.3	controllerType=0 controllerNumber=1 scan=53729	137.167	Trypsin	B1	KAILESVYQGAGQAASAPMPPTQWSYDK	596
58651:3	116	R.GAS[+568.212]AATAASPAAAAASSDT[+568.212]SAAPSGPVTFAWPAR.G	HexNAc(2)Hex(1),HexNAc(2)Hex(1)	S[+568], T[+568]	1394.31	3	4180.91	4180.89	0	2.7	151	Specific	411.13	148.11	50.49	6.02	31	>BW23_RS30735 ref|WP_045567708.1|gi|780350773| peptidase	3035	Nsco_NS_434_20203020_B_ubonensis_HILIC1.51433.51433.3	controllerType=0 controllerNumber=1 scan=51433	132.089	Trypsin	B1	GASAATAASPAAAAASSDTSAAPSGPVTFAWPAR	1136
10183:3	125	K.HATQAIDQVTS[+568.212]AAK.A	HexNAc(2)Hex(1)	S[+568]	670.324	3	2008.96	2008.96	0	1.6	51	Specific	411.17	301.13	0	7.32	24	>BW23_RS17610 ref|WP_045567821.1|gi|780351035| hypothetical protein	505	Nsco_NS_434_20203020_B_ubonensis_HILIC1.11489.11489.3	controllerType=0 controllerNumber=1 scan=11489	36.9037	Trypsin	B1	HATQAIDQVTSAAK	568
34088:3	749	A.SAIAASAADAAAPVPAS[+568.212]T[+568.212]THDFDAR.Q	HexNAc(2)Hex(1),HexNAc(2)Hex(1)	S[+568], T[+568]	1174.2	3	3520.57	3520.57	0	0.8	39	NRagged	411.23	262.63	2.4	6.67	10	>BW23_RS30855 ref|WP_045567717.1|gi|780350797| hypothetical protein	3059	Nsco_NS_434_20203020_B_ubonensis_HILIC3.30210.30210.3	controllerType=0 controllerNumber=1 scan=30210	83.0705	Trypsin	B3	SAIAASAADAAAPVPASTTHDFDAR	1136
67322:4	226	R.GEAGGSSDSEALPKYDLPDDGAAAPAGASGAAAPAPGS[+568.212]EAAGAPNPASAT[+568.212]NVPPMQVTPPAPGGLR.I	HexNAc(2)Hex(1),HexNAc(2)Hex(1)	S[+568], T[+568]	1786.83	4	7144.3	7141.28	3	1.2	230	Specific	411.31	155.8	0	6.91	26	>BW23_RS21610 ref|WP_045566791.1|gi|780348673| ABC transporter	1269	Nsco_NS_434_20203020_B_ubonensis_HILIC3.56850.56850.4	controllerType=0 controllerNumber=1 scan=56850	147.061	Trypsin	B3	GEAGGSSDSEALPKYDLPDDGAAAPAGASGAAAPAPGSEAAGAPNPASATNVPPMQVTPPAPGGLR	1136
04590:3	2	P.APAAS[+162.053][+462.149]APEAAS[+568.212]KPAK.T	Hex(1) 462.1486,HexNAc(2)Hex(1)	S[+162][+462][+568]	854.054	3	2560.15	2559.15	1	0	135	NRagged	411.35	330.77	0	6.33	155	>BW23_RS30650 ref|WP_045567700.1|gi|780350752| competence protein ComE	3018	Nsco_NS_434_20203020_B_ubonensis_HILIC2.6082.6082.3	controllerType=0 controllerNumber=1 scan=6082	25.2385	Trypsin	B2	APAASAPEAASKPAK	1192
69797:5	1182	A.AT[+365.132][+231.074][+100.064]YAPYLVAQGVDPHDLMLEANS[+568.212][+100.064]R.T	HexNAc(1)Hex(1) 231.0743 100.064,HexNAc(2)Hex(1) 100.064	S[+100][+568], T[+100][+231][+365]	800.574	5	3998.84	3995.83	3	-0.1	125	NRagged	411.57	411.57	0	7.36	2	>BW23_RS16265 ref|WP_045566228.1|gi|780347461| hypothetical protein	246	Nsco_NS_434_20203020_B_ubonensis_HILIC1.60126.60126.4	controllerType=0 controllerNumber=1 scan=60126	152.695	Trypsin	B1	ATYAPYLVAQGVDPHDLMLEANSR	1364
02861:2	231	K.GPAS[+568.212]GADATVHAR.T	HexNAc(2)Hex(1)	S[+568]	889.409	2	1777.81	1777.81	0	1.5	185	Specific	411.69	207.13	152.09	4.5	10	>BW23_RS07490 ref|WP_045564699.1|gi|780344110| pilus assembly protein CpaB	4606	Nsco_NS_434_20203020_B_ubonensis_HILIC3.4483.4483.2	controllerType=0 controllerNumber=1 scan=4483	21.4128	Trypsin	B3	GPASGADATVHAR	568
26096:3	68	K.VAPPPADTGAS[+568.212]QPQQFDPNR.A	HexNAc(2)Hex(1)	S[+568]	887.744	3	2661.22	2661.22	0	0.9	50	Specific	412.2	369.46	77.87	6.92	22	>BW23_RS24760 ref|WP_045567095.1|gi|780349368| cell division protein	1878	Nsco_NS_434_20203020_B_ubonensis_HILIC2.24096.24096.3	controllerType=0 controllerNumber=1 scan=24096	67.5221	Trypsin	B2	VAPPPADTGASQPQQFDPNR	568
74719:4	72	R.NGKLPEDAANT[+568.212]ADAAPAQAASAPEQAAS[+568.212]GAAAPAAALSTIYFETGK.G	HexNAc(2)Hex(1),HexNAc(2)Hex(1)	S[+568], T[+568]	1374.39	4	5494.53	5493.55	1	-3.4	390	Specific	412.38	76.73	0	4.86	54	>BW23_RS25130 ref|WP_045567133.1|gi|780349462| cytochrome C oxidase	1952	Nsco_NS_434_20203020_B_ubonensis_HILIC2.63446.63446.4	controllerType=0 controllerNumber=1 scan=63446	159.606	Trypsin	B2	NGKLPEDAANTADAAPAQAASAPEQAASGAAAPAAALSTIYFETGK	1136
42261:3	317	K.ASPPYAADKPLVAVSPPPAPAPAS[+568.212]SAGATR.-	HexNAc(2)Hex(1)	S[+568]	1128.24	3	3382.69	3382.69	0	1	289	Specific	412.39	326.28	27.3	8.17	10	>BW23_RS27705 ref|WP_045567397.1|gi|780350110| photosystem reaction center subunit H	2457	Nsco_NS_434_20203020_B_ubonensis_HILIC1.38309.38309.3	controllerType=0 controllerNumber=1 scan=38309	102.586	Trypsin	B1	ASPPYAADKPLVAVSPPPAPAPASSAGATR	568
79773:6	359	K.PS[+365.132][+231.074][+100.064]LPFIPGHEGVGVVAAVGAGVT[+568.212][+100.064]HVR.E	HexNAc(1)Hex(1) 231.0743 100.064,HexNAc(2)Hex(1) 100.064	S[+100][+231][+365], T[+100][+568]	648.827	6	3887.93	3887.93	0	-0.2	57	Specific	412.88	412.88	0	8.86	13	>BW23_RS09400 ref|WP_045564946.1|gi|780344671| alcohol dehydrogenase	4978	Nsco_NS_434_20203020_B_ubonensis_HILIC2.67338.67338.7	controllerType=0 controllerNumber=1 scan=67338	168.431	Trypsin	B2	PSLPFIPGHEGVGVVAAVGAGVTHVR	1364
49635:3	213	T.SKGETAPAAASAVAAVAVAQQAS[+365.132][+231.074]APAAAS[+162.053][+462.149]AS[+365.132][+231.074][+100.064]TVVK.A	HexNAc(1)Hex(1) 231.0743,Hex(1) 462.1486,HexNAc(1)Hex(1) 231.0743 100.064	S[+100][+162][+231]*2[+365]*2[+462]	1677.45	3	5030.35	5026.33	4	1.2	824	NRagged	413.22	413.22	0	8.5	30	>BW23_RS02960 ref|WP_045564102.1|gi|780342757| AsmA family protein	3730	Nsco_NS_434_20203020_B_ubonensis_HILIC2.43636.43636.3	controllerType=0 controllerNumber=1 scan=43636	114.736	Trypsin	B2	SKGETAPAAASAVAAVAVAQQASAPAAASASTVVK	1916
44395:3	233	D.KPLVAVSPPPAPAPAS[+365.132][+231.074][+100.064]S[+568.212][+100.064]AGATR.-	HexNAc(1)Hex(1) 231.0743 100.064,HexNAc(2)Hex(1) 100.064	S[+100]*2[+231][+365][+568]	1137.23	3	3409.68	3406.69	3	-3.9	297	NRagged	413.25	403.69	0	6.75	14	>BW23_RS27705 ref|WP_045567397.1|gi|780350110| photosystem reaction center subunit H	2457	Nsco_NS_434_20203020_B_ubonensis_HILIC2.39076.39076.3	controllerType=0 controllerNumber=1 scan=39076	104.03	Trypsin	B2	KPLVAVSPPPAPAPASSAGATR	1364
70610:3	65	A.AASGAS[+162.053][+462.149]AGQAAAAPAAVVVPEAAS[+365.132][+231.074]AGAVADQDANAQAAR.A	Hex(1) 462.1486,HexNAc(1)Hex(1) 231.0743	S[+162][+231][+365][+462]	1542.7	3	4626.08	4625.09	1	-2.2	144	NRagged	413.4	394.22	0	7.56	30	>BW23_RS20365 ref|WP_045566678.1|gi|780348406| hypothetical protein	1034	Nsco_NS_434_20203020_B_ubonensis_HILIC2.60199.60199.3	controllerType=0 controllerNumber=1 scan=60199	151.994	Trypsin	B2	AASGASAGQAAAAPAAVVVPEAASAGAVADQDANAQAAR	1220
81808:6	209	Q.PGAIGDIS[+568.212][+100.064]IYDVDFEPIPGANPNPVGHGLT[+568.212]YIDHLTHNVHR.G	HexNAc(2)Hex(1) 100.064,HexNAc(2)Hex(1)	S[+100][+568], T[+568]	943.283	6	5654.66	5654.68	0	-4.2	140	NRagged	413.52	413.52	1.2	8.6	9	>BW23_RS22125 ref|WP_045566820.1|gi|780348749| 4-hydroxyphenylpyruvate dioxygenase	1363	Nsco_NS_434_20203020_B_ubonensis_HILIC3.68152.68152.3	controllerType=0 controllerNumber=1 scan=68152	173.844	Trypsin	B3	PGAIGDISIYDVDFEPIPGANPNPVGHGLTYIDHLTHNVHR	1236
79284:3	72	R.NGKLPEDAANTADAAPAQAAS[+568.212]APEQAASGAAAPAAALSTIYFETGK.G	HexNAc(2)Hex(1)	S[+568]	1642.78	3	4926.33	4925.33	1	-1.6	390	Specific	413.6	347.8	7.4	8.05	54	>BW23_RS25130 ref|WP_045567133.1|gi|780349462| cytochrome C oxidase	1952	Nsco_NS_434_20203020_B_ubonensis_HILIC2.66969.66969.3	controllerType=0 controllerNumber=1 scan=66969	167.606	Trypsin	B2	NGKLPEDAANTADAAPAQAASAPEQAASGAAAPAAALSTIYFETGK	568
37857:3	96	K.AAPASAVAPQVAHAAS[+568.212]APQPAT[+568.212]IVNDDAASR.T	HexNAc(2)Hex(1),HexNAc(2)Hex(1)	S[+568], T[+568]	1355.31	3	4063.91	4061.9	2	0.5	99	Specific	413.79	413.79	12	10.13	33	>BW23_RS21205 ref|WP_045566753.1|gi|780348584| Tail fiber protein	1192	Nsco_NS_434_20203020_B_ubonensis_HILIC3.33224.33224.3	controllerType=0 controllerNumber=1 scan=33224	90.6281	Trypsin	B3	AAPASAVAPQVAHAASAPQPATIVNDDAASR	1136
59388:3	152	R.GASAATAASPAAAAASSDT[+568.212]S[+568.212]AAPSGPVTFAWPAR.G	HexNAc(2)Hex(1),HexNAc(2)Hex(1)	S[+568], T[+568]	1394.97	3	4182.9	4180.89	2	-0.7	151	Specific	414.18	198.1	1.2	6.21	36	>BW23_RS30735 ref|WP_045567708.1|gi|780350773| peptidase	3035	Nsco_NS_434_20203020_B_ubonensis_HILIC2.51372.51372.3	controllerType=0 controllerNumber=1 scan=51372	131.906	Trypsin	B2	GASAATAASPAAAAASSDTSAAPSGPVTFAWPAR	1136
44440:3	86	S.IAWSSSPAASAAPAASAAAAS[+365.132][+231.074][+100.064]AT[+162.053][+462.149]PATR.A	HexNAc(1)Hex(1) 231.0743 100.064,Hex(1) 462.1486	S[+100][+231][+365], T[+162][+462]	1246.23	3	3736.68	3733.68	3	-3.7	1797	NRagged	414.23	414.23	0	7.41	42	>BW23_RS10275 ref|WP_045565072.1|gi|780344956| alpha-2-macroglobulin	5150	Nsco_NS_434_20203020_B_ubonensis_HILIC2.39112.39112.3	controllerType=0 controllerNumber=1 scan=39112	104.1	Trypsin	B2	IAWSSSPAASAAPAASAAAASATPATR	1320
66967:2	284	A.PNPAS[+365.132][+231.074]AT[+365.132][+231.074][+100.064]NVPPM[+15.995]QVTPPAPGGLR.I	HexNAc(1)Hex(1) 231.0743,HexNAc(1)Hex(1) 231.0743 100.064	M[+16], S[+231][+365], T[+100][+231][+365]	1790.82	2	3580.64	3577.65	3	-4.6	273	NRagged	414.31	10.69	0	2.56	20	>BW23_RS21610 ref|WP_045566791.1|gi|780348673| ABC transporter	1269	Nsco_NS_434_20203020_B_ubonensis_HILIC1.57941.57941.2	controllerType=0 controllerNumber=1 scan=57941	147.199	Trypsin	B1	PNPASATNVPPMQVTPPAPGGLR	1292
39175:3	96	K.AAPASAVAPQVAHAAS[+568.212]APQPAT[+365.132][+231.074]IVNDDAASR.T	HexNAc(2)Hex(1),HexNAc(1)Hex(1) 231.0743	S[+568], T[+231][+365]	1363.97	3	4089.9	4089.9	0	1	99	Specific	414.35	414.35	1.2	10.37	33	>BW23_RS21205 ref|WP_045566753.1|gi|780348584| Tail fiber protein	1192	Nsco_NS_434_20203020_B_ubonensis_HILIC3.34275.34275.3	controllerType=0 controllerNumber=1 scan=34275	93.2576	Trypsin	B3	AAPASAVAPQVAHAASAPQPATIVNDDAASR	1164
53609:3	13	Y.ESASS[+568.212][+100.064]RPLGGT[+365.132][+231.074]EQGAQALAPQATFADYK.V	HexNAc(2)Hex(1) 100.064,HexNAc(1)Hex(1) 231.0743	S[+100][+568], T[+231][+365]	1373.96	3	4119.88	4115.87	4	-0.5	12	NRagged	414.5	414.5	2.4	7.32	42	>BW23_RS20640 ref|WP_045566705.1|gi|780348470| ribonucleotide-diphosphate reductase subunit alpha	1088	Nsco_NS_434_20203020_B_ubonensis_HILIC1.47513.47513.3	controllerType=0 controllerNumber=1 scan=47513	123.169	Trypsin	B1	ESASSRPLGGTEQGAQALAPQATFADYK	1264
55274:3	968	R.RTGLLNNAPGAFSAS[+568.212]GVYPLAER.V	HexNAc(2)Hex(1)	S[+568]	977.153	3	2929.44	2929.44	0	0.5	229	Specific	414.54	377.46	32.85	8.71	8	>BW23_RS27480 ref|WP_042585996.1|gi|755823573| dGTP triphosphohydrolase	2413	Nsco_NS_434_20203020_B_ubonensis_HILIC2.48177.48177.3	controllerType=0 controllerNumber=1 scan=48177	124.65	Trypsin	B2	RTGLLNNAPGAFSASGVYPLAER	568
24794:3	51	K.VAPPPADTGAS[+568.212]QPQQFDPNR.A	HexNAc(2)Hex(1)	S[+568]	887.744	3	2661.22	2661.22	0	0.2	50	Specific	414.73	369.97	88.73	6.98	25	>BW23_RS24760 ref|WP_045567095.1|gi|780349368| cell division protein	1878	Nsco_NS_434_20203020_B_ubonensis_HILIC1.24014.24014.3	controllerType=0 controllerNumber=1 scan=24014	67.9306	Trypsin	B1	VAPPPADTGASQPQQFDPNR	568
28287:2	1175	V.SSGNATPDTSTAAS[+568.212]DVQAETVDQR.R	HexNAc(2)Hex(1)	S[+568]	1488.65	2	2976.3	2976.29	0	1.4	6	NRagged	414.73	382.7	3.6	8.84	2	>BW23_RS09545 ref|WP_045564966.1|gi|780344715| hypothetical protein	5007	Nsco_NS_434_20203020_B_ubonensis_HILIC1.26944.26944.2	controllerType=0 controllerNumber=1 scan=26944	75.2054	Trypsin	B1	SSGNATPDTSTAASDVQAETVDQR	568
36540:3	68	K.VAPPPADTGAS[+365.132][+231.074]QPQQFDPNRALQGK.T	HexNAc(1)Hex(1) 231.0743	S[+231][+365]	1062.84	3	3186.51	3186.51	0	0.5	50	Specific	414.75	414.75	0.82	10.65	22	>BW23_RS24760 ref|WP_045567095.1|gi|780349368| cell division protein	1878	Nsco_NS_434_20203020_B_ubonensis_HILIC2.32707.32707.3	controllerType=0 controllerNumber=1 scan=32707	89.0205	Trypsin	B2	VAPPPADTGASQPQQFDPNRALQGK	596
25634:5	2	T.GTTAPATKPAATPATTAPAT[+365.132][+231.074][+100.064]TGAATTT[+568.212][+100.064]APAPAAS[+365.132][+231.074][+100.064]APEAASKPAK.T	HexNAc(1)Hex(1) 231.0743 100.064,HexNAc(2)Hex(1) 100.064,HexNAc(1)Hex(1) 231.0743 100.064	S[+100][+231][+365], T[+100]*2[+231][+365][+568]	1196.18	5	5976.86	5976.85	0	2	106	NRagged	414.97	414.97	0	7.57	122	>BW23_RS30650 ref|WP_045567700.1|gi|780350752| competence protein ComE	3018	Nsco_NS_434_20203020_B_ubonensis_HILIC1.24699.24699.5	controllerType=0 controllerNumber=1 scan=24699	69.6805	Trypsin	B1	GTTAPATKPAATPATTAPATTGAATTTAPAPAASAPEAASKPAK	2060
31028:3	1426	K.AVDLPAPAS[+568.212]SASASAPAPARAPDGTR.V	HexNAc(2)Hex(1)	S[+568]	991.483	3	2972.44	2972.43	0	0.8	482	Specific	414.98	324.87	34.83	8.82	9	>BW23_RS10280 ref|WP_045565073.1|gi|780344959| penicillin-binding protein 1C	5151	Nsco_NS_434_20203020_B_ubonensis_HILIC3.27733.27733.3	controllerType=0 controllerNumber=1 scan=27733	76.712	Trypsin	B3	AVDLPAPASSASASAPAPARAPDGTR	568
35276:3	51	K.VAPPPADTGAS[+365.132][+231.074]QPQQFDPNRALQGK.T	HexNAc(1)Hex(1) 231.0743	S[+231][+365]	1063.18	3	3187.51	3186.51	1	0.6	50	Specific	415.05	85.54	0.6	6.19	25	>BW23_RS24760 ref|WP_045567095.1|gi|780349368| cell division protein	1878	Nsco_NS_434_20203020_B_ubonensis_HILIC1.32606.32606.3	controllerType=0 controllerNumber=1 scan=32606	89.1602	Trypsin	B1	VAPPPADTGASQPQQFDPNRALQGK	596
36573:3	64	K.AAPAS[+568.212]AVAPQVAHAAS[+365.132][+231.074]APQPATIVNDDAASR.T	HexNAc(2)Hex(1),HexNAc(1)Hex(1) 231.0743	S[+231][+365][+568]	1363.97	3	4089.89	4089.9	0	-2.5	99	Specific	415.19	351.02	8.82	5.61	29	>BW23_RS21205 ref|WP_045566753.1|gi|780348584| Tail fiber protein	1192	Nsco_NS_434_20203020_B_ubonensis_HILIC1.33694.33694.3	controllerType=0 controllerNumber=1 scan=33694	91.7573	Trypsin	B1	AAPASAVAPQVAHAASAPQPATIVNDDAASR	1164
69120:4	76	K.VFQYIKPQDAQALQAAAPASGASAAAADGATVGAVPDASVQATPLQSPAPIS[+365.132][+231.074]NSTNVHPGNPK.A	HexNAc(1)Hex(1) 231.0743	S[+231][+365]	1673.58	4	6691.28	6688.28	3	-1.6	195	Specific	415.26	145.87	3.79	6.2	38	>BW23_RS22260 ref|WP_042586941.1|gi|755825634| BON domain protein	1389	Nsco_NS_434_20203020_B_ubonensis_HILIC3.58259.58259.4	controllerType=0 controllerNumber=1 scan=58259	150.627	Trypsin	B3	VFQYIKPQDAQALQAAAPASGASAAAADGATVGAVPDASVQATPLQSPAPISNSTNVHPGNPK	596
58220:3	113	K.QAAATTAAAS[+365.132][+231.074]GASAGQAAAAPAAVVVPEAASAGAVADQDANAQAAR.A	HexNAc(1)Hex(1) 231.0743	S[+231][+365]	1540.07	3	4618.18	4615.19	3	-3.4	137	Specific	415.59	403.42	36.98	7.9	30	>BW23_RS20365 ref|WP_045566678.1|gi|780348406| hypothetical protein	1034	Nsco_NS_434_20203020_B_ubonensis_HILIC1.51103.51103.3	controllerType=0 controllerNumber=1 scan=51103	131.319	Trypsin	B1	QAAATTAAASGASAGQAAAAPAAVVVPEAASAGAVADQDANAQAAR	596
54570:3	53	N.GLTAAGDGNEPAQS[+365.132][+231.074]AINNGYLTAQSQQR.L	HexNAc(1)Hex(1) 231.0743	S[+231][+365]	1144.53	3	3431.57	3428.56	3	1.2	236	NRagged	415.9	415.9	8.13	7.18	47	>BW23_RS08755 ref|WP_045564868.1|gi|780344499| porin	4853	Nsco_NS_434_20203020_B_ubonensis_HILIC3.46938.46938.3	controllerType=0 controllerNumber=1 scan=46938	123.549	Trypsin	B3	GLTAAGDGNEPAQSAINNGYLTAQSQQR	596
27730:5	1	T.GTTAPATKPAATPATTAPAT[+365.132][+231.074][+100.064]TGAATTTAPAPAAS[+365.132][+231.074][+100.064]APEAAS[+568.212][+100.064]KPAK.T	HexNAc(1)Hex(1) 231.0743 100.064,HexNAc(1)Hex(1) 231.0743 100.064,HexNAc(2)Hex(1) 100.064	S[+100]*2[+231][+365][+568], T[+100][+231][+365]	1196.38	5	5977.86	5976.85	1	1.7	106	NRagged	415.91	415.91	0	8.6	153	>BW23_RS30650 ref|WP_045567700.1|gi|780350752| competence protein ComE	3018	Nsco_NS_434_20203020_B_ubonensis_HILIC3.24997.24997.5	controllerType=0 controllerNumber=1 scan=24997	69.6712	Trypsin	B3	GTTAPATKPAATPATTAPATTGAATTTAPAPAASAPEAASKPAK	2060
62824:3	14	K.KAILESVYQGAGQAAS[+365.132][+231.074]APMPPTQWSYDK.S	HexNAc(1)Hex(1) 231.0743	S[+231][+365]	1197.56	3	3590.68	3590.67	0	1.3	328	Specific	416.06	416.06	5.23	10.39	35	>BW23_RS24130 ref|WP_042586529.1|gi|755824830| peptide ABC transporter substrate-binding protein	1754	Nsco_NS_434_20203020_B_ubonensis_HILIC2.54054.54054.3	controllerType=0 controllerNumber=1 scan=54054	137.673	Trypsin	B2	KAILESVYQGAGQAASAPMPPTQWSYDK	596
54899:3	524	R.RTGLLNNAPGAFSAS[+568.212]GVYPLAER.V	HexNAc(2)Hex(1)	S[+568]	977.153	3	2929.44	2929.44	0	0.6	229	Specific	416.16	362.27	33.94	8.53	9	>BW23_RS27480 ref|WP_042585996.1|gi|755823573| dGTP triphosphohydrolase	2413	Nsco_NS_434_20203020_B_ubonensis_HILIC3.47203.47203.3	controllerType=0 controllerNumber=1 scan=47203	124.165	Trypsin	B3	RTGLLNNAPGAFSASGVYPLAER	568
78088:5	760	A.WLDLRPAGLPAIEAWGLDPDAPS[+568.212][+100.064]KPPR.G	HexNAc(2)Hex(1) 100.064	S[+100][+568]	722.572	5	3608.83	3606.83	2	-2.8	47	NRagged	416.64	416.64	416.64	7.19	4	>BW23_RS27130 ref|WP_042586077.1|gi|755823834| cobyrinic acid a,c-diamide synthase	2346	Nsco_NS_434_20203020_B_ubonensis_HILIC3.65269.65269.5	controllerType=0 controllerNumber=1 scan=65269	167.777	Trypsin	B3	WLDLRPAGLPAIEAWGLDPDAPSKPPR	668
52361:4	113	A.AS[+568.212][+100.064]GAS[+162.053][+462.149]AGQAAAAPAAVVVPEAAS[+568.212]AGAVADQDANAQAAR.A	HexNAc(2)Hex(1) 100.064,Hex(1) 462.1486,HexNAc(2)Hex(1)	S[+100][+162][+462][+568]*2	1299.59	4	5195.36	5194.33	1	4.3	145	NRagged	416.65	54.27	0	2.85	30	>BW23_RS20365 ref|WP_045566678.1|gi|780348406| hypothetical protein	1034	Nsco_NS_434_20203020_B_ubonensis_HILIC1.46510.46510.4	controllerType=0 controllerNumber=1 scan=46510	120.989	Trypsin	B1	ASGASAGQAAAAPAAVVVPEAASAGAVADQDANAQAAR	1860
28244:4	128	K.GASAAQAAPKPTDNS[+162.053][+462.149]SGTFVFARPGK.F	Hex(1) 462.1486	S[+162][+462]	790.378	4	3158.49	3157.48	1	1.2	66	Specific	416.76	416.76	1.2	10.27	22	>BW23_RS18790 ref|WP_045567835.1|gi|780351075| membrane protein	726	Nsco_NS_434_20203020_B_ubonensis_HILIC3.25418.25418.4	controllerType=0 controllerNumber=1 scan=25418	70.8255	Trypsin	B3	GASAAQAAPKPTDNSSGTFVFARPGK	624
34439:3	68	K.VAPPPADTGAS[+568.212]QPQQFDPNRALQGK.T	HexNAc(2)Hex(1)	S[+568]	1053.51	3	3158.51	3158.51	0	0.5	50	Specific	416.91	358.26	4.8	9.12	22	>BW23_RS24760 ref|WP_045567095.1|gi|780349368| cell division protein	1878	Nsco_NS_434_20203020_B_ubonensis_HILIC2.30996.30996.3	controllerType=0 controllerNumber=1 scan=30996	84.8532	Trypsin	B2	VAPPPADTGASQPQQFDPNRALQGK	568
28256:4	139	K.GASAAQAAPKPTDNS[+365.132][+231.074]SGTFVFARPGK.F	HexNAc(1)Hex(1) 231.0743	S[+231][+365]	783.127	4	3129.49	3129.49	0	0.6	66	Specific	417.13	137.43	1.2	7.06	22	>BW23_RS18790 ref|WP_045567835.1|gi|780351075| membrane protein	726	Nsco_NS_434_20203020_B_ubonensis_HILIC2.25945.25945.4	controllerType=0 controllerNumber=1 scan=25945	72.2048	Trypsin	B2	GASAAQAAPKPTDNSSGTFVFARPGK	596
62143:3	14	K.KAILESVYQGAGQAAS[+365.132][+231.074]APMPPTQWSYDK.S	HexNAc(1)Hex(1) 231.0743	S[+231][+365]	1197.56	3	3590.68	3590.67	0	1.7	328	Specific	417.44	417.44	9.6	10.25	35	>BW23_RS24130 ref|WP_042586529.1|gi|755824830| peptide ABC transporter substrate-binding protein	1754	Nsco_NS_434_20203020_B_ubonensis_HILIC2.53526.53526.3	controllerType=0 controllerNumber=1 scan=53526	136.532	Trypsin	B2	KAILESVYQGAGQAASAPMPPTQWSYDK	596
65657:3	789	K.RASIAAAAS[+568.212]ELLPALTQPAAPPATDAQR.V	HexNAc(2)Hex(1)	S[+568]	1109.91	3	3327.71	3326.7	1	2.9	550	Specific	417.65	391.84	122.04	9.83	3	>BW23_RS03500 ref|WP_045564169.1|gi|780342911| RND transporter	3835	Nsco_NS_434_20203020_B_ubonensis_HILIC2.56277.56277.3	controllerType=0 controllerNumber=1 scan=56277	142.691	Trypsin	B2	RASIAAAASELLPALTQPAAPPATDAQR	568
12442:3	1	K.AAAAAGASAPAADASAPADAS[+365.132][+231.074]S[+568.212]AK.A	HexNAc(1)Hex(1) 231.0743,HexNAc(2)Hex(1)	S[+231][+365][+568]	1045.79	3	3135.36	3135.36	0	1.7	159	Specific	417.8	408.34	0	9.55	153	>BW23_RS30650 ref|WP_045567700.1|gi|780350752| competence protein ComE	3018	Nsco_NS_434_20203020_B_ubonensis_HILIC3.12615.12615.3	controllerType=0 controllerNumber=1 scan=12615	38.6807	Trypsin	B3	AAAAAGASAPAADASAPADASSAK	1164
55702:3	651	R.QKPENEAAAVAAAAS[+365.132][+231.074]ATEPINAPVIGDASK.A	HexNAc(1)Hex(1) 231.0743	S[+231][+365]	1163.9	3	3489.69	3487.68	2	0.8	631	Specific	417.96	359.69	1.6	7.77	7	>BW23_RS23785 ref|WP_042586582.1|gi|755824940| penicillin-binding protein	1685	Nsco_NS_434_20203020_B_ubonensis_HILIC3.47813.47813.3	controllerType=0 controllerNumber=1 scan=47813	125.584	Trypsin	B3	QKPENEAAAVAAAASATEPINAPVIGDASK	596
19104:3	1	A.PAADAS[+568.212]APADAS[+365.132][+231.074][+100.064]S[+568.212][+100.064]AK.A	HexNAc(2)Hex(1),HexNAc(1)Hex(1) 231.0743 100.064,HexNAc(2)Hex(1) 100.064	S[+100]*2[+231][+365][+568]*2	1088.46	3	3263.37	3262.39	1	-5.2	168	NRagged	418.09	60.47	0	2.56	153	>BW23_RS30650 ref|WP_045567700.1|gi|780350752| competence protein ComE	3018	Nsco_NS_434_20203020_B_ubonensis_HILIC3.18001.18001.3	controllerType=0 controllerNumber=1 scan=18001	52.2139	Trypsin	B3	PAADASAPADASSAK	1932
66300:4	74	K.QVADARNGKLPEDAANT[+365.132][+231.074]ADAAPAQAASAPEQAAS[+568.212]GAAAPAAALSTIYFETGK.G	HexNAc(1)Hex(1) 231.0743,HexNAc(2)Hex(1)	S[+568], T[+231][+365]	1541.22	4	6161.85	6161.87	0	-2.8	384	Specific	418.15	282.94	0	7.43	45	>BW23_RS25130 ref|WP_045567133.1|gi|780349462| cytochrome C oxidase	1952	Nsco_NS_434_20203020_B_ubonensis_HILIC1.57405.57405.4	controllerType=0 controllerNumber=1 scan=57405	145.852	Trypsin	B1	QVADARNGKLPEDAANTADAAPAQAASAPEQAASGAAAPAAALSTIYFETGK	1164
73722:3	152	R.GASAATAASPAAAAASSDTSAAPS[+365.132][+231.074]GPVTFAWPARGPVLNNFDDAK.N	HexNAc(1)Hex(1) 231.0743	S[+231][+365]	1604.75	3	4812.24	4811.24	1	-2.1	151	Specific	418.16	332.65	0	7.75	36	>BW23_RS30735 ref|WP_045567708.1|gi|780350773| peptidase	3035	Nsco_NS_434_20203020_B_ubonensis_HILIC2.62689.62689.3	controllerType=0 controllerNumber=1 scan=62689	157.835	Trypsin	B2	GASAATAASPAAAAASSDTSAAPSGPVTFAWPARGPVLNNFDDAK	596
13647:3	2	K.AAAAAGAS[+365.132][+231.074]APAADASAPADAS[+568.212]SAK.A	HexNAc(1)Hex(1) 231.0743,HexNAc(2)Hex(1)	S[+231][+365][+568]	1045.79	3	3135.36	3135.36	0	1.4	159	Specific	418.39	351.57	19.07	8.02	155	>BW23_RS30650 ref|WP_045567700.1|gi|780350752| competence protein ComE	3018	Nsco_NS_434_20203020_B_ubonensis_HILIC2.14128.14128.3	controllerType=0 controllerNumber=1 scan=14128	42.7725	Trypsin	B2	AAAAAGASAPAADASAPADASSAK	1164
37456:3	155	Q.LAQAQGAAPAS[+568.212]AAAAS[+365.132][+231.074]S[+568.212][+100.064]AH.-	HexNAc(2)Hex(1),HexNAc(1)Hex(1) 231.0743,HexNAc(2)Hex(1) 100.064	S[+100][+231][+365][+568]*2	1162.51	3	3485.52	3483.51	2	0.8	378	Non	418.4	381.77	0	7.49	19	>BW23_RS26360 ref|WP_045567259.1|gi|780349753| hemolysin D	2193	Nsco_NS_434_20203020_B_ubonensis_HILIC1.34427.34427.3	controllerType=0 controllerNumber=1 scan=34427	93.5445	Trypsin	B1	LAQAQGAAPASAAAASSAH	1832
11266:3	2	K.AAAAAGAS[+365.132][+231.074]APAADASAPADAS[+568.212]SAK.A	HexNAc(1)Hex(1) 231.0743,HexNAc(2)Hex(1)	S[+231][+365][+568]	1045.79	3	3135.37	3135.36	0	2.1	159	Specific	419.32	363.9	11.35	7.54	122	>BW23_RS30650 ref|WP_045567700.1|gi|780350752| competence protein ComE	3018	Nsco_NS_434_20203020_B_ubonensis_HILIC1.12376.12376.3	controllerType=0 controllerNumber=1 scan=12376	38.8587	Trypsin	B1	AAAAAGASAPAADASAPADASSAK	1164
42435:3	64	V.APQVAHAAS[+568.212][+100.064]APQPAT[+568.212][+100.064]IVNDDAAS[+568.212]R.T	HexNAc(2)Hex(1) 100.064,HexNAc(2)Hex(1) 100.064,HexNAc(2)Hex(1)	S[+100][+568]*2, T[+100][+568]	1421.99	3	4263.95	4262.94	1	1.8	106	NRagged	419.63	128.32	1.2	5.74	29	>BW23_RS21205 ref|WP_045566753.1|gi|780348584| Tail fiber protein	1192	Nsco_NS_434_20203020_B_ubonensis_HILIC1.38443.38443.3	controllerType=0 controllerNumber=1 scan=38443	102.872	Trypsin	B1	APQVAHAASAPQPATIVNDDAASR	1904
67425:4	74	R.NGKLPEDAANTADAAPAQAAS[+568.212]APEQAAS[+365.132][+231.074]GAAAPAAALSTIYFETGK.G	HexNAc(2)Hex(1),HexNAc(1)Hex(1) 231.0743	S[+231][+365][+568]	1381.14	4	5521.54	5521.54	0	0	390	Specific	420.17	420.17	15.3	9.17	45	>BW23_RS25130 ref|WP_045567133.1|gi|780349462| cytochrome C oxidase	1952	Nsco_NS_434_20203020_B_ubonensis_HILIC1.58290.58290.4	controllerType=0 controllerNumber=1 scan=58290	148.046	Trypsin	B1	NGKLPEDAANTADAAPAQAASAPEQAASGAAAPAAALSTIYFETGK	1164
27248:3	379	R.LNEHPQM[+15.995]PFAASAPS[+568.212]K.K	HexNAc(2)Hex(1)	M[+16], S[+568]	770.356	3	2309.05	2309.05	0	1.5	43	Specific	420.76	418.58	2.49	9.7	12	>BW23_RS18445 ref|WP_042583411.1|gi|755809248| hypothetical protein	666	Nsco_NS_434_20203020_B_ubonensis_HILIC2.25005.25005.3	controllerType=0 controllerNumber=1 scan=25005	69.7921	Trypsin	B2	LNEHPQMPFAASAPSK	568
73879:4	191	A.FVEPGDVITYNENLGS[+568.212]EPSEGAAPPRLPQM[+15.995]PAYHLK.R	HexNAc(2)Hex(1)	M[+16], S[+568]	1127.79	4	4508.14	4508.13	0	1.4	253	NRagged	421.05	421.05	0	9.45	14	>BW23_RS06620 ref|WP_042588750.1|gi|755829093| AMP nucleosidase	4437	Nsco_NS_434_20203020_B_ubonensis_HILIC3.62032.62032.4	controllerType=0 controllerNumber=1 scan=62032	160.041	Trypsin	B3	FVEPGDVITYNENLGSEPSEGAAPPRLPQMPAYHLK	568
24763:5	1	A.AATGTTAPATKPAATPATT[+568.212][+100.064]APAT[+365.132][+231.074][+100.064]TGAATTTAPAPAAS[+568.212][+100.064]APEAASKPAK.T	HexNAc(2)Hex(1) 100.064,HexNAc(1)Hex(1) 231.0743 100.064,HexNAc(2)Hex(1) 100.064	S[+100][+568], T[+100]*2[+231][+365][+568]	1240.4	5	6197.97	6191.97	6	-4.2	103	NRagged	421.26	421.26	0	6.99	153	>BW23_RS30650 ref|WP_045567700.1|gi|780350752| competence protein ComE	3018	Nsco_NS_434_20203020_B_ubonensis_HILIC3.22585.22585.5	controllerType=0 controllerNumber=1 scan=22585	63.6141	Trypsin	B3	AATGTTAPATKPAATPATTAPATTGAATTTAPAPAASAPEAASKPAK	2032
33774:3	56	K.TVAAQLAQAQGAAPASAAAAS[+162.053][+462.149]S[+568.212]AH.-	Hex(1) 462.1486,HexNAc(2)Hex(1)	S[+162][+462][+568]	1105.17	3	3313.48	3313.48	0	0.9	373	CRagged	421.38	315.51	0	7.85	31	>BW23_RS26360 ref|WP_045567259.1|gi|780349753| hemolysin D	2193	Nsco_NS_434_20203020_B_ubonensis_HILIC2.30471.30471.3	controllerType=0 controllerNumber=1 scan=30471	83.6108	Trypsin	B2	TVAAQLAQAQGAAPASAAAASSAH	1192
54797:3	872	R.RTGLLNNAPGAFSAS[+568.212]GVYPLAER.V	HexNAc(2)Hex(1)	S[+568]	977.155	3	2929.45	2929.44	0	2.3	229	Specific	421.58	341.99	47.76	8.12	10	>BW23_RS27480 ref|WP_042585996.1|gi|755823573| dGTP triphosphohydrolase	2413	Nsco_NS_434_20203020_B_ubonensis_HILIC1.48452.48452.3	controllerType=0 controllerNumber=1 scan=48452	125.266	Trypsin	B1	RTGLLNNAPGAFSASGVYPLAER	568
67437:3	692	K.RASIAAAAS[+365.132][+231.074]ELLPALTQPAAPPATDAQR.V	HexNAc(1)Hex(1) 231.0743	S[+231][+365]	1118.9	3	3354.69	3354.69	0	-0.7	550	Specific	422.39	348.2	2.4	8.34	4	>BW23_RS03500 ref|WP_045564169.1|gi|780342911| RND transporter	3835	Nsco_NS_434_20203020_B_ubonensis_HILIC3.56940.56940.3	controllerType=0 controllerNumber=1 scan=56940	147.29	Trypsin	B3	RASIAAAASELLPALTQPAAPPATDAQR	596
14491:2	2	K.AAAAAGASAPAADAS[+162.053][+462.149]APADAS[+568.212]SAK.A	Hex(1) 462.1486,HexNAc(2)Hex(1)	S[+162][+462][+568]	1582.68	2	3164.35	3163.35	1	-2.3	159	Specific	422.64	422.64	1.2	9.02	122	>BW23_RS30650 ref|WP_045567700.1|gi|780350752| competence protein ComE	3018	Nsco_NS_434_20203020_B_ubonensis_HILIC1.15407.15407.2	controllerType=0 controllerNumber=1 scan=15407	46.5559	Trypsin	B1	AAAAAGASAPAADASAPADASSAK	1192
31412:3	139	K.GAS[+365.132][+231.074]AAQAAPKPTDNSSGTFVFAR.P	HexNAc(1)Hex(1) 231.0743	S[+231][+365]	949.779	3	2847.32	2847.32	0	2	66	Specific	422.77	363.21	212.92	7.37	22	>BW23_RS18790 ref|WP_045567835.1|gi|780351075| membrane protein	726	Nsco_NS_434_20203020_B_ubonensis_HILIC2.28543.28543.3	controllerType=0 controllerNumber=1 scan=28543	78.6924	Trypsin	B2	GASAAQAAPKPTDNSSGTFVFAR	596
58944:3	65	K.QAAATTAAAS[+365.132][+231.074]GASAGQAAAAPAAVVVPEAASAGAVADQDANAQAAR.A	HexNAc(1)Hex(1) 231.0743	S[+231][+365]	1539.07	3	4615.19	4615.19	0	0	137	Specific	422.99	421.12	11.48	9.24	30	>BW23_RS20365 ref|WP_045566678.1|gi|780348406| hypothetical protein	1034	Nsco_NS_434_20203020_B_ubonensis_HILIC2.51012.51012.3	controllerType=0 controllerNumber=1 scan=51012	131.067	Trypsin	B2	QAAATTAAASGASAGQAAAAPAAVVVPEAASAGAVADQDANAQAAR	596
01167:4	216	G.ASGTSGAHGAGAAAGAS[+162.053][+462.149]GAT[+568.212][+100.064]GGHR.G	Hex(1) 462.1486,HexNAc(2)Hex(1) 100.064	S[+162][+462], T[+100][+568]	808.346	4	3230.36	3229.37	1	-4.3	417	NRagged	423.07	423.07	0	8.25	21	>BW23_RS17635 ref|WP_045566392.1|gi|780347732| RND transporter MFP subunit	510	Nsco_NS_434_20203020_B_ubonensis_HILIC2.3382.3382.4	controllerType=0 controllerNumber=1 scan=3382	19.5351	Trypsin	B2	ASGTSGAHGAGAAAGASGATGGHR	1292
50408:3	125	N.QPVNAVS[+162.053][+462.149]HNSYAPAHHVSTADYGALDTPAVWR.N	Hex(1) 462.1486	S[+162][+462]	1353.29	3	4057.87	4055.85	2	2.5	336	NRagged	423.32	423.32	1.2	8.41	15	>BW23_RS20840 ref|WP_010091243.1|gi|497777059| cell division protein FtsZ	1125	Nsco_NS_434_20203020_B_ubonensis_HILIC2.44362.44362.3	controllerType=0 controllerNumber=1 scan=44362	116.427	Trypsin	B2	QPVNAVSHNSYAPAHHVSTADYGALDTPAVWR	624
60315:3	14	K.KAILESVYQGAGQAAS[+568.212]APMPPTQWSYDK.S	HexNAc(2)Hex(1)	S[+568]	1188.23	3	3562.68	3562.68	0	0.2	328	Specific	423.34	368.64	82.11	7.39	35	>BW23_RS24130 ref|WP_042586529.1|gi|755824830| peptide ABC transporter substrate-binding protein	1754	Nsco_NS_434_20203020_B_ubonensis_HILIC2.52114.52114.3	controllerType=0 controllerNumber=1 scan=52114	133.546	Trypsin	B2	KAILESVYQGAGQAASAPMPPTQWSYDK	568
10683:3	143	R.KLQQWSQQGAS[+365.132][+231.074]AT[+568.212]KPASGQ.-	HexNAc(1)Hex(1) 231.0743,HexNAc(2)Hex(1)	S[+231][+365], T[+568]	1056.49	3	3167.45	3165.43	2	2.2	115	CRagged	423.35	202.52	0	7.45	33	>BW23_RS17610 ref|WP_045567821.1|gi|780351035| hypothetical protein	505	Nsco_NS_434_20203020_B_ubonensis_HILIC3.11250.11250.3	controllerType=0 controllerNumber=1 scan=11250	35.5885	Trypsin	B3	KLQQWSQQGASATKPASGQ	1164
34426:3	75	K.VAPPPADTGAS[+568.212]QPQQFDPNRALQGK.T	HexNAc(2)Hex(1)	S[+568]	1053.51	3	3158.52	3158.51	0	1.5	50	Specific	423.99	380.44	4.8	10.78	21	>BW23_RS24760 ref|WP_045567095.1|gi|780349368| cell division protein	1878	Nsco_NS_434_20203020_B_ubonensis_HILIC3.30482.30482.3	controllerType=0 controllerNumber=1 scan=30482	83.7941	Trypsin	B3	VAPPPADTGASQPQQFDPNRALQGK	568
43659:3	96	S.AVAPQVAHAAS[+568.212]APQPAT[+568.212]IVNDDAAS[+365.132][+231.074]R.T	HexNAc(2)Hex(1),HexNAc(2)Hex(1),HexNAc(1)Hex(1) 231.0743	S[+231][+365][+568], T[+568]	1420.98	3	4260.93	4260.91	0	3.5	104	NRagged	423.99	343.21	6.94	6.79	33	>BW23_RS21205 ref|WP_045566753.1|gi|780348584| Tail fiber protein	1192	Nsco_NS_434_20203020_B_ubonensis_HILIC3.37909.37909.3	controllerType=0 controllerNumber=1 scan=37909	102.062	Trypsin	B3	AVAPQVAHAASAPQPATIVNDDAASR	1732
43930:3	96	A.VAPQVAHAAS[+365.132][+231.074]APQPAT[+568.212][+100.064]IVNDDAAS[+568.212]R.T	HexNAc(1)Hex(1) 231.0743,HexNAc(2)Hex(1) 100.064,HexNAc(2)Hex(1)	S[+231][+365][+568], T[+100][+568]	1430.65	3	4289.94	4289.94	0	-0.1	105	NRagged	424.1	358.37	0	7.16	33	>BW23_RS21205 ref|WP_045566753.1|gi|780348584| Tail fiber protein	1192	Nsco_NS_434_20203020_B_ubonensis_HILIC3.38111.38111.3	controllerType=0 controllerNumber=1 scan=38111	102.546	Trypsin	B3	VAPQVAHAASAPQPATIVNDDAASR	1832
15634:2	125	K.LQQWSQQGAS[+365.132][+231.074]ATKPASGQ.-	HexNAc(1)Hex(1) 231.0743	S[+231][+365]	1235.07	2	2469.12	2469.13	0	-1.1	116	CRagged	424.22	385.53	0	8.73	24	>BW23_RS17610 ref|WP_045567821.1|gi|780351035| hypothetical protein	505	Nsco_NS_434_20203020_B_ubonensis_HILIC1.16310.16310.2	controllerType=0 controllerNumber=1 scan=16310	48.7432	Trypsin	B1	LQQWSQQGASATKPASGQ	596
65787:4	72	K.QVADARNGKLPEDAANT[+568.212]ADAAPAQAAS[+568.212]APEQAASGAAAPAAALSTIYFETGK.G	HexNAc(2)Hex(1),HexNAc(2)Hex(1)	S[+568], T[+568]	1534.47	4	6134.86	6133.87	1	-2.3	384	Specific	424.27	302.11	0	8.03	54	>BW23_RS25130 ref|WP_045567133.1|gi|780349462| cytochrome C oxidase	1952	Nsco_NS_434_20203020_B_ubonensis_HILIC2.56378.56378.2	controllerType=0 controllerNumber=1 scan=56378	142.907	Trypsin	B2	QVADARNGKLPEDAANTADAAPAQAASAPEQAASGAAAPAAALSTIYFETGK	1136
39563:4	546	K.QLAQQIASPATVGVRPALAGAAAS[+568.212]APRH.-	HexNAc(2)Hex(1)	S[+568]	820.182	4	3277.71	3277.7	0	1.3	313	CRagged	424.29	424.29	424.29	10.67	6	>BW23_RS22450 ref|WP_042586779.1|gi|755825304| flagellar motor protein MotB	1427	Nsco_NS_434_20203020_B_ubonensis_HILIC1.36157.36157.4	controllerType=0 controllerNumber=1 scan=36157	97.6994	Trypsin	B1	QLAQQIASPATVGVRPALAGAAASAPRH	568
15914:2	125	K.LQQWSQQGAS[+365.132][+231.074]ATKPASGQ.-	HexNAc(1)Hex(1) 231.0743	S[+231][+365]	1235.07	2	2469.13	2469.13	0	2.3	116	CRagged	424.49	331.31	0	7.53	24	>BW23_RS17610 ref|WP_045567821.1|gi|780351035| hypothetical protein	505	Nsco_NS_434_20203020_B_ubonensis_HILIC1.16578.16578.2	controllerType=0 controllerNumber=1 scan=16578	49.392	Trypsin	B1	LQQWSQQGASATKPASGQ	596
30625:3	128	K.GAS[+568.212]AAQAAPKPTDNSSGTFVFAR.P	HexNAc(2)Hex(1)	S[+568]	940.446	3	2819.32	2819.32	0	0.4	66	Specific	424.5	91.17	91.17	6.17	22	>BW23_RS18790 ref|WP_045567835.1|gi|780351075| membrane protein	726	Nsco_NS_434_20203020_B_ubonensis_HILIC3.27416.27416.3	controllerType=0 controllerNumber=1 scan=27416	75.903	Trypsin	B3	GASAAQAAPKPTDNSSGTFVFAR	568
27208:4	20	I.IVDTYGGAAPHGGGAFS[+568.212]GKDPSKVDR.S	HexNAc(2)Hex(1)	S[+568]	783.128	4	3129.49	3127.47	2	3.7	251	NRagged	424.82	408.43	5.45	8.87	29	>BW23_RS23955 ref|WP_042586555.1|gi|755824883| S-adenosylmethionine synthetase	1719	Nsco_NS_434_20203020_B_ubonensis_HILIC1.26054.26054.3	controllerType=0 controllerNumber=1 scan=26054	72.9345	Trypsin	B1	IVDTYGGAAPHGGGAFSGKDPSKVDR	568
23818:5	1	K.ASKPAAATGTTAPATKPAATPATTAPATTGAATTT[+365.132][+231.074][+100.064]APAPAASAPEAAS[+365.132][+231.074][+100.064]KPAK.T	HexNAc(1)Hex(1) 231.0743 100.064,HexNAc(1)Hex(1) 231.0743 100.064	S[+100][+231][+365], T[+100][+231][+365]	1202.79	5	6009.93	6005.95	4	-4.3	98	Specific	424.93	378.95	14.38	7.15	153	>BW23_RS30650 ref|WP_045567700.1|gi|780350752| competence protein ComE	3018	Nsco_NS_434_20203020_B_ubonensis_HILIC3.21831.21831.5	controllerType=0 controllerNumber=1 scan=21831	61.6687	Trypsin	B3	ASKPAAATGTTAPATKPAATPATTAPATTGAATTTAPAPAASAPEAASKPAK	1392
25404:5	2	K.ASKPAAATGTTAPATKPAATPATTAPATT[+162.053][+462.149]GAATTTAPAPAASAPEAAS[+568.212]KPAK.T	Hex(1) 462.1486,HexNAc(2)Hex(1)	S[+568], T[+162][+462]	1161.97	5	5805.82	5805.82	0	0.5	98	Specific	424.99	424.99	0	8.58	155	>BW23_RS30650 ref|WP_045567700.1|gi|780350752| competence protein ComE	3018	Nsco_NS_434_20203020_B_ubonensis_HILIC2.23537.23537.5	controllerType=0 controllerNumber=1 scan=23537	66.1436	Trypsin	B2	ASKPAAATGTTAPATKPAATPATTAPATTGAATTTAPAPAASAPEAASKPAK	1192
43805:3	96	V.APQVAHAAS[+365.132][+231.074][+100.064]APQPAT[+568.212]IVNDDAAS[+568.212][+100.064]R.T	HexNAc(1)Hex(1) 231.0743 100.064,HexNAc(2)Hex(1),HexNAc(2)Hex(1) 100.064	S[+100]*2[+231][+365][+568], T[+568]	1430.98	3	4290.93	4290.94	0	-2.9	106	NRagged	425.02	113.57	0	4.57	33	>BW23_RS21205 ref|WP_045566753.1|gi|780348584| Tail fiber protein	1192	Nsco_NS_434_20203020_B_ubonensis_HILIC3.38018.38018.3	controllerType=0 controllerNumber=1 scan=38018	102.317	Trypsin	B3	APQVAHAASAPQPATIVNDDAASR	1932
37315:3	438	T.PVADSGANEEPS[+162.053][+462.149]EGADEPPTSDGDGAK.G	Hex(1) 462.1486	S[+162][+462]	1075.1	3	3223.3	3223.29	0	1.9	133	NRagged	425.28	425.28	3.08	8.33	5	>BW23_RS21470 ref|WP_042582960.1|gi|755807716| peptidase	1241	Nsco_NS_434_20203020_B_ubonensis_HILIC3.32803.32803.3	controllerType=0 controllerNumber=1 scan=32803	89.6456	Trypsin	B3	PVADSGANEEPSEGADEPPTSDGDGAK	624
54601:2	53	N.GLTAAGDGNEPAQS[+365.132][+231.074]AINNGYLTAQSQQR.L	HexNAc(1)Hex(1) 231.0743	S[+231][+365]	1716.29	2	3431.57	3428.56	3	0.1	236	NRagged	425.36	418.47	1.37	7.79	47	>BW23_RS08755 ref|WP_045564868.1|gi|780344499| porin	4853	Nsco_NS_434_20203020_B_ubonensis_HILIC3.46963.46963.2	controllerType=0 controllerNumber=1 scan=46963	123.616	Trypsin	B3	GLTAAGDGNEPAQSAINNGYLTAQSQQR	596
12375:3	2	K.AAAAAGAS[+568.212]APAADASAPADASSAK.A	HexNAc(2)Hex(1)	S[+568]	847.39	3	2540.16	2539.15	1	-0.2	159	Specific	425.49	404.77	130.74	8.68	122	>BW23_RS30650 ref|WP_045567700.1|gi|780350752| competence protein ComE	3018	Nsco_NS_434_20203020_B_ubonensis_HILIC1.13454.13454.3	controllerType=0 controllerNumber=1 scan=13454	41.6489	Trypsin	B1	AAAAAGASAPAADASAPADASSAK	568
06542:3	44	L.GVADS[+568.212]QMEAVS[+365.132][+231.074]LGKEKPQAAGHDEASWAQNR.R	HexNAc(2)Hex(1),HexNAc(1)Hex(1) 231.0743	S[+231][+365][+568]	1477.99	3	4431.96	4431.96	0	0	131	NRagged	425.64	425.64	0	9.13	24	>BW23_RS19655 ref|WP_010091485.1|gi|497777301| membrane protein	897	Nsco_NS_434_20203020_B_ubonensis_HILIC2.7733.7733.3	controllerType=0 controllerNumber=1 scan=7733	28.4058	Trypsin	B2	GVADSQMEAVSLGKEKPQAAGHDEASWAQNR	1164
22197:4	2	A.ATGTTAPATKPAATPATT[+568.212]APAT[+365.132][+231.074]TGAATTTAPAPAAS[+162.053][+462.149]APEAASKPAK.T	HexNAc(2)Hex(1),HexNAc(1)Hex(1) 231.0743,Hex(1) 462.1486	S[+162][+462], T[+231][+365][+568]	1471.19	4	5881.76	5876.73	5	1	104	NRagged	426.28	426.28	0	8.55	155	>BW23_RS30650 ref|WP_045567700.1|gi|780350752| competence protein ComE	3018	Nsco_NS_434_20203020_B_ubonensis_HILIC2.20971.20971.4	controllerType=0 controllerNumber=1 scan=20971	59.6923	Trypsin	B2	ATGTTAPATKPAATPATTAPATTGAATTTAPAPAASAPEAASKPAK	1788
23148:6	2	S.KPAAATGTTAPATKPAATPATTAPATTGAATTT[+365.132][+231.074][+100.064]APAPAAS[+365.132][+231.074][+100.064]APEAASKPAK.T	HexNAc(1)Hex(1) 231.0743 100.064,HexNAc(1)Hex(1) 231.0743 100.064	S[+100][+231][+365], T[+100][+231][+365]	975.816	6	5849.86	5847.88	2	-3.9	100	NRagged	426.89	426.89	0	6.83	122	>BW23_RS30650 ref|WP_045567700.1|gi|780350752| competence protein ComE	3018	Nsco_NS_434_20203020_B_ubonensis_HILIC1.22669.22669.6	controllerType=0 controllerNumber=1 scan=22669	64.5476	Trypsin	B1	KPAAATGTTAPATKPAATPATTAPATTGAATTTAPAPAASAPEAASKPAK	1392
29941:4	139	K.GASAAQAAPKPTDNS[+365.132][+231.074]SGTFVFARPGK.F	HexNAc(1)Hex(1) 231.0743	S[+231][+365]	783.374	4	3130.48	3129.49	1	-4.5	66	Specific	426.94	293.88	1.2	7.39	22	>BW23_RS18790 ref|WP_045567835.1|gi|780351075| membrane protein	726	Nsco_NS_434_20203020_B_ubonensis_HILIC2.27293.27293.4	controllerType=0 controllerNumber=1 scan=27293	75.5294	Trypsin	B2	GASAAQAAPKPTDNSSGTFVFARPGK	596
24856:3	515	R.AEAPHTESDAAAAS[+568.212]APAASSLPADAAK.S	HexNAc(2)Hex(1)	S[+568]	1016.47	3	3047.4	3046.39	1	2.1	411	Specific	427.03	384.96	4.42	10.4	7	>BW23_RS21405 ref|WP_045566775.1|gi|780348635| peptidoglycan-binding protein LysM	1229	Nsco_NS_434_20203020_B_ubonensis_HILIC3.22650.22650.8	controllerType=0 controllerNumber=1 scan=22650	63.8005	Trypsin	B3	AEAPHTESDAAAASAPAASSLPADAAK	568
41633:3	331	R.HPPAAGLDEYSTPSWAASPAPGS[+568.212]AAR.V	HexNAc(2)Hex(1)	S[+568]	1045.15	3	3133.43	3132.43	1	-0.1	608	Specific	427.21	427.21	7.59	10.3	8	>BW23_RS14335 ref|WP_045565881.1|gi|780346830| hypothetical protein	5938	Nsco_NS_434_20203020_B_ubonensis_HILIC2.36796.36796.3	controllerType=0 controllerNumber=1 scan=36796	98.7817	Trypsin	B2	HPPAAGLDEYSTPSWAASPAPGSAAR	568
10559:2	103	K.HATQAIDQVTS[+568.212]AAK.A	HexNAc(2)Hex(1)	S[+568]	1004.98	2	2008.96	2008.96	0	0.2	51	Specific	427.43	246.65	33.58	5.53	29	>BW23_RS17610 ref|WP_045567821.1|gi|780351035| hypothetical protein	505	Nsco_NS_434_20203020_B_ubonensis_HILIC2.11566.11566.2	controllerType=0 controllerNumber=1 scan=11566	36.8095	Trypsin	B2	HATQAIDQVTSAAK	568
41927:3	1447	R.AAS[+568.212]GAATNISPETAQVVPIGSAVHAANR.S	HexNAc(2)Hex(1)	S[+568]	1076.87	3	3228.59	3228.59	0	2	85	Specific	427.6	331.63	70.38	8.47	3	>BW23_RS29320 ref|WP_045567562.1|gi|780350452| hypothetical protein	2768	Nsco_NS_434_20203020_B_ubonensis_HILIC1.38025.38025.3	controllerType=0 controllerNumber=1 scan=38025	101.942	Trypsin	B1	AASGAATNISPETAQVVPIGSAVHAANR	568
54725:2	57	N.GLTAAGDGNEPAQS[+365.132][+231.074]AINNGYLTAQSQQR.L	HexNAc(1)Hex(1) 231.0743	S[+231][+365]	1716.29	2	3431.57	3428.56	3	1.6	236	NRagged	427.6	407.2	8.51	8.07	55	>BW23_RS08755 ref|WP_045564868.1|gi|780344499| porin	4853	Nsco_NS_434_20203020_B_ubonensis_HILIC2.47761.47761.2	controllerType=0 controllerNumber=1 scan=47761	123.716	Trypsin	B2	GLTAAGDGNEPAQSAINNGYLTAQSQQR	596
68192:4	162	K.VFQYIKPQDAQALQAAAPAS[+365.132][+231.074]GASAAAADGATVGAVPDASVQATPLQSPAPISNSTNVHPGNPK.A	HexNAc(1)Hex(1) 231.0743	S[+231][+365]	1672.83	4	6688.28	6688.28	0	0.4	195	Specific	427.63	427.63	0	9.99	32	>BW23_RS22260 ref|WP_042586941.1|gi|755825634| BON domain protein	1389	Nsco_NS_434_20203020_B_ubonensis_HILIC2.58269.58269.4	controllerType=0 controllerNumber=1 scan=58269	147.448	Trypsin	B2	VFQYIKPQDAQALQAAAPASGASAAAADGATVGAVPDASVQATPLQSPAPISNSTNVHPGNPK	596
63152:4	98	T.SSPSSDPTRPNSVNAAAGT[+568.212]AAQTS[+365.132][+231.074][+100.064]EAQGVVDDVAGAGASPVTGASEPGAPGAAAGGAGATANER.K	HexNAc(2)Hex(1),HexNAc(1)Hex(1) 231.0743 100.064	S[+100][+231][+365], T[+568]	1748.05	4	6989.17	6983.16	6	-1.1	15	NRagged	427.76	427.76	0	6.95	27	>BW23_RS18495 ref|WP_045566478.1|gi|780347945| glutamine amidotransferase	676	Nsco_NS_434_20203020_B_ubonensis_HILIC3.53602.53602.4	controllerType=0 controllerNumber=1 scan=53602	139.074	Trypsin	B3	SSPSSDPTRPNSVNAAAGTAAQTSEAQGVVDDVAGAGASPVTGASEPGAPGAAAGGAGATANER	1264
32246:3	155	K.TVAAQLAQAQGAAPASAAAAS[+568.212]S[+162.053][+462.149]AH.-	HexNAc(2)Hex(1),Hex(1) 462.1486	S[+162][+462][+568]	1105.17	3	3313.48	3313.48	0	0.3	373	CRagged	427.98	414.34	0	8.94	19	>BW23_RS26360 ref|WP_045567259.1|gi|780349753| hemolysin D	2193	Nsco_NS_434_20203020_B_ubonensis_HILIC1.30092.30092.3	controllerType=0 controllerNumber=1 scan=30092	83.0324	Trypsin	B1	TVAAQLAQAQGAAPASAAAASSAH	1192
12796:3	143	K.LQQWSQQGAS[+568.212]AT[+568.212]KPASGQ.-	HexNAc(2)Hex(1),HexNAc(2)Hex(1)	S[+568], T[+568]	1003.79	3	3009.34	3009.34	0	0.6	116	CRagged	428.15	225.32	2.4	6.71	33	>BW23_RS17610 ref|WP_045567821.1|gi|780351035| hypothetical protein	505	Nsco_NS_434_20203020_B_ubonensis_HILIC3.12906.12906.3	controllerType=0 controllerNumber=1 scan=12906	39.419	Trypsin	B3	LQQWSQQGASATKPASGQ	1136
73639:4	20	D.VTQAC[+57.021]M[+15.995]TNDLFTGS[+365.132][+231.074][+100.064]DQAT[+568.212][+100.064]PLPGFGGPGHPWFSHK.G	HexNAc(1)Hex(1) 231.0743 100.064,HexNAc(2)Hex(1) 100.064	C[+57], M[+16], S[+100][+231][+365], T[+100][+568]	1261.57	4	5043.24	5039.23	4	0.4	202	NRagged	428.57	428.57	0	7.85	41	>BW23_RS13400 ref|WP_045565737.1|gi|780346510| tyrosinase	5756	Nsco_NS_434_20203020_B_ubonensis_HILIC2.62621.62621.4	controllerType=0 controllerNumber=1 scan=62621	157.67	Trypsin	B2	VTQACMTNDLFTGSDQATPLPGFGGPGHPWFSHK	1364
70642:3	72	R.NGKLPEDAANTADAAPAQAASAPEQAAS[+568.212]GAAAPAAALSTIYFETGK.G	HexNAc(2)Hex(1)	S[+568]	1642.45	3	4925.34	4925.33	0	1.2	390	Specific	428.65	370.94	0	7.67	54	>BW23_RS25130 ref|WP_045567133.1|gi|780349462| cytochrome C oxidase	1952	Nsco_NS_434_20203020_B_ubonensis_HILIC2.60226.60226.3	controllerType=0 controllerNumber=1 scan=60226	152.06	Trypsin	B2	NGKLPEDAANTADAAPAQAASAPEQAASGAAAPAAALSTIYFETGK	568
38868:3	438	T.PVADSGANEEPS[+162.053][+462.149]EGADEPPTSDGDGAK.G	Hex(1) 462.1486	S[+162][+462]	1075.1	3	3223.3	3223.29	0	1.5	133	NRagged	428.84	397.63	3.6	8.33	5	>BW23_RS21470 ref|WP_042582960.1|gi|755807716| peptidase	1241	Nsco_NS_434_20203020_B_ubonensis_HILIC3.34024.34024.3	controllerType=0 controllerNumber=1 scan=34024	92.6319	Trypsin	B3	PVADSGANEEPSEGADEPPTSDGDGAK	624
74723:4	72	R.NGKLPEDAANT[+568.212]ADAAPAQAASAPEQAAS[+568.212]GAAAPAAALSTIYFETGK.G	HexNAc(2)Hex(1),HexNAc(2)Hex(1)	S[+568], T[+568]	1374.39	4	5494.53	5493.55	1	-3.4	390	Specific	428.99	111.79	75.06	4.61	54	>BW23_RS25130 ref|WP_045567133.1|gi|780349462| cytochrome C oxidase	1952	Nsco_NS_434_20203020_B_ubonensis_HILIC2.63450.63450.4	controllerType=0 controllerNumber=1 scan=63450	159.622	Trypsin	B2	NGKLPEDAANTADAAPAQAASAPEQAASGAAAPAAALSTIYFETGK	1136
45420:3	317	K.ASPPYAADKPLVAVS[+162.053][+462.149]PPPAPAPASSAGATR.-	Hex(1) 462.1486	S[+162][+462]	1147.57	3	3440.69	3438.68	2	1.2	289	Specific	429.07	331.78	0.64	8.17	10	>BW23_RS27705 ref|WP_045567397.1|gi|780350110| photosystem reaction center subunit H	2457	Nsco_NS_434_20203020_B_ubonensis_HILIC1.41086.41086.3	controllerType=0 controllerNumber=1 scan=41086	109.149	Trypsin	B1	ASPPYAADKPLVAVSPPPAPAPASSAGATR	624
64319:4	31	R.TPVIVLASPYYNNLADS[+365.132][+231.074]PNHNVDVELDGTPHPAASSAAR.I	HexNAc(1)Hex(1) 231.0743	S[+231][+365]	1168.31	4	4670.22	4669.21	1	2.3	131	Specific	429.08	246.78	2.56	7.72	23	>BW23_RS07640 ref|WP_045564714.1|gi|780344136| x-prolyl-dipeptidyl aminopeptidase	4636	Nsco_NS_434_20203020_B_ubonensis_HILIC1.55857.55857.4	controllerType=0 controllerNumber=1 scan=55857	142.106	Trypsin	B1	TPVIVLASPYYNNLADSPNHNVDVELDGTPHPAASSAAR	596
12983:3	1	K.AAAAAGASAPAADASAPADAS[+365.132][+231.074]S[+568.212]AK.A	HexNAc(1)Hex(1) 231.0743,HexNAc(2)Hex(1)	S[+231][+365][+568]	1045.79	3	3135.36	3135.36	0	0.4	159	Specific	429.08	429.08	0	9.33	153	>BW23_RS30650 ref|WP_045567700.1|gi|780350752| competence protein ComE	3018	Nsco_NS_434_20203020_B_ubonensis_HILIC3.13074.13074.3	controllerType=0 controllerNumber=1 scan=13074	39.8261	Trypsin	B3	AAAAAGASAPAADASAPADASSAK	1164
50421:3	333	R.DTSKGETAPAAASAVAAVAVAQQAS[+365.132][+231.074]APAAASAS[+568.212]T[+568.212]VVK.A	HexNAc(1)Hex(1) 231.0743,HexNAc(2)Hex(1),HexNAc(2)Hex(1)	S[+231][+365][+568], T[+568]	1686.8	3	5058.38	5058.35	0	4.6	822	Specific	429.38	429.38	0	9.81	16	>BW23_RS02960 ref|WP_045564102.1|gi|780342757| AsmA family protein	3730	Nsco_NS_434_20203020_B_ubonensis_HILIC1.44988.44988.3	controllerType=0 controllerNumber=1 scan=44988	117.603	Trypsin	B1	DTSKGETAPAAASAVAAVAVAQQASAPAAASASTVVK	1732
40026:3	64	K.AAPASAVAPQVAHAAS[+365.132][+231.074]APQPAT[+365.132][+231.074]IVNDDAASR.T	HexNAc(1)Hex(1) 231.0743,HexNAc(1)Hex(1) 231.0743	S[+231][+365], T[+231][+365]	1373.31	3	4117.9	4117.89	0	1.7	99	Specific	429.41	429.41	0	10.1	29	>BW23_RS21205 ref|WP_045566753.1|gi|780348584| Tail fiber protein	1192	Nsco_NS_434_20203020_B_ubonensis_HILIC1.36518.36518.3	controllerType=0 controllerNumber=1 scan=36518	98.5731	Trypsin	B1	AAPASAVAPQVAHAASAPQPATIVNDDAASR	1192
26548:5	2	K.ASKPAAATGTTAPATKPAATPATTAPATTGAATTT[+162.053][+462.149]APAPAASAPEAAS[+365.132][+231.074]KPAK.T	Hex(1) 462.1486,HexNAc(1)Hex(1) 231.0743	S[+231][+365], T[+162][+462]	1168.17	5	5836.82	5833.81	3	-0.7	98	Specific	429.67	429.67	4.16	10.03	155	>BW23_RS30650 ref|WP_045567700.1|gi|780350752| competence protein ComE	3018	Nsco_NS_434_20203020_B_ubonensis_HILIC2.24457.24457.5	controllerType=0 controllerNumber=1 scan=24457	68.4519	Trypsin	B2	ASKPAAATGTTAPATKPAATPATTAPATTGAATTTAPAPAASAPEAASKPAK	1220
75982:5	42	D.GYGVNTM[+15.995]APPYQPS[+365.132][+231.074][+100.064]YVPPPADGNAAYADPDDHRVLPPQGYATIGDR.L	HexNAc(1)Hex(1) 231.0743 100.064	M[+16], S[+100][+231][+365]	1117.72	5	5584.55	5583.54	1	0.4	293	NRagged	429.7	429.7	1.5	7.9	25	>BW23_RS09345 ref|WP_045565464.1|gi|780345842| acid phosphatase	4967	Nsco_NS_434_20203020_B_ubonensis_HILIC1.64983.64983.5	controllerType=0 controllerNumber=1 scan=64983	164.44	Trypsin	B1	GYGVNTMAPPYQPSYVPPPADGNAAYADPDDHRVLPPQGYATIGDR	696
68269:4	24	P.AAAAAPAVPAAPAAS[+568.212][+100.064]AQAGAPDHVVEQAFEAAHPAAGAGEPAAAADAGGPHLK.I	HexNAc(2)Hex(1) 100.064	S[+100][+568]	1354.91	4	5416.62	5413.62	3	-2.6	136	NRagged	429.98	429.98	429.98	8.16	18	>BW23_RS22440 ref|WP_045566853.1|gi|780348825| chemotaxis protein CheA	1425	Nsco_NS_434_20203020_B_ubonensis_HILIC2.58336.58336.4	controllerType=0 controllerNumber=1 scan=58336	147.631	Trypsin	B2	AAAAAPAVPAAPAASAQAGAPDHVVEQAFEAAHPAAGAGEPAAAADAGGPHLK	668
19783:3	2	A.PAADAS[+568.212]APADAS[+365.132][+231.074][+100.064]S[+568.212][+100.064]AK.A	HexNAc(2)Hex(1),HexNAc(1)Hex(1) 231.0743 100.064,HexNAc(2)Hex(1) 100.064	S[+100]*2[+231][+365][+568]*2	1088.46	3	3263.37	3262.39	1	-4.6	168	NRagged	430.05	81.96	0	3.4	155	>BW23_RS30650 ref|WP_045567700.1|gi|780350752| competence protein ComE	3018	Nsco_NS_434_20203020_B_ubonensis_HILIC2.19016.19016.3	controllerType=0 controllerNumber=1 scan=19016	54.8655	Trypsin	B2	PAADASAPADASSAK	1932
68821:4	162	K.VFQYIKPQDAQALQAAAPAS[+568.212]GASAAAADGATVGAVPDASVQATPLQSPAPISNSTNVHPGNPK.A	HexNAc(2)Hex(1)	S[+568]	1665.82	4	6660.27	6660.29	0	-2.7	195	Specific	430.3	364.99	0	7.6	32	>BW23_RS22260 ref|WP_042586941.1|gi|755825634| BON domain protein	1389	Nsco_NS_434_20203020_B_ubonensis_HILIC2.58778.58778.4	controllerType=0 controllerNumber=1 scan=58778	148.623	Trypsin	B2	VFQYIKPQDAQALQAAAPASGASAAAADGATVGAVPDASVQATPLQSPAPISNSTNVHPGNPK	568
66484:4	116	R.NGKLPEDAANT[+568.212]ADAAPAQAASAPEQAAS[+568.212]GAAAPAAALSTIYFETGK.G	HexNAc(2)Hex(1),HexNAc(2)Hex(1)	S[+568], T[+568]	1374.14	4	5493.54	5493.55	0	-1.2	390	Specific	430.3	415.45	0	9.17	43	>BW23_RS25130 ref|WP_045567133.1|gi|780349462| cytochrome C oxidase	1952	Nsco_NS_434_20203020_B_ubonensis_HILIC3.56198.56198.4	controllerType=0 controllerNumber=1 scan=56198	145.381	Trypsin	B3	NGKLPEDAANTADAAPAQAASAPEQAASGAAAPAAALSTIYFETGK	1136
66272:4	162	K.VFQYIKPQDAQALQAAAPASGASAAAADGATVGAVPDASVQATPLQS[+365.132][+231.074]PAPISNSTNVHPGNPK.A	HexNAc(1)Hex(1) 231.0743	S[+231][+365]	1673.08	4	6689.31	6688.28	1	3.2	195	Specific	430.45	159.79	0	6.6	31	>BW23_RS22260 ref|WP_042586941.1|gi|755825634| BON domain protein	1389	Nsco_NS_434_20203020_B_ubonensis_HILIC1.57385.57385.4	controllerType=0 controllerNumber=1 scan=57385	145.798	Trypsin	B1	VFQYIKPQDAQALQAAAPASGASAAAADGATVGAVPDASVQATPLQSPAPISNSTNVHPGNPK	596
36857:3	56	Q.LAQAQGAAPAS[+568.212]AAAAS[+568.212][+100.064]S[+365.132][+231.074]AH.-	HexNAc(2)Hex(1),HexNAc(2)Hex(1) 100.064,HexNAc(1)Hex(1) 231.0743	S[+100][+231][+365][+568]*2	1162.85	3	3486.52	3483.51	3	0.4	378	Non	430.65	348.1	0	5.17	31	>BW23_RS26360 ref|WP_045567259.1|gi|780349753| hemolysin D	2193	Nsco_NS_434_20203020_B_ubonensis_HILIC2.32960.32960.3	controllerType=0 controllerNumber=1 scan=32960	89.6743	Trypsin	B2	LAQAQGAAPASAAAASSAH	1832
60279:3	262	K.MTTPAVPTPAAPPVPAS[+365.132][+231.074]AAAPAS[+568.212]GAPGSAAAVPAVR.A	HexNAc(1)Hex(1) 231.0743,HexNAc(2)Hex(1)	S[+231][+365][+568]	1448.37	3	4343.09	4342.09	1	-0.7	212	Specific	430.86	430.86	2.48	9.23	21	>BW23_RS17375 ref|WP_045566358.1|gi|780347646| hypothetical protein	458	Nsco_NS_434_20203020_B_ubonensis_HILIC2.52088.52088.3	controllerType=0 controllerNumber=1 scan=52088	133.491	Trypsin	B2	MTTPAVPTPAAPPVPASAAAPASGAPGSAAAVPAVR	1164
28900:3	139	K.GASAAQAAPKPTDNS[+568.212]SGTFVFARPGK.F	HexNAc(2)Hex(1)	S[+568]	1034.83	3	3102.48	3101.49	1	-4.3	66	Specific	430.9	120.69	1.2	5.8	22	>BW23_RS18790 ref|WP_045567835.1|gi|780351075| membrane protein	726	Nsco_NS_434_20203020_B_ubonensis_HILIC2.26459.26459.3	controllerType=0 controllerNumber=1 scan=26459	73.5225	Trypsin	B2	GASAAQAAPKPTDNSSGTFVFARPGK	568
37960:3	96	K.AAPASAVAPQVAHAAS[+568.212]APQPAT[+365.132][+231.074]IVNDDAASR.T	HexNAc(2)Hex(1),HexNAc(1)Hex(1) 231.0743	S[+568], T[+231][+365]	1363.97	3	4089.9	4089.9	0	1	99	Specific	431.05	431.05	1.2	10.45	33	>BW23_RS21205 ref|WP_045566753.1|gi|780348584| Tail fiber protein	1192	Nsco_NS_434_20203020_B_ubonensis_HILIC3.33305.33305.3	controllerType=0 controllerNumber=1 scan=33305	90.8373	Trypsin	B3	AAPASAVAPQVAHAASAPQPATIVNDDAASR	1164
30609:3	155	K.TVAAQLAQAQGAAPASAAAAS[+568.212]S[+365.132][+231.074]AH.-	HexNAc(2)Hex(1),HexNAc(1)Hex(1) 231.0743	S[+231][+365][+568]	1096.17	3	3286.49	3285.49	1	1.4	373	CRagged	431.14	244.38	0	7.07	19	>BW23_RS26360 ref|WP_045567259.1|gi|780349753| hemolysin D	2193	Nsco_NS_434_20203020_B_ubonensis_HILIC1.28777.28777.3	controllerType=0 controllerNumber=1 scan=28777	79.7495	Trypsin	B1	TVAAQLAQAQGAAPASAAAASSAH	1164
27942:3	167	K.GASAAQAAPKPTDNS[+568.212]SGTFVFARPGK.F	HexNAc(2)Hex(1)	S[+568]	1034.83	3	3102.48	3101.49	1	-3.4	66	Specific	431.52	131.48	1.2	6.07	19	>BW23_RS18790 ref|WP_045567835.1|gi|780351075| membrane protein	726	Nsco_NS_434_20203020_B_ubonensis_HILIC1.26647.26647.3	controllerType=0 controllerNumber=1 scan=26647	74.4432	Trypsin	B1	GASAAQAAPKPTDNSSGTFVFARPGK	568
01486:3	191	R.AKGPAS[+568.212]GADATVHAR.T	HexNAc(2)Hex(1)	S[+568]	659.653	3	1976.94	1976.94	0	2	183	Specific	431.83	342.86	0.9	7.88	12	>BW23_RS07490 ref|WP_045564699.1|gi|780344110| pilus assembly protein CpaB	4606	Nsco_NS_434_20203020_B_ubonensis_HILIC1.3651.3651.3	controllerType=0 controllerNumber=1 scan=3651	20.085	Trypsin	B1	AKGPASGADATVHAR	568
17817:2	339	K.PASGAPAAT[+568.212][+100.064]APAAS[+568.212][+100.064]GAQ.-	HexNAc(2)Hex(1) 100.064,HexNAc(2)Hex(1) 100.064	S[+100][+568], T[+100][+568]	1367.12	2	2733.23	2732.24	1	-4	159	CRagged	432.14	317.64	86.57	5.9	16	>BW23_RS21615 ref|WP_042582944.1|gi|755807656| outer membrane lipid asymmetry maintenance protein MlaD	1270	Nsco_NS_434_20203020_B_ubonensis_HILIC2.17498.17498.2	controllerType=0 controllerNumber=1 scan=17498	51.0534	Trypsin	B2	PASGAPAATAPAASGAQ	1336
27280:3	128	K.GASAAQAAPKPTDNS[+568.212]SGTFVFARPGK.F	HexNAc(2)Hex(1)	S[+568]	1034.5	3	3101.49	3101.49	0	0.4	66	Specific	432.95	180.23	1.2	7.45	22	>BW23_RS18790 ref|WP_045567835.1|gi|780351075| membrane protein	726	Nsco_NS_434_20203020_B_ubonensis_HILIC3.24617.24617.3	controllerType=0 controllerNumber=1 scan=24617	68.7315	Trypsin	B3	GASAAQAAPKPTDNSSGTFVFARPGK	568
58536:4	449	V.PTPAAPPVPAS[+162.053][+462.149]AAAPAS[+365.132][+231.074]GAPGS[+568.212]AAAVPAVR.A	Hex(1) 462.1486,HexNAc(1)Hex(1) 231.0743,HexNAc(2)Hex(1)	S[+162][+231][+365][+462][+568]	1092.51	4	4367.02	4366	1	3.5	218	NRagged	433.19	424.37	0	7.18	17	>BW23_RS17375 ref|WP_045566358.1|gi|780347646| hypothetical protein	458	Nsco_NS_434_20203020_B_ubonensis_HILIC1.51347.51347.4	controllerType=0 controllerNumber=1 scan=51347	131.893	Trypsin	B1	PTPAAPPVPASAAAPASGAPGSAAAVPAVR	1788
47715:4	1245	R.SDFAC[+57.021]AAAPAPAGASAVAGHDS[+568.212]AAGVAMPAAVDAAERER.V	HexNAc(2)Hex(1)	C[+57], S[+568]	1059.73	4	4235.92	4234.91	1	0	655	Specific	433.39	433.39	4.8	10.11	5	>BW23_RS02655 ref|WP_045565318.1|gi|780345518| penicillin-binding protein	3669	Nsco_NS_434_20203020_B_ubonensis_HILIC1.42881.42881.4	controllerType=0 controllerNumber=1 scan=42881	112.998	Trypsin	B1	SDFACAAAPAPAGASAVAGHDSAAGVAMPAAVDAAERER	568
31482:2	155	K.TVAAQLAQAQGAAPAS[+568.212]AAAASSAH.-	HexNAc(2)Hex(1)	S[+568]	1345.14	2	2689.28	2689.28	0	0.6	373	CRagged	433.81	363.69	43.3	8.62	19	>BW23_RS26360 ref|WP_045567259.1|gi|780349753| hemolysin D	2193	Nsco_NS_434_20203020_B_ubonensis_HILIC1.29479.29479.2	controllerType=0 controllerNumber=1 scan=29479	81.4446	Trypsin	B1	TVAAQLAQAQGAAPASAAAASSAH	568
18688:6	2	K.ASKPAAATGTTAPATKPAATPATTAPATT[+568.212]GAATTTAPAPAAS[+568.212]APEAASKPAK.T	HexNAc(2)Hex(1),HexNAc(2)Hex(1)	S[+568], T[+568]	959.646	6	5752.84	5749.83	3	-0.2	98	Specific	433.94	314.64	0	7.34	155	>BW23_RS30650 ref|WP_045567700.1|gi|780350752| competence protein ComE	3018	Nsco_NS_434_20203020_B_ubonensis_HILIC2.18168.18168.6	controllerType=0 controllerNumber=1 scan=18168	52.7499	Trypsin	B2	ASKPAAATGTTAPATKPAATPATTAPATTGAATTTAPAPAASAPEAASKPAK	1136
49079:5	3	A.KPGS[+365.132][+231.074][+100.064]IT[+568.212]PHTHFTAEVYVLSKDEGGR.H	HexNAc(1)Hex(1) 231.0743 100.064,HexNAc(2)Hex(1)	S[+100][+231][+365], T[+568]	798.982	5	3990.88	3990.87	0	2.5	297	NRagged	434.21	434.21	0	9.13	59	>BW23_RS21950 ref|WP_034209732.1|gi|736066354| elongation factor Tu	1337	Nsco_NS_434_20203020_B_ubonensis_HILIC2.43202.43202.4	controllerType=0 controllerNumber=1 scan=43202	113.811	Trypsin	B2	KPGSITPHTHFTAEVYVLSKDEGGR	1264
17711:3	2	S.APAADAS[+365.132][+231.074]APADAS[+568.212][+100.064]S[+568.212]AK.A	HexNAc(1)Hex(1) 231.0743,HexNAc(2)Hex(1) 100.064,HexNAc(2)Hex(1)	S[+100][+231][+365][+568]*2	1079.13	3	3235.38	3233.36	2	3.7	167	NRagged	434.41	384.02	0	6.41	122	>BW23_RS30650 ref|WP_045567700.1|gi|780350752| competence protein ComE	3018	Nsco_NS_434_20203020_B_ubonensis_HILIC1.18062.18062.3	controllerType=0 controllerNumber=1 scan=18062	53.1194	Trypsin	B1	APAADASAPADASSAK	1832
08549:3	125	R.KLQQWSQQGAS[+568.212]AT[+568.212]KPASGQ.-	HexNAc(2)Hex(1),HexNAc(2)Hex(1)	S[+568], T[+568]	1046.48	3	3137.43	3137.44	0	-1.4	115	CRagged	434.44	252.26	4.8	6.58	24	>BW23_RS17610 ref|WP_045567821.1|gi|780351035| hypothetical protein	505	Nsco_NS_434_20203020_B_ubonensis_HILIC1.10014.10014.3	controllerType=0 controllerNumber=1 scan=10014	33.6922	Trypsin	B1	KLQQWSQQGASATKPASGQ	1136
24672:5	2	A.AATGTTAPATKPAATPATT[+365.132][+231.074][+100.064]APATTGAAT[+568.212][+100.064]TTAPAPAAS[+568.212][+100.064]APEAASKPAK.T	HexNAc(1)Hex(1) 231.0743 100.064,HexNAc(2)Hex(1) 100.064,HexNAc(2)Hex(1) 100.064	S[+100][+568], T[+100]*2[+231][+365][+568]	1240.2	5	6196.97	6191.97	5	-3.9	103	NRagged	435.07	435.07	0	6.58	155	>BW23_RS30650 ref|WP_045567700.1|gi|780350752| competence protein ComE	3018	Nsco_NS_434_20203020_B_ubonensis_HILIC2.22934.22934.5	controllerType=0 controllerNumber=1 scan=22934	64.5973	Trypsin	B2	AATGTTAPATKPAATPATTAPATTGAATTTAPAPAASAPEAASKPAK	2032
29263:4	128	K.GASAAQAAPKPTDNS[+568.212]SGTFVFARPGK.F	HexNAc(2)Hex(1)	S[+568]	776.375	4	3102.48	3101.49	1	-4.9	66	Specific	435.25	129.02	1.2	6.12	22	>BW23_RS18790 ref|WP_045567835.1|gi|780351075| membrane protein	726	Nsco_NS_434_20203020_B_ubonensis_HILIC3.26336.26336.4	controllerType=0 controllerNumber=1 scan=26336	73.1783	Trypsin	B3	GASAAQAAPKPTDNSSGTFVFARPGK	568
69145:4	162	K.VFQYIKPQDAQALQAAAPASGASAAAADGATVGAVPDAS[+365.132][+231.074]VQATPLQSPAPISNSTNVHPGNPK.A	HexNAc(1)Hex(1) 231.0743	S[+231][+365]	1672.83	4	6688.28	6688.28	0	0.1	195	Specific	435.3	435.3	0	9.99	32	>BW23_RS22260 ref|WP_042586941.1|gi|755825634| BON domain protein	1389	Nsco_NS_434_20203020_B_ubonensis_HILIC2.59042.59042.4	controllerType=0 controllerNumber=1 scan=59042	149.263	Trypsin	B2	VFQYIKPQDAQALQAAAPASGASAAAADGATVGAVPDASVQATPLQSPAPISNSTNVHPGNPK	596
41755:3	86	R.SIAWSSSPAASAAPAASAAAAS[+365.132][+231.074]AT[+568.212]PATR.A	HexNAc(1)Hex(1) 231.0743,HexNAc(2)Hex(1)	S[+231][+365], T[+568]	1222.56	3	3665.67	3664.66	1	0.3	1796	Specific	435.41	435.41	0	9.23	39	>BW23_RS10275 ref|WP_045565072.1|gi|780344956| alpha-2-macroglobulin	5150	Nsco_NS_434_20203020_B_ubonensis_HILIC1.37888.37888.3	controllerType=0 controllerNumber=1 scan=37888	101.641	Trypsin	B1	SIAWSSSPAASAAPAASAAAASATPATR	1164
55191:3	968	R.RTGLLNNAPGAFSAS[+568.212]GVYPLAER.V	HexNAc(2)Hex(1)	S[+568]	977.154	3	2929.45	2929.44	0	2.1	229	Specific	435.45	376.31	31.11	8.93	8	>BW23_RS27480 ref|WP_042585996.1|gi|755823573| dGTP triphosphohydrolase	2413	Nsco_NS_434_20203020_B_ubonensis_HILIC2.48114.48114.3	controllerType=0 controllerNumber=1 scan=48114	124.52	Trypsin	B2	RTGLLNNAPGAFSASGVYPLAER	568
74639:5	20	D.PNPSDGDVTQAC[+57.021]MTNDLFT[+365.132][+231.074][+100.064]GS[+365.132][+231.074][+100.064]DQAT[+568.212]PLPGFGGPGHPWFSHK.G	HexNAc(1)Hex(1) 231.0743 100.064,HexNAc(1)Hex(1) 231.0743 100.064,HexNAc(2)Hex(1)	C[+57], S[+100][+231][+365], T[+100][+231][+365][+568]	1261.75	5	6304.71	6301.69	3	0.9	195	NRagged	435.71	435.71	0	9.1	41	>BW23_RS13400 ref|WP_045565737.1|gi|780346510| tyrosinase	5756	Nsco_NS_434_20203020_B_ubonensis_HILIC2.63382.63382.4	controllerType=0 controllerNumber=1 scan=63382	159.447	Trypsin	B2	PNPSDGDVTQACMTNDLFTGSDQATPLPGFGGPGHPWFSHK	1960
63365:4	152	S.PAAAAAS[+568.212][+100.064]S[+162.053][+462.149]DTSAAPSGPVTFAWPAR.G	HexNAc(2)Hex(1) 100.064,Hex(1) 462.1486	S[+100][+162][+462][+568]	913.413	4	3650.63	3649.63	1	-0.5	160	NRagged	435.72	352.31	0	4.04	36	>BW23_RS30735 ref|WP_045567708.1|gi|780350773| peptidase	3035	Nsco_NS_434_20203020_B_ubonensis_HILIC2.54476.54476.4	controllerType=0 controllerNumber=1 scan=54476	138.654	Trypsin	B2	PAAAAASSDTSAAPSGPVTFAWPAR	1292
60365:4	39	E.PAAAAAPAVPAAPAAS[+162.053][+462.149]AQAGAPDHVVEQAFEAAHPAAGAGEPAAAADAGGPHLK.I	Hex(1) 462.1486	S[+162][+462]	1367.91	4	5468.61	5466.6	2	-0.1	135	NRagged	435.85	396.48	396.48	8.33	18	>BW23_RS22440 ref|WP_045566853.1|gi|780348825| chemotaxis protein CheA	1425	Nsco_NS_434_20203020_B_ubonensis_HILIC3.51469.51469.2	controllerType=0 controllerNumber=1 scan=51469	134.205	Trypsin	B3	PAAAAAPAVPAAPAASAQAGAPDHVVEQAFEAAHPAAGAGEPAAAADAGGPHLK	624
24665:5	2	K.ASKPAAATGTTAPATKPAATPATTAPATTGAATTTAPAPAAS[+162.053][+462.149]APEAASKPAK.T	Hex(1) 462.1486	S[+162][+462]	1048.93	5	5240.62	5237.61	3	1.3	98	Specific	435.94	435.94	36.95	10.01	122	>BW23_RS30650 ref|WP_045567700.1|gi|780350752| competence protein ComE	3018	Nsco_NS_434_20203020_B_ubonensis_HILIC1.23902.23902.5	controllerType=0 controllerNumber=1 scan=23902	67.6222	Trypsin	B1	ASKPAAATGTTAPATKPAATPATTAPATTGAATTTAPAPAASAPEAASKPAK	624
29259:4	128	K.GASAAQAAPKPTDNS[+568.212]SGTFVFARPGK.F	HexNAc(2)Hex(1)	S[+568]	776.375	4	3102.48	3101.49	1	-4.9	66	Specific	436.77	134.18	1.2	6.58	22	>BW23_RS18790 ref|WP_045567835.1|gi|780351075| membrane protein	726	Nsco_NS_434_20203020_B_ubonensis_HILIC3.26332.26332.4	controllerType=0 controllerNumber=1 scan=26332	73.1705	Trypsin	B3	GASAAQAAPKPTDNSSGTFVFARPGK	568
70929:3	72	R.NGKLPEDAANTADAAPAQAAS[+568.212]APEQAASGAAAPAAALSTIYFETGK.G	HexNAc(2)Hex(1)	S[+568]	1643.12	3	4927.34	4925.33	2	0.7	390	Specific	436.94	360.53	0	8.33	54	>BW23_RS25130 ref|WP_045567133.1|gi|780349462| cytochrome C oxidase	1952	Nsco_NS_434_20203020_B_ubonensis_HILIC2.60464.60464.3	controllerType=0 controllerNumber=1 scan=60464	152.652	Trypsin	B2	NGKLPEDAANTADAAPAQAASAPEQAASGAAAPAAALSTIYFETGK	568
43709:3	51	S.AVAPQVAHAAS[+568.212]APQPAT[+568.212]IVNDDAAS[+162.053][+462.149]R.T	HexNAc(2)Hex(1),HexNAc(2)Hex(1),Hex(1) 462.1486	S[+162][+462][+568], T[+568]	1430.65	3	4289.92	4288.91	1	2.4	104	NRagged	436.96	7.24	0	4.15	40	>BW23_RS21205 ref|WP_045566753.1|gi|780348584| Tail fiber protein	1192	Nsco_NS_434_20203020_B_ubonensis_HILIC2.38541.38541.3	controllerType=0 controllerNumber=1 scan=38541	102.881	Trypsin	B2	AVAPQVAHAASAPQPATIVNDDAASR	1760
65461:3	928	K.RASIAAAAS[+568.212]ELLPALTQPAAPPATDAQR.V	HexNAc(2)Hex(1)	S[+568]	1109.91	3	3327.7	3326.7	1	1.3	550	Specific	437.13	420.33	1.6	10.32	4	>BW23_RS03500 ref|WP_045564169.1|gi|780342911| RND transporter	3835	Nsco_NS_434_20203020_B_ubonensis_HILIC1.56751.56751.3	controllerType=0 controllerNumber=1 scan=56751	144.218	Trypsin	B1	RASIAAAASELLPALTQPAAPPATDAQR	568
40548:3	96	K.AAPASAVAPQVAHAAS[+365.132][+231.074]APQPAT[+365.132][+231.074]IVNDDAASR.T	HexNAc(1)Hex(1) 231.0743,HexNAc(1)Hex(1) 231.0743	S[+231][+365], T[+231][+365]	1373.3	3	4117.89	4117.89	0	0.1	99	Specific	437.24	437.24	2.7	10.21	33	>BW23_RS21205 ref|WP_045566753.1|gi|780348584| Tail fiber protein	1192	Nsco_NS_434_20203020_B_ubonensis_HILIC3.35364.35364.3	controllerType=0 controllerNumber=1 scan=35364	95.9282	Trypsin	B3	AAPASAVAPQVAHAASAPQPATIVNDDAASR	1192
67323:4	162	K.VFQYIKPQDAQALQAAAPASGASAAAADGATVGAVPDASVQATPLQS[+568.212]PAPISNSTNVHPGNPK.A	HexNAc(2)Hex(1)	S[+568]	1667.08	4	6665.32	6660.29	5	2	195	Specific	437.39	194.22	0	6.85	32	>BW23_RS22260 ref|WP_042586941.1|gi|755825634| BON domain protein	1389	Nsco_NS_434_20203020_B_ubonensis_HILIC2.57584.57584.4	controllerType=0 controllerNumber=1 scan=57584	145.732	Trypsin	B2	VFQYIKPQDAQALQAAAPASGASAAAADGATVGAVPDASVQATPLQSPAPISNSTNVHPGNPK	568
26346:5	2	K.ASKPAAATGTTAPATKPAATPATTAPATTGAATT[+162.053][+462.149]TAPAPAASAPEAAS[+365.132][+231.074]KPAK.T	Hex(1) 462.1486,HexNAc(1)Hex(1) 231.0743	S[+231][+365], T[+162][+462]	1167.57	5	5833.81	5833.81	0	0.1	98	Specific	437.71	437.71	0	8.58	155	>BW23_RS30650 ref|WP_045567700.1|gi|780350752| competence protein ComE	3018	Nsco_NS_434_20203020_B_ubonensis_HILIC2.24295.24295.5	controllerType=0 controllerNumber=1 scan=24295	68.0391	Trypsin	B2	ASKPAAATGTTAPATKPAATPATTAPATTGAATTTAPAPAASAPEAASKPAK	1220
26783:5	2	T.GTTAPATKPAATPATTAPAT[+568.212][+100.064]T[+365.132][+231.074][+100.064]GAATTTAPAPAAS[+365.132][+231.074][+100.064]APEAASKPAK.T	HexNAc(2)Hex(1) 100.064,HexNAc(1)Hex(1) 231.0743 100.064,HexNAc(1)Hex(1) 231.0743 100.064	S[+100][+231][+365], T[+100]*2[+231][+365][+568]	1196.58	5	5978.86	5976.85	2	1.6	106	NRagged	437.77	437.77	0	7.92	122	>BW23_RS30650 ref|WP_045567700.1|gi|780350752| competence protein ComE	3018	Nsco_NS_434_20203020_B_ubonensis_HILIC1.25630.25630.5	controllerType=0 controllerNumber=1 scan=25630	71.8692	Trypsin	B1	GTTAPATKPAATPATTAPATTGAATTTAPAPAASAPEAASKPAK	2060
45929:3	96	V.APQVAHAAS[+365.132][+231.074][+100.064]APQPAT[+568.212][+100.064]IVNDDAAS[+568.212]R.T	HexNAc(1)Hex(1) 231.0743 100.064,HexNAc(2)Hex(1) 100.064,HexNAc(2)Hex(1)	S[+100][+231][+365][+568], T[+100][+568]	1431.32	3	4291.95	4290.94	1	1.5	106	NRagged	437.82	72.11	0	4.94	33	>BW23_RS21205 ref|WP_045566753.1|gi|780348584| Tail fiber protein	1192	Nsco_NS_434_20203020_B_ubonensis_HILIC3.40017.40017.3	controllerType=0 controllerNumber=1 scan=40017	107.574	Trypsin	B3	APQVAHAASAPQPATIVNDDAASR	1932
38035:4	820	P.TPPAQASAPIVGGDRDAHGC[+57.021]IGS[+568.212]AGYAWC[+57.021]EQTR.Q	HexNAc(2)Hex(1)	C[+57]*2, S[+568]	1006.96	4	4024.8	4024.79	0	2.7	26	NRagged	438.07	207.44	16.8	6.76	5	>BW23_RS04315 ref|WP_045564274.1|gi|780343163| hypothetical protein	3992	Nsco_NS_434_20203020_B_ubonensis_HILIC2.33925.33925.4	controllerType=0 controllerNumber=1 scan=33925	91.922	Trypsin	B2	TPPAQASAPIVGGDRDAHGCIGSAGYAWCEQTR	568
57343:4	113	A.S[+365.132][+231.074][+100.064]GAS[+568.212][+100.064]AGQAAAAPAAVVVPEAASAGAVADQDANAQAAR.A	HexNAc(1)Hex(1) 231.0743 100.064,HexNAc(2)Hex(1) 100.064	S[+100]*2[+231][+365][+568]	1158.3	4	4630.16	4627.15	3	-0.6	146	NRagged	438.15	262.43	7.8	3.69	30	>BW23_RS20365 ref|WP_045566678.1|gi|780348406| hypothetical protein	1034	Nsco_NS_434_20203020_B_ubonensis_HILIC1.50444.50444.4	controllerType=0 controllerNumber=1 scan=50444	129.887	Trypsin	B1	SGASAGQAAAAPAAVVVPEAASAGAVADQDANAQAAR	1364
15475:3	2	K.AAAAAGASAPAADAS[+162.053][+462.149]APADAS[+568.212]SAK.A	Hex(1) 462.1486,HexNAc(2)Hex(1)	S[+162][+462][+568]	1055.12	3	3163.36	3163.35	0	1.6	159	Specific	438.17	438.17	1.2	9.65	155	>BW23_RS30650 ref|WP_045567700.1|gi|780350752| competence protein ComE	3018	Nsco_NS_434_20203020_B_ubonensis_HILIC2.15640.15640.3	controllerType=0 controllerNumber=1 scan=15640	46.4025	Trypsin	B2	AAAAAGASAPAADASAPADASSAK	1192
32757:3	59	K.TVAAQLAQAQGAAPASAAAAS[+568.212]S[+162.053][+462.149]AH.-	HexNAc(2)Hex(1),Hex(1) 462.1486	S[+162][+462][+568]	1105.84	3	3315.49	3313.48	2	0.8	373	CRagged	438.19	267.72	0	7.52	32	>BW23_RS26360 ref|WP_045567259.1|gi|780349753| hemolysin D	2193	Nsco_NS_434_20203020_B_ubonensis_HILIC3.29165.29165.3	controllerType=0 controllerNumber=1 scan=29165	80.4117	Trypsin	B3	TVAAQLAQAQGAAPASAAAASSAH	1192
65802:4	72	K.QVADARNGKLPEDAANT[+568.212]ADAAPAQAASAPEQAAS[+568.212]GAAAPAAALSTIYFETGK.G	HexNAc(2)Hex(1),HexNAc(2)Hex(1)	S[+568], T[+568]	1534.22	4	6133.85	6133.87	0	-3.4	384	Specific	438.51	343.45	0	8.53	54	>BW23_RS25130 ref|WP_045567133.1|gi|780349462| cytochrome C oxidase	1952	Nsco_NS_434_20203020_B_ubonensis_HILIC2.56389.56389.4	controllerType=0 controllerNumber=1 scan=56389	142.93	Trypsin	B2	QVADARNGKLPEDAANTADAAPAQAASAPEQAASGAAAPAAALSTIYFETGK	1136
04399:2	616	K.AGQPAAAS[+568.212]APGATAR.Q	HexNAc(2)Hex(1)	S[+568]	932.942	2	1864.88	1864.88	0	0.3	387	Specific	438.57	231.86	60.08	4.31	8	>BW23_RS15505 ref|WP_045566143.1|gi|780347376| MexX family efflux pump subunit	102	Nsco_NS_434_20203020_B_ubonensis_HILIC1.5990.5990.2	controllerType=0 controllerNumber=1 scan=5990	25.0657	Trypsin	B1	AGQPAAASAPGATAR	568
64168:5	162	K.VFQYIKPQDAQALQAAAPAS[+365.132][+231.074]GAS[+568.212]AAAADGATVGAVPDASVQATPLQSPAPISNSTNVHPGNPK.A	HexNAc(1)Hex(1) 231.0743,HexNAc(2)Hex(1)	S[+231][+365][+568]	1452.1	5	7256.48	7256.49	0	-1.7	195	Specific	438.68	438.68	20.7	7.93	31	>BW23_RS22260 ref|WP_042586941.1|gi|755825634| BON domain protein	1389	Nsco_NS_434_20203020_B_ubonensis_HILIC1.55747.55747.5	controllerType=0 controllerNumber=1 scan=55747	141.853	Trypsin	B1	VFQYIKPQDAQALQAAAPASGASAAAADGATVGAVPDASVQATPLQSPAPISNSTNVHPGNPK	1164
02690:3	2	P.APAAS[+365.132][+231.074]APEAAS[+568.212]KPAK.T	HexNAc(1)Hex(1) 231.0743,HexNAc(2)Hex(1)	S[+231][+365][+568]	845.058	3	2533.16	2531.15	2	1.4	135	NRagged	438.92	296.81	0	5.04	122	>BW23_RS30650 ref|WP_045567700.1|gi|780350752| competence protein ComE	3018	Nsco_NS_434_20203020_B_ubonensis_HILIC1.4618.4618.3	controllerType=0 controllerNumber=1 scan=4618	22.2005	Trypsin	B1	APAASAPEAASKPAK	1164
52024:3	933	R.QKPENEAAAVAAAAS[+568.212]ATEPINAPVIGDASK.A	HexNAc(2)Hex(1)	S[+568]	1153.9	3	3459.69	3459.69	0	1.3	631	Specific	439.12	270.52	51.04	7.38	7	>BW23_RS23785 ref|WP_042586582.1|gi|755824940| penicillin-binding protein	1685	Nsco_NS_434_20203020_B_ubonensis_HILIC1.46252.46252.3	controllerType=0 controllerNumber=1 scan=46252	120.4	Trypsin	B1	QKPENEAAAVAAAASATEPINAPVIGDASK	568
11926:3	339	K.AADAGGAKPASGAPAAT[+365.132][+231.074]APAAS[+568.212]GAQ.-	HexNAc(1)Hex(1) 231.0743,HexNAc(2)Hex(1)	S[+568], T[+231][+365]	1068.14	3	3202.42	3201.42	1	-1.5	151	CRagged	439.93	235.3	10.22	6.59	16	>BW23_RS21615 ref|WP_042582944.1|gi|755807656| outer membrane lipid asymmetry maintenance protein MlaD	1270	Nsco_NS_434_20203020_B_ubonensis_HILIC2.12671.12671.3	controllerType=0 controllerNumber=1 scan=12671	39.3385	Trypsin	B2	AADAGGAKPASGAPAATAPAASGAQ	1164
50638:3	152	R.GAS[+568.212]AATAASPAAAAASSDTSAAPSGPVTFAWPAR.G	HexNAc(2)Hex(1)	S[+568]	1205.23	3	3613.69	3612.68	1	0.6	151	Specific	440.18	112.37	37.15	5.8	36	>BW23_RS30735 ref|WP_045567708.1|gi|780350773| peptidase	3035	Nsco_NS_434_20203020_B_ubonensis_HILIC2.44546.44546.3	controllerType=0 controllerNumber=1 scan=44546	116.806	Trypsin	B2	GASAATAASPAAAAASSDTSAAPSGPVTFAWPAR	568
30599:3	1334	K.AVDLPAPASSASAS[+568.212]APAPARAPDGTR.V	HexNAc(2)Hex(1)	S[+568]	991.483	3	2972.43	2972.43	0	0.4	482	Specific	440.32	396.64	2.4	10.71	4	>BW23_RS10280 ref|WP_045565073.1|gi|780344959| penicillin-binding protein 1C	5151	Nsco_NS_434_20203020_B_ubonensis_HILIC2.27860.27860.3	controllerType=0 controllerNumber=1 scan=27860	76.9753	Trypsin	B2	AVDLPAPASSASASAPAPARAPDGTR	568
65176:6	230	F.ALAVPFAAHAAGC[+57.021]AKPRGAFDQVYC[+57.021]S[+365.132][+231.074][+100.064]ST[+365.132][+231.074][+100.064]QFSQLDRELNDQYGR.L	HexNAc(1)Hex(1) 231.0743 100.064,HexNAc(1)Hex(1) 231.0743 100.064	C[+57]*2, S[+100][+231][+365], T[+100][+231][+365]	1028.47	6	6165.79	6165.81	0	-2.9	14	NRagged	441.35	441.35	0	8.15	7	>BW23_RS00230 ref|WP_045563756.1|gi|780341929| hypothetical protein	3204	Nsco_NS_434_20203020_B_ubonensis_HILIC1.56527.56527.3	controllerType=0 controllerNumber=1 scan=56527	143.651	Trypsin	B1	ALAVPFAAHAAGCAKPRGAFDQVYCSSTQFSQLDRELNDQYGR	1392
80548:3	20	T.QAC[+57.021]MTNDLFT[+162.053][+462.149]GS[+365.132][+231.074]DQAT[+365.132][+231.074]PLPGFGGPGHPWFSHK.G	Hex(1) 462.1486,HexNAc(1)Hex(1) 231.0743,HexNAc(1)Hex(1) 231.0743	C[+57], S[+231][+365], T[+162][+231][+365][+462]	1760.74	3	5280.2	5275.18	5	-0.4	204	NRagged	441.67	30.62	0	3.72	41	>BW23_RS13400 ref|WP_045565737.1|gi|780346510| tyrosinase	5756	Nsco_NS_434_20203020_B_ubonensis_HILIC2.67945.67945.3	controllerType=0 controllerNumber=1 scan=67945	169.78	Trypsin	B2	QACMTNDLFTGSDQATPLPGFGGPGHPWFSHK	1816
45109:3	51	S.AVAPQVAHAAS[+162.053][+462.149]APQPAT[+568.212]IVNDDAAS[+568.212]R.T	Hex(1) 462.1486,HexNAc(2)Hex(1),HexNAc(2)Hex(1)	S[+162][+462][+568], T[+568]	1430.65	3	4289.93	4288.91	1	3.4	104	NRagged	441.7	31.83	0	4.12	40	>BW23_RS21205 ref|WP_045566753.1|gi|780348584| Tail fiber protein	1192	Nsco_NS_434_20203020_B_ubonensis_HILIC2.39972.39972.3	controllerType=0 controllerNumber=1 scan=39972	106.635	Trypsin	B2	AVAPQVAHAASAPQPATIVNDDAASR	1760
12315:2	2	K.AAAAAGAS[+568.212]APAADASAPADASSAK.A	HexNAc(2)Hex(1)	S[+568]	1270.08	2	2539.15	2539.15	0	-0.3	159	Specific	441.79	355.67	82.67	7.85	122	>BW23_RS30650 ref|WP_045567700.1|gi|780350752| competence protein ComE	3018	Nsco_NS_434_20203020_B_ubonensis_HILIC1.13407.13407.2	controllerType=0 controllerNumber=1 scan=13407	41.5547	Trypsin	B1	AAAAAGASAPAADASAPADASSAK	568
18281:3	2	A.PAADAS[+568.212]APADAS[+568.212][+100.064]S[+365.132][+231.074][+100.064]AK.A	HexNAc(2)Hex(1),HexNAc(2)Hex(1) 100.064,HexNAc(1)Hex(1) 231.0743 100.064	S[+100]*2[+231][+365][+568]*2	1088.47	3	3263.38	3262.39	1	-1.5	168	NRagged	442.02	358.31	0	5.33	155	>BW23_RS30650 ref|WP_045567700.1|gi|780350752| competence protein ComE	3018	Nsco_NS_434_20203020_B_ubonensis_HILIC2.17850.17850.3	controllerType=0 controllerNumber=1 scan=17850	51.9729	Trypsin	B2	PAADASAPADASSAK	1932
13096:3	2	K.AAAAAGAS[+365.132][+231.074]APAADASAPADAS[+568.212]SAK.A	HexNAc(1)Hex(1) 231.0743,HexNAc(2)Hex(1)	S[+231][+365][+568]	1046.13	3	3136.37	3135.36	1	2.5	159	Specific	442.23	383.64	7.61	9.11	122	>BW23_RS30650 ref|WP_045567700.1|gi|780350752| competence protein ComE	3018	Nsco_NS_434_20203020_B_ubonensis_HILIC1.14184.14184.3	controllerType=0 controllerNumber=1 scan=14184	43.5822	Trypsin	B1	AAAAAGASAPAADASAPADASSAK	1164
67465:4	74	R.NGKLPEDAANTADAAPAQAAS[+568.212]APEQAAS[+365.132][+231.074]GAAAPAAALSTIYFETGK.G	HexNAc(2)Hex(1),HexNAc(1)Hex(1) 231.0743	S[+231][+365][+568]	1381.89	4	5524.55	5521.54	3	-0.4	390	Specific	442.3	442.3	0	8.99	45	>BW23_RS25130 ref|WP_045567133.1|gi|780349462| cytochrome C oxidase	1952	Nsco_NS_434_20203020_B_ubonensis_HILIC1.58321.58321.4	controllerType=0 controllerNumber=1 scan=58321	148.132	Trypsin	B1	NGKLPEDAANTADAAPAQAASAPEQAASGAAAPAAALSTIYFETGK	1164
38468:3	59	Q.LAQAQGAAPAS[+568.212]AAAAS[+568.212][+100.064]S[+365.132][+231.074]AH.-	HexNAc(2)Hex(1),HexNAc(2)Hex(1) 100.064,HexNAc(1)Hex(1) 231.0743	S[+100][+231][+365][+568]*2	1162.85	3	3486.52	3483.51	3	-0.6	378	Non	442.82	404.09	0	6.46	32	>BW23_RS26360 ref|WP_045567259.1|gi|780349753| hemolysin D	2193	Nsco_NS_434_20203020_B_ubonensis_HILIC3.33714.33714.3	controllerType=0 controllerNumber=1 scan=33714	91.8741	Trypsin	B3	LAQAQGAAPASAAAASSAH	1832
80383:6	32	G.HIAS[+568.212]FASAATLYDVGYNHFWHAPSDQHGGDLVFVQGHSSPGVYSR.A	HexNAc(2)Hex(1)	S[+568]	910.26	6	5456.52	5453.5	3	1.4	114	NRagged	442.87	442.87	2.08	7.46	25	>BW23_RS28815 ref|WP_045567493.1|gi|780350310| pyruvate dehydrogenase	2668	Nsco_NS_434_20203020_B_ubonensis_HILIC2.67818.67818.6	controllerType=0 controllerNumber=1 scan=67818	169.488	Trypsin	B2	HIASFASAATLYDVGYNHFWHAPSDQHGGDLVFVQGHSSPGVYSR	568
60282:3	262	K.MTTPAVPTPAAPPVPAS[+365.132][+231.074]AAAPAS[+568.212]GAPGSAAAVPAVR.A	HexNAc(1)Hex(1) 231.0743,HexNAc(2)Hex(1)	S[+231][+365][+568]	1448.37	3	4343.09	4342.09	1	-0.7	212	Specific	442.89	406.21	10.26	9.23	21	>BW23_RS17375 ref|WP_045566358.1|gi|780347646| hypothetical protein	458	Nsco_NS_434_20203020_B_ubonensis_HILIC2.52090.52090.3	controllerType=0 controllerNumber=1 scan=52090	133.496	Trypsin	B2	MTTPAVPTPAAPPVPASAAAPASGAPGSAAAVPAVR	1164
02234:4	191	R.AKGPAS[+365.132][+231.074]GADATVHAR.T	HexNAc(1)Hex(1) 231.0743	S[+231][+365]	501.992	4	2004.95	2004.94	0	4.7	183	Specific	442.95	338.16	7.6	7.11	12	>BW23_RS07490 ref|WP_045564699.1|gi|780344110| pilus assembly protein CpaB	4606	Nsco_NS_434_20203020_B_ubonensis_HILIC1.4218.4218.3	controllerType=0 controllerNumber=1 scan=4218	21.3768	Trypsin	B1	AKGPASGADATVHAR	596
76082:4	115	A.SAFNQGGSSAAGSFSTGT[+365.132][+231.074]AGTPPLPSGGLGGSSSS[+162.053][+462.149]YGGGGSSQGGLGTGGLLGGEK.E	HexNAc(1)Hex(1) 231.0743,Hex(1) 462.1486	S[+162][+462], T[+231][+365]	1515.67	4	6059.68	6053.65	6	0.1	306	NRagged	443.07	443.07	0	7.66	25	>BW23_RS23165 ref|WP_045566924.1|gi|780348991| type II secretion system protein GspD	1566	Nsco_NS_434_20203020_B_ubonensis_HILIC2.64500.64500.4	controllerType=0 controllerNumber=1 scan=64500	161.965	Trypsin	B2	SAFNQGGSSAAGSFSTGTAGTPPLPSGGLGGSSSSYGGGGSSQGGLGTGGLLGGEK	1220
31381:3	139	K.GAS[+365.132][+231.074]AAQAAPKPTDNSSGTFVFAR.P	HexNAc(1)Hex(1) 231.0743	S[+231][+365]	949.776	3	2847.31	2847.32	0	-1.3	66	Specific	443.13	411.47	214.64	9.66	22	>BW23_RS18790 ref|WP_045567835.1|gi|780351075| membrane protein	726	Nsco_NS_434_20203020_B_ubonensis_HILIC2.28508.28508.3	controllerType=0 controllerNumber=1 scan=28508	78.584	Trypsin	B2	GASAAQAAPKPTDNSSGTFVFAR	596
62150:3	14	K.KAILESVYQGAGQAAS[+365.132][+231.074]APMPPTQWSYDK.S	HexNAc(1)Hex(1) 231.0743	S[+231][+365]	1197.56	3	3590.68	3590.67	0	1.7	328	Specific	443.29	437.15	9.6	10.31	35	>BW23_RS24130 ref|WP_042586529.1|gi|755824830| peptide ABC transporter substrate-binding protein	1754	Nsco_NS_434_20203020_B_ubonensis_HILIC2.53530.53530.3	controllerType=0 controllerNumber=1 scan=53530	136.543	Trypsin	B2	KAILESVYQGAGQAASAPMPPTQWSYDK	596
50648:3	152	R.GASAATAASPAAAAASSDTS[+568.212]AAPSGPVTFAWPAR.G	HexNAc(2)Hex(1)	S[+568]	1205.23	3	3613.68	3612.68	1	-0.5	151	Specific	443.71	181.39	0	6.27	36	>BW23_RS30735 ref|WP_045567708.1|gi|780350773| peptidase	3035	Nsco_NS_434_20203020_B_ubonensis_HILIC2.44555.44555.3	controllerType=0 controllerNumber=1 scan=44555	116.831	Trypsin	B2	GASAATAASPAAAAASSDTSAAPSGPVTFAWPAR	568
27639:3	490	R.LNEHPQM[+15.995]PFAASAPS[+568.212]K.K	HexNAc(2)Hex(1)	M[+16], S[+568]	770.356	3	2309.05	2309.05	0	2	43	Specific	443.73	393.42	8.95	9.65	8	>BW23_RS18445 ref|WP_042583411.1|gi|755809248| hypothetical protein	666	Nsco_NS_434_20203020_B_ubonensis_HILIC3.24914.24914.3	controllerType=0 controllerNumber=1 scan=24914	69.4883	Trypsin	B3	LNEHPQMPFAASAPSK	568
43841:3	51	V.APQVAHAAS[+568.212][+100.064]APQPAT[+568.212][+100.064]IVNDDAAS[+568.212]R.T	HexNAc(2)Hex(1) 100.064,HexNAc(2)Hex(1) 100.064,HexNAc(2)Hex(1)	S[+100][+568]*2, T[+100][+568]	1421.65	3	4262.94	4262.94	0	-0.5	106	NRagged	444.09	38.41	1.2	4.23	40	>BW23_RS21205 ref|WP_045566753.1|gi|780348584| Tail fiber protein	1192	Nsco_NS_434_20203020_B_ubonensis_HILIC2.38650.38650.3	controllerType=0 controllerNumber=1 scan=38650	103.116	Trypsin	B2	APQVAHAASAPQPATIVNDDAASR	1904
17513:2	2	S.APAADASAPADAS[+568.212]S[+568.212][+100.064]AK.A	HexNAc(2)Hex(1),HexNAc(2)Hex(1) 100.064	S[+100][+568]*2	1320.09	2	2639.17	2637.15	2	4	167	NRagged	444.2	266.28	0	5.09	122	>BW23_RS30650 ref|WP_045567700.1|gi|780350752| competence protein ComE	3018	Nsco_NS_434_20203020_B_ubonensis_HILIC1.17907.17907.2	controllerType=0 controllerNumber=1 scan=17907	52.8039	Trypsin	B1	APAADASAPADASSAK	1236
56008:4	113	T.AAASGAS[+365.132][+231.074]AGQAAAAPAAVVVPEAAS[+568.212]AGAVADQDANAQAAR.A	HexNAc(1)Hex(1) 231.0743,HexNAc(2)Hex(1)	S[+231][+365][+568]	1160.78	4	4640.11	4640.13	0	-4.8	143	NRagged	444.59	347.92	1.2	5.66	30	>BW23_RS20365 ref|WP_045566678.1|gi|780348406| hypothetical protein	1034	Nsco_NS_434_20203020_B_ubonensis_HILIC1.49405.49405.4	controllerType=0 controllerNumber=1 scan=49405	127.41	Trypsin	B1	AAASGASAGQAAAAPAAVVVPEAASAGAVADQDANAQAAR	1164
57644:4	81	N.IPVT[+162.053][+462.149]S[+162.053][+462.149]QNRIPLVQNGTVDIEC[+57.021]GSTTNNVER.Q	Hex(1) 462.1486,Hex(1) 462.1486	C[+57], S[+162][+462], T[+162][+462]	1141.78	4	4564.08	4560.07	4	-0.2	86	NRagged	444.63	444.63	22.1	7.33	14	>BW23_RS20270 ref|WP_042584506.1|gi|755813049| ABC transporter	1015	Nsco_NS_434_20203020_B_ubonensis_HILIC3.49310.49310.3	controllerType=0 controllerNumber=1 scan=49310	129.146	Trypsin	B3	IPVTSQNRIPLVQNGTVDIECGSTTNNVER	1248
28205:4	128	K.GASAAQAAPKPTDNS[+568.212]SGTFVFARPGK.F	HexNAc(2)Hex(1)	S[+568]	776.375	4	3102.48	3101.49	1	-4.5	66	Specific	444.76	104.05	1.2	5.77	22	>BW23_RS18790 ref|WP_045567835.1|gi|780351075| membrane protein	726	Nsco_NS_434_20203020_B_ubonensis_HILIC3.25385.25385.4	controllerType=0 controllerNumber=1 scan=25385	70.7375	Trypsin	B3	GASAAQAAPKPTDNSSGTFVFARPGK	568
41962:3	269	R.HPPAAGLDEYSTPSWAASPAPGS[+568.212]AAR.V	HexNAc(2)Hex(1)	S[+568]	1044.82	3	3132.43	3132.43	0	0.9	608	Specific	444.99	307.23	56.95	8.44	6	>BW23_RS14335 ref|WP_045565881.1|gi|780346830| hypothetical protein	5938	Nsco_NS_434_20203020_B_ubonensis_HILIC3.36473.36473.3	controllerType=0 controllerNumber=1 scan=36473	98.5689	Trypsin	B3	HPPAAGLDEYSTPSWAASPAPGSAAR	568
42898:3	853	R.AAS[+568.212]GAATNISPETAQVVPIGSAVHAANR.S	HexNAc(2)Hex(1)	S[+568]	1076.87	3	3228.59	3228.59	0	0.8	85	Specific	445.27	340.27	69.68	8.83	6	>BW23_RS29320 ref|WP_045567562.1|gi|780350452| hypothetical protein	2768	Nsco_NS_434_20203020_B_ubonensis_HILIC2.37888.37888.3	controllerType=0 controllerNumber=1 scan=37888	101.315	Trypsin	B2	AASGAATNISPETAQVVPIGSAVHAANR	568
04308:3	1	P.APAASAPEAAS[+365.132][+231.074]KPAK.T	HexNAc(1)Hex(1) 231.0743	S[+231][+365]	654.986	3	1962.94	1962.94	0	2.8	135	NRagged	445.49	424.88	35	7.84	153	>BW23_RS30650 ref|WP_045567700.1|gi|780350752| competence protein ComE	3018	Nsco_NS_434_20203020_B_ubonensis_HILIC3.5638.5638.3	controllerType=0 controllerNumber=1 scan=5638	23.8659	Trypsin	B3	APAASAPEAASKPAK	596
21012:6	2	S.KPAAATGTTAPAT[+365.132][+231.074]KPAATPATTAPATTGAATTTAPAPAAS[+365.132][+231.074][+100.064]APEAASKPAK.T	HexNAc(1)Hex(1) 231.0743,HexNAc(1)Hex(1) 231.0743 100.064	S[+100][+231][+365], T[+231][+365]	958.979	6	5748.84	5747.81	1	3.5	100	NRagged	445.6	445.6	2.92	7.06	122	>BW23_RS30650 ref|WP_045567700.1|gi|780350752| competence protein ComE	3018	Nsco_NS_434_20203020_B_ubonensis_HILIC1.20862.20862.6	controllerType=0 controllerNumber=1 scan=20862	60.0627	Trypsin	B1	KPAAATGTTAPATKPAATPATTAPATTGAATTTAPAPAASAPEAASKPAK	1292
12528:2	2	K.AAAAAGASAPAADAS[+365.132][+231.074]APADAS[+568.212]SAK.A	HexNAc(1)Hex(1) 231.0743,HexNAc(2)Hex(1)	S[+231][+365][+568]	1568.18	2	3135.36	3135.36	0	-0.1	159	Specific	446.16	441.32	1.2	9.83	122	>BW23_RS30650 ref|WP_045567700.1|gi|780350752| competence protein ComE	3018	Nsco_NS_434_20203020_B_ubonensis_HILIC1.13580.13580.2	controllerType=0 controllerNumber=1 scan=13580	41.9399	Trypsin	B1	AAAAAGASAPAADASAPADASSAK	1164
32080:5	183	K.T[+162.053][+462.149]RSSIS[+162.053][+462.149]LDKPAAGFGEIK.V	Hex(1) 462.1486,Hex(1) 462.1486	S[+162][+462], T[+162][+462]	626.09	5	3126.42	3125.42	1	0.6	201	Specific	446.42	446.42	7.62	9.27	13	>BW23_RS03750 ref|WP_045564206.1|gi|780343004| tellurium resistance protein TerA	3885	Nsco_NS_434_20203020_B_ubonensis_HILIC1.29962.29962.3	controllerType=0 controllerNumber=1 scan=29962	82.6887	Trypsin	B1	TRSSISLDKPAAGFGEIK	1248
02591:3	191	R.AKGPAS[+365.132][+231.074]GADATVHAR.T	HexNAc(1)Hex(1) 231.0743	S[+231][+365]	668.985	3	2004.94	2004.94	0	2.9	183	Specific	446.54	297.77	7.6	7.43	12	>BW23_RS07490 ref|WP_045564699.1|gi|780344110| pilus assembly protein CpaB	4606	Nsco_NS_434_20203020_B_ubonensis_HILIC1.4533.4533.3	controllerType=0 controllerNumber=1 scan=4533	22.036	Trypsin	B1	AKGPASGADATVHAR	596
43008:3	64	V.APQVAHAAS[+365.132][+231.074][+100.064]APQPAT[+568.212]IVNDDAAS[+568.212][+100.064]R.T	HexNAc(1)Hex(1) 231.0743 100.064,HexNAc(2)Hex(1),HexNAc(2)Hex(1) 100.064	S[+100]*2[+231][+365][+568], T[+568]	1430.98	3	4290.94	4290.94	0	0	106	NRagged	446.77	87.58	0	4.35	29	>BW23_RS21205 ref|WP_045566753.1|gi|780348584| Tail fiber protein	1192	Nsco_NS_434_20203020_B_ubonensis_HILIC1.38880.38880.3	controllerType=0 controllerNumber=1 scan=38880	103.894	Trypsin	B1	APQVAHAASAPQPATIVNDDAASR	1932
68474:4	76	K.VFQYIKPQDAQALQAAAPASGASAAAADGATVGAVPDASVQATPLQS[+365.132][+231.074]PAPISNSTNVHPGNPK.A	HexNAc(1)Hex(1) 231.0743	S[+231][+365]	1672.82	4	6688.27	6688.28	0	-1.2	195	Specific	447.29	414.63	0	9.7	38	>BW23_RS22260 ref|WP_042586941.1|gi|755825634| BON domain protein	1389	Nsco_NS_434_20203020_B_ubonensis_HILIC3.57740.57740.4	controllerType=0 controllerNumber=1 scan=57740	149.336	Trypsin	B3	VFQYIKPQDAQALQAAAPASGASAAAADGATVGAVPDASVQATPLQSPAPISNSTNVHPGNPK	596
67186:5	14	L.KADSNVDMPS[+568.212][+100.064]QAGFNLGYLAYNVEHKPMDK.L	HexNAc(2)Hex(1) 100.064	S[+100][+568]	803.18	5	4011.87	4007.85	4	1	285	NRagged	447.56	447.56	17.66	8.31	35	>BW23_RS24130 ref|WP_042586529.1|gi|755824830| peptide ABC transporter substrate-binding protein	1754	Nsco_NS_434_20203020_B_ubonensis_HILIC2.57470.57470.4	controllerType=0 controllerNumber=1 scan=57470	145.471	Trypsin	B2	KADSNVDMPSQAGFNLGYLAYNVEHKPMDK	668
24191:5	2	K.ASKPAAATGTTAPATKPAATPATTAPATTGAATTTAPAPAAS[+365.132][+231.074]APEAAS[+568.212]KPAK.T	HexNAc(1)Hex(1) 231.0743,HexNAc(2)Hex(1)	S[+231][+365][+568]	1156.57	5	5778.8	5777.82	1	-4.4	98	Specific	447.57	447.57	35.03	9.59	155	>BW23_RS30650 ref|WP_045567700.1|gi|780350752| competence protein ComE	3018	Nsco_NS_434_20203020_B_ubonensis_HILIC2.22575.22575.5	controllerType=0 controllerNumber=1 scan=22575	63.7387	Trypsin	B2	ASKPAAATGTTAPATKPAATPATTAPATTGAATTTAPAPAASAPEAASKPAK	1164
30655:3	167	K.GAS[+365.132][+231.074]AAQAAPKPTDNSSGTFVFAR.P	HexNAc(1)Hex(1) 231.0743	S[+231][+365]	949.778	3	2847.32	2847.32	0	0.4	66	Specific	447.7	396.44	160.66	9.83	19	>BW23_RS18790 ref|WP_045567835.1|gi|780351075| membrane protein	726	Nsco_NS_434_20203020_B_ubonensis_HILIC1.28817.28817.3	controllerType=0 controllerNumber=1 scan=28817	79.8628	Trypsin	B1	GASAAQAAPKPTDNSSGTFVFAR	596
14372:3	2	K.AAAAAGASAPAADAS[+162.053][+462.149]APADAS[+568.212]SAK.A	Hex(1) 462.1486,HexNAc(2)Hex(1)	S[+162][+462][+568]	1055.13	3	3163.36	3163.35	0	2	159	Specific	447.77	403.99	1.2	9.75	155	>BW23_RS30650 ref|WP_045567700.1|gi|780350752| competence protein ComE	3018	Nsco_NS_434_20203020_B_ubonensis_HILIC2.14711.14711.3	controllerType=0 controllerNumber=1 scan=14711	44.2267	Trypsin	B2	AAAAAGASAPAADASAPADASSAK	1192
26682:4	167	K.GASAAQAAPKPTDNS[+568.212]SGTFVFARPGK.F	HexNAc(2)Hex(1)	S[+568]	776.626	4	3103.48	3101.49	2	-5	66	Specific	447.96	24.93	1.2	5.1	19	>BW23_RS18790 ref|WP_045567835.1|gi|780351075| membrane protein	726	Nsco_NS_434_20203020_B_ubonensis_HILIC1.25552.25552.4	controllerType=0 controllerNumber=1 scan=25552	71.6765	Trypsin	B1	GASAAQAAPKPTDNSSGTFVFARPGK	568
57638:4	87	F.PGATQTAPAAAGGASGAGATGAS[+568.212][+100.064]TT[+365.132][+231.074][+100.064]T[+568.212][+100.064]AGDVPAAAAGAAPATTAPAAQAQLVK.F	HexNAc(2)Hex(1) 100.064,HexNAc(1)Hex(1) 231.0743 100.064,HexNAc(2)Hex(1) 100.064	S[+100][+568], T[+100]*2[+231][+365][+568]	1603.27	4	6410.05	6406.02	4	3.3	35	NRagged	448.61	448.61	0	6.28	31	>BW23_RS23535 ref|WP_045566967.1|gi|780349081| insertase	1638	Nsco_NS_434_20203020_B_ubonensis_HILIC3.49305.49305.4	controllerType=0 controllerNumber=1 scan=49305	129.139	Trypsin	B3	PGATQTAPAAAGGASGAGATGASTTTAGDVPAAAAGAAPATTAPAAQAQLVK	2032
16116:3	2	S.APAADAS[+568.212]APADAS[+568.212][+100.064]S[+365.132][+231.074]AK.A	HexNAc(2)Hex(1),HexNAc(2)Hex(1) 100.064,HexNAc(1)Hex(1) 231.0743	S[+100][+231][+365][+568]*2	1079.13	3	3235.38	3233.36	2	4	167	NRagged	448.79	374.38	1.2	5.4	155	>BW23_RS30650 ref|WP_045567700.1|gi|780350752| competence protein ComE	3018	Nsco_NS_434_20203020_B_ubonensis_HILIC2.16150.16150.3	controllerType=0 controllerNumber=1 scan=16150	47.6653	Trypsin	B2	APAADASAPADASSAK	1832
13741:3	1	K.AAAAAGASAPAADASAPADAS[+568.212]SAK.A	HexNAc(2)Hex(1)	S[+568]	847.056	3	2539.15	2539.15	0	0.6	159	Specific	449.37	370.13	2.4	7.91	153	>BW23_RS30650 ref|WP_045567700.1|gi|780350752| competence protein ComE	3018	Nsco_NS_434_20203020_B_ubonensis_HILIC3.13711.13711.3	controllerType=0 controllerNumber=1 scan=13711	41.378	Trypsin	B3	AAAAAGASAPAADASAPADASSAK	568
27567:4	167	K.GASAAQAAPKPTDNS[+162.053][+462.149]SGTFVFARPGK.F	Hex(1) 462.1486	S[+162][+462]	790.127	4	3157.48	3157.48	0	1.2	66	Specific	449.38	438.96	1.2	10.32	19	>BW23_RS18790 ref|WP_045567835.1|gi|780351075| membrane protein	726	Nsco_NS_434_20203020_B_ubonensis_HILIC1.26331.26331.4	controllerType=0 controllerNumber=1 scan=26331	73.6506	Trypsin	B1	GASAAQAAPKPTDNSSGTFVFARPGK	624
25684:5	2	A.AATGTTAPATKPAATPATTAPAT[+365.132][+231.074][+100.064]TGAAT[+568.212][+100.064]TTAPAPAAS[+365.132][+231.074][+100.064]APEAASKPAK.T	HexNAc(1)Hex(1) 231.0743 100.064,HexNAc(2)Hex(1) 100.064,HexNAc(1)Hex(1) 231.0743 100.064	S[+100][+231][+365], T[+100]*2[+231][+365][+568]	1246	5	6225.96	6219.97	6	-4.8	103	NRagged	449.48	449.48	0	7.63	155	>BW23_RS30650 ref|WP_045567700.1|gi|780350752| competence protein ComE	3018	Nsco_NS_434_20203020_B_ubonensis_HILIC2.23767.23767.5	controllerType=0 controllerNumber=1 scan=23767	66.7384	Trypsin	B2	AATGTTAPATKPAATPATTAPATTGAATTTAPAPAASAPEAASKPAK	2060
13448:3	2	K.AAAAAGASAPAADASAPADAS[+365.132][+231.074]S[+568.212]AK.A	HexNAc(1)Hex(1) 231.0743,HexNAc(2)Hex(1)	S[+231][+365][+568]	1046.13	3	3136.37	3135.36	1	1.2	159	Specific	450.07	434.43	0	9.89	155	>BW23_RS30650 ref|WP_045567700.1|gi|780350752| competence protein ComE	3018	Nsco_NS_434_20203020_B_ubonensis_HILIC2.13950.13950.3	controllerType=0 controllerNumber=1 scan=13950	42.299	Trypsin	B2	AAAAAGASAPAADASAPADASSAK	1164
44231:3	96	A.VAPQVAHAAS[+568.212][+100.064]APQPAT[+568.212]IVNDDAAS[+365.132][+231.074]R.T	HexNAc(2)Hex(1) 100.064,HexNAc(2)Hex(1),HexNAc(1)Hex(1) 231.0743	S[+100][+231][+365][+568], T[+568]	1430.65	3	4289.93	4289.94	0	-3.4	105	NRagged	450.43	5.97	1.2	3.78	33	>BW23_RS21205 ref|WP_045566753.1|gi|780348584| Tail fiber protein	1192	Nsco_NS_434_20203020_B_ubonensis_HILIC3.38331.38331.3	controllerType=0 controllerNumber=1 scan=38331	103.095	Trypsin	B3	VAPQVAHAASAPQPATIVNDDAASR	1832
45341:3	96	V.APQVAHAAS[+365.132][+231.074][+100.064]APQPAT[+568.212][+100.064]IVNDDAAS[+568.212]R.T	HexNAc(1)Hex(1) 231.0743 100.064,HexNAc(2)Hex(1) 100.064,HexNAc(2)Hex(1)	S[+100][+231][+365][+568], T[+100][+568]	1431.32	3	4291.94	4290.94	1	0	106	NRagged	451.13	99.58	0	4.84	33	>BW23_RS21205 ref|WP_045566753.1|gi|780348584| Tail fiber protein	1192	Nsco_NS_434_20203020_B_ubonensis_HILIC3.39525.39525.3	controllerType=0 controllerNumber=1 scan=39525	106.419	Trypsin	B3	APQVAHAASAPQPATIVNDDAASR	1932
38134:3	64	K.AAPASAVAPQVAHAAS[+568.212]APQPAT[+365.132][+231.074]IVNDDAASR.T	HexNAc(2)Hex(1),HexNAc(1)Hex(1) 231.0743	S[+568], T[+231][+365]	1363.97	3	4089.9	4089.9	0	0.6	99	Specific	451.52	451.52	1.2	9.81	29	>BW23_RS21205 ref|WP_045566753.1|gi|780348584| Tail fiber protein	1192	Nsco_NS_434_20203020_B_ubonensis_HILIC1.34984.34984.3	controllerType=0 controllerNumber=1 scan=34984	94.8867	Trypsin	B1	AAPASAVAPQVAHAASAPQPATIVNDDAASR	1164
31024:3	1426	K.AVDLPAPASSASAS[+568.212]APAPARAPDGTR.V	HexNAc(2)Hex(1)	S[+568]	991.483	3	2972.44	2972.43	0	0.8	482	Specific	452.34	418.2	2.4	10.8	9	>BW23_RS10280 ref|WP_045565073.1|gi|780344959| penicillin-binding protein 1C	5151	Nsco_NS_434_20203020_B_ubonensis_HILIC3.27731.27731.3	controllerType=0 controllerNumber=1 scan=27731	76.7072	Trypsin	B3	AVDLPAPASSASASAPAPARAPDGTR	568
23813:5	1	K.ASKPAAATGTTAPATKPAATPATTAPATTGAATTTAPAPAAS[+568.212]APEAASKPAK.T	HexNAc(2)Hex(1)	S[+568]	1037.33	5	5182.63	5181.62	1	1.3	98	Specific	452.39	452.39	4.08	10.18	153	>BW23_RS30650 ref|WP_045567700.1|gi|780350752| competence protein ComE	3018	Nsco_NS_434_20203020_B_ubonensis_HILIC3.21826.21826.5	controllerType=0 controllerNumber=1 scan=21826	61.6508	Trypsin	B3	ASKPAAATGTTAPATKPAATPATTAPATTGAATTTAPAPAASAPEAASKPAK	568
13687:3	294	H.GGGSGFGGESGGS[+568.212]YGGGEEASGSGGGYGGGSGK.S	HexNAc(2)Hex(1)	S[+568]	1084.77	3	3252.28	3252.28	0	0.2	587	NRagged	452.48	375.43	7.2	6.68	14	>sp|K1C9_HUMAN|(Common contaminant protein)	6068	Nsco_NS_434_20203020_B_ubonensis_HILIC2.14171.14171.3	controllerType=0 controllerNumber=1 scan=14171	42.8927	Trypsin	B2	GGGSGFGGESGGSYGGGEEASGSGGGYGGGSGK	568
64866:5	76	K.VFQYIKPQDAQALQAAAPASGAS[+568.212]AAAADGATVGAVPDASVQAT[+365.132][+231.074]PLQSPAPISNSTNVHPGNPK.A	HexNAc(2)Hex(1),HexNAc(1)Hex(1) 231.0743	S[+568], T[+231][+365]	1453.11	5	7261.53	7256.49	5	3.1	195	Specific	453.06	453.06	0	8.92	38	>BW23_RS22260 ref|WP_042586941.1|gi|755825634| BON domain protein	1389	Nsco_NS_434_20203020_B_ubonensis_HILIC3.54927.54927.5	controllerType=0 controllerNumber=1 scan=54927	142.199	Trypsin	B3	VFQYIKPQDAQALQAAAPASGASAAAADGATVGAVPDASVQATPLQSPAPISNSTNVHPGNPK	1164
29408:2	1489	R.ETGGVAAPAPAS[+568.212]GAAPVPVAQK.-	HexNAc(2)Hex(1)	S[+568]	1257.63	2	2514.25	2514.25	0	0.1	491	Specific	453.54	354.97	165.23	8.22	3	>BW23_RS23225 ref|WP_045566931.1|gi|780349007| RND transporter	1578	Nsco_NS_434_20203020_B_ubonensis_HILIC1.27806.27806.2	controllerType=0 controllerNumber=1 scan=27806	77.3127	Trypsin	B1	ETGGVAAPAPASGAAPVPVAQK	568
35733:3	68	K.VAPPPADTGAS[+365.132][+231.074]QPQQFDPNRALQGK.T	HexNAc(1)Hex(1) 231.0743	S[+231][+365]	1062.84	3	3186.51	3186.51	0	2.2	50	Specific	453.94	453.94	4.8	10.97	22	>BW23_RS24760 ref|WP_045567095.1|gi|780349368| cell division protein	1878	Nsco_NS_434_20203020_B_ubonensis_HILIC2.32014.32014.3	controllerType=0 controllerNumber=1 scan=32014	87.3117	Trypsin	B2	VAPPPADTGASQPQQFDPNRALQGK	596
31211:3	59	K.TVAAQLAQAQGAAPASAAAAS[+365.132][+231.074]S[+568.212]AH.-	HexNAc(1)Hex(1) 231.0743,HexNAc(2)Hex(1)	S[+231][+365][+568]	1095.84	3	3285.49	3285.49	0	2.6	373	CRagged	454	196.04	0	6.88	32	>BW23_RS26360 ref|WP_045567259.1|gi|780349753| hemolysin D	2193	Nsco_NS_434_20203020_B_ubonensis_HILIC3.27867.27867.3	controllerType=0 controllerNumber=1 scan=27867	77.0919	Trypsin	B3	TVAAQLAQAQGAAPASAAAASSAH	1164
10392:2	374	K.AADAGGAKPAS[+568.212]GAPAATAPAASGAQ.-	HexNAc(2)Hex(1)	S[+568]	1303.11	2	2605.21	2605.21	0	0.7	151	CRagged	454.43	342.34	176.52	8.51	12	>BW23_RS21615 ref|WP_042582944.1|gi|755807656| outer membrane lipid asymmetry maintenance protein MlaD	1270	Nsco_NS_434_20203020_B_ubonensis_HILIC1.11657.11657.2	controllerType=0 controllerNumber=1 scan=11657	37.2799	Trypsin	B1	AADAGGAKPASGAPAATAPAASGAQ	568
48298:8	20	L.DAS[+365.132][+231.074]C[+57.021]IVLDGDYAPIDVVWFRQLESKDGSIEHSGDNLT[+162.053][+462.149]GDGDGDDETIHVDLQR.L	HexNAc(1)Hex(1) 231.0743,Hex(1) 462.1486	C[+57], S[+231][+365], T[+162][+462]	884.649	8	7070.14	7065.09	5	4	53	NRagged	454.47	454.47	0	5.48	31	>BW23_RS03745 ref|WP_045564205.1|gi|780343002| stress protein	3884	Nsco_NS_434_20203020_B_ubonensis_HILIC3.41911.41911.4	controllerType=0 controllerNumber=1 scan=41911	111.897	Trypsin	B3	DASCIVLDGDYAPIDVVWFRQLESKDGSIEHSGDNLTGDGDGDDETIHVDLQR	1220
46251:3	264	K.ASPPYAADKPLVAVSPPPAPAPAS[+162.053][+462.149]SAGATR.-	Hex(1) 462.1486	S[+162][+462]	1146.9	3	3438.68	3438.68	0	0.2	289	Specific	454.94	298.51	1.2	8.31	9	>BW23_RS27705 ref|WP_045567397.1|gi|780350110| photosystem reaction center subunit H	2457	Nsco_NS_434_20203020_B_ubonensis_HILIC3.40255.40255.3	controllerType=0 controllerNumber=1 scan=40255	108.135	Trypsin	B3	ASPPYAADKPLVAVSPPPAPAPASSAGATR	624
64321:4	31	R.TPVIVLASPYYNNLADSPNHNVDVELDGTPHPAASS[+365.132][+231.074]AAR.I	HexNAc(1)Hex(1) 231.0743	S[+231][+365]	1168.31	4	4670.22	4669.21	1	2.3	131	Specific	455.05	455.05	27.72	10.15	23	>BW23_RS07640 ref|WP_045564714.1|gi|780344136| x-prolyl-dipeptidyl aminopeptidase	4636	Nsco_NS_434_20203020_B_ubonensis_HILIC1.55859.55859.4	controllerType=0 controllerNumber=1 scan=55859	142.111	Trypsin	B1	TPVIVLASPYYNNLADSPNHNVDVELDGTPHPAASSAAR	596
62560:4	116	A.SPAAAAASS[+162.053][+462.149]DT[+365.132][+231.074]SAAPSGPVTFAWPAR.G	Hex(1) 462.1486,HexNAc(1)Hex(1) 231.0743	S[+162][+462], T[+231][+365]	916.906	4	3664.6	3664.59	0	2.5	159	NRagged	455.07	455.07	0	8.12	31	>BW23_RS30735 ref|WP_045567708.1|gi|780350773| peptidase	3035	Nsco_NS_434_20203020_B_ubonensis_HILIC1.54496.54496.4	controllerType=0 controllerNumber=1 scan=54496	138.889	Trypsin	B1	SPAAAAASSDTSAAPSGPVTFAWPAR	1220
36329:3	56	Q.LAQAQGAAPAS[+568.212]AAAAS[+568.212][+100.064]S[+365.132][+231.074]AH.-	HexNAc(2)Hex(1),HexNAc(2)Hex(1) 100.064,HexNAc(1)Hex(1) 231.0743	S[+100][+231][+365][+568]*2	1162.51	3	3485.52	3483.51	2	0.4	378	Non	455.15	406.71	0	8.04	31	>BW23_RS26360 ref|WP_045567259.1|gi|780349753| hemolysin D	2193	Nsco_NS_434_20203020_B_ubonensis_HILIC2.32523.32523.3	controllerType=0 controllerNumber=1 scan=32523	88.6121	Trypsin	B2	LAQAQGAAPASAAAASSAH	1832
50649:3	152	R.GAS[+568.212]AATAASPAAAAASSDTSAAPSGPVTFAWPAR.G	HexNAc(2)Hex(1)	S[+568]	1205.23	3	3613.68	3612.68	1	-0.5	151	Specific	455.2	144.64	37.1	5.88	36	>BW23_RS30735 ref|WP_045567708.1|gi|780350773| peptidase	3035	Nsco_NS_434_20203020_B_ubonensis_HILIC2.44556.44556.3	controllerType=0 controllerNumber=1 scan=44556	116.834	Trypsin	B2	GASAATAASPAAAAASSDTSAAPSGPVTFAWPAR	568
40423:4	804	K.QLAQQIASPATVGVRPALAGAAAS[+568.212]APRH.-	HexNAc(2)Hex(1)	S[+568]	820.182	4	3277.71	3277.7	0	1.7	313	CRagged	455.41	455.41	302.59	10.82	7	>BW23_RS22450 ref|WP_042586779.1|gi|755825304| flagellar motor protein MotB	1427	Nsco_NS_434_20203020_B_ubonensis_HILIC2.35829.35829.4	controllerType=0 controllerNumber=1 scan=35829	96.5807	Trypsin	B2	QLAQQIASPATVGVRPALAGAAASAPRH	568
15377:3	2	K.AAAAAGASAPAADAS[+568.212]APADAS[+162.053][+462.149]SAK.A	HexNAc(2)Hex(1),Hex(1) 462.1486	S[+162][+462][+568]	1055.46	3	3164.36	3163.35	1	1.1	159	Specific	456.36	386.61	1.28	9.89	155	>BW23_RS30650 ref|WP_045567700.1|gi|780350752| competence protein ComE	3018	Nsco_NS_434_20203020_B_ubonensis_HILIC2.15560.15560.3	controllerType=0 controllerNumber=1 scan=15560	46.1977	Trypsin	B2	AAAAAGASAPAADASAPADASSAK	1192
59409:4	76	K.PQDAQALQAAAPASGAS[+568.212]AAAADGATVGAVPDASVQATPLQSPAPISNSTNVHPGNPK.A	HexNAc(2)Hex(1)	S[+568]	1471.72	4	5883.86	5881.85	2	0.3	201	Specific	456.4	456.4	16.31	9.2	38	>BW23_RS22260 ref|WP_042586941.1|gi|755825634| BON domain protein	1389	Nsco_NS_434_20203020_B_ubonensis_HILIC3.50705.50705.4	controllerType=0 controllerNumber=1 scan=50705	132.485	Trypsin	B3	PQDAQALQAAAPASGASAAAADGATVGAVPDASVQATPLQSPAPISNSTNVHPGNPK	568
43827:3	67	S.IAWSSSPAASAAPAASAAAAS[+162.053][+462.149]AT[+365.132][+231.074][+100.064]PATR.A	Hex(1) 462.1486,HexNAc(1)Hex(1) 231.0743 100.064	S[+162][+462], T[+100][+231][+365]	1246.24	3	3736.7	3733.68	3	1.6	1797	NRagged	456.53	456.53	0	8.41	38	>BW23_RS10275 ref|WP_045565072.1|gi|780344956| alpha-2-macroglobulin	5150	Nsco_NS_434_20203020_B_ubonensis_HILIC3.38038.38038.3	controllerType=0 controllerNumber=1 scan=38038	102.379	Trypsin	B3	IAWSSSPAASAAPAASAAAASATPATR	1320
35985:3	75	K.VAPPPADTGAS[+365.132][+231.074]QPQQFDPNRALQGK.T	HexNAc(1)Hex(1) 231.0743	S[+231][+365]	1062.84	3	3186.5	3186.51	0	-0.8	50	Specific	456.74	452.28	4.8	10.15	21	>BW23_RS24760 ref|WP_045567095.1|gi|780349368| cell division protein	1878	Nsco_NS_434_20203020_B_ubonensis_HILIC3.31705.31705.3	controllerType=0 controllerNumber=1 scan=31705	86.9165	Trypsin	B3	VAPPPADTGASQPQQFDPNRALQGK	596
43726:3	51	A.VAPQVAHAAS[+568.212][+100.064]APQPAT[+568.212]IVNDDAAS[+568.212]R.T	HexNAc(2)Hex(1) 100.064,HexNAc(2)Hex(1),HexNAc(2)Hex(1)	S[+100][+568]*2, T[+568]	1421.32	3	4261.94	4261.95	0	-1.1	105	NRagged	457.39	380.4	1.2	8.58	40	>BW23_RS21205 ref|WP_045566753.1|gi|780348584| Tail fiber protein	1192	Nsco_NS_434_20203020_B_ubonensis_HILIC2.38556.38556.3	controllerType=0 controllerNumber=1 scan=38556	102.914	Trypsin	B2	VAPQVAHAASAPQPATIVNDDAASR	1804
28156:4	128	K.GASAAQAAPKPTDNS[+568.212]SGTFVFARPGK.F	HexNAc(2)Hex(1)	S[+568]	776.376	4	3102.48	3101.49	1	-4.4	66	Specific	457.89	133.96	1.2	6.63	22	>BW23_RS18790 ref|WP_045567835.1|gi|780351075| membrane protein	726	Nsco_NS_434_20203020_B_ubonensis_HILIC3.25350.25350.4	controllerType=0 controllerNumber=1 scan=25350	70.6462	Trypsin	B3	GASAAQAAPKPTDNSSGTFVFARPGK	568
21878:4	287	R.LNEHPQMPFAAS[+365.132][+231.074]APSKK.Y	HexNAc(1)Hex(1) 231.0743	S[+231][+365]	613.042	4	2449.15	2449.14	0	1.4	43	Specific	457.97	388.09	106.3	8.38	15	>BW23_RS18445 ref|WP_042583411.1|gi|755809248| hypothetical protein	666	Nsco_NS_434_20203020_B_ubonensis_HILIC1.21644.21644.4	controllerType=0 controllerNumber=1 scan=21644	61.9892	Trypsin	B1	LNEHPQMPFAASAPSKK	596
44148:3	264	K.ASPPYAADKPLVAVSPPPAPAPAS[+365.132][+231.074]SAGATR.-	HexNAc(1)Hex(1) 231.0743	S[+231][+365]	1138.24	3	3412.7	3410.68	2	2.6	289	Specific	458.2	416.14	2.4	10.31	9	>BW23_RS27705 ref|WP_045567397.1|gi|780350110| photosystem reaction center subunit H	2457	Nsco_NS_434_20203020_B_ubonensis_HILIC3.38269.38269.3	controllerType=0 controllerNumber=1 scan=38269	102.921	Trypsin	B3	ASPPYAADKPLVAVSPPPAPAPASSAGATR	596
50310:3	333	R.DTSKGETAPAAASAVAAVAVAQQASAPAAAS[+365.132][+231.074]AS[+568.212]T[+568.212]VVK.A	HexNAc(1)Hex(1) 231.0743,HexNAc(2)Hex(1),HexNAc(2)Hex(1)	S[+231][+365][+568], T[+568]	1687.13	3	5059.38	5058.35	1	4.1	822	Specific	458.77	458.77	0	10	16	>BW23_RS02960 ref|WP_045564102.1|gi|780342757| AsmA family protein	3730	Nsco_NS_434_20203020_B_ubonensis_HILIC1.44900.44900.3	controllerType=0 controllerNumber=1 scan=44900	117.401	Trypsin	B1	DTSKGETAPAAASAVAAVAVAQQASAPAAASASTVVK	1732
65601:3	226	P.APGSEAAGAPNPAS[+568.212]AT[+568.212]NVPPM[+15.995]QVTPPAPGGLRIPSIR.L	HexNAc(2)Hex(1),HexNAc(2)Hex(1)	M[+16], S[+568], T[+568]	1567.76	3	4701.26	4699.27	2	-1.9	264	NRagged	459.09	403.47	2.4	8.72	26	>BW23_RS21610 ref|WP_045566791.1|gi|780348673| ABC transporter	1269	Nsco_NS_434_20203020_B_ubonensis_HILIC3.55493.55493.3	controllerType=0 controllerNumber=1 scan=55493	143.546	Trypsin	B3	APGSEAAGAPNPASATNVPPMQVTPPAPGGLRIPSIR	1136
01796:3	231	R.AKGPAS[+568.212]GADATVHAR.T	HexNAc(2)Hex(1)	S[+568]	659.653	3	1976.94	1976.94	0	1.7	183	Specific	459.2	427.18	7.6	10.01	10	>BW23_RS07490 ref|WP_045564699.1|gi|780344110| pilus assembly protein CpaB	4606	Nsco_NS_434_20203020_B_ubonensis_HILIC3.3665.3665.3	controllerType=0 controllerNumber=1 scan=3665	19.6491	Trypsin	B3	AKGPASGADATVHAR	568
27464:5	1	K.ASKPAAATGTTAPATKPAATPATT[+162.053][+462.149]APATTGAATTTAPAPAAS[+162.053][+462.149]APEAASKPAK.T	Hex(1) 462.1486,Hex(1) 462.1486	S[+162][+462], T[+162][+462]	1173.77	5	5864.82	5861.81	3	0.6	98	Specific	459.22	293.5	0	7.97	153	>BW23_RS30650 ref|WP_045567700.1|gi|780350752| competence protein ComE	3018	Nsco_NS_434_20203020_B_ubonensis_HILIC3.24765.24765.5	controllerType=0 controllerNumber=1 scan=24765	69.1494	Trypsin	B3	ASKPAAATGTTAPATKPAATPATTAPATTGAATTTAPAPAASAPEAASKPAK	1248
19153:3	2	S.APAADAS[+365.132][+231.074]APADAS[+568.212]S[+365.132][+231.074][+100.064]AK.A	HexNAc(1)Hex(1) 231.0743,HexNAc(2)Hex(1),HexNAc(1)Hex(1) 231.0743 100.064	S[+100][+231]*2[+365]*2[+568]	1088.13	3	3262.37	3261.35	1	2.7	167	NRagged	459.24	428.59	0	7.32	155	>BW23_RS30650 ref|WP_045567700.1|gi|780350752| competence protein ComE	3018	Nsco_NS_434_20203020_B_ubonensis_HILIC2.18532.18532.3	controllerType=0 controllerNumber=1 scan=18532	53.6543	Trypsin	B2	APAADASAPADASSAK	1860
41406:3	64	A.VAPQVAHAAS[+568.212][+100.064]APQPAT[+568.212]IVNDDAAS[+568.212]R.T	HexNAc(2)Hex(1) 100.064,HexNAc(2)Hex(1),HexNAc(2)Hex(1)	S[+100][+568]*2, T[+568]	1421.32	3	4261.94	4261.95	0	-1.4	105	NRagged	459.56	366.59	1.2	6.62	29	>BW23_RS21205 ref|WP_045566753.1|gi|780348584| Tail fiber protein	1192	Nsco_NS_434_20203020_B_ubonensis_HILIC1.37606.37606.3	controllerType=0 controllerNumber=1 scan=37606	101.026	Trypsin	B1	VAPQVAHAASAPQPATIVNDDAASR	1804
70853:3	72	R.NGKLPEDAANTADAAPAQAASAPEQAAS[+568.212]GAAAPAAALSTIYFETGK.G	HexNAc(2)Hex(1)	S[+568]	1642.45	3	4925.34	4925.33	0	1.6	390	Specific	459.61	370.11	12.68	9.19	54	>BW23_RS25130 ref|WP_045567133.1|gi|780349462| cytochrome C oxidase	1952	Nsco_NS_434_20203020_B_ubonensis_HILIC2.60398.60398.3	controllerType=0 controllerNumber=1 scan=60398	152.488	Trypsin	B2	NGKLPEDAANTADAAPAQAASAPEQAASGAAAPAAALSTIYFETGK	568
24593:5	2	K.ASKPAAATGTTAPATKPAATPATTAPATTGAATTTAPAPAAS[+162.053][+462.149]APEAASKPAK.T	Hex(1) 462.1486	S[+162][+462]	1048.53	5	5238.62	5237.61	1	1.7	98	Specific	459.64	453.09	37.27	9.54	122	>BW23_RS30650 ref|WP_045567700.1|gi|780350752| competence protein ComE	3018	Nsco_NS_434_20203020_B_ubonensis_HILIC1.23840.23840.5	controllerType=0 controllerNumber=1 scan=23840	67.4802	Trypsin	B1	ASKPAAATGTTAPATKPAATPATTAPATTGAATTTAPAPAASAPEAASKPAK	624
34761:3	68	K.VAPPPADTGAS[+365.132][+231.074]QPQQFDPNRALQGK.T	HexNAc(1)Hex(1) 231.0743	S[+231][+365]	1063.18	3	3187.52	3186.51	1	2	50	Specific	459.91	29.16	4.8	6.29	22	>BW23_RS24760 ref|WP_045567095.1|gi|780349368| cell division protein	1878	Nsco_NS_434_20203020_B_ubonensis_HILIC2.31253.31253.3	controllerType=0 controllerNumber=1 scan=31253	85.4978	Trypsin	B2	VAPPPADTGASQPQQFDPNRALQGK	596
13301:3	339	K.AADAGGAKPAS[+365.132][+231.074]GAPAATAPAASGAQ.-	HexNAc(1)Hex(1) 231.0743	S[+231][+365]	878.409	3	2633.21	2633.21	0	1.8	151	CRagged	460.1	405.05	0.9	9.75	16	>BW23_RS21615 ref|WP_042582944.1|gi|755807656| outer membrane lipid asymmetry maintenance protein MlaD	1270	Nsco_NS_434_20203020_B_ubonensis_HILIC2.13816.13816.3	controllerType=0 controllerNumber=1 scan=13816	42.0071	Trypsin	B2	AADAGGAKPASGAPAATAPAASGAQ	596
27634:3	490	R.LNEHPQM[+15.995]PFAASAPS[+568.212]K.K	HexNAc(2)Hex(1)	M[+16], S[+568]	770.356	3	2309.05	2309.05	0	2	43	Specific	460.26	428.53	4.77	9.72	8	>BW23_RS18445 ref|WP_042583411.1|gi|755809248| hypothetical protein	666	Nsco_NS_434_20203020_B_ubonensis_HILIC3.24910.24910.3	controllerType=0 controllerNumber=1 scan=24910	69.4796	Trypsin	B3	LNEHPQMPFAASAPSK	568
62774:4	108	S.PAAAAAS[+365.132][+231.074]S[+365.132][+231.074][+100.064]DTSAAPSGPVTFAWPAR.G	HexNAc(1)Hex(1) 231.0743,HexNAc(1)Hex(1) 231.0743 100.064	S[+100][+231]*2[+365]*2	913.414	4	3650.63	3649.63	1	0.1	160	NRagged	460.68	460.68	11.26	6.01	33	>BW23_RS30735 ref|WP_045567708.1|gi|780350773| peptidase	3035	Nsco_NS_434_20203020_B_ubonensis_HILIC3.53314.53314.4	controllerType=0 controllerNumber=1 scan=53314	138.433	Trypsin	B3	PAAAAASSDTSAAPSGPVTFAWPAR	1292
44863:4	697	R.VVTVPPSDAAAPSAS[+568.212]SAPPATSAAETVAAAPDEQRPPDRPETVAVR.F	HexNAc(2)Hex(1)	S[+568]	1269.63	4	5075.49	5075.48	0	0.9	586	Specific	460.8	460.8	11.81	10.03	13	>BW23_RS09630 ref|WP_045564977.1|gi|780344741| serine/threonine protein kinase	5023	Nsco_NS_434_20203020_B_ubonensis_HILIC1.40588.40588.4	controllerType=0 controllerNumber=1 scan=40588	107.963	Trypsin	B1	VVTVPPSDAAAPSASSAPPATSAAETVAAAPDEQRPPDRPETVAVR	568
16494:3	1	K.AAAAAGASAPAADASAPADAS[+162.053][+462.149]S[+568.212]AK.A	Hex(1) 462.1486,HexNAc(2)Hex(1)	S[+162][+462][+568]	1055.13	3	3163.36	3163.35	0	2.1	159	Specific	460.88	430.14	0	9.7	153	>BW23_RS30650 ref|WP_045567700.1|gi|780350752| competence protein ComE	3018	Nsco_NS_434_20203020_B_ubonensis_HILIC3.15983.15983.3	controllerType=0 controllerNumber=1 scan=15983	47.0639	Trypsin	B3	AAAAAGASAPAADASAPADASSAK	1192
45998:4	450	R.VVTVPPSDAAAPSAS[+568.212]SAPPATSAAETVAAAPDEQRPPDRPETVAVR.F	HexNAc(2)Hex(1)	S[+568]	1269.63	4	5075.48	5075.48	0	0	586	Specific	461.33	461.33	12.37	9.9	15	>BW23_RS09630 ref|WP_045564977.1|gi|780344741| serine/threonine protein kinase	5023	Nsco_NS_434_20203020_B_ubonensis_HILIC3.40065.40065.4	controllerType=0 controllerNumber=1 scan=40065	107.694	Trypsin	B3	VVTVPPSDAAAPSASSAPPATSAAETVAAAPDEQRPPDRPETVAVR	568
25708:5	1	A.AATGTTAPATKPAATPATT[+568.212][+100.064]APATTGAAT[+365.132][+231.074][+100.064]TTAPAPAAS[+365.132][+231.074][+100.064]APEAASKPAK.T	HexNAc(2)Hex(1) 100.064,HexNAc(1)Hex(1) 231.0743 100.064,HexNAc(1)Hex(1) 231.0743 100.064	S[+100][+231][+365], T[+100]*2[+231][+365][+568]	1245.8	5	6224.96	6219.97	5	-3.6	103	NRagged	461.43	461.43	0	7.39	153	>BW23_RS30650 ref|WP_045567700.1|gi|780350752| competence protein ComE	3018	Nsco_NS_434_20203020_B_ubonensis_HILIC3.23371.23371.5	controllerType=0 controllerNumber=1 scan=23371	65.5922	Trypsin	B3	AATGTTAPATKPAATPATTAPATTGAATTTAPAPAASAPEAASKPAK	2060
13685:3	294	H.GGGS[+568.212]GFGGESGGSYGGGEEASGSGGGYGGGSGK.S	HexNAc(2)Hex(1)	S[+568]	1084.77	3	3252.28	3252.28	0	0.2	587	NRagged	461.83	461.83	26.29	8.21	14	>sp|K1C9_HUMAN|(Common contaminant protein)	6068	Nsco_NS_434_20203020_B_ubonensis_HILIC2.14169.14169.3	controllerType=0 controllerNumber=1 scan=14169	42.8859	Trypsin	B2	GGGSGFGGESGGSYGGGEEASGSGGGYGGGSGK	568
13541:3	1	K.AAAAAGAS[+568.212]APAADASAPADAS[+365.132][+231.074]SAK.A	HexNAc(2)Hex(1),HexNAc(1)Hex(1) 231.0743	S[+231][+365][+568]	1045.79	3	3135.36	3135.36	0	1.2	159	Specific	462.05	384.46	8.19	9.65	153	>BW23_RS30650 ref|WP_045567700.1|gi|780350752| competence protein ComE	3018	Nsco_NS_434_20203020_B_ubonensis_HILIC3.13549.13549.3	controllerType=0 controllerNumber=1 scan=13549	40.9854	Trypsin	B3	AAAAAGASAPAADASAPADASSAK	1164
67201:4	72	K.QVADARNGKLPEDAANT[+568.212]ADAAPAQAAS[+365.132][+231.074]APEQAASGAAAPAAALSTIYFETGK.G	HexNAc(2)Hex(1),HexNAc(1)Hex(1) 231.0743	S[+231][+365], T[+568]	1541.22	4	6161.86	6161.87	0	-1.5	384	Specific	462.07	312.45	0	8.52	54	>BW23_RS25130 ref|WP_045567133.1|gi|780349462| cytochrome C oxidase	1952	Nsco_NS_434_20203020_B_ubonensis_HILIC2.57483.57483.4	controllerType=0 controllerNumber=1 scan=57483	145.505	Trypsin	B2	QVADARNGKLPEDAANTADAAPAQAASAPEQAASGAAAPAAALSTIYFETGK	1164
57853:3	108	R.GASAATAASPAAAAASSDT[+568.212]S[+568.212]AAPSGPVTFAWPAR.G	HexNAc(2)Hex(1),HexNAc(2)Hex(1)	S[+568], T[+568]	1394.64	3	4181.9	4180.89	1	0.4	151	Specific	462.15	177.04	1.2	6.8	33	>BW23_RS30735 ref|WP_045567708.1|gi|780350773| peptidase	3035	Nsco_NS_434_20203020_B_ubonensis_HILIC3.49465.49465.3	controllerType=0 controllerNumber=1 scan=49465	129.546	Trypsin	B3	GASAATAASPAAAAASSDTSAAPSGPVTFAWPAR	1136
13026:3	2	K.AAAAAGAS[+568.212]APAADASAPADASSAK.A	HexNAc(2)Hex(1)	S[+568]	847.057	3	2539.16	2539.15	0	1.8	159	Specific	462.23	448.07	130.07	9.75	155	>BW23_RS30650 ref|WP_045567700.1|gi|780350752| competence protein ComE	3018	Nsco_NS_434_20203020_B_ubonensis_HILIC2.13582.13582.3	controllerType=0 controllerNumber=1 scan=13582	41.5266	Trypsin	B2	AAAAAGASAPAADASAPADASSAK	568
37786:3	59	Q.LAQAQGAAPAS[+568.212]AAAAS[+365.132][+231.074]S[+568.212][+100.064]AH.-	HexNAc(2)Hex(1),HexNAc(1)Hex(1) 231.0743,HexNAc(2)Hex(1) 100.064	S[+100][+231][+365][+568]*2	1162.85	3	3486.53	3483.51	3	0.7	378	Non	463.11	379.2	0	6.69	32	>BW23_RS26360 ref|WP_045567259.1|gi|780349753| hemolysin D	2193	Nsco_NS_434_20203020_B_ubonensis_HILIC3.33163.33163.3	controllerType=0 controllerNumber=1 scan=33163	90.4788	Trypsin	B3	LAQAQGAAPASAAAASSAH	1832
28954:3	139	K.GASAAQAAPKPTDNS[+162.053][+462.149]SGTFVFARPGK.F	Hex(1) 462.1486	S[+162][+462]	1053.17	3	3157.49	3157.48	0	1.8	66	Specific	463.29	457.66	1.2	10.4	22	>BW23_RS18790 ref|WP_045567835.1|gi|780351075| membrane protein	726	Nsco_NS_434_20203020_B_ubonensis_HILIC2.26503.26503.3	controllerType=0 controllerNumber=1 scan=26503	73.6071	Trypsin	B2	GASAAQAAPKPTDNSSGTFVFARPGK	624
25297:5	1	K.ASKPAAATGTTAPATKPAATPATT[+365.132][+231.074]APATTGAATTTAPAPAASAPEAAS[+365.132][+231.074]KPAK.T	HexNAc(1)Hex(1) 231.0743,HexNAc(1)Hex(1) 231.0743	S[+231][+365], T[+231][+365]	1162.37	5	5807.82	5805.82	2	-0.5	98	Specific	463.53	463.53	2.7	9.79	153	>BW23_RS30650 ref|WP_045567700.1|gi|780350752| competence protein ComE	3018	Nsco_NS_434_20203020_B_ubonensis_HILIC3.23000.23000.5	controllerType=0 controllerNumber=1 scan=23000	64.5982	Trypsin	B3	ASKPAAATGTTAPATKPAATPATTAPATTGAATTTAPAPAASAPEAASKPAK	1192
39496:3	51	K.AAPASAVAPQVAHAAS[+365.132][+231.074]APQPAT[+365.132][+231.074]IVNDDAASR.T	HexNAc(1)Hex(1) 231.0743,HexNAc(1)Hex(1) 231.0743	S[+231][+365], T[+231][+365]	1373.98	3	4119.91	4117.89	2	3.1	99	Specific	463.54	101.97	11.03	5.95	40	>BW23_RS21205 ref|WP_045566753.1|gi|780348584| Tail fiber protein	1192	Nsco_NS_434_20203020_B_ubonensis_HILIC2.35088.35088.3	controllerType=0 controllerNumber=1 scan=35088	94.7303	Trypsin	B2	AAPASAVAPQVAHAASAPQPATIVNDDAASR	1192
67909:4	72	R.NGKLPEDAANTADAAPAQAAS[+568.212]APEQAAS[+365.132][+231.074]GAAAPAAALSTIYFETGK.G	HexNAc(2)Hex(1),HexNAc(1)Hex(1) 231.0743	S[+231][+365][+568]	1381.9	4	5524.57	5521.54	3	3.6	390	Specific	463.57	384.8	0	9.27	54	>BW23_RS25130 ref|WP_045567133.1|gi|780349462| cytochrome C oxidase	1952	Nsco_NS_434_20203020_B_ubonensis_HILIC2.58043.58043.4	controllerType=0 controllerNumber=1 scan=58043	146.885	Trypsin	B2	NGKLPEDAANTADAAPAQAASAPEQAASGAAAPAAALSTIYFETGK	1164
58883:4	82	T.QTAPAAAGGASGAGATGAS[+365.132][+231.074][+100.064]T[+365.132][+231.074][+100.064]TT[+568.212][+100.064]AGDVPAAAAGAAPATTAPAAQAQLVK.F	HexNAc(1)Hex(1) 231.0743 100.064,HexNAc(1)Hex(1) 231.0743 100.064,HexNAc(2)Hex(1) 100.064	S[+100][+231][+365], T[+100]*2[+231][+365][+568]	1529.23	4	6113.89	6107.85	6	3.3	39	NRagged	463.87	463.87	0	7.32	42	>BW23_RS23535 ref|WP_045566967.1|gi|780349081| insertase	1638	Nsco_NS_434_20203020_B_ubonensis_HILIC2.50962.50962.4	controllerType=0 controllerNumber=1 scan=50962	130.95	Trypsin	B2	QTAPAAAGGASGAGATGASTTTAGDVPAAAAGAAPATTAPAAQAQLVK	2060
18047:3	1	S.APAADAS[+365.132][+231.074]APADAS[+568.212]S[+568.212][+100.064]AK.A	HexNAc(1)Hex(1) 231.0743,HexNAc(2)Hex(1),HexNAc(2)Hex(1) 100.064	S[+100][+231][+365][+568]*2	1079.13	3	3235.38	3233.36	2	3.7	167	NRagged	464.29	419.52	0	6.69	153	>BW23_RS30650 ref|WP_045567700.1|gi|780350752| competence protein ComE	3018	Nsco_NS_434_20203020_B_ubonensis_HILIC3.17194.17194.3	controllerType=0 controllerNumber=1 scan=17194	50.1183	Trypsin	B3	APAADASAPADASSAK	1832
39483:4	546	K.QLAQQIASPATVGVRPALAGAAAS[+568.212]APRH.-	HexNAc(2)Hex(1)	S[+568]	820.181	4	3277.7	3277.7	0	0.2	313	CRagged	464.44	464.44	307.92	10.58	6	>BW23_RS22450 ref|WP_042586779.1|gi|755825304| flagellar motor protein MotB	1427	Nsco_NS_434_20203020_B_ubonensis_HILIC1.36097.36097.4	controllerType=0 controllerNumber=1 scan=36097	97.5459	Trypsin	B1	QLAQQIASPATVGVRPALAGAAASAPRH	568
35297:3	51	K.VAPPPADTGAS[+365.132][+231.074]QPQQFDPNRALQGK.T	HexNAc(1)Hex(1) 231.0743	S[+231][+365]	1062.84	3	3186.51	3186.51	0	0.1	50	Specific	464.55	443.63	4.8	10.37	25	>BW23_RS24760 ref|WP_045567095.1|gi|780349368| cell division protein	1878	Nsco_NS_434_20203020_B_ubonensis_HILIC1.32624.32624.3	controllerType=0 controllerNumber=1 scan=32624	89.2022	Trypsin	B1	VAPPPADTGASQPQQFDPNRALQGK	596
28274:4	128	K.GASAAQAAPKPTDNS[+365.132][+231.074]SGTFVFARPGK.F	HexNAc(1)Hex(1) 231.0743	S[+231][+365]	783.128	4	3129.49	3129.49	0	1.3	66	Specific	464.75	447.75	1.2	10.42	22	>BW23_RS18790 ref|WP_045567835.1|gi|780351075| membrane protein	726	Nsco_NS_434_20203020_B_ubonensis_HILIC3.25445.25445.4	controllerType=0 controllerNumber=1 scan=25445	70.8689	Trypsin	B3	GASAAQAAPKPTDNSSGTFVFARPGK	596
28557:4	128	K.GASAAQAAPKPTDNS[+162.053][+462.149]SGTFVFARPGK.F	Hex(1) 462.1486	S[+162][+462]	790.378	4	3158.49	3157.48	1	2.1	66	Specific	464.94	415.22	1.2	10.21	22	>BW23_RS18790 ref|WP_045567835.1|gi|780351075| membrane protein	726	Nsco_NS_434_20203020_B_ubonensis_HILIC3.25767.25767.2	controllerType=0 controllerNumber=1 scan=25767	71.7224	Trypsin	B3	GASAAQAAPKPTDNSSGTFVFARPGK	624
22128:4	683	R.AGETPRPADQPVDYGKAAAPAPAS[+568.212]AAAAKG.-	HexNAc(2)Hex(1)	S[+568]	844.414	4	3374.63	3374.62	0	2.9	479	CRagged	464.99	452.01	15.28	10.57	7	>BW23_RS26370 ref|WP_045567260.1|gi|780349755| multidrug transporter	2195	Nsco_NS_434_20203020_B_ubonensis_HILIC2.20917.20917.4	controllerType=0 controllerNumber=1 scan=20917	59.5591	Trypsin	B2	AGETPRPADQPVDYGKAAAPAPASAAAAKG	568
69943:3	116	R.NGKLPEDAANTADAAPAQAASAPEQAAS[+568.212]GAAAPAAALSTIYFETGK.G	HexNAc(2)Hex(1)	S[+568]	1642.45	3	4925.34	4925.33	0	1.8	390	Specific	466.01	411.69	11.97	10.72	43	>BW23_RS25130 ref|WP_045567133.1|gi|780349462| cytochrome C oxidase	1952	Nsco_NS_434_20203020_B_ubonensis_HILIC3.58903.58903.3	controllerType=0 controllerNumber=1 scan=58903	152.189	Trypsin	B3	NGKLPEDAANTADAAPAQAASAPEQAASGAAAPAAALSTIYFETGK	568
63737:5	76	K.VFQYIKPQDAQALQAAAPASGAS[+568.212]AAAADGATVGAVPDASVQAT[+568.212]PLQSPAPISNSTNVHPGNPK.A	HexNAc(2)Hex(1),HexNAc(2)Hex(1)	S[+568], T[+568]	1446.71	5	7229.5	7228.5	1	0.5	195	Specific	466.05	219.09	0	6.97	38	>BW23_RS22260 ref|WP_042586941.1|gi|755825634| BON domain protein	1389	Nsco_NS_434_20203020_B_ubonensis_HILIC3.54051.54051.5	controllerType=0 controllerNumber=1 scan=54051	140.132	Trypsin	B3	VFQYIKPQDAQALQAAAPASGASAAAADGATVGAVPDASVQATPLQSPAPISNSTNVHPGNPK	1136
65464:3	928	K.RASIAAAAS[+568.212]ELLPALTQPAAPPATDAQR.V	HexNAc(2)Hex(1)	S[+568]	1109.91	3	3327.7	3326.7	1	1.3	550	Specific	466.5	428.04	117.02	10.43	4	>BW23_RS03500 ref|WP_045564169.1|gi|780342911| RND transporter	3835	Nsco_NS_434_20203020_B_ubonensis_HILIC1.56753.56753.3	controllerType=0 controllerNumber=1 scan=56753	144.222	Trypsin	B1	RASIAAAASELLPALTQPAAPPATDAQR	568
62799:3	108	A.SPAAAAASSDT[+162.053][+462.149]S[+365.132][+231.074]AAPSGPVTFAWPAR.G	Hex(1) 462.1486,HexNAc(1)Hex(1) 231.0743	S[+231][+365], T[+162][+462]	1222.2	3	3664.6	3664.59	0	1	159	NRagged	466.79	466.79	0	8.43	33	>BW23_RS30735 ref|WP_045567708.1|gi|780350773| peptidase	3035	Nsco_NS_434_20203020_B_ubonensis_HILIC3.53330.53330.3	controllerType=0 controllerNumber=1 scan=53330	138.478	Trypsin	B3	SPAAAAASSDTSAAPSGPVTFAWPAR	1220
68371:4	76	K.VFQYIKPQDAQALQAAAPASGASAAAADGATVGAVPDASVQATPLQS[+365.132][+231.074]PAPISNSTNVHPGNPK.A	HexNAc(1)Hex(1) 231.0743	S[+231][+365]	1673.08	4	6689.28	6688.28	1	0	195	Specific	466.95	189.46	0	7.48	38	>BW23_RS22260 ref|WP_042586941.1|gi|755825634| BON domain protein	1389	Nsco_NS_434_20203020_B_ubonensis_HILIC3.57659.57659.4	controllerType=0 controllerNumber=1 scan=57659	149.118	Trypsin	B3	VFQYIKPQDAQALQAAAPASGASAAAADGATVGAVPDASVQATPLQSPAPISNSTNVHPGNPK	596
33016:3	51	R.ALASGADDAS[+568.212]GAAAPGAAAPAVAPAAAAK.A	HexNAc(2)Hex(1)	S[+568]	977.81	3	2931.42	2930.41	1	0.3	148	Specific	466.96	459.89	67.58	9.53	40	>BW23_RS21205 ref|WP_045566753.1|gi|780348584| Tail fiber protein	1192	Nsco_NS_434_20203020_B_ubonensis_HILIC2.29880.29880.3	controllerType=0 controllerNumber=1 scan=29880	82.1252	Trypsin	B2	ALASGADDASGAAAPGAAAPAVAPAAAAK	568
27921:3	167	K.GASAAQAAPKPTDNS[+162.053][+462.149]SGTFVFARPGK.F	Hex(1) 462.1486	S[+162][+462]	1053.5	3	3158.49	3157.48	1	0.4	66	Specific	467.12	379.05	1.2	10.22	19	>BW23_RS18790 ref|WP_045567835.1|gi|780351075| membrane protein	726	Nsco_NS_434_20203020_B_ubonensis_HILIC1.26626.26626.3	controllerType=0 controllerNumber=1 scan=26626	74.3836	Trypsin	B1	GASAAQAAPKPTDNSSGTFVFARPGK	624
40567:4	803	K.QLAQQIASPATVGVRPALAGAAAS[+568.212]APRH.-	HexNAc(2)Hex(1)	S[+568]	820.182	4	3277.71	3277.7	0	1	313	CRagged	467.38	467.38	285.34	10.98	5	>BW23_RS22450 ref|WP_042586779.1|gi|755825304| flagellar motor protein MotB	1427	Nsco_NS_434_20203020_B_ubonensis_HILIC3.35379.35379.4	controllerType=0 controllerNumber=1 scan=35379	95.9696	Trypsin	B3	QLAQQIASPATVGVRPALAGAAASAPRH	568
30237:3	139	K.GAS[+568.212]AAQAAPKPTDNSSGTFVFAR.P	HexNAc(2)Hex(1)	S[+568]	940.446	3	2819.32	2819.32	0	1.1	66	Specific	467.49	80.9	80.9	6.73	22	>BW23_RS18790 ref|WP_045567835.1|gi|780351075| membrane protein	726	Nsco_NS_434_20203020_B_ubonensis_HILIC2.27580.27580.3	controllerType=0 controllerNumber=1 scan=27580	76.2786	Trypsin	B2	GASAAQAAPKPTDNSSGTFVFAR	568
35533:3	75	K.VAPPPADTGAS[+365.132][+231.074]QPQQFDPNRALQGK.T	HexNAc(1)Hex(1) 231.0743	S[+231][+365]	1062.84	3	3186.51	3186.51	0	-0.5	50	Specific	467.64	467.64	4.8	10.49	21	>BW23_RS24760 ref|WP_045567095.1|gi|780349368| cell division protein	1878	Nsco_NS_434_20203020_B_ubonensis_HILIC3.31355.31355.3	controllerType=0 controllerNumber=1 scan=31355	86.0346	Trypsin	B3	VAPPPADTGASQPQQFDPNRALQGK	596
74745:4	72	R.NGKLPEDAANTADAAPAQAASAPEQAASGAAAPAAALS[+568.212]T[+568.212]IYFETGK.G	HexNAc(2)Hex(1),HexNAc(2)Hex(1)	S[+568], T[+568]	1374.39	4	5494.55	5493.55	1	0.6	390	Specific	467.67	467.67	3.6	9.84	54	>BW23_RS25130 ref|WP_045567133.1|gi|780349462| cytochrome C oxidase	1952	Nsco_NS_434_20203020_B_ubonensis_HILIC2.63465.63465.4	controllerType=0 controllerNumber=1 scan=63465	159.658	Trypsin	B2	NGKLPEDAANTADAAPAQAASAPEQAASGAAAPAAALSTIYFETGK	1136
37708:3	59	Q.LAQAQGAAPAS[+568.212]AAAAS[+365.132][+231.074]S[+568.212][+100.064]AH.-	HexNAc(2)Hex(1),HexNAc(1)Hex(1) 231.0743,HexNAc(2)Hex(1) 100.064	S[+100][+231][+365][+568]*2	1162.18	3	3484.52	3483.51	1	1.5	378	Non	467.75	340.68	0	6.47	32	>BW23_RS26360 ref|WP_045567259.1|gi|780349753| hemolysin D	2193	Nsco_NS_434_20203020_B_ubonensis_HILIC3.33104.33104.3	controllerType=0 controllerNumber=1 scan=33104	90.3322	Trypsin	B3	LAQAQGAAPASAAAASSAH	1832
12608:3	1080	A.APVPAS[+568.212]TTHDFDAR.Q	HexNAc(2)Hex(1)	S[+568]	684.98	3	2052.93	2052.92	0	1	50	NRagged	467.94	334.64	2	7.06	8	>BW23_RS30855 ref|WP_045567717.1|gi|780350797| hypothetical protein	3059	Nsco_NS_434_20203020_B_ubonensis_HILIC2.13253.13253.3	controllerType=0 controllerNumber=1 scan=13253	40.7266	Trypsin	B2	APVPASTTHDFDAR	568
60013:3	8	K.KAILESVYQGAGQAAS[+568.212]APMPPTQWSYDK.S	HexNAc(2)Hex(1)	S[+568]	1188.23	3	3562.68	3562.68	0	0.6	328	Specific	468.13	413.87	110.8	10.43	39	>BW23_RS24130 ref|WP_042586529.1|gi|755824830| peptide ABC transporter substrate-binding protein	1754	Nsco_NS_434_20203020_B_ubonensis_HILIC1.52504.52504.3	controllerType=0 controllerNumber=1 scan=52504	134.569	Trypsin	B1	KAILESVYQGAGQAASAPMPPTQWSYDK	568
24377:3	745	R.AEAPHTESDAAAAS[+568.212]APAASSLPADAAK.S	HexNAc(2)Hex(1)	S[+568]	1016.14	3	3046.39	3046.39	0	1.7	411	Specific	468.83	358.85	0.17	8.98	7	>BW23_RS21405 ref|WP_045566775.1|gi|780348635| peptidoglycan-binding protein LysM	1229	Nsco_NS_434_20203020_B_ubonensis_HILIC2.22715.22715.4	controllerType=0 controllerNumber=1 scan=22715	64.0683	Trypsin	B2	AEAPHTESDAAAASAPAASSLPADAAK	568
56207:3	838	R.VGGSTIGYYNTS[+568.212][+100.064]S[+568.212]LSVGLQAGAQSK.A	HexNAc(2)Hex(1) 100.064,HexNAc(2)Hex(1)	S[+100][+568]*2	1228.24	3	3682.71	3681.71	1	-1.3	95	Specific	469.16	469.16	1.2	9.05	10	>BW23_RS06250 ref|WP_045564550.1|gi|780343774| lipoprotein	4365	Nsco_NS_434_20203020_B_ubonensis_HILIC2.48871.48871.2	controllerType=0 controllerNumber=1 scan=48871	126.154	Trypsin	B2	VGGSTIGYYNTSSLSVGLQAGAQSK	1236
56569:4	92	T.AAASGAS[+365.132][+231.074]AGQAAAAPAAVVVPEAAS[+568.212]AGAVADQDANAQAAR.A	HexNAc(1)Hex(1) 231.0743,HexNAc(2)Hex(1)	S[+231][+365][+568]	1160.78	4	4640.11	4640.13	0	-4.4	143	NRagged	469.31	404.63	1.2	7.68	27	>BW23_RS20365 ref|WP_045566678.1|gi|780348406| hypothetical protein	1034	Nsco_NS_434_20203020_B_ubonensis_HILIC3.48478.48478.4	controllerType=0 controllerNumber=1 scan=48478	127.095	Trypsin	B3	AAASGASAGQAAAAPAAVVVPEAASAGAVADQDANAQAAR	1164
38373:2	59	Q.LAQAQGAAPAS[+568.212]AAAAS[+568.212][+100.064]S[+365.132][+231.074]AH.-	HexNAc(2)Hex(1),HexNAc(2)Hex(1) 100.064,HexNAc(1)Hex(1) 231.0743	S[+100][+231][+365][+568]*2	1743.26	2	3485.52	3483.51	2	-0.3	378	Non	469.32	352.53	0	6.8	32	>BW23_RS26360 ref|WP_045567259.1|gi|780349753| hemolysin D	2193	Nsco_NS_434_20203020_B_ubonensis_HILIC3.33639.33639.2	controllerType=0 controllerNumber=1 scan=33639	91.698	Trypsin	B3	LAQAQGAAPASAAAASSAH	1832
66363:5	76	K.VFQYIKPQDAQALQAAAPASGAS[+365.132][+231.074]AAAADGATVGAVPDASVQATPLQSPAPISNSTNVHPGNPK.A	HexNAc(1)Hex(1) 231.0743	S[+231][+365]	1339.07	5	6691.32	6688.28	3	3.9	195	Specific	469.4	469.4	5.1	8.74	38	>BW23_RS22260 ref|WP_042586941.1|gi|755825634| BON domain protein	1389	Nsco_NS_434_20203020_B_ubonensis_HILIC3.56106.56106.5	controllerType=0 controllerNumber=1 scan=56106	145.136	Trypsin	B3	VFQYIKPQDAQALQAAAPASGASAAAADGATVGAVPDASVQATPLQSPAPISNSTNVHPGNPK	596
71563:4	69	D.GYGVNTM[+15.995]APPYQPS[+568.212][+100.064]YVPPPADGNAAYADPDDHRVLPPQGYATIGDR.L	HexNAc(2)Hex(1) 100.064	M[+16], S[+100][+568]	1389.65	4	5555.57	5555.55	0	4.5	293	NRagged	469.45	469.45	1.5	8.74	22	>BW23_RS09345 ref|WP_045565464.1|gi|780345842| acid phosphatase	4967	Nsco_NS_434_20203020_B_ubonensis_HILIC3.60190.60190.4	controllerType=0 controllerNumber=1 scan=60190	155.487	Trypsin	B3	GYGVNTMAPPYQPSYVPPPADGNAAYADPDDHRVLPPQGYATIGDR	668
11275:3	339	K.AADAGGAKPASGAPAAT[+365.132][+231.074]APAAS[+568.212]GAQ.-	HexNAc(1)Hex(1) 231.0743,HexNAc(2)Hex(1)	S[+568], T[+231][+365]	1068.15	3	3202.43	3201.42	1	1.7	151	CRagged	469.71	202.72	0	7.53	16	>BW23_RS21615 ref|WP_042582944.1|gi|755807656| outer membrane lipid asymmetry maintenance protein MlaD	1270	Nsco_NS_434_20203020_B_ubonensis_HILIC2.12133.12133.3	controllerType=0 controllerNumber=1 scan=12133	38.0573	Trypsin	B2	AADAGGAKPASGAPAATAPAASGAQ	1164
57369:3	116	R.GAS[+568.212]AAT[+568.212]AASPAAAAASSDTSAAPSGPVTFAWPAR.G	HexNAc(2)Hex(1),HexNAc(2)Hex(1)	S[+568], T[+568]	1394.97	3	4182.9	4180.89	2	0	151	Specific	469.96	137.01	6.44	5.76	31	>BW23_RS30735 ref|WP_045567708.1|gi|780350773| peptidase	3035	Nsco_NS_434_20203020_B_ubonensis_HILIC1.50463.50463.3	controllerType=0 controllerNumber=1 scan=50463	129.93	Trypsin	B1	GASAATAASPAAAAASSDTSAAPSGPVTFAWPAR	1136
39521:4	96	K.AAPAS[+365.132][+231.074]AVAPQVAHAAS[+568.212]APQPATIVNDDAASR.T	HexNAc(1)Hex(1) 231.0743,HexNAc(2)Hex(1)	S[+231][+365][+568]	1023.48	4	4090.91	4089.9	1	1	99	Specific	470.58	424.98	58.08	7.97	33	>BW23_RS21205 ref|WP_045566753.1|gi|780348584| Tail fiber protein	1192	Nsco_NS_434_20203020_B_ubonensis_HILIC3.34542.34542.4	controllerType=0 controllerNumber=1 scan=34542	93.9506	Trypsin	B3	AAPASAVAPQVAHAASAPQPATIVNDDAASR	1164
31346:2	155	K.TVAAQLAQAQGAAPASAAAAS[+568.212]S[+365.132][+231.074]AH.-	HexNAc(2)Hex(1),HexNAc(1)Hex(1) 231.0743	S[+231][+365][+568]	1643.75	2	3286.49	3285.49	1	1	373	CRagged	471.22	284.73	0	8.18	19	>BW23_RS26360 ref|WP_045567259.1|gi|780349753| hemolysin D	2193	Nsco_NS_434_20203020_B_ubonensis_HILIC1.29377.29377.2	controllerType=0 controllerNumber=1 scan=29377	81.2384	Trypsin	B1	TVAAQLAQAQGAAPASAAAASSAH	1164
25800:5	2	K.ASKPAAATGTTAPATKPAATPATTAPATTGAATTTAPAPAAS[+162.053][+462.149]APEAAS[+365.132][+231.074]KPAK.T	Hex(1) 462.1486,HexNAc(1)Hex(1) 231.0743	S[+162][+231][+365][+462]	1167.77	5	5834.82	5833.81	1	0.4	98	Specific	471.32	471.32	53.84	10.55	155	>BW23_RS30650 ref|WP_045567700.1|gi|780350752| competence protein ComE	3018	Nsco_NS_434_20203020_B_ubonensis_HILIC2.23862.23862.5	controllerType=0 controllerNumber=1 scan=23862	66.9666	Trypsin	B2	ASKPAAATGTTAPATKPAATPATTAPATTGAATTTAPAPAASAPEAASKPAK	1220
40774:4	1030	A.AQPTPPAQASAPIVGGDRDAHGC[+57.021]IGS[+568.212]AGYAWC[+57.021]EQTR.Q	HexNAc(2)Hex(1)	C[+57]*2, S[+568]	1080.99	4	4320.94	4320.94	0	0.4	23	NRagged	471.36	471.36	10.8	9.38	3	>BW23_RS04315 ref|WP_045564274.1|gi|780343163| hypothetical protein	3992	Nsco_NS_434_20203020_B_ubonensis_HILIC3.35541.35541.4	controllerType=0 controllerNumber=1 scan=35541	96.402	Trypsin	B3	AQPTPPAQASAPIVGGDRDAHGCIGSAGYAWCEQTR	568
38550:3	64	K.AAPAS[+568.212]AVAPQVAHAASAPQPATIVNDDAASR.T	HexNAc(2)Hex(1)	S[+568]	1165.23	3	3493.69	3493.69	0	-1.2	99	Specific	471.44	381.26	205.68	9.38	29	>BW23_RS21205 ref|WP_045566753.1|gi|780348584| Tail fiber protein	1192	Nsco_NS_434_20203020_B_ubonensis_HILIC1.35318.35318.3	controllerType=0 controllerNumber=1 scan=35318	95.6529	Trypsin	B1	AAPASAVAPQVAHAASAPQPATIVNDDAASR	568
39039:3	59	Q.LAQAQGAAPAS[+568.212]AAAAS[+568.212][+100.064]S[+365.132][+231.074]AH.-	HexNAc(2)Hex(1),HexNAc(2)Hex(1) 100.064,HexNAc(1)Hex(1) 231.0743	S[+100][+231][+365][+568]*2	1162.51	3	3485.52	3483.51	2	0.9	378	Non	471.46	419.31	0	8.13	32	>BW23_RS26360 ref|WP_045567259.1|gi|780349753| hemolysin D	2193	Nsco_NS_434_20203020_B_ubonensis_HILIC3.34165.34165.3	controllerType=0 controllerNumber=1 scan=34165	92.9869	Trypsin	B3	LAQAQGAAPASAAAASSAH	1832
24641:5	2	A.AATGTTAPATKPAATPATT[+568.212][+100.064]APATT[+365.132][+231.074][+100.064]GAATTTAPAPAAS[+568.212][+100.064]APEAASKPAK.T	HexNAc(2)Hex(1) 100.064,HexNAc(1)Hex(1) 231.0743 100.064,HexNAc(2)Hex(1) 100.064	S[+100][+568], T[+100]*2[+231][+365][+568]	1240.2	5	6196.96	6191.97	5	-4.5	103	NRagged	471.77	471.77	0	6.77	155	>BW23_RS30650 ref|WP_045567700.1|gi|780350752| competence protein ComE	3018	Nsco_NS_434_20203020_B_ubonensis_HILIC2.22910.22910.5	controllerType=0 controllerNumber=1 scan=22910	64.5477	Trypsin	B2	AATGTTAPATKPAATPATTAPATTGAATTTAPAPAASAPEAASKPAK	2032
37523:3	64	K.AAPASAVAPQVAHAAS[+568.212]APQPAT[+365.132][+231.074]IVNDDAASR.T	HexNAc(2)Hex(1),HexNAc(1)Hex(1) 231.0743	S[+568], T[+231][+365]	1363.97	3	4089.9	4089.9	0	0.8	99	Specific	472.23	472.23	1.2	10.21	29	>BW23_RS21205 ref|WP_045566753.1|gi|780348584| Tail fiber protein	1192	Nsco_NS_434_20203020_B_ubonensis_HILIC1.34480.34480.3	controllerType=0 controllerNumber=1 scan=34480	93.6525	Trypsin	B1	AAPASAVAPQVAHAASAPQPATIVNDDAASR	1164
32193:2	56	K.TVAAQLAQAQGAAPASAAAAS[+162.053][+462.149]S[+568.212]AH.-	Hex(1) 462.1486,HexNAc(2)Hex(1)	S[+162][+462][+568]	1657.24	2	3313.48	3313.48	0	0.3	373	CRagged	472.52	456.47	0	10.49	31	>BW23_RS26360 ref|WP_045567259.1|gi|780349753| hemolysin D	2193	Nsco_NS_434_20203020_B_ubonensis_HILIC2.29214.29214.2	controllerType=0 controllerNumber=1 scan=29214	80.4053	Trypsin	B2	TVAAQLAQAQGAAPASAAAASSAH	1192
35467:3	331	R.RHPPAAGLDEYSTPSWAASPAPGS[+568.212]AAR.V	HexNAc(2)Hex(1)	S[+568]	1097.19	3	3289.55	3288.53	1	4.5	607	Specific	472.58	452.55	10.83	9.21	8	>BW23_RS14335 ref|WP_045565881.1|gi|780346830| hypothetical protein	5938	Nsco_NS_434_20203020_B_ubonensis_HILIC2.31809.31809.3	controllerType=0 controllerNumber=1 scan=31809	86.7984	Trypsin	B2	RHPPAAGLDEYSTPSWAASPAPGSAAR	568
08761:3	103	R.KLQQWSQQGAS[+568.212]AT[+568.212]KPASGQ.-	HexNAc(2)Hex(1),HexNAc(2)Hex(1)	S[+568], T[+568]	1046.82	3	3138.44	3137.44	1	0.4	115	CRagged	472.63	210.9	4.8	7.8	29	>BW23_RS17610 ref|WP_045567821.1|gi|780351035| hypothetical protein	505	Nsco_NS_434_20203020_B_ubonensis_HILIC2.10018.10018.3	controllerType=0 controllerNumber=1 scan=10018	33.5535	Trypsin	B2	KLQQWSQQGASATKPASGQ	1136
54500:3	13	Y.ESAS[+568.212]S[+365.132][+231.074][+100.064]RPLGGTEQGAQALAPQATFADYK.V	HexNAc(2)Hex(1),HexNAc(1)Hex(1) 231.0743 100.064	S[+100][+231][+365][+568]	1373.97	3	4119.88	4115.87	4	0	12	NRagged	473.03	473.03	0	7.78	42	>BW23_RS20640 ref|WP_045566705.1|gi|780348470| ribonucleotide-diphosphate reductase subunit alpha	1088	Nsco_NS_434_20203020_B_ubonensis_HILIC1.48216.48216.3	controllerType=0 controllerNumber=1 scan=48216	124.781	Trypsin	B1	ESASSRPLGGTEQGAQALAPQATFADYK	1264
60694:3	14	K.KAILESVYQGAGQAAS[+568.212]APM[+15.995]PPTQWSYDK.S	HexNAc(2)Hex(1)	M[+16], S[+568]	1193.57	3	3578.68	3578.67	0	3.2	328	Specific	473.07	461.52	9.6	9.86	35	>BW23_RS24130 ref|WP_042586529.1|gi|755824830| peptide ABC transporter substrate-binding protein	1754	Nsco_NS_434_20203020_B_ubonensis_HILIC2.52420.52420.3	controllerType=0 controllerNumber=1 scan=52420	134.187	Trypsin	B2	KAILESVYQGAGQAASAPMPPTQWSYDK	568
58593:4	315	V.PTPAAPPVPAS[+162.053][+462.149]AAAPAS[+365.132][+231.074]GAPGS[+568.212]AAAVPAVR.A	Hex(1) 462.1486,HexNAc(1)Hex(1) 231.0743,HexNAc(2)Hex(1)	S[+162][+231][+365][+462][+568]	1093.01	4	4369.01	4366	3	0.9	218	NRagged	473.56	19.22	0	3.86	17	>BW23_RS17375 ref|WP_045566358.1|gi|780347646| hypothetical protein	458	Nsco_NS_434_20203020_B_ubonensis_HILIC3.50080.50080.4	controllerType=0 controllerNumber=1 scan=50080	131.004	Trypsin	B3	PTPAAPPVPASAAAPASGAPGSAAAVPAVR	1788
35730:3	68	K.VAPPPADTGAS[+365.132][+231.074]QPQQFDPNRALQGK.T	HexNAc(1)Hex(1) 231.0743	S[+231][+365]	1062.84	3	3186.51	3186.51	0	2.2	50	Specific	474.43	421.52	4.8	11.06	22	>BW23_RS24760 ref|WP_045567095.1|gi|780349368| cell division protein	1878	Nsco_NS_434_20203020_B_ubonensis_HILIC2.32011.32011.3	controllerType=0 controllerNumber=1 scan=32011	87.2971	Trypsin	B2	VAPPPADTGASQPQQFDPNRALQGK	596
04316:3	1	P.APAASAPEAAS[+365.132][+231.074]KPAK.T	HexNAc(1)Hex(1) 231.0743	S[+231][+365]	654.986	3	1962.94	1962.94	0	2.8	135	NRagged	474.47	420.7	43.39	7.91	153	>BW23_RS30650 ref|WP_045567700.1|gi|780350752| competence protein ComE	3018	Nsco_NS_434_20203020_B_ubonensis_HILIC3.5642.5642.3	controllerType=0 controllerNumber=1 scan=5642	23.8768	Trypsin	B3	APAASAPEAASKPAK	596
18799:3	2	S.APAADAS[+568.212]APADAS[+568.212][+100.064]S[+365.132][+231.074]AK.A	HexNAc(2)Hex(1),HexNAc(2)Hex(1) 100.064,HexNAc(1)Hex(1) 231.0743	S[+100][+231][+365][+568]*2	1079.13	3	3235.38	3233.36	2	3	167	NRagged	474.85	422.75	0	7.19	155	>BW23_RS30650 ref|WP_045567700.1|gi|780350752| competence protein ComE	3018	Nsco_NS_434_20203020_B_ubonensis_HILIC2.18262.18262.3	controllerType=0 controllerNumber=1 scan=18262	52.9786	Trypsin	B2	APAADASAPADASSAK	1832
28268:4	128	K.GASAAQAAPKPTDNS[+365.132][+231.074]SGTFVFARPGK.F	HexNAc(1)Hex(1) 231.0743	S[+231][+365]	783.128	4	3129.49	3129.49	0	1.3	66	Specific	475.25	475.25	1.2	10.5	22	>BW23_RS18790 ref|WP_045567835.1|gi|780351075| membrane protein	726	Nsco_NS_434_20203020_B_ubonensis_HILIC3.25440.25440.4	controllerType=0 controllerNumber=1 scan=25440	70.8622	Trypsin	B3	GASAAQAAPKPTDNSSGTFVFARPGK	596
62127:4	279	L.AIGQVWKPEGAT[+162.053][+462.149]AGAAS[+365.132][+231.074]FDAADEATDTAR.A	Hex(1) 462.1486,HexNAc(1)Hex(1) 231.0743	S[+231][+365], T[+162][+462]	1025.2	4	4097.76	4097.77	0	-3	609	NRagged	475.5	475.5	0	7.53	6	>BW23_RS20035 ref|WP_045566646.1|gi|780348329| preprotein translocase subunit SecD	969	Nsco_NS_434_20203020_B_ubonensis_HILIC3.52822.52822.3	controllerType=0 controllerNumber=1 scan=52822	137.289	Trypsin	B3	AIGQVWKPEGATAGAASFDAADEATDTAR	1220
70796:5	160	A.LLS[+568.212]AS[+365.132][+231.074]LADAPDQIELPTDRPRPAIQR.F	HexNAc(2)Hex(1),HexNAc(1)Hex(1) 231.0743	S[+231][+365][+568]	802.796	5	4009.95	4007.96	2	-3	1029	NRagged	475.85	475.85	0	7.64	28	>BW23_RS12130 ref|WP_045565573.1|gi|780346134| non-ribosomal peptide synthetase	5508	Nsco_NS_434_20203020_B_ubonensis_HILIC2.60355.60355.5	controllerType=0 controllerNumber=1 scan=60355	152.405	Trypsin	B2	LLSASLADAPDQIELPTDRPRPAIQR	1164
40336:3	51	K.AAPASAVAPQVAHAAS[+365.132][+231.074]APQPAT[+365.132][+231.074]IVNDDAASR.T	HexNAc(1)Hex(1) 231.0743,HexNAc(1)Hex(1) 231.0743	S[+231][+365], T[+231][+365]	1373.3	3	4117.9	4117.89	0	0.3	99	Specific	475.88	475.88	13.2	10.34	40	>BW23_RS21205 ref|WP_045566753.1|gi|780348584| Tail fiber protein	1192	Nsco_NS_434_20203020_B_ubonensis_HILIC2.35763.35763.3	controllerType=0 controllerNumber=1 scan=35763	96.419	Trypsin	B2	AAPASAVAPQVAHAASAPQPATIVNDDAASR	1192
11503:3	374	K.AADAGGAKPASGAPAAT[+365.132][+231.074]APAAS[+568.212]GAQ.-	HexNAc(1)Hex(1) 231.0743,HexNAc(2)Hex(1)	S[+568], T[+231][+365]	1068.14	3	3202.41	3201.42	1	-2.8	151	CRagged	476.03	212.16	0	5.93	12	>BW23_RS21615 ref|WP_042582944.1|gi|755807656| outer membrane lipid asymmetry maintenance protein MlaD	1270	Nsco_NS_434_20203020_B_ubonensis_HILIC1.12566.12566.3	controllerType=0 controllerNumber=1 scan=12566	39.3427	Trypsin	B1	AADAGGAKPASGAPAATAPAASGAQ	1164
02662:3	2	P.APAAS[+568.212]APEAAS[+365.132][+231.074]KPAK.T	HexNAc(2)Hex(1),HexNAc(1)Hex(1) 231.0743	S[+231][+365][+568]	844.389	3	2531.15	2531.15	0	1.1	135	NRagged	476.11	341.44	0	7.06	155	>BW23_RS30650 ref|WP_045567700.1|gi|780350752| competence protein ComE	3018	Nsco_NS_434_20203020_B_ubonensis_HILIC2.4532.4532.3	controllerType=0 controllerNumber=1 scan=4532	22.1284	Trypsin	B2	APAASAPEAASKPAK	1164
30072:3	827	A.GDTGSAAAPGSAPSATPAPS[+365.132][+231.074]ANPSATAEPAQPTGAAASAK.A	HexNAc(1)Hex(1) 231.0743	S[+231][+365]	1353.95	3	4059.85	4057.85	2	-1.3	31	NRagged	476.24	444.34	1.2	7.51	9	>BW23_RS23840 ref|WP_045567909.1|gi|780351239| peptidase M48	1696	Nsco_NS_434_20203020_B_ubonensis_HILIC1.28338.28338.3	controllerType=0 controllerNumber=1 scan=28338	78.5894	Trypsin	B1	GDTGSAAAPGSAPSATPAPSANPSATAEPAQPTGAAASAK	596
28240:4	128	K.GASAAQAAPKPTDNS[+162.053][+462.149]SGTFVFARPGK.F	Hex(1) 462.1486	S[+162][+462]	790.378	4	3158.49	3157.48	1	1.2	66	Specific	476.39	410.14	1.2	10.5	22	>BW23_RS18790 ref|WP_045567835.1|gi|780351075| membrane protein	726	Nsco_NS_434_20203020_B_ubonensis_HILIC3.25414.25414.4	controllerType=0 controllerNumber=1 scan=25414	70.8149	Trypsin	B3	GASAAQAAPKPTDNSSGTFVFARPGK	624
65113:4	74	K.QVADARNGKLPEDAANT[+568.212]ADAAPAQAASAPEQAAS[+568.212]GAAAPAAALSTIYFETGK.G	HexNAc(2)Hex(1),HexNAc(2)Hex(1)	S[+568], T[+568]	1534.72	4	6135.86	6133.87	2	-2.7	384	Specific	477.17	198.59	0	7.19	45	>BW23_RS25130 ref|WP_045567133.1|gi|780349462| cytochrome C oxidase	1952	Nsco_NS_434_20203020_B_ubonensis_HILIC1.56478.56478.4	controllerType=0 controllerNumber=1 scan=56478	143.542	Trypsin	B1	QVADARNGKLPEDAANTADAAPAQAASAPEQAASGAAAPAAALSTIYFETGK	1136
68157:4	116	A.ANTADAAPAQAASAPEQAAS[+365.132][+231.074][+100.064]GAAAPAAALS[+568.212][+100.064]T[+365.132][+231.074][+100.064]IYFETGK.G	HexNAc(1)Hex(1) 231.0743 100.064,HexNAc(2)Hex(1) 100.064,HexNAc(1)Hex(1) 231.0743 100.064	S[+100]*2[+231][+365][+568], T[+100][+231][+365]	1399.9	4	5596.56	5593.54	3	2.3	398	NRagged	477.38	454.56	0	8.2	43	>BW23_RS25130 ref|WP_045567133.1|gi|780349462| cytochrome C oxidase	1952	Nsco_NS_434_20203020_B_ubonensis_HILIC3.57495.57495.4	controllerType=0 controllerNumber=1 scan=57495	148.695	Trypsin	B3	ANTADAAPAQAASAPEQAASGAAAPAAALSTIYFETGK	2060
40571:4	803	K.QLAQQIASPATVGVRPALAGAAAS[+568.212]APRH.-	HexNAc(2)Hex(1)	S[+568]	820.182	4	3277.71	3277.7	0	1	313	CRagged	477.85	227.75	2.53	8.66	5	>BW23_RS22450 ref|WP_042586779.1|gi|755825304| flagellar motor protein MotB	1427	Nsco_NS_434_20203020_B_ubonensis_HILIC3.35381.35381.4	controllerType=0 controllerNumber=1 scan=35381	95.9793	Trypsin	B3	QLAQQIASPATVGVRPALAGAAASAPRH	568
37295:3	64	K.AAPASAVAPQVAHAAS[+568.212]APQPAT[+365.132][+231.074]IVNDDAASR.T	HexNAc(2)Hex(1),HexNAc(1)Hex(1) 231.0743	S[+568], T[+231][+365]	1363.97	3	4089.91	4089.9	0	1.6	99	Specific	478.21	478.21	1.2	10.38	29	>BW23_RS21205 ref|WP_045566753.1|gi|780348584| Tail fiber protein	1192	Nsco_NS_434_20203020_B_ubonensis_HILIC1.34296.34296.3	controllerType=0 controllerNumber=1 scan=34296	93.2297	Trypsin	B1	AAPASAVAPQVAHAASAPQPATIVNDDAASR	1164
[truncated: 2,873 more rows]
