# Supplementary material for: Open Database Searching Enables the Identification and Comparison of Bacterial Glycoproteomes without Defining Glycan Compositions Prior to Searching
Source: Mol Cell Proteomics. 2020 Nov 25;19(9):1561–74. doi: 10.1074/mcp.TIR120.002100 (PMC8143609; doi:10.1074/mcp.TIR120.002100)
Supplement: Supplementary file 1 [file mmc1.zip › mmc1/160233_1_supp_538051_qb0k48.xlsx]

## Sheet: Combined_Tryptic_glycopeptides_
Query #:z	Protein Rank	Peptide_identified	Glycans NHFAGNa	Modification Type(s)	Observed m/z	z	Observed (M+H)	Calc. mass (M+H)	Off-by-x error	Mass error (ppm)	Starting position	Cleavage	Score	Delta	Delta Mod	|Log Prob|	# of unique peptides	Protein Name	Protein DB number	Comment	Scan #	Scan Time	Enzyme	replicate	cleaned_peptides	Glycan_masses
56303:4	367	R.DHGRPSM[+15.995]FFPSATQTAPAAAGGAS[+568.212]GTGATTTAGDVPAAAAGAAPSTTAPAAQAQLVK.F	HexNAc(2)Hex(1)	M[+16], S[+568]	1448.95	4	5792.76	5791.75	1	1.7	26	Specific	300.1	98.7	13.93	5.8	11	>WT63_RS14340 ref|WP_060312306.1|gi|982146844| membrane protein insertase YidC	2810	Nsco_NS_434_20203020_B_anthina_HILIC1.49115.49115.4	controllerType=0 controllerNumber=1 scan=49115	129.203	Trypsin	B1	DHGRPSMFFPSATQTAPAAAGGASGTGATTTAGDVPAAAAGAAPSTTAPAAQAQLVK	568
48428:3	121	I.GDAAAPVASAPAS[+568.212][+100.064]NDHAAQGAIAPPAPAAAT[+568.212][+100.064]APK.Q	HexNAc(2)Hex(1) 100.064,HexNAc(2)Hex(1) 100.064	S[+100][+568], T[+100][+568]	1449.03	3	4345.08	4342.06	3	2.7	40	NRagged	300.3	295.97	6.68	7.74	11	>WT63_RS09490 ref|WP_060311131.1|gi|982145669| extensin	1862	Nsco_NS_434_20203020_B_anthina_HILIC1.42430.42430.3	controllerType=0 controllerNumber=1 scan=42430	113.572	Trypsin	B1	GDAAAPVASAPASNDHAAQGAIAPPAPAAATAPK	1336
62845:4	175	K.VFQYVKPQDAQALQDASPASGASGAQAAAAPADSATVGAVPDASVQS[+365.132][+231.074]TPLQPPAPISNSSSVHPGNPK.A	HexNAc(1)Hex(1) 231.0743	S[+231][+365]	1794.13	4	7173.48	7173.46	0	3.1	195	Specific	300.33	300.33	0	7.86	26	>WT63_RS02355 ref|WP_059578262.1|gi|981363748| BON domain protein	456	Nsco_NS_434_20203020_B_anthina_HILIC3.53418.53418.4	controllerType=0 controllerNumber=1 scan=53418	138.536	Trypsin	B3	VFQYVKPQDAQALQDASPASGASGAQAAAAPADSATVGAVPDASVQSTPLQPPAPISNSSSVHPGNPK	596
17673:3	1254	R.ENAVAQGAPNAAS[+568.212]AADKTGYGNEAR.T	HexNAc(2)Hex(1)	S[+568]	1001.12	3	3001.36	3001.35	0	2.2	68	Specific	300.39	126.61	77.03	5	1	>WT63_RS00730 ref|WP_060310050.1|gi|982144477| hypothetical protein	144	Nsco_NS_434_20203020_B_anthina_HILIC1.17488.17488.3	controllerType=0 controllerNumber=1 scan=17488	49.2239	Trypsin	B1	ENAVAQGAPNAASAADKTGYGNEAR	568
14987:3	168	A.APGAAS[+568.212]GAAAATPAAPATAAAGDARR.E	HexNAc(2)Hex(1)	S[+568]	920.783	3	2760.33	2760.33	0	1.8	26	NRagged	300.56	211.11	145.15	5.73	15	>WT63_RS30435 ref|WP_060318219.1|gi|982152757| cellulose biosynthesis protein	5918	Nsco_NS_434_20203020_B_anthina_HILIC1.15317.15317.3	controllerType=0 controllerNumber=1 scan=15317	43.5682	Trypsin	B1	APGAASGAAAATPAAPATAAAGDARR	568
45673:4	257	K.ENRENAAHSASS[+365.132][+231.074]AEAQYQQALAALDAAK.L	HexNAc(1)Hex(1) 231.0743	S[+231][+365]	878.657	4	3511.61	3511.59	0	3.7	120	Specific	300.76	207.08	2.4	7.82	8	>WT63_RS25425 ref|WP_060316250.1|gi|982150788| efflux transporter periplasmic adaptor subunit	4950	Nsco_NS_434_20203020_B_anthina_HILIC1.40168.40168.4	controllerType=0 controllerNumber=1 scan=40168	108.298	Trypsin	B1	ENRENAAHSASSAEAQYQQALAALDAAK	596
01804:3	37	S.GAS[+568.212]AAKPAS[+365.132][+231.074][+100.064]APKPAS[+365.132][+231.074]APK.-	HexNAc(2)Hex(1),HexNAc(1)Hex(1) 231.0743 100.064,HexNAc(1)Hex(1) 231.0743	S[+100][+231]*2[+365]*2[+568]	1157.21	3	3469.6	3467.58	2	4.2	500	NRagged	301	2.38	0	3.63	44	>WT63_RS14900 ref|WP_059642705.1|gi|981432760| peptidase S41	2916	Nsco_NS_434_20203020_B_anthina_HILIC2.3830.3830.3	controllerType=0 controllerNumber=1 scan=3830	19.1636	Trypsin	B2	GASAAKPASAPKPASAPK	1860
40080:3	11	K.KAS[+568.212]EAAAAASAAQAAAAASPAT[+568.212]EPAPGAVVDQDANAQAAR.A	HexNAc(2)Hex(1),HexNAc(2)Hex(1)	S[+568], T[+568]	1586.74	3	4758.21	4755.2	3	0.4	143	Specific	301.09	209.34	126.97	7.95	57	>WT63_RS15865 ref|WP_059581029.1|gi|981366515| cell envelope protein SmpA	3101	Nsco_NS_434_20203020_B_anthina_HILIC3.34863.34863.3	controllerType=0 controllerNumber=1 scan=34863	94.5274	Trypsin	B3	KASEAAAAASAAQAAAAASPATEPAPGAVVDQDANAQAAR	1136
14697:3	199	A.GPAS[+568.212]EAS[+365.132][+231.074]APAAAAPAAAR.A	HexNAc(2)Hex(1),HexNAc(1)Hex(1) 231.0743	S[+231][+365][+568]	901.072	3	2701.2	2701.19	0	2.4	27	NRagged	301.18	205.3	19.02	5.16	17	>WT63_RS24035 ref|WP_060315592.1|gi|982150130| transcriptional regulator	4680	Nsco_NS_434_20203020_B_anthina_HILIC3.14610.14610.3	controllerType=0 controllerNumber=1 scan=14610	41.6971	Trypsin	B3	GPASEASAPAAAAPAAAR	1164
40965:3	12	K.KAS[+568.212]EAAAAASAAQAAAAASPAT[+568.212]EPAPGAVVDQDANAQAAR.A	HexNAc(2)Hex(1),HexNAc(2)Hex(1)	S[+568], T[+568]	1586.74	3	4758.2	4755.2	3	-1.2	143	Specific	301.19	197.14	105.22	6.88	56	>WT63_RS15865 ref|WP_059581029.1|gi|981366515| cell envelope protein SmpA	3101	Nsco_NS_434_20203020_B_anthina_HILIC1.36351.36351.3	controllerType=0 controllerNumber=1 scan=36351	98.698	Trypsin	B1	KASEAAAAASAAQAAAAASPATEPAPGAVVDQDANAQAAR	1136
40778:3	593	A.TDTGATAAGS[+568.212]APAAAQPTPPAAAT[+568.212]SAAPAAPSAAEGAQPTGAAVPAK.A	HexNAc(2)Hex(1),HexNAc(2)Hex(1)	S[+568], T[+568]	1725.82	3	5175.44	5175.42	0	3.2	28	NRagged	301.43	75.36	0	4.16	14	>WT63_RS14040 ref|WP_060312334.1|gi|982146872| peptidase M48	2753	Nsco_NS_434_20203020_B_anthina_HILIC3.35439.35439.3	controllerType=0 controllerNumber=1 scan=35439	95.9392	Trypsin	B3	TDTGATAAGSAPAAAQPTPPAAATSAAPAAPSAAEGAQPTGAAVPAK	1136
32520:3	12	K.VAPPQADNGAS[+365.132][+231.074]QPQQFDPNRALQGK.T	HexNAc(1)Hex(1) 231.0743	S[+231][+365]	1077.51	3	3230.51	3230.51	0	1.7	50	Specific	301.56	301.56	301.56	8.9	48	>WT63_RS27555 ref|WP_060317017.1|gi|982151555| cell division protein	5358	Nsco_NS_434_20203020_B_anthina_HILIC3.28756.28756.3	controllerType=0 controllerNumber=1 scan=28756	78.2597	Trypsin	B3	VAPPQADNGASQPQQFDPNRALQGK	596
14555:3	443	A.APGAAS[+568.212]GAAAATPAAPATAAAGDARR.E	HexNAc(2)Hex(1)	S[+568]	920.782	3	2760.33	2760.33	0	1.5	26	NRagged	301.86	237.42	132.58	7.3	11	>WT63_RS30435 ref|WP_060318219.1|gi|982152757| cellulose biosynthesis protein	5918	Nsco_NS_434_20203020_B_anthina_HILIC2.14502.14502.3	controllerType=0 controllerNumber=1 scan=14502	43.2145	Trypsin	B2	APGAASGAAAATPAAPATAAAGDARR	568
23946:5	9	K.GVKPS[+162.053][+462.149]KPAAT[+365.132][+231.074]TSATPSTTTSAGTASTSATATAGTTATASAPAASAPDAAAKPAK.T	Hex(1) 462.1486,HexNAc(1)Hex(1) 231.0743	S[+162][+462], T[+231][+365]	1202.37	5	6007.84	6007.83	0	1.6	95	Specific	302.17	302.17	3.2	8.82	163	>WT63_RS26065 ref|WP_060316474.1|gi|982151012| competence protein ComE	5071	Nsco_NS_434_20203020_B_anthina_HILIC3.21965.21965.5	controllerType=0 controllerNumber=1 scan=21965	60.7668	Trypsin	B3	GVKPSKPAATTSATPSTTTSAGTASTSATATAGTTATASAPAASAPDAAAKPAK	1220
04883:3	800	K.FPGQLS[+162.053][+462.149]GGQQQR.V	Hex(1) 462.1486	S[+162][+462]	642.959	3	1926.86	1926.86	0	3.5	133	Specific	302.2	302.2	302.2	5.48	3	>WT63_RS15975 ref|WP_059581077.1|gi|981366563| arginine transporter ATP-binding subunit	3123	Nsco_NS_434_20203020_B_anthina_HILIC3.6303.6303.3	controllerType=0 controllerNumber=1 scan=6303	23.114	Trypsin	B3	FPGQLSGGQQQR	624
07285:3	905	R.ANVDAPRPAS[+568.212]QAAGAASR.T	HexNAc(2)Hex(1)	S[+568]	760.032	3	2278.08	2278.08	0	0.9	116	Specific	302.23	215.6	193.13	4.59	5	>WT63_RS10035 ref|WP_060311203.1|gi|982145741| hypothetical protein	1968	Nsco_NS_434_20203020_B_anthina_HILIC3.8657.8657.3	controllerType=0 controllerNumber=1 scan=8657	28.4889	Trypsin	B3	ANVDAPRPASQAAGAASR	568
43089:3	704	K.AADAGGAKPAAGAPAAPAAPAPVAVPAS[+365.132][+231.074]AVS[+568.212]GAAAQ.-	HexNAc(1)Hex(1) 231.0743,HexNAc(2)Hex(1)	S[+231][+365][+568]	1372.33	3	4114.96	4114.96	0	1.5	151	CRagged	302.31	108.26	0	4.7	12	>WT63_RS23550 ref|WP_059577270.1|gi|981362756| outer membrane lipid asymmetry maintenance protein MlaD	4590	Nsco_NS_434_20203020_B_anthina_HILIC3.37282.37282.3	controllerType=0 controllerNumber=1 scan=37282	100.62	Trypsin	B3	AADAGGAKPAAGAPAAPAAPAPVAVPASAVSGAAAQ	1164
09716:3	437	K.KLQQWSQQNAAGAKPAS[+568.212]GE.-	HexNAc(2)Hex(1)	S[+568]	856.41	3	2567.22	2567.21	0	2.1	124	CRagged	302.33	230.77	196.17	7.29	7	>WT63_RS18535 ref|WP_060313386.1|gi|982147924| hypothetical protein	3618	Nsco_NS_434_20203020_B_anthina_HILIC3.10645.10645.3	controllerType=0 controllerNumber=1 scan=10645	32.4189	Trypsin	B3	KLQQWSQQNAAGAKPASGE	568
02226:4	37	S.GAS[+365.132][+231.074][+100.064]AAKPAS[+162.053][+462.149]APKPAS[+568.212]APK.-	HexNAc(1)Hex(1) 231.0743 100.064,Hex(1) 462.1486,HexNAc(2)Hex(1)	S[+100][+162][+231][+365][+462][+568]	875.154	4	3497.59	3495.57	2	3.9	500	NRagged	302.44	262.09	0	6.06	44	>WT63_RS14900 ref|WP_059642705.1|gi|981432760| peptidase S41	2916	Nsco_NS_434_20203020_B_anthina_HILIC2.4167.4167.4	controllerType=0 controllerNumber=1 scan=4167	19.9522	Trypsin	B2	GASAAKPASAPKPASAPK	1888
40661:6	5	K.QQQQQQAANTPKPTS[+365.132][+231.074]SAAAAAAAAKPPTANDANTGYFLQVGAYKTEGDAEQQRAR.L	HexNAc(1)Hex(1) 231.0743	S[+231][+365]	1048.84	6	6288.01	6283.99	4	1.8	191	Specific	302.92	302.92	0	8.2	72	>WT63_RS27555 ref|WP_060317017.1|gi|982151555| cell division protein	5358	Nsco_NS_434_20203020_B_anthina_HILIC2.35325.35325.6	controllerType=0 controllerNumber=1 scan=35325	96.3419	Trypsin	B2	QQQQQQAANTPKPTSSAAAAAAAAKPPTANDANTGYFLQVGAYKTEGDAEQQRAR	596
25643:4	144	K.GAS[+568.212]AAQAAPKPTDNSSGTFVFARPGK.F	HexNAc(2)Hex(1)	S[+568]	776.376	4	3102.48	3101.49	1	-3.2	66	Specific	303.01	83.89	83.89	3.58	15	>WT63_RS17355 ref|WP_059574120.1|gi|981359606| outer membrane lipoprotein carrier protein LolA	3396	Nsco_NS_434_20203020_B_anthina_HILIC2.23392.23392.2	controllerType=0 controllerNumber=1 scan=23392	65.8783	Trypsin	B2	GASAAQAAPKPTDNSSGTFVFARPGK	568
13273:2	318	K.GKEGNAAAAPAAS[+365.132][+231.074]APAQP.-	HexNAc(1)Hex(1) 231.0743	S[+231][+365]	1088	2	2175	2174.99	0	0.9	162	CRagged	303.15	224.54	224.54	7.55	7	>WT63_RS31950 ref|WP_060009782.1|gi|981820074| hypothetical protein	6212	Nsco_NS_434_20203020_B_anthina_HILIC3.13497.13497.2	controllerType=0 controllerNumber=1 scan=13497	38.971	Trypsin	B3	GKEGNAAAAPAASAPAQP	596
17276:3	1120	R.ENAVAQGAPNAAS[+568.212]AADKTGYGNEAR.T	HexNAc(2)Hex(1)	S[+568]	1001.46	3	3002.36	3001.35	1	1.7	68	Specific	303.28	157.1	62.83	5.4	1	>WT63_RS00730 ref|WP_060310050.1|gi|982144477| hypothetical protein	144	Nsco_NS_434_20203020_B_anthina_HILIC2.16659.16659.3	controllerType=0 controllerNumber=1 scan=16659	48.8082	Trypsin	B2	ENAVAQGAPNAASAADKTGYGNEAR	568
68374:3	341	T.LGGGVWGDNSTVTSGGQPAVS[+568.212]ALNAGYQTAQSQQR.I	HexNAc(2)Hex(1)	S[+568]	1344.3	3	4030.88	4030.87	0	1.5	222	NRagged	303.45	303.45	4.8	6.95	11	>WT63_RS08685 ref|WP_059574542.1|gi|981360028| porin	1703	Nsco_NS_434_20203020_B_anthina_HILIC1.58571.58571.3	controllerType=0 controllerNumber=1 scan=58571	151.037	Trypsin	B1	LGGGVWGDNSTVTSGGQPAVSALNAGYQTAQSQQR	568
41867:3	721	K.AADAGGAKPAAGAPAAPAAPAPVAVPAS[+365.132][+231.074][+100.064]AVS[+568.212]GAAA.Q	HexNAc(1)Hex(1) 231.0743 100.064,HexNAc(2)Hex(1)	S[+100][+231][+365][+568]	1362.99	3	4086.97	4086.96	0	2.1	151	CRagged	304.27	201.09	0	6.93	10	>WT63_RS23550 ref|WP_059577270.1|gi|981362756| outer membrane lipid asymmetry maintenance protein MlaD	4590	Nsco_NS_434_20203020_B_anthina_HILIC2.36271.36271.3	controllerType=0 controllerNumber=1 scan=36271	98.7574	Trypsin	B2	AADAGGAKPAAGAPAAPAAPAPVAVPASAVSGAAA	1264
02572:4	37	S.GAS[+162.053][+462.149]AAKPAS[+568.212]APKPAS[+365.132][+231.074][+100.064]APK.-	Hex(1) 462.1486,HexNAc(2)Hex(1),HexNAc(1)Hex(1) 231.0743 100.064	S[+100][+162][+231][+365][+462][+568]	875.154	4	3497.59	3495.57	2	3.9	500	NRagged	304.36	253.89	0	5.95	44	>WT63_RS14900 ref|WP_059642705.1|gi|981432760| peptidase S41	2916	Nsco_NS_434_20203020_B_anthina_HILIC2.4447.4447.4	controllerType=0 controllerNumber=1 scan=4447	20.5483	Trypsin	B2	GASAAKPASAPKPASAPK	1888
02996:4	28	K.ASGAS[+365.132][+231.074]AAKPAS[+568.212]APKPASAPK.-	HexNAc(1)Hex(1) 231.0743,HexNAc(2)Hex(1)	S[+231][+365][+568]	733.1	4	2929.38	2929.38	0	0.1	498	Specific	304.51	241.48	0	6.9	38	>WT63_RS14900 ref|WP_059642705.1|gi|981432760| peptidase S41	2916	Nsco_NS_434_20203020_B_anthina_HILIC1.4792.4792.4	controllerType=0 controllerNumber=1 scan=4792	21.0558	Trypsin	B1	ASGASAAKPASAPKPASAPK	1164
54145:3	1104	R.DSLGNGVALDWPAS[+568.212]GVGGVADERQK.L	HexNAc(2)Hex(1)	S[+568]	1022.82	3	3066.45	3066.44	0	3.4	76	Specific	304.54	198.65	104.23	5.2	1	>WT63_RS04060 ref|WP_060310533.1|gi|982144960| hypothetical protein	791	Nsco_NS_434_20203020_B_anthina_HILIC3.46534.46534.3	controllerType=0 controllerNumber=1 scan=46534	123.129	Trypsin	B3	DSLGNGVALDWPASGVGGVADERQK	568
66689:4	198	R.NGKLPEDTAGAAAAPAEAAS[+568.212]APAQAASGAAEQPAAASASAAAALS[+365.132][+231.074]T[+568.212]IYFETGK.S	HexNAc(2)Hex(1),HexNAc(1)Hex(1) 231.0743,HexNAc(2)Hex(1)	S[+231][+365][+568], T[+568]	1645.01	4	6577.01	6576	1	1.9	390	Specific	304.75	304.75	0	8.39	38	>WT63_RS14955 ref|WP_060312485.1|gi|982147023| cytochrome-c oxidase	2927	Nsco_NS_434_20203020_B_anthina_HILIC2.56714.56714.4	controllerType=0 controllerNumber=1 scan=56714	144.706	Trypsin	B2	NGKLPEDTAGAAAAPAEAASAPAQAASGAAEQPAAASASAAAALSTIYFETGK	1732
49262:3	106	I.GDAAAPVASAPAS[+568.212][+100.064]NDHAAQGAIAPPAPAAAT[+568.212][+100.064]APK.Q	HexNAc(2)Hex(1) 100.064,HexNAc(2)Hex(1) 100.064	S[+100][+568], T[+100][+568]	1448.03	3	4342.07	4342.06	0	3.7	40	NRagged	304.86	304.86	6.68	7.4	7	>WT63_RS09490 ref|WP_060311131.1|gi|982145669| extensin	1862	Nsco_NS_434_20203020_B_anthina_HILIC3.42331.42331.3	controllerType=0 controllerNumber=1 scan=42331	113.094	Trypsin	B3	GDAAAPVASAPASNDHAAQGAIAPPAPAAATAPK	1336
77158:4	209	E.ALEPAFSSIAVT[+365.132][+231.074][+100.064]DS[+365.132][+231.074][+100.064]HGQSVVDGK.S	HexNAc(1)Hex(1) 231.0743 100.064,HexNAc(1)Hex(1) 231.0743 100.064	S[+100][+231][+365], T[+100][+231][+365]	928.432	4	3710.71	3707.69	3	1.4	53	NRagged	305.08	305.08	0.97	3.89	8	>WT63_RS05315 ref|WP_060310577.1|gi|982145004| copper resistance protein	1038	Nsco_NS_434_20203020_B_anthina_HILIC3.64732.64732.5	controllerType=0 controllerNumber=1 scan=64732	164.751	Trypsin	B3	ALEPAFSSIAVTDSHGQSVVDGK	1392
11439:3	437	K.KLQQWSQQNAAGAKPAS[+365.132][+231.074]GE.-	HexNAc(1)Hex(1) 231.0743	S[+231][+365]	865.742	3	2595.21	2595.21	0	2.3	124	CRagged	305.15	260.75	209.51	7.39	7	>WT63_RS18535 ref|WP_060313386.1|gi|982147924| hypothetical protein	3618	Nsco_NS_434_20203020_B_anthina_HILIC3.12055.12055.3	controllerType=0 controllerNumber=1 scan=12055	35.5793	Trypsin	B3	KLQQWSQQNAAGAKPASGE	596
11631:3	730	A.QAS[+568.212]APAADT[+568.212]PAAASAPAKK.D	HexNAc(2)Hex(1),HexNAc(2)Hex(1)	S[+568], T[+568]	954.114	3	2860.33	2860.32	0	2.3	23	NRagged	305.33	35.3	13.82	4.62	26	>WT63_RS02295 ref|WP_023477920.1|gi|558019556| hypothetical protein	445	Nsco_NS_434_20203020_B_anthina_HILIC1.12606.12606.3	controllerType=0 controllerNumber=1 scan=12606	36.8671	Trypsin	B1	QASAPAADTPAAASAPAKK	1136
73280:3	20	K.LEAFTVVAAKPGFNNHEENGQS[+365.132][+231.074]AFETITEASFPGK.W	HexNAc(1)Hex(1) 231.0743	S[+231][+365]	1445.68	3	4335.04	4334.01	1	4.5	8	Specific	305.78	305.78	7.2	8.13	23	>WT63_RS26550 ref|WP_034207560.1|gi|736064179| alkyl hydroperoxide reductase	5165	Nsco_NS_434_20203020_B_anthina_HILIC2.62099.62099.3	controllerType=0 controllerNumber=1 scan=62099	156.18	Trypsin	B2	LEAFTVVAAKPGFNNHEENGQSAFETITEASFPGK	596
63847:4	114	K.VFQYVKPQDAQALQDASPASGAS[+568.212]GAQAAAAPADSATVGAVPDASVQSTPLQPPAPISNSSSVHPGNPK.A	HexNAc(2)Hex(1)	S[+568]	1787.12	4	7145.46	7145.46	0	-0.3	195	Specific	306.34	306.34	5.1	7.56	24	>WT63_RS02355 ref|WP_059578262.1|gi|981363748| BON domain protein	456	Nsco_NS_434_20203020_B_anthina_HILIC2.54450.54450.4	controllerType=0 controllerNumber=1 scan=54450	139.858	Trypsin	B2	VFQYVKPQDAQALQDASPASGASGAQAAAAPADSATVGAVPDASVQSTPLQPPAPISNSSSVHPGNPK	568
65722:4	114	K.VFQYVKPQDAQALQDASPASGAS[+568.212]GAQAAAAPADSATVGAVPDASVQSTPLQPPAPISNSSSVHPGNPK.A	HexNAc(2)Hex(1)	S[+568]	1787.37	4	7146.46	7145.46	1	-1.4	195	Specific	306.77	306.77	5.1	7.56	24	>WT63_RS02355 ref|WP_059578262.1|gi|981363748| BON domain protein	456	Nsco_NS_434_20203020_B_anthina_HILIC2.55948.55948.4	controllerType=0 controllerNumber=1 scan=55948	143.013	Trypsin	B2	VFQYVKPQDAQALQDASPASGASGAQAAAAPADSATVGAVPDASVQSTPLQPPAPISNSSSVHPGNPK	568
24862:3	144	K.GAS[+365.132][+231.074]AAQAAPKPTDNSSGTFVFARPGK.F	HexNAc(1)Hex(1) 231.0743	S[+231][+365]	1044.17	3	3130.5	3129.49	1	2.7	66	Specific	306.99	250.3	103.5	7.85	15	>WT63_RS17355 ref|WP_059574120.1|gi|981359606| outer membrane lipoprotein carrier protein LolA	3396	Nsco_NS_434_20203020_B_anthina_HILIC2.22778.22778.3	controllerType=0 controllerNumber=1 scan=22778	64.334	Trypsin	B2	GASAAQAAPKPTDNSSGTFVFARPGK	596
71464:4	142	L.PTSIAEVDGLS[+365.132][+231.074]S[+568.212]LPLRPFEQASAPR.A	HexNAc(1)Hex(1) 231.0743,HexNAc(2)Hex(1)	S[+231][+365][+568]	952.204	4	3805.79	3802.8	3	-5	471	NRagged	307.22	307.22	0	5.5	15	>WT63_RS16920 ref|WP_060312862.1|gi|982147400| glycosyl transferase	3310	Nsco_NS_434_20203020_B_anthina_HILIC2.60572.60572.5	controllerType=0 controllerNumber=1 scan=60572	152.935	Trypsin	B2	PTSIAEVDGLSSLPLRPFEQASAPR	1164
31037:3	5	K.VAPPQADNGAS[+568.212]QPQQFDPNRALQGK.T	HexNAc(2)Hex(1)	S[+568]	1068.18	3	3202.52	3202.51	0	1.1	50	Specific	307.36	251.53	251.53	6.67	72	>WT63_RS27555 ref|WP_060317017.1|gi|982151555| cell division protein	5358	Nsco_NS_434_20203020_B_anthina_HILIC2.27663.27663.3	controllerType=0 controllerNumber=1 scan=27663	76.4224	Trypsin	B2	VAPPQADNGASQPQQFDPNRALQGK	568
76957:4	29	G.IGASIYNGNSFADNLPS[+568.212]S[+568.212][+100.064]SINQTAATVGLR.H	HexNAc(2)Hex(1),HexNAc(2)Hex(1) 100.064	S[+100][+568]*2	1069.51	4	4275.02	4275	0	3.3	340	NRagged	307.67	307.67	0	5.93	24	>WT63_RS06530 ref|WP_060310719.1|gi|982145146| porin	1277	Nsco_NS_434_20203020_B_anthina_HILIC3.64578.64578.3	controllerType=0 controllerNumber=1 scan=64578	164.392	Trypsin	B3	IGASIYNGNSFADNLPSSSINQTAATVGLR	1236
09152:4	117	P.YMLVKVPPGRYT[+568.212]VHAS[+568.212]YQGS[+162.053][+462.149]DESR.A	HexNAc(2)Hex(1),HexNAc(2)Hex(1),Hex(1) 462.1486	S[+162][+462][+568], T[+568]	1126	4	4500.96	4500.98	0	-3.1	103	NRagged	307.83	307.83	0	6.79	12	>WT63_RS22520 ref|WP_059578541.1|gi|981364027| carboxypeptidase regulator	4389	Nsco_NS_434_20203020_B_anthina_HILIC2.10261.10261.4	controllerType=0 controllerNumber=1 scan=10261	32.7927	Trypsin	B2	YMLVKVPPGRYTVHASYQGSDESR	1760
41303:4	14	K.KASEAAAAASAAQAAAAAS[+568.212]PAT[+568.212]EPAPGAVVDQDANAQAAR.A	HexNAc(2)Hex(1),HexNAc(2)Hex(1)	S[+568], T[+568]	1190.05	4	4757.19	4755.2	2	-2.3	143	Specific	307.84	32.15	16.8	4.38	46	>WT63_RS15865 ref|WP_059581029.1|gi|981366515| cell envelope protein SmpA	3101	Nsco_NS_434_20203020_B_anthina_HILIC2.35832.35832.4	controllerType=0 controllerNumber=1 scan=35832	97.6387	Trypsin	B2	KASEAAAAASAAQAAAAASPATEPAPGAVVDQDANAQAAR	1136
27771:3	142	R.GAADRYAPPPAAVPVAATS[+568.212]GAQGGAK.P	HexNAc(2)Hex(1)	S[+568]	973.814	3	2919.43	2919.42	0	2	147	Specific	307.92	240.51	17.35	6.44	9	>WT63_RS12395 ref|WP_060311918.1|gi|982146456| hypothetical protein	2430	Nsco_NS_434_20203020_B_anthina_HILIC3.25030.25030.3	controllerType=0 controllerNumber=1 scan=25030	68.5786	Trypsin	B3	GAADRYAPPPAAVPVAATSGAQGGAK	568
27410:4	83	A.GPAS[+568.212]EAS[+365.132][+231.074]APAAAAPAAARADRLPAYQPR.F	HexNAc(2)Hex(1),HexNAc(1)Hex(1) 231.0743	S[+231][+365][+568]	967.958	4	3868.81	3868.81	0	0.6	27	NRagged	307.96	303.06	0	7.95	27	>WT63_RS24035 ref|WP_060315592.1|gi|982150130| transcriptional regulator	4680	Nsco_NS_434_20203020_B_anthina_HILIC1.25389.25389.4	controllerType=0 controllerNumber=1 scan=25389	69.6825	Trypsin	B1	GPASEASAPAAAAPAAARADRLPAYQPR	1164
21425:5	10	K.GVKPSKPAATT[+568.212]S[+162.053][+462.149]ATPSTTTSAGTASTSATATAGTTATASAPAASAPDAAAKPAK.T	HexNAc(2)Hex(1),Hex(1) 462.1486	S[+162][+462], T[+568]	1196.77	5	5979.84	5979.83	0	2.3	95	Specific	308.19	308.19	1.3	8.48	110	>WT63_RS26065 ref|WP_060316474.1|gi|982151012| competence protein ComE	5071	Nsco_NS_434_20203020_B_anthina_HILIC1.20489.20489.5	controllerType=0 controllerNumber=1 scan=20489	56.9651	Trypsin	B1	GVKPSKPAATTSATPSTTTSAGTASTSATATAGTTATASAPAASAPDAAAKPAK	1192
84328:6	1037	R.TPLS[+568.212]GLNAALLLIDDTQGRVGTVTALLRPGLKPASSVPAAPALPPAVTPAPPPVSNLSAAEQRPLVDAVLAK.F	HexNAc(2)Hex(1)	S[+568]	1282.71	6	7691.24	7690.22	1	1.6	188	Specific	308.22	308.22	308.22	8.07	7	>WT63_RS11720 ref|WP_060311820.1|gi|982146358| hypothetical protein	2300	Nsco_NS_434_20203020_B_anthina_HILIC2.70998.70998.6	controllerType=0 controllerNumber=1 scan=70998	174.616	Trypsin	B2	TPLSGLNAALLLIDDTQGRVGTVTALLRPGLKPASSVPAAPALPPAVTPAPPPVSNLSAAEQRPLVDAVLAK	568
42584:3	704	K.AADAGGAKPAAGAPAAPAAPAPVAVPAS[+568.212]AVS[+365.132][+231.074]GAAAQ.-	HexNAc(2)Hex(1),HexNAc(1)Hex(1) 231.0743	S[+231][+365][+568]	1372.33	3	4114.97	4114.96	0	2.7	151	CRagged	308.48	249.76	0	7.79	12	>WT63_RS23550 ref|WP_059577270.1|gi|981362756| outer membrane lipid asymmetry maintenance protein MlaD	4590	Nsco_NS_434_20203020_B_anthina_HILIC3.36879.36879.3	controllerType=0 controllerNumber=1 scan=36879	99.6394	Trypsin	B3	AADAGGAKPAAGAPAAPAAPAPVAVPASAVSGAAAQ	1164
45948:3	12	K.KASEAAAAAS[+365.132][+231.074]AAQAAAAASPATEPAPGAVVDQDANAQAAR.A	HexNAc(1)Hex(1) 231.0743	S[+231][+365]	1405.66	3	4214.98	4214.98	0	-0.4	143	Specific	308.91	256.74	35.81	5.04	56	>WT63_RS15865 ref|WP_059581029.1|gi|981366515| cell envelope protein SmpA	3101	Nsco_NS_434_20203020_B_anthina_HILIC1.40418.40418.3	controllerType=0 controllerNumber=1 scan=40418	108.955	Trypsin	B1	KASEAAAAASAAQAAAAASPATEPAPGAVVDQDANAQAAR	596
51160:3	676	K.TSRAPQQASLFDDPVPETAQADISSAAS[+568.212]EPSAAR.R	HexNAc(2)Hex(1)	S[+568]	1347.63	3	4040.89	4039.87	1	2.4	6	Specific	308.92	222.98	14.88	9.11	3	>WT63_RS23060 ref|WP_060315371.1|gi|982149909| uracil-DNA glycosylase	4495	Nsco_NS_434_20203020_B_anthina_HILIC2.44214.44214.3	controllerType=0 controllerNumber=1 scan=44214	117.774	Trypsin	B2	TSRAPQQASLFDDPVPETAQADISSAASEPSAAR	568
24232:3	144	K.GAS[+365.132][+231.074]AAQAAPKPTDNSSGTFVFARPGK.F	HexNAc(1)Hex(1) 231.0743	S[+231][+365]	1043.84	3	3129.49	3129.49	0	2.6	66	Specific	309.04	309.04	107.66	6.15	15	>WT63_RS17355 ref|WP_059574120.1|gi|981359606| outer membrane lipoprotein carrier protein LolA	3396	Nsco_NS_434_20203020_B_anthina_HILIC2.22304.22304.3	controllerType=0 controllerNumber=1 scan=22304	63.0738	Trypsin	B2	GASAAQAAPKPTDNSSGTFVFARPGK	596
17734:3	199	H.AGPAS[+568.212]EAS[+365.132][+231.074]APAAAAPAAAR.A	HexNAc(2)Hex(1),HexNAc(1)Hex(1) 231.0743	S[+231][+365][+568]	925.079	3	2773.22	2772.23	1	-4.3	26	NRagged	309.21	123.61	1.2	3.81	17	>WT63_RS24035 ref|WP_060315592.1|gi|982150130| transcriptional regulator	4680	Nsco_NS_434_20203020_B_anthina_HILIC3.17040.17040.3	controllerType=0 controllerNumber=1 scan=17040	47.921	Trypsin	B3	AGPASEASAPAAAAPAAAR	1164
23396:5	4	K.GVKPSKPAATTSATPSTT[+365.132][+231.074]TSAGTAS[+365.132][+231.074]TSATATAGTTATASAPAASAPDAAAKPAK.T	HexNAc(1)Hex(1) 231.0743,HexNAc(1)Hex(1) 231.0743	S[+231][+365], T[+231][+365]	1196.78	5	5979.85	5979.83	0	2.7	95	Specific	309.92	309.92	0	8.47	220	>WT63_RS26065 ref|WP_060316474.1|gi|982151012| competence protein ComE	5071	Nsco_NS_434_20203020_B_anthina_HILIC2.21571.21571.5	controllerType=0 controllerNumber=1 scan=21571	61.3456	Trypsin	B2	GVKPSKPAATTSATPSTTTSAGTASTSATATAGTTATASAPAASAPDAAAKPAK	1192
42336:4	593	A.GSAPAAAQPTPPAAAT[+568.212][+100.064]S[+162.053][+462.149]AAPAAPSAAEGAQPTGAAVPAK.A	HexNAc(2)Hex(1) 100.064,Hex(1) 462.1486	S[+162][+462], T[+100][+568]	1162.55	4	4647.17	4643.17	4	-3.4	36	NRagged	310.11	310.11	0	3.67	14	>WT63_RS14040 ref|WP_060312334.1|gi|982146872| peptidase M48	2753	Nsco_NS_434_20203020_B_anthina_HILIC3.36667.36667.4	controllerType=0 controllerNumber=1 scan=36667	99.0624	Trypsin	B3	GSAPAAAQPTPPAAATSAAPAAPSAAEGAQPTGAAVPAK	1292
38900:4	135	R.GGHGDRPPATAPAS[+568.212]AGVAASAAPAGETLSAVSVTAQR.Q	HexNAc(2)Hex(1)	S[+568]	981.982	4	3924.91	3924.91	0	0.5	42	Specific	310.13	310.13	1.69	8.22	19	>WT63_RS17535 ref|WP_060313094.1|gi|982147632| TonB-dependent receptor	3427	Nsco_NS_434_20203020_B_anthina_HILIC2.33748.33748.4	controllerType=0 controllerNumber=1 scan=33748	92.1925	Trypsin	B2	GGHGDRPPATAPASAGVAASAAPAGETLSAVSVTAQR	568
24511:5	4	G.VKPSKPAATTSATPSTT[+162.053][+462.149]TSAGTASTSATATAGTTATASAPAAS[+568.212][+100.064]APDAAAKPAK.T	Hex(1) 462.1486,HexNAc(2)Hex(1) 100.064	S[+100][+568], T[+162][+462]	1205.38	5	6022.86	6022.87	0	-2.4	96	NRagged	310.39	310.39	0	6.45	220	>WT63_RS26065 ref|WP_060316474.1|gi|982151012| competence protein ComE	5071	Nsco_NS_434_20203020_B_anthina_HILIC2.22527.22527.5	controllerType=0 controllerNumber=1 scan=22527	63.7109	Trypsin	B2	VKPSKPAATTSATPSTTTSAGTASTSATATAGTTATASAPAASAPDAAAKPAK	1292
18465:3	245	N.SNSKTPPSLLS[+365.132][+231.074]DTKPAGEGGPR.Q	HexNAc(1)Hex(1) 231.0743	S[+231][+365]	931.45	3	2792.34	2792.33	0	1.2	7	NRagged	310.4	310.4	1.2	7.46	9	>WT63_RS23250 ref|WP_060315440.1|gi|982149978| phage tail protein	4533	Nsco_NS_434_20203020_B_anthina_HILIC3.17615.17615.3	controllerType=0 controllerNumber=1 scan=17615	49.4605	Trypsin	B3	SNSKTPPSLLSDTKPAGEGGPR	596
45962:4	14	K.KASEAAAAAS[+365.132][+231.074]AAQAAAAASPATEPAPGAVVDQDANAQAAR.A	HexNAc(1)Hex(1) 231.0743	S[+231][+365]	1054.5	4	4214.99	4214.98	0	1	143	Specific	310.42	310.42	71.12	5.26	46	>WT63_RS15865 ref|WP_059581029.1|gi|981366515| cell envelope protein SmpA	3101	Nsco_NS_434_20203020_B_anthina_HILIC2.39714.39714.4	controllerType=0 controllerNumber=1 scan=39714	107.093	Trypsin	B2	KASEAAAAASAAQAAAAASPATEPAPGAVVDQDANAQAAR	596
42647:3	12	K.KASEAAAAASAAQAAAAAS[+365.132][+231.074]PAT[+365.132][+231.074]EPAPGAVVDQDANAQAAR.A	HexNAc(1)Hex(1) 231.0743,HexNAc(1)Hex(1) 231.0743	S[+231][+365], T[+231][+365]	1604.74	3	4812.2	4811.19	1	2.7	143	Specific	310.52	152.73	10.72	7.79	56	>WT63_RS15865 ref|WP_059581029.1|gi|981366515| cell envelope protein SmpA	3101	Nsco_NS_434_20203020_B_anthina_HILIC1.37665.37665.3	controllerType=0 controllerNumber=1 scan=37665	101.94	Trypsin	B1	KASEAAAAASAAQAAAAASPATEPAPGAVVDQDANAQAAR	1192
51731:2	1395	E.S[+568.212]NQPVT[+365.132][+231.074]DT[+568.212]WITTK.V	HexNAc(2)Hex(1),HexNAc(1)Hex(1) 231.0743,HexNAc(2)Hex(1)	S[+568], T[+231][+365][+568]	1612.7	2	3224.39	3223.38	1	3.8	42	NRagged	310.63	255.23	0	5.67	4	>WT63_RS24910 ref|WP_060315988.1|gi|982150526| transporter	4851	Nsco_NS_434_20203020_B_anthina_HILIC3.44536.44536.2	controllerType=0 controllerNumber=1 scan=44536	118.569	Trypsin	B3	SNQPVTDTWITTK	1732
21194:5	4	K.GVKPSKPAATTSAT[+365.132][+231.074]PS[+365.132][+231.074]TTTSAGTAST[+568.212]SATATAGTTATASAPAASAPDAAAKPAK.T	HexNAc(1)Hex(1) 231.0743,HexNAc(1)Hex(1) 231.0743,HexNAc(2)Hex(1)	S[+231][+365], T[+231][+365][+568]	1310.82	5	6550.05	6548.04	2	0.6	95	Specific	310.72	310.72	0	7.97	220	>WT63_RS26065 ref|WP_060316474.1|gi|982151012| competence protein ComE	5071	Nsco_NS_434_20203020_B_anthina_HILIC2.19806.19806.5	controllerType=0 controllerNumber=1 scan=19806	56.8469	Trypsin	B2	GVKPSKPAATTSATPSTTTSAGTASTSATATAGTTATASAPAASAPDAAAKPAK	1760
47378:3	675	K.RYQTLLSQDSIAS[+568.212]QTVDTQASLVK.Q	HexNAc(2)Hex(1)	S[+568]	1074.54	3	3221.6	3220.6	1	1.4	170	Specific	310.78	245.29	19.91	7.84	4	>WT63_RS18510 ref|WP_060313373.1|gi|982147911| efflux transporter periplasmic adaptor subunit	3613	Nsco_NS_434_20203020_B_anthina_HILIC3.40847.40847.3	controllerType=0 controllerNumber=1 scan=40847	109.644	Trypsin	B3	RYQTLLSQDSIASQTVDTQASLVK	568
72295:3	151	D.PVVPPMPLGPS[+365.132][+231.074][+100.064]QGGT[+568.212][+100.064]PAGNLFDLDK.M	HexNAc(1)Hex(1) 231.0743 100.064,HexNAc(2)Hex(1) 100.064	S[+100][+231][+365], T[+100][+568]	1291.29	3	3871.86	3868.83	3	3.5	709	NRagged	310.82	79.97	0	4.01	11	>WT63_RS03120 ref|WP_060310251.1|gi|982144678| type II secretion system protein GspD	608	Nsco_NS_434_20203020_B_anthina_HILIC1.61684.61684.3	controllerType=0 controllerNumber=1 scan=61684	158.435	Trypsin	B1	PVVPPMPLGPSQGGTPAGNLFDLDK	1364
13002:3	83	A.GPAS[+365.132][+231.074]EAS[+568.212]APAAAAPAAAR.A	HexNAc(1)Hex(1) 231.0743,HexNAc(2)Hex(1)	S[+231][+365][+568]	901.071	3	2701.2	2701.19	0	1.7	27	NRagged	311.24	226.29	58.46	5.64	27	>WT63_RS24035 ref|WP_060315592.1|gi|982150130| transcriptional regulator	4680	Nsco_NS_434_20203020_B_anthina_HILIC1.13709.13709.3	controllerType=0 controllerNumber=1 scan=13709	39.4776	Trypsin	B1	GPASEASAPAAAAPAAAR	1164
21229:5	4	K.GVKPSKPAATT[+568.212]S[+365.132][+231.074][+100.064]ATPSTTTSAGTASTSATATAGTTATASAPAASAPDAAAKPAK.T	HexNAc(2)Hex(1),HexNAc(1)Hex(1) 231.0743 100.064	S[+100][+231][+365], T[+568]	1211.38	5	6052.88	6051.9	1	-4.5	95	Specific	311.65	311.65	2.4	7.86	220	>WT63_RS26065 ref|WP_060316474.1|gi|982151012| competence protein ComE	5071	Nsco_NS_434_20203020_B_anthina_HILIC2.19838.19838.5	controllerType=0 controllerNumber=1 scan=19838	56.9339	Trypsin	B2	GVKPSKPAATTSATPSTTTSAGTASTSATATAGTTATASAPAASAPDAAAKPAK	1264
20559:4	99	R.VHGADTSGYGAQPAPLVHS[+365.132][+231.074]GAPAAASSNAR.D	HexNAc(1)Hex(1) 231.0743	S[+231][+365]	854.401	4	3414.58	3413.57	1	2.1	63	Specific	311.94	256.29	2.07	8.28	10	>WT63_RS20610 ref|WP_050012329.1|gi|910178431| purine-nucleoside phosphorylase	4019	Nsco_NS_434_20203020_B_anthina_HILIC3.19253.19253.4	controllerType=0 controllerNumber=1 scan=19253	53.6074	Trypsin	B3	VHGADTSGYGAQPAPLVHSGAPAAASSNAR	596
19950:4	122	R.VHGADTSGYGAQPAPLVHSGAPAAAS[+365.132][+231.074]SNAR.D	HexNAc(1)Hex(1) 231.0743	S[+231][+365]	854.15	4	3413.58	3413.57	0	1.8	63	Specific	312.28	264.58	2.4	8.63	9	>WT63_RS20610 ref|WP_050012329.1|gi|910178431| purine-nucleoside phosphorylase	4019	Nsco_NS_434_20203020_B_anthina_HILIC1.19313.19313.4	controllerType=0 controllerNumber=1 scan=19313	54.0157	Trypsin	B1	VHGADTSGYGAQPAPLVHSGAPAAASSNAR	596
21725:4	4	K.PAATTSATPSTTTSAGTAS[+568.212]T[+365.132][+231.074][+100.064]S[+365.132][+231.074][+100.064]ATATAGTTATASAPAASAPDAAAKPAK.T	HexNAc(2)Hex(1),HexNAc(1)Hex(1) 231.0743 100.064,HexNAc(1)Hex(1) 231.0743 100.064	S[+100][+231][+365][+568], T[+100][+231][+365]	1539.45	4	6154.79	6151.81	3	-4.9	101	Specific	312.34	312.34	0	7.07	220	>WT63_RS26065 ref|WP_060316474.1|gi|982151012| competence protein ComE	5071	Nsco_NS_434_20203020_B_anthina_HILIC2.20235.20235.4	controllerType=0 controllerNumber=1 scan=20235	57.9665	Trypsin	B2	PAATTSATPSTTTSAGTASTSATATAGTTATASAPAASAPDAAAKPAK	1960
27029:4	83	A.GPAS[+568.212]EAS[+365.132][+231.074]APAAAAPAAARADRLPAYQPR.F	HexNAc(2)Hex(1),HexNAc(1)Hex(1) 231.0743	S[+231][+365][+568]	968.212	4	3869.82	3868.81	1	3	27	NRagged	312.37	312.37	0	7.88	27	>WT63_RS24035 ref|WP_060315592.1|gi|982150130| transcriptional regulator	4680	Nsco_NS_434_20203020_B_anthina_HILIC1.25025.25025.4	controllerType=0 controllerNumber=1 scan=25025	68.7077	Trypsin	B1	GPASEASAPAAAAPAAARADRLPAYQPR	1164
58663:2	301	A.GAAPS[+568.212][+100.064]T[+365.132][+231.074][+100.064]TAPAAQAQLVK.F	HexNAc(2)Hex(1) 100.064,HexNAc(1)Hex(1) 231.0743 100.064	S[+100][+568], T[+100][+231][+365]	1474.2	2	2947.4	2946.41	1	-3.1	66	NRagged	312.73	312.73	0	5.37	13	>WT63_RS14340 ref|WP_060312306.1|gi|982146844| membrane protein insertase YidC	2810	Nsco_NS_434_20203020_B_anthina_HILIC2.50305.50305.2	controllerType=0 controllerNumber=1 scan=50305	131.058	Trypsin	B2	GAAPSTTAPAAQAQLVK	1364
55081:5	95	A.ES[+365.132][+231.074][+100.064]LVPEYARQPEPALT[+568.212]EPAAAPQGGDARQQAAPAR.L	HexNAc(1)Hex(1) 231.0743 100.064,HexNAc(2)Hex(1)	S[+100][+231][+365], T[+568]	982.468	5	4908.31	4907.31	1	0.2	41	NRagged	312.94	19.3	0	4.63	14	>WT63_RS15645 ref|WP_060312607.1|gi|982147145| hypothetical protein	3057	Nsco_NS_434_20203020_B_anthina_HILIC1.48142.48142.5	controllerType=0 controllerNumber=1 scan=48142	127.049	Trypsin	B1	ESLVPEYARQPEPALTEPAAAPQGGDARQQAAPAR	1264
45309:5	5	Q.QAANTPKPTSS[+568.212][+100.064]AAAAAAAAKPPT[+568.212][+100.064]ANDANTGYFLQVGAYKTEGDAEQQR.A	HexNAc(2)Hex(1) 100.064,HexNAc(2)Hex(1) 100.064	S[+100][+568], T[+100][+568]	1232.38	5	6157.87	6156.9	1	-5.1	196	NRagged	312.96	312.96	0	7.24	72	>WT63_RS27555 ref|WP_060317017.1|gi|982151555| cell division protein	5358	Nsco_NS_434_20203020_B_anthina_HILIC2.39105.39105.5	controllerType=0 controllerNumber=1 scan=39105	105.666	Trypsin	B2	QAANTPKPTSSAAAAAAAAKPPTANDANTGYFLQVGAYKTEGDAEQQR	1336
72944:4	245	Q.PGIT[+162.053][+462.149]VS[+365.132][+231.074]PPDRKLGLDDLPTGALHFDDC[+57.021]PITR.G	Hex(1) 462.1486,HexNAc(1)Hex(1) 231.0743	C[+57], S[+231][+365], T[+162][+462]	1149.28	4	4594.11	4594.13	0	-3.3	190	NRagged	313.16	313.16	0	7.97	8	>WT63_RS31830 ref|WP_059585366.1|gi|981371050| acyl-CoA dehydrogenase	6188	Nsco_NS_434_20203020_B_anthina_HILIC1.62214.62214.4	controllerType=0 controllerNumber=1 scan=62214	159.804	Trypsin	B1	PGITVSPPDRKLGLDDLPTGALHFDDCPITR	1220
11994:4	611	F.AQAS[+162.053][+462.149]APAADT[+162.053][+462.149]PAAASAPAKKDHSK.P	Hex(1) 462.1486,Hex(1) 462.1486	S[+162][+462], T[+162][+462]	878.392	4	3510.55	3510.55	0	-1.2	22	NRagged	313.25	313.25	13.82	6.8	30	>WT63_RS02295 ref|WP_023477920.1|gi|558019556| hypothetical protein	445	Nsco_NS_434_20203020_B_anthina_HILIC2.12510.12510.4	controllerType=0 controllerNumber=1 scan=12510	38.0464	Trypsin	B2	AQASAPAADTPAAASAPAKKDHSK	1248
21438:5	4	V.KPSKPAATTSATPSTTT[+365.132][+231.074][+100.064]SAGTASTSATATAGTTATASAPAAS[+365.132][+231.074][+100.064]APDAAAKPAK.T	HexNAc(1)Hex(1) 231.0743 100.064,HexNAc(1)Hex(1) 231.0743 100.064	S[+100][+231][+365], T[+100][+231][+365]	1205.58	5	6023.87	6023.87	0	0.2	97	NRagged	313.31	313.31	0	6.82	220	>WT63_RS26065 ref|WP_060316474.1|gi|982151012| competence protein ComE	5071	Nsco_NS_434_20203020_B_anthina_HILIC2.20003.20003.5	controllerType=0 controllerNumber=1 scan=20003	57.364	Trypsin	B2	KPSKPAATTSATPSTTTSAGTASTSATATAGTTATASAPAASAPDAAAKPAK	1392
13533:2	428	K.LQQWSQQNAAGAKPAS[+568.212]GE.-	HexNAc(2)Hex(1)	S[+568]	1220.06	2	2439.12	2439.12	0	1.2	125	CRagged	313.84	161.06	60.53	6.42	7	>WT63_RS18535 ref|WP_060313386.1|gi|982147924| hypothetical protein	3618	Nsco_NS_434_20203020_B_anthina_HILIC2.13709.13709.2	controllerType=0 controllerNumber=1 scan=13709	41.009	Trypsin	B2	LQQWSQQNAAGAKPASGE	568
07172:3	465	A.QAS[+365.132][+231.074]APAADT[+162.053][+462.149]PAAASAPAKKDHSKPK.H	HexNAc(1)Hex(1) 231.0743,Hex(1) 462.1486	S[+231][+365], T[+162][+462]	1212.9	3	3636.68	3636.67	0	3.2	23	NRagged	313.84	313.84	0	7.89	26	>WT63_RS02295 ref|WP_023477920.1|gi|558019556| hypothetical protein	445	Nsco_NS_434_20203020_B_anthina_HILIC3.8537.8537.3	controllerType=0 controllerNumber=1 scan=8537	28.2421	Trypsin	B3	QASAPAADTPAAASAPAKKDHSKPK	1220
13373:3	199	A.GPAS[+365.132][+231.074]EAS[+568.212]APAAAAPAAAR.A	HexNAc(1)Hex(1) 231.0743,HexNAc(2)Hex(1)	S[+231][+365][+568]	901.072	3	2701.2	2701.19	0	3.1	27	NRagged	314.01	205.98	43.73	5.04	17	>WT63_RS24035 ref|WP_060315592.1|gi|982150130| transcriptional regulator	4680	Nsco_NS_434_20203020_B_anthina_HILIC3.13571.13571.3	controllerType=0 controllerNumber=1 scan=13571	39.1596	Trypsin	B3	GPASEASAPAAAAPAAAR	1164
11518:2	295	K.GKEGNAAAAPAAS[+365.132][+231.074]APAQP.-	HexNAc(1)Hex(1) 231.0743	S[+231][+365]	1088	2	2175	2174.99	0	1.8	162	CRagged	314.03	242	242	8.19	6	>WT63_RS31950 ref|WP_060009782.1|gi|981820074| hypothetical protein	6212	Nsco_NS_434_20203020_B_anthina_HILIC1.12514.12514.2	controllerType=0 controllerNumber=1 scan=12514	36.6661	Trypsin	B1	GKEGNAAAAPAASAPAQP	596
38026:2	1400	K.VGFT[+568.212]PAS[+568.212]GASAAQPQYIGGVR.G	HexNAc(2)Hex(1),HexNAc(2)Hex(1)	S[+568], T[+568]	1586.23	2	3171.46	3170.46	1	-2.2	220	Specific	314.39	104.82	0.28	5.26	4	>WT63_RS04850 ref|WP_060310475.1|gi|982144902| hypothetical protein	947	Nsco_NS_434_20203020_B_anthina_HILIC1.33716.33716.2	controllerType=0 controllerNumber=1 scan=33716	91.6794	Trypsin	B1	VGFTPASGASAAQPQYIGGVR	1136
41572:3	11	K.KAS[+568.212]EAAAAAS[+365.132][+231.074]AAQAAAAASPATEPAPGAVVDQDANAQAAR.A	HexNAc(2)Hex(1),HexNAc(1)Hex(1) 231.0743	S[+231][+365][+568]	1595.07	3	4783.2	4783.19	0	2.4	143	Specific	314.6	289.35	18	9	57	>WT63_RS15865 ref|WP_059581029.1|gi|981366515| cell envelope protein SmpA	3101	Nsco_NS_434_20203020_B_anthina_HILIC3.36059.36059.3	controllerType=0 controllerNumber=1 scan=36059	97.4685	Trypsin	B3	KASEAAAAASAAQAAAAASPATEPAPGAVVDQDANAQAAR	1164
64187:4	175	K.VFQYVKPQDAQALQDASPASGASGAQAAAAPADS[+365.132][+231.074]ATVGAVPDASVQSTPLQPPAPISNSSSVHPGNPK.A	HexNAc(1)Hex(1) 231.0743	S[+231][+365]	1794.37	4	7174.47	7173.46	1	1.8	195	Specific	314.73	314.73	0	8.23	26	>WT63_RS02355 ref|WP_059578262.1|gi|981363748| BON domain protein	456	Nsco_NS_434_20203020_B_anthina_HILIC3.54455.54455.4	controllerType=0 controllerNumber=1 scan=54455	140.881	Trypsin	B3	VFQYVKPQDAQALQDASPASGASGAQAAAAPADSATVGAVPDASVQSTPLQPPAPISNSSSVHPGNPK	596
42852:6	5	Q.QAANTPKPTSS[+568.212][+100.064]AAAAAAAAKPPT[+568.212][+100.064]ANDANTGYFLQVGAYKTEGDAEQQRAR.L	HexNAc(2)Hex(1) 100.064,HexNAc(2)Hex(1) 100.064	S[+100][+568], T[+100][+568]	1065.01	6	6385.02	6384.04	1	-3.5	196	NRagged	314.74	314.74	0	5.67	72	>WT63_RS27555 ref|WP_060317017.1|gi|982151555| cell division protein	5358	Nsco_NS_434_20203020_B_anthina_HILIC2.37053.37053.6	controllerType=0 controllerNumber=1 scan=37053	100.607	Trypsin	B2	QAANTPKPTSSAAAAAAAAKPPTANDANTGYFLQVGAYKTEGDAEQQRAR	1336
36692:3	1235	K.AIGTGSGYRLTGDQSNYPQNAVQKAPAAPAAPAS[+568.212]GQ.-	HexNAc(2)Hex(1)	S[+568]	1361.66	3	4082.95	4082.94	0	2.7	63	CRagged	315.13	212.09	11.17	6.68	3	>WT63_RS00885 ref|WP_059579389.1|gi|981364875| hypothetical protein	175	Nsco_NS_434_20203020_B_anthina_HILIC2.31986.31986.3	controllerType=0 controllerNumber=1 scan=31986	87.7123	Trypsin	B2	AIGTGSGYRLTGDQSNYPQNAVQKAPAAPAAPASGQ	568
09520:3	9	K.AAAAAAAS[+365.132][+231.074]ADT[+568.212]GAS[+568.212]APAAASSTK.A	HexNAc(1)Hex(1) 231.0743,HexNAc(2)Hex(1),HexNAc(2)Hex(1)	S[+231][+365][+568], T[+568]	1208.19	3	3622.56	3622.55	0	2.4	158	Specific	315.18	258.85	3.55	7.42	163	>WT63_RS26065 ref|WP_060316474.1|gi|982151012| competence protein ComE	5071	Nsco_NS_434_20203020_B_anthina_HILIC3.10492.10492.2	controllerType=0 controllerNumber=1 scan=10492	32.1349	Trypsin	B3	AAAAAAASADTGASAPAAASSTK	1732
25899:3	64	R.LNEHPQMPFAAS[+568.212]APSDKYQTGK.K	HexNAc(2)Hex(1)	S[+568]	995.794	3	2985.37	2985.37	0	0.4	43	Specific	315.46	277	69.44	6.02	19	>WT63_RS17660 ref|WP_059574073.1|gi|981359559| hypothetical protein	3450	Nsco_NS_434_20203020_B_anthina_HILIC1.24152.24152.3	controllerType=0 controllerNumber=1 scan=24152	66.4544	Trypsin	B1	LNEHPQMPFAASAPSDKYQTGK	568
20809:4	4	K.GVKPSKPAATT[+568.212]SATPSTTTSAGTASTSATATAGTTATAS[+365.132][+231.074]APAASAPDAAAKPAK.T	HexNAc(2)Hex(1),HexNAc(1)Hex(1) 231.0743	S[+231][+365], T[+568]	1488.72	4	5951.86	5951.84	0	3.9	95	Specific	315.61	315.61	1.96	8.49	220	>WT63_RS26065 ref|WP_060316474.1|gi|982151012| competence protein ComE	5071	Nsco_NS_434_20203020_B_anthina_HILIC2.19491.19491.4	controllerType=0 controllerNumber=1 scan=19491	56.0627	Trypsin	B2	GVKPSKPAATTSATPSTTTSAGTASTSATATAGTTATASAPAASAPDAAAKPAK	1164
26699:4	57	R.LNEHPQMPFAASAPS[+365.132][+231.074]DKYQTGK.K	HexNAc(1)Hex(1) 231.0743	S[+231][+365]	754.597	4	3015.36	3013.36	2	-1.2	43	Specific	315.65	305.58	4.05	7.84	16	>WT63_RS17660 ref|WP_059574073.1|gi|981359559| hypothetical protein	3450	Nsco_NS_434_20203020_B_anthina_HILIC2.24179.24179.4	controllerType=0 controllerNumber=1 scan=24179	67.8338	Trypsin	B2	LNEHPQMPFAASAPSDKYQTGK	596
40941:4	1664	A.AMGGLPPAS[+568.212]AAAIDEGARNRLPLEER.N	HexNAc(2)Hex(1)	S[+568]	808.403	4	3230.59	3230.58	0	1.1	70	NRagged	315.92	305.62	305.62	7.95	3	>WT63_RS05480 ref|WP_059640859.1|gi|981430914| hypothetical protein	1071	Nsco_NS_434_20203020_B_anthina_HILIC1.36329.36329.4	controllerType=0 controllerNumber=1 scan=36329	98.6518	Trypsin	B1	AMGGLPPASAAAIDEGARNRLPLEER	568
08865:3	467	G.IDLGQS[+162.053][+462.149]QT[+162.053][+462.149]DDPGR.Y	Hex(1) 462.1486,Hex(1) 462.1486	S[+162][+462], T[+162][+462]	884.693	3	2652.07	2650.06	2	-1.6	55	NRagged	316.03	306.96	306.96	4.72	5	>WT63_RS01615 ref|WP_052111050.1|gi|917504633| hypothetical protein	316	Nsco_NS_434_20203020_B_anthina_HILIC2.10032.10032.3	controllerType=0 controllerNumber=1 scan=10032	32.3454	Trypsin	B2	IDLGQSQTDDPGR	1248
12703:2	83	A.GPAS[+568.212]EAS[+365.132][+231.074]APAAAAPAAAR.A	HexNAc(2)Hex(1),HexNAc(1)Hex(1) 231.0743	S[+231][+365][+568]	1351.1	2	2701.2	2701.19	0	2.1	27	NRagged	316.3	266.58	1.2	6.55	27	>WT63_RS24035 ref|WP_060315592.1|gi|982150130| transcriptional regulator	4680	Nsco_NS_434_20203020_B_anthina_HILIC1.13455.13455.2	controllerType=0 controllerNumber=1 scan=13455	38.7962	Trypsin	B1	GPASEASAPAAAAPAAAR	1164
72719:5	252	D.TAGAAAAPAEAASAPAQAAS[+568.212]GAAEQPAAAS[+365.132][+231.074][+100.064]AS[+568.212][+100.064]AAAALSTIYFETGK.S	HexNAc(2)Hex(1),HexNAc(1)Hex(1) 231.0743 100.064,HexNAc(2)Hex(1) 100.064	S[+100]*2[+231][+365][+568]*2	1205.56	5	6023.77	6022.76	1	0.8	397	NRagged	316.4	316.4	0	3.77	28	>WT63_RS14955 ref|WP_060312485.1|gi|982147023| cytochrome-c oxidase	2927	Nsco_NS_434_20203020_B_anthina_HILIC1.62026.62026.5	controllerType=0 controllerNumber=1 scan=62026	159.326	Trypsin	B1	TAGAAAAPAEAASAPAQAASGAAEQPAAASASAAAALSTIYFETGK	1932
02545:3	28	S.GAS[+162.053][+462.149]AAKPAS[+568.212]APKPAS[+365.132][+231.074][+100.064]APK.-	Hex(1) 462.1486,HexNAc(2)Hex(1),HexNAc(1)Hex(1) 231.0743 100.064	S[+100][+162][+231][+365][+462][+568]	1166.54	3	3497.59	3495.57	2	3.6	500	NRagged	316.79	266.83	0	5.75	38	>WT63_RS14900 ref|WP_059642705.1|gi|981432760| peptidase S41	2916	Nsco_NS_434_20203020_B_anthina_HILIC1.4425.4425.3	controllerType=0 controllerNumber=1 scan=4425	20.379	Trypsin	B1	GASAAKPASAPKPASAPK	1888
22211:5	10	K.GVKPSKPAATT[+568.212]S[+365.132][+231.074]ATPSTTTSAGTASTSATATAGTTATASAPAASAPDAAAKPAK.T	HexNAc(2)Hex(1),HexNAc(1)Hex(1) 231.0743	S[+231][+365], T[+568]	1191.18	5	5951.85	5951.84	0	2.1	95	Specific	316.91	316.91	2.4	8.48	110	>WT63_RS26065 ref|WP_060316474.1|gi|982151012| competence protein ComE	5071	Nsco_NS_434_20203020_B_anthina_HILIC1.21111.21111.5	controllerType=0 controllerNumber=1 scan=21111	58.5239	Trypsin	B1	GVKPSKPAATTSATPSTTTSAGTASTSATATAGTTATASAPAASAPDAAAKPAK	1164
53395:5	20	E.IMAGSSEAEPRQADDDDS[+568.212][+100.064]DVAPAADGM[+15.995]APAAGPSKTPALDTYTTNLTQR.A	HexNAc(2)Hex(1) 100.064	M[+16], S[+100][+568]	1133.72	5	5664.57	5660.55	4	1.5	152	NRagged	316.91	316.91	0	6.56	23	>WT63_RS23290 ref|WP_059577174.1|gi|981362660| ClpV1 family T6SS ATPase	4541	Nsco_NS_434_20203020_B_anthina_HILIC3.45958.45958.5	controllerType=0 controllerNumber=1 scan=45958	121.865	Trypsin	B3	IMAGSSEAEPRQADDDDSDVAPAADGMAPAAGPSKTPALDTYTTNLTQR	668
46681:4	127	H.TQAAPQAQSERIEPVFGQPIQT[+365.132][+231.074]EETHVQQQTAS[+162.053][+462.149]RPPVTQTIAGIQNR.A	HexNAc(1)Hex(1) 231.0743,Hex(1) 462.1486	S[+162][+462], T[+231][+365]	1598.27	4	6390.04	6387.04	3	-1.2	260	NRagged	316.95	316.95	0	6.75	13	>WT63_RS23285 ref|WP_060315453.1|gi|982149991| type VI secretion protein ImpA	4540	Nsco_NS_434_20203020_B_anthina_HILIC1.41031.41031.4	controllerType=0 controllerNumber=1 scan=41031	110.359	Trypsin	B1	TQAAPQAQSERIEPVFGQPIQTEETHVQQQTASRPPVTQTIAGIQNR	1220
32706:3	1082	R.SELAFEC[+57.021]HPTFETAS[+568.212]NPRG.-	HexNAc(2)Hex(1)	C[+57], S[+568]	906.731	3	2718.18	2718.17	0	1.7	92	CRagged	317.15	254.33	57.61	6.49	2	>WT63_RS09690 ref|WP_060311159.1|gi|982145697| hypothetical protein	1901	Nsco_NS_434_20203020_B_anthina_HILIC1.29508.29508.3	controllerType=0 controllerNumber=1 scan=29508	80.6285	Trypsin	B1	SELAFECHPTFETASNPRG	568
42767:3	721	K.AADAGGAKPAAGAPAAPAAPAPVAVPAS[+568.212]AVS[+365.132][+231.074]GAAAQ.-	HexNAc(2)Hex(1),HexNAc(1)Hex(1) 231.0743	S[+231][+365][+568]	1372.33	3	4114.97	4114.96	0	2.9	151	CRagged	317.32	107.77	0	3.83	10	>WT63_RS23550 ref|WP_059577270.1|gi|981362756| outer membrane lipid asymmetry maintenance protein MlaD	4590	Nsco_NS_434_20203020_B_anthina_HILIC2.36986.36986.3	controllerType=0 controllerNumber=1 scan=36986	100.432	Trypsin	B2	AADAGGAKPAAGAPAAPAAPAPVAVPASAVSGAAAQ	1164
51574:3	171	R.ENAAHSAS[+568.212]SAEAQYQQALAALDAAK.L	HexNAc(2)Hex(1)	S[+568]	1029.48	3	3086.42	3084.41	2	0	123	Specific	318.85	268.75	28.05	5.38	8	>WT63_RS25425 ref|WP_060316250.1|gi|982150788| efflux transporter periplasmic adaptor subunit	4950	Nsco_NS_434_20203020_B_anthina_HILIC3.44405.44405.3	controllerType=0 controllerNumber=1 scan=44405	118.244	Trypsin	B3	ENAAHSASSAEAQYQQALAALDAAK	568
32465:3	12	K.VAPPQADNGAS[+365.132][+231.074]QPQQFDPNRALQGK.T	HexNAc(1)Hex(1) 231.0743	S[+231][+365]	1077.51	3	3230.51	3230.51	0	1.7	50	Specific	318.87	318.87	318.87	9.15	48	>WT63_RS27555 ref|WP_060317017.1|gi|982151555| cell division protein	5358	Nsco_NS_434_20203020_B_anthina_HILIC3.28713.28713.3	controllerType=0 controllerNumber=1 scan=28713	78.1446	Trypsin	B3	VAPPQADNGASQPQQFDPNRALQGK	596
22690:4	9	K.GVKPSKPAATTSATPSTT[+568.212]TSAGTAS[+568.212]TSATATAGTTATASAPAASAPDAAAK.P	HexNAc(2)Hex(1),HexNAc(2)Hex(1)	S[+568], T[+568]	1407.92	4	5628.68	5627.66	1	3.1	95	Specific	318.92	318.92	0	8.94	163	>WT63_RS26065 ref|WP_060316474.1|gi|982151012| competence protein ComE	5071	Nsco_NS_434_20203020_B_anthina_HILIC3.20974.20974.4	controllerType=0 controllerNumber=1 scan=20974	58.1036	Trypsin	B3	GVKPSKPAATTSATPSTTTSAGTASTSATATAGTTATASAPAASAPDAAAK	1136
76463:4	1867	R.IT[+568.212]MPLGGAPASAPEQASAPPVAPLAS[+568.212]GAAAGVARPVPGPTLLPGEPAAGVGVSAK.E	HexNAc(2)Hex(1),HexNAc(2)Hex(1)	S[+568], T[+568]	1522.78	4	6088.08	6086.08	2	-0.6	391	Specific	319.22	319.22	42.8	6.46	3	>WT63_RS05990 ref|WP_059639767.1|gi|981429822| peptide-binding protein	1171	Nsco_NS_434_20203020_B_anthina_HILIC3.64181.64181.4	controllerType=0 controllerNumber=1 scan=64181	163.434	Trypsin	B3	ITMPLGGAPASAPEQASAPPVAPLASGAAAGVARPVPGPTLLPGEPAAGVGVSAK	1136
25445:3	144	K.GASAAQAAPKPTDNS[+365.132][+231.074]SGTFVFARPGK.F	HexNAc(1)Hex(1) 231.0743	S[+231][+365]	1043.84	3	3129.49	3129.49	0	2.2	66	Specific	319.49	289.27	1.2	8.36	15	>WT63_RS17355 ref|WP_059574120.1|gi|981359606| outer membrane lipoprotein carrier protein LolA	3396	Nsco_NS_434_20203020_B_anthina_HILIC2.23244.23244.3	controllerType=0 controllerNumber=1 scan=23244	65.5302	Trypsin	B2	GASAAQAAPKPTDNSSGTFVFARPGK	596
46525:3	223	R.AIEDAGIGDAAAPVAS[+568.212]APASNDHAAQGAIAPPAPAAATAPK.Q	HexNAc(2)Hex(1)	S[+568]	1415.02	3	4243.06	4243.05	0	1.6	33	Specific	319.81	251.05	9.54	8.55	8	>WT63_RS09490 ref|WP_060311131.1|gi|982145669| extensin	1862	Nsco_NS_434_20203020_B_anthina_HILIC2.40224.40224.3	controllerType=0 controllerNumber=1 scan=40224	108.28	Trypsin	B2	AIEDAGIGDAAAPVASAPASNDHAAQGAIAPPAPAAATAPK	568
20010:5	4	K.GVKPSKPAATTSATPSTT[+568.212]TS[+568.212][+100.064]AGTASTS[+568.212]ATATAGTTATASAPAASAPDAAAKPAK.T	HexNAc(2)Hex(1),HexNAc(2)Hex(1) 100.064,HexNAc(2)Hex(1)	S[+100][+568]*2, T[+568]	1319.62	5	6594.09	6592.12	2	-4.6	95	Specific	320.25	320.25	0	8.07	220	>WT63_RS26065 ref|WP_060316474.1|gi|982151012| competence protein ComE	5071	Nsco_NS_434_20203020_B_anthina_HILIC2.18837.18837.5	controllerType=0 controllerNumber=1 scan=18837	54.3565	Trypsin	B2	GVKPSKPAATTSATPSTTTSAGTASTSATATAGTTATASAPAASAPDAAAKPAK	1804
09317:3	354	K.GKEGNAAAAPAAS[+568.212]APAQP.-	HexNAc(2)Hex(1)	S[+568]	716.34	3	2147	2147	0	2.7	162	CRagged	320.48	306.79	306.79	7.19	7	>WT63_RS31950 ref|WP_060009782.1|gi|981820074| hypothetical protein	6212	Nsco_NS_434_20203020_B_anthina_HILIC2.10387.10387.3	controllerType=0 controllerNumber=1 scan=10387	33.0424	Trypsin	B2	GKEGNAAAAPAASAPAQP	568
55520:5	135	P.AT[+568.212][+100.064]APAS[+568.212][+100.064]AGVAASAAPAGETLSAVSVTAQRQPVDPDTPAVVTSITR.E	HexNAc(2)Hex(1) 100.064,HexNAc(2)Hex(1) 100.064	S[+100][+568], T[+100][+568]	1120.96	5	5600.79	5596.76	4	3.5	50	NRagged	320.72	314.79	42.29	3.7	19	>WT63_RS17535 ref|WP_060313094.1|gi|982147632| TonB-dependent receptor	3427	Nsco_NS_434_20203020_B_anthina_HILIC2.47802.47802.5	controllerType=0 controllerNumber=1 scan=47802	125.64	Trypsin	B2	ATAPASAGVAASAAPAGETLSAVSVTAQRQPVDPDTPAVVTSITR	1336
44708:5	7	Q.QAANTPKPTSS[+568.212][+100.064]AAAAAAAAKPPT[+568.212][+100.064]ANDANTGYFLQVGAYKTEGDAEQQR.A	HexNAc(2)Hex(1) 100.064,HexNAc(2)Hex(1) 100.064	S[+100][+568], T[+100][+568]	1232.38	5	6157.88	6156.9	1	-3.8	196	NRagged	320.81	320.81	0	6.79	49	>WT63_RS27555 ref|WP_060317017.1|gi|982151555| cell division protein	5358	Nsco_NS_434_20203020_B_anthina_HILIC1.39297.39297.5	controllerType=0 controllerNumber=1 scan=39297	105.996	Trypsin	B1	QAANTPKPTSSAAAAAAAAKPPTANDANTGYFLQVGAYKTEGDAEQQR	1336
54371:3	11	K.ASEAAAAAS[+568.212]AAQAAAAASPATEPAPGAVVDQDANAQAAR.A	HexNAc(2)Hex(1)	S[+568]	1354.63	3	4061.89	4058.89	3	-3.8	144	Specific	320.98	258.75	18.3	5.74	57	>WT63_RS15865 ref|WP_059581029.1|gi|981366515| cell envelope protein SmpA	3101	Nsco_NS_434_20203020_B_anthina_HILIC3.46711.46711.3	controllerType=0 controllerNumber=1 scan=46711	123.53	Trypsin	B3	ASEAAAAASAAQAAAAASPATEPAPGAVVDQDANAQAAR	568
25510:3	181	K.GAS[+365.132][+231.074]AAQAAPKPTDNSSGTFVFARPGK.F	HexNAc(1)Hex(1) 231.0743	S[+231][+365]	1044.17	3	3130.49	3129.49	1	1.2	66	Specific	321.25	253.96	110.92	7.89	12	>WT63_RS17355 ref|WP_059574120.1|gi|981359606| outer membrane lipoprotein carrier protein LolA	3396	Nsco_NS_434_20203020_B_anthina_HILIC3.23255.23255.3	controllerType=0 controllerNumber=1 scan=23255	64.0331	Trypsin	B3	GASAAQAAPKPTDNSSGTFVFARPGK	596
55031:5	95	E.S[+365.132][+231.074][+100.064]LVPEYARQPEPALT[+365.132][+231.074][+100.064]EPAAAPQGGDARQQAAPAR.L	HexNAc(1)Hex(1) 231.0743 100.064,HexNAc(1)Hex(1) 231.0743 100.064	S[+100][+231][+365], T[+100][+231][+365]	982.475	5	4908.34	4906.32	2	2.8	42	NRagged	321.32	321.32	321.32	7.68	14	>WT63_RS15645 ref|WP_060312607.1|gi|982147145| hypothetical protein	3057	Nsco_NS_434_20203020_B_anthina_HILIC1.48105.48105.5	controllerType=0 controllerNumber=1 scan=48105	126.975	Trypsin	B1	SLVPEYARQPEPALTEPAAAPQGGDARQQAAPAR	1392
42278:3	1062	K.AADAGGAKPAAGAPAAPAAPAPVAVPAS[+365.132][+231.074]AVS[+568.212]GAAAQ.-	HexNAc(1)Hex(1) 231.0743,HexNAc(2)Hex(1)	S[+231][+365][+568]	1372.33	3	4114.97	4114.96	0	3.2	151	CRagged	321.54	106.75	0	3.91	9	>WT63_RS23550 ref|WP_059577270.1|gi|981362756| outer membrane lipid asymmetry maintenance protein MlaD	4590	Nsco_NS_434_20203020_B_anthina_HILIC1.37366.37366.3	controllerType=0 controllerNumber=1 scan=37366	101.15	Trypsin	B1	AADAGGAKPAAGAPAAPAAPAPVAVPASAVSGAAAQ	1164
43193:3	12	K.KASEAAAAASAAQAAAAAS[+365.132][+231.074]PAT[+365.132][+231.074]EPAPGAVVDQDANAQAAR.A	HexNAc(1)Hex(1) 231.0743,HexNAc(1)Hex(1) 231.0743	S[+231][+365], T[+231][+365]	1604.4	3	4811.2	4811.19	0	1.8	143	Specific	321.66	321.66	15.88	8.35	56	>WT63_RS15865 ref|WP_059581029.1|gi|981366515| cell envelope protein SmpA	3101	Nsco_NS_434_20203020_B_anthina_HILIC1.38102.38102.3	controllerType=0 controllerNumber=1 scan=38102	103.013	Trypsin	B1	KASEAAAAASAAQAAAAASPATEPAPGAVVDQDANAQAAR	1192
36735:4	264	A.TSTVDC[+57.021]GKLDAATS[+365.132][+231.074]GPDDNFRPPASGTVVGTGR.A	HexNAc(1)Hex(1) 231.0743	C[+57], S[+231][+365]	976.448	4	3902.77	3902.77	0	-0.4	26	NRagged	321.85	321.85	1.2	7.43	7	>WT63_RS21470 ref|WP_060314767.1|gi|982149305| hypothetical protein	4184	Nsco_NS_434_20203020_B_anthina_HILIC1.32686.32686.2	controllerType=0 controllerNumber=1 scan=32686	89.0263	Trypsin	B1	TSTVDCGKLDAATSGPDDNFRPPASGTVVGTGR	596
46642:4	127	H.TQAAPQAQSERIEPVFGQPIQT[+365.132][+231.074]EETHVQQQTAS[+162.053][+462.149]RPPVTQTIAGIQNR.A	HexNAc(1)Hex(1) 231.0743,Hex(1) 462.1486	S[+162][+462], T[+231][+365]	1598.02	4	6389.04	6387.04	2	-0.2	260	NRagged	322.01	322.01	0	7.01	13	>WT63_RS23285 ref|WP_060315453.1|gi|982149991| type VI secretion protein ImpA	4540	Nsco_NS_434_20203020_B_anthina_HILIC1.41000.41000.4	controllerType=0 controllerNumber=1 scan=41000	110.286	Trypsin	B1	TQAAPQAQSERIEPVFGQPIQTEETHVQQQTASRPPVTQTIAGIQNR	1220
07299:3	905	R.ANVDAPRPAS[+568.212]QAAGAASR.T	HexNAc(2)Hex(1)	S[+568]	760.033	3	2278.08	2278.08	0	2.1	116	Specific	322.1	230.16	197.4	5.2	5	>WT63_RS10035 ref|WP_060311203.1|gi|982145741| hypothetical protein	1968	Nsco_NS_434_20203020_B_anthina_HILIC3.8673.8673.3	controllerType=0 controllerNumber=1 scan=8673	28.5262	Trypsin	B3	ANVDAPRPASQAAGAASR	568
36478:8	506	P.PGGDAPAGC[+57.021]PFS[+365.132][+231.074][+100.064]GARAAQPAQAAHDAPHVPGEADT[+568.212][+100.064]QAGWHNAQLDFS[+568.212][+100.064]K.S	HexNAc(1)Hex(1) 231.0743 100.064,HexNAc(2)Hex(1) 100.064,HexNAc(2)Hex(1) 100.064	C[+57], S[+100]*2[+231][+365][+568], T[+100][+568]	859.513	8	6869.05	6867.04	2	0.5	4	NRagged	322.37	33.26	1.2	1.96	3	>WT63_RS19115 ref|WP_060313676.1|gi|982148214| tryptophan 2,3-dioxygenase	3734	Nsco_NS_434_20203020_B_anthina_HILIC1.32480.32480.4	controllerType=0 controllerNumber=1 scan=32480	88.524	Trypsin	B1	PGGDAPAGCPFSGARAAQPAQAAHDAPHVPGEADTQAGWHNAQLDFSK	2032
38227:2	158	Q.YTGGVQYDPHGES[+568.212][+100.064]GDDNSSYSSSSGR.L	HexNAc(2)Hex(1) 100.064	S[+100][+568]	1690.2	2	3379.39	3377.37	2	3.6	363	NRagged	322.55	322.55	4.8	6.79	13	>WT63_RS20530 ref|WP_060314254.1|gi|982148792| peptidase	4003	Nsco_NS_434_20203020_B_anthina_HILIC1.33890.33890.2	controllerType=0 controllerNumber=1 scan=33890	92.1237	Trypsin	B1	YTGGVQYDPHGESGDDNSSYSSSSGR	668
69805:5	295	D.SGAFDDDAASADDAPRDES[+568.212][+100.064]VS[+365.132][+231.074]PLAPVADSGANEEPS[+365.132][+231.074][+100.064]EGADEPPKTDGDGDGSK.G	HexNAc(2)Hex(1) 100.064,HexNAc(1)Hex(1) 231.0743,HexNAc(1)Hex(1) 231.0743 100.064	S[+100]*2[+231]*2[+365]*2[+568]	1430.59	5	7148.94	7148.95	0	-2.1	112	NRagged	322.55	322.55	0	7.02	14	>WT63_RS23405 ref|WP_060315483.1|gi|982150021| stringent starvation protein B	4561	Nsco_NS_434_20203020_B_anthina_HILIC3.58869.58869.5	controllerType=0 controllerNumber=1 scan=58869	151.083	Trypsin	B3	SGAFDDDAASADDAPRDESVSPLAPVADSGANEEPSEGADEPPKTDGDGDGSK	1960
22524:5	10	K.GVKPSKPAATTSATPSTTTS[+568.212]AGTASTSATATAGT[+568.212]TATASAPAASAPDAAAKPAK.T	HexNAc(2)Hex(1),HexNAc(2)Hex(1)	S[+568], T[+568]	1185.97	5	5925.84	5923.84	2	-0.7	95	Specific	322.74	322.74	0	7.47	110	>WT63_RS26065 ref|WP_060316474.1|gi|982151012| competence protein ComE	5071	Nsco_NS_434_20203020_B_anthina_HILIC1.21364.21364.5	controllerType=0 controllerNumber=1 scan=21364	59.188	Trypsin	B1	GVKPSKPAATTSATPSTTTSAGTASTSATATAGTTATASAPAASAPDAAAKPAK	1136
27066:4	143	G.AS[+162.053][+462.149]AAQAAPKPTDNSSGTFVFARPGK.F	Hex(1) 462.1486	S[+162][+462]	776.375	4	3102.48	3100.46	2	3.5	67	NRagged	323.21	252.47	119.03	3.8	17	>WT63_RS17355 ref|WP_059574120.1|gi|981359606| outer membrane lipoprotein carrier protein LolA	3396	Nsco_NS_434_20203020_B_anthina_HILIC1.25059.25059.4	controllerType=0 controllerNumber=1 scan=25059	68.7883	Trypsin	B1	ASAAQAAPKPTDNSSGTFVFARPGK	624
42765:3	11	K.KASEAAAAASAAQAAAAAS[+365.132][+231.074]PAT[+568.212]EPAPGAVVDQDANAQAAR.A	HexNAc(1)Hex(1) 231.0743,HexNAc(2)Hex(1)	S[+231][+365], T[+568]	1595.07	3	4783.19	4783.19	0	0	143	Specific	323.43	323.43	0	8.58	57	>WT63_RS15865 ref|WP_059581029.1|gi|981366515| cell envelope protein SmpA	3101	Nsco_NS_434_20203020_B_anthina_HILIC3.37022.37022.3	controllerType=0 controllerNumber=1 scan=37022	99.9907	Trypsin	B3	KASEAAAAASAAQAAAAASPATEPAPGAVVDQDANAQAAR	1164
42173:5	14	A.AAS[+568.212][+100.064]AAQAAAAAS[+568.212]PAT[+365.132][+231.074]EPAPGAVVDQDANAQAAR.A	HexNAc(2)Hex(1) 100.064,HexNAc(2)Hex(1),HexNAc(1)Hex(1) 231.0743	S[+100][+568]*2, T[+231][+365]	966.036	5	4826.15	4823.15	3	-1.7	150	NRagged	323.87	209.44	13.73	2.67	46	>WT63_RS15865 ref|WP_059581029.1|gi|981366515| cell envelope protein SmpA	3101	Nsco_NS_434_20203020_B_anthina_HILIC2.36514.36514.5	controllerType=0 controllerNumber=1 scan=36514	99.3551	Trypsin	B2	AASAAQAAAAASPATEPAPGAVVDQDANAQAAR	1832
12635:2	354	K.GKEGNAAAAPAAS[+365.132][+231.074]APAQP.-	HexNAc(1)Hex(1) 231.0743	S[+231][+365]	1088	2	2175	2174.99	0	1.6	162	CRagged	324.04	320.65	320.65	7.98	7	>WT63_RS31950 ref|WP_060009782.1|gi|981820074| hypothetical protein	6212	Nsco_NS_434_20203020_B_anthina_HILIC2.12994.12994.2	controllerType=0 controllerNumber=1 scan=12994	39.2473	Trypsin	B2	GKEGNAAAAPAASAPAQP	596
03001:4	28	K.ASGASAAKPAS[+365.132][+231.074]APKPAS[+568.212]APK.-	HexNAc(1)Hex(1) 231.0743,HexNAc(2)Hex(1)	S[+231][+365][+568]	733.1	4	2929.38	2929.38	0	0.1	498	Specific	324.29	318.9	120.41	4.46	38	>WT63_RS14900 ref|WP_059642705.1|gi|981432760| peptidase S41	2916	Nsco_NS_434_20203020_B_anthina_HILIC1.4795.4795.4	controllerType=0 controllerNumber=1 scan=4795	21.0622	Trypsin	B1	ASGASAAKPASAPKPASAPK	1164
65150:4	175	K.VFQYVKPQDAQALQDASPASGASGAQAAAAPADSATVGAVPDASVQS[+568.212]TPLQPPAPISNSSSVHPGNPK.A	HexNAc(2)Hex(1)	S[+568]	1788.12	4	7149.46	7145.46	4	-2.1	195	Specific	324.5	106.33	0	4.02	26	>WT63_RS02355 ref|WP_059578262.1|gi|981363748| BON domain protein	456	Nsco_NS_434_20203020_B_anthina_HILIC3.55217.55217.4	controllerType=0 controllerNumber=1 scan=55217	142.601	Trypsin	B3	VFQYVKPQDAQALQDASPASGASGAQAAAAPADSATVGAVPDASVQSTPLQPPAPISNSSSVHPGNPK	568
35385:3	5	V.APPQADNGAS[+365.132][+231.074][+100.064]QPQQFDPNRALQGK.T	HexNAc(1)Hex(1) 231.0743 100.064	S[+100][+231][+365]	1077.84	3	3231.49	3231.5	0	-3.7	51	NRagged	324.59	44.47	44.47	4.08	72	>WT63_RS27555 ref|WP_060317017.1|gi|982151555| cell division protein	5358	Nsco_NS_434_20203020_B_anthina_HILIC2.30996.30996.6	controllerType=0 controllerNumber=1 scan=30996	85.1058	Trypsin	B2	APPQADNGASQPQQFDPNRALQGK	696
24332:4	4	K.GVKPSKPAATTSATPSTTTSAGTASTSATATAGTTATAS[+162.053][+462.149]APAAS[+568.212]APDAAAK.P	Hex(1) 462.1486,HexNAc(2)Hex(1)	S[+162][+462][+568]	1421.67	4	5683.66	5683.65	0	2.3	95	Specific	325.15	325.15	16.75	8.86	220	>WT63_RS26065 ref|WP_060316474.1|gi|982151012| competence protein ComE	5071	Nsco_NS_434_20203020_B_anthina_HILIC2.22391.22391.4	controllerType=0 controllerNumber=1 scan=22391	63.3118	Trypsin	B2	GVKPSKPAATTSATPSTTTSAGTASTSATATAGTTATASAPAASAPDAAAK	1192
41241:3	1062	K.AADAGGAKPAAGAPAAPAAPAPVAVPAS[+365.132][+231.074][+100.064]AVS[+568.212]GAAA.Q	HexNAc(1)Hex(1) 231.0743 100.064,HexNAc(2)Hex(1)	S[+100][+231][+365][+568]	1362.99	3	4086.96	4086.96	0	-0.4	151	CRagged	325.81	167.12	0	5.71	9	>WT63_RS23550 ref|WP_059577270.1|gi|981362756| outer membrane lipid asymmetry maintenance protein MlaD	4590	Nsco_NS_434_20203020_B_anthina_HILIC1.36561.36561.3	controllerType=0 controllerNumber=1 scan=36561	99.1975	Trypsin	B1	AADAGGAKPAAGAPAAPAAPAPVAVPASAVSGAAA	1264
75379:2	64	D.NTSSSAS[+568.212]S[+568.212][+100.064]NDPDATK.L	HexNAc(2)Hex(1),HexNAc(2)Hex(1) 100.064	S[+100][+568]*2	1359.56	2	2718.12	2718.12	0	-1.9	861	NRagged	326.14	326.14	0	5.54	25	>WT63_RS07370 ref|WP_060310847.1|gi|982145311| alpha-2-macroglobulin	1445	Nsco_NS_434_20203020_B_anthina_HILIC2.63819.63819.4	controllerType=0 controllerNumber=1 scan=63819	159.905	Trypsin	B2	NTSSSASSNDPDATK	1236
12823:2	295	K.GKEGNAAAAPAAS[+365.132][+231.074]APAQP.-	HexNAc(1)Hex(1) 231.0743	S[+231][+365]	1088	2	2175	2174.99	0	3	162	CRagged	326.44	225.97	225.97	7.81	6	>WT63_RS31950 ref|WP_060009782.1|gi|981820074| hypothetical protein	6212	Nsco_NS_434_20203020_B_anthina_HILIC1.13559.13559.2	controllerType=0 controllerNumber=1 scan=13559	39.0712	Trypsin	B1	GKEGNAAAAPAASAPAQP	596
17990:7	11	S.AT[+365.132][+231.074][+100.064]S[+365.132][+231.074][+100.064]KPVADAPS[+162.053][+462.149]ESPERPEPPAHAAPR.A	HexNAc(1)Hex(1) 231.0743 100.064,HexNAc(1)Hex(1) 231.0743 100.064,Hex(1) 462.1486	S[+100][+162][+231][+365][+462], T[+100][+231][+365]	669.731	7	4682.08	4682.08	0	0.3	104	NRagged	326.75	326.75	0	5.49	23	>WT63_RS18695 ref|WP_060313438.1|gi|982147976| branched-chain alpha-keto acid dehydrogenase subunit E2	3650	Nsco_NS_434_20203020_B_anthina_HILIC1.17746.17746.5	controllerType=0 controllerNumber=1 scan=17746	49.9229	Trypsin	B1	ATSKPVADAPSESPERPEPPAHAAPR	2016
27937:4	199	A.GPAS[+365.132][+231.074]EAS[+568.212]APAAAAPAAARADRLPAYQPR.F	HexNAc(1)Hex(1) 231.0743,HexNAc(2)Hex(1)	S[+231][+365][+568]	968.21	4	3869.82	3868.81	1	1.7	27	NRagged	326.76	279.66	0	8.29	17	>WT63_RS24035 ref|WP_060315592.1|gi|982150130| transcriptional regulator	4680	Nsco_NS_434_20203020_B_anthina_HILIC3.25166.25166.4	controllerType=0 controllerNumber=1 scan=25166	68.963	Trypsin	B3	GPASEASAPAAAAPAAARADRLPAYQPR	1164
38953:2	125	Q.YTGGVQYDPHGES[+568.212][+100.064]GDDNSSYSSSSGR.L	HexNAc(2)Hex(1) 100.064	S[+100][+568]	1689.19	2	3377.38	3377.37	0	4.1	363	NRagged	326.86	326.86	4.8	6.88	13	>WT63_RS20530 ref|WP_060314254.1|gi|982148792| peptidase	4003	Nsco_NS_434_20203020_B_anthina_HILIC3.33765.33765.2	controllerType=0 controllerNumber=1 scan=33765	91.4856	Trypsin	B3	YTGGVQYDPHGESGDDNSSYSSSSGR	668
44685:3	153	A.VSHGYAPAHHVS[+568.212]T[+365.132][+231.074]ADYGALDTPAVWR.N	HexNAc(2)Hex(1),HexNAc(1)Hex(1) 231.0743	S[+568], T[+231][+365]	1314.92	3	3942.76	3942.76	0	0.9	341	NRagged	327.18	327.18	0	6.99	7	>WT63_RS15455 ref|WP_021159911.1|gi|544730117| cell division protein FtsZ	3020	Nsco_NS_434_20203020_B_anthina_HILIC3.38573.38573.3	controllerType=0 controllerNumber=1 scan=38573	103.803	Trypsin	B3	VSHGYAPAHHVSTADYGALDTPAVWR	1164
45714:5	12	Q.QAANTPKPTSS[+568.212][+100.064]AAAAAAAAKPPTANDANT[+568.212][+100.064]GYFLQVGAYKTEGDAEQQR.A	HexNAc(2)Hex(1) 100.064,HexNAc(2)Hex(1) 100.064	S[+100][+568], T[+100][+568]	1232.58	5	6158.88	6156.9	2	-4.8	196	NRagged	327.36	327.36	0	7.73	48	>WT63_RS27555 ref|WP_060317017.1|gi|982151555| cell division protein	5358	Nsco_NS_434_20203020_B_anthina_HILIC3.39405.39405.5	controllerType=0 controllerNumber=1 scan=39405	106.006	Trypsin	B3	QAANTPKPTSSAAAAAAAAKPPTANDANTGYFLQVGAYKTEGDAEQQR	1336
09320:3	354	K.GKEGNAAAAPAAS[+568.212]APAQP.-	HexNAc(2)Hex(1)	S[+568]	716.34	3	2147	2147	0	2.7	162	CRagged	327.39	250.47	250.47	4.49	7	>WT63_RS31950 ref|WP_060009782.1|gi|981820074| hypothetical protein	6212	Nsco_NS_434_20203020_B_anthina_HILIC2.10389.10389.3	controllerType=0 controllerNumber=1 scan=10389	33.0479	Trypsin	B2	GKEGNAAAAPAASAPAQP	568
48512:2	721	K.PAAGAPAAPAAPAPVAVPAS[+365.132][+231.074][+100.064]AVS[+568.212]GAAA.Q	HexNAc(1)Hex(1) 231.0743 100.064,HexNAc(2)Hex(1)	S[+100][+231][+365][+568]	1723.83	2	3446.66	3445.65	1	1.4	159	CRagged	327.64	264.9	0	6.47	10	>WT63_RS23550 ref|WP_059577270.1|gi|981362756| outer membrane lipid asymmetry maintenance protein MlaD	4590	Nsco_NS_434_20203020_B_anthina_HILIC2.41864.41864.2	controllerType=0 controllerNumber=1 scan=41864	111.953	Trypsin	B2	PAAGAPAAPAAPAPVAVPASAVSGAAA	1264
14382:3	437	K.LQQWSQQNAAGAKPAS[+568.212]GE.-	HexNAc(2)Hex(1)	S[+568]	813.712	3	2439.12	2439.12	0	2.4	125	CRagged	327.64	255.22	116.03	5.09	7	>WT63_RS18535 ref|WP_060313386.1|gi|982147924| hypothetical protein	3618	Nsco_NS_434_20203020_B_anthina_HILIC3.14343.14343.3	controllerType=0 controllerNumber=1 scan=14343	40.9859	Trypsin	B3	LQQWSQQNAAGAKPASGE	568
18552:3	122	R.VHGADTSGYGAQPAPLVHSGAPAAAS[+568.212]SNAR.D	HexNAc(2)Hex(1)	S[+568]	1129.2	3	3385.59	3385.58	0	3.2	63	Specific	327.81	287.77	10.33	6.33	9	>WT63_RS20610 ref|WP_050012329.1|gi|910178431| purine-nucleoside phosphorylase	4019	Nsco_NS_434_20203020_B_anthina_HILIC1.18185.18185.3	controllerType=0 controllerNumber=1 scan=18185	51.0704	Trypsin	B1	VHGADTSGYGAQPAPLVHSGAPAAASSNAR	568
44965:3	704	A.ADAGGAKPAAGAPAAPAAPAPVAVPAS[+365.132][+231.074][+100.064]AVS[+568.212]GAAAQ.-	HexNAc(1)Hex(1) 231.0743 100.064,HexNAc(2)Hex(1)	S[+100][+231][+365][+568]	1382	3	4143.98	4143.98	0	-1.7	152	Non	328.05	298.01	0	6.11	12	>WT63_RS23550 ref|WP_059577270.1|gi|981362756| outer membrane lipid asymmetry maintenance protein MlaD	4590	Nsco_NS_434_20203020_B_anthina_HILIC3.38802.38802.3	controllerType=0 controllerNumber=1 scan=38802	104.468	Trypsin	B3	ADAGGAKPAAGAPAAPAAPAPVAVPASAVSGAAAQ	1264
42869:3	14	K.KASEAAAAASAAQAAAAAS[+365.132][+231.074]PAT[+365.132][+231.074]EPAPGAVVDQDANAQAAR.A	HexNAc(1)Hex(1) 231.0743,HexNAc(1)Hex(1) 231.0743	S[+231][+365], T[+231][+365]	1605.07	3	4813.2	4811.19	2	1.1	143	Specific	328.77	130.3	14.91	7.32	46	>WT63_RS15865 ref|WP_059581029.1|gi|981366515| cell envelope protein SmpA	3101	Nsco_NS_434_20203020_B_anthina_HILIC2.37064.37064.3	controllerType=0 controllerNumber=1 scan=37064	100.624	Trypsin	B2	KASEAAAAASAAQAAAAASPATEPAPGAVVDQDANAQAAR	1192
45248:5	5	Q.QAANTPKPTSS[+568.212][+100.064]AAAAAAAAKPPTANDANT[+568.212][+100.064]GYFLQVGAYKTEGDAEQQR.A	HexNAc(2)Hex(1) 100.064,HexNAc(2)Hex(1) 100.064	S[+100][+568], T[+100][+568]	1232.38	5	6157.89	6156.9	1	-3.2	196	NRagged	328.85	328.85	0	7.23	72	>WT63_RS27555 ref|WP_060317017.1|gi|982151555| cell division protein	5358	Nsco_NS_434_20203020_B_anthina_HILIC2.39060.39060.5	controllerType=0 controllerNumber=1 scan=39060	105.576	Trypsin	B2	QAANTPKPTSSAAAAAAAAKPPTANDANTGYFLQVGAYKTEGDAEQQR	1336
68363:2	165	S.S[+162.053][+462.149]YGAS[+365.132][+231.074][+100.064]SIQILEGLEAVR.K	Hex(1) 462.1486,HexNAc(1)Hex(1) 231.0743 100.064	S[+100][+162][+231][+365][+462]	1557.21	2	3113.42	3113.42	0	1.5	13	NRagged	329.51	305.14	1.63	6.2	10	>WT63_RS14370 ref|WP_060312308.1|gi|982146846| DNA gyrase subunit B	2816	Nsco_NS_434_20203020_B_anthina_HILIC2.58008.58008.2	controllerType=0 controllerNumber=1 scan=58008	147.443	Trypsin	B2	SYGASSIQILEGLEAVR	1320
76398:5	463	K.PS[+365.132][+231.074]LPFIPGHEGVGIVAAVGAGVT[+365.132][+231.074][+100.064]HVR.E	HexNAc(1)Hex(1) 231.0743,HexNAc(1)Hex(1) 231.0743 100.064	S[+231][+365], T[+100][+231][+365]	767.379	5	3832.87	3829.88	3	-5	57	Specific	329.61	329.61	0	5.23	11	>WT63_RS07925 ref|WP_060310922.1|gi|982145396| alcohol dehydrogenase	1554	Nsco_NS_434_20203020_B_anthina_HILIC1.64918.64918.6	controllerType=0 controllerNumber=1 scan=64918	166.5	Trypsin	B1	PSLPFIPGHEGVGIVAAVGAGVTHVR	1292
04253:3	611	Q.ASAPAADT[+568.212]PAAAS[+568.212]APAKK.D	HexNAc(2)Hex(1),HexNAc(2)Hex(1)	S[+568], T[+568]	911.427	3	2732.27	2732.26	0	1.5	24	NRagged	330.63	284.47	73.39	6.61	30	>WT63_RS02295 ref|WP_023477920.1|gi|558019556| hypothetical protein	445	Nsco_NS_434_20203020_B_anthina_HILIC2.5878.5878.3	controllerType=0 controllerNumber=1 scan=5878	23.2756	Trypsin	B2	ASAPAADTPAAASAPAKK	1136
14273:3	83	A.GPAS[+365.132][+231.074]EAS[+568.212]APAAAAPAAAR.A	HexNAc(1)Hex(1) 231.0743,HexNAc(2)Hex(1)	S[+231][+365][+568]	901.07	3	2701.19	2701.19	0	0.1	27	NRagged	330.99	239.65	6.76	4.98	27	>WT63_RS24035 ref|WP_060315592.1|gi|982150130| transcriptional regulator	4680	Nsco_NS_434_20203020_B_anthina_HILIC1.14754.14754.3	controllerType=0 controllerNumber=1 scan=14754	42.0414	Trypsin	B1	GPASEASAPAAAAPAAAR	1164
43279:5	5	K.QQQQQQAANTPKPTSS[+568.212]AAAAAAAAKPPTANDANTGYFLQVGAYKTEGDAEQQR.A	HexNAc(2)Hex(1)	S[+568]	1206.58	5	6028.85	6028.86	0	-0.9	191	Specific	331.39	98.51	0	6.25	72	>WT63_RS27555 ref|WP_060317017.1|gi|982151555| cell division protein	5358	Nsco_NS_434_20203020_B_anthina_HILIC2.37383.37383.5	controllerType=0 controllerNumber=1 scan=37383	101.37	Trypsin	B2	QQQQQQAANTPKPTSSAAAAAAAAKPPTANDANTGYFLQVGAYKTEGDAEQQR	568
24267:3	144	K.GAS[+365.132][+231.074]AAQAAPKPTDNSSGTFVFARPGK.F	HexNAc(1)Hex(1) 231.0743	S[+231][+365]	1043.84	3	3129.49	3129.49	0	1.8	66	Specific	331.47	297.41	120.2	6.43	15	>WT63_RS17355 ref|WP_059574120.1|gi|981359606| outer membrane lipoprotein carrier protein LolA	3396	Nsco_NS_434_20203020_B_anthina_HILIC2.22338.22338.3	controllerType=0 controllerNumber=1 scan=22338	63.1727	Trypsin	B2	GASAAQAAPKPTDNSSGTFVFARPGK	596
24694:3	143	K.GASAAQAAPKPTDNS[+568.212]SGTFVFARPGK.F	HexNAc(2)Hex(1)	S[+568]	1034.84	3	3102.51	3101.49	1	3.9	66	Specific	331.48	202.73	1.2	7.27	17	>WT63_RS17355 ref|WP_059574120.1|gi|981359606| outer membrane lipoprotein carrier protein LolA	3396	Nsco_NS_434_20203020_B_anthina_HILIC1.23191.23191.3	controllerType=0 controllerNumber=1 scan=23191	63.9564	Trypsin	B1	GASAAQAAPKPTDNSSGTFVFARPGK	568
43149:3	721	K.AADAGGAKPAAGAPAAPAAPAPVAVPAS[+365.132][+231.074]AVS[+568.212]GAAAQ.-	HexNAc(1)Hex(1) 231.0743,HexNAc(2)Hex(1)	S[+231][+365][+568]	1372.33	3	4114.97	4114.96	0	2.7	151	CRagged	331.87	129.15	0	4.22	10	>WT63_RS23550 ref|WP_059577270.1|gi|981362756| outer membrane lipid asymmetry maintenance protein MlaD	4590	Nsco_NS_434_20203020_B_anthina_HILIC2.37280.37280.3	controllerType=0 controllerNumber=1 scan=37280	101.143	Trypsin	B2	AADAGGAKPAAGAPAAPAAPAPVAVPASAVSGAAAQ	1164
66846:3	319	A.VKNPWDTNAVPGGSS[+162.053][+462.149]GGS[+568.212][+100.064]S[+365.132][+231.074][+100.064]AAVAAR.L	Hex(1) 462.1486,HexNAc(2)Hex(1) 100.064,HexNAc(1)Hex(1) 231.0743 100.064	S[+100]*2[+162][+231][+365][+462][+568]	1450.32	3	4348.93	4344.91	4	1.3	137	NRagged	331.88	6.81	0	3.53	15	>WT63_RS14070 ref|WP_011546474.1|gi|499865740| glutamyl-tRNA(Gln) amidotransferase subunit A	2759	Nsco_NS_434_20203020_B_anthina_HILIC1.57383.57383.3	controllerType=0 controllerNumber=1 scan=57383	148.237	Trypsin	B1	VKNPWDTNAVPGGSSGGSSAAVAAR	1988
04596:3	28	K.ASGAS[+365.132][+231.074][+100.064]AAKPAS[+365.132][+231.074]APKPAS[+568.212][+100.064]AP.K	HexNAc(1)Hex(1) 231.0743 100.064,HexNAc(1)Hex(1) 231.0743,HexNAc(2)Hex(1) 100.064	S[+100]*2[+231]*2[+365]*2[+568]	1199.87	3	3597.61	3597.62	0	-2.3	498	CRagged	332.09	332.09	0	6.25	38	>WT63_RS14900 ref|WP_059642705.1|gi|981432760| peptidase S41	2916	Nsco_NS_434_20203020_B_anthina_HILIC1.6161.6161.3	controllerType=0 controllerNumber=1 scan=6161	23.4811	Trypsin	B1	ASGASAAKPASAPKPASAP	1960
77256:4	644	Y.VQPTAGYAPQVSAPAPS[+365.132][+231.074][+100.064]AALPTEGAAAPAAGAAAAPAAPQGHVVTSPMVGTFYR.A	HexNAc(1)Hex(1) 231.0743 100.064	S[+100][+231][+365]	1442.71	4	5767.82	5765.83	2	-3.5	41	NRagged	332.2	332.2	0	6.13	9	>WT63_RS15660 ref|WP_059580933.1|gi|981366419| acetyl-CoA carboxylase biotin carboxyl carrier protein subunit	3060	Nsco_NS_434_20203020_B_anthina_HILIC3.64811.64811.4	controllerType=0 controllerNumber=1 scan=64811	164.918	Trypsin	B3	VQPTAGYAPQVSAPAPSAALPTEGAAAPAAGAAAAPAAPQGHVVTSPMVGTFYR	696
46544:3	223	R.AIEDAGIGDAAAPVAS[+568.212]APASNDHAAQGAIAPPAPAAATAPK.Q	HexNAc(2)Hex(1)	S[+568]	1415.02	3	4243.05	4243.05	0	-0.6	33	Specific	332.39	242.87	14.12	7.54	8	>WT63_RS09490 ref|WP_060311131.1|gi|982145669| extensin	1862	Nsco_NS_434_20203020_B_anthina_HILIC2.40243.40243.3	controllerType=0 controllerNumber=1 scan=40243	108.33	Trypsin	B2	AIEDAGIGDAAAPVASAPASNDHAAQGAIAPPAPAAATAPK	568
10345:2	295	K.GKEGNAAAAPAAS[+568.212]APAQP.-	HexNAc(2)Hex(1)	S[+568]	1074.51	2	2148	2147	1	0.7	162	CRagged	332.49	225.05	225.05	6.16	6	>WT63_RS31950 ref|WP_060009782.1|gi|981820074| hypothetical protein	6212	Nsco_NS_434_20203020_B_anthina_HILIC1.11544.11544.2	controllerType=0 controllerNumber=1 scan=11544	34.6088	Trypsin	B1	GKEGNAAAAPAASAPAQP	568
43838:3	14	K.KAS[+568.212]EAAAAASAAQAAAAASPAT[+568.212]EPAPGAVVDQDANAQAAR.A	HexNAc(2)Hex(1),HexNAc(2)Hex(1)	S[+568], T[+568]	1586.74	3	4758.21	4755.2	3	0.8	143	Specific	332.65	190.81	105.64	8.21	46	>WT63_RS15865 ref|WP_059581029.1|gi|981366515| cell envelope protein SmpA	3101	Nsco_NS_434_20203020_B_anthina_HILIC2.37848.37848.3	controllerType=0 controllerNumber=1 scan=37848	102.535	Trypsin	B2	KASEAAAAASAAQAAAAASPATEPAPGAVVDQDANAQAAR	1136
72201:4	206	K.QVADARNGKLPEDT[+568.212]AGAAAAPAEAAS[+568.212]APAQAASGAAEQPAAASASAAAALSTIYFETGK.S	HexNAc(2)Hex(1),HexNAc(2)Hex(1)	S[+568], T[+568]	1656.04	4	6621.12	6620.12	1	-0.5	384	Specific	332.79	209	0	7.76	41	>WT63_RS14955 ref|WP_060312485.1|gi|982147023| cytochrome-c oxidase	2927	Nsco_NS_434_20203020_B_anthina_HILIC3.60755.60755.2	controllerType=0 controllerNumber=1 scan=60755	155.385	Trypsin	B3	QVADARNGKLPEDTAGAAAAPAEAASAPAQAASGAAEQPAAASASAAAALSTIYFETGK	1136
61967:3	155	V.GAVPDASVQSTPLQPPAPIS[+568.212]NSSSVHPGNPK.A	HexNAc(2)Hex(1)	S[+568]	1203.26	3	3607.77	3604.75	3	3	232	NRagged	333.22	56.11	3.6	3.71	38	>WT63_RS02355 ref|WP_059578262.1|gi|981363748| BON domain protein	456	Nsco_NS_434_20203020_B_anthina_HILIC1.53594.53594.6	controllerType=0 controllerNumber=1 scan=53594	139.361	Trypsin	B1	GAVPDASVQSTPLQPPAPISNSSSVHPGNPK	568
23427:5	9	K.GVKPSKPAATT[+568.212]S[+568.212][+100.064]ATPS[+162.053][+462.149]TTTSAGTASTSATATAGTTATASAPAASAPDAAAKPAK.T	HexNAc(2)Hex(1),HexNAc(2)Hex(1) 100.064,Hex(1) 462.1486	S[+100][+162][+462][+568], T[+568]	1330.42	5	6648.09	6648.11	0	-3.1	95	Specific	333.22	333.22	0	8	163	>WT63_RS26065 ref|WP_060316474.1|gi|982151012| competence protein ComE	5071	Nsco_NS_434_20203020_B_anthina_HILIC3.21553.21553.5	controllerType=0 controllerNumber=1 scan=21553	59.6547	Trypsin	B3	GVKPSKPAATTSATPSTTTSAGTASTSATATAGTTATASAPAASAPDAAAKPAK	1860
80134:5	590	R.VGTVTALLRPGLKPASS[+365.132][+231.074]VPAAPALPPAVTPAPPPVSNLSAAEQRPLVDAVLAK.F	HexNAc(1)Hex(1) 231.0743	S[+231][+365]	1154.64	5	5769.16	5769.16	0	0.4	207	Specific	333.46	333.46	0	8.37	8	>WT63_RS11720 ref|WP_060311820.1|gi|982146358| hypothetical protein	2300	Nsco_NS_434_20203020_B_anthina_HILIC3.67029.67029.5	controllerType=0 controllerNumber=1 scan=67029	169.901	Trypsin	B3	VGTVTALLRPGLKPASSVPAAPALPPAVTPAPPPVSNLSAAEQRPLVDAVLAK	596
72626:5	252	D.TAGAAAAPAEAASAPAQAAS[+568.212][+100.064]GAAEQPAAAS[+568.212]AS[+365.132][+231.074][+100.064]AAAALSTIYFETGK.S	HexNAc(2)Hex(1) 100.064,HexNAc(2)Hex(1),HexNAc(1)Hex(1) 231.0743 100.064	S[+100]*2[+231][+365][+568]*2	1205.76	5	6024.76	6022.76	2	-1.1	397	NRagged	333.68	333.68	0	3.69	28	>WT63_RS14955 ref|WP_060312485.1|gi|982147023| cytochrome-c oxidase	2927	Nsco_NS_434_20203020_B_anthina_HILIC1.61955.61955.5	controllerType=0 controllerNumber=1 scan=61955	159.121	Trypsin	B1	TAGAAAAPAEAASAPAQAASGAAEQPAAASASAAAALSTIYFETGK	1932
27512:4	83	A.GPAS[+568.212]EAS[+365.132][+231.074]APAAAAPAAARADRLPAYQPR.F	HexNAc(2)Hex(1),HexNAc(1)Hex(1) 231.0743	S[+231][+365][+568]	967.959	4	3868.82	3868.81	0	1.5	27	NRagged	333.77	303.41	0	8.29	27	>WT63_RS24035 ref|WP_060315592.1|gi|982150130| transcriptional regulator	4680	Nsco_NS_434_20203020_B_anthina_HILIC1.25465.25465.4	controllerType=0 controllerNumber=1 scan=25465	69.8884	Trypsin	B1	GPASEASAPAAAAPAAARADRLPAYQPR	1164
22219:4	57	R.LNEHPQMPFAAS[+365.132][+231.074]APSDKYQTGKK.S	HexNAc(1)Hex(1) 231.0743	S[+231][+365]	786.371	4	3142.46	3141.46	1	0.8	43	Specific	333.86	318.21	4.52	7.32	16	>WT63_RS17660 ref|WP_059574073.1|gi|981359559| hypothetical protein	3450	Nsco_NS_434_20203020_B_anthina_HILIC2.20636.20636.4	controllerType=0 controllerNumber=1 scan=20636	58.9836	Trypsin	B2	LNEHPQMPFAASAPSDKYQTGKK	596
02570:3	45	S.GAS[+162.053][+462.149]AAKPAS[+568.212]APKPAS[+365.132][+231.074][+100.064]APK.-	Hex(1) 462.1486,HexNAc(2)Hex(1),HexNAc(1)Hex(1) 231.0743 100.064	S[+100][+162][+231][+365][+462][+568]	1166.54	3	3497.59	3495.57	2	3.3	500	NRagged	333.98	270.71	0	6.15	42	>WT63_RS14900 ref|WP_059642705.1|gi|981432760| peptidase S41	2916	Nsco_NS_434_20203020_B_anthina_HILIC3.4366.4366.3	controllerType=0 controllerNumber=1 scan=4366	19.5326	Trypsin	B3	GASAAKPASAPKPASAPK	1888
52484:5	18	E.IMAGSSEAEPRQADDDDS[+568.212][+100.064]DVAPAADGMAPAAGPSKTPALDTYTTNLTQR.A	HexNAc(2)Hex(1) 100.064	S[+100][+568]	1130.52	5	5648.58	5644.56	4	1.2	152	NRagged	334	334	0	6.26	37	>WT63_RS23290 ref|WP_059577174.1|gi|981362660| ClpV1 family T6SS ATPase	4541	Nsco_NS_434_20203020_B_anthina_HILIC1.46056.46056.5	controllerType=0 controllerNumber=1 scan=46056	122.442	Trypsin	B1	IMAGSSEAEPRQADDDDSDVAPAADGMAPAAGPSKTPALDTYTTNLTQR	668
41252:4	12	K.KAS[+568.212]EAAAAAS[+365.132][+231.074]AAQAAAAASPATEPAPGAVVDQDANAQAAR.A	HexNAc(2)Hex(1),HexNAc(1)Hex(1) 231.0743	S[+231][+365][+568]	1196.81	4	4784.2	4783.19	1	0.6	143	Specific	334.03	111.68	0	5.6	56	>WT63_RS15865 ref|WP_059581029.1|gi|981366515| cell envelope protein SmpA	3101	Nsco_NS_434_20203020_B_anthina_HILIC1.36571.36571.4	controllerType=0 controllerNumber=1 scan=36571	99.2205	Trypsin	B1	KASEAAAAASAAQAAAAASPATEPAPGAVVDQDANAQAAR	1164
04166:4	37	K.ASGASAAKPAS[+365.132][+231.074][+100.064]APKPAS[+568.212][+100.064]AP.K	HexNAc(1)Hex(1) 231.0743 100.064,HexNAc(2)Hex(1) 100.064	S[+100]*2[+231][+365][+568]	751.107	4	3001.4	3001.41	0	-2.2	498	CRagged	334.07	322.55	0	5.72	44	>WT63_RS14900 ref|WP_059642705.1|gi|981432760| peptidase S41	2916	Nsco_NS_434_20203020_B_anthina_HILIC2.5808.5808.4	controllerType=0 controllerNumber=1 scan=5808	23.1424	Trypsin	B2	ASGASAAKPASAPKPASAP	1364
66680:4	206	R.NGKLPEDTAGAAAAPAEAAS[+568.212][+100.064]APAQAASGAAEQPAAASASAAAALS[+568.212]T[+568.212]IYFETGK.S	HexNAc(2)Hex(1) 100.064,HexNAc(2)Hex(1),HexNAc(2)Hex(1)	S[+100][+568]*2, T[+568]	1663.26	4	6650.04	6648.06	2	-5.3	390	Specific	334.41	334.41	0	8.06	41	>WT63_RS14955 ref|WP_060312485.1|gi|982147023| cytochrome-c oxidase	2927	Nsco_NS_434_20203020_B_anthina_HILIC3.56423.56423.4	controllerType=0 controllerNumber=1 scan=56423	145.408	Trypsin	B3	NGKLPEDTAGAAAAPAEAASAPAQAASGAAEQPAAASASAAAALSTIYFETGK	1804
04776:3	45	K.ASGAS[+365.132][+231.074][+100.064]AAKPAS[+365.132][+231.074]APKPAS[+568.212][+100.064]AP.K	HexNAc(1)Hex(1) 231.0743 100.064,HexNAc(1)Hex(1) 231.0743,HexNAc(2)Hex(1) 100.064	S[+100]*2[+231]*2[+365]*2[+568]	1199.88	3	3597.62	3597.62	0	0.7	498	CRagged	335.25	298.91	0	6.59	42	>WT63_RS14900 ref|WP_059642705.1|gi|981432760| peptidase S41	2916	Nsco_NS_434_20203020_B_anthina_HILIC3.6213.6213.3	controllerType=0 controllerNumber=1 scan=6213	22.9483	Trypsin	B3	ASGASAAKPASAPKPASAP	1960
22739:4	4	K.GVKPSKPAATTSATPSTTTSAGTASTSATATAGTTATAS[+365.132][+231.074]APAAS[+568.212]APDAAAK.P	HexNAc(1)Hex(1) 231.0743,HexNAc(2)Hex(1)	S[+231][+365][+568]	1414.92	4	5656.66	5655.65	1	1	95	Specific	335.58	335.58	18.11	7.02	220	>WT63_RS26065 ref|WP_060316474.1|gi|982151012| competence protein ComE	5071	Nsco_NS_434_20203020_B_anthina_HILIC2.21053.21053.4	controllerType=0 controllerNumber=1 scan=21053	60.0417	Trypsin	B2	GVKPSKPAATTSATPSTTTSAGTASTSATATAGTTATASAPAASAPDAAAK	1164
09488:2	354	K.GKEGNAAAAPAAS[+568.212]APAQP.-	HexNAc(2)Hex(1)	S[+568]	1074	2	2147	2147	0	1.4	162	CRagged	335.63	213.01	213.01	7.56	7	>WT63_RS31950 ref|WP_060009782.1|gi|981820074| hypothetical protein	6212	Nsco_NS_434_20203020_B_anthina_HILIC2.10521.10521.2	controllerType=0 controllerNumber=1 scan=10521	33.3153	Trypsin	B2	GKEGNAAAAPAASAPAQP	568
71428:4	458	A.FQVDAVAGEGEDS[+568.212][+100.064]GAFDDDAASADDAPRDESVSPLAPVADSGANEEPSEGADEPPKTDGDGDGSK.G	HexNAc(2)Hex(1) 100.064	S[+100][+568]	1770.01	4	7077.03	7074	3	3.7	100	NRagged	335.74	335.74	0	8.34	8	>WT63_RS23405 ref|WP_060315483.1|gi|982150021| stringent starvation protein B	4561	Nsco_NS_434_20203020_B_anthina_HILIC2.60542.60542.4	controllerType=0 controllerNumber=1 scan=60542	152.874	Trypsin	B2	FQVDAVAGEGEDSGAFDDDAASADDAPRDESVSPLAPVADSGANEEPSEGADEPPKTDGDGDGSK	668
73028:4	198	K.QVADARNGKLPEDT[+568.212]AGAAAAPAEAAS[+568.212]APAQAASGAAEQPAAASASAAAALSTIYFETGK.S	HexNAc(2)Hex(1),HexNAc(2)Hex(1)	S[+568], T[+568]	1656.54	4	6623.12	6620.12	3	-0.5	384	Specific	335.8	124.98	16	7.14	38	>WT63_RS14955 ref|WP_060312485.1|gi|982147023| cytochrome-c oxidase	2927	Nsco_NS_434_20203020_B_anthina_HILIC2.61856.61856.4	controllerType=0 controllerNumber=1 scan=61856	155.673	Trypsin	B2	QVADARNGKLPEDTAGAAAAPAEAASAPAQAASGAAEQPAAASASAAAALSTIYFETGK	1136
56120:3	21	V.HEKDGEYAQMS[+365.132][+231.074]HDGPVGLALGDIDLR.I	HexNAc(1)Hex(1) 231.0743	S[+231][+365]	1140.86	3	3420.56	3419.54	1	3.6	89	NRagged	335.81	313.75	313.75	5.71	22	>WT63_RS28220 ref|WP_060317300.1|gi|982151838| heme ABC transporter	5488	Nsco_NS_434_20203020_B_anthina_HILIC2.48273.48273.3	controllerType=0 controllerNumber=1 scan=48273	126.637	Trypsin	B2	HEKDGEYAQMSHDGPVGLALGDIDLR	596
66165:4	123	V.TPVGNGTVATTALPQASPNAAGAS[+568.212][+100.064]GT[+568.212][+100.064]VVHGTAATIAPPPANATPGQVVVGGKVPDEATK.A	HexNAc(2)Hex(1) 100.064,HexNAc(2)Hex(1) 100.064	S[+100][+568], T[+100][+568]	1696.11	4	6781.42	6778.38	3	4.2	44	NRagged	335.85	39.82	0	4.37	30	>WT63_RS23270 ref|WP_060315447.1|gi|982149985| cell envelope biogenesis protein OmpA	4537	Nsco_NS_434_20203020_B_anthina_HILIC3.56037.56037.4	controllerType=0 controllerNumber=1 scan=56037	144.518	Trypsin	B3	TPVGNGTVATTALPQASPNAAGASGTVVHGTAATIAPPPANATPGQVVVGGKVPDEATK	1336
42130:3	1062	K.AADAGGAKPAAGAPAAPAAPAPVAVPAS[+365.132][+231.074]AVS[+568.212]GAAAQ.-	HexNAc(1)Hex(1) 231.0743,HexNAc(2)Hex(1)	S[+231][+365][+568]	1372.33	3	4114.96	4114.96	0	2.1	151	CRagged	335.94	116.08	0	4.18	9	>WT63_RS23550 ref|WP_059577270.1|gi|981362756| outer membrane lipid asymmetry maintenance protein MlaD	4590	Nsco_NS_434_20203020_B_anthina_HILIC1.37252.37252.3	controllerType=0 controllerNumber=1 scan=37252	100.864	Trypsin	B1	AADAGGAKPAAGAPAAPAAPAPVAVPASAVSGAAAQ	1164
05337:2	236	K.TAATGGSLAS[+568.212]RVK.A	HexNAc(2)Hex(1)	S[+568]	893.95	2	1786.89	1786.89	0	0.5	272	Specific	336.14	145.12	5.17	6.25	8	>WT63_RS23250 ref|WP_060315440.1|gi|982149978| phage tail protein	4533	Nsco_NS_434_20203020_B_anthina_HILIC1.6911.6911.2	controllerType=0 controllerNumber=1 scan=6911	25.1301	Trypsin	B1	TAATGGSLASRVK	568
43363:3	12	K.KAS[+365.132][+231.074]EAAAAASAAQAAAAASPAT[+365.132][+231.074]EPAPGAVVDQDANAQAAR.A	HexNAc(1)Hex(1) 231.0743,HexNAc(1)Hex(1) 231.0743	S[+231][+365], T[+231][+365]	1604.4	3	4811.19	4811.19	0	0	143	Specific	336.54	336.54	89.71	7.84	56	>WT63_RS15865 ref|WP_059581029.1|gi|981366515| cell envelope protein SmpA	3101	Nsco_NS_434_20203020_B_anthina_HILIC1.38233.38233.3	controllerType=0 controllerNumber=1 scan=38233	103.343	Trypsin	B1	KASEAAAAASAAQAAAAASPATEPAPGAVVDQDANAQAAR	1192
79658:5	590	R.VGTVTALLRPGLKPASSVPAAPALPPAVTPAPPPVS[+568.212]NLSAAEQRPLVDAVLAK.F	HexNAc(2)Hex(1)	S[+568]	1149.04	5	5741.18	5741.16	0	3.6	207	Specific	337.01	337.01	0	8.61	8	>WT63_RS11720 ref|WP_060311820.1|gi|982146358| hypothetical protein	2300	Nsco_NS_434_20203020_B_anthina_HILIC3.66667.66667.5	controllerType=0 controllerNumber=1 scan=66667	169.07	Trypsin	B3	VGTVTALLRPGLKPASSVPAAPALPPAVTPAPPPVSNLSAAEQRPLVDAVLAK	568
44886:3	177	K.ENRENAAHSAS[+568.212]SAEAQYQQALAALDAAK.L	HexNAc(2)Hex(1)	S[+568]	1161.88	3	3483.61	3483.6	0	3.6	120	Specific	337.13	207.68	18.99	5.39	12	>WT63_RS25425 ref|WP_060316250.1|gi|982150788| efflux transporter periplasmic adaptor subunit	4950	Nsco_NS_434_20203020_B_anthina_HILIC2.38759.38759.3	controllerType=0 controllerNumber=1 scan=38759	104.815	Trypsin	B2	ENRENAAHSASSAEAQYQQALAALDAAK	568
62894:4	175	K.VFQYVKPQDAQALQDASPASGASGAQAAAAPADS[+365.132][+231.074]ATVGAVPDASVQSTPLQPPAPISNSSSVHPGNPK.A	HexNAc(1)Hex(1) 231.0743	S[+231][+365]	1794.12	4	7173.47	7173.46	0	2.2	195	Specific	337.67	337.67	0	8.23	26	>WT63_RS02355 ref|WP_059578262.1|gi|981363748| BON domain protein	456	Nsco_NS_434_20203020_B_anthina_HILIC3.53455.53455.4	controllerType=0 controllerNumber=1 scan=53455	138.607	Trypsin	B3	VFQYVKPQDAQALQDASPASGASGAQAAAAPADSATVGAVPDASVQSTPLQPPAPISNSSSVHPGNPK	596
64499:4	114	K.VFQYVKPQDAQALQDASPASGASGAQAAAAPADSATVGAVPDASVQS[+568.212]TPLQPPAPISNSSSVHPGNPK.A	HexNAc(2)Hex(1)	S[+568]	1787.37	4	7146.47	7145.46	1	0.2	195	Specific	337.99	56.6	0	3.93	24	>WT63_RS02355 ref|WP_059578262.1|gi|981363748| BON domain protein	456	Nsco_NS_434_20203020_B_anthina_HILIC2.54955.54955.2	controllerType=0 controllerNumber=1 scan=54955	140.929	Trypsin	B2	VFQYVKPQDAQALQDASPASGASGAQAAAAPADSATVGAVPDASVQSTPLQPPAPISNSSSVHPGNPK	568
70332:4	68	G.PASVAQPMIEAANT[+568.212][+100.064]AAPLRAVAS[+568.212][+100.064]SAPDAASAPAR.G	HexNAc(2)Hex(1) 100.064,HexNAc(2)Hex(1) 100.064	S[+100][+568], T[+100][+568]	1143.06	4	4569.2	4567.21	2	-3	45	NRagged	338	69.6	2.4	4.3	18	>WT63_RS26165 ref|WP_060316511.1|gi|982151049| phosphate starvation-inducible protein PhoH	5091	Nsco_NS_434_20203020_B_anthina_HILIC3.59269.59269.4	controllerType=0 controllerNumber=1 scan=59269	151.982	Trypsin	B3	PASVAQPMIEAANTAAPLRAVASSAPDAASAPAR	1336
03486:3	37	S.GAS[+162.053][+462.149]AAKPAS[+365.132][+231.074][+100.064]APKPAS[+365.132][+231.074]APK.-	Hex(1) 462.1486,HexNAc(1)Hex(1) 231.0743 100.064,HexNAc(1)Hex(1) 231.0743	S[+100][+162][+231]*2[+365]*2[+462]	1175.87	3	3525.59	3523.57	2	4	500	NRagged	338.02	268.73	0	5.99	44	>WT63_RS14900 ref|WP_059642705.1|gi|981432760| peptidase S41	2916	Nsco_NS_434_20203020_B_anthina_HILIC2.5213.5213.3	controllerType=0 controllerNumber=1 scan=5213	22.0074	Trypsin	B2	GASAAKPASAPKPASAPK	1916
80318:5	189	E.IGIIIGPNTDIPAPDVNTNEQVMAWMMDTYS[+568.212][+100.064]MNQGQTSTGVVTGKPIALGGSLGRK.E	HexNAc(2)Hex(1) 100.064	S[+100][+568]	1304.05	5	6516.21	6513.18	3	2	144	NRagged	338.29	338.29	0	6.72	11	>WT63_RS15955 ref|WP_059581070.1|gi|981366556| glutamate dehydrogenase	3119	Nsco_NS_434_20203020_B_anthina_HILIC1.67974.67974.5	controllerType=0 controllerNumber=1 scan=67974	173.427	Trypsin	B1	IGIIIGPNTDIPAPDVNTNEQVMAWMMDTYSMNQGQTSTGVVTGKPIALGGSLGRK	668
45346:3	11	K.KASEAAAAAS[+568.212]AAQAAAAASPATEPAPGAVVDQDANAQAAR.A	HexNAc(2)Hex(1)	S[+568]	1396.33	3	4186.99	4186.99	0	0.9	143	Specific	338.4	266.56	57.17	7.29	57	>WT63_RS15865 ref|WP_059581029.1|gi|981366515| cell envelope protein SmpA	3101	Nsco_NS_434_20203020_B_anthina_HILIC3.39111.39111.3	controllerType=0 controllerNumber=1 scan=39111	105.244	Trypsin	B3	KASEAAAAASAAQAAAAASPATEPAPGAVVDQDANAQAAR	568
21932:5	10	K.GVKPSKPAATTSATPSTT[+365.132][+231.074]TSAGTAS[+365.132][+231.074]TSATATAGTTATASAPAASAPDAAAKPAK.T	HexNAc(1)Hex(1) 231.0743,HexNAc(1)Hex(1) 231.0743	S[+231][+365], T[+231][+365]	1197.17	5	5981.84	5979.83	2	0.6	95	Specific	338.74	338.74	0	8.25	110	>WT63_RS26065 ref|WP_060316474.1|gi|982151012| competence protein ComE	5071	Nsco_NS_434_20203020_B_anthina_HILIC1.20888.20888.5	controllerType=0 controllerNumber=1 scan=20888	57.9575	Trypsin	B1	GVKPSKPAATTSATPSTTTSAGTASTSATATAGTTATASAPAASAPDAAAKPAK	1192
26334:3	111	R.LNEHPQMPFAAS[+568.212]APSDKYQTGK.K	HexNAc(2)Hex(1)	S[+568]	996.128	3	2986.37	2985.37	1	0.1	43	Specific	339.25	296.48	39.19	8.26	13	>WT63_RS17660 ref|WP_059574073.1|gi|981359559| hypothetical protein	3450	Nsco_NS_434_20203020_B_anthina_HILIC3.23898.23898.3	controllerType=0 controllerNumber=1 scan=23898	65.6626	Trypsin	B3	LNEHPQMPFAASAPSDKYQTGK	568
66300:5	123	T.VT[+365.132][+231.074]PVGNGTVATTALPQASPNAAGAS[+568.212]GTVVHGTAATIAPPPANATPGQVVVGGKVPDEATK.A	HexNAc(1)Hex(1) 231.0743,HexNAc(2)Hex(1)	S[+568], T[+231][+365]	1342.67	5	6709.3	6705.32	4	-4.1	43	NRagged	339.69	82.42	19.4	1.39	30	>WT63_RS23270 ref|WP_060315447.1|gi|982149985| cell envelope biogenesis protein OmpA	4537	Nsco_NS_434_20203020_B_anthina_HILIC3.56134.56134.5	controllerType=0 controllerNumber=1 scan=56134	144.752	Trypsin	B3	VTPVGNGTVATTALPQASPNAAGASGTVVHGTAATIAPPPANATPGQVVVGGKVPDEATK	1164
40140:3	11	K.KASEAAAAASAAQAAAAAS[+568.212]PAT[+568.212]EPAPGAVVDQDANAQAAR.A	HexNAc(2)Hex(1),HexNAc(2)Hex(1)	S[+568], T[+568]	1586.07	3	4756.19	4755.2	1	-1.3	143	Specific	339.81	157.21	16.8	7.34	57	>WT63_RS15865 ref|WP_059581029.1|gi|981366515| cell envelope protein SmpA	3101	Nsco_NS_434_20203020_B_anthina_HILIC3.34910.34910.3	controllerType=0 controllerNumber=1 scan=34910	94.6362	Trypsin	B3	KASEAAAAASAAQAAAAASPATEPAPGAVVDQDANAQAAR	1136
19427:3	1759	R.GGPAAPAANERAVPAAPAS[+568.212]GAAGAK.-	HexNAc(2)Hex(1)	S[+568]	900.774	3	2700.31	2698.32	2	-5.8	212	Specific	340.19	307.65	307.65	8.26	3	>WT63_RS17565 ref|WP_060313102.1|gi|982147640| hypothetical protein	3431	Nsco_NS_434_20203020_B_anthina_HILIC3.18377.18377.3	controllerType=0 controllerNumber=1 scan=18377	51.4118	Trypsin	B3	GGPAAPAANERAVPAAPASGAAGAK	568
43029:3	1062	K.AADAGGAKPAAGAPAAPAAPAPVAVPAS[+568.212]AVS[+365.132][+231.074]GAAAQ.-	HexNAc(2)Hex(1),HexNAc(1)Hex(1) 231.0743	S[+231][+365][+568]	1372.32	3	4114.95	4114.96	0	-1.4	151	CRagged	340.21	278.04	0	7.06	9	>WT63_RS23550 ref|WP_059577270.1|gi|981362756| outer membrane lipid asymmetry maintenance protein MlaD	4590	Nsco_NS_434_20203020_B_anthina_HILIC1.37976.37976.3	controllerType=0 controllerNumber=1 scan=37976	102.71	Trypsin	B1	AADAGGAKPAAGAPAAPAAPAPVAVPASAVSGAAAQ	1164
49080:3	11	K.AS[+568.212]EAAAAASAAQAAAAASPAT[+568.212]EPAPGAVVDQDANAQAAR.A	HexNAc(2)Hex(1),HexNAc(2)Hex(1)	S[+568], T[+568]	1543.04	3	4627.1	4627.1	0	0.2	144	Specific	340.26	182.65	31.23	6.95	57	>WT63_RS15865 ref|WP_059581029.1|gi|981366515| cell envelope protein SmpA	3101	Nsco_NS_434_20203020_B_anthina_HILIC3.42183.42183.3	controllerType=0 controllerNumber=1 scan=42183	112.733	Trypsin	B3	ASEAAAAASAAQAAAAASPATEPAPGAVVDQDANAQAAR	1136
53445:5	20	E.IMAGSSEAEPRQADDDDS[+568.212][+100.064]DVAPAADGMAPAAGPSKTPALDTYTTNLTQR.A	HexNAc(2)Hex(1) 100.064	S[+100][+568]	1130.32	5	5647.58	5644.56	3	2.2	152	NRagged	340.38	340.38	0	8.02	23	>WT63_RS23290 ref|WP_059577174.1|gi|981362660| ClpV1 family T6SS ATPase	4541	Nsco_NS_434_20203020_B_anthina_HILIC3.45996.45996.5	controllerType=0 controllerNumber=1 scan=45996	121.949	Trypsin	B3	IMAGSSEAEPRQADDDDSDVAPAADGMAPAAGPSKTPALDTYTTNLTQR	668
25617:3	143	K.GAS[+365.132][+231.074]AAQAAPKPTDNSSGTFVFARPGK.F	HexNAc(1)Hex(1) 231.0743	S[+231][+365]	1044.17	3	3130.49	3129.49	1	1.3	66	Specific	340.74	285	115.05	6.87	17	>WT63_RS17355 ref|WP_059574120.1|gi|981359606| outer membrane lipoprotein carrier protein LolA	3396	Nsco_NS_434_20203020_B_anthina_HILIC1.23923.23923.3	controllerType=0 controllerNumber=1 scan=23923	65.8343	Trypsin	B1	GASAAQAAPKPTDNSSGTFVFARPGK	596
43390:3	14	K.KASEAAAAASAAQAAAAAS[+568.212]PAT[+365.132][+231.074]EPAPGAVVDQDANAQAAR.A	HexNAc(2)Hex(1),HexNAc(1)Hex(1) 231.0743	S[+568], T[+231][+365]	1595.4	3	4784.19	4783.19	1	-0.2	143	Specific	341.13	158.42	0	7.17	46	>WT63_RS15865 ref|WP_059581029.1|gi|981366515| cell envelope protein SmpA	3101	Nsco_NS_434_20203020_B_anthina_HILIC2.37465.37465.3	controllerType=0 controllerNumber=1 scan=37465	101.539	Trypsin	B2	KASEAAAAASAAQAAAAASPATEPAPGAVVDQDANAQAAR	1164
43424:3	1062	K.AADAGGAKPAAGAPAAPAAPAPVAVPAS[+365.132][+231.074]AVS[+568.212]GAAAQ.-	HexNAc(1)Hex(1) 231.0743,HexNAc(2)Hex(1)	S[+231][+365][+568]	1372.32	3	4114.96	4114.96	0	0	151	CRagged	341.67	125.91	0	4.18	9	>WT63_RS23550 ref|WP_059577270.1|gi|981362756| outer membrane lipid asymmetry maintenance protein MlaD	4590	Nsco_NS_434_20203020_B_anthina_HILIC1.38287.38287.3	controllerType=0 controllerNumber=1 scan=38287	103.476	Trypsin	B1	AADAGGAKPAAGAPAAPAAPAPVAVPASAVSGAAAQ	1164
24044:5	10	K.PAATTSATPSTTTSAGTAS[+568.212]TSATATAGTT[+365.132][+231.074][+100.064]ATASAPAAS[+365.132][+231.074][+100.064]APDAAAKPAK.T	HexNAc(2)Hex(1),HexNAc(1)Hex(1) 231.0743 100.064,HexNAc(1)Hex(1) 231.0743 100.064	S[+100][+231][+365][+568], T[+100][+231][+365]	1231.16	5	6151.79	6151.81	0	-2.9	101	Specific	341.7	341.7	0	6.25	110	>WT63_RS26065 ref|WP_060316474.1|gi|982151012| competence protein ComE	5071	Nsco_NS_434_20203020_B_anthina_HILIC1.22572.22572.5	controllerType=0 controllerNumber=1 scan=22572	62.3633	Trypsin	B1	PAATTSATPSTTTSAGTASTSATATAGTTATASAPAASAPDAAAKPAK	1960
47217:3	493	K.RYQTLLSQDSIAS[+568.212]QTVDTQASLVK.Q	HexNAc(2)Hex(1)	S[+568]	1074.21	3	3220.6	3220.6	0	2.6	170	Specific	341.91	259.92	47.27	8.01	4	>WT63_RS18510 ref|WP_060313373.1|gi|982147911| efflux transporter periplasmic adaptor subunit	3613	Nsco_NS_434_20203020_B_anthina_HILIC2.40804.40804.3	controllerType=0 controllerNumber=1 scan=40804	109.613	Trypsin	B2	RYQTLLSQDSIASQTVDTQASLVK	568
30715:4	83	H.AGPAS[+568.212]EAS[+162.053][+462.149]APAAAAPAAARADRLPAYQPR.F	HexNAc(2)Hex(1),Hex(1) 462.1486	S[+162][+462][+568]	992.964	4	3968.83	3967.84	1	-2.8	26	NRagged	342.11	11.68	0.57	4.57	27	>WT63_RS24035 ref|WP_060315592.1|gi|982150130| transcriptional regulator	4680	Nsco_NS_434_20203020_B_anthina_HILIC1.28009.28009.4	controllerType=0 controllerNumber=1 scan=28009	76.6417	Trypsin	B1	AGPASEASAPAAAAPAAARADRLPAYQPR	1192
64978:4	69	V.TPVGNGTVATTALPQASPNAAGAS[+568.212][+100.064]GTVVHGTAATIAPPPANAT[+568.212][+100.064]PGQVVVGGKVPDEATK.A	HexNAc(2)Hex(1) 100.064,HexNAc(2)Hex(1) 100.064	S[+100][+568], T[+100][+568]	1696.1	4	6781.37	6778.38	3	-3.4	44	NRagged	342.19	102.37	0	4.8	26	>WT63_RS23270 ref|WP_060315447.1|gi|982149985| cell envelope biogenesis protein OmpA	4537	Nsco_NS_434_20203020_B_anthina_HILIC1.55946.55946.2	controllerType=0 controllerNumber=1 scan=55946	144.88	Trypsin	B1	TPVGNGTVATTALPQASPNAAGASGTVVHGTAATIAPPPANATPGQVVVGGKVPDEATK	1336
33699:7	4	K.SVGHLEENGLTIGGSSTPPKGVKPSKPAATTSATPSTTTSAGTASTSATATAGTTATAS[+365.132][+231.074]APAAS[+568.212][+100.064]APDAAAKPAK.T	HexNAc(1)Hex(1) 231.0743,HexNAc(2)Hex(1) 100.064	S[+100][+231][+365][+568]	1145.7	7	8013.87	8012.89	1	-2.9	75	Specific	342.45	342.45	1.35	7.55	220	>WT63_RS26065 ref|WP_060316474.1|gi|982151012| competence protein ComE	5071	Nsco_NS_434_20203020_B_anthina_HILIC2.29661.29661.7	controllerType=0 controllerNumber=1 scan=29661	81.708	Trypsin	B2	SVGHLEENGLTIGGSSTPPKGVKPSKPAATTSATPSTTTSAGTASTSATATAGTTATASAPAASAPDAAAKPAK	1264
22922:5	10	G.VKPSKPAATTSATPSTT[+365.132][+231.074][+100.064]TSAGTASTS[+162.053][+462.149]ATATAGTTATASAPAASAPDAAAKPAK.T	HexNAc(1)Hex(1) 231.0743 100.064,Hex(1) 462.1486	S[+162][+462], T[+100][+231][+365]	1211.18	5	6051.86	6050.87	1	-2	96	NRagged	343.08	343.08	0	6.45	110	>WT63_RS26065 ref|WP_060316474.1|gi|982151012| competence protein ComE	5071	Nsco_NS_434_20203020_B_anthina_HILIC1.21693.21693.5	controllerType=0 controllerNumber=1 scan=21693	60.0303	Trypsin	B1	VKPSKPAATTSATPSTTTSAGTASTSATATAGTTATASAPAASAPDAAAKPAK	1320
54335:5	155	K.VFQYVKPQDAQALQDASPASGASGAQAAAAPADSATVGAVPDAS[+568.212]VQSTPLQPPAPISNSSSVHPGNPK.A	HexNAc(2)Hex(1)	S[+568]	1430.1	5	7146.48	7145.46	1	1.5	195	Specific	343.29	189.04	0	6.23	38	>WT63_RS02355 ref|WP_059578262.1|gi|981363748| BON domain protein	456	Nsco_NS_434_20203020_B_anthina_HILIC1.47518.47518.5	controllerType=0 controllerNumber=1 scan=47518	125.655	Trypsin	B1	VFQYVKPQDAQALQDASPASGASGAQAAAAPADSATVGAVPDASVQSTPLQPPAPISNSSSVHPGNPK	568
10108:3	428	K.KLQQWS[+365.132][+231.074]QQNAAGAKPASGE.-	HexNAc(1)Hex(1) 231.0743	S[+231][+365]	866.076	3	2596.21	2595.21	1	2.2	124	CRagged	343.55	318.24	28.07	8.52	7	>WT63_RS18535 ref|WP_060313386.1|gi|982147924| hypothetical protein	3618	Nsco_NS_434_20203020_B_anthina_HILIC2.11074.11074.3	controllerType=0 controllerNumber=1 scan=11074	34.6497	Trypsin	B2	KLQQWSQQNAAGAKPASGE	596
41722:4	721	K.AADAGGAKPAAGAPAAPAAPAPVAVPAS[+568.212]AVS[+365.132][+231.074][+100.064]GAAA.Q	HexNAc(2)Hex(1),HexNAc(1)Hex(1) 231.0743 100.064	S[+100][+231][+365][+568]	1022.5	4	4086.97	4086.96	0	1.1	151	CRagged	343.56	256.74	0	6.59	10	>WT63_RS23550 ref|WP_059577270.1|gi|981362756| outer membrane lipid asymmetry maintenance protein MlaD	4590	Nsco_NS_434_20203020_B_anthina_HILIC2.36161.36161.4	controllerType=0 controllerNumber=1 scan=36161	98.4406	Trypsin	B2	AADAGGAKPAAGAPAAPAAPAPVAVPASAVSGAAA	1264
34010:7	4	K.SVGHLEENGLTIGGSSTPPKGVKPSKPAATTSATPSTTTSAGTASTSATATAGT[+162.053][+462.149]TATASAPAAS[+568.212]APDAAAKPAK.T	Hex(1) 462.1486,HexNAc(2)Hex(1)	S[+568], T[+162][+462]	1135.84	7	7944.82	7940.82	4	-1.8	75	Specific	343.8	343.8	0.9	6.61	220	>WT63_RS26065 ref|WP_060316474.1|gi|982151012| competence protein ComE	5071	Nsco_NS_434_20203020_B_anthina_HILIC2.29905.29905.7	controllerType=0 controllerNumber=1 scan=29905	82.3371	Trypsin	B2	SVGHLEENGLTIGGSSTPPKGVKPSKPAATTSATPSTTTSAGTASTSATATAGTTATASAPAASAPDAAAKPAK	1192
68357:4	123	T.VTPVGNGTVATTALPQASPNAAGAS[+162.053][+462.149]GTVVHGTAAT[+365.132][+231.074]IAPPPANATPGQVVVGGKVPDEATK.A	Hex(1) 462.1486,HexNAc(1)Hex(1) 231.0743	S[+162][+462], T[+231][+365]	1691.84	4	6764.34	6761.31	3	3.7	43	NRagged	343.95	343.95	0	7.46	30	>WT63_RS23270 ref|WP_060315447.1|gi|982149985| cell envelope biogenesis protein OmpA	4537	Nsco_NS_434_20203020_B_anthina_HILIC3.57701.57701.2	controllerType=0 controllerNumber=1 scan=57701	148.402	Trypsin	B3	VTPVGNGTVATTALPQASPNAAGASGTVVHGTAATIAPPPANATPGQVVVGGKVPDEATK	1220
42464:3	12	K.KAS[+568.212]EAAAAAS[+365.132][+231.074]AAQAAAAASPATEPAPGAVVDQDANAQAAR.A	HexNAc(2)Hex(1),HexNAc(1)Hex(1) 231.0743	S[+231][+365][+568]	1595.07	3	4783.18	4783.19	0	-2.2	143	Specific	344	315.27	17.44	7.38	56	>WT63_RS15865 ref|WP_059581029.1|gi|981366515| cell envelope protein SmpA	3101	Nsco_NS_434_20203020_B_anthina_HILIC1.37513.37513.3	controllerType=0 controllerNumber=1 scan=37513	101.509	Trypsin	B1	KASEAAAAASAAQAAAAASPATEPAPGAVVDQDANAQAAR	1164
25307:4	143	K.GASAAQAAPKPTDNS[+568.212]SGTFVFARPGK.F	HexNAc(2)Hex(1)	S[+568]	776.131	4	3101.5	3101.49	0	3.3	66	Specific	344.14	170.19	1.2	7.26	17	>WT63_RS17355 ref|WP_059574120.1|gi|981359606| outer membrane lipoprotein carrier protein LolA	3396	Nsco_NS_434_20203020_B_anthina_HILIC1.23669.23669.4	controllerType=0 controllerNumber=1 scan=23669	65.1816	Trypsin	B1	GASAAQAAPKPTDNSSGTFVFARPGK	568
21519:5	10	G.VKPS[+162.053][+462.149]KPAATTSATPSTTTSAGTASTSATATAGTTATAS[+568.212][+100.064]APAAS[+568.212]APDAAAKPAK.T	Hex(1) 462.1486,HexNAc(2)Hex(1) 100.064,HexNAc(2)Hex(1)	S[+100][+162][+462][+568]*2	1319.42	5	6593.09	6591.09	2	-1	96	NRagged	344.24	344.24	14.25	4.14	110	>WT63_RS26065 ref|WP_060316474.1|gi|982151012| competence protein ComE	5071	Nsco_NS_434_20203020_B_anthina_HILIC1.20561.20561.5	controllerType=0 controllerNumber=1 scan=20561	57.1645	Trypsin	B1	VKPSKPAATTSATPSTTTSAGTASTSATATAGTTATASAPAASAPDAAAKPAK	1860
15132:3	64	R.LNEHPQM[+15.995]PFAASAPS[+568.212]DK.Y	HexNAc(2)Hex(1)	M[+16], S[+568]	809.034	3	2425.09	2424.08	1	3.6	43	Specific	344.37	328.17	15	6.91	19	>WT63_RS17660 ref|WP_059574073.1|gi|981359559| hypothetical protein	3450	Nsco_NS_434_20203020_B_anthina_HILIC1.15432.15432.3	controllerType=0 controllerNumber=1 scan=15432	43.8877	Trypsin	B1	LNEHPQMPFAASAPSDK	568
71592:3	16	K.LEAFTVVAAKPGFNNHEENGQS[+365.132][+231.074]AFETITEASFPGK.W	HexNAc(1)Hex(1) 231.0743	S[+231][+365]	1445.35	3	4334.04	4334.01	0	5	8	Specific	344.77	344.77	7.2	8.54	26	>WT63_RS26550 ref|WP_034207560.1|gi|736064179| alkyl hydroperoxide reductase	5165	Nsco_NS_434_20203020_B_anthina_HILIC3.60270.60270.3	controllerType=0 controllerNumber=1 scan=60270	154.265	Trypsin	B3	LEAFTVVAAKPGFNNHEENGQSAFETITEASFPGK	596
45880:3	12	K.KASEAAAAAS[+365.132][+231.074]AAQAAAAASPATEPAPGAVVDQDANAQAAR.A	HexNAc(1)Hex(1) 231.0743	S[+231][+365]	1405.67	3	4214.99	4214.98	0	1.1	143	Specific	345.33	309.81	54.27	6.67	56	>WT63_RS15865 ref|WP_059581029.1|gi|981366515| cell envelope protein SmpA	3101	Nsco_NS_434_20203020_B_anthina_HILIC1.40358.40358.3	controllerType=0 controllerNumber=1 scan=40358	108.808	Trypsin	B1	KASEAAAAASAAQAAAAASPATEPAPGAVVDQDANAQAAR	596
22001:5	9	G.VKPS[+162.053][+462.149]KPAAT[+162.053][+462.149]TSATPSTTTSAGTASTSATATAGTTATASAPAASAPDAAAKPAK.T	Hex(1) 462.1486,Hex(1) 462.1486	S[+162][+462], T[+162][+462]	1196.57	5	5978.83	5978.8	0	4.5	96	NRagged	345.71	345.71	3.2	7.23	163	>WT63_RS26065 ref|WP_060316474.1|gi|982151012| competence protein ComE	5071	Nsco_NS_434_20203020_B_anthina_HILIC3.20430.20430.5	controllerType=0 controllerNumber=1 scan=20430	56.701	Trypsin	B3	VKPSKPAATTSATPSTTTSAGTASTSATATAGTTATASAPAASAPDAAAKPAK	1248
02708:4	45	K.ASGASAAKPAS[+568.212]APKPASAPK.-	HexNAc(2)Hex(1)	S[+568]	584.05	4	2333.18	2333.17	0	3.4	498	Specific	345.97	338.3	3.6	8.52	42	>WT63_RS14900 ref|WP_059642705.1|gi|981432760| peptidase S41	2916	Nsco_NS_434_20203020_B_anthina_HILIC3.4474.4474.4	controllerType=0 controllerNumber=1 scan=4474	19.7451	Trypsin	B3	ASGASAAKPASAPKPASAPK	568
03604:3	45	S.GAS[+365.132][+231.074]AAKPAS[+162.053][+462.149]APKPAS[+365.132][+231.074][+100.064]APK.-	HexNAc(1)Hex(1) 231.0743,Hex(1) 462.1486,HexNAc(1)Hex(1) 231.0743 100.064	S[+100][+162][+231]*2[+365]*2[+462]	1175.87	3	3525.59	3523.57	2	3.7	500	NRagged	346.26	272.64	0	5.91	42	>WT63_RS14900 ref|WP_059642705.1|gi|981432760| peptidase S41	2916	Nsco_NS_434_20203020_B_anthina_HILIC3.5237.5237.3	controllerType=0 controllerNumber=1 scan=5237	21.1619	Trypsin	B3	GASAAKPASAPKPASAPK	1916
12998:3	83	A.GPAS[+568.212]EAS[+365.132][+231.074]APAAAAPAAAR.A	HexNAc(2)Hex(1),HexNAc(1)Hex(1) 231.0743	S[+231][+365][+568]	901.071	3	2701.2	2701.19	0	1.7	27	NRagged	346.91	268.8	1.2	5.67	27	>WT63_RS24035 ref|WP_060315592.1|gi|982150130| transcriptional regulator	4680	Nsco_NS_434_20203020_B_anthina_HILIC1.13705.13705.3	controllerType=0 controllerNumber=1 scan=13705	39.4628	Trypsin	B1	GPASEASAPAAAAPAAAR	1164
72126:3	5	A.KPVEGDASQDELFAYVTS[+568.212]PAFDADNSAGGSGVRAPMLR.R	HexNAc(2)Hex(1)	S[+568]	1498.69	3	4494.06	4494.08	0	-4.7	124	NRagged	347.05	347.05	0	8.15	25	>WT63_RS30665 ref|WP_060318268.1|gi|982152806| pseudouridine synthase	5961	Nsco_NS_434_20203020_B_anthina_HILIC3.60696.60696.3	controllerType=0 controllerNumber=1 scan=60696	155.236	Trypsin	B3	KPVEGDASQDELFAYVTSPAFDADNSAGGSGVRAPMLR	568
78254:5	102	G.SITSVQAVYVPADDLT[+568.212]DPS[+568.212]PATTFGHLDATVVLSR.D	HexNAc(2)Hex(1),HexNAc(2)Hex(1)	S[+568], T[+568]	957.062	5	4781.28	4780.27	1	1	293	NRagged	347.17	81.78	2.4	4.32	14	>WT63_RS02905 ref|WP_011350527.1|gi|499669793| ATP synthase subunit beta	565	Nsco_NS_434_20203020_B_anthina_HILIC2.66114.66114.4	controllerType=0 controllerNumber=1 scan=66114	165.026	Trypsin	B2	SITSVQAVYVPADDLTDPSPATTFGHLDATVVLSR	1136
10576:2	354	K.GKEGNAAAAPAAS[+365.132][+231.074]APAQP.-	HexNAc(1)Hex(1) 231.0743	S[+231][+365]	1088	2	2175	2174.99	0	2	162	CRagged	347.42	218.75	218.75	7.94	7	>WT63_RS31950 ref|WP_060009782.1|gi|981820074| hypothetical protein	6212	Nsco_NS_434_20203020_B_anthina_HILIC2.11415.11415.2	controllerType=0 controllerNumber=1 scan=11415	35.4418	Trypsin	B2	GKEGNAAAAPAASAPAQP	596
62855:3	509	P.VPLSPGVTPPAAAQAASAAAAQQAS[+365.132][+231.074][+100.064]VPAAAS[+162.053][+462.149]AT[+568.212][+100.064]VVVK.A	HexNAc(1)Hex(1) 231.0743 100.064,Hex(1) 462.1486,HexNAc(2)Hex(1) 100.064	S[+100][+162][+231][+365][+462], T[+100][+568]	1772.2	3	5314.58	5314.56	0	4.6	838	NRagged	347.72	347.72	0	6.58	11	>WT63_RS28505 ref|WP_060317425.1|gi|982151963| AsmA family protein	5545	Nsco_NS_434_20203020_B_anthina_HILIC3.53426.53426.3	controllerType=0 controllerNumber=1 scan=53426	138.558	Trypsin	B3	VPLSPGVTPPAAAQAASAAAAQQASVPAAASATVVVK	1988
57668:3	1104	R.DSLGNGVALDWPAS[+568.212]GVGGVADERQK.L	HexNAc(2)Hex(1)	S[+568]	1023.15	3	3067.43	3066.44	1	-4.1	76	Specific	347.79	313.79	52.11	6.87	1	>WT63_RS04060 ref|WP_060310533.1|gi|982144960| hypothetical protein	791	Nsco_NS_434_20203020_B_anthina_HILIC3.49326.49326.3	controllerType=0 controllerNumber=1 scan=49326	129.348	Trypsin	B3	DSLGNGVALDWPASGVGGVADERQK	568
46119:4	177	N.AAHS[+568.212][+100.064]ASS[+568.212]AEAQYQQALAALDAAK.L	HexNAc(2)Hex(1) 100.064,HexNAc(2)Hex(1)	S[+100][+568]*2	878.406	4	3510.6	3509.6	1	-1.1	125	NRagged	347.86	225.24	15.15	3.58	12	>WT63_RS25425 ref|WP_060316250.1|gi|982150788| efflux transporter periplasmic adaptor subunit	4950	Nsco_NS_434_20203020_B_anthina_HILIC2.39853.39853.4	controllerType=0 controllerNumber=1 scan=39853	107.413	Trypsin	B2	AAHSASSAEAQYQQALAALDAAK	1236
25639:4	144	K.GASAAQAAPKPTDNS[+568.212]SGTFVFARPGK.F	HexNAc(2)Hex(1)	S[+568]	776.376	4	3102.48	3101.49	1	-3.2	66	Specific	348.02	15.33	1.2	4.78	15	>WT63_RS17355 ref|WP_059574120.1|gi|981359606| outer membrane lipoprotein carrier protein LolA	3396	Nsco_NS_434_20203020_B_anthina_HILIC2.23388.23388.2	controllerType=0 controllerNumber=1 scan=23388	65.8621	Trypsin	B2	GASAAQAAPKPTDNSSGTFVFARPGK	568
75521:7	391	A.LLAGEAPHLPNDLAT[+365.132][+231.074]GS[+162.053][+462.149]YYGGRKPEDGRVDWSKPAAQVYNLVR.A	HexNAc(1)Hex(1) 231.0743,Hex(1) 462.1486	S[+162][+462], T[+231][+365]	844.689	7	5906.78	5901.8	5	-6.1	182	NRagged	348.28	348.28	0	7.5	6	>WT63_RS26145 ref|WP_060316503.1|gi|982151041| formyltransferase	5087	Nsco_NS_434_20203020_B_anthina_HILIC2.63934.63934.6	controllerType=0 controllerNumber=1 scan=63934	160.159	Trypsin	B2	LLAGEAPHLPNDLATGSYYGGRKPEDGRVDWSKPAAQVYNLVR	1220
78510:4	332	R.VGTVTALLRPGLKPAS[+568.212]SVPAAPALPPAVTPAPPPVSNLSAAEQRPLVDAVLAK.F	HexNAc(2)Hex(1)	S[+568]	1436.05	4	5741.19	5741.16	0	4.3	207	Specific	348.53	348.53	37.24	7.86	12	>WT63_RS11720 ref|WP_060311820.1|gi|982146358| hypothetical protein	2300	Nsco_NS_434_20203020_B_anthina_HILIC1.66584.66584.4	controllerType=0 controllerNumber=1 scan=66584	170.408	Trypsin	B1	VGTVTALLRPGLKPASSVPAAPALPPAVTPAPPPVSNLSAAEQRPLVDAVLAK	568
23748:3	143	K.GAS[+568.212]AAQAAPKPTDNSSGTFVFARPGK.F	HexNAc(2)Hex(1)	S[+568]	1034.5	3	3101.5	3101.49	0	1.6	66	Specific	348.54	92.51	92.51	6.24	17	>WT63_RS17355 ref|WP_059574120.1|gi|981359606| outer membrane lipoprotein carrier protein LolA	3396	Nsco_NS_434_20203020_B_anthina_HILIC1.22355.22355.3	controllerType=0 controllerNumber=1 scan=22355	61.8065	Trypsin	B1	GASAAQAAPKPTDNSSGTFVFARPGK	568
13632:3	428	K.LQQWS[+568.212]QQNAAGAKPASGE.-	HexNAc(2)Hex(1)	S[+568]	813.712	3	2439.12	2439.12	0	2.2	125	CRagged	348.67	316.73	10.4	7.04	7	>WT63_RS18535 ref|WP_060313386.1|gi|982147924| hypothetical protein	3618	Nsco_NS_434_20203020_B_anthina_HILIC2.13787.13787.3	controllerType=0 controllerNumber=1 scan=13787	41.2164	Trypsin	B2	LQQWSQQNAAGAKPASGE	568
35076:7	9	K.SVGHLEENGLTIGGSSTPPKGVKPSKPAATTSATPSTTTSAGTASTSATAT[+162.053][+462.149]AGTTATASAPAAS[+568.212][+100.064]APDAAAKPAK.T	Hex(1) 462.1486,HexNAc(2)Hex(1) 100.064	S[+100][+568], T[+162][+462]	1150.13	7	8044.88	8040.88	4	-2.3	75	Specific	349.43	349.43	18.2	6.82	163	>WT63_RS26065 ref|WP_060316474.1|gi|982151012| competence protein ComE	5071	Nsco_NS_434_20203020_B_anthina_HILIC3.30719.30719.7	controllerType=0 controllerNumber=1 scan=30719	83.5473	Trypsin	B3	SVGHLEENGLTIGGSSTPPKGVKPSKPAATTSATPSTTTSAGTASTSATATAGTTATASAPAASAPDAAAKPAK	1292
48886:3	11	K.KASEAAAAAS[+162.053][+462.149]AAQAAAAASPATEPAPGAVVDQDANAQAAR.A	Hex(1) 462.1486	S[+162][+462]	1415	3	4242.97	4242.98	0	-0.9	143	Specific	349.43	349.43	54.71	8.62	57	>WT63_RS15865 ref|WP_059581029.1|gi|981366515| cell envelope protein SmpA	3101	Nsco_NS_434_20203020_B_anthina_HILIC3.42022.42022.3	controllerType=0 controllerNumber=1 scan=42022	112.353	Trypsin	B3	KASEAAAAASAAQAAAAASPATEPAPGAVVDQDANAQAAR	624
13370:3	199	A.GPAS[+568.212]EAS[+365.132][+231.074]APAAAAPAAAR.A	HexNAc(2)Hex(1),HexNAc(1)Hex(1) 231.0743	S[+231][+365][+568]	901.072	3	2701.2	2701.19	0	3.1	27	NRagged	349.5	340.62	1.2	5.74	17	>WT63_RS24035 ref|WP_060315592.1|gi|982150130| transcriptional regulator	4680	Nsco_NS_434_20203020_B_anthina_HILIC3.13569.13569.3	controllerType=0 controllerNumber=1 scan=13569	39.1552	Trypsin	B3	GPASEASAPAAAAPAAAR	1164
29027:2	186	A.QS[+162.053][+462.149]SDAAAT[+162.053][+462.149]EAPAAAASAPK.A	Hex(1) 462.1486,Hex(1) 462.1486	S[+162][+462], T[+162][+462]	1482.12	2	2963.23	2963.23	0	2.2	25	NRagged	349.64	250.45	0.8	6.56	16	>WT63_RS16735 ref|WP_059574226.1|gi|981359712| phospholipid-binding protein	3273	Nsco_NS_434_20203020_B_anthina_HILIC1.26672.26672.2	controllerType=0 controllerNumber=1 scan=26672	72.9342	Trypsin	B1	QSSDAAATEAPAAAASAPK	1248
04455:3	37	K.ASGAS[+365.132][+231.074][+100.064]AAKPAS[+365.132][+231.074]APKPAS[+568.212][+100.064]AP.K	HexNAc(1)Hex(1) 231.0743 100.064,HexNAc(1)Hex(1) 231.0743,HexNAc(2)Hex(1) 100.064	S[+100]*2[+231]*2[+365]*2[+568]	1199.88	3	3597.62	3597.62	0	0.6	498	CRagged	349.79	317.34	0	6.97	44	>WT63_RS14900 ref|WP_059642705.1|gi|981432760| peptidase S41	2916	Nsco_NS_434_20203020_B_anthina_HILIC2.6038.6038.3	controllerType=0 controllerNumber=1 scan=6038	23.6165	Trypsin	B2	ASGASAAKPASAPKPASAP	1960
68033:3	280	A.VKNPWDT[+365.132][+231.074][+100.064]NAVPGGSSGGS[+365.132][+231.074][+100.064]S[+365.132][+231.074]AAVAAR.L	HexNAc(1)Hex(1) 231.0743 100.064,HexNAc(1)Hex(1) 231.0743 100.064,HexNAc(1)Hex(1) 231.0743	S[+100][+231]*2[+365]*2, T[+100][+231][+365]	1449.98	3	4347.93	4344.91	3	2.1	137	NRagged	350.59	3.75	0.8	3.81	15	>WT63_RS14070 ref|WP_011546474.1|gi|499865740| glutamyl-tRNA(Gln) amidotransferase subunit A	2759	Nsco_NS_434_20203020_B_anthina_HILIC3.57453.57453.3	controllerType=0 controllerNumber=1 scan=57453	147.836	Trypsin	B3	VKNPWDTNAVPGGSSGGSSAAVAAR	1988
44667:3	12	K.KAS[+162.053][+462.149]EAAAAASAAQAAAAASPATEPAPGAVVDQDANAQAAR.A	Hex(1) 462.1486	S[+162][+462]	1415.33	3	4243.99	4242.98	1	1.5	143	Specific	350.6	333.34	104.77	8.65	56	>WT63_RS15865 ref|WP_059581029.1|gi|981366515| cell envelope protein SmpA	3101	Nsco_NS_434_20203020_B_anthina_HILIC1.39261.39261.3	controllerType=0 controllerNumber=1 scan=39261	105.906	Trypsin	B1	KASEAAAAASAAQAAAAASPATEPAPGAVVDQDANAQAAR	624
77726:6	6	G.HIASFASAATLYDVGYNHFWHAAS[+568.212]DQHGGDLVFVQGHSSPGVYSR.A	HexNAc(2)Hex(1)	S[+568]	905.925	6	5430.51	5427.49	3	2.9	114	NRagged	351.07	351.07	9.6	5.35	36	>WT63_RS01925 ref|WP_059583310.1|gi|981368820| pyruvate dehydrogenase	378	Nsco_NS_434_20203020_B_anthina_HILIC3.65174.65174.6	controllerType=0 controllerNumber=1 scan=65174	165.732	Trypsin	B3	HIASFASAATLYDVGYNHFWHAASDQHGGDLVFVQGHSSPGVYSR	568
25965:7	47	R.TSAYLT[+365.132][+231.074][+100.064]HPVFNRHHS[+162.053][+462.149]ET[+568.212]EMLR.Y	HexNAc(1)Hex(1) 231.0743 100.064,Hex(1) 462.1486,HexNAc(2)Hex(1)	S[+162][+462], T[+100][+231][+365][+568]	631.997	7	4417.93	4414.91	3	1.8	485	Specific	351.21	351.21	0	8.57	16	>WT63_RS02710 ref|WP_060310218.1|gi|982144645| glycine dehydrogenase (aminomethyl-transferring)	526	Nsco_NS_434_20203020_B_anthina_HILIC3.23611.23611.3	controllerType=0 controllerNumber=1 scan=23611	64.9677	Trypsin	B3	TSAYLTHPVFNRHHSETEMLR	1888
40889:3	1062	K.AADAGGAKPAAGAPAAPAAPAPVAVPAS[+365.132][+231.074][+100.064]AVS[+568.212]GAAA.Q	HexNAc(1)Hex(1) 231.0743 100.064,HexNAc(2)Hex(1)	S[+100][+231][+365][+568]	1362.99	3	4086.97	4086.96	0	1.5	151	CRagged	351.68	210.68	0	7.11	9	>WT63_RS23550 ref|WP_059577270.1|gi|981362756| outer membrane lipid asymmetry maintenance protein MlaD	4590	Nsco_NS_434_20203020_B_anthina_HILIC1.36285.36285.3	controllerType=0 controllerNumber=1 scan=36285	98.5368	Trypsin	B1	AADAGGAKPAAGAPAAPAAPAPVAVPASAVSGAAA	1264
24643:5	4	K.GVKPSKPAATTSATPSTT[+365.132][+231.074]TS[+365.132][+231.074]AGTASTSATATAGTTATASAPAASAPDAAAKPAK.T	HexNAc(1)Hex(1) 231.0743,HexNAc(1)Hex(1) 231.0743	S[+231][+365], T[+231][+365]	1197.17	5	5981.84	5979.83	2	0	95	Specific	351.72	351.72	0	8.52	220	>WT63_RS26065 ref|WP_060316474.1|gi|982151012| competence protein ComE	5071	Nsco_NS_434_20203020_B_anthina_HILIC2.22614.22614.5	controllerType=0 controllerNumber=1 scan=22614	63.942	Trypsin	B2	GVKPSKPAATTSATPSTTTSAGTASTSATATAGTTATASAPAASAPDAAAKPAK	1192
54239:5	7	K.TPGQPVPQAAQSAPPNTAPGQAANQTQGGGLLPEPQIVEVPPSGNANGATGSSNATAS[+568.212]NNPSSGNGVAVAPKPADTTPPPKK.T	HexNAc(2)Hex(1)	S[+568]	1672.02	5	8356.05	8351.07	5	-4.6	75	Specific	351.75	149.29	0	4.03	49	>WT63_RS27555 ref|WP_060317017.1|gi|982151555| cell division protein	5358	Nsco_NS_434_20203020_B_anthina_HILIC1.47440.47440.5	controllerType=0 controllerNumber=1 scan=47440	125.473	Trypsin	B1	TPGQPVPQAAQSAPPNTAPGQAANQTQGGGLLPEPQIVEVPPSGNANGATGSSNATASNNPSSGNGVAVAPKPADTTPPPKK	568
44663:3	12	K.KASEAAAAASAAQAAAAAS[+162.053][+462.149]PATEPAPGAVVDQDANAQAAR.A	Hex(1) 462.1486	S[+162][+462]	1415.33	3	4243.99	4242.98	1	1.5	143	Specific	351.76	351.76	0	8.86	56	>WT63_RS15865 ref|WP_059581029.1|gi|981366515| cell envelope protein SmpA	3101	Nsco_NS_434_20203020_B_anthina_HILIC1.39257.39257.3	controllerType=0 controllerNumber=1 scan=39257	105.891	Trypsin	B1	KASEAAAAASAAQAAAAASPATEPAPGAVVDQDANAQAAR	624
66231:4	114	K.VFQYVKPQDAQALQDASPASGASGAQAAAAPADSATVGAVPDASVQSTPLQPPAPIS[+365.132][+231.074]NSSSVHPGNPK.A	HexNAc(1)Hex(1) 231.0743	S[+231][+365]	1795.13	4	7177.48	7173.46	4	1.3	195	Specific	351.91	351.91	18.92	7.59	24	>WT63_RS02355 ref|WP_059578262.1|gi|981363748| BON domain protein	456	Nsco_NS_434_20203020_B_anthina_HILIC2.56352.56352.4	controllerType=0 controllerNumber=1 scan=56352	143.846	Trypsin	B2	VFQYVKPQDAQALQDASPASGASGAQAAAAPADSATVGAVPDASVQSTPLQPPAPISNSSSVHPGNPK	596
51968:3	98	A.AKTPENAGVAPMPS[+568.212]SEAVATVTADDLNNPNSPLAK.R	HexNAc(2)Hex(1)	S[+568]	1349.65	3	4046.94	4045.93	1	1.2	23	NRagged	351.98	278.95	1.15	8.07	13	>WT63_RS08035 ref|WP_060310938.1|gi|982145419| peptidoglycan-associated lipoprotein	1575	Nsco_NS_434_20203020_B_anthina_HILIC1.45647.45647.3	controllerType=0 controllerNumber=1 scan=45647	121.526	Trypsin	B1	AKTPENAGVAPMPSSEAVATVTADDLNNPNSPLAK	568
10608:4	450	F.SKGEGGGVFS[+365.132][+231.074][+100.064]HT[+568.212]R.E	HexNAc(1)Hex(1) 231.0743 100.064,HexNAc(2)Hex(1)	S[+100][+231][+365], T[+568]	646.541	4	2583.14	2583.13	0	4.6	135	NRagged	352.03	346.78	0	6.87	8	>WT63_RS31780 ref|WP_060318616.1|gi|982153154| multidrug RND transporter	6179	Nsco_NS_434_20203020_B_anthina_HILIC2.11437.11437.3	controllerType=0 controllerNumber=1 scan=11437	35.4916	Trypsin	B2	SKGEGGGVFSHTR	1264
78430:4	63	N.SGSQANQGVFFAMLKPGDT[+568.212][+100.064]IMGMS[+568.212][+100.064]LAHGGHLTHGSPVNMSGK.W	HexNAc(2)Hex(1) 100.064,HexNAc(2)Hex(1) 100.064	S[+100][+568], T[+100][+568]	1399.65	4	5595.58	5591.58	4	-2	98	NRagged	352.05	136.62	7.2	4.02	17	>WT63_RS16545 ref|WP_059574256.1|gi|981359742| serine hydroxymethyltransferase	3235	Nsco_NS_434_20203020_B_anthina_HILIC3.65712.65712.4	controllerType=0 controllerNumber=1 scan=65712	166.876	Trypsin	B3	SGSQANQGVFFAMLKPGDTIMGMSLAHGGHLTHGSPVNMSGK	1336
19006:5	4	K.GVKPSKPAATT[+568.212]S[+568.212]ATPSTTTSAGTASTSATATAGTTATASAPAAS[+365.132][+231.074]APDAAAKPAK.T	HexNAc(2)Hex(1),HexNAc(2)Hex(1),HexNAc(1)Hex(1) 231.0743	S[+231][+365][+568], T[+568]	1305.02	5	6521.08	6520.05	1	4.3	95	Specific	352.08	352.08	0	8.62	220	>WT63_RS26065 ref|WP_060316474.1|gi|982151012| competence protein ComE	5071	Nsco_NS_434_20203020_B_anthina_HILIC2.18035.18035.5	controllerType=0 controllerNumber=1 scan=18035	52.2757	Trypsin	B2	GVKPSKPAATTSATPSTTTSAGTASTSATATAGTTATASAPAASAPDAAAKPAK	1732
38516:2	92	Q.YTGGVQYDPHGES[+568.212][+100.064]GDDNSSYSSSSGR.L	HexNAc(2)Hex(1) 100.064	S[+100][+568]	1689.2	2	3377.38	3377.37	0	4.4	363	NRagged	352.1	352.1	4.8	7.08	15	>WT63_RS20530 ref|WP_060314254.1|gi|982148792| peptidase	4003	Nsco_NS_434_20203020_B_anthina_HILIC2.33460.33460.2	controllerType=0 controllerNumber=1 scan=33460	91.4599	Trypsin	B2	YTGGVQYDPHGESGDDNSSYSSSSGR	668
40079:3	11	K.KASEAAAAASAAQAAAAAS[+568.212]PAT[+568.212]EPAPGAVVDQDANAQAAR.A	HexNAc(2)Hex(1),HexNAc(2)Hex(1)	S[+568], T[+568]	1586.74	3	4758.21	4755.2	3	0.4	143	Specific	352.45	163.66	16.8	7.73	57	>WT63_RS15865 ref|WP_059581029.1|gi|981366515| cell envelope protein SmpA	3101	Nsco_NS_434_20203020_B_anthina_HILIC3.34862.34862.3	controllerType=0 controllerNumber=1 scan=34862	94.5241	Trypsin	B3	KASEAAAAASAAQAAAAASPATEPAPGAVVDQDANAQAAR	1136
30743:3	7	K.VAPPQADNGAS[+568.212]QPQQFDPNRALQGK.T	HexNAc(2)Hex(1)	S[+568]	1068.18	3	3202.52	3202.51	0	2.1	50	Specific	352.46	294.72	294.72	7.3	49	>WT63_RS27555 ref|WP_060317017.1|gi|982151555| cell division protein	5358	Nsco_NS_434_20203020_B_anthina_HILIC1.28029.28029.3	controllerType=0 controllerNumber=1 scan=28029	76.6896	Trypsin	B1	VAPPQADNGASQPQQFDPNRALQGK	568
22338:2	504	A.QSSDAAAT[+568.212]EAPAAAAS[+568.212]APK.A	HexNAc(2)Hex(1),HexNAc(2)Hex(1)	S[+568], T[+568]	1426.13	2	2851.25	2851.25	0	1.1	25	NRagged	352.5	105.67	18.33	4.97	13	>WT63_RS16735 ref|WP_059574226.1|gi|981359712| phospholipid-binding protein	3273	Nsco_NS_434_20203020_B_anthina_HILIC2.20732.20732.2	controllerType=0 controllerNumber=1 scan=20732	59.2195	Trypsin	B2	QSSDAAATEAPAAAASAPK	1136
05572:3	905	R.RANVDAPRPAS[+568.212]QAAGAASR.T	HexNAc(2)Hex(1)	S[+568]	812.066	3	2434.18	2434.18	0	1.3	115	Specific	353.03	258.36	12.8	4.66	5	>WT63_RS10035 ref|WP_060311203.1|gi|982145741| hypothetical protein	1968	Nsco_NS_434_20203020_B_anthina_HILIC3.6937.6937.3	controllerType=0 controllerNumber=1 scan=6937	24.4532	Trypsin	B3	RANVDAPRPASQAAGAASR	568
57360:2	186	D.DLAGDAM[+15.995]QPPVVPS[+365.132][+231.074]AAADDAPR.I	HexNAc(1)Hex(1) 231.0743	M[+16], S[+231][+365]	1389.62	2	2778.24	2776.24	2	-1	37	NRagged	353.04	281.8	281.8	6.14	9	>WT63_RS25790 ref|WP_060316403.1|gi|982150941| pseudouridine synthase	5018	Nsco_NS_434_20203020_B_anthina_HILIC2.49224.49224.2	controllerType=0 controllerNumber=1 scan=49224	128.742	Trypsin	B2	DLAGDAMQPPVVPSAAADDAPR	596
03051:3	37	S.GAS[+365.132][+231.074]AAKPAS[+365.132][+231.074][+100.064]APKPAS[+162.053][+462.149]APK.-	HexNAc(1)Hex(1) 231.0743,HexNAc(1)Hex(1) 231.0743 100.064,Hex(1) 462.1486	S[+100][+162][+231]*2[+365]*2[+462]	1175.87	3	3525.59	3523.57	2	3.9	500	NRagged	353.08	294.12	0	6.21	44	>WT63_RS14900 ref|WP_059642705.1|gi|981432760| peptidase S41	2916	Nsco_NS_434_20203020_B_anthina_HILIC2.4855.4855.3	controllerType=0 controllerNumber=1 scan=4855	21.3544	Trypsin	B2	GASAAKPASAPKPASAPK	1916
43935:5	5	K.QQQQQQAANTPKPTSS[+365.132][+231.074]AAAAAAAAKPPTANDANTGYFLQVGAYKTEGDAEQQR.A	HexNAc(1)Hex(1) 231.0743	S[+231][+365]	1212.38	5	6057.86	6056.85	1	1.3	191	Specific	353.15	353.15	0	9.45	72	>WT63_RS27555 ref|WP_060317017.1|gi|982151555| cell division protein	5358	Nsco_NS_434_20203020_B_anthina_HILIC2.37942.37942.5	controllerType=0 controllerNumber=1 scan=37942	102.757	Trypsin	B2	QQQQQQAANTPKPTSSAAAAAAAAKPPTANDANTGYFLQVGAYKTEGDAEQQR	596
59368:8	2	H.TMTRC[+57.021]EHGDMIFTKEIDSS[+365.132][+231.074][+100.064]SPLLYQHAS[+568.212][+100.064]GGTTFDEVTVHFSR.A	HexNAc(1)Hex(1) 231.0743 100.064,HexNAc(2)Hex(1) 100.064	C[+57], S[+100]*2[+231][+365][+568]	770.601	8	6157.76	6152.76	5	-2.4	50	NRagged	353.44	353.44	0	4.42	50	>WT63_RS23310 ref|WP_059449787.1|gi|981229156| hypothetical protein	4545	Nsco_NS_434_20203020_B_anthina_HILIC2.50862.50862.4	controllerType=0 controllerNumber=1 scan=50862	132.246	Trypsin	B2	TMTRCEHGDMIFTKEIDSSSPLLYQHASGGTTFDEVTVHFSR	1364
45209:4	743	K.ASATDVPVGPYTIVKRDDGS[+568.212]PQWAYK.G	HexNAc(2)Hex(1)	S[+568]	848.415	4	3390.64	3389.63	1	2.3	69	Specific	353.64	283.78	2.83	7.12	6	>WT63_RS08495 ref|WP_059574669.1|gi|981360155| hypothetical protein	1665	Nsco_NS_434_20203020_B_anthina_HILIC3.39004.39004.4	controllerType=0 controllerNumber=1 scan=39004	104.987	Trypsin	B3	ASATDVPVGPYTIVKRDDGSPQWAYK	568
03974:3	45	K.ASGAS[+568.212]AAKPAS[+365.132][+231.074][+100.064]APKPAS[+568.212][+100.064]AP.K	HexNAc(2)Hex(1),HexNAc(1)Hex(1) 231.0743 100.064,HexNAc(2)Hex(1) 100.064	S[+100]*2[+231][+365][+568]*2	1190.88	3	3570.62	3569.62	1	-1.5	498	CRagged	353.66	318.01	0	6.04	42	>WT63_RS14900 ref|WP_059642705.1|gi|981432760| peptidase S41	2916	Nsco_NS_434_20203020_B_anthina_HILIC3.5529.5529.3	controllerType=0 controllerNumber=1 scan=5529	21.6491	Trypsin	B3	ASGASAAKPASAPKPASAP	1932
03638:3	611	A.SAPAADTPAAAS[+568.212]APAKK.D	HexNAc(2)Hex(1)	S[+568]	698.344	3	2093.02	2093.01	0	2.3	25	NRagged	353.77	260.01	8.77	6.98	30	>WT63_RS02295 ref|WP_023477920.1|gi|558019556| hypothetical protein	445	Nsco_NS_434_20203020_B_anthina_HILIC2.5322.5322.3	controllerType=0 controllerNumber=1 scan=5322	22.1809	Trypsin	B2	SAPAADTPAAASAPAKK	568
42981:3	14	K.KAS[+568.212]EAAAAAS[+365.132][+231.074]AAQAAAAASPATEPAPGAVVDQDANAQAAR.A	HexNAc(2)Hex(1),HexNAc(1)Hex(1) 231.0743	S[+231][+365][+568]	1595.07	3	4783.19	4783.19	0	0.3	143	Specific	354.13	311.66	18	8.41	46	>WT63_RS15865 ref|WP_059581029.1|gi|981366515| cell envelope protein SmpA	3101	Nsco_NS_434_20203020_B_anthina_HILIC2.37152.37152.3	controllerType=0 controllerNumber=1 scan=37152	100.849	Trypsin	B2	KASEAAAAASAAQAAAAASPATEPAPGAVVDQDANAQAAR	1164
44080:3	721	K.AADAGGAKPAAGAPAAPAAPAPVAVPAS[+365.132][+231.074]AVS[+568.212]GAAAQ.-	HexNAc(1)Hex(1) 231.0743,HexNAc(2)Hex(1)	S[+231][+365][+568]	1372.33	3	4114.96	4114.96	0	1.3	151	CRagged	354.63	120.72	0	5.08	10	>WT63_RS23550 ref|WP_059577270.1|gi|981362756| outer membrane lipid asymmetry maintenance protein MlaD	4590	Nsco_NS_434_20203020_B_anthina_HILIC2.38072.38072.3	controllerType=0 controllerNumber=1 scan=38072	103.09	Trypsin	B2	AADAGGAKPAAGAPAAPAAPAPVAVPASAVSGAAAQ	1164
48884:3	11	K.KASEAAAAASAAQAAAAAS[+162.053][+462.149]PATEPAPGAVVDQDANAQAAR.A	Hex(1) 462.1486	S[+162][+462]	1415	3	4242.97	4242.98	0	-0.9	143	Specific	354.95	354.95	0	8.62	57	>WT63_RS15865 ref|WP_059581029.1|gi|981366515| cell envelope protein SmpA	3101	Nsco_NS_434_20203020_B_anthina_HILIC3.42020.42020.3	controllerType=0 controllerNumber=1 scan=42020	112.348	Trypsin	B3	KASEAAAAASAAQAAAAASPATEPAPGAVVDQDANAQAAR	624
24125:4	9	K.GVKPSKPAATTSATPSTTTSAGTASTSATATAGTTATAS[+365.132][+231.074]APAAS[+568.212]APDAAAK.P	HexNAc(1)Hex(1) 231.0743,HexNAc(2)Hex(1)	S[+231][+365][+568]	1414.92	4	5656.65	5655.65	1	-0.8	95	Specific	354.98	354.98	8.76	8.42	163	>WT63_RS26065 ref|WP_060316474.1|gi|982151012| competence protein ComE	5071	Nsco_NS_434_20203020_B_anthina_HILIC3.22106.22106.4	controllerType=0 controllerNumber=1 scan=22106	61.1262	Trypsin	B3	GVKPSKPAATTSATPSTTTSAGTASTSATATAGTTATASAPAASAPDAAAK	1164
24374:5	4	K.GVKPSKPAATTSATPSTT[+365.132][+231.074]TSAGTASTSATATAGTTATASAPAAS[+162.053][+462.149]APDAAAKPAK.T	HexNAc(1)Hex(1) 231.0743,Hex(1) 462.1486	S[+162][+462], T[+231][+365]	1202.37	5	6007.82	6007.83	0	-0.5	95	Specific	355.19	355.19	0	8.2	220	>WT63_RS26065 ref|WP_060316474.1|gi|982151012| competence protein ComE	5071	Nsco_NS_434_20203020_B_anthina_HILIC2.22424.22424.5	controllerType=0 controllerNumber=1 scan=22424	63.4129	Trypsin	B2	GVKPSKPAATTSATPSTTTSAGTASTSATATAGTTATASAPAASAPDAAAKPAK	1220
33931:4	14	K.KASEAAAAASAAQAAAAAS[+568.212]PAT[+568.212]EPAPGAVVDQDANAQAAR.A	HexNAc(2)Hex(1),HexNAc(2)Hex(1)	S[+568], T[+568]	1189.81	4	4756.21	4755.2	1	2.3	143	Specific	355.25	136.81	16.8	6.91	46	>WT63_RS15865 ref|WP_059581029.1|gi|981366515| cell envelope protein SmpA	3101	Nsco_NS_434_20203020_B_anthina_HILIC2.29844.29844.4	controllerType=0 controllerNumber=1 scan=29844	82.1666	Trypsin	B2	KASEAAAAASAAQAAAAASPATEPAPGAVVDQDANAQAAR	1136
23177:5	10	V.KPSKPAATTSATPSTTT[+365.132][+231.074][+100.064]SAGTASTSATATAGTTATASAPAAS[+365.132][+231.074][+100.064]APDAAAKPAK.T	HexNAc(1)Hex(1) 231.0743 100.064,HexNAc(1)Hex(1) 231.0743 100.064	S[+100][+231][+365], T[+100][+231][+365]	1205.98	5	6025.87	6023.87	2	-0.9	97	NRagged	355.37	355.37	0	6.83	110	>WT63_RS26065 ref|WP_060316474.1|gi|982151012| competence protein ComE	5071	Nsco_NS_434_20203020_B_anthina_HILIC1.21902.21902.5	controllerType=0 controllerNumber=1 scan=21902	60.5939	Trypsin	B1	KPSKPAATTSATPSTTTSAGTASTSATATAGTTATASAPAASAPDAAAKPAK	1392
23338:5	10	K.GVKPSKPAATTSATPSTT[+365.132][+231.074]TSAGTAS[+365.132][+231.074]TSATATAGTTATASAPAASAPDAAAKPAK.T	HexNAc(1)Hex(1) 231.0743,HexNAc(1)Hex(1) 231.0743	S[+231][+365], T[+231][+365]	1196.77	5	5979.84	5979.83	0	1.7	95	Specific	356.77	356.77	0	8.9	110	>WT63_RS26065 ref|WP_060316474.1|gi|982151012| competence protein ComE	5071	Nsco_NS_434_20203020_B_anthina_HILIC1.22027.22027.5	controllerType=0 controllerNumber=1 scan=22027	60.9284	Trypsin	B1	GVKPSKPAATTSATPSTTTSAGTASTSATATAGTTATASAPAASAPDAAAKPAK	1192
25753:4	144	K.GASAAQAAPKPTDNS[+568.212]SGTFVFARPGK.F	HexNAc(2)Hex(1)	S[+568]	776.376	4	3102.48	3101.49	1	-4	66	Specific	356.87	166.32	1.2	6.77	15	>WT63_RS17355 ref|WP_059574120.1|gi|981359606| outer membrane lipoprotein carrier protein LolA	3396	Nsco_NS_434_20203020_B_anthina_HILIC2.23470.23470.4	controllerType=0 controllerNumber=1 scan=23470	66.08	Trypsin	B2	GASAAQAAPKPTDNSSGTFVFARPGK	568
22694:4	9	K.GVKPSKPAATTSATPSTTTSAGTASTSATATAGTTATAS[+568.212]APAAS[+568.212][+100.064]APDAAAKPAK.T	HexNAc(2)Hex(1),HexNAc(2)Hex(1) 100.064	S[+100][+568]*2	1506.98	4	6024.88	6023.91	1	-4.2	95	Specific	357.1	357.1	17.49	8.52	163	>WT63_RS26065 ref|WP_060316474.1|gi|982151012| competence protein ComE	5071	Nsco_NS_434_20203020_B_anthina_HILIC3.20977.20977.4	controllerType=0 controllerNumber=1 scan=20977	58.1078	Trypsin	B3	GVKPSKPAATTSATPSTTTSAGTASTSATATAGTTATASAPAASAPDAAAKPAK	1236
04766:3	45	K.ASGASAAKPAS[+568.212][+100.064]APKPAS[+365.132][+231.074][+100.064]AP.K	HexNAc(2)Hex(1) 100.064,HexNAc(1)Hex(1) 231.0743 100.064	S[+100]*2[+231][+365][+568]	1001.47	3	3002.4	3001.41	1	-4.1	498	CRagged	357.14	316.62	0	6.12	42	>WT63_RS14900 ref|WP_059642705.1|gi|981432760| peptidase S41	2916	Nsco_NS_434_20203020_B_anthina_HILIC3.6204.6204.3	controllerType=0 controllerNumber=1 scan=6204	22.9261	Trypsin	B3	ASGASAAKPASAPKPASAP	1364
34012:7	4	K.SVGHLEENGLTIGGSST[+365.132][+231.074]PPKGVKPSKPAATTSATPS[+365.132][+231.074]TTTSAGTASTSATATAGTTATASAPAASAPDAAAKPAK.T	HexNAc(1)Hex(1) 231.0743,HexNAc(1)Hex(1) 231.0743	S[+231][+365], T[+231][+365]	1135.84	7	7944.82	7940.82	4	-1.8	75	Specific	357.19	357.19	0	6.61	220	>WT63_RS26065 ref|WP_060316474.1|gi|982151012| competence protein ComE	5071	Nsco_NS_434_20203020_B_anthina_HILIC2.29907.29907.7	controllerType=0 controllerNumber=1 scan=29907	82.3486	Trypsin	B2	SVGHLEENGLTIGGSSTPPKGVKPSKPAATTSATPSTTTSAGTASTSATATAGTTATASAPAASAPDAAAKPAK	1192
26992:4	139	A.GPAS[+568.212]EAS[+365.132][+231.074]APAAAAPAAARADRLPAYQPR.F	HexNAc(2)Hex(1),HexNAc(1)Hex(1) 231.0743	S[+231][+365][+568]	967.962	4	3868.83	3868.81	0	4.2	27	NRagged	357.37	321.43	0	7.91	22	>WT63_RS24035 ref|WP_060315592.1|gi|982150130| transcriptional regulator	4680	Nsco_NS_434_20203020_B_anthina_HILIC2.24436.24436.4	controllerType=0 controllerNumber=1 scan=24436	68.4803	Trypsin	B2	GPASEASAPAAAAPAAARADRLPAYQPR	1164
56401:4	103	K.STIDM[+15.995]AASNAGVPVSS[+568.212]LNYIVHDAGKGSDAASTR.I	HexNAc(2)Hex(1)	M[+16], S[+568]	987.715	4	3947.84	3946.83	1	-0.3	304	Specific	357.42	357.42	1.2	9.44	12	>WT63_RS20450 ref|WP_060314214.1|gi|982148752| virulence factor	3988	Nsco_NS_434_20203020_B_anthina_HILIC3.48344.48344.4	controllerType=0 controllerNumber=1 scan=48344	127.164	Trypsin	B3	STIDMAASNAGVPVSSLNYIVHDAGKGSDAASTR	568
19422:5	10	K.GVKPSKPAATTSAT[+568.212]PSTTTSAGTAS[+568.212]TSATATAGTTATASAPAASAPDAAAKPAK.T	HexNAc(2)Hex(1),HexNAc(2)Hex(1)	S[+568], T[+568]	1185.58	5	5923.85	5923.84	0	1.1	95	Specific	357.56	357.56	0	8.58	110	>WT63_RS26065 ref|WP_060316474.1|gi|982151012| competence protein ComE	5071	Nsco_NS_434_20203020_B_anthina_HILIC1.18875.18875.5	controllerType=0 controllerNumber=1 scan=18875	52.8351	Trypsin	B1	GVKPSKPAATTSATPSTTTSAGTASTSATATAGTTATASAPAASAPDAAAKPAK	1136
48577:3	14	K.KASEAAAAAS[+162.053][+462.149]AAQAAAAASPATEPAPGAVVDQDANAQAAR.A	Hex(1) 462.1486	S[+162][+462]	1415.67	3	4244.99	4242.98	2	2.7	143	Specific	357.86	298.76	73.52	8.91	46	>WT63_RS15865 ref|WP_059581029.1|gi|981366515| cell envelope protein SmpA	3101	Nsco_NS_434_20203020_B_anthina_HILIC2.41921.41921.3	controllerType=0 controllerNumber=1 scan=41921	112.089	Trypsin	B2	KASEAAAAASAAQAAAAASPATEPAPGAVVDQDANAQAAR	624
20149:2	611	Q.ASAPAADT[+365.132][+231.074][+100.064]PAAAS[+568.212]APAK.K	HexNAc(1)Hex(1) 231.0743 100.064,HexNAc(2)Hex(1)	S[+568], T[+100][+231][+365]	1367.12	2	2733.24	2732.23	1	2.4	24	NRagged	357.92	47.73	0	4.02	30	>WT63_RS02295 ref|WP_023477920.1|gi|558019556| hypothetical protein	445	Nsco_NS_434_20203020_B_anthina_HILIC2.18966.18966.2	controllerType=0 controllerNumber=1 scan=18966	54.6822	Trypsin	B2	ASAPAADTPAAASAPAK	1264
43404:3	309	K.AGGAPAADTAAS[+568.212]AAPTPTPTPPAAQKGSADPFGALRN.-	HexNAc(2)Hex(1)	S[+568]	1314.64	3	3941.89	3941.89	0	1.5	177	CRagged	358.17	216.65	26.63	6.94	8	>WT63_RS23325 ref|WP_060315466.1|gi|982150004| hypothetical protein	4548	Nsco_NS_434_20203020_B_anthina_HILIC1.38268.38268.3	controllerType=0 controllerNumber=1 scan=38268	103.427	Trypsin	B1	AGGAPAADTAASAAPTPTPTPPAAQKGSADPFGALRN	568
54282:3	98	K.TPENAGVAPMPSS[+568.212]EAVATVTADDLNNPNSPLAKR.S	HexNAc(2)Hex(1)	S[+568]	1334.97	3	4002.9	4002.9	0	0.8	25	Specific	358.57	256.2	19.36	6.68	13	>WT63_RS08035 ref|WP_060310938.1|gi|982145419| peptidoglycan-associated lipoprotein	1575	Nsco_NS_434_20203020_B_anthina_HILIC1.47473.47473.3	controllerType=0 controllerNumber=1 scan=47473	125.537	Trypsin	B1	TPENAGVAPMPSSEAVATVTADDLNNPNSPLAKR	568
67081:4	206	R.NGKLPEDT[+568.212]AGAAAAPAEAAS[+568.212][+100.064]APAQAASGAAEQPAAAS[+568.212]ASAAAALSTIYFETGK.S	HexNAc(2)Hex(1),HexNAc(2)Hex(1) 100.064,HexNAc(2)Hex(1)	S[+100][+568]*2, T[+568]	1662.76	4	6648.04	6648.06	0	-4.3	390	Specific	358.73	358.73	0	8.32	41	>WT63_RS14955 ref|WP_060312485.1|gi|982147023| cytochrome-c oxidase	2927	Nsco_NS_434_20203020_B_anthina_HILIC3.56716.56716.4	controllerType=0 controllerNumber=1 scan=56716	146.083	Trypsin	B3	NGKLPEDTAGAAAAPAEAASAPAQAASGAAEQPAAASASAAAALSTIYFETGK	1804
22302:3	5	K.VAPPQADNGAS[+568.212]QPQQFDPNR.A	HexNAc(2)Hex(1)	S[+568]	902.41	3	2705.22	2705.22	0	-0.3	50	Specific	358.74	275.39	275.39	6.49	72	>WT63_RS27555 ref|WP_060317017.1|gi|982151555| cell division protein	5358	Nsco_NS_434_20203020_B_anthina_HILIC2.20702.20702.3	controllerType=0 controllerNumber=1 scan=20702	59.1375	Trypsin	B2	VAPPQADNGASQPQQFDPNR	568
46587:3	545	K.RYQTLLSQDSIAS[+568.212]QTVDTQASLVK.Q	HexNAc(2)Hex(1)	S[+568]	1074.54	3	3221.6	3220.6	1	1.9	170	Specific	358.75	272.94	22.99	8.16	5	>WT63_RS18510 ref|WP_060313373.1|gi|982147911| efflux transporter periplasmic adaptor subunit	3613	Nsco_NS_434_20203020_B_anthina_HILIC1.40955.40955.3	controllerType=0 controllerNumber=1 scan=40955	110.187	Trypsin	B1	RYQTLLSQDSIASQTVDTQASLVK	568
43989:3	11	K.KAS[+568.212]EAAAAASAAQAAAAASPATEPAPGAVVDQDANAQAAR.A	HexNAc(2)Hex(1)	S[+568]	1396.33	3	4186.98	4186.99	0	-1	143	Specific	358.76	270.53	106.44	5.95	57	>WT63_RS15865 ref|WP_059581029.1|gi|981366515| cell envelope protein SmpA	3101	Nsco_NS_434_20203020_B_anthina_HILIC3.37971.37971.3	controllerType=0 controllerNumber=1 scan=37971	102.327	Trypsin	B3	KASEAAAAASAAQAAAAASPATEPAPGAVVDQDANAQAAR	568
52846:4	161	V.AAPAPAPAPMTSPSPAAGPAMPAS[+568.212]VPTLVSAPPRAQVPAPAKR.D	HexNAc(2)Hex(1)	S[+568]	1156.1	4	4621.39	4620.37	1	3	195	NRagged	358.79	358.79	68.45	8.29	12	>WT63_RS10035 ref|WP_060311203.1|gi|982145741| hypothetical protein	1968	Nsco_NS_434_20203020_B_anthina_HILIC1.46351.46351.4	controllerType=0 controllerNumber=1 scan=46351	123.059	Trypsin	B1	AAPAPAPAPMTSPSPAAGPAMPASVPTLVSAPPRAQVPAPAKR	568
58383:4	377	A.SKGEPVPLSPGVTPPAAAQAAS[+568.212]AAAAQQASVPAAAS[+162.053][+462.149]AT[+365.132][+231.074][+100.064]VVVK.A	HexNAc(2)Hex(1),Hex(1) 462.1486,HexNAc(1)Hex(1) 231.0743 100.064	S[+162][+462][+568], T[+100][+231][+365]	1429.44	4	5714.75	5712.74	2	1.4	833	NRagged	358.79	358.79	0	7.51	12	>WT63_RS28505 ref|WP_060317425.1|gi|982151963| AsmA family protein	5545	Nsco_NS_434_20203020_B_anthina_HILIC1.50780.50780.4	controllerType=0 controllerNumber=1 scan=50780	132.903	Trypsin	B1	SKGEPVPLSPGVTPPAAAQAASAAAAQQASVPAAASATVVVK	1888
42738:3	721	K.AADAGGAKPAAGAPAAPAAPAPVAVPAS[+365.132][+231.074]AVS[+568.212]GAAAQ.-	HexNAc(1)Hex(1) 231.0743,HexNAc(2)Hex(1)	S[+231][+365][+568]	1372.33	3	4114.97	4114.96	0	4.4	151	CRagged	358.8	108.87	0	3.97	10	>WT63_RS23550 ref|WP_059577270.1|gi|981362756| outer membrane lipid asymmetry maintenance protein MlaD	4590	Nsco_NS_434_20203020_B_anthina_HILIC2.36964.36964.3	controllerType=0 controllerNumber=1 scan=36964	100.377	Trypsin	B2	AADAGGAKPAAGAPAAPAAPAPVAVPASAVSGAAAQ	1164
65593:3	319	F.GAVKNPWDT[+568.212][+100.064]NAVPGGS[+162.053][+462.149]S[+568.212]GGSSAAVAAR.L	HexNAc(2)Hex(1) 100.064,Hex(1) 462.1486,HexNAc(2)Hex(1)	S[+162][+462][+568], T[+100][+568]	1450.31	3	4348.91	4344.91	4	-2.8	135	NRagged	358.93	358.93	0	6.12	15	>WT63_RS14070 ref|WP_011546474.1|gi|499865740| glutamyl-tRNA(Gln) amidotransferase subunit A	2759	Nsco_NS_434_20203020_B_anthina_HILIC1.56431.56431.3	controllerType=0 controllerNumber=1 scan=56431	146.01	Trypsin	B1	GAVKNPWDTNAVPGGSSGGSSAAVAAR	1860
24334:4	4	K.GVKPSKPAATTSATPSTT[+365.132][+231.074]TSAGTASTSATATAGTTATASAPAAS[+365.132][+231.074]APDAAAK.P	HexNAc(1)Hex(1) 231.0743,HexNAc(1)Hex(1) 231.0743	S[+231][+365], T[+231][+365]	1421.67	4	5683.66	5683.65	0	2.3	95	Specific	359.04	359.04	0	9.21	220	>WT63_RS26065 ref|WP_060316474.1|gi|982151012| competence protein ComE	5071	Nsco_NS_434_20203020_B_anthina_HILIC2.22393.22393.4	controllerType=0 controllerNumber=1 scan=22393	63.3228	Trypsin	B2	GVKPSKPAATTSATPSTTTSAGTASTSATATAGTTATASAPAASAPDAAAK	1192
40550:3	12	K.KASEAAAAASAAQAAAAAS[+365.132][+231.074]PAT[+568.212]EPAPGAVVDQDANAQAAR.A	HexNAc(1)Hex(1) 231.0743,HexNAc(2)Hex(1)	S[+231][+365], T[+568]	1595.07	3	4783.19	4783.19	0	0	143	Specific	359.16	359.16	0	8.17	56	>WT63_RS15865 ref|WP_059581029.1|gi|981366515| cell envelope protein SmpA	3101	Nsco_NS_434_20203020_B_anthina_HILIC1.36020.36020.3	controllerType=0 controllerNumber=1 scan=36020	97.8601	Trypsin	B1	KASEAAAAASAAQAAAAASPATEPAPGAVVDQDANAQAAR	1164
44283:3	11	K.KAS[+365.132][+231.074]EAAAAASAAQAAAAASPATEPAPGAVVDQDANAQAAR.A	HexNAc(1)Hex(1) 231.0743	S[+231][+365]	1406.34	3	4216.99	4214.98	2	1.1	143	Specific	359.3	273.45	70.58	8.85	57	>WT63_RS15865 ref|WP_059581029.1|gi|981366515| cell envelope protein SmpA	3101	Nsco_NS_434_20203020_B_anthina_HILIC3.38211.38211.3	controllerType=0 controllerNumber=1 scan=38211	102.895	Trypsin	B3	KASEAAAAASAAQAAAAASPATEPAPGAVVDQDANAQAAR	596
46450:4	257	K.ENRENAAHSASS[+365.132][+231.074]AEAQYQQALAALDAAK.L	HexNAc(1)Hex(1) 231.0743	S[+231][+365]	878.654	4	3511.6	3511.59	0	0.6	120	Specific	361.64	359.14	1.74	6.29	8	>WT63_RS25425 ref|WP_060316250.1|gi|982150788| efflux transporter periplasmic adaptor subunit	4950	Nsco_NS_434_20203020_B_anthina_HILIC1.40838.40838.2	controllerType=0 controllerNumber=1 scan=40838	109.921	Trypsin	B1	ENRENAAHSASSAEAQYQQALAALDAAK	596
54031:3	1013	R.DSLGNGVALDWPAS[+568.212]GVGGVADERQK.L	HexNAc(2)Hex(1)	S[+568]	1023.15	3	3067.45	3066.44	1	1.6	76	Specific	361.9	189.55	110.44	5.91	2	>WT63_RS04060 ref|WP_060310533.1|gi|982144960| hypothetical protein	791	Nsco_NS_434_20203020_B_anthina_HILIC2.46588.46588.3	controllerType=0 controllerNumber=1 scan=46588	123.063	Trypsin	B2	DSLGNGVALDWPASGVGGVADERQK	568
68371:4	123	A.TVTPVGNGTVATTALPQASPNAAGAS[+568.212]GT[+568.212]VVHGTAATIAPPPANATPGQVVVGGKVPDEATK.A	HexNAc(2)Hex(1),HexNAc(2)Hex(1)	S[+568], T[+568]	1696.1	4	6781.36	6778.37	3	-2.9	42	NRagged	362.53	1.83	0	3.84	30	>WT63_RS23270 ref|WP_060315447.1|gi|982149985| cell envelope biogenesis protein OmpA	4537	Nsco_NS_434_20203020_B_anthina_HILIC3.57712.57712.4	controllerType=0 controllerNumber=1 scan=57712	148.43	Trypsin	B3	TVTPVGNGTVATTALPQASPNAAGASGTVVHGTAATIAPPPANATPGQVVVGGKVPDEATK	1136
67412:4	299	T.PVIVLAS[+568.212][+100.064]PYYAGLADSPNHDVDVELDGTPHPAATAGAAASASTR.I	HexNAc(2)Hex(1) 100.064	S[+100][+568]	1254.11	4	5013.41	5013.41	0	-0.5	135	NRagged	362.81	362.81	0.5	6.62	16	>WT63_RS20260 ref|WP_060314110.1|gi|982148648| X-prolyl-dipeptidyl aminopeptidase	3951	Nsco_NS_434_20203020_B_anthina_HILIC1.57801.57801.4	controllerType=0 controllerNumber=1 scan=57801	149.203	Trypsin	B1	PVIVLASPYYAGLADSPNHDVDVELDGTPHPAATAGAAASASTR	668
33279:3	7	K.VAPPQADNGAS[+568.212]QPQQFDPNRALQGK.T	HexNAc(2)Hex(1)	S[+568]	1068.51	3	3203.51	3202.51	1	-3.3	50	Specific	363.06	131.19	131.19	6.86	49	>WT63_RS27555 ref|WP_060317017.1|gi|982151555| cell division protein	5358	Nsco_NS_434_20203020_B_anthina_HILIC1.29950.29950.3	controllerType=0 controllerNumber=1 scan=29950	81.8257	Trypsin	B1	VAPPQADNGASQPQQFDPNRALQGK	568
10380:3	4	K.AAAAAAASADTGASAPAAAS[+365.132][+231.074]S[+568.212]T[+365.132][+231.074]K.A	HexNAc(1)Hex(1) 231.0743,HexNAc(2)Hex(1),HexNAc(1)Hex(1) 231.0743	S[+231][+365][+568], T[+231][+365]	1217.86	3	3651.56	3650.54	1	2.6	158	Specific	363.31	363.31	0	7.8	220	>WT63_RS26065 ref|WP_060316474.1|gi|982151012| competence protein ComE	5071	Nsco_NS_434_20203020_B_anthina_HILIC2.11266.11266.3	controllerType=0 controllerNumber=1 scan=11266	35.1209	Trypsin	B2	AAAAAAASADTGASAPAAASSTK	1760
22212:4	57	R.LNEHPQMPFAASAPS[+365.132][+231.074]DKYQTGKK.S	HexNAc(1)Hex(1) 231.0743	S[+231][+365]	786.371	4	3142.46	3141.46	1	0.8	43	Specific	363.36	363.36	5.92	9.22	16	>WT63_RS17660 ref|WP_059574073.1|gi|981359559| hypothetical protein	3450	Nsco_NS_434_20203020_B_anthina_HILIC2.20632.20632.4	controllerType=0 controllerNumber=1 scan=20632	58.9699	Trypsin	B2	LNEHPQMPFAASAPSDKYQTGKK	596
40782:3	12	K.KAS[+568.212]EAAAAASAAQAAAAASPAT[+568.212]EPAPGAVVDQDANAQAAR.A	HexNAc(2)Hex(1),HexNAc(2)Hex(1)	S[+568], T[+568]	1585.74	3	4755.21	4755.2	0	1.8	143	Specific	363.42	295.42	117.88	8.39	56	>WT63_RS15865 ref|WP_059581029.1|gi|981366515| cell envelope protein SmpA	3101	Nsco_NS_434_20203020_B_anthina_HILIC1.36196.36196.3	controllerType=0 controllerNumber=1 scan=36196	98.3088	Trypsin	B1	KASEAAAAASAAQAAAAASPATEPAPGAVVDQDANAQAAR	1136
44891:3	721	K.AADAGGAKPAAGAPAAPAAPAPVAVPAS[+162.053][+462.149]AVS[+568.212]GAAAQ.-	Hex(1) 462.1486,HexNAc(2)Hex(1)	S[+162][+462][+568]	1382.33	3	4144.97	4142.95	2	2	151	CRagged	363.82	156.52	0	7.48	10	>WT63_RS23550 ref|WP_059577270.1|gi|981362756| outer membrane lipid asymmetry maintenance protein MlaD	4590	Nsco_NS_434_20203020_B_anthina_HILIC2.38764.38764.3	controllerType=0 controllerNumber=1 scan=38764	104.839	Trypsin	B2	AADAGGAKPAAGAPAAPAAPAPVAVPASAVSGAAAQ	1192
42064:3	547	A.TDTGATAAGS[+568.212]APAAAQPTPPAAATSAAPAAPSAAEGAQPTGAAVPAK.A	HexNAc(2)Hex(1)	S[+568]	1537.08	3	4609.23	4607.21	2	1.6	28	NRagged	363.94	117.97	14.79	5.54	12	>WT63_RS14040 ref|WP_060312334.1|gi|982146872| peptidase M48	2753	Nsco_NS_434_20203020_B_anthina_HILIC2.36426.36426.3	controllerType=0 controllerNumber=1 scan=36426	99.1462	Trypsin	B2	TDTGATAAGSAPAAAQPTPPAAATSAAPAAPSAAEGAQPTGAAVPAK	568
20163:2	611	Q.ASAPAADT[+365.132][+231.074][+100.064]PAAAS[+568.212]APAK.K	HexNAc(1)Hex(1) 231.0743 100.064,HexNAc(2)Hex(1)	S[+568], T[+100][+231][+365]	1366.62	2	2732.23	2732.23	0	1.9	24	NRagged	363.96	68.07	0	4.35	30	>WT63_RS02295 ref|WP_023477920.1|gi|558019556| hypothetical protein	445	Nsco_NS_434_20203020_B_anthina_HILIC2.18979.18979.2	controllerType=0 controllerNumber=1 scan=18979	54.7152	Trypsin	B2	ASAPAADTPAAASAPAK	1264
51266:3	177	R.ENAAHSAS[+568.212]SAEAQYQQALAALDAAK.L	HexNAc(2)Hex(1)	S[+568]	1028.81	3	3084.42	3084.41	0	2.4	123	Specific	364.09	127.42	32.36	7.01	12	>WT63_RS25425 ref|WP_060316250.1|gi|982150788| efflux transporter periplasmic adaptor subunit	4950	Nsco_NS_434_20203020_B_anthina_HILIC2.44297.44297.3	controllerType=0 controllerNumber=1 scan=44297	117.993	Trypsin	B2	ENAAHSASSAEAQYQQALAALDAAK	568
49725:5	1868	E.LVQLQQAGYKLGS[+162.053][+462.149]DRTNYPEGIQAAEAR.V	Hex(1) 462.1486	S[+162][+462]	741.367	5	3702.8	3700.78	2	4	37	NRagged	364.12	364.12	3.6	6.09	1	>WT63_RS10505 ref|WP_059582861.1|gi|981368347| hypothetical protein	2061	Nsco_NS_434_20203020_B_anthina_HILIC3.42683.42683.5	controllerType=0 controllerNumber=1 scan=42683	113.935	Trypsin	B3	LVQLQQAGYKLGSDRTNYPEGIQAAEAR	624
64282:4	114	K.VFQYVKPQDAQALQDASPASGASGAQAAAAPADSATVGAVPDASVQS[+568.212]TPLQPPAPISNSSSVHPGNPK.A	HexNAc(2)Hex(1)	S[+568]	1787.13	4	7145.48	7145.46	0	2.5	195	Specific	364.18	364.18	0	8.94	24	>WT63_RS02355 ref|WP_059578262.1|gi|981363748| BON domain protein	456	Nsco_NS_434_20203020_B_anthina_HILIC2.54790.54790.4	controllerType=0 controllerNumber=1 scan=54790	140.572	Trypsin	B2	VFQYVKPQDAQALQDASPASGASGAQAAAAPADSATVGAVPDASVQSTPLQPPAPISNSSSVHPGNPK	568
40527:4	12	A.AS[+568.212][+100.064]AAQAAAAAS[+162.053][+462.149]PAT[+365.132][+231.074]EPAPGAVVDQDANAQAAR.A	HexNAc(2)Hex(1) 100.064,Hex(1) 462.1486,HexNAc(1)Hex(1) 231.0743	S[+100][+162][+462][+568], T[+231][+365]	1203.29	4	4810.12	4808.1	2	2.5	151	NRagged	364.22	32.06	0	4.12	56	>WT63_RS15865 ref|WP_059581029.1|gi|981366515| cell envelope protein SmpA	3101	Nsco_NS_434_20203020_B_anthina_HILIC1.36003.36003.4	controllerType=0 controllerNumber=1 scan=36003	97.8135	Trypsin	B1	ASAAQAAAAASPATEPAPGAVVDQDANAQAAR	1888
52499:5	18	E.IMAGSSEAEPRQADDDDS[+568.212][+100.064]DVAPAADGMAPAAGPSKTPALDTYTTNLTQR.A	HexNAc(2)Hex(1) 100.064	S[+100][+568]	1130.52	5	5648.57	5644.56	4	0.6	152	NRagged	364.6	364.6	0	6.58	37	>WT63_RS23290 ref|WP_059577174.1|gi|981362660| ClpV1 family T6SS ATPase	4541	Nsco_NS_434_20203020_B_anthina_HILIC1.46070.46070.5	controllerType=0 controllerNumber=1 scan=46070	122.475	Trypsin	B1	IMAGSSEAEPRQADDDDSDVAPAADGMAPAAGPSKTPALDTYTTNLTQR	668
25696:4	57	R.LNEHPQM[+15.995]PFAAS[+568.212]APSDKYQTGK.K	HexNAc(2)Hex(1)	M[+16], S[+568]	751.098	4	3001.37	3001.36	0	2.4	43	Specific	364.6	364.6	5.72	9.3	16	>WT63_RS17660 ref|WP_059574073.1|gi|981359559| hypothetical protein	3450	Nsco_NS_434_20203020_B_anthina_HILIC2.23429.23429.4	controllerType=0 controllerNumber=1 scan=23429	65.9701	Trypsin	B2	LNEHPQMPFAASAPSDKYQTGK	568
45522:3	11	K.KASEAAAAAS[+568.212]AAQAAAAASPATEPAPGAVVDQDANAQAAR.A	HexNAc(2)Hex(1)	S[+568]	1397	3	4189	4186.99	2	1	143	Specific	364.9	277.53	46.32	8.85	57	>WT63_RS15865 ref|WP_059581029.1|gi|981366515| cell envelope protein SmpA	3101	Nsco_NS_434_20203020_B_anthina_HILIC3.39244.39244.3	controllerType=0 controllerNumber=1 scan=39244	105.59	Trypsin	B3	KASEAAAAASAAQAAAAASPATEPAPGAVVDQDANAQAAR	568
40142:3	11	K.KAS[+568.212]EAAAAASAAQAAAAASPAT[+568.212]EPAPGAVVDQDANAQAAR.A	HexNAc(2)Hex(1),HexNAc(2)Hex(1)	S[+568], T[+568]	1586.07	3	4756.19	4755.2	1	-1.3	143	Specific	365.05	202.78	119.63	7.84	57	>WT63_RS15865 ref|WP_059581029.1|gi|981366515| cell envelope protein SmpA	3101	Nsco_NS_434_20203020_B_anthina_HILIC3.34912.34912.3	controllerType=0 controllerNumber=1 scan=34912	94.6403	Trypsin	B3	KASEAAAAASAAQAAAAASPATEPAPGAVVDQDANAQAAR	1136
17378:2	465	A.QAS[+365.132][+231.074]APAADT[+162.053][+462.149]PAAASAPAKK.D	HexNAc(1)Hex(1) 231.0743,Hex(1) 462.1486	S[+231][+365], T[+162][+462]	1472.66	2	2944.32	2944.31	0	3.6	23	NRagged	365.58	275.96	1.2	6.5	26	>WT63_RS02295 ref|WP_023477920.1|gi|558019556| hypothetical protein	445	Nsco_NS_434_20203020_B_anthina_HILIC3.16752.16752.2	controllerType=0 controllerNumber=1 scan=16752	47.2262	Trypsin	B3	QASAPAADTPAAASAPAKK	1220
47613:3	1246	T.LPAIS[+568.212][+100.064]VNAAAEHAS[+365.132][+231.074]YDGGHSR.A	HexNAc(2)Hex(1) 100.064,HexNAc(1)Hex(1) 231.0743	S[+100][+231][+365][+568]	1130.51	3	3389.53	3387.51	2	2.9	34	NRagged	366.21	366.21	1.2	6.88	5	>WT63_RS24935 ref|WP_060315997.1|gi|982150535| TonB-dependent receptor	4856	Nsco_NS_434_20203020_B_anthina_HILIC1.41770.41770.3	controllerType=0 controllerNumber=1 scan=41770	112.059	Trypsin	B1	LPAISVNAAAEHASYDGGHSR	1264
40242:3	12	K.KASEAAAAASAAQAAAAAS[+568.212]PAT[+568.212]EPAPGAVVDQDANAQAAR.A	HexNAc(2)Hex(1),HexNAc(2)Hex(1)	S[+568], T[+568]	1586.41	3	4757.2	4755.2	2	-0.4	143	Specific	366.27	133.94	16.8	6.35	56	>WT63_RS15865 ref|WP_059581029.1|gi|981366515| cell envelope protein SmpA	3101	Nsco_NS_434_20203020_B_anthina_HILIC1.35785.35785.3	controllerType=0 controllerNumber=1 scan=35785	97.244	Trypsin	B1	KASEAAAAASAAQAAAAASPATEPAPGAVVDQDANAQAAR	1136
10856:2	295	K.GKEGNAAAAPAAS[+365.132][+231.074]APAQP.-	HexNAc(1)Hex(1) 231.0743	S[+231][+365]	1088	2	2174.99	2174.99	0	0.4	162	CRagged	366.31	206.53	206.53	7.98	6	>WT63_RS31950 ref|WP_060009782.1|gi|981820074| hypothetical protein	6212	Nsco_NS_434_20203020_B_anthina_HILIC1.11960.11960.2	controllerType=0 controllerNumber=1 scan=11960	35.4889	Trypsin	B1	GKEGNAAAAPAASAPAQP	596
04877:3	929	R.RANVDAPRPAS[+568.212]QAAGAASR.T	HexNAc(2)Hex(1)	S[+568]	812.066	3	2434.18	2434.18	0	0.6	115	Specific	366.45	294.24	12.8	5.05	2	>WT63_RS10035 ref|WP_060311203.1|gi|982145741| hypothetical protein	1968	Nsco_NS_434_20203020_B_anthina_HILIC2.6441.6441.3	controllerType=0 controllerNumber=1 scan=6441	24.4711	Trypsin	B2	RANVDAPRPASQAAGAASR	568
33667:7	9	S.VGHLEENGLTIGGSSTPPKGVKPS[+162.053][+462.149]KPAATTSATPSTTTSAGTASTSATATAGTTATASAPAAS[+365.132][+231.074][+100.064]APDAAAKPAK.T	Hex(1) 462.1486,HexNAc(1)Hex(1) 231.0743 100.064	S[+100][+162][+231][+365][+462]	1141.7	7	7985.84	7981.84	4	-1.6	76	NRagged	366.74	366.74	0	5.72	163	>WT63_RS26065 ref|WP_060316474.1|gi|982151012| competence protein ComE	5071	Nsco_NS_434_20203020_B_anthina_HILIC3.29632.29632.7	controllerType=0 controllerNumber=1 scan=29632	80.5917	Trypsin	B3	VGHLEENGLTIGGSSTPPKGVKPSKPAATTSATPSTTTSAGTASTSATATAGTTATASAPAASAPDAAAKPAK	1320
42851:5	12	K.QQQQQQAANTPKPTSS[+365.132][+231.074]AAAAAAAAKPPTANDANTGYFLQVGAYKTEGDAEQQR.A	HexNAc(1)Hex(1) 231.0743	S[+231][+365]	1212.38	5	6057.87	6056.85	1	2	191	Specific	366.79	222.36	0	9.23	48	>WT63_RS27555 ref|WP_060317017.1|gi|982151555| cell division protein	5358	Nsco_NS_434_20203020_B_anthina_HILIC3.37088.37088.5	controllerType=0 controllerNumber=1 scan=37088	100.157	Trypsin	B3	QQQQQQAANTPKPTSSAAAAAAAAKPPTANDANTGYFLQVGAYKTEGDAEQQR	596
48872:3	11	K.KASEAAAAASAAQAAAAAS[+162.053][+462.149]PATEPAPGAVVDQDANAQAAR.A	Hex(1) 462.1486	S[+162][+462]	1415.33	3	4243.98	4242.98	1	-0.5	143	Specific	367.12	367.12	0	8.62	57	>WT63_RS15865 ref|WP_059581029.1|gi|981366515| cell envelope protein SmpA	3101	Nsco_NS_434_20203020_B_anthina_HILIC3.42011.42011.3	controllerType=0 controllerNumber=1 scan=42011	112.322	Trypsin	B3	KASEAAAAASAAQAAAAASPATEPAPGAVVDQDANAQAAR	624
33383:3	264	K.LDAATSGPDDNFRPPAS[+568.212]GTVVGTGR.A	HexNAc(2)Hex(1)	S[+568]	1009.47	3	3026.41	3026.41	0	0.4	34	Specific	367.27	362.33	4.8	8.11	7	>WT63_RS21470 ref|WP_060314767.1|gi|982149305| hypothetical protein	4184	Nsco_NS_434_20203020_B_anthina_HILIC1.30026.30026.3	controllerType=0 controllerNumber=1 scan=30026	82.0237	Trypsin	B1	LDAATSGPDDNFRPPASGTVVGTGR	568
20458:5	4	V.KPSKPAATTSATPSTTTS[+365.132][+231.074][+100.064]AGTASTSAT[+365.132][+231.074][+100.064]ATAGTTATASAPAASAPDAAAKPAK.T	HexNAc(1)Hex(1) 231.0743 100.064,HexNAc(1)Hex(1) 231.0743 100.064	S[+100][+231][+365], T[+100][+231][+365]	1205.78	5	6024.85	6023.87	1	-3.3	97	NRagged	367.34	367.34	0	7.04	220	>WT63_RS26065 ref|WP_060316474.1|gi|982151012| competence protein ComE	5071	Nsco_NS_434_20203020_B_anthina_HILIC2.19230.19230.5	controllerType=0 controllerNumber=1 scan=19230	55.3776	Trypsin	B2	KPSKPAATTSATPSTTTSAGTASTSATATAGTTATASAPAASAPDAAAKPAK	1392
15580:5	87	A.YPDAS[+365.132][+231.074][+100.064]RDADAPT[+568.212][+100.064]VIDGRHIYVLS[+162.053][+462.149]PGDAGQVSHHDNR.L	HexNAc(1)Hex(1) 231.0743 100.064,HexNAc(2)Hex(1) 100.064,Hex(1) 462.1486	S[+100][+162][+231][+365][+462], T[+100][+568]	1179.73	5	5894.61	5890.61	4	-2.4	21	NRagged	367.6	8.5	0	3.9	11	>WT63_RS19515 ref|WP_060010551.1|gi|981820843| inclusion body protein	3812	Nsco_NS_434_20203020_B_anthina_HILIC2.15309.15309.5	controllerType=0 controllerNumber=1 scan=15309	45.2792	Trypsin	B2	YPDASRDADAPTVIDGRHIYVLSPGDAGQVSHHDNR	1988
46518:3	545	K.RYQTLLSQDSIAS[+568.212]QTVDTQASLVK.Q	HexNAc(2)Hex(1)	S[+568]	1074.2	3	3220.59	3220.6	0	-1	170	Specific	367.71	315.05	49.44	7.49	5	>WT63_RS18510 ref|WP_060313373.1|gi|982147911| efflux transporter periplasmic adaptor subunit	3613	Nsco_NS_434_20203020_B_anthina_HILIC1.40896.40896.3	controllerType=0 controllerNumber=1 scan=40896	110.065	Trypsin	B1	RYQTLLSQDSIASQTVDTQASLVK	568
67192:5	206	R.NGKLPEDT[+162.053][+462.149]AGAAAAPAEAASAPAQAAS[+365.132][+231.074]GAAEQPAAAS[+162.053][+462.149]ASAAAALSTIYFETGK.S	Hex(1) 462.1486,HexNAc(1)Hex(1) 231.0743,Hex(1) 462.1486	S[+162][+231][+365][+462], T[+162][+462]	1339.4	5	6692.99	6687.98	5	0.3	390	Specific	367.82	367.82	4.88	4.91	41	>WT63_RS14955 ref|WP_060312485.1|gi|982147023| cytochrome-c oxidase	2927	Nsco_NS_434_20203020_B_anthina_HILIC3.56798.56798.5	controllerType=0 controllerNumber=1 scan=56798	146.273	Trypsin	B3	NGKLPEDTAGAAAAPAEAASAPAQAASGAAEQPAAASASAAAALSTIYFETGK	1844
45466:3	11	K.KAS[+162.053][+462.149]EAAAAASAAQAAAAASPATEPAPGAVVDQDANAQAAR.A	Hex(1) 462.1486	S[+162][+462]	1415	3	4242.99	4242.98	0	3.4	143	Specific	367.85	354.59	99.11	9.09	57	>WT63_RS15865 ref|WP_059581029.1|gi|981366515| cell envelope protein SmpA	3101	Nsco_NS_434_20203020_B_anthina_HILIC3.39198.39198.3	controllerType=0 controllerNumber=1 scan=39198	105.458	Trypsin	B3	KASEAAAAASAAQAAAAASPATEPAPGAVVDQDANAQAAR	624
40243:3	12	K.KAS[+568.212]EAAAAASAAQAAAAASPAT[+568.212]EPAPGAVVDQDANAQAAR.A	HexNAc(2)Hex(1),HexNAc(2)Hex(1)	S[+568], T[+568]	1586.41	3	4757.2	4755.2	2	-0.4	143	Specific	368.06	192.3	97.25	7.03	56	>WT63_RS15865 ref|WP_059581029.1|gi|981366515| cell envelope protein SmpA	3101	Nsco_NS_434_20203020_B_anthina_HILIC1.35786.35786.3	controllerType=0 controllerNumber=1 scan=35786	97.2472	Trypsin	B1	KASEAAAAASAAQAAAAASPATEPAPGAVVDQDANAQAAR	1136
02446:3	1751	D.AS[+568.212]AAHAPATDAGSR.G	HexNAc(2)Hex(1)	S[+568]	617.615	3	1850.83	1850.83	0	2.5	72	NRagged	368.13	336.04	11.23	5.14	1	>WT63_RS16010 ref|WP_059581090.1|gi|981366576| hypothetical protein	3129	Nsco_NS_434_20203020_B_anthina_HILIC2.4339.4339.3	controllerType=0 controllerNumber=1 scan=4339	20.3121	Trypsin	B2	ASAAHAPATDAGSR	568
19529:4	4	K.PAATTSATPSTTTSAGTAS[+568.212]T[+365.132][+231.074][+100.064]SATATAGT[+365.132][+231.074]TATASAPAASAPDAAAKPAK.T	HexNAc(2)Hex(1),HexNAc(1)Hex(1) 231.0743 100.064,HexNAc(1)Hex(1) 231.0743	S[+568], T[+100][+231]*2[+365]*2	1514.45	4	6054.76	6051.74	3	1.7	101	Specific	368.5	368.5	0	8.42	220	>WT63_RS26065 ref|WP_060316474.1|gi|982151012| competence protein ComE	5071	Nsco_NS_434_20203020_B_anthina_HILIC2.18466.18466.4	controllerType=0 controllerNumber=1 scan=18466	53.3954	Trypsin	B2	PAATTSATPSTTTSAGTASTSATATAGTTATASAPAASAPDAAAKPAK	1860
40068:3	12	K.KAS[+568.212]EAAAAASAAQAAAAASPAT[+568.212]EPAPGAVVDQDANAQAAR.A	HexNAc(2)Hex(1),HexNAc(2)Hex(1)	S[+568], T[+568]	1586.08	3	4756.21	4755.2	1	2.3	143	Specific	368.7	182.23	103.24	8.04	56	>WT63_RS15865 ref|WP_059581029.1|gi|981366515| cell envelope protein SmpA	3101	Nsco_NS_434_20203020_B_anthina_HILIC1.35646.35646.3	controllerType=0 controllerNumber=1 scan=35646	96.9128	Trypsin	B1	KASEAAAAASAAQAAAAASPATEPAPGAVVDQDANAQAAR	1136
30766:4	83	G.PAS[+365.132][+231.074][+100.064]EAS[+162.053][+462.149]APAAAAPAAARADRLPAYQPR.F	HexNAc(1)Hex(1) 231.0743 100.064,Hex(1) 462.1486	S[+100][+162][+231][+365][+462]	992.962	4	3968.83	3967.84	1	-4.8	28	NRagged	369.03	22.84	0	4.92	27	>WT63_RS24035 ref|WP_060315592.1|gi|982150130| transcriptional regulator	4680	Nsco_NS_434_20203020_B_anthina_HILIC1.28048.28048.4	controllerType=0 controllerNumber=1 scan=28048	76.7397	Trypsin	B1	PASEASAPAAAAPAAARADRLPAYQPR	1320
57531:2	1615	A.QASSTDSGM[+15.995]ATES[+568.212]NQPVTDTWITTK.V	HexNAc(2)Hex(1)	M[+16], S[+568]	1620.71	2	3240.4	3240.41	0	-2.2	30	NRagged	369.89	127.33	3.6	5.1	8	>WT63_RS24910 ref|WP_060315988.1|gi|982150526| transporter	4851	Nsco_NS_434_20203020_B_anthina_HILIC1.50085.50085.2	controllerType=0 controllerNumber=1 scan=50085	131.381	Trypsin	B1	QASSTDSGMATESNQPVTDTWITTK	568
45000:3	11	K.KASEAAAAASAAQAAAAAS[+568.212]PAT[+162.053][+462.149]EPAPGAVVDQDANAQAAR.A	HexNAc(2)Hex(1),Hex(1) 462.1486	S[+568], T[+162][+462]	1604.4	3	4811.19	4811.19	0	-0.1	143	Specific	370.27	370.27	0	8.84	57	>WT63_RS15865 ref|WP_059581029.1|gi|981366515| cell envelope protein SmpA	3101	Nsco_NS_434_20203020_B_anthina_HILIC3.38829.38829.3	controllerType=0 controllerNumber=1 scan=38829	104.545	Trypsin	B3	KASEAAAAASAAQAAAAASPATEPAPGAVVDQDANAQAAR	1192
55449:4	73	K.STIDM[+15.995]AAS[+568.212]NAGVPVSSLNYIVHDAGKGSDAASTR.I	HexNAc(2)Hex(1)	M[+16], S[+568]	987.716	4	3947.84	3946.83	1	1.6	304	Specific	370.34	350.24	35.76	7.63	14	>WT63_RS20450 ref|WP_060314214.1|gi|982148752| virulence factor	3988	Nsco_NS_434_20203020_B_anthina_HILIC1.48441.48441.4	controllerType=0 controllerNumber=1 scan=48441	127.699	Trypsin	B1	STIDMAASNAGVPVSSLNYIVHDAGKGSDAASTR	568
54333:5	155	K.VFQYVKPQDAQALQDASPASGAS[+568.212]GAQAAAAPADSATVGAVPDASVQSTPLQPPAPISNSSSVHPGNPK.A	HexNAc(2)Hex(1)	S[+568]	1430.1	5	7146.48	7145.46	1	1.5	195	Specific	370.48	370.48	5.1	7.25	38	>WT63_RS02355 ref|WP_059578262.1|gi|981363748| BON domain protein	456	Nsco_NS_434_20203020_B_anthina_HILIC1.47516.47516.5	controllerType=0 controllerNumber=1 scan=47516	125.649	Trypsin	B1	VFQYVKPQDAQALQDASPASGASGAQAAAAPADSATVGAVPDASVQSTPLQPPAPISNSSSVHPGNPK	568
34067:3	7	V.APPQADNGAS[+365.132][+231.074][+100.064]QPQQFDPNRALQGK.T	HexNAc(1)Hex(1) 231.0743 100.064	S[+100][+231][+365]	1078.17	3	3232.49	3231.5	1	-4.5	51	NRagged	370.59	370.59	370.59	7.53	49	>WT63_RS27555 ref|WP_060317017.1|gi|982151555| cell division protein	5358	Nsco_NS_434_20203020_B_anthina_HILIC1.30567.30567.3	controllerType=0 controllerNumber=1 scan=30567	83.4651	Trypsin	B1	APPQADNGASQPQQFDPNRALQGK	696
02203:3	45	S.GAS[+568.212]AAKPAS[+365.132][+231.074][+100.064]APKPAS[+365.132][+231.074]APK.-	HexNAc(2)Hex(1),HexNAc(1)Hex(1) 231.0743 100.064,HexNAc(1)Hex(1) 231.0743	S[+100][+231]*2[+365]*2[+568]	1157.2	3	3469.6	3467.58	2	4.1	500	NRagged	370.7	36.6	0	3.77	42	>WT63_RS14900 ref|WP_059642705.1|gi|981432760| peptidase S41	2916	Nsco_NS_434_20203020_B_anthina_HILIC3.4064.4064.3	controllerType=0 controllerNumber=1 scan=4064	18.9985	Trypsin	B3	GASAAKPASAPKPASAPK	1860
14115:2	83	G.PAS[+162.053][+462.149]EAS[+568.212][+100.064]APAAAAPAAAR.A	Hex(1) 462.1486,HexNAc(2)Hex(1) 100.064	S[+100][+162][+462][+568]	1387.62	2	2774.23	2772.23	2	-4.2	28	NRagged	371.3	55.15	0	3.6	27	>WT63_RS24035 ref|WP_060315592.1|gi|982150130| transcriptional regulator	4680	Nsco_NS_434_20203020_B_anthina_HILIC1.14623.14623.2	controllerType=0 controllerNumber=1 scan=14623	41.6853	Trypsin	B1	PASEASAPAAAAPAAAR	1292
44394:3	704	K.AADAGGAKPAAGAPAAPAAPAPVAVPAS[+568.212]AVS[+365.132][+231.074]GAAAQ.-	HexNAc(2)Hex(1),HexNAc(1)Hex(1) 231.0743	S[+231][+365][+568]	1372.33	3	4114.96	4114.96	0	1.8	151	CRagged	371.47	94.71	0	4.31	12	>WT63_RS23550 ref|WP_059577270.1|gi|981362756| outer membrane lipid asymmetry maintenance protein MlaD	4590	Nsco_NS_434_20203020_B_anthina_HILIC3.38319.38319.3	controllerType=0 controllerNumber=1 scan=38319	103.191	Trypsin	B3	AADAGGAKPAAGAPAAPAAPAPVAVPASAVSGAAAQ	1164
41574:3	721	K.AADAGGAKPAAGAPAAPAAPAPVAVPAS[+568.212]AVS[+365.132][+231.074][+100.064]GAAA.Q	HexNAc(2)Hex(1),HexNAc(1)Hex(1) 231.0743 100.064	S[+100][+231][+365][+568]	1362.99	3	4086.97	4086.96	0	2	151	CRagged	372.09	264.1	0	7.38	10	>WT63_RS23550 ref|WP_059577270.1|gi|981362756| outer membrane lipid asymmetry maintenance protein MlaD	4590	Nsco_NS_434_20203020_B_anthina_HILIC2.36045.36045.3	controllerType=0 controllerNumber=1 scan=36045	98.1897	Trypsin	B2	AADAGGAKPAAGAPAAPAAPAPVAVPASAVSGAAA	1264
25882:5	9	K.GVKPSKPAATTSATPSTTTSAGTASTSATATAGT[+162.053][+462.149]TATASAPAAS[+365.132][+231.074][+100.064]APDAAAKPAK.T	Hex(1) 462.1486,HexNAc(1)Hex(1) 231.0743 100.064	S[+100][+231][+365], T[+162][+462]	1222.78	5	6109.86	6107.89	2	-5.4	95	Specific	372.12	372.12	4	8.61	163	>WT63_RS26065 ref|WP_060316474.1|gi|982151012| competence protein ComE	5071	Nsco_NS_434_20203020_B_anthina_HILIC3.23556.23556.5	controllerType=0 controllerNumber=1 scan=23556	64.822	Trypsin	B3	GVKPSKPAATTSATPSTTTSAGTASTSATATAGTTATASAPAASAPDAAAKPAK	1320
70127:5	27	D.M[+15.995]PS[+568.212]QPGFNLGYLAYNVEHKPVDKLEVR.Q	HexNAc(2)Hex(1)	M[+16], S[+568]	738.569	5	3688.82	3685.79	3	3.9	292	NRagged	372.14	372.14	372.14	7.49	22	>WT63_RS13755 ref|WP_059642489.1|gi|981432544| peptide ABC transporter substrate-binding protein	2696	Nsco_NS_434_20203020_B_anthina_HILIC1.59940.59940.5	controllerType=0 controllerNumber=1 scan=59940	154.246	Trypsin	B1	MPSQPGFNLGYLAYNVEHKPVDKLEVR	568
41554:3	14	K.KAS[+568.212]EAAAAASAAQAAAAASPAT[+568.212]EPAPGAVVDQDANAQAAR.A	HexNAc(2)Hex(1),HexNAc(2)Hex(1)	S[+568], T[+568]	1585.74	3	4755.2	4755.2	0	1.6	143	Specific	372.67	295.16	108.34	9.17	46	>WT63_RS15865 ref|WP_059581029.1|gi|981366515| cell envelope protein SmpA	3101	Nsco_NS_434_20203020_B_anthina_HILIC2.36029.36029.3	controllerType=0 controllerNumber=1 scan=36029	98.1505	Trypsin	B2	KASEAAAAASAAQAAAAASPATEPAPGAVVDQDANAQAAR	1136
59328:5	669	D.AAPVMTGSHADS[+568.212][+100.064]QPT[+568.212]GGRYDGIYGVLGGLEVVR.A	HexNAc(2)Hex(1) 100.064,HexNAc(2)Hex(1)	S[+100][+568], T[+568]	914.839	5	4570.17	4567.14	3	3.3	80	NRagged	372.84	372.84	0	9.34	3	>WT63_RS09455 ref|WP_060311734.1|gi|982146272| Zn-dependent hydrolase	1855	Nsco_NS_434_20203020_B_anthina_HILIC2.50830.50830.4	controllerType=0 controllerNumber=1 scan=50830	132.168	Trypsin	B2	AAPVMTGSHADSQPTGGRYDGIYGVLGGLEVVR	1236
16854:2	730	A.QAS[+365.132][+231.074]APAADT[+162.053][+462.149]PAAASAPAKK.D	HexNAc(1)Hex(1) 231.0743,Hex(1) 462.1486	S[+231][+365], T[+162][+462]	1472.66	2	2944.31	2944.31	0	2.6	23	NRagged	373.29	270.81	1.06	7.33	26	>WT63_RS02295 ref|WP_023477920.1|gi|558019556| hypothetical protein	445	Nsco_NS_434_20203020_B_anthina_HILIC1.16819.16819.2	controllerType=0 controllerNumber=1 scan=16819	47.4874	Trypsin	B1	QASAPAADTPAAASAPAKK	1220
21669:4	4	V.KPSKPAATTSATPSTTTSAGTASTSATATAGTT[+365.132][+231.074][+100.064]ATASAPAAS[+365.132][+231.074][+100.064]APDAAAKPAK.T	HexNAc(1)Hex(1) 231.0743 100.064,HexNAc(1)Hex(1) 231.0743 100.064	S[+100][+231][+365], T[+100][+231][+365]	1506.72	4	6023.86	6023.87	0	-0.8	97	NRagged	373.59	373.59	0	8.36	220	>WT63_RS26065 ref|WP_060316474.1|gi|982151012| competence protein ComE	5071	Nsco_NS_434_20203020_B_anthina_HILIC2.20192.20192.4	controllerType=0 controllerNumber=1 scan=20192	57.8345	Trypsin	B2	KPSKPAATTSATPSTTTSAGTASTSATATAGTTATASAPAASAPDAAAKPAK	1392
29974:4	83	H.AGPAS[+162.053][+462.149]EAS[+568.212]APAAAAPAAARADRLPAYQPR.F	Hex(1) 462.1486,HexNAc(2)Hex(1)	S[+162][+462][+568]	993.215	4	3969.84	3967.84	2	-3.1	26	NRagged	373.79	15.51	2.88	3.54	27	>WT63_RS24035 ref|WP_060315592.1|gi|982150130| transcriptional regulator	4680	Nsco_NS_434_20203020_B_anthina_HILIC1.27451.27451.4	controllerType=0 controllerNumber=1 scan=27451	75.0364	Trypsin	B1	AGPASEASAPAAAAPAAARADRLPAYQPR	1192
08950:3	4	K.AAAAAAASADTGASAPAAAS[+365.132][+231.074]S[+568.212]T[+568.212]K.A	HexNAc(1)Hex(1) 231.0743,HexNAc(2)Hex(1),HexNAc(2)Hex(1)	S[+231][+365][+568], T[+568]	1208.52	3	3623.56	3622.55	1	1.6	158	Specific	373.87	349.42	0	7.77	220	>WT63_RS26065 ref|WP_060316474.1|gi|982151012| competence protein ComE	5071	Nsco_NS_434_20203020_B_anthina_HILIC2.10099.10099.3	controllerType=0 controllerNumber=1 scan=10099	32.4838	Trypsin	B2	AAAAAAASADTGASAPAAASSTK	1732
59476:2	186	D.DLAGDAM[+15.995]QPPVVPS[+365.132][+231.074]AAADDAPR.I	HexNAc(1)Hex(1) 231.0743	M[+16], S[+231][+365]	1389.62	2	2778.23	2776.24	2	-3	37	NRagged	374.87	290.67	290.67	6.32	9	>WT63_RS25790 ref|WP_060316403.1|gi|982150941| pseudouridine synthase	5018	Nsco_NS_434_20203020_B_anthina_HILIC2.50948.50948.2	controllerType=0 controllerNumber=1 scan=50948	132.449	Trypsin	B2	DLAGDAMQPPVVPSAAADDAPR	596
04862:3	929	R.RANVDAPRPAS[+568.212]QAAGAASR.T	HexNAc(2)Hex(1)	S[+568]	812.068	3	2434.19	2434.18	0	4.1	115	Specific	374.87	282.87	14	5.47	2	>WT63_RS10035 ref|WP_060311203.1|gi|982145741| hypothetical protein	1968	Nsco_NS_434_20203020_B_anthina_HILIC2.6426.6426.3	controllerType=0 controllerNumber=1 scan=6426	24.4341	Trypsin	B2	RANVDAPRPASQAAGAASR	568
48677:3	704	K.PAAGAPAAPAAPAPVAVPAS[+568.212]AVS[+365.132][+231.074][+100.064]GAAA.Q	HexNAc(2)Hex(1),HexNAc(1)Hex(1) 231.0743 100.064	S[+100][+231][+365][+568]	1149.89	3	3447.66	3445.65	2	2.4	159	CRagged	374.89	301.29	0	6.66	12	>WT63_RS23550 ref|WP_059577270.1|gi|981362756| outer membrane lipid asymmetry maintenance protein MlaD	4590	Nsco_NS_434_20203020_B_anthina_HILIC3.41864.41864.3	controllerType=0 controllerNumber=1 scan=41864	111.993	Trypsin	B3	PAAGAPAAPAAPAPVAVPASAVSGAAA	1264
15353:6	4	K.GVKPSKPAATTSATPSTTT[+568.212]SAGTAS[+568.212]TSATATAGTTATASAPAASAPDAAAKPAK.T	HexNAc(2)Hex(1),HexNAc(2)Hex(1)	S[+568], T[+568]	988.316	6	5924.86	5923.84	1	2.1	95	Specific	374.94	374.94	0	9.89	220	>WT63_RS26065 ref|WP_060316474.1|gi|982151012| competence protein ComE	5071	Nsco_NS_434_20203020_B_anthina_HILIC2.15133.15133.6	controllerType=0 controllerNumber=1 scan=15133	44.8485	Trypsin	B2	GVKPSKPAATTSATPSTTTSAGTASTSATATAGTTATASAPAASAPDAAAKPAK	1136
09126:3	10	K.AAAAAAASADTGASAPAAAS[+365.132][+231.074]S[+568.212]T[+568.212]K.A	HexNAc(1)Hex(1) 231.0743,HexNAc(2)Hex(1),HexNAc(2)Hex(1)	S[+231][+365][+568], T[+568]	1208.19	3	3622.55	3622.55	0	0.4	158	Specific	375	375	0	6.88	110	>WT63_RS26065 ref|WP_060316474.1|gi|982151012| competence protein ComE	5071	Nsco_NS_434_20203020_B_anthina_HILIC1.10442.10442.3	controllerType=0 controllerNumber=1 scan=10442	32.3195	Trypsin	B1	AAAAAAASADTGASAPAAASSTK	1732
33457:7	9	S.VGHLEENGLTIGGSSTPPKGVKPS[+162.053][+462.149]KPAATTSATPSTTTSAGTASTSATATAGTTATASAPAAS[+365.132][+231.074][+100.064]APDAAAKPAK.T	Hex(1) 462.1486,HexNAc(1)Hex(1) 231.0743 100.064	S[+100][+162][+231][+365][+462]	1141.55	7	7984.84	7981.84	3	-2	76	NRagged	375.44	375.44	0	8.47	163	>WT63_RS26065 ref|WP_060316474.1|gi|982151012| competence protein ComE	5071	Nsco_NS_434_20203020_B_anthina_HILIC3.29473.29473.7	controllerType=0 controllerNumber=1 scan=29473	80.1754	Trypsin	B3	VGHLEENGLTIGGSSTPPKGVKPSKPAATTSATPSTTTSAGTASTSATATAGTTATASAPAASAPDAAAKPAK	1320
46931:4	177	N.AAHS[+568.212][+100.064]ASS[+568.212]AEAQYQQALAALDAAK.L	HexNAc(2)Hex(1) 100.064,HexNAc(2)Hex(1)	S[+100][+568]*2	878.404	4	3510.59	3509.6	1	-3.3	125	NRagged	375.53	293.91	17.15	3.61	12	>WT63_RS25425 ref|WP_060316250.1|gi|982150788| efflux transporter periplasmic adaptor subunit	4950	Nsco_NS_434_20203020_B_anthina_HILIC2.40547.40547.4	controllerType=0 controllerNumber=1 scan=40547	109.026	Trypsin	B2	AAHSASSAEAQYQQALAALDAAK	1236
44415:3	704	K.AADAGGAKPAAGAPAAPAAPAPVAVPAS[+365.132][+231.074]AVS[+568.212]GAAAQ.-	HexNAc(1)Hex(1) 231.0743,HexNAc(2)Hex(1)	S[+231][+365][+568]	1372.33	3	4114.97	4114.96	0	2.4	151	CRagged	376.05	98.16	0	4.09	12	>WT63_RS23550 ref|WP_059577270.1|gi|981362756| outer membrane lipid asymmetry maintenance protein MlaD	4590	Nsco_NS_434_20203020_B_anthina_HILIC3.38339.38339.3	controllerType=0 controllerNumber=1 scan=38339	103.246	Trypsin	B3	AADAGGAKPAAGAPAAPAAPAPVAVPASAVSGAAAQ	1164
11403:2	318	K.GKEGNAAAAPAAS[+365.132][+231.074]APAQP.-	HexNAc(1)Hex(1) 231.0743	S[+231][+365]	1088	2	2175	2174.99	0	1.5	162	CRagged	376.47	365.32	365.32	8.53	7	>WT63_RS31950 ref|WP_060009782.1|gi|981820074| hypothetical protein	6212	Nsco_NS_434_20203020_B_anthina_HILIC3.12027.12027.2	controllerType=0 controllerNumber=1 scan=12027	35.504	Trypsin	B3	GKEGNAAAAPAASAPAQP	596
09569:2	354	K.GKEGNAAAAPAAS[+568.212]APAQP.-	HexNAc(2)Hex(1)	S[+568]	1074.51	2	2148	2147	1	0.9	162	CRagged	376.66	223.06	223.06	7.73	7	>WT63_RS31950 ref|WP_060009782.1|gi|981820074| hypothetical protein	6212	Nsco_NS_434_20203020_B_anthina_HILIC2.10604.10604.2	controllerType=0 controllerNumber=1 scan=10604	33.4869	Trypsin	B2	GKEGNAAAAPAASAPAQP	568
45412:3	14	K.KASEAAAAAS[+365.132][+231.074]AAQAAAAASPATEPAPGAVVDQDANAQAAR.A	HexNAc(1)Hex(1) 231.0743	S[+231][+365]	1405.66	3	4214.98	4214.98	0	-0.7	143	Specific	377.08	296.7	64.57	8.16	46	>WT63_RS15865 ref|WP_059581029.1|gi|981366515| cell envelope protein SmpA	3101	Nsco_NS_434_20203020_B_anthina_HILIC2.39184.39184.3	controllerType=0 controllerNumber=1 scan=39184	105.828	Trypsin	B2	KASEAAAAASAAQAAAAASPATEPAPGAVVDQDANAQAAR	596
46194:4	171	K.ENRENAAHSASS[+365.132][+231.074]AEAQYQQALAALDAAK.L	HexNAc(1)Hex(1) 231.0743	S[+231][+365]	878.656	4	3511.6	3511.59	0	2.4	120	Specific	377.35	231.31	2.4	9.16	8	>WT63_RS25425 ref|WP_060316250.1|gi|982150788| efflux transporter periplasmic adaptor subunit	4950	Nsco_NS_434_20203020_B_anthina_HILIC3.39894.39894.4	controllerType=0 controllerNumber=1 scan=39894	107.307	Trypsin	B3	ENRENAAHSASSAEAQYQQALAALDAAK	596
06644:3	15	M.EAVSLGKEKPQAT[+568.212]GHDEAS[+568.212][+100.064]WAQNR.R	HexNAc(2)Hex(1),HexNAc(2)Hex(1) 100.064	S[+100][+568], T[+568]	1283.6	3	3848.78	3845.76	3	2	139	NRagged	377.41	377.41	1.2	9.56	25	>WT63_RS16510 ref|WP_006484980.1|gi|493530974| membrane protein	3228	Nsco_NS_434_20203020_B_anthina_HILIC3.7938.7938.3	controllerType=0 controllerNumber=1 scan=7938	26.8066	Trypsin	B3	EAVSLGKEKPQATGHDEASWAQNR	1236
24353:5	4	K.GVKPSKPAATTSATPSTTTSAGTASTSATATAGT[+162.053][+462.149]TATASAPAAS[+365.132][+231.074]APDAAAKPAK.T	Hex(1) 462.1486,HexNAc(1)Hex(1) 231.0743	S[+231][+365], T[+162][+462]	1202.37	5	6007.84	6007.83	0	1.6	95	Specific	377.63	377.63	0.92	8.47	220	>WT63_RS26065 ref|WP_060316474.1|gi|982151012| competence protein ComE	5071	Nsco_NS_434_20203020_B_anthina_HILIC2.22409.22409.5	controllerType=0 controllerNumber=1 scan=22409	63.3633	Trypsin	B2	GVKPSKPAATTSATPSTTTSAGTASTSATATAGTTATASAPAASAPDAAAKPAK	1220
27750:4	139	G.PAS[+365.132][+231.074][+100.064]EAS[+365.132][+231.074]APAAAAPAAARADRLPAYQPR.F	HexNAc(1)Hex(1) 231.0743 100.064,HexNAc(1)Hex(1) 231.0743	S[+100][+231]*2[+365]*2	986.214	4	3941.83	3939.85	2	-4.9	28	NRagged	378.16	3.79	0	4.84	22	>WT63_RS24035 ref|WP_060315592.1|gi|982150130| transcriptional regulator	4680	Nsco_NS_434_20203020_B_anthina_HILIC2.25053.25053.4	controllerType=0 controllerNumber=1 scan=25053	69.9495	Trypsin	B2	PASEASAPAAAAPAAARADRLPAYQPR	1292
40824:3	14	K.KASEAAAAASAAQAAAAAS[+568.212]PAT[+568.212]EPAPGAVVDQDANAQAAR.A	HexNAc(2)Hex(1),HexNAc(2)Hex(1)	S[+568], T[+568]	1586.07	3	4756.21	4755.2	1	1.9	143	Specific	378.5	194.18	16.8	8.66	46	>WT63_RS15865 ref|WP_059581029.1|gi|981366515| cell envelope protein SmpA	3101	Nsco_NS_434_20203020_B_anthina_HILIC2.35453.35453.3	controllerType=0 controllerNumber=1 scan=35453	96.656	Trypsin	B2	KASEAAAAASAAQAAAAASPATEPAPGAVVDQDANAQAAR	1136
40825:3	14	K.KAS[+568.212]EAAAAASAAQAAAAASPAT[+568.212]EPAPGAVVDQDANAQAAR.A	HexNAc(2)Hex(1),HexNAc(2)Hex(1)	S[+568], T[+568]	1586.07	3	4756.21	4755.2	1	1.9	143	Specific	378.58	188.38	103.37	8.66	46	>WT63_RS15865 ref|WP_059581029.1|gi|981366515| cell envelope protein SmpA	3101	Nsco_NS_434_20203020_B_anthina_HILIC2.35454.35454.3	controllerType=0 controllerNumber=1 scan=35454	96.6594	Trypsin	B2	KASEAAAAASAAQAAAAASPATEPAPGAVVDQDANAQAAR	1136
44684:4	122	R.VHGADTSGYGAQPAPLVHS[+568.212]GAPAAASSNARDSIFFGQ.-	HexNAc(2)Hex(1)	S[+568]	1045.74	4	4179.94	4179.94	0	1.5	63	CRagged	379.26	254.64	4.8	8.9	9	>WT63_RS20610 ref|WP_050012329.1|gi|910178431| purine-nucleoside phosphorylase	4019	Nsco_NS_434_20203020_B_anthina_HILIC1.39277.39277.4	controllerType=0 controllerNumber=1 scan=39277	105.952	Trypsin	B1	VHGADTSGYGAQPAPLVHSGAPAAASSNARDSIFFGQ	568
04463:4	45	K.AAASAKAS[+568.212]GASAAKPAS[+568.212][+100.064]APKPAS[+365.132][+231.074][+100.064]AP.K	HexNAc(2)Hex(1),HexNAc(2)Hex(1) 100.064,HexNAc(1)Hex(1) 231.0743 100.064	S[+100]*2[+231][+365][+568]*2	1018.48	4	4070.9	4068.9	2	-2.3	492	CRagged	379.46	275.63	37.99	4.75	42	>WT63_RS14900 ref|WP_059642705.1|gi|981432760| peptidase S41	2916	Nsco_NS_434_20203020_B_anthina_HILIC3.5963.5963.4	controllerType=0 controllerNumber=1 scan=5963	22.5043	Trypsin	B3	AAASAKASGASAAKPASAPKPASAP	1932
02157:4	45	A.S[+568.212][+100.064]AAKPAS[+162.053][+462.149]APKPAS[+365.132][+231.074][+100.064]APK.-	HexNAc(2)Hex(1) 100.064,Hex(1) 462.1486,HexNAc(1)Hex(1) 231.0743 100.064	S[+100]*2[+162][+231][+365][+462][+568]	868.155	4	3469.6	3467.58	2	3.9	502	NRagged	379.6	9.05	0	3.73	42	>WT63_RS14900 ref|WP_059642705.1|gi|981432760| peptidase S41	2916	Nsco_NS_434_20203020_B_anthina_HILIC3.4028.4028.4	controllerType=0 controllerNumber=1 scan=4028	18.9219	Trypsin	B3	SAAKPASAPKPASAPK	1988
27127:4	143	K.GASAAQAAPKPTDNS[+568.212]SGTFVFARPGK.F	HexNAc(2)Hex(1)	S[+568]	776.377	4	3102.48	3101.49	1	-3.1	66	Specific	379.84	126.73	1.2	6.34	17	>WT63_RS17355 ref|WP_059574120.1|gi|981359606| outer membrane lipoprotein carrier protein LolA	3396	Nsco_NS_434_20203020_B_anthina_HILIC1.25123.25123.4	controllerType=0 controllerNumber=1 scan=25123	68.9483	Trypsin	B1	GASAAQAAPKPTDNSSGTFVFARPGK	568
23580:5	10	V.KPSKPAATTSATPSTTTS[+365.132][+231.074][+100.064]AGTASTSATAT[+365.132][+231.074][+100.064]AGTTATASAPAASAPDAAAKPAK.T	HexNAc(1)Hex(1) 231.0743 100.064,HexNAc(1)Hex(1) 231.0743 100.064	S[+100][+231][+365], T[+100][+231][+365]	1205.98	5	6025.86	6023.87	2	-2.2	97	NRagged	380.22	380.22	0	8.29	110	>WT63_RS26065 ref|WP_060316474.1|gi|982151012| competence protein ComE	5071	Nsco_NS_434_20203020_B_anthina_HILIC1.22218.22218.5	controllerType=0 controllerNumber=1 scan=22218	61.4383	Trypsin	B1	KPSKPAATTSATPSTTTSAGTASTSATATAGTTATASAPAASAPDAAAKPAK	1392
28071:4	144	K.GASAAQAAPKPTDNS[+365.132][+231.074]SGTFVFARPGK.F	HexNAc(1)Hex(1) 231.0743	S[+231][+365]	783.124	4	3129.47	3129.49	0	-3.7	66	Specific	380.32	380.32	1.2	9.44	15	>WT63_RS17355 ref|WP_059574120.1|gi|981359606| outer membrane lipoprotein carrier protein LolA	3396	Nsco_NS_434_20203020_B_anthina_HILIC2.25328.25328.4	controllerType=0 controllerNumber=1 scan=25328	70.6123	Trypsin	B2	GASAAQAAPKPTDNSSGTFVFARPGK	596
61644:5	155	S.PASGASGAQAAAAPADSATVGAVPDAS[+568.212]VQST[+365.132][+231.074][+100.064]PLQPPAPISNSSSVHPGNPK.A	HexNAc(2)Hex(1),HexNAc(1)Hex(1) 231.0743 100.064	S[+568], T[+100][+231][+365]	1191.36	5	5952.78	5952.8	0	-3.4	212	NRagged	380.45	380.45	0	4.81	38	>WT63_RS02355 ref|WP_059578262.1|gi|981363748| BON domain protein	456	Nsco_NS_434_20203020_B_anthina_HILIC1.53339.53339.5	controllerType=0 controllerNumber=1 scan=53339	138.77	Trypsin	B1	PASGASGAQAAAAPADSATVGAVPDASVQSTPLQPPAPISNSSSVHPGNPK	1264
51810:4	177	K.ENRENAAHSASS[+568.212]AEAQYQQALAALDAAK.L	HexNAc(2)Hex(1)	S[+568]	872.154	4	3485.6	3483.6	2	-3	120	Specific	380.77	369.54	2.4	6.04	12	>WT63_RS25425 ref|WP_060316250.1|gi|982150788| efflux transporter periplasmic adaptor subunit	4950	Nsco_NS_434_20203020_B_anthina_HILIC2.44842.44842.4	controllerType=0 controllerNumber=1 scan=44842	119.388	Trypsin	B2	ENRENAAHSASSAEAQYQQALAALDAAK	568
01865:3	28	S.GAS[+162.053][+462.149]AAKPAS[+568.212]APKPAS[+365.132][+231.074][+100.064]APK.-	Hex(1) 462.1486,HexNAc(2)Hex(1),HexNAc(1)Hex(1) 231.0743 100.064	S[+100][+162][+231][+365][+462][+568]	1166.54	3	3497.59	3495.57	2	2.7	500	NRagged	381.36	290.67	0	6.98	38	>WT63_RS14900 ref|WP_059642705.1|gi|981432760| peptidase S41	2916	Nsco_NS_434_20203020_B_anthina_HILIC1.3864.3864.3	controllerType=0 controllerNumber=1 scan=3864	19.2922	Trypsin	B1	GASAAKPASAPKPASAPK	1888
25027:5	9	K.GVKPSKPAATT[+568.212]S[+365.132][+231.074]ATPSTTTSAGTASTSATATAGTTATASAPAASAPDAAAKPAK.T	HexNAc(2)Hex(1),HexNAc(1)Hex(1) 231.0743	S[+231][+365], T[+568]	1191.38	5	5952.86	5951.84	1	3	95	Specific	381.4	381.4	2.4	10.71	163	>WT63_RS26065 ref|WP_060316474.1|gi|982151012| competence protein ComE	5071	Nsco_NS_434_20203020_B_anthina_HILIC3.22873.22873.5	controllerType=0 controllerNumber=1 scan=22873	63.0343	Trypsin	B3	GVKPSKPAATTSATPSTTTSAGTASTSATATAGTTATASAPAASAPDAAAKPAK	1164
23282:3	144	K.GAS[+568.212]AAQAAPKPTDNSSGTFVFARPGK.F	HexNAc(2)Hex(1)	S[+568]	1034.5	3	3101.5	3101.49	0	2.3	66	Specific	382.18	81.04	81.04	6.22	15	>WT63_RS17355 ref|WP_059574120.1|gi|981359606| outer membrane lipoprotein carrier protein LolA	3396	Nsco_NS_434_20203020_B_anthina_HILIC2.21478.21478.3	controllerType=0 controllerNumber=1 scan=21478	61.1118	Trypsin	B2	GASAAQAAPKPTDNSSGTFVFARPGK	568
35400:6	440	M.AALGGGVEPGTDGRGDPPPKDEAAVGAAAPAAAS[+365.132][+231.074]GTKPAAAVGRPAQVATADASAAPDAR.-	HexNAc(1)Hex(1) 231.0743	S[+231][+365]	1000.49	6	5997.92	5997.92	0	0.4	451	NRagged	382.49	382.49	0	9.65	6	>WT63_RS25410 ref|WP_060316246.1|gi|982150784| RND transporter	4947	Nsco_NS_434_20203020_B_anthina_HILIC2.31011.31011.6	controllerType=0 controllerNumber=1 scan=31011	85.1467	Trypsin	B2	AALGGGVEPGTDGRGDPPPKDEAAVGAAAPAAASGTKPAAAVGRPAQVATADASAAPDAR	596
43837:3	14	K.KASEAAAAASAAQAAAAAS[+568.212]PAT[+568.212]EPAPGAVVDQDANAQAAR.A	HexNAc(2)Hex(1),HexNAc(2)Hex(1)	S[+568], T[+568]	1586.74	3	4758.21	4755.2	3	0.8	143	Specific	382.63	182.61	16.8	8.38	46	>WT63_RS15865 ref|WP_059581029.1|gi|981366515| cell envelope protein SmpA	3101	Nsco_NS_434_20203020_B_anthina_HILIC2.37847.37847.3	controllerType=0 controllerNumber=1 scan=37847	102.528	Trypsin	B2	KASEAAAAASAAQAAAAASPATEPAPGAVVDQDANAQAAR	1136
31357:4	83	H.AGPASEAS[+365.132][+231.074]APAAAAPAAARADRLPAYQPR.F	HexNAc(1)Hex(1) 231.0743	S[+231][+365]	843.912	4	3372.63	3371.64	1	-3.7	26	NRagged	382.71	382.71	18.72	9.43	27	>WT63_RS24035 ref|WP_060315592.1|gi|982150130| transcriptional regulator	4680	Nsco_NS_434_20203020_B_anthina_HILIC1.28488.28488.4	controllerType=0 controllerNumber=1 scan=28488	77.9767	Trypsin	B1	AGPASEASAPAAAAPAAARADRLPAYQPR	596
67427:4	198	R.NGKLPEDT[+568.212]AGAAAAPAEAASAPAQAAS[+568.212][+100.064]GAAEQPAAAS[+568.212]ASAAAALSTIYFETGK.S	HexNAc(2)Hex(1),HexNAc(2)Hex(1) 100.064,HexNAc(2)Hex(1)	S[+100][+568]*2, T[+568]	1663.27	4	6650.04	6648.06	2	-4.7	390	Specific	383.08	163.02	20.55	7.04	38	>WT63_RS14955 ref|WP_060312485.1|gi|982147023| cytochrome-c oxidase	2927	Nsco_NS_434_20203020_B_anthina_HILIC2.57291.57291.4	controllerType=0 controllerNumber=1 scan=57291	145.905	Trypsin	B2	NGKLPEDTAGAAAAPAEAASAPAQAASGAAEQPAAASASAAAALSTIYFETGK	1804
26839:5	2	-.MLHMHLQFGS[+568.212]PAVKGESADK.D	HexNAc(2)Hex(1)	S[+568]	551.06	5	2751.27	2751.29	0	-4.5	1	NRagged	383.18	383.18	24.5	8.06	40	>WT63_RS23310 ref|WP_059449787.1|gi|981229156| hypothetical protein	4545	Nsco_NS_434_20203020_B_anthina_HILIC1.24886.24886.4	controllerType=0 controllerNumber=1 scan=24886	68.37	Trypsin	B1	MLHMHLQFGSPAVKGESADK	568
55205:5	175	K.VFQYVKPQDAQALQDASPASGAS[+568.212]GAQAAAAPADSATVGAVPDASVQSTPLQPPAPISNSSSVHPGNPK.A	HexNAc(2)Hex(1)	S[+568]	1430.7	5	7149.48	7145.46	4	0.8	195	Specific	383.21	383.21	10.23	7.69	26	>WT63_RS02355 ref|WP_059578262.1|gi|981363748| BON domain protein	456	Nsco_NS_434_20203020_B_anthina_HILIC3.47358.47358.5	controllerType=0 controllerNumber=1 scan=47358	125.021	Trypsin	B3	VFQYVKPQDAQALQDASPASGASGAQAAAAPADSATVGAVPDASVQSTPLQPPAPISNSSSVHPGNPK	568
62022:3	155	G.AVPDASVQSTPLQPPAPIS[+162.053][+462.149]NSSSVHPGNPK.A	Hex(1) 462.1486	S[+162][+462]	1202.91	3	3606.73	3603.72	3	-0.5	233	NRagged	383.77	328.73	2.4	5.5	38	>WT63_RS02355 ref|WP_059578262.1|gi|981363748| BON domain protein	456	Nsco_NS_434_20203020_B_anthina_HILIC1.53630.53630.6	controllerType=0 controllerNumber=1 scan=53630	139.444	Trypsin	B1	AVPDASVQSTPLQPPAPISNSSSVHPGNPK	624
13975:3	356	K.LQQWSQQNAAGAKPAS[+568.212]GE.-	HexNAc(2)Hex(1)	S[+568]	813.712	3	2439.12	2439.12	0	2.5	125	CRagged	383.86	299.87	125.51	5.9	7	>WT63_RS18535 ref|WP_060313386.1|gi|982147924| hypothetical protein	3618	Nsco_NS_434_20203020_B_anthina_HILIC1.14508.14508.3	controllerType=0 controllerNumber=1 scan=14508	41.4214	Trypsin	B1	LQQWSQQNAAGAKPASGE	568
20460:5	4	K.GVKPSKPAATTSATPST[+365.132][+231.074]TTSAGTASTSATATAGTT[+568.212]ATASAPAAS[+568.212]APDAAAKPAK.T	HexNAc(1)Hex(1) 231.0743,HexNAc(2)Hex(1),HexNAc(2)Hex(1)	S[+568], T[+231][+365][+568]	1305.02	5	6521.06	6520.05	1	2.1	95	Specific	384.06	384.06	0	10.68	220	>WT63_RS26065 ref|WP_060316474.1|gi|982151012| competence protein ComE	5071	Nsco_NS_434_20203020_B_anthina_HILIC2.19231.19231.5	controllerType=0 controllerNumber=1 scan=19231	55.3779	Trypsin	B2	GVKPSKPAATTSATPSTTTSAGTASTSATATAGTTATASAPAASAPDAAAKPAK	1732
22661:5	9	G.VKPSKPAATTSATPSTTT[+162.053][+462.149]SAGTASTSATATAGTTATASAPAAS[+365.132][+231.074][+100.064]APDAAAKPAK.T	Hex(1) 462.1486,HexNAc(1)Hex(1) 231.0743 100.064	S[+100][+231][+365], T[+162][+462]	1211.18	5	6051.86	6050.87	1	-1.3	96	NRagged	384.24	384.24	0	8.67	163	>WT63_RS26065 ref|WP_060316474.1|gi|982151012| competence protein ComE	5071	Nsco_NS_434_20203020_B_anthina_HILIC3.20953.20953.5	controllerType=0 controllerNumber=1 scan=20953	58.057	Trypsin	B3	VKPSKPAATTSATPSTTTSAGTASTSATATAGTTATASAPAASAPDAAAKPAK	1320
19427:5	10	K.GVKPSKPAATTSATPSTTTSAGTAS[+365.132][+231.074]TSATATAGTTAT[+568.212]ASAPAAS[+568.212]APDAAAKPAK.T	HexNAc(1)Hex(1) 231.0743,HexNAc(2)Hex(1),HexNAc(2)Hex(1)	S[+231][+365][+568], T[+568]	1305.02	5	6521.06	6520.05	1	1.7	95	Specific	384.3	384.3	16.34	10.41	110	>WT63_RS26065 ref|WP_060316474.1|gi|982151012| competence protein ComE	5071	Nsco_NS_434_20203020_B_anthina_HILIC1.18880.18880.5	controllerType=0 controllerNumber=1 scan=18880	52.8551	Trypsin	B1	GVKPSKPAATTSATPSTTTSAGTASTSATATAGTTATASAPAASAPDAAAKPAK	1732
23232:3	12	K.VAPPQADNGAS[+568.212]QPQQFDPNR.A	HexNAc(2)Hex(1)	S[+568]	902.414	3	2705.23	2705.22	0	4.1	50	Specific	384.33	370.11	370.11	7.62	48	>WT63_RS27555 ref|WP_060317017.1|gi|982151555| cell division protein	5358	Nsco_NS_434_20203020_B_anthina_HILIC3.21403.21403.3	controllerType=0 controllerNumber=1 scan=21403	59.2418	Trypsin	B3	VAPPQADNGASQPQQFDPNR	568
24012:3	181	K.GAS[+568.212]AAQAAPKPTDNSSGTFVFARPGK.F	HexNAc(2)Hex(1)	S[+568]	1034.5	3	3101.5	3101.49	0	2.6	66	Specific	384.34	99.76	99.76	6.38	12	>WT63_RS17355 ref|WP_059574120.1|gi|981359606| outer membrane lipoprotein carrier protein LolA	3396	Nsco_NS_434_20203020_B_anthina_HILIC3.22012.22012.3	controllerType=0 controllerNumber=1 scan=22012	60.8849	Trypsin	B3	GASAAQAAPKPTDNSSGTFVFARPGK	568
35554:3	12	K.VAPPQADNGAS[+365.132][+231.074]QPQQFDPNRALQGK.T	HexNAc(1)Hex(1) 231.0743	S[+231][+365]	1077.84	3	3231.51	3230.51	1	0.3	50	Specific	384.42	30.19	30.19	5.74	48	>WT63_RS27555 ref|WP_060317017.1|gi|982151555| cell division protein	5358	Nsco_NS_434_20203020_B_anthina_HILIC3.31094.31094.6	controllerType=0 controllerNumber=1 scan=31094	84.5169	Trypsin	B3	VAPPQADNGASQPQQFDPNRALQGK	596
42275:3	1062	K.AADAGGAKPAAGAPAAPAAPAPVAVPAS[+568.212]AVS[+365.132][+231.074]GAAAQ.-	HexNAc(2)Hex(1),HexNAc(1)Hex(1) 231.0743	S[+231][+365][+568]	1372.33	3	4114.97	4114.96	0	3.2	151	CRagged	384.61	280.54	0	7.81	9	>WT63_RS23550 ref|WP_059577270.1|gi|981362756| outer membrane lipid asymmetry maintenance protein MlaD	4590	Nsco_NS_434_20203020_B_anthina_HILIC1.37364.37364.3	controllerType=0 controllerNumber=1 scan=37364	101.144	Trypsin	B1	AADAGGAKPAAGAPAAPAAPAPVAVPASAVSGAAAQ	1164
17228:2	83	H.AGPAS[+365.132][+231.074]EAS[+568.212]APAAAAPAAAR.A	HexNAc(1)Hex(1) 231.0743,HexNAc(2)Hex(1)	S[+231][+365][+568]	1387.11	2	2773.22	2772.23	1	-5.4	26	NRagged	384.71	374.93	13.66	6.76	27	>WT63_RS24035 ref|WP_060315592.1|gi|982150130| transcriptional regulator	4680	Nsco_NS_434_20203020_B_anthina_HILIC1.17110.17110.2	controllerType=0 controllerNumber=1 scan=17110	48.2162	Trypsin	B1	AGPASEASAPAAAAPAAAR	1164
22688:4	9	K.GVKPSKPAATTSATPSTTTSAGTASTSATATAGTTAT[+568.212]ASAPAAS[+568.212]APDAAAK.P	HexNAc(2)Hex(1),HexNAc(2)Hex(1)	S[+568], T[+568]	1407.92	4	5628.68	5627.66	1	3.1	95	Specific	384.98	384.98	30.18	10.71	163	>WT63_RS26065 ref|WP_060316474.1|gi|982151012| competence protein ComE	5071	Nsco_NS_434_20203020_B_anthina_HILIC3.20972.20972.4	controllerType=0 controllerNumber=1 scan=20972	58.0953	Trypsin	B3	GVKPSKPAATTSATPSTTTSAGTASTSATATAGTTATASAPAASAPDAAAK	1136
44974:3	11	K.KAS[+568.212]EAAAAAS[+162.053][+462.149]AAQAAAAASPATEPAPGAVVDQDANAQAAR.A	HexNAc(2)Hex(1),Hex(1) 462.1486	S[+162][+462][+568]	1604.73	3	4812.19	4811.19	1	-1	143	Specific	385.54	205.8	7.78	8.02	57	>WT63_RS15865 ref|WP_059581029.1|gi|981366515| cell envelope protein SmpA	3101	Nsco_NS_434_20203020_B_anthina_HILIC3.38809.38809.3	controllerType=0 controllerNumber=1 scan=38809	104.486	Trypsin	B3	KASEAAAAASAAQAAAAASPATEPAPGAVVDQDANAQAAR	1192
16733:2	139	H.AGPAS[+365.132][+231.074]EAS[+568.212]APAAAAPAAAR.A	HexNAc(1)Hex(1) 231.0743,HexNAc(2)Hex(1)	S[+231][+365][+568]	1387.12	2	2773.22	2772.23	1	-4.1	26	NRagged	385.67	169	7.17	5.48	22	>WT63_RS24035 ref|WP_060315592.1|gi|982150130| transcriptional regulator	4680	Nsco_NS_434_20203020_B_anthina_HILIC2.16223.16223.2	controllerType=0 controllerNumber=1 scan=16223	47.6683	Trypsin	B2	AGPASEASAPAAAAPAAAR	1164
72825:2	198	A.ASGAAEQPAAASAS[+365.132][+231.074][+100.064]AAAALSTIYFETGK.S	HexNAc(1)Hex(1) 231.0743 100.064	S[+100][+231][+365]	1656.29	2	3311.57	3308.55	3	1.3	415	NRagged	385.74	245.22	1.2	5.8	38	>WT63_RS14955 ref|WP_060312485.1|gi|982147023| cytochrome-c oxidase	2927	Nsco_NS_434_20203020_B_anthina_HILIC2.61687.61687.2	controllerType=0 controllerNumber=1 scan=61687	155.265	Trypsin	B2	ASGAAEQPAAASASAAAALSTIYFETGK	696
40552:3	12	K.KAS[+568.212]EAAAAAS[+365.132][+231.074]AAQAAAAASPATEPAPGAVVDQDANAQAAR.A	HexNAc(2)Hex(1),HexNAc(1)Hex(1) 231.0743	S[+231][+365][+568]	1595.07	3	4783.19	4783.19	0	0	143	Specific	386.48	342.37	18	8.05	56	>WT63_RS15865 ref|WP_059581029.1|gi|981366515| cell envelope protein SmpA	3101	Nsco_NS_434_20203020_B_anthina_HILIC1.36022.36022.3	controllerType=0 controllerNumber=1 scan=36022	97.8644	Trypsin	B1	KASEAAAAASAAQAAAAASPATEPAPGAVVDQDANAQAAR	1164
62218:4	114	K.VFQYVKPQDAQALQDASPASGAS[+568.212]GAQAAAAPADSATVGAVPDASVQSTPLQPPAPISNSSSVHPGNPK.A	HexNAc(2)Hex(1)	S[+568]	1787.12	4	7145.48	7145.46	0	1.8	195	Specific	386.54	386.54	5.1	10.6	24	>WT63_RS02355 ref|WP_059578262.1|gi|981363748| BON domain protein	456	Nsco_NS_434_20203020_B_anthina_HILIC2.53175.53175.4	controllerType=0 controllerNumber=1 scan=53175	137.104	Trypsin	B2	VFQYVKPQDAQALQDASPASGASGAQAAAAPADSATVGAVPDASVQSTPLQPPAPISNSSSVHPGNPK	568
04321:3	37	K.ASGAS[+365.132][+231.074][+100.064]AAKPAS[+365.132][+231.074]APKPAS[+568.212][+100.064]AP.K	HexNAc(1)Hex(1) 231.0743 100.064,HexNAc(1)Hex(1) 231.0743,HexNAc(2)Hex(1) 100.064	S[+100]*2[+231]*2[+365]*2[+568]	1200.21	3	3598.61	3597.62	1	-2.7	498	CRagged	386.6	375.27	0	8.36	44	>WT63_RS14900 ref|WP_059642705.1|gi|981432760| peptidase S41	2916	Nsco_NS_434_20203020_B_anthina_HILIC2.5939.5939.3	controllerType=0 controllerNumber=1 scan=5939	23.4166	Trypsin	B2	ASGASAAKPASAPKPASAP	1960
25204:5	4	K.GVKPSKPAAT[+568.212][+100.064]TSATPSTTTSAGTASTSATATAGTTATASAPAAS[+162.053][+462.149]APDAAAKPAK.T	HexNAc(2)Hex(1) 100.064,Hex(1) 462.1486	S[+162][+462], T[+100][+568]	1216.78	5	6079.87	6079.9	0	-4.6	95	Specific	387.2	387.2	0.04	9.89	220	>WT63_RS26065 ref|WP_060316474.1|gi|982151012| competence protein ComE	5071	Nsco_NS_434_20203020_B_anthina_HILIC2.23044.23044.5	controllerType=0 controllerNumber=1 scan=23044	65.0182	Trypsin	B2	GVKPSKPAATTSATPSTTTSAGTASTSATATAGTTATASAPAASAPDAAAKPAK	1292
10296:3	356	K.KLQQWS[+365.132][+231.074]QQNAAGAKPASGE.-	HexNAc(1)Hex(1) 231.0743	S[+231][+365]	865.742	3	2595.21	2595.21	0	1.8	124	CRagged	387.26	387.26	30.9	9.89	7	>WT63_RS18535 ref|WP_060313386.1|gi|982147924| hypothetical protein	3618	Nsco_NS_434_20203020_B_anthina_HILIC1.11501.11501.3	controllerType=0 controllerNumber=1 scan=11501	34.4963	Trypsin	B1	KLQQWSQQNAAGAKPASGE	596
38597:4	12	K.KASEAAAAASAAQAAAAAS[+568.212]PAT[+568.212]EPAPGAVVDQDANAQAAR.A	HexNAc(2)Hex(1),HexNAc(2)Hex(1)	S[+568], T[+568]	1189.56	4	4755.21	4755.2	0	1.8	143	Specific	387.58	387.58	16.8	9.56	56	>WT63_RS15865 ref|WP_059581029.1|gi|981366515| cell envelope protein SmpA	3101	Nsco_NS_434_20203020_B_anthina_HILIC1.34207.34207.2	controllerType=0 controllerNumber=1 scan=34207	92.8926	Trypsin	B1	KASEAAAAASAAQAAAAASPATEPAPGAVVDQDANAQAAR	1136
31516:3	12	K.VAPPQADNGAS[+568.212]QPQQFDPNRALQGK.T	HexNAc(2)Hex(1)	S[+568]	1068.18	3	3202.52	3202.51	0	2.1	50	Specific	388.37	319.13	319.13	9.33	48	>WT63_RS27555 ref|WP_060317017.1|gi|982151555| cell division protein	5358	Nsco_NS_434_20203020_B_anthina_HILIC3.27975.27975.3	controllerType=0 controllerNumber=1 scan=27975	76.2108	Trypsin	B3	VAPPQADNGASQPQQFDPNRALQGK	568
23325:4	10	K.GVKPSKPAATTSATPSTTTSAGTASTSATATAGTTATAS[+365.132][+231.074]APAAS[+568.212]APDAAAK.P	HexNAc(1)Hex(1) 231.0743,HexNAc(2)Hex(1)	S[+231][+365][+568]	1414.92	4	5656.67	5655.65	1	2.7	95	Specific	389.63	389.63	18.12	10.5	110	>WT63_RS26065 ref|WP_060316474.1|gi|982151012| competence protein ComE	5071	Nsco_NS_434_20203020_B_anthina_HILIC1.22014.22014.4	controllerType=0 controllerNumber=1 scan=22014	60.8899	Trypsin	B1	GVKPSKPAATTSATPSTTTSAGTASTSATATAGTTATASAPAASAPDAAAK	1164
20700:5	64	R.LNEHPQMPFAASAPS[+365.132][+231.074]DKYQTGKK.S	HexNAc(1)Hex(1) 231.0743	S[+231][+365]	629.3	5	3142.47	3141.46	1	3.6	43	Specific	389.8	341.13	2.57	8.62	19	>WT63_RS17660 ref|WP_059574073.1|gi|981359559| hypothetical protein	3450	Nsco_NS_434_20203020_B_anthina_HILIC1.19881.19881.5	controllerType=0 controllerNumber=1 scan=19881	55.4516	Trypsin	B1	LNEHPQMPFAASAPSDKYQTGKK	596
36388:5	1363	K.AAPPKPAPPDEPVLT[+568.212]S[+568.212]T[+365.132][+231.074]QTAEHGEPPAAAASGVPGASGASGAHAAPAAGASAATPGPAASGVK.F	HexNAc(2)Hex(1),HexNAc(2)Hex(1),HexNAc(1)Hex(1) 231.0743	S[+568], T[+231][+365][+568]	1459.69	5	7294.42	7290.39	4	2.3	89	Specific	389.97	389.97	0	9.35	5	>WT63_RS27520 ref|WP_060317139.1|gi|982151677| hypothetical protein	5352	Nsco_NS_434_20203020_B_anthina_HILIC2.31757.31757.5	controllerType=0 controllerNumber=1 scan=31757	87.0989	Trypsin	B2	AAPPKPAPPDEPVLTSTQTAEHGEPPAAAASGVPGASGASGAHAAPAAGASAATPGPAASGVK	1732
22092:5	10	G.VKPSKPAATTSATPSTT[+162.053][+462.149]TSAGTASTSATATAGTTATASAPAAS[+365.132][+231.074][+100.064]APDAAAKPAK.T	Hex(1) 462.1486,HexNAc(1)Hex(1) 231.0743 100.064	S[+100][+231][+365], T[+162][+462]	1211.18	5	6051.85	6050.87	1	-3.8	96	NRagged	390.12	390.12	0	8.41	110	>WT63_RS26065 ref|WP_060316474.1|gi|982151012| competence protein ComE	5071	Nsco_NS_434_20203020_B_anthina_HILIC1.21021.21021.5	controllerType=0 controllerNumber=1 scan=21021	58.3067	Trypsin	B1	VKPSKPAATTSATPSTTTSAGTASTSATATAGTTATASAPAASAPDAAAKPAK	1320
44213:3	12	K.KAS[+568.212]EAAAAAS[+162.053][+462.149]AAQAAAAASPATEPAPGAVVDQDANAQAAR.A	HexNAc(2)Hex(1),Hex(1) 462.1486	S[+162][+462][+568]	1604.4	3	4811.19	4811.19	0	-0.3	143	Specific	390.15	347.77	18	7.8	56	>WT63_RS15865 ref|WP_059581029.1|gi|981366515| cell envelope protein SmpA	3101	Nsco_NS_434_20203020_B_anthina_HILIC1.38908.38908.3	controllerType=0 controllerNumber=1 scan=38908	105	Trypsin	B1	KASEAAAAASAAQAAAAASPATEPAPGAVVDQDANAQAAR	1192
14693:3	199	A.GPAS[+568.212]EAS[+365.132][+231.074]APAAAAPAAAR.A	HexNAc(2)Hex(1),HexNAc(1)Hex(1) 231.0743	S[+231][+365][+568]	901.072	3	2701.2	2701.19	0	2.4	27	NRagged	390.42	346.28	4.24	6.14	17	>WT63_RS24035 ref|WP_060315592.1|gi|982150130| transcriptional regulator	4680	Nsco_NS_434_20203020_B_anthina_HILIC3.14606.14606.3	controllerType=0 controllerNumber=1 scan=14606	41.6824	Trypsin	B3	GPASEASAPAAAAPAAAR	1164
45002:3	11	K.KAS[+568.212]EAAAAAS[+162.053][+462.149]AAQAAAAASPATEPAPGAVVDQDANAQAAR.A	HexNAc(2)Hex(1),Hex(1) 462.1486	S[+162][+462][+568]	1604.4	3	4811.19	4811.19	0	-0.1	143	Specific	390.51	346.49	12.48	8.94	57	>WT63_RS15865 ref|WP_059581029.1|gi|981366515| cell envelope protein SmpA	3101	Nsco_NS_434_20203020_B_anthina_HILIC3.38831.38831.3	controllerType=0 controllerNumber=1 scan=38831	104.549	Trypsin	B3	KASEAAAAASAAQAAAAASPATEPAPGAVVDQDANAQAAR	1192
12668:2	318	K.GKEGNAAAAPAAS[+365.132][+231.074]APAQP.-	HexNAc(1)Hex(1) 231.0743	S[+231][+365]	1088	2	2175	2174.99	0	1.8	162	CRagged	390.56	238.64	238.64	8.16	7	>WT63_RS31950 ref|WP_060009782.1|gi|981820074| hypothetical protein	6212	Nsco_NS_434_20203020_B_anthina_HILIC3.13018.13018.2	controllerType=0 controllerNumber=1 scan=13018	37.7633	Trypsin	B3	GKEGNAAAAPAASAPAQP	596
42892:3	14	K.KASEAAAAASAAQAAAAAS[+365.132][+231.074]PAT[+365.132][+231.074]EPAPGAVVDQDANAQAAR.A	HexNAc(1)Hex(1) 231.0743,HexNAc(1)Hex(1) 231.0743	S[+231][+365], T[+231][+365]	1604.74	3	4812.2	4811.19	1	1	143	Specific	390.57	178.38	13.71	8.38	46	>WT63_RS15865 ref|WP_059581029.1|gi|981366515| cell envelope protein SmpA	3101	Nsco_NS_434_20203020_B_anthina_HILIC2.37081.37081.3	controllerType=0 controllerNumber=1 scan=37081	100.674	Trypsin	B2	KASEAAAAASAAQAAAAASPATEPAPGAVVDQDANAQAAR	1192
36299:3	1043	R.RTGSVNNAPGAFS[+568.212]ASGVYPIAER.V	HexNAc(2)Hex(1)	S[+568]	963.798	3	2889.38	2889.37	0	1.4	229	Specific	390.67	329.14	2.4	8.52	5	>WT63_RS12685 ref|WP_059583751.1|gi|981369327| dGTP triphosphohydrolase	2486	Nsco_NS_434_20203020_B_anthina_HILIC3.31689.31689.3	controllerType=0 controllerNumber=1 scan=31689	86.1209	Trypsin	B3	RTGSVNNAPGAFSASGVYPIAER	568
43986:3	655	K.AGGAPAADTAAS[+568.212]AAPTPTPTPPAAQKGSADPFGALRN.-	HexNAc(2)Hex(1)	S[+568]	1314.64	3	3941.89	3941.89	0	0.7	177	CRagged	390.82	235.5	30.49	7.23	5	>WT63_RS23325 ref|WP_060315466.1|gi|982150004| hypothetical protein	4548	Nsco_NS_434_20203020_B_anthina_HILIC2.37990.37990.3	controllerType=0 controllerNumber=1 scan=37990	102.891	Trypsin	B2	AGGAPAADTAASAAPTPTPTPPAAQKGSADPFGALRN	568
41525:3	11	K.KASEAAAAASAAQAAAAAS[+365.132][+231.074]PAT[+568.212]EPAPGAVVDQDANAQAAR.A	HexNAc(1)Hex(1) 231.0743,HexNAc(2)Hex(1)	S[+231][+365], T[+568]	1595.74	3	4785.19	4783.19	2	-1.3	143	Specific	391	258.32	0	8.16	57	>WT63_RS15865 ref|WP_059581029.1|gi|981366515| cell envelope protein SmpA	3101	Nsco_NS_434_20203020_B_anthina_HILIC3.36025.36025.3	controllerType=0 controllerNumber=1 scan=36025	97.3789	Trypsin	B3	KASEAAAAASAAQAAAAASPATEPAPGAVVDQDANAQAAR	1164
56438:3	11	K.ASEAAAAAS[+365.132][+231.074]AAQAAAAASPATEPAPGAVVDQDANAQAAR.A	HexNAc(1)Hex(1) 231.0743	S[+231][+365]	1363.63	3	4088.89	4086.89	2	-1.7	144	Specific	391	324.7	15.44	7.6	57	>WT63_RS15865 ref|WP_059581029.1|gi|981366515| cell envelope protein SmpA	3101	Nsco_NS_434_20203020_B_anthina_HILIC3.48376.48376.3	controllerType=0 controllerNumber=1 scan=48376	127.243	Trypsin	B3	ASEAAAAASAAQAAAAASPATEPAPGAVVDQDANAQAAR	596
44609:3	257	K.ENRENAAHSAS[+568.212]SAEAQYQQALAALDAAK.L	HexNAc(2)Hex(1)	S[+568]	1161.87	3	3483.61	3483.6	0	2.6	120	Specific	391.07	203.76	22.46	6.15	8	>WT63_RS25425 ref|WP_060316250.1|gi|982150788| efflux transporter periplasmic adaptor subunit	4950	Nsco_NS_434_20203020_B_anthina_HILIC1.39213.39213.3	controllerType=0 controllerNumber=1 scan=39213	105.77	Trypsin	B1	ENRENAAHSASSAEAQYQQALAALDAAK	568
70590:6	868	Q.ADEASDADAPPATEPPQAS[+568.212]AQPAAPAVVMT[+568.212]VT[+365.132][+231.074]PTNDGRDEVVETVEIVPPPQQDASAKK.S	HexNAc(2)Hex(1),HexNAc(2)Hex(1),HexNAc(1)Hex(1) 231.0743	S[+568], T[+231][+365][+568]	1285.76	6	7709.5	7709.52	0	-2.4	27	NRagged	391.34	391.34	0	8.15	5	>WT63_RS15150 ref|WP_060312539.1|gi|982147077| signal recognition particle-docking protein FtsY	2966	Nsco_NS_434_20203020_B_anthina_HILIC2.59866.59866.6	controllerType=0 controllerNumber=1 scan=59866	151.425	Trypsin	B2	ADEASDADAPPATEPPQASAQPAAPAVVMTVTPTNDGRDEVVETVEIVPPPQQDASAKK	1732
64321:5	155	K.VFQYVKPQDAQALQDASPASGASGAQAAAAPADSATVGAVPDASVQS[+568.212]TPLQPPAPISNSSSVHPGNPK.A	HexNAc(2)Hex(1)	S[+568]	1430.7	5	7149.47	7145.46	4	-0.9	195	Specific	391.39	224.47	0	4.59	38	>WT63_RS02355 ref|WP_059578262.1|gi|981363748| BON domain protein	456	Nsco_NS_434_20203020_B_anthina_HILIC1.55429.55429.5	controllerType=0 controllerNumber=1 scan=55429	143.625	Trypsin	B1	VFQYVKPQDAQALQDASPASGASGAQAAAAPADSATVGAVPDASVQSTPLQPPAPISNSSSVHPGNPK	568
78508:4	332	R.VGTVTALLRPGLKPASS[+568.212]VPAAPALPPAVTPAPPPVSNLSAAEQRPLVDAVLAK.F	HexNAc(2)Hex(1)	S[+568]	1436.05	4	5741.19	5741.16	0	4.3	207	Specific	391.55	391.55	0	9.69	12	>WT63_RS11720 ref|WP_060311820.1|gi|982146358| hypothetical protein	2300	Nsco_NS_434_20203020_B_anthina_HILIC1.66582.66582.4	controllerType=0 controllerNumber=1 scan=66582	170.404	Trypsin	B1	VGTVTALLRPGLKPASSVPAAPALPPAVTPAPPPVSNLSAAEQRPLVDAVLAK	568
50662:3	700	R.ARATQAPAPAS[+568.212]AIPTTPVVTATAPAAPATDPYEPPPPR.M	HexNAc(2)Hex(1)	S[+568]	1430.73	3	4290.17	4288.15	2	3.6	228	Specific	392.54	392.54	4.2	10.57	5	>WT63_RS26170 ref|WP_060316514.1|gi|982151052| hydrolase Nlp/P60	5092	Nsco_NS_434_20203020_B_anthina_HILIC1.44465.44465.3	controllerType=0 controllerNumber=1 scan=44465	118.579	Trypsin	B1	ARATQAPAPASAIPTTPVVTATAPAAPATDPYEPPPPR	568
22979:5	9	G.VKPSKPAATTSATPSTT[+162.053][+462.149]TSAGTASTSATATAGTTATASAPAAS[+568.212][+100.064]APDAAAKPAK.T	Hex(1) 462.1486,HexNAc(2)Hex(1) 100.064	S[+100][+568], T[+162][+462]	1205.38	5	6022.88	6022.87	0	1.1	96	NRagged	392.66	392.66	0	9.45	163	>WT63_RS26065 ref|WP_060316474.1|gi|982151012| competence protein ComE	5071	Nsco_NS_434_20203020_B_anthina_HILIC3.21199.21199.5	controllerType=0 controllerNumber=1 scan=21199	58.7171	Trypsin	B3	VKPSKPAATTSATPSTTTSAGTASTSATATAGTTATASAPAASAPDAAAKPAK	1292
19451:5	57	R.LNEHPQMPFAASAPS[+568.212]DKYQTGKK.S	HexNAc(2)Hex(1)	S[+568]	623.499	5	3113.47	3113.46	0	2	43	Specific	392.71	392.71	0.88	11.16	16	>WT63_RS17660 ref|WP_059574073.1|gi|981359559| hypothetical protein	3450	Nsco_NS_434_20203020_B_anthina_HILIC2.18408.18408.5	controllerType=0 controllerNumber=1 scan=18408	53.2584	Trypsin	B2	LNEHPQMPFAASAPSDKYQTGKK	568
44212:3	12	K.KASEAAAAASAAQAAAAAS[+365.132][+231.074]PAT[+365.132][+231.074]EPAPGAVVDQDANAQAAR.A	HexNAc(1)Hex(1) 231.0743,HexNAc(1)Hex(1) 231.0743	S[+231][+365], T[+231][+365]	1604.4	3	4811.19	4811.19	0	-0.3	143	Specific	392.75	392.75	0.11	9.43	56	>WT63_RS15865 ref|WP_059581029.1|gi|981366515| cell envelope protein SmpA	3101	Nsco_NS_434_20203020_B_anthina_HILIC1.38907.38907.3	controllerType=0 controllerNumber=1 scan=38907	104.996	Trypsin	B1	KASEAAAAASAAQAAAAASPATEPAPGAVVDQDANAQAAR	1192
03006:3	45	S.GAS[+162.053][+462.149]AAKPAS[+568.212][+100.064]APKPAS[+365.132][+231.074]APK.-	Hex(1) 462.1486,HexNAc(2)Hex(1) 100.064,HexNAc(1)Hex(1) 231.0743	S[+100][+162][+231][+365][+462][+568]	1166.2	3	3496.59	3495.57	1	2.4	500	NRagged	392.85	334.12	0	6.74	42	>WT63_RS14900 ref|WP_059642705.1|gi|981432760| peptidase S41	2916	Nsco_NS_434_20203020_B_anthina_HILIC3.4735.4735.3	controllerType=0 controllerNumber=1 scan=4735	20.2472	Trypsin	B3	GASAAKPASAPKPASAPK	1888
63253:4	175	K.VFQYVKPQDAQALQDASPASGAS[+568.212]GAQAAAAPADSATVGAVPDASVQSTPLQPPAPISNSSSVHPGNPK.A	HexNAc(2)Hex(1)	S[+568]	1787.37	4	7146.47	7145.46	1	0	195	Specific	393.38	393.38	5.1	9.31	26	>WT63_RS02355 ref|WP_059578262.1|gi|981363748| BON domain protein	456	Nsco_NS_434_20203020_B_anthina_HILIC3.53737.53737.4	controllerType=0 controllerNumber=1 scan=53737	139.252	Trypsin	B3	VFQYVKPQDAQALQDASPASGASGAQAAAAPADSATVGAVPDASVQSTPLQPPAPISNSSSVHPGNPK	568
25506:3	181	K.GASAAQAAPKPTDNS[+365.132][+231.074]SGTFVFARPGK.F	HexNAc(1)Hex(1) 231.0743	S[+231][+365]	1044.17	3	3130.49	3129.49	1	1.2	66	Specific	394.02	394.02	1.2	10.05	12	>WT63_RS17355 ref|WP_059574120.1|gi|981359606| outer membrane lipoprotein carrier protein LolA	3396	Nsco_NS_434_20203020_B_anthina_HILIC3.23251.23251.3	controllerType=0 controllerNumber=1 scan=23251	64.0182	Trypsin	B3	GASAAQAAPKPTDNSSGTFVFARPGK	596
45205:4	743	K.AS[+568.212]ATDVPVGPYTIVKRDDGSPQWAYK.G	HexNAc(2)Hex(1)	S[+568]	848.415	4	3390.64	3389.63	1	2.3	69	Specific	394.48	394.48	30.88	8.8	6	>WT63_RS08495 ref|WP_059574669.1|gi|981360155| hypothetical protein	1665	Nsco_NS_434_20203020_B_anthina_HILIC3.39002.39002.4	controllerType=0 controllerNumber=1 scan=39002	104.981	Trypsin	B3	ASATDVPVGPYTIVKRDDGSPQWAYK	568
29785:4	199	H.AGPAS[+365.132][+231.074]EAS[+568.212]APAAAAPAAARADRLPAYQPR.F	HexNAc(1)Hex(1) 231.0743,HexNAc(2)Hex(1)	S[+231][+365][+568]	985.965	4	3940.84	3939.85	1	-2.5	26	NRagged	394.58	17.05	0	4.57	17	>WT63_RS24035 ref|WP_060315592.1|gi|982150130| transcriptional regulator	4680	Nsco_NS_434_20203020_B_anthina_HILIC3.26658.26658.4	controllerType=0 controllerNumber=1 scan=26658	72.7775	Trypsin	B3	AGPASEASAPAAAAPAAARADRLPAYQPR	1164
15136:3	64	R.LNEHPQM[+15.995]PFAASAPS[+568.212]DK.Y	HexNAc(2)Hex(1)	M[+16], S[+568]	809.034	3	2425.09	2424.08	1	3.6	43	Specific	394.96	364.66	7.53	7.32	19	>WT63_RS17660 ref|WP_059574073.1|gi|981359559| hypothetical protein	3450	Nsco_NS_434_20203020_B_anthina_HILIC1.15436.15436.3	controllerType=0 controllerNumber=1 scan=15436	43.9038	Trypsin	B1	LNEHPQMPFAASAPSDK	568
49024:3	11	K.AS[+568.212]EAAAAASAAQAAAAASPAT[+568.212]EPAPGAVVDQDANAQAAR.A	HexNAc(2)Hex(1),HexNAc(2)Hex(1)	S[+568], T[+568]	1543.71	3	4629.11	4627.1	2	-0.2	144	Specific	395.04	213.7	32.22	7.39	57	>WT63_RS15865 ref|WP_059581029.1|gi|981366515| cell envelope protein SmpA	3101	Nsco_NS_434_20203020_B_anthina_HILIC3.42138.42138.3	controllerType=0 controllerNumber=1 scan=42138	112.629	Trypsin	B3	ASEAAAAASAAQAAAAASPATEPAPGAVVDQDANAQAAR	1136
03039:4	37	S.GASAAKPAS[+365.132][+231.074][+100.064]APKPAS[+162.053][+462.149]APK.-	HexNAc(1)Hex(1) 231.0743 100.064,Hex(1) 462.1486	S[+100][+162][+231][+365][+462]	732.85	4	2928.38	2927.36	1	3.9	500	NRagged	395.2	368.85	1.2	6.81	44	>WT63_RS14900 ref|WP_059642705.1|gi|981432760| peptidase S41	2916	Nsco_NS_434_20203020_B_anthina_HILIC2.4844.4844.4	controllerType=0 controllerNumber=1 scan=4844	21.3224	Trypsin	B2	GASAAKPASAPKPASAPK	1320
43227:3	12	K.KAS[+365.132][+231.074]EAAAAASAAQAAAAASPATEPAPGAVVDQDANAQAAR.A	HexNAc(1)Hex(1) 231.0743	S[+231][+365]	1406	3	4215.97	4214.98	1	-2.4	143	Specific	395.31	348.17	81.51	7.75	56	>WT63_RS15865 ref|WP_059581029.1|gi|981366515| cell envelope protein SmpA	3101	Nsco_NS_434_20203020_B_anthina_HILIC1.38128.38128.3	controllerType=0 controllerNumber=1 scan=38128	103.088	Trypsin	B1	KASEAAAAASAAQAAAAASPATEPAPGAVVDQDANAQAAR	596
52712:3	12	K.ASEAAAAAS[+365.132][+231.074]AAQAAAAASPATEPAPGAVVDQDANAQAAR.A	HexNAc(1)Hex(1) 231.0743	S[+231][+365]	1363.3	3	4087.88	4086.89	1	-2.9	144	Specific	395.32	310.43	15.8	6.81	56	>WT63_RS15865 ref|WP_059581029.1|gi|981366515| cell envelope protein SmpA	3101	Nsco_NS_434_20203020_B_anthina_HILIC1.46241.46241.3	controllerType=0 controllerNumber=1 scan=46241	122.839	Trypsin	B1	ASEAAAAASAAQAAAAASPATEPAPGAVVDQDANAQAAR	596
63250:4	175	K.VFQYVKPQDAQALQDASPASGASGAQAAAAPADSATVGAVPDAS[+568.212]VQSTPLQPPAPISNSSSVHPGNPK.A	HexNAc(2)Hex(1)	S[+568]	1787.37	4	7146.47	7145.46	1	0	195	Specific	395.69	118.31	0	6.22	26	>WT63_RS02355 ref|WP_059578262.1|gi|981363748| BON domain protein	456	Nsco_NS_434_20203020_B_anthina_HILIC3.53735.53735.4	controllerType=0 controllerNumber=1 scan=53735	139.248	Trypsin	B3	VFQYVKPQDAQALQDASPASGASGAQAAAAPADSATVGAVPDASVQSTPLQPPAPISNSSSVHPGNPK	568
72946:5	88	K.DVNAHPEQLVPMTRPPESGAVQGGTMPVSTNAAGAALAAS[+568.212]GTAPAAAPQQAAAPQGGLYSDASPTNVQDAYNALK.T	HexNAc(2)Hex(1)	S[+568]	1574.36	5	7867.78	7863.75	4	2.2	562	Specific	395.71	395.71	2	7.71	32	>WT63_RS23260 ref|WP_060315444.1|gi|982149982| type VI secretion protein VasK	4535	Nsco_NS_434_20203020_B_anthina_HILIC1.62215.62215.5	controllerType=0 controllerNumber=1 scan=62215	159.807	Trypsin	B1	DVNAHPEQLVPMTRPPESGAVQGGTMPVSTNAAGAALAASGTAPAAAPQQAAAPQGGLYSDASPTNVQDAYNALK	568
66881:5	235	A.AS[+568.212][+100.064]EPGAPGAAGAIGDGAAT[+365.132][+231.074][+100.064]AAPPKPGAPPPGFGAQPDFDT[+568.212][+100.064]PRPPPANAQNAPPAYLK.Q	HexNAc(2)Hex(1) 100.064,HexNAc(1)Hex(1) 231.0743 100.064,HexNAc(2)Hex(1) 100.064	S[+100][+568], T[+100]*2[+231][+365][+568]	1475.9	5	7375.47	7372.47	3	-1.2	50	NRagged	395.83	21.11	0	3.61	10	>WT63_RS17605 ref|WP_060313120.1|gi|982147658| glutamine amidotransferase	3439	Nsco_NS_434_20203020_B_anthina_HILIC3.56573.56573.5	controllerType=0 controllerNumber=1 scan=56573	145.781	Trypsin	B3	ASEPGAPGAAGAIGDGAATAAPPKPGAPPPGFGAQPDFDTPRPPPANAQNAPPAYLK	2032
32707:3	12	K.VAPPQADNGAS[+365.132][+231.074]QPQQFDPNRALQGK.T	HexNAc(1)Hex(1) 231.0743	S[+231][+365]	1078.18	3	3232.52	3230.51	2	0.1	50	Specific	395.99	143.81	143.81	7.7	48	>WT63_RS27555 ref|WP_060317017.1|gi|982151555| cell division protein	5358	Nsco_NS_434_20203020_B_anthina_HILIC3.28895.28895.3	controllerType=0 controllerNumber=1 scan=28895	78.639	Trypsin	B3	VAPPQADNGASQPQQFDPNRALQGK	596
41022:3	11	K.KASEAAAAASAAQAAAAAS[+568.212]PAT[+568.212]EPAPGAVVDQDANAQAAR.A	HexNAc(2)Hex(1),HexNAc(2)Hex(1)	S[+568], T[+568]	1585.74	3	4755.2	4755.2	0	0.3	143	Specific	396.61	396.61	16.8	10.34	57	>WT63_RS15865 ref|WP_059581029.1|gi|981366515| cell envelope protein SmpA	3101	Nsco_NS_434_20203020_B_anthina_HILIC3.35632.35632.3	controllerType=0 controllerNumber=1 scan=35632	96.4359	Trypsin	B3	KASEAAAAASAAQAAAAASPATEPAPGAVVDQDANAQAAR	1136
63276:4	19	S.AIGETAAPSSSQGSGNQGAETGS[+365.132][+231.074][+100.064]GGS[+568.212][+100.064]GNIGGGGERDGTFNLPPNIK.F	HexNAc(1)Hex(1) 231.0743 100.064,HexNAc(2)Hex(1) 100.064	S[+100]*2[+231][+365][+568]	1406.64	4	5623.56	5623.53	0	4.8	126	NRagged	396.94	396.94	0	8.71	23	>WT63_RS21570 ref|WP_060314747.1|gi|982149285| fucose-binding lectin II	4204	Nsco_NS_434_20203020_B_anthina_HILIC2.54000.54000.4	controllerType=0 controllerNumber=1 scan=54000	138.919	Trypsin	B2	AIGETAAPSSSQGSGNQGAETGSGGSGNIGGGGERDGTFNLPPNIK	1364
44590:6	132	K.HGIGKPATTTGVAPAPAPAPAAPRPAANDASAS[+162.053][+462.149]AAASTADEAASGVAASAPRPASASVQPIAPVATPARRT[+162.053][+462.149]EQM[+15.995]DWR.P	Hex(1) 462.1486,Hex(1) 462.1486	M[+16], S[+162][+462], T[+162][+462]	1439.86	6	8634.11	8626.12	8	-3.8	291	Specific	397.11	397.11	8.62	8.61	14	>WT63_RS10270 ref|WP_060311229.1|gi|982145767| pilus assembly protein FimV	2014	Nsco_NS_434_20203020_B_anthina_HILIC1.39199.39199.6	controllerType=0 controllerNumber=1 scan=39199	105.736	Trypsin	B1	HGIGKPATTTGVAPAPAPAPAAPRPAANDASASAAASTADEAASGVAASAPRPASASVQPIAPVATPARRTEQMDWR	1248
54226:3	98	K.TPENAGVAPMPSS[+568.212]EAVATVTADDLNNPNSPLAKR.S	HexNAc(2)Hex(1)	S[+568]	1334.97	3	4002.9	4002.9	0	-0.2	25	Specific	397.17	259.58	19.47	6.39	13	>WT63_RS08035 ref|WP_060310938.1|gi|982145419| peptidoglycan-associated lipoprotein	1575	Nsco_NS_434_20203020_B_anthina_HILIC1.47429.47429.3	controllerType=0 controllerNumber=1 scan=47429	125.437	Trypsin	B1	TPENAGVAPMPSSEAVATVTADDLNNPNSPLAKR	568
25109:4	144	K.GASAAQAAPKPTDNS[+365.132][+231.074]SGTFVFARPGK.F	HexNAc(1)Hex(1) 231.0743	S[+231][+365]	783.128	4	3129.49	3129.49	0	1.8	66	Specific	397.55	397.55	1.2	10.46	15	>WT63_RS17355 ref|WP_059574120.1|gi|981359606| outer membrane lipoprotein carrier protein LolA	3396	Nsco_NS_434_20203020_B_anthina_HILIC2.22968.22968.4	controllerType=0 controllerNumber=1 scan=22968	64.8183	Trypsin	B2	GASAAQAAPKPTDNSSGTFVFARPGK	596
54142:3	1104	R.DSLGNGVALDWPAS[+568.212]GVGGVADERQK.L	HexNAc(2)Hex(1)	S[+568]	1022.82	3	3066.45	3066.44	0	3.4	76	Specific	397.67	368.34	50.15	9.39	1	>WT63_RS04060 ref|WP_060310533.1|gi|982144960| hypothetical protein	791	Nsco_NS_434_20203020_B_anthina_HILIC3.46532.46532.3	controllerType=0 controllerNumber=1 scan=46532	123.124	Trypsin	B3	DSLGNGVALDWPASGVGGVADERQK	568
44013:3	14	K.KAS[+365.132][+231.074]EAAAAASAAQAAAAASPAT[+365.132][+231.074]EPAPGAVVDQDANAQAAR.A	HexNAc(1)Hex(1) 231.0743,HexNAc(1)Hex(1) 231.0743	S[+231][+365], T[+231][+365]	1605.07	3	4813.19	4811.19	2	-0.6	143	Specific	397.93	155.09	80.72	7.33	46	>WT63_RS15865 ref|WP_059581029.1|gi|981366515| cell envelope protein SmpA	3101	Nsco_NS_434_20203020_B_anthina_HILIC2.38014.38014.3	controllerType=0 controllerNumber=1 scan=38014	102.949	Trypsin	B2	KASEAAAAASAAQAAAAASPATEPAPGAVVDQDANAQAAR	1192
58439:4	377	A.SKGEPVPLSPGVTPPAAAQAASAAAAQQAS[+568.212]VPAAAS[+162.053][+462.149]AT[+365.132][+231.074][+100.064]VVVK.A	HexNAc(2)Hex(1),Hex(1) 462.1486,HexNAc(1)Hex(1) 231.0743 100.064	S[+162][+462][+568], T[+100][+231][+365]	1429.45	4	5714.77	5712.74	2	4.2	833	NRagged	398	398	0	8.26	12	>WT63_RS28505 ref|WP_060317425.1|gi|982151963| AsmA family protein	5545	Nsco_NS_434_20203020_B_anthina_HILIC1.50825.50825.4	controllerType=0 controllerNumber=1 scan=50825	133.011	Trypsin	B1	SKGEPVPLSPGVTPPAAAQAASAAAAQQASVPAAASATVVVK	1888
59351:3	390	V.PAAAAGAAPS[+162.053][+462.149]T[+365.132][+231.074][+100.064]T[+162.053][+462.149]APAAQAQLVK.F	Hex(1) 462.1486,HexNAc(1)Hex(1) 231.0743 100.064,Hex(1) 462.1486	S[+162][+462], T[+100][+162][+231][+365][+462]	1303.25	3	3907.75	3907.73	0	3.3	61	NRagged	398.06	219.33	0	6.08	6	>WT63_RS14340 ref|WP_060312306.1|gi|982146844| membrane protein insertase YidC	2810	Nsco_NS_434_20203020_B_anthina_HILIC3.50664.50664.4	controllerType=0 controllerNumber=1 scan=50664	132.327	Trypsin	B3	PAAAAGAAPSTTAPAAQAQLVK	1944
36297:3	1043	R.RTGSVNNAPGAFSAS[+568.212]GVYPIAER.V	HexNAc(2)Hex(1)	S[+568]	963.798	3	2889.38	2889.37	0	1.4	229	Specific	398.92	254.65	24.84	8.12	5	>WT63_RS12685 ref|WP_059583751.1|gi|981369327| dGTP triphosphohydrolase	2486	Nsco_NS_434_20203020_B_anthina_HILIC3.31687.31687.3	controllerType=0 controllerNumber=1 scan=31687	86.1115	Trypsin	B3	RTGSVNNAPGAFSASGVYPIAER	568
16084:6	4	K.GVKPSKPAATTSATPSTTTSAGTAS[+568.212]TSAT[+568.212]ATAGTTATASAPAASAPDAAAKPAK.T	HexNAc(2)Hex(1),HexNAc(2)Hex(1)	S[+568], T[+568]	988.316	6	5924.86	5923.84	1	2.1	95	Specific	399	399	0	9.89	220	>WT63_RS26065 ref|WP_060316474.1|gi|982151012| competence protein ComE	5071	Nsco_NS_434_20203020_B_anthina_HILIC2.15706.15706.6	controllerType=0 controllerNumber=1 scan=15706	46.3748	Trypsin	B2	GVKPSKPAATTSATPSTTTSAGTASTSATATAGTTATASAPAASAPDAAAKPAK	1136
41899:5	12	A.ASAAQAAAAAS[+365.132][+231.074][+100.064]PAT[+162.053][+462.149]EPAPGAVVDQDANAQAAR.A	HexNAc(1)Hex(1) 231.0743 100.064,Hex(1) 462.1486	S[+100][+231][+365], T[+162][+462]	848.986	5	4240.9	4239.89	1	1.6	151	NRagged	399.13	270.44	0	6.78	56	>WT63_RS15865 ref|WP_059581029.1|gi|981366515| cell envelope protein SmpA	3101	Nsco_NS_434_20203020_B_anthina_HILIC1.37066.37066.5	controllerType=0 controllerNumber=1 scan=37066	100.406	Trypsin	B1	ASAAQAAAAASPATEPAPGAVVDQDANAQAAR	1320
44307:3	12	K.KASEAAAAASAAQAAAAAS[+568.212]PAT[+365.132][+231.074]EPAPGAVVDQDANAQAAR.A	HexNAc(2)Hex(1),HexNAc(1)Hex(1) 231.0743	S[+568], T[+231][+365]	1595.73	3	4785.18	4783.19	2	-3.5	143	Specific	399.52	199.26	0	7.18	56	>WT63_RS15865 ref|WP_059581029.1|gi|981366515| cell envelope protein SmpA	3101	Nsco_NS_434_20203020_B_anthina_HILIC1.38983.38983.3	controllerType=0 controllerNumber=1 scan=38983	105.213	Trypsin	B1	KASEAAAAASAAQAAAAASPATEPAPGAVVDQDANAQAAR	1164
64772:3	18	A.DGM[+15.995]APAAGPS[+568.212][+100.064]KT[+568.212]PALDTYTTNLTQR.A	HexNAc(2)Hex(1) 100.064,HexNAc(2)Hex(1)	M[+16], S[+100][+568], T[+568]	1277.58	3	3830.73	3829.74	1	-4	176	NRagged	399.53	0.47	0	4.37	37	>WT63_RS23290 ref|WP_059577174.1|gi|981362660| ClpV1 family T6SS ATPase	4541	Nsco_NS_434_20203020_B_anthina_HILIC1.55789.55789.3	controllerType=0 controllerNumber=1 scan=55789	144.502	Trypsin	B1	DGMAPAAGPSKTPALDTYTTNLTQR	1236
40780:3	12	K.KASEAAAAASAAQAAAAAS[+568.212]PAT[+568.212]EPAPGAVVDQDANAQAAR.A	HexNAc(2)Hex(1),HexNAc(2)Hex(1)	S[+568], T[+568]	1585.74	3	4755.21	4755.2	0	1.8	143	Specific	399.72	399.72	16.8	10.37	56	>WT63_RS15865 ref|WP_059581029.1|gi|981366515| cell envelope protein SmpA	3101	Nsco_NS_434_20203020_B_anthina_HILIC1.36194.36194.3	controllerType=0 controllerNumber=1 scan=36194	98.3043	Trypsin	B1	KASEAAAAASAAQAAAAASPATEPAPGAVVDQDANAQAAR	1136
42983:3	11	K.KAS[+365.132][+231.074]EAAAAAS[+568.212]AAQAAAAASPATEPAPGAVVDQDANAQAAR.A	HexNAc(1)Hex(1) 231.0743,HexNAc(2)Hex(1)	S[+231][+365][+568]	1595.07	3	4783.2	4783.19	0	2	143	Specific	399.92	349.89	15.7	9.63	57	>WT63_RS15865 ref|WP_059581029.1|gi|981366515| cell envelope protein SmpA	3101	Nsco_NS_434_20203020_B_anthina_HILIC3.37194.37194.3	controllerType=0 controllerNumber=1 scan=37194	100.4	Trypsin	B3	KASEAAAAASAAQAAAAASPATEPAPGAVVDQDANAQAAR	1164
66233:4	114	K.VFQYVKPQDAQALQDASPASGASGAQAAAAPADSATVGAVPDAS[+365.132][+231.074]VQSTPLQPPAPISNSSSVHPGNPK.A	HexNAc(1)Hex(1) 231.0743	S[+231][+365]	1795.13	4	7177.48	7173.46	4	1.3	195	Specific	400.5	173.12	0	6.86	24	>WT63_RS02355 ref|WP_059578262.1|gi|981363748| BON domain protein	456	Nsco_NS_434_20203020_B_anthina_HILIC2.56354.56354.4	controllerType=0 controllerNumber=1 scan=56354	143.857	Trypsin	B2	VFQYVKPQDAQALQDASPASGASGAQAAAAPADSATVGAVPDASVQSTPLQPPAPISNSSSVHPGNPK	596
03295:3	45	S.GAS[+568.212]AAKPAS[+162.053][+462.149]APKPAS[+365.132][+231.074][+100.064]APK.-	HexNAc(2)Hex(1),Hex(1) 462.1486,HexNAc(1)Hex(1) 231.0743 100.064	S[+100][+162][+231][+365][+462][+568]	1166.87	3	3498.6	3495.57	3	3.8	500	NRagged	400.59	315.75	0	5.09	42	>WT63_RS14900 ref|WP_059642705.1|gi|981432760| peptidase S41	2916	Nsco_NS_434_20203020_B_anthina_HILIC3.4969.4969.3	controllerType=0 controllerNumber=1 scan=4969	20.6733	Trypsin	B3	GASAAKPASAPKPASAPK	1888
43362:3	12	K.KASEAAAAASAAQAAAAAS[+365.132][+231.074]PAT[+365.132][+231.074]EPAPGAVVDQDANAQAAR.A	HexNAc(1)Hex(1) 231.0743,HexNAc(1)Hex(1) 231.0743	S[+231][+365], T[+231][+365]	1604.4	3	4811.19	4811.19	0	0	143	Specific	400.65	400.65	16.8	9.76	56	>WT63_RS15865 ref|WP_059581029.1|gi|981366515| cell envelope protein SmpA	3101	Nsco_NS_434_20203020_B_anthina_HILIC1.38232.38232.3	controllerType=0 controllerNumber=1 scan=38232	103.34	Trypsin	B1	KASEAAAAASAAQAAAAASPATEPAPGAVVDQDANAQAAR	1192
20592:5	9	K.GVKPSKPAATTSATPSTTTSAGTASTS[+568.212]ATATAGTTAT[+568.212]ASAPAAS[+568.212][+100.064]APDAAAKPAK.T	HexNAc(2)Hex(1),HexNAc(2)Hex(1),HexNAc(2)Hex(1) 100.064	S[+100][+568]*2, T[+568]	1319.22	5	6592.09	6592.12	0	-3.6	95	Specific	400.73	400.73	17.52	9.94	163	>WT63_RS26065 ref|WP_060316474.1|gi|982151012| competence protein ComE	5071	Nsco_NS_434_20203020_B_anthina_HILIC3.19275.19275.5	controllerType=0 controllerNumber=1 scan=19275	53.6702	Trypsin	B3	GVKPSKPAATTSATPSTTTSAGTASTSATATAGTTATASAPAASAPDAAAKPAK	1804
22674:2	186	A.QSSDAAAT[+568.212]EAPAAAAS[+568.212]APK.A	HexNAc(2)Hex(1),HexNAc(2)Hex(1)	S[+568], T[+568]	1426.13	2	2851.26	2851.25	0	3.4	25	NRagged	400.81	138.58	31.66	5.43	16	>WT63_RS16735 ref|WP_059574226.1|gi|981359712| phospholipid-binding protein	3273	Nsco_NS_434_20203020_B_anthina_HILIC1.21487.21487.2	controllerType=0 controllerNumber=1 scan=21487	59.5003	Trypsin	B1	QSSDAAATEAPAAAASAPK	1136
59521:4	412	A.SKGEPVPLSPGVTPPAAAQAAS[+162.053][+462.149]AAAAQQAS[+365.132][+231.074][+100.064]VPAAAS[+568.212]ATVVVK.A	Hex(1) 462.1486,HexNAc(1)Hex(1) 231.0743 100.064,HexNAc(2)Hex(1)	S[+100][+162][+231][+365][+462][+568]	1429.45	4	5714.77	5712.74	2	3.6	833	NRagged	401.04	401.04	0	9.17	9	>WT63_RS28505 ref|WP_060317425.1|gi|982151963| AsmA family protein	5545	Nsco_NS_434_20203020_B_anthina_HILIC2.50982.50982.4	controllerType=0 controllerNumber=1 scan=50982	132.517	Trypsin	B2	SKGEPVPLSPGVTPPAAAQAASAAAAQQASVPAAASATVVVK	1888
41703:3	14	K.KAS[+365.132][+231.074]EAAAAAS[+568.212]AAQAAAAASPATEPAPGAVVDQDANAQAAR.A	HexNAc(1)Hex(1) 231.0743,HexNAc(2)Hex(1)	S[+231][+365][+568]	1595.07	3	4783.2	4783.19	0	1.1	143	Specific	401.12	341.07	15.7	9.06	46	>WT63_RS15865 ref|WP_059581029.1|gi|981366515| cell envelope protein SmpA	3101	Nsco_NS_434_20203020_B_anthina_HILIC2.36146.36146.3	controllerType=0 controllerNumber=1 scan=36146	98.4126	Trypsin	B2	KASEAAAAASAAQAAAAASPATEPAPGAVVDQDANAQAAR	1164
42175:3	82	R.DDDVSDVQAGVAHDEPPAS[+568.212]DAAVAAAPAPAPK.D	HexNAc(2)Hex(1)	S[+568]	1208.22	3	3622.64	3622.64	0	0.9	112	Specific	401.15	346.14	12.33	8.96	14	>WT63_RS10230 ref|WP_060311224.1|gi|982145762| sporulation protein	2006	Nsco_NS_434_20203020_B_anthina_HILIC3.36534.36534.3	controllerType=0 controllerNumber=1 scan=36534	98.738	Trypsin	B3	DDDVSDVQAGVAHDEPPASDAAVAAAPAPAPK	568
17223:3	650	R.EGRAS[+568.212]DALAQLQR.A	HexNAc(2)Hex(1)	S[+568]	661.656	3	1982.95	1982.95	0	1.2	68	Specific	401.56	291.04	291.04	8.24	5	>WT63_RS26600 ref|WP_060316662.1|gi|982151200| hypothetical protein	5175	Nsco_NS_434_20203020_B_anthina_HILIC3.16618.16618.3	controllerType=0 controllerNumber=1 scan=16618	46.9186	Trypsin	B3	EGRASDALAQLQR	568
40372:4	12	A.AS[+365.132][+231.074][+100.064]AAQAAAAAS[+365.132][+231.074]PAT[+365.132][+231.074]EPAPGAVVDQDANAQAAR.A	HexNAc(1)Hex(1) 231.0743 100.064,HexNAc(1)Hex(1) 231.0743,HexNAc(1)Hex(1) 231.0743	S[+100][+231]*2[+365]*2, T[+231][+365]	1202.79	4	4808.12	4808.1	0	4.4	151	NRagged	401.7	401.7	0	7.94	56	>WT63_RS15865 ref|WP_059581029.1|gi|981366515| cell envelope protein SmpA	3101	Nsco_NS_434_20203020_B_anthina_HILIC1.35886.35886.4	controllerType=0 controllerNumber=1 scan=35886	97.513	Trypsin	B1	ASAAQAAAAASPATEPAPGAVVDQDANAQAAR	1888
20957:5	4	K.GVKPSKPAATTSAT[+568.212]PSTTTSAGTASTS[+568.212]ATATAGTTATASAPAASAPDAAAKPAK.T	HexNAc(2)Hex(1),HexNAc(2)Hex(1)	S[+568], T[+568]	1185.58	5	5923.87	5923.84	0	4.3	95	Specific	402.18	402.18	0	10.16	220	>WT63_RS26065 ref|WP_060316474.1|gi|982151012| competence protein ComE	5071	Nsco_NS_434_20203020_B_anthina_HILIC2.19611.19611.5	controllerType=0 controllerNumber=1 scan=19611	56.3443	Trypsin	B2	GVKPSKPAATTSATPSTTTSAGTASTSATATAGTTATASAPAASAPDAAAKPAK	1136
41532:3	11	A.AAAS[+568.212][+100.064]AAQAAAAAS[+568.212]PAT[+568.212]EPAPGAVVDQDANAQAAR.A	HexNAc(2)Hex(1) 100.064,HexNAc(2)Hex(1),HexNAc(2)Hex(1)	S[+100][+568]*2, T[+568]	1624.08	3	4870.22	4866.19	4	2.1	149	NRagged	402.33	402.33	0	7.8	57	>WT63_RS15865 ref|WP_059581029.1|gi|981366515| cell envelope protein SmpA	3101	Nsco_NS_434_20203020_B_anthina_HILIC3.36032.36032.3	controllerType=0 controllerNumber=1 scan=36032	97.4077	Trypsin	B3	AAASAAQAAAAASPATEPAPGAVVDQDANAQAAR	1804
41422:5	11	A.AS[+365.132][+231.074][+100.064]AAQAAAAAS[+365.132][+231.074]PAT[+365.132][+231.074]EPAPGAVVDQDANAQAAR.A	HexNAc(1)Hex(1) 231.0743 100.064,HexNAc(1)Hex(1) 231.0743,HexNAc(1)Hex(1) 231.0743	S[+100][+231]*2[+365]*2, T[+231][+365]	962.43	5	4808.12	4808.1	0	3.4	151	NRagged	402.48	392.69	0	8.2	57	>WT63_RS15865 ref|WP_059581029.1|gi|981366515| cell envelope protein SmpA	3101	Nsco_NS_434_20203020_B_anthina_HILIC3.35933.35933.5	controllerType=0 controllerNumber=1 scan=35933	97.1537	Trypsin	B3	ASAAQAAAAASPATEPAPGAVVDQDANAQAAR	1888
23115:2	4	T.SATATAGTTATASAPAAS[+365.132][+231.074]APDAAAKPAK.T	HexNAc(1)Hex(1) 231.0743	S[+231][+365]	1513.72	2	3026.43	3024.44	2	-4.5	121	NRagged	402.67	325.86	6.28	6.76	220	>WT63_RS26065 ref|WP_060316474.1|gi|982151012| competence protein ComE	5071	Nsco_NS_434_20203020_B_anthina_HILIC2.21345.21345.4	controllerType=0 controllerNumber=1 scan=21345	60.7758	Trypsin	B2	SATATAGTTATASAPAASAPDAAAKPAK	596
41102:3	11	K.KAS[+568.212]EAAAAASAAQAAAAASPAT[+568.212]EPAPGAVVDQDANAQAAR.A	HexNAc(2)Hex(1),HexNAc(2)Hex(1)	S[+568], T[+568]	1586.07	3	4756.2	4755.2	1	-0.3	143	Specific	402.92	205.88	129.25	8.27	57	>WT63_RS15865 ref|WP_059581029.1|gi|981366515| cell envelope protein SmpA	3101	Nsco_NS_434_20203020_B_anthina_HILIC3.35696.35696.3	controllerType=0 controllerNumber=1 scan=35696	96.6134	Trypsin	B3	KASEAAAAASAAQAAAAASPATEPAPGAVVDQDANAQAAR	1136
63035:4	114	K.VFQYVKPQDAQALQDASPASGAS[+568.212]GAQAAAAPADSATVGAVPDASVQSTPLQPPAPISNSSSVHPGNPK.A	HexNAc(2)Hex(1)	S[+568]	1787.12	4	7145.47	7145.46	0	1.2	195	Specific	403.21	403.21	5.1	10.38	24	>WT63_RS02355 ref|WP_059578262.1|gi|981363748| BON domain protein	456	Nsco_NS_434_20203020_B_anthina_HILIC2.53820.53820.4	controllerType=0 controllerNumber=1 scan=53820	138.535	Trypsin	B2	VFQYVKPQDAQALQDASPASGASGAQAAAAPADSATVGAVPDASVQSTPLQPPAPISNSSSVHPGNPK	568
38423:5	121	R.ADHRAIEDAGIGDAAAPVAS[+568.212]APASNDHAAQGAIAPPAPAAATAPK.Q	HexNAc(2)Hex(1)	S[+568]	945.663	5	4724.29	4722.28	2	0.4	29	Specific	403.44	403.44	0	10.55	11	>WT63_RS09490 ref|WP_060311131.1|gi|982145669| extensin	1862	Nsco_NS_434_20203020_B_anthina_HILIC1.34061.34061.5	controllerType=0 controllerNumber=1 scan=34061	92.5378	Trypsin	B1	ADHRAIEDAGIGDAAAPVASAPASNDHAAQGAIAPPAPAAATAPK	568
57852:3	1072	K.ASPPYAADKPIVAVFPPVAPAAPAS[+568.212]SASATR.-	HexNAc(2)Hex(1)	S[+568]	1182.6	3	3545.8	3545.79	0	2.9	291	Specific	403.68	344.5	9.16	9.05	5	>WT63_RS12945 ref|WP_059583680.1|gi|981369255| photosystem reaction center subunit H	2537	Nsco_NS_434_20203020_B_anthina_HILIC3.49476.49476.3	controllerType=0 controllerNumber=1 scan=49476	129.692	Trypsin	B3	ASPPYAADKPIVAVFPPVAPAAPASSASATR	568
58357:4	377	A.SKGEPVPLSPGVTPPAAAQAAS[+568.212][+100.064]AAAAQQASVPAAAS[+162.053][+462.149]AT[+365.132][+231.074]VVVK.A	HexNAc(2)Hex(1) 100.064,Hex(1) 462.1486,HexNAc(1)Hex(1) 231.0743	S[+100][+162][+462][+568], T[+231][+365]	1429.44	4	5714.75	5712.74	2	1.2	833	NRagged	404.08	404.08	0	8.76	12	>WT63_RS28505 ref|WP_060317425.1|gi|982151963| AsmA family protein	5545	Nsco_NS_434_20203020_B_anthina_HILIC1.50760.50760.4	controllerType=0 controllerNumber=1 scan=50760	132.863	Trypsin	B1	SKGEPVPLSPGVTPPAAAQAASAAAAQQASVPAAASATVVVK	1888
01871:3	37	S.GASAAKPAS[+365.132][+231.074][+100.064]APKPAS[+365.132][+231.074]APK.-	HexNAc(1)Hex(1) 231.0743 100.064,HexNAc(1)Hex(1) 231.0743	S[+100][+231]*2[+365]*2	967.8	3	2901.39	2899.37	2	4	500	NRagged	404.11	293.34	0	6.34	44	>WT63_RS14900 ref|WP_059642705.1|gi|981432760| peptidase S41	2916	Nsco_NS_434_20203020_B_anthina_HILIC2.3886.3886.3	controllerType=0 controllerNumber=1 scan=3886	19.3413	Trypsin	B2	GASAAKPASAPKPASAPK	1292
22846:5	10	V.KPSKPAATTSATPSTTT[+365.132][+231.074][+100.064]SAGTASTS[+365.132][+231.074][+100.064]ATATAGTTATASAPAASAPDAAAKPAK.T	HexNAc(1)Hex(1) 231.0743 100.064,HexNAc(1)Hex(1) 231.0743 100.064	S[+100][+231][+365], T[+100][+231][+365]	1205.78	5	6024.87	6023.87	1	-0.4	97	NRagged	404.3	404.3	0	8.66	110	>WT63_RS26065 ref|WP_060316474.1|gi|982151012| competence protein ComE	5071	Nsco_NS_434_20203020_B_anthina_HILIC1.21628.21628.5	controllerType=0 controllerNumber=1 scan=21628	59.8674	Trypsin	B1	KPSKPAATTSATPSTTTSAGTASTSATATAGTTATASAPAASAPDAAAKPAK	1392
22164:3	1131	R.VRGVDNSGFGS[+568.212]QPAATGDSGAPAVR.V	HexNAc(2)Hex(1)	S[+568]	981.128	3	2941.37	2941.37	0	1.2	63	Specific	404.53	397.96	2.38	10.56	1	>WT63_RS07665 ref|WP_060310885.1|gi|982145355| purine-nucleoside phosphorylase	1503	Nsco_NS_434_20203020_B_anthina_HILIC2.20592.20592.3	controllerType=0 controllerNumber=1 scan=20592	58.8543	Trypsin	B2	VRGVDNSGFGSQPAATGDSGAPAVR	568
18402:2	1082	A.APASAPAVS[+568.212]AESIK.M	HexNAc(2)Hex(1)	S[+568]	933.96	2	1866.91	1866.91	0	3.6	23	NRagged	404.76	268.17	3.13	6.09	3	>WT63_RS12590 ref|WP_059576564.1|gi|981362050| ecotin	2469	Nsco_NS_434_20203020_B_anthina_HILIC3.17566.17566.2	controllerType=0 controllerNumber=1 scan=17566	49.3132	Trypsin	B3	APASAPAVSAESIK	568
43824:3	14	K.KAS[+568.212]EAAAAAS[+365.132][+231.074]AAQAAAAASPATEPAPGAVVDQDANAQAAR.A	HexNAc(2)Hex(1),HexNAc(1)Hex(1) 231.0743	S[+231][+365][+568]	1596.41	3	4787.21	4783.19	4	0.3	143	Specific	405.24	157.04	8.47	6.47	46	>WT63_RS15865 ref|WP_059581029.1|gi|981366515| cell envelope protein SmpA	3101	Nsco_NS_434_20203020_B_anthina_HILIC2.37834.37834.3	controllerType=0 controllerNumber=1 scan=37834	102.502	Trypsin	B2	KASEAAAAASAAQAAAAASPATEPAPGAVVDQDANAQAAR	1164
48780:3	14	K.KASEAAAAASAAQAAAAAS[+162.053][+462.149]PATEPAPGAVVDQDANAQAAR.A	Hex(1) 462.1486	S[+162][+462]	1415.33	3	4243.99	4242.98	1	1.8	143	Specific	405.25	375.66	0	10.99	46	>WT63_RS15865 ref|WP_059581029.1|gi|981366515| cell envelope protein SmpA	3101	Nsco_NS_434_20203020_B_anthina_HILIC2.42086.42086.3	controllerType=0 controllerNumber=1 scan=42086	112.534	Trypsin	B2	KASEAAAAASAAQAAAAASPATEPAPGAVVDQDANAQAAR	624
17741:3	199	H.AGPAS[+568.212]EAS[+365.132][+231.074]APAAAAPAAAR.A	HexNAc(2)Hex(1),HexNAc(1)Hex(1) 231.0743	S[+231][+365][+568]	925.079	3	2773.22	2772.23	1	-4.3	26	NRagged	405.35	93.56	1.2	3.7	17	>WT63_RS24035 ref|WP_060315592.1|gi|982150130| transcriptional regulator	4680	Nsco_NS_434_20203020_B_anthina_HILIC3.17044.17044.3	controllerType=0 controllerNumber=1 scan=17044	47.9314	Trypsin	B3	AGPASEASAPAAAAPAAAR	1164
01657:4	28	S.GAS[+365.132][+231.074][+100.064]AAKPAS[+365.132][+231.074]APKPAS[+568.212]APK.-	HexNAc(1)Hex(1) 231.0743 100.064,HexNAc(1)Hex(1) 231.0743,HexNAc(2)Hex(1)	S[+100][+231]*2[+365]*2[+568]	868.156	4	3469.6	3467.58	2	4.1	500	NRagged	406.44	8.85	0	3.79	38	>WT63_RS14900 ref|WP_059642705.1|gi|981432760| peptidase S41	2916	Nsco_NS_434_20203020_B_anthina_HILIC1.3709.3709.4	controllerType=0 controllerNumber=1 scan=3709	18.9398	Trypsin	B1	GASAAKPASAPKPASAPK	1860
10198:2	295	K.GKEGNAAAAPAAS[+365.132][+231.074]APAQP.-	HexNAc(1)Hex(1) 231.0743	S[+231][+365]	1089.01	2	2177	2174.99	2	1.7	162	CRagged	406.59	343.87	343.87	7.75	6	>WT63_RS31950 ref|WP_060009782.1|gi|981820074| hypothetical protein	6212	Nsco_NS_434_20203020_B_anthina_HILIC1.11424.11424.2	controllerType=0 controllerNumber=1 scan=11424	34.3224	Trypsin	B1	GKEGNAAAAPAASAPAQP	596
03592:3	730	A.SAPAADTPAAAS[+568.212]APAKK.D	HexNAc(2)Hex(1)	S[+568]	698.344	3	2093.02	2093.01	0	1.8	25	NRagged	407.01	311.8	15.85	6.88	26	>WT63_RS02295 ref|WP_023477920.1|gi|558019556| hypothetical protein	445	Nsco_NS_434_20203020_B_anthina_HILIC1.5273.5273.3	controllerType=0 controllerNumber=1 scan=5273	21.8352	Trypsin	B1	SAPAADTPAAASAPAKK	568
72465:9	41	A.GQTVGVIQRDGAAIS[+568.212]LEPAGQLELS[+568.212][+100.064]GAPLDT[+365.132][+231.074]LHDTHAELHAHLAAAR.A	HexNAc(2)Hex(1),HexNAc(2)Hex(1) 100.064,HexNAc(1)Hex(1) 231.0743	S[+100][+568]*2, T[+231][+365]	738.697	9	6640.21	6640.18	0	4.5	77	NRagged	407.03	407.03	0	8.44	20	>WT63_RS31770 ref|WP_060318819.1|gi|982153357| glutamate--cysteine ligase	6177	Nsco_NS_434_20203020_B_anthina_HILIC2.61388.61388.8	controllerType=0 controllerNumber=1 scan=61388	154.651	Trypsin	B2	GQTVGVIQRDGAAISLEPAGQLELSGAPLDTLHDTHAELHAHLAAAR	1832
45212:3	12	K.KASEAAAAAS[+568.212]AAQAAAAASPATEPAPGAVVDQDANAQAAR.A	HexNAc(2)Hex(1)	S[+568]	1396.66	3	4187.98	4186.99	1	-2.6	143	Specific	407.04	318.16	77.68	7.66	56	>WT63_RS15865 ref|WP_059581029.1|gi|981366515| cell envelope protein SmpA	3101	Nsco_NS_434_20203020_B_anthina_HILIC1.39706.39706.3	controllerType=0 controllerNumber=1 scan=39706	107.027	Trypsin	B1	KASEAAAAASAAQAAAAASPATEPAPGAVVDQDANAQAAR	568
40980:4	14	A.AS[+365.132][+231.074]AAQAAAAAS[+162.053][+462.149]PAT[+568.212][+100.064]EPAPGAVVDQDANAQAAR.A	HexNAc(1)Hex(1) 231.0743,Hex(1) 462.1486,HexNAc(2)Hex(1) 100.064	S[+162][+231][+365][+462], T[+100][+568]	1202.78	4	4808.11	4808.1	0	2.5	151	NRagged	407.34	407.34	0	8.07	46	>WT63_RS15865 ref|WP_059581029.1|gi|981366515| cell envelope protein SmpA	3101	Nsco_NS_434_20203020_B_anthina_HILIC2.35579.35579.4	controllerType=0 controllerNumber=1 scan=35579	96.9836	Trypsin	B2	ASAAQAAAAASPATEPAPGAVVDQDANAQAAR	1888
52849:4	14	A.ASAAQAAAAAS[+568.212]PAT[+162.053][+462.149]EPAPGAVVDQDANAQAAR.A	HexNAc(2)Hex(1),Hex(1) 462.1486	S[+568], T[+162][+462]	1029.21	4	4113.82	4111.83	2	-4.9	151	NRagged	407.47	325.76	11.34	4.33	46	>WT63_RS15865 ref|WP_059581029.1|gi|981366515| cell envelope protein SmpA	3101	Nsco_NS_434_20203020_B_anthina_HILIC2.45663.45663.4	controllerType=0 controllerNumber=1 scan=45663	121.066	Trypsin	B2	ASAAQAAAAASPATEPAPGAVVDQDANAQAAR	1192
20892:5	4	K.GVKPSKPAATTSAT[+568.212]PSTTTSAGTASTS[+568.212]ATATAGTTATASAPAASAPDAAAKPAK.T	HexNAc(2)Hex(1),HexNAc(2)Hex(1)	S[+568], T[+568]	1185.78	5	5924.85	5923.84	1	1.4	95	Specific	407.88	407.88	0	10.47	220	>WT63_RS26065 ref|WP_060316474.1|gi|982151012| competence protein ComE	5071	Nsco_NS_434_20203020_B_anthina_HILIC2.19559.19559.5	controllerType=0 controllerNumber=1 scan=19559	56.2347	Trypsin	B2	GVKPSKPAATTSATPSTTTSAGTASTSATATAGTTATASAPAASAPDAAAKPAK	1136
63228:3	88	V.STNAAGAALAASGTAPAAAPQQAAAPQGGLYS[+568.212]DASPTNVQDAYNALK.T	HexNAc(2)Hex(1)	S[+568]	1657.12	3	4969.36	4968.35	1	0.7	590	NRagged	407.9	407.9	2.4	8	32	>WT63_RS23260 ref|WP_060315444.1|gi|982149982| type VI secretion protein VasK	4535	Nsco_NS_434_20203020_B_anthina_HILIC1.54577.54577.3	controllerType=0 controllerNumber=1 scan=54577	141.674	Trypsin	B1	STNAAGAALAASGTAPAAAPQQAAAPQGGLYSDASPTNVQDAYNALK	568
24170:5	4	S.KPAATTSATPSTTTSAGT[+568.212]AS[+568.212]TSATATAGTTATASAPAAS[+365.132][+231.074][+100.064]APDAAAKPAK.T	HexNAc(2)Hex(1),HexNAc(2)Hex(1),HexNAc(1)Hex(1) 231.0743 100.064	S[+100][+231][+365][+568], T[+568]	1231.38	5	6152.87	6151.84	1	4.2	100	NRagged	408.13	408.13	0	8.22	220	>WT63_RS26065 ref|WP_060316474.1|gi|982151012| competence protein ComE	5071	Nsco_NS_434_20203020_B_anthina_HILIC2.22253.22253.5	controllerType=0 controllerNumber=1 scan=22253	62.9403	Trypsin	B2	KPAATTSATPSTTTSAGTASTSATATAGTTATASAPAASAPDAAAKPAK	1832
05495:3	905	R.RANVDAPRPAS[+568.212]QAAGAASR.T	HexNAc(2)Hex(1)	S[+568]	812.068	3	2434.19	2434.18	0	3.7	115	Specific	408.33	294.46	12.86	4.96	5	>WT63_RS10035 ref|WP_060311203.1|gi|982145741| hypothetical protein	1968	Nsco_NS_434_20203020_B_anthina_HILIC3.6861.6861.3	controllerType=0 controllerNumber=1 scan=6861	24.291	Trypsin	B3	RANVDAPRPASQAAGAASR	568
06128:3	24	G.VNDSQMEAVSLGKEKPQAT[+365.132][+231.074]GHDEAS[+365.132][+231.074]WAQNR.R	HexNAc(1)Hex(1) 231.0743,HexNAc(1)Hex(1) 231.0743	S[+231][+365], T[+231][+365]	1493.32	3	4477.94	4475.95	2	-4	133	NRagged	408.44	2.31	1.58	4.93	20	>WT63_RS16510 ref|WP_006484980.1|gi|493530974| membrane protein	3228	Nsco_NS_434_20203020_B_anthina_HILIC1.7675.7675.3	controllerType=0 controllerNumber=1 scan=7675	26.8601	Trypsin	B1	VNDSQMEAVSLGKEKPQATGHDEASWAQNR	1192
47297:3	675	K.RYQTLLSQDSIAS[+568.212]QTVDTQASLVK.Q	HexNAc(2)Hex(1)	S[+568]	1074.2	3	3220.6	3220.6	0	0.8	170	Specific	408.48	408.48	1.2	10.14	4	>WT63_RS18510 ref|WP_060313373.1|gi|982147911| efflux transporter periplasmic adaptor subunit	3613	Nsco_NS_434_20203020_B_anthina_HILIC3.40786.40786.3	controllerType=0 controllerNumber=1 scan=40786	109.47	Trypsin	B3	RYQTLLSQDSIASQTVDTQASLVK	568
24698:3	143	K.GAS[+568.212]AAQAAPKPTDNSSGTFVFARPGK.F	HexNAc(2)Hex(1)	S[+568]	1034.84	3	3102.51	3101.49	1	3.9	66	Specific	408.5	116.95	116.95	6.22	17	>WT63_RS17355 ref|WP_059574120.1|gi|981359606| outer membrane lipoprotein carrier protein LolA	3396	Nsco_NS_434_20203020_B_anthina_HILIC1.23195.23195.3	controllerType=0 controllerNumber=1 scan=23195	63.9692	Trypsin	B1	GASAAQAAPKPTDNSSGTFVFARPGK	568
70621:6	868	D.AQQADEASDADAPPATEPPQAS[+365.132][+231.074][+100.064]AQPAAPAVVMTVT[+365.132][+231.074][+100.064]PTNDGRDEVVETVEIVPPPQQDASAKK.S	HexNAc(1)Hex(1) 231.0743 100.064,HexNAc(1)Hex(1) 231.0743 100.064	S[+100][+231][+365], T[+100][+231][+365]	1283.93	6	7698.55	7696.59	2	-5.3	24	NRagged	408.69	254.99	0	6.08	5	>WT63_RS15150 ref|WP_060312539.1|gi|982147077| signal recognition particle-docking protein FtsY	2966	Nsco_NS_434_20203020_B_anthina_HILIC2.59892.59892.6	controllerType=0 controllerNumber=1 scan=59892	151.478	Trypsin	B2	AQQADEASDADAPPATEPPQASAQPAAPAVVMTVTPTNDGRDEVVETVEIVPPPQQDASAKK	1392
10714:3	437	K.KLQQWS[+365.132][+231.074]QQNAAGAKPASGE.-	HexNAc(1)Hex(1) 231.0743	S[+231][+365]	865.742	3	2595.21	2595.21	0	2.1	124	CRagged	409.5	409.5	30.9	9.59	7	>WT63_RS18535 ref|WP_060313386.1|gi|982147924| hypothetical protein	3618	Nsco_NS_434_20203020_B_anthina_HILIC3.11500.11500.3	controllerType=0 controllerNumber=1 scan=11500	34.2765	Trypsin	B3	KLQQWSQQNAAGAKPASGE	596
22838:3	1213	R.LDEARGALDYAS[+568.212]GSAAAR.L	HexNAc(2)Hex(1)	S[+568]	788.035	3	2362.09	2362.09	0	0.9	74	Specific	410.06	337.55	4	8.6	2	>WT63_RS11150 ref|WP_059573770.1|gi|981359255| hypothetical protein	2188	Nsco_NS_434_20203020_B_anthina_HILIC1.21620.21620.3	controllerType=0 controllerNumber=1 scan=21620	59.8428	Trypsin	B1	LDEARGALDYASGSAAAR	568
70463:4	797	R.FSGAAGASAPVAS[+568.212]LRAPLRALELPDLGDGSGGSLTPR.A	HexNAc(2)Hex(1)	S[+568]	1026.53	4	4103.09	4103.08	0	3	63	Specific	410.23	410.23	9.6	11.17	4	>WT63_RS22410 ref|WP_060315109.1|gi|982149647| peptidase M48	4367	Nsco_NS_434_20203020_B_anthina_HILIC1.60188.60188.4	controllerType=0 controllerNumber=1 scan=60188	154.818	Trypsin	B1	FSGAAGASAPVASLRAPLRALELPDLGDGSGGSLTPR	568
22632:3	7	K.VAPPQADNGAS[+568.212]QPQQFDPNR.A	HexNAc(2)Hex(1)	S[+568]	902.411	3	2705.22	2705.22	0	0.5	50	Specific	410.35	370.96	370.96	7.39	49	>WT63_RS27555 ref|WP_060317017.1|gi|982151555| cell division protein	5358	Nsco_NS_434_20203020_B_anthina_HILIC1.21454.21454.3	controllerType=0 controllerNumber=1 scan=21454	59.4046	Trypsin	B1	VAPPQADNGASQPQQFDPNR	568
42175:5	14	A.AAS[+365.132][+231.074][+100.064]AAQAAAAAS[+568.212]PAT[+568.212]EPAPGAVVDQDANAQAAR.A	HexNAc(1)Hex(1) 231.0743 100.064,HexNAc(2)Hex(1),HexNAc(2)Hex(1)	S[+100][+231][+365][+568], T[+568]	966.036	5	4826.15	4823.15	3	-1.7	150	NRagged	410.84	388.49	0	5.41	46	>WT63_RS15865 ref|WP_059581029.1|gi|981366515| cell envelope protein SmpA	3101	Nsco_NS_434_20203020_B_anthina_HILIC2.36516.36516.5	controllerType=0 controllerNumber=1 scan=36516	99.3661	Trypsin	B2	AASAAQAAAAASPATEPAPGAVVDQDANAQAAR	1832
07820:4	773	R.GHGDAS[+568.212]AAHAPATDAGSRGTPPDAT[+568.212]SQPAARQPA.-	HexNAc(2)Hex(1),HexNAc(2)Hex(1)	S[+568], T[+568]	1083.99	4	4332.94	4330.92	2	2.5	68	CRagged	410.89	410.89	116.86	9.65	6	>WT63_RS16010 ref|WP_059581090.1|gi|981366576| hypothetical protein	3129	Nsco_NS_434_20203020_B_anthina_HILIC3.9142.9142.4	controllerType=0 controllerNumber=1 scan=9142	29.509	Trypsin	B3	GHGDASAAHAPATDAGSRGTPPDATSQPAARQPA	1136
30764:4	83	H.AGPAS[+162.053][+462.149]EAS[+568.212]APAAAAPAAARADRLPAYQPR.F	Hex(1) 462.1486,HexNAc(2)Hex(1)	S[+162][+462][+568]	992.962	4	3968.83	3967.84	1	-4.8	26	NRagged	411.37	0.09	0.09	3.56	27	>WT63_RS24035 ref|WP_060315592.1|gi|982150130| transcriptional regulator	4680	Nsco_NS_434_20203020_B_anthina_HILIC1.28046.28046.4	controllerType=0 controllerNumber=1 scan=28046	76.7296	Trypsin	B1	AGPASEASAPAAAAPAAARADRLPAYQPR	1192
44980:3	1062	K.AADAGGAKPAAGAPAAPAAPAPVAVPAS[+568.212]AVS[+162.053][+462.149]GAAAQ.-	HexNAc(2)Hex(1),Hex(1) 462.1486	S[+162][+462][+568]	1381.99	3	4143.96	4142.95	1	1.3	151	CRagged	411.82	184.47	0	7.85	9	>WT63_RS23550 ref|WP_059577270.1|gi|981362756| outer membrane lipid asymmetry maintenance protein MlaD	4590	Nsco_NS_434_20203020_B_anthina_HILIC1.39518.39518.3	controllerType=0 controllerNumber=1 scan=39518	106.567	Trypsin	B1	AADAGGAKPAAGAPAAPAAPAPVAVPASAVSGAAAQ	1192
12023:2	354	K.GKEGNAAAAPAAS[+365.132][+231.074]APAQP.-	HexNAc(1)Hex(1) 231.0743	S[+231][+365]	1088	2	2175	2174.99	0	1.6	162	CRagged	411.96	397.95	397.95	9.87	7	>WT63_RS31950 ref|WP_060009782.1|gi|981820074| hypothetical protein	6212	Nsco_NS_434_20203020_B_anthina_HILIC2.12532.12532.2	controllerType=0 controllerNumber=1 scan=12532	38.0887	Trypsin	B2	GKEGNAAAAPAASAPAQP	596
29133:4	139	H.AGPAS[+568.212]EAS[+365.132][+231.074]APAAAAPAAARADRLPAYQPR.F	HexNAc(2)Hex(1),HexNAc(1)Hex(1) 231.0743	S[+231][+365][+568]	985.966	4	3940.84	3939.85	1	-2	26	NRagged	412.28	5.42	0	4.66	22	>WT63_RS24035 ref|WP_060315592.1|gi|982150130| transcriptional regulator	4680	Nsco_NS_434_20203020_B_anthina_HILIC2.26190.26190.4	controllerType=0 controllerNumber=1 scan=26190	72.7204	Trypsin	B2	AGPASEASAPAAAAPAAARADRLPAYQPR	1164
03633:3	611	A.SAPAADTPAAAS[+568.212]APAKK.D	HexNAc(2)Hex(1)	S[+568]	698.344	3	2093.02	2093.01	0	2.3	25	NRagged	412.58	315.8	19.07	7.34	30	>WT63_RS02295 ref|WP_023477920.1|gi|558019556| hypothetical protein	445	Nsco_NS_434_20203020_B_anthina_HILIC2.5318.5318.3	controllerType=0 controllerNumber=1 scan=5318	22.1702	Trypsin	B2	SAPAADTPAAASAPAKK	568
39388:4	11	K.KASEAAAAASAAQAAAAAS[+568.212]PAT[+568.212]EPAPGAVVDQDANAQAAR.A	HexNAc(2)Hex(1),HexNAc(2)Hex(1)	S[+568], T[+568]	1189.56	4	4755.2	4755.2	0	0.3	143	Specific	413.15	413.15	16.8	9.52	57	>WT63_RS15865 ref|WP_059581029.1|gi|981366515| cell envelope protein SmpA	3101	Nsco_NS_434_20203020_B_anthina_HILIC3.34123.34123.4	controllerType=0 controllerNumber=1 scan=34123	92.4059	Trypsin	B3	KASEAAAAASAAQAAAAASPATEPAPGAVVDQDANAQAAR	1136
26918:4	144	K.GASAAQAAPKPTDNS[+568.212]SGTFVFARPGK.F	HexNAc(2)Hex(1)	S[+568]	776.376	4	3102.48	3101.49	1	-4.3	66	Specific	413.46	113.34	1.2	5.71	15	>WT63_RS17355 ref|WP_059574120.1|gi|981359606| outer membrane lipoprotein carrier protein LolA	3396	Nsco_NS_434_20203020_B_anthina_HILIC2.24373.24373.4	controllerType=0 controllerNumber=1 scan=24373	68.332	Trypsin	B2	GASAAQAAPKPTDNSSGTFVFARPGK	568
44633:3	12	K.KASEAAAAAS[+568.212]AAQAAAAASPATEPAPGAVVDQDANAQAAR.A	HexNAc(2)Hex(1)	S[+568]	1396.67	3	4187.99	4186.99	1	0.8	143	Specific	413.96	314.14	56.72	8.32	56	>WT63_RS15865 ref|WP_059581029.1|gi|981366515| cell envelope protein SmpA	3101	Nsco_NS_434_20203020_B_anthina_HILIC1.39232.39232.3	controllerType=0 controllerNumber=1 scan=39232	105.822	Trypsin	B1	KASEAAAAASAAQAAAAASPATEPAPGAVVDQDANAQAAR	568
43147:3	721	K.AADAGGAKPAAGAPAAPAAPAPVAVPAS[+365.132][+231.074]AVS[+568.212]GAAAQ.-	HexNAc(1)Hex(1) 231.0743,HexNAc(2)Hex(1)	S[+231][+365][+568]	1372.33	3	4114.97	4114.96	0	2.7	151	CRagged	414.49	268.11	0	8.14	10	>WT63_RS23550 ref|WP_059577270.1|gi|981362756| outer membrane lipid asymmetry maintenance protein MlaD	4590	Nsco_NS_434_20203020_B_anthina_HILIC2.37278.37278.3	controllerType=0 controllerNumber=1 scan=37278	101.137	Trypsin	B2	AADAGGAKPAAGAPAAPAAPAPVAVPASAVSGAAAQ	1164
20316:5	4	K.GVKPSKPAATT[+568.212]S[+365.132][+231.074]AT[+365.132][+231.074]PSTTTSAGTASTSATATAGTTATASAPAASAPDAAAKPAK.T	HexNAc(2)Hex(1),HexNAc(1)Hex(1) 231.0743,HexNAc(1)Hex(1) 231.0743	S[+231][+365], T[+231][+365][+568]	1310.82	5	6550.07	6548.04	2	2.7	95	Specific	415.07	415.07	0	10.57	220	>WT63_RS26065 ref|WP_060316474.1|gi|982151012| competence protein ComE	5071	Nsco_NS_434_20203020_B_anthina_HILIC2.19117.19117.5	controllerType=0 controllerNumber=1 scan=19117	55.0836	Trypsin	B2	GVKPSKPAATTSATPSTTTSAGTASTSATATAGTTATASAPAASAPDAAAKPAK	1760
36285:5	1363	K.AAPPKPAPPDEPVLT[+568.212]S[+568.212]T[+365.132][+231.074]QTAEHGEPPAAAASGVPGASGASGAHAAPAAGASAATPGPAASGVK.F	HexNAc(2)Hex(1),HexNAc(2)Hex(1),HexNAc(1)Hex(1) 231.0743	S[+568], T[+231][+365][+568]	1459.28	5	7292.39	7290.39	2	-0.5	89	Specific	415.75	415.75	0	9.65	5	>WT63_RS27520 ref|WP_060317139.1|gi|982151677| hypothetical protein	5352	Nsco_NS_434_20203020_B_anthina_HILIC2.31670.31670.5	controllerType=0 controllerNumber=1 scan=31670	86.8536	Trypsin	B2	AAPPKPAPPDEPVLTSTQTAEHGEPPAAAASGVPGASGASGAHAAPAAGASAATPGPAASGVK	1732
22138:5	9	G.VKPSKPAATTSATPSTT[+162.053][+462.149]TSAGTAS[+365.132][+231.074][+100.064]TSATATAGTTATASAPAASAPDAAAKPAK.T	Hex(1) 462.1486,HexNAc(1)Hex(1) 231.0743 100.064	S[+100][+231][+365], T[+162][+462]	1211.78	5	6054.87	6050.87	4	-1.7	96	NRagged	416.2	416.2	0	7.45	163	>WT63_RS26065 ref|WP_060316474.1|gi|982151012| competence protein ComE	5071	Nsco_NS_434_20203020_B_anthina_HILIC3.20556.20556.5	controllerType=0 controllerNumber=1 scan=20556	57.0376	Trypsin	B3	VKPSKPAATTSATPSTTTSAGTASTSATATAGTTATASAPAASAPDAAAKPAK	1320
65400:4	175	K.VFQYVKPQDAQALQDASPASGAS[+568.212]GAQAAAAPADSATVGAVPDASVQSTPLQPPAPISNSSSVHPGNPK.A	HexNAc(2)Hex(1)	S[+568]	1787.12	4	7145.47	7145.46	0	0.6	195	Specific	416.46	416.46	5.1	9.34	26	>WT63_RS02355 ref|WP_059578262.1|gi|981363748| BON domain protein	456	Nsco_NS_434_20203020_B_anthina_HILIC3.55421.55421.4	controllerType=0 controllerNumber=1 scan=55421	143.039	Trypsin	B3	VFQYVKPQDAQALQDASPASGASGAQAAAAPADSATVGAVPDASVQSTPLQPPAPISNSSSVHPGNPK	568
22157:5	9	V.KPSKPAATTSATPSTTTSAGTASTSATATAGTTAT[+365.132][+231.074][+100.064]ASAPAAS[+365.132][+231.074][+100.064]APDAAAKPAK.T	HexNAc(1)Hex(1) 231.0743 100.064,HexNAc(1)Hex(1) 231.0743 100.064	S[+100][+231][+365], T[+100][+231][+365]	1205.58	5	6023.86	6023.87	0	-2.1	97	NRagged	416.77	416.77	0	8.7	163	>WT63_RS26065 ref|WP_060316474.1|gi|982151012| competence protein ComE	5071	Nsco_NS_434_20203020_B_anthina_HILIC3.20575.20575.5	controllerType=0 controllerNumber=1 scan=20575	57.095	Trypsin	B3	KPSKPAATTSATPSTTTSAGTASTSATATAGTTATASAPAASAPDAAAKPAK	1392
61659:3	377	P.VPLSPGVTPPAAAQAAS[+162.053][+462.149]AAAAQQAS[+365.132][+231.074][+100.064]VPAAAS[+568.212][+100.064]ATVVVK.A	Hex(1) 462.1486,HexNAc(1)Hex(1) 231.0743 100.064,HexNAc(2)Hex(1) 100.064	S[+100]*2[+162][+231][+365][+462][+568]	1772.53	3	5315.59	5314.56	1	4.6	838	NRagged	417.1	417.1	0	7.74	12	>WT63_RS28505 ref|WP_060317425.1|gi|982151963| AsmA family protein	5545	Nsco_NS_434_20203020_B_anthina_HILIC1.53352.53352.3	controllerType=0 controllerNumber=1 scan=53352	138.807	Trypsin	B1	VPLSPGVTPPAAAQAASAAAAQQASVPAAASATVVVK	1988
02268:3	37	S.GAS[+162.053][+462.149]AAKPAS[+568.212]APKPAS[+365.132][+231.074][+100.064]APK.-	Hex(1) 462.1486,HexNAc(2)Hex(1),HexNAc(1)Hex(1) 231.0743 100.064	S[+100][+162][+231][+365][+462][+568]	1166.54	3	3497.59	3495.57	2	3.4	500	NRagged	417.13	356.69	0	6.7	44	>WT63_RS14900 ref|WP_059642705.1|gi|981432760| peptidase S41	2916	Nsco_NS_434_20203020_B_anthina_HILIC2.4202.4202.3	controllerType=0 controllerNumber=1 scan=4202	20.0073	Trypsin	B2	GASAAKPASAPKPASAPK	1888
16807:2	139	A.GPAS[+365.132][+231.074][+100.064]EAS[+162.053][+462.149]APAAAAPAAAR.A	HexNAc(1)Hex(1) 231.0743 100.064,Hex(1) 462.1486	S[+100][+162][+231][+365][+462]	1429.64	2	2858.26	2857.25	1	4	27	NRagged	417.21	314.83	0	6.62	22	>WT63_RS24035 ref|WP_060315592.1|gi|982150130| transcriptional regulator	4680	Nsco_NS_434_20203020_B_anthina_HILIC2.16289.16289.4	controllerType=0 controllerNumber=1 scan=16289	47.8308	Trypsin	B2	GPASEASAPAAAAPAAAR	1320
28107:4	83	H.AGPAS[+568.212]EAS[+365.132][+231.074]APAAAAPAAARADRLPAYQPR.F	HexNAc(2)Hex(1),HexNAc(1)Hex(1) 231.0743	S[+231][+365][+568]	985.965	4	3940.84	3939.85	1	-3.2	26	NRagged	417.53	5.53	0	4.83	27	>WT63_RS24035 ref|WP_060315592.1|gi|982150130| transcriptional regulator	4680	Nsco_NS_434_20203020_B_anthina_HILIC1.25935.25935.4	controllerType=0 controllerNumber=1 scan=25935	71.0502	Trypsin	B1	AGPASEASAPAAAAPAAARADRLPAYQPR	1164
46701:3	106	R.AIEDAGIGDAAAPVAS[+568.212]APASNDHAAQGAIAPPAPAAATAPK.Q	HexNAc(2)Hex(1)	S[+568]	1415.02	3	4243.05	4243.05	0	0.4	33	Specific	417.61	321.43	4.27	8.36	7	>WT63_RS09490 ref|WP_060311131.1|gi|982145669| extensin	1862	Nsco_NS_434_20203020_B_anthina_HILIC3.40315.40315.3	controllerType=0 controllerNumber=1 scan=40315	108.313	Trypsin	B3	AIEDAGIGDAAAPVASAPASNDHAAQGAIAPPAPAAATAPK	568
11559:3	83	A.GPASEAS[+568.212]APAAAAPAAARADR.L	HexNAc(2)Hex(1)	S[+568]	816.391	3	2447.16	2447.15	0	1.9	27	NRagged	417.83	340.6	29.27	7.78	27	>WT63_RS24035 ref|WP_060315592.1|gi|982150130| transcriptional regulator	4680	Nsco_NS_434_20203020_B_anthina_HILIC1.12546.12546.3	controllerType=0 controllerNumber=1 scan=12546	36.7294	Trypsin	B1	GPASEASAPAAAAPAAARADR	568
65029:4	114	K.VFQYVKPQDAQALQDAS[+365.132][+231.074]PASGASGAQAAAAPADSATVGAVPDASVQSTPLQPPAPISNSSSVHPGNPK.A	HexNAc(1)Hex(1) 231.0743	S[+231][+365]	1795.13	4	7177.5	7173.46	4	3.9	195	Specific	417.85	374.33	0	9.22	24	>WT63_RS02355 ref|WP_059578262.1|gi|981363748| BON domain protein	456	Nsco_NS_434_20203020_B_anthina_HILIC2.55397.55397.4	controllerType=0 controllerNumber=1 scan=55397	141.863	Trypsin	B2	VFQYVKPQDAQALQDASPASGASGAQAAAAPADSATVGAVPDASVQSTPLQPPAPISNSSSVHPGNPK	596
44560:3	12	K.KASEAAAAAS[+568.212]AAQAAAAASPATEPAPGAVVDQDANAQAAR.A	HexNAc(2)Hex(1)	S[+568]	1396.33	3	4186.98	4186.99	0	-0.8	143	Specific	417.93	342	56.57	7.87	56	>WT63_RS15865 ref|WP_059581029.1|gi|981366515| cell envelope protein SmpA	3101	Nsco_NS_434_20203020_B_anthina_HILIC1.39171.39171.3	controllerType=0 controllerNumber=1 scan=39171	105.652	Trypsin	B1	KASEAAAAASAAQAAAAASPATEPAPGAVVDQDANAQAAR	568
24860:3	144	K.GASAAQAAPKPTDNS[+365.132][+231.074]SGTFVFARPGK.F	HexNAc(1)Hex(1) 231.0743	S[+231][+365]	1044.17	3	3130.5	3129.49	1	2.7	66	Specific	417.96	417.96	1.2	10.17	15	>WT63_RS17355 ref|WP_059574120.1|gi|981359606| outer membrane lipoprotein carrier protein LolA	3396	Nsco_NS_434_20203020_B_anthina_HILIC2.22776.22776.3	controllerType=0 controllerNumber=1 scan=22776	64.3297	Trypsin	B2	GASAAQAAPKPTDNSSGTFVFARPGK	596
22711:3	7	K.VAPPQADNGAS[+568.212]QPQQFDPNR.A	HexNAc(2)Hex(1)	S[+568]	902.412	3	2705.22	2705.22	0	1.4	50	Specific	418.29	394.71	394.71	9.15	49	>WT63_RS27555 ref|WP_060317017.1|gi|982151555| cell division protein	5358	Nsco_NS_434_20203020_B_anthina_HILIC1.21514.21514.3	controllerType=0 controllerNumber=1 scan=21514	59.5647	Trypsin	B1	VAPPQADNGASQPQQFDPNR	568
34220:3	7	K.VAPPQADNGAS[+365.132][+231.074]QPQQFDPNRALQGK.T	HexNAc(1)Hex(1) 231.0743	S[+231][+365]	1077.84	3	3231.5	3230.51	1	-4.9	50	Specific	418.43	142.12	142.12	7.25	49	>WT63_RS27555 ref|WP_060317017.1|gi|982151555| cell division protein	5358	Nsco_NS_434_20203020_B_anthina_HILIC1.30685.30685.3	controllerType=0 controllerNumber=1 scan=30685	83.7875	Trypsin	B1	VAPPQADNGASQPQQFDPNRALQGK	596
23425:5	9	K.GVKPSKPAATTSATPSTTTSAGTAS[+568.212]TSATATAGTTATAS[+162.053][+462.149]APAAS[+568.212][+100.064]APDAAAKPAK.T	HexNAc(2)Hex(1),Hex(1) 462.1486,HexNAc(2)Hex(1) 100.064	S[+100][+162][+462][+568]*2	1330.42	5	6648.09	6648.11	0	-3.1	95	Specific	418.51	418.51	3.96	8.32	163	>WT63_RS26065 ref|WP_060316474.1|gi|982151012| competence protein ComE	5071	Nsco_NS_434_20203020_B_anthina_HILIC3.21551.21551.5	controllerType=0 controllerNumber=1 scan=21551	59.643	Trypsin	B3	GVKPSKPAATTSATPSTTTSAGTASTSATATAGTTATASAPAASAPDAAAKPAK	1860
41357:5	11	A.AS[+568.212][+100.064]AAQAAAAAS[+365.132][+231.074]PAT[+162.053][+462.149]EPAPGAVVDQDANAQAAR.A	HexNAc(2)Hex(1) 100.064,HexNAc(1)Hex(1) 231.0743,Hex(1) 462.1486	S[+100][+231][+365][+568], T[+162][+462]	962.431	5	4808.13	4808.1	0	5	151	NRagged	418.62	418.62	0	7.39	57	>WT63_RS15865 ref|WP_059581029.1|gi|981366515| cell envelope protein SmpA	3101	Nsco_NS_434_20203020_B_anthina_HILIC3.35886.35886.5	controllerType=0 controllerNumber=1 scan=35886	97.024	Trypsin	B3	ASAAQAAAAASPATEPAPGAVVDQDANAQAAR	1888
49039:3	11	K.AS[+568.212]EAAAAASAAQAAAAASPAT[+568.212]EPAPGAVVDQDANAQAAR.A	HexNAc(2)Hex(1),HexNAc(2)Hex(1)	S[+568], T[+568]	1543.37	3	4628.1	4627.1	1	-0.2	144	Specific	418.7	231.02	46.38	7.54	57	>WT63_RS15865 ref|WP_059581029.1|gi|981366515| cell envelope protein SmpA	3101	Nsco_NS_434_20203020_B_anthina_HILIC3.42150.42150.3	controllerType=0 controllerNumber=1 scan=42150	112.659	Trypsin	B3	ASEAAAAASAAQAAAAASPATEPAPGAVVDQDANAQAAR	1136
34040:3	12	K.VAPPQADNGAS[+568.212]QPQQFDPNRALQGK.T	HexNAc(2)Hex(1)	S[+568]	1068.51	3	3203.5	3202.51	1	-4.2	50	Specific	419.05	135.13	135.13	7.1	48	>WT63_RS27555 ref|WP_060317017.1|gi|982151555| cell division protein	5358	Nsco_NS_434_20203020_B_anthina_HILIC3.29911.29911.3	controllerType=0 controllerNumber=1 scan=29911	81.3544	Trypsin	B3	VAPPQADNGASQPQQFDPNRALQGK	568
63922:4	114	K.VFQYVKPQDAQALQDAS[+365.132][+231.074]PASGASGAQAAAAPADSATVGAVPDASVQSTPLQPPAPISNSSSVHPGNPK.A	HexNAc(1)Hex(1) 231.0743	S[+231][+365]	1794.12	4	7173.47	7173.46	0	2.4	195	Specific	419.13	400.6	0	10.66	24	>WT63_RS02355 ref|WP_059578262.1|gi|981363748| BON domain protein	456	Nsco_NS_434_20203020_B_anthina_HILIC2.54513.54513.4	controllerType=0 controllerNumber=1 scan=54513	139.968	Trypsin	B2	VFQYVKPQDAQALQDASPASGASGAQAAAAPADSATVGAVPDASVQSTPLQPPAPISNSSSVHPGNPK	596
43308:3	11	K.KAS[+568.212]EAAAAASAAQAAAAASPATEPAPGAVVDQDANAQAAR.A	HexNAc(2)Hex(1)	S[+568]	1396.34	3	4187	4186.99	0	2.6	143	Specific	419.28	364.16	96.05	9.54	57	>WT63_RS15865 ref|WP_059581029.1|gi|981366515| cell envelope protein SmpA	3101	Nsco_NS_434_20203020_B_anthina_HILIC3.37458.37458.3	controllerType=0 controllerNumber=1 scan=37458	101.066	Trypsin	B3	KASEAAAAASAAQAAAAASPATEPAPGAVVDQDANAQAAR	568
22823:5	9	K.GVKPSKPAATTSATPSTTT[+568.212]SAGTAS[+568.212]TSATATAGTTATASAPAASAPDAAAKPAK.T	HexNAc(2)Hex(1),HexNAc(2)Hex(1)	S[+568], T[+568]	1185.98	5	5925.86	5923.84	2	2.1	95	Specific	419.99	419.99	0	10.86	163	>WT63_RS26065 ref|WP_060316474.1|gi|982151012| competence protein ComE	5071	Nsco_NS_434_20203020_B_anthina_HILIC3.21079.21079.5	controllerType=0 controllerNumber=1 scan=21079	58.3753	Trypsin	B3	GVKPSKPAATTSATPSTTTSAGTASTSATATAGTTATASAPAASAPDAAAKPAK	1136
31252:3	5	K.VAPPQADNGAS[+568.212]QPQQFDPNRALQGK.T	HexNAc(2)Hex(1)	S[+568]	1068.51	3	3203.52	3202.51	1	2.4	50	Specific	420.27	93.55	93.55	6.86	72	>WT63_RS27555 ref|WP_060317017.1|gi|982151555| cell division protein	5358	Nsco_NS_434_20203020_B_anthina_HILIC2.27825.27825.3	controllerType=0 controllerNumber=1 scan=27825	76.8399	Trypsin	B2	VAPPQADNGASQPQQFDPNRALQGK	568
03646:3	37	K.ASGAS[+568.212][+100.064]AAKPAS[+365.132][+231.074]APKPAS[+365.132][+231.074][+100.064]AP.K	HexNAc(2)Hex(1) 100.064,HexNAc(1)Hex(1) 231.0743,HexNAc(1)Hex(1) 231.0743 100.064	S[+100]*2[+231]*2[+365]*2[+568]	1200.54	3	3599.62	3597.62	2	-1.5	498	CRagged	420.35	414.57	0	8.44	44	>WT63_RS14900 ref|WP_059642705.1|gi|981432760| peptidase S41	2916	Nsco_NS_434_20203020_B_anthina_HILIC2.5330.5330.3	controllerType=0 controllerNumber=1 scan=5330	22.209	Trypsin	B2	ASGASAAKPASAPKPASAP	1960
62755:4	300	A.NGLAT[+568.212][+100.064]DVYAPGQQPPNGAAAM[+15.995]VRPS[+162.053][+462.149]WKPDAK.T	HexNAc(2)Hex(1) 100.064,Hex(1) 462.1486	M[+16], S[+162][+462], T[+100][+568]	1130.27	4	4518.07	4516.07	2	-1.2	59	NRagged	420.41	381.95	0	8.5	9	>WT63_RS07420 ref|WP_059585130.1|gi|981370743| hypothetical protein	1455	Nsco_NS_434_20203020_B_anthina_HILIC3.53349.53349.4	controllerType=0 controllerNumber=1 scan=53349	138.389	Trypsin	B3	NGLATDVYAPGQQPPNGAAAMVRPSWKPDAK	1292
06735:3	929	R.ANVDAPRPAS[+568.212]QAAGAASR.T	HexNAc(2)Hex(1)	S[+568]	760.034	3	2278.09	2278.08	0	4	116	Specific	420.62	390.38	10.4	9.42	2	>WT63_RS10035 ref|WP_060311203.1|gi|982145741| hypothetical protein	1968	Nsco_NS_434_20203020_B_anthina_HILIC2.8263.8263.3	controllerType=0 controllerNumber=1 scan=8263	28.7326	Trypsin	B2	ANVDAPRPASQAAGAASR	568
26888:4	144	K.GASAAQAAPKPTDNS[+568.212]SGTFVFARPGK.F	HexNAc(2)Hex(1)	S[+568]	776.375	4	3102.48	3101.49	1	-4.5	66	Specific	420.64	59.74	1.2	5.67	15	>WT63_RS17355 ref|WP_059574120.1|gi|981359606| outer membrane lipoprotein carrier protein LolA	3396	Nsco_NS_434_20203020_B_anthina_HILIC2.24350.24350.2	controllerType=0 controllerNumber=1 scan=24350	68.2807	Trypsin	B2	GASAAQAAPKPTDNSSGTFVFARPGK	568
20547:4	4	K.GVKPSKPAATTSATPSTTTSAGTASTSATATAGTTAT[+365.132][+231.074]ASAPAAS[+568.212]APDAAAKPAK.T	HexNAc(1)Hex(1) 231.0743,HexNAc(2)Hex(1)	S[+568], T[+231][+365]	1488.72	4	5951.84	5951.84	0	0.6	95	Specific	420.87	420.87	7.88	9.89	220	>WT63_RS26065 ref|WP_060316474.1|gi|982151012| competence protein ComE	5071	Nsco_NS_434_20203020_B_anthina_HILIC2.19294.19294.4	controllerType=0 controllerNumber=1 scan=19294	55.5221	Trypsin	B2	GVKPSKPAATTSATPSTTTSAGTASTSATATAGTTATASAPAASAPDAAAKPAK	1164
43600:3	12	K.KAS[+365.132][+231.074]EAAAAASAAQAAAAASPATEPAPGAVVDQDANAQAAR.A	HexNAc(1)Hex(1) 231.0743	S[+231][+365]	1405.66	3	4214.98	4214.98	0	-0.4	143	Specific	420.93	338.88	70.8	8.12	56	>WT63_RS15865 ref|WP_059581029.1|gi|981366515| cell envelope protein SmpA	3101	Nsco_NS_434_20203020_B_anthina_HILIC1.38421.38421.3	controllerType=0 controllerNumber=1 scan=38421	103.768	Trypsin	B1	KASEAAAAASAAQAAAAASPATEPAPGAVVDQDANAQAAR	596
17188:6	9	K.GVKPSKPAATTSATPSTTTSAGTASTS[+568.212]ATATAGTTAT[+568.212]ASAPAASAPDAAAKPAK.T	HexNAc(2)Hex(1),HexNAc(2)Hex(1)	S[+568], T[+568]	988.148	6	5923.85	5923.84	0	1.7	95	Specific	420.94	420.94	0	10.01	163	>WT63_RS26065 ref|WP_060316474.1|gi|982151012| competence protein ComE	5071	Nsco_NS_434_20203020_B_anthina_HILIC3.16591.16591.6	controllerType=0 controllerNumber=1 scan=16591	46.857	Trypsin	B3	GVKPSKPAATTSATPSTTTSAGTASTSATATAGTTATASAPAASAPDAAAKPAK	1136
24107:4	144	K.GASAAQAAPKPTDNS[+568.212]SGTFVFARPGK.F	HexNAc(2)Hex(1)	S[+568]	776.13	4	3101.5	3101.49	0	2.2	66	Specific	420.97	131.88	1.2	7.36	15	>WT63_RS17355 ref|WP_059574120.1|gi|981359606| outer membrane lipoprotein carrier protein LolA	3396	Nsco_NS_434_20203020_B_anthina_HILIC2.22197.22197.4	controllerType=0 controllerNumber=1 scan=22197	62.8017	Trypsin	B2	GASAAQAAPKPTDNSSGTFVFARPGK	568
19897:5	10	K.GVKPSKPAATT[+568.212]S[+365.132][+231.074]ATPSTTTS[+568.212]AGTASTSATATAGTTATASAPAASAPDAAAKPAK.T	HexNAc(2)Hex(1),HexNAc(1)Hex(1) 231.0743,HexNAc(2)Hex(1)	S[+231][+365][+568], T[+568]	1305.02	5	6521.06	6520.05	1	1.3	95	Specific	421.68	421.68	0	10.49	110	>WT63_RS26065 ref|WP_060316474.1|gi|982151012| competence protein ComE	5071	Nsco_NS_434_20203020_B_anthina_HILIC1.19270.19270.5	controllerType=0 controllerNumber=1 scan=19270	53.9116	Trypsin	B1	GVKPSKPAATTSATPSTTTSAGTASTSATATAGTTATASAPAASAPDAAAKPAK	1732
46199:4	171	K.ENRENAAHSASS[+365.132][+231.074]AEAQYQQALAALDAAK.L	HexNAc(1)Hex(1) 231.0743	S[+231][+365]	878.656	4	3511.6	3511.59	0	2.4	120	Specific	422.01	401.96	2.4	9.7	8	>WT63_RS25425 ref|WP_060316250.1|gi|982150788| efflux transporter periplasmic adaptor subunit	4950	Nsco_NS_434_20203020_B_anthina_HILIC3.39898.39898.4	controllerType=0 controllerNumber=1 scan=39898	107.324	Trypsin	B3	ENRENAAHSASSAEAQYQQALAALDAAK	596
45223:3	14	K.KASEAAAAASAAQAAAAAS[+162.053][+462.149]PATEPAPGAVVDQDANAQAAR.A	Hex(1) 462.1486	S[+162][+462]	1415.67	3	4244.99	4242.98	2	2.8	143	Specific	422.03	422.03	0	10.81	46	>WT63_RS15865 ref|WP_059581029.1|gi|981366515| cell envelope protein SmpA	3101	Nsco_NS_434_20203020_B_anthina_HILIC2.39038.39038.3	controllerType=0 controllerNumber=1 scan=39038	105.51	Trypsin	B2	KASEAAAAASAAQAAAAASPATEPAPGAVVDQDANAQAAR	624
75903:3	288	T.PMGGFQGDLAAAS[+568.212][+100.064]AS[+568.212]DLGAVAIR.A	HexNAc(2)Hex(1) 100.064,HexNAc(2)Hex(1)	S[+100][+568]*2	1137.86	3	3411.56	3411.57	0	-3.1	16	NRagged	422.23	268.84	1.2	5.47	8	>WT63_RS21035 ref|WP_059578882.1|gi|981364368| acetyl-CoA acetyltransferase	4097	Nsco_NS_434_20203020_B_anthina_HILIC2.64233.64233.2	controllerType=0 controllerNumber=1 scan=64233	160.839	Trypsin	B2	PMGGFQGDLAAASASDLGAVAIR	1236
02712:4	45	K.ASGASAAKPASAPKPAS[+568.212]APK.-	HexNAc(2)Hex(1)	S[+568]	584.05	4	2333.18	2333.17	0	3.4	498	Specific	422.37	405.02	4.1	10.23	42	>WT63_RS14900 ref|WP_059642705.1|gi|981432760| peptidase S41	2916	Nsco_NS_434_20203020_B_anthina_HILIC3.4478.4478.4	controllerType=0 controllerNumber=1 scan=4478	19.7578	Trypsin	B3	ASGASAAKPASAPKPASAPK	568
46102:3	11	K.KASEAAAAAS[+365.132][+231.074]AAQAAAAASPATEPAPGAVVDQDANAQAAR.A	HexNAc(1)Hex(1) 231.0743	S[+231][+365]	1405.66	3	4214.98	4214.98	0	-0.7	143	Specific	422.42	414.61	51.7	10.15	57	>WT63_RS15865 ref|WP_059581029.1|gi|981366515| cell envelope protein SmpA	3101	Nsco_NS_434_20203020_B_anthina_HILIC3.39818.39818.3	controllerType=0 controllerNumber=1 scan=39818	107.108	Trypsin	B3	KASEAAAAASAAQAAAAASPATEPAPGAVVDQDANAQAAR	596
43493:3	721	K.AADAGGAKPAAGAPAAPAAPAPVAVPAS[+365.132][+231.074]AVS[+568.212]GAAAQ.-	HexNAc(1)Hex(1) 231.0743,HexNAc(2)Hex(1)	S[+231][+365][+568]	1372.33	3	4114.97	4114.96	0	2.7	151	CRagged	422.79	198.89	0	7.75	10	>WT63_RS23550 ref|WP_059577270.1|gi|981362756| outer membrane lipid asymmetry maintenance protein MlaD	4590	Nsco_NS_434_20203020_B_anthina_HILIC2.37554.37554.3	controllerType=0 controllerNumber=1 scan=37554	101.807	Trypsin	B2	AADAGGAKPAAGAPAAPAAPAPVAVPASAVSGAAAQ	1164
41674:3	14	K.KASEAAAAASAAQAAAAAS[+568.212]PAT[+568.212]EPAPGAVVDQDANAQAAR.A	HexNAc(2)Hex(1),HexNAc(2)Hex(1)	S[+568], T[+568]	1586.41	3	4757.21	4755.2	2	0.8	143	Specific	423	217.01	16.8	8.64	46	>WT63_RS15865 ref|WP_059581029.1|gi|981366515| cell envelope protein SmpA	3101	Nsco_NS_434_20203020_B_anthina_HILIC2.36125.36125.3	controllerType=0 controllerNumber=1 scan=36125	98.3616	Trypsin	B2	KASEAAAAASAAQAAAAASPATEPAPGAVVDQDANAQAAR	1136
73182:5	88	K.DVNAHPEQLVPMTRPPESGAVQGGTMPVS[+568.212]TNAAGAALAASGTAPAAAPQQAAAPQGGLYSDASPTNVQDAYNALK.T	HexNAc(2)Hex(1)	S[+568]	1574.15	5	7866.75	7863.75	3	-1.9	562	Specific	423.26	423.26	0	7.89	32	>WT63_RS23260 ref|WP_060315444.1|gi|982149982| type VI secretion protein VasK	4535	Nsco_NS_434_20203020_B_anthina_HILIC1.62403.62403.5	controllerType=0 controllerNumber=1 scan=62403	160.265	Trypsin	B1	DVNAHPEQLVPMTRPPESGAVQGGTMPVSTNAAGAALAASGTAPAAAPQQAAAPQGGLYSDASPTNVQDAYNALK	568
44195:3	721	K.AADAGGAKPAAGAPAAPAAPAPVAVPAS[+365.132][+231.074]AVS[+568.212]GAAAQ.-	HexNAc(1)Hex(1) 231.0743,HexNAc(2)Hex(1)	S[+231][+365][+568]	1372.32	3	4114.96	4114.96	0	-0.2	151	CRagged	423.35	236.43	0	7.2	10	>WT63_RS23550 ref|WP_059577270.1|gi|981362756| outer membrane lipid asymmetry maintenance protein MlaD	4590	Nsco_NS_434_20203020_B_anthina_HILIC2.38177.38177.3	controllerType=0 controllerNumber=1 scan=38177	103.31	Trypsin	B2	AADAGGAKPAAGAPAAPAAPAPVAVPASAVSGAAAQ	1164
41000:3	14	K.KAS[+568.212]EAAAAASAAQAAAAASPAT[+568.212]EPAPGAVVDQDANAQAAR.A	HexNAc(2)Hex(1),HexNAc(2)Hex(1)	S[+568], T[+568]	1585.74	3	4755.2	4755.2	0	0.6	143	Specific	423.44	380.65	120.73	10.31	46	>WT63_RS15865 ref|WP_059581029.1|gi|981366515| cell envelope protein SmpA	3101	Nsco_NS_434_20203020_B_anthina_HILIC2.35594.35594.3	controllerType=0 controllerNumber=1 scan=35594	97.0244	Trypsin	B2	KASEAAAAASAAQAAAAASPATEPAPGAVVDQDANAQAAR	1136
45211:4	99	R.VHGADTSGYGAQPAPLVHS[+568.212]GAPAAASSNARDSIFFGQ.-	HexNAc(2)Hex(1)	S[+568]	1045.74	4	4179.94	4179.94	0	1.6	63	CRagged	423.45	160.54	4.8	9.14	10	>WT63_RS20610 ref|WP_050012329.1|gi|910178431| purine-nucleoside phosphorylase	4019	Nsco_NS_434_20203020_B_anthina_HILIC3.39005.39005.4	controllerType=0 controllerNumber=1 scan=39005	104.987	Trypsin	B3	VHGADTSGYGAQPAPLVHSGAPAAASSNARDSIFFGQ	568
03596:3	730	A.SAPAADTPAAAS[+568.212]APAKK.D	HexNAc(2)Hex(1)	S[+568]	698.344	3	2093.02	2093.01	0	1.8	25	NRagged	423.58	331.1	9.59	7.05	26	>WT63_RS02295 ref|WP_023477920.1|gi|558019556| hypothetical protein	445	Nsco_NS_434_20203020_B_anthina_HILIC1.5277.5277.3	controllerType=0 controllerNumber=1 scan=5277	21.8486	Trypsin	B1	SAPAADTPAAASAPAKK	568
39709:4	11	K.AAAAAKKASEAAAAASAAQAAAAAS[+568.212]PAT[+568.212]EPAPGAVVDQDANAQAAR.A	HexNAc(2)Hex(1),HexNAc(2)Hex(1)	S[+568], T[+568]	1310.88	4	5240.49	5238.48	2	0.3	137	Specific	423.82	423.82	3.6	10.92	57	>WT63_RS15865 ref|WP_059581029.1|gi|981366515| cell envelope protein SmpA	3101	Nsco_NS_434_20203020_B_anthina_HILIC3.34579.34579.4	controllerType=0 controllerNumber=1 scan=34579	93.8852	Trypsin	B3	AAAAAKKASEAAAAASAAQAAAAASPATEPAPGAVVDQDANAQAAR	1136
16971:6	4	K.GVKPSKPAATTSATPS[+568.212]TTTSAGTASTSATATAGTTATASAPAAS[+365.132][+231.074]APDAAAKPAK.T	HexNAc(2)Hex(1),HexNAc(1)Hex(1) 231.0743	S[+231][+365][+568]	992.812	6	5951.83	5951.84	0	-0.2	95	Specific	423.84	423.84	1.78	7.39	220	>WT63_RS26065 ref|WP_060316474.1|gi|982151012| competence protein ComE	5071	Nsco_NS_434_20203020_B_anthina_HILIC2.16425.16425.6	controllerType=0 controllerNumber=1 scan=16425	48.2354	Trypsin	B2	GVKPSKPAATTSATPSTTTSAGTASTSATATAGTTATASAPAASAPDAAAKPAK	1164
03432:3	37	K.ASGAS[+568.212]AAKPAS[+365.132][+231.074][+100.064]APKPAS[+568.212][+100.064]AP.K	HexNAc(2)Hex(1),HexNAc(1)Hex(1) 231.0743 100.064,HexNAc(2)Hex(1) 100.064	S[+100]*2[+231][+365][+568]*2	1190.55	3	3569.62	3569.62	0	-0.6	498	CRagged	423.84	402.37	0	8.43	44	>WT63_RS14900 ref|WP_059642705.1|gi|981432760| peptidase S41	2916	Nsco_NS_434_20203020_B_anthina_HILIC2.5160.5160.3	controllerType=0 controllerNumber=1 scan=5160	21.9063	Trypsin	B2	ASGASAAKPASAPKPASAP	1932
46106:4	177	K.ENRENAAHSASS[+365.132][+231.074]AEAQYQQALAALDAAK.L	HexNAc(1)Hex(1) 231.0743	S[+231][+365]	878.657	4	3511.61	3511.59	0	3.6	120	Specific	424.4	412.95	2.4	10.85	12	>WT63_RS25425 ref|WP_060316250.1|gi|982150788| efflux transporter periplasmic adaptor subunit	4950	Nsco_NS_434_20203020_B_anthina_HILIC2.39842.39842.4	controllerType=0 controllerNumber=1 scan=39842	107.398	Trypsin	B2	ENRENAAHSASSAEAQYQQALAALDAAK	596
43134:3	704	K.AADAGGAKPAAGAPAAPAAPAPVAVPAS[+568.212]AVS[+365.132][+231.074]GAAAQ.-	HexNAc(2)Hex(1),HexNAc(1)Hex(1) 231.0743	S[+231][+365][+568]	1372.32	3	4114.96	4114.96	0	0.7	151	CRagged	424.73	262.51	0	8.12	12	>WT63_RS23550 ref|WP_059577270.1|gi|981362756| outer membrane lipid asymmetry maintenance protein MlaD	4590	Nsco_NS_434_20203020_B_anthina_HILIC3.37320.37320.3	controllerType=0 controllerNumber=1 scan=37320	100.719	Trypsin	B3	AADAGGAKPAAGAPAAPAAPAPVAVPASAVSGAAAQ	1164
43580:3	14	K.KASEAAAAASAAQAAAAAS[+365.132][+231.074]PAT[+568.212]EPAPGAVVDQDANAQAAR.A	HexNAc(1)Hex(1) 231.0743,HexNAc(2)Hex(1)	S[+231][+365], T[+568]	1595.07	3	4783.2	4783.19	0	1.4	143	Specific	424.78	424.78	0	10.71	46	>WT63_RS15865 ref|WP_059581029.1|gi|981366515| cell envelope protein SmpA	3101	Nsco_NS_434_20203020_B_anthina_HILIC2.37626.37626.3	controllerType=0 controllerNumber=1 scan=37626	102.004	Trypsin	B2	KASEAAAAASAAQAAAAASPATEPAPGAVVDQDANAQAAR	1164
11591:4	111	R.LNEHPQM[+15.995]PFAAS[+568.212]APSDKYQTGKK.S	HexNAc(2)Hex(1)	M[+16], S[+568]	783.121	4	3129.46	3129.46	0	1.9	43	Specific	424.79	399.84	46.46	8.86	13	>WT63_RS17660 ref|WP_059574073.1|gi|981359559| hypothetical protein	3450	Nsco_NS_434_20203020_B_anthina_HILIC3.12174.12174.2	controllerType=0 controllerNumber=1 scan=12174	35.8355	Trypsin	B3	LNEHPQMPFAASAPSDKYQTGKK	568
24639:5	4	K.GVKPSKPAATTSATPSTTTSAGTASTSATATAGT[+365.132][+231.074]TATASAPAAS[+365.132][+231.074]APDAAAKPAK.T	HexNAc(1)Hex(1) 231.0743,HexNAc(1)Hex(1) 231.0743	S[+231][+365], T[+231][+365]	1197.17	5	5981.84	5979.83	2	0	95	Specific	425.37	425.37	4	10.06	220	>WT63_RS26065 ref|WP_060316474.1|gi|982151012| competence protein ComE	5071	Nsco_NS_434_20203020_B_anthina_HILIC2.22612.22612.5	controllerType=0 controllerNumber=1 scan=22612	63.9304	Trypsin	B2	GVKPSKPAATTSATPSTTTSAGTASTSATATAGTTATASAPAASAPDAAAKPAK	1192
64595:3	56	V.STNAAGAALAAS[+568.212]GTAPAAAPQQAAAPQGGLYSDASPTNVQDAYNALK.T	HexNAc(2)Hex(1)	S[+568]	1657.46	3	4970.37	4968.35	2	2.6	590	NRagged	425.72	420.27	11.23	8.66	29	>WT63_RS23260 ref|WP_060315444.1|gi|982149982| type VI secretion protein VasK	4535	Nsco_NS_434_20203020_B_anthina_HILIC2.55032.55032.3	controllerType=0 controllerNumber=1 scan=55032	141.117	Trypsin	B2	STNAAGAALAASGTAPAAAPQQAAAPQGGLYSDASPTNVQDAYNALK	568
22063:5	9	V.KPSKPAATTSATPSTTT[+365.132][+231.074][+100.064]SAGTASTSATATAGTTATASAPAAS[+365.132][+231.074][+100.064]APDAAAKPAK.T	HexNAc(1)Hex(1) 231.0743 100.064,HexNAc(1)Hex(1) 231.0743 100.064	S[+100][+231][+365], T[+100][+231][+365]	1205.58	5	6023.87	6023.87	0	-0.2	97	NRagged	425.75	425.75	0	9	163	>WT63_RS26065 ref|WP_060316474.1|gi|982151012| competence protein ComE	5071	Nsco_NS_434_20203020_B_anthina_HILIC3.20485.20485.5	controllerType=0 controllerNumber=1 scan=20485	56.839	Trypsin	B3	KPSKPAATTSATPSTTTSAGTASTSATATAGTTATASAPAASAPDAAAKPAK	1392
29699:4	83	A.GPASEAS[+365.132][+231.074]APAAAAPAAARADRLPAYQPR.F	HexNAc(1)Hex(1) 231.0743	S[+231][+365]	825.906	4	3300.6	3300.6	0	1.4	27	NRagged	425.9	425.9	29.83	10.46	27	>WT63_RS24035 ref|WP_060315592.1|gi|982150130| transcriptional regulator	4680	Nsco_NS_434_20203020_B_anthina_HILIC1.27228.27228.4	controllerType=0 controllerNumber=1 scan=27228	74.4298	Trypsin	B1	GPASEASAPAAAAPAAARADRLPAYQPR	596
21559:5	10	K.GVKPSKPAATTSATPSTT[+568.212]T[+365.132][+231.074]SAGTASTSATATAGTTATASAPAAS[+568.212][+100.064]APDAAAKPAK.T	HexNAc(2)Hex(1),HexNAc(1)Hex(1) 231.0743,HexNAc(2)Hex(1) 100.064	S[+100][+568], T[+231][+365][+568]	1324.82	5	6620.08	6620.11	0	-4.4	95	Specific	426.22	426.22	0	9.87	110	>WT63_RS26065 ref|WP_060316474.1|gi|982151012| competence protein ComE	5071	Nsco_NS_434_20203020_B_anthina_HILIC1.20590.20590.5	controllerType=0 controllerNumber=1 scan=20590	57.2418	Trypsin	B1	GVKPSKPAATTSATPSTTTSAGTASTSATATAGTTATASAPAASAPDAAAKPAK	1832
78865:5	332	R.VGTVTALLRPGLKPASS[+568.212]VPAAPALPPAVTPAPPPVSNLSAAEQRPLVDAVLAK.F	HexNAc(2)Hex(1)	S[+568]	1149.04	5	5741.17	5741.16	0	0.9	207	Specific	426.28	426.28	0	10.26	12	>WT63_RS11720 ref|WP_060311820.1|gi|982146358| hypothetical protein	2300	Nsco_NS_434_20203020_B_anthina_HILIC1.66878.66878.5	controllerType=0 controllerNumber=1 scan=66878	171.126	Trypsin	B1	VGTVTALLRPGLKPASSVPAAPALPPAVTPAPPPVSNLSAAEQRPLVDAVLAK	568
32203:7	9	V.GHLEENGLTIGGSSTPPKGVKPS[+162.053][+462.149]KPAATTSATPST[+365.132][+231.074][+100.064]TTSAGTASTSATATAGTTATASAPAASAPDAAAKPAK.T	Hex(1) 462.1486,HexNAc(1)Hex(1) 231.0743 100.064	S[+162][+462], T[+100][+231][+365]	1127.12	7	7883.82	7882.77	1	4.7	77	NRagged	426.3	426.3	0	8.56	163	>WT63_RS26065 ref|WP_060316474.1|gi|982151012| competence protein ComE	5071	Nsco_NS_434_20203020_B_anthina_HILIC3.28509.28509.7	controllerType=0 controllerNumber=1 scan=28509	77.6094	Trypsin	B3	GHLEENGLTIGGSSTPPKGVKPSKPAATTSATPSTTTSAGTASTSATATAGTTATASAPAASAPDAAAKPAK	1320
07297:3	905	R.ANVDAPRPAS[+568.212]QAAGAASR.T	HexNAc(2)Hex(1)	S[+568]	760.033	3	2278.08	2278.08	0	2.1	116	Specific	426.37	307.36	10.4	7.86	5	>WT63_RS10035 ref|WP_060311203.1|gi|982145741| hypothetical protein	1968	Nsco_NS_434_20203020_B_anthina_HILIC3.8671.8671.3	controllerType=0 controllerNumber=1 scan=8671	28.5212	Trypsin	B3	ANVDAPRPASQAAGAASR	568
55345:5	448	P.SS[+162.053][+462.149]PVAVPAAVANAAHVVAPT[+162.053][+462.149]AQPTEHAR.L	Hex(1) 462.1486,Hex(1) 462.1486	S[+162][+462], T[+162][+462]	794.973	5	3970.84	3967.83	3	-0.8	22	NRagged	426.48	426.48	1.2	7.65	6	>WT63_RS20435 ref|WP_060314201.1|gi|982148739| toxic anion resistance	3985	Nsco_NS_434_20203020_B_anthina_HILIC3.47462.47462.6	controllerType=0 controllerNumber=1 scan=47462	125.236	Trypsin	B3	SSPVAVPAAVANAAHVVAPTAQPTEHAR	1248
62766:4	155	K.VFQYVKPQDAQALQDASPAS[+568.212]GASGAQAAAAPADSATVGAVPDASVQSTPLQPPAPISNSSSVHPGNPK.A	HexNAc(2)Hex(1)	S[+568]	1787.12	4	7145.46	7145.46	0	0.2	195	Specific	426.77	426.77	0	9.06	38	>WT63_RS02355 ref|WP_059578262.1|gi|981363748| BON domain protein	456	Nsco_NS_434_20203020_B_anthina_HILIC1.54208.54208.4	controllerType=0 controllerNumber=1 scan=54208	140.76	Trypsin	B1	VFQYVKPQDAQALQDASPASGASGAQAAAAPADSATVGAVPDASVQSTPLQPPAPISNSSSVHPGNPK	568
65567:4	114	K.VFQYVKPQDAQALQDASPASGAS[+568.212]GAQAAAAPADSATVGAVPDASVQSTPLQPPAPISNSSSVHPGNPK.A	HexNAc(2)Hex(1)	S[+568]	1787.12	4	7145.44	7145.46	0	-3.1	195	Specific	426.8	426.8	0	9.64	24	>WT63_RS02355 ref|WP_059578262.1|gi|981363748| BON domain protein	456	Nsco_NS_434_20203020_B_anthina_HILIC2.55825.55825.4	controllerType=0 controllerNumber=1 scan=55825	142.75	Trypsin	B2	VFQYVKPQDAQALQDASPASGASGAQAAAAPADSATVGAVPDASVQSTPLQPPAPISNSSSVHPGNPK	568
47478:3	14	K.KASEAAAAAS[+365.132][+231.074]AAQAAAAASPATEPAPGAVVDQDANAQAAR.A	HexNAc(1)Hex(1) 231.0743	S[+231][+365]	1406	3	4215.99	4214.98	1	0.2	143	Specific	427.62	386	69.54	10.31	46	>WT63_RS15865 ref|WP_059581029.1|gi|981366515| cell envelope protein SmpA	3101	Nsco_NS_434_20203020_B_anthina_HILIC2.41002.41002.3	controllerType=0 controllerNumber=1 scan=41002	110.064	Trypsin	B2	KASEAAAAASAAQAAAAASPATEPAPGAVVDQDANAQAAR	596
09322:3	354	K.GKEGNAAAAPAAS[+568.212]APAQP.-	HexNAc(2)Hex(1)	S[+568]	716.34	3	2147	2147	0	2.7	162	CRagged	427.67	402.54	402.54	9.18	7	>WT63_RS31950 ref|WP_060009782.1|gi|981820074| hypothetical protein	6212	Nsco_NS_434_20203020_B_anthina_HILIC2.10391.10391.3	controllerType=0 controllerNumber=1 scan=10391	33.0578	Trypsin	B2	GKEGNAAAAPAASAPAQP	568
42052:6	5	Q.QAANT[+568.212][+100.064]PKPTS[+568.212][+100.064]SAAAAAAAAKPPTANDANTGYFLQVGAYKTEGDAEQQRAR.L	HexNAc(2)Hex(1) 100.064,HexNAc(2)Hex(1) 100.064	S[+100][+568], T[+100][+568]	1065.01	6	6385.02	6384.04	1	-4.4	196	NRagged	427.69	356.06	5.93	5.74	72	>WT63_RS27555 ref|WP_060317017.1|gi|982151555| cell division protein	5358	Nsco_NS_434_20203020_B_anthina_HILIC2.36416.36416.6	controllerType=0 controllerNumber=1 scan=36416	99.1234	Trypsin	B2	QAANTPKPTSSAAAAAAAAKPPTANDANTGYFLQVGAYKTEGDAEQQRAR	1336
42399:3	12	K.KAS[+568.212]EAAAAASAAQAAAAASPATEPAPGAVVDQDANAQAAR.A	HexNAc(2)Hex(1)	S[+568]	1396.67	3	4188	4186.99	1	2.1	143	Specific	427.82	357.57	99.21	9.19	56	>WT63_RS15865 ref|WP_059581029.1|gi|981366515| cell envelope protein SmpA	3101	Nsco_NS_434_20203020_B_anthina_HILIC1.37462.37462.3	controllerType=0 controllerNumber=1 scan=37462	101.384	Trypsin	B1	KASEAAAAASAAQAAAAASPATEPAPGAVVDQDANAQAAR	568
41527:3	11	K.KAS[+568.212]EAAAAAS[+365.132][+231.074]AAQAAAAASPATEPAPGAVVDQDANAQAAR.A	HexNAc(2)Hex(1),HexNAc(1)Hex(1) 231.0743	S[+231][+365][+568]	1595.74	3	4785.19	4783.19	2	-1.3	143	Specific	428.69	190.32	18	7.75	57	>WT63_RS15865 ref|WP_059581029.1|gi|981366515| cell envelope protein SmpA	3101	Nsco_NS_434_20203020_B_anthina_HILIC3.36027.36027.3	controllerType=0 controllerNumber=1 scan=36027	97.3831	Trypsin	B3	KASEAAAAASAAQAAAAASPATEPAPGAVVDQDANAQAAR	1164
11898:3	147	T.YIPEPC[+57.021]AHC[+57.021]HGS[+365.132][+231.074]GK.V	HexNAc(1)Hex(1) 231.0743	C[+57]*2, S[+231][+365]	736.974	3	2208.91	2208.91	0	0.1	199	NRagged	428.72	404.46	404.46	7.73	9	>WT63_RS16370 ref|WP_006476837.1|gi|493522752| molecular chaperone DnaJ	3201	Nsco_NS_434_20203020_B_anthina_HILIC2.12425.12425.3	controllerType=0 controllerNumber=1 scan=12425	37.821	Trypsin	B2	YIPEPCAHCHGSGK	596
48517:2	721	K.PAAGAPAAPAAPAPVAVPAS[+568.212]AVS[+365.132][+231.074][+100.064]GAAA.Q	HexNAc(2)Hex(1),HexNAc(1)Hex(1) 231.0743 100.064	S[+100][+231][+365][+568]	1723.83	2	3446.66	3445.65	1	1.4	159	CRagged	428.89	271.01	0	6.81	10	>WT63_RS23550 ref|WP_059577270.1|gi|981362756| outer membrane lipid asymmetry maintenance protein MlaD	4590	Nsco_NS_434_20203020_B_anthina_HILIC2.41868.41868.2	controllerType=0 controllerNumber=1 scan=41868	111.965	Trypsin	B2	PAAGAPAAPAAPAPVAVPASAVSGAAA	1264
27041:4	143	K.GASAAQAAPKPTDNS[+365.132][+231.074]SGTFVFARPGK.F	HexNAc(1)Hex(1) 231.0743	S[+231][+365]	783.628	4	3131.49	3129.49	2	-1.2	66	Specific	429.05	355.79	1.2	8.11	17	>WT63_RS17355 ref|WP_059574120.1|gi|981359606| outer membrane lipoprotein carrier protein LolA	3396	Nsco_NS_434_20203020_B_anthina_HILIC1.25036.25036.4	controllerType=0 controllerNumber=1 scan=25036	68.7422	Trypsin	B1	GASAAQAAPKPTDNSSGTFVFARPGK	596
24137:5	4	S.KPAATTSATPSTTTSAGT[+568.212]AS[+568.212]T[+365.132][+231.074][+100.064]SATATAGTTATASAPAASAPDAAAKPAK.T	HexNAc(2)Hex(1),HexNAc(2)Hex(1),HexNAc(1)Hex(1) 231.0743 100.064	S[+568], T[+100][+231][+365][+568]	1231.58	5	6153.87	6151.84	2	3	100	NRagged	429.28	429.28	0	8.74	220	>WT63_RS26065 ref|WP_060316474.1|gi|982151012| competence protein ComE	5071	Nsco_NS_434_20203020_B_anthina_HILIC2.22226.22226.5	controllerType=0 controllerNumber=1 scan=22226	62.88	Trypsin	B2	KPAATTSATPSTTTSAGTASTSATATAGTTATASAPAASAPDAAAKPAK	1832
24145:5	9	S.KPAATTSATPSTTTSAGT[+568.212]AS[+568.212]TSATATAGTTATASAPAAS[+568.212][+100.064]APDAAAKPAK.T	HexNAc(2)Hex(1),HexNAc(2)Hex(1),HexNAc(2)Hex(1) 100.064	S[+100][+568]*2, T[+568]	1225.58	5	6123.88	6123.85	0	4.6	100	NRagged	429.49	429.49	0	7.95	163	>WT63_RS26065 ref|WP_060316474.1|gi|982151012| competence protein ComE	5071	Nsco_NS_434_20203020_B_anthina_HILIC3.22124.22124.5	controllerType=0 controllerNumber=1 scan=22124	61.1894	Trypsin	B3	KPAATTSATPSTTTSAGTASTSATATAGTTATASAPAASAPDAAAKPAK	1804
28081:4	143	K.GASAAQAAPKPTDNS[+365.132][+231.074]SGTFVFARPGK.F	HexNAc(1)Hex(1) 231.0743	S[+231][+365]	783.375	4	3130.48	3129.49	1	-3.5	66	Specific	429.57	395.97	1.2	9.52	17	>WT63_RS17355 ref|WP_059574120.1|gi|981359606| outer membrane lipoprotein carrier protein LolA	3396	Nsco_NS_434_20203020_B_anthina_HILIC1.25914.25914.4	controllerType=0 controllerNumber=1 scan=25914	70.9967	Trypsin	B1	GASAAQAAPKPTDNSSGTFVFARPGK	596
70758:3	1335	R.ALIDAGVPASSVFAAAFGS[+568.212]EQPVSSNADDEGRAK.N	HexNAc(2)Hex(1)	S[+568]	1301.62	3	3902.84	3902.83	0	1.7	160	Specific	429.84	405.83	6	11.69	2	>WT63_RS24175 ref|WP_059640250.1|gi|981430305| hypothetical protein	4706	Nsco_NS_434_20203020_B_anthina_HILIC1.60418.60418.3	controllerType=0 controllerNumber=1 scan=60418	155.411	Trypsin	B1	ALIDAGVPASSVFAAAFGSEQPVSSNADDEGRAK	568
61915:5	314	S.RPWGSNSWSGKPGAVLGT[+568.212]S[+568.212]PGAT[+162.053][+462.149]GTALAQQHLR.N	HexNAc(2)Hex(1),HexNAc(2)Hex(1),Hex(1) 462.1486	S[+568], T[+162][+462][+568]	1022.88	5	5110.35	5106.34	4	-1.8	95	NRagged	429.86	429.86	1.2	7.66	7	>WT63_RS29045 ref|WP_059581481.1|gi|981366967| NADPH-dependent FMN reductase	5650	Nsco_NS_434_20203020_B_anthina_HILIC2.52928.52928.4	controllerType=0 controllerNumber=1 scan=52928	136.636	Trypsin	B2	RPWGSNSWSGKPGAVLGTSPGATGTALAQQHLR	1760
20035:5	57	R.LNEHPQMPFAAS[+365.132][+231.074]APSDKYQTGKK.S	HexNAc(1)Hex(1) 231.0743	S[+231][+365]	629.099	5	3141.47	3141.46	0	2.6	43	Specific	430.04	430.04	4.52	11.15	16	>WT63_RS17660 ref|WP_059574073.1|gi|981359559| hypothetical protein	3450	Nsco_NS_434_20203020_B_anthina_HILIC2.18857.18857.5	controllerType=0 controllerNumber=1 scan=18857	54.4004	Trypsin	B2	LNEHPQMPFAASAPSDKYQTGKK	596
28329:4	181	K.GAS[+365.132][+231.074]AAQAAPKPTDNSSGTFVFARPGK.F	HexNAc(1)Hex(1) 231.0743	S[+231][+365]	783.625	4	3131.48	3129.49	2	-3.9	66	Specific	430.18	393.51	107.99	6.98	12	>WT63_RS17355 ref|WP_059574120.1|gi|981359606| outer membrane lipoprotein carrier protein LolA	3396	Nsco_NS_434_20203020_B_anthina_HILIC3.25464.25464.4	controllerType=0 controllerNumber=1 scan=25464	69.6984	Trypsin	B3	GASAAQAAPKPTDNSSGTFVFARPGK	596
43311:3	11	K.KAS[+365.132][+231.074]EAAAAASAAQAAAAASPATEPAPGAVVDQDANAQAAR.A	HexNAc(1)Hex(1) 231.0743	S[+231][+365]	1406.67	3	4217.99	4214.98	3	0.2	143	Specific	430.57	429.23	88.47	10.42	57	>WT63_RS15865 ref|WP_059581029.1|gi|981366515| cell envelope protein SmpA	3101	Nsco_NS_434_20203020_B_anthina_HILIC3.37461.37461.3	controllerType=0 controllerNumber=1 scan=37461	101.076	Trypsin	B3	KASEAAAAASAAQAAAAASPATEPAPGAVVDQDANAQAAR	596
19839:5	9	K.GVKPSKPAATTSATPSTT[+568.212]TS[+365.132][+231.074]AGTASTS[+568.212]ATATAGTTATASAPAASAPDAAAKPAK.T	HexNAc(2)Hex(1),HexNAc(1)Hex(1) 231.0743,HexNAc(2)Hex(1)	S[+231][+365][+568], T[+568]	1305.21	5	6522.04	6520.05	2	-1.8	95	Specific	430.8	430.8	0	9.91	163	>WT63_RS26065 ref|WP_060316474.1|gi|982151012| competence protein ComE	5071	Nsco_NS_434_20203020_B_anthina_HILIC3.18712.18712.5	controllerType=0 controllerNumber=1 scan=18712	52.1879	Trypsin	B3	GVKPSKPAATTSATPSTTTSAGTASTSATATAGTTATASAPAASAPDAAAKPAK	1732
24712:5	10	K.GVKPSKPAATT[+568.212]S[+365.132][+231.074][+100.064]ATPSTTTSAGTASTSATATAGTTATASAPAASAPDAAAKPAK.T	HexNAc(2)Hex(1),HexNAc(1)Hex(1) 231.0743 100.064	S[+100][+231][+365], T[+568]	1211.18	5	6051.87	6051.9	0	-4.9	95	Specific	430.83	430.83	2.18	9.87	110	>WT63_RS26065 ref|WP_060316474.1|gi|982151012| competence protein ComE	5071	Nsco_NS_434_20203020_B_anthina_HILIC1.23207.23207.5	controllerType=0 controllerNumber=1 scan=23207	64.0089	Trypsin	B1	GVKPSKPAATTSATPSTTTSAGTASTSATATAGTTATASAPAASAPDAAAKPAK	1264
45576:5	12	Q.QAANT[+568.212][+100.064]PKPTS[+568.212][+100.064]SAAAAAAAAKPPTANDANTGYFLQVGAYKTEGDAEQQR.A	HexNAc(2)Hex(1) 100.064,HexNAc(2)Hex(1) 100.064	S[+100][+568], T[+100][+568]	1232.38	5	6157.88	6156.9	1	-3.7	196	NRagged	431.6	431.6	1.2	9.41	48	>WT63_RS27555 ref|WP_060317017.1|gi|982151555| cell division protein	5358	Nsco_NS_434_20203020_B_anthina_HILIC3.39289.39289.5	controllerType=0 controllerNumber=1 scan=39289	105.696	Trypsin	B3	QAANTPKPTSSAAAAAAAAKPPTANDANTGYFLQVGAYKTEGDAEQQR	1336
40611:3	12	K.KAS[+568.212]EAAAAASAAQAAAAASPATEPAPGAVVDQDANAQAAR.A	HexNAc(2)Hex(1)	S[+568]	1396.67	3	4187.99	4186.99	1	1.1	143	Specific	431.74	390.61	96.03	10.21	56	>WT63_RS15865 ref|WP_059581029.1|gi|981366515| cell envelope protein SmpA	3101	Nsco_NS_434_20203020_B_anthina_HILIC1.36065.36065.3	controllerType=0 controllerNumber=1 scan=36065	97.9829	Trypsin	B1	KASEAAAAASAAQAAAAASPATEPAPGAVVDQDANAQAAR	568
45175:3	14	K.KAS[+162.053][+462.149]EAAAAASAAQAAAAASPATEPAPGAVVDQDANAQAAR.A	Hex(1) 462.1486	S[+162][+462]	1415	3	4242.98	4242.98	0	1.9	143	Specific	432.39	401.67	115.04	11.11	46	>WT63_RS15865 ref|WP_059581029.1|gi|981366515| cell envelope protein SmpA	3101	Nsco_NS_434_20203020_B_anthina_HILIC2.38996.38996.3	controllerType=0 controllerNumber=1 scan=38996	105.404	Trypsin	B2	KASEAAAAASAAQAAAAASPATEPAPGAVVDQDANAQAAR	624
47300:3	675	K.RYQTLLSQDSIAS[+568.212]QTVDTQASLVK.Q	HexNAc(2)Hex(1)	S[+568]	1074.2	3	3220.6	3220.6	0	0.8	170	Specific	433.16	306.46	44.35	8.46	4	>WT63_RS18510 ref|WP_060313373.1|gi|982147911| efflux transporter periplasmic adaptor subunit	3613	Nsco_NS_434_20203020_B_anthina_HILIC3.40788.40788.3	controllerType=0 controllerNumber=1 scan=40788	109.475	Trypsin	B3	RYQTLLSQDSIASQTVDTQASLVK	568
44847:3	14	K.KASEAAAAAS[+568.212]AAQAAAAASPATEPAPGAVVDQDANAQAAR.A	HexNAc(2)Hex(1)	S[+568]	1396.33	3	4186.99	4186.99	0	-0.1	143	Specific	433.2	352.25	67.93	8.69	46	>WT63_RS15865 ref|WP_059581029.1|gi|981366515| cell envelope protein SmpA	3101	Nsco_NS_434_20203020_B_anthina_HILIC2.38729.38729.3	controllerType=0 controllerNumber=1 scan=38729	104.732	Trypsin	B2	KASEAAAAASAAQAAAAASPATEPAPGAVVDQDANAQAAR	568
37744:2	1286	A.AEAVSGASGASGAAAAGAS[+568.212]DDPTSC[+57.021]DYWK.Y	HexNAc(2)Hex(1)	C[+57], S[+568]	1650.19	2	3299.38	3298.37	1	1	50	NRagged	433.54	433.54	6	9.24	1	>WT63_RS20560 ref|WP_059643247.1|gi|981433302| amine dehydrogenase	4009	Nsco_NS_434_20203020_B_anthina_HILIC3.32805.32805.2	controllerType=0 controllerNumber=1 scan=32805	89.0025	Trypsin	B3	AEAVSGASGASGAAAAGASDDPTSCDYWK	568
22044:5	4	V.KPSKPAATTSATPSTTT[+365.132][+231.074][+100.064]SAGTASTSATATAGTTATASAPAAS[+365.132][+231.074][+100.064]APDAAAKPAK.T	HexNAc(1)Hex(1) 231.0743 100.064,HexNAc(1)Hex(1) 231.0743 100.064	S[+100][+231][+365], T[+100][+231][+365]	1205.58	5	6023.85	6023.87	0	-3.5	97	NRagged	433.9	433.9	0	8.69	220	>WT63_RS26065 ref|WP_060316474.1|gi|982151012| competence protein ComE	5071	Nsco_NS_434_20203020_B_anthina_HILIC2.20492.20492.5	controllerType=0 controllerNumber=1 scan=20492	58.6137	Trypsin	B2	KPSKPAATTSATPSTTTSAGTASTSATATAGTTATASAPAASAPDAAAKPAK	1392
42026:3	82	R.DDDVSDVQAGVAHDEPPAS[+568.212]DAAVAAAPAPAPK.D	HexNAc(2)Hex(1)	S[+568]	1208.22	3	3622.64	3622.64	0	1.1	112	Specific	434.02	374.58	120.56	7.91	14	>WT63_RS10230 ref|WP_060311224.1|gi|982145762| sporulation protein	2006	Nsco_NS_434_20203020_B_anthina_HILIC3.36417.36417.3	controllerType=0 controllerNumber=1 scan=36417	98.4175	Trypsin	B3	DDDVSDVQAGVAHDEPPASDAAVAAAPAPAPK	568
21681:5	10	K.GVKPSKPAATT[+568.212]S[+365.132][+231.074]ATPSTTTSAGTASTSATATAGTTATASAPAASAPDAAAKPAK.T	HexNAc(2)Hex(1),HexNAc(1)Hex(1) 231.0743	S[+231][+365], T[+568]	1191.37	5	5952.84	5951.84	1	0.8	95	Specific	434.28	434.28	2.4	10.26	110	>WT63_RS26065 ref|WP_060316474.1|gi|982151012| competence protein ComE	5071	Nsco_NS_434_20203020_B_anthina_HILIC1.20684.20684.5	controllerType=0 controllerNumber=1 scan=20684	57.4682	Trypsin	B1	GVKPSKPAATTSATPSTTTSAGTASTSATATAGTTATASAPAASAPDAAAKPAK	1164
44814:5	12	K.QQQQQQAANTPKPTS[+365.132][+231.074]SAAAAAAAAKPPTANDANTGYFLQVGAYKTEGDAEQQR.A	HexNAc(1)Hex(1) 231.0743	S[+231][+365]	1212.18	5	6056.85	6056.85	0	-0.6	191	Specific	434.33	359.52	0	9.18	48	>WT63_RS27555 ref|WP_060317017.1|gi|982151555| cell division protein	5358	Nsco_NS_434_20203020_B_anthina_HILIC3.38686.38686.5	controllerType=0 controllerNumber=1 scan=38686	104.126	Trypsin	B3	QQQQQQAANTPKPTSSAAAAAAAAKPPTANDANTGYFLQVGAYKTEGDAEQQR	596
20792:5	4	K.GVKPSKPAATTSAT[+365.132][+231.074]PSTTTSAGTASTSATATAGTTATASAPAAS[+365.132][+231.074]APDAAAKPAK.T	HexNAc(1)Hex(1) 231.0743,HexNAc(1)Hex(1) 231.0743	S[+231][+365], T[+231][+365]	1196.78	5	5979.85	5979.83	0	2.9	95	Specific	434.71	434.71	4.68	10.68	220	>WT63_RS26065 ref|WP_060316474.1|gi|982151012| competence protein ComE	5071	Nsco_NS_434_20203020_B_anthina_HILIC2.19479.19479.5	controllerType=0 controllerNumber=1 scan=19479	56.0339	Trypsin	B2	GVKPSKPAATTSATPSTTTSAGTASTSATATAGTTATASAPAASAPDAAAKPAK	1192
21889:4	9	K.GVKPSKPAATTSATPSTTTSAGTASTSATATAGTTAT[+365.132][+231.074]ASAPAAS[+568.212]APDAAAKPAK.T	HexNAc(1)Hex(1) 231.0743,HexNAc(2)Hex(1)	S[+568], T[+231][+365]	1488.71	4	5951.83	5951.84	0	-0.5	95	Specific	435.16	435.16	23.26	9.93	163	>WT63_RS26065 ref|WP_060316474.1|gi|982151012| competence protein ComE	5071	Nsco_NS_434_20203020_B_anthina_HILIC3.20338.20338.4	controllerType=0 controllerNumber=1 scan=20338	56.4144	Trypsin	B3	GVKPSKPAATTSATPSTTTSAGTASTSATATAGTTATASAPAASAPDAAAKPAK	1164
69809:5	295	D.SGAFDDDAASADDAPRDES[+568.212][+100.064]VS[+365.132][+231.074][+100.064]PLAPVADS[+365.132][+231.074]GANEEPSEGADEPPKTDGDGDGSK.G	HexNAc(2)Hex(1) 100.064,HexNAc(1)Hex(1) 231.0743 100.064,HexNAc(1)Hex(1) 231.0743	S[+100]*2[+231]*2[+365]*2[+568]	1430.59	5	7148.94	7148.95	0	-2.1	112	NRagged	435.22	435.22	0	8.87	14	>WT63_RS23405 ref|WP_060315483.1|gi|982150021| stringent starvation protein B	4561	Nsco_NS_434_20203020_B_anthina_HILIC3.58873.58873.5	controllerType=0 controllerNumber=1 scan=58873	151.098	Trypsin	B3	SGAFDDDAASADDAPRDESVSPLAPVADSGANEEPSEGADEPPKTDGDGDGSK	1960
53994:3	672	P.MPAVPAAASTSAADRAAAPDAAQAAT[+568.212]PAIAPTAAS[+568.212]APAAGLPATTVR.M	HexNAc(2)Hex(1),HexNAc(2)Hex(1)	S[+568], T[+568]	1793.55	3	5378.63	5375.61	3	2.2	28	NRagged	435.76	17.89	0	5.34	12	>WT63_RS30425 ref|WP_060318192.1|gi|982152730| cellulose synthase	5916	Nsco_NS_434_20203020_B_anthina_HILIC1.47247.47247.3	controllerType=0 controllerNumber=1 scan=47247	125.007	Trypsin	B1	MPAVPAAASTSAADRAAAPDAAQAATPAIAPTAASAPAAGLPATTVR	1136
22231:5	9	K.GVKPSKPAATT[+568.212]S[+568.212][+100.064]ATPSTTTSAGTASTSAT[+365.132][+231.074]ATAGTTATASAPAASAPDAAAKPAK.T	HexNAc(2)Hex(1),HexNAc(2)Hex(1) 100.064,HexNAc(1)Hex(1) 231.0743	S[+100][+568], T[+231][+365][+568]	1325.22	5	6622.09	6620.11	2	-4.6	95	Specific	436.86	436.86	0	10.15	163	>WT63_RS26065 ref|WP_060316474.1|gi|982151012| competence protein ComE	5071	Nsco_NS_434_20203020_B_anthina_HILIC3.20629.20629.5	controllerType=0 controllerNumber=1 scan=20629	57.2315	Trypsin	B3	GVKPSKPAATTSATPSTTTSAGTASTSATATAGTTATASAPAASAPDAAAKPAK	1832
60624:3	1081	K.RAAIAAAAS[+568.212]ELLPALTQPAAPPATDAQR.V	HexNAc(2)Hex(1)	S[+568]	1104.91	3	3312.72	3310.7	2	2.8	550	Specific	436.92	403.6	124.1	10.46	5	>WT63_RS29105 ref|WP_060011162.1|gi|981821512| RND transporter	5662	Nsco_NS_434_20203020_B_anthina_HILIC2.51822.51822.3	controllerType=0 controllerNumber=1 scan=51822	134.308	Trypsin	B2	RAAIAAAASELLPALTQPAAPPATDAQR	568
45188:4	5	K.QQQQQQAANTPKPTSS[+568.212]AAAAAAAAKPPTANDANTGYFLQVGAYK.T	HexNAc(2)Hex(1)	S[+568]	1254.61	4	5015.42	5014.42	1	0.4	191	Specific	437.31	193.11	0	7.93	72	>WT63_RS27555 ref|WP_060317017.1|gi|982151555| cell division protein	5358	Nsco_NS_434_20203020_B_anthina_HILIC2.39010.39010.4	controllerType=0 controllerNumber=1 scan=39010	105.441	Trypsin	B2	QQQQQQAANTPKPTSSAAAAAAAAKPPTANDANTGYFLQVGAYK	568
83519:5	208	E.TLLMESAEMAWIATEGNAFNHAT[+568.212][+100.064]DRVADVFKLS[+568.212][+100.064]DDEK.A	HexNAc(2)Hex(1) 100.064,HexNAc(2)Hex(1) 100.064	S[+100][+568], T[+100][+568]	1093.71	5	5464.53	5462.5	2	3.6	218	NRagged	437.68	437.68	1.2	10.47	9	>WT63_RS24920 ref|WP_060315991.1|gi|982150529| calmodulin-binding protein	4853	Nsco_NS_434_20203020_B_anthina_HILIC3.69707.69707.5	controllerType=0 controllerNumber=1 scan=69707	174.94	Trypsin	B3	TLLMESAEMAWIATEGNAFNHATDRVADVFKLSDDEK	1336
23327:4	10	K.GVKPSKPAATTSATPSTT[+568.212]TSAGTASTS[+365.132][+231.074]ATATAGTTATASAPAASAPDAAAK.P	HexNAc(2)Hex(1),HexNAc(1)Hex(1) 231.0743	S[+231][+365], T[+568]	1414.92	4	5656.67	5655.65	1	2.7	95	Specific	438.49	438.49	0	10.67	110	>WT63_RS26065 ref|WP_060316474.1|gi|982151012| competence protein ComE	5071	Nsco_NS_434_20203020_B_anthina_HILIC1.22016.22016.4	controllerType=0 controllerNumber=1 scan=22016	60.9015	Trypsin	B1	GVKPSKPAATTSATPSTTTSAGTASTSATATAGTTATASAPAASAPDAAAK	1164
40321:3	12	K.KAS[+568.212]EAAAAASAAQAAAAASPAT[+568.212]EPAPGAVVDQDANAQAAR.A	HexNAc(2)Hex(1),HexNAc(2)Hex(1)	S[+568], T[+568]	1585.74	3	4755.2	4755.2	0	1	143	Specific	438.67	386.65	107.42	10.21	56	>WT63_RS15865 ref|WP_059581029.1|gi|981366515| cell envelope protein SmpA	3101	Nsco_NS_434_20203020_B_anthina_HILIC1.35846.35846.3	controllerType=0 controllerNumber=1 scan=35846	97.409	Trypsin	B1	KASEAAAAASAAQAAAAASPATEPAPGAVVDQDANAQAAR	1136
21938:5	9	K.GVKPSKPAATT[+568.212]S[+365.132][+231.074][+100.064]ATPSTTTSAGTASTSATATAGTTATASAPAASAPDAAAKPAK.T	HexNAc(2)Hex(1),HexNAc(1)Hex(1) 231.0743 100.064	S[+100][+231][+365], T[+568]	1211.38	5	6052.87	6051.9	1	-5	95	Specific	438.79	438.79	1.19	10.15	163	>WT63_RS26065 ref|WP_060316474.1|gi|982151012| competence protein ComE	5071	Nsco_NS_434_20203020_B_anthina_HILIC3.20379.20379.5	controllerType=0 controllerNumber=1 scan=20379	56.5583	Trypsin	B3	GVKPSKPAATTSATPSTTTSAGTASTSATATAGTTATASAPAASAPDAAAKPAK	1264
21384:5	9	K.GVKPSKPAATTSAT[+568.212]PSTTTSAGTAS[+568.212]TSATATAGTTATASAPAASAPDAAAKPAK.T	HexNAc(2)Hex(1),HexNAc(2)Hex(1)	S[+568], T[+568]	1185.58	5	5923.85	5923.84	0	1.3	95	Specific	439.05	439.05	0	10.69	163	>WT63_RS26065 ref|WP_060316474.1|gi|982151012| competence protein ComE	5071	Nsco_NS_434_20203020_B_anthina_HILIC3.19935.19935.5	controllerType=0 controllerNumber=1 scan=19935	55.3848	Trypsin	B3	GVKPSKPAATTSATPSTTTSAGTASTSATATAGTTATASAPAASAPDAAAKPAK	1136
01646:3	28	A.S[+365.132][+231.074][+100.064]AAKPAS[+162.053][+462.149]APKPAS[+568.212][+100.064]APK.-	HexNAc(1)Hex(1) 231.0743 100.064,Hex(1) 462.1486,HexNAc(2)Hex(1) 100.064	S[+100]*2[+162][+231][+365][+462][+568]	1157.2	3	3469.6	3467.58	2	3.6	502	NRagged	439.42	13.19	0	3.6	38	>WT63_RS14900 ref|WP_059642705.1|gi|981432760| peptidase S41	2916	Nsco_NS_434_20203020_B_anthina_HILIC1.3697.3697.3	controllerType=0 controllerNumber=1 scan=3697	18.9107	Trypsin	B1	SAAKPASAPKPASAPK	1988
44190:3	12	K.KAS[+568.212]EAAAAAS[+162.053][+462.149]AAQAAAAASPATEPAPGAVVDQDANAQAAR.A	HexNAc(2)Hex(1),Hex(1) 462.1486	S[+162][+462][+568]	1604.4	3	4811.2	4811.19	0	1.9	143	Specific	439.6	406.2	18	10.54	56	>WT63_RS15865 ref|WP_059581029.1|gi|981366515| cell envelope protein SmpA	3101	Nsco_NS_434_20203020_B_anthina_HILIC1.38892.38892.3	controllerType=0 controllerNumber=1 scan=38892	104.953	Trypsin	B1	KASEAAAAASAAQAAAAASPATEPAPGAVVDQDANAQAAR	1192
22630:3	7	K.VAPPQADNGAS[+568.212]QPQQFDPNR.A	HexNAc(2)Hex(1)	S[+568]	902.411	3	2705.22	2705.22	0	0.5	50	Specific	439.74	439.74	439.74	8.93	49	>WT63_RS27555 ref|WP_060317017.1|gi|982151555| cell division protein	5358	Nsco_NS_434_20203020_B_anthina_HILIC1.21452.21452.3	controllerType=0 controllerNumber=1 scan=21452	59.3999	Trypsin	B1	VAPPQADNGASQPQQFDPNR	568
40703:3	14	K.KAS[+568.212]EAAAAASAAQAAAAASPAT[+568.212]EPAPGAVVDQDANAQAAR.A	HexNAc(2)Hex(1),HexNAc(2)Hex(1)	S[+568], T[+568]	1585.74	3	4755.21	4755.2	0	2	143	Specific	440.19	395.97	116.55	11.11	46	>WT63_RS15865 ref|WP_059581029.1|gi|981366515| cell envelope protein SmpA	3101	Nsco_NS_434_20203020_B_anthina_HILIC2.35354.35354.3	controllerType=0 controllerNumber=1 scan=35354	96.413	Trypsin	B2	KASEAAAAASAAQAAAAASPATEPAPGAVVDQDANAQAAR	1136
25708:4	57	R.LNEHPQM[+15.995]PFAAS[+568.212]APSDKYQTGK.K	HexNAc(2)Hex(1)	M[+16], S[+568]	751.098	4	3001.37	3001.36	0	2.4	43	Specific	440.6	411.29	5.72	10.95	16	>WT63_RS17660 ref|WP_059574073.1|gi|981359559| hypothetical protein	3450	Nsco_NS_434_20203020_B_anthina_HILIC2.23435.23435.4	controllerType=0 controllerNumber=1 scan=23435	65.9904	Trypsin	B2	LNEHPQMPFAASAPSDKYQTGK	568
44165:3	11	K.KAS[+568.212]EAAAAAS[+365.132][+231.074]AAQAAAAASPATEPAPGAVVDQDANAQAAR.A	HexNAc(2)Hex(1),HexNAc(1)Hex(1) 231.0743	S[+231][+365][+568]	1595.41	3	4784.2	4783.19	1	1.6	143	Specific	440.72	177.75	18	8.75	57	>WT63_RS15865 ref|WP_059581029.1|gi|981366515| cell envelope protein SmpA	3101	Nsco_NS_434_20203020_B_anthina_HILIC3.38111.38111.3	controllerType=0 controllerNumber=1 scan=38111	102.662	Trypsin	B3	KASEAAAAASAAQAAAAASPATEPAPGAVVDQDANAQAAR	1164
41026:3	11	K.KAS[+568.212]EAAAAASAAQAAAAASPAT[+568.212]EPAPGAVVDQDANAQAAR.A	HexNAc(2)Hex(1),HexNAc(2)Hex(1)	S[+568], T[+568]	1585.74	3	4755.2	4755.2	0	0.3	143	Specific	440.82	396.75	123.3	10.42	57	>WT63_RS15865 ref|WP_059581029.1|gi|981366515| cell envelope protein SmpA	3101	Nsco_NS_434_20203020_B_anthina_HILIC3.35636.35636.3	controllerType=0 controllerNumber=1 scan=35636	96.453	Trypsin	B3	KASEAAAAASAAQAAAAASPATEPAPGAVVDQDANAQAAR	1136
43223:3	11	K.KAS[+568.212]EAAAAASAAQAAAAASPATEPAPGAVVDQDANAQAAR.A	HexNAc(2)Hex(1)	S[+568]	1396.67	3	4188	4186.99	1	2	143	Specific	440.92	375.06	97.94	11.11	57	>WT63_RS15865 ref|WP_059581029.1|gi|981366515| cell envelope protein SmpA	3101	Nsco_NS_434_20203020_B_anthina_HILIC3.37391.37391.3	controllerType=0 controllerNumber=1 scan=37391	100.895	Trypsin	B3	KASEAAAAASAAQAAAAASPATEPAPGAVVDQDANAQAAR	568
44164:3	11	K.KASEAAAAASAAQAAAAAS[+365.132][+231.074]PAT[+568.212]EPAPGAVVDQDANAQAAR.A	HexNAc(1)Hex(1) 231.0743,HexNAc(2)Hex(1)	S[+231][+365], T[+568]	1595.41	3	4784.2	4783.19	1	1.6	143	Specific	441.1	208.12	0	9.01	57	>WT63_RS15865 ref|WP_059581029.1|gi|981366515| cell envelope protein SmpA	3101	Nsco_NS_434_20203020_B_anthina_HILIC3.38110.38110.3	controllerType=0 controllerNumber=1 scan=38110	102.659	Trypsin	B3	KASEAAAAASAAQAAAAASPATEPAPGAVVDQDANAQAAR	1164
48961:3	14	K.AS[+568.212]EAAAAASAAQAAAAASPAT[+568.212]EPAPGAVVDQDANAQAAR.A	HexNAc(2)Hex(1),HexNAc(2)Hex(1)	S[+568], T[+568]	1543.04	3	4627.11	4627.1	0	1.1	144	Specific	441.49	232.65	30.61	8.04	46	>WT63_RS15865 ref|WP_059581029.1|gi|981366515| cell envelope protein SmpA	3101	Nsco_NS_434_20203020_B_anthina_HILIC2.42223.42223.3	controllerType=0 controllerNumber=1 scan=42223	112.884	Trypsin	B2	ASEAAAAASAAQAAAAASPATEPAPGAVVDQDANAQAAR	1136
04969:3	161	R.RANVDAPRPAS[+568.212]QAAGAASR.T	HexNAc(2)Hex(1)	S[+568]	812.066	3	2434.18	2434.18	0	1.7	115	Specific	441.61	329.61	14	6.76	12	>WT63_RS10035 ref|WP_060311203.1|gi|982145741| hypothetical protein	1968	Nsco_NS_434_20203020_B_anthina_HILIC1.6565.6565.3	controllerType=0 controllerNumber=1 scan=6565	24.3961	Trypsin	B1	RANVDAPRPASQAAGAASR	568
56594:5	175	K.VFQYVKPQDAQALQDASPASGAS[+568.212]GAQAAAAPADSATVGAVPDASVQSTPLQPPAPISNSSSVHPGNPK.A	HexNAc(2)Hex(1)	S[+568]	1430.3	5	7147.48	7145.46	2	2.1	195	Specific	441.77	441.77	14.5	9.23	26	>WT63_RS02355 ref|WP_059578262.1|gi|981363748| BON domain protein	456	Nsco_NS_434_20203020_B_anthina_HILIC3.48496.48496.5	controllerType=0 controllerNumber=1 scan=48496	127.495	Trypsin	B3	VFQYVKPQDAQALQDASPASGASGAQAAAAPADSATVGAVPDASVQSTPLQPPAPISNSSSVHPGNPK	568
13862:3	1440	R.GGPAAPAANERAVPAAPAS[+568.212]GAAGAK.-	HexNAc(2)Hex(1)	S[+568]	900.112	3	2698.32	2698.32	0	1.9	212	Specific	441.82	414.26	414.26	11.07	1	>WT63_RS17565 ref|WP_060313102.1|gi|982147640| hypothetical protein	3431	Nsco_NS_434_20203020_B_anthina_HILIC1.14411.14411.3	controllerType=0 controllerNumber=1 scan=14411	41.154	Trypsin	B1	GGPAAPAANERAVPAAPASGAAGAK	568
58537:4	241	A.APM[+15.995]PAVPAAAS[+568.212][+100.064]TSAADRAAAPDAAQAATPAIAPTAAS[+568.212]APAAGLPATTVR.M	HexNAc(2)Hex(1) 100.064,HexNAc(2)Hex(1)	M[+16], S[+100][+568]*2	1416.44	4	5662.75	5659.75	3	-2.7	26	NRagged	441.84	73.98	37.09	4.43	19	>WT63_RS30425 ref|WP_060318192.1|gi|982152730| cellulose synthase	5916	Nsco_NS_434_20203020_B_anthina_HILIC2.50204.50204.4	controllerType=0 controllerNumber=1 scan=50204	130.811	Trypsin	B2	APMPAVPAAASTSAADRAAAPDAAQAATPAIAPTAASAPAAGLPATTVR	1236
43398:3	11	K.KAS[+365.132][+231.074]EAAAAASAAQAAAAASPATEPAPGAVVDQDANAQAAR.A	HexNAc(1)Hex(1) 231.0743	S[+231][+365]	1406	3	4215.99	4214.98	1	0.6	143	Specific	442.16	436.72	87.56	10.9	57	>WT63_RS15865 ref|WP_059581029.1|gi|981366515| cell envelope protein SmpA	3101	Nsco_NS_434_20203020_B_anthina_HILIC3.37527.37527.3	controllerType=0 controllerNumber=1 scan=37527	101.233	Trypsin	B3	KASEAAAAASAAQAAAAASPATEPAPGAVVDQDANAQAAR	596
38807:5	4	K.GVKPSKPAATTSATPSTTTSAGTASTSATATAGTT[+568.212]ATASAPAAS[+568.212][+100.064]APDAAAKPAK.T	HexNAc(2)Hex(1),HexNAc(2)Hex(1) 100.064	S[+100][+568], T[+568]	1206.18	5	6026.89	6023.91	3	-5	95	Specific	442.41	442.41	0.93	10.07	220	>WT63_RS26065 ref|WP_060316474.1|gi|982151012| competence protein ComE	5071	Nsco_NS_434_20203020_B_anthina_HILIC2.33672.33672.5	controllerType=0 controllerNumber=1 scan=33672	92.0025	Trypsin	B2	GVKPSKPAATTSATPSTTTSAGTASTSATATAGTTATASAPAASAPDAAAKPAK	1236
72037:6	236	A.DGDWPVKPS[+162.053][+462.149]LPFIPGHEGVGIVAAVGAGVTHVR.E	Hex(1) 462.1486	S[+162][+462]	660.999	6	3960.96	3958.97	2	-4.7	50	NRagged	442.7	162.43	14.24	5.79	11	>WT63_RS07925 ref|WP_060310922.1|gi|982145396| alcohol dehydrogenase	1554	Nsco_NS_434_20203020_B_anthina_HILIC2.61041.61041.7	controllerType=0 controllerNumber=1 scan=61041	153.908	Trypsin	B2	DGDWPVKPSLPFIPGHEGVGIVAAVGAGVTHVR	624
09249:3	356	K.KLQQWS[+568.212]QQNAAGAKPASGE.-	HexNAc(2)Hex(1)	S[+568]	856.41	3	2567.22	2567.21	0	2.3	124	CRagged	443.35	398.23	18.22	10.14	7	>WT63_RS18535 ref|WP_060313386.1|gi|982147924| hypothetical protein	3618	Nsco_NS_434_20203020_B_anthina_HILIC1.10540.10540.3	controllerType=0 controllerNumber=1 scan=10540	32.5188	Trypsin	B1	KLQQWSQQNAAGAKPASGE	568
43592:3	11	K.KASEAAAAASAAQAAAAAS[+365.132][+231.074]PAT[+365.132][+231.074]EPAPGAVVDQDANAQAAR.A	HexNAc(1)Hex(1) 231.0743,HexNAc(1)Hex(1) 231.0743	S[+231][+365], T[+231][+365]	1604.4	3	4811.2	4811.19	0	2.2	143	Specific	443.66	443.66	13.96	11.11	57	>WT63_RS15865 ref|WP_059581029.1|gi|981366515| cell envelope protein SmpA	3101	Nsco_NS_434_20203020_B_anthina_HILIC3.37674.37674.3	controllerType=0 controllerNumber=1 scan=37674	101.593	Trypsin	B3	KASEAAAAASAAQAAAAASPATEPAPGAVVDQDANAQAAR	1192
04313:3	45	K.ASGAS[+568.212]AAKPAS[+568.212][+100.064]APKPAS[+365.132][+231.074][+100.064]AP.K	HexNAc(2)Hex(1),HexNAc(2)Hex(1) 100.064,HexNAc(1)Hex(1) 231.0743 100.064	S[+100]*2[+231][+365][+568]*2	1190.54	3	3569.61	3569.62	0	-2.5	498	CRagged	443.67	412.02	0	7.73	42	>WT63_RS14900 ref|WP_059642705.1|gi|981432760| peptidase S41	2916	Nsco_NS_434_20203020_B_anthina_HILIC3.5828.5828.3	controllerType=0 controllerNumber=1 scan=5828	22.2348	Trypsin	B3	ASGASAAKPASAPKPASAP	1932
48727:2	704	K.PAAGAPAAPAAPAPVAVPAS[+568.212][+100.064]AVS[+365.132][+231.074]GAAA.Q	HexNAc(2)Hex(1) 100.064,HexNAc(1)Hex(1) 231.0743	S[+100][+231][+365][+568]	1723.33	2	3445.65	3445.65	0	-0.3	159	CRagged	443.76	290.89	0	6.51	12	>WT63_RS23550 ref|WP_059577270.1|gi|981362756| outer membrane lipid asymmetry maintenance protein MlaD	4590	Nsco_NS_434_20203020_B_anthina_HILIC3.41904.41904.2	controllerType=0 controllerNumber=1 scan=41904	112.094	Trypsin	B3	PAAGAPAAPAAPAPVAVPASAVSGAAA	1264
35078:7	9	K.SVGHLEENGLTIGGSST[+162.053][+462.149]PPKGVKPSKPAATTSATPSTTTSAGTASTSATATAGTTATASAPAAS[+568.212][+100.064]APDAAAKPAK.T	Hex(1) 462.1486,HexNAc(2)Hex(1) 100.064	S[+100][+568], T[+162][+462]	1150.13	7	8044.88	8040.88	4	-2.3	75	Specific	443.93	443.93	0	8.39	163	>WT63_RS26065 ref|WP_060316474.1|gi|982151012| competence protein ComE	5071	Nsco_NS_434_20203020_B_anthina_HILIC3.30721.30721.7	controllerType=0 controllerNumber=1 scan=30721	83.5581	Trypsin	B3	SVGHLEENGLTIGGSSTPPKGVKPSKPAATTSATPSTTTSAGTASTSATATAGTTATASAPAASAPDAAAKPAK	1292
22991:5	9	K.GVKPSKPAATTSAT[+365.132][+231.074]PSTTTSAGTASTSATATAGTTATASAPAAS[+365.132][+231.074]APDAAAKPAK.T	HexNAc(1)Hex(1) 231.0743,HexNAc(1)Hex(1) 231.0743	S[+231][+365], T[+231][+365]	1196.77	5	5979.84	5979.83	0	2.2	95	Specific	444	444	5.3	10.91	163	>WT63_RS26065 ref|WP_060316474.1|gi|982151012| competence protein ComE	5071	Nsco_NS_434_20203020_B_anthina_HILIC3.21209.21209.5	controllerType=0 controllerNumber=1 scan=21209	58.7427	Trypsin	B3	GVKPSKPAATTSATPSTTTSAGTASTSATATAGTTATASAPAASAPDAAAKPAK	1192
66999:5	235	V.TAAS[+365.132][+231.074][+100.064]EPGAPGAAGAIGDGAAT[+568.212]AAPPKPGAPPPGFGAQPDFDT[+365.132][+231.074]PRPPPANAQNAPPAYLK.Q	HexNAc(1)Hex(1) 231.0743 100.064,HexNAc(2)Hex(1),HexNAc(1)Hex(1) 231.0743	S[+100][+231][+365], T[+231][+365][+568]	1475.9	5	7375.45	7372.42	3	1.7	48	NRagged	444.17	444.17	0	8.04	10	>WT63_RS17605 ref|WP_060313120.1|gi|982147658| glutamine amidotransferase	3439	Nsco_NS_434_20203020_B_anthina_HILIC3.56655.56655.5	controllerType=0 controllerNumber=1 scan=56655	145.95	Trypsin	B3	TAASEPGAPGAAGAIGDGAATAAPPKPGAPPPGFGAQPDFDTPRPPPANAQNAPPAYLK	1860
20807:4	4	K.GVKPSKPAATTSATPSTTTSAGTASTSATATAGTTAT[+365.132][+231.074]ASAPAAS[+568.212]APDAAAKPAK.T	HexNAc(1)Hex(1) 231.0743,HexNAc(2)Hex(1)	S[+568], T[+231][+365]	1488.72	4	5951.86	5951.84	0	3.9	95	Specific	444.48	444.48	5.62	10.49	220	>WT63_RS26065 ref|WP_060316474.1|gi|982151012| competence protein ComE	5071	Nsco_NS_434_20203020_B_anthina_HILIC2.19489.19489.4	controllerType=0 controllerNumber=1 scan=19489	56.0561	Trypsin	B2	GVKPSKPAATTSATPSTTTSAGTASTSATATAGTTATASAPAASAPDAAAKPAK	1164
56267:4	103	K.STIDMAASNAGVPVSS[+568.212]LNYIVHDAGKGSDAASTR.I	HexNAc(2)Hex(1)	S[+568]	983.468	4	3930.85	3930.84	0	2.5	304	Specific	444.57	444.57	1.2	11.58	12	>WT63_RS20450 ref|WP_060314214.1|gi|982148752| virulence factor	3988	Nsco_NS_434_20203020_B_anthina_HILIC3.48242.48242.4	controllerType=0 controllerNumber=1 scan=48242	126.926	Trypsin	B3	STIDMAASNAGVPVSSLNYIVHDAGKGSDAASTR	568
14692:4	57	N.EHPQMPFAAS[+568.212]APSDKYQTGKK.S	HexNAc(2)Hex(1)	S[+568]	722.591	4	2887.34	2886.34	1	1.3	45	NRagged	444.95	428.12	95.97	7.8	16	>WT63_RS17660 ref|WP_059574073.1|gi|981359559| hypothetical protein	3450	Nsco_NS_434_20203020_B_anthina_HILIC2.14609.14609.4	controllerType=0 controllerNumber=1 scan=14609	43.507	Trypsin	B2	EHPQMPFAASAPSDKYQTGKK	568
22117:6	10	V.KPSKPAATTSATPSTTTSAGT[+365.132][+231.074][+100.064]ASTSATATAGTTATASAPAAS[+365.132][+231.074][+100.064]APDAAAKPAK.T	HexNAc(1)Hex(1) 231.0743 100.064,HexNAc(1)Hex(1) 231.0743 100.064	S[+100][+231][+365], T[+100][+231][+365]	1004.82	6	6023.86	6023.87	0	-0.8	97	NRagged	444.97	444.97	0	7.71	110	>WT63_RS26065 ref|WP_060316474.1|gi|982151012| competence protein ComE	5071	Nsco_NS_434_20203020_B_anthina_HILIC1.21037.21037.6	controllerType=0 controllerNumber=1 scan=21037	58.3418	Trypsin	B1	KPSKPAATTSATPSTTTSAGTASTSATATAGTTATASAPAASAPDAAAKPAK	1392
12469:3	350	T.YIPEPC[+57.021]AHC[+57.021]HGS[+365.132][+231.074]GK.V	HexNAc(1)Hex(1) 231.0743	C[+57]*2, S[+231][+365]	736.975	3	2208.91	2208.91	0	1.3	199	NRagged	445.19	413.32	413.32	8.19	6	>WT63_RS16370 ref|WP_006476837.1|gi|493522752| molecular chaperone DnaJ	3201	Nsco_NS_434_20203020_B_anthina_HILIC3.12854.12854.3	controllerType=0 controllerNumber=1 scan=12854	37.3861	Trypsin	B3	YIPEPCAHCHGSGK	596
25757:4	144	K.GASAAQAAPKPTDNS[+568.212]SGTFVFARPGK.F	HexNAc(2)Hex(1)	S[+568]	776.376	4	3102.48	3101.49	1	-4	66	Specific	445.75	109.58	1.2	5.82	15	>WT63_RS17355 ref|WP_059574120.1|gi|981359606| outer membrane lipoprotein carrier protein LolA	3396	Nsco_NS_434_20203020_B_anthina_HILIC2.23474.23474.4	controllerType=0 controllerNumber=1 scan=23474	66.0883	Trypsin	B2	GASAAQAAPKPTDNSSGTFVFARPGK	568
42091:4	704	K.AADAGGAKPAAGAPAAPAAPAPVAVPAS[+568.212]AVS[+365.132][+231.074][+100.064]GAAA.Q	HexNAc(2)Hex(1),HexNAc(1)Hex(1) 231.0743 100.064	S[+100][+231][+365][+568]	1022.5	4	4086.97	4086.96	0	3	151	CRagged	445.85	383.86	60.37	6.42	12	>WT63_RS23550 ref|WP_059577270.1|gi|981362756| outer membrane lipid asymmetry maintenance protein MlaD	4590	Nsco_NS_434_20203020_B_anthina_HILIC3.36467.36467.4	controllerType=0 controllerNumber=1 scan=36467	98.5402	Trypsin	B3	AADAGGAKPAAGAPAAPAAPAPVAVPASAVSGAAA	1264
63235:3	88	V.STNAAGAALAAS[+568.212]GTAPAAAPQQAAAPQGGLYSDASPTNVQDAYNALK.T	HexNAc(2)Hex(1)	S[+568]	1657.12	3	4969.36	4968.35	1	0.7	590	NRagged	446.39	446.39	27.93	8.11	32	>WT63_RS23260 ref|WP_060315444.1|gi|982149982| type VI secretion protein VasK	4535	Nsco_NS_434_20203020_B_anthina_HILIC1.54581.54581.3	controllerType=0 controllerNumber=1 scan=54581	141.687	Trypsin	B1	STNAAGAALAASGTAPAAAPQQAAAPQGGLYSDASPTNVQDAYNALK	568
69439:4	161	R.IPAAAPAVVPVAAPAPAPAPM[+15.995]TSPSPAAGPAMPASVPTLVS[+568.212]APPRAQVPAPAKR.D	HexNAc(2)Hex(1)	M[+16], S[+568]	1406.25	4	5621.97	5621.96	0	1.3	184	Specific	446.67	446.67	4.32	11.39	12	>WT63_RS10035 ref|WP_060311203.1|gi|982145741| hypothetical protein	1968	Nsco_NS_434_20203020_B_anthina_HILIC1.59413.59413.4	controllerType=0 controllerNumber=1 scan=59413	152.967	Trypsin	B1	IPAAAPAVVPVAAPAPAPAPMTSPSPAAGPAMPASVPTLVSAPPRAQVPAPAKR	568
04152:3	37	K.ASGASAAKPAS[+568.212][+100.064]APKPAS[+365.132][+231.074][+100.064]AP.K	HexNAc(2)Hex(1) 100.064,HexNAc(1)Hex(1) 231.0743 100.064	S[+100]*2[+231][+365][+568]	1001.47	3	3002.41	3001.41	1	-3.2	498	CRagged	446.69	400.2	0	8.54	44	>WT63_RS14900 ref|WP_059642705.1|gi|981432760| peptidase S41	2916	Nsco_NS_434_20203020_B_anthina_HILIC2.5796.5796.3	controllerType=0 controllerNumber=1 scan=5796	23.117	Trypsin	B2	ASGASAAKPASAPKPASAP	1364
50567:4	12	A.ANTPKPT[+365.132][+231.074][+100.064]S[+365.132][+231.074][+100.064]SAAAAAAAAKPPTANDANTGYFLQVGAYKTEGDAEQQR.A	HexNAc(1)Hex(1) 231.0743 100.064,HexNAc(1)Hex(1) 231.0743 100.064	S[+100][+231][+365], T[+100][+231][+365]	1504.21	4	6013.83	6013.8	0	5	198	NRagged	446.98	403.68	1.2	9.11	48	>WT63_RS27555 ref|WP_060317017.1|gi|982151555| cell division protein	5358	Nsco_NS_434_20203020_B_anthina_HILIC3.43384.43384.4	controllerType=0 controllerNumber=1 scan=43384	115.558	Trypsin	B3	ANTPKPTSSAAAAAAAAKPPTANDANTGYFLQVGAYKTEGDAEQQR	1392
40066:3	12	K.KASEAAAAASAAQAAAAAS[+568.212]PAT[+568.212]EPAPGAVVDQDANAQAAR.A	HexNAc(2)Hex(1),HexNAc(2)Hex(1)	S[+568], T[+568]	1586.08	3	4756.21	4755.2	1	2.3	143	Specific	447	185.51	16.8	8.3	56	>WT63_RS15865 ref|WP_059581029.1|gi|981366515| cell envelope protein SmpA	3101	Nsco_NS_434_20203020_B_anthina_HILIC1.35644.35644.3	controllerType=0 controllerNumber=1 scan=35644	96.909	Trypsin	B1	KASEAAAAASAAQAAAAASPATEPAPGAVVDQDANAQAAR	1136
31979:4	199	H.AGPAS[+365.132][+231.074]EASAPAAAAPAAARADRLPAYQPR.F	HexNAc(1)Hex(1) 231.0743	S[+231][+365]	843.912	4	3372.62	3371.64	1	-4	26	NRagged	447.08	400.07	30.71	7.31	17	>WT63_RS24035 ref|WP_060315592.1|gi|982150130| transcriptional regulator	4680	Nsco_NS_434_20203020_B_anthina_HILIC3.28340.28340.4	controllerType=0 controllerNumber=1 scan=28340	77.143	Trypsin	B3	AGPASEASAPAAAAPAAARADRLPAYQPR	596
68379:3	341	T.LGGGVWGDNSTVTSGGQPAVS[+568.212]ALNAGYQTAQSQQR.I	HexNAc(2)Hex(1)	S[+568]	1344.3	3	4030.88	4030.87	0	1.5	222	NRagged	447.37	418.25	4.8	9.14	11	>WT63_RS08685 ref|WP_059574542.1|gi|981360028| porin	1703	Nsco_NS_434_20203020_B_anthina_HILIC1.58575.58575.3	controllerType=0 controllerNumber=1 scan=58575	151.048	Trypsin	B1	LGGGVWGDNSTVTSGGQPAVSALNAGYQTAQSQQR	568
67715:4	162	T.PVGNGTVATTALPQASPNAAGAS[+568.212][+100.064]GTVVHGTAATIAPPPANAT[+568.212][+100.064]PGQVVVGGKVPDEATK.A	HexNAc(2)Hex(1) 100.064,HexNAc(2)Hex(1) 100.064	S[+100][+568], T[+100][+568]	1671.35	4	6682.36	6677.33	5	1.8	45	NRagged	447.47	18.76	0	5.24	22	>WT63_RS23270 ref|WP_060315447.1|gi|982149985| cell envelope biogenesis protein OmpA	4537	Nsco_NS_434_20203020_B_anthina_HILIC2.57516.57516.2	controllerType=0 controllerNumber=1 scan=57516	146.382	Trypsin	B2	PVGNGTVATTALPQASPNAAGASGTVVHGTAATIAPPPANATPGQVVVGGKVPDEATK	1336
73030:4	198	K.QVADARNGKLPEDT[+568.212]AGAAAAPAEAASAPAQAASGAAEQPAAAS[+568.212]ASAAAALSTIYFETGK.S	HexNAc(2)Hex(1),HexNAc(2)Hex(1)	S[+568], T[+568]	1656.54	4	6623.12	6620.12	3	-0.5	384	Specific	447.89	248.4	0	8.65	38	>WT63_RS14955 ref|WP_060312485.1|gi|982147023| cytochrome-c oxidase	2927	Nsco_NS_434_20203020_B_anthina_HILIC2.61858.61858.4	controllerType=0 controllerNumber=1 scan=61858	155.682	Trypsin	B2	QVADARNGKLPEDTAGAAAAPAEAASAPAQAASGAAEQPAAASASAAAALSTIYFETGK	1136
04257:3	28	K.ASGASAAKPAS[+365.132][+231.074][+100.064]APKPAS[+568.212][+100.064]AP.K	HexNAc(1)Hex(1) 231.0743 100.064,HexNAc(2)Hex(1) 100.064	S[+100]*2[+231][+365][+568]	1001.14	3	3001.4	3001.41	0	-2.1	498	CRagged	448.58	412.63	0	8.26	38	>WT63_RS14900 ref|WP_059642705.1|gi|981432760| peptidase S41	2916	Nsco_NS_434_20203020_B_anthina_HILIC1.5864.5864.3	controllerType=0 controllerNumber=1 scan=5864	22.927	Trypsin	B1	ASGASAAKPASAPKPASAP	1364
22709:3	7	K.VAPPQADNGAS[+568.212]QPQQFDPNR.A	HexNAc(2)Hex(1)	S[+568]	902.412	3	2705.22	2705.22	0	1.4	50	Specific	448.88	408.36	408.36	9.25	49	>WT63_RS27555 ref|WP_060317017.1|gi|982151555| cell division protein	5358	Nsco_NS_434_20203020_B_anthina_HILIC1.21512.21512.3	controllerType=0 controllerNumber=1 scan=21512	59.5564	Trypsin	B1	VAPPQADNGASQPQQFDPNR	568
46101:4	177	K.ENRENAAHSASS[+365.132][+231.074]AEAQYQQALAALDAAK.L	HexNAc(1)Hex(1) 231.0743	S[+231][+365]	878.657	4	3511.61	3511.59	0	3.6	120	Specific	449.13	350.45	2.4	9.56	12	>WT63_RS25425 ref|WP_060316250.1|gi|982150788| efflux transporter periplasmic adaptor subunit	4950	Nsco_NS_434_20203020_B_anthina_HILIC2.39838.39838.4	controllerType=0 controllerNumber=1 scan=39838	107.39	Trypsin	B2	ENRENAAHSASSAEAQYQQALAALDAAK	596
26999:4	83	A.GPAS[+568.212]EAS[+365.132][+231.074]APAAAAPAAARADRLPAYQPR.F	HexNAc(2)Hex(1),HexNAc(1)Hex(1) 231.0743	S[+231][+365][+568]	967.959	4	3868.81	3868.81	0	0.9	27	NRagged	449.49	408.36	2.06	10.14	27	>WT63_RS24035 ref|WP_060315592.1|gi|982150130| transcriptional regulator	4680	Nsco_NS_434_20203020_B_anthina_HILIC1.25004.25004.4	controllerType=0 controllerNumber=1 scan=25004	68.6664	Trypsin	B1	GPASEASAPAAAAPAAARADRLPAYQPR	1164
34903:3	12	K.VAPPQADNGAS[+365.132][+231.074]QPQQFDPNRALQGK.T	HexNAc(1)Hex(1) 231.0743	S[+231][+365]	1077.84	3	3231.5	3230.51	1	-4.6	50	Specific	449.68	27.46	27.46	5.47	48	>WT63_RS27555 ref|WP_060317017.1|gi|982151555| cell division protein	5358	Nsco_NS_434_20203020_B_anthina_HILIC3.30582.30582.3	controllerType=0 controllerNumber=1 scan=30582	83.2064	Trypsin	B3	VAPPQADNGASQPQQFDPNRALQGK	596
65354:4	175	K.VFQYVKPQDAQALQDAS[+568.212]PASGASGAQAAAAPADSATVGAVPDASVQSTPLQPPAPISNSSSVHPGNPK.A	HexNAc(2)Hex(1)	S[+568]	1787.37	4	7146.46	7145.46	1	-0.9	195	Specific	449.73	173.68	0	6.8	26	>WT63_RS02355 ref|WP_059578262.1|gi|981363748| BON domain protein	456	Nsco_NS_434_20203020_B_anthina_HILIC3.55382.55382.4	controllerType=0 controllerNumber=1 scan=55382	142.953	Trypsin	B3	VFQYVKPQDAQALQDASPASGASGAQAAAAPADSATVGAVPDASVQSTPLQPPAPISNSSSVHPGNPK	568
02447:3	28	K.ASGAS[+365.132][+231.074]AAKPAS[+568.212]APKPASAPK.-	HexNAc(1)Hex(1) 231.0743,HexNAc(2)Hex(1)	S[+231][+365][+568]	977.466	3	2930.38	2929.38	1	1	498	Specific	450.09	450.09	0	9.85	38	>WT63_RS14900 ref|WP_059642705.1|gi|981432760| peptidase S41	2916	Nsco_NS_434_20203020_B_anthina_HILIC1.4332.4332.3	controllerType=0 controllerNumber=1 scan=4332	20.2055	Trypsin	B1	ASGASAAKPASAPKPASAPK	1164
25645:4	144	K.GASAAQAAPKPTDNS[+568.212]SGTFVFARPGK.F	HexNAc(2)Hex(1)	S[+568]	776.376	4	3102.48	3101.49	1	-3.2	66	Specific	450.26	43.5	1.2	5.12	15	>WT63_RS17355 ref|WP_059574120.1|gi|981359606| outer membrane lipoprotein carrier protein LolA	3396	Nsco_NS_434_20203020_B_anthina_HILIC2.23394.23394.2	controllerType=0 controllerNumber=1 scan=23394	65.8866	Trypsin	B2	GASAAQAAPKPTDNSSGTFVFARPGK	568
45049:6	245	K.HGIGKPATTTGVAPAPAPAPAAPRPAANDASAS[+162.053][+462.149]AAASTADEAASGVAASAPRPASASVQPIAPVATPARRT[+162.053][+462.149]EQM[+15.995]DWR.P	Hex(1) 462.1486,Hex(1) 462.1486	M[+16], S[+162][+462], T[+162][+462]	1439.52	6	8632.1	8626.12	6	-4.9	291	Specific	450.33	450.33	8.62	9.03	12	>WT63_RS10270 ref|WP_060311229.1|gi|982145767| pilus assembly protein FimV	2014	Nsco_NS_434_20203020_B_anthina_HILIC2.38898.38898.6	controllerType=0 controllerNumber=1 scan=38898	105.18	Trypsin	B2	HGIGKPATTTGVAPAPAPAPAAPRPAANDASASAAASTADEAASGVAASAPRPASASVQPIAPVATPARRTEQMDWR	1248
34441:3	5	K.VAPPQADNGAS[+365.132][+231.074]QPQQFDPNRALQGK.T	HexNAc(1)Hex(1) 231.0743	S[+231][+365]	1077.84	3	3231.5	3230.51	1	-4.5	50	Specific	450.37	38.93	38.93	5.65	72	>WT63_RS27555 ref|WP_060317017.1|gi|982151555| cell division protein	5358	Nsco_NS_434_20203020_B_anthina_HILIC2.30238.30238.3	controllerType=0 controllerNumber=1 scan=30238	83.2138	Trypsin	B2	VAPPQADNGASQPQQFDPNRALQGK	596
23472:4	143	K.GAS[+568.212]AAQAAPKPTDNSSGTFVFARPGK.F	HexNAc(2)Hex(1)	S[+568]	776.381	4	3102.5	3101.49	1	2	66	Specific	450.59	111.73	111.73	7.11	17	>WT63_RS17355 ref|WP_059574120.1|gi|981359606| outer membrane lipoprotein carrier protein LolA	3396	Nsco_NS_434_20203020_B_anthina_HILIC1.22130.22130.4	controllerType=0 controllerNumber=1 scan=22130	61.1876	Trypsin	B1	GASAAQAAPKPTDNSSGTFVFARPGK	568
39810:3	14	K.KAS[+568.212]EAAAAASAAQAAAAASPAT[+568.212]EPAPGAVVDQDANAQAAR.A	HexNAc(2)Hex(1),HexNAc(2)Hex(1)	S[+568], T[+568]	1586.07	3	4756.19	4755.2	1	-2.4	143	Specific	450.7	181.46	110.87	7.78	46	>WT63_RS15865 ref|WP_059581029.1|gi|981366515| cell envelope protein SmpA	3101	Nsco_NS_434_20203020_B_anthina_HILIC2.34642.34642.3	controllerType=0 controllerNumber=1 scan=34642	94.6011	Trypsin	B2	KASEAAAAASAAQAAAAASPATEPAPGAVVDQDANAQAAR	1136
03741:3	28	K.ASGAS[+568.212]AAKPAS[+568.212][+100.064]APKPAS[+365.132][+231.074][+100.064]AP.K	HexNAc(2)Hex(1),HexNAc(2)Hex(1) 100.064,HexNAc(1)Hex(1) 231.0743 100.064	S[+100]*2[+231][+365][+568]*2	1190.88	3	3570.62	3569.62	1	-0.5	498	CRagged	450.72	450.72	0	8.39	38	>WT63_RS14900 ref|WP_059642705.1|gi|981432760| peptidase S41	2916	Nsco_NS_434_20203020_B_anthina_HILIC1.5416.5416.3	controllerType=0 controllerNumber=1 scan=5416	22.1325	Trypsin	B1	ASGASAAKPASAPKPASAP	1932
09054:3	428	K.KLQQWS[+568.212]QQNAAGAKPASGE.-	HexNAc(2)Hex(1)	S[+568]	856.41	3	2567.22	2567.21	0	2.4	124	CRagged	451.26	361.03	30.9	9.02	7	>WT63_RS18535 ref|WP_060313386.1|gi|982147924| hypothetical protein	3618	Nsco_NS_434_20203020_B_anthina_HILIC2.10182.10182.3	controllerType=0 controllerNumber=1 scan=10182	32.632	Trypsin	B2	KLQQWSQQNAAGAKPASGE	568
45465:3	11	K.KASEAAAAASAAQAAAAAS[+162.053][+462.149]PATEPAPGAVVDQDANAQAAR.A	Hex(1) 462.1486	S[+162][+462]	1415	3	4242.99	4242.98	0	3.4	143	Specific	451.57	451.57	0	10.66	57	>WT63_RS15865 ref|WP_059581029.1|gi|981366515| cell envelope protein SmpA	3101	Nsco_NS_434_20203020_B_anthina_HILIC3.39197.39197.3	controllerType=0 controllerNumber=1 scan=39197	105.455	Trypsin	B3	KASEAAAAASAAQAAAAASPATEPAPGAVVDQDANAQAAR	624
69163:4	36	G.PASVAQPMIEAANT[+568.212][+100.064]AAPLRAVAS[+568.212][+100.064]SAPDAASAPAR.G	HexNAc(2)Hex(1) 100.064,HexNAc(2)Hex(1) 100.064	S[+100][+568], T[+100][+568]	1143.06	4	4569.2	4567.21	2	-2.5	45	NRagged	451.91	157.92	2.4	6.38	18	>WT63_RS26165 ref|WP_060316511.1|gi|982151049| phosphate starvation-inducible protein PhoH	5091	Nsco_NS_434_20203020_B_anthina_HILIC1.59201.59201.4	controllerType=0 controllerNumber=1 scan=59201	152.449	Trypsin	B1	PASVAQPMIEAANTAAPLRAVASSAPDAASAPAR	1336
76873:6	26	P.AAAEPAPAAPMPVAAAVALAAEPVAS[+568.212][+100.064]GDRAPDHVVEQAVAAAHPAADADADGPHLK.I	HexNAc(2)Hex(1) 100.064	S[+100][+568]	995.493	6	5967.92	5964.92	3	-1.1	136	NRagged	451.97	451.97	451.97	8.68	24	>WT63_RS02530 ref|WP_060310199.1|gi|982144626| chemotaxis protein CheA	491	Nsco_NS_434_20203020_B_anthina_HILIC1.65290.65290.6	controllerType=0 controllerNumber=1 scan=65290	167.369	Trypsin	B1	AAAEPAPAAPMPVAAAVALAAEPVASGDRAPDHVVEQAVAAAHPAADADADGPHLK	668
35622:3	947	R.RTGSVNNAPGAFSAS[+568.212]GVYPIAER.V	HexNAc(2)Hex(1)	S[+568]	963.798	3	2889.38	2889.37	0	2	229	Specific	452.09	295.52	42.59	6.95	5	>WT63_RS12685 ref|WP_059583751.1|gi|981369327| dGTP triphosphohydrolase	2486	Nsco_NS_434_20203020_B_anthina_HILIC1.31811.31811.3	controllerType=0 controllerNumber=1 scan=31811	86.7839	Trypsin	B1	RTGSVNNAPGAFSASGVYPIAER	568
39809:3	14	K.KASEAAAAASAAQAAAAAS[+568.212]PAT[+568.212]EPAPGAVVDQDANAQAAR.A	HexNAc(2)Hex(1),HexNAc(2)Hex(1)	S[+568], T[+568]	1586.07	3	4756.19	4755.2	1	-2.4	143	Specific	452.21	241.99	16.8	8.06	46	>WT63_RS15865 ref|WP_059581029.1|gi|981366515| cell envelope protein SmpA	3101	Nsco_NS_434_20203020_B_anthina_HILIC2.34641.34641.3	controllerType=0 controllerNumber=1 scan=34641	94.5978	Trypsin	B2	KASEAAAAASAAQAAAAASPATEPAPGAVVDQDANAQAAR	1136
45402:3	12	K.KASEAAAAAS[+365.132][+231.074]AAQAAAAASPATEPAPGAVVDQDANAQAAR.A	HexNAc(1)Hex(1) 231.0743	S[+231][+365]	1405.66	3	4214.97	4214.98	0	-3.6	143	Specific	453.07	398.45	71.78	9.76	56	>WT63_RS15865 ref|WP_059581029.1|gi|981366515| cell envelope protein SmpA	3101	Nsco_NS_434_20203020_B_anthina_HILIC1.39859.39859.3	controllerType=0 controllerNumber=1 scan=39859	107.404	Trypsin	B1	KASEAAAAASAAQAAAAASPATEPAPGAVVDQDANAQAAR	596
58716:2	1472	A.QASSTDSGMATES[+568.212]NQPVTDTWITTK.V	HexNAc(2)Hex(1)	S[+568]	1613.21	2	3225.42	3224.42	1	0.7	30	NRagged	453.16	44.94	3.6	4.54	3	>WT63_RS24910 ref|WP_060315988.1|gi|982150526| transporter	4851	Nsco_NS_434_20203020_B_anthina_HILIC2.50345.50345.2	controllerType=0 controllerNumber=1 scan=50345	131.161	Trypsin	B2	QASSTDSGMATESNQPVTDTWITTK	568
72757:4	252	R.NGKLPEDTAGAAAAPAEAASAPAQAASGAAEQPAAASAS[+568.212]AAAALST[+568.212]IYFETGK.S	HexNAc(2)Hex(1),HexNAc(2)Hex(1)	S[+568], T[+568]	1495.71	4	5979.8	5979.79	0	2.4	390	Specific	453.44	453.44	0	10.53	28	>WT63_RS14955 ref|WP_060312485.1|gi|982147023| cytochrome-c oxidase	2927	Nsco_NS_434_20203020_B_anthina_HILIC1.62057.62057.4	controllerType=0 controllerNumber=1 scan=62057	159.397	Trypsin	B1	NGKLPEDTAGAAAAPAEAASAPAQAASGAAEQPAAASASAAAALSTIYFETGK	1136
59463:4	509	A.SKGEPVPLSPGVTPPAAAQAAS[+162.053][+462.149]AAAAQQAS[+365.132][+231.074][+100.064]VPAAAS[+568.212]ATVVVK.A	Hex(1) 462.1486,HexNAc(1)Hex(1) 231.0743 100.064,HexNAc(2)Hex(1)	S[+100][+162][+231][+365][+462][+568]	1429.95	4	5716.76	5712.74	4	2	833	NRagged	453.47	453.47	0	8.01	11	>WT63_RS28505 ref|WP_060317425.1|gi|982151963| AsmA family protein	5545	Nsco_NS_434_20203020_B_anthina_HILIC3.50752.50752.4	controllerType=0 controllerNumber=1 scan=50752	132.511	Trypsin	B3	SKGEPVPLSPGVTPPAAAQAASAAAAQQASVPAAASATVVVK	1888
38046:2	44	R.TISWSQPASAAPADAPAS[+568.212]ATPATR.A	HexNAc(2)Hex(1)	S[+568]	1447.69	2	2894.36	2893.36	1	0.5	1798	Specific	453.52	344.51	4.8	8.58	28	>WT63_RS07370 ref|WP_060310847.1|gi|982145311| alpha-2-macroglobulin	1445	Nsco_NS_434_20203020_B_anthina_HILIC1.33735.33735.2	controllerType=0 controllerNumber=1 scan=33735	91.7316	Trypsin	B1	TISWSQPASAAPADAPASATPATR	568
28474:3	144	K.GAS[+568.212]AAQAAPKPTDNSSGTFVFAR.P	HexNAc(2)Hex(1)	S[+568]	940.447	3	2819.32	2819.32	0	1.1	66	Specific	453.53	135.06	135.06	6.98	15	>WT63_RS17355 ref|WP_059574120.1|gi|981359606| outer membrane lipoprotein carrier protein LolA	3396	Nsco_NS_434_20203020_B_anthina_HILIC2.25635.25635.3	controllerType=0 controllerNumber=1 scan=25635	71.3628	Trypsin	B2	GASAAQAAPKPTDNSSGTFVFAR	568
03746:3	28	K.ASGAS[+568.212]AAKPAS[+568.212][+100.064]APKPAS[+365.132][+231.074][+100.064]AP.K	HexNAc(2)Hex(1),HexNAc(2)Hex(1) 100.064,HexNAc(1)Hex(1) 231.0743 100.064	S[+100]*2[+231][+365][+568]*2	1190.54	3	3569.62	3569.62	0	-0.8	498	CRagged	453.6	434.01	0	8.39	38	>WT63_RS14900 ref|WP_059642705.1|gi|981432760| peptidase S41	2916	Nsco_NS_434_20203020_B_anthina_HILIC1.5422.5422.3	controllerType=0 controllerNumber=1 scan=5422	22.1458	Trypsin	B1	ASGASAAKPASAPKPASAP	1932
14388:2	199	A.GPAS[+568.212]EAS[+365.132][+231.074]APAAAAPAAAR.A	HexNAc(2)Hex(1),HexNAc(1)Hex(1) 231.0743	S[+231][+365][+568]	1351.1	2	2701.2	2701.19	0	1.6	27	NRagged	453.93	372.49	1.2	8.46	17	>WT63_RS24035 ref|WP_060315592.1|gi|982150130| transcriptional regulator	4680	Nsco_NS_434_20203020_B_anthina_HILIC3.14348.14348.2	controllerType=0 controllerNumber=1 scan=14348	40.9964	Trypsin	B3	GPASEASAPAAAAPAAAR	1164
72806:4	198	K.QVADARNGKLPEDT[+568.212]AGAAAAPAEAASAPAQAASGAAEQPAAAS[+568.212]ASAAAALSTIYFETGK.S	HexNAc(2)Hex(1),HexNAc(2)Hex(1)	S[+568], T[+568]	1656.29	4	6622.15	6620.12	2	3.9	384	Specific	454.14	343.54	0	10.05	38	>WT63_RS14955 ref|WP_060312485.1|gi|982147023| cytochrome-c oxidase	2927	Nsco_NS_434_20203020_B_anthina_HILIC2.61673.61673.4	controllerType=0 controllerNumber=1 scan=61673	155.237	Trypsin	B2	QVADARNGKLPEDTAGAAAAPAEAASAPAQAASGAAEQPAAASASAAAALSTIYFETGK	1136
27131:4	143	K.GASAAQAAPKPTDNS[+568.212]SGTFVFARPGK.F	HexNAc(2)Hex(1)	S[+568]	776.377	4	3102.48	3101.49	1	-3.1	66	Specific	454.26	97.81	1.2	5.69	17	>WT63_RS17355 ref|WP_059574120.1|gi|981359606| outer membrane lipoprotein carrier protein LolA	3396	Nsco_NS_434_20203020_B_anthina_HILIC1.25127.25127.4	controllerType=0 controllerNumber=1 scan=25127	68.9606	Trypsin	B1	GASAAQAAPKPTDNSSGTFVFARPGK	568
28183:6	197	K.PLWVVDFPMFEYDDEDARYVAAHHPFT[+365.132][+231.074][+100.064]S[+568.212][+100.064]PKDEHLEYLETDPGR.C	HexNAc(1)Hex(1) 231.0743 100.064,HexNAc(2)Hex(1) 100.064	S[+100][+568], T[+100][+231][+365]	1084.99	6	6504.93	6498.91	6	0.1	435	Specific	454.42	87.56	0	6.33	10	>WT63_RS21950 ref|WP_006485737.1|gi|493531744| aspartate--tRNA ligase	4277	Nsco_NS_434_20203020_B_anthina_HILIC1.25993.25993.6	controllerType=0 controllerNumber=1 scan=25993	71.1986	Trypsin	B1	PLWVVDFPMFEYDDEDARYVAAHHPFTSPKDEHLEYLETDPGR	1364
06605:3	15	V.NDSQMEAVSLGKEKPQAT[+162.053][+462.149]GHDEAS[+568.212][+100.064]WAQNR.R	Hex(1) 462.1486,HexNAc(2)Hex(1) 100.064	S[+100][+568], T[+162][+462]	1493.32	3	4477.95	4476.95	1	-0.9	134	NRagged	455.08	7.01	0	4.28	25	>WT63_RS16510 ref|WP_006484980.1|gi|493530974| membrane protein	3228	Nsco_NS_434_20203020_B_anthina_HILIC3.7879.7879.3	controllerType=0 controllerNumber=1 scan=7879	26.6226	Trypsin	B3	NDSQMEAVSLGKEKPQATGHDEASWAQNR	1292
36561:6	402	-.MQPPGGDAPAGC[+57.021]PFS[+365.132][+231.074]GARAAQPAQAAHDAPHVPGEADT[+365.132][+231.074][+100.064]QAGWHNAQLDFS[+365.132][+231.074][+100.064]K.S	HexNAc(1)Hex(1) 231.0743,HexNAc(1)Hex(1) 231.0743 100.064,HexNAc(1)Hex(1) 231.0743 100.064	C[+57], S[+100][+231]*2[+365]*2, T[+100][+231][+365]	1198.53	6	7186.14	7179.12	7	-0.8	1	NRagged	455.63	455.63	0	9.3	6	>WT63_RS19115 ref|WP_060313676.1|gi|982148214| tryptophan 2,3-dioxygenase	3734	Nsco_NS_434_20203020_B_anthina_HILIC2.31882.31882.6	controllerType=0 controllerNumber=1 scan=31882	87.4105	Trypsin	B2	MQPPGGDAPAGCPFSGARAAQPAQAAHDAPHVPGEADTQAGWHNAQLDFSK	1988
51492:3	700	R.ARATQAPAPAS[+568.212]AIPTTPVVTATAPAAPATDPYEPPPPR.M	HexNAc(2)Hex(1)	S[+568]	1430.72	3	4290.16	4288.15	2	0.6	228	Specific	455.64	367.38	27.61	10.09	7	>WT63_RS26170 ref|WP_060316514.1|gi|982151052| hydrolase Nlp/P60	5092	Nsco_NS_434_20203020_B_anthina_HILIC3.44330.44330.3	controllerType=0 controllerNumber=1 scan=44330	118.027	Trypsin	B3	ARATQAPAPASAIPTTPVVTATAPAAPATDPYEPPPPR	568
69411:4	161	R.IPAAAPAVVPVAAPAPAPAPM[+15.995]TSPSPAAGPAMPASVPTLVS[+568.212]APPRAQVPAPAKR.D	HexNAc(2)Hex(1)	M[+16], S[+568]	1406.25	4	5621.96	5621.96	0	0.8	184	Specific	456.11	456.11	8.4	11.46	12	>WT63_RS10035 ref|WP_060311203.1|gi|982145741| hypothetical protein	1968	Nsco_NS_434_20203020_B_anthina_HILIC1.59394.59394.4	controllerType=0 controllerNumber=1 scan=59394	152.915	Trypsin	B1	IPAAAPAVVPVAAPAPAPAPMTSPSPAAGPAMPASVPTLVSAPPRAQVPAPAKR	568
43546:3	721	K.AADAGGAKPAAGAPAAPAAPAPVAVPAS[+365.132][+231.074]AVS[+568.212]GAAAQ.-	HexNAc(1)Hex(1) 231.0743,HexNAc(2)Hex(1)	S[+231][+365][+568]	1372.33	3	4114.96	4114.96	0	1.2	151	CRagged	456.89	327.27	0	8.38	10	>WT63_RS23550 ref|WP_059577270.1|gi|981362756| outer membrane lipid asymmetry maintenance protein MlaD	4590	Nsco_NS_434_20203020_B_anthina_HILIC2.37600.37600.3	controllerType=0 controllerNumber=1 scan=37600	101.938	Trypsin	B2	AADAGGAKPAAGAPAAPAAPAPVAVPASAVSGAAAQ	1164
20488:4	57	R.LNEHPQMPFAASAPS[+365.132][+231.074]DKYQTGKK.S	HexNAc(1)Hex(1) 231.0743	S[+231][+365]	786.122	4	3141.47	3141.46	0	2.6	43	Specific	456.93	456.93	6.67	10.98	16	>WT63_RS17660 ref|WP_059574073.1|gi|981359559| hypothetical protein	3450	Nsco_NS_434_20203020_B_anthina_HILIC2.19251.19251.4	controllerType=0 controllerNumber=1 scan=19251	55.4215	Trypsin	B2	LNEHPQMPFAASAPSDKYQTGKK	596
28467:3	143	K.GAS[+568.212]AAQAAPKPTDNSSGTFVFAR.P	HexNAc(2)Hex(1)	S[+568]	940.447	3	2819.33	2819.32	0	2	66	Specific	457.74	116.91	116.91	6.7	17	>WT63_RS17355 ref|WP_059574120.1|gi|981359606| outer membrane lipoprotein carrier protein LolA	3396	Nsco_NS_434_20203020_B_anthina_HILIC1.26214.26214.3	controllerType=0 controllerNumber=1 scan=26214	71.7711	Trypsin	B1	GASAAQAAPKPTDNSSGTFVFAR	568
12251:2	295	K.GKEGNAAAAPAAS[+365.132][+231.074]APAQP.-	HexNAc(1)Hex(1) 231.0743	S[+231][+365]	1088	2	2175	2174.99	0	1.2	162	CRagged	458	300.55	300.55	8.94	6	>WT63_RS31950 ref|WP_060009782.1|gi|981820074| hypothetical protein	6212	Nsco_NS_434_20203020_B_anthina_HILIC1.13088.13088.2	controllerType=0 controllerNumber=1 scan=13088	37.9159	Trypsin	B1	GKEGNAAAAPAASAPAQP	596
12644:2	354	K.GKEGNAAAAPAAS[+365.132][+231.074]APAQP.-	HexNAc(1)Hex(1) 231.0743	S[+231][+365]	1088	2	2175	2174.99	0	1.6	162	CRagged	458	384.66	384.66	10.13	7	>WT63_RS31950 ref|WP_060009782.1|gi|981820074| hypothetical protein	6212	Nsco_NS_434_20203020_B_anthina_HILIC2.13000.13000.2	controllerType=0 controllerNumber=1 scan=13000	39.2756	Trypsin	B2	GKEGNAAAAPAASAPAQP	596
47127:3	121	I.GDAAAPVASAPAS[+568.212][+100.064]NDHAAQGAIAPPAPAAAT[+568.212][+100.064]APK.Q	HexNAc(2)Hex(1) 100.064,HexNAc(2)Hex(1) 100.064	S[+100][+568], T[+100][+568]	1449.03	3	4345.08	4342.06	3	2.7	40	NRagged	458.08	391.3	6.68	10.1	11	>WT63_RS09490 ref|WP_060311131.1|gi|982145669| extensin	1862	Nsco_NS_434_20203020_B_anthina_HILIC1.41383.41383.3	controllerType=0 controllerNumber=1 scan=41383	111.208	Trypsin	B1	GDAAAPVASAPASNDHAAQGAIAPPAPAAATAPK	1336
21117:5	9	K.GVKPSKPAATTSAT[+568.212]PSTTTSAGTASTS[+568.212]ATATAGTTATASAPAASAPDAAAKPAK.T	HexNAc(2)Hex(1),HexNAc(2)Hex(1)	S[+568], T[+568]	1185.58	5	5923.85	5923.84	0	1.4	95	Specific	458.14	458.14	0	10.89	163	>WT63_RS26065 ref|WP_060316474.1|gi|982151012| competence protein ComE	5071	Nsco_NS_434_20203020_B_anthina_HILIC3.19727.19727.5	controllerType=0 controllerNumber=1 scan=19727	54.8486	Trypsin	B3	GVKPSKPAATTSATPSTTTSAGTASTSATATAGTTATASAPAASAPDAAAKPAK	1136
35883:3	779	R.RTGSVNNAPGAFSAS[+568.212]GVYPIAER.V	HexNAc(2)Hex(1)	S[+568]	963.798	3	2889.38	2889.37	0	1.4	229	Specific	458.29	289.74	41.82	8.53	7	>WT63_RS12685 ref|WP_059583751.1|gi|981369327| dGTP triphosphohydrolase	2486	Nsco_NS_434_20203020_B_anthina_HILIC2.31369.31369.3	controllerType=0 controllerNumber=1 scan=31369	86.0759	Trypsin	B2	RTGSVNNAPGAFSASGVYPIAER	568
79617:5	590	R.VGTVTALLRPGLKPASSVPAAPALPPAVTPAPPPVS[+365.132][+231.074]NLSAAEQRPLVDAVLAK.F	HexNAc(1)Hex(1) 231.0743	S[+231][+365]	1154.84	5	5770.18	5769.16	1	3.8	207	Specific	458.32	458.32	0	10.65	8	>WT63_RS11720 ref|WP_060311820.1|gi|982146358| hypothetical protein	2300	Nsco_NS_434_20203020_B_anthina_HILIC3.66631.66631.5	controllerType=0 controllerNumber=1 scan=66631	168.978	Trypsin	B3	VGTVTALLRPGLKPASSVPAAPALPPAVTPAPPPVSNLSAAEQRPLVDAVLAK	596
40368:3	547	A.TDTGATAAGSAPAAAQPTPPAAAT[+568.212]SAAPAAPS[+568.212]AAEGAQPTGAAVPAK.A	HexNAc(2)Hex(1),HexNAc(2)Hex(1)	S[+568], T[+568]	1725.82	3	5175.43	5175.42	0	1.6	28	NRagged	458.5	233.89	1.2	6.82	12	>WT63_RS14040 ref|WP_060312334.1|gi|982146872| peptidase M48	2753	Nsco_NS_434_20203020_B_anthina_HILIC2.35098.35098.3	controllerType=0 controllerNumber=1 scan=35098	95.815	Trypsin	B2	TDTGATAAGSAPAAAQPTPPAAATSAAPAAPSAAEGAQPTGAAVPAK	1136
02235:4	28	K.ASGASAAKPAS[+568.212]APKPASAPK.-	HexNAc(2)Hex(1)	S[+568]	584.049	4	2333.18	2333.17	0	1.4	498	Specific	458.51	428.13	3.6	10.13	38	>WT63_RS14900 ref|WP_059642705.1|gi|981432760| peptidase S41	2916	Nsco_NS_434_20203020_B_anthina_HILIC1.4161.4161.4	controllerType=0 controllerNumber=1 scan=4161	19.8617	Trypsin	B1	ASGASAAKPASAPKPASAPK	568
55415:4	73	K.STIDM[+15.995]AASNAGVPVSS[+568.212]LNYIVHDAGKGSDAASTR.I	HexNAc(2)Hex(1)	M[+16], S[+568]	987.466	4	3946.84	3946.83	0	1.5	304	Specific	458.61	458.61	1.2	11.76	14	>WT63_RS20450 ref|WP_060314214.1|gi|982148752| virulence factor	3988	Nsco_NS_434_20203020_B_anthina_HILIC1.48410.48410.4	controllerType=0 controllerNumber=1 scan=48410	127.632	Trypsin	B1	STIDMAASNAGVPVSSLNYIVHDAGKGSDAASTR	568
20732:5	4	K.GVKPSKPAATTSAT[+365.132][+231.074]PSTTTSAGTASTS[+365.132][+231.074]ATATAGTTATASAPAASAPDAAAKPAK.T	HexNAc(1)Hex(1) 231.0743,HexNAc(1)Hex(1) 231.0743	S[+231][+365], T[+231][+365]	1196.77	5	5979.84	5979.83	0	1.8	95	Specific	458.76	458.76	0	11.01	220	>WT63_RS26065 ref|WP_060316474.1|gi|982151012| competence protein ComE	5071	Nsco_NS_434_20203020_B_anthina_HILIC2.19439.19439.5	controllerType=0 controllerNumber=1 scan=19439	55.9109	Trypsin	B2	GVKPSKPAATTSATPSTTTSAGTASTSATATAGTTATASAPAASAPDAAAKPAK	1192
54963:3	326	P.MPAVPAAASTSAADRAAAPDAAQAATPAIAPT[+568.212]AAS[+568.212]APAAGLPATTVR.M	HexNAc(2)Hex(1),HexNAc(2)Hex(1)	S[+568], T[+568]	1792.54	3	5375.61	5375.61	0	0.8	28	NRagged	458.92	37.43	0	5.6	19	>WT63_RS30425 ref|WP_060318192.1|gi|982152730| cellulose synthase	5916	Nsco_NS_434_20203020_B_anthina_HILIC3.47168.47168.3	controllerType=0 controllerNumber=1 scan=47168	124.566	Trypsin	B3	MPAVPAAASTSAADRAAAPDAAQAATPAIAPTAASAPAAGLPATTVR	1136
65352:4	175	K.VFQYVKPQDAQALQDASPASGASGAQAAAAPADSATVGAVPDASVQSTPLQPPAPIS[+568.212]NSSSVHPGNPK.A	HexNAc(2)Hex(1)	S[+568]	1787.37	4	7146.46	7145.46	1	-0.9	195	Specific	458.96	458.96	3.7	9.36	26	>WT63_RS02355 ref|WP_059578262.1|gi|981363748| BON domain protein	456	Nsco_NS_434_20203020_B_anthina_HILIC3.55380.55380.4	controllerType=0 controllerNumber=1 scan=55380	142.941	Trypsin	B3	VFQYVKPQDAQALQDASPASGASGAQAAAAPADSATVGAVPDASVQSTPLQPPAPISNSSSVHPGNPK	568
33050:3	5	K.VAPPQADNGAS[+568.212]QPQQFDPNRALQGK.T	HexNAc(2)Hex(1)	S[+568]	1068.51	3	3203.5	3202.51	1	-4.4	50	Specific	458.98	135.3	135.3	7.14	72	>WT63_RS27555 ref|WP_060317017.1|gi|982151555| cell division protein	5358	Nsco_NS_434_20203020_B_anthina_HILIC2.29161.29161.3	controllerType=0 controllerNumber=1 scan=29161	80.3998	Trypsin	B2	VAPPQADNGASQPQQFDPNRALQGK	568
60465:5	114	F.QYVKPQDAQALQDAS[+365.132][+231.074][+100.064]PASGASGAQAAAAPADSAT[+365.132][+231.074][+100.064]VGAVPDASVQSTPLQPPAPISNSSSVHPGNPK.A	HexNAc(1)Hex(1) 231.0743 100.064,HexNAc(1)Hex(1) 231.0743 100.064	S[+100][+231][+365], T[+100][+231][+365]	1546.54	5	7728.69	7723.65	5	2	197	NRagged	459.04	267.56	0	6.83	24	>WT63_RS02355 ref|WP_059578262.1|gi|981363748| BON domain protein	456	Nsco_NS_434_20203020_B_anthina_HILIC2.51700.51700.5	controllerType=0 controllerNumber=1 scan=51700	134.08	Trypsin	B2	QYVKPQDAQALQDASPASGASGAQAAAAPADSATVGAVPDASVQSTPLQPPAPISNSSSVHPGNPK	1392
50673:3	700	R.ARATQAPAPAS[+568.212]AIPTTPVVTATAPAAPATDPYEPPPPR.M	HexNAc(2)Hex(1)	S[+568]	1430.39	3	4289.17	4288.15	1	3.1	228	Specific	459.05	459.05	4.2	10.82	5	>WT63_RS26170 ref|WP_060316514.1|gi|982151052| hydrolase Nlp/P60	5092	Nsco_NS_434_20203020_B_anthina_HILIC1.44478.44478.3	controllerType=0 controllerNumber=1 scan=44478	118.619	Trypsin	B1	ARATQAPAPASAIPTTPVVTATAPAAPATDPYEPPPPR	568
42462:3	11	K.KAS[+365.132][+231.074]EAAAAAS[+568.212]AAQAAAAASPATEPAPGAVVDQDANAQAAR.A	HexNAc(1)Hex(1) 231.0743,HexNAc(2)Hex(1)	S[+231][+365][+568]	1595.07	3	4783.2	4783.19	0	1	143	Specific	459.06	388.07	15.7	11.09	57	>WT63_RS15865 ref|WP_059581029.1|gi|981366515| cell envelope protein SmpA	3101	Nsco_NS_434_20203020_B_anthina_HILIC3.36776.36776.3	controllerType=0 controllerNumber=1 scan=36776	99.3524	Trypsin	B3	KASEAAAAASAAQAAAAASPATEPAPGAVVDQDANAQAAR	1164
41550:3	14	K.KASEAAAAASAAQAAAAAS[+568.212]PAT[+568.212]EPAPGAVVDQDANAQAAR.A	HexNAc(2)Hex(1),HexNAc(2)Hex(1)	S[+568], T[+568]	1585.74	3	4755.2	4755.2	0	1.6	143	Specific	460.05	460.05	15.58	11.26	46	>WT63_RS15865 ref|WP_059581029.1|gi|981366515| cell envelope protein SmpA	3101	Nsco_NS_434_20203020_B_anthina_HILIC2.36025.36025.3	controllerType=0 controllerNumber=1 scan=36025	98.1387	Trypsin	B2	KASEAAAAASAAQAAAAASPATEPAPGAVVDQDANAQAAR	1136
82796:4	455	K.IQATAPAPAGAFSDPAALAGRVPIRDIPAS[+568.212]TPVVADALVSGLAEDVQPGER.A	HexNAc(2)Hex(1)	S[+568]	1394.22	4	5573.87	5573.85	0	3.1	68	Specific	460.89	460.89	0	11.95	5	>WT63_RS30780 ref|WP_060318295.1|gi|982152833| Flp pilus assembly protein CpaB	5984	Nsco_NS_434_20203020_B_anthina_HILIC3.69161.69161.4	controllerType=0 controllerNumber=1 scan=69161	174.161	Trypsin	B3	IQATAPAPAGAFSDPAALAGRVPIRDIPASTPVVADALVSGLAEDVQPGER	568
41388:4	11	A.AAS[+568.212]AAQAAAAAS[+568.212][+100.064]PAT[+568.212]EPAPGAVVDQDANAQAAR.A	HexNAc(2)Hex(1),HexNAc(2)Hex(1) 100.064,HexNAc(2)Hex(1)	S[+100][+568]*2, T[+568]	1200.55	4	4799.17	4795.15	4	0.3	150	NRagged	461.89	404.62	0	6.39	57	>WT63_RS15865 ref|WP_059581029.1|gi|981366515| cell envelope protein SmpA	3101	Nsco_NS_434_20203020_B_anthina_HILIC3.35908.35908.2	controllerType=0 controllerNumber=1 scan=35908	97.0937	Trypsin	B3	AASAAQAAAAASPATEPAPGAVVDQDANAQAAR	1804
41753:4	12	K.KAS[+365.132][+231.074]EAAAAAS[+568.212]AAQAAAAASPATEPAPGAVVDQDANAQAAR.A	HexNAc(1)Hex(1) 231.0743,HexNAc(2)Hex(1)	S[+231][+365][+568]	1196.56	4	4783.2	4783.19	0	2.5	143	Specific	461.94	461.94	0	9.89	56	>WT63_RS15865 ref|WP_059581029.1|gi|981366515| cell envelope protein SmpA	3101	Nsco_NS_434_20203020_B_anthina_HILIC1.36955.36955.4	controllerType=0 controllerNumber=1 scan=36955	100.146	Trypsin	B1	KASEAAAAASAAQAAAAASPATEPAPGAVVDQDANAQAAR	1164
48695:2	704	K.PAAGAPAAPAAPAPVAVPAS[+365.132][+231.074][+100.064]AVS[+568.212]GAAA.Q	HexNAc(1)Hex(1) 231.0743 100.064,HexNAc(2)Hex(1)	S[+100][+231][+365][+568]	1723.33	2	3445.66	3445.65	0	3.7	159	CRagged	462.34	296.54	0	6.95	12	>WT63_RS23550 ref|WP_059577270.1|gi|981362756| outer membrane lipid asymmetry maintenance protein MlaD	4590	Nsco_NS_434_20203020_B_anthina_HILIC3.41878.41878.2	controllerType=0 controllerNumber=1 scan=41878	112.029	Trypsin	B3	PAAGAPAAPAAPAPVAVPASAVSGAAA	1264
69136:4	36	G.PASVAQPMIEAANT[+568.212][+100.064]AAPLRAVAS[+568.212][+100.064]SAPDAASAPAR.G	HexNAc(2)Hex(1) 100.064,HexNAc(2)Hex(1) 100.064	S[+100][+568], T[+100][+568]	1142.8	4	4568.19	4567.21	1	-4.2	45	NRagged	462.78	186.74	2.4	6.63	18	>WT63_RS26165 ref|WP_060316511.1|gi|982151049| phosphate starvation-inducible protein PhoH	5091	Nsco_NS_434_20203020_B_anthina_HILIC1.59181.59181.4	controllerType=0 controllerNumber=1 scan=59181	152.409	Trypsin	B1	PASVAQPMIEAANTAAPLRAVASSAPDAASAPAR	1336
36688:3	1235	K.AIGTGSGYRLTGDQS[+568.212]NYPQNAVQKAPAAPAAPASGQ.-	HexNAc(2)Hex(1)	S[+568]	1361.66	3	4082.95	4082.94	0	2.7	63	CRagged	463.19	463.19	5.14	11.98	3	>WT63_RS00885 ref|WP_059579389.1|gi|981364875| hypothetical protein	175	Nsco_NS_434_20203020_B_anthina_HILIC2.31982.31982.3	controllerType=0 controllerNumber=1 scan=31982	87.6978	Trypsin	B2	AIGTGSGYRLTGDQSNYPQNAVQKAPAAPAAPASGQ	568
32524:3	12	K.VAPPQADNGAS[+365.132][+231.074]QPQQFDPNRALQGK.T	HexNAc(1)Hex(1) 231.0743	S[+231][+365]	1077.51	3	3230.51	3230.51	0	1.7	50	Specific	463.81	463.81	463.81	11.19	48	>WT63_RS27555 ref|WP_060317017.1|gi|982151555| cell division protein	5358	Nsco_NS_434_20203020_B_anthina_HILIC3.28760.28760.3	controllerType=0 controllerNumber=1 scan=28760	78.2759	Trypsin	B3	VAPPQADNGASQPQQFDPNRALQGK	596
24702:4	521	R.GAADRYAPPPAAVPVAATS[+568.212]GAQGGAKPANAPR.E	HexNAc(2)Hex(1)	S[+568]	882.192	4	3525.74	3525.75	0	-0.3	147	Specific	463.98	429.29	18.58	10.31	5	>WT63_RS12395 ref|WP_060311918.1|gi|982146456| hypothetical protein	2430	Nsco_NS_434_20203020_B_anthina_HILIC2.22656.22656.4	controllerType=0 controllerNumber=1 scan=22656	64.0491	Trypsin	B2	GAADRYAPPPAAVPVAATSGAQGGAKPANAPR	568
30711:4	83	H.AGPAS[+162.053][+462.149]EAS[+568.212]APAAAAPAAARADRLPAYQPR.F	Hex(1) 462.1486,HexNAc(2)Hex(1)	S[+162][+462][+568]	992.964	4	3968.83	3967.84	1	-2.8	26	NRagged	464.03	23.55	2.88	3.6	27	>WT63_RS24035 ref|WP_060315592.1|gi|982150130| transcriptional regulator	4680	Nsco_NS_434_20203020_B_anthina_HILIC1.28007.28007.4	controllerType=0 controllerNumber=1 scan=28007	76.6303	Trypsin	B1	AGPASEASAPAAAAPAAARADRLPAYQPR	1192
14379:3	437	K.LQQWS[+568.212]QQNAAGAKPASGE.-	HexNAc(2)Hex(1)	S[+568]	813.712	3	2439.12	2439.12	0	2.4	125	CRagged	464.2	448.6	5.77	8.98	7	>WT63_RS18535 ref|WP_060313386.1|gi|982147924| hypothetical protein	3618	Nsco_NS_434_20203020_B_anthina_HILIC3.14341.14341.3	controllerType=0 controllerNumber=1 scan=14341	40.9811	Trypsin	B3	LQQWSQQNAAGAKPASGE	568
76465:4	1867	R.ITMPLGGAPASAPEQASAPPVAPLAS[+568.212]GAAAGVARPVPGPT[+568.212]LLPGEPAAGVGVSAK.E	HexNAc(2)Hex(1),HexNAc(2)Hex(1)	S[+568], T[+568]	1522.78	4	6088.08	6086.08	2	-0.6	391	Specific	464.89	184.9	1.2	6.13	3	>WT63_RS05990 ref|WP_059639767.1|gi|981429822| peptide-binding protein	1171	Nsco_NS_434_20203020_B_anthina_HILIC3.64183.64183.4	controllerType=0 controllerNumber=1 scan=64183	163.445	Trypsin	B3	ITMPLGGAPASAPEQASAPPVAPLASGAAAGVARPVPGPTLLPGEPAAGVGVSAK	1136
64285:4	114	K.VFQYVKPQDAQALQDASPASGAS[+568.212]GAQAAAAPADSATVGAVPDASVQSTPLQPPAPISNSSSVHPGNPK.A	HexNAc(2)Hex(1)	S[+568]	1787.13	4	7145.48	7145.46	0	2.5	195	Specific	464.93	464.93	5.1	10.74	24	>WT63_RS02355 ref|WP_059578262.1|gi|981363748| BON domain protein	456	Nsco_NS_434_20203020_B_anthina_HILIC2.54792.54792.4	controllerType=0 controllerNumber=1 scan=54792	140.576	Trypsin	B2	VFQYVKPQDAQALQDASPASGASGAQAAAAPADSATVGAVPDASVQSTPLQPPAPISNSSSVHPGNPK	568
70697:4	458	A.FQVDAVAGEGEDSGAFDDDAASADDAPRDESVSPLAPVADSGANEEPS[+365.132][+231.074][+100.064]EGADEPPKTDGDGDGSK.G	HexNAc(1)Hex(1) 231.0743 100.064	S[+100][+231][+365]	1777.5	4	7106.99	7101.99	5	-3.3	100	NRagged	465.19	38.58	0	4.9	8	>WT63_RS23405 ref|WP_060315483.1|gi|982150021| stringent starvation protein B	4561	Nsco_NS_434_20203020_B_anthina_HILIC2.59955.59955.4	controllerType=0 controllerNumber=1 scan=59955	151.597	Trypsin	B2	FQVDAVAGEGEDSGAFDDDAASADDAPRDESVSPLAPVADSGANEEPSEGADEPPKTDGDGDGSK	696
41669:3	45	R.DDDVSDVQAGVAHDEPPAS[+568.212]DAAVAAAPAPAPK.D	HexNAc(2)Hex(1)	S[+568]	1208.22	3	3622.65	3622.64	0	3.6	112	Specific	465.2	412.03	112.09	9.03	15	>WT63_RS10230 ref|WP_060311224.1|gi|982145762| sporulation protein	2006	Nsco_NS_434_20203020_B_anthina_HILIC2.36121.36121.3	controllerType=0 controllerNumber=1 scan=36121	98.3529	Trypsin	B2	DDDVSDVQAGVAHDEPPASDAAVAAAPAPAPK	568
43661:3	14	K.KAS[+162.053][+462.149]EAAAAAS[+568.212]AAQAAAAASPATEPAPGAVVDQDANAQAAR.A	Hex(1) 462.1486,HexNAc(2)Hex(1)	S[+162][+462][+568]	1604.74	3	4812.2	4811.19	1	1.7	143	Specific	466.4	203.41	15.7	9.18	46	>WT63_RS15865 ref|WP_059581029.1|gi|981366515| cell envelope protein SmpA	3101	Nsco_NS_434_20203020_B_anthina_HILIC2.37693.37693.3	controllerType=0 controllerNumber=1 scan=37693	102.172	Trypsin	B2	KASEAAAAASAAQAAAAASPATEPAPGAVVDQDANAQAAR	1192
72385:4	206	K.QVADARNGKLPEDT[+568.212]AGAAAAPAEAASAPAQAAS[+568.212]GAAEQPAAASASAAAALSTIYFETGK.S	HexNAc(2)Hex(1),HexNAc(2)Hex(1)	S[+568], T[+568]	1655.78	4	6620.11	6620.12	0	-1.1	384	Specific	466.67	152.03	2.34	7.8	41	>WT63_RS14955 ref|WP_060312485.1|gi|982147023| cytochrome-c oxidase	2927	Nsco_NS_434_20203020_B_anthina_HILIC3.60892.60892.4	controllerType=0 controllerNumber=1 scan=60892	155.671	Trypsin	B3	QVADARNGKLPEDTAGAAAAPAEAASAPAQAASGAAEQPAAASASAAAALSTIYFETGK	1136
54638:7	127	S.SEEFENT[+568.212]S[+162.053][+462.149]HHLADHGIT[+162.053][+462.149]VDGVKIDVAK.M	HexNAc(2)Hex(1),Hex(1) 462.1486,Hex(1) 462.1486	S[+162][+462], T[+162][+462][+568]	681.729	7	4766.06	4765.05	1	0.4	64	NRagged	466.97	466.97	0	8.7	10	>WT63_RS30730 ref|WP_059575751.1|gi|981361237| dihydrolipoamide dehydrogenase	5974	Nsco_NS_434_20203020_B_anthina_HILIC2.47064.47064.5	controllerType=0 controllerNumber=1 scan=47064	124.111	Trypsin	B2	SEEFENTSHHLADHGITVDGVKIDVAK	1816
28076:4	144	K.GASAAQAAPKPTDNS[+365.132][+231.074]SGTFVFARPGK.F	HexNAc(1)Hex(1) 231.0743	S[+231][+365]	783.124	4	3129.47	3129.49	0	-3.7	66	Specific	466.97	435.75	1.2	9.76	15	>WT63_RS17355 ref|WP_059574120.1|gi|981359606| outer membrane lipoprotein carrier protein LolA	3396	Nsco_NS_434_20203020_B_anthina_HILIC2.25332.25332.4	controllerType=0 controllerNumber=1 scan=25332	70.6258	Trypsin	B2	GASAAQAAPKPTDNSSGTFVFARPGK	596
30783:3	1016	H.AAAPAPAAAS[+568.212]AAS[+365.132][+231.074]GAEPALTPQQAR.Q	HexNAc(2)Hex(1),HexNAc(1)Hex(1) 231.0743	S[+231][+365][+568]	1138.53	3	3413.57	3410.57	3	-4.4	19	NRagged	467.22	455.04	0	6.57	5	>WT63_RS10530 ref|WP_060311252.1|gi|982145790| mechanosensitive ion channel protein	2066	Nsco_NS_434_20203020_B_anthina_HILIC3.27457.27457.3	controllerType=0 controllerNumber=1 scan=27457	74.9218	Trypsin	B3	AAAPAPAAASAASGAEPALTPQQAR	1164
27232:4	139	A.GPAS[+568.212]EAS[+365.132][+231.074]APAAAAPAAARADRLPAYQPR.F	HexNAc(2)Hex(1),HexNAc(1)Hex(1) 231.0743	S[+231][+365][+568]	967.959	4	3868.82	3868.81	0	1.6	27	NRagged	467.69	388.71	0	10.27	22	>WT63_RS24035 ref|WP_060315592.1|gi|982150130| transcriptional regulator	4680	Nsco_NS_434_20203020_B_anthina_HILIC2.24625.24625.4	controllerType=0 controllerNumber=1 scan=24625	68.9605	Trypsin	B2	GPASEASAPAAAAPAAARADRLPAYQPR	1164
55771:5	114	K.VFQYVKPQDAQALQDAS[+568.212]PASGASGAQAAAAPADSATVGAVPDASVQSTPLQPPAPISNSSSVHPGNPK.A	HexNAc(2)Hex(1)	S[+568]	1429.9	5	7145.48	7145.46	0	2.6	195	Specific	468.14	468.14	0	9.95	24	>WT63_RS02355 ref|WP_059578262.1|gi|981363748| BON domain protein	456	Nsco_NS_434_20203020_B_anthina_HILIC2.48002.48002.5	controllerType=0 controllerNumber=1 scan=48002	126.07	Trypsin	B2	VFQYVKPQDAQALQDASPASGASGAQAAAAPADSATVGAVPDASVQSTPLQPPAPISNSSSVHPGNPK	568
27605:4	181	K.GASAAQAAPKPTDNS[+568.212]SGTFVFARPGK.F	HexNAc(2)Hex(1)	S[+568]	776.377	4	3102.49	3101.49	1	-2.7	66	Specific	468.58	133.72	1.2	6.44	12	>WT63_RS17355 ref|WP_059574120.1|gi|981359606| outer membrane lipoprotein carrier protein LolA	3396	Nsco_NS_434_20203020_B_anthina_HILIC3.24880.24880.4	controllerType=0 controllerNumber=1 scan=24880	68.1773	Trypsin	B3	GASAAQAAPKPTDNSSGTFVFARPGK	568
46940:4	177	K.ENRENAAHSASS[+365.132][+231.074]AEAQYQQALAALDAAK.L	HexNAc(1)Hex(1) 231.0743	S[+231][+365]	878.658	4	3511.61	3511.59	0	4.1	120	Specific	468.65	379.89	2.4	11.12	12	>WT63_RS25425 ref|WP_060316250.1|gi|982150788| efflux transporter periplasmic adaptor subunit	4950	Nsco_NS_434_20203020_B_anthina_HILIC2.40555.40555.4	controllerType=0 controllerNumber=1 scan=40555	109.042	Trypsin	B2	ENRENAAHSASSAEAQYQQALAALDAAK	596
42051:3	1062	K.AADAGGAKPAAGAPAAPAAPAPVAVPAS[+365.132][+231.074]AVS[+568.212]GAAAQ.-	HexNAc(1)Hex(1) 231.0743,HexNAc(2)Hex(1)	S[+231][+365][+568]	1372.32	3	4114.96	4114.96	0	0.3	151	CRagged	468.76	214.99	0	7.56	9	>WT63_RS23550 ref|WP_059577270.1|gi|981362756| outer membrane lipid asymmetry maintenance protein MlaD	4590	Nsco_NS_434_20203020_B_anthina_HILIC1.37190.37190.3	controllerType=0 controllerNumber=1 scan=37190	100.725	Trypsin	B1	AADAGGAKPAAGAPAAPAAPAPVAVPASAVSGAAAQ	1164
49129:3	106	I.GDAAAPVASAPAS[+568.212][+100.064]NDHAAQGAIAPPAPAAAT[+568.212][+100.064]APK.Q	HexNAc(2)Hex(1) 100.064,HexNAc(2)Hex(1) 100.064	S[+100][+568], T[+100][+568]	1448.03	3	4342.07	4342.06	0	2.7	40	NRagged	469.4	469.4	6.68	10.01	7	>WT63_RS09490 ref|WP_060311131.1|gi|982145669| extensin	1862	Nsco_NS_434_20203020_B_anthina_HILIC3.42224.42224.3	controllerType=0 controllerNumber=1 scan=42224	112.833	Trypsin	B3	GDAAAPVASAPASNDHAAQGAIAPPAPAAATAPK	1336
59435:4	412	A.SKGEPVPLSPGVTPPAAAQAAS[+162.053][+462.149]AAAAQQAS[+365.132][+231.074][+100.064]VPAAAS[+568.212]ATVVVK.A	Hex(1) 462.1486,HexNAc(1)Hex(1) 231.0743 100.064,HexNAc(2)Hex(1)	S[+100][+162][+231][+365][+462][+568]	1429.19	4	5713.75	5712.74	1	1.8	833	NRagged	469.61	469.61	0	9.63	9	>WT63_RS28505 ref|WP_060317425.1|gi|982151963| AsmA family protein	5545	Nsco_NS_434_20203020_B_anthina_HILIC2.50913.50913.3	controllerType=0 controllerNumber=1 scan=50913	132.366	Trypsin	B2	SKGEPVPLSPGVTPPAAAQAASAAAAQQASVPAAASATVVVK	1888
34181:3	12	K.VAPPQADNGAS[+568.212]QPQQFDPNRALQGK.T	HexNAc(2)Hex(1)	S[+568]	1068.51	3	3203.5	3202.51	1	-4.6	50	Specific	469.67	25.65	25.65	5.66	48	>WT63_RS27555 ref|WP_060317017.1|gi|982151555| cell division protein	5358	Nsco_NS_434_20203020_B_anthina_HILIC3.30025.30025.3	controllerType=0 controllerNumber=1 scan=30025	81.668	Trypsin	B3	VAPPQADNGASQPQQFDPNRALQGK	568
18131:3	213	K.AAPADAAS[+568.212]SAAAGEPRWK.V	HexNAc(2)Hex(1)	S[+568]	765.693	3	2295.07	2295.06	0	1.4	519	Specific	470.08	470.08	0.8	10.73	8	>WT63_RS12430 ref|WP_059576648.1|gi|981362134| uroporphyrinogen-III synthase	2437	Nsco_NS_434_20203020_B_anthina_HILIC1.17851.17851.3	controllerType=0 controllerNumber=1 scan=17851	50.1996	Trypsin	B1	AAPADAASSAAAGEPRWK	568
63085:4	155	K.VFQYVKPQDAQALQDAS[+568.212]PASGASGAQAAAAPADSATVGAVPDASVQSTPLQPPAPISNSSSVHPGNPK.A	HexNAc(2)Hex(1)	S[+568]	1787.12	4	7145.45	7145.46	0	-2.2	195	Specific	470.39	470.39	0	8.83	38	>WT63_RS02355 ref|WP_059578262.1|gi|981363748| BON domain protein	456	Nsco_NS_434_20203020_B_anthina_HILIC1.54462.54462.4	controllerType=0 controllerNumber=1 scan=54462	141.387	Trypsin	B1	VFQYVKPQDAQALQDASPASGASGAQAAAAPADSATVGAVPDASVQSTPLQPPAPISNSSSVHPGNPK	568
25373:5	10	K.GVKPSKPAATTSATPSTT[+365.132][+231.074][+100.064]TSAGTASTS[+162.053][+462.149]ATATAGTTATASAPAASAPDAAAKPAK.T	HexNAc(1)Hex(1) 231.0743 100.064,Hex(1) 462.1486	S[+162][+462], T[+100][+231][+365]	1222.38	5	6107.86	6107.89	0	-4.3	95	Specific	470.8	470.8	0	9.94	110	>WT63_RS26065 ref|WP_060316474.1|gi|982151012| competence protein ComE	5071	Nsco_NS_434_20203020_B_anthina_HILIC1.23721.23721.5	controllerType=0 controllerNumber=1 scan=23721	65.3409	Trypsin	B1	GVKPSKPAATTSATPSTTTSAGTASTSATATAGTTATASAPAASAPDAAAKPAK	1320
43725:3	704	K.AADAGGAKPAAGAPAAPAAPAPVAVPAS[+568.212]AVS[+365.132][+231.074]GAAAQ.-	HexNAc(2)Hex(1),HexNAc(1)Hex(1) 231.0743	S[+231][+365][+568]	1372.33	3	4114.97	4114.96	0	3.8	151	CRagged	470.89	225.05	0	7.9	12	>WT63_RS23550 ref|WP_059577270.1|gi|981362756| outer membrane lipid asymmetry maintenance protein MlaD	4590	Nsco_NS_434_20203020_B_anthina_HILIC3.37777.37777.3	controllerType=0 controllerNumber=1 scan=37777	101.832	Trypsin	B3	AADAGGAKPAAGAPAAPAAPAPVAVPASAVSGAAAQ	1164
10300:3	356	K.KLQQWS[+365.132][+231.074]QQNAAGAKPASGE.-	HexNAc(1)Hex(1) 231.0743	S[+231][+365]	865.742	3	2595.21	2595.21	0	1.8	124	CRagged	471.45	471.45	16	10.13	7	>WT63_RS18535 ref|WP_060313386.1|gi|982147924| hypothetical protein	3618	Nsco_NS_434_20203020_B_anthina_HILIC1.11505.11505.3	controllerType=0 controllerNumber=1 scan=11505	34.5081	Trypsin	B1	KLQQWSQQNAAGAKPASGE	596
44413:3	704	K.AADAGGAKPAAGAPAAPAAPAPVAVPAS[+365.132][+231.074]AVS[+568.212]GAAAQ.-	HexNAc(1)Hex(1) 231.0743,HexNAc(2)Hex(1)	S[+231][+365][+568]	1372.33	3	4114.97	4114.96	0	2.4	151	CRagged	471.46	289.84	0	8.73	12	>WT63_RS23550 ref|WP_059577270.1|gi|981362756| outer membrane lipid asymmetry maintenance protein MlaD	4590	Nsco_NS_434_20203020_B_anthina_HILIC3.38337.38337.3	controllerType=0 controllerNumber=1 scan=38337	103.239	Trypsin	B3	AADAGGAKPAAGAPAAPAAPAPVAVPASAVSGAAAQ	1164
47209:4	171	K.ENRENAAHSASS[+365.132][+231.074]AEAQYQQALAALDAAK.L	HexNAc(1)Hex(1) 231.0743	S[+231][+365]	878.656	4	3511.6	3511.59	0	2.4	120	Specific	472.03	330.69	2.4	9.82	8	>WT63_RS25425 ref|WP_060316250.1|gi|982150788| efflux transporter periplasmic adaptor subunit	4950	Nsco_NS_434_20203020_B_anthina_HILIC3.40718.40718.4	controllerType=0 controllerNumber=1 scan=40718	109.304	Trypsin	B3	ENRENAAHSASSAEAQYQQALAALDAAK	596
42881:3	11	K.KAS[+365.132][+231.074]EAAAAAS[+568.212]AAQAAAAASPATEPAPGAVVDQDANAQAAR.A	HexNAc(1)Hex(1) 231.0743,HexNAc(2)Hex(1)	S[+231][+365][+568]	1595.07	3	4783.2	4783.19	0	1	143	Specific	472.31	432.58	2.69	11.09	57	>WT63_RS15865 ref|WP_059581029.1|gi|981366515| cell envelope protein SmpA	3101	Nsco_NS_434_20203020_B_anthina_HILIC3.37113.37113.3	controllerType=0 controllerNumber=1 scan=37113	100.219	Trypsin	B3	KASEAAAAASAAQAAAAASPATEPAPGAVVDQDANAQAAR	1164
81336:5	132	A.AETVETVESPVADTSTAPEVAAPRDESPELPAADAAVS[+365.132][+231.074][+100.064]PANDAT[+365.132][+231.074][+100.064]PVPDEAPPDAEPAEK.N	HexNAc(1)Hex(1) 231.0743 100.064,HexNAc(1)Hex(1) 231.0743 100.064	S[+100][+231][+365], T[+100][+231][+365]	1458.46	5	7288.28	7284.3	4	-5.3	450	NRagged	472.35	25.39	0	0.99	14	>WT63_RS10270 ref|WP_060311229.1|gi|982145767| pilus assembly protein FimV	2014	Nsco_NS_434_20203020_B_anthina_HILIC1.68786.68786.5	controllerType=0 controllerNumber=1 scan=68786	174.731	Trypsin	B1	AETVETVESPVADTSTAPEVAAPRDESPELPAADAAVSPANDATPVPDEAPPDAEPAEK	1392
43295:3	12	K.KASEAAAAASAAQAAAAAS[+568.212]PAT[+568.212]EPAPGAVVDQDANAQAAR.A	HexNAc(2)Hex(1),HexNAc(2)Hex(1)	S[+568], T[+568]	1586.4	3	4757.18	4755.2	2	-5.3	143	Specific	472.85	74.37	16.8	5.86	56	>WT63_RS15865 ref|WP_059581029.1|gi|981366515| cell envelope protein SmpA	3101	Nsco_NS_434_20203020_B_anthina_HILIC1.38181.38181.3	controllerType=0 controllerNumber=1 scan=38181	103.222	Trypsin	B1	KASEAAAAASAAQAAAAASPATEPAPGAVVDQDANAQAAR	1136
25371:5	10	K.GVKPSKPAATTSATPSTTTSAGTASTSATAT[+162.053][+462.149]AGTTATASAPAAS[+365.132][+231.074][+100.064]APDAAAKPAK.T	Hex(1) 462.1486,HexNAc(1)Hex(1) 231.0743 100.064	S[+100][+231][+365], T[+162][+462]	1222.38	5	6107.86	6107.89	0	-4.3	95	Specific	473.44	473.44	0	9.94	110	>WT63_RS26065 ref|WP_060316474.1|gi|982151012| competence protein ComE	5071	Nsco_NS_434_20203020_B_anthina_HILIC1.23719.23719.5	controllerType=0 controllerNumber=1 scan=23719	65.33	Trypsin	B1	GVKPSKPAATTSATPSTTTSAGTASTSATATAGTTATASAPAASAPDAAAKPAK	1320
02911:3	28	K.ASGAS[+568.212]AAKPAS[+568.212][+100.064]APKPAS[+365.132][+231.074][+100.064]AP.K	HexNAc(2)Hex(1),HexNAc(2)Hex(1) 100.064,HexNAc(1)Hex(1) 231.0743 100.064	S[+100]*2[+231][+365][+568]*2	1190.88	3	3570.62	3569.62	1	-0.9	498	CRagged	473.49	470.15	0	8.39	38	>WT63_RS14900 ref|WP_059642705.1|gi|981432760| peptidase S41	2916	Nsco_NS_434_20203020_B_anthina_HILIC1.4727.4727.3	controllerType=0 controllerNumber=1 scan=4727	20.9345	Trypsin	B1	ASGASAAKPASAPKPASAP	1932
43198:3	14	K.KAS[+568.212]EAAAAASAAQAAAAASPATEPAPGAVVDQDANAQAAR.A	HexNAc(2)Hex(1)	S[+568]	1397	3	4189	4186.99	2	1.7	143	Specific	473.64	418.49	97.99	11.26	46	>WT63_RS15865 ref|WP_059581029.1|gi|981366515| cell envelope protein SmpA	3101	Nsco_NS_434_20203020_B_anthina_HILIC2.37317.37317.3	controllerType=0 controllerNumber=1 scan=37317	101.229	Trypsin	B2	KASEAAAAASAAQAAAAASPATEPAPGAVVDQDANAQAAR	568
25760:4	144	K.GASAAQAAPKPTDNS[+365.132][+231.074]SGTFVFARPGK.F	HexNAc(1)Hex(1) 231.0743	S[+231][+365]	783.129	4	3129.49	3129.49	0	2.4	66	Specific	473.64	473.64	1.2	10.79	15	>WT63_RS17355 ref|WP_059574120.1|gi|981359606| outer membrane lipoprotein carrier protein LolA	3396	Nsco_NS_434_20203020_B_anthina_HILIC2.23477.23477.4	controllerType=0 controllerNumber=1 scan=23477	66.0985	Trypsin	B2	GASAAQAAPKPTDNSSGTFVFARPGK	596
21593:4	4	K.GVKPSKPAATTSATPSTT[+568.212]TSAGTASTSATATAGTTATASAPAAS[+568.212]APDAAAK.P	HexNAc(2)Hex(1),HexNAc(2)Hex(1)	S[+568], T[+568]	1407.67	4	5627.67	5627.66	0	3.1	95	Specific	473.85	473.85	0	10.83	220	>WT63_RS26065 ref|WP_060316474.1|gi|982151012| competence protein ComE	5071	Nsco_NS_434_20203020_B_anthina_HILIC2.20126.20126.2	controllerType=0 controllerNumber=1 scan=20126	57.6604	Trypsin	B2	GVKPSKPAATTSATPSTTTSAGTASTSATATAGTTATASAPAASAPDAAAK	1136
25847:4	181	K.GASAAQAAPKPTDNS[+568.212]SGTFVFARPGK.F	HexNAc(2)Hex(1)	S[+568]	776.379	4	3102.5	3101.49	1	0.4	66	Specific	474.05	164.47	1.2	7.38	12	>WT63_RS17355 ref|WP_059574120.1|gi|981359606| outer membrane lipoprotein carrier protein LolA	3396	Nsco_NS_434_20203020_B_anthina_HILIC3.23528.23528.4	controllerType=0 controllerNumber=1 scan=23528	64.7332	Trypsin	B3	GASAAQAAPKPTDNSSGTFVFARPGK	568
09578:3	4	A.AAAASADTGASAPAAAS[+365.132][+231.074][+100.064]S[+162.053][+462.149]T[+365.132][+231.074][+100.064]K.A	HexNAc(1)Hex(1) 231.0743 100.064,Hex(1) 462.1486,HexNAc(1)Hex(1) 231.0743 100.064	S[+100][+162][+231][+365][+462], T[+100][+231][+365]	1232.86	3	3696.57	3693.55	3	2.7	161	NRagged	475.29	390.57	0	8.46	220	>WT63_RS26065 ref|WP_060316474.1|gi|982151012| competence protein ComE	5071	Nsco_NS_434_20203020_B_anthina_HILIC2.10617.10617.3	controllerType=0 controllerNumber=1 scan=10617	33.5263	Trypsin	B2	AAAASADTGASAPAAASSTK	2016
35403:6	440	M.AALGGGVEPGTDGRGDPPPKDEAAVGAAAPAAAS[+365.132][+231.074]GTKPAAAVGRPAQVATADASAAPDAR.-	HexNAc(1)Hex(1) 231.0743	S[+231][+365]	1000.49	6	5997.92	5997.92	0	0.4	451	NRagged	475.61	418.98	47.39	7.23	6	>WT63_RS25410 ref|WP_060316246.1|gi|982150784| RND transporter	4947	Nsco_NS_434_20203020_B_anthina_HILIC2.31013.31013.6	controllerType=0 controllerNumber=1 scan=31013	85.1557	Trypsin	B2	AALGGGVEPGTDGRGDPPPKDEAAVGAAAPAAASGTKPAAAVGRPAQVATADASAAPDAR	596
09530:2	295	K.GKEGNAAAAPAAS[+568.212]APAQP.-	HexNAc(2)Hex(1)	S[+568]	1074	2	2147	2147	0	1.4	162	CRagged	475.81	285.22	285.22	8.95	6	>WT63_RS31950 ref|WP_060009782.1|gi|981820074| hypothetical protein	6212	Nsco_NS_434_20203020_B_anthina_HILIC1.10782.10782.2	controllerType=0 controllerNumber=1 scan=10782	32.9071	Trypsin	B1	GKEGNAAAAPAASAPAQP	568
42766:3	11	K.KAS[+568.212]EAAAAAS[+365.132][+231.074]AAQAAAAASPATEPAPGAVVDQDANAQAAR.A	HexNAc(2)Hex(1),HexNAc(1)Hex(1) 231.0743	S[+231][+365][+568]	1595.07	3	4783.19	4783.19	0	0	143	Specific	475.84	441.51	18	10.61	57	>WT63_RS15865 ref|WP_059581029.1|gi|981366515| cell envelope protein SmpA	3101	Nsco_NS_434_20203020_B_anthina_HILIC3.37023.37023.3	controllerType=0 controllerNumber=1 scan=37023	99.9937	Trypsin	B3	KASEAAAAASAAQAAAAASPATEPAPGAVVDQDANAQAAR	1164
42129:3	1062	K.AADAGGAKPAAGAPAAPAAPAPVAVPAS[+365.132][+231.074]AVS[+568.212]GAAAQ.-	HexNAc(1)Hex(1) 231.0743,HexNAc(2)Hex(1)	S[+231][+365][+568]	1372.33	3	4114.96	4114.96	0	2.1	151	CRagged	475.87	295.29	0	8.65	9	>WT63_RS23550 ref|WP_059577270.1|gi|981362756| outer membrane lipid asymmetry maintenance protein MlaD	4590	Nsco_NS_434_20203020_B_anthina_HILIC1.37251.37251.3	controllerType=0 controllerNumber=1 scan=37251	100.859	Trypsin	B1	AADAGGAKPAAGAPAAPAAPAPVAVPASAVSGAAAQ	1164
44123:3	11	K.KAS[+365.132][+231.074]EAAAAASAAQAAAAASPATEPAPGAVVDQDANAQAAR.A	HexNAc(1)Hex(1) 231.0743	S[+231][+365]	1406	3	4215.99	4214.98	1	2	143	Specific	475.89	441.49	92.22	11.3	57	>WT63_RS15865 ref|WP_059581029.1|gi|981366515| cell envelope protein SmpA	3101	Nsco_NS_434_20203020_B_anthina_HILIC3.38079.38079.3	controllerType=0 controllerNumber=1 scan=38079	102.596	Trypsin	B3	KASEAAAAASAAQAAAAASPATEPAPGAVVDQDANAQAAR	596
54109:3	12	K.ASEAAAAAS[+365.132][+231.074]AAQAAAAASPATEPAPGAVVDQDANAQAAR.A	HexNAc(1)Hex(1) 231.0743	S[+231][+365]	1363.3	3	4087.89	4086.89	1	1.4	144	Specific	476.26	346.07	17.48	8.29	56	>WT63_RS15865 ref|WP_059581029.1|gi|981366515| cell envelope protein SmpA	3101	Nsco_NS_434_20203020_B_anthina_HILIC1.47339.47339.3	controllerType=0 controllerNumber=1 scan=47339	125.222	Trypsin	B1	ASEAAAAASAAQAAAAASPATEPAPGAVVDQDANAQAAR	596
40910:3	74	R.DDDVSDVQAGVAHDEPPAS[+568.212]DAAVAAAPAPAPK.D	HexNAc(2)Hex(1)	S[+568]	1208.22	3	3622.65	3622.64	0	2.6	112	Specific	476.64	436.85	102.42	9.99	13	>WT63_RS10230 ref|WP_060311224.1|gi|982145762| sporulation protein	2006	Nsco_NS_434_20203020_B_anthina_HILIC1.36303.36303.3	controllerType=0 controllerNumber=1 scan=36303	98.5843	Trypsin	B1	DDDVSDVQAGVAHDEPPASDAAVAAAPAPAPK	568
74340:5	288	S.ADATAPAAGTRPAVTSLSGGAS[+365.132][+231.074]PAASAAAATDVAAQGNVAELTQMLHDGRIVEMR.T	HexNAc(1)Hex(1) 231.0743	S[+231][+365]	1175.58	5	5873.85	5870.83	3	2.6	30	NRagged	476.85	188.94	0	7.49	12	>WT63_RS17610 ref|WP_060313122.1|gi|982147660| hypothetical protein	3440	Nsco_NS_434_20203020_B_anthina_HILIC1.63289.63289.5	controllerType=0 controllerNumber=1 scan=63289	162.524	Trypsin	B1	ADATAPAAGTRPAVTSLSGGASPAASAAAATDVAAQGNVAELTQMLHDGRIVEMR	596
62143:3	618	F.VSPNAPAGPTNNTPANT[+162.053][+462.149]S[+365.132][+231.074][+100.064]T[+568.212][+100.064]R.G	Hex(1) 462.1486,HexNAc(1)Hex(1) 231.0743 100.064,HexNAc(2)Hex(1) 100.064	S[+100][+231][+365], T[+100][+162][+462][+568]	1319.57	3	3956.7	3955.71	1	-2.3	88	NRagged	477.55	477.55	0	7.58	3	>WT63_RS01775 ref|WP_059583348.1|gi|981368867| cell division protein FtsB	348	Nsco_NS_434_20203020_B_anthina_HILIC2.53113.53113.3	controllerType=0 controllerNumber=1 scan=53113	136.989	Trypsin	B2	VSPNAPAGPTNNTPANTSTR	1988
43228:3	593	A.TDTGATAAGSAPAAAQPTPPAAATS[+365.132][+231.074]AAPAAPSAAEGAQPTGAAVPAK.A	HexNAc(1)Hex(1) 231.0743	S[+231][+365]	1546.41	3	4637.23	4635.21	2	3	28	NRagged	477.77	227.63	0	6.63	14	>WT63_RS14040 ref|WP_060312334.1|gi|982146872| peptidase M48	2753	Nsco_NS_434_20203020_B_anthina_HILIC3.37396.37396.3	controllerType=0 controllerNumber=1 scan=37396	100.918	Trypsin	B3	TDTGATAAGSAPAAAQPTPPAAATSAAPAAPSAAEGAQPTGAAVPAK	596
25894:3	64	R.LNEHPQMPFAASAPS[+568.212]DKYQTGK.K	HexNAc(2)Hex(1)	S[+568]	995.794	3	2985.37	2985.37	0	0.4	43	Specific	478.16	460.06	5.22	10.21	19	>WT63_RS17660 ref|WP_059574073.1|gi|981359559| hypothetical protein	3450	Nsco_NS_434_20203020_B_anthina_HILIC1.24148.24148.3	controllerType=0 controllerNumber=1 scan=24148	66.4365	Trypsin	B1	LNEHPQMPFAASAPSDKYQTGK	568
43879:5	7	K.QQQQQQAANTPKPTSS[+365.132][+231.074]AAAAAAAAKPPTANDANTGYFLQVGAYKTEGDAEQQR.A	HexNAc(1)Hex(1) 231.0743	S[+231][+365]	1212.18	5	6056.85	6056.85	0	0.3	191	Specific	478.18	376.36	0	10.69	49	>WT63_RS27555 ref|WP_060317017.1|gi|982151555| cell division protein	5358	Nsco_NS_434_20203020_B_anthina_HILIC1.38638.38638.5	controllerType=0 controllerNumber=1 scan=38638	104.32	Trypsin	B1	QQQQQQAANTPKPTSSAAAAAAAAKPPTANDANTGYFLQVGAYKTEGDAEQQR	596
20609:4	57	R.LNEHPQMPFAASAPS[+365.132][+231.074]DKYQTGKK.S	HexNAc(1)Hex(1) 231.0743	S[+231][+365]	786.372	4	3142.47	3141.46	1	2.1	43	Specific	478.31	478.31	2.75	11.31	16	>WT63_RS17660 ref|WP_059574073.1|gi|981359559| hypothetical protein	3450	Nsco_NS_434_20203020_B_anthina_HILIC2.19343.19343.4	controllerType=0 controllerNumber=1 scan=19343	55.6498	Trypsin	B2	LNEHPQMPFAASAPSDKYQTGKK	596
44588:3	14	K.KASEAAAAASAAQAAAAAS[+365.132][+231.074]PAT[+365.132][+231.074]EPAPGAVVDQDANAQAAR.A	HexNAc(1)Hex(1) 231.0743,HexNAc(1)Hex(1) 231.0743	S[+231][+365], T[+231][+365]	1605.07	3	4813.2	4811.19	2	1.3	143	Specific	478.53	229.07	15.73	8.98	46	>WT63_RS15865 ref|WP_059581029.1|gi|981366515| cell envelope protein SmpA	3101	Nsco_NS_434_20203020_B_anthina_HILIC2.38521.38521.3	controllerType=0 controllerNumber=1 scan=38521	104.215	Trypsin	B2	KASEAAAAASAAQAAAAASPATEPAPGAVVDQDANAQAAR	1192
44748:3	12	K.KASEAAAAAS[+365.132][+231.074]AAQAAAAASPATEPAPGAVVDQDANAQAAR.A	HexNAc(1)Hex(1) 231.0743	S[+231][+365]	1405.67	3	4214.99	4214.98	0	1.9	143	Specific	478.59	410.81	67.71	10.73	56	>WT63_RS15865 ref|WP_059581029.1|gi|981366515| cell envelope protein SmpA	3101	Nsco_NS_434_20203020_B_anthina_HILIC1.39327.39327.3	controllerType=0 controllerNumber=1 scan=39327	106.062	Trypsin	B1	KASEAAAAASAAQAAAAASPATEPAPGAVVDQDANAQAAR	596
77817:6	9	G.HIASFASAATLYDVGYNHFWHAAS[+568.212]DQHGGDLVFVQGHSSPGVYSR.A	HexNAc(2)Hex(1)	S[+568]	905.924	6	5430.51	5427.49	3	2.2	114	NRagged	479.11	444.41	7.21	7.78	36	>WT63_RS01925 ref|WP_059583310.1|gi|981368820| pyruvate dehydrogenase	378	Nsco_NS_434_20203020_B_anthina_HILIC2.65764.65764.6	controllerType=0 controllerNumber=1 scan=65764	164.282	Trypsin	B2	HIASFASAATLYDVGYNHFWHAASDQHGGDLVFVQGHSSPGVYSR	568
56883:3	1198	K.ASPPYAADKPIVAVFPPVAPAAPAS[+568.212]SASATR.-	HexNAc(2)Hex(1)	S[+568]	1182.6	3	3545.8	3545.79	0	1.6	291	Specific	479.25	397.34	26.17	11.27	4	>WT63_RS12945 ref|WP_059583680.1|gi|981369255| photosystem reaction center subunit H	2537	Nsco_NS_434_20203020_B_anthina_HILIC1.49583.49583.3	controllerType=0 controllerNumber=1 scan=49583	130.269	Trypsin	B1	ASPPYAADKPIVAVFPPVAPAAPASSASATR	568
62855:4	19	S.LSAIGETAAPSSSQGSGNQGAETGS[+365.132][+231.074]GGS[+568.212]GNIGGGGERDGTFNLPPNIK.F	HexNAc(1)Hex(1) 231.0743,HexNAc(2)Hex(1)	S[+231][+365][+568]	1406.89	4	5624.55	5623.52	1	4.7	124	NRagged	479.47	479.47	0	9.01	23	>WT63_RS21570 ref|WP_060314747.1|gi|982149285| fucose-binding lectin II	4204	Nsco_NS_434_20203020_B_anthina_HILIC2.53684.53684.4	controllerType=0 controllerNumber=1 scan=53684	138.235	Trypsin	B2	LSAIGETAAPSSSQGSGNQGAETGSGGSGNIGGGGERDGTFNLPPNIK	1164
57757:5	26	A.APAAAAAPPARVEVFAPQAAAPQPAAPAS[+162.053][+462.149]TPAEPPAAPAAAAATPPQQHAR.A	Hex(1) 462.1486	S[+162][+462]	1079.34	5	5392.68	5392.67	0	0.8	274	NRagged	479.65	340.92	0	7.46	24	>WT63_RS02530 ref|WP_060310199.1|gi|982144626| chemotaxis protein CheA	491	Nsco_NS_434_20203020_B_anthina_HILIC1.50259.50259.5	controllerType=0 controllerNumber=1 scan=50259	131.754	Trypsin	B1	APAAAAAPPARVEVFAPQAAAPQPAAPASTPAEPPAAPAAAAATPPQQHAR	624
31157:4	443	A.APGAAS[+568.212]GAAAATPAAPATAAAGDARRELDTAR.M	HexNAc(2)Hex(1)	S[+568]	862.175	4	3445.68	3445.67	0	2.7	26	NRagged	479.73	378.44	72.19	7.85	11	>WT63_RS30435 ref|WP_060318219.1|gi|982152757| cellulose biosynthesis protein	5918	Nsco_NS_434_20203020_B_anthina_HILIC2.27755.27755.4	controllerType=0 controllerNumber=1 scan=27755	76.657	Trypsin	B2	APGAASGAAAATPAAPATAAAGDARRELDTAR	568
41569:3	11	K.KASEAAAAASAAQAAAAAS[+365.132][+231.074]PAT[+568.212]EPAPGAVVDQDANAQAAR.A	HexNAc(1)Hex(1) 231.0743,HexNAc(2)Hex(1)	S[+231][+365], T[+568]	1595.07	3	4783.2	4783.19	0	2.4	143	Specific	480.24	480.24	0	11.18	57	>WT63_RS15865 ref|WP_059581029.1|gi|981366515| cell envelope protein SmpA	3101	Nsco_NS_434_20203020_B_anthina_HILIC3.36057.36057.3	controllerType=0 controllerNumber=1 scan=36057	97.4639	Trypsin	B3	KASEAAAAASAAQAAAAASPATEPAPGAVVDQDANAQAAR	1164
78927:5	332	R.VGTVTALLRPGLKPASSVPAAPALPPAVTPAPPPVS[+365.132][+231.074]NLSAAEQRPLVDAVLAK.F	HexNAc(1)Hex(1) 231.0743	S[+231][+365]	1155.04	5	5771.17	5769.16	2	1.5	207	Specific	480.38	259.54	0	8.71	12	>WT63_RS11720 ref|WP_060311820.1|gi|982146358| hypothetical protein	2300	Nsco_NS_434_20203020_B_anthina_HILIC1.66923.66923.5	controllerType=0 controllerNumber=1 scan=66923	171.226	Trypsin	B1	VGTVTALLRPGLKPASSVPAAPALPPAVTPAPPPVSNLSAAEQRPLVDAVLAK	596
18403:5	4	K.GVKPSKPAATTSATPSTTTSAGTASTSATATAGTTATAS[+568.212]APAAS[+568.212][+100.064]APDAAAKPAK.T	HexNAc(2)Hex(1),HexNAc(2)Hex(1) 100.064	S[+100][+568]*2	1206.19	5	6026.93	6023.91	3	2.4	95	Specific	480.66	480.66	9.26	11.01	220	>WT63_RS26065 ref|WP_060316474.1|gi|982151012| competence protein ComE	5071	Nsco_NS_434_20203020_B_anthina_HILIC2.17549.17549.5	controllerType=0 controllerNumber=1 scan=17549	51.1428	Trypsin	B2	GVKPSKPAATTSATPSTTTSAGTASTSATATAGTTATASAPAASAPDAAAKPAK	1236
65904:4	114	K.VFQYVKPQDAQALQDASPASGAS[+568.212]GAQAAAAPADSATVGAVPDASVQSTPLQPPAPISNSSSVHPGNPK.A	HexNAc(2)Hex(1)	S[+568]	1787.37	4	7146.47	7145.46	1	0.9	195	Specific	480.72	439.35	5.1	10.64	24	>WT63_RS02355 ref|WP_059578262.1|gi|981363748| BON domain protein	456	Nsco_NS_434_20203020_B_anthina_HILIC2.56096.56096.4	controllerType=0 controllerNumber=1 scan=56096	143.322	Trypsin	B2	VFQYVKPQDAQALQDASPASGASGAQAAAAPADSATVGAVPDASVQSTPLQPPAPISNSSSVHPGNPK	568
45117:3	14	K.KASEAAAAAS[+568.212]AAQAAAAASPATEPAPGAVVDQDANAQAAR.A	HexNAc(2)Hex(1)	S[+568]	1396.33	3	4186.99	4186.99	0	0.5	143	Specific	481.11	416	93.73	10.57	46	>WT63_RS15865 ref|WP_059581029.1|gi|981366515| cell envelope protein SmpA	3101	Nsco_NS_434_20203020_B_anthina_HILIC2.38948.38948.3	controllerType=0 controllerNumber=1 scan=38948	105.282	Trypsin	B2	KASEAAAAASAAQAAAAASPATEPAPGAVVDQDANAQAAR	568
56405:4	103	K.STIDM[+15.995]AASNAGVPVSS[+568.212]LNYIVHDAGKGSDAASTR.I	HexNAc(2)Hex(1)	M[+16], S[+568]	987.715	4	3947.84	3946.83	1	-0.3	304	Specific	481.41	462.01	1.2	11.2	12	>WT63_RS20450 ref|WP_060314214.1|gi|982148752| virulence factor	3988	Nsco_NS_434_20203020_B_anthina_HILIC3.48348.48348.4	controllerType=0 controllerNumber=1 scan=48348	127.18	Trypsin	B3	STIDMAASNAGVPVSSLNYIVHDAGKGSDAASTR	568
06064:3	15	V.NDSQMEAVSLGKEKPQAT[+365.132][+231.074][+100.064]GHDEAS[+365.132][+231.074]WAQNR.R	HexNAc(1)Hex(1) 231.0743 100.064,HexNAc(1)Hex(1) 231.0743	S[+231][+365], T[+100][+231][+365]	1493.32	3	4477.93	4476.95	1	-3.8	134	NRagged	481.5	30.67	0	4.59	24	>WT63_RS16510 ref|WP_006484980.1|gi|493530974| membrane protein	3228	Nsco_NS_434_20203020_B_anthina_HILIC2.7511.7511.3	controllerType=0 controllerNumber=1 scan=7511	26.9004	Trypsin	B2	NDSQMEAVSLGKEKPQATGHDEASWAQNR	1292
63354:4	670	A.FQVDAVAGEGEDSGAFDDDAASADDAPRDESVSPLAPVADS[+365.132][+231.074][+100.064]GANEEPSEGADEPPKTDGDGDGSK.G	HexNAc(1)Hex(1) 231.0743 100.064	S[+100][+231][+365]	1777.75	4	7107.99	7101.99	6	-3.3	100	NRagged	482.18	14.82	0	4.16	8	>WT63_RS23405 ref|WP_060315483.1|gi|982150021| stringent starvation protein B	4561	Nsco_NS_434_20203020_B_anthina_HILIC1.54668.54668.4	controllerType=0 controllerNumber=1 scan=54668	141.893	Trypsin	B1	FQVDAVAGEGEDSGAFDDDAASADDAPRDESVSPLAPVADSGANEEPSEGADEPPKTDGDGDGSK	696
09059:3	428	K.KLQQWS[+568.212]QQNAAGAKPASGE.-	HexNAc(2)Hex(1)	S[+568]	856.41	3	2567.22	2567.21	0	2.4	124	CRagged	482.29	363.1	25.5	9.17	7	>WT63_RS18535 ref|WP_060313386.1|gi|982147924| hypothetical protein	3618	Nsco_NS_434_20203020_B_anthina_HILIC2.10186.10186.3	controllerType=0 controllerNumber=1 scan=10186	32.6386	Trypsin	B2	KLQQWSQQNAAGAKPASGE	568
31353:4	139	H.AGPAS[+365.132][+231.074]EASAPAAAAPAAARADRLPAYQPR.F	HexNAc(1)Hex(1) 231.0743	S[+231][+365]	843.911	4	3372.62	3371.64	1	-4.8	26	NRagged	482.4	431.28	30.39	7.83	22	>WT63_RS24035 ref|WP_060315592.1|gi|982150130| transcriptional regulator	4680	Nsco_NS_434_20203020_B_anthina_HILIC2.27907.27907.4	controllerType=0 controllerNumber=1 scan=27907	77.0689	Trypsin	B2	AGPASEASAPAAAAPAAARADRLPAYQPR	596
44650:5	14	A.ASAAQAAAAAS[+365.132][+231.074][+100.064]PAT[+162.053][+462.149]EPAPGAVVDQDANAQAAR.A	HexNAc(1)Hex(1) 231.0743 100.064,Hex(1) 462.1486	S[+100][+231][+365], T[+162][+462]	848.787	5	4239.91	4239.89	0	4	151	NRagged	482.71	435	0	7.94	46	>WT63_RS15865 ref|WP_059581029.1|gi|981366515| cell envelope protein SmpA	3101	Nsco_NS_434_20203020_B_anthina_HILIC2.38567.38567.5	controllerType=0 controllerNumber=1 scan=38567	104.347	Trypsin	B2	ASAAQAAAAASPATEPAPGAVVDQDANAQAAR	1320
44969:3	11	K.KASEAAAAASAAQAAAAAS[+365.132][+231.074]PAT[+365.132][+231.074]EPAPGAVVDQDANAQAAR.A	HexNAc(1)Hex(1) 231.0743,HexNAc(1)Hex(1) 231.0743	S[+231][+365], T[+231][+365]	1604.73	3	4812.19	4811.19	1	-1	143	Specific	482.71	239.43	0.66	8.41	57	>WT63_RS15865 ref|WP_059581029.1|gi|981366515| cell envelope protein SmpA	3101	Nsco_NS_434_20203020_B_anthina_HILIC3.38805.38805.3	controllerType=0 controllerNumber=1 scan=38805	104.472	Trypsin	B3	KASEAAAAASAAQAAAAASPATEPAPGAVVDQDANAQAAR	1192
43798:5	5	K.QQQQQQAANTPKPTSS[+365.132][+231.074]AAAAAAAAKPPTANDANTGYFLQVGAYKTEGDAEQQR.A	HexNAc(1)Hex(1) 231.0743	S[+231][+365]	1212.58	5	6058.86	6056.85	2	0.5	191	Specific	483.84	423.62	0	10.85	72	>WT63_RS27555 ref|WP_060317017.1|gi|982151555| cell division protein	5358	Nsco_NS_434_20203020_B_anthina_HILIC2.37806.37806.5	controllerType=0 controllerNumber=1 scan=37806	102.422	Trypsin	B2	QQQQQQAANTPKPTSSAAAAAAAAKPPTANDANTGYFLQVGAYKTEGDAEQQR	596
68315:4	670	A.FQVDAVAGEGEDSGAFDDDAASADDAPRDESVSPLAPVADSGANEEPS[+365.132][+231.074][+100.064]EGADEPPKTDGDGDGSK.G	HexNAc(1)Hex(1) 231.0743 100.064	S[+100][+231][+365]	1777.76	4	7108.02	7101.99	6	1.3	100	NRagged	483.96	483.96	0	9.6	8	>WT63_RS23405 ref|WP_060315483.1|gi|982150021| stringent starvation protein B	4561	Nsco_NS_434_20203020_B_anthina_HILIC1.58525.58525.4	controllerType=0 controllerNumber=1 scan=58525	150.936	Trypsin	B1	FQVDAVAGEGEDSGAFDDDAASADDAPRDESVSPLAPVADSGANEEPSEGADEPPKTDGDGDGSK	696
53627:3	14	K.ASEAAAAAS[+365.132][+231.074]AAQAAAAASPATEPAPGAVVDQDANAQAAR.A	HexNAc(1)Hex(1) 231.0743	S[+231][+365]	1363.31	3	4087.9	4086.89	1	3.7	144	Specific	484.04	241.91	17.34	8.27	46	>WT63_RS15865 ref|WP_059581029.1|gi|981366515| cell envelope protein SmpA	3101	Nsco_NS_434_20203020_B_anthina_HILIC2.46275.46275.3	controllerType=0 controllerNumber=1 scan=46275	122.393	Trypsin	B2	ASEAAAAASAAQAAAAASPATEPAPGAVVDQDANAQAAR	596
72571:3	1041	R.ALIDAGVPASSVFAAAFGS[+568.212]EQPVSSNADDEGRAK.N	HexNAc(2)Hex(1)	S[+568]	1301.95	3	3903.84	3902.83	1	1.8	160	Specific	484.52	450.33	6	11.78	2	>WT63_RS24175 ref|WP_059640250.1|gi|981430305| hypothetical protein	4706	Nsco_NS_434_20203020_B_anthina_HILIC2.61475.61475.3	controllerType=0 controllerNumber=1 scan=61475	154.824	Trypsin	B2	ALIDAGVPASSVFAAAFGSEQPVSSNADDEGRAK	568
27001:4	64	R.LNEHPQMPFAAS[+365.132][+231.074]APSDKYQTGK.K	HexNAc(1)Hex(1) 231.0743	S[+231][+365]	754.096	4	3013.36	3013.36	0	0	43	Specific	484.61	450.15	66.79	7.79	19	>WT63_RS17660 ref|WP_059574073.1|gi|981359559| hypothetical protein	3450	Nsco_NS_434_20203020_B_anthina_HILIC1.25005.25005.4	controllerType=0 controllerNumber=1 scan=25005	68.6708	Trypsin	B1	LNEHPQMPFAASAPSDKYQTGK	596
18135:3	213	K.AAPADAAS[+568.212]SAAAGEPRWK.V	HexNAc(2)Hex(1)	S[+568]	765.693	3	2295.07	2295.06	0	1.4	519	Specific	485.34	456.68	0.8	10.85	8	>WT63_RS12430 ref|WP_059576648.1|gi|981362134| uroporphyrinogen-III synthase	2437	Nsco_NS_434_20203020_B_anthina_HILIC1.17855.17855.3	controllerType=0 controllerNumber=1 scan=17855	50.2163	Trypsin	B1	AAPADAASSAAAGEPRWK	568
67484:5	69	G.TVATTALPQASPNAAGAS[+568.212]GTVVHGTAAT[+162.053][+462.149]IAPPPANAT[+365.132][+231.074][+100.064]PGQVVVGGKVPDEATK.A	HexNAc(2)Hex(1),Hex(1) 462.1486,HexNAc(1)Hex(1) 231.0743 100.064	S[+568], T[+100][+162][+231][+365][+462]	1362.06	5	6806.28	6805.26	1	3.3	50	NRagged	485.64	485.64	0	9.03	26	>WT63_RS23270 ref|WP_060315447.1|gi|982149985| cell envelope biogenesis protein OmpA	4537	Nsco_NS_434_20203020_B_anthina_HILIC1.57860.57860.5	controllerType=0 controllerNumber=1 scan=57860	149.378	Trypsin	B1	TVATTALPQASPNAAGASGTVVHGTAATIAPPPANATPGQVVVGGKVPDEATK	1888
18110:3	213	K.AAPADAAS[+568.212]SAAAGEPRWK.V	HexNAc(2)Hex(1)	S[+568]	765.693	3	2295.07	2295.06	0	1.5	519	Specific	486.09	486.09	0.8	10.85	8	>WT63_RS12430 ref|WP_059576648.1|gi|981362134| uroporphyrinogen-III synthase	2437	Nsco_NS_434_20203020_B_anthina_HILIC1.17829.17829.3	controllerType=0 controllerNumber=1 scan=17829	50.1268	Trypsin	B1	AAPADAASSAAAGEPRWK	568
36210:3	1043	R.RTGSVNNAPGAFSAS[+568.212]GVYPIAER.V	HexNAc(2)Hex(1)	S[+568]	963.798	3	2889.38	2889.37	0	1.7	229	Specific	486.3	338.54	42.02	9.08	5	>WT63_RS12685 ref|WP_059583751.1|gi|981369327| dGTP triphosphohydrolase	2486	Nsco_NS_434_20203020_B_anthina_HILIC3.31611.31611.3	controllerType=0 controllerNumber=1 scan=31611	85.9091	Trypsin	B3	RTGSVNNAPGAFSASGVYPIAER	568
13473:2	139	A.GPAS[+568.212]EAS[+365.132][+231.074]APAAAAPAAAR.A	HexNAc(2)Hex(1),HexNAc(1)Hex(1) 231.0743	S[+231][+365][+568]	1351.1	2	2701.2	2701.19	0	0.6	27	NRagged	486.5	369.66	1.2	6.76	22	>WT63_RS24035 ref|WP_060315592.1|gi|982150130| transcriptional regulator	4680	Nsco_NS_434_20203020_B_anthina_HILIC2.13661.13661.2	controllerType=0 controllerNumber=1 scan=13661	40.8842	Trypsin	B2	GPASEASAPAAAAPAAAR	1164
66214:4	69	A.QNTGATVTPVGNGTVATTALPQASPNAAGAS[+568.212]GTVVHGTAATIAPPPANATPGQVVVGGKVPDEATK.A	HexNAc(2)Hex(1)	S[+568]	1671.1	4	6681.37	6681.37	0	0.2	37	NRagged	486.73	90.38	0	5.21	26	>WT63_RS23270 ref|WP_060315447.1|gi|982149985| cell envelope biogenesis protein OmpA	4537	Nsco_NS_434_20203020_B_anthina_HILIC1.56908.56908.4	controllerType=0 controllerNumber=1 scan=56908	147.121	Trypsin	B1	QNTGATVTPVGNGTVATTALPQASPNAAGASGTVVHGTAATIAPPPANATPGQVVVGGKVPDEATK	568
41641:4	7	K.QQQQQQAANTPKPTS[+568.212]SAAAAAAAAKPPTANDANTGYFLQVGAYKTEGDAEQQR.A	HexNAc(2)Hex(1)	S[+568]	1507.97	4	6028.86	6028.86	0	0.3	191	Specific	487.46	300.14	15.5	8.94	49	>WT63_RS27555 ref|WP_060317017.1|gi|982151555| cell division protein	5358	Nsco_NS_434_20203020_B_anthina_HILIC1.36872.36872.4	controllerType=0 controllerNumber=1 scan=36872	99.9396	Trypsin	B1	QQQQQQAANTPKPTSSAAAAAAAAKPPTANDANTGYFLQVGAYKTEGDAEQQR	568
27005:4	64	R.LNEHPQMPFAASAPS[+365.132][+231.074]DKYQTGK.K	HexNAc(1)Hex(1) 231.0743	S[+231][+365]	754.096	4	3013.36	3013.36	0	0	43	Specific	487.73	471.65	10.8	10.16	19	>WT63_RS17660 ref|WP_059574073.1|gi|981359559| hypothetical protein	3450	Nsco_NS_434_20203020_B_anthina_HILIC1.25007.25007.4	controllerType=0 controllerNumber=1 scan=25007	68.6792	Trypsin	B1	LNEHPQMPFAASAPSDKYQTGK	596
20598:5	4	K.GVKPSKPAATTSATPSTT[+568.212]T[+365.132][+231.074]S[+365.132][+231.074]AGTASTSATATAGTTATASAPAASAPDAAAKPAK.T	HexNAc(2)Hex(1),HexNAc(1)Hex(1) 231.0743,HexNAc(1)Hex(1) 231.0743	S[+231][+365], T[+231][+365][+568]	1310.42	5	6548.06	6548.04	0	2.6	95	Specific	488.08	488.08	0	10.94	220	>WT63_RS26065 ref|WP_060316474.1|gi|982151012| competence protein ComE	5071	Nsco_NS_434_20203020_B_anthina_HILIC2.19335.19335.5	controllerType=0 controllerNumber=1 scan=19335	55.6405	Trypsin	B2	GVKPSKPAATTSATPSTTTSAGTASTSATATAGTTATASAPAASAPDAAAKPAK	1760
77917:3	209	D.PAPDATLSSAPHAVTIDFGEALEPAFSS[+568.212]IAVTDSHGQSVVDGK.S	HexNAc(2)Hex(1)	S[+568]	1621.11	3	4861.32	4860.31	1	1.4	33	NRagged	488.12	488.12	0	9.51	8	>WT63_RS05315 ref|WP_060310577.1|gi|982145004| copper resistance protein	1038	Nsco_NS_434_20203020_B_anthina_HILIC3.65321.65321.3	controllerType=0 controllerNumber=1 scan=65321	166.03	Trypsin	B3	PAPDATLSSAPHAVTIDFGEALEPAFSSIAVTDSHGQSVVDGK	568
16415:5	227	D.GNGGNGDS[+162.053][+462.149]GGHDGAPS[+568.212][+100.064]GDAGHQRVG.-	Hex(1) 462.1486,HexNAc(2)Hex(1) 100.064	S[+100][+162][+462][+568]	706.092	5	3526.43	3525.41	1	3.8	469	Non	488.26	488.26	0	8.8	9	>WT63_RS11020 ref|WP_060311337.1|gi|982145875| Fis family transcriptional regulator	2162	Nsco_NS_434_20203020_B_anthina_HILIC3.15987.15987.5	controllerType=0 controllerNumber=1 scan=15987	45.2379	Trypsin	B3	GNGGNGDSGGHDGAPSGDAGHQRVG	1292
21061:5	10	V.KPSKPAATTSATPSTTTSAGT[+365.132][+231.074][+100.064]ASTSATATAGTTATASAPAAS[+365.132][+231.074][+100.064]APDAAAKPAK.T	HexNAc(1)Hex(1) 231.0743 100.064,HexNAc(1)Hex(1) 231.0743 100.064	S[+100][+231][+365], T[+100][+231][+365]	1205.58	5	6023.87	6023.87	0	0.2	97	NRagged	488.31	488.31	0	8.95	110	>WT63_RS26065 ref|WP_060316474.1|gi|982151012| competence protein ComE	5071	Nsco_NS_434_20203020_B_anthina_HILIC1.20189.20189.5	controllerType=0 controllerNumber=1 scan=20189	56.2186	Trypsin	B1	KPSKPAATTSATPSTTTSAGTASTSATATAGTTATASAPAASAPDAAAKPAK	1392
64191:4	175	K.VFQYVKPQDAQALQDASPASGAS[+365.132][+231.074]GAQAAAAPADSATVGAVPDASVQSTPLQPPAPISNSSSVHPGNPK.A	HexNAc(1)Hex(1) 231.0743	S[+231][+365]	1794.37	4	7174.47	7173.46	1	1.8	195	Specific	488.41	110.67	0	6.59	26	>WT63_RS02355 ref|WP_059578262.1|gi|981363748| BON domain protein	456	Nsco_NS_434_20203020_B_anthina_HILIC3.54457.54457.4	controllerType=0 controllerNumber=1 scan=54457	140.889	Trypsin	B3	VFQYVKPQDAQALQDASPASGASGAQAAAAPADSATVGAVPDASVQSTPLQPPAPISNSSSVHPGNPK	596
08430:3	4	K.AAAAAAASADTGASAPAAAS[+568.212]S[+365.132][+231.074]T[+568.212]K.A	HexNAc(2)Hex(1),HexNAc(1)Hex(1) 231.0743,HexNAc(2)Hex(1)	S[+231][+365][+568], T[+568]	1208.19	3	3622.56	3622.55	0	2.1	158	Specific	488.69	477.81	0	9.9	220	>WT63_RS26065 ref|WP_060316474.1|gi|982151012| competence protein ComE	5071	Nsco_NS_434_20203020_B_anthina_HILIC2.9681.9681.3	controllerType=0 controllerNumber=1 scan=9681	31.6283	Trypsin	B2	AAAAAAASADTGASAPAAASSTK	1732
34227:3	7	K.VAPPQADNGAS[+365.132][+231.074]QPQQFDPNRALQGK.T	HexNAc(1)Hex(1) 231.0743	S[+231][+365]	1077.84	3	3231.5	3230.51	1	-4.9	50	Specific	488.7	33.86	33.86	5.92	49	>WT63_RS27555 ref|WP_060317017.1|gi|982151555| cell division protein	5358	Nsco_NS_434_20203020_B_anthina_HILIC1.30689.30689.3	controllerType=0 controllerNumber=1 scan=30689	83.802	Trypsin	B1	VAPPQADNGASQPQQFDPNRALQGK	596
02240:4	28	K.ASGASAAKPASAPKPAS[+568.212]APK.-	HexNAc(2)Hex(1)	S[+568]	584.049	4	2333.18	2333.17	0	1.4	498	Specific	488.71	415.67	3.45	10.25	38	>WT63_RS14900 ref|WP_059642705.1|gi|981432760| peptidase S41	2916	Nsco_NS_434_20203020_B_anthina_HILIC1.4165.4165.4	controllerType=0 controllerNumber=1 scan=4165	19.8781	Trypsin	B1	ASGASAAKPASAPKPASAPK	568
49267:3	106	I.GDAAAPVASAPAS[+568.212][+100.064]NDHAAQGAIAPPAPAAAT[+568.212][+100.064]APK.Q	HexNAc(2)Hex(1) 100.064,HexNAc(2)Hex(1) 100.064	S[+100][+568], T[+100][+568]	1448.03	3	4342.07	4342.06	0	3.7	40	NRagged	488.89	447.7	6.68	9.76	7	>WT63_RS09490 ref|WP_060311131.1|gi|982145669| extensin	1862	Nsco_NS_434_20203020_B_anthina_HILIC3.42335.42335.3	controllerType=0 controllerNumber=1 scan=42335	113.111	Trypsin	B3	GDAAAPVASAPASNDHAAQGAIAPPAPAAATAPK	1336
65751:5	114	K.VFQYVKPQDAQALQDASPASGASGAQAAAAPADS[+568.212]ATVGAVPDASVQSTPLQPPAPISNSSSVHPGNPK.A	HexNAc(2)Hex(1)	S[+568]	1430.1	5	7146.46	7145.46	1	-1.4	195	Specific	488.98	226.76	0	7.16	24	>WT63_RS02355 ref|WP_059578262.1|gi|981363748| BON domain protein	456	Nsco_NS_434_20203020_B_anthina_HILIC2.55974.55974.5	controllerType=0 controllerNumber=1 scan=55974	143.073	Trypsin	B2	VFQYVKPQDAQALQDASPASGASGAQAAAAPADSATVGAVPDASVQSTPLQPPAPISNSSSVHPGNPK	568
53146:3	1480	R.DSLGNGVALDWPAS[+568.212]GVGGVADERQK.L	HexNAc(2)Hex(1)	S[+568]	1023.15	3	3067.45	3066.44	1	1.6	76	Specific	489.76	433.49	64.43	11.26	1	>WT63_RS04060 ref|WP_060310533.1|gi|982144960| hypothetical protein	791	Nsco_NS_434_20203020_B_anthina_HILIC1.46597.46597.3	controllerType=0 controllerNumber=1 scan=46597	123.576	Trypsin	B1	DSLGNGVALDWPASGVGGVADERQK	568
33693:3	5	K.VAPPQADNGAS[+568.212]QPQQFDPNRALQGK.T	HexNAc(2)Hex(1)	S[+568]	1068.51	3	3203.51	3202.51	1	-3.3	50	Specific	489.82	55.83	55.83	5.69	72	>WT63_RS27555 ref|WP_060317017.1|gi|982151555| cell division protein	5358	Nsco_NS_434_20203020_B_anthina_HILIC2.29657.29657.3	controllerType=0 controllerNumber=1 scan=29657	81.6981	Trypsin	B2	VAPPQADNGASQPQQFDPNRALQGK	568
59548:3	1238	K.RAAIAAAAS[+568.212]ELLPALTQPAAPPATDAQR.V	HexNAc(2)Hex(1)	S[+568]	1104.24	3	3310.71	3310.7	0	2.6	550	Specific	490.16	475.53	18.69	10.74	1	>WT63_RS29105 ref|WP_060011162.1|gi|981821512| RND transporter	5662	Nsco_NS_434_20203020_B_anthina_HILIC1.51709.51709.3	controllerType=0 controllerNumber=1 scan=51709	135.031	Trypsin	B1	RAAIAAAASELLPALTQPAAPPATDAQR	568
44011:3	14	K.KASEAAAAASAAQAAAAAS[+365.132][+231.074]PAT[+365.132][+231.074]EPAPGAVVDQDANAQAAR.A	HexNAc(1)Hex(1) 231.0743,HexNAc(1)Hex(1) 231.0743	S[+231][+365], T[+231][+365]	1605.07	3	4813.19	4811.19	2	-0.6	143	Specific	490.25	245.13	16.8	8.37	46	>WT63_RS15865 ref|WP_059581029.1|gi|981366515| cell envelope protein SmpA	3101	Nsco_NS_434_20203020_B_anthina_HILIC2.38012.38012.3	controllerType=0 controllerNumber=1 scan=38012	102.944	Trypsin	B2	KASEAAAAASAAQAAAAASPATEPAPGAVVDQDANAQAAR	1192
18948:5	4	K.GVKPSKPAATT[+568.212]S[+568.212]ATPSTTTSAGTASTSATATAGTTATASAPAAS[+365.132][+231.074]APDAAAKPAK.T	HexNAc(2)Hex(1),HexNAc(2)Hex(1),HexNAc(1)Hex(1) 231.0743	S[+231][+365][+568], T[+568]	1304.82	5	6520.05	6520.05	0	0.9	95	Specific	490.42	490.42	0	10.84	220	>WT63_RS26065 ref|WP_060316474.1|gi|982151012| competence protein ComE	5071	Nsco_NS_434_20203020_B_anthina_HILIC2.17988.17988.5	controllerType=0 controllerNumber=1 scan=17988	52.1389	Trypsin	B2	GVKPSKPAATTSATPSTTTSAGTASTSATATAGTTATASAPAASAPDAAAKPAK	1732
81286:5	9	K.GVKPSKPAATTSATPSTTTSAGTASTSATATAGTTATAS[+568.212][+100.064]APAAS[+568.212]APDAAAKPAK.T	HexNAc(2)Hex(1) 100.064,HexNAc(2)Hex(1)	S[+100][+568]*2	1205.78	5	6024.88	6023.91	1	-5	95	Specific	490.89	490.89	26.6	10.43	163	>WT63_RS26065 ref|WP_060316474.1|gi|982151012| competence protein ComE	5071	Nsco_NS_434_20203020_B_anthina_HILIC3.67961.67961.5	controllerType=0 controllerNumber=1 scan=67961	172.108	Trypsin	B3	GVKPSKPAATTSATPSTTTSAGTASTSATATAGTTATASAPAASAPDAAAKPAK	1236
32469:3	12	K.VAPPQADNGAS[+365.132][+231.074]QPQQFDPNRALQGK.T	HexNAc(1)Hex(1) 231.0743	S[+231][+365]	1077.51	3	3230.51	3230.51	0	1.7	50	Specific	491.24	491.24	491.24	11.26	48	>WT63_RS27555 ref|WP_060317017.1|gi|982151555| cell division protein	5358	Nsco_NS_434_20203020_B_anthina_HILIC3.28717.28717.3	controllerType=0 controllerNumber=1 scan=28717	78.1603	Trypsin	B3	VAPPQADNGASQPQQFDPNRALQGK	596
61901:4	175	K.VFQYVKPQDAQALQDASPAS[+568.212]GASGAQAAAAPADSATVGAVPDASVQSTPLQPPAPISNSSSVHPGNPK.A	HexNAc(2)Hex(1)	S[+568]	1787.88	4	7148.49	7145.46	3	2.3	195	Specific	491.48	153.76	0	7.83	26	>WT63_RS02355 ref|WP_059578262.1|gi|981363748| BON domain protein	456	Nsco_NS_434_20203020_B_anthina_HILIC3.52669.52669.4	controllerType=0 controllerNumber=1 scan=52669	136.826	Trypsin	B3	VFQYVKPQDAQALQDASPASGASGAQAAAAPADSATVGAVPDASVQSTPLQPPAPISNSSSVHPGNPK	568
43684:3	721	K.AADAGGAKPAAGAPAAPAAPAPVAVPAS[+568.212]AVS[+365.132][+231.074]GAAAQ.-	HexNAc(2)Hex(1),HexNAc(1)Hex(1) 231.0743	S[+231][+365][+568]	1373	3	4116.97	4114.96	2	2.5	151	CRagged	491.8	231.94	0	8.4	10	>WT63_RS23550 ref|WP_059577270.1|gi|981362756| outer membrane lipid asymmetry maintenance protein MlaD	4590	Nsco_NS_434_20203020_B_anthina_HILIC2.37711.37711.3	controllerType=0 controllerNumber=1 scan=37711	102.212	Trypsin	B2	AADAGGAKPAAGAPAAPAAPAPVAVPASAVSGAAAQ	1164
42280:3	1062	K.AADAGGAKPAAGAPAAPAAPAPVAVPAS[+365.132][+231.074]AVS[+568.212]GAAAQ.-	HexNAc(1)Hex(1) 231.0743,HexNAc(2)Hex(1)	S[+231][+365][+568]	1372.33	3	4114.97	4114.96	0	3.2	151	CRagged	493.08	227.08	0	7.99	9	>WT63_RS23550 ref|WP_059577270.1|gi|981362756| outer membrane lipid asymmetry maintenance protein MlaD	4590	Nsco_NS_434_20203020_B_anthina_HILIC1.37368.37368.3	controllerType=0 controllerNumber=1 scan=37368	101.161	Trypsin	B1	AADAGGAKPAAGAPAAPAAPAPVAVPASAVSGAAAQ	1164
26433:4	144	K.GASAAQAAPKPTDNS[+365.132][+231.074]SGTFVFARPGK.F	HexNAc(1)Hex(1) 231.0743	S[+231][+365]	783.126	4	3129.48	3129.49	0	-1.6	66	Specific	493.25	474.75	1.2	9.9	15	>WT63_RS17355 ref|WP_059574120.1|gi|981359606| outer membrane lipoprotein carrier protein LolA	3396	Nsco_NS_434_20203020_B_anthina_HILIC2.23989.23989.4	controllerType=0 controllerNumber=1 scan=23989	67.3912	Trypsin	B2	GASAAQAAPKPTDNSSGTFVFARPGK	596
65724:4	114	K.VFQYVKPQDAQALQDAS[+568.212]PASGASGAQAAAAPADSATVGAVPDASVQSTPLQPPAPISNSSSVHPGNPK.A	HexNAc(2)Hex(1)	S[+568]	1787.37	4	7146.46	7145.46	1	-1.4	195	Specific	493.36	187.36	0	7.76	24	>WT63_RS02355 ref|WP_059578262.1|gi|981363748| BON domain protein	456	Nsco_NS_434_20203020_B_anthina_HILIC2.55950.55950.4	controllerType=0 controllerNumber=1 scan=55950	143.018	Trypsin	B2	VFQYVKPQDAQALQDASPASGASGAQAAAAPADSATVGAVPDASVQSTPLQPPAPISNSSSVHPGNPK	568
65981:2	986	E.PGSS[+162.053][+462.149]GSPIYSPEK.R	Hex(1) 462.1486	S[+162][+462]	965.416	2	1929.83	1929.83	0	-4.1	191	NRagged	493.47	436.5	0	7.82	9	>sp|LYSC_LYSEN|(Common contaminant protein)	6307	Nsco_NS_434_20203020_B_anthina_HILIC2.56156.56156.2	controllerType=0 controllerNumber=1 scan=56156	143.457	Trypsin	B2	PGSSGSPIYSPEK	624
53978:3	672	P.MPAVPAAASTSAADRAAAPDAAQAATPAIAPT[+568.212]AAS[+568.212]APAAGLPATTVR.M	HexNAc(2)Hex(1),HexNAc(2)Hex(1)	S[+568], T[+568]	1792.54	3	5375.62	5375.61	0	2.6	28	NRagged	495.15	17.38	0	5.52	12	>WT63_RS30425 ref|WP_060318192.1|gi|982152730| cellulose synthase	5916	Nsco_NS_434_20203020_B_anthina_HILIC1.47233.47233.3	controllerType=0 controllerNumber=1 scan=47233	124.964	Trypsin	B1	MPAVPAAASTSAADRAAAPDAAQAATPAIAPTAASAPAAGLPATTVR	1136
43424:3	11	K.KASEAAAAASAAQAAAAAS[+568.212][+100.064]PAT[+568.212]EPAPGAVVDQDANAQAAR.A	HexNAc(2)Hex(1) 100.064,HexNAc(2)Hex(1)	S[+100][+568], T[+568]	1619.09	3	4855.27	4855.26	0	0.9	143	Specific	495.45	491.82	0	11.17	57	>WT63_RS15865 ref|WP_059581029.1|gi|981366515| cell envelope protein SmpA	3101	Nsco_NS_434_20203020_B_anthina_HILIC3.37544.37544.3	controllerType=0 controllerNumber=1 scan=37544	101.283	Trypsin	B3	KASEAAAAASAAQAAAAASPATEPAPGAVVDQDANAQAAR	1236
06650:3	15	V.NDSQMEAVSLGKEKPQAT[+365.132][+231.074][+100.064]GHDEAS[+365.132][+231.074]WAQNR.R	HexNAc(1)Hex(1) 231.0743 100.064,HexNAc(1)Hex(1) 231.0743	S[+231][+365], T[+100][+231][+365]	1492.99	3	4476.95	4476.95	0	-0.4	134	NRagged	495.52	16.91	0	4.5	25	>WT63_RS16510 ref|WP_006484980.1|gi|493530974| membrane protein	3228	Nsco_NS_434_20203020_B_anthina_HILIC3.7952.7952.3	controllerType=0 controllerNumber=1 scan=7952	26.857	Trypsin	B3	NDSQMEAVSLGKEKPQATGHDEASWAQNR	1292
33449:5	4	K.GVKPSKPAATTSATPSTTTSAGTASTSATATAGTTAT[+568.212]ASAPAAS[+568.212]APDAAAKPAK.T	HexNAc(2)Hex(1),HexNAc(2)Hex(1)	S[+568], T[+568]	1185.98	5	5925.86	5923.84	2	2.6	95	Specific	495.92	495.92	9.39	10.94	220	>WT63_RS26065 ref|WP_060316474.1|gi|982151012| competence protein ComE	5071	Nsco_NS_434_20203020_B_anthina_HILIC2.29481.29481.5	controllerType=0 controllerNumber=1 scan=29481	81.2225	Trypsin	B2	GVKPSKPAATTSATPSTTTSAGTASTSATATAGTTATASAPAASAPDAAAKPAK	1136
42044:3	547	A.TDTGATAAGS[+568.212]APAAAQPTPPAAATSAAPAAPSAAEGAQPTGAAVPAK.A	HexNAc(2)Hex(1)	S[+568]	1536.41	3	4607.22	4607.21	0	1.9	28	NRagged	496.36	123.32	0.43	6.05	12	>WT63_RS14040 ref|WP_060312334.1|gi|982146872| peptidase M48	2753	Nsco_NS_434_20203020_B_anthina_HILIC2.36408.36408.3	controllerType=0 controllerNumber=1 scan=36408	99.099	Trypsin	B2	TDTGATAAGSAPAAAQPTPPAAATSAAPAAPSAAEGAQPTGAAVPAK	568
60430:6	114	V.KPQDAQALQDASPASGAS[+568.212]GAQAAAAPADS[+568.212][+100.064]AT[+568.212]VGAVPDASVQSTPLQPPAPISNSSSVHPGNPK.A	HexNAc(2)Hex(1),HexNAc(2)Hex(1) 100.064,HexNAc(2)Hex(1)	S[+100][+568]*2, T[+568]	1292.78	6	7751.64	7745.62	6	0.1	200	NRagged	496.87	496.87	0	7.48	24	>WT63_RS02355 ref|WP_059578262.1|gi|981363748| BON domain protein	456	Nsco_NS_434_20203020_B_anthina_HILIC2.51679.51679.6	controllerType=0 controllerNumber=1 scan=51679	134.03	Trypsin	B2	KPQDAQALQDASPASGASGAQAAAAPADSATVGAVPDASVQSTPLQPPAPISNSSSVHPGNPK	1804
35885:3	779	R.RTGSVNNAPGAFS[+568.212]ASGVYPIAER.V	HexNAc(2)Hex(1)	S[+568]	963.798	3	2889.38	2889.37	0	1.4	229	Specific	497.14	416.68	2.4	10.4	7	>WT63_RS12685 ref|WP_059583751.1|gi|981369327| dGTP triphosphohydrolase	2486	Nsco_NS_434_20203020_B_anthina_HILIC2.31371.31371.3	controllerType=0 controllerNumber=1 scan=31371	86.0812	Trypsin	B2	RTGSVNNAPGAFSASGVYPIAER	568
22084:4	10	K.GVKPSKPAATTSATPSTT[+568.212]TSAGTASTS[+568.212]ATATAGTTATASAPAASAPDAAAK.P	HexNAc(2)Hex(1),HexNAc(2)Hex(1)	S[+568], T[+568]	1407.67	4	5627.67	5627.66	0	1.7	95	Specific	497.18	497.18	0	10.78	110	>WT63_RS26065 ref|WP_060316474.1|gi|982151012| competence protein ComE	5071	Nsco_NS_434_20203020_B_anthina_HILIC1.21014.21014.2	controllerType=0 controllerNumber=1 scan=21014	58.286	Trypsin	B1	GVKPSKPAATTSATPSTTTSAGTASTSATATAGTTATASAPAASAPDAAAK	1136
45180:3	721	K.AADAGGAKPAAGAPAAPAAPAPVAVPAS[+568.212]AVS[+162.053][+462.149]GAAAQ.-	HexNAc(2)Hex(1),Hex(1) 462.1486	S[+162][+462][+568]	1381.99	3	4143.95	4142.95	1	-1.3	151	CRagged	497.27	220.93	0	7.5	10	>WT63_RS23550 ref|WP_059577270.1|gi|981362756| outer membrane lipid asymmetry maintenance protein MlaD	4590	Nsco_NS_434_20203020_B_anthina_HILIC2.39001.39001.3	controllerType=0 controllerNumber=1 scan=39001	105.428	Trypsin	B2	AADAGGAKPAAGAPAAPAAPAPVAVPASAVSGAAAQ	1192
71031:4	252	K.QVADARNGKLPEDT[+568.212]AGAAAAPAEAAS[+568.212]APAQAASGAAEQPAAASASAAAALSTIYFETGK.S	HexNAc(2)Hex(1),HexNAc(2)Hex(1)	S[+568], T[+568]	1656.03	4	6621.12	6620.12	1	-0.9	384	Specific	497.63	131.15	16	7.46	28	>WT63_RS14955 ref|WP_060312485.1|gi|982147023| cytochrome-c oxidase	2927	Nsco_NS_434_20203020_B_anthina_HILIC1.60628.60628.4	controllerType=0 controllerNumber=1 scan=60628	155.918	Trypsin	B1	QVADARNGKLPEDTAGAAAAPAEAASAPAQAASGAAEQPAAASASAAAALSTIYFETGK	1136
44185:3	12	K.KASEAAAAASAAQAAAAAS[+365.132][+231.074]PAT[+365.132][+231.074]EPAPGAVVDQDANAQAAR.A	HexNAc(1)Hex(1) 231.0743,HexNAc(1)Hex(1) 231.0743	S[+231][+365], T[+231][+365]	1604.4	3	4811.2	4811.19	0	1.9	143	Specific	497.75	497.75	2.59	10.73	56	>WT63_RS15865 ref|WP_059581029.1|gi|981366515| cell envelope protein SmpA	3101	Nsco_NS_434_20203020_B_anthina_HILIC1.38888.38888.3	controllerType=0 controllerNumber=1 scan=38888	104.938	Trypsin	B1	KASEAAAAASAAQAAAAASPATEPAPGAVVDQDANAQAAR	1192
04339:3	45	K.ASGAS[+365.132][+231.074][+100.064]AAKPAS[+568.212]APKPAS[+568.212][+100.064]AP.K	HexNAc(1)Hex(1) 231.0743 100.064,HexNAc(2)Hex(1),HexNAc(2)Hex(1) 100.064	S[+100]*2[+231][+365][+568]*2	1190.54	3	3569.62	3569.62	0	-1.2	498	CRagged	498.2	469.87	0	8.15	42	>WT63_RS14900 ref|WP_059642705.1|gi|981432760| peptidase S41	2916	Nsco_NS_434_20203020_B_anthina_HILIC3.5855.5855.3	controllerType=0 controllerNumber=1 scan=5855	22.2896	Trypsin	B3	ASGASAAKPASAPKPASAP	1932
42007:3	12	K.KAS[+568.212]EAAAAAS[+365.132][+231.074]AAQAAAAASPATEPAPGAVVDQDANAQAAR.A	HexNAc(2)Hex(1),HexNAc(1)Hex(1) 231.0743	S[+231][+365][+568]	1595.07	3	4783.2	4783.19	0	1.5	143	Specific	498.6	442.69	17.71	10.73	56	>WT63_RS15865 ref|WP_059581029.1|gi|981366515| cell envelope protein SmpA	3101	Nsco_NS_434_20203020_B_anthina_HILIC1.37156.37156.3	controllerType=0 controllerNumber=1 scan=37156	100.633	Trypsin	B1	KASEAAAAASAAQAAAAASPATEPAPGAVVDQDANAQAAR	1164
45795:3	11	K.KASEAAAAAS[+568.212]AAQAAAAASPATEPAPGAVVDQDANAQAAR.A	HexNAc(2)Hex(1)	S[+568]	1397.33	3	4189.98	4186.99	3	-3.3	143	Specific	498.68	415.73	60.16	10.46	57	>WT63_RS15865 ref|WP_059581029.1|gi|981366515| cell envelope protein SmpA	3101	Nsco_NS_434_20203020_B_anthina_HILIC3.39465.39465.3	controllerType=0 controllerNumber=1 scan=39465	106.127	Trypsin	B3	KASEAAAAASAAQAAAAASPATEPAPGAVVDQDANAQAAR	568
61994:4	155	K.VFQYVKPQDAQALQDASPASGAS[+365.132][+231.074]GAQAAAAPADSATVGAVPDASVQSTPLQPPAPISNSSSVHPGNPK.A	HexNAc(1)Hex(1) 231.0743	S[+231][+365]	1794.12	4	7173.47	7173.46	0	1.9	195	Specific	498.69	498.69	0	9.93	38	>WT63_RS02355 ref|WP_059578262.1|gi|981363748| BON domain protein	456	Nsco_NS_434_20203020_B_anthina_HILIC1.53610.53610.4	controllerType=0 controllerNumber=1 scan=53610	139.389	Trypsin	B1	VFQYVKPQDAQALQDASPASGASGAQAAAAPADSATVGAVPDASVQSTPLQPPAPISNSSSVHPGNPK	596
42639:3	11	K.KAS[+568.212]EAAAAASAAQAAAAASPATEPAPGAVVDQDANAQAAR.A	HexNAc(2)Hex(1)	S[+568]	1396.34	3	4187	4186.99	0	3.6	143	Specific	498.79	428.17	102.16	10.93	57	>WT63_RS15865 ref|WP_059581029.1|gi|981366515| cell envelope protein SmpA	3101	Nsco_NS_434_20203020_B_anthina_HILIC3.36918.36918.3	controllerType=0 controllerNumber=1 scan=36918	99.7321	Trypsin	B3	KASEAAAAASAAQAAAAASPATEPAPGAVVDQDANAQAAR	568
21983:5	10	V.KPSKPAATTSATPST[+365.132][+231.074][+100.064]TTSAGTASTSATATAGTTATASAPAAS[+365.132][+231.074][+100.064]APDAAAKPAK.T	HexNAc(1)Hex(1) 231.0743 100.064,HexNAc(1)Hex(1) 231.0743 100.064	S[+100][+231][+365], T[+100][+231][+365]	1205.78	5	6024.87	6023.87	1	-1.1	97	NRagged	499.3	499.3	0.52	8.7	110	>WT63_RS26065 ref|WP_060316474.1|gi|982151012| competence protein ComE	5071	Nsco_NS_434_20203020_B_anthina_HILIC1.20933.20933.5	controllerType=0 controllerNumber=1 scan=20933	58.0995	Trypsin	B1	KPSKPAATTSATPSTTTSAGTASTSATATAGTTATASAPAASAPDAAAKPAK	1392
25758:4	144	K.GAS[+365.132][+231.074]AAQAAPKPTDNSSGTFVFARPGK.F	HexNAc(1)Hex(1) 231.0743	S[+231][+365]	783.129	4	3129.49	3129.49	0	2.4	66	Specific	499.6	410.24	137.45	8.32	15	>WT63_RS17355 ref|WP_059574120.1|gi|981359606| outer membrane lipoprotein carrier protein LolA	3396	Nsco_NS_434_20203020_B_anthina_HILIC2.23475.23475.4	controllerType=0 controllerNumber=1 scan=23475	66.0886	Trypsin	B2	GASAAQAAPKPTDNSSGTFVFARPGK	596
65120:4	69	V.TPVGNGTVATTALPQASPNAAGAS[+568.212][+100.064]GTVVHGT[+568.212][+100.064]AATIAPPPANATPGQVVVGGKVPDEATK.A	HexNAc(2)Hex(1) 100.064,HexNAc(2)Hex(1) 100.064	S[+100][+568], T[+100][+568]	1696.11	4	6781.41	6778.38	3	2.7	44	NRagged	500.18	54.99	0	5.73	26	>WT63_RS23270 ref|WP_060315447.1|gi|982149985| cell envelope biogenesis protein OmpA	4537	Nsco_NS_434_20203020_B_anthina_HILIC1.56060.56060.4	controllerType=0 controllerNumber=1 scan=56060	145.136	Trypsin	B1	TPVGNGTVATTALPQASPNAAGASGTVVHGTAATIAPPPANATPGQVVVGGKVPDEATK	1336
69904:4	384	S.ADATAPAAGTRPAVTSLS[+568.212]GGASPAASAAAATDVAAQGNVAELTQM[+15.995]LHDGR.I	HexNAc(2)Hex(1)	M[+16], S[+568]	1308.63	4	5231.5	5230.49	1	1.3	30	NRagged	500.22	500.22	0	9.79	8	>WT63_RS17610 ref|WP_060313122.1|gi|982147660| hypothetical protein	3440	Nsco_NS_434_20203020_B_anthina_HILIC3.58945.58945.4	controllerType=0 controllerNumber=1 scan=58945	151.248	Trypsin	B3	ADATAPAAGTRPAVTSLSGGASPAASAAAATDVAAQGNVAELTQMLHDGR	568
73652:5	288	S.ADATAPAAGTRPAVTSLS[+568.212]GGASPAASAAAATDVAAQGNVAELTQMLHDGRIVEMR.T	HexNAc(2)Hex(1)	S[+568]	1169.78	5	5844.85	5842.83	2	1.9	30	NRagged	500.29	500.29	0	9.84	12	>WT63_RS17610 ref|WP_060313122.1|gi|982147660| hypothetical protein	3440	Nsco_NS_434_20203020_B_anthina_HILIC1.62779.62779.5	controllerType=0 controllerNumber=1 scan=62779	161.233	Trypsin	B1	ADATAPAAGTRPAVTSLSGGASPAASAAAATDVAAQGNVAELTQMLHDGRIVEMR	568
09961:2	318	K.GKEGNAAAAPAAS[+568.212]APAQP.-	HexNAc(2)Hex(1)	S[+568]	1074	2	2147	2147	0	1.8	162	CRagged	500.68	331.86	331.86	8.91	7	>WT63_RS31950 ref|WP_060009782.1|gi|981820074| hypothetical protein	6212	Nsco_NS_434_20203020_B_anthina_HILIC3.10842.10842.2	controllerType=0 controllerNumber=1 scan=10842	32.7962	Trypsin	B3	GKEGNAAAAPAASAPAQP	568
22743:4	4	K.GVKPSKPAATTSATPSTTTSAGTASTSATATAGTTATAS[+365.132][+231.074]APAAS[+568.212]APDAAAK.P	HexNAc(1)Hex(1) 231.0743,HexNAc(2)Hex(1)	S[+231][+365][+568]	1414.92	4	5656.66	5655.65	1	1	95	Specific	500.85	500.85	0	10.84	220	>WT63_RS26065 ref|WP_060316474.1|gi|982151012| competence protein ComE	5071	Nsco_NS_434_20203020_B_anthina_HILIC2.21055.21055.4	controllerType=0 controllerNumber=1 scan=21055	60.0527	Trypsin	B2	GVKPSKPAATTSATPSTTTSAGTASTSATATAGTTATASAPAASAPDAAAK	1164
45070:5	7	Q.QAANT[+568.212][+100.064]PKPTS[+568.212][+100.064]SAAAAAAAAKPPTANDANTGYFLQVGAYKTEGDAEQQR.A	HexNAc(2)Hex(1) 100.064,HexNAc(2)Hex(1) 100.064	S[+100][+568], T[+100][+568]	1232.18	5	6156.87	6156.9	0	-4.9	196	NRagged	501.45	476.27	4.32	6.94	49	>WT63_RS27555 ref|WP_060317017.1|gi|982151555| cell division protein	5358	Nsco_NS_434_20203020_B_anthina_HILIC1.39591.39591.5	controllerType=0 controllerNumber=1 scan=39591	106.743	Trypsin	B1	QAANTPKPTSSAAAAAAAAKPPTANDANTGYFLQVGAYKTEGDAEQQR	1336
54565:3	11	K.ASEAAAAAS[+365.132][+231.074]AAQAAAAASPATEPAPGAVVDQDANAQAAR.A	HexNAc(1)Hex(1) 231.0743	S[+231][+365]	1363.64	3	4088.9	4086.89	2	2.3	144	Specific	501.61	300.18	31.58	8.8	57	>WT63_RS15865 ref|WP_059581029.1|gi|981366515| cell envelope protein SmpA	3101	Nsco_NS_434_20203020_B_anthina_HILIC3.46865.46865.3	controllerType=0 controllerNumber=1 scan=46865	123.885	Trypsin	B3	ASEAAAAASAAQAAAAASPATEPAPGAVVDQDANAQAAR	596
62770:4	155	K.VFQYVKPQDAQALQDASPASGAS[+568.212]GAQAAAAPADSATVGAVPDASVQSTPLQPPAPISNSSSVHPGNPK.A	HexNAc(2)Hex(1)	S[+568]	1787.12	4	7145.46	7145.46	0	0.2	195	Specific	502.41	502.41	5.1	9.35	38	>WT63_RS02355 ref|WP_059578262.1|gi|981363748| BON domain protein	456	Nsco_NS_434_20203020_B_anthina_HILIC1.54210.54210.4	controllerType=0 controllerNumber=1 scan=54210	140.764	Trypsin	B1	VFQYVKPQDAQALQDASPASGASGAQAAAAPADSATVGAVPDASVQSTPLQPPAPISNSSSVHPGNPK	568
77914:5	20	K.TVGDKLEAFT[+568.212]VVAAKPGFNNHEENGQS[+568.212]AFETITEASFPGKWK.I	HexNAc(2)Hex(1),HexNAc(2)Hex(1)	S[+568], T[+568]	1138.94	5	5690.68	5688.67	2	1.3	3	Specific	502.97	272.15	2.67	9.72	23	>WT63_RS26550 ref|WP_034207560.1|gi|736064179| alkyl hydroperoxide reductase	5165	Nsco_NS_434_20203020_B_anthina_HILIC2.65838.65838.5	controllerType=0 controllerNumber=1 scan=65838	164.427	Trypsin	B2	TVGDKLEAFTVVAAKPGFNNHEENGQSAFETITEASFPGKWK	1136
64593:3	56	V.STNAAGAALAASGTAPAAAPQQAAAPQGGLYSDAS[+568.212]PTNVQDAYNALK.T	HexNAc(2)Hex(1)	S[+568]	1657.46	3	4970.37	4968.35	2	2.6	590	NRagged	503.59	503.59	2.4	9.03	29	>WT63_RS23260 ref|WP_060315444.1|gi|982149982| type VI secretion protein VasK	4535	Nsco_NS_434_20203020_B_anthina_HILIC2.55030.55030.3	controllerType=0 controllerNumber=1 scan=55030	141.112	Trypsin	B2	STNAAGAALAASGTAPAAAPQQAAAPQGGLYSDASPTNVQDAYNALK	568
67603:8	195	L.TFGGRAPSLLSGATSADNAS[+365.132][+231.074]FT[+365.132][+231.074]AHLT[+568.212]NRPLPPLGGHETPEGVIHIER.M	HexNAc(1)Hex(1) 231.0743,HexNAc(1)Hex(1) 231.0743,HexNAc(2)Hex(1)	S[+231][+365], T[+231][+365][+568]	827.892	8	6616.08	6610.1	6	-5.8	82	NRagged	503.9	503.9	0	8.37	11	>WT63_RS05575 ref|WP_059584565.1|gi|981370141| amylo-alpha-1,6-glucosidase	1089	Nsco_NS_434_20203020_B_anthina_HILIC3.57109.57109.6	controllerType=0 controllerNumber=1 scan=57109	147.005	Trypsin	B3	TFGGRAPSLLSGATSADNASFTAHLTNRPLPPLGGHETPEGVIHIER	1760
28078:4	199	A.GPAS[+365.132][+231.074]EAS[+568.212]APAAAAPAAARADRLPAYQPR.F	HexNAc(1)Hex(1) 231.0743,HexNAc(2)Hex(1)	S[+231][+365][+568]	967.958	4	3868.81	3868.81	0	0.3	27	NRagged	504.18	441.45	0	10.01	17	>WT63_RS24035 ref|WP_060315592.1|gi|982150130| transcriptional regulator	4680	Nsco_NS_434_20203020_B_anthina_HILIC3.25276.25276.4	controllerType=0 controllerNumber=1 scan=25276	69.2317	Trypsin	B3	GPASEASAPAAAAPAAARADRLPAYQPR	1164
57207:4	390	R.DHGRPSMFFPSATQTAPAAAGGAS[+568.212]GTGATTTAGDVPAAAAGAAPSTTAPAAQAQLVK.F	HexNAc(2)Hex(1)	S[+568]	1444.7	4	5775.77	5775.76	0	1.6	26	Specific	504.56	504.56	32.44	10.33	6	>WT63_RS14340 ref|WP_060312306.1|gi|982146844| membrane protein insertase YidC	2810	Nsco_NS_434_20203020_B_anthina_HILIC3.48969.48969.4	controllerType=0 controllerNumber=1 scan=48969	128.554	Trypsin	B3	DHGRPSMFFPSATQTAPAAAGGASGTGATTTAGDVPAAAAGAAPSTTAPAAQAQLVK	568
43635:3	704	K.AADAGGAKPAAGAPAAPAAPAPVAVPAS[+365.132][+231.074]AVS[+568.212]GAAAQ.-	HexNAc(1)Hex(1) 231.0743,HexNAc(2)Hex(1)	S[+231][+365][+568]	1372.32	3	4114.95	4114.96	0	-1.4	151	CRagged	504.57	306.41	0	7.81	12	>WT63_RS23550 ref|WP_059577270.1|gi|981362756| outer membrane lipid asymmetry maintenance protein MlaD	4590	Nsco_NS_434_20203020_B_anthina_HILIC3.37707.37707.3	controllerType=0 controllerNumber=1 scan=37707	101.668	Trypsin	B3	AADAGGAKPAAGAPAAPAAPAPVAVPASAVSGAAAQ	1164
23951:4	144	K.GASAAQAAPKPTDNS[+568.212]SGTFVFARPGK.F	HexNAc(2)Hex(1)	S[+568]	776.381	4	3102.5	3101.49	1	2.1	66	Specific	504.84	58.9	1.2	6.84	15	>WT63_RS17355 ref|WP_059574120.1|gi|981359606| outer membrane lipoprotein carrier protein LolA	3396	Nsco_NS_434_20203020_B_anthina_HILIC2.22038.22038.4	controllerType=0 controllerNumber=1 scan=22038	62.3737	Trypsin	B2	GASAAQAAPKPTDNSSGTFVFARPGK	568
57414:4	194	V.TAGDIELAHDC[+57.021]EVINPNHVIAHLS[+568.212]K.G	HexNAc(2)Hex(1)	C[+57], S[+568]	831.403	4	3322.59	3321.58	1	2.8	108	NRagged	504.9	175.55	26.39	4.78	9	>WT63_RS23750 ref|WP_006477176.1|gi|493523099| DNA-directed RNA polymerase subunit alpha	4630	Nsco_NS_434_20203020_B_anthina_HILIC3.49128.49128.4	controllerType=0 controllerNumber=1 scan=49128	128.919	Trypsin	B3	TAGDIELAHDCEVINPNHVIAHLSK	568
42348:3	14	K.KAS[+568.212]EAAAAAS[+365.132][+231.074]AAQAAAAASPATEPAPGAVVDQDANAQAAR.A	HexNAc(2)Hex(1),HexNAc(1)Hex(1) 231.0743	S[+231][+365][+568]	1595.07	3	4783.19	4783.19	0	-0.5	143	Specific	505.26	449.4	18	10.36	46	>WT63_RS15865 ref|WP_059581029.1|gi|981366515| cell envelope protein SmpA	3101	Nsco_NS_434_20203020_B_anthina_HILIC2.36642.36642.3	controllerType=0 controllerNumber=1 scan=36642	99.6431	Trypsin	B2	KASEAAAAASAAQAAAAASPATEPAPGAVVDQDANAQAAR	1164
21558:5	9	K.GVKPSKPAATTSATPSTTTS[+365.132][+231.074]AGTASTSATATAGTTAT[+365.132][+231.074]ASAPAAS[+568.212]APDAAAKPAK.T	HexNAc(1)Hex(1) 231.0743,HexNAc(1)Hex(1) 231.0743,HexNAc(2)Hex(1)	S[+231][+365][+568], T[+231][+365]	1310.82	5	6550.05	6548.04	2	0.1	95	Specific	505.96	505.96	4.34	10.48	163	>WT63_RS26065 ref|WP_060316474.1|gi|982151012| competence protein ComE	5071	Nsco_NS_434_20203020_B_anthina_HILIC3.20077.20077.5	controllerType=0 controllerNumber=1 scan=20077	55.7802	Trypsin	B3	GVKPSKPAATTSATPSTTTSAGTASTSATATAGTTATASAPAASAPDAAAKPAK	1760
16849:3	139	H.AGPAS[+568.212]EAS[+365.132][+231.074]APAAAAPAAAR.A	HexNAc(2)Hex(1),HexNAc(1)Hex(1) 231.0743	S[+231][+365][+568]	925.413	3	2774.22	2772.23	2	-5.4	26	NRagged	506.06	128.22	1.2	4.43	22	>WT63_RS24035 ref|WP_060315592.1|gi|982150130| transcriptional regulator	4680	Nsco_NS_434_20203020_B_anthina_HILIC2.16325.16325.3	controllerType=0 controllerNumber=1 scan=16325	47.9335	Trypsin	B2	AGPASEASAPAAAAPAAAR	1164
57768:3	1013	R.DSLGNGVALDWPAS[+568.212]GVGGVADERQK.L	HexNAc(2)Hex(1)	S[+568]	1023.48	3	3068.43	3066.44	2	-4.3	76	Specific	506.12	321.88	55.13	8.77	2	>WT63_RS04060 ref|WP_060310533.1|gi|982144960| hypothetical protein	791	Nsco_NS_434_20203020_B_anthina_HILIC2.49532.49532.3	controllerType=0 controllerNumber=1 scan=49532	129.361	Trypsin	B2	DSLGNGVALDWPASGVGGVADERQK	568
30883:3	1016	H.AAAPAPAAAS[+365.132][+231.074]AAS[+568.212]GAEPALTPQQAR.Q	HexNAc(1)Hex(1) 231.0743,HexNAc(2)Hex(1)	S[+231][+365][+568]	1137.86	3	3411.58	3410.57	1	1	19	NRagged	506.23	387.78	0	8.44	5	>WT63_RS10530 ref|WP_060311252.1|gi|982145790| mechanosensitive ion channel protein	2066	Nsco_NS_434_20203020_B_anthina_HILIC3.27530.27530.3	controllerType=0 controllerNumber=1 scan=27530	75.1342	Trypsin	B3	AAAPAPAAASAASGAEPALTPQQAR	1164
08621:3	9	K.AAAAAAASADTGASAPAAAS[+365.132][+231.074]S[+568.212]T[+568.212]K.A	HexNAc(1)Hex(1) 231.0743,HexNAc(2)Hex(1),HexNAc(2)Hex(1)	S[+231][+365][+568], T[+568]	1208.52	3	3623.56	3622.55	1	1	158	Specific	506.41	494.85	0	9.61	163	>WT63_RS26065 ref|WP_060316474.1|gi|982151012| competence protein ComE	5071	Nsco_NS_434_20203020_B_anthina_HILIC3.9781.9781.3	controllerType=0 controllerNumber=1 scan=9781	30.7701	Trypsin	B3	AAAAAAASADTGASAPAAASSTK	1732
30123:6	189	K.HEVC[+57.021]PAVHESLVSGAS[+365.132][+231.074][+100.064]GPAEET[+568.212][+100.064]DEAS[+568.212][+100.064]DEAGDEGKRPNPFAALQALKK.D	HexNAc(1)Hex(1) 231.0743 100.064,HexNAc(2)Hex(1) 100.064,HexNAc(2)Hex(1) 100.064	C[+57], S[+100]*2[+231][+365][+568], T[+100][+568]	1157.53	6	6940.16	6934.15	6	-1.7	157	Specific	506.51	506.51	0	10.28	6	>WT63_RS18080 ref|WP_060313231.1|gi|982147769| hypothetical protein	3531	Nsco_NS_434_20203020_B_anthina_HILIC2.26988.26988.6	controllerType=0 controllerNumber=1 scan=26988	74.6734	Trypsin	B2	HEVCPAVHESLVSGASGPAEETDEASDEAGDEGKRPNPFAALQALKK	2032
39731:3	712	T.DTGATAAGSAPAAAQPTPPAAAT[+568.212]SAAPAAPS[+568.212][+100.064]AAEGAQPTGAAVPAK.A	HexNAc(2)Hex(1),HexNAc(2)Hex(1) 100.064	S[+100][+568], T[+568]	1725.48	3	5174.43	5174.44	0	-2.2	29	NRagged	506.77	506.77	0	7.74	12	>WT63_RS14040 ref|WP_060312334.1|gi|982146872| peptidase M48	2753	Nsco_NS_434_20203020_B_anthina_HILIC1.35385.35385.3	controllerType=0 controllerNumber=1 scan=35385	96.2997	Trypsin	B1	DTGATAAGSAPAAAQPTPPAAATSAAPAAPSAAEGAQPTGAAVPAK	1236
30277:3	883	H.AAAPAPAAAS[+568.212]AAS[+365.132][+231.074]GAEPALTPQQAR.Q	HexNAc(2)Hex(1),HexNAc(1)Hex(1) 231.0743	S[+231][+365][+568]	1137.86	3	3411.56	3410.57	1	-4.8	19	NRagged	507.76	490.52	0	7.96	7	>WT63_RS10530 ref|WP_060311252.1|gi|982145790| mechanosensitive ion channel protein	2066	Nsco_NS_434_20203020_B_anthina_HILIC2.27104.27104.3	controllerType=0 controllerNumber=1 scan=27104	74.9445	Trypsin	B2	AAAPAPAAASAASGAEPALTPQQAR	1164
67267:5	71	A.AS[+568.212][+100.064]EPGAPGAAGAIGDGAAT[+365.132][+231.074][+100.064]AAPPKPGAPPPGFGAQPDFDT[+568.212][+100.064]PRPPPANAQNAPPAYLK.Q	HexNAc(2)Hex(1) 100.064,HexNAc(1)Hex(1) 231.0743 100.064,HexNAc(2)Hex(1) 100.064	S[+100][+568], T[+100]*2[+231][+365][+568]	1476.1	5	7376.48	7372.47	4	-0.8	50	NRagged	507.78	10.57	0	3.59	14	>WT63_RS17605 ref|WP_060313120.1|gi|982147658| glutamine amidotransferase	3439	Nsco_NS_434_20203020_B_anthina_HILIC2.57162.57162.5	controllerType=0 controllerNumber=1 scan=57162	145.622	Trypsin	B2	ASEPGAPGAAGAIGDGAATAAPPKPGAPPPGFGAQPDFDTPRPPPANAQNAPPAYLK	2032
56183:4	265	K.STIDMAASNAGVPVSS[+568.212]LNYIVHDAGKGSDAASTR.I	HexNAc(2)Hex(1)	S[+568]	983.717	4	3931.85	3930.84	1	1.3	304	Specific	507.86	507.86	1.2	11.61	6	>WT63_RS20450 ref|WP_060314214.1|gi|982148752| virulence factor	3988	Nsco_NS_434_20203020_B_anthina_HILIC2.48319.48319.4	controllerType=0 controllerNumber=1 scan=48319	126.74	Trypsin	B2	STIDMAASNAGVPVSSLNYIVHDAGKGSDAASTR	568
43584:3	14	K.KAS[+568.212]EAAAAAS[+365.132][+231.074]AAQAAAAASPATEPAPGAVVDQDANAQAAR.A	HexNAc(2)Hex(1),HexNAc(1)Hex(1) 231.0743	S[+231][+365][+568]	1595.07	3	4783.2	4783.19	0	1.4	143	Specific	508.14	444.47	9.1	11.09	46	>WT63_RS15865 ref|WP_059581029.1|gi|981366515| cell envelope protein SmpA	3101	Nsco_NS_434_20203020_B_anthina_HILIC2.37630.37630.3	controllerType=0 controllerNumber=1 scan=37630	102.019	Trypsin	B2	KASEAAAAASAAQAAAAASPATEPAPGAVVDQDANAQAAR	1164
43657:3	14	K.KASEAAAAASAAQAAAAAS[+365.132][+231.074]PAT[+365.132][+231.074]EPAPGAVVDQDANAQAAR.A	HexNAc(1)Hex(1) 231.0743,HexNAc(1)Hex(1) 231.0743	S[+231][+365], T[+231][+365]	1604.74	3	4812.2	4811.19	1	1.7	143	Specific	508.22	211.01	3.31	9.29	46	>WT63_RS15865 ref|WP_059581029.1|gi|981366515| cell envelope protein SmpA	3101	Nsco_NS_434_20203020_B_anthina_HILIC2.37689.37689.3	controllerType=0 controllerNumber=1 scan=37689	102.162	Trypsin	B2	KASEAAAAASAAQAAAAASPATEPAPGAVVDQDANAQAAR	1192
39018:2	125	Q.YTGGVQYDPHGES[+568.212][+100.064]GDDNSSYSSSSGR.L	HexNAc(2)Hex(1) 100.064	S[+100][+568]	1689.69	2	3378.38	3377.37	1	3.1	363	NRagged	508.83	508.83	4.8	9.32	13	>WT63_RS20530 ref|WP_060314254.1|gi|982148792| peptidase	4003	Nsco_NS_434_20203020_B_anthina_HILIC3.33820.33820.2	controllerType=0 controllerNumber=1 scan=33820	91.6425	Trypsin	B3	YTGGVQYDPHGESGDDNSSYSSSSGR	668
14271:3	83	A.GPAS[+568.212]EAS[+365.132][+231.074]APAAAAPAAAR.A	HexNAc(2)Hex(1),HexNAc(1)Hex(1) 231.0743	S[+231][+365][+568]	901.07	3	2701.19	2701.19	0	0.1	27	NRagged	509.21	431.89	1.2	7.73	27	>WT63_RS24035 ref|WP_060315592.1|gi|982150130| transcriptional regulator	4680	Nsco_NS_434_20203020_B_anthina_HILIC1.14752.14752.3	controllerType=0 controllerNumber=1 scan=14752	42.0365	Trypsin	B1	GPASEASAPAAAAPAAAR	1164
24259:3	1547	R.KVVDLPATAPAPAAGAS[+568.212]ASARPDAGTR.V	HexNAc(2)Hex(1)	S[+568]	1029.52	3	3086.55	3086.55	0	1.1	478	Specific	509.22	474.19	2.4	10.45	2	>WT63_RS07365 ref|WP_060310846.1|gi|982145309| penicillin-binding protein 1C	1444	Nsco_NS_434_20203020_B_anthina_HILIC2.22331.22331.3	controllerType=0 controllerNumber=1 scan=22331	63.1576	Trypsin	B2	KVVDLPATAPAPAAGASASARPDAGTR	568
42132:3	1062	K.AADAGGAKPAAGAPAAPAAPAPVAVPAS[+365.132][+231.074]AVS[+568.212]GAAAQ.-	HexNAc(1)Hex(1) 231.0743,HexNAc(2)Hex(1)	S[+231][+365][+568]	1372.33	3	4114.96	4114.96	0	2.1	151	CRagged	509.37	247.31	0	8.58	9	>WT63_RS23550 ref|WP_059577270.1|gi|981362756| outer membrane lipid asymmetry maintenance protein MlaD	4590	Nsco_NS_434_20203020_B_anthina_HILIC1.37254.37254.3	controllerType=0 controllerNumber=1 scan=37254	100.876	Trypsin	B1	AADAGGAKPAAGAPAAPAAPAPVAVPASAVSGAAAQ	1164
50641:4	12	A.ANTPKPT[+365.132][+231.074][+100.064]S[+365.132][+231.074][+100.064]SAAAAAAAAKPPTANDANTGYFLQVGAYKTEGDAEQQR.A	HexNAc(1)Hex(1) 231.0743 100.064,HexNAc(1)Hex(1) 231.0743 100.064	S[+100][+231][+365], T[+100][+231][+365]	1504.71	4	6015.83	6013.8	2	4.2	198	NRagged	509.6	423.24	1.2	9.87	48	>WT63_RS27555 ref|WP_060317017.1|gi|982151555| cell division protein	5358	Nsco_NS_434_20203020_B_anthina_HILIC3.43447.43447.4	controllerType=0 controllerNumber=1 scan=43447	115.718	Trypsin	B3	ANTPKPTSSAAAAAAAAKPPTANDANTGYFLQVGAYKTEGDAEQQR	1392
65725:5	129	T.AAS[+365.132][+231.074][+100.064]EPGAPGAAGAIGDGAAT[+365.132][+231.074][+100.064]AAPPKPGAPPPGFGAQPDFDT[+568.212]PRPPPANAQNAPPAYLK.Q	HexNAc(1)Hex(1) 231.0743 100.064,HexNAc(1)Hex(1) 231.0743 100.064,HexNAc(2)Hex(1)	S[+100][+231][+365], T[+100][+231][+365][+568]	1475.9	5	7375.47	7371.44	4	2.5	49	NRagged	509.91	8.98	0	3.58	13	>WT63_RS17605 ref|WP_060313120.1|gi|982147658| glutamine amidotransferase	3439	Nsco_NS_434_20203020_B_anthina_HILIC1.56535.56535.5	controllerType=0 controllerNumber=1 scan=56535	146.238	Trypsin	B1	AASEPGAPGAAGAIGDGAATAAPPKPGAPPPGFGAQPDFDTPRPPPANAQNAPPAYLK	1960
59508:4	509	A.SKGEPVPLSPGVTPPAAAQAAS[+162.053][+462.149]AAAAQQAS[+365.132][+231.074][+100.064]VPAAAS[+568.212]ATVVVK.A	Hex(1) 462.1486,HexNAc(1)Hex(1) 231.0743 100.064,HexNAc(2)Hex(1)	S[+100][+162][+231][+365][+462][+568]	1429.2	4	5713.76	5712.74	1	3	833	NRagged	510.04	510.04	0	9.4	11	>WT63_RS28505 ref|WP_060317425.1|gi|982151963| AsmA family protein	5545	Nsco_NS_434_20203020_B_anthina_HILIC3.50790.50790.4	controllerType=0 controllerNumber=1 scan=50790	132.602	Trypsin	B3	SKGEPVPLSPGVTPPAAAQAASAAAAQQASVPAAASATVVVK	1888
20312:5	4	K.GVKPSKPAATTSATPSTTTSAGTAST[+365.132][+231.074]SATATAGTTATAS[+365.132][+231.074]APAAS[+568.212]APDAAAKPAK.T	HexNAc(1)Hex(1) 231.0743,HexNAc(1)Hex(1) 231.0743,HexNAc(2)Hex(1)	S[+231][+365][+568], T[+231][+365]	1310.82	5	6550.07	6548.04	2	2.7	95	Specific	510.07	510.07	5.1	10.94	220	>WT63_RS26065 ref|WP_060316474.1|gi|982151012| competence protein ComE	5071	Nsco_NS_434_20203020_B_anthina_HILIC2.19115.19115.5	controllerType=0 controllerNumber=1 scan=19115	55.0725	Trypsin	B2	GVKPSKPAATTSATPSTTTSAGTASTSATATAGTTATASAPAASAPDAAAKPAK	1760
42634:5	7	K.QQQQQQAANTPKPTSS[+568.212]AAAAAAAAKPPTANDANTGYFLQVGAYKTEGDAEQQR.A	HexNAc(2)Hex(1)	S[+568]	1206.78	5	6029.85	6028.86	1	-1.7	191	Specific	510.26	143.64	0	7.54	49	>WT63_RS27555 ref|WP_060317017.1|gi|982151555| cell division protein	5358	Nsco_NS_434_20203020_B_anthina_HILIC1.37655.37655.5	controllerType=0 controllerNumber=1 scan=37655	101.914	Trypsin	B1	QQQQQQAANTPKPTSSAAAAAAAAKPPTANDANTGYFLQVGAYKTEGDAEQQR	568
62774:4	175	K.VFQYVKPQDAQALQDASPASGASGAQAAAAPADSATVGAVPDASVQS[+568.212]TPLQPPAPISNSSSVHPGNPK.A	HexNAc(2)Hex(1)	S[+568]	1787.13	4	7145.5	7145.46	0	4.8	195	Specific	510.28	510.28	0	9.41	26	>WT63_RS02355 ref|WP_059578262.1|gi|981363748| BON domain protein	456	Nsco_NS_434_20203020_B_anthina_HILIC3.53363.53363.4	controllerType=0 controllerNumber=1 scan=53363	138.417	Trypsin	B3	VFQYVKPQDAQALQDASPASGASGAQAAAAPADSATVGAVPDASVQSTPLQPPAPISNSSSVHPGNPK	568
41614:3	12	K.KAS[+568.212]EAAAAASAAQAAAAASPATEPAPGAVVDQDANAQAAR.A	HexNAc(2)Hex(1)	S[+568]	1396.67	3	4188	4186.99	1	2.2	143	Specific	510.71	423.4	99.47	10.92	56	>WT63_RS15865 ref|WP_059581029.1|gi|981366515| cell envelope protein SmpA	3101	Nsco_NS_434_20203020_B_anthina_HILIC1.36851.36851.3	controllerType=0 controllerNumber=1 scan=36851	99.8912	Trypsin	B1	KASEAAAAASAAQAAAAASPATEPAPGAVVDQDANAQAAR	568
10808:3	428	K.KLQQWS[+365.132][+231.074]QQNAAGAKPASGE.-	HexNAc(1)Hex(1) 231.0743	S[+231][+365]	865.742	3	2595.21	2595.21	0	2.1	124	CRagged	511.59	511.59	16.03	10.69	7	>WT63_RS18535 ref|WP_060313386.1|gi|982147924| hypothetical protein	3618	Nsco_NS_434_20203020_B_anthina_HILIC2.11595.11595.3	controllerType=0 controllerNumber=1 scan=11595	35.8477	Trypsin	B2	KLQQWSQQNAAGAKPASGE	596
67389:5	123	V.TPVGNGTVATTALPQASPNAAGAS[+365.132][+231.074][+100.064]GTVVHGTAAT[+568.212]IAPPPANATPGQVVVGGKVPDEATK.A	HexNAc(1)Hex(1) 231.0743 100.064,HexNAc(2)Hex(1)	S[+100][+231][+365], T[+568]	1342.67	5	6709.3	6706.31	3	-2.6	44	NRagged	511.89	511.89	0	7.84	30	>WT63_RS23270 ref|WP_060315447.1|gi|982149985| cell envelope biogenesis protein OmpA	4537	Nsco_NS_434_20203020_B_anthina_HILIC3.56943.56943.5	controllerType=0 controllerNumber=1 scan=56943	146.614	Trypsin	B3	TPVGNGTVATTALPQASPNAAGASGTVVHGTAATIAPPPANATPGQVVVGGKVPDEATK	1264
72110:3	1343	R.ALIDAGVPASSVFAAAFGS[+568.212]EQPVSSNADDEGRAK.N	HexNAc(2)Hex(1)	S[+568]	1302.28	3	3904.84	3902.83	2	0.8	160	Specific	511.93	445.74	6	11.76	3	>WT63_RS24175 ref|WP_059640250.1|gi|981430305| hypothetical protein	4706	Nsco_NS_434_20203020_B_anthina_HILIC3.60683.60683.3	controllerType=0 controllerNumber=1 scan=60683	155.212	Trypsin	B3	ALIDAGVPASSVFAAAFGSEQPVSSNADDEGRAK	568
20042:5	57	R.LNEHPQMPFAAS[+365.132][+231.074]APSDKYQTGKK.S	HexNAc(1)Hex(1) 231.0743	S[+231][+365]	629.099	5	3141.47	3141.46	0	2.6	43	Specific	511.99	511.99	4.52	11.41	16	>WT63_RS17660 ref|WP_059574073.1|gi|981359559| hypothetical protein	3450	Nsco_NS_434_20203020_B_anthina_HILIC2.18861.18861.5	controllerType=0 controllerNumber=1 scan=18861	54.411	Trypsin	B2	LNEHPQMPFAASAPSDKYQTGKK	596
42985:3	12	K.KASEAAAAASAAQAAAAAS[+568.212]PAT[+365.132][+231.074]EPAPGAVVDQDANAQAAR.A	HexNAc(2)Hex(1),HexNAc(1)Hex(1) 231.0743	S[+568], T[+231][+365]	1595.07	3	4783.19	4783.19	0	0	143	Specific	512.14	512.14	0	10.15	56	>WT63_RS15865 ref|WP_059581029.1|gi|981366515| cell envelope protein SmpA	3101	Nsco_NS_434_20203020_B_anthina_HILIC1.37936.37936.3	controllerType=0 controllerNumber=1 scan=37936	102.6	Trypsin	B1	KASEAAAAASAAQAAAAASPATEPAPGAVVDQDANAQAAR	1164
55131:5	175	K.VFQYVKPQDAQALQDASPASGASGAQAAAAPADSATVGAVPDAS[+568.212]VQSTPLQPPAPISNSSSVHPGNPK.A	HexNAc(2)Hex(1)	S[+568]	1430.5	5	7148.48	7145.46	3	1.6	195	Specific	512.48	304.88	0	7.77	26	>WT63_RS02355 ref|WP_059578262.1|gi|981363748| BON domain protein	456	Nsco_NS_434_20203020_B_anthina_HILIC3.47303.47303.5	controllerType=0 controllerNumber=1 scan=47303	124.912	Trypsin	B3	VFQYVKPQDAQALQDASPASGASGAQAAAAPADSATVGAVPDASVQSTPLQPPAPISNSSSVHPGNPK	568
40834:5	4	K.GVKPSKPAATTSATPSTTTSAGTASTSATATAGTT[+568.212]ATASAPAAS[+568.212]APDAAAKPAK.T	HexNAc(2)Hex(1),HexNAc(2)Hex(1)	S[+568], T[+568]	1185.77	5	5924.84	5923.84	1	-0.3	95	Specific	512.52	512.52	24.77	10.12	220	>WT63_RS26065 ref|WP_060316474.1|gi|982151012| competence protein ComE	5071	Nsco_NS_434_20203020_B_anthina_HILIC2.35463.35463.5	controllerType=0 controllerNumber=1 scan=35463	96.6838	Trypsin	B2	GVKPSKPAATTSATPSTTTSAGTASTSATATAGTTATASAPAASAPDAAAKPAK	1136
17244:6	9	K.GVKPSKPAATTSATPSTTTSAGTASTSATATAGTTAT[+568.212]ASAPAAS[+568.212]APDAAAKPAK.T	HexNAc(2)Hex(1),HexNAc(2)Hex(1)	S[+568], T[+568]	988.148	6	5923.85	5923.84	0	1.7	95	Specific	513.74	513.74	24.43	10.33	163	>WT63_RS26065 ref|WP_060316474.1|gi|982151012| competence protein ComE	5071	Nsco_NS_434_20203020_B_anthina_HILIC3.16634.16634.6	controllerType=0 controllerNumber=1 scan=16634	46.9649	Trypsin	B3	GVKPSKPAATTSATPSTTTSAGTASTSATATAGTTATASAPAASAPDAAAKPAK	1136
25966:4	143	K.GASAAQAAPKPTDNS[+568.212]SGTFVFARPGK.F	HexNAc(2)Hex(1)	S[+568]	776.376	4	3102.48	3101.49	1	-4.3	66	Specific	513.77	106.97	1.2	6.62	17	>WT63_RS17355 ref|WP_059574120.1|gi|981359606| outer membrane lipoprotein carrier protein LolA	3396	Nsco_NS_434_20203020_B_anthina_HILIC1.24212.24212.4	controllerType=0 controllerNumber=1 scan=24212	66.6323	Trypsin	B1	GASAAQAAPKPTDNSSGTFVFARPGK	568
32851:7	4	K.SVGHLEENGLTIGGSSTPPKGVKPSKPAATTSATPSTTTSAGTASTSATAT[+365.132][+231.074]AGTTATASAPAAS[+568.212][+100.064]APDAAAKPAK.T	HexNAc(1)Hex(1) 231.0743,HexNAc(2)Hex(1) 100.064	S[+100][+568], T[+231][+365]	1145.99	7	8015.86	8012.89	3	-4.4	75	Specific	514.07	514.07	0.14	10.04	220	>WT63_RS26065 ref|WP_060316474.1|gi|982151012| competence protein ComE	5071	Nsco_NS_434_20203020_B_anthina_HILIC2.29019.29019.7	controllerType=0 controllerNumber=1 scan=29019	80.0316	Trypsin	B2	SVGHLEENGLTIGGSSTPPKGVKPSKPAATTSATPSTTTSAGTASTSATATAGTTATASAPAASAPDAAAKPAK	1264
51269:3	1177	R.ARATQAPAPAS[+568.212]AIPTTPVVTATAPAAPATDPYEPPPPR.M	HexNAc(2)Hex(1)	S[+568]	1430.06	3	4288.15	4288.15	0	0.2	228	Specific	514.45	421.34	36.77	11.34	2	>WT63_RS26170 ref|WP_060316514.1|gi|982151052| hydrolase Nlp/P60	5092	Nsco_NS_434_20203020_B_anthina_HILIC2.44300.44300.3	controllerType=0 controllerNumber=1 scan=44300	117.999	Trypsin	B2	ARATQAPAPASAIPTTPVVTATAPAAPATDPYEPPPPR	568
23052:3	1186	R.VRGVDNSGFGS[+568.212]QPAATGDSGAPAVR.V	HexNAc(2)Hex(1)	S[+568]	981.128	3	2941.37	2941.37	0	1.7	63	Specific	515.63	497.08	2.8	11.41	1	>WT63_RS07665 ref|WP_060310885.1|gi|982145355| purine-nucleoside phosphorylase	1503	Nsco_NS_434_20203020_B_anthina_HILIC3.21266.21266.3	controllerType=0 controllerNumber=1 scan=21266	58.8872	Trypsin	B3	VRGVDNSGFGSQPAATGDSGAPAVR	568
65402:4	175	K.VFQYVKPQDAQALQDASPAS[+568.212]GASGAQAAAAPADSATVGAVPDASVQSTPLQPPAPISNSSSVHPGNPK.A	HexNAc(2)Hex(1)	S[+568]	1787.12	4	7145.47	7145.46	0	0.6	195	Specific	515.7	515.7	0	9.8	26	>WT63_RS02355 ref|WP_059578262.1|gi|981363748| BON domain protein	456	Nsco_NS_434_20203020_B_anthina_HILIC3.55423.55423.4	controllerType=0 controllerNumber=1 scan=55423	143.046	Trypsin	B3	VFQYVKPQDAQALQDASPASGASGAQAAAAPADSATVGAVPDASVQSTPLQPPAPISNSSSVHPGNPK	568
42249:3	11	K.KAS[+365.132][+231.074]EAAAAAS[+568.212]AAQAAAAASPATEPAPGAVVDQDANAQAAR.A	HexNAc(1)Hex(1) 231.0743,HexNAc(2)Hex(1)	S[+231][+365][+568]	1595.07	3	4783.2	4783.19	0	1.6	143	Specific	515.89	449.05	15.7	11.52	57	>WT63_RS15865 ref|WP_059581029.1|gi|981366515| cell envelope protein SmpA	3101	Nsco_NS_434_20203020_B_anthina_HILIC3.36597.36597.3	controllerType=0 controllerNumber=1 scan=36597	98.8963	Trypsin	B3	KASEAAAAASAAQAAAAASPATEPAPGAVVDQDANAQAAR	1164
64448:4	114	K.VFQYVKPQDAQALQDASPASGASGAQAAAAPADSATVGAVPDASVQSTPLQPPAPIS[+568.212]NSSSVHPGNPK.A	HexNAc(2)Hex(1)	S[+568]	1787.12	4	7145.44	7145.46	0	-2.6	195	Specific	516.14	516.14	2.87	10.11	24	>WT63_RS02355 ref|WP_059578262.1|gi|981363748| BON domain protein	456	Nsco_NS_434_20203020_B_anthina_HILIC2.54917.54917.4	controllerType=0 controllerNumber=1 scan=54917	140.836	Trypsin	B2	VFQYVKPQDAQALQDASPASGASGAQAAAAPADSATVGAVPDASVQSTPLQPPAPISNSSSVHPGNPK	568
56884:4	326	A.APM[+15.995]PAVPAAAS[+568.212]TSAADRAAAPDAAQAATPAIAPTAASAPAAGLPAT[+568.212]TVR.M	HexNAc(2)Hex(1),HexNAc(2)Hex(1)	M[+16], S[+568], T[+568]	1390.68	4	5559.7	5559.69	0	1.9	26	NRagged	516.22	516.22	2.07	9.89	19	>WT63_RS30425 ref|WP_060318192.1|gi|982152730| cellulose synthase	5916	Nsco_NS_434_20203020_B_anthina_HILIC3.48715.48715.4	controllerType=0 controllerNumber=1 scan=48715	127.99	Trypsin	B3	APMPAVPAAASTSAADRAAAPDAAQAATPAIAPTAASAPAAGLPATTVR	1136
60958:3	700	R.ATQAPAPAS[+568.212]AIPTTPVVTATAPAAPATDPYEPPPPR.M	HexNAc(2)Hex(1)	S[+568]	1354.35	3	4061.03	4061.01	0	3.8	230	Specific	516.26	516.26	33.35	10.22	7	>WT63_RS26170 ref|WP_060316514.1|gi|982151052| hydrolase Nlp/P60	5092	Nsco_NS_434_20203020_B_anthina_HILIC3.51912.51912.3	controllerType=0 controllerNumber=1 scan=51912	135.152	Trypsin	B3	ATQAPAPASAIPTTPVVTATAPAAPATDPYEPPPPR	568
[truncated: 2,911 more rows]
