# Supplementary material for: Open Database Searching Enables the Identification and Comparison of Bacterial Glycoproteomes without Defining Glycan Compositions Prior to Searching
Source: Mol Cell Proteomics. 2020 Nov 25;19(9):1561–74. doi: 10.1074/mcp.TIR120.002100 (PMC8143609; doi:10.1074/mcp.TIR120.002100)
Supplement: Supplementary file 1 [file mmc1.zip › mmc1/160233_1_supp_538052_qb0k4y.xlsx]

## Sheet: Combined_Tryptic_glycopeptides_
Query #:z	Protein Rank	Peptide_identified	Glycans NHFAGNa	Modification Type(s)	Observed m/z	z	Observed (M+H)	Calc. mass (M+H)	Off-by-x error	Mass error (ppm)	Starting position	Cleavage	Score	Delta	Delta Mod	|Log Prob|	# of unique peptides	Protein Name	Protein DB number	Comment	Scan #	Scan Time	Enzyme	replicate	cleaned_peptides	Glycan_masses
07697:2	125	K.EAS[+568.212]AAEAPAAAS[+162.053][+462.149]N.-	HexNAc(2)Hex(1),Hex(1) 462.1486	S[+162][+462][+568]	1176.97	2	2352.94	2351.94	1	0.2	60	CRagged	300.12	226.23	226.23	5.96	39	>WS76_RS31050 ref|WP_071810810.1|gi|0| hypothetical protein	2892	Nsco_NS_434_20203020_B_humpty_HILIC3.10358.10358.2	controllerType=0 controllerNumber=1 scan=10358	37.7522	Trypsin	B3	EASAAEAPAAASN	1192
32157:3	102	R.QQLAPPAPAS[+365.132][+231.074]APAAAS[+568.212]DAGSASPGARP.-	HexNAc(1)Hex(1) 231.0743,HexNAc(2)Hex(1)	S[+231][+365][+568]	1193.55	3	3578.63	3578.62	0	1.3	730	CRagged	300.37	226.47	38.61	4.87	20	>WS76_RS00435 ref|WP_015602274.1|gi|0| type II secretion system protein GspD	90	Nsco_NS_434_20203020_B_humpty_HILIC3.31493.31493.3	controllerType=0 controllerNumber=1 scan=31493	83.8129	Trypsin	B3	QQLAPPAPASAPAAASDAGSASPGARP	1164
58560:3	175	D.AS[+568.212]GAAAPAQAQALPAAIYFETGKSELPADAK.D	HexNAc(2)Hex(1)	S[+568]	1195.93	3	3585.77	3583.75	2	1.7	411	NRagged	300.57	254.98	254.98	5.25	20	>WS76_RS16235 ref|WP_015600434.1|gi|0| cytochrome c oxidase subunit II	3258	Nsco_NS_434_20203020_B_humpty_HILIC2.53724.53724.3	controllerType=0 controllerNumber=1 scan=53724	140.754	Trypsin	B2	ASGAAAPAQAQALPAAIYFETGKSELPADAK	568
31724:3	222	K.VAPPADNNAS[+365.132][+231.074]QPQQFDPNRALQGK.T	HexNAc(1)Hex(1) 231.0743	S[+231][+365]	1053.83	3	3159.47	3159.47	0	-0.3	50	Specific	300.96	272.96	272.96	5.96	19	>WS76_RS16595 ref|WP_015601198.1|gi|0| sporulation related domain protein	3331	Nsco_NS_434_20203020_B_humpty_HILIC3.31126.31126.3	controllerType=0 controllerNumber=1 scan=31126	82.9866	Trypsin	B3	VAPPADNNASQPQQFDPNRALQGK	596
22409:3	513	R.LNEHPQM[+15.995]QFAAS[+568.212]APTK.K	HexNAc(2)Hex(1)	M[+16], S[+568]	785.363	3	2354.07	2354.07	0	1.2	43	Specific	301.23	281.22	5.72	5.56	8	>WS76_RS05240 ref|WP_006025658.1|gi|0| hypothetical protein	1055	Nsco_NS_434_20203020_B_humpty_HILIC3.23131.23131.3	controllerType=0 controllerNumber=1 scan=23131	64.9093	Trypsin	B3	LNEHPQMQFAASAPTK	568
34376:3	6	T.TTATTAAPAPAPSATTPAPAATAPAT[+568.212]AAS[+568.212]APAAKK.T	HexNAc(2)Hex(1),HexNAc(2)Hex(1)	S[+568], T[+568]	1404.36	3	4211.06	4210.04	1	4	110	NRagged	301.42	84.25	1.62	4.59	95	>WS76_RS08270 ref|WP_015600333.1|gi|0| hypothetical protein	1675	Nsco_NS_434_20203020_B_humpty_HILIC2.32206.32206.3	controllerType=0 controllerNumber=1 scan=32206	89.5405	Trypsin	B2	TTATTAAPAPAPSATTPAPAATAPATAASAPAAKK	1136
22719:4	530	I.QAAEAKIHGQQNVAAQADT[+365.132][+231.074][+100.064]S[+568.212][+100.064]GYGAQPAAAAES[+162.053][+462.149]GAPNK.V	HexNAc(1)Hex(1) 231.0743 100.064,HexNAc(2)Hex(1) 100.064,Hex(1) 462.1486	S[+100][+162][+462][+568], T[+100][+231][+365]	1392.88	4	5568.49	5567.47	1	2.5	60	NRagged	301.61	301.61	0	6.72	5	>WS76_RS27880 ref|WP_015603870.1|gi|0| DUF4148 domain-containing protein	5585	Nsco_NS_434_20203020_B_humpty_HILIC2.22782.22782.4	controllerType=0 controllerNumber=1 scan=22782	66.4972	Trypsin	B2	QAAEAKIHGQQNVAAQADTSGYGAQPAAAAESGAPNK	1988
23576:5	1000	R.ARPGQRPPELNRPGDQAAS[+568.212]QAVTASAGAGAPPGSAGNADAAR.S	HexNAc(2)Hex(1)	S[+568]	907.641	5	4534.18	4534.18	0	-0.7	124	Specific	301.74	301.74	0	7.82	2	>WS76_RS10405 ref|WP_015602364.1|gi|0| DUF2939 domain-containing protein	2105	Nsco_NS_434_20203020_B_humpty_HILIC3.24076.24076.5	controllerType=0 controllerNumber=1 scan=24076	66.9475	Trypsin	B3	ARPGQRPPELNRPGDQAASQAVTASAGAGAPPGSAGNADAAR	568
31600:2	6	A.PAATAPATAAS[+365.132][+231.074]APAAKK.T	HexNAc(1)Hex(1) 231.0743	S[+231][+365]	1047.02	2	2093.04	2091.03	2	0.5	128	NRagged	301.96	295.41	0	3.75	95	>WS76_RS08270 ref|WP_015600333.1|gi|0| hypothetical protein	1675	Nsco_NS_434_20203020_B_humpty_HILIC2.29919.29919.2	controllerType=0 controllerNumber=1 scan=29919	83.9443	Trypsin	B2	PAATAPATAASAPAAKK	596
43109:3	541	R.SDTHSFPVAPAQGC[+57.021]AAAAAS[+365.132][+231.074]AADAPGSGLSR.T	HexNAc(1)Hex(1) 231.0743	C[+57], S[+231][+365]	1166.19	3	3496.56	3494.55	2	-0.2	76	Specific	302.04	302.04	12	7.6	3	>WS76_RS17335 ref|WP_015601668.1|gi|0| hypothetical protein	3482	Nsco_NS_434_20203020_B_humpty_HILIC2.39614.39614.3	controllerType=0 controllerNumber=1 scan=39614	107.08	Trypsin	B2	SDTHSFPVAPAQGCAAAAASAADAPGSGLSR	596
31256:3	12	K.PAATTTTATTAAPAPAPSATTPAPAATAPATAAS[+365.132][+231.074]APAAKK.T	HexNAc(1)Hex(1) 231.0743	S[+231][+365]	1371.69	3	4113.05	4111.05	2	0.4	105	Specific	303.26	291.84	1.13	9.53	105	>WS76_RS08270 ref|WP_015600333.1|gi|0| hypothetical protein	1675	Nsco_NS_434_20203020_B_humpty_HILIC3.30670.30670.3	controllerType=0 controllerNumber=1 scan=30670	81.8184	Trypsin	B3	PAATTTTATTAAPAPAPSATTPAPAATAPATAASAPAAKK	596
50697:4	54	E.ATQGGGAAAFASSASPAAQAHAT[+162.053][+462.149]DAAAAGS[+568.212][+100.064]AAS[+365.132][+231.074][+100.064]PNAAKVEQLK.D	Hex(1) 462.1486,HexNAc(2)Hex(1) 100.064,HexNAc(1)Hex(1) 231.0743 100.064	S[+100]*2[+231][+365][+568], T[+162][+462]	1461.66	4	5843.62	5840.64	3	-5.5	592	NRagged	303.29	303.29	0	6.99	39	>WS76_RS27720 ref|WP_015602984.1|gi|0| acyl-CoA dehydrogenase	5553	Nsco_NS_434_20203020_B_humpty_HILIC2.46931.46931.4	controllerType=0 controllerNumber=1 scan=46931	125.619	Trypsin	B2	ATQGGGAAAFASSASPAAQAHATDAAAAGSAASPNAAKVEQLK	1988
22438:3	513	R.LNEHPQMQFAAS[+568.212]APTK.K	HexNAc(2)Hex(1)	S[+568]	780.03	3	2338.08	2338.08	0	0.7	43	Specific	303.41	211.1	36.71	5.13	8	>WS76_RS05240 ref|WP_006025658.1|gi|0| hypothetical protein	1055	Nsco_NS_434_20203020_B_humpty_HILIC3.23155.23155.3	controllerType=0 controllerNumber=1 scan=23155	64.9625	Trypsin	B3	LNEHPQMQFAASAPTK	568
47959:4	46	A.TQGGGAAAFASSASPAAQAHAT[+568.212][+100.064]DAAAAGS[+568.212][+100.064]AAS[+568.212]PNAAKVEQLK.D	HexNAc(2)Hex(1) 100.064,HexNAc(2)Hex(1) 100.064,HexNAc(2)Hex(1)	S[+100][+568]*2, T[+100][+568]	1423.41	4	5690.62	5685.62	5	-2.9	593	NRagged	304.01	304.01	6	7.07	61	>WS76_RS27720 ref|WP_015602984.1|gi|0| acyl-CoA dehydrogenase	5553	Nsco_NS_434_20203020_B_humpty_HILIC3.46352.46352.4	controllerType=0 controllerNumber=1 scan=46352	119.233	Trypsin	B3	TQGGGAAAFASSASPAAQAHATDAAAAGSAASPNAAKVEQLK	1904
29867:2	103	Q.S[+568.212][+100.064]S[+568.212]APAAAAPIDADKK.A	HexNAc(2)Hex(1) 100.064,HexNAc(2)Hex(1)	S[+100][+568]*2	1325.62	2	2650.23	2649.23	1	-1.1	28	NRagged	304.17	196.88	13.46	5.91	14	>WS76_RS05350 ref|WP_009916801.1|gi|0| DUF2059 domain-containing protein	1076	Nsco_NS_434_20203020_B_humpty_HILIC2.28591.28591.2	controllerType=0 controllerNumber=1 scan=28591	80.8591	Trypsin	B2	SSAPAAAAPIDADKK	1236
33350:3	102	R.QQLAPPAPASAPAAAS[+568.212]DAGSASPGARP.-	HexNAc(2)Hex(1)	S[+568]	994.81	3	2982.41	2982.42	0	-0.9	730	CRagged	304.2	247.09	40	5.22	20	>WS76_RS00435 ref|WP_015602274.1|gi|0| type II secretion system protein GspD	90	Nsco_NS_434_20203020_B_humpty_HILIC3.32468.32468.3	controllerType=0 controllerNumber=1 scan=32468	85.9352	Trypsin	B3	QQLAPPAPASAPAAASDAGSASPGARP	568
40793:5	89	D.SVQLIGFGS[+365.132][+231.074][+100.064]FGS[+568.212][+100.064]GKR.A	HexNAc(1)Hex(1) 231.0743 100.064,HexNAc(2)Hex(1) 100.064	S[+100]*2[+231][+365][+568]	581.879	5	2905.37	2904.37	1	-4.1	41	NRagged	305.14	305.14	0	2.7	13	>WS76_RS00450 ref|WP_004195781.1|gi|0| DNA-binding protein HU-alpha	93	Nsco_NS_434_20203020_B_humpty_HILIC2.37773.37773.4	controllerType=0 controllerNumber=1 scan=37773	103.042	Trypsin	B2	SVQLIGFGSFGSGKR	1364
66824:3	2	K.EIAQVGSISANSDS[+365.132][+231.074][+100.064]S[+568.212][+100.064]IGDRIAEAMDK.V	HexNAc(1)Hex(1) 231.0743 100.064,HexNAc(2)Hex(1) 100.064	S[+100]*2[+231][+365][+568]	1344.29	3	4030.85	4028.82	2	3.9	143	Specific	305.17	19.27	0	4.82	95	>WS76_RS04345 ref|WP_006025492.1|gi|0| chaperonin GroEL	882	Nsco_NS_434_20203020_B_humpty_HILIC2.60147.60147.3	controllerType=0 controllerNumber=1 scan=60147	154.678	Trypsin	B2	EIAQVGSISANSDSSIGDRIAEAMDK	1364
79183:3	634	K.FAEPAQPAANAAPASGASAPGAS[+568.212]DAT[+568.212]AANAQAAAAMAAIAALPK.S	HexNAc(2)Hex(1),HexNAc(2)Hex(1)	S[+568], T[+568]	1681.12	3	5041.35	5040.35	1	-0.3	161	Specific	305.24	305.24	0	7.12	9	>WS76_RS00870 ref|WP_006023880.1|gi|0| cytochrome c5 family protein	188	Nsco_NS_434_20203020_B_humpty_HILIC1.69064.69064.3	controllerType=0 controllerNumber=1 scan=69064	174.404	Trypsin	B1	FAEPAQPAANAAPASGASAPGASDATAANAQAAAAMAAIAALPK	1136
60466:5	1514	Y.PGVHS[+568.212][+100.064]DVGGGYGPDEQGRHQDLS[+365.132][+231.074][+100.064]LIPLR.H	HexNAc(2)Hex(1) 100.064,HexNAc(1)Hex(1) 231.0743 100.064	S[+100]*2[+231][+365][+568]	865.808	5	4325.01	4321.01	4	-3.1	270	NRagged	305.29	305.29	0	5.63	2	>WS76_RS12415 ref|WP_041861725.1|gi|0| DUF2235 domain-containing protein	2504	Nsco_NS_434_20203020_B_humpty_HILIC1.54336.54336.5	controllerType=0 controllerNumber=1 scan=54336	143.515	Trypsin	B1	PGVHSDVGGGYGPDEQGRHQDLSLIPLR	1364
32230:3	102	R.QQLAPPAPAS[+365.132][+231.074]APAAAS[+568.212]DAGSASPGARP.-	HexNAc(1)Hex(1) 231.0743,HexNAc(2)Hex(1)	S[+231][+365][+568]	1193.88	3	3579.63	3578.62	1	0.9	730	CRagged	306.16	231.75	28.64	5.63	20	>WS76_RS00435 ref|WP_015602274.1|gi|0| type II secretion system protein GspD	90	Nsco_NS_434_20203020_B_humpty_HILIC3.31543.31543.3	controllerType=0 controllerNumber=1 scan=31543	83.9139	Trypsin	B3	QQLAPPAPASAPAAASDAGSASPGARP	1164
02740:2	112	K.AKEAS[+365.132][+231.074]AAEAPAAAS[+568.212]N.-	HexNAc(1)Hex(1) 231.0743,HexNAc(2)Hex(1)	S[+231][+365][+568]	1262.04	2	2523.08	2523.07	0	1.5	58	CRagged	306.22	306.22	0	8.06	37	>WS76_RS31050 ref|WP_071810810.1|gi|0| hypothetical protein	2892	Nsco_NS_434_20203020_B_humpty_HILIC1.4975.4975.2	controllerType=0 controllerNumber=1 scan=4975	24.7818	Trypsin	B1	AKEASAAEAPAAASN	1164
74348:4	340	K.RATDTLVHANFGNVTS[+568.212]ASGVVGNPIALLDAPR.L	HexNAc(2)Hex(1)	S[+568]	951.234	4	3801.92	3801.91	0	0.3	243	Specific	306.96	287.49	0	5.99	11	>WS76_RS11655 ref|WP_015600783.1|gi|0| fecR family protein	2355	Nsco_NS_434_20203020_B_humpty_HILIC3.68292.68292.2	controllerType=0 controllerNumber=1 scan=68292	162.823	Trypsin	B3	RATDTLVHANFGNVTSASGVVGNPIALLDAPR	568
48898:3	82	R.RPPAAQPAAAAVAAGGAAT[+162.053][+462.149]AGAAS[+365.132][+231.074][+100.064]DALR.V	Hex(1) 462.1486,HexNAc(1)Hex(1) 231.0743 100.064	S[+100][+231][+365], T[+162][+462]	1252.25	3	3754.75	3751.75	3	-4.4	3645	Specific	308.58	253.3	0	5.44	35	>WS76_RS27755 ref|WP_015604113.1|gi|0| KR domain-containing protein	5560	Nsco_NS_434_20203020_B_humpty_HILIC2.45366.45366.3	controllerType=0 controllerNumber=1 scan=45366	122.282	Trypsin	B2	RPPAAQPAAAAVAAGGAATAGAASDALR	1320
33516:2	95	R.QQLAPPAPAS[+568.212]APAAASDAGSASPGARP.-	HexNAc(2)Hex(1)	S[+568]	1491.71	2	2982.42	2982.42	0	-0.5	730	CRagged	309.35	204.03	63.21	7.54	20	>WS76_RS00435 ref|WP_015602274.1|gi|0| type II secretion system protein GspD	90	Nsco_NS_434_20203020_B_humpty_HILIC2.31530.31530.3	controllerType=0 controllerNumber=1 scan=31530	87.9377	Trypsin	B2	QQLAPPAPASAPAAASDAGSASPGARP	568
08707:2	216	R.QS[+568.212]RDT[+568.212]IAQEAQR.A	HexNAc(2)Hex(1),HexNAc(2)Hex(1)	S[+568], T[+568]	1271.06	2	2541.12	2539.13	2	-4.5	74	Specific	309.65	167.03	167.03	3.76	8	>WS76_RS07180 ref|WP_009912840.1|gi|0| 30S ribosomal protein S2	1437	Nsco_NS_434_20203020_B_humpty_HILIC3.11279.11279.2	controllerType=0 controllerNumber=1 scan=11279	39.8037	Trypsin	B3	QSRDTIAQEAQR	1136
00732:3	1015	R.KHPGKADGQPPAS[+568.212]AGAAQ.-	HexNAc(2)Hex(1)	S[+568]	752.692	3	2256.06	2256.06	0	0.2	155	CRagged	309.76	228.91	228.91	8.62	4	>WS76_RS08800 ref|WP_006026890.1|gi|0| hypothetical protein	1780	Nsco_NS_434_20203020_B_humpty_HILIC1.3452.3452.3	controllerType=0 controllerNumber=1 scan=3452	20.988	Trypsin	B1	KHPGKADGQPPASAGAAQ	568
79072:5	11	G.LM[+15.995]FGYAC[+57.021]DET[+568.212][+100.064]PELMPLPIHLS[+365.132][+231.074][+100.064]HR.L	HexNAc(2)Hex(1) 100.064,HexNAc(1)Hex(1) 231.0743 100.064	C[+57], M[+16], S[+100][+231][+365], T[+100][+568]	822.575	5	4108.85	4107.85	1	-1.7	125	NRagged	310.24	310.24	0	3.8	44	>WS76_RS17580 ref|WP_006024140.1|gi|0| S-adenosylmethionine synthase	3530	Nsco_NS_434_20203020_B_humpty_HILIC2.69832.69832.5	controllerType=0 controllerNumber=1 scan=69832	174.335	Trypsin	B2	LMFGYACDETPELMPLPIHLSHR	1364
46512:3	223	K.GAS[+365.132][+231.074]SATTAAAKPAPTPGADANTGYFLQVGAYK.T	HexNAc(1)Hex(1) 231.0743	S[+231][+365]	1217.58	3	3650.73	3650.72	0	0.6	185	Specific	310.35	266.67	17.55	6.03	14	>WS76_RS16595 ref|WP_015601198.1|gi|0| sporulation related domain protein	3331	Nsco_NS_434_20203020_B_humpty_HILIC1.43168.43168.3	controllerType=0 controllerNumber=1 scan=43168	119.441	Trypsin	B1	GASSATTAAAKPAPTPGADANTGYFLQVGAYK	596
70546:3	471	D.GGAAAPAADAS[+568.212][+100.064]GAAAPAQAQALPAAIYFET[+365.132][+231.074][+100.064]GKSELPADAK.D	HexNAc(2)Hex(1) 100.064,HexNAc(1)Hex(1) 231.0743 100.064	S[+100][+568], T[+100][+231][+365]	1687.81	3	5061.42	5061.4	0	4.9	402	NRagged	310.35	310.35	0	7.16	9	>WS76_RS16235 ref|WP_015600434.1|gi|0| cytochrome c oxidase subunit II	3258	Nsco_NS_434_20203020_B_humpty_HILIC3.65124.65124.3	controllerType=0 controllerNumber=1 scan=65124	156.744	Trypsin	B3	GGAAAPAADASGAAAPAQAQALPAAIYFETGKSELPADAK	1364
18657:5	517	H.GS[+568.212][+100.064]GAKPGT[+568.212]KPETC[+57.021]PTC[+57.021]HGQGTVR.M	HexNAc(2)Hex(1) 100.064,HexNAc(2)Hex(1)	C[+57]*2, S[+100][+568], T[+568]	725.332	5	3622.63	3619.61	3	3.4	155	NRagged	311.29	311.29	0.69	3.92	9	>WS76_RS03715 ref|WP_015601848.1|gi|0| molecular chaperone DnaJ	754	Nsco_NS_434_20203020_B_humpty_HILIC1.19761.19761.5	controllerType=0 controllerNumber=1 scan=19761	61.7446	Trypsin	B1	GSGAKPGTKPETCPTCHGQGTVR	1236
52951:3	1093	R.GGEIANTGAS[+568.212]APGVNVPGVAGGNVQITPDGR.G	HexNAc(2)Hex(1)	S[+568]	1134.22	3	3400.64	3400.64	0	1.6	172	Specific	312.06	312.06	4.8	6.59	4	>WS76_RS00185 ref|WP_006024030.1|gi|0| DUF1700 domain-containing protein	40	Nsco_NS_434_20203020_B_humpty_HILIC1.48233.48233.3	controllerType=0 controllerNumber=1 scan=48233	130.202	Trypsin	B1	GGEIANTGASAPGVNVPGVAGGNVQITPDGR	568
28659:3	223	K.VAPPADNNAS[+568.212]QPQQFDPNRALQGK.T	HexNAc(2)Hex(1)	S[+568]	1045.16	3	3133.48	3131.48	2	-1.6	50	Specific	312.21	242.58	242.58	6.08	14	>WS76_RS16595 ref|WP_015601198.1|gi|0| sporulation related domain protein	3331	Nsco_NS_434_20203020_B_humpty_HILIC1.28022.28022.3	controllerType=0 controllerNumber=1 scan=28022	82.8243	Trypsin	B1	VAPPADNNASQPQQFDPNRALQGK	568
29011:2	103	Q.S[+568.212]S[+568.212][+100.064]APAAAAPIDADKK.A	HexNAc(2)Hex(1),HexNAc(2)Hex(1) 100.064	S[+100][+568]*2	1325.12	2	2649.22	2649.23	0	-0.4	28	NRagged	313	286.27	0	6.53	14	>WS76_RS05350 ref|WP_009916801.1|gi|0| DUF2059 domain-containing protein	1076	Nsco_NS_434_20203020_B_humpty_HILIC2.27890.27890.2	controllerType=0 controllerNumber=1 scan=27890	79.0216	Trypsin	B2	SSAPAAAAPIDADKK	1236
01809:3	913	R.KHPGKADGQPPAS[+162.053][+462.149]AGAAQ.-	Hex(1) 462.1486	S[+162][+462]	771.356	3	2312.05	2312.05	0	1	155	CRagged	313.04	313.04	313.04	8.57	8	>WS76_RS08800 ref|WP_006026890.1|gi|0| hypothetical protein	1780	Nsco_NS_434_20203020_B_humpty_HILIC3.4631.4631.3	controllerType=0 controllerNumber=1 scan=4631	25.0527	Trypsin	B3	KHPGKADGQPPASAGAAQ	624
17555:3	230	K.AAAPASAT[+568.212]PAAAAS[+568.212]APAAG.-	HexNAc(2)Hex(1),HexNAc(2)Hex(1)	S[+568], T[+568]	878.065	3	2632.18	2631.18	1	-0.2	495	CRagged	313.1	212.91	39.79	4.27	12	>WS76_RS14860 ref|WP_061083863.1|gi|0| multidrug transporter	2976	Nsco_NS_434_20203020_B_humpty_HILIC3.19013.19013.3	controllerType=0 controllerNumber=1 scan=19013	55.999	Trypsin	B3	AAAPASATPAAAASAPAAG	1136
43111:3	541	R.SDTHSFPVAPAQGC[+57.021]AAAAAS[+365.132][+231.074]AADAPGSGLSR.T	HexNAc(1)Hex(1) 231.0743	C[+57], S[+231][+365]	1166.19	3	3496.56	3494.55	2	-0.2	76	Specific	313.45	265.03	91.26	7.52	3	>WS76_RS17335 ref|WP_015601668.1|gi|0| hypothetical protein	3482	Nsco_NS_434_20203020_B_humpty_HILIC2.39616.39616.3	controllerType=0 controllerNumber=1 scan=39616	107.085	Trypsin	B2	SDTHSFPVAPAQGCAAAAASAADAPGSGLSR	596
25298:2	12	A.AAAASAAAEASAPAAAS[+365.132][+231.074][+100.064]S[+162.053][+462.149]M[+15.995]K.A	HexNAc(1)Hex(1) 231.0743 100.064,Hex(1) 462.1486	M[+16], S[+100][+162][+231][+365][+462]	1521.15	2	3041.29	3041.29	0	-0.7	155	NRagged	313.84	188.11	0	5.63	105	>WS76_RS08270 ref|WP_015600333.1|gi|0| hypothetical protein	1675	Nsco_NS_434_20203020_B_humpty_HILIC3.25516.25516.2	controllerType=0 controllerNumber=1 scan=25516	70.0937	Trypsin	B3	AAAASAAAEASAPAAASSMK	1320
37394:4	197	K.AASGAVPTVKPTDNS[+162.053][+462.149]SGSFVFSRPGK.F	Hex(1) 462.1486	S[+162][+462]	797.884	4	3188.52	3188.51	0	1.1	73	Specific	314.26	269.63	1.2	5.75	15	>WS76_RS04925 ref|WP_006025599.1|gi|0| outer membrane lipoprotein chaperone LolA	996	Nsco_NS_434_20203020_B_humpty_HILIC2.34705.34705.4	controllerType=0 controllerNumber=1 scan=34705	95.4243	Trypsin	B2	AASGAVPTVKPTDNSSGSFVFSRPGK	624
15782:3	199	R.LNEHPQMQFAAS[+568.212]APTKK.Y	HexNAc(2)Hex(1)	S[+568]	822.729	3	2466.17	2466.17	0	0.2	43	Specific	314.31	272.55	69.4	6.12	12	>WS76_RS05240 ref|WP_006025658.1|gi|0| hypothetical protein	1055	Nsco_NS_434_20203020_B_humpty_HILIC2.17197.17197.3	controllerType=0 controllerNumber=1 scan=17197	53.3148	Trypsin	B2	LNEHPQMQFAASAPTKK	568
75754:8	22	S.GGVQPLHHGAS[+568.212][+100.064]ASVHAPPPIVVTPKDDGDQPFFDPLAYGNGPDDSVADTTEAAAITHHTIQIDGR.T	HexNAc(2)Hex(1) 100.064	S[+100][+568]	919.949	8	7352.54	7345.51	7	1.1	9	NRagged	316.3	316.3	4.24	4.04	35	>WS76_RS28935 ref|WP_015602780.1|gi|0| serine carboxypeptidase	5796	Nsco_NS_434_20203020_B_humpty_HILIC2.67294.67294.8	controllerType=0 controllerNumber=1 scan=67294	169.654	Trypsin	B2	GGVQPLHHGASASVHAPPPIVVTPKDDGDQPFFDPLAYGNGPDDSVADTTEAAAITHHTIQIDGR	668
43009:3	1	E.IAQVGS[+568.212][+100.064]IS[+365.132][+231.074][+100.064]ANSDSSIGDR.I	HexNAc(2)Hex(1) 100.064,HexNAc(1)Hex(1) 231.0743 100.064	S[+100]*2[+231][+365][+568]	1047.81	3	3141.42	3141.42	0	1	144	NRagged	316.84	316.84	1.2	5.96	121	>WS76_RS04345 ref|WP_006025492.1|gi|0| chaperonin GroEL	882	Nsco_NS_434_20203020_B_humpty_HILIC3.41203.41203.3	controllerType=0 controllerNumber=1 scan=41203	105.904	Trypsin	B3	IAQVGSISANSDSSIGDR	1364
40211:3	168	K.AAAAAS[+365.132][+231.074][+100.064]AAS[+568.212]APEVAAAAPEAAQAADQSDANAQAAR.A	HexNAc(1)Hex(1) 231.0743 100.064,HexNAc(2)Hex(1)	S[+100][+231][+365][+568]	1467.66	3	4400.96	4400.97	0	-2.6	151	Specific	317.47	284.46	21.95	6.08	22	>WS76_RS03140 ref|WP_075644745.1|gi|0| outer membrane protein assembly factor BamE	635	Nsco_NS_434_20203020_B_humpty_HILIC2.37318.37318.3	controllerType=0 controllerNumber=1 scan=37318	101.953	Trypsin	B2	AAAAASAASAPEVAAAAPEAAQAADQSDANAQAAR	1264
35707:3	168	R.KAAAAAS[+568.212][+100.064]AAS[+365.132][+231.074]APEVAAAAPEAAQAADQSDANAQAAR.A	HexNAc(2)Hex(1) 100.064,HexNAc(1)Hex(1) 231.0743	S[+100][+231][+365][+568]	1510.36	3	4529.06	4529.07	0	-2	150	Specific	317.5	253.43	8.41	7.2	22	>WS76_RS03140 ref|WP_075644745.1|gi|0| outer membrane protein assembly factor BamE	635	Nsco_NS_434_20203020_B_humpty_HILIC2.33330.33330.3	controllerType=0 controllerNumber=1 scan=33330	92.1861	Trypsin	B2	KAAAAASAASAPEVAAAAPEAAQAADQSDANAQAAR	1264
33723:3	1309	S.DAQS[+568.212]DRHT[+568.212]QAQLGDPYVPPAAR.K	HexNAc(2)Hex(1),HexNAc(2)Hex(1)	S[+568], T[+568]	1177.53	3	3530.57	3529.58	1	-4.7	32	NRagged	317.52	111.99	111.99	5.25	5	>WS76_RS02985 ref|WP_006025217.1|gi|0| EF-hand domain-containing protein	604	Nsco_NS_434_20203020_B_humpty_HILIC2.31685.31685.3	controllerType=0 controllerNumber=1 scan=31685	88.2933	Trypsin	B2	DAQSDRHTQAQLGDPYVPPAAR	1136
16265:3	125	A.QAS[+365.132][+231.074]APAAAS[+162.053][+462.149]APAEKAEAAS[+568.212]APAK.K	HexNAc(1)Hex(1) 231.0743,Hex(1) 462.1486,HexNAc(2)Hex(1)	S[+162][+231][+365][+462][+568]	1285.57	3	3854.68	3854.67	0	3.4	20	NRagged	317.58	14.77	0	4.2	39	>WS76_RS31050 ref|WP_071810810.1|gi|0| hypothetical protein	2892	Nsco_NS_434_20203020_B_humpty_HILIC3.17914.17914.3	controllerType=0 controllerNumber=1 scan=17914	53.6922	Trypsin	B3	QASAPAAASAPAEKAEAASAPAK	1788
47226:4	46	A.TQGGGAAAFASSASPAAQAHAT[+568.212][+100.064]DAAAAGS[+568.212][+100.064]AAS[+568.212]PNAAKVEQLK.D	HexNAc(2)Hex(1) 100.064,HexNAc(2)Hex(1) 100.064,HexNAc(2)Hex(1)	S[+100][+568]*2, T[+100][+568]	1423.41	4	5690.61	5685.62	5	-4.7	593	NRagged	317.72	317.72	6	7.08	61	>WS76_RS27720 ref|WP_015602984.1|gi|0| acyl-CoA dehydrogenase	5553	Nsco_NS_434_20203020_B_humpty_HILIC3.45732.45732.4	controllerType=0 controllerNumber=1 scan=45732	117.925	Trypsin	B3	TQGGGAAAFASSASPAAQAHATDAAAAGSAASPNAAKVEQLK	1904
03098:3	125	A.PAAAS[+365.132][+231.074]APAEKAEAAS[+365.132][+231.074][+100.064]APAKK.A	HexNAc(1)Hex(1) 231.0743,HexNAc(1)Hex(1) 231.0743 100.064	S[+100][+231]*2[+365]*2	1044.83	3	3132.48	3129.46	3	3.6	24	NRagged	317.76	180.83	1.27	5.03	39	>WS76_RS31050 ref|WP_071810810.1|gi|0| hypothetical protein	2892	Nsco_NS_434_20203020_B_humpty_HILIC3.5692.5692.3	controllerType=0 controllerNumber=1 scan=5692	27.3545	Trypsin	B3	PAAASAPAEKAEAASAPAKK	1292
79865:5	229	D.INDT[+365.132][+231.074][+100.064]QAT[+568.212][+100.064]S[+365.132][+231.074]VGFPIIADGDRK.V	HexNAc(1)Hex(1) 231.0743 100.064,HexNAc(2)Hex(1) 100.064,HexNAc(1)Hex(1) 231.0743	S[+231][+365], T[+100]*2[+231][+365][+568]	816.977	5	4080.86	4078.84	2	3.7	84	NRagged	317.94	317.94	0	3.66	8	>WS76_RS04100 ref|WP_006025445.1|gi|0| peroxiredoxin	829	Nsco_NS_434_20203020_B_humpty_HILIC3.72672.72672.5	controllerType=0 controllerNumber=1 scan=72672	170.947	Trypsin	B3	INDTQATSVGFPIIADGDRK	1960
72073:4	1	D.APIDLTDYDGAPAS[+162.053][+462.149]APDALRNHGWTPNGPVWHR.T	Hex(1) 462.1486	S[+162][+462]	1049.23	4	4193.91	4191.92	2	-2.6	68	NRagged	318.82	318.82	1.2	4.59	104	>WS76_RS18590 ref|WP_015603035.1|gi|0| hypothetical protein	3735	Nsco_NS_434_20203020_B_humpty_HILIC2.64455.64455.4	controllerType=0 controllerNumber=1 scan=64455	163.805	Trypsin	B2	APIDLTDYDGAPASAPDALRNHGWTPNGPVWHR	624
31116:2	102	Q.QLAPPAPAS[+365.132][+231.074][+100.064]APAAAS[+568.212]DAGSASPGARP.-	HexNAc(1)Hex(1) 231.0743 100.064,HexNAc(2)Hex(1)	S[+100][+231][+365][+568]	1775.82	2	3550.63	3550.63	0	0.8	731	Non	318.96	152.41	5.07	6.5	20	>WS76_RS00435 ref|WP_015602274.1|gi|0| type II secretion system protein GspD	90	Nsco_NS_434_20203020_B_humpty_HILIC3.30528.30528.2	controllerType=0 controllerNumber=1 scan=30528	81.4921	Trypsin	B3	QLAPPAPASAPAAASDAGSASPGARP	1264
37324:5	251	D.ANDAAPAS[+365.132][+231.074][+100.064]AT[+568.212][+100.064]DAAQATGHADDESNPLHLR.R	HexNAc(1)Hex(1) 231.0743 100.064,HexNAc(2)Hex(1) 100.064	S[+100][+231][+365], T[+100][+568]	851.38	5	4252.87	4251.87	1	0.6	16	NRagged	319.37	319.37	0	4.86	9	>WS76_RS04645 ref|WP_015601410.1|gi|0| tRNA (guanosine(46)-N7)-methyltransferase TrmB	942	Nsco_NS_434_20203020_B_humpty_HILIC2.34644.34644.5	controllerType=0 controllerNumber=1 scan=34644	95.2634	Trypsin	B2	ANDAAPASATDAAQATGHADDESNPLHLR	1364
32815:3	167	K.VAPPADNNAS[+365.132][+231.074]QPQQFDPNRALQGK.T	HexNAc(1)Hex(1) 231.0743	S[+231][+365]	1053.82	3	3159.46	3159.47	0	-4.4	50	Specific	319.77	260.97	260.97	4.83	15	>WS76_RS16595 ref|WP_015601198.1|gi|0| sporulation related domain protein	3331	Nsco_NS_434_20203020_B_humpty_HILIC2.30960.30960.3	controllerType=0 controllerNumber=1 scan=30960	86.5284	Trypsin	B2	VAPPADNNASQPQQFDPNRALQGK	596
28133:5	12	T.SAAKPAATTTTATTAAPAPAPS[+365.132][+231.074][+100.064]ATTPAPAATAPATAASAPAAKK.T	HexNAc(1)Hex(1) 231.0743 100.064	S[+100][+231][+365]	914.465	5	4568.3	4568.31	0	-3.2	101	NRagged	320.58	320.58	0	6.25	105	>WS76_RS08270 ref|WP_015600333.1|gi|0| hypothetical protein	1675	Nsco_NS_434_20203020_B_humpty_HILIC3.27951.27951.5	controllerType=0 controllerNumber=1 scan=27951	75.596	Trypsin	B3	SAAKPAATTTTATTAAPAPAPSATTPAPAATAPATAASAPAAKK	696
72751:7	30	V.QPLHHGAS[+365.132][+231.074]ASVHAPPPIVVTPKDDGDQPFFDPLAYGNGPDDSVADTTEAAAITHHTIQIDGR.T	HexNAc(1)Hex(1) 231.0743	S[+231][+365]	1010.49	7	7067.36	7060.33	7	0.9	12	NRagged	321.08	321.08	13.33	4.02	28	>WS76_RS28935 ref|WP_015602780.1|gi|0| serine carboxypeptidase	5796	Nsco_NS_434_20203020_B_humpty_HILIC3.67044.67044.7	controllerType=0 controllerNumber=1 scan=67044	160.531	Trypsin	B3	QPLHHGASASVHAPPPIVVTPKDDGDQPFFDPLAYGNGPDDSVADTTEAAAITHHTIQIDGR	596
23095:3	199	R.LNEHPQM[+15.995]QFAAS[+568.212]APTK.K	HexNAc(2)Hex(1)	M[+16], S[+568]	785.362	3	2354.07	2354.07	0	0.2	43	Specific	321.52	256.72	56.14	4.54	12	>WS76_RS05240 ref|WP_006025658.1|gi|0| hypothetical protein	1055	Nsco_NS_434_20203020_B_humpty_HILIC2.23061.23061.3	controllerType=0 controllerNumber=1 scan=23061	67.1072	Trypsin	B2	LNEHPQMQFAASAPTK	568
12535:3	191	H.GGGSGFGGESGGS[+568.212]YGGGEEASGSGGGYGGGSGK.S	HexNAc(2)Hex(1)	S[+568]	1084.77	3	3252.28	3252.28	0	-0.1	587	NRagged	321.71	291.31	0	4.29	7	>sp|K1C9_HUMAN|(Common contaminant protein)	5896	Nsco_NS_434_20203020_B_humpty_HILIC3.14669.14669.3	controllerType=0 controllerNumber=1 scan=14669	47.0261	Trypsin	B3	GGGSGFGGESGGSYGGGEEASGSGGGYGGGSGK	568
27067:2	183	Q.S[+568.212]S[+568.212][+100.064]APAAAAPIDADKK.A	HexNAc(2)Hex(1),HexNAc(2)Hex(1) 100.064	S[+100][+568]*2	1325.12	2	2649.23	2649.23	0	0.8	28	NRagged	321.76	305.21	0	7.49	15	>WS76_RS05350 ref|WP_009916801.1|gi|0| DUF2059 domain-containing protein	1076	Nsco_NS_434_20203020_B_humpty_HILIC1.26741.26741.2	controllerType=0 controllerNumber=1 scan=26741	79.7066	Trypsin	B1	SSAPAAAAPIDADKK	1236
41059:3	332	A.AAAAS[+365.132][+231.074][+100.064]AASAPEVAAAAPEAAQAADQSDANAQAAR.A	HexNAc(1)Hex(1) 231.0743 100.064	S[+100][+231][+365]	1254.58	3	3761.71	3761.72	0	-2.6	152	NRagged	321.81	303.14	5.02	3.52	24	>WS76_RS03140 ref|WP_075644745.1|gi|0| outer membrane protein assembly factor BamE	635	Nsco_NS_434_20203020_B_humpty_HILIC1.38339.38339.3	controllerType=0 controllerNumber=1 scan=38339	107.52	Trypsin	B1	AAAASAASAPEVAAAAPEAAQAADQSDANAQAAR	696
27160:4	21	K.TSAAKPAATTTTATTAAPAPAPS[+162.053][+462.149]ATTPAPAATAPATAASAPAAKK.T	Hex(1) 462.1486	S[+162][+462]	1150.08	4	4597.29	4597.29	0	0.4	100	Specific	321.83	321.83	0	9.45	71	>WS76_RS08270 ref|WP_015600333.1|gi|0| hypothetical protein	1675	Nsco_NS_434_20203020_B_humpty_HILIC1.26811.26811.4	controllerType=0 controllerNumber=1 scan=26811	79.8672	Trypsin	B1	TSAAKPAATTTTATTAAPAPAPSATTPAPAATAPATAASAPAAKK	624
00950:3	738	K.HPGKADGQPPAS[+568.212]AGAAQ.-	HexNAc(2)Hex(1)	S[+568]	709.995	3	2127.97	2127.97	0	0.7	156	CRagged	322.95	141.02	141.02	4.35	7	>WS76_RS08800 ref|WP_006026890.1|gi|0| hypothetical protein	1780	Nsco_NS_434_20203020_B_humpty_HILIC2.3795.3795.3	controllerType=0 controllerNumber=1 scan=3795	22.647	Trypsin	B2	HPGKADGQPPASAGAAQ	568
77867:6	1603	R.VEPTFGGGVAPADTPADLQAEATAANGAVEPAVETAHGDEAAAAPDS[+365.132][+231.074]ARDEPVEPVLPAATTISAAPPAIVDRR.I	HexNAc(1)Hex(1) 231.0743	S[+231][+365]	1301.97	6	7806.79	7805.76	1	3.4	85	Specific	323.14	8.13	0	3.51	5	>WS76_RS07150 ref|WP_015600655.1|gi|0| ZipA protein	1431	Nsco_NS_434_20203020_B_humpty_HILIC1.68045.68045.3	controllerType=0 controllerNumber=1 scan=68045	172.843	Trypsin	B1	VEPTFGGGVAPADTPADLQAEATAANGAVEPAVETAHGDEAAAAPDSARDEPVEPVLPAATTISAAPPAIVDRR	596
54371:4	46	E.ATQGGGAAAFASSASPAAQAHAT[+568.212]DAAAAGS[+568.212]AAS[+568.212][+100.064]PNAAKVEQLK.D	HexNAc(2)Hex(1),HexNAc(2)Hex(1),HexNAc(2)Hex(1) 100.064	S[+100][+568]*2, T[+568]	1416.15	4	5661.58	5656.59	5	-3.8	592	NRagged	323.65	323.65	1.2	7.02	61	>WS76_RS27720 ref|WP_015602984.1|gi|0| acyl-CoA dehydrogenase	5553	Nsco_NS_434_20203020_B_humpty_HILIC3.51726.51726.2	controllerType=0 controllerNumber=1 scan=51726	129.968	Trypsin	B3	ATQGGGAAAFASSASPAAQAHATDAAAAGSAASPNAAKVEQLK	1804
17672:4	130	D.DADFAAAVKGT[+365.132][+231.074]VS[+568.212]AC[+57.021]YLNAGQTC[+57.021]SAHTR.M	HexNAc(1)Hex(1) 231.0743,HexNAc(2)Hex(1)	C[+57]*2, S[+568], T[+231][+365]	1028.2	4	4109.78	4106.77	3	-0.1	257	NRagged	324.17	324.17	0	7.56	11	>WS76_RS08630 ref|WP_006026922.1|gi|0| aldehyde dehydrogenase family protein	1746	Nsco_NS_434_20203020_B_humpty_HILIC3.19130.19130.2	controllerType=0 controllerNumber=1 scan=19130	56.2384	Trypsin	B3	DADFAAAVKGTVSACYLNAGQTCSAHTR	1164
40200:3	168	K.AAAAAS[+365.132][+231.074][+100.064]AAS[+568.212]APEVAAAAPEAAQAADQSDANAQAAR.A	HexNAc(1)Hex(1) 231.0743 100.064,HexNAc(2)Hex(1)	S[+100][+231][+365][+568]	1467.99	3	4401.96	4400.97	1	-2.9	151	Specific	324.27	299.06	27.61	6.17	22	>WS76_RS03140 ref|WP_075644745.1|gi|0| outer membrane protein assembly factor BamE	635	Nsco_NS_434_20203020_B_humpty_HILIC2.37308.37308.3	controllerType=0 controllerNumber=1 scan=37308	101.924	Trypsin	B2	AAAAASAASAPEVAAAAPEAAQAADQSDANAQAAR	1264
03910:3	33	K.IS[+365.132][+231.074][+100.064]S[+162.053][+462.149]EEAPWSSAKEFEGGNTGHRPGVK.G	HexNAc(1)Hex(1) 231.0743 100.064,Hex(1) 462.1486	S[+100][+162][+231][+365][+462]	1360.94	3	4080.82	4077.79	3	2.7	154	Specific	325.21	41.4	0	5.78	23	>WS76_RS06415 ref|WP_015601285.1|gi|0| type I glutamate--ammonia ligase	1286	Nsco_NS_434_20203020_B_humpty_HILIC1.5999.5999.3	controllerType=0 controllerNumber=1 scan=5999	26.8622	Trypsin	B1	ISSEEAPWSSAKEFEGGNTGHRPGVK	1320
63561:4	1	C.TTNKEIAQVGSISANS[+365.132][+231.074][+100.064]DSSIGDRIAEAMDK.V	HexNAc(1)Hex(1) 231.0743 100.064	S[+100][+231][+365]	952.202	4	3805.79	3804.78	1	0.6	139	NRagged	325.68	325.68	2.4	5.91	121	>WS76_RS04345 ref|WP_006025492.1|gi|0| chaperonin GroEL	882	Nsco_NS_434_20203020_B_humpty_HILIC3.59460.59460.4	controllerType=0 controllerNumber=1 scan=59460	145.672	Trypsin	B3	TTNKEIAQVGSISANSDSSIGDRIAEAMDK	696
38122:3	2	C.TTNKEIAQVGSIS[+568.212][+100.064]ANSDSSIGDR.I	HexNAc(2)Hex(1) 100.064	S[+100][+568]	1007.49	3	3020.44	3018.42	2	3.5	139	NRagged	325.82	325.82	0	5.01	95	>WS76_RS04345 ref|WP_006025492.1|gi|0| chaperonin GroEL	882	Nsco_NS_434_20203020_B_humpty_HILIC2.35283.35283.3	controllerType=0 controllerNumber=1 scan=35283	96.7277	Trypsin	B2	TTNKEIAQVGSISANSDSSIGDR	668
69433:4	1	D.APIDLTDYDGAPAS[+162.053][+462.149]APDALRNHGWTPNGPVWHR.T	Hex(1) 462.1486	S[+162][+462]	1049.73	4	4195.91	4191.92	4	-4	68	NRagged	326.07	326.07	1.2	4.07	104	>WS76_RS18590 ref|WP_015603035.1|gi|0| hypothetical protein	3735	Nsco_NS_434_20203020_B_humpty_HILIC2.62354.62354.4	controllerType=0 controllerNumber=1 scan=62354	159.42	Trypsin	B2	APIDLTDYDGAPASAPDALRNHGWTPNGPVWHR	624
02456:2	417	R.RGAADGDAPAS[+568.212]ATDAAR.V	HexNAc(2)Hex(1)	S[+568]	1070.98	2	2140.95	2140.95	0	0.2	678	Specific	326.07	172.48	1.6	4.33	11	>WS76_RS26755 ref|WP_015602522.1|gi|0| penicillin-binding protein 1A	5365	Nsco_NS_434_20203020_B_humpty_HILIC3.5179.5179.2	controllerType=0 controllerNumber=1 scan=5179	26.3147	Trypsin	B3	RGAADGDAPASATDAAR	568
57170:4	1	C.TTNKEIAQVGSISANS[+568.212][+100.064]DSSIGDRIAEAMDK.V	HexNAc(2)Hex(1) 100.064	S[+100][+568]	945.457	4	3778.81	3776.79	2	3.1	139	NRagged	326.26	326.26	2.4	5.73	121	>WS76_RS04345 ref|WP_006025492.1|gi|0| chaperonin GroEL	882	Nsco_NS_434_20203020_B_humpty_HILIC3.54385.54385.4	controllerType=0 controllerNumber=1 scan=54385	135.775	Trypsin	B3	TTNKEIAQVGSISANSDSSIGDRIAEAMDK	668
18356:3	431	D.ADAGQRDVSAADAS[+365.132][+231.074][+100.064]GPAATK.S	HexNAc(1)Hex(1) 231.0743 100.064	S[+100][+231][+365]	853.063	3	2557.17	2555.16	2	3.3	102	NRagged	326.47	263.41	1.09	5.02	8	>WS76_RS26655 ref|WP_015603617.1|gi|0| hypothetical protein	5345	Nsco_NS_434_20203020_B_humpty_HILIC2.19281.19281.3	controllerType=0 controllerNumber=1 scan=19281	58.1031	Trypsin	B2	ADAGQRDVSAADASGPAATK	696
04553:3	179	R.GGAAQPAS[+568.212]GSAVAAAPDKRQT.-	HexNAc(2)Hex(1)	S[+568]	827.064	3	2479.18	2479.18	0	-0.5	379	CRagged	326.49	299.39	2.8	8.88	11	>WS76_RS10210 ref|WP_015600914.1|gi|0| MexX family efflux pump subunit	2066	Nsco_NS_434_20203020_B_humpty_HILIC2.6882.6882.3	controllerType=0 controllerNumber=1 scan=6882	29.0703	Trypsin	B2	GGAAQPASGSAVAAAPDKRQT	568
30330:3	167	K.VAPPADNNAS[+568.212]QPQQFDPNRALQGK.T	HexNAc(2)Hex(1)	S[+568]	1044.5	3	3131.47	3131.48	0	-0.6	50	Specific	326.57	283.68	283.68	6.17	15	>WS76_RS16595 ref|WP_015601198.1|gi|0| sporulation related domain protein	3331	Nsco_NS_434_20203020_B_humpty_HILIC2.28943.28943.3	controllerType=0 controllerNumber=1 scan=28943	81.6922	Trypsin	B2	VAPPADNNASQPQQFDPNRALQGK	568
32144:3	95	R.QQLAPPAPAS[+365.132][+231.074]APAAAS[+568.212]DAGSASPGARP.-	HexNAc(1)Hex(1) 231.0743,HexNAc(2)Hex(1)	S[+231][+365][+568]	1193.88	3	3579.63	3578.62	1	0	730	CRagged	326.68	256.48	41.46	4.94	20	>WS76_RS00435 ref|WP_015602274.1|gi|0| type II secretion system protein GspD	90	Nsco_NS_434_20203020_B_humpty_HILIC2.30397.30397.3	controllerType=0 controllerNumber=1 scan=30397	85.0926	Trypsin	B2	QQLAPPAPASAPAAASDAGSASPGARP	1164
39113:3	192	A.AAAAS[+365.132][+231.074]AAS[+568.212][+100.064]APEVAAAAPEAAQAADQSDANAQAAR.A	HexNAc(1)Hex(1) 231.0743,HexNAc(2)Hex(1) 100.064	S[+100][+231][+365][+568]	1443.99	3	4329.94	4329.93	0	1.6	152	NRagged	328.26	240.18	0	3.9	27	>WS76_RS03140 ref|WP_075644745.1|gi|0| outer membrane protein assembly factor BamE	635	Nsco_NS_434_20203020_B_humpty_HILIC3.37963.37963.3	controllerType=0 controllerNumber=1 scan=37963	99.0116	Trypsin	B3	AAAASAASAPEVAAAAPEAAQAADQSDANAQAAR	1264
26521:4	235	R.SPSSSPAATSTS[+568.212][+100.064]T[+568.212][+100.064]TAETNDATLNEARK.-	HexNAc(2)Hex(1) 100.064,HexNAc(2)Hex(1) 100.064	S[+100][+568], T[+100][+568]	1008.96	4	4032.84	4031.82	1	4.2	113	Specific	328.73	283.51	1.2	5.5	23	>WS76_RS22380 ref|WP_006029748.1|gi|0| hypothetical protein	4493	Nsco_NS_434_20203020_B_humpty_HILIC3.26546.26546.2	controllerType=0 controllerNumber=1 scan=26546	72.3635	Trypsin	B3	SPSSSPAATSTSTTAETNDATLNEARK	1336
24870:3	21	K.TSAAKPAATTTTATTAAPAPAPSATTPAPAATAPATAAS[+568.212]APAAKK.T	HexNAc(2)Hex(1)	S[+568]	1514.44	3	4541.31	4541.3	0	1.7	100	Specific	329.09	224.44	13.87	8.63	71	>WS76_RS08270 ref|WP_015600333.1|gi|0| hypothetical protein	1675	Nsco_NS_434_20203020_B_humpty_HILIC1.24900.24900.3	controllerType=0 controllerNumber=1 scan=24900	74.9923	Trypsin	B1	TSAAKPAATTTTATTAAPAPAPSATTPAPAATAPATAASAPAAKK	568
50098:8	709	R.KLYDHAT[+568.212]FYIVS[+365.132][+231.074]NMNPDGS[+568.212]VHGNLR.T	HexNAc(2)Hex(1),HexNAc(1)Hex(1) 231.0743,HexNAc(2)Hex(1)	S[+231][+365][+568], T[+568]	573.631	8	4582	4581.01	1	-3.9	202	Specific	329.36	125.83	0	3.59	5	>WS76_RS12835 ref|WP_015601310.1|gi|0| zinc carboxypeptidase	2581	Nsco_NS_434_20203020_B_humpty_HILIC3.48239.48239.5	controllerType=0 controllerNumber=1 scan=48239	123.174	Trypsin	B3	KLYDHATFYIVSNMNPDGSVHGNLR	1732
79513:5	18	G.DQGLMFGYAC[+57.021]DET[+568.212]PELM[+15.995]PLPIHLS[+568.212]HR.L	HexNAc(2)Hex(1),HexNAc(2)Hex(1)	C[+57], M[+16], S[+568], T[+568]	837.378	5	4182.86	4179.83	3	3.3	122	NRagged	330.21	35.51	35.51	3.63	37	>WS76_RS17580 ref|WP_006024140.1|gi|0| S-adenosylmethionine synthase	3530	Nsco_NS_434_20203020_B_humpty_HILIC3.72385.72385.5	controllerType=0 controllerNumber=1 scan=72385	170.408	Trypsin	B3	DQGLMFGYACDETPELMPLPIHLSHR	1136
71025:6	401	R.M[+15.995]TDT[+365.132][+231.074][+100.064]RPGQWIAIS[+365.132][+231.074][+100.064]GIGGLGHVAVQYAK.A	HexNAc(1)Hex(1) 231.0743 100.064,HexNAc(1)Hex(1) 231.0743 100.064	M[+16], S[+100][+231][+365], T[+100][+231][+365]	706.839	6	4236	4235.01	1	-3.2	163	Specific	330.41	330.41	2	6.45	9	>WS76_RS23925 ref|WP_009915831.1|gi|0| alcohol dehydrogenase AdhP	4803	Nsco_NS_434_20203020_B_humpty_HILIC3.65489.65489.4	controllerType=0 controllerNumber=1 scan=65489	157.42	Trypsin	B3	MTDTRPGQWIAISGIGGLGHVAVQYAK	1392
49322:3	409	A.QSPSQGVAASAGAADAAS[+568.212]AAAPQADAPPPAAPLKPNPAYAR.L	HexNAc(2)Hex(1)	S[+568]	1450.7	3	4350.09	4350.1	0	-1.4	26	NRagged	330.56	58.2	15.6	4.86	3	>WS76_RS08585 ref|WP_015602101.1|gi|0| hypothetical protein	1737	Nsco_NS_434_20203020_B_humpty_HILIC2.45708.45708.3	controllerType=0 controllerNumber=1 scan=45708	122.952	Trypsin	B2	QSPSQGVAASAGAADAASAAAPQADAPPPAAPLKPNPAYAR	568
62244:4	1	E.IAQVGS[+365.132][+231.074][+100.064]IS[+568.212][+100.064]ANSDSSIGDRIAEAMDK.V	HexNAc(1)Hex(1) 231.0743 100.064,HexNAc(2)Hex(1) 100.064	S[+100]*2[+231][+365][+568]	975.705	4	3899.8	3899.78	0	4.3	144	NRagged	330.63	330.63	0	3.88	121	>WS76_RS04345 ref|WP_006025492.1|gi|0| chaperonin GroEL	882	Nsco_NS_434_20203020_B_humpty_HILIC3.58445.58445.4	controllerType=0 controllerNumber=1 scan=58445	143.765	Trypsin	B3	IAQVGSISANSDSSIGDRIAEAMDK	1364
40925:3	168	A.AAAAS[+568.212][+100.064]AASAPEVAAAAPEAAQAADQSDANAQAAR.A	HexNAc(2)Hex(1) 100.064	S[+100][+568]	1245.25	3	3733.74	3733.73	0	2.4	152	NRagged	330.7	258.24	5.4	3.58	22	>WS76_RS03140 ref|WP_075644745.1|gi|0| outer membrane protein assembly factor BamE	635	Nsco_NS_434_20203020_B_humpty_HILIC2.37872.37872.3	controllerType=0 controllerNumber=1 scan=37872	103.245	Trypsin	B2	AAAASAASAPEVAAAAPEAAQAADQSDANAQAAR	668
14632:3	88	Q.AS[+162.053][+462.149]APAAAS[+365.132][+231.074]APAEKAEAAS[+365.132][+231.074][+100.064]APAKK.A	Hex(1) 462.1486,HexNAc(1)Hex(1) 231.0743,HexNAc(1)Hex(1) 231.0743 100.064	S[+100][+162][+231]*2[+365]*2[+462]	1328.26	3	3982.78	3982.77	0	2.7	21	NRagged	330.97	17.97	0	4.45	34	>WS76_RS31050 ref|WP_071810810.1|gi|0| hypothetical protein	2892	Nsco_NS_434_20203020_B_humpty_HILIC2.16245.16245.3	controllerType=0 controllerNumber=1 scan=16245	51.0199	Trypsin	B2	ASAPAAASAPAEKAEAASAPAKK	1916
42943:3	871	R.SDTHSFPVAPAQGC[+57.021]AAAAAS[+365.132][+231.074]AADAPGSGLSR.T	HexNAc(1)Hex(1) 231.0743	C[+57], S[+231][+365]	1166.19	3	3496.56	3494.55	2	1.5	76	Specific	331.29	331.29	12	8.17	3	>WS76_RS17335 ref|WP_015601668.1|gi|0| hypothetical protein	3482	Nsco_NS_434_20203020_B_humpty_HILIC3.41154.41154.3	controllerType=0 controllerNumber=1 scan=41154	105.798	Trypsin	B3	SDTHSFPVAPAQGCAAAAASAADAPGSGLSR	596
46181:3	222	K.GAS[+365.132][+231.074]SATTAAAKPAPTPGADANTGYFLQVGAYK.T	HexNAc(1)Hex(1) 231.0743	S[+231][+365]	1217.58	3	3650.73	3650.72	0	2.2	185	Specific	331.33	268.9	18.58	5.51	19	>WS76_RS16595 ref|WP_015601198.1|gi|0| sporulation related domain protein	3331	Nsco_NS_434_20203020_B_humpty_HILIC3.44706.44706.3	controllerType=0 controllerNumber=1 scan=44706	115.557	Trypsin	B3	GASSATTAAAKPAPTPGADANTGYFLQVGAYK	596
34180:3	12	K.TSAAKPAATTTTATTAAPAPAPSATTPAPAATAPATAAS[+162.053][+462.149]APAAK.K	Hex(1) 462.1486	S[+162][+462]	1491.08	3	4471.21	4469.19	2	2.4	100	Specific	331.42	305.21	4.37	7.98	105	>WS76_RS08270 ref|WP_015600333.1|gi|0| hypothetical protein	1675	Nsco_NS_434_20203020_B_humpty_HILIC3.33148.33148.3	controllerType=0 controllerNumber=1 scan=33148	87.3957	Trypsin	B3	TSAAKPAATTTTATTAAPAPAPSATTPAPAATAPATAASAPAAK	624
20225:2	167	K.VAPPADNNAS[+568.212]QPQQFDPNR.A	HexNAc(2)Hex(1)	S[+568]	1317.6	2	2634.18	2634.18	0	1.3	50	Specific	331.65	132.07	132.07	6.54	15	>WS76_RS16595 ref|WP_015601198.1|gi|0| sporulation related domain protein	3331	Nsco_NS_434_20203020_B_humpty_HILIC2.20878.20878.2	controllerType=0 controllerNumber=1 scan=20878	61.8522	Trypsin	B2	VAPPADNNASQPQQFDPNR	568
29456:3	21	K.TSAAKPAATTTTATTAAPAPAPSATTPAPAATAPATAAS[+568.212]APAAK.K	HexNAc(2)Hex(1)	S[+568]	1472.07	3	4414.2	4413.2	1	-0.9	100	Specific	331.67	319.46	1.13	8.17	71	>WS76_RS08270 ref|WP_015600333.1|gi|0| hypothetical protein	1675	Nsco_NS_434_20203020_B_humpty_HILIC1.28655.28655.3	controllerType=0 controllerNumber=1 scan=28655	84.4101	Trypsin	B1	TSAAKPAATTTTATTAAPAPAPSATTPAPAATAPATAASAPAAK	568
61855:4	175	D.GGAAAPAADASGAAAPAQAQALPAAIYFET[+365.132][+231.074][+100.064]GKS[+568.212][+100.064]ELPADAK.D	HexNAc(1)Hex(1) 231.0743 100.064,HexNAc(2)Hex(1) 100.064	S[+100][+568], T[+100][+231][+365]	1266.1	4	5061.39	5061.4	0	-1.3	402	NRagged	332.62	332.62	0	7.31	20	>WS76_RS16235 ref|WP_015600434.1|gi|0| cytochrome c oxidase subunit II	3258	Nsco_NS_434_20203020_B_humpty_HILIC2.56285.56285.4	controllerType=0 controllerNumber=1 scan=56285	146.342	Trypsin	B2	GGAAAPAADASGAAAPAQAQALPAAIYFETGKSELPADAK	1364
27685:4	6	K.TSAAKPAATTTTATTAAPAPAPS[+365.132][+231.074][+100.064]AT[+568.212][+100.064]TPAPAATAPATAASAPAAK.K	HexNAc(1)Hex(1) 231.0743 100.064,HexNAc(2)Hex(1) 100.064	S[+100][+231][+365], T[+100][+568]	1303.14	4	5209.52	5209.54	0	-3.3	100	Specific	332.74	332.74	0	6.58	95	>WS76_RS08270 ref|WP_015600333.1|gi|0| hypothetical protein	1675	Nsco_NS_434_20203020_B_humpty_HILIC2.26777.26777.4	controllerType=0 controllerNumber=1 scan=26777	76.1847	Trypsin	B2	TSAAKPAATTTTATTAAPAPAPSATTPAPAATAPATAASAPAAK	1364
40210:3	168	K.AAAAAS[+568.212][+100.064]AAS[+365.132][+231.074]APEVAAAAPEAAQAADQSDANAQAAR.A	HexNAc(2)Hex(1) 100.064,HexNAc(1)Hex(1) 231.0743	S[+100][+231][+365][+568]	1467.66	3	4400.96	4400.97	0	-2.6	151	Specific	332.91	318.8	0	6.39	22	>WS76_RS03140 ref|WP_075644745.1|gi|0| outer membrane protein assembly factor BamE	635	Nsco_NS_434_20203020_B_humpty_HILIC2.37317.37317.3	controllerType=0 controllerNumber=1 scan=37317	101.949	Trypsin	B2	AAAAASAASAPEVAAAAPEAAQAADQSDANAQAAR	1264
57144:9	513	K.IAT[+162.053][+462.149]NIVQRQAALS[+365.132][+231.074][+100.064]QGLVWEHFHADWSIDWEYNKEDSSNIFRPWGFQPGHQTEWAK.L	Hex(1) 462.1486,HexNAc(1)Hex(1) 231.0743 100.064	S[+100][+231][+365], T[+162][+462]	873.188	9	7850.63	7844.62	6	-0.3	227	Specific	333.31	333.31	10	5.08	9	>WS76_RS16880 ref|WP_015600578.1|gi|0| N-acylglucosamine 2-epimerase	3389	Nsco_NS_434_20203020_B_humpty_HILIC1.51528.51528.3	controllerType=0 controllerNumber=1 scan=51528	137.08	Trypsin	B1	IATNIVQRQAALSQGLVWEHFHADWSIDWEYNKEDSSNIFRPWGFQPGHQTEWAK	1320
23666:2	21	A.AAAASAAAEASAPAAAS[+365.132][+231.074][+100.064]S[+162.053][+462.149]M[+15.995]K.A	HexNAc(1)Hex(1) 231.0743 100.064,Hex(1) 462.1486	M[+16], S[+100][+162][+231][+365][+462]	1521.14	2	3041.28	3041.29	0	-3.1	155	NRagged	333.78	214.53	0	5.67	71	>WS76_RS08270 ref|WP_015600333.1|gi|0| hypothetical protein	1675	Nsco_NS_434_20203020_B_humpty_HILIC1.23898.23898.2	controllerType=0 controllerNumber=1 scan=23898	72.3626	Trypsin	B1	AAAASAAAEASAPAAASSMK	1320
65657:3	403	A.TVGAVPDSSVTATPLQTPAPVS[+162.053][+462.149]NSTNVHPGNPK.A	Hex(1) 462.1486	S[+162][+462]	1289.62	3	3866.84	3864.85	2	-4.2	230	NRagged	333.78	262.14	0	4.7	11	>WS76_RS01245 ref|WP_015601092.1|gi|0| BON domain-containing protein	265	Nsco_NS_434_20203020_B_humpty_HILIC1.58427.58427.3	controllerType=0 controllerNumber=1 scan=58427	152.342	Trypsin	B1	TVGAVPDSSVTATPLQTPAPVSNSTNVHPGNPK	624
42150:3	192	K.AAAAASAAS[+365.132][+231.074]APEVAAAAPEAAQAADQS[+365.132][+231.074][+100.064]DANAQAAR.A	HexNAc(1)Hex(1) 231.0743,HexNAc(1)Hex(1) 231.0743 100.064	S[+100][+231]*2[+365]*2	1477.32	3	4429.95	4428.97	1	-3.4	151	Specific	333.82	333.82	0	6.74	27	>WS76_RS03140 ref|WP_075644745.1|gi|0| outer membrane protein assembly factor BamE	635	Nsco_NS_434_20203020_B_humpty_HILIC3.40525.40525.3	controllerType=0 controllerNumber=1 scan=40525	104.485	Trypsin	B3	AAAAASAASAPEVAAAAPEAAQAADQSDANAQAAR	1292
07500:3	577	L.KAIIDDAS[+365.132][+231.074]KSDEER.Y	HexNAc(1)Hex(1) 231.0743	S[+231][+365]	725.334	3	2173.99	2172.99	1	-1.8	28	NRagged	333.97	86.92	1.6	4.45	6	>WS76_RS01650 ref|WP_004197948.1|gi|0| 30S ribosomal protein S14	334	Nsco_NS_434_20203020_B_humpty_HILIC2.10144.10144.3	controllerType=0 controllerNumber=1 scan=10144	37.1639	Trypsin	B2	KAIIDDASKSDEER	596
02785:3	317	R.RGAADGDAPAS[+568.212]ATDAAR.V	HexNAc(2)Hex(1)	S[+568]	714.321	3	2140.95	2140.95	0	0.9	678	Specific	334.03	246.28	1.6	7.54	11	>WS76_RS26755 ref|WP_015602522.1|gi|0| penicillin-binding protein 1A	5365	Nsco_NS_434_20203020_B_humpty_HILIC2.5333.5333.3	controllerType=0 controllerNumber=1 scan=5333	26.0989	Trypsin	B2	RGAADGDAPASATDAAR	568
64960:5	959	Y.FVT[+568.212]LAM[+15.995]QHGMVWVGTGLLPANTKAATRNDINYAGGFTGLLAQS[+568.212]PSDASPDEAPSDGDLDTAK.A	HexNAc(2)Hex(1),HexNAc(2)Hex(1)	M[+16], S[+568], T[+568]	1504.11	5	7516.53	7513.5	3	3	111	NRagged	334.78	334.78	0	6.51	5	>WS76_RS01365 ref|WP_006023766.1|gi|0| flavodoxin family protein	286	Nsco_NS_434_20203020_B_humpty_HILIC3.60535.60535.5	controllerType=0 controllerNumber=1 scan=60535	147.684	Trypsin	B3	FVTLAMQHGMVWVGTGLLPANTKAATRNDINYAGGFTGLLAQSPSDASPDEAPSDGDLDTAK	1136
65858:4	175	E.DAQQADGGAAAPAADAS[+568.212][+100.064]GAAAPAQAQALPAAIYFET[+568.212][+100.064]GKSELPADAK.D	HexNAc(2)Hex(1) 100.064,HexNAc(2)Hex(1) 100.064	S[+100][+568], T[+100][+568]	1416.17	4	5661.65	5661.65	0	0.6	396	NRagged	335.15	335.15	6.8	7.14	20	>WS76_RS16235 ref|WP_015600434.1|gi|0| cytochrome c oxidase subunit II	3258	Nsco_NS_434_20203020_B_humpty_HILIC2.59387.59387.4	controllerType=0 controllerNumber=1 scan=59387	153.03	Trypsin	B2	DAQQADGGAAAPAADASGAAAPAQAQALPAAIYFETGKSELPADAK	1336
32080:3	222	V.APPADNNAS[+568.212][+100.064]QPQQFDPNRALQGK.T	HexNAc(2)Hex(1) 100.064	S[+100][+568]	1045.16	3	3133.46	3132.47	1	-3.3	51	NRagged	335.24	5.07	5.07	4.2	19	>WS76_RS16595 ref|WP_015601198.1|gi|0| sporulation related domain protein	3331	Nsco_NS_434_20203020_B_humpty_HILIC3.31438.31438.3	controllerType=0 controllerNumber=1 scan=31438	83.6997	Trypsin	B3	APPADNNASQPQQFDPNRALQGK	668
32204:4	12	K.TSAAKPAATTTTATTAAPAPAPSATTPAPAATAPATAAS[+365.132][+231.074]APAAK.K	HexNAc(1)Hex(1) 231.0743	S[+231][+365]	1111.05	4	4441.2	4441.2	0	-0.4	100	Specific	335.26	335.26	11.28	7.3	105	>WS76_RS08270 ref|WP_015600333.1|gi|0| hypothetical protein	1675	Nsco_NS_434_20203020_B_humpty_HILIC3.31527.31527.4	controllerType=0 controllerNumber=1 scan=31527	83.8875	Trypsin	B3	TSAAKPAATTTTATTAAPAPAPSATTPAPAATAPATAASAPAAK	596
65068:5	403	F.QYIKPQEAQALTAATPASGAS[+365.132][+231.074][+100.064]AAAAPAT[+365.132][+231.074][+100.064]AAEGATVGAVPDSSVTATPLQTPAPVSNSTNVHPGNPK.A	HexNAc(1)Hex(1) 231.0743 100.064,HexNAc(1)Hex(1) 231.0743 100.064	S[+100][+231][+365], T[+100][+231][+365]	1535.96	5	7675.75	7669.71	6	2.7	197	NRagged	335.68	335.68	5.1	1.92	11	>WS76_RS01245 ref|WP_015601092.1|gi|0| BON domain-containing protein	265	Nsco_NS_434_20203020_B_humpty_HILIC1.57974.57974.5	controllerType=0 controllerNumber=1 scan=57974	151.346	Trypsin	B1	QYIKPQEAQALTAATPASGASAAAAPATAAEGATVGAVPDSSVTATPLQTPAPVSNSTNVHPGNPK	1392
40849:3	192	K.AAAAASAAS[+568.212][+100.064]APEVAAAAPEAAQAADQS[+365.132][+231.074]DANAQAAR.A	HexNAc(2)Hex(1) 100.064,HexNAc(1)Hex(1) 231.0743	S[+100][+231][+365][+568]	1467.99	3	4401.96	4400.97	1	-3.6	151	Specific	335.85	277.34	0	6.45	27	>WS76_RS03140 ref|WP_075644745.1|gi|0| outer membrane protein assembly factor BamE	635	Nsco_NS_434_20203020_B_humpty_HILIC3.39415.39415.3	controllerType=0 controllerNumber=1 scan=39415	102.134	Trypsin	B3	AAAAASAASAPEVAAAAPEAAQAADQSDANAQAAR	1264
21868:2	372	R.LNEHPQMQFAAS[+568.212]APTK.K	HexNAc(2)Hex(1)	S[+568]	1169.54	2	2338.08	2338.08	0	1	43	Specific	336.01	205.11	47.81	7.62	9	>WS76_RS05240 ref|WP_006025658.1|gi|0| hypothetical protein	1055	Nsco_NS_434_20203020_B_humpty_HILIC1.22445.22445.2	controllerType=0 controllerNumber=1 scan=22445	68.631	Trypsin	B1	LNEHPQMQFAASAPTK	568
04041:3	179	R.GGAAQPAS[+568.212]GSAVAAAPDKR.Q	HexNAc(2)Hex(1)	S[+568]	750.696	3	2250.07	2250.07	0	0	379	Specific	336.29	253.38	43.59	6.35	11	>WS76_RS10210 ref|WP_015600914.1|gi|0| MexX family efflux pump subunit	2066	Nsco_NS_434_20203020_B_humpty_HILIC2.6370.6370.3	controllerType=0 controllerNumber=1 scan=6370	27.9997	Trypsin	B2	GGAAQPASGSAVAAAPDKR	568
36292:3	167	K.VAPPADNNAS[+568.212][+100.064]QPQQFDPNRALQGK.T	HexNAc(2)Hex(1) 100.064	S[+100][+568]	1078.19	3	3232.55	3231.54	1	0.7	50	Specific	337.09	256.11	256.11	8.52	15	>WS76_RS16595 ref|WP_015601198.1|gi|0| sporulation related domain protein	3331	Nsco_NS_434_20203020_B_humpty_HILIC2.33838.33838.3	controllerType=0 controllerNumber=1 scan=33838	93.3697	Trypsin	B2	VAPPADNNASQPQQFDPNRALQGK	668
13766:2	112	A.QAS[+162.053][+462.149]APAAAS[+365.132][+231.074]APAEK.A	Hex(1) 462.1486,HexNAc(1)Hex(1) 231.0743	S[+162][+231][+365][+462]	1245.53	2	2490.06	2490.05	0	2.4	20	NRagged	337.98	337.98	0	5.55	37	>WS76_RS31050 ref|WP_071810810.1|gi|0| hypothetical protein	2892	Nsco_NS_434_20203020_B_humpty_HILIC1.15595.15595.2	controllerType=0 controllerNumber=1 scan=15595	51.0771	Trypsin	B1	QASAPAAASAPAEK	1220
01211:4	913	R.KHPGKADGQPPAS[+365.132][+231.074]AGAAQ.-	HexNAc(1)Hex(1) 231.0743	S[+231][+365]	571.771	4	2284.06	2284.06	0	1.3	155	CRagged	338.04	330.36	330.36	6.29	8	>WS76_RS08800 ref|WP_006026890.1|gi|0| hypothetical protein	1780	Nsco_NS_434_20203020_B_humpty_HILIC3.4158.4158.4	controllerType=0 controllerNumber=1 scan=4158	23.8543	Trypsin	B3	KHPGKADGQPPASAGAAQ	596
32215:3	6	K.TSAAKPAATTTTATTAAPAPAPSATTPAPAATAPATAAS[+365.132][+231.074]APAAK.K	HexNAc(1)Hex(1) 231.0743	S[+231][+365]	1481.07	3	4441.19	4441.2	0	-2.2	100	Specific	338.21	316.15	6.93	7.72	95	>WS76_RS08270 ref|WP_015600333.1|gi|0| hypothetical protein	1675	Nsco_NS_434_20203020_B_humpty_HILIC2.30459.30459.3	controllerType=0 controllerNumber=1 scan=30459	85.2503	Trypsin	B2	TSAAKPAATTTTATTAAPAPAPSATTPAPAATAPATAASAPAAK	596
43124:3	1039	R.ETGGVQAPAALPAS[+568.212]APAGAAAPAAAPAAAVRPADR.S	HexNAc(2)Hex(1)	S[+568]	1221.28	3	3661.83	3660.84	1	-2.5	485	Specific	338.27	291.68	291.68	7.03	3	>WS76_RS00375 ref|WP_006023990.1|gi|0| RND transporter	78	Nsco_NS_434_20203020_B_humpty_HILIC2.39629.39629.3	controllerType=0 controllerNumber=1 scan=39629	107.121	Trypsin	B2	ETGGVQAPAALPASAPAGAAAPAAAPAAAVRPADR	568
32724:3	6	K.TSAAKPAATTTTATTAAPAPAPSATTPAPAATAPATAAS[+365.132][+231.074]APAAK.K	HexNAc(1)Hex(1) 231.0743	S[+231][+365]	1481.07	3	4441.2	4441.2	0	-0.4	100	Specific	338.43	214.3	1.13	7.76	95	>WS76_RS08270 ref|WP_015600333.1|gi|0| hypothetical protein	1675	Nsco_NS_434_20203020_B_humpty_HILIC2.30887.30887.3	controllerType=0 controllerNumber=1 scan=30887	86.355	Trypsin	B2	TSAAKPAATTTTATTAAPAPAPSATTPAPAATAPATAASAPAAK	596
39886:5	324	K.LHTKVPLHFLNAET[+365.132][+231.074][+100.064]S[+365.132][+231.074][+100.064]PAVK.L	HexNAc(1)Hex(1) 231.0743 100.064,HexNAc(1)Hex(1) 231.0743 100.064	S[+100][+231][+365], T[+100][+231][+365]	700.348	5	3497.71	3494.72	3	-4.5	99	Specific	338.57	338.57	49.25	6.64	5	>WS76_RS15975 ref|WP_015600789.1|gi|0| 50S ribosomal protein L25	3205	Nsco_NS_434_20203020_B_humpty_HILIC3.38668.38668.5	controllerType=0 controllerNumber=1 scan=38668	100.6	Trypsin	B3	LHTKVPLHFLNAETSPAVK	1392
34011:3	6	K.TSAAKPAATTTTATTAAPAPAPSATTPAPAATAPATAAS[+162.053][+462.149]APAAK.K	Hex(1) 462.1486	S[+162][+462]	1490.41	3	4469.2	4469.19	0	1.9	100	Specific	339.42	307.86	4.37	7.8	95	>WS76_RS08270 ref|WP_015600333.1|gi|0| hypothetical protein	1675	Nsco_NS_434_20203020_B_humpty_HILIC2.31904.31904.3	controllerType=0 controllerNumber=1 scan=31904	88.7866	Trypsin	B2	TSAAKPAATTTTATTAAPAPAPSATTPAPAATAPATAASAPAAK	624
48799:2	921	A.GS[+568.212][+100.064]T[+568.212][+100.064]QPGGEAAAAPSPTFSPLYR.Q	HexNAc(2)Hex(1) 100.064,HexNAc(2)Hex(1) 100.064	S[+100][+568], T[+100][+568]	1750.82	2	3500.62	3498.6	2	4.1	16	NRagged	339.56	339.56	3.64	6.06	5	>WS76_RS28010 ref|WP_015602596.1|gi|0| GntR family transcriptional regulator	5611	Nsco_NS_434_20203020_B_humpty_HILIC2.45282.45282.2	controllerType=0 controllerNumber=1 scan=45282	122.094	Trypsin	B2	GSTQPGGEAAAAPSPTFSPLYR	1336
34308:3	1309	S.DAQS[+568.212]DRHT[+568.212]QAQLGDPYVPPAAR.K	HexNAc(2)Hex(1),HexNAc(2)Hex(1)	S[+568], T[+568]	1177.53	3	3530.57	3529.58	1	-5	32	NRagged	339.79	102.96	102.96	5.07	5	>WS76_RS02985 ref|WP_006025217.1|gi|0| EF-hand domain-containing protein	604	Nsco_NS_434_20203020_B_humpty_HILIC2.32159.32159.3	controllerType=0 controllerNumber=1 scan=32159	89.45	Trypsin	B2	DAQSDRHTQAQLGDPYVPPAAR	1136
51183:4	46	V.AEATQGGGAAAFASS[+568.212]AS[+365.132][+231.074]PAAQAHAT[+162.053][+462.149]DAAAAGSAASPNAAKVEQLK.D	HexNAc(2)Hex(1),HexNAc(1)Hex(1) 231.0743,Hex(1) 462.1486	S[+231][+365][+568], T[+162][+462]	1461.4	4	5842.59	5840.59	2	-0.7	590	NRagged	339.93	339.93	0	4.8	61	>WS76_RS27720 ref|WP_015602984.1|gi|0| acyl-CoA dehydrogenase	5553	Nsco_NS_434_20203020_B_humpty_HILIC3.49139.49139.2	controllerType=0 controllerNumber=1 scan=49139	125.021	Trypsin	B3	AEATQGGGAAAFASSASPAAQAHATDAAAAGSAASPNAAKVEQLK	1788
79537:4	18	G.DQGLMFGYAC[+57.021]DET[+568.212]PELMPLPIHLS[+568.212]HR.L	HexNAc(2)Hex(1),HexNAc(2)Hex(1)	C[+57], S[+568], T[+568]	1042.22	4	4165.85	4163.84	2	0.7	122	NRagged	340.04	340.04	340.04	8.03	37	>WS76_RS17580 ref|WP_006024140.1|gi|0| S-adenosylmethionine synthase	3530	Nsco_NS_434_20203020_B_humpty_HILIC3.72404.72404.4	controllerType=0 controllerNumber=1 scan=72404	170.443	Trypsin	B3	DQGLMFGYACDETPELMPLPIHLSHR	1136
72018:4	1	D.APIDLTDYDGAPAS[+162.053][+462.149]APDALRNHGWTPNGPVWHR.T	Hex(1) 462.1486	S[+162][+462]	1049.23	4	4193.91	4191.92	2	-2.5	68	NRagged	340.07	340.07	1.2	6.88	104	>WS76_RS18590 ref|WP_015603035.1|gi|0| hypothetical protein	3735	Nsco_NS_434_20203020_B_humpty_HILIC2.64412.64412.4	controllerType=0 controllerNumber=1 scan=64412	163.688	Trypsin	B2	APIDLTDYDGAPASAPDALRNHGWTPNGPVWHR	624
52598:5	19	K.LNHYS[+162.053][+462.149]FGDVKGELIDQLGVRDK.E	Hex(1) 462.1486	S[+162][+462]	626.906	5	3130.5	3127.5	3	-0.9	102	Specific	340.48	304.89	304.89	4.99	32	>WS76_RS07535 ref|WP_009912787.1|gi|0| peroxiredoxin	1511	Nsco_NS_434_20203020_B_humpty_HILIC3.50256.50256.2	controllerType=0 controllerNumber=1 scan=50256	127.052	Trypsin	B3	LNHYSFGDVKGELIDQLGVRDK	624
34179:3	12	K.TSAAKPAATTTTATTAAPAPAPS[+162.053][+462.149]ATTPAPAATAPATAASAPAAK.K	Hex(1) 462.1486	S[+162][+462]	1491.08	3	4471.21	4469.19	2	2.4	100	Specific	340.74	328.51	0	8.25	105	>WS76_RS08270 ref|WP_015600333.1|gi|0| hypothetical protein	1675	Nsco_NS_434_20203020_B_humpty_HILIC3.33147.33147.3	controllerType=0 controllerNumber=1 scan=33147	87.3915	Trypsin	B3	TSAAKPAATTTTATTAAPAPAPSATTPAPAATAPATAASAPAAK	624
73802:5	1	D.APIDLTDYDGAPAS[+162.053][+462.149]APDALRNHGWTPNGPVWHR.T	Hex(1) 462.1486	S[+162][+462]	839.589	5	4193.91	4191.92	2	-2.2	68	NRagged	342.3	342.3	1.08	5.43	104	>WS76_RS18590 ref|WP_015603035.1|gi|0| hypothetical protein	3735	Nsco_NS_434_20203020_B_humpty_HILIC2.65745.65745.5	controllerType=0 controllerNumber=1 scan=65745	166.469	Trypsin	B2	APIDLTDYDGAPASAPDALRNHGWTPNGPVWHR	624
10851:3	1290	R.TDVPPRPAADEAAS[+568.212]DANAK.S	HexNAc(2)Hex(1)	S[+568]	822.046	3	2464.12	2464.12	0	1.4	277	Specific	342.58	288.9	9.23	7.59	3	>WS76_RS17720 ref|WP_015600108.1|gi|0| rod shape-determining protein MreC	3558	Nsco_NS_434_20203020_B_humpty_HILIC2.13050.13050.3	controllerType=0 controllerNumber=1 scan=13050	43.8483	Trypsin	B2	TDVPPRPAADEAASDANAK	568
23930:3	12	K.NGPFKDADDLAS[+568.212]RVK.G	HexNAc(2)Hex(1)	S[+568]	734.354	3	2201.05	2201.05	0	0.2	55	Specific	343.41	240.82	240.82	5.98	105	>WS76_RS08270 ref|WP_015600333.1|gi|0| hypothetical protein	1675	Nsco_NS_434_20203020_B_humpty_HILIC3.24372.24372.3	controllerType=0 controllerNumber=1 scan=24372	67.5864	Trypsin	B3	NGPFKDADDLASRVK	568
46055:3	222	K.GAS[+568.212]SATTAAAKPAPTPGADANTGYFLQVGAYK.T	HexNAc(2)Hex(1)	S[+568]	1208.58	3	3623.72	3622.73	1	-2.7	185	Specific	344.38	70.98	17.5	3.79	19	>WS76_RS16595 ref|WP_015601198.1|gi|0| sporulation related domain protein	3331	Nsco_NS_434_20203020_B_humpty_HILIC3.44603.44603.3	controllerType=0 controllerNumber=1 scan=44603	115.305	Trypsin	B3	GASSATTAAAKPAPTPGADANTGYFLQVGAYK	568
16303:3	112	A.QAS[+365.132][+231.074]APAAAS[+162.053][+462.149]APAEKAEAASAPAKK.A	HexNAc(1)Hex(1) 231.0743,Hex(1) 462.1486	S[+162][+231][+365][+462]	1139.19	3	3415.57	3414.55	1	2.7	20	NRagged	344.46	344.46	0	7.67	37	>WS76_RS31050 ref|WP_071810810.1|gi|0| hypothetical protein	2892	Nsco_NS_434_20203020_B_humpty_HILIC1.17717.17717.3	controllerType=0 controllerNumber=1 scan=17717	56.4275	Trypsin	B1	QASAPAAASAPAEKAEAASAPAKK	1220
16097:3	88	A.QAS[+162.053][+462.149]APAAAS[+365.132][+231.074]APAEKAEAASAPAKK.A	Hex(1) 462.1486,HexNAc(1)Hex(1) 231.0743	S[+162][+231][+365][+462]	1138.86	3	3414.56	3414.55	0	0.6	20	NRagged	344.82	344.82	0	8.38	34	>WS76_RS31050 ref|WP_071810810.1|gi|0| hypothetical protein	2892	Nsco_NS_434_20203020_B_humpty_HILIC2.17441.17441.3	controllerType=0 controllerNumber=1 scan=17441	53.8695	Trypsin	B2	QASAPAAASAPAEKAEAASAPAKK	1220
14259:3	358	R.S[+568.212]PSSSPAATSTSTTAETNDATLNEARK.-	HexNAc(2)Hex(1)	S[+568]	1088.5	3	3263.47	3263.48	0	-0.9	113	Specific	344.97	275.54	0.27	6.11	12	>WS76_RS22380 ref|WP_006029748.1|gi|0| hypothetical protein	4493	Nsco_NS_434_20203020_B_humpty_HILIC2.15967.15967.3	controllerType=0 controllerNumber=1 scan=15967	50.4759	Trypsin	B2	SPSSSPAATSTSTTAETNDATLNEARK	568
27965:3	21	K.PAATTTTATTAAPAPAPSATTPAPAATAPATAAS[+568.212]APAAKK.T	HexNAc(2)Hex(1)	S[+568]	1361.69	3	4083.05	4083.05	0	0.3	105	Specific	345.01	276.61	1.13	8.2	71	>WS76_RS08270 ref|WP_015600333.1|gi|0| hypothetical protein	1675	Nsco_NS_434_20203020_B_humpty_HILIC1.27464.27464.3	controllerType=0 controllerNumber=1 scan=27464	81.4853	Trypsin	B1	PAATTTTATTAAPAPAPSATTPAPAATAPATAASAPAAKK	568
16871:3	125	A.QAS[+162.053][+462.149]APAAAS[+568.212]APAEKAEAAS[+365.132][+231.074]APAK.K	Hex(1) 462.1486,HexNAc(2)Hex(1),HexNAc(1)Hex(1) 231.0743	S[+162][+231][+365][+462][+568]	1285.57	3	3854.69	3854.67	0	4.9	20	NRagged	345.44	0.08	0	3.96	39	>WS76_RS31050 ref|WP_071810810.1|gi|0| hypothetical protein	2892	Nsco_NS_434_20203020_B_humpty_HILIC3.18427.18427.3	controllerType=0 controllerNumber=1 scan=18427	54.746	Trypsin	B3	QASAPAAASAPAEKAEAASAPAK	1788
24863:3	6	K.NGPFKDADDLAS[+568.212]RVK.G	HexNAc(2)Hex(1)	S[+568]	734.354	3	2201.05	2201.05	0	0.1	55	Specific	345.69	262.21	262.21	6.13	95	>WS76_RS08270 ref|WP_015600333.1|gi|0| hypothetical protein	1675	Nsco_NS_434_20203020_B_humpty_HILIC2.24429.24429.3	controllerType=0 controllerNumber=1 scan=24429	70.488	Trypsin	B2	NGPFKDADDLASRVK	568
39291:3	168	A.AAAAS[+365.132][+231.074]AAS[+568.212][+100.064]APEVAAAAPEAAQAADQSDANAQAAR.A	HexNAc(1)Hex(1) 231.0743,HexNAc(2)Hex(1) 100.064	S[+100][+231][+365][+568]	1443.99	3	4329.94	4329.93	0	2	152	NRagged	346.03	268.12	0	5.56	22	>WS76_RS03140 ref|WP_075644745.1|gi|0| outer membrane protein assembly factor BamE	635	Nsco_NS_434_20203020_B_humpty_HILIC2.36462.36462.3	controllerType=0 controllerNumber=1 scan=36462	99.7946	Trypsin	B2	AAAASAASAPEVAAAAPEAAQAADQSDANAQAAR	1264
32999:3	95	R.QQLAPPAPAS[+568.212]APAAAS[+365.132][+231.074]DAGSASPGARP.-	HexNAc(2)Hex(1),HexNAc(1)Hex(1) 231.0743	S[+231][+365][+568]	1193.55	3	3578.62	3578.62	0	0	730	CRagged	346.09	262.82	40.4	5.32	20	>WS76_RS00435 ref|WP_015602274.1|gi|0| type II secretion system protein GspD	90	Nsco_NS_434_20203020_B_humpty_HILIC2.31115.31115.3	controllerType=0 controllerNumber=1 scan=31115	86.9338	Trypsin	B2	QQLAPPAPASAPAAASDAGSASPGARP	1164
28980:2	183	Q.S[+568.212][+100.064]S[+568.212]APAAAAPIDADKK.A	HexNAc(2)Hex(1) 100.064,HexNAc(2)Hex(1)	S[+100][+568]*2	1325.12	2	2649.23	2649.23	0	0.3	28	NRagged	346.88	259.76	10.41	7.31	15	>WS76_RS05350 ref|WP_009916801.1|gi|0| DUF2059 domain-containing protein	1076	Nsco_NS_434_20203020_B_humpty_HILIC1.28286.28286.2	controllerType=0 controllerNumber=1 scan=28286	83.4933	Trypsin	B1	SSAPAAAAPIDADKK	1236
02926:2	88	K.AKEAS[+365.132][+231.074]AAEAPAAASN.-	HexNAc(1)Hex(1) 231.0743	S[+231][+365]	977.933	2	1954.86	1954.86	0	-1.1	58	CRagged	347.09	197.96	125.51	3.96	34	>WS76_RS31050 ref|WP_071810810.1|gi|0| hypothetical protein	2892	Nsco_NS_434_20203020_B_humpty_HILIC2.5453.5453.2	controllerType=0 controllerNumber=1 scan=5453	26.3594	Trypsin	B2	AKEASAAEAPAAASN	596
30448:3	21	K.TSAAKPAATTTTATTAAPAPAPSATTPAPAATAPATAAS[+365.132][+231.074]APAAK.K	HexNAc(1)Hex(1) 231.0743	S[+231][+365]	1481.07	3	4441.2	4441.2	0	0.6	100	Specific	347.37	301.59	16.81	8.81	71	>WS76_RS08270 ref|WP_015600333.1|gi|0| hypothetical protein	1675	Nsco_NS_434_20203020_B_humpty_HILIC1.29443.29443.3	controllerType=0 controllerNumber=1 scan=29443	86.3821	Trypsin	B1	TSAAKPAATTTTATTAAPAPAPSATTPAPAATAPATAASAPAAK	596
21928:3	6	K.DKAAAAASAAAEASAPAAAS[+365.132][+231.074]S[+568.212][+100.064]MK.A	HexNAc(1)Hex(1) 231.0743,HexNAc(2)Hex(1) 100.064	S[+100][+231][+365][+568]	1095.83	3	3285.47	3283.46	2	-0.6	152	Specific	347.42	255.13	0	8.35	95	>WS76_RS08270 ref|WP_015600333.1|gi|0| hypothetical protein	1675	Nsco_NS_434_20203020_B_humpty_HILIC2.22186.22186.3	controllerType=0 controllerNumber=1 scan=22186	65.0863	Trypsin	B2	DKAAAAASAAAEASAPAAASSMK	1264
35027:3	263	K.AAS[+365.132][+231.074]GAVPTVKPTDNSSGSFVFSRPGK.F	HexNAc(1)Hex(1) 231.0743	S[+231][+365]	1054.18	3	3160.52	3160.52	0	-0.5	73	Specific	347.55	267.51	84.94	6.46	14	>WS76_RS04925 ref|WP_006025599.1|gi|0| outer membrane lipoprotein chaperone LolA	996	Nsco_NS_434_20203020_B_humpty_HILIC3.33926.33926.3	controllerType=0 controllerNumber=1 scan=33926	89.1523	Trypsin	B3	AASGAVPTVKPTDNSSGSFVFSRPGK	596
31203:3	12	K.TSAAKPAATTTTATTAAPAPAPSATTPAPAATAPATAAS[+568.212]APAAK.K	HexNAc(2)Hex(1)	S[+568]	1471.74	3	4413.2	4413.2	0	0	100	Specific	347.97	302.85	14.55	8.6	105	>WS76_RS08270 ref|WP_015600333.1|gi|0| hypothetical protein	1675	Nsco_NS_434_20203020_B_humpty_HILIC3.30614.30614.3	controllerType=0 controllerNumber=1 scan=30614	81.6766	Trypsin	B3	TSAAKPAATTTTATTAAPAPAPSATTPAPAATAPATAASAPAAK	568
09764:3	125	Q.ASAPAAAS[+162.053][+462.149]APAEKAEAAS[+568.212]APAK.K	Hex(1) 462.1486,HexNAc(2)Hex(1)	S[+162][+462][+568]	1044.14	3	3130.39	3130.41	0	-3.5	21	NRagged	348	348	1.2	7.33	39	>WS76_RS31050 ref|WP_071810810.1|gi|0| hypothetical protein	2892	Nsco_NS_434_20203020_B_humpty_HILIC3.12125.12125.3	controllerType=0 controllerNumber=1 scan=12125	41.4431	Trypsin	B3	ASAPAAASAPAEKAEAASAPAK	1192
79392:3	2	D.YDGAPAS[+568.212][+100.064]APDALRNHGWT[+568.212][+100.064]PNGPVWHR.T	HexNAc(2)Hex(1) 100.064,HexNAc(2)Hex(1) 100.064	S[+100][+568], T[+100][+568]	1394.32	3	4180.93	4178.91	2	4.3	75	NRagged	348.04	348.04	348.04	7.38	112	>WS76_RS18590 ref|WP_015603035.1|gi|0| hypothetical protein	3735	Nsco_NS_434_20203020_B_humpty_HILIC3.72280.72280.3	controllerType=0 controllerNumber=1 scan=72280	170.216	Trypsin	B3	YDGAPASAPDALRNHGWTPNGPVWHR	1336
32621:3	102	R.QQLAPPAPAS[+568.212]APAAAS[+365.132][+231.074]DAGSASPGARP.-	HexNAc(2)Hex(1),HexNAc(1)Hex(1) 231.0743	S[+231][+365][+568]	1193.54	3	3578.62	3578.62	0	-2.1	730	CRagged	348.39	269.85	9.6	5.05	20	>WS76_RS00435 ref|WP_015602274.1|gi|0| type II secretion system protein GspD	90	Nsco_NS_434_20203020_B_humpty_HILIC3.31853.31853.3	controllerType=0 controllerNumber=1 scan=31853	84.5648	Trypsin	B3	QQLAPPAPASAPAAASDAGSASPGARP	1164
55736:3	1217	R.GFVSAVGVNLPAAPPAS[+568.212]ASAVPGHVDEQEK.Q	HexNAc(2)Hex(1)	S[+568]	1157.57	3	3470.69	3469.69	1	0.6	754	Specific	349.02	349.02	1.2	8.74	12	>WS76_RS01785 ref|WP_015600166.1|gi|0| penicillin-binding protein 1A	361	Nsco_NS_434_20203020_B_humpty_HILIC1.50417.50417.3	controllerType=0 controllerNumber=1 scan=50417	134.772	Trypsin	B1	GFVSAVGVNLPAAPPASASAVPGHVDEQEK	568
29050:4	6	K.TSAAKPAATTTTATTAAPAPAPS[+162.053][+462.149]ATTPAPAATAPATAASAPAAKK.T	Hex(1) 462.1486	S[+162][+462]	1150.08	4	4597.29	4597.29	0	-0.3	100	Specific	349.17	349.17	0	9.05	95	>WS76_RS08270 ref|WP_015600333.1|gi|0| hypothetical protein	1675	Nsco_NS_434_20203020_B_humpty_HILIC2.27921.27921.4	controllerType=0 controllerNumber=1 scan=27921	79.1068	Trypsin	B2	TSAAKPAATTTTATTAAPAPAPSATTPAPAATAPATAASAPAAKK	624
69476:6	25	S.SPLLYQHAS[+568.212][+100.064]GGTTFDEVT[+568.212][+100.064]IDFLRADGEGERVK.Y	HexNAc(2)Hex(1) 100.064,HexNAc(2)Hex(1) 100.064	S[+100][+568], T[+100][+568]	808.725	6	4847.31	4845.29	2	4.1	69	NRagged	349.63	349.63	0	4.31	20	>WS76_RS02255 ref|WP_006029387.1|gi|0| type VI secretion system tube protein Hcp	458	Nsco_NS_434_20203020_B_humpty_HILIC2.62393.62393.5	controllerType=0 controllerNumber=1 scan=62393	159.523	Trypsin	B2	SPLLYQHASGGTTFDEVTIDFLRADGEGERVK	1336
03226:3	30	K.ISSEEAPWS[+365.132][+231.074][+100.064]S[+162.053][+462.149]AKEFEGGNTGHRPGVK.G	HexNAc(1)Hex(1) 231.0743 100.064,Hex(1) 462.1486	S[+100][+162][+231][+365][+462]	1360.61	3	4079.81	4077.79	2	2.6	154	Specific	349.86	39.17	0	5.61	19	>WS76_RS06415 ref|WP_015601285.1|gi|0| type I glutamate--ammonia ligase	1286	Nsco_NS_434_20203020_B_humpty_HILIC2.5704.5704.3	controllerType=0 controllerNumber=1 scan=5704	26.8498	Trypsin	B2	ISSEEAPWSSAKEFEGGNTGHRPGVK	1320
27868:2	12	A.PAATAPATAAS[+365.132][+231.074][+100.064]APAAKK.T	HexNAc(1)Hex(1) 231.0743 100.064	S[+100][+231][+365]	1096.56	2	2192.11	2191.1	1	1.8	128	NRagged	349.94	293.63	0	7.02	105	>WS76_RS08270 ref|WP_015600333.1|gi|0| hypothetical protein	1675	Nsco_NS_434_20203020_B_humpty_HILIC3.27741.27741.2	controllerType=0 controllerNumber=1 scan=27741	75.1445	Trypsin	B3	PAATAPATAASAPAAKK	696
35314:3	197	K.AAS[+365.132][+231.074]GAVPTVKPTDNSSGSFVFSRPGK.F	HexNAc(1)Hex(1) 231.0743	S[+231][+365]	1054.18	3	3160.52	3160.52	0	0.9	73	Specific	350.5	286.3	81.16	6.08	15	>WS76_RS04925 ref|WP_006025599.1|gi|0| outer membrane lipoprotein chaperone LolA	996	Nsco_NS_434_20203020_B_humpty_HILIC2.33017.33017.3	controllerType=0 controllerNumber=1 scan=33017	91.5026	Trypsin	B2	AASGAVPTVKPTDNSSGSFVFSRPGK	596
03516:3	167	K.AVERGGAAQPAS[+568.212][+100.064]GS[+568.212]AVAAAPDKR.Q	HexNAc(2)Hex(1) 100.064,HexNAc(2)Hex(1)	S[+100][+568]*2	1125.54	3	3374.62	3373.6	1	4.2	375	Specific	350.55	222.71	1.2	7.74	12	>WS76_RS10210 ref|WP_015600914.1|gi|0| MexX family efflux pump subunit	2066	Nsco_NS_434_20203020_B_humpty_HILIC3.6046.6046.3	controllerType=0 controllerNumber=1 scan=6046	28.0195	Trypsin	B3	AVERGGAAQPASGSAVAAAPDKR	1236
57976:4	133	D.VS[+365.132][+231.074][+100.064]T[+568.212][+100.064]TGAIAGATAAAAAVAAAKPAKR.G	HexNAc(1)Hex(1) 231.0743 100.064,HexNAc(2)Hex(1) 100.064	S[+100][+231][+365], T[+100][+568]	891.704	4	3563.79	3560.79	3	-2.4	157	NRagged	350.56	350.56	0	6.02	14	>WS76_RS02305 ref|WP_015602015.1|gi|0| hypothetical protein	468	Nsco_NS_434_20203020_B_humpty_HILIC1.52198.52198.4	controllerType=0 controllerNumber=1 scan=52198	138.491	Trypsin	B1	VSTTGAIAGATAAAAAVAAAKPAKR	1364
48683:5	344	E.ADT[+365.132][+231.074][+100.064]T[+568.212][+100.064]AS[+568.212][+100.064]HEHAVAQDAADAVMAPHAEEAAGVAAGGGER.A	HexNAc(1)Hex(1) 231.0743 100.064,HexNAc(2)Hex(1) 100.064,HexNAc(2)Hex(1) 100.064	S[+100][+568], T[+100]*2[+231][+365][+568]	1115.69	5	5574.42	5574.42	0	-0.8	307	NRagged	351.53	351.53	0	5.02	8	>WS76_RS11360 ref|WP_015601342.1|gi|0| SMC-Scp complex subunit ScpB	2296	Nsco_NS_434_20203020_B_humpty_HILIC1.44870.44870.5	controllerType=0 controllerNumber=1 scan=44870	123.066	Trypsin	B1	ADTTASHEHAVAQDAADAVMAPHAEEAAGVAAGGGER	2032
02699:3	415	K.YPGQLS[+162.053][+462.149]GGQQQR.V	Hex(1) 462.1486	S[+162][+462]	648.289	3	1942.85	1942.85	0	0.3	133	Specific	351.88	293.35	293.35	6.33	5	>WS76_RS03250 ref|WP_006025272.1|gi|0| amino acid ABC transporter ATP-binding protein	659	Nsco_NS_434_20203020_B_humpty_HILIC3.5372.5372.3	controllerType=0 controllerNumber=1 scan=5372	26.7159	Trypsin	B3	YPGQLSGGQQQR	624
29122:2	103	Q.S[+568.212]S[+568.212][+100.064]APAAAAPIDADKK.A	HexNAc(2)Hex(1),HexNAc(2)Hex(1) 100.064	S[+100][+568]*2	1325.12	2	2649.23	2649.23	0	0.8	28	NRagged	352.27	320.39	0	7.07	14	>WS76_RS05350 ref|WP_009916801.1|gi|0| DUF2059 domain-containing protein	1076	Nsco_NS_434_20203020_B_humpty_HILIC2.27981.27981.2	controllerType=0 controllerNumber=1 scan=27981	79.2898	Trypsin	B2	SSAPAAAAPIDADKK	1236
39173:3	192	A.AAAASAAS[+365.132][+231.074][+100.064]APEVAAAAPEAAQAADQS[+568.212]DANAQAAR.A	HexNAc(1)Hex(1) 231.0743 100.064,HexNAc(2)Hex(1)	S[+100][+231][+365][+568]	1444.32	3	4330.94	4329.93	1	0.2	152	NRagged	352.39	352.39	0	6.61	27	>WS76_RS03140 ref|WP_075644745.1|gi|0| outer membrane protein assembly factor BamE	635	Nsco_NS_434_20203020_B_humpty_HILIC3.38021.38021.3	controllerType=0 controllerNumber=1 scan=38021	99.1359	Trypsin	B3	AAAASAASAPEVAAAAPEAAQAADQSDANAQAAR	1264
34114:3	102	R.QQLAPPAPAS[+568.212]APAAAS[+162.053][+462.149]DAGSASPGARP.-	HexNAc(2)Hex(1),Hex(1) 462.1486	S[+162][+462][+568]	1203.21	3	3607.61	3606.62	1	-3.5	730	CRagged	352.83	265.45	0	6.77	20	>WS76_RS00435 ref|WP_015602274.1|gi|0| type II secretion system protein GspD	90	Nsco_NS_434_20203020_B_humpty_HILIC3.33076.33076.3	controllerType=0 controllerNumber=1 scan=33076	87.1997	Trypsin	B3	QQLAPPAPASAPAAASDAGSASPGARP	1192
24781:2	1674	A.SAGGGAPAQPAS[+568.212][+100.064]PDGGDS[+568.212]IGH.-	HexNAc(2)Hex(1) 100.064,HexNAc(2)Hex(1)	S[+100][+568]*2	1523.15	2	3045.3	3042.29	3	-2.2	44	Non	353.15	289.73	13.48	5.14	1	>WS76_RS15215 ref|WP_015600233.1|gi|0| hypothetical protein	3051	Nsco_NS_434_20203020_B_humpty_HILIC3.25062.25062.2	controllerType=0 controllerNumber=1 scan=25062	69.0565	Trypsin	B3	SAGGGAPAQPASPDGGDSIGH	1236
43606:3	332	A.AAAASAASAPEVAAAAPEAAQAADQS[+365.132][+231.074][+100.064]DANAQAAR.A	HexNAc(1)Hex(1) 231.0743 100.064	S[+100][+231][+365]	1254.58	3	3761.73	3761.72	0	1.4	152	NRagged	353.24	352.04	6.65	6.37	24	>WS76_RS03140 ref|WP_075644745.1|gi|0| outer membrane protein assembly factor BamE	635	Nsco_NS_434_20203020_B_humpty_HILIC1.40335.40335.3	controllerType=0 controllerNumber=1 scan=40335	111.888	Trypsin	B1	AAAASAASAPEVAAAAPEAAQAADQSDANAQAAR	696
27831:3	95	R.RQQLAPPAPAS[+568.212]APAAASDAGSASPGARP.-	HexNAc(2)Hex(1)	S[+568]	1046.84	3	3138.52	3138.52	0	-0.1	729	CRagged	353.6	303.21	112.38	8.12	20	>WS76_RS00435 ref|WP_015602274.1|gi|0| type II secretion system protein GspD	90	Nsco_NS_434_20203020_B_humpty_HILIC2.26891.26891.3	controllerType=0 controllerNumber=1 scan=26891	76.4821	Trypsin	B2	RQQLAPPAPASAPAAASDAGSASPGARP	568
48852:5	504	E.ADT[+365.132][+231.074][+100.064]T[+568.212][+100.064]AS[+568.212][+100.064]HEHAVAQDAADAVMAPHAEEAAGVAAGGGER.A	HexNAc(1)Hex(1) 231.0743 100.064,HexNAc(2)Hex(1) 100.064,HexNAc(2)Hex(1) 100.064	S[+100][+568], T[+100]*2[+231][+365][+568]	1115.69	5	5574.42	5574.42	0	-0.2	307	NRagged	354.25	354.25	0	4.89	8	>WS76_RS11360 ref|WP_015601342.1|gi|0| SMC-Scp complex subunit ScpB	2296	Nsco_NS_434_20203020_B_humpty_HILIC3.47099.47099.5	controllerType=0 controllerNumber=1 scan=47099	120.752	Trypsin	B3	ADTTASHEHAVAQDAADAVMAPHAEEAAGVAAGGGER	2032
27860:3	95	R.RQQLAPPAPAS[+568.212]APAAASDAGSASPGARP.-	HexNAc(2)Hex(1)	S[+568]	1046.84	3	3138.52	3138.52	0	0.1	729	CRagged	354.53	285.96	116.15	8.28	20	>WS76_RS00435 ref|WP_015602274.1|gi|0| type II secretion system protein GspD	90	Nsco_NS_434_20203020_B_humpty_HILIC2.26916.26916.3	controllerType=0 controllerNumber=1 scan=26916	76.5338	Trypsin	B2	RQQLAPPAPASAPAAASDAGSASPGARP	568
47687:4	46	D.DC[+57.021]VAEATQGGGAAAFASSAS[+162.053][+462.149]PAAQAHAT[+568.212][+100.064]DAAAAGSAASPNAAKVEQLK.D	Hex(1) 462.1486,HexNAc(2)Hex(1) 100.064	C[+57], S[+162][+462], T[+100][+568]	1430.9	4	5720.58	5718.57	2	-0.5	587	NRagged	354.53	354.53	0	7.66	61	>WS76_RS27720 ref|WP_015602984.1|gi|0| acyl-CoA dehydrogenase	5553	Nsco_NS_434_20203020_B_humpty_HILIC3.46114.46114.2	controllerType=0 controllerNumber=1 scan=46114	118.747	Trypsin	B3	DCVAEATQGGGAAAFASSASPAAQAHATDAAAAGSAASPNAAKVEQLK	1292
42673:3	168	A.AAAASAASAPEVAAAAPEAAQAADQS[+365.132][+231.074][+100.064]DANAQAAR.A	HexNAc(1)Hex(1) 231.0743 100.064	S[+100][+231][+365]	1254.91	3	3762.72	3761.72	1	-0.3	152	NRagged	354.68	354.68	9.6	6.29	22	>WS76_RS03140 ref|WP_075644745.1|gi|0| outer membrane protein assembly factor BamE	635	Nsco_NS_434_20203020_B_humpty_HILIC2.39270.39270.3	controllerType=0 controllerNumber=1 scan=39270	106.309	Trypsin	B2	AAAASAASAPEVAAAAPEAAQAADQSDANAQAAR	696
20216:2	167	K.VAPPADNNAS[+568.212]QPQQFDPNR.A	HexNAc(2)Hex(1)	S[+568]	1317.6	2	2634.18	2634.18	0	1.3	50	Specific	354.94	354.94	354.94	8.06	15	>WS76_RS16595 ref|WP_015601198.1|gi|0| sporulation related domain protein	3331	Nsco_NS_434_20203020_B_humpty_HILIC2.20872.20872.2	controllerType=0 controllerNumber=1 scan=20872	61.8361	Trypsin	B2	VAPPADNNASQPQQFDPNR	568
15713:4	133	K.S[+162.053][+462.149]T[+162.053][+462.149]NFKKAYC[+57.021]S[+568.212]NSDYVTSSARPHFHC[+57.021]GK.D	Hex(1) 462.1486,Hex(1) 462.1486,HexNAc(2)Hex(1)	C[+57]*2, S[+162][+462][+568], T[+162][+462]	1242.51	4	4967.04	4966.05	1	-2.8	18	Specific	355.59	355.59	1.2	8.73	17	>WS76_RS21240 ref|WP_041861910.1|gi|0| hypothetical protein	4265	Nsco_NS_434_20203020_B_humpty_HILIC3.17433.17433.4	controllerType=0 controllerNumber=1 scan=17433	52.7126	Trypsin	B3	STNFKKAYCSNSDYVTSSARPHFHCGK	1816
37354:3	56	A.AASGGAPRGPS[+568.212]KT[+568.212]PALDTYTTNLTQR.A	HexNAc(2)Hex(1),HexNAc(2)Hex(1)	S[+568], T[+568]	1256.59	3	3767.76	3767.77	0	-2.9	175	NRagged	355.98	307.94	9.6	7.48	19	>WS76_RS02275 ref|WP_015601819.1|gi|0| type VI secretion system ATPase TssH	462	Nsco_NS_434_20203020_B_humpty_HILIC2.34670.34670.3	controllerType=0 controllerNumber=1 scan=34670	95.3284	Trypsin	B2	AASGGAPRGPSKTPALDTYTTNLTQR	1136
33425:3	102	R.QQLAPPAPAS[+568.212]APAAASDAGSASPGARP.-	HexNAc(2)Hex(1)	S[+568]	994.811	3	2982.42	2982.42	0	0.5	730	CRagged	356.12	259.6	0.02	7.59	20	>WS76_RS00435 ref|WP_015602274.1|gi|0| type II secretion system protein GspD	90	Nsco_NS_434_20203020_B_humpty_HILIC3.32524.32524.3	controllerType=0 controllerNumber=1 scan=32524	86.066	Trypsin	B3	QQLAPPAPASAPAAASDAGSASPGARP	568
48486:5	770	E.ADT[+365.132][+231.074][+100.064]T[+568.212][+100.064]AS[+568.212][+100.064]HEHAVAQDAADAVMAPHAEEAAGVAAGGGER.A	HexNAc(1)Hex(1) 231.0743 100.064,HexNAc(2)Hex(1) 100.064,HexNAc(2)Hex(1) 100.064	S[+100][+568], T[+100]*2[+231][+365][+568]	1115.69	5	5574.42	5574.42	0	0.2	307	NRagged	356.17	356.17	0	5.2	9	>WS76_RS11360 ref|WP_015601342.1|gi|0| SMC-Scp complex subunit ScpB	2296	Nsco_NS_434_20203020_B_humpty_HILIC2.45030.45030.5	controllerType=0 controllerNumber=1 scan=45030	121.599	Trypsin	B2	ADTTASHEHAVAQDAADAVMAPHAEEAAGVAAGGGER	2032
28743:3	223	K.VAPPADNNAS[+568.212]QPQQFDPNRALQGK.T	HexNAc(2)Hex(1)	S[+568]	1044.5	3	3131.48	3131.48	0	-0.2	50	Specific	356.25	307.33	307.33	6.76	14	>WS76_RS16595 ref|WP_015601198.1|gi|0| sporulation related domain protein	3331	Nsco_NS_434_20203020_B_humpty_HILIC1.28081.28081.3	controllerType=0 controllerNumber=1 scan=28081	82.9682	Trypsin	B1	VAPPADNNASQPQQFDPNRALQGK	568
31830:3	95	R.QQLAPPAPAS[+568.212]APAAAS[+365.132][+231.074]DAGSASPGARP.-	HexNAc(2)Hex(1),HexNAc(1)Hex(1) 231.0743	S[+231][+365][+568]	1193.55	3	3578.63	3578.62	0	1.1	730	CRagged	356.29	310.8	1.2	7.38	20	>WS76_RS00435 ref|WP_015602274.1|gi|0| type II secretion system protein GspD	90	Nsco_NS_434_20203020_B_humpty_HILIC2.30104.30104.3	controllerType=0 controllerNumber=1 scan=30104	84.3378	Trypsin	B2	QQLAPPAPASAPAAASDAGSASPGARP	1164
33101:4	12	K.TSAAKPAATTTTATTAAPAPAPS[+365.132][+231.074]ATTPAPAATAPATAASAPAAK.K	HexNAc(1)Hex(1) 231.0743	S[+231][+365]	1111.31	4	4442.2	4441.2	1	-0.7	100	Specific	356.51	183.82	0	6.28	105	>WS76_RS08270 ref|WP_015600333.1|gi|0| hypothetical protein	1675	Nsco_NS_434_20203020_B_humpty_HILIC3.32249.32249.2	controllerType=0 controllerNumber=1 scan=32249	85.4164	Trypsin	B3	TSAAKPAATTTTATTAAPAPAPSATTPAPAATAPATAASAPAAK	596
34472:3	6	K.TSAAKPAATTTTATTAAPAPAPSATTPAPAATAPATAAS[+162.053][+462.149]APAAK.K	Hex(1) 462.1486	S[+162][+462]	1491.4	3	4472.2	4469.19	3	-1.8	100	Specific	357.53	357.53	16.23	7.95	95	>WS76_RS08270 ref|WP_015600333.1|gi|0| hypothetical protein	1675	Nsco_NS_434_20203020_B_humpty_HILIC2.32278.32278.3	controllerType=0 controllerNumber=1 scan=32278	89.7106	Trypsin	B2	TSAAKPAATTTTATTAAPAPAPSATTPAPAATAPATAASAPAAK	624
61914:5	175	G.GAAAPAADASGAAAPAQAQALPAAIYFET[+365.132][+231.074][+100.064]GKS[+568.212][+100.064]ELPADAK.D	HexNAc(1)Hex(1) 231.0743 100.064,HexNAc(2)Hex(1) 100.064	S[+100][+568], T[+100][+231][+365]	1002.08	5	5006.39	5004.38	2	1.1	403	NRagged	357.82	357.82	0	5.76	20	>WS76_RS16235 ref|WP_015600434.1|gi|0| cytochrome c oxidase subunit II	3258	Nsco_NS_434_20203020_B_humpty_HILIC2.56329.56329.5	controllerType=0 controllerNumber=1 scan=56329	146.443	Trypsin	B2	GAAAPAADASGAAAPAQAQALPAAIYFETGKSELPADAK	1364
34786:4	263	K.AASGAVPTVKPTDNS[+365.132][+231.074]SGSFVFSRPGK.F	HexNAc(1)Hex(1) 231.0743	S[+231][+365]	791.387	4	3162.53	3160.52	2	1.3	73	Specific	358.45	320.8	1.2	6.83	14	>WS76_RS04925 ref|WP_006025599.1|gi|0| outer membrane lipoprotein chaperone LolA	996	Nsco_NS_434_20203020_B_humpty_HILIC3.33720.33720.2	controllerType=0 controllerNumber=1 scan=33720	88.7478	Trypsin	B3	AASGAVPTVKPTDNSSGSFVFSRPGK	596
39898:3	1355	R.SDTHSFPVAPAQGC[+57.021]AAAAAS[+568.212]AADAPGSGLSR.T	HexNAc(2)Hex(1)	C[+57], S[+568]	1156.19	3	3466.55	3466.56	0	-0.6	76	Specific	358.58	358.58	10.8	8.16	1	>WS76_RS17335 ref|WP_015601668.1|gi|0| hypothetical protein	3482	Nsco_NS_434_20203020_B_humpty_HILIC1.37366.37366.3	controllerType=0 controllerNumber=1 scan=37366	105.313	Trypsin	B1	SDTHSFPVAPAQGCAAAAASAADAPGSGLSR	568
42929:3	1048	R.ETGGVQAPAALPAS[+568.212]APAGAAAPAAAPAAAVRPADR.S	HexNAc(2)Hex(1)	S[+568]	1220.95	3	3660.84	3660.84	0	0.8	485	Specific	358.6	323.91	69.15	8.81	3	>WS76_RS00375 ref|WP_006023990.1|gi|0| RND transporter	78	Nsco_NS_434_20203020_B_humpty_HILIC3.41140.41140.3	controllerType=0 controllerNumber=1 scan=41140	105.766	Trypsin	B3	ETGGVQAPAALPASAPAGAAAPAAAPAAAVRPADR	568
28574:4	6	K.TSAAKPAATTTTATTAAPAPAPS[+162.053][+462.149]ATTPAPAATAPATAASAPAAKK.T	Hex(1) 462.1486	S[+162][+462]	1150.33	4	4598.29	4597.29	1	-1.1	100	Specific	358.9	306.03	0	8.52	95	>WS76_RS08270 ref|WP_015600333.1|gi|0| hypothetical protein	1675	Nsco_NS_434_20203020_B_humpty_HILIC2.27475.27475.2	controllerType=0 controllerNumber=1 scan=27475	77.9877	Trypsin	B2	TSAAKPAATTTTATTAAPAPAPSATTPAPAATAPATAASAPAAKK	624
18612:4	199	R.LNEHPQMQFAAS[+365.132][+231.074]APTKK.Y	HexNAc(1)Hex(1) 231.0743	S[+231][+365]	624.298	4	2494.17	2494.17	0	1.6	43	Specific	359.02	359.02	98.9	5.6	12	>WS76_RS05240 ref|WP_006025658.1|gi|0| hypothetical protein	1055	Nsco_NS_434_20203020_B_humpty_HILIC2.19497.19497.4	controllerType=0 controllerNumber=1 scan=19497	58.5929	Trypsin	B2	LNEHPQMQFAASAPTKK	596
14341:4	325	W.PS[+365.132][+231.074]IT[+365.132][+231.074][+100.064]KT[+568.212][+100.064]KPAPADADEWKDVQDK.L	HexNAc(1)Hex(1) 231.0743,HexNAc(1)Hex(1) 231.0743 100.064,HexNAc(2)Hex(1) 100.064	S[+231][+365], T[+100]*2[+231][+365][+568]	1101.75	4	4403.99	4400.99	3	-2.8	80	NRagged	359.19	28.92	0	4.43	6	>WS76_RS05670 ref|WP_009913193.1|gi|0| ferredoxin family protein	1137	Nsco_NS_434_20203020_B_humpty_HILIC3.16177.16177.4	controllerType=0 controllerNumber=1 scan=16177	49.9776	Trypsin	B3	PSITKTKPAPADADEWKDVQDK	1960
32683:2	95	R.QQLAPPAPAS[+568.212]APAAAS[+365.132][+231.074]DAGSASPGARP.-	HexNAc(2)Hex(1),HexNAc(1)Hex(1) 231.0743	S[+231][+365][+568]	1789.82	2	3578.63	3578.62	0	0.4	730	CRagged	360.31	360.31	1.2	8.86	20	>WS76_RS00435 ref|WP_015602274.1|gi|0| type II secretion system protein GspD	90	Nsco_NS_434_20203020_B_humpty_HILIC2.30852.30852.2	controllerType=0 controllerNumber=1 scan=30852	86.2673	Trypsin	B2	QQLAPPAPASAPAAASDAGSASPGARP	1164
23092:3	199	R.LNEHPQMQFAAS[+568.212]APTK.K	HexNAc(2)Hex(1)	S[+568]	780.03	3	2338.07	2338.08	0	-0.5	43	Specific	361.08	274.83	39.29	4.87	12	>WS76_RS05240 ref|WP_006025658.1|gi|0| hypothetical protein	1055	Nsco_NS_434_20203020_B_humpty_HILIC2.23058.23058.3	controllerType=0 controllerNumber=1 scan=23058	67.1023	Trypsin	B2	LNEHPQMQFAASAPTK	568
47785:4	46	D.ADDC[+57.021]VAEATQGGGAAAFASSAS[+568.212]PAAQAHAT[+568.212]DAAAAGSAASPNAAKVEQLK.D	HexNAc(2)Hex(1),HexNAc(2)Hex(1)	C[+57], S[+568], T[+568]	1438.91	4	5752.61	5748.58	4	1.4	585	NRagged	361.11	361.11	0	6.98	61	>WS76_RS27720 ref|WP_015602984.1|gi|0| acyl-CoA dehydrogenase	5553	Nsco_NS_434_20203020_B_humpty_HILIC3.46196.46196.4	controllerType=0 controllerNumber=1 scan=46196	118.91	Trypsin	B3	ADDCVAEATQGGGAAAFASSASPAAQAHATDAAAAGSAASPNAAKVEQLK	1136
47733:4	46	D.DC[+57.021]VAEATQGGGAAAFASS[+365.132][+231.074]ASPAAQAHAT[+365.132][+231.074][+100.064]DAAAAGSAASPNAAKVEQLK.D	HexNAc(1)Hex(1) 231.0743,HexNAc(1)Hex(1) 231.0743 100.064	C[+57], S[+231][+365], T[+100][+231][+365]	1430.9	4	5720.59	5718.57	2	0.9	587	NRagged	361.16	361.16	0	8.2	61	>WS76_RS27720 ref|WP_015602984.1|gi|0| acyl-CoA dehydrogenase	5553	Nsco_NS_434_20203020_B_humpty_HILIC3.46151.46151.4	controllerType=0 controllerNumber=1 scan=46151	118.821	Trypsin	B3	DCVAEATQGGGAAAFASSASPAAQAHATDAAAAGSAASPNAAKVEQLK	1292
01814:3	913	R.KHPGKADGQPPAS[+162.053][+462.149]AGAAQ.-	Hex(1) 462.1486	S[+162][+462]	771.356	3	2312.05	2312.05	0	1	155	CRagged	361.98	323.78	323.78	8.81	8	>WS76_RS08800 ref|WP_006026890.1|gi|0| hypothetical protein	1780	Nsco_NS_434_20203020_B_humpty_HILIC3.4635.4635.3	controllerType=0 controllerNumber=1 scan=4635	25.0699	Trypsin	B3	KHPGKADGQPPASAGAAQ	624
43159:3	1039	R.ETGGVQAPAALPAS[+568.212]APAGAAAPAAAPAAAVRPADR.S	HexNAc(2)Hex(1)	S[+568]	1220.95	3	3660.83	3660.84	0	-0.8	485	Specific	362.86	305.34	49.06	7.69	3	>WS76_RS00375 ref|WP_006023990.1|gi|0| RND transporter	78	Nsco_NS_434_20203020_B_humpty_HILIC2.39655.39655.3	controllerType=0 controllerNumber=1 scan=39655	107.195	Trypsin	B2	ETGGVQAPAALPASAPAGAAAPAAAPAAAVRPADR	568
59761:3	24	K.KAILESVYQGAGQAAS[+365.132][+231.074]APMPPTQWSYDK.N	HexNAc(1)Hex(1) 231.0743	S[+231][+365]	1197.56	3	3590.67	3590.67	0	0.3	328	Specific	363.39	363.39	9.6	8.86	18	>WS76_RS17310 ref|WP_015602142.1|gi|0| ABC transporter substrate-binding protein	3476	Nsco_NS_434_20203020_B_humpty_HILIC2.54675.54675.3	controllerType=0 controllerNumber=1 scan=54675	142.853	Trypsin	B2	KAILESVYQGAGQAASAPMPPTQWSYDK	596
08549:3	125	A.QAS[+365.132][+231.074][+100.064]APAAAS[+162.053][+462.149]APAEKAEAASAPAKK.A	HexNAc(1)Hex(1) 231.0743 100.064,Hex(1) 462.1486	S[+100][+162][+231][+365][+462]	1172.88	3	3516.63	3514.62	2	0.2	20	NRagged	364.77	364.77	0	8.64	39	>WS76_RS31050 ref|WP_071810810.1|gi|0| hypothetical protein	2892	Nsco_NS_434_20203020_B_humpty_HILIC3.11143.11143.3	controllerType=0 controllerNumber=1 scan=11143	39.5278	Trypsin	B3	QASAPAAASAPAEKAEAASAPAKK	1320
42945:3	230	R.YERPAAPVSGAFPTDGVYAAQPGAAS[+568.212]GAR.S	HexNAc(2)Hex(1)	S[+568]	1135.2	3	3403.59	3402.6	1	-1.7	25	Specific	365.53	294.99	150.99	7.38	12	>WS76_RS14860 ref|WP_061083863.1|gi|0| multidrug transporter	2976	Nsco_NS_434_20203020_B_humpty_HILIC3.41156.41156.3	controllerType=0 controllerNumber=1 scan=41156	105.802	Trypsin	B3	YERPAAPVSGAFPTDGVYAAQPGAASGAR	568
10112:4	148	T.YS[+365.132][+231.074][+100.064]ARKLGT[+365.132][+231.074][+100.064]QT[+162.053][+462.149]TGNAGGSHNIALR.S	HexNAc(1)Hex(1) 231.0743 100.064,HexNAc(1)Hex(1) 231.0743 100.064,Hex(1) 462.1486	S[+100][+231][+365], T[+100][+162][+231][+365][+462]	1098.75	4	4391.98	4389.98	2	-1.9	334	NRagged	365.71	10.91	0	4.5	10	>WS76_RS05560 ref|WP_006025758.1|gi|0| metalloprotease PmbA	1118	Nsco_NS_434_20203020_B_humpty_HILIC3.12415.12415.4	controllerType=0 controllerNumber=1 scan=12415	42.0684	Trypsin	B3	YSARKLGTQTTGNAGGSHNIALR	2016
15841:2	999	S.PAS[+568.212][+100.064]GS[+365.132][+231.074][+100.064]DS[+365.132][+231.074]LR.S	HexNAc(2)Hex(1) 100.064,HexNAc(1)Hex(1) 231.0743 100.064,HexNAc(1)Hex(1) 231.0743	S[+100]*2[+231]*2[+365]*2[+568]	1426.6	2	2852.19	2850.19	2	-0.9	420	NRagged	365.97	214.37	0	4.46	14	>WS76_RS08475 ref|WP_015601473.1|gi|0| FtsH protease activity modulator HflK	1715	Nsco_NS_434_20203020_B_humpty_HILIC3.17551.17551.2	controllerType=0 controllerNumber=1 scan=17551	52.9607	Trypsin	B3	PASGSDSLR	1960
34215:3	6	K.TSAAKPAATTTTATTAAPAPAPS[+162.053][+462.149]ATTPAPAATAPATAASAPAAK.K	Hex(1) 462.1486	S[+162][+462]	1490.4	3	4469.19	4469.19	0	0.2	100	Specific	366.11	366.11	0	8.86	95	>WS76_RS08270 ref|WP_015600333.1|gi|0| hypothetical protein	1675	Nsco_NS_434_20203020_B_humpty_HILIC2.32082.32082.3	controllerType=0 controllerNumber=1 scan=32082	89.2594	Trypsin	B2	TSAAKPAATTTTATTAAPAPAPSATTPAPAATAPATAASAPAAK	624
01208:4	913	R.KHPGKADGQPPAS[+365.132][+231.074]AGAAQ.-	HexNAc(1)Hex(1) 231.0743	S[+231][+365]	571.771	4	2284.06	2284.06	0	1.3	155	CRagged	366.3	366.3	366.3	9.28	8	>WS76_RS08800 ref|WP_006026890.1|gi|0| hypothetical protein	1780	Nsco_NS_434_20203020_B_humpty_HILIC3.4156.4156.4	controllerType=0 controllerNumber=1 scan=4156	23.8486	Trypsin	B3	KHPGKADGQPPASAGAAQ	596
04735:3	163	R.GGAAQPAS[+568.212]GSAVAAAPDKR.Q	HexNAc(2)Hex(1)	S[+568]	750.696	3	2250.07	2250.07	0	0.4	379	Specific	366.66	269.81	46.29	7.51	12	>WS76_RS10210 ref|WP_015600914.1|gi|0| MexX family efflux pump subunit	2066	Nsco_NS_434_20203020_B_humpty_HILIC1.6695.6695.3	controllerType=0 controllerNumber=1 scan=6695	28.2782	Trypsin	B1	GGAAQPASGSAVAAAPDKR	568
02743:2	125	K.AKEAS[+568.212]AAEAPAAAS[+162.053][+462.149]N.-	HexNAc(2)Hex(1),Hex(1) 462.1486	S[+162][+462][+568]	1276.04	2	2551.06	2551.07	0	-1.1	58	CRagged	366.68	357.72	0	8.12	39	>WS76_RS31050 ref|WP_071810810.1|gi|0| hypothetical protein	2892	Nsco_NS_434_20203020_B_humpty_HILIC3.5408.5408.2	controllerType=0 controllerNumber=1 scan=5408	26.8049	Trypsin	B3	AKEASAAEAPAAASN	1192
09658:3	112	S.APAAAS[+162.053][+462.149]APAEKAEAAS[+365.132][+231.074][+100.064]APAK.K	Hex(1) 462.1486,HexNAc(1)Hex(1) 231.0743 100.064	S[+100][+162][+231][+365][+462]	1035.14	3	3103.39	3100.4	3	-4.6	23	NRagged	366.73	366.73	0	6.33	37	>WS76_RS31050 ref|WP_071810810.1|gi|0| hypothetical protein	2892	Nsco_NS_434_20203020_B_humpty_HILIC1.11615.11615.3	controllerType=0 controllerNumber=1 scan=11615	40.4893	Trypsin	B1	APAAASAPAEKAEAASAPAK	1320
18419:2	992	S.PAS[+568.212][+100.064]GS[+365.132][+231.074][+100.064]DS[+365.132][+231.074]LR.S	HexNAc(2)Hex(1) 100.064,HexNAc(1)Hex(1) 231.0743 100.064,HexNAc(1)Hex(1) 231.0743	S[+100]*2[+231]*2[+365]*2[+568]	1426.6	2	2852.2	2850.19	2	-0.4	420	NRagged	366.76	209.43	0	5.18	15	>WS76_RS08475 ref|WP_015601473.1|gi|0| FtsH protease activity modulator HflK	1715	Nsco_NS_434_20203020_B_humpty_HILIC2.19338.19338.2	controllerType=0 controllerNumber=1 scan=19338	58.2482	Trypsin	B2	PASGSDSLR	1960
02414:3	417	R.RGAADGDAPAS[+568.212]ATDAAR.V	HexNAc(2)Hex(1)	S[+568]	714.322	3	2140.95	2140.95	0	1.2	678	Specific	367.07	286.95	25.63	5.57	11	>WS76_RS26755 ref|WP_015602522.1|gi|0| penicillin-binding protein 1A	5365	Nsco_NS_434_20203020_B_humpty_HILIC3.5146.5146.3	controllerType=0 controllerNumber=1 scan=5146	26.2265	Trypsin	B3	RGAADGDAPASATDAAR	568
62468:4	1024	R.SHGRPS[+568.212]MFFPNVTQTNTASNATNGNGASGASAAAANALPAAATGAAPATTAPAAQAQLVR.F	HexNAc(2)Hex(1)	S[+568]	1555.75	4	6219.97	6216.98	3	-2.7	26	Specific	367.3	367.3	18.96	6.9	8	>WS76_RS18000 ref|WP_015600455.1|gi|0| membrane protein insertase YidC	3617	Nsco_NS_434_20203020_B_humpty_HILIC3.58615.58615.4	controllerType=0 controllerNumber=1 scan=58615	144.078	Trypsin	B3	SHGRPSMFFPNVTQTNTASNATNGNGASGASAAAANALPAAATGAAPATTAPAAQAQLVR	568
38702:3	168	A.AAAAS[+568.212]AAS[+568.212][+100.064]APEVAAAAPEAAQAADQSDANAQAAR.A	HexNAc(2)Hex(1),HexNAc(2)Hex(1) 100.064	S[+100][+568]*2	1434.65	3	4301.94	4301.94	0	0.5	152	NRagged	367.48	279.01	0	6.16	22	>WS76_RS03140 ref|WP_075644745.1|gi|0| outer membrane protein assembly factor BamE	635	Nsco_NS_434_20203020_B_humpty_HILIC2.35730.35730.3	controllerType=0 controllerNumber=1 scan=35730	97.6367	Trypsin	B2	AAAASAASAPEVAAAAPEAAQAADQSDANAQAAR	1236
45718:3	223	K.GAS[+568.212]SATTAAAKPAPTPGADANTGYFLQVGAYK.T	HexNAc(2)Hex(1)	S[+568]	1208.25	3	3622.73	3622.73	0	0.7	185	Specific	367.6	84.09	16.24	4.61	14	>WS76_RS16595 ref|WP_015601198.1|gi|0| sporulation related domain protein	3331	Nsco_NS_434_20203020_B_humpty_HILIC1.42509.42509.3	controllerType=0 controllerNumber=1 scan=42509	117.891	Trypsin	B1	GASSATTAAAKPAPTPGADANTGYFLQVGAYK	568
19837:3	222	K.VAPPADNNAS[+568.212]QPQQFDPNR.A	HexNAc(2)Hex(1)	S[+568]	878.732	3	2634.18	2634.18	0	0.6	50	Specific	367.99	367.99	367.99	7.6	19	>WS76_RS16595 ref|WP_015601198.1|gi|0| sporulation related domain protein	3331	Nsco_NS_434_20203020_B_humpty_HILIC3.21048.21048.3	controllerType=0 controllerNumber=1 scan=21048	60.4116	Trypsin	B3	VAPPADNNASQPQQFDPNR	568
46205:3	222	K.GAS[+365.132][+231.074]SATTAAAKPAPTPGADANTGYFLQVGAYK.T	HexNAc(1)Hex(1) 231.0743	S[+231][+365]	1217.58	3	3650.72	3650.72	0	-1.8	185	Specific	368	290.27	17.82	5.19	19	>WS76_RS16595 ref|WP_015601198.1|gi|0| sporulation related domain protein	3331	Nsco_NS_434_20203020_B_humpty_HILIC3.44724.44724.3	controllerType=0 controllerNumber=1 scan=44724	115.596	Trypsin	B3	GASSATTAAAKPAPTPGADANTGYFLQVGAYK	596
79077:3	379	P.SVAQSIPS[+568.212][+100.064]YLHADDLGPWGNYLQQVDR.V	HexNAc(2)Hex(1) 100.064	S[+100][+568]	1234.26	3	3700.76	3697.75	3	-0.1	9	NRagged	368.25	368.25	7.2	7.75	9	>WS76_RS03230 ref|WP_015601436.1|gi|0| Glu/Leu/Phe/Val dehydrogenase	655	Nsco_NS_434_20203020_B_humpty_HILIC1.68980.68980.3	controllerType=0 controllerNumber=1 scan=68980	174.308	Trypsin	B1	SVAQSIPSYLHADDLGPWGNYLQQVDR	668
32288:3	12	K.TSAAKPAATTTTATTAAPAPAPSATTPAPAATAPATAAS[+365.132][+231.074]APAAK.K	HexNAc(1)Hex(1) 231.0743	S[+231][+365]	1481.07	3	4441.2	4441.2	0	0.9	100	Specific	368.78	314.97	18.33	8.63	105	>WS76_RS08270 ref|WP_015600333.1|gi|0| hypothetical protein	1675	Nsco_NS_434_20203020_B_humpty_HILIC3.31581.31581.3	controllerType=0 controllerNumber=1 scan=31581	83.9865	Trypsin	B3	TSAAKPAATTTTATTAAPAPAPSATTPAPAATAPATAASAPAAK	596
69108:4	206	R.RQEGVSIWVVPSAAIT[+162.053][+462.149]AS[+365.132][+231.074]DPNEKAEMFEPAGDK.I	Hex(1) 462.1486,HexNAc(1)Hex(1) 231.0743	S[+231][+365], T[+162][+462]	1188.54	4	4751.14	4750.13	1	0.1	45	Specific	369.31	369.31	0	6.88	8	>WS76_RS01435 ref|WP_006023751.1|gi|0| 1,2-phenylacetyl-CoA epoxidase subunit B	301	Nsco_NS_434_20203020_B_humpty_HILIC2.62102.62102.4	controllerType=0 controllerNumber=1 scan=62102	158.87	Trypsin	B2	RQEGVSIWVVPSAAITASDPNEKAEMFEPAGDK	1220
35298:4	263	K.AASGAVPTVKPTDNS[+365.132][+231.074]SGSFVFSRPGK.F	HexNAc(1)Hex(1) 231.0743	S[+231][+365]	790.885	4	3160.52	3160.52	0	0.5	73	Specific	371.02	371.02	1.2	9.3	14	>WS76_RS04925 ref|WP_006025599.1|gi|0| outer membrane lipoprotein chaperone LolA	996	Nsco_NS_434_20203020_B_humpty_HILIC3.34162.34162.4	controllerType=0 controllerNumber=1 scan=34162	89.6128	Trypsin	B3	AASGAVPTVKPTDNSSGSFVFSRPGK	596
58946:3	11	I.KDTGVIALGHRESS[+162.053][+462.149]IPFS[+568.212]YYDQSQQVVGYSR.D	Hex(1) 462.1486,HexNAc(2)Hex(1)	S[+162][+462][+568]	1560.72	3	4680.16	4680.14	0	4.3	35	NRagged	371.4	371.4	0	7.06	38	>WS76_RS03235 ref|WP_075644749.1|gi|0| glutamate/aspartate ABC transporter substrate-binding protein	656	Nsco_NS_434_20203020_B_humpty_HILIC3.55847.55847.3	controllerType=0 controllerNumber=1 scan=55847	138.625	Trypsin	B3	KDTGVIALGHRESSIPFSYYDQSQQVVGYSR	1192
76779:5	329	D.YAMT[+568.212][+100.064]LANPDFVAYAQS[+568.212][+100.064]YGAHGHR.I	HexNAc(2)Hex(1) 100.064,HexNAc(2)Hex(1) 100.064	S[+100][+568], T[+100][+568]	776.349	5	3877.71	3876.73	1	-4.5	477	NRagged	371.4	371.4	371.4	3.84	11	>WS76_RS23630 ref|WP_015602630.1|gi|0| acetolactate synthase large subunit	4743	Nsco_NS_434_20203020_B_humpty_HILIC3.70192.70192.5	controllerType=0 controllerNumber=1 scan=70192	166.411	Trypsin	B3	YAMTLANPDFVAYAQSYGAHGHR	1336
17507:2	1175	S.PAS[+365.132][+231.074]GS[+365.132][+231.074][+100.064]DS[+568.212][+100.064]LR.S	HexNAc(1)Hex(1) 231.0743,HexNAc(1)Hex(1) 231.0743 100.064,HexNAc(2)Hex(1) 100.064	S[+100]*2[+231]*2[+365]*2[+568]	1426.6	2	2852.19	2850.19	2	-1	420	NRagged	372.24	208.9	0	4.99	7	>WS76_RS08475 ref|WP_015601473.1|gi|0| FtsH protease activity modulator HflK	1715	Nsco_NS_434_20203020_B_humpty_HILIC1.18806.18806.2	controllerType=0 controllerNumber=1 scan=18806	59.2346	Trypsin	B1	PASGSDSLR	1960
30043:3	223	K.VAPPADNNAS[+365.132][+231.074]QPQQFDPNRALQGK.T	HexNAc(1)Hex(1) 231.0743	S[+231][+365]	1054.16	3	3160.48	3159.47	1	0.5	50	Specific	373.22	143.4	143.4	8.06	14	>WS76_RS16595 ref|WP_015601198.1|gi|0| sporulation related domain protein	3331	Nsco_NS_434_20203020_B_humpty_HILIC1.29130.29130.3	controllerType=0 controllerNumber=1 scan=29130	85.6128	Trypsin	B1	VAPPADNNASQPQQFDPNRALQGK	596
17000:4	178	N.SDYVTSS[+162.053][+462.149]ARPHFHC[+57.021]GK.D	Hex(1) 462.1486	C[+57], S[+162][+462]	619.516	4	2475.04	2473.05	2	-4.3	29	NRagged	373.28	373.28	1.2	4.87	12	>WS76_RS21240 ref|WP_041861910.1|gi|0| hypothetical protein	4265	Nsco_NS_434_20203020_B_humpty_HILIC2.18165.18165.4	controllerType=0 controllerNumber=1 scan=18165	55.3443	Trypsin	B2	SDYVTSSARPHFHCGK	624
33969:3	6	T.TTATTAAPAPAPS[+568.212]ATT[+568.212]PAPAATAPATAASAPAAKK.T	HexNAc(2)Hex(1),HexNAc(2)Hex(1)	S[+568], T[+568]	1404.36	3	4211.06	4210.04	1	4.3	110	NRagged	373.43	36.79	0	4.1	95	>WS76_RS08270 ref|WP_015600333.1|gi|0| hypothetical protein	1675	Nsco_NS_434_20203020_B_humpty_HILIC2.31868.31868.3	controllerType=0 controllerNumber=1 scan=31868	88.6749	Trypsin	B2	TTATTAAPAPAPSATTPAPAATAPATAASAPAAKK	1136
05041:3	179	R.GGAAQPAS[+365.132][+231.074]GSAVAAAPDKR.Q	HexNAc(1)Hex(1) 231.0743	S[+231][+365]	760.029	3	2278.07	2278.07	0	1.9	379	Specific	373.55	255.78	4	7.99	11	>WS76_RS10210 ref|WP_015600914.1|gi|0| MexX family efflux pump subunit	2066	Nsco_NS_434_20203020_B_humpty_HILIC2.7330.7330.3	controllerType=0 controllerNumber=1 scan=7330	29.9558	Trypsin	B2	GGAAQPASGSAVAAAPDKR	596
18452:2	992	S.PAS[+568.212][+100.064]GS[+365.132][+231.074][+100.064]DS[+365.132][+231.074]LR.S	HexNAc(2)Hex(1) 100.064,HexNAc(1)Hex(1) 231.0743 100.064,HexNAc(1)Hex(1) 231.0743	S[+100]*2[+231]*2[+365]*2[+568]	1426.6	2	2852.2	2850.19	2	-0.6	420	NRagged	373.82	228.34	1.96	5.41	15	>WS76_RS08475 ref|WP_015601473.1|gi|0| FtsH protease activity modulator HflK	1715	Nsco_NS_434_20203020_B_humpty_HILIC2.19368.19368.2	controllerType=0 controllerNumber=1 scan=19368	58.3141	Trypsin	B2	PASGSDSLR	1960
13675:2	112	A.QAS[+365.132][+231.074]APAAAS[+162.053][+462.149]APAEK.A	HexNAc(1)Hex(1) 231.0743,Hex(1) 462.1486	S[+162][+231][+365][+462]	1245.53	2	2490.06	2490.05	0	3.5	20	NRagged	374.92	337.39	0	5.41	37	>WS76_RS31050 ref|WP_071810810.1|gi|0| hypothetical protein	2892	Nsco_NS_434_20203020_B_humpty_HILIC1.15509.15509.2	controllerType=0 controllerNumber=1 scan=15509	50.8438	Trypsin	B1	QASAPAAASAPAEK	1220
64134:5	398	K.VFQYIKPQEAQALT[+568.212]AATPASGASAAAAPATAAEGATVGAVPDS[+568.212]SVTATPLQTPAPVSNSTNVHPGNPK.A	HexNAc(2)Hex(1),HexNAc(2)Hex(1)	S[+568], T[+568]	1532.75	5	7659.72	7659.72	0	-0.2	195	Specific	375.11	375.11	0	7.24	11	>WS76_RS01245 ref|WP_015601092.1|gi|0| BON domain-containing protein	265	Nsco_NS_434_20203020_B_humpty_HILIC2.58044.58044.5	controllerType=0 controllerNumber=1 scan=58044	150.08	Trypsin	B2	VFQYIKPQEAQALTAATPASGASAAAAPATAAEGATVGAVPDSSVTATPLQTPAPVSNSTNVHPGNPK	1136
34164:4	263	K.AASGAVPTVKPTDNS[+365.132][+231.074]SGSFVFSRPGK.F	HexNAc(1)Hex(1) 231.0743	S[+231][+365]	790.886	4	3160.52	3160.52	0	1.9	73	Specific	375.32	55.13	1.2	4.02	14	>WS76_RS04925 ref|WP_006025599.1|gi|0| outer membrane lipoprotein chaperone LolA	996	Nsco_NS_434_20203020_B_humpty_HILIC3.33132.33132.4	controllerType=0 controllerNumber=1 scan=33132	87.3622	Trypsin	B3	AASGAVPTVKPTDNSSGSFVFSRPGK	596
16323:3	112	A.QAS[+365.132][+231.074]APAAAS[+162.053][+462.149]APAEKAEAASAPAKK.A	HexNAc(1)Hex(1) 231.0743,Hex(1) 462.1486	S[+162][+231][+365][+462]	1138.86	3	3414.57	3414.55	0	3.8	20	NRagged	375.94	375.94	0	7.55	37	>WS76_RS31050 ref|WP_071810810.1|gi|0| hypothetical protein	2892	Nsco_NS_434_20203020_B_humpty_HILIC1.17731.17731.3	controllerType=0 controllerNumber=1 scan=17731	56.455	Trypsin	B1	QASAPAAASAPAEKAEAASAPAKK	1220
39918:3	1355	R.SDTHSFPVAPAQGC[+57.021]AAAAAS[+568.212]AADAPGSGLSR.T	HexNAc(2)Hex(1)	C[+57], S[+568]	1156.19	3	3466.55	3466.56	0	-1.2	76	Specific	375.94	292.69	131.59	5.7	1	>WS76_RS17335 ref|WP_015601668.1|gi|0| hypothetical protein	3482	Nsco_NS_434_20203020_B_humpty_HILIC1.37384.37384.3	controllerType=0 controllerNumber=1 scan=37384	105.356	Trypsin	B1	SDTHSFPVAPAQGCAAAAASAADAPGSGLSR	568
29051:2	127	Q.QLAPPAPAS[+365.132][+231.074][+100.064]APAAAS[+568.212]DAGSASPGARP.-	HexNAc(1)Hex(1) 231.0743 100.064,HexNAc(2)Hex(1)	S[+100][+231][+365][+568]	1775.82	2	3550.63	3550.63	0	-0.4	731	Non	376.43	248.4	13.45	7	22	>WS76_RS00435 ref|WP_015602274.1|gi|0| type II secretion system protein GspD	90	Nsco_NS_434_20203020_B_humpty_HILIC1.28346.28346.2	controllerType=0 controllerNumber=1 scan=28346	83.6593	Trypsin	B1	QLAPPAPASAPAAASDAGSASPGARP	1264
03522:3	167	K.AVERGGAAQPAS[+568.212][+100.064]GS[+568.212]AVAAAPDKR.Q	HexNAc(2)Hex(1) 100.064,HexNAc(2)Hex(1)	S[+100][+568]*2	1125.54	3	3374.62	3373.6	1	4.2	375	Specific	376.98	280.13	1.2	8.02	12	>WS76_RS10210 ref|WP_015600914.1|gi|0| MexX family efflux pump subunit	2066	Nsco_NS_434_20203020_B_humpty_HILIC3.6052.6052.3	controllerType=0 controllerNumber=1 scan=6052	28.0338	Trypsin	B3	AVERGGAAQPASGSAVAAAPDKR	1236
32705:3	6	K.TSAAKPAATTTTATTAAPAPAPS[+365.132][+231.074]ATTPAPAATAPATAASAPAAK.K	HexNAc(1)Hex(1) 231.0743	S[+231][+365]	1481.07	3	4441.21	4441.2	0	1.6	100	Specific	377.05	101.56	0	6.14	95	>WS76_RS08270 ref|WP_015600333.1|gi|0| hypothetical protein	1675	Nsco_NS_434_20203020_B_humpty_HILIC2.30870.30870.3	controllerType=0 controllerNumber=1 scan=30870	86.3112	Trypsin	B2	TSAAKPAATTTTATTAAPAPAPSATTPAPAATAPATAASAPAAK	596
31244:3	102	Q.QLAPPAPAS[+568.212][+100.064]APAAAS[+365.132][+231.074]DAGSASPGARP.-	HexNAc(2)Hex(1) 100.064,HexNAc(1)Hex(1) 231.0743	S[+100][+231][+365][+568]	1184.88	3	3552.63	3550.63	2	-0.4	731	Non	377.18	279.5	0	6.25	20	>WS76_RS00435 ref|WP_015602274.1|gi|0| type II secretion system protein GspD	90	Nsco_NS_434_20203020_B_humpty_HILIC3.30659.30659.3	controllerType=0 controllerNumber=1 scan=30659	81.7937	Trypsin	B3	QLAPPAPASAPAAASDAGSASPGARP	1264
30880:2	103	Q.S[+568.212][+100.064]S[+568.212]APAAAAPIDADKK.A	HexNAc(2)Hex(1) 100.064,HexNAc(2)Hex(1)	S[+100][+568]*2	1325.12	2	2649.22	2649.23	0	-0.1	28	NRagged	377.98	333.72	10.28	7.01	14	>WS76_RS05350 ref|WP_009916801.1|gi|0| DUF2059 domain-containing protein	1076	Nsco_NS_434_20203020_B_humpty_HILIC2.29367.29367.2	controllerType=0 controllerNumber=1 scan=29367	82.719	Trypsin	B2	SSAPAAAAPIDADKK	1236
69980:4	2	D.YDGAPAS[+568.212][+100.064]APDALRNHGWT[+568.212][+100.064]PNGPVWHR.T	HexNAc(2)Hex(1) 100.064,HexNAc(2)Hex(1) 100.064	S[+100][+568], T[+100][+568]	1045.49	4	4178.92	4178.91	0	3.2	75	NRagged	378.38	378.38	378.38	6.35	112	>WS76_RS18590 ref|WP_015603035.1|gi|0| hypothetical protein	3735	Nsco_NS_434_20203020_B_humpty_HILIC3.64582.64582.4	controllerType=0 controllerNumber=1 scan=64582	155.634	Trypsin	B3	YDGAPASAPDALRNHGWTPNGPVWHR	1336
29042:3	127	Q.QLAPPAPAS[+568.212][+100.064]APAAAS[+365.132][+231.074]DAGSASPGARP.-	HexNAc(2)Hex(1) 100.064,HexNAc(1)Hex(1) 231.0743	S[+100][+231][+365][+568]	1184.21	3	3550.63	3550.63	0	-0.4	731	Non	379.08	379.08	0	6.54	22	>WS76_RS00435 ref|WP_015602274.1|gi|0| type II secretion system protein GspD	90	Nsco_NS_434_20203020_B_humpty_HILIC1.28338.28338.3	controllerType=0 controllerNumber=1 scan=28338	83.6307	Trypsin	B1	QLAPPAPASAPAAASDAGSASPGARP	1264
39796:3	168	K.AAAAAS[+568.212]AAS[+365.132][+231.074][+100.064]APEVAAAAPEAAQAADQSDANAQAAR.A	HexNAc(2)Hex(1),HexNAc(1)Hex(1) 231.0743 100.064	S[+100][+231][+365][+568]	1467.66	3	4400.96	4400.97	0	-1.7	151	Specific	379.13	379.13	0	8.69	22	>WS76_RS03140 ref|WP_075644745.1|gi|0| outer membrane protein assembly factor BamE	635	Nsco_NS_434_20203020_B_humpty_HILIC2.36968.36968.3	controllerType=0 controllerNumber=1 scan=36968	101.143	Trypsin	B2	AAAAASAASAPEVAAAAPEAAQAADQSDANAQAAR	1264
58443:3	24	K.KAILESVYQGAGQAAS[+568.212]APMPPTQWSYDK.N	HexNAc(2)Hex(1)	S[+568]	1188.23	3	3562.68	3562.68	0	1.2	328	Specific	379.45	339.05	85.59	6.93	18	>WS76_RS17310 ref|WP_015602142.1|gi|0| ABC transporter substrate-binding protein	3476	Nsco_NS_434_20203020_B_humpty_HILIC2.53629.53629.3	controllerType=0 controllerNumber=1 scan=53629	140.541	Trypsin	B2	KAILESVYQGAGQAASAPMPPTQWSYDK	568
67301:3	39	D.FFDVVS[+162.053][+462.149]GRKPLPQGEAAGLVYSR.F	Hex(1) 462.1486	S[+162][+462]	1040.85	3	3120.54	3117.53	3	2.1	57	NRagged	379.59	379.59	15.04	6.92	21	>WS76_RS20455 ref|WP_015603766.1|gi|0| cys/Met metabolism PLP-dependent enzyme family protein	4106	Nsco_NS_434_20203020_B_humpty_HILIC1.59691.59691.3	controllerType=0 controllerNumber=1 scan=59691	155.181	Trypsin	B1	FFDVVSGRKPLPQGEAAGLVYSR	624
30598:3	222	K.VAPPADNNAS[+568.212]QPQQFDPNRALQGK.T	HexNAc(2)Hex(1)	S[+568]	1044.5	3	3131.48	3131.48	0	0.9	50	Specific	379.66	333.53	333.53	7.07	19	>WS76_RS16595 ref|WP_015601198.1|gi|0| sporulation related domain protein	3331	Nsco_NS_434_20203020_B_humpty_HILIC3.30009.30009.3	controllerType=0 controllerNumber=1 scan=30009	80.2494	Trypsin	B3	VAPPADNNASQPQQFDPNRALQGK	568
34522:3	12	K.TSAAKPAATTTTATTAAPAPAPSATTPAPAATAPATAAS[+162.053][+462.149]APAAK.K	Hex(1) 462.1486	S[+162][+462]	1491.41	3	4472.21	4469.19	3	0.5	100	Specific	380.37	346.98	4.37	9.01	105	>WS76_RS08270 ref|WP_015600333.1|gi|0| hypothetical protein	1675	Nsco_NS_434_20203020_B_humpty_HILIC3.33465.33465.3	controllerType=0 controllerNumber=1 scan=33465	88.1184	Trypsin	B3	TSAAKPAATTTTATTAAPAPAPSATTPAPAATAPATAASAPAAK	624
74379:4	340	K.RATDTLVHANFGNVTSAS[+568.212]GVVGNPIALLDAPR.L	HexNAc(2)Hex(1)	S[+568]	951.235	4	3801.92	3801.91	0	1.2	243	Specific	380.56	380.56	28.58	8.92	11	>WS76_RS11655 ref|WP_015600783.1|gi|0| fecR family protein	2355	Nsco_NS_434_20203020_B_humpty_HILIC3.68312.68312.4	controllerType=0 controllerNumber=1 scan=68312	162.872	Trypsin	B3	RATDTLVHANFGNVTSASGVVGNPIALLDAPR	568
15652:4	133	N.SDYVTSS[+162.053][+462.149]ARPHFHC[+57.021]GK.D	Hex(1) 462.1486	C[+57], S[+162][+462]	619.516	4	2475.04	2473.05	2	-4.7	29	NRagged	380.69	380.69	1.2	6.69	17	>WS76_RS21240 ref|WP_041861910.1|gi|0| hypothetical protein	4265	Nsco_NS_434_20203020_B_humpty_HILIC3.17376.17376.4	controllerType=0 controllerNumber=1 scan=17376	52.5973	Trypsin	B3	SDYVTSSARPHFHCGK	624
60493:3	24	K.KAILESVYQGAGQAAS[+365.132][+231.074]APMPPTQWSYDK.N	HexNAc(1)Hex(1) 231.0743	S[+231][+365]	1197.56	3	3590.67	3590.67	0	0.4	328	Specific	380.82	365.26	81.31	6.61	20	>WS76_RS17310 ref|WP_015602142.1|gi|0| ABC transporter substrate-binding protein	3476	Nsco_NS_434_20203020_B_humpty_HILIC3.57065.57065.3	controllerType=0 controllerNumber=1 scan=57065	141.055	Trypsin	B3	KAILESVYQGAGQAASAPMPPTQWSYDK	596
11972:3	112	A.S[+162.053][+462.149]APAAAS[+365.132][+231.074][+100.064]APAEKAEAAS[+568.212][+100.064]APAKK.A	Hex(1) 462.1486,HexNAc(1)Hex(1) 231.0743 100.064,HexNAc(2)Hex(1) 100.064	S[+100]*2[+162][+231][+365][+462][+568]	1328.93	3	3984.79	3983.8	1	-2.8	22	NRagged	381.16	381.16	0	9.13	37	>WS76_RS31050 ref|WP_071810810.1|gi|0| hypothetical protein	2892	Nsco_NS_434_20203020_B_humpty_HILIC1.13857.13857.3	controllerType=0 controllerNumber=1 scan=13857	46.2946	Trypsin	B1	SAPAAASAPAEKAEAASAPAKK	1988
02460:2	417	R.RGAADGDAPAS[+568.212]ATDAAR.V	HexNAc(2)Hex(1)	S[+568]	1070.98	2	2140.95	2140.95	0	0.2	678	Specific	381.49	236.04	1.6	5.76	11	>WS76_RS26755 ref|WP_015602522.1|gi|0| penicillin-binding protein 1A	5365	Nsco_NS_434_20203020_B_humpty_HILIC3.5183.5183.2	controllerType=0 controllerNumber=1 scan=5183	26.331	Trypsin	B3	RGAADGDAPASATDAAR	568
14102:3	830	R.S[+568.212]PSSSPAATSTSTTAETNDATLNEARK.-	HexNAc(2)Hex(1)	S[+568]	1088.5	3	3263.48	3263.48	0	-0.4	113	Specific	381.96	283.56	0.27	6.98	9	>WS76_RS22380 ref|WP_006029748.1|gi|0| hypothetical protein	4493	Nsco_NS_434_20203020_B_humpty_HILIC1.15878.15878.3	controllerType=0 controllerNumber=1 scan=15878	51.8451	Trypsin	B1	SPSSSPAATSTSTTAETNDATLNEARK	568
61520:4	1007	R.SHGRPSMFFPNVTQTNTASNATNGNGAS[+568.212]GASAAAANALPAAATGAAPATTAPAAQAQLVR.F	HexNAc(2)Hex(1)	S[+568]	1555	4	6216.96	6216.98	0	-2	26	Specific	382.32	382.32	0	8.97	11	>WS76_RS18000 ref|WP_015600455.1|gi|0| membrane protein insertase YidC	3617	Nsco_NS_434_20203020_B_humpty_HILIC2.56028.56028.4	controllerType=0 controllerNumber=1 scan=56028	145.77	Trypsin	B2	SHGRPSMFFPNVTQTNTASNATNGNGASGASAAAANALPAAATGAAPATTAPAAQAQLVR	568
05073:3	179	R.GGAAQPAS[+365.132][+231.074]GSAVAAAPDKR.Q	HexNAc(1)Hex(1) 231.0743	S[+231][+365]	760.028	3	2278.07	2278.07	0	1	379	Specific	384.06	262.78	4	8.37	11	>WS76_RS10210 ref|WP_015600914.1|gi|0| MexX family efflux pump subunit	2066	Nsco_NS_434_20203020_B_humpty_HILIC2.7357.7357.3	controllerType=0 controllerNumber=1 scan=7357	29.9923	Trypsin	B2	GGAAQPASGSAVAAAPDKR	596
20144:3	167	K.VAPPADNNAS[+568.212]QPQQFDPNR.A	HexNAc(2)Hex(1)	S[+568]	878.732	3	2634.18	2634.18	0	0.8	50	Specific	384.73	350.2	350.2	7.37	15	>WS76_RS16595 ref|WP_015601198.1|gi|0| sporulation related domain protein	3331	Nsco_NS_434_20203020_B_humpty_HILIC2.20820.20820.3	controllerType=0 controllerNumber=1 scan=20820	61.702	Trypsin	B2	VAPPADNNASQPQQFDPNR	568
00584:3	913	R.KHPGKADGQPPAS[+365.132][+231.074]AGAAQ.-	HexNAc(1)Hex(1) 231.0743	S[+231][+365]	762.025	3	2284.06	2284.06	0	1.4	155	CRagged	385.14	385.14	385.14	10.67	8	>WS76_RS08800 ref|WP_006026890.1|gi|0| hypothetical protein	1780	Nsco_NS_434_20203020_B_humpty_HILIC3.3671.3671.3	controllerType=0 controllerNumber=1 scan=3671	22.5152	Trypsin	B3	KHPGKADGQPPASAGAAQ	596
72976:5	1	D.APIDLTDYDGAPAS[+162.053][+462.149]APDALRNHGWTPNGPVWHR.T	Hex(1) 462.1486	S[+162][+462]	839.387	5	4192.91	4191.92	1	-3.2	68	NRagged	385.31	385.31	1.2	6.63	104	>WS76_RS18590 ref|WP_015603035.1|gi|0| hypothetical protein	3735	Nsco_NS_434_20203020_B_humpty_HILIC2.65129.65129.5	controllerType=0 controllerNumber=1 scan=65129	165.203	Trypsin	B2	APIDLTDYDGAPASAPDALRNHGWTPNGPVWHR	624
21844:3	12	K.DKAAAAASAAAEASAPAAAS[+365.132][+231.074][+100.064]S[+568.212]MK.A	HexNAc(1)Hex(1) 231.0743 100.064,HexNAc(2)Hex(1)	S[+100][+231][+365][+568]	1095.82	3	3285.46	3283.46	2	-4.5	152	Specific	385.52	310.83	0	8.25	105	>WS76_RS08270 ref|WP_015600333.1|gi|0| hypothetical protein	1675	Nsco_NS_434_20203020_B_humpty_HILIC3.22655.22655.3	controllerType=0 controllerNumber=1 scan=22655	63.9178	Trypsin	B3	DKAAAAASAAAEASAPAAASSMK	1264
03152:3	467	K.YPGQLS[+162.053][+462.149]GGQQQR.V	Hex(1) 462.1486	S[+162][+462]	648.624	3	1943.86	1942.85	1	1.9	133	Specific	385.69	353.53	353.53	5.92	6	>WS76_RS03250 ref|WP_006025272.1|gi|0| amino acid ABC transporter ATP-binding protein	659	Nsco_NS_434_20203020_B_humpty_HILIC2.5640.5640.3	controllerType=0 controllerNumber=1 scan=5640	26.7061	Trypsin	B2	YPGQLSGGQQQR	624
73105:2	1418	R.DSAASQPLPS[+568.212]ALPDVGDEIDLR.F	HexNAc(2)Hex(1)	S[+568]	1417.67	2	2834.33	2834.33	0	-0.7	115	Specific	385.78	375.57	9.6	8.43	2	>WS76_RS28960 ref|WP_075645191.1|gi|0| hypothetical protein	5801	Nsco_NS_434_20203020_B_humpty_HILIC1.64342.64342.2	controllerType=0 controllerNumber=1 scan=64342	165.186	Trypsin	B1	DSAASQPLPSALPDVGDEIDLR	568
26911:4	423	R.PGQRPPELNRPGDQAAS[+568.212]QAVTASAGAGAPPGSAGNADAAR.S	HexNAc(2)Hex(1)	S[+568]	1077.51	4	4307.04	4307.04	0	-0.9	126	Specific	386.21	386.21	0.8	10.63	5	>WS76_RS10405 ref|WP_015602364.1|gi|0| DUF2939 domain-containing protein	2105	Nsco_NS_434_20203020_B_humpty_HILIC2.26090.26090.2	controllerType=0 controllerNumber=1 scan=26090	74.5111	Trypsin	B2	PGQRPPELNRPGDQAASQAVTASAGAGAPPGSAGNADAAR	568
59766:3	24	K.KAILESVYQGAGQAAS[+365.132][+231.074]APMPPTQWSYDK.N	HexNAc(1)Hex(1) 231.0743	S[+231][+365]	1197.56	3	3590.67	3590.67	0	0.3	328	Specific	386.67	349.12	85.37	6.64	18	>WS76_RS17310 ref|WP_015602142.1|gi|0| ABC transporter substrate-binding protein	3476	Nsco_NS_434_20203020_B_humpty_HILIC2.54679.54679.3	controllerType=0 controllerNumber=1 scan=54679	142.865	Trypsin	B2	KAILESVYQGAGQAASAPMPPTQWSYDK	596
04515:2	112	K.EAS[+568.212]AAEAPAAAS[+365.132][+231.074]N.-	HexNAc(2)Hex(1),HexNAc(1)Hex(1) 231.0743	S[+231][+365][+568]	1162.98	2	2324.94	2323.94	1	0.2	60	CRagged	386.81	329.82	0	6.51	37	>WS76_RS31050 ref|WP_071810810.1|gi|0| hypothetical protein	2892	Nsco_NS_434_20203020_B_humpty_HILIC1.6528.6528.2	controllerType=0 controllerNumber=1 scan=6528	27.9733	Trypsin	B1	EASAAEAPAAASN	1164
05045:3	179	R.GGAAQPAS[+365.132][+231.074]GSAVAAAPDKR.Q	HexNAc(1)Hex(1) 231.0743	S[+231][+365]	760.029	3	2278.07	2278.07	0	1.9	379	Specific	387.54	252.96	4	7.99	11	>WS76_RS10210 ref|WP_015600914.1|gi|0| MexX family efflux pump subunit	2066	Nsco_NS_434_20203020_B_humpty_HILIC2.7334.7334.3	controllerType=0 controllerNumber=1 scan=7334	29.9635	Trypsin	B2	GGAAQPASGSAVAAAPDKR	596
71759:4	2	D.APIDLTDYDGAPAS[+162.053][+462.149]APDALRNHGWTPNGPVWHR.T	Hex(1) 462.1486	S[+162][+462]	1049.73	4	4195.91	4191.92	4	-5.1	68	NRagged	387.79	387.79	1.2	7.98	112	>WS76_RS18590 ref|WP_015603035.1|gi|0| hypothetical protein	3735	Nsco_NS_434_20203020_B_humpty_HILIC3.66111.66111.4	controllerType=0 controllerNumber=1 scan=66111	158.564	Trypsin	B3	APIDLTDYDGAPASAPDALRNHGWTPNGPVWHR	624
41058:3	332	A.AAAASAASAPEVAAAAPEAAQAADQS[+365.132][+231.074][+100.064]DANAQAAR.A	HexNAc(1)Hex(1) 231.0743 100.064	S[+100][+231][+365]	1254.58	3	3761.71	3761.72	0	-2.6	152	NRagged	388.93	388.93	9.6	6.94	24	>WS76_RS03140 ref|WP_075644745.1|gi|0| outer membrane protein assembly factor BamE	635	Nsco_NS_434_20203020_B_humpty_HILIC1.38338.38338.3	controllerType=0 controllerNumber=1 scan=38338	107.496	Trypsin	B1	AAAASAASAPEVAAAAPEAAQAADQSDANAQAAR	696
04255:2	112	K.EAS[+365.132][+231.074]AAEAPAAAS[+568.212]N.-	HexNAc(1)Hex(1) 231.0743,HexNAc(2)Hex(1)	S[+231][+365][+568]	1162.47	2	2323.94	2323.94	0	0.8	60	CRagged	389.09	389.09	0	8.38	37	>WS76_RS31050 ref|WP_071810810.1|gi|0| hypothetical protein	2892	Nsco_NS_434_20203020_B_humpty_HILIC1.6305.6305.2	controllerType=0 controllerNumber=1 scan=6305	27.4969	Trypsin	B1	EASAAEAPAAASN	1164
19917:2	222	K.VAPPADNNAS[+568.212]QPQQFDPNR.A	HexNAc(2)Hex(1)	S[+568]	1317.59	2	2634.18	2634.18	0	0.2	50	Specific	389.35	389.35	389.35	10.34	19	>WS76_RS16595 ref|WP_015601198.1|gi|0| sporulation related domain protein	3331	Nsco_NS_434_20203020_B_humpty_HILIC3.21114.21114.2	controllerType=0 controllerNumber=1 scan=21114	60.5577	Trypsin	B3	VAPPADNNASQPQQFDPNR	568
27829:3	95	R.RQQLAPPAPAS[+568.212]APAAASDAGSASPGARP.-	HexNAc(2)Hex(1)	S[+568]	1046.84	3	3138.52	3138.52	0	-0.1	729	CRagged	389.48	389.48	15.79	10.29	20	>WS76_RS00435 ref|WP_015602274.1|gi|0| type II secretion system protein GspD	90	Nsco_NS_434_20203020_B_humpty_HILIC2.26889.26889.3	controllerType=0 controllerNumber=1 scan=26889	76.4774	Trypsin	B2	RQQLAPPAPASAPAAASDAGSASPGARP	568
28045:2	183	Q.S[+568.212][+100.064]S[+568.212]APAAAAPIDADKK.A	HexNAc(2)Hex(1) 100.064,HexNAc(2)Hex(1)	S[+100][+568]*2	1325.12	2	2649.22	2649.23	0	-0.3	28	NRagged	389.7	311.36	14.66	7.39	15	>WS76_RS05350 ref|WP_009916801.1|gi|0| DUF2059 domain-containing protein	1076	Nsco_NS_434_20203020_B_humpty_HILIC1.27534.27534.2	controllerType=0 controllerNumber=1 scan=27534	81.66	Trypsin	B1	SSAPAAAAPIDADKK	1236
30813:3	95	Q.QLAPPAPAS[+568.212][+100.064]APAAAS[+365.132][+231.074]DAGSASPGARP.-	HexNAc(2)Hex(1) 100.064,HexNAc(1)Hex(1) 231.0743	S[+100][+231][+365][+568]	1184.22	3	3550.63	3550.63	0	0.4	731	Non	389.99	389.99	0	8.61	20	>WS76_RS00435 ref|WP_015602274.1|gi|0| type II secretion system protein GspD	90	Nsco_NS_434_20203020_B_humpty_HILIC2.29311.29311.3	controllerType=0 controllerNumber=1 scan=29311	82.5668	Trypsin	B2	QLAPPAPASAPAAASDAGSASPGARP	1264
77967:4	83	A.AADQAAPLTIT[+162.053][+462.149]VRPGQS[+365.132][+231.074]LNDIAVAVTQSHDPGVLAR.A	Hex(1) 462.1486,HexNAc(1)Hex(1) 231.0743	S[+231][+365], T[+162][+462]	1219.09	4	4873.35	4873.35	0	1.3	46	NRagged	391.56	391.56	2.12	9.2	14	>WS76_RS28100 ref|WP_015603708.1|gi|0| hypothetical protein	5631	Nsco_NS_434_20203020_B_humpty_HILIC2.68956.68956.4	controllerType=0 controllerNumber=1 scan=68956	173.019	Trypsin	B2	AADQAAPLTITVRPGQSLNDIAVAVTQSHDPGVLAR	1220
33231:3	12	K.TSAAKPAATTTTATTAAPAPAPS[+365.132][+231.074]ATTPAPAATAPATAASAPAAK.K	HexNAc(1)Hex(1) 231.0743	S[+231][+365]	1481.07	3	4441.2	4441.2	0	1.1	100	Specific	391.73	129.38	0	7.31	105	>WS76_RS08270 ref|WP_015600333.1|gi|0| hypothetical protein	1675	Nsco_NS_434_20203020_B_humpty_HILIC3.32364.32364.3	controllerType=0 controllerNumber=1 scan=32364	85.6708	Trypsin	B3	TSAAKPAATTTTATTAAPAPAPSATTPAPAATAPATAASAPAAK	596
35210:3	197	K.AAS[+365.132][+231.074]GAVPTVKPTDNSSGSFVFSRPGK.F	HexNAc(1)Hex(1) 231.0743	S[+231][+365]	1054.18	3	3160.51	3160.52	0	-1.2	73	Specific	391.81	322.41	85.44	8.2	15	>WS76_RS04925 ref|WP_006025599.1|gi|0| outer membrane lipoprotein chaperone LolA	996	Nsco_NS_434_20203020_B_humpty_HILIC2.32929.32929.3	controllerType=0 controllerNumber=1 scan=32929	91.3037	Trypsin	B2	AASGAVPTVKPTDNSSGSFVFSRPGK	596
41518:3	192	A.AAAAS[+568.212][+100.064]AASAPEVAAAAPEAAQAADQSDANAQAAR.A	HexNAc(2)Hex(1) 100.064	S[+100][+568]	1245.25	3	3733.74	3733.73	0	3.2	152	NRagged	391.86	340.99	5.4	4.32	27	>WS76_RS03140 ref|WP_075644745.1|gi|0| outer membrane protein assembly factor BamE	635	Nsco_NS_434_20203020_B_humpty_HILIC3.39977.39977.3	controllerType=0 controllerNumber=1 scan=39977	103.274	Trypsin	B3	AAAASAASAPEVAAAAPEAAQAADQSDANAQAAR	668
20141:3	167	K.VAPPADNNAS[+568.212]QPQQFDPNR.A	HexNAc(2)Hex(1)	S[+568]	878.732	3	2634.18	2634.18	0	0.8	50	Specific	391.92	391.92	391.92	9.17	15	>WS76_RS16595 ref|WP_015601198.1|gi|0| sporulation related domain protein	3331	Nsco_NS_434_20203020_B_humpty_HILIC2.20818.20818.3	controllerType=0 controllerNumber=1 scan=20818	61.6978	Trypsin	B2	VAPPADNNASQPQQFDPNR	568
46441:3	223	K.GAS[+365.132][+231.074]SATTAAAKPAPTPGADANTGYFLQVGAYK.T	HexNAc(1)Hex(1) 231.0743	S[+231][+365]	1217.91	3	3651.73	3650.72	1	0.3	185	Specific	392.2	335.08	18.56	7.19	14	>WS76_RS16595 ref|WP_015601198.1|gi|0| sporulation related domain protein	3331	Nsco_NS_434_20203020_B_humpty_HILIC1.43112.43112.3	controllerType=0 controllerNumber=1 scan=43112	119.314	Trypsin	B1	GASSATTAAAKPAPTPGADANTGYFLQVGAYK	596
35186:3	197	K.AAS[+365.132][+231.074]GAVPTVKPTDNSSGSFVFSRPGK.F	HexNAc(1)Hex(1) 231.0743	S[+231][+365]	1054.51	3	3161.52	3160.52	1	-0.7	73	Specific	392.74	339.85	77.97	8.59	15	>WS76_RS04925 ref|WP_006025599.1|gi|0| outer membrane lipoprotein chaperone LolA	996	Nsco_NS_434_20203020_B_humpty_HILIC2.32906.32906.3	controllerType=0 controllerNumber=1 scan=32906	91.238	Trypsin	B2	AASGAVPTVKPTDNSSGSFVFSRPGK	596
32562:3	492	K.AAS[+568.212]GAVPTVKPTDNSSGSFVFSRPGK.F	HexNAc(2)Hex(1)	S[+568]	1044.84	3	3132.52	3132.52	0	-0.6	73	Specific	392.97	288.42	85.25	6.29	8	>WS76_RS04925 ref|WP_006025599.1|gi|0| outer membrane lipoprotein chaperone LolA	996	Nsco_NS_434_20203020_B_humpty_HILIC1.31154.31154.3	controllerType=0 controllerNumber=1 scan=31154	90.4997	Trypsin	B1	AASGAVPTVKPTDNSSGSFVFSRPGK	568
03517:3	167	R.GGAAQPAS[+568.212]GSAVAAAPDKR.Q	HexNAc(2)Hex(1)	S[+568]	750.697	3	2250.07	2250.07	0	0.8	379	Specific	393.08	272.28	44.38	6.62	12	>WS76_RS10210 ref|WP_015600914.1|gi|0| MexX family efflux pump subunit	2066	Nsco_NS_434_20203020_B_humpty_HILIC3.6047.6047.3	controllerType=0 controllerNumber=1 scan=6047	28.024	Trypsin	B3	GGAAQPASGSAVAAAPDKR	568
28798:4	12	K.TSAAKPAATTTTATTAAPAPAPSATTPAPAATAPATAAS[+162.053][+462.149]APAAKK.T	Hex(1) 462.1486	S[+162][+462]	1150.08	4	4597.3	4597.29	0	2.2	100	Specific	393.31	393.31	35.69	8.19	105	>WS76_RS08270 ref|WP_015600333.1|gi|0| hypothetical protein	1675	Nsco_NS_434_20203020_B_humpty_HILIC3.28550.28550.4	controllerType=0 controllerNumber=1 scan=28550	77.0458	Trypsin	B3	TSAAKPAATTTTATTAAPAPAPSATTPAPAATAPATAASAPAAKK	624
00741:3	1015	R.KHPGKADGQPPAS[+568.212]AGAAQ.-	HexNAc(2)Hex(1)	S[+568]	752.692	3	2256.06	2256.06	0	0.2	155	CRagged	393.36	263.64	263.64	9.08	4	>WS76_RS08800 ref|WP_006026890.1|gi|0| hypothetical protein	1780	Nsco_NS_434_20203020_B_humpty_HILIC1.3458.3458.3	controllerType=0 controllerNumber=1 scan=3458	21.0148	Trypsin	B1	KHPGKADGQPPASAGAAQ	568
00094:2	18	K.KAAKAAPADAAS[+568.212]Q.-	HexNAc(2)Hex(1)	S[+568]	884.428	2	1767.85	1767.85	0	-0.6	78	CRagged	393.78	210.67	210.67	7.72	25	>WS76_RS11390 ref|WP_006026525.1|gi|0| hypothetical protein	2302	Nsco_NS_434_20203020_B_humpty_HILIC2.2804.2804.2	controllerType=0 controllerNumber=1 scan=2804	18.3961	Trypsin	B2	KAAKAAPADAASQ	568
21737:3	372	R.LNEHPQMQFAAS[+568.212]APTK.K	HexNAc(2)Hex(1)	S[+568]	780.031	3	2338.08	2338.08	0	1.1	43	Specific	393.84	315.38	58.24	5.94	9	>WS76_RS05240 ref|WP_006025658.1|gi|0| hypothetical protein	1055	Nsco_NS_434_20203020_B_humpty_HILIC1.22344.22344.3	controllerType=0 controllerNumber=1 scan=22344	68.3967	Trypsin	B1	LNEHPQMQFAASAPTK	568
59127:3	15	K.KAILESVYQGAGQAAS[+568.212]APMPPTQWSYDK.N	HexNAc(2)Hex(1)	S[+568]	1188.23	3	3562.68	3562.68	0	0.4	328	Specific	393.93	356.66	71.11	7.45	26	>WS76_RS17310 ref|WP_015602142.1|gi|0| ABC transporter substrate-binding protein	3476	Nsco_NS_434_20203020_B_humpty_HILIC1.53286.53286.3	controllerType=0 controllerNumber=1 scan=53286	141.101	Trypsin	B1	KAILESVYQGAGQAASAPMPPTQWSYDK	568
27843:3	12	A.ATTTTATTAAPAPAPS[+365.132][+231.074][+100.064]AT[+365.132][+231.074][+100.064]TPAPAATAPATAASAPAAKK.T	HexNAc(1)Hex(1) 231.0743 100.064,HexNAc(1)Hex(1) 231.0743 100.064	S[+100][+231][+365], T[+100][+231][+365]	1580.44	3	4739.3	4739.29	0	2.9	107	NRagged	394.18	347.48	0	8.29	105	>WS76_RS08270 ref|WP_015600333.1|gi|0| hypothetical protein	1675	Nsco_NS_434_20203020_B_humpty_HILIC3.27719.27719.3	controllerType=0 controllerNumber=1 scan=27719	75.1091	Trypsin	B3	ATTTTATTAAPAPAPSATTPAPAATAPATAASAPAAKK	1392
42748:3	332	K.AAAAASAASAPEVAAAAPEAAQAADQS[+365.132][+231.074][+100.064]DANAQAAR.A	HexNAc(1)Hex(1) 231.0743 100.064	S[+100][+231][+365]	1278.26	3	3832.75	3832.76	0	-1.8	151	Specific	395.14	389.8	7.2	8.37	24	>WS76_RS03140 ref|WP_075644745.1|gi|0| outer membrane protein assembly factor BamE	635	Nsco_NS_434_20203020_B_humpty_HILIC1.39692.39692.3	controllerType=0 controllerNumber=1 scan=39692	110.534	Trypsin	B1	AAAAASAASAPEVAAAAPEAAQAADQSDANAQAAR	696
27440:3	66	P.ATPATPATT[+568.212][+100.064]S[+568.212][+100.064]APAK.A	HexNAc(2)Hex(1) 100.064,HexNAc(2)Hex(1) 100.064	S[+100][+568], T[+100][+568]	874.416	3	2621.23	2621.23	0	0.7	197	NRagged	395.29	325.31	3.6	5.63	20	>WS76_RS02240 ref|WP_015601514.1|gi|0| tetratricopeptide repeat family protein	455	Nsco_NS_434_20203020_B_humpty_HILIC3.27379.27379.3	controllerType=0 controllerNumber=1 scan=27379	74.3165	Trypsin	B3	ATPATPATTSAPAK	1336
01213:4	913	R.KHPGKADGQPPAS[+365.132][+231.074]AGAAQ.-	HexNAc(1)Hex(1) 231.0743	S[+231][+365]	571.771	4	2284.06	2284.06	0	1.3	155	CRagged	395.75	343.2	343.2	9.22	8	>WS76_RS08800 ref|WP_006026890.1|gi|0| hypothetical protein	1780	Nsco_NS_434_20203020_B_humpty_HILIC3.4160.4160.4	controllerType=0 controllerNumber=1 scan=4160	23.8653	Trypsin	B3	KHPGKADGQPPASAGAAQ	596
18132:2	999	S.PAS[+568.212][+100.064]GS[+365.132][+231.074][+100.064]DS[+365.132][+231.074]LR.S	HexNAc(2)Hex(1) 100.064,HexNAc(1)Hex(1) 231.0743 100.064,HexNAc(1)Hex(1) 231.0743	S[+100]*2[+231]*2[+365]*2[+568]	1426.6	2	2852.2	2850.19	2	-0.6	420	NRagged	396.63	245.09	0	5.15	14	>WS76_RS08475 ref|WP_015601473.1|gi|0| FtsH protease activity modulator HflK	1715	Nsco_NS_434_20203020_B_humpty_HILIC3.19558.19558.2	controllerType=0 controllerNumber=1 scan=19558	57.1663	Trypsin	B3	PASGSDSLR	1960
45800:3	222	K.GAS[+568.212]SATTAAAKPAPTPGADANTGYFLQVGAYK.T	HexNAc(2)Hex(1)	S[+568]	1208.25	3	3622.73	3622.73	0	0.3	185	Specific	396.64	88.67	17.67	4.7	19	>WS76_RS16595 ref|WP_015601198.1|gi|0| sporulation related domain protein	3331	Nsco_NS_434_20203020_B_humpty_HILIC3.44399.44399.3	controllerType=0 controllerNumber=1 scan=44399	114.873	Trypsin	B3	GASSATTAAAKPAPTPGADANTGYFLQVGAYK	568
59692:3	24	K.KAILESVYQGAGQAAS[+365.132][+231.074]APMPPTQWSYDK.N	HexNAc(1)Hex(1) 231.0743	S[+231][+365]	1197.89	3	3591.67	3590.67	1	-2.2	328	Specific	396.72	356.67	68.01	6.41	18	>WS76_RS17310 ref|WP_015602142.1|gi|0| ABC transporter substrate-binding protein	3476	Nsco_NS_434_20203020_B_humpty_HILIC2.54625.54625.3	controllerType=0 controllerNumber=1 scan=54625	142.738	Trypsin	B2	KAILESVYQGAGQAASAPMPPTQWSYDK	596
55738:3	1217	R.GFVSAVGVNLPAAPPASAS[+568.212]AVPGHVDEQEK.Q	HexNAc(2)Hex(1)	S[+568]	1157.57	3	3470.69	3469.69	1	0.6	754	Specific	397.46	332.27	23.01	8.6	12	>WS76_RS01785 ref|WP_015600166.1|gi|0| penicillin-binding protein 1A	361	Nsco_NS_434_20203020_B_humpty_HILIC1.50419.50419.3	controllerType=0 controllerNumber=1 scan=50419	134.776	Trypsin	B1	GFVSAVGVNLPAAPPASASAVPGHVDEQEK	568
28962:3	127	Q.QLAPPAPAS[+365.132][+231.074]APAAAS[+568.212][+100.064]DAGSASPGARP.-	HexNAc(1)Hex(1) 231.0743,HexNAc(2)Hex(1) 100.064	S[+100][+231][+365][+568]	1184.55	3	3551.64	3550.63	1	1.5	731	Non	397.71	276.29	0	5.69	22	>WS76_RS00435 ref|WP_015602274.1|gi|0| type II secretion system protein GspD	90	Nsco_NS_434_20203020_B_humpty_HILIC1.28270.28270.3	controllerType=0 controllerNumber=1 scan=28270	83.4465	Trypsin	B1	QLAPPAPASAPAAASDAGSASPGARP	1264
28311:4	21	K.TSAAKPAATTTTATTAAPAPAPSATTPAPAATAPATAAS[+162.053][+462.149]APAAKK.T	Hex(1) 462.1486	S[+162][+462]	1150.33	4	4598.29	4597.29	1	-0.1	100	Specific	398	398	398	9.64	71	>WS76_RS08270 ref|WP_015600333.1|gi|0| hypothetical protein	1675	Nsco_NS_434_20203020_B_humpty_HILIC1.27744.27744.4	controllerType=0 controllerNumber=1 scan=27744	82.1253	Trypsin	B1	TSAAKPAATTTTATTAAPAPAPSATTPAPAATAPATAASAPAAKK	624
30644:3	167	K.VAPPADNNAS[+568.212]QPQQFDPNRALQGK.T	HexNAc(2)Hex(1)	S[+568]	1044.83	3	3132.48	3131.48	1	0.4	50	Specific	398.87	109.15	109.15	7.31	15	>WS76_RS16595 ref|WP_015601198.1|gi|0| sporulation related domain protein	3331	Nsco_NS_434_20203020_B_humpty_HILIC2.29176.29176.3	controllerType=0 controllerNumber=1 scan=29176	82.1972	Trypsin	B2	VAPPADNNASQPQQFDPNRALQGK	568
32706:3	6	K.TSAAKPAATTTTATTAAPAPAPSATTPAPAATAPATAAS[+365.132][+231.074]APAAK.K	HexNAc(1)Hex(1) 231.0743	S[+231][+365]	1481.07	3	4441.21	4441.2	0	1.6	100	Specific	398.91	270.07	1.13	7.93	95	>WS76_RS08270 ref|WP_015600333.1|gi|0| hypothetical protein	1675	Nsco_NS_434_20203020_B_humpty_HILIC2.30871.30871.3	controllerType=0 controllerNumber=1 scan=30871	86.3174	Trypsin	B2	TSAAKPAATTTTATTAAPAPAPSATTPAPAATAPATAASAPAAK	596
11942:3	112	Q.AS[+365.132][+231.074]APAAAS[+365.132][+231.074][+100.064]APAEKAEAAS[+162.053][+462.149]APAKK.A	HexNAc(1)Hex(1) 231.0743,HexNAc(1)Hex(1) 231.0743 100.064,Hex(1) 462.1486	S[+100][+162][+231]*2[+365]*2[+462]	1328.26	3	3982.77	3982.77	0	-0.2	21	NRagged	399.19	7.93	0	5.19	37	>WS76_RS31050 ref|WP_071810810.1|gi|0| hypothetical protein	2892	Nsco_NS_434_20203020_B_humpty_HILIC1.13818.13818.3	controllerType=0 controllerNumber=1 scan=13818	46.1953	Trypsin	B1	ASAPAAASAPAEKAEAASAPAKK	1916
24473:3	6	A.TTAAPAPAPSATTPAPAATAPATAAS[+568.212]APAAKK.T	HexNAc(2)Hex(1)	S[+568]	1123.9	3	3369.7	3368.7	1	-0.8	113	NRagged	401.4	382.12	21.16	9.32	95	>WS76_RS08270 ref|WP_015600333.1|gi|0| hypothetical protein	1675	Nsco_NS_434_20203020_B_humpty_HILIC2.24128.24128.3	controllerType=0 controllerNumber=1 scan=24128	69.7359	Trypsin	B2	TTAAPAPAPSATTPAPAATAPATAASAPAAKK	568
40425:2	502	N.STT[+365.132][+231.074][+100.064]S[+568.212][+100.064]NGGAQTAVSAINNGYK.T	HexNAc(1)Hex(1) 231.0743 100.064,HexNAc(2)Hex(1) 100.064	S[+100][+568], T[+100][+231][+365]	1653.74	2	3306.46	3305.48	1	-5.2	230	NRagged	401.45	360.88	0	7.15	9	>WS76_RS19415 ref|WP_015603285.1|gi|0| porin	3898	Nsco_NS_434_20203020_B_humpty_HILIC1.37836.37836.2	controllerType=0 controllerNumber=1 scan=37836	106.437	Trypsin	B1	STTSNGGAQTAVSAINNGYK	1364
71253:3	2	D.APIDLTDYDGAPAS[+162.053][+462.149]APDALRNHGWTPNGPVWHR.T	Hex(1) 462.1486	S[+162][+462]	1399.31	3	4195.91	4191.92	4	-4	68	NRagged	401.87	401.87	1.2	5.53	112	>WS76_RS18590 ref|WP_015603035.1|gi|0| hypothetical protein	3735	Nsco_NS_434_20203020_B_humpty_HILIC3.65670.65670.3	controllerType=0 controllerNumber=1 scan=65670	157.748	Trypsin	B3	APIDLTDYDGAPASAPDALRNHGWTPNGPVWHR	624
01485:3	112	A.SAPAEKAEAAS[+568.212]APAK.K	HexNAc(2)Hex(1)	S[+568]	656.316	3	1966.93	1966.93	0	-0.2	28	NRagged	402.02	258.85	3.84	7.22	37	>WS76_RS31050 ref|WP_071810810.1|gi|0| hypothetical protein	2892	Nsco_NS_434_20203020_B_humpty_HILIC1.3995.3995.3	controllerType=0 controllerNumber=1 scan=3995	22.625	Trypsin	B1	SAPAEKAEAASAPAK	568
40970:3	1	E.IAQVGS[+568.212][+100.064]IS[+365.132][+231.074][+100.064]ANSDSSIGDR.I	HexNAc(2)Hex(1) 100.064,HexNAc(1)Hex(1) 231.0743 100.064	S[+100]*2[+231][+365][+568]	1047.82	3	3141.43	3141.42	0	4.3	144	NRagged	402.28	402.28	1.2	7.12	121	>WS76_RS04345 ref|WP_006025492.1|gi|0| chaperonin GroEL	882	Nsco_NS_434_20203020_B_humpty_HILIC3.39522.39522.3	controllerType=0 controllerNumber=1 scan=39522	102.356	Trypsin	B3	IAQVGSISANSDSSIGDR	1364
32525:2	95	R.QQLAPPAPAS[+568.212]APAAAS[+365.132][+231.074]DAGSASPGARP.-	HexNAc(2)Hex(1),HexNAc(1)Hex(1) 231.0743	S[+231][+365][+568]	1789.82	2	3578.63	3578.62	0	0.6	730	CRagged	402.6	345.89	0.39	8.83	20	>WS76_RS00435 ref|WP_015602274.1|gi|0| type II secretion system protein GspD	90	Nsco_NS_434_20203020_B_humpty_HILIC2.30718.30718.2	controllerType=0 controllerNumber=1 scan=30718	85.91	Trypsin	B2	QQLAPPAPASAPAAASDAGSASPGARP	1164
73710:5	1062	M.PTNLYGPNDNYDLQT[+162.053][+462.149]S[+162.053][+462.149]HVLPGLLRK.T	Hex(1) 462.1486,Hex(1) 462.1486	S[+162][+462], T[+162][+462]	815.778	5	4074.86	4073.86	1	-1.1	168	NRagged	403.14	403.14	32.1	8.91	3	>WS76_RS09290 ref|WP_075644996.1|gi|0| GDP-L-fucose synthase	1881	Nsco_NS_434_20203020_B_humpty_HILIC3.67808.67808.5	controllerType=0 controllerNumber=1 scan=67808	161.911	Trypsin	B3	PTNLYGPNDNYDLQTSHVLPGLLRK	1248
15717:4	133	K.S[+162.053][+462.149]T[+162.053][+462.149]NFKKAYC[+57.021]S[+568.212]NSDYVTSSARPHFHC[+57.021]GK.D	Hex(1) 462.1486,Hex(1) 462.1486,HexNAc(2)Hex(1)	C[+57]*2, S[+162][+462][+568], T[+162][+462]	1242.51	4	4967.04	4966.05	1	-2.8	18	Specific	403.3	403.3	1.2	10.69	17	>WS76_RS21240 ref|WP_041861910.1|gi|0| hypothetical protein	4265	Nsco_NS_434_20203020_B_humpty_HILIC3.17437.17437.4	controllerType=0 controllerNumber=1 scan=17437	52.7216	Trypsin	B3	STNFKKAYCSNSDYVTSSARPHFHCGK	1816
33639:3	263	K.AAS[+568.212]GAVPTVKPTDNSSGSFVFSRPGK.F	HexNAc(2)Hex(1)	S[+568]	1044.85	3	3132.52	3132.52	0	-0.1	73	Specific	403.69	280.85	85.92	8.44	14	>WS76_RS04925 ref|WP_006025599.1|gi|0| outer membrane lipoprotein chaperone LolA	996	Nsco_NS_434_20203020_B_humpty_HILIC3.32691.32691.3	controllerType=0 controllerNumber=1 scan=32691	86.4239	Trypsin	B3	AASGAVPTVKPTDNSSGSFVFSRPGK	568
32226:3	102	R.QQLAPPAPAS[+568.212]APAAAS[+365.132][+231.074]DAGSASPGARP.-	HexNAc(2)Hex(1),HexNAc(1)Hex(1) 231.0743	S[+231][+365][+568]	1193.88	3	3579.63	3578.62	1	0.9	730	CRagged	403.77	317.26	1.2	8.03	20	>WS76_RS00435 ref|WP_015602274.1|gi|0| type II secretion system protein GspD	90	Nsco_NS_434_20203020_B_humpty_HILIC3.31541.31541.3	controllerType=0 controllerNumber=1 scan=31541	83.9101	Trypsin	B3	QQLAPPAPASAPAAASDAGSASPGARP	1164
30472:3	317	R.RGAADGDAPAS[+568.212]ATDAARVPTPPAVDAAER.A	HexNAc(2)Hex(1)	S[+568]	1115.53	3	3344.57	3344.57	0	-0.2	678	Specific	404.1	385.02	39.64	10.95	11	>WS76_RS26755 ref|WP_015602522.1|gi|0| penicillin-binding protein 1A	5365	Nsco_NS_434_20203020_B_humpty_HILIC2.29046.29046.3	controllerType=0 controllerNumber=1 scan=29046	81.9278	Trypsin	B2	RGAADGDAPASATDAARVPTPPAVDAAER	568
03230:3	30	K.ISSEEAPWS[+365.132][+231.074][+100.064]S[+162.053][+462.149]AKEFEGGNTGHRPGVK.G	HexNAc(1)Hex(1) 231.0743 100.064,Hex(1) 462.1486	S[+100][+162][+231][+365][+462]	1360.61	3	4079.81	4077.79	2	2.6	154	Specific	404.28	53.77	0	5.91	19	>WS76_RS06415 ref|WP_015601285.1|gi|0| type I glutamate--ammonia ligase	1286	Nsco_NS_434_20203020_B_humpty_HILIC2.5708.5708.3	controllerType=0 controllerNumber=1 scan=5708	26.8601	Trypsin	B2	ISSEEAPWSSAKEFEGGNTGHRPGVK	1320
06247:2	12	K.DADDLAS[+568.212]RVK.G	HexNAc(2)Hex(1)	S[+568]	829.387	2	1657.77	1657.77	0	1	60	Specific	404.61	188.65	188.65	6.75	105	>WS76_RS08270 ref|WP_015600333.1|gi|0| hypothetical protein	1675	Nsco_NS_434_20203020_B_humpty_HILIC3.8890.8890.2	controllerType=0 controllerNumber=1 scan=8890	34.4409	Trypsin	B3	DADDLASRVK	568
33347:3	102	R.QQLAPPAPASAPAAAS[+568.212]DAGSASPGARP.-	HexNAc(2)Hex(1)	S[+568]	994.81	3	2982.41	2982.42	0	-0.9	730	CRagged	404.61	249.03	1.04	7.07	20	>WS76_RS00435 ref|WP_015602274.1|gi|0| type II secretion system protein GspD	90	Nsco_NS_434_20203020_B_humpty_HILIC3.32466.32466.3	controllerType=0 controllerNumber=1 scan=32466	85.9286	Trypsin	B3	QQLAPPAPASAPAAASDAGSASPGARP	568
46422:3	223	K.GAS[+365.132][+231.074]SATTAAAKPAPTPGADANTGYFLQVGAYK.T	HexNAc(1)Hex(1) 231.0743	S[+231][+365]	1217.58	3	3650.73	3650.72	0	1.2	185	Specific	406.12	356.55	17.37	7.03	14	>WS76_RS16595 ref|WP_015601198.1|gi|0| sporulation related domain protein	3331	Nsco_NS_434_20203020_B_humpty_HILIC1.43097.43097.3	controllerType=0 controllerNumber=1 scan=43097	119.276	Trypsin	B1	GASSATTAAAKPAPTPGADANTGYFLQVGAYK	596
42675:3	168	A.AAAAS[+365.132][+231.074][+100.064]AASAPEVAAAAPEAAQAADQSDANAQAAR.A	HexNAc(1)Hex(1) 231.0743 100.064	S[+100][+231][+365]	1254.91	3	3762.72	3761.72	1	-0.3	152	NRagged	406.51	369.46	5.02	6.65	22	>WS76_RS03140 ref|WP_075644745.1|gi|0| outer membrane protein assembly factor BamE	635	Nsco_NS_434_20203020_B_humpty_HILIC2.39272.39272.3	controllerType=0 controllerNumber=1 scan=39272	106.316	Trypsin	B2	AAAASAASAPEVAAAAPEAAQAADQSDANAQAAR	696
76870:5	23	L.SPLS[+568.212]ATGT[+568.212]WGGTYFAHPLNNDRLNTNGDVAVNNTVK.F	HexNAc(2)Hex(1),HexNAc(2)Hex(1)	S[+568], T[+568]	988.862	5	4940.28	4938.28	2	-1.4	127	NRagged	408.26	408.26	1.69	5.65	32	>WS76_RS20285 ref|WP_006027443.1|gi|0| porin	4070	Nsco_NS_434_20203020_B_humpty_HILIC1.67260.67260.5	controllerType=0 controllerNumber=1 scan=67260	171.231	Trypsin	B1	SPLSATGTWGGTYFAHPLNNDRLNTNGDVAVNNTVK	1136
31489:3	127	R.QQLAPPAPAS[+568.212]APAAASDAGSASPGARP.-	HexNAc(2)Hex(1)	S[+568]	995.145	3	2983.42	2982.42	1	0	730	CRagged	408.61	264.09	10.1	7.31	22	>WS76_RS00435 ref|WP_015602274.1|gi|0| type II secretion system protein GspD	90	Nsco_NS_434_20203020_B_humpty_HILIC1.30249.30249.3	controllerType=0 controllerNumber=1 scan=30249	88.2269	Trypsin	B1	QQLAPPAPASAPAAASDAGSASPGARP	568
74709:8	22	Q.PLHHGAS[+365.132][+231.074][+100.064]ASVHAPPPIVVTPKDDGDQPFFDPLAYGNGPDDSVADTTEAAAITHHTIQIDGR.T	HexNAc(1)Hex(1) 231.0743 100.064	S[+100][+231][+365]	880.679	8	7038.38	7032.34	6	3.7	13	NRagged	408.74	112.47	0.48	4.16	35	>WS76_RS28935 ref|WP_015602780.1|gi|0| serine carboxypeptidase	5796	Nsco_NS_434_20203020_B_humpty_HILIC2.66453.66453.8	controllerType=0 controllerNumber=1 scan=66453	167.883	Trypsin	B2	PLHHGASASVHAPPPIVVTPKDDGDQPFFDPLAYGNGPDDSVADTTEAAAITHHTIQIDGR	696
29717:3	12	K.PAATTTTATTAAPAPAPSATTPAPAATAPATAAS[+568.212]APAAKK.T	HexNAc(2)Hex(1)	S[+568]	1361.69	3	4083.05	4083.05	0	0.9	105	Specific	409.23	341.91	6.84	10.21	105	>WS76_RS08270 ref|WP_015600333.1|gi|0| hypothetical protein	1675	Nsco_NS_434_20203020_B_humpty_HILIC3.29291.29291.3	controllerType=0 controllerNumber=1 scan=29291	78.7074	Trypsin	B3	PAATTTTATTAAPAPAPSATTPAPAATAPATAASAPAAKK	568
60736:3	24	K.KAILESVYQGAGQAAS[+365.132][+231.074]APMPPTQWSYDK.N	HexNAc(1)Hex(1) 231.0743	S[+231][+365]	1197.56	3	3590.68	3590.67	0	0.8	328	Specific	409.72	389.64	96.02	10.59	20	>WS76_RS17310 ref|WP_015602142.1|gi|0| ABC transporter substrate-binding protein	3476	Nsco_NS_434_20203020_B_humpty_HILIC3.57250.57250.3	controllerType=0 controllerNumber=1 scan=57250	141.405	Trypsin	B3	KAILESVYQGAGQAASAPMPPTQWSYDK	596
31027:3	167	K.VAPPADNNAS[+365.132][+231.074]QPQQFDPNRALQGK.T	HexNAc(1)Hex(1) 231.0743	S[+231][+365]	1053.83	3	3159.47	3159.47	0	0.6	50	Specific	410.54	408.95	408.95	11.01	15	>WS76_RS16595 ref|WP_015601198.1|gi|0| sporulation related domain protein	3331	Nsco_NS_434_20203020_B_humpty_HILIC2.29486.29486.3	controllerType=0 controllerNumber=1 scan=29486	83.041	Trypsin	B2	VAPPADNNASQPQQFDPNRALQGK	596
33875:4	492	K.AASGAVPTVKPTDNS[+365.132][+231.074]SGSFVFSRPGK.F	HexNAc(1)Hex(1) 231.0743	S[+231][+365]	791.388	4	3162.53	3160.52	2	2.4	73	Specific	410.67	383.16	1.2	10.02	8	>WS76_RS04925 ref|WP_006025599.1|gi|0| outer membrane lipoprotein chaperone LolA	996	Nsco_NS_434_20203020_B_humpty_HILIC1.32273.32273.4	controllerType=0 controllerNumber=1 scan=32273	93.2877	Trypsin	B1	AASGAVPTVKPTDNSSGSFVFSRPGK	596
36093:3	417	R.GAADGDAPAS[+568.212]ATDAARVPTPPAVDAAER.A	HexNAc(2)Hex(1)	S[+568]	1063.49	3	3188.47	3188.47	0	-0.4	679	Specific	411.35	197.53	35.23	6.03	11	>WS76_RS26755 ref|WP_015602522.1|gi|0| penicillin-binding protein 1A	5365	Nsco_NS_434_20203020_B_humpty_HILIC3.34898.34898.3	controllerType=0 controllerNumber=1 scan=34898	91.3537	Trypsin	B3	GAADGDAPASATDAARVPTPPAVDAAER	568
37496:4	197	K.AASGAVPTVKPTDNS[+162.053][+462.149]SGSFVFSRPGK.F	Hex(1) 462.1486	S[+162][+462]	797.884	4	3188.51	3188.51	0	0.8	73	Specific	412.09	371.51	1.2	9.02	15	>WS76_RS04925 ref|WP_006025599.1|gi|0| outer membrane lipoprotein chaperone LolA	996	Nsco_NS_434_20203020_B_humpty_HILIC2.34790.34790.4	controllerType=0 controllerNumber=1 scan=34790	95.6249	Trypsin	B2	AASGAVPTVKPTDNSSGSFVFSRPGK	624
03914:3	33	K.IS[+365.132][+231.074][+100.064]S[+162.053][+462.149]EEAPWSSAKEFEGGNTGHRPGVK.G	HexNAc(1)Hex(1) 231.0743 100.064,Hex(1) 462.1486	S[+100][+162][+231][+365][+462]	1360.94	3	4080.82	4077.79	3	2.7	154	Specific	412.5	47.55	0	6.07	23	>WS76_RS06415 ref|WP_015601285.1|gi|0| type I glutamate--ammonia ligase	1286	Nsco_NS_434_20203020_B_humpty_HILIC1.6003.6003.3	controllerType=0 controllerNumber=1 scan=6003	26.8795	Trypsin	B1	ISSEEAPWSSAKEFEGGNTGHRPGVK	1320
17774:3	560	G.AATVQGGT[+568.212][+100.064]GS[+568.212]AGGADQNRDASGANIEGR.P	HexNAc(2)Hex(1) 100.064,HexNAc(2)Hex(1)	S[+568], T[+100][+568]	1275.57	3	3824.71	3824.69	0	3.7	272	NRagged	412.78	376.39	0	5.82	4	>WS76_RS18060 ref|WP_015603151.1|gi|0| TetR/AcrR family transcriptional regulator	3629	Nsco_NS_434_20203020_B_humpty_HILIC3.19237.19237.3	controllerType=0 controllerNumber=1 scan=19237	56.4766	Trypsin	B3	AATVQGGTGSAGGADQNRDASGANIEGR	1236
47491:4	54	D.ADDC[+57.021]VAEATQGGGAAAFASSASPAAQAHAT[+568.212]DAAAAGSAAS[+568.212]PNAAKVEQLK.D	HexNAc(2)Hex(1),HexNAc(2)Hex(1)	C[+57], S[+568], T[+568]	1438.9	4	5752.6	5748.58	4	0.2	585	NRagged	412.8	412.8	2.49	8.98	39	>WS76_RS27720 ref|WP_015602984.1|gi|0| acyl-CoA dehydrogenase	5553	Nsco_NS_434_20203020_B_humpty_HILIC2.44249.44249.4	controllerType=0 controllerNumber=1 scan=44249	119.879	Trypsin	B2	ADDCVAEATQGGGAAAFASSASPAAQAHATDAAAAGSAASPNAAKVEQLK	1136
40769:3	168	K.AAAAASAAS[+365.132][+231.074]APEVAAAAPEAAQAADQS[+568.212][+100.064]DANAQAAR.A	HexNAc(1)Hex(1) 231.0743,HexNAc(2)Hex(1) 100.064	S[+100][+231][+365][+568]	1467.66	3	4400.97	4400.97	0	-0.2	151	Specific	412.96	412.96	0	9.33	22	>WS76_RS03140 ref|WP_075644745.1|gi|0| outer membrane protein assembly factor BamE	635	Nsco_NS_434_20203020_B_humpty_HILIC2.37754.37754.3	controllerType=0 controllerNumber=1 scan=37754	102.991	Trypsin	B2	AAAAASAASAPEVAAAAPEAAQAADQSDANAQAAR	1264
04764:3	179	K.AVERGGAAQPAS[+568.212]GSAVAAAPDKR.Q	HexNAc(2)Hex(1)	S[+568]	902.779	3	2706.32	2705.32	1	-0.7	375	Specific	413.57	392.77	1.6	11.25	11	>WS76_RS10210 ref|WP_015600914.1|gi|0| MexX family efflux pump subunit	2066	Nsco_NS_434_20203020_B_humpty_HILIC2.7097.7097.3	controllerType=0 controllerNumber=1 scan=7097	29.5167	Trypsin	B2	AVERGGAAQPASGSAVAAAPDKR	568
62325:6	826	R.VRVEDAHGQAPNIPFWLGEAPARS[+365.132][+231.074][+100.064]DELSAGVAR.L	HexNAc(1)Hex(1) 231.0743 100.064	S[+100][+231][+365]	703.515	6	4216.05	4212.05	4	-2	559	Specific	413.6	413.6	9.6	8.35	6	>WS76_RS21970 ref|WP_015602856.1|gi|0| DEAD/H associated family protein	4410	Nsco_NS_434_20203020_B_humpty_HILIC1.55841.55841.5	controllerType=0 controllerNumber=1 scan=55841	146.849	Trypsin	B1	VRVEDAHGQAPNIPFWLGEAPARSDELSAGVAR	696
61534:4	2	E.IAQVGS[+568.212][+100.064]IS[+365.132][+231.074][+100.064]ANSDSSIGDRIAEAMDK.V	HexNAc(2)Hex(1) 100.064,HexNAc(1)Hex(1) 231.0743 100.064	S[+100]*2[+231][+365][+568]	975.703	4	3899.79	3899.78	0	2.7	144	NRagged	413.65	413.65	0	8.23	87	>WS76_RS04345 ref|WP_006025492.1|gi|0| chaperonin GroEL	882	Nsco_NS_434_20203020_B_humpty_HILIC1.55173.55173.4	controllerType=0 controllerNumber=1 scan=55173	145.342	Trypsin	B1	IAQVGSISANSDSSIGDRIAEAMDK	1364
46566:3	167	K.GAS[+365.132][+231.074]SATTAAAKPAPTPGADANTGYFLQVGAYK.T	HexNAc(1)Hex(1) 231.0743	S[+231][+365]	1217.58	3	3650.73	3650.72	0	1	185	Specific	413.71	374.7	17.56	7.12	15	>WS76_RS16595 ref|WP_015601198.1|gi|0| sporulation related domain protein	3331	Nsco_NS_434_20203020_B_humpty_HILIC2.43374.43374.3	controllerType=0 controllerNumber=1 scan=43374	117.798	Trypsin	B2	GASSATTAAAKPAPTPGADANTGYFLQVGAYK	596
05007:3	10	V.AEYLS[+365.132][+231.074][+100.064]RKNDNQES[+568.212]IDAAHTGAYR.F	HexNAc(1)Hex(1) 231.0743 100.064,HexNAc(2)Hex(1)	S[+100][+231][+365][+568]	1292.92	3	3876.74	3873.72	3	3.9	519	NRagged	413.73	1.84	0	4.44	36	>WS76_RS20015 ref|WP_075645078.1|gi|0| collagenase	4017	Nsco_NS_434_20203020_B_humpty_HILIC3.7449.7449.3	controllerType=0 controllerNumber=1 scan=7449	30.904	Trypsin	B3	AEYLSRKNDNQESIDAAHTGAYR	1264
33039:3	222	K.VAPPADNNAS[+365.132][+231.074]QPQQFDPNRALQGK.T	HexNAc(1)Hex(1) 231.0743	S[+231][+365]	1054.5	3	3161.48	3159.47	2	-0.3	50	Specific	414.58	56.89	56.89	6.27	19	>WS76_RS16595 ref|WP_015601198.1|gi|0| sporulation related domain protein	3331	Nsco_NS_434_20203020_B_humpty_HILIC3.32193.32193.3	controllerType=0 controllerNumber=1 scan=32193	85.2923	Trypsin	B3	VAPPADNNASQPQQFDPNRALQGK	596
74451:4	1498	A.FQVDVVADS[+365.132][+231.074]GDAEGGDALAAEEAGDDAGAHVVPAEAVPEAGEPADELPKSDGDGDGAK.G	HexNAc(1)Hex(1) 231.0743	S[+231][+365]	1540.93	4	6160.71	6156.7	4	0.5	102	NRagged	414.8	414.8	10	8.94	2	>WS76_RS02075 ref|WP_075644733.1|gi|0| ClpXP protease specificity-enhancing factor	421	Nsco_NS_434_20203020_B_humpty_HILIC3.68364.68364.4	controllerType=0 controllerNumber=1 scan=68364	162.958	Trypsin	B3	FQVDVVADSGDAEGGDALAAEEAGDDAGAHVVPAEAVPEAGEPADELPKSDGDGDGAK	596
33232:2	102	R.QQLAPPAPAS[+568.212]APAAAS[+365.132][+231.074]DAGSASPGARP.-	HexNAc(2)Hex(1),HexNAc(1)Hex(1) 231.0743	S[+231][+365][+568]	1790.32	2	3579.62	3578.62	1	-0.9	730	CRagged	414.96	397.74	1.2	10.38	20	>WS76_RS00435 ref|WP_015602274.1|gi|0| type II secretion system protein GspD	90	Nsco_NS_434_20203020_B_humpty_HILIC3.32365.32365.2	controllerType=0 controllerNumber=1 scan=32365	85.672	Trypsin	B3	QQLAPPAPASAPAAASDAGSASPGARP	1164
39174:3	192	A.AAAAS[+365.132][+231.074]AAS[+568.212][+100.064]APEVAAAAPEAAQAADQSDANAQAAR.A	HexNAc(1)Hex(1) 231.0743,HexNAc(2)Hex(1) 100.064	S[+100][+231][+365][+568]	1444.32	3	4330.94	4329.93	1	0.2	152	NRagged	415.49	337.33	0	5.07	27	>WS76_RS03140 ref|WP_075644745.1|gi|0| outer membrane protein assembly factor BamE	635	Nsco_NS_434_20203020_B_humpty_HILIC3.38022.38022.3	controllerType=0 controllerNumber=1 scan=38022	99.1394	Trypsin	B3	AAAASAASAPEVAAAAPEAAQAADQSDANAQAAR	1264
08753:3	88	S.APAAAS[+365.132][+231.074][+100.064]APAEKAEAAS[+162.053][+462.149]APAK.K	HexNAc(1)Hex(1) 231.0743 100.064,Hex(1) 462.1486	S[+100][+162][+231][+365][+462]	1035.14	3	3103.39	3100.4	3	-3.5	23	NRagged	416.1	412.45	0	7.62	34	>WS76_RS31050 ref|WP_071810810.1|gi|0| hypothetical protein	2892	Nsco_NS_434_20203020_B_humpty_HILIC2.11311.11311.5	controllerType=0 controllerNumber=1 scan=11311	39.9594	Trypsin	B2	APAAASAPAEKAEAASAPAK	1320
00735:3	112	S.APAEKAEAAS[+568.212]APAK.K	HexNAc(2)Hex(1)	S[+568]	627.306	3	1879.9	1879.9	0	0.7	29	NRagged	416.32	416.32	416.32	9.19	37	>WS76_RS31050 ref|WP_071810810.1|gi|0| hypothetical protein	2892	Nsco_NS_434_20203020_B_humpty_HILIC1.3455.3455.3	controllerType=0 controllerNumber=1 scan=3455	21.0027	Trypsin	B1	APAEKAEAASAPAK	568
43607:3	332	A.AAAAS[+365.132][+231.074][+100.064]AASAPEVAAAAPEAAQAADQSDANAQAAR.A	HexNAc(1)Hex(1) 231.0743 100.064	S[+100][+231][+365]	1254.58	3	3761.73	3761.72	0	1.4	152	NRagged	416.81	366.88	13.06	4.73	24	>WS76_RS03140 ref|WP_075644745.1|gi|0| outer membrane protein assembly factor BamE	635	Nsco_NS_434_20203020_B_humpty_HILIC1.40336.40336.3	controllerType=0 controllerNumber=1 scan=40336	111.892	Trypsin	B1	AAAASAASAPEVAAAAPEAAQAADQSDANAQAAR	696
33233:3	12	K.TSAAKPAATTTTATTAAPAPAPSATTPAPAATAPATAAS[+365.132][+231.074]APAAK.K	HexNAc(1)Hex(1) 231.0743	S[+231][+365]	1481.07	3	4441.2	4441.2	0	1.1	100	Specific	416.9	341.99	8.18	9.08	105	>WS76_RS08270 ref|WP_015600333.1|gi|0| hypothetical protein	1675	Nsco_NS_434_20203020_B_humpty_HILIC3.32366.32366.3	controllerType=0 controllerNumber=1 scan=32366	85.676	Trypsin	B3	TSAAKPAATTTTATTAAPAPAPSATTPAPAATAPATAASAPAAK	596
42628:3	192	A.AAAASAASAPEVAAAAPEAAQAADQS[+365.132][+231.074][+100.064]DANAQAAR.A	HexNAc(1)Hex(1) 231.0743 100.064	S[+100][+231][+365]	1254.58	3	3761.73	3761.72	0	2.1	152	NRagged	417.04	417.04	9.6	8.08	27	>WS76_RS03140 ref|WP_075644745.1|gi|0| outer membrane protein assembly factor BamE	635	Nsco_NS_434_20203020_B_humpty_HILIC3.40900.40900.3	controllerType=0 controllerNumber=1 scan=40900	105.277	Trypsin	B3	AAAASAASAPEVAAAAPEAAQAADQSDANAQAAR	696
30835:3	95	Q.QLAPPAPAS[+365.132][+231.074][+100.064]APAAAS[+568.212]DAGSASPGARP.-	HexNAc(1)Hex(1) 231.0743 100.064,HexNAc(2)Hex(1)	S[+100][+231][+365][+568]	1184.21	3	3550.63	3550.63	0	0.2	731	Non	417.09	417.09	8.56	8.71	20	>WS76_RS00435 ref|WP_015602274.1|gi|0| type II secretion system protein GspD	90	Nsco_NS_434_20203020_B_humpty_HILIC2.29331.29331.3	controllerType=0 controllerNumber=1 scan=29331	82.6197	Trypsin	B2	QLAPPAPASAPAAASDAGSASPGARP	1264
32720:3	6	K.TSAAKPAATTTTATTAAPAPAPS[+365.132][+231.074]ATTPAPAATAPATAASAPAAK.K	HexNAc(1)Hex(1) 231.0743	S[+231][+365]	1481.07	3	4441.2	4441.2	0	-0.4	100	Specific	417.12	139.18	0	7.25	95	>WS76_RS08270 ref|WP_015600333.1|gi|0| hypothetical protein	1675	Nsco_NS_434_20203020_B_humpty_HILIC2.30883.30883.3	controllerType=0 controllerNumber=1 scan=30883	86.343	Trypsin	B2	TSAAKPAATTTTATTAAPAPAPSATTPAPAATAPATAASAPAAK	596
59174:3	15	K.KAILESVYQGAGQAAS[+568.212]APMPPTQWSYDK.N	HexNAc(2)Hex(1)	S[+568]	1188.57	3	3563.68	3562.68	1	0.9	328	Specific	417.46	385.82	88.59	10.81	26	>WS76_RS17310 ref|WP_015602142.1|gi|0| ABC transporter substrate-binding protein	3476	Nsco_NS_434_20203020_B_humpty_HILIC1.53325.53325.3	controllerType=0 controllerNumber=1 scan=53325	141.188	Trypsin	B1	KAILESVYQGAGQAASAPMPPTQWSYDK	568
27591:3	252	R.MQPAQQTLTHADTSGYGVQPAGAS[+568.212]ESGGR.A	HexNAc(2)Hex(1)	S[+568]	1157.86	3	3471.56	3470.55	1	2.4	67	Specific	417.52	337.56	36.01	8.14	6	>WS76_RS20295 ref|WP_015603005.1|gi|0| DUF4148 domain-containing protein	4073	Nsco_NS_434_20203020_B_humpty_HILIC3.27503.27503.3	controllerType=0 controllerNumber=1 scan=27503	74.6263	Trypsin	B3	MQPAQQTLTHADTSGYGVQPAGASESGGR	568
20449:2	12	K.AAAAASAAAEASAPAAAS[+365.132][+231.074]S[+568.212]M[+15.995]K.A	HexNAc(1)Hex(1) 231.0743,HexNAc(2)Hex(1)	M[+16], S[+231][+365][+568]	1479.13	2	2957.26	2956.27	1	-4.7	154	Specific	418.23	418.23	0	9.72	105	>WS76_RS08270 ref|WP_015600333.1|gi|0| hypothetical protein	1675	Nsco_NS_434_20203020_B_humpty_HILIC3.21543.21543.2	controllerType=0 controllerNumber=1 scan=21543	61.4521	Trypsin	B3	AAAAASAAAEASAPAAASSMK	1164
42453:4	96	C.RLEGGYWDPPDGS[+162.053][+462.149]AIPHDDC[+57.021]R.A	Hex(1) 462.1486	C[+57], S[+162][+462]	760.821	4	3040.26	3037.26	3	-3.4	56	NRagged	418.55	408.07	408.07	7.18	13	>WS76_RS22595 ref|WP_015603675.1|gi|0| chitin-binding domain protein	4536	Nsco_NS_434_20203020_B_humpty_HILIC2.39100.39100.4	controllerType=0 controllerNumber=1 scan=39100	105.942	Trypsin	B2	RLEGGYWDPPDGSAIPHDDCR	624
02262:3	4	Q.LEARLKQVAQAEES[+365.132][+231.074]EQHNPT[+568.212][+100.064]RPR.L	HexNAc(1)Hex(1) 231.0743,HexNAc(2)Hex(1) 100.064	S[+231][+365], T[+100][+568]	1318.3	3	3952.89	3951.88	1	2.5	509	NRagged	420.47	70.36	4.25	5.36	64	>WS76_RS08260 ref|WP_015600325.1|gi|0| ATP-dependent chaperone ClpB	1673	Nsco_NS_434_20203020_B_humpty_HILIC3.5009.5009.3	controllerType=0 controllerNumber=1 scan=5009	25.8743	Trypsin	B3	LEARLKQVAQAEESEQHNPTRPR	1264
59211:3	15	K.KAILESVYQGAGQAAS[+568.212]APMPPTQWSYDK.N	HexNAc(2)Hex(1)	S[+568]	1188.23	3	3562.68	3562.68	0	1.2	328	Specific	420.87	382.04	79.22	9.36	26	>WS76_RS17310 ref|WP_015602142.1|gi|0| ABC transporter substrate-binding protein	3476	Nsco_NS_434_20203020_B_humpty_HILIC1.53351.53351.3	controllerType=0 controllerNumber=1 scan=53351	141.25	Trypsin	B1	KAILESVYQGAGQAASAPMPPTQWSYDK	568
48729:4	504	E.ADT[+568.212][+100.064]T[+365.132][+231.074][+100.064]AS[+568.212][+100.064]HEHAVAQDAADAVMAPHAEEAAGVAAGGGER.A	HexNAc(2)Hex(1) 100.064,HexNAc(1)Hex(1) 231.0743 100.064,HexNAc(2)Hex(1) 100.064	S[+100][+568], T[+100]*2[+231][+365][+568]	1394.61	4	5575.42	5574.42	1	-1.2	307	NRagged	421.18	77.83	0	3.62	8	>WS76_RS11360 ref|WP_015601342.1|gi|0| SMC-Scp complex subunit ScpB	2296	Nsco_NS_434_20203020_B_humpty_HILIC3.46991.46991.4	controllerType=0 controllerNumber=1 scan=46991	120.513	Trypsin	B3	ADTTASHEHAVAQDAADAVMAPHAEEAAGVAAGGGER	2032
77947:6	1	K.AGVPVLFMLVAAVDQYHRDPVS[+162.053][+462.149]GDT[+162.053][+462.149]S[+365.132][+231.074][+100.064]DDSLIDVPTRK.A	Hex(1) 462.1486,Hex(1) 462.1486,HexNAc(1)Hex(1) 231.0743 100.064	S[+100][+162][+231][+365][+462], T[+162][+462]	988.954	6	5928.69	5928.69	0	-0.5	369	Specific	423.52	423.52	0	10.46	104	>WS76_RS18590 ref|WP_015603035.1|gi|0| hypothetical protein	3735	Nsco_NS_434_20203020_B_humpty_HILIC2.68939.68939.4	controllerType=0 controllerNumber=1 scan=68939	172.99	Trypsin	B2	AGVPVLFMLVAAVDQYHRDPVSGDTSDDSLIDVPTRK	1944
14368:3	88	A.QAS[+365.132][+231.074]APAAAS[+162.053][+462.149]APAEKAEAASAPAKK.A	HexNAc(1)Hex(1) 231.0743,Hex(1) 462.1486	S[+162][+231][+365][+462]	1138.86	3	3414.56	3414.55	0	1.7	20	NRagged	423.73	423.73	0	9.96	34	>WS76_RS31050 ref|WP_071810810.1|gi|0| hypothetical protein	2892	Nsco_NS_434_20203020_B_humpty_HILIC2.16049.16049.3	controllerType=0 controllerNumber=1 scan=16049	50.6314	Trypsin	B2	QASAPAAASAPAEKAEAASAPAKK	1220
36077:3	417	R.GAADGDAPAS[+568.212]ATDAARVPTPPAVDAAER.A	HexNAc(2)Hex(1)	S[+568]	1063.5	3	3188.48	3188.47	0	1.5	679	Specific	424.22	197.55	33.9	6.84	11	>WS76_RS26755 ref|WP_015602522.1|gi|0| penicillin-binding protein 1A	5365	Nsco_NS_434_20203020_B_humpty_HILIC3.34882.34882.3	controllerType=0 controllerNumber=1 scan=34882	91.3114	Trypsin	B3	GAADGDAPASATDAARVPTPPAVDAAER	568
62465:4	1024	R.SHGRPSMFFPNVTQTNTAS[+568.212]NATNGNGASGASAAAANALPAAATGAAPATTAPAAQAQLVR.F	HexNAc(2)Hex(1)	S[+568]	1555.75	4	6219.97	6216.98	3	-2.7	26	Specific	424.88	424.88	0	8.76	8	>WS76_RS18000 ref|WP_015600455.1|gi|0| membrane protein insertase YidC	3617	Nsco_NS_434_20203020_B_humpty_HILIC3.58613.58613.4	controllerType=0 controllerNumber=1 scan=58613	144.073	Trypsin	B3	SHGRPSMFFPNVTQTNTASNATNGNGASGASAAAANALPAAATGAAPATTAPAAQAQLVR	568
18699:3	125	Q.AS[+365.132][+231.074]APAAAS[+162.053][+462.149]APAEKAEAAS[+365.132][+231.074][+100.064]APAK.K	HexNAc(1)Hex(1) 231.0743,Hex(1) 462.1486,HexNAc(1)Hex(1) 231.0743 100.064	S[+100][+162][+231]*2[+365]*2[+462]	1285.56	3	3854.67	3854.67	0	0.9	21	NRagged	425.91	15.88	0	5.41	39	>WS76_RS31050 ref|WP_071810810.1|gi|0| hypothetical protein	2892	Nsco_NS_434_20203020_B_humpty_HILIC3.20063.20063.3	controllerType=0 controllerNumber=1 scan=20063	58.194	Trypsin	B3	ASAPAAASAPAEKAEAASAPAK	1916
49676:3	470	A.QSPSQGVAASAGAADAAS[+568.212]AAAPQADAPPPAAPLKPNPAYAR.L	HexNAc(2)Hex(1)	S[+568]	1451.37	3	4352.11	4350.1	2	0.2	26	NRagged	426.15	71.73	15.6	5.94	4	>WS76_RS08585 ref|WP_015602101.1|gi|0| hypothetical protein	1737	Nsco_NS_434_20203020_B_humpty_HILIC3.47822.47822.3	controllerType=0 controllerNumber=1 scan=47822	122.194	Trypsin	B3	QSPSQGVAASAGAADAASAAAPQADAPPPAAPLKPNPAYAR	568
59752:5	1055	Y.PGVHS[+568.212][+100.064]DVGGGYGPDEQGRHQDLS[+365.132][+231.074][+100.064]LIPLR.H	HexNAc(2)Hex(1) 100.064,HexNAc(1)Hex(1) 231.0743 100.064	S[+100]*2[+231][+365][+568]	865.808	5	4325.01	4321.01	4	-3.9	270	NRagged	426.51	426.51	0	7.85	9	>WS76_RS12415 ref|WP_041861725.1|gi|0| DUF2235 domain-containing protein	2504	Nsco_NS_434_20203020_B_humpty_HILIC3.56493.56493.5	controllerType=0 controllerNumber=1 scan=56493	139.913	Trypsin	B3	PGVHSDVGGGYGPDEQGRHQDLSLIPLR	1364
42631:3	192	A.AAAAS[+365.132][+231.074][+100.064]AASAPEVAAAAPEAAQAADQSDANAQAAR.A	HexNAc(1)Hex(1) 231.0743 100.064	S[+100][+231][+365]	1254.58	3	3761.73	3761.72	0	2.1	152	NRagged	428.62	398.79	5.02	6	27	>WS76_RS03140 ref|WP_075644745.1|gi|0| outer membrane protein assembly factor BamE	635	Nsco_NS_434_20203020_B_humpty_HILIC3.40902.40902.3	controllerType=0 controllerNumber=1 scan=40902	105.282	Trypsin	B3	AAAASAASAPEVAAAAPEAAQAADQSDANAQAAR	696
19840:3	222	K.VAPPADNNAS[+568.212]QPQQFDPNR.A	HexNAc(2)Hex(1)	S[+568]	878.732	3	2634.18	2634.18	0	0.6	50	Specific	428.99	420.11	420.11	9.46	19	>WS76_RS16595 ref|WP_015601198.1|gi|0| sporulation related domain protein	3331	Nsco_NS_434_20203020_B_humpty_HILIC3.21051.21051.3	controllerType=0 controllerNumber=1 scan=21051	60.4222	Trypsin	B3	VAPPADNNASQPQQFDPNR	568
00578:4	738	R.KHPGKADGQPPAS[+568.212]AGAAQ.-	HexNAc(2)Hex(1)	S[+568]	564.772	4	2256.07	2256.06	0	1.1	155	CRagged	429.5	120.76	120.76	4.5	7	>WS76_RS08800 ref|WP_006026890.1|gi|0| hypothetical protein	1780	Nsco_NS_434_20203020_B_humpty_HILIC2.3521.3521.4	controllerType=0 controllerNumber=1 scan=3521	21.7685	Trypsin	B2	KHPGKADGQPPASAGAAQ	568
32004:3	21	T.ATTAAPAPAPS[+568.212][+100.064]AT[+568.212][+100.064]TPAPAATAPATAASAPAAKK.T	HexNAc(2)Hex(1) 100.064,HexNAc(2)Hex(1) 100.064	S[+100][+568], T[+100][+568]	1404.69	3	4212.06	4208.07	4	-6.3	112	NRagged	429.79	43.88	1.2	3.6	71	>WS76_RS08270 ref|WP_015600333.1|gi|0| hypothetical protein	1675	Nsco_NS_434_20203020_B_humpty_HILIC1.30698.30698.3	controllerType=0 controllerNumber=1 scan=30698	89.4329	Trypsin	B1	ATTAAPAPAPSATTPAPAATAPATAASAPAAKK	1336
29553:3	6	K.PAATTTTATTAAPAPAPSATTPAPAATAPATAAS[+568.212]APAAKK.T	HexNAc(2)Hex(1)	S[+568]	1361.69	3	4083.05	4083.05	0	0.1	105	Specific	430.26	336.87	0.81	10.24	95	>WS76_RS08270 ref|WP_015600333.1|gi|0| hypothetical protein	1675	Nsco_NS_434_20203020_B_humpty_HILIC2.28326.28326.3	controllerType=0 controllerNumber=1 scan=28326	80.1122	Trypsin	B2	PAATTTTATTAAPAPAPSATTPAPAATAPATAASAPAAKK	568
32752:3	102	R.QQLAPPAPAS[+568.212]APAAAS[+365.132][+231.074]DAGSASPGARP.-	HexNAc(2)Hex(1),HexNAc(1)Hex(1) 231.0743	S[+231][+365][+568]	1193.55	3	3578.63	3578.62	0	1.1	730	CRagged	430.82	227.28	1.2	7.73	20	>WS76_RS00435 ref|WP_015602274.1|gi|0| type II secretion system protein GspD	90	Nsco_NS_434_20203020_B_humpty_HILIC3.31962.31962.3	controllerType=0 controllerNumber=1 scan=31962	84.7844	Trypsin	B3	QQLAPPAPASAPAAASDAGSASPGARP	1164
67321:3	39	D.FFDVVS[+162.053][+462.149]GRKPLPQGEAAGLVYSR.F	Hex(1) 462.1486	S[+162][+462]	1040.85	3	3120.54	3117.53	3	0.7	57	NRagged	431.87	413.72	15.04	6.94	21	>WS76_RS20455 ref|WP_015603766.1|gi|0| cys/Met metabolism PLP-dependent enzyme family protein	4106	Nsco_NS_434_20203020_B_humpty_HILIC1.59707.59707.3	controllerType=0 controllerNumber=1 scan=59707	155.212	Trypsin	B1	FFDVVSGRKPLPQGEAAGLVYSR	624
14895:3	125	A.QAS[+365.132][+231.074]APAAAS[+162.053][+462.149]APAEKAEAASAPAKK.A	HexNAc(1)Hex(1) 231.0743,Hex(1) 462.1486	S[+162][+231][+365][+462]	1138.86	3	3414.56	3414.55	0	1.9	20	NRagged	432.51	432.51	0	10.33	39	>WS76_RS31050 ref|WP_071810810.1|gi|0| hypothetical protein	2892	Nsco_NS_434_20203020_B_humpty_HILIC3.16618.16618.3	controllerType=0 controllerNumber=1 scan=16618	50.8352	Trypsin	B3	QASAPAAASAPAEKAEAASAPAKK	1220
13161:3	112	A.QAS[+365.132][+231.074]APAAAS[+568.212]APAEKAEAAS[+162.053][+462.149]APAKK.A	HexNAc(1)Hex(1) 231.0743,HexNAc(2)Hex(1),Hex(1) 462.1486	S[+162][+231][+365][+462][+568]	1328.26	3	3982.77	3982.77	0	-0.1	20	NRagged	432.69	39.24	0	5.65	37	>WS76_RS31050 ref|WP_071810810.1|gi|0| hypothetical protein	2892	Nsco_NS_434_20203020_B_humpty_HILIC1.14971.14971.3	controllerType=0 controllerNumber=1 scan=14971	49.2811	Trypsin	B1	QASAPAAASAPAEKAEAASAPAKK	1788
14770:3	88	A.QAS[+162.053][+462.149]APAAAS[+365.132][+231.074][+100.064]APAEKAEAASAPAK.K	Hex(1) 462.1486,HexNAc(1)Hex(1) 231.0743 100.064	S[+100][+162][+231][+365][+462]	1130.18	3	3388.53	3386.52	2	1	20	NRagged	432.73	331.15	0	7.99	34	>WS76_RS31050 ref|WP_071810810.1|gi|0| hypothetical protein	2892	Nsco_NS_434_20203020_B_humpty_HILIC2.16358.16358.3	controllerType=0 controllerNumber=1 scan=16358	51.2911	Trypsin	B2	QASAPAAASAPAEKAEAASAPAK	1320
59764:5	469	D.GGAAAPAADAS[+162.053][+462.149]GAAAPAQAQALPAAIYFET[+365.132][+231.074]GKS[+568.212][+100.064]ELPADAK.D	Hex(1) 462.1486,HexNAc(1)Hex(1) 231.0743,HexNAc(2)Hex(1) 100.064	S[+100][+162][+462][+568], T[+231][+365]	1117.92	5	5585.55	5585.53	0	3.5	402	NRagged	433.18	433.18	0	8.12	9	>WS76_RS16235 ref|WP_015600434.1|gi|0| cytochrome c oxidase subunit II	3258	Nsco_NS_434_20203020_B_humpty_HILIC1.53802.53802.5	controllerType=0 controllerNumber=1 scan=53802	142.296	Trypsin	B1	GGAAAPAADASGAAAPAQAQALPAAIYFETGKSELPADAK	1888
30172:4	12	A.ATTTTATTAAPAPAPS[+365.132][+231.074][+100.064]ATTPAPAATAPAT[+365.132][+231.074][+100.064]AASAPAAKK.T	HexNAc(1)Hex(1) 231.0743 100.064,HexNAc(1)Hex(1) 231.0743 100.064	S[+100][+231][+365], T[+100][+231][+365]	1186.33	4	4742.31	4739.29	3	3.1	107	NRagged	433.93	433.93	0	9.21	105	>WS76_RS08270 ref|WP_015600333.1|gi|0| hypothetical protein	1675	Nsco_NS_434_20203020_B_humpty_HILIC3.29658.29658.4	controllerType=0 controllerNumber=1 scan=29658	79.5092	Trypsin	B3	ATTTTATTAAPAPAPSATTPAPAATAPATAASAPAAKK	1392
67265:4	39	D.FFDVVS[+162.053][+462.149]GRKPLPQGEAAGLVYSR.F	Hex(1) 462.1486	S[+162][+462]	780.891	4	3120.54	3117.53	3	1.4	57	NRagged	434.18	434.18	12.39	8.99	21	>WS76_RS20455 ref|WP_015603766.1|gi|0| cys/Met metabolism PLP-dependent enzyme family protein	4106	Nsco_NS_434_20203020_B_humpty_HILIC1.59663.59663.4	controllerType=0 controllerNumber=1 scan=59663	155.125	Trypsin	B1	FFDVVSGRKPLPQGEAAGLVYSR	624
33909:3	197	K.AAS[+568.212]GAVPTVKPTDNSSGSFVFSRPGK.F	HexNAc(2)Hex(1)	S[+568]	1044.85	3	3132.52	3132.52	0	0.5	73	Specific	434.32	326.61	87.32	8.8	15	>WS76_RS04925 ref|WP_006025599.1|gi|0| outer membrane lipoprotein chaperone LolA	996	Nsco_NS_434_20203020_B_humpty_HILIC2.31826.31826.3	controllerType=0 controllerNumber=1 scan=31826	88.5857	Trypsin	B2	AASGAVPTVKPTDNSSGSFVFSRPGK	568
58995:3	11	I.KDTGVIALGHRESS[+568.212]IPFS[+162.053][+462.149]YYDQSQQVVGYSR.D	HexNAc(2)Hex(1),Hex(1) 462.1486	S[+162][+462][+568]	1561.39	3	4682.15	4680.14	2	0.7	35	NRagged	435.28	435.28	0	10.07	38	>WS76_RS03235 ref|WP_075644749.1|gi|0| glutamate/aspartate ABC transporter substrate-binding protein	656	Nsco_NS_434_20203020_B_humpty_HILIC3.55883.55883.3	controllerType=0 controllerNumber=1 scan=55883	138.7	Trypsin	B3	KDTGVIALGHRESSIPFSYYDQSQQVVGYSR	1192
08488:3	88	S.APAAAS[+365.132][+231.074][+100.064]APAEKAEAAS[+162.053][+462.149]APAK.K	HexNAc(1)Hex(1) 231.0743 100.064,Hex(1) 462.1486	S[+100][+162][+231][+365][+462]	1035.14	3	3103.39	3100.4	3	-3.4	23	NRagged	435.29	435.29	0	7.62	34	>WS76_RS31050 ref|WP_071810810.1|gi|0| hypothetical protein	2892	Nsco_NS_434_20203020_B_humpty_HILIC2.11091.11091.3	controllerType=0 controllerNumber=1 scan=11091	39.4347	Trypsin	B2	APAAASAPAEKAEAASAPAK	1320
31077:3	21	K.TSAAKPAATTTTATTAAPAPAPS[+365.132][+231.074]ATTPAPAATAPATAASAPAAK.K	HexNAc(1)Hex(1) 231.0743	S[+231][+365]	1481.07	3	4441.2	4441.2	0	0.5	100	Specific	435.76	157.61	0	7.95	71	>WS76_RS08270 ref|WP_015600333.1|gi|0| hypothetical protein	1675	Nsco_NS_434_20203020_B_humpty_HILIC1.29920.29920.3	controllerType=0 controllerNumber=1 scan=29920	87.4604	Trypsin	B1	TSAAKPAATTTTATTAAPAPAPSATTPAPAATAPATAASAPAAK	596
65151:5	403	K.VFQYIKPQEAQALT[+568.212]AATPASGASAAAAPATAAEGATVGAVPDSS[+568.212]VTATPLQTPAPVSNSTNVHPGNPK.A	HexNAc(2)Hex(1),HexNAc(2)Hex(1)	S[+568], T[+568]	1532.95	5	7660.74	7659.72	1	1.4	195	Specific	435.79	435.79	0	8.9	11	>WS76_RS01245 ref|WP_015601092.1|gi|0| BON domain-containing protein	265	Nsco_NS_434_20203020_B_humpty_HILIC1.58044.58044.5	controllerType=0 controllerNumber=1 scan=58044	151.514	Trypsin	B1	VFQYIKPQEAQALTAATPASGASAAAAPATAAEGATVGAVPDSSVTATPLQTPAPVSNSTNVHPGNPK	1136
00865:3	738	R.KHPGKADGQPPAS[+365.132][+231.074]AGAAQ.-	HexNAc(1)Hex(1) 231.0743	S[+231][+365]	762.024	3	2284.06	2284.06	0	0.1	155	CRagged	435.8	435.8	435.8	10.81	7	>WS76_RS08800 ref|WP_006026890.1|gi|0| hypothetical protein	1780	Nsco_NS_434_20203020_B_humpty_HILIC2.3733.3733.3	controllerType=0 controllerNumber=1 scan=3733	22.4576	Trypsin	B2	KHPGKADGQPPASAGAAQ	596
33208:4	492	K.AASGAVPTVKPTDNS[+365.132][+231.074]SGSFVFSRPGK.F	HexNAc(1)Hex(1) 231.0743	S[+231][+365]	790.886	4	3160.52	3160.52	0	1.2	73	Specific	436.46	424.33	1.2	10.88	8	>WS76_RS04925 ref|WP_006025599.1|gi|0| outer membrane lipoprotein chaperone LolA	996	Nsco_NS_434_20203020_B_humpty_HILIC1.31659.31659.2	controllerType=0 controllerNumber=1 scan=31659	91.7104	Trypsin	B1	AASGAVPTVKPTDNSSGSFVFSRPGK	596
76332:7	21	V.GMGVLPLQFKGS[+568.212][+100.064]DS[+365.132][+231.074][+100.064]IQSLGITGDET[+568.212][+100.064]YDIEGLGDDFKPQQDVTLVIHRK.N	HexNAc(2)Hex(1) 100.064,HexNAc(1)Hex(1) 231.0743 100.064,HexNAc(2)Hex(1) 100.064	S[+100]*2[+231][+365][+568], T[+100][+568]	1036.64	7	7250.46	7250.46	0	-0.9	820	NRagged	437.48	3.31	0	4.45	25	>WS76_RS27985 ref|WP_015603106.1|gi|0| aconitate hydratase AcnA	5606	Nsco_NS_434_20203020_B_humpty_HILIC2.67722.67722.4	controllerType=0 controllerNumber=1 scan=67722	170.53	Trypsin	B2	GMGVLPLQFKGSDSIQSLGITGDETYDIEGLGDDFKPQQDVTLVIHRK	2032
31180:3	102	Q.QLAPPAPAS[+365.132][+231.074]APAAAS[+568.212][+100.064]DAGSASPGARP.-	HexNAc(1)Hex(1) 231.0743,HexNAc(2)Hex(1) 100.064	S[+100][+231][+365][+568]	1184.21	3	3550.63	3550.63	0	-0.8	731	Non	437.53	338.84	0	6.43	20	>WS76_RS00435 ref|WP_015602274.1|gi|0| type II secretion system protein GspD	90	Nsco_NS_434_20203020_B_humpty_HILIC3.30592.30592.3	controllerType=0 controllerNumber=1 scan=30592	81.6278	Trypsin	B3	QLAPPAPASAPAAASDAGSASPGARP	1264
31346:3	6	K.TSAAKPAATTTTATTAAPAPAPSATTPAPAATAPATAAS[+365.132][+231.074]APAAK.K	HexNAc(1)Hex(1) 231.0743	S[+231][+365]	1481.4	3	4442.19	4441.2	1	-2.7	100	Specific	437.82	437.82	15.82	9.67	95	>WS76_RS08270 ref|WP_015600333.1|gi|0| hypothetical protein	1675	Nsco_NS_434_20203020_B_humpty_HILIC2.29736.29736.3	controllerType=0 controllerNumber=1 scan=29736	83.5946	Trypsin	B2	TSAAKPAATTTTATTAAPAPAPSATTPAPAATAPATAASAPAAK	596
71242:5	2	D.YDGAPAS[+568.212][+100.064]APDALRNHGWT[+568.212][+100.064]PNGPVWHR.T	HexNAc(2)Hex(1) 100.064,HexNAc(2)Hex(1) 100.064	S[+100][+568], T[+100][+568]	836.788	5	4179.91	4178.91	1	-0.4	75	NRagged	438.25	438.25	438.25	10.38	112	>WS76_RS18590 ref|WP_015603035.1|gi|0| hypothetical protein	3735	Nsco_NS_434_20203020_B_humpty_HILIC3.65659.65659.5	controllerType=0 controllerNumber=1 scan=65659	157.733	Trypsin	B3	YDGAPASAPDALRNHGWTPNGPVWHR	1336
24307:5	423	R.ARPGQRPPELNRPGDQAAS[+568.212]QAVTASAGAGAPPGSAGNADAAR.S	HexNAc(2)Hex(1)	S[+568]	907.642	5	4534.18	4534.18	0	0	124	Specific	438.56	438.56	0	10.65	5	>WS76_RS10405 ref|WP_015602364.1|gi|0| DUF2939 domain-containing protein	2105	Nsco_NS_434_20203020_B_humpty_HILIC2.24006.24006.5	controllerType=0 controllerNumber=1 scan=24006	69.4527	Trypsin	B2	ARPGQRPPELNRPGDQAASQAVTASAGAGAPPGSAGNADAAR	568
45766:3	167	K.GAS[+568.212]SATTAAAKPAPTPGADANTGYFLQVGAYK.T	HexNAc(2)Hex(1)	S[+568]	1208.25	3	3622.73	3622.73	0	0.2	185	Specific	438.69	82.28	17.44	6.02	15	>WS76_RS16595 ref|WP_015601198.1|gi|0| sporulation related domain protein	3331	Nsco_NS_434_20203020_B_humpty_HILIC2.42726.42726.3	controllerType=0 controllerNumber=1 scan=42726	116.345	Trypsin	B2	GASSATTAAAKPAPTPGADANTGYFLQVGAYK	568
40924:3	168	A.AAAASAAS[+568.212][+100.064]APEVAAAAPEAAQAADQS[+162.053][+462.149]DANAQAAR.A	HexNAc(2)Hex(1) 100.064,Hex(1) 462.1486	S[+100][+162][+462][+568]	1453.31	3	4357.92	4357.93	0	-1.4	152	NRagged	438.98	392.84	0	8.04	22	>WS76_RS03140 ref|WP_075644745.1|gi|0| outer membrane protein assembly factor BamE	635	Nsco_NS_434_20203020_B_humpty_HILIC2.37871.37871.3	controllerType=0 controllerNumber=1 scan=37871	103.244	Trypsin	B2	AAAASAASAPEVAAAAPEAAQAADQSDANAQAAR	1292
17866:3	133	N.SDYVTSS[+162.053][+462.149]ARPHFHC[+57.021]GK.D	Hex(1) 462.1486	C[+57], S[+162][+462]	825.022	3	2473.05	2473.05	0	2	29	NRagged	439.98	439.98	1.2	8.51	17	>WS76_RS21240 ref|WP_041861910.1|gi|0| hypothetical protein	4265	Nsco_NS_434_20203020_B_humpty_HILIC3.19329.19329.3	controllerType=0 controllerNumber=1 scan=19329	56.6848	Trypsin	B3	SDYVTSSARPHFHCGK	624
13772:2	112	A.QAS[+162.053][+462.149]APAAAS[+365.132][+231.074]APAEK.A	Hex(1) 462.1486,HexNAc(1)Hex(1) 231.0743	S[+162][+231][+365][+462]	1245.53	2	2490.06	2490.05	0	2.4	20	NRagged	440.54	389.22	0	7.85	37	>WS76_RS31050 ref|WP_071810810.1|gi|0| hypothetical protein	2892	Nsco_NS_434_20203020_B_humpty_HILIC1.15601.15601.2	controllerType=0 controllerNumber=1 scan=15601	51.1061	Trypsin	B1	QASAPAAASAPAEK	1220
32201:4	12	K.TSAAKPAATTTTATTAAPAPAPS[+365.132][+231.074]ATTPAPAATAPATAASAPAAK.K	HexNAc(1)Hex(1) 231.0743	S[+231][+365]	1111.05	4	4441.2	4441.2	0	-0.4	100	Specific	440.82	224.3	0	7.28	105	>WS76_RS08270 ref|WP_015600333.1|gi|0| hypothetical protein	1675	Nsco_NS_434_20203020_B_humpty_HILIC3.31525.31525.4	controllerType=0 controllerNumber=1 scan=31525	83.8827	Trypsin	B3	TSAAKPAATTTTATTAAPAPAPSATTPAPAATAPATAASAPAAK	596
14703:3	88	A.QAS[+365.132][+231.074][+100.064]APAAAS[+162.053][+462.149]APAEKAEAASAPAK.K	HexNAc(1)Hex(1) 231.0743 100.064,Hex(1) 462.1486	S[+100][+162][+231][+365][+462]	1130.18	3	3388.53	3386.52	2	0.6	20	NRagged	441.03	371.09	0	8.44	34	>WS76_RS31050 ref|WP_071810810.1|gi|0| hypothetical protein	2892	Nsco_NS_434_20203020_B_humpty_HILIC2.16296.16296.3	controllerType=0 controllerNumber=1 scan=16296	51.1332	Trypsin	B2	QASAPAAASAPAEKAEAASAPAK	1320
34972:3	263	A.ASGAVPTVKPTDNS[+568.212][+100.064]SGSFVFSRPGK.F	HexNAc(2)Hex(1) 100.064	S[+100][+568]	1054.52	3	3161.54	3161.55	0	-4.3	74	NRagged	441.11	413.21	0	8.9	14	>WS76_RS04925 ref|WP_006025599.1|gi|0| outer membrane lipoprotein chaperone LolA	996	Nsco_NS_434_20203020_B_humpty_HILIC3.33879.33879.3	controllerType=0 controllerNumber=1 scan=33879	89.0638	Trypsin	B3	ASGAVPTVKPTDNSSGSFVFSRPGK	668
33223:2	102	R.QQLAPPAPAS[+568.212]APAAAS[+365.132][+231.074]DAGSASPGARP.-	HexNAc(2)Hex(1),HexNAc(1)Hex(1) 231.0743	S[+231][+365][+568]	1789.82	2	3578.62	3578.62	0	0.3	730	CRagged	442.65	386.89	1.2	11.27	20	>WS76_RS00435 ref|WP_015602274.1|gi|0| type II secretion system protein GspD	90	Nsco_NS_434_20203020_B_humpty_HILIC3.32356.32356.2	controllerType=0 controllerNumber=1 scan=32356	85.6492	Trypsin	B3	QQLAPPAPASAPAAASDAGSASPGARP	1164
02787:3	317	R.RGAADGDAPAS[+568.212]ATDAAR.V	HexNAc(2)Hex(1)	S[+568]	714.321	3	2140.95	2140.95	0	0.9	678	Specific	442.86	316.41	42.01	6.59	11	>WS76_RS26755 ref|WP_015602522.1|gi|0| penicillin-binding protein 1A	5365	Nsco_NS_434_20203020_B_humpty_HILIC2.5335.5335.3	controllerType=0 controllerNumber=1 scan=5335	26.1047	Trypsin	B2	RGAADGDAPASATDAAR	568
45745:3	223	K.GAS[+568.212]SATTAAAKPAPTPGADANTGYFLQVGAYK.T	HexNAc(2)Hex(1)	S[+568]	1208.25	3	3622.73	3622.73	0	0.5	185	Specific	443.12	86.26	17.79	4.91	14	>WS76_RS16595 ref|WP_015601198.1|gi|0| sporulation related domain protein	3331	Nsco_NS_434_20203020_B_humpty_HILIC1.42529.42529.3	controllerType=0 controllerNumber=1 scan=42529	117.941	Trypsin	B1	GASSATTAAAKPAPTPGADANTGYFLQVGAYK	568
01038:4	1015	R.KHPGKADGQPPAS[+568.212]AGAAQ.-	HexNAc(2)Hex(1)	S[+568]	564.771	4	2256.06	2256.06	0	0.6	155	CRagged	443.51	122.96	122.96	5.7	4	>WS76_RS08800 ref|WP_006026890.1|gi|0| hypothetical protein	1780	Nsco_NS_434_20203020_B_humpty_HILIC1.3662.3662.4	controllerType=0 controllerNumber=1 scan=3662	21.6776	Trypsin	B1	KHPGKADGQPPASAGAAQ	568
26901:4	358	R.SPSSSPAATSTS[+568.212][+100.064]T[+568.212][+100.064]TAETNDATLNEARK.-	HexNAc(2)Hex(1) 100.064,HexNAc(2)Hex(1) 100.064	S[+100][+568], T[+100][+568]	1008.97	4	4032.84	4031.82	1	4.6	113	Specific	444.21	301.05	1.2	7.23	12	>WS76_RS22380 ref|WP_006029748.1|gi|0| hypothetical protein	4493	Nsco_NS_434_20203020_B_humpty_HILIC2.26083.26083.4	controllerType=0 controllerNumber=1 scan=26083	74.502	Trypsin	B2	SPSSSPAATSTSTTAETNDATLNEARK	1336
06304:2	125	K.EAS[+568.212]AAEAPAAAS[+162.053][+462.149]N.-	HexNAc(2)Hex(1),Hex(1) 462.1486	S[+162][+462][+568]	1176.48	2	2351.94	2351.94	0	3.5	60	CRagged	444.32	284.43	0	5.78	39	>WS76_RS31050 ref|WP_071810810.1|gi|0| hypothetical protein	2892	Nsco_NS_434_20203020_B_humpty_HILIC3.8939.8939.2	controllerType=0 controllerNumber=1 scan=8939	34.5267	Trypsin	B3	EASAAEAPAAASN	1192
37071:3	897	A.S[+365.132][+231.074][+100.064]ATDAARVPT[+365.132][+231.074][+100.064]PPAVDAAER.A	HexNAc(1)Hex(1) 231.0743 100.064,HexNAc(1)Hex(1) 231.0743 100.064	S[+100][+231][+365], T[+100][+231][+365]	1097.17	3	3289.49	3287.5	2	-5.6	688	NRagged	445.13	31.48	10.03	4.81	10	>WS76_RS26755 ref|WP_015602522.1|gi|0| penicillin-binding protein 1A	5365	Nsco_NS_434_20203020_B_humpty_HILIC1.34855.34855.3	controllerType=0 controllerNumber=1 scan=34855	99.2376	Trypsin	B1	SATDAARVPTPPAVDAAER	1392
32495:3	95	R.QQLAPPAPAS[+365.132][+231.074]APAAAS[+568.212]DAGSASPGARP.-	HexNAc(1)Hex(1) 231.0743,HexNAc(2)Hex(1)	S[+231][+365][+568]	1193.54	3	3578.62	3578.62	0	-1.1	730	CRagged	446.02	316.25	7.71	5.84	20	>WS76_RS00435 ref|WP_015602274.1|gi|0| type II secretion system protein GspD	90	Nsco_NS_434_20203020_B_humpty_HILIC2.30694.30694.3	controllerType=0 controllerNumber=1 scan=30694	85.8522	Trypsin	B2	QQLAPPAPASAPAAASDAGSASPGARP	1164
28599:3	566	R.STGSTQKAPGTFSAS[+568.212]GVYPVSER.A	HexNAc(2)Hex(1)	S[+568]	961.454	3	2882.35	2882.34	0	1.6	230	Specific	446.27	353.86	56.46	9.54	7	>WS76_RS13575 ref|WP_015600202.1|gi|0| GGDEF-domain containing protein	2728	Nsco_NS_434_20203020_B_humpty_HILIC3.28372.28372.3	controllerType=0 controllerNumber=1 scan=28372	76.6096	Trypsin	B3	STGSTQKAPGTFSASGVYPVSER	568
17448:3	607	D.ADAGQRDVSAADAS[+365.132][+231.074][+100.064]GPAATK.S	HexNAc(1)Hex(1) 231.0743 100.064	S[+100][+231][+365]	853.063	3	2557.18	2555.16	2	3.7	102	NRagged	446.33	372.21	2.86	6.41	6	>WS76_RS26655 ref|WP_015603617.1|gi|0| hypothetical protein	5345	Nsco_NS_434_20203020_B_humpty_HILIC1.18763.18763.3	controllerType=0 controllerNumber=1 scan=18763	59.1277	Trypsin	B1	ADAGQRDVSAADASGPAATK	696
08014:2	88	K.EAS[+162.053][+462.149]AAEAPAAAS[+568.212]N.-	Hex(1) 462.1486,HexNAc(2)Hex(1)	S[+162][+462][+568]	1176.47	2	2351.94	2351.94	0	0	60	CRagged	446.48	446.48	0	8.83	34	>WS76_RS31050 ref|WP_071810810.1|gi|0| hypothetical protein	2892	Nsco_NS_434_20203020_B_humpty_HILIC2.10636.10636.2	controllerType=0 controllerNumber=1 scan=10636	38.2976	Trypsin	B2	EASAAEAPAAASN	1192
41900:3	192	A.AAAASAASAPEVAAAAPEAAQAADQS[+568.212][+100.064]DANAQAAR.A	HexNAc(2)Hex(1) 100.064	S[+100][+568]	1245.25	3	3733.73	3733.73	0	-0.1	152	NRagged	447.25	429.22	9.6	8.46	27	>WS76_RS03140 ref|WP_075644745.1|gi|0| outer membrane protein assembly factor BamE	635	Nsco_NS_434_20203020_B_humpty_HILIC3.40318.40318.3	controllerType=0 controllerNumber=1 scan=40318	104.021	Trypsin	B3	AAAASAASAPEVAAAAPEAAQAADQSDANAQAAR	668
70866:3	1	D.APIDLTDYDGAPAS[+162.053][+462.149]APDALRNHGWTPNGPVWHR.T	Hex(1) 462.1486	S[+162][+462]	1399.31	3	4195.91	4191.92	4	-4.7	68	NRagged	447.42	447.42	1.08	8.17	121	>WS76_RS18590 ref|WP_015603035.1|gi|0| hypothetical protein	3735	Nsco_NS_434_20203020_B_humpty_HILIC1.62524.62524.3	controllerType=0 controllerNumber=1 scan=62524	161.268	Trypsin	B1	APIDLTDYDGAPASAPDALRNHGWTPNGPVWHR	624
71283:3	634	K.FAEPAQPAANAAPASGASAPGAS[+568.212]DAT[+568.212]AANAQAAAAM[+15.995]AAIAALPK.S	HexNAc(2)Hex(1),HexNAc(2)Hex(1)	M[+16], S[+568], T[+568]	1686.78	3	5058.34	5056.35	2	-3	161	Specific	447.75	436	0	8.79	9	>WS76_RS00870 ref|WP_006023880.1|gi|0| cytochrome c5 family protein	188	Nsco_NS_434_20203020_B_humpty_HILIC1.62840.62840.3	controllerType=0 controllerNumber=1 scan=62840	161.94	Trypsin	B1	FAEPAQPAANAAPASGASAPGASDATAANAQAAAAMAAIAALPK	1136
05775:2	88	K.EAS[+365.132][+231.074]AAEAPAAAS[+568.212]N.-	HexNAc(1)Hex(1) 231.0743,HexNAc(2)Hex(1)	S[+231][+365][+568]	1162.47	2	2323.94	2323.94	0	0.3	60	CRagged	447.75	405.77	0	8.83	34	>WS76_RS31050 ref|WP_071810810.1|gi|0| hypothetical protein	2892	Nsco_NS_434_20203020_B_humpty_HILIC2.7994.7994.2	controllerType=0 controllerNumber=1 scan=7994	31.2297	Trypsin	B2	EASAAEAPAAASN	1164
00998:3	88	A.SAPAEKAEAAS[+568.212]APAK.K	HexNAc(2)Hex(1)	S[+568]	656.317	3	1966.93	1966.93	0	0.5	28	NRagged	448.48	321.57	11.98	7.44	34	>WS76_RS31050 ref|WP_071810810.1|gi|0| hypothetical protein	2892	Nsco_NS_434_20203020_B_humpty_HILIC2.3833.3833.3	controllerType=0 controllerNumber=1 scan=3833	22.7531	Trypsin	B2	SAPAEKAEAASAPAK	568
41323:3	192	A.AAAAS[+568.212][+100.064]AASAPEVAAAAPEAAQAADQSDANAQAAR.A	HexNAc(2)Hex(1) 100.064	S[+100][+568]	1245.25	3	3733.74	3733.73	0	2.5	152	NRagged	449.17	381.56	5.4	6.53	27	>WS76_RS03140 ref|WP_075644745.1|gi|0| outer membrane protein assembly factor BamE	635	Nsco_NS_434_20203020_B_humpty_HILIC3.39796.39796.3	controllerType=0 controllerNumber=1 scan=39796	102.925	Trypsin	B3	AAAASAASAPEVAAAAPEAAQAADQSDANAQAAR	668
58040:3	24	K.KAILESVYQGAGQAAS[+568.212]APMPPTQWSYDK.N	HexNAc(2)Hex(1)	S[+568]	1188.23	3	3562.68	3562.68	0	1	328	Specific	449.57	416.02	87.59	8.44	18	>WS76_RS17310 ref|WP_015602142.1|gi|0| ABC transporter substrate-binding protein	3476	Nsco_NS_434_20203020_B_humpty_HILIC2.53306.53306.3	controllerType=0 controllerNumber=1 scan=53306	139.794	Trypsin	B2	KAILESVYQGAGQAASAPMPPTQWSYDK	568
28698:3	669	R.STGSTQKAPGTFSAS[+568.212]GVYPVSER.A	HexNAc(2)Hex(1)	S[+568]	961.789	3	2883.35	2882.34	1	2	230	Specific	449.97	337.92	50.69	8.81	6	>WS76_RS13575 ref|WP_015600202.1|gi|0| GGDEF-domain containing protein	2728	Nsco_NS_434_20203020_B_humpty_HILIC2.27579.27579.3	controllerType=0 controllerNumber=1 scan=27579	78.2111	Trypsin	B2	STGSTQKAPGTFSASGVYPVSER	568
31047:3	12	K.TSAAKPAATTTTATTAAPAPAPSATTPAPAATAPATAAS[+568.212]APAAK.K	HexNAc(2)Hex(1)	S[+568]	1471.74	3	4413.21	4413.2	0	1	100	Specific	450.09	390.94	17.64	11.08	105	>WS76_RS08270 ref|WP_015600333.1|gi|0| hypothetical protein	1675	Nsco_NS_434_20203020_B_humpty_HILIC3.30460.30460.3	controllerType=0 controllerNumber=1 scan=30460	81.3535	Trypsin	B3	TSAAKPAATTTTATTAAPAPAPSATTPAPAATAPATAASAPAAK	568
08981:3	88	A.QASAPAAAS[+365.132][+231.074][+100.064]APAEKAEAAS[+162.053][+462.149]APAKK.A	HexNAc(1)Hex(1) 231.0743 100.064,Hex(1) 462.1486	S[+100][+162][+231][+365][+462]	1172.88	3	3516.62	3514.62	2	-1.7	20	NRagged	451.06	451.06	1.2	9.74	34	>WS76_RS31050 ref|WP_071810810.1|gi|0| hypothetical protein	2892	Nsco_NS_434_20203020_B_humpty_HILIC2.11496.11496.3	controllerType=0 controllerNumber=1 scan=11496	40.3389	Trypsin	B2	QASAPAAASAPAEKAEAASAPAKK	1320
31787:3	167	K.VAPPADNNAS[+365.132][+231.074]QPQQFDPNRALQGK.T	HexNAc(1)Hex(1) 231.0743	S[+231][+365]	1054.16	3	3160.47	3159.47	1	-1.1	50	Specific	451.21	126.36	126.36	7.37	15	>WS76_RS16595 ref|WP_015601198.1|gi|0| sporulation related domain protein	3331	Nsco_NS_434_20203020_B_humpty_HILIC2.30069.30069.3	controllerType=0 controllerNumber=1 scan=30069	84.2603	Trypsin	B2	VAPPADNNASQPQQFDPNRALQGK	596
28676:3	669	R.STGSTQKAPGTFSAS[+568.212]GVYPVSER.A	HexNAc(2)Hex(1)	S[+568]	961.452	3	2882.34	2882.34	0	-0.1	230	Specific	451.38	321.44	53	7.32	6	>WS76_RS13575 ref|WP_015600202.1|gi|0| GGDEF-domain containing protein	2728	Nsco_NS_434_20203020_B_humpty_HILIC2.27560.27560.3	controllerType=0 controllerNumber=1 scan=27560	78.1769	Trypsin	B2	STGSTQKAPGTFSASGVYPVSER	568
26479:4	12	T.SAAKPAATTTTATTAAPAPAPS[+365.132][+231.074][+100.064]ATTPAPAATAPATAASAPAAKK.T	HexNAc(1)Hex(1) 231.0743 100.064	S[+100][+231][+365]	1142.83	4	4568.3	4568.31	0	-1.9	101	NRagged	452	398.66	0	9.7	105	>WS76_RS08270 ref|WP_015600333.1|gi|0| hypothetical protein	1675	Nsco_NS_434_20203020_B_humpty_HILIC3.26515.26515.4	controllerType=0 controllerNumber=1 scan=26515	72.2962	Trypsin	B3	SAAKPAATTTTATTAAPAPAPSATTPAPAATAPATAASAPAAKK	696
13079:3	125	Q.AS[+162.053][+462.149]APAAAS[+365.132][+231.074]APAEKAEAAS[+365.132][+231.074][+100.064]APAKK.A	Hex(1) 462.1486,HexNAc(1)Hex(1) 231.0743,HexNAc(1)Hex(1) 231.0743 100.064	S[+100][+162][+231]*2[+365]*2[+462]	1328.6	3	3983.78	3982.77	1	2	21	NRagged	453.49	40.42	0	5.4	39	>WS76_RS31050 ref|WP_071810810.1|gi|0| hypothetical protein	2892	Nsco_NS_434_20203020_B_humpty_HILIC3.15121.15121.3	controllerType=0 controllerNumber=1 scan=15121	47.8774	Trypsin	B3	ASAPAAASAPAEKAEAASAPAKK	1916
74934:7	22	S.GGVQPLHHGAS[+568.212][+100.064]ASVHAPPPIVVTPKDDGDQPFFDPLAYGNGPDDSVADTTEAAAITHHTIQIDGR.T	HexNAc(2)Hex(1) 100.064	S[+100][+568]	1051.08	7	7351.5	7345.51	6	-3.6	9	NRagged	453.93	453.93	5.07	7.53	35	>WS76_RS28935 ref|WP_015602780.1|gi|0| serine carboxypeptidase	5796	Nsco_NS_434_20203020_B_humpty_HILIC2.66633.66633.7	controllerType=0 controllerNumber=1 scan=66633	168.27	Trypsin	B2	GGVQPLHHGASASVHAPPPIVVTPKDDGDQPFFDPLAYGNGPDDSVADTTEAAAITHHTIQIDGR	668
37484:6	39	I.ANRFGLDSQS[+568.212]LPKPHSAFSK.N	HexNAc(2)Hex(1)	S[+568]	460.23	6	2756.34	2755.34	1	-1.5	390	NRagged	454.64	302.6	9.6	6.46	20	>WS76_RS02295 ref|WP_015601795.1|gi|0| type VI secretion system membrane subunit TssM	466	Nsco_NS_434_20203020_B_humpty_HILIC2.34781.34781.5	controllerType=0 controllerNumber=1 scan=34781	95.6137	Trypsin	B2	ANRFGLDSQSLPKPHSAFSK	568
00121:2	125	K.AEAAS[+568.212]APAKK.A	HexNAc(2)Hex(1)	S[+568]	756.371	2	1511.73	1511.73	0	1.1	34	Specific	455.55	253.93	253.93	7.33	39	>WS76_RS31050 ref|WP_071810810.1|gi|0| hypothetical protein	2892	Nsco_NS_434_20203020_B_humpty_HILIC3.2402.2402.2	controllerType=0 controllerNumber=1 scan=2402	15.6485	Trypsin	B3	AEAASAPAKK	568
22420:3	6	K.DKAAAAASAAAEAS[+568.212]APAAAS[+568.212][+100.064]S[+162.053][+462.149]MK.A	HexNAc(2)Hex(1),HexNAc(2)Hex(1) 100.064,Hex(1) 462.1486	S[+100][+162][+462][+568]*2	1294.56	3	3881.67	3879.67	2	-0.9	152	Specific	458.52	458.52	0	10.61	95	>WS76_RS08270 ref|WP_015600333.1|gi|0| hypothetical protein	1675	Nsco_NS_434_20203020_B_humpty_HILIC2.22564.22564.3	controllerType=0 controllerNumber=1 scan=22564	66.0126	Trypsin	B2	DKAAAAASAAAEASAPAAASSMK	1860
41260:3	168	K.AAAAASAAS[+365.132][+231.074][+100.064]APEVAAAAPEAAQAADQS[+365.132][+231.074]DANAQAAR.A	HexNAc(1)Hex(1) 231.0743 100.064,HexNAc(1)Hex(1) 231.0743	S[+100][+231]*2[+365]*2	1476.99	3	4428.96	4428.97	0	-2.3	151	Specific	458.72	388.92	0	8.97	22	>WS76_RS03140 ref|WP_075644745.1|gi|0| outer membrane protein assembly factor BamE	635	Nsco_NS_434_20203020_B_humpty_HILIC2.38140.38140.3	controllerType=0 controllerNumber=1 scan=38140	103.886	Trypsin	B2	AAAAASAASAPEVAAAAPEAAQAADQSDANAQAAR	1292
32454:4	6	K.TSAAKPAATTTTATTAAPAPAPSATTPAPAATAPATAAS[+365.132][+231.074]APAAK.K	HexNAc(1)Hex(1) 231.0743	S[+231][+365]	1111.05	4	4441.19	4441.2	0	-1.6	100	Specific	459.64	459.64	44.5	9.16	95	>WS76_RS08270 ref|WP_015600333.1|gi|0| hypothetical protein	1675	Nsco_NS_434_20203020_B_humpty_HILIC2.30660.30660.4	controllerType=0 controllerNumber=1 scan=30660	85.766	Trypsin	B2	TSAAKPAATTTTATTAAPAPAPSATTPAPAATAPATAASAPAAK	596
48328:3	634	K.GAADGTEARGGEIANTGAS[+568.212]APGVNVPGVAGGNVQITPDGR.G	HexNAc(2)Hex(1)	S[+568]	1410.34	3	4229.01	4229.01	0	-0.2	163	Specific	460.15	250.37	27.46	9.59	5	>WS76_RS00185 ref|WP_006024030.1|gi|0| DUF1700 domain-containing protein	40	Nsco_NS_434_20203020_B_humpty_HILIC3.46661.46661.3	controllerType=0 controllerNumber=1 scan=46661	119.876	Trypsin	B3	GAADGTEARGGEIANTGASAPGVNVPGVAGGNVQITPDGR	568
31344:3	6	K.TSAAKPAATTTTATTAAPAPAPSATTPAPAATAPATAAS[+365.132][+231.074]APAAK.K	HexNAc(1)Hex(1) 231.0743	S[+231][+365]	1481.4	3	4442.19	4441.2	1	-2.7	100	Specific	460.41	460.41	1.24	9.77	95	>WS76_RS08270 ref|WP_015600333.1|gi|0| hypothetical protein	1675	Nsco_NS_434_20203020_B_humpty_HILIC2.29735.29735.3	controllerType=0 controllerNumber=1 scan=29735	83.5904	Trypsin	B2	TSAAKPAATTTTATTAAPAPAPSATTPAPAATAPATAASAPAAK	596
39900:3	1355	R.SDTHSFPVAPAQGC[+57.021]AAAAAS[+568.212]AADAPGSGLSR.T	HexNAc(2)Hex(1)	C[+57], S[+568]	1156.19	3	3466.55	3466.56	0	-0.6	76	Specific	462.51	393.4	143.19	10.3	1	>WS76_RS17335 ref|WP_015601668.1|gi|0| hypothetical protein	3482	Nsco_NS_434_20203020_B_humpty_HILIC1.37368.37368.3	controllerType=0 controllerNumber=1 scan=37368	105.317	Trypsin	B1	SDTHSFPVAPAQGCAAAAASAADAPGSGLSR	568
34918:3	332	A.AASAASAPEVAAAAPEAAQAADQS[+568.212]DANAQAAR.A	HexNAc(2)Hex(1)	S[+568]	1164.53	3	3491.59	3491.59	0	-0.4	154	NRagged	462.57	431.01	12	8.33	24	>WS76_RS03140 ref|WP_075644745.1|gi|0| outer membrane protein assembly factor BamE	635	Nsco_NS_434_20203020_B_humpty_HILIC1.33150.33150.3	controllerType=0 controllerNumber=1 scan=33150	95.3002	Trypsin	B1	AASAASAPEVAAAAPEAAQAADQSDANAQAAR	568
32147:3	12	K.TSAAKPAATTTTATTAAPAPAPSATTPAPAATAPATAAS[+365.132][+231.074]APAAK.K	HexNAc(1)Hex(1) 231.0743	S[+231][+365]	1481.07	3	4441.2	4441.2	0	-0.3	100	Specific	463.22	355.56	20.9	8.97	105	>WS76_RS08270 ref|WP_015600333.1|gi|0| hypothetical protein	1675	Nsco_NS_434_20203020_B_humpty_HILIC3.31484.31484.3	controllerType=0 controllerNumber=1 scan=31484	83.7885	Trypsin	B3	TSAAKPAATTTTATTAAPAPAPSATTPAPAATAPATAASAPAAK	596
81671:4	2	L.RQIVTNGGEEAS[+568.212][+100.064]VVVAAVAAGQGNYGYNAATGEYGDLVEAGVVDPTKVTR.T	HexNAc(2)Hex(1) 100.064	S[+100][+568]	1423.95	4	5692.78	5691.78	1	0.2	452	NRagged	463.81	463.81	2.84	10.24	95	>WS76_RS04345 ref|WP_006025492.1|gi|0| chaperonin GroEL	882	Nsco_NS_434_20203020_B_humpty_HILIC2.71863.71863.4	controllerType=0 controllerNumber=1 scan=71863	178.005	Trypsin	B2	RQIVTNGGEEASVVVAAVAAGQGNYGYNAATGEYGDLVEAGVVDPTKVTR	668
29188:4	12	K.TSAAKPAATTTTATTAAPAPAPS[+162.053][+462.149]ATTPAPAATAPATAASAPAAKK.T	Hex(1) 462.1486	S[+162][+462]	1150.08	4	4597.3	4597.29	0	2.7	100	Specific	464.05	464.05	0	10.53	105	>WS76_RS08270 ref|WP_015600333.1|gi|0| hypothetical protein	1675	Nsco_NS_434_20203020_B_humpty_HILIC3.28875.28875.3	controllerType=0 controllerNumber=1 scan=28875	77.7621	Trypsin	B3	TSAAKPAATTTTATTAAPAPAPSATTPAPAATAPATAASAPAAKK	624
34676:4	263	K.AASGAVPTVKPTDNS[+365.132][+231.074]SGSFVFSRPGK.F	HexNAc(1)Hex(1) 231.0743	S[+231][+365]	790.887	4	3160.53	3160.52	0	3.1	73	Specific	464.63	464.63	1.2	10.56	14	>WS76_RS04925 ref|WP_006025599.1|gi|0| outer membrane lipoprotein chaperone LolA	996	Nsco_NS_434_20203020_B_humpty_HILIC3.33639.33639.4	controllerType=0 controllerNumber=1 scan=33639	88.5831	Trypsin	B3	AASGAVPTVKPTDNSSGSFVFSRPGK	596
39676:3	192	A.AAAAS[+365.132][+231.074]AAS[+568.212][+100.064]APEVAAAAPEAAQAADQSDANAQAAR.A	HexNAc(1)Hex(1) 231.0743,HexNAc(2)Hex(1) 100.064	S[+100][+231][+365][+568]	1443.98	3	4329.94	4329.93	0	1.4	152	NRagged	464.95	360.96	0	5.45	27	>WS76_RS03140 ref|WP_075644745.1|gi|0| outer membrane protein assembly factor BamE	635	Nsco_NS_434_20203020_B_humpty_HILIC3.38448.38448.3	controllerType=0 controllerNumber=1 scan=38448	100.063	Trypsin	B3	AAAASAASAPEVAAAAPEAAQAADQSDANAQAAR	1264
55675:2	1093	G.AS[+568.212][+100.064]APGVNVPGVAGGNVQIT[+365.132][+231.074][+100.064]PDGR.G	HexNAc(2)Hex(1) 100.064,HexNAc(1)Hex(1) 231.0743 100.064	S[+100][+568], T[+100][+231][+365]	1750.83	2	3500.66	3497.65	3	-1.4	180	NRagged	465.65	379.74	1.2	6.07	4	>WS76_RS00185 ref|WP_006024030.1|gi|0| DUF1700 domain-containing protein	40	Nsco_NS_434_20203020_B_humpty_HILIC1.50366.50366.2	controllerType=0 controllerNumber=1 scan=50366	134.666	Trypsin	B1	ASAPGVNVPGVAGGNVQITPDGR	1364
32635:2	102	R.QQLAPPAPAS[+568.212]APAAAS[+365.132][+231.074]DAGSASPGARP.-	HexNAc(2)Hex(1),HexNAc(1)Hex(1) 231.0743	S[+231][+365][+568]	1790.32	2	3579.63	3578.62	1	1.4	730	CRagged	465.93	415.33	1.2	11.14	20	>WS76_RS00435 ref|WP_015602274.1|gi|0| type II secretion system protein GspD	90	Nsco_NS_434_20203020_B_humpty_HILIC3.31864.31864.2	controllerType=0 controllerNumber=1 scan=31864	84.585	Trypsin	B3	QQLAPPAPASAPAAASDAGSASPGARP	1164
32155:3	102	R.QQLAPPAPASAPAAASDAGS[+568.212]AS[+365.132][+231.074]PGARP.-	HexNAc(2)Hex(1),HexNAc(1)Hex(1) 231.0743	S[+231][+365][+568]	1193.55	3	3578.63	3578.62	0	1.3	730	CRagged	465.97	321.34	0	8.4	20	>WS76_RS00435 ref|WP_015602274.1|gi|0| type II secretion system protein GspD	90	Nsco_NS_434_20203020_B_humpty_HILIC3.31491.31491.3	controllerType=0 controllerNumber=1 scan=31491	83.806	Trypsin	B3	QQLAPPAPASAPAAASDAGSASPGARP	1164
18359:3	431	D.ADAGQRDVSAADAS[+365.132][+231.074][+100.064]GPAATK.S	HexNAc(1)Hex(1) 231.0743 100.064	S[+100][+231][+365]	853.063	3	2557.17	2555.16	2	3.3	102	NRagged	466.27	349.3	7.2	5.88	8	>WS76_RS26655 ref|WP_015603617.1|gi|0| hypothetical protein	5345	Nsco_NS_434_20203020_B_humpty_HILIC2.19284.19284.3	controllerType=0 controllerNumber=1 scan=19284	58.1178	Trypsin	B2	ADAGQRDVSAADASGPAATK	696
09860:3	1331	R.TDVPPRPAADEAAS[+568.212]DANAK.S	HexNAc(2)Hex(1)	S[+568]	822.046	3	2464.12	2464.12	0	0.6	277	Specific	467.41	380.48	5.76	10.62	3	>WS76_RS17720 ref|WP_015600108.1|gi|0| rod shape-determining protein MreC	3558	Nsco_NS_434_20203020_B_humpty_HILIC3.12218.12218.3	controllerType=0 controllerNumber=1 scan=12218	41.6805	Trypsin	B3	TDVPPRPAADEAASDANAK	568
58113:3	24	K.KAILESVYQGAGQAAS[+568.212]APMPPTQWSYDK.N	HexNAc(2)Hex(1)	S[+568]	1188.23	3	3562.68	3562.68	0	-0.3	328	Specific	468.2	429.58	102.29	10.5	18	>WS76_RS17310 ref|WP_015602142.1|gi|0| ABC transporter substrate-binding protein	3476	Nsco_NS_434_20203020_B_humpty_HILIC2.53364.53364.3	controllerType=0 controllerNumber=1 scan=53364	139.906	Trypsin	B2	KAILESVYQGAGQAASAPMPPTQWSYDK	568
74375:4	340	K.RATDTLVHANFGNVTS[+568.212]ASGVVGNPIALLDAPR.L	HexNAc(2)Hex(1)	S[+568]	951.235	4	3801.92	3801.91	0	1.2	243	Specific	468.51	468.51	0	10.95	11	>WS76_RS11655 ref|WP_015600783.1|gi|0| fecR family protein	2355	Nsco_NS_434_20203020_B_humpty_HILIC3.68309.68309.4	controllerType=0 controllerNumber=1 scan=68309	162.866	Trypsin	B3	RATDTLVHANFGNVTSASGVVGNPIALLDAPR	568
32875:3	167	K.VAPPADNNAS[+365.132][+231.074]QPQQFDPNRALQGK.T	HexNAc(1)Hex(1) 231.0743	S[+231][+365]	1054.5	3	3161.47	3159.47	2	-1	50	Specific	468.62	107.27	107.27	7.02	15	>WS76_RS16595 ref|WP_015601198.1|gi|0| sporulation related domain protein	3331	Nsco_NS_434_20203020_B_humpty_HILIC2.31012.31012.3	controllerType=0 controllerNumber=1 scan=31012	86.6572	Trypsin	B2	VAPPADNNASQPQQFDPNRALQGK	596
30868:3	6	K.TSAAKPAATTTTATTAAPAPAPSATTPAPAATAPATAAS[+568.212]APAAK.K	HexNAc(2)Hex(1)	S[+568]	1471.74	3	4413.2	4413.2	0	-0.2	100	Specific	469.02	382.52	34	10.5	95	>WS76_RS08270 ref|WP_015600333.1|gi|0| hypothetical protein	1675	Nsco_NS_434_20203020_B_humpty_HILIC2.29358.29358.3	controllerType=0 controllerNumber=1 scan=29358	82.6926	Trypsin	B2	TSAAKPAATTTTATTAAPAPAPSATTPAPAATAPATAASAPAAK	568
58746:3	24	K.KAILESVYQGAGQAAS[+568.212]APM[+15.995]PPTQWSYDK.N	HexNAc(2)Hex(1)	M[+16], S[+568]	1193.56	3	3578.68	3578.67	0	1.3	328	Specific	470.16	470.16	9.6	10.83	20	>WS76_RS17310 ref|WP_015602142.1|gi|0| ABC transporter substrate-binding protein	3476	Nsco_NS_434_20203020_B_humpty_HILIC3.55680.55680.3	controllerType=0 controllerNumber=1 scan=55680	138.299	Trypsin	B3	KAILESVYQGAGQAASAPMPPTQWSYDK	568
61522:4	1007	R.SHGRPS[+568.212]MFFPNVTQTNTASNATNGNGASGASAAAANALPAAATGAAPATTAPAAQAQLVR.F	HexNAc(2)Hex(1)	S[+568]	1555	4	6216.96	6216.98	0	-2	26	Specific	470.73	470.73	4.77	9.26	11	>WS76_RS18000 ref|WP_015600455.1|gi|0| membrane protein insertase YidC	3617	Nsco_NS_434_20203020_B_humpty_HILIC2.56030.56030.4	controllerType=0 controllerNumber=1 scan=56030	145.774	Trypsin	B2	SHGRPSMFFPNVTQTNTASNATNGNGASGASAAAANALPAAATGAAPATTAPAAQAQLVR	568
01610:3	1015	R.KHPGKADGQPPAS[+365.132][+231.074]AGAAQ.-	HexNAc(1)Hex(1) 231.0743	S[+231][+365]	762.024	3	2284.06	2284.06	0	0.5	155	CRagged	470.84	470.84	470.84	11.6	4	>WS76_RS08800 ref|WP_006026890.1|gi|0| hypothetical protein	1780	Nsco_NS_434_20203020_B_humpty_HILIC1.4081.4081.3	controllerType=0 controllerNumber=1 scan=4081	22.8498	Trypsin	B1	KHPGKADGQPPASAGAAQ	596
16427:3	112	A.QAS[+568.212]APAAAS[+162.053][+462.149]APAEKAEAAS[+365.132][+231.074]APAK.K	HexNAc(2)Hex(1),Hex(1) 462.1486,HexNAc(1)Hex(1) 231.0743	S[+162][+231][+365][+462][+568]	1285.56	3	3854.68	3854.67	0	2.1	20	NRagged	471.27	36.74	0	5.25	37	>WS76_RS31050 ref|WP_071810810.1|gi|0| hypothetical protein	2892	Nsco_NS_434_20203020_B_humpty_HILIC1.17827.17827.3	controllerType=0 controllerNumber=1 scan=17827	56.6844	Trypsin	B1	QASAPAAASAPAEKAEAASAPAK	1788
00239:3	88	A.SAPAEKAEAAS[+568.212]APAKK.A	HexNAc(2)Hex(1)	S[+568]	699.015	3	2095.03	2095.03	0	0.4	28	NRagged	471.45	447.41	22.18	9.89	34	>WS76_RS31050 ref|WP_071810810.1|gi|0| hypothetical protein	2892	Nsco_NS_434_20203020_B_humpty_HILIC2.3197.3197.3	controllerType=0 controllerNumber=1 scan=3197	20.5072	Trypsin	B2	SAPAEKAEAASAPAKK	568
05772:2	88	K.EAS[+365.132][+231.074]AAEAPAAAS[+568.212]N.-	HexNAc(1)Hex(1) 231.0743,HexNAc(2)Hex(1)	S[+231][+365][+568]	1162.47	2	2323.94	2323.94	0	0.3	60	CRagged	471.77	471.77	0	8.92	34	>WS76_RS31050 ref|WP_071810810.1|gi|0| hypothetical protein	2892	Nsco_NS_434_20203020_B_humpty_HILIC2.7991.7991.2	controllerType=0 controllerNumber=1 scan=7991	31.2225	Trypsin	B2	EASAAEAPAAASN	1164
39917:3	1355	R.SDTHSFPVAPAQGC[+57.021]AAAAAS[+568.212]AADAPGSGLSR.T	HexNAc(2)Hex(1)	C[+57], S[+568]	1156.19	3	3466.55	3466.56	0	-1.2	76	Specific	472.35	472.35	4.07	10.3	1	>WS76_RS17335 ref|WP_015601668.1|gi|0| hypothetical protein	3482	Nsco_NS_434_20203020_B_humpty_HILIC1.37383.37383.3	controllerType=0 controllerNumber=1 scan=37383	105.353	Trypsin	B1	SDTHSFPVAPAQGCAAAAASAADAPGSGLSR	568
31128:3	21	K.TSAAKPAATTTTATTAAPAPAPS[+365.132][+231.074]ATTPAPAATAPATAASAPAAK.K	HexNAc(1)Hex(1) 231.0743	S[+231][+365]	1481.07	3	4441.2	4441.2	0	1.3	100	Specific	472.43	115.9	0	7.33	71	>WS76_RS08270 ref|WP_015600333.1|gi|0| hypothetical protein	1675	Nsco_NS_434_20203020_B_humpty_HILIC1.29963.29963.3	controllerType=0 controllerNumber=1 scan=29963	87.5703	Trypsin	B1	TSAAKPAATTTTATTAAPAPAPSATTPAPAATAPATAASAPAAK	596
75006:3	764	R.FQAAQLPGAAS[+568.212]GVPVPLPDGGTESGGNFTDEPGIAGGEGR.G	HexNAc(2)Hex(1)	S[+568]	1450.35	3	4349.02	4349.02	0	0.5	200	Specific	472.73	461.18	3.9	10.53	5	>WS76_RS00395 ref|WP_075644924.1|gi|0| general secretion pathway protein GspK	82	Nsco_NS_434_20203020_B_humpty_HILIC2.66689.66689.3	controllerType=0 controllerNumber=1 scan=66689	168.385	Trypsin	B2	FQAAQLPGAASGVPVPLPDGGTESGGNFTDEPGIAGGEGR	568
42706:3	332	K.AAAAAS[+365.132][+231.074][+100.064]AASAPEVAAAAPEAAQAADQSDANAQAAR.A	HexNAc(1)Hex(1) 231.0743 100.064	S[+100][+231][+365]	1278.25	3	3832.75	3832.76	0	-3.7	151	Specific	473.16	440.42	4.63	6.67	24	>WS76_RS03140 ref|WP_075644745.1|gi|0| outer membrane protein assembly factor BamE	635	Nsco_NS_434_20203020_B_humpty_HILIC1.39657.39657.3	controllerType=0 controllerNumber=1 scan=39657	110.446	Trypsin	B1	AAAAASAASAPEVAAAAPEAAQAADQSDANAQAAR	696
13123:3	125	A.QAS[+162.053][+462.149]APAAAS[+365.132][+231.074]APAEKAEAASAPAKK.A	Hex(1) 462.1486,HexNAc(1)Hex(1) 231.0743	S[+162][+231][+365][+462]	1138.86	3	3414.57	3414.55	0	3.9	20	NRagged	473.19	473.19	0	9.49	39	>WS76_RS31050 ref|WP_071810810.1|gi|0| hypothetical protein	2892	Nsco_NS_434_20203020_B_humpty_HILIC3.15153.15153.3	controllerType=0 controllerNumber=1 scan=15153	47.9313	Trypsin	B3	QASAPAAASAPAEKAEAASAPAKK	1220
00058:2	88	K.AEAAS[+568.212]APAKK.A	HexNAc(2)Hex(1)	S[+568]	756.37	2	1511.73	1511.73	0	-0.1	34	Specific	473.67	260.59	260.59	7.56	34	>WS76_RS31050 ref|WP_071810810.1|gi|0| hypothetical protein	2892	Nsco_NS_434_20203020_B_humpty_HILIC2.2360.2360.2	controllerType=0 controllerNumber=1 scan=2360	15.6433	Trypsin	B2	AEAASAPAKK	568
33178:3	95	R.QQLAPPAPASAPAAAS[+568.212]DAGSASPGARP.-	HexNAc(2)Hex(1)	S[+568]	994.814	3	2982.43	2982.42	0	2.9	730	CRagged	474.92	405.31	72.32	9.13	20	>WS76_RS00435 ref|WP_015602274.1|gi|0| type II secretion system protein GspD	90	Nsco_NS_434_20203020_B_humpty_HILIC2.31256.31256.3	controllerType=0 controllerNumber=1 scan=31256	87.2745	Trypsin	B2	QQLAPPAPASAPAAASDAGSASPGARP	568
14156:3	112	A.QAS[+162.053][+462.149]APAAAS[+365.132][+231.074][+100.064]APAEKAEAASAPAK.K	Hex(1) 462.1486,HexNAc(1)Hex(1) 231.0743 100.064	S[+100][+162][+231][+365][+462]	1130.18	3	3388.53	3386.52	2	-0.4	20	NRagged	474.98	432.08	0	10.08	37	>WS76_RS31050 ref|WP_071810810.1|gi|0| hypothetical protein	2892	Nsco_NS_434_20203020_B_humpty_HILIC1.15924.15924.3	controllerType=0 controllerNumber=1 scan=15924	51.9653	Trypsin	B1	QASAPAAASAPAEKAEAASAPAK	1320
23021:3	816	R.NAAAAAALPAS[+568.212]DADAIKR.A	HexNAc(2)Hex(1)	S[+568]	755.709	3	2265.11	2265.11	0	1	64	Specific	474.98	372.32	372.32	9.38	4	>WS76_RS21230 ref|WP_015603848.1|gi|0| ATP-dependent zinc metalloprotease FtsH	4262	Nsco_NS_434_20203020_B_humpty_HILIC2.23005.23005.3	controllerType=0 controllerNumber=1 scan=23005	66.9746	Trypsin	B2	NAAAAAALPASDADAIKR	568
17849:3	502	K.AAAPASAT[+568.212]PAAAAS[+568.212]APAAG.-	HexNAc(2)Hex(1),HexNAc(2)Hex(1)	S[+568], T[+568]	877.732	3	2631.18	2631.18	0	1.2	495	CRagged	475.31	398.51	17.23	8.79	7	>WS76_RS14860 ref|WP_061083863.1|gi|0| multidrug transporter	2976	Nsco_NS_434_20203020_B_humpty_HILIC2.18858.18858.3	controllerType=0 controllerNumber=1 scan=18858	57.0654	Trypsin	B2	AAAPASATPAAAASAPAAG	1136
13526:3	235	R.S[+568.212]PSSSPAATSTSTTAETNDATLNEARK.-	HexNAc(2)Hex(1)	S[+568]	1088.5	3	3263.48	3263.48	0	0.3	113	Specific	475.37	385.97	0.27	11.95	23	>WS76_RS22380 ref|WP_006029748.1|gi|0| hypothetical protein	4493	Nsco_NS_434_20203020_B_humpty_HILIC3.15484.15484.3	controllerType=0 controllerNumber=1 scan=15484	48.5786	Trypsin	B3	SPSSSPAATSTSTTAETNDATLNEARK	568
75076:3	764	R.FQAAQLPGAAS[+568.212]GVPVPLPDGGTESGGNFTDEPGIAGGEGR.G	HexNAc(2)Hex(1)	S[+568]	1451.02	3	4351.03	4349.02	2	1.2	200	Specific	476.65	451.29	71.42	10.53	5	>WS76_RS00395 ref|WP_075644924.1|gi|0| general secretion pathway protein GspK	82	Nsco_NS_434_20203020_B_humpty_HILIC2.66749.66749.3	controllerType=0 controllerNumber=1 scan=66749	168.528	Trypsin	B2	FQAAQLPGAASGVPVPLPDGGTESGGNFTDEPGIAGGEGR	568
52953:3	1093	R.GGEIANTGAS[+568.212]APGVNVPGVAGGNVQITPDGR.G	HexNAc(2)Hex(1)	S[+568]	1134.22	3	3400.64	3400.64	0	1.6	172	Specific	476.8	412.64	60.34	9.22	4	>WS76_RS00185 ref|WP_006024030.1|gi|0| DUF1700 domain-containing protein	40	Nsco_NS_434_20203020_B_humpty_HILIC1.48235.48235.3	controllerType=0 controllerNumber=1 scan=48235	130.205	Trypsin	B1	GGEIANTGASAPGVNVPGVAGGNVQITPDGR	568
04257:2	88	K.EAS[+365.132][+231.074]AAEAPAAAS[+568.212]N.-	HexNAc(1)Hex(1) 231.0743,HexNAc(2)Hex(1)	S[+231][+365][+568]	1162.97	2	2324.94	2323.94	1	-0.9	60	CRagged	476.92	396.72	0	8.54	34	>WS76_RS31050 ref|WP_071810810.1|gi|0| hypothetical protein	2892	Nsco_NS_434_20203020_B_humpty_HILIC2.6611.6611.2	controllerType=0 controllerNumber=1 scan=6611	28.549	Trypsin	B2	EASAAEAPAAASN	1164
77126:5	15	D.M[+15.995]PS[+365.132][+231.074]LPGFNLGYLAYNVQHKPVDKLEVR.Q	HexNAc(1)Hex(1) 231.0743	M[+16], S[+231][+365]	740.976	5	3700.85	3697.83	3	2.8	292	NRagged	476.99	476.99	476.99	9.65	26	>WS76_RS17310 ref|WP_015602142.1|gi|0| ABC transporter substrate-binding protein	3476	Nsco_NS_434_20203020_B_humpty_HILIC1.67470.67470.5	controllerType=0 controllerNumber=1 scan=67470	171.662	Trypsin	B1	MPSLPGFNLGYLAYNVQHKPVDKLEVR	596
30606:3	21	K.TSAAKPAATTTTATTAAPAPAPSATTPAPAATAPATAAS[+365.132][+231.074]APAAK.K	HexNAc(1)Hex(1) 231.0743	S[+231][+365]	1481.07	3	4441.21	4441.2	0	2.5	100	Specific	477.93	369.49	25.84	8.84	71	>WS76_RS08270 ref|WP_015600333.1|gi|0| hypothetical protein	1675	Nsco_NS_434_20203020_B_humpty_HILIC1.29560.29560.3	controllerType=0 controllerNumber=1 scan=29560	86.6439	Trypsin	B1	TSAAKPAATTTTATTAAPAPAPSATTPAPAATAPATAASAPAAK	596
24448:4	235	K.AIDSVRSPSSSPAATSTS[+365.132][+231.074]TTAETNDATLNEARK.-	HexNAc(1)Hex(1) 231.0743	S[+231][+365]	984.212	4	3933.83	3932.82	1	0.2	107	Specific	479.54	479.54	0	11.91	23	>WS76_RS22380 ref|WP_006029748.1|gi|0| hypothetical protein	4493	Nsco_NS_434_20203020_B_humpty_HILIC3.24792.24792.4	controllerType=0 controllerNumber=1 scan=24792	68.5048	Trypsin	B3	AIDSVRSPSSSPAATSTSTTAETNDATLNEARK	596
29195:4	12	K.TSAAKPAATTTTATTAAPAPAPS[+162.053][+462.149]ATTPAPAATAPATAASAPAAKK.T	Hex(1) 462.1486	S[+162][+462]	1150.08	4	4597.3	4597.29	0	2.7	100	Specific	479.6	428.45	0	10.53	105	>WS76_RS08270 ref|WP_015600333.1|gi|0| hypothetical protein	1675	Nsco_NS_434_20203020_B_humpty_HILIC3.28879.28879.3	controllerType=0 controllerNumber=1 scan=28879	77.7724	Trypsin	B3	TSAAKPAATTTTATTAAPAPAPSATTPAPAATAPATAASAPAAKK	624
31357:3	21	K.TSAAKPAATTTTATTAAPAPAPSATTPAPAATAPATAAS[+365.132][+231.074]APAAK.K	HexNAc(1)Hex(1) 231.0743	S[+231][+365]	1481.07	3	4441.2	4441.2	0	-0.2	100	Specific	480.76	359.29	16.56	9.26	71	>WS76_RS08270 ref|WP_015600333.1|gi|0| hypothetical protein	1675	Nsco_NS_434_20203020_B_humpty_HILIC1.30143.30143.3	controllerType=0 controllerNumber=1 scan=30143	87.9726	Trypsin	B1	TSAAKPAATTTTATTAAPAPAPSATTPAPAATAPATAASAPAAK	596
58790:3	24	K.KAILESVYQGAGQAAS[+568.212]APMPPTQWSYDK.N	HexNAc(2)Hex(1)	S[+568]	1188.23	3	3562.68	3562.68	0	-0.1	328	Specific	481.41	410.13	88.44	10.62	20	>WS76_RS17310 ref|WP_015602142.1|gi|0| ABC transporter substrate-binding protein	3476	Nsco_NS_434_20203020_B_humpty_HILIC3.55719.55719.3	controllerType=0 controllerNumber=1 scan=55719	138.377	Trypsin	B3	KAILESVYQGAGQAASAPMPPTQWSYDK	568
25769:4	43	R.AKPVHEAAPAENATAAATPATPPATPATPATTS[+568.212]APAK.A	HexNAc(2)Hex(1)	S[+568]	1005	4	4016.98	4016.98	0	-0.1	174	Specific	482.04	482.04	16.13	10.42	17	>WS76_RS02240 ref|WP_015601514.1|gi|0| tetratricopeptide repeat family protein	455	Nsco_NS_434_20203020_B_humpty_HILIC2.25177.25177.4	controllerType=0 controllerNumber=1 scan=25177	72.3058	Trypsin	B2	AKPVHEAAPAENATAAATPATPPATPATPATTSAPAK	568
00948:3	738	K.HPGKADGQPPAS[+568.212]AGAAQ.-	HexNAc(2)Hex(1)	S[+568]	709.995	3	2127.97	2127.97	0	0.7	156	CRagged	483.04	262.76	262.76	8.87	7	>WS76_RS08800 ref|WP_006026890.1|gi|0| hypothetical protein	1780	Nsco_NS_434_20203020_B_humpty_HILIC2.3793.3793.3	controllerType=0 controllerNumber=1 scan=3793	22.6418	Trypsin	B2	HPGKADGQPPASAGAAQ	568
32143:3	95	R.QQLAPPAPAS[+568.212]APAAAS[+365.132][+231.074]DAGSASPGARP.-	HexNAc(2)Hex(1),HexNAc(1)Hex(1) 231.0743	S[+231][+365][+568]	1193.88	3	3579.63	3578.62	1	0	730	CRagged	483.67	336.11	1.2	7.86	20	>WS76_RS00435 ref|WP_015602274.1|gi|0| type II secretion system protein GspD	90	Nsco_NS_434_20203020_B_humpty_HILIC2.30396.30396.3	controllerType=0 controllerNumber=1 scan=30396	85.0848	Trypsin	B2	QQLAPPAPASAPAAASDAGSASPGARP	1164
31604:2	6	A.PAATAPATAAS[+365.132][+231.074]APAAKK.T	HexNAc(1)Hex(1) 231.0743	S[+231][+365]	1047.02	2	2093.04	2091.03	2	0.5	128	NRagged	483.96	391.18	0	7.1	95	>WS76_RS08270 ref|WP_015600333.1|gi|0| hypothetical protein	1675	Nsco_NS_434_20203020_B_humpty_HILIC2.29923.29923.2	controllerType=0 controllerNumber=1 scan=29923	83.9613	Trypsin	B2	PAATAPATAASAPAAKK	596
33896:4	492	K.AASGAVPTVKPTDNS[+365.132][+231.074]SGSFVFSRPGK.F	HexNAc(1)Hex(1) 231.0743	S[+231][+365]	790.885	4	3160.52	3160.52	0	0	73	Specific	484.01	440.64	1.2	10.87	8	>WS76_RS04925 ref|WP_006025599.1|gi|0| outer membrane lipoprotein chaperone LolA	996	Nsco_NS_434_20203020_B_humpty_HILIC1.32291.32291.2	controllerType=0 controllerNumber=1 scan=32291	93.3412	Trypsin	B1	AASGAVPTVKPTDNSSGSFVFSRPGK	596
75611:3	801	R.FQAAQLPGAAS[+568.212]GVPVPLPDGGTESGGNFTDEPGIAGGEGR.G	HexNAc(2)Hex(1)	S[+568]	1450.68	3	4350.03	4349.02	1	0.5	200	Specific	484.57	461.02	3.9	10.48	3	>WS76_RS00395 ref|WP_075644924.1|gi|0| general secretion pathway protein GspK	82	Nsco_NS_434_20203020_B_humpty_HILIC1.66271.66271.3	controllerType=0 controllerNumber=1 scan=66271	169.173	Trypsin	B1	FQAAQLPGAASGVPVPLPDGGTESGGNFTDEPGIAGGEGR	568
53326:3	634	A.S[+568.212][+100.064]APGVNVPGVAGGNVQIT[+568.212][+100.064]PDGR.G	HexNAc(2)Hex(1) 100.064,HexNAc(2)Hex(1) 100.064	S[+100][+568], T[+100][+568]	1133.88	3	3399.64	3398.62	1	4	181	NRagged	485.1	456	456	7.78	5	>WS76_RS00185 ref|WP_006024030.1|gi|0| DUF1700 domain-containing protein	40	Nsco_NS_434_20203020_B_humpty_HILIC3.50876.50876.3	controllerType=0 controllerNumber=1 scan=50876	128.313	Trypsin	B3	SAPGVNVPGVAGGNVQITPDGR	1336
24784:2	1674	A.SAGGGAPAQPAS[+568.212][+100.064]PDGGDS[+568.212]IGH.-	HexNAc(2)Hex(1) 100.064,HexNAc(2)Hex(1)	S[+100][+568]*2	1523.15	2	3045.3	3042.29	3	-2.2	44	Non	485.18	373.94	14.31	6.25	1	>WS76_RS15215 ref|WP_015600233.1|gi|0| hypothetical protein	3051	Nsco_NS_434_20203020_B_humpty_HILIC3.25065.25065.2	controllerType=0 controllerNumber=1 scan=25065	69.0736	Trypsin	B3	SAGGGAPAQPASPDGGDSIGH	1236
73681:5	1062	M.PTNLYGPNDNYDLQT[+162.053][+462.149]S[+162.053][+462.149]HVLPGLLRK.T	Hex(1) 462.1486,Hex(1) 462.1486	S[+162][+462], T[+162][+462]	815.582	5	4073.88	4073.86	0	4.7	168	NRagged	485.24	485.24	36.03	8.61	3	>WS76_RS09290 ref|WP_075644996.1|gi|0| GDP-L-fucose synthase	1881	Nsco_NS_434_20203020_B_humpty_HILIC3.67787.67787.5	controllerType=0 controllerNumber=1 scan=67787	161.873	Trypsin	B3	PTNLYGPNDNYDLQTSHVLPGLLRK	1248
42380:4	1193	A.SGPPAGTDPASGSS[+568.212]FAERFDHAPLTAPR.V	HexNAc(2)Hex(1)	S[+568]	842.14	4	3365.54	3364.55	1	-2.5	25	NRagged	485.83	485.83	2.4	9.46	4	>WS76_RS28700 ref|WP_015603621.1|gi|0| toxin co-regulated pilus biosynthesis Q family protein	5749	Nsco_NS_434_20203020_B_humpty_HILIC2.39038.39038.4	controllerType=0 controllerNumber=1 scan=39038	105.812	Trypsin	B2	SGPPAGTDPASGSSFAERFDHAPLTAPR	568
37024:3	332	A.AAAASAAS[+568.212][+100.064]APEVAAAAPEAAQAADQS[+568.212]DANAQAAR.A	HexNAc(2)Hex(1) 100.064,HexNAc(2)Hex(1)	S[+100][+568]*2	1435.32	3	4303.93	4301.94	2	-3.4	152	NRagged	485.97	55.98	0	3.57	24	>WS76_RS03140 ref|WP_075644745.1|gi|0| outer membrane protein assembly factor BamE	635	Nsco_NS_434_20203020_B_humpty_HILIC1.34816.34816.3	controllerType=0 controllerNumber=1 scan=34816	99.1541	Trypsin	B1	AAAASAASAPEVAAAAPEAAQAADQSDANAQAAR	1236
15908:3	125	A.QAS[+365.132][+231.074]APAAAS[+162.053][+462.149]APAEKAEAASAPAKK.A	HexNAc(1)Hex(1) 231.0743,Hex(1) 462.1486	S[+162][+231][+365][+462]	1138.86	3	3414.56	3414.55	0	3	20	NRagged	486.26	486.26	0	10.04	39	>WS76_RS31050 ref|WP_071810810.1|gi|0| hypothetical protein	2892	Nsco_NS_434_20203020_B_humpty_HILIC3.17609.17609.3	controllerType=0 controllerNumber=1 scan=17609	53.0801	Trypsin	B3	QASAPAAASAPAEKAEAASAPAKK	1220
04143:2	125	K.EAS[+365.132][+231.074]AAEAPAAAS[+568.212]N.-	HexNAc(1)Hex(1) 231.0743,HexNAc(2)Hex(1)	S[+231][+365][+568]	1162.98	2	2324.94	2323.94	1	0.3	60	CRagged	486.59	478.65	0	9.05	39	>WS76_RS31050 ref|WP_071810810.1|gi|0| hypothetical protein	2892	Nsco_NS_434_20203020_B_humpty_HILIC3.6684.6684.2	controllerType=0 controllerNumber=1 scan=6684	29.4246	Trypsin	B3	EASAAEAPAAASN	1164
39674:3	192	A.AAAASAAS[+365.132][+231.074]APEVAAAAPEAAQAADQS[+568.212][+100.064]DANAQAAR.A	HexNAc(1)Hex(1) 231.0743,HexNAc(2)Hex(1) 100.064	S[+100][+231][+365][+568]	1443.98	3	4329.94	4329.93	0	1.4	152	NRagged	486.8	460.82	0	8.78	27	>WS76_RS03140 ref|WP_075644745.1|gi|0| outer membrane protein assembly factor BamE	635	Nsco_NS_434_20203020_B_humpty_HILIC3.38446.38446.3	controllerType=0 controllerNumber=1 scan=38446	100.058	Trypsin	B3	AAAASAASAPEVAAAAPEAAQAADQSDANAQAAR	1264
14900:3	125	A.QAS[+365.132][+231.074]APAAAS[+162.053][+462.149]APAEKAEAASAPAKK.A	HexNAc(1)Hex(1) 231.0743,Hex(1) 462.1486	S[+162][+231][+365][+462]	1138.86	3	3414.56	3414.55	0	1.9	20	NRagged	487.15	375.34	0	9.02	39	>WS76_RS31050 ref|WP_071810810.1|gi|0| hypothetical protein	2892	Nsco_NS_434_20203020_B_humpty_HILIC3.16623.16623.3	controllerType=0 controllerNumber=1 scan=16623	50.8466	Trypsin	B3	QASAPAAASAPAEKAEAASAPAKK	1220
14041:3	830	R.S[+568.212]PSSSPAATSTSTTAETNDATLNEARK.-	HexNAc(2)Hex(1)	S[+568]	1088.5	3	3263.48	3263.48	0	-0.3	113	Specific	487.16	391	0.27	9.53	9	>WS76_RS22380 ref|WP_006029748.1|gi|0| hypothetical protein	4493	Nsco_NS_434_20203020_B_humpty_HILIC1.15824.15824.3	controllerType=0 controllerNumber=1 scan=15824	51.7162	Trypsin	B1	SPSSSPAATSTSTTAETNDATLNEARK	568
01040:4	1015	R.KHPGKADGQPPAS[+568.212]AGAAQ.-	HexNAc(2)Hex(1)	S[+568]	564.771	4	2256.06	2256.06	0	0.6	155	CRagged	487.68	191.17	191.17	9	4	>WS76_RS08800 ref|WP_006026890.1|gi|0| hypothetical protein	1780	Nsco_NS_434_20203020_B_humpty_HILIC1.3664.3664.4	controllerType=0 controllerNumber=1 scan=3664	21.6837	Trypsin	B1	KHPGKADGQPPASAGAAQ	568
32308:4	12	K.TSAAKPAATTTTATTAAPAPAPS[+365.132][+231.074]ATTPAPAATAPATAASAPAAK.K	HexNAc(1)Hex(1) 231.0743	S[+231][+365]	1111.06	4	4441.2	4441.2	0	-0.1	100	Specific	489.28	192.09	0	7.2	105	>WS76_RS08270 ref|WP_015600333.1|gi|0| hypothetical protein	1675	Nsco_NS_434_20203020_B_humpty_HILIC3.31599.31599.4	controllerType=0 controllerNumber=1 scan=31599	84.0194	Trypsin	B3	TSAAKPAATTTTATTAAPAPAPSATTPAPAATAPATAASAPAAK	596
58347:7	459	K.GAFS[+365.132][+231.074][+100.064]ILPAHRDGADLFT[+365.132][+231.074]T[+162.053][+462.149]DERFK.L	HexNAc(1)Hex(1) 231.0743 100.064,HexNAc(1)Hex(1) 231.0743,Hex(1) 462.1486	S[+100][+231][+365], T[+162][+231][+365][+462]	641.574	7	4484.97	4480.97	4	-1.9	201	Specific	490.25	490.25	0	8.03	6	>WS76_RS23625 ref|WP_015603754.1|gi|0| aldehyde dehydrogenase	4742	Nsco_NS_434_20203020_B_humpty_HILIC1.52489.52489.4	controllerType=0 controllerNumber=1 scan=52489	139.082	Trypsin	B1	GAFSILPAHRDGADLFTTDERFK	1916
10039:3	112	A.QAS[+162.053][+462.149]APAAAS[+365.132][+231.074][+100.064]APAEKAEAASAPAKK.A	Hex(1) 462.1486,HexNAc(1)Hex(1) 231.0743 100.064	S[+100][+162][+231][+365][+462]	1172.88	3	3516.62	3514.62	2	-0.2	20	NRagged	490.41	412.32	0	10.45	37	>WS76_RS31050 ref|WP_071810810.1|gi|0| hypothetical protein	2892	Nsco_NS_434_20203020_B_humpty_HILIC1.11955.11955.3	controllerType=0 controllerNumber=1 scan=11955	41.414	Trypsin	B1	QASAPAAASAPAEKAEAASAPAKK	1320
40440:3	12	T.ATTAAPAPAPSATTPAPAATAPAT[+568.212][+100.064]AAS[+568.212][+100.064]APAAK.K	HexNAc(2)Hex(1) 100.064,HexNAc(2)Hex(1) 100.064	S[+100][+568], T[+100][+568]	1362	3	4083.97	4079.98	4	-4.8	112	NRagged	491.61	64.22	4.8	3.58	105	>WS76_RS08270 ref|WP_015600333.1|gi|0| hypothetical protein	1675	Nsco_NS_434_20203020_B_humpty_HILIC3.39106.39106.3	controllerType=0 controllerNumber=1 scan=39106	101.543	Trypsin	B3	ATTAAPAPAPSATTPAPAATAPATAASAPAAK	1336
23528:5	1000	R.ARPGQRPPELNRPGDQAAS[+568.212]QAVTASAGAGAPPGSAGNADAAR.S	HexNAc(2)Hex(1)	S[+568]	908.043	5	4536.19	4534.18	2	0.1	124	Specific	491.65	491.65	0	11.22	2	>WS76_RS10405 ref|WP_015602364.1|gi|0| DUF2939 domain-containing protein	2105	Nsco_NS_434_20203020_B_humpty_HILIC3.24035.24035.5	controllerType=0 controllerNumber=1 scan=24035	66.8496	Trypsin	B3	ARPGQRPPELNRPGDQAASQAVTASAGAGAPPGSAGNADAAR	568
11434:3	125	A.QAS[+568.212]APAAAS[+365.132][+231.074]APAEKAEAAS[+162.053][+462.149]APAKK.A	HexNAc(2)Hex(1),HexNAc(1)Hex(1) 231.0743,Hex(1) 462.1486	S[+162][+231][+365][+462][+568]	1328.26	3	3982.77	3982.77	0	0	20	NRagged	492.19	24.96	0	5.56	39	>WS76_RS31050 ref|WP_071810810.1|gi|0| hypothetical protein	2892	Nsco_NS_434_20203020_B_humpty_HILIC3.13678.13678.3	controllerType=0 controllerNumber=1 scan=13678	44.7444	Trypsin	B3	QASAPAAASAPAEKAEAASAPAKK	1788
39800:3	168	K.AAAAASAAS[+365.132][+231.074]APEVAAAAPEAAQAADQS[+568.212][+100.064]DANAQAAR.A	HexNAc(1)Hex(1) 231.0743,HexNAc(2)Hex(1) 100.064	S[+100][+231][+365][+568]	1467.66	3	4400.96	4400.97	0	-1.7	151	Specific	492.67	377.93	0	7.56	22	>WS76_RS03140 ref|WP_075644745.1|gi|0| outer membrane protein assembly factor BamE	635	Nsco_NS_434_20203020_B_humpty_HILIC2.36972.36972.3	controllerType=0 controllerNumber=1 scan=36972	101.16	Trypsin	B2	AAAAASAASAPEVAAAAPEAAQAADQSDANAQAAR	1264
58633:3	24	K.KAILESVYQGAGQAAS[+568.212]APMPPTQWSYDK.N	HexNAc(2)Hex(1)	S[+568]	1188.23	3	3562.68	3562.68	0	1	328	Specific	493.24	479.99	122.55	10.97	20	>WS76_RS17310 ref|WP_015602142.1|gi|0| ABC transporter substrate-binding protein	3476	Nsco_NS_434_20203020_B_humpty_HILIC3.55586.55586.3	controllerType=0 controllerNumber=1 scan=55586	138.122	Trypsin	B3	KAILESVYQGAGQAASAPMPPTQWSYDK	568
42703:3	332	K.AAAAASAASAPEVAAAAPEAAQAADQS[+365.132][+231.074][+100.064]DANAQAAR.A	HexNAc(1)Hex(1) 231.0743 100.064	S[+100][+231][+365]	1278.25	3	3832.75	3832.76	0	-3.7	151	Specific	493.7	492.01	7.2	8.86	24	>WS76_RS03140 ref|WP_075644745.1|gi|0| outer membrane protein assembly factor BamE	635	Nsco_NS_434_20203020_B_humpty_HILIC1.39655.39655.3	controllerType=0 controllerNumber=1 scan=39655	110.441	Trypsin	B1	AAAAASAASAPEVAAAAPEAAQAADQSDANAQAAR	696
58361:3	24	K.KAILESVYQGAGQAAS[+568.212]APM[+15.995]PPTQWSYDK.N	HexNAc(2)Hex(1)	M[+16], S[+568]	1193.56	3	3578.67	3578.67	0	-1.5	328	Specific	494.12	484.96	9.6	10.15	18	>WS76_RS17310 ref|WP_015602142.1|gi|0| ABC transporter substrate-binding protein	3476	Nsco_NS_434_20203020_B_humpty_HILIC2.53560.53560.3	controllerType=0 controllerNumber=1 scan=53560	140.382	Trypsin	B2	KAILESVYQGAGQAASAPMPPTQWSYDK	568
32997:3	95	R.QQLAPPAPAS[+568.212]APAAAS[+365.132][+231.074]DAGSASPGARP.-	HexNAc(2)Hex(1),HexNAc(1)Hex(1) 231.0743	S[+231][+365][+568]	1193.55	3	3578.62	3578.62	0	0	730	CRagged	495	349.01	1.2	8.11	20	>WS76_RS00435 ref|WP_015602274.1|gi|0| type II secretion system protein GspD	90	Nsco_NS_434_20203020_B_humpty_HILIC2.31113.31113.3	controllerType=0 controllerNumber=1 scan=31113	86.9238	Trypsin	B2	QQLAPPAPASAPAAASDAGSASPGARP	1164
11335:3	112	A.QAS[+365.132][+231.074]APAAAS[+568.212]APAEKAEAAS[+162.053][+462.149]APAKK.A	HexNAc(1)Hex(1) 231.0743,HexNAc(2)Hex(1),Hex(1) 462.1486	S[+162][+231][+365][+462][+568]	1328.26	3	3982.77	3982.77	0	0.8	20	NRagged	495.07	40.44	0	6.17	37	>WS76_RS31050 ref|WP_071810810.1|gi|0| hypothetical protein	2892	Nsco_NS_434_20203020_B_humpty_HILIC1.13070.13070.3	controllerType=0 controllerNumber=1 scan=13070	44.1179	Trypsin	B1	QASAPAAASAPAEKAEAASAPAKK	1788
00580:4	738	R.KHPGKADGQPPAS[+568.212]AGAAQ.-	HexNAc(2)Hex(1)	S[+568]	564.772	4	2256.07	2256.06	0	1.1	155	CRagged	495.17	187.81	187.81	8.35	7	>WS76_RS08800 ref|WP_006026890.1|gi|0| hypothetical protein	1780	Nsco_NS_434_20203020_B_humpty_HILIC2.3523.3523.4	controllerType=0 controllerNumber=1 scan=3523	21.7728	Trypsin	B2	KHPGKADGQPPASAGAAQ	568
40921:3	168	A.AAAASAASAPEVAAAAPEAAQAADQS[+568.212][+100.064]DANAQAAR.A	HexNAc(2)Hex(1) 100.064	S[+100][+568]	1245.25	3	3733.74	3733.73	0	2.4	152	NRagged	496.04	452.66	9.6	7.99	22	>WS76_RS03140 ref|WP_075644745.1|gi|0| outer membrane protein assembly factor BamE	635	Nsco_NS_434_20203020_B_humpty_HILIC2.37868.37868.3	controllerType=0 controllerNumber=1 scan=37868	103.229	Trypsin	B2	AAAASAASAPEVAAAAPEAAQAADQSDANAQAAR	668
01031:4	1015	R.KHPGKADGQPPAS[+568.212]AGAAQ.-	HexNAc(2)Hex(1)	S[+568]	564.771	4	2256.06	2256.06	0	0.6	155	CRagged	496.22	208.63	208.63	9.17	4	>WS76_RS08800 ref|WP_006026890.1|gi|0| hypothetical protein	1780	Nsco_NS_434_20203020_B_humpty_HILIC1.3658.3658.4	controllerType=0 controllerNumber=1 scan=3658	21.6623	Trypsin	B1	KHPGKADGQPPASAGAAQ	568
31460:3	6	T.SAAKPAATTTTATTAAPAPAPSATTPAPAATAPATAAS[+365.132][+231.074][+100.064]APAAK.K	HexNAc(1)Hex(1) 231.0743 100.064	S[+100][+231][+365]	1480.74	3	4440.2	4440.22	0	-3.8	101	NRagged	496.39	496.39	0.31	8.94	95	>WS76_RS08270 ref|WP_015600333.1|gi|0| hypothetical protein	1675	Nsco_NS_434_20203020_B_humpty_HILIC2.29821.29821.3	controllerType=0 controllerNumber=1 scan=29821	83.7679	Trypsin	B2	SAAKPAATTTTATTAAPAPAPSATTPAPAATAPATAASAPAAK	696
55521:3	1083	R.GFVSAVGVNLPAAPPASAS[+568.212]AVPGHVDEQEK.Q	HexNAc(2)Hex(1)	S[+568]	1157.23	3	3469.68	3469.69	0	-0.7	754	Specific	496.44	434.94	23.95	10.25	11	>WS76_RS01785 ref|WP_015600166.1|gi|0| penicillin-binding protein 1A	361	Nsco_NS_434_20203020_B_humpty_HILIC3.52640.52640.3	controllerType=0 controllerNumber=1 scan=52640	131.636	Trypsin	B3	GFVSAVGVNLPAAPPASASAVPGHVDEQEK	568
29047:3	127	Q.QLAPPAPAS[+365.132][+231.074]APAAAS[+568.212][+100.064]DAGSASPGARP.-	HexNAc(1)Hex(1) 231.0743,HexNAc(2)Hex(1) 100.064	S[+100][+231][+365][+568]	1184.21	3	3550.63	3550.63	0	-0.4	731	Non	496.65	425.5	0	8.45	22	>WS76_RS00435 ref|WP_015602274.1|gi|0| type II secretion system protein GspD	90	Nsco_NS_434_20203020_B_humpty_HILIC1.28342.28342.3	controllerType=0 controllerNumber=1 scan=28342	83.6421	Trypsin	B1	QLAPPAPASAPAAASDAGSASPGARP	1264
76639:5	30	S.PLLYQHAS[+365.132][+231.074][+100.064]GGTTFDEVTIDFLRADGEGERVK.Y	HexNAc(1)Hex(1) 231.0743 100.064	S[+100][+231][+365]	824.398	5	4117.96	4117.97	0	-2.6	70	NRagged	497.23	497.23	2.65	9.38	20	>WS76_RS02255 ref|WP_006029387.1|gi|0| type VI secretion system tube protein Hcp	458	Nsco_NS_434_20203020_B_humpty_HILIC1.67065.67065.5	controllerType=0 controllerNumber=1 scan=67065	170.821	Trypsin	B1	PLLYQHASGGTTFDEVTIDFLRADGEGERVK	696
04536:2	112	K.EAS[+568.212]AAEAPAAAS[+365.132][+231.074]N.-	HexNAc(2)Hex(1),HexNAc(1)Hex(1) 231.0743	S[+231][+365][+568]	1162.97	2	2324.94	2323.94	1	-1.7	60	CRagged	497.91	421.02	0	7.81	37	>WS76_RS31050 ref|WP_071810810.1|gi|0| hypothetical protein	2892	Nsco_NS_434_20203020_B_humpty_HILIC1.6545.6545.2	controllerType=0 controllerNumber=1 scan=6545	28.0112	Trypsin	B1	EASAAEAPAAASN	1164
34441:3	492	K.AASGAVPTVKPTDNS[+365.132][+231.074]SGSFVFSRPGK.F	HexNAc(1)Hex(1) 231.0743	S[+231][+365]	1054.18	3	3160.52	3160.52	0	1.1	73	Specific	498.26	454.28	1.2	11.12	8	>WS76_RS04925 ref|WP_006025599.1|gi|0| outer membrane lipoprotein chaperone LolA	996	Nsco_NS_434_20203020_B_humpty_HILIC1.32752.32752.3	controllerType=0 controllerNumber=1 scan=32752	94.3838	Trypsin	B1	AASGAVPTVKPTDNSSGSFVFSRPGK	596
13372:3	112	A.QAS[+568.212]APAAAS[+365.132][+231.074]APAEKAEAAS[+162.053][+462.149]APAKK.A	HexNAc(2)Hex(1),HexNAc(1)Hex(1) 231.0743,Hex(1) 462.1486	S[+162][+231][+365][+462][+568]	1328.6	3	3983.78	3982.77	1	2.3	20	NRagged	498.72	32.44	0	5.22	37	>WS76_RS31050 ref|WP_071810810.1|gi|0| hypothetical protein	2892	Nsco_NS_434_20203020_B_humpty_HILIC1.15179.15179.3	controllerType=0 controllerNumber=1 scan=15179	49.8657	Trypsin	B1	QASAPAAASAPAEKAEAASAPAKK	1788
30817:3	95	Q.QLAPPAPAS[+568.212]APAAAS[+365.132][+231.074][+100.064]DAGSASPGARP.-	HexNAc(2)Hex(1),HexNAc(1)Hex(1) 231.0743 100.064	S[+100][+231][+365][+568]	1184.22	3	3550.63	3550.63	0	0.4	731	Non	498.75	421.18	1.74	9.02	20	>WS76_RS00435 ref|WP_015602274.1|gi|0| type II secretion system protein GspD	90	Nsco_NS_434_20203020_B_humpty_HILIC2.29315.29315.3	controllerType=0 controllerNumber=1 scan=29315	82.5804	Trypsin	B2	QLAPPAPASAPAAASDAGSASPGARP	1264
59911:3	24	K.KAILESVYQGAGQAAS[+365.132][+231.074]APMPPTQWSYDK.N	HexNAc(1)Hex(1) 231.0743	S[+231][+365]	1197.56	3	3590.67	3590.67	0	-0.3	328	Specific	500.71	433.07	9.6	10.71	18	>WS76_RS17310 ref|WP_015602142.1|gi|0| ABC transporter substrate-binding protein	3476	Nsco_NS_434_20203020_B_humpty_HILIC2.54784.54784.3	controllerType=0 controllerNumber=1 scan=54784	143.094	Trypsin	B2	KAILESVYQGAGQAASAPMPPTQWSYDK	596
29240:4	763	K.RS[+568.212][+100.064]EEHIQSGMIAYGALQK.L	HexNAc(2)Hex(1) 100.064	S[+100][+568]	672.327	4	2686.29	2686.29	0	-0.6	315	Specific	500.91	500.91	3.23	10.5	4	>WS76_RS16060 ref|WP_015600342.1|gi|0| cytochrome d ubiquinol oxidase subunit 1	3224	Nsco_NS_434_20203020_B_humpty_HILIC3.28920.28920.3	controllerType=0 controllerNumber=1 scan=28920	77.8754	Trypsin	B3	RSEEHIQSGMIAYGALQK	668
24461:4	423	R.ARPGQRPPELNRPGDQAAS[+568.212]QAVTASAGAGAPPGSAGNADAAR.S	HexNAc(2)Hex(1)	S[+568]	1134.3	4	4534.18	4534.18	0	0.9	124	Specific	501.11	501.11	75.46	10.87	5	>WS76_RS10405 ref|WP_015602364.1|gi|0| DUF2939 domain-containing protein	2105	Nsco_NS_434_20203020_B_humpty_HILIC2.24119.24119.4	controllerType=0 controllerNumber=1 scan=24119	69.7083	Trypsin	B2	ARPGQRPPELNRPGDQAASQAVTASAGAGAPPGSAGNADAAR	568
61163:3	1	E.IAQVGSISANSDS[+365.132][+231.074][+100.064]S[+568.212][+100.064]IGDRIAEAMDK.V	HexNAc(1)Hex(1) 231.0743 100.064,HexNAc(2)Hex(1) 100.064	S[+100]*2[+231][+365][+568]	1300.6	3	3899.79	3899.78	0	2.1	144	NRagged	501.4	501.4	0	10.55	121	>WS76_RS04345 ref|WP_006025492.1|gi|0| chaperonin GroEL	882	Nsco_NS_434_20203020_B_humpty_HILIC3.57567.57567.3	controllerType=0 controllerNumber=1 scan=57567	142.014	Trypsin	B3	IAQVGSISANSDSSIGDRIAEAMDK	1364
40851:3	192	K.AAAAAS[+365.132][+231.074][+100.064]AAS[+568.212]APEVAAAAPEAAQAADQSDANAQAAR.A	HexNAc(1)Hex(1) 231.0743 100.064,HexNAc(2)Hex(1)	S[+100][+231][+365][+568]	1467.99	3	4401.96	4400.97	1	-3.6	151	Specific	501.94	475.99	22.59	9.4	27	>WS76_RS03140 ref|WP_075644745.1|gi|0| outer membrane protein assembly factor BamE	635	Nsco_NS_434_20203020_B_humpty_HILIC3.39417.39417.3	controllerType=0 controllerNumber=1 scan=39417	102.138	Trypsin	B3	AAAAASAASAPEVAAAAPEAAQAADQSDANAQAAR	1264
27625:3	252	R.MQPAQQTLTHADTSGYGVQPAGAS[+568.212]ESGGR.A	HexNAc(2)Hex(1)	S[+568]	1157.52	3	3470.55	3470.55	0	0.1	67	Specific	502.13	482.38	4.8	11	6	>WS76_RS20295 ref|WP_015603005.1|gi|0| DUF4148 domain-containing protein	4073	Nsco_NS_434_20203020_B_humpty_HILIC3.27531.27531.3	controllerType=0 controllerNumber=1 scan=27531	74.6932	Trypsin	B3	MQPAQQTLTHADTSGYGVQPAGASESGGR	568
59691:3	24	K.KAILESVYQGAGQAAS[+365.132][+231.074]APMPPTQWSYDK.N	HexNAc(1)Hex(1) 231.0743	S[+231][+365]	1197.89	3	3591.67	3590.67	1	-2.2	328	Specific	502.66	502.66	9.6	10.25	18	>WS76_RS17310 ref|WP_015602142.1|gi|0| ABC transporter substrate-binding protein	3476	Nsco_NS_434_20203020_B_humpty_HILIC2.54624.54624.3	controllerType=0 controllerNumber=1 scan=54624	142.734	Trypsin	B2	KAILESVYQGAGQAASAPMPPTQWSYDK	596
01622:3	1015	R.KHPGKADGQPPAS[+365.132][+231.074]AGAAQ.-	HexNAc(1)Hex(1) 231.0743	S[+231][+365]	762.024	3	2284.06	2284.06	0	0.5	155	CRagged	503.22	473.68	473.68	11.79	4	>WS76_RS08800 ref|WP_006026890.1|gi|0| hypothetical protein	1780	Nsco_NS_434_20203020_B_humpty_HILIC1.4087.4087.3	controllerType=0 controllerNumber=1 scan=4087	22.8752	Trypsin	B1	KHPGKADGQPPASAGAAQ	596
60496:3	24	K.KAILESVYQGAGQAAS[+365.132][+231.074]APMPPTQWSYDK.N	HexNAc(1)Hex(1) 231.0743	S[+231][+365]	1197.9	3	3591.68	3590.67	1	0.7	328	Specific	503.43	432.09	8.8	10.96	18	>WS76_RS17310 ref|WP_015602142.1|gi|0| ABC transporter substrate-binding protein	3476	Nsco_NS_434_20203020_B_humpty_HILIC2.55231.55231.3	controllerType=0 controllerNumber=1 scan=55231	144.08	Trypsin	B2	KAILESVYQGAGQAASAPMPPTQWSYDK	596
39193:3	332	K.AAAAASAAS[+568.212][+100.064]APEVAAAAPEAAQAADQS[+365.132][+231.074]DANAQAAR.A	HexNAc(2)Hex(1) 100.064,HexNAc(1)Hex(1) 231.0743	S[+100][+231][+365][+568]	1467.99	3	4401.96	4400.97	1	-2.5	151	Specific	503.73	412.17	0	8.75	24	>WS76_RS03140 ref|WP_075644745.1|gi|0| outer membrane protein assembly factor BamE	635	Nsco_NS_434_20203020_B_humpty_HILIC1.36820.36820.3	controllerType=0 controllerNumber=1 scan=36820	104.132	Trypsin	B1	AAAAASAASAPEVAAAAPEAAQAADQSDANAQAAR	1264
33458:3	12	T.TTATTAAPAPAPSATTPAPAATAPAT[+568.212]AAS[+568.212]APAAKK.T	HexNAc(2)Hex(1),HexNAc(2)Hex(1)	S[+568], T[+568]	1404.36	3	4211.06	4210.04	1	3	110	NRagged	504.18	106.44	4.8	6.08	105	>WS76_RS08270 ref|WP_015600333.1|gi|0| hypothetical protein	1675	Nsco_NS_434_20203020_B_humpty_HILIC3.32553.32553.3	controllerType=0 controllerNumber=1 scan=32553	86.1366	Trypsin	B3	TTATTAAPAPAPSATTPAPAATAPATAASAPAAKK	1136
52880:3	776	R.GGEIANTGAS[+568.212]APGVNVPGVAGGNVQITPDGR.G	HexNAc(2)Hex(1)	S[+568]	1134.22	3	3400.63	3400.64	0	-0.7	172	Specific	504.24	451.27	58.89	9.51	5	>WS76_RS00185 ref|WP_006024030.1|gi|0| DUF1700 domain-containing protein	40	Nsco_NS_434_20203020_B_humpty_HILIC2.48688.48688.3	controllerType=0 controllerNumber=1 scan=48688	129.272	Trypsin	B2	GGEIANTGASAPGVNVPGVAGGNVQITPDGR	568
28657:3	223	K.VAPPADNNAS[+568.212]QPQQFDPNRALQGK.T	HexNAc(2)Hex(1)	S[+568]	1045.16	3	3133.48	3131.48	2	-1.6	50	Specific	504.39	136.34	136.34	7.42	14	>WS76_RS16595 ref|WP_015601198.1|gi|0| sporulation related domain protein	3331	Nsco_NS_434_20203020_B_humpty_HILIC1.28021.28021.3	controllerType=0 controllerNumber=1 scan=28021	82.8204	Trypsin	B1	VAPPADNNASQPQQFDPNRALQGK	568
47771:4	46	D.ADDC[+57.021]VAEATQGGGAAAFASSAS[+568.212]PAAQAHAT[+568.212]DAAAAGSAASPNAAKVEQLK.D	HexNAc(2)Hex(1),HexNAc(2)Hex(1)	C[+57], S[+568], T[+568]	1438.9	4	5752.59	5748.58	4	-1.6	585	NRagged	504.7	504.7	0	8.51	61	>WS76_RS27720 ref|WP_015602984.1|gi|0| acyl-CoA dehydrogenase	5553	Nsco_NS_434_20203020_B_humpty_HILIC3.46182.46182.4	controllerType=0 controllerNumber=1 scan=46182	118.868	Trypsin	B3	ADDCVAEATQGGGAAAFASSASPAAQAHATDAAAAGSAASPNAAKVEQLK	1136
68372:4	310	A.AFAVIFGEDEVANGAAS[+162.053][+462.149]VKPLRGAGADGEK.N	Hex(1) 462.1486	S[+162][+462]	893.928	4	3572.69	3570.7	2	-4	389	NRagged	505.28	471.46	471.46	9.41	6	>WS76_RS08440 ref|WP_006026964.1|gi|0| histidine--tRNA ligase	1708	Nsco_NS_434_20203020_B_humpty_HILIC3.63159.63159.4	controllerType=0 controllerNumber=1 scan=63159	152.742	Trypsin	B3	AFAVIFGEDEVANGAASVKPLRGAGADGEK	624
40955:3	192	K.AAAAAS[+365.132][+231.074][+100.064]AAS[+568.212]APEVAAAAPEAAQAADQSDANAQAAR.A	HexNAc(1)Hex(1) 231.0743 100.064,HexNAc(2)Hex(1)	S[+100][+231][+365][+568]	1467.99	3	4401.96	4400.97	1	-2.5	151	Specific	505.39	504.13	0	9.34	27	>WS76_RS03140 ref|WP_075644745.1|gi|0| outer membrane protein assembly factor BamE	635	Nsco_NS_434_20203020_B_humpty_HILIC3.39509.39509.3	controllerType=0 controllerNumber=1 scan=39509	102.327	Trypsin	B3	AAAAASAASAPEVAAAAPEAAQAADQSDANAQAAR	1264
00869:3	738	R.KHPGKADGQPPAS[+365.132][+231.074]AGAAQ.-	HexNAc(1)Hex(1) 231.0743	S[+231][+365]	762.024	3	2284.06	2284.06	0	0.1	155	CRagged	505.74	473.08	473.08	11.12	7	>WS76_RS08800 ref|WP_006026890.1|gi|0| hypothetical protein	1780	Nsco_NS_434_20203020_B_humpty_HILIC2.3737.3737.3	controllerType=0 controllerNumber=1 scan=3737	22.474	Trypsin	B2	KHPGKADGQPPASAGAAQ	596
29979:3	223	K.VAPPADNNAS[+365.132][+231.074]QPQQFDPNRALQGK.T	HexNAc(1)Hex(1) 231.0743	S[+231][+365]	1053.83	3	3159.47	3159.47	0	0.3	50	Specific	506.05	506.05	506.05	11.73	14	>WS76_RS16595 ref|WP_015601198.1|gi|0| sporulation related domain protein	3331	Nsco_NS_434_20203020_B_humpty_HILIC1.29077.29077.3	controllerType=0 controllerNumber=1 scan=29077	85.4946	Trypsin	B1	VAPPADNNASQPQQFDPNRALQGK	596
41176:3	871	R.SDTHSFPVAPAQGC[+57.021]AAAAAS[+568.212]AADAPGSGLSR.T	HexNAc(2)Hex(1)	C[+57], S[+568]	1156.19	3	3466.56	3466.56	0	0.7	76	Specific	506.1	375.34	149.49	9.43	3	>WS76_RS17335 ref|WP_015601668.1|gi|0| hypothetical protein	3482	Nsco_NS_434_20203020_B_humpty_HILIC3.39680.39680.3	controllerType=0 controllerNumber=1 scan=39680	102.668	Trypsin	B3	SDTHSFPVAPAQGCAAAAASAADAPGSGLSR	568
40770:3	168	K.AAAAAS[+365.132][+231.074][+100.064]AAS[+568.212]APEVAAAAPEAAQAADQSDANAQAAR.A	HexNAc(1)Hex(1) 231.0743 100.064,HexNAc(2)Hex(1)	S[+100][+231][+365][+568]	1467.66	3	4400.97	4400.97	0	-0.2	151	Specific	506.65	465.51	27.97	9.64	22	>WS76_RS03140 ref|WP_075644745.1|gi|0| outer membrane protein assembly factor BamE	635	Nsco_NS_434_20203020_B_humpty_HILIC2.37755.37755.3	controllerType=0 controllerNumber=1 scan=37755	102.999	Trypsin	B2	AAAAASAASAPEVAAAAPEAAQAADQSDANAQAAR	1264
55764:3	1217	R.GFVSAVGVNLPAAPPASAS[+568.212]AVPGHVDEQEK.Q	HexNAc(2)Hex(1)	S[+568]	1157.23	3	3469.69	3469.69	0	0.6	754	Specific	506.78	429.88	31.24	11.06	12	>WS76_RS01785 ref|WP_015600166.1|gi|0| penicillin-binding protein 1A	361	Nsco_NS_434_20203020_B_humpty_HILIC1.50440.50440.3	controllerType=0 controllerNumber=1 scan=50440	134.826	Trypsin	B1	GFVSAVGVNLPAAPPASASAVPGHVDEQEK	568
01007:3	88	A.SAPAEKAEAAS[+568.212]APAK.K	HexNAc(2)Hex(1)	S[+568]	656.317	3	1966.93	1966.93	0	0.5	28	NRagged	508.69	363.69	28.05	8.09	34	>WS76_RS31050 ref|WP_071810810.1|gi|0| hypothetical protein	2892	Nsco_NS_434_20203020_B_humpty_HILIC2.3839.3839.3	controllerType=0 controllerNumber=1 scan=3839	22.7791	Trypsin	B2	SAPAEKAEAASAPAK	568
40685:3	192	K.AAAAASAAS[+568.212][+100.064]APEVAAAAPEAAQAADQS[+365.132][+231.074]DANAQAAR.A	HexNAc(2)Hex(1) 100.064,HexNAc(1)Hex(1) 231.0743	S[+100][+231][+365][+568]	1467.66	3	4400.96	4400.97	0	-3.6	151	Specific	508.85	489.51	0	9.4	27	>WS76_RS03140 ref|WP_075644745.1|gi|0| outer membrane protein assembly factor BamE	635	Nsco_NS_434_20203020_B_humpty_HILIC3.39288.39288.3	controllerType=0 controllerNumber=1 scan=39288	101.886	Trypsin	B3	AAAAASAASAPEVAAAAPEAAQAADQSDANAQAAR	1264
14374:3	88	A.QAS[+365.132][+231.074]APAAAS[+162.053][+462.149]APAEKAEAASAPAKK.A	HexNAc(1)Hex(1) 231.0743,Hex(1) 462.1486	S[+162][+231][+365][+462]	1138.86	3	3414.56	3414.55	0	1.7	20	NRagged	509.87	379.48	0	10.28	34	>WS76_RS31050 ref|WP_071810810.1|gi|0| hypothetical protein	2892	Nsco_NS_434_20203020_B_humpty_HILIC2.16055.16055.3	controllerType=0 controllerNumber=1 scan=16055	50.6495	Trypsin	B2	QASAPAAASAPAEKAEAASAPAKK	1220
42224:3	168	K.AAAAASAAS[+365.132][+231.074][+100.064]APEVAAAAPEAAQAADQS[+365.132][+231.074]DANAQAAR.A	HexNAc(1)Hex(1) 231.0743 100.064,HexNAc(1)Hex(1) 231.0743	S[+100][+231]*2[+365]*2	1477.33	3	4429.96	4428.97	1	-1	151	Specific	510.11	424.75	0	9.4	22	>WS76_RS03140 ref|WP_075644745.1|gi|0| outer membrane protein assembly factor BamE	635	Nsco_NS_434_20203020_B_humpty_HILIC2.38910.38910.3	controllerType=0 controllerNumber=1 scan=38910	105.509	Trypsin	B2	AAAAASAASAPEVAAAAPEAAQAADQSDANAQAAR	1292
79335:5	24	D.M[+15.995]PS[+568.212]LPGFNLGYLAYNVQHKPVDKLEVR.Q	HexNAc(2)Hex(1)	M[+16], S[+568]	735.175	5	3671.85	3669.84	2	1.4	292	NRagged	510.27	510.27	510.27	10.87	20	>WS76_RS17310 ref|WP_015602142.1|gi|0| ABC transporter substrate-binding protein	3476	Nsco_NS_434_20203020_B_humpty_HILIC3.72229.72229.5	controllerType=0 controllerNumber=1 scan=72229	170.119	Trypsin	B3	MPSLPGFNLGYLAYNVQHKPVDKLEVR	568
42749:3	332	K.AAAAAS[+365.132][+231.074][+100.064]AASAPEVAAAAPEAAQAADQSDANAQAAR.A	HexNAc(1)Hex(1) 231.0743 100.064	S[+100][+231][+365]	1278.26	3	3832.75	3832.76	0	-1.8	151	Specific	510.95	461.1	4.63	8.97	24	>WS76_RS03140 ref|WP_075644745.1|gi|0| outer membrane protein assembly factor BamE	635	Nsco_NS_434_20203020_B_humpty_HILIC1.39693.39693.3	controllerType=0 controllerNumber=1 scan=39693	110.538	Trypsin	B1	AAAAASAASAPEVAAAAPEAAQAADQSDANAQAAR	696
26783:4	6	K.AKTSAAKPAATTTTATTAAPAPAPS[+568.212]ATTPAPAATAPATAASAPAAK.K	HexNAc(2)Hex(1)	S[+568]	1153.84	4	4612.34	4612.34	0	1.4	98	Specific	511.18	511.18	0	11.49	95	>WS76_RS08270 ref|WP_015600333.1|gi|0| hypothetical protein	1675	Nsco_NS_434_20203020_B_humpty_HILIC2.26001.26001.4	controllerType=0 controllerNumber=1 scan=26001	74.3027	Trypsin	B2	AKTSAAKPAATTTTATTAAPAPAPSATTPAPAATAPATAASAPAAK	568
41154:3	871	R.SDTHSFPVAPAQGC[+57.021]AAAAAS[+568.212]AADAPGSGLSR.T	HexNAc(2)Hex(1)	C[+57], S[+568]	1156.19	3	3466.56	3466.56	0	0	76	Specific	514.06	436.08	160.87	10.68	3	>WS76_RS17335 ref|WP_015601668.1|gi|0| hypothetical protein	3482	Nsco_NS_434_20203020_B_humpty_HILIC3.39665.39665.3	controllerType=0 controllerNumber=1 scan=39665	102.638	Trypsin	B3	SDTHSFPVAPAQGCAAAAASAADAPGSGLSR	568
29618:3	12	K.PAATTTTATTAAPAPAPSATTPAPAATAPATAAS[+568.212]APAAKK.T	HexNAc(2)Hex(1)	S[+568]	1361.69	3	4083.05	4083.05	0	-0.2	105	Specific	515.06	432.38	1.13	12.09	105	>WS76_RS08270 ref|WP_015600333.1|gi|0| hypothetical protein	1675	Nsco_NS_434_20203020_B_humpty_HILIC3.29214.29214.3	controllerType=0 controllerNumber=1 scan=29214	78.544	Trypsin	B3	PAATTTTATTAAPAPAPSATTPAPAATAPATAASAPAAKK	568
04505:3	167	R.GGAAQPAS[+365.132][+231.074]GSAVAAAPDKR.Q	HexNAc(1)Hex(1) 231.0743	S[+231][+365]	760.028	3	2278.07	2278.07	0	1	379	Specific	515.5	300.43	2.53	9.41	12	>WS76_RS10210 ref|WP_015600914.1|gi|0| MexX family efflux pump subunit	2066	Nsco_NS_434_20203020_B_humpty_HILIC3.6996.6996.3	controllerType=0 controllerNumber=1 scan=6996	29.9844	Trypsin	B3	GGAAQPASGSAVAAAPDKR	596
40687:3	192	K.AAAAAS[+365.132][+231.074][+100.064]AAS[+568.212]APEVAAAAPEAAQAADQSDANAQAAR.A	HexNAc(1)Hex(1) 231.0743 100.064,HexNAc(2)Hex(1)	S[+100][+231][+365][+568]	1467.66	3	4400.96	4400.97	0	-3.6	151	Specific	515.61	488.54	24.82	9.4	27	>WS76_RS03140 ref|WP_075644745.1|gi|0| outer membrane protein assembly factor BamE	635	Nsco_NS_434_20203020_B_humpty_HILIC3.39289.39289.3	controllerType=0 controllerNumber=1 scan=39289	101.891	Trypsin	B3	AAAAASAASAPEVAAAAPEAAQAADQSDANAQAAR	1264
37565:3	197	K.AASGAVPTVKPTDNS[+162.053][+462.149]SGSFVFSRPGK.F	Hex(1) 462.1486	S[+162][+462]	1063.51	3	3188.51	3188.51	0	-0.9	73	Specific	515.67	477.54	1.2	10.48	15	>WS76_RS04925 ref|WP_006025599.1|gi|0| outer membrane lipoprotein chaperone LolA	996	Nsco_NS_434_20203020_B_humpty_HILIC2.34849.34849.3	controllerType=0 controllerNumber=1 scan=34849	95.785	Trypsin	B2	AASGAVPTVKPTDNSSGSFVFSRPGK	624
04510:3	167	R.GGAAQPAS[+365.132][+231.074]GSAVAAAPDKR.Q	HexNAc(1)Hex(1) 231.0743	S[+231][+365]	760.028	3	2278.07	2278.07	0	1	379	Specific	516.31	259.76	4	9.18	12	>WS76_RS10210 ref|WP_015600914.1|gi|0| MexX family efflux pump subunit	2066	Nsco_NS_434_20203020_B_humpty_HILIC3.7000.7000.3	controllerType=0 controllerNumber=1 scan=7000	29.9929	Trypsin	B3	GGAAQPASGSAVAAAPDKR	596
38917:3	332	A.AAAASAAS[+365.132][+231.074]APEVAAAAPEAAQAADQS[+568.212][+100.064]DANAQAAR.A	HexNAc(1)Hex(1) 231.0743,HexNAc(2)Hex(1) 100.064	S[+100][+231][+365][+568]	1444.99	3	4332.95	4329.93	3	0.3	152	NRagged	517.22	419.53	0	8.76	24	>WS76_RS03140 ref|WP_075644745.1|gi|0| outer membrane protein assembly factor BamE	635	Nsco_NS_434_20203020_B_humpty_HILIC1.36597.36597.3	controllerType=0 controllerNumber=1 scan=36597	103.615	Trypsin	B1	AAAASAASAPEVAAAAPEAAQAADQSDANAQAAR	1264
33787:3	21	K.PAATTTTATTAAPAPAPSATTPAPAATAPATAAS[+568.212]APAAK.K	HexNAc(2)Hex(1)	S[+568]	1319.33	3	3955.97	3954.96	1	2	105	Specific	517.58	462.75	17.82	10.18	71	>WS76_RS08270 ref|WP_015600333.1|gi|0| hypothetical protein	1675	Nsco_NS_434_20203020_B_humpty_HILIC1.32180.32180.3	controllerType=0 controllerNumber=1 scan=32180	93.0323	Trypsin	B1	PAATTTTATTAAPAPAPSATTPAPAATAPATAASAPAAK	568
33104:4	12	K.TSAAKPAATTTTATTAAPAPAPS[+365.132][+231.074]ATTPAPAATAPATAASAPAAK.K	HexNAc(1)Hex(1) 231.0743	S[+231][+365]	1111.31	4	4442.2	4441.2	1	-0.7	100	Specific	517.62	197.41	0	6.89	105	>WS76_RS08270 ref|WP_015600333.1|gi|0| hypothetical protein	1675	Nsco_NS_434_20203020_B_humpty_HILIC3.32252.32252.2	controllerType=0 controllerNumber=1 scan=32252	85.426	Trypsin	B3	TSAAKPAATTTTATTAAPAPAPSATTPAPAATAPATAASAPAAK	596
27343:3	675	R.STGSTQKAPGTFSAS[+568.212]GVYPVSER.A	HexNAc(2)Hex(1)	S[+568]	961.453	3	2882.34	2882.34	0	0.6	230	Specific	517.75	371.67	42.82	10.23	7	>WS76_RS13575 ref|WP_015600202.1|gi|0| GGDEF-domain containing protein	2728	Nsco_NS_434_20203020_B_humpty_HILIC1.26958.26958.3	controllerType=0 controllerNumber=1 scan=26958	80.2415	Trypsin	B1	STGSTQKAPGTFSASGVYPVSER	568
33130:4	12	K.TSAAKPAATTTTATTAAPAPAPSATTPAPAATAPATAAS[+365.132][+231.074]APAAK.K	HexNAc(1)Hex(1) 231.0743	S[+231][+365]	1111.05	4	4441.2	4441.2	0	-0.6	100	Specific	517.98	437.44	25.43	9.95	105	>WS76_RS08270 ref|WP_015600333.1|gi|0| hypothetical protein	1675	Nsco_NS_434_20203020_B_humpty_HILIC3.32273.32273.4	controllerType=0 controllerNumber=1 scan=32273	85.4659	Trypsin	B3	TSAAKPAATTTTATTAAPAPAPSATTPAPAATAPATAASAPAAK	596
06251:2	12	K.DADDLAS[+568.212]RVK.G	HexNAc(2)Hex(1)	S[+568]	829.387	2	1657.77	1657.77	0	1	60	Specific	518.19	306.12	306.12	7.8	105	>WS76_RS08270 ref|WP_015600333.1|gi|0| hypothetical protein	1675	Nsco_NS_434_20203020_B_humpty_HILIC3.8894.8894.2	controllerType=0 controllerNumber=1 scan=8894	34.4558	Trypsin	B3	DADDLASRVK	568
02922:2	88	K.AKEASAAEAPAAAS[+365.132][+231.074]N.-	HexNAc(1)Hex(1) 231.0743	S[+231][+365]	977.933	2	1954.86	1954.86	0	-1.1	58	CRagged	518.26	456.42	36.67	10.23	34	>WS76_RS31050 ref|WP_071810810.1|gi|0| hypothetical protein	2892	Nsco_NS_434_20203020_B_humpty_HILIC2.5449.5449.2	controllerType=0 controllerNumber=1 scan=5449	26.3425	Trypsin	B2	AKEASAAEAPAAASN	596
21329:4	894	K.KSEDDALAQAQGS[+162.053][+462.149]LERR.E	Hex(1) 462.1486	S[+162][+462]	625.538	4	2499.13	2498.14	1	-5	115	Specific	518.5	518.5	23.53	10.47	4	>WS76_RS01070 ref|WP_006023827.1|gi|0| motility protein MotB	227	Nsco_NS_434_20203020_B_humpty_HILIC2.21700.21700.3	controllerType=0 controllerNumber=1 scan=21700	63.8738	Trypsin	B2	KSEDDALAQAQGSLERR	624
30839:3	95	Q.QLAPPAPAS[+568.212][+100.064]APAAAS[+365.132][+231.074]DAGSASPGARP.-	HexNAc(2)Hex(1) 100.064,HexNAc(1)Hex(1) 231.0743	S[+100][+231][+365][+568]	1184.21	3	3550.63	3550.63	0	0.2	731	Non	518.64	432.59	0	9.09	20	>WS76_RS00435 ref|WP_015602274.1|gi|0| type II secretion system protein GspD	90	Nsco_NS_434_20203020_B_humpty_HILIC2.29335.29335.3	controllerType=0 controllerNumber=1 scan=29335	82.6309	Trypsin	B2	QLAPPAPASAPAAASDAGSASPGARP	1264
52852:3	776	R.GGEIANTGAS[+568.212]APGVNVPGVAGGNVQITPDGR.G	HexNAc(2)Hex(1)	S[+568]	1134.22	3	3400.63	3400.64	0	-0.1	172	Specific	518.65	270.05	4.8	7.45	5	>WS76_RS00185 ref|WP_006024030.1|gi|0| DUF1700 domain-containing protein	40	Nsco_NS_434_20203020_B_humpty_HILIC2.48669.48669.3	controllerType=0 controllerNumber=1 scan=48669	129.219	Trypsin	B2	GGEIANTGASAPGVNVPGVAGGNVQITPDGR	568
19923:2	222	K.VAPPADNNAS[+568.212]QPQQFDPNR.A	HexNAc(2)Hex(1)	S[+568]	1317.59	2	2634.18	2634.18	0	0.2	50	Specific	519.78	465.91	465.91	10.81	19	>WS76_RS16595 ref|WP_015601198.1|gi|0| sporulation related domain protein	3331	Nsco_NS_434_20203020_B_humpty_HILIC3.21120.21120.2	controllerType=0 controllerNumber=1 scan=21120	60.5771	Trypsin	B3	VAPPADNNASQPQQFDPNR	568
15229:3	88	A.QAS[+365.132][+231.074]APAAAS[+162.053][+462.149]APAEKAEAASAPAKK.A	HexNAc(1)Hex(1) 231.0743,Hex(1) 462.1486	S[+162][+231][+365][+462]	1138.86	3	3414.56	3414.55	0	2.1	20	NRagged	519.91	418.56	0	10.34	34	>WS76_RS31050 ref|WP_071810810.1|gi|0| hypothetical protein	2892	Nsco_NS_434_20203020_B_humpty_HILIC2.16746.16746.3	controllerType=0 controllerNumber=1 scan=16746	52.1779	Trypsin	B2	QASAPAAASAPAEKAEAASAPAKK	1220
58858:3	24	K.KAILESVYQGAGQAAS[+568.212]APM[+15.995]PPTQWSYDK.N	HexNAc(2)Hex(1)	M[+16], S[+568]	1193.57	3	3578.68	3578.67	0	2.2	328	Specific	521.43	521.43	9.6	10.61	20	>WS76_RS17310 ref|WP_015602142.1|gi|0| ABC transporter substrate-binding protein	3476	Nsco_NS_434_20203020_B_humpty_HILIC3.55774.55774.3	controllerType=0 controllerNumber=1 scan=55774	138.476	Trypsin	B3	KAILESVYQGAGQAASAPMPPTQWSYDK	568
05581:3	88	S.APAAAS[+365.132][+231.074][+100.064]APAEKAEAAS[+162.053][+462.149]APAKK.A	HexNAc(1)Hex(1) 231.0743 100.064,Hex(1) 462.1486	S[+100][+162][+231][+365][+462]	1077.83	3	3231.49	3228.49	3	-4.2	23	NRagged	522.22	218.85	1.2	6.44	34	>WS76_RS31050 ref|WP_071810810.1|gi|0| hypothetical protein	2892	Nsco_NS_434_20203020_B_humpty_HILIC2.7820.7820.3	controllerType=0 controllerNumber=1 scan=7820	30.9238	Trypsin	B2	APAAASAPAEKAEAASAPAKK	1320
20453:2	12	K.AAAAASAAAEASAPAAAS[+568.212]S[+365.132][+231.074]M[+15.995]K.A	HexNAc(2)Hex(1),HexNAc(1)Hex(1) 231.0743	M[+16], S[+231][+365][+568]	1479.13	2	2957.26	2956.27	1	-4.7	154	Specific	522.63	461.08	0	10.26	105	>WS76_RS08270 ref|WP_015600333.1|gi|0| hypothetical protein	1675	Nsco_NS_434_20203020_B_humpty_HILIC3.21547.21547.2	controllerType=0 controllerNumber=1 scan=21547	61.4638	Trypsin	B3	AAAAASAAAEASAPAAASSMK	1164
08311:2	88	K.EAS[+162.053][+462.149]AAEAPAAAS[+568.212]N.-	Hex(1) 462.1486,HexNAc(2)Hex(1)	S[+162][+462][+568]	1176.47	2	2351.93	2351.94	0	-1.2	60	CRagged	523.51	507.74	0	8.71	34	>WS76_RS31050 ref|WP_071810810.1|gi|0| hypothetical protein	2892	Nsco_NS_434_20203020_B_humpty_HILIC2.10948.10948.2	controllerType=0 controllerNumber=1 scan=10948	39.1262	Trypsin	B2	EASAAEAPAAASN	1192
58274:3	24	K.KAILESVYQGAGQAAS[+568.212]APM[+15.995]PPTQWSYDK.N	HexNAc(2)Hex(1)	M[+16], S[+568]	1193.9	3	3579.67	3578.67	1	-1.1	328	Specific	523.52	499.85	9.6	10.53	18	>WS76_RS17310 ref|WP_015602142.1|gi|0| ABC transporter substrate-binding protein	3476	Nsco_NS_434_20203020_B_humpty_HILIC2.53496.53496.3	controllerType=0 controllerNumber=1 scan=53496	140.248	Trypsin	B2	KAILESVYQGAGQAASAPMPPTQWSYDK	568
33769:3	21	K.PAATTTTATTAAPAPAPSATTPAPAATAPATAAS[+568.212]APAAK.K	HexNAc(2)Hex(1)	S[+568]	1319.66	3	3956.96	3954.96	2	0.5	105	Specific	523.83	440.75	26.79	10.74	71	>WS76_RS08270 ref|WP_015600333.1|gi|0| hypothetical protein	1675	Nsco_NS_434_20203020_B_humpty_HILIC1.32157.32157.3	controllerType=0 controllerNumber=1 scan=32157	92.956	Trypsin	B1	PAATTTTATTAAPAPAPSATTPAPAATAPATAASAPAAK	568
30988:3	12	K.TSAAKPAATTTTATTAAPAPAPSATTPAPAATAPATAAS[+568.212]APAAK.K	HexNAc(2)Hex(1)	S[+568]	1472.41	3	4415.2	4413.2	2	-2	100	Specific	524.62	473.52	32.75	10.51	105	>WS76_RS08270 ref|WP_015600333.1|gi|0| hypothetical protein	1675	Nsco_NS_434_20203020_B_humpty_HILIC3.30407.30407.3	controllerType=0 controllerNumber=1 scan=30407	81.2218	Trypsin	B3	TSAAKPAATTTTATTAAPAPAPSATTPAPAATAPATAASAPAAK	568
00150:2	21	K.KAAKAAPADAAS[+568.212]Q.-	HexNAc(2)Hex(1)	S[+568]	884.429	2	1767.85	1767.85	0	0.5	78	CRagged	524.78	287.96	287.96	8.55	29	>WS76_RS11390 ref|WP_006026525.1|gi|0| hypothetical protein	2302	Nsco_NS_434_20203020_B_humpty_HILIC3.2859.2859.2	controllerType=0 controllerNumber=1 scan=2859	18.5375	Trypsin	B3	KAAKAAPADAASQ	568
42892:3	192	K.AAAAASAAS[+365.132][+231.074]APEVAAAAPEAAQAADQS[+365.132][+231.074][+100.064]DANAQAAR.A	HexNAc(1)Hex(1) 231.0743,HexNAc(1)Hex(1) 231.0743 100.064	S[+100][+231]*2[+365]*2	1477.33	3	4429.96	4428.97	1	-2	151	Specific	525.19	461.67	0	9.53	27	>WS76_RS03140 ref|WP_075644745.1|gi|0| outer membrane protein assembly factor BamE	635	Nsco_NS_434_20203020_B_humpty_HILIC3.41110.41110.3	controllerType=0 controllerNumber=1 scan=41110	105.704	Trypsin	B3	AAAAASAASAPEVAAAAPEAAQAADQSDANAQAAR	1292
14619:4	513	R.LNEHPQM[+15.995]QFAAS[+568.212]APTKK.Y	HexNAc(2)Hex(1)	M[+16], S[+568]	621.298	4	2482.17	2482.17	0	1.3	43	Specific	525.45	502.55	5.72	11.15	8	>WS76_RS05240 ref|WP_006025658.1|gi|0| hypothetical protein	1055	Nsco_NS_434_20203020_B_humpty_HILIC3.16391.16391.4	controllerType=0 controllerNumber=1 scan=16391	50.4136	Trypsin	B3	LNEHPQMQFAASAPTKK	568
33429:3	102	R.QQLAPPAPAS[+568.212]APAAASDAGSASPGARP.-	HexNAc(2)Hex(1)	S[+568]	994.811	3	2982.42	2982.42	0	0.5	730	CRagged	526.79	188.83	11.87	7.91	20	>WS76_RS00435 ref|WP_015602274.1|gi|0| type II secretion system protein GspD	90	Nsco_NS_434_20203020_B_humpty_HILIC3.32528.32528.3	controllerType=0 controllerNumber=1 scan=32528	86.0778	Trypsin	B3	QQLAPPAPASAPAAASDAGSASPGARP	568
49633:3	96	R.GLRLPSSVADASAGGAANAT[+568.212]AQPGS[+568.212]GAAAAAPQAAVATASASNAQGAQ.-	HexNAc(2)Hex(1),HexNAc(2)Hex(1)	S[+568], T[+568]	1766.82	3	5298.45	5298.47	0	-4	1253	CRagged	526.86	244.24	10.8	7.31	17	>WS76_RS02295 ref|WP_015601795.1|gi|0| type VI secretion system membrane subunit TssM	466	Nsco_NS_434_20203020_B_humpty_HILIC1.45669.45669.3	controllerType=0 controllerNumber=1 scan=45669	124.817	Trypsin	B1	GLRLPSSVADASAGGAANATAQPGSGAAAAAPQAAVATASASNAQGAQ	1136
31551:2	127	R.QQLAPPAPASAPAAAS[+568.212]DAGSASPGARP.-	HexNAc(2)Hex(1)	S[+568]	1492.22	2	2983.42	2982.42	1	1.2	730	CRagged	526.93	448.95	2.82	11.32	22	>WS76_RS00435 ref|WP_015602274.1|gi|0| type II secretion system protein GspD	90	Nsco_NS_434_20203020_B_humpty_HILIC1.30302.30302.2	controllerType=0 controllerNumber=1 scan=30302	88.3773	Trypsin	B1	QQLAPPAPASAPAAASDAGSASPGARP	568
08447:3	125	A.QASAPAAAS[+365.132][+231.074][+100.064]APAEKAEAAS[+162.053][+462.149]APAKK.A	HexNAc(1)Hex(1) 231.0743 100.064,Hex(1) 462.1486	S[+100][+162][+231][+365][+462]	1172.88	3	3516.62	3514.62	2	-0.7	20	NRagged	527.11	527.11	1.2	10.26	39	>WS76_RS31050 ref|WP_071810810.1|gi|0| hypothetical protein	2892	Nsco_NS_434_20203020_B_humpty_HILIC3.11056.11056.3	controllerType=0 controllerNumber=1 scan=11056	39.3117	Trypsin	B3	QASAPAAASAPAEKAEAASAPAKK	1320
04134:2	125	K.EAS[+365.132][+231.074]AAEAPAAAS[+568.212]N.-	HexNAc(1)Hex(1) 231.0743,HexNAc(2)Hex(1)	S[+231][+365][+568]	1162.97	2	2324.94	2323.94	1	-3.5	60	CRagged	527.28	473.12	0	8.31	39	>WS76_RS31050 ref|WP_071810810.1|gi|0| hypothetical protein	2892	Nsco_NS_434_20203020_B_humpty_HILIC3.6674.6674.2	controllerType=0 controllerNumber=1 scan=6674	29.4042	Trypsin	B3	EASAAEAPAAASN	1164
26440:4	12	K.TSAAKPAATTTTATTAAPAPAPS[+568.212]ATTPAPAATAPATAASAPAAKK.T	HexNAc(2)Hex(1)	S[+568]	1136.08	4	4541.3	4541.3	0	0.2	100	Specific	527.73	238.76	0	9.14	105	>WS76_RS08270 ref|WP_015600333.1|gi|0| hypothetical protein	1675	Nsco_NS_434_20203020_B_humpty_HILIC3.26478.26478.2	controllerType=0 controllerNumber=1 scan=26478	72.2154	Trypsin	B3	TSAAKPAATTTTATTAAPAPAPSATTPAPAATAPATAASAPAAKK	568
16326:3	112	A.QAS[+162.053][+462.149]APAAAS[+365.132][+231.074]APAEKAEAASAPAKK.A	Hex(1) 462.1486,HexNAc(1)Hex(1) 231.0743	S[+162][+231][+365][+462]	1138.86	3	3414.57	3414.55	0	3.8	20	NRagged	527.85	439.27	0	9.73	37	>WS76_RS31050 ref|WP_071810810.1|gi|0| hypothetical protein	2892	Nsco_NS_434_20203020_B_humpty_HILIC1.17734.17734.3	controllerType=0 controllerNumber=1 scan=17734	56.4689	Trypsin	B1	QASAPAAASAPAEKAEAASAPAKK	1220
34009:3	6	K.TSAAKPAATTTTATTAAPAPAPS[+162.053][+462.149]ATTPAPAATAPATAASAPAAK.K	Hex(1) 462.1486	S[+162][+462]	1490.41	3	4469.2	4469.19	0	1.9	100	Specific	528.6	528.6	0	10.54	95	>WS76_RS08270 ref|WP_015600333.1|gi|0| hypothetical protein	1675	Nsco_NS_434_20203020_B_humpty_HILIC2.31902.31902.3	controllerType=0 controllerNumber=1 scan=31902	88.7812	Trypsin	B2	TSAAKPAATTTTATTAAPAPAPSATTPAPAATAPATAASAPAAK	624
35876:3	6	A.ATTTTATTAAPAPAPSATTPAPAATAPAT[+365.132][+231.074][+100.064]AAS[+365.132][+231.074][+100.064]APAAK.K	HexNAc(1)Hex(1) 231.0743 100.064,HexNAc(1)Hex(1) 231.0743 100.064	S[+100][+231][+365], T[+100][+231][+365]	1538.41	3	4613.22	4611.19	2	3.1	107	NRagged	529.39	529.39	4.8	7.82	95	>WS76_RS08270 ref|WP_015600333.1|gi|0| hypothetical protein	1675	Nsco_NS_434_20203020_B_humpty_HILIC2.33474.33474.3	controllerType=0 controllerNumber=1 scan=33474	92.4983	Trypsin	B2	ATTTTATTAAPAPAPSATTPAPAATAPATAASAPAAK	1392
59170:3	15	K.KAILESVYQGAGQAAS[+568.212]APMPPTQWSYDK.N	HexNAc(2)Hex(1)	S[+568]	1188.57	3	3563.68	3562.68	1	0.9	328	Specific	530.26	530.26	9.6	11.32	26	>WS76_RS17310 ref|WP_015602142.1|gi|0| ABC transporter substrate-binding protein	3476	Nsco_NS_434_20203020_B_humpty_HILIC1.53323.53323.3	controllerType=0 controllerNumber=1 scan=53323	141.184	Trypsin	B1	KAILESVYQGAGQAASAPMPPTQWSYDK	568
00952:3	738	K.HPGKADGQPPAS[+568.212]AGAAQ.-	HexNAc(2)Hex(1)	S[+568]	709.995	3	2127.97	2127.97	0	0.7	156	CRagged	531.15	215.52	215.52	8.89	7	>WS76_RS08800 ref|WP_006026890.1|gi|0| hypothetical protein	1780	Nsco_NS_434_20203020_B_humpty_HILIC2.3797.3797.3	controllerType=0 controllerNumber=1 scan=3797	22.6563	Trypsin	B2	HPGKADGQPPASAGAAQ	568
34429:4	492	K.AASGAVPTVKPTDNS[+365.132][+231.074]SGSFVFSRPGK.F	HexNAc(1)Hex(1) 231.0743	S[+231][+365]	790.885	4	3160.52	3160.52	0	0.4	73	Specific	531.6	519.36	1.2	11.38	8	>WS76_RS04925 ref|WP_006025599.1|gi|0| outer membrane lipoprotein chaperone LolA	996	Nsco_NS_434_20203020_B_humpty_HILIC1.32741.32741.4	controllerType=0 controllerNumber=1 scan=32741	94.3534	Trypsin	B1	AASGAVPTVKPTDNSSGSFVFSRPGK	596
31722:3	222	K.VAPPADNNAS[+365.132][+231.074]QPQQFDPNRALQGK.T	HexNAc(1)Hex(1) 231.0743	S[+231][+365]	1053.83	3	3159.47	3159.47	0	-0.3	50	Specific	532.04	532.04	532.04	11.53	19	>WS76_RS16595 ref|WP_015601198.1|gi|0| sporulation related domain protein	3331	Nsco_NS_434_20203020_B_humpty_HILIC3.31124.31124.3	controllerType=0 controllerNumber=1 scan=31124	82.9823	Trypsin	B3	VAPPADNNASQPQQFDPNRALQGK	596
68720:7	598	Y.GNHPGHVFNLGHGIS[+568.212][+100.064]QFT[+568.212][+100.064]PPEHVAELVDEVHR.H	HexNAc(2)Hex(1) 100.064,HexNAc(2)Hex(1) 100.064	S[+100][+568], T[+100][+568]	695.765	7	4864.31	4863.29	1	4.4	322	NRagged	532.45	532.45	532.45	8.97	5	>WS76_RS00670 ref|WP_015602190.1|gi|0| uroporphyrinogen decarboxylase	143	Nsco_NS_434_20203020_B_humpty_HILIC3.63432.63432.6	controllerType=0 controllerNumber=1 scan=63432	153.249	Trypsin	B3	GNHPGHVFNLGHGISQFTPPEHVAELVDEVHR	1336
31071:3	102	Q.QLAPPAPAS[+365.132][+231.074]APAAAS[+568.212][+100.064]DAGSASPGARP.-	HexNAc(1)Hex(1) 231.0743,HexNAc(2)Hex(1) 100.064	S[+100][+231][+365][+568]	1184.22	3	3550.64	3550.63	0	1.9	731	Non	533.98	408.51	0	9.33	20	>WS76_RS00435 ref|WP_015602274.1|gi|0| type II secretion system protein GspD	90	Nsco_NS_434_20203020_B_humpty_HILIC3.30483.30483.3	controllerType=0 controllerNumber=1 scan=30483	81.3967	Trypsin	B3	QLAPPAPASAPAAASDAGSASPGARP	1264
00046:2	112	K.AEAAS[+568.212]APAKK.A	HexNAc(2)Hex(1)	S[+568]	756.37	2	1511.73	1511.73	0	0.8	34	Specific	534.04	311.7	311.7	8.6	37	>WS76_RS31050 ref|WP_071810810.1|gi|0| hypothetical protein	2892	Nsco_NS_434_20203020_B_humpty_HILIC1.2355.2355.2	controllerType=0 controllerNumber=1 scan=2355	15.6643	Trypsin	B1	AEAASAPAKK	568
03102:3	125	A.PAAAS[+568.212][+100.064]APAEKAEAAS[+162.053][+462.149]APAKK.A	HexNAc(2)Hex(1) 100.064,Hex(1) 462.1486	S[+100][+162][+462][+568]	1044.83	3	3132.48	3129.46	3	3.6	24	NRagged	534.55	411.68	5.33	8.52	39	>WS76_RS31050 ref|WP_071810810.1|gi|0| hypothetical protein	2892	Nsco_NS_434_20203020_B_humpty_HILIC3.5696.5696.3	controllerType=0 controllerNumber=1 scan=5696	27.3657	Trypsin	B3	PAAASAPAEKAEAASAPAKK	1292
33262:3	6	K.TSAAKPAATTTTATTAAPAPAPSATTPAPAATAPATAAS[+568.212]APAAK.K	HexNAc(2)Hex(1)	S[+568]	1472.07	3	4414.18	4413.2	1	-5.3	100	Specific	534.67	406.77	1.05	10.32	95	>WS76_RS08270 ref|WP_015600333.1|gi|0| hypothetical protein	1675	Nsco_NS_434_20203020_B_humpty_HILIC2.31326.31326.3	controllerType=0 controllerNumber=1 scan=31326	87.448	Trypsin	B2	TSAAKPAATTTTATTAAPAPAPSATTPAPAATAPATAASAPAAK	568
53410:3	634	R.GGEIANTGAS[+568.212]APGVNVPGVAGGNVQITPDGR.G	HexNAc(2)Hex(1)	S[+568]	1134.22	3	3400.63	3400.64	0	-1	172	Specific	535.51	443.98	57.03	9.41	5	>WS76_RS00185 ref|WP_006024030.1|gi|0| DUF1700 domain-containing protein	40	Nsco_NS_434_20203020_B_humpty_HILIC3.50942.50942.3	controllerType=0 controllerNumber=1 scan=50942	128.444	Trypsin	B3	GGEIANTGASAPGVNVPGVAGGNVQITPDGR	568
41870:3	610	R.ETGGVQAPAALPAS[+568.212]APAGAAAPAAAPAAAVRPADR.S	HexNAc(2)Hex(1)	S[+568]	1220.95	3	3660.83	3660.84	0	-1.5	485	Specific	535.57	535.57	28.8	10.28	6	>WS76_RS00375 ref|WP_006023990.1|gi|0| RND transporter	78	Nsco_NS_434_20203020_B_humpty_HILIC1.38952.38952.3	controllerType=0 controllerNumber=1 scan=38952	108.812	Trypsin	B1	ETGGVQAPAALPASAPAGAAAPAAAPAAAVRPADR	568
03360:2	112	K.AKEAS[+568.212]AAEAPAAAS[+365.132][+231.074]N.-	HexNAc(2)Hex(1),HexNAc(1)Hex(1) 231.0743	S[+231][+365][+568]	1262.04	2	2523.07	2523.07	0	0.2	58	CRagged	536.83	449.69	0	11.43	37	>WS76_RS31050 ref|WP_071810810.1|gi|0| hypothetical protein	2892	Nsco_NS_434_20203020_B_humpty_HILIC1.5538.5538.2	controllerType=0 controllerNumber=1 scan=5538	25.9132	Trypsin	B1	AKEASAAEAPAAASN	1164
33211:4	492	K.AASGAVPTVKPTDNS[+365.132][+231.074]SGSFVFSRPGK.F	HexNAc(1)Hex(1) 231.0743	S[+231][+365]	790.886	4	3160.52	3160.52	0	1.2	73	Specific	537.88	448.41	1.2	11.32	8	>WS76_RS04925 ref|WP_006025599.1|gi|0| outer membrane lipoprotein chaperone LolA	996	Nsco_NS_434_20203020_B_humpty_HILIC1.31662.31662.2	controllerType=0 controllerNumber=1 scan=31662	91.7262	Trypsin	B1	AASGAVPTVKPTDNSSGSFVFSRPGK	596
04038:3	179	R.GGAAQPAS[+568.212]GSAVAAAPDKR.Q	HexNAc(2)Hex(1)	S[+568]	750.696	3	2250.07	2250.07	0	0	379	Specific	538.66	280.58	4	8.96	11	>WS76_RS10210 ref|WP_015600914.1|gi|0| MexX family efflux pump subunit	2066	Nsco_NS_434_20203020_B_humpty_HILIC2.6368.6368.3	controllerType=0 controllerNumber=1 scan=6368	27.9967	Trypsin	B2	GGAAQPASGSAVAAAPDKR	568
30314:3	127	R.QQLAPPAPAS[+568.212]APAAAS[+365.132][+231.074]DAGSASPGARP.-	HexNAc(2)Hex(1),HexNAc(1)Hex(1) 231.0743	S[+231][+365][+568]	1193.88	3	3579.64	3578.62	1	3.3	730	CRagged	538.89	314.94	1.2	7.13	22	>WS76_RS00435 ref|WP_015602274.1|gi|0| type II secretion system protein GspD	90	Nsco_NS_434_20203020_B_humpty_HILIC1.29338.29338.3	controllerType=0 controllerNumber=1 scan=29338	86.1254	Trypsin	B1	QQLAPPAPASAPAAASDAGSASPGARP	1164
09019:3	88	A.QAS[+162.053][+462.149]APAAAS[+365.132][+231.074][+100.064]APAEKAEAASAPAKK.A	Hex(1) 462.1486,HexNAc(1)Hex(1) 231.0743 100.064	S[+100][+162][+231][+365][+462]	1172.88	3	3516.62	3514.62	2	-0.8	20	NRagged	540.34	427.78	0	10.46	34	>WS76_RS31050 ref|WP_071810810.1|gi|0| hypothetical protein	2892	Nsco_NS_434_20203020_B_humpty_HILIC2.11521.11521.3	controllerType=0 controllerNumber=1 scan=11521	40.398	Trypsin	B2	QASAPAAASAPAEKAEAASAPAKK	1320
09013:3	88	A.QASAPAAAS[+365.132][+231.074][+100.064]APAEKAEAAS[+162.053][+462.149]APAKK.A	HexNAc(1)Hex(1) 231.0743 100.064,Hex(1) 462.1486	S[+100][+162][+231][+365][+462]	1172.88	3	3516.62	3514.62	2	-0.8	20	NRagged	540.48	540.48	1.2	10.46	34	>WS76_RS31050 ref|WP_071810810.1|gi|0| hypothetical protein	2892	Nsco_NS_434_20203020_B_humpty_HILIC2.11518.11518.3	controllerType=0 controllerNumber=1 scan=11518	40.3893	Trypsin	B2	QASAPAAASAPAEKAEAASAPAKK	1320
55540:3	1083	R.GFVSAVGVNLPAAPPASAS[+568.212]AVPGHVDEQEK.Q	HexNAc(2)Hex(1)	S[+568]	1157.23	3	3469.68	3469.69	0	-0.6	754	Specific	541.2	483.26	14.67	10.51	11	>WS76_RS01785 ref|WP_015600166.1|gi|0| penicillin-binding protein 1A	361	Nsco_NS_434_20203020_B_humpty_HILIC3.52655.52655.3	controllerType=0 controllerNumber=1 scan=52655	131.671	Trypsin	B3	GFVSAVGVNLPAAPPASASAVPGHVDEQEK	568
06766:2	163	R.GGAAQPAS[+568.212]GSAVAAAPDK.R	HexNAc(2)Hex(1)	S[+568]	1047.49	2	2093.97	2093.97	0	-0.5	379	Specific	541.62	327.92	100.44	9.23	12	>WS76_RS10210 ref|WP_015600914.1|gi|0| MexX family efflux pump subunit	2066	Nsco_NS_434_20203020_B_humpty_HILIC1.8527.8527.2	controllerType=0 controllerNumber=1 scan=8527	32.1201	Trypsin	B1	GGAAQPASGSAVAAAPDK	568
30081:3	223	K.VAPPADNNAS[+365.132][+231.074]QPQQFDPNRALQGK.T	HexNAc(1)Hex(1) 231.0743	S[+231][+365]	1054.16	3	3160.47	3159.47	1	-0.3	50	Specific	542.36	73.56	73.56	7.44	14	>WS76_RS16595 ref|WP_015601198.1|gi|0| sporulation related domain protein	3331	Nsco_NS_434_20203020_B_humpty_HILIC1.29160.29160.3	controllerType=0 controllerNumber=1 scan=29160	85.7018	Trypsin	B1	VAPPADNNASQPQQFDPNRALQGK	596
02743:2	112	K.AKEAS[+365.132][+231.074]AAEAPAAAS[+568.212]N.-	HexNAc(1)Hex(1) 231.0743,HexNAc(2)Hex(1)	S[+231][+365][+568]	1262.04	2	2523.08	2523.07	0	1.5	58	CRagged	542.62	459.13	0	11.12	37	>WS76_RS31050 ref|WP_071810810.1|gi|0| hypothetical protein	2892	Nsco_NS_434_20203020_B_humpty_HILIC1.4978.4978.2	controllerType=0 controllerNumber=1 scan=4978	24.7973	Trypsin	B1	AKEASAAEAPAAASN	1164
73603:5	1062	M.PTNLYGPNDNYDLQT[+162.053][+462.149]S[+162.053][+462.149]HVLPGLLRK.T	Hex(1) 462.1486,Hex(1) 462.1486	S[+162][+462], T[+162][+462]	816.179	5	4076.87	4073.86	3	-0.6	168	NRagged	542.82	542.82	36.18	9.55	3	>WS76_RS09290 ref|WP_075644996.1|gi|0| GDP-L-fucose synthase	1881	Nsco_NS_434_20203020_B_humpty_HILIC3.67729.67729.5	controllerType=0 controllerNumber=1 scan=67729	161.774	Trypsin	B3	PTNLYGPNDNYDLQTSHVLPGLLRK	1248
16307:3	112	A.QAS[+365.132][+231.074]APAAAS[+162.053][+462.149]APAEKAEAASAPAKK.A	HexNAc(1)Hex(1) 231.0743,Hex(1) 462.1486	S[+162][+231][+365][+462]	1139.19	3	3415.57	3414.55	1	2.7	20	NRagged	543.17	471.87	0	10.24	37	>WS76_RS31050 ref|WP_071810810.1|gi|0| hypothetical protein	2892	Nsco_NS_434_20203020_B_humpty_HILIC1.17721.17721.3	controllerType=0 controllerNumber=1 scan=17721	56.4416	Trypsin	B1	QASAPAAASAPAEKAEAASAPAKK	1220
38860:3	332	K.AAAAASAAS[+568.212]APEVAAAAPEAAQAADQS[+162.053][+462.149]DANAQAAR.A	HexNAc(2)Hex(1),Hex(1) 462.1486	S[+162][+462][+568]	1443.65	3	4328.92	4328.9	0	4.6	151	Specific	544.2	452.27	0	8.92	24	>WS76_RS03140 ref|WP_075644745.1|gi|0| outer membrane protein assembly factor BamE	635	Nsco_NS_434_20203020_B_humpty_HILIC1.36557.36557.3	controllerType=0 controllerNumber=1 scan=36557	103.52	Trypsin	B1	AAAAASAASAPEVAAAAPEAAQAADQSDANAQAAR	1192
58206:7	62	V.PVSAFGEDKFES[+568.212][+100.064]GHAFDGS[+365.132][+231.074]S[+365.132][+231.074][+100.064]IAGWK.G	HexNAc(2)Hex(1) 100.064,HexNAc(1)Hex(1) 231.0743,HexNAc(1)Hex(1) 231.0743 100.064	S[+100]*2[+231]*2[+365]*2[+568]	656.429	7	4588.96	4586.97	2	-4.5	37	NRagged	545.36	545.36	0	8.81	15	>WS76_RS06415 ref|WP_015601285.1|gi|0| type I glutamate--ammonia ligase	1286	Nsco_NS_434_20203020_B_humpty_HILIC3.55239.55239.4	controllerType=0 controllerNumber=1 scan=55239	137.435	Trypsin	B3	PVSAFGEDKFESGHAFDGSSIAGWK	1960
74354:4	340	K.RATDTLVHANFGNVTS[+568.212]ASGVVGNPIALLDAPR.L	HexNAc(2)Hex(1)	S[+568]	951.234	4	3801.92	3801.91	0	0.3	243	Specific	546.73	514.9	0	11.33	11	>WS76_RS11655 ref|WP_015600783.1|gi|0| fecR family protein	2355	Nsco_NS_434_20203020_B_humpty_HILIC3.68295.68295.2	controllerType=0 controllerNumber=1 scan=68295	162.843	Trypsin	B3	RATDTLVHANFGNVTSASGVVGNPIALLDAPR	568
61261:3	1	E.IAQVGS[+365.132][+231.074][+100.064]IS[+568.212][+100.064]ANSDSSIGDRIAEAMDK.V	HexNAc(1)Hex(1) 231.0743 100.064,HexNAc(2)Hex(1) 100.064	S[+100]*2[+231][+365][+568]	1300.6	3	3899.79	3899.78	0	1.2	144	NRagged	546.77	546.77	0	9.69	121	>WS76_RS04345 ref|WP_006025492.1|gi|0| chaperonin GroEL	882	Nsco_NS_434_20203020_B_humpty_HILIC3.57652.57652.3	controllerType=0 controllerNumber=1 scan=57652	142.184	Trypsin	B3	IAQVGSISANSDSSIGDRIAEAMDK	1364
31030:4	12	K.TSAAKPAATTTTATTAAPAPAPSATTPAPAATAPATAAS[+568.212]APAAK.K	HexNAc(2)Hex(1)	S[+568]	1104.06	4	4413.21	4413.2	0	1.8	100	Specific	546.79	546.79	9.24	10.31	105	>WS76_RS08270 ref|WP_015600333.1|gi|0| hypothetical protein	1675	Nsco_NS_434_20203020_B_humpty_HILIC3.30442.30442.4	controllerType=0 controllerNumber=1 scan=30442	81.3068	Trypsin	B3	TSAAKPAATTTTATTAAPAPAPSATTPAPAATAPATAASAPAAK	568
15914:3	125	A.QAS[+365.132][+231.074]APAAAS[+162.053][+462.149]APAEKAEAASAPAKK.A	HexNAc(1)Hex(1) 231.0743,Hex(1) 462.1486	S[+162][+231][+365][+462]	1138.86	3	3414.56	3414.55	0	3	20	NRagged	548.07	440.51	0	10.31	39	>WS76_RS31050 ref|WP_071810810.1|gi|0| hypothetical protein	2892	Nsco_NS_434_20203020_B_humpty_HILIC3.17612.17612.3	controllerType=0 controllerNumber=1 scan=17612	53.0908	Trypsin	B3	QASAPAAASAPAEKAEAASAPAKK	1220
33354:3	102	R.QQLAPPAPASAPAAAS[+568.212]DAGSASPGARP.-	HexNAc(2)Hex(1)	S[+568]	994.81	3	2982.41	2982.42	0	-0.9	730	CRagged	548.13	202.33	1.65	7.48	20	>WS76_RS00435 ref|WP_015602274.1|gi|0| type II secretion system protein GspD	90	Nsco_NS_434_20203020_B_humpty_HILIC3.32470.32470.3	controllerType=0 controllerNumber=1 scan=32470	85.9481	Trypsin	B3	QQLAPPAPASAPAAASDAGSASPGARP	568
74257:3	80	F.VEPGDVITYNANLGDEES[+365.132][+231.074][+100.064]EGMPPPRAPQMPAYHLK.R	HexNAc(1)Hex(1) 231.0743 100.064	S[+100][+231][+365]	1507.7	3	4521.08	4519.08	2	-2	254	NRagged	548.23	548.23	4.4	10.03	16	>WS76_RS23115 ref|WP_006027902.1|gi|0| AMP nucleosidase	4638	Nsco_NS_434_20203020_B_humpty_HILIC3.68221.68221.3	controllerType=0 controllerNumber=1 scan=68221	162.681	Trypsin	B3	VEPGDVITYNANLGDEESEGMPPPRAPQMPAYHLK	696
09844:3	1331	R.TDVPPRPAADEAAS[+568.212]DANAK.S	HexNAc(2)Hex(1)	S[+568]	822.38	3	2465.13	2464.12	1	0.4	277	Specific	548.63	439.56	6.81	11.02	3	>WS76_RS17720 ref|WP_015600108.1|gi|0| rod shape-determining protein MreC	3558	Nsco_NS_434_20203020_B_humpty_HILIC3.12202.12202.3	controllerType=0 controllerNumber=1 scan=12202	41.6424	Trypsin	B3	TDVPPRPAADEAASDANAK	568
00576:4	738	R.KHPGKADGQPPAS[+568.212]AGAAQ.-	HexNAc(2)Hex(1)	S[+568]	564.772	4	2256.07	2256.06	0	1.1	155	CRagged	549.13	227.5	227.5	8.91	7	>WS76_RS08800 ref|WP_006026890.1|gi|0| hypothetical protein	1780	Nsco_NS_434_20203020_B_humpty_HILIC2.3519.3519.4	controllerType=0 controllerNumber=1 scan=3519	21.7603	Trypsin	B2	KHPGKADGQPPASAGAAQ	568
09864:3	1331	R.TDVPPRPAADEAAS[+568.212]DANAK.S	HexNAc(2)Hex(1)	S[+568]	822.046	3	2464.12	2464.12	0	0.6	277	Specific	549.18	479	11.09	11.02	3	>WS76_RS17720 ref|WP_015600108.1|gi|0| rod shape-determining protein MreC	3558	Nsco_NS_434_20203020_B_humpty_HILIC3.12222.12222.3	controllerType=0 controllerNumber=1 scan=12222	41.6904	Trypsin	B3	TDVPPRPAADEAASDANAK	568
34382:3	6	T.TTATTAAPAPAPSATTPAPAATAPAT[+568.212]AAS[+568.212]APAAKK.T	HexNAc(2)Hex(1),HexNAc(2)Hex(1)	S[+568], T[+568]	1404.36	3	4211.06	4210.04	1	4	110	NRagged	549.25	73.69	4.8	5.08	95	>WS76_RS08270 ref|WP_015600333.1|gi|0| hypothetical protein	1675	Nsco_NS_434_20203020_B_humpty_HILIC2.32212.32212.3	controllerType=0 controllerNumber=1 scan=32212	89.5683	Trypsin	B2	TTATTAAPAPAPSATTPAPAATAPATAASAPAAKK	1136
70325:5	1	D.YDGAPAS[+568.212][+100.064]APDALRNHGWT[+568.212][+100.064]PNGPVWHR.T	HexNAc(2)Hex(1) 100.064,HexNAc(2)Hex(1) 100.064	S[+100][+568], T[+100][+568]	836.99	5	4180.92	4178.91	2	1.5	75	NRagged	550.39	550.39	550.39	10.48	121	>WS76_RS18590 ref|WP_015603035.1|gi|0| hypothetical protein	3735	Nsco_NS_434_20203020_B_humpty_HILIC1.62087.62087.5	controllerType=0 controllerNumber=1 scan=62087	160.334	Trypsin	B1	YDGAPASAPDALRNHGWTPNGPVWHR	1336
08556:3	125	A.QAS[+162.053][+462.149]APAAAS[+365.132][+231.074][+100.064]APAEKAEAASAPAKK.A	Hex(1) 462.1486,HexNAc(1)Hex(1) 231.0743 100.064	S[+100][+162][+231][+365][+462]	1172.88	3	3516.63	3514.62	2	0.2	20	NRagged	550.66	500.86	0	11.05	39	>WS76_RS31050 ref|WP_071810810.1|gi|0| hypothetical protein	2892	Nsco_NS_434_20203020_B_humpty_HILIC3.11147.11147.3	controllerType=0 controllerNumber=1 scan=11147	39.539	Trypsin	B3	QASAPAAASAPAEKAEAASAPAKK	1320
78529:7	72	R.VKALFGAEAANVQPNS[+365.132][+231.074][+100.064]GSQANQGVFFAMLKPGDTIM[+15.995]GMSLAHGGHLTHGSPVNMSGK.W	HexNAc(1)Hex(1) 231.0743 100.064	M[+16], S[+100][+231][+365]	927.021	7	6483.1	6477.09	6	-0.8	83	Specific	551.86	551.86	1.6	10.59	18	>WS76_RS04050 ref|WP_015602357.1|gi|0| serine hydroxymethyltransferase	819	Nsco_NS_434_20203020_B_humpty_HILIC3.71607.71607.6	controllerType=0 controllerNumber=1 scan=71607	169.011	Trypsin	B3	VKALFGAEAANVQPNSGSQANQGVFFAMLKPGDTIMGMSLAHGGHLTHGSPVNMSGK	696
04043:3	179	R.GGAAQPAS[+568.212]GSAVAAAPDKR.Q	HexNAc(2)Hex(1)	S[+568]	750.696	3	2250.07	2250.07	0	0	379	Specific	552.64	256.49	4	8.92	11	>WS76_RS10210 ref|WP_015600914.1|gi|0| MexX family efflux pump subunit	2066	Nsco_NS_434_20203020_B_humpty_HILIC2.6372.6372.3	controllerType=0 controllerNumber=1 scan=6372	28.0038	Trypsin	B2	GGAAQPASGSAVAAAPDKR	568
27586:3	102	R.RQQLAPPAPAS[+568.212]APAAASDAGSASPGARP.-	HexNAc(2)Hex(1)	S[+568]	1047.18	3	3139.53	3138.52	1	1	729	CRagged	553.6	543.27	25.41	11.24	20	>WS76_RS00435 ref|WP_015602274.1|gi|0| type II secretion system protein GspD	90	Nsco_NS_434_20203020_B_humpty_HILIC3.27498.27498.3	controllerType=0 controllerNumber=1 scan=27498	74.6092	Trypsin	B3	RQQLAPPAPASAPAAASDAGSASPGARP	568
01570:2	125	K.AKEAS[+568.212]AAEAPAAAS[+365.132][+231.074]N.-	HexNAc(2)Hex(1),HexNAc(1)Hex(1) 231.0743	S[+231][+365][+568]	1262.04	2	2523.07	2523.07	0	0.6	58	CRagged	553.75	449.81	0	11.42	39	>WS76_RS31050 ref|WP_071810810.1|gi|0| hypothetical protein	2892	Nsco_NS_434_20203020_B_humpty_HILIC3.4433.4433.2	controllerType=0 controllerNumber=1 scan=4433	24.5404	Trypsin	B3	AKEASAAEAPAAASN	1164
31842:3	167	K.VAPPADNNAS[+365.132][+231.074]QPQQFDPNRALQGK.T	HexNAc(1)Hex(1) 231.0743	S[+231][+365]	1053.83	3	3159.47	3159.47	0	-1	50	Specific	556.23	556.23	556.23	11.02	15	>WS76_RS16595 ref|WP_015601198.1|gi|0| sporulation related domain protein	3331	Nsco_NS_434_20203020_B_humpty_HILIC2.30115.30115.3	controllerType=0 controllerNumber=1 scan=30115	84.3665	Trypsin	B2	VAPPADNNASQPQQFDPNRALQGK	596
20148:3	167	K.VAPPADNNAS[+568.212]QPQQFDPNR.A	HexNAc(2)Hex(1)	S[+568]	878.732	3	2634.18	2634.18	0	0.8	50	Specific	556.49	548.41	548.41	9.78	15	>WS76_RS16595 ref|WP_015601198.1|gi|0| sporulation related domain protein	3331	Nsco_NS_434_20203020_B_humpty_HILIC2.20822.20822.3	controllerType=0 controllerNumber=1 scan=20822	61.7133	Trypsin	B2	VAPPADNNASQPQQFDPNR	568
08452:3	125	A.QAS[+365.132][+231.074][+100.064]APAAAS[+162.053][+462.149]APAEKAEAASAPAKK.A	HexNAc(1)Hex(1) 231.0743 100.064,Hex(1) 462.1486	S[+100][+162][+231][+365][+462]	1172.88	3	3516.62	3514.62	2	-0.7	20	NRagged	557.47	487.81	0	10.36	39	>WS76_RS31050 ref|WP_071810810.1|gi|0| hypothetical protein	2892	Nsco_NS_434_20203020_B_humpty_HILIC3.11060.11060.3	controllerType=0 controllerNumber=1 scan=11060	39.3211	Trypsin	B3	QASAPAAASAPAEKAEAASAPAKK	1320
27683:4	6	K.TSAAKPAATTTTATTAAPAPAPS[+568.212][+100.064]ATTPAPAATAPATAAS[+365.132][+231.074][+100.064]APAAK.K	HexNAc(2)Hex(1) 100.064,HexNAc(1)Hex(1) 231.0743 100.064	S[+100]*2[+231][+365][+568]	1303.14	4	5209.52	5209.54	0	-3.3	100	Specific	558.29	558.29	4.41	9.49	95	>WS76_RS08270 ref|WP_015600333.1|gi|0| hypothetical protein	1675	Nsco_NS_434_20203020_B_humpty_HILIC2.26775.26775.4	controllerType=0 controllerNumber=1 scan=26775	76.1729	Trypsin	B2	TSAAKPAATTTTATTAAPAPAPSATTPAPAATAPATAASAPAAK	1364
41276:3	541	R.SDTHSFPVAPAQGC[+57.021]AAAAAS[+568.212]AADAPGSGLSR.T	HexNAc(2)Hex(1)	C[+57], S[+568]	1156.19	3	3466.56	3466.56	0	0.3	76	Specific	558.72	451.62	178.25	11.03	3	>WS76_RS17335 ref|WP_015601668.1|gi|0| hypothetical protein	3482	Nsco_NS_434_20203020_B_humpty_HILIC2.38154.38154.3	controllerType=0 controllerNumber=1 scan=38154	103.918	Trypsin	B2	SDTHSFPVAPAQGCAAAAASAADAPGSGLSR	568
35865:3	197	K.AASGAVPTVKPTDNS[+365.132][+231.074]SGSFVFSRPGK.F	HexNAc(1)Hex(1) 231.0743	S[+231][+365]	1054.18	3	3160.52	3160.52	0	-0.2	73	Specific	559.2	492.8	1.2	11.11	15	>WS76_RS04925 ref|WP_006025599.1|gi|0| outer membrane lipoprotein chaperone LolA	996	Nsco_NS_434_20203020_B_humpty_HILIC2.33464.33464.3	controllerType=0 controllerNumber=1 scan=33464	92.4755	Trypsin	B2	AASGAVPTVKPTDNSSGSFVFSRPGK	596
25209:4	21	K.TSAAKPAATTTTATTAAPAPAPSATTPAPAATAPATAAS[+365.132][+231.074]APAAKK.T	HexNAc(1)Hex(1) 231.0743	S[+231][+365]	1143.58	4	4571.31	4569.29	2	1.4	100	Specific	559.22	559.22	39.95	12.19	71	>WS76_RS08270 ref|WP_015600333.1|gi|0| hypothetical protein	1675	Nsco_NS_434_20203020_B_humpty_HILIC1.25188.25188.4	controllerType=0 controllerNumber=1 scan=25188	75.6676	Trypsin	B1	TSAAKPAATTTTATTAAPAPAPSATTPAPAATAPATAASAPAAKK	596
26897:4	358	R.SPSSS[+568.212][+100.064]PAAT[+568.212][+100.064]STSTTAETNDATLNEARK.-	HexNAc(2)Hex(1) 100.064,HexNAc(2)Hex(1) 100.064	S[+100][+568], T[+100][+568]	1008.97	4	4032.84	4031.82	1	4.6	113	Specific	559.43	537.23	4	7.24	12	>WS76_RS22380 ref|WP_006029748.1|gi|0| hypothetical protein	4493	Nsco_NS_434_20203020_B_humpty_HILIC2.26081.26081.4	controllerType=0 controllerNumber=1 scan=26081	74.4974	Trypsin	B2	SPSSSPAATSTSTTAETNDATLNEARK	1336
23493:5	1033	R.ARPGQRPPELNRPGDQAAS[+568.212]QAVTASAGAGAPPGSAGNADAAR.S	HexNAc(2)Hex(1)	S[+568]	907.842	5	4535.18	4534.18	1	-0.8	124	Specific	559.67	559.67	0	11.5	4	>WS76_RS10405 ref|WP_015602364.1|gi|0| DUF2939 domain-containing protein	2105	Nsco_NS_434_20203020_B_humpty_HILIC1.23754.23754.5	controllerType=0 controllerNumber=1 scan=23754	71.9866	Trypsin	B1	ARPGQRPPELNRPGDQAASQAVTASAGAGAPPGSAGNADAAR	568
27588:3	102	R.RQQLAPPAPAS[+568.212]APAAASDAGSASPGARP.-	HexNAc(2)Hex(1)	S[+568]	1047.18	3	3139.53	3138.52	1	1	729	CRagged	559.86	464.65	143.1	11.24	20	>WS76_RS00435 ref|WP_015602274.1|gi|0| type II secretion system protein GspD	90	Nsco_NS_434_20203020_B_humpty_HILIC3.27500.27500.3	controllerType=0 controllerNumber=1 scan=27500	74.6146	Trypsin	B3	RQQLAPPAPASAPAAASDAGSASPGARP	568
52884:3	776	R.GGEIANTGAS[+568.212]APGVNVPGVAGGNVQITPDGR.G	HexNAc(2)Hex(1)	S[+568]	1134.22	3	3400.63	3400.64	0	-0.7	172	Specific	559.96	178.84	7.2	7.25	5	>WS76_RS00185 ref|WP_006024030.1|gi|0| DUF1700 domain-containing protein	40	Nsco_NS_434_20203020_B_humpty_HILIC2.48690.48690.3	controllerType=0 controllerNumber=1 scan=48690	129.279	Trypsin	B2	GGEIANTGASAPGVNVPGVAGGNVQITPDGR	568
60491:3	24	K.KAILESVYQGAGQAAS[+365.132][+231.074]APMPPTQWSYDK.N	HexNAc(1)Hex(1) 231.0743	S[+231][+365]	1197.56	3	3590.67	3590.67	0	0.4	328	Specific	560.26	560.26	9.6	11.42	20	>WS76_RS17310 ref|WP_015602142.1|gi|0| ABC transporter substrate-binding protein	3476	Nsco_NS_434_20203020_B_humpty_HILIC3.57063.57063.3	controllerType=0 controllerNumber=1 scan=57063	141.05	Trypsin	B3	KAILESVYQGAGQAASAPMPPTQWSYDK	596
39026:3	332	K.AAAAASAAS[+365.132][+231.074]APEVAAAAPEAAQAADQS[+568.212][+100.064]DANAQAAR.A	HexNAc(1)Hex(1) 231.0743,HexNAc(2)Hex(1) 100.064	S[+100][+231][+365][+568]	1467.66	3	4400.96	4400.97	0	-2.3	151	Specific	561.75	469.87	0	9.16	24	>WS76_RS03140 ref|WP_075644745.1|gi|0| outer membrane protein assembly factor BamE	635	Nsco_NS_434_20203020_B_humpty_HILIC1.36687.36687.3	controllerType=0 controllerNumber=1 scan=36687	103.819	Trypsin	B1	AAAAASAASAPEVAAAAPEAAQAADQSDANAQAAR	1264
34162:4	263	K.AAS[+365.132][+231.074]GAVPTVKPTDNSSGSFVFSRPGK.F	HexNAc(1)Hex(1) 231.0743	S[+231][+365]	790.886	4	3160.52	3160.52	0	1.9	73	Specific	561.8	522.34	124.79	10	14	>WS76_RS04925 ref|WP_006025599.1|gi|0| outer membrane lipoprotein chaperone LolA	996	Nsco_NS_434_20203020_B_humpty_HILIC3.33130.33130.4	controllerType=0 controllerNumber=1 scan=33130	87.3568	Trypsin	B3	AASGAVPTVKPTDNSSGSFVFSRPGK	596
11751:3	112	A.QAS[+568.212]APAAAS[+365.132][+231.074]APAEKAEAAS[+162.053][+462.149]APAKK.A	HexNAc(2)Hex(1),HexNAc(1)Hex(1) 231.0743,Hex(1) 462.1486	S[+162][+231][+365][+462][+568]	1328.26	3	3982.78	3982.77	0	2.5	20	NRagged	562	69.49	0	6.12	37	>WS76_RS31050 ref|WP_071810810.1|gi|0| hypothetical protein	2892	Nsco_NS_434_20203020_B_humpty_HILIC1.13502.13502.3	controllerType=0 controllerNumber=1 scan=13502	45.1224	Trypsin	B1	QASAPAAASAPAEKAEAASAPAKK	1788
42154:3	192	K.AAAAASAAS[+365.132][+231.074][+100.064]APEVAAAAPEAAQAADQS[+365.132][+231.074]DANAQAAR.A	HexNAc(1)Hex(1) 231.0743 100.064,HexNAc(1)Hex(1) 231.0743	S[+100][+231]*2[+365]*2	1477.32	3	4429.95	4428.97	1	-3.4	151	Specific	562.67	430.61	0	9.82	27	>WS76_RS03140 ref|WP_075644745.1|gi|0| outer membrane protein assembly factor BamE	635	Nsco_NS_434_20203020_B_humpty_HILIC3.40529.40529.3	controllerType=0 controllerNumber=1 scan=40529	104.504	Trypsin	B3	AAAAASAASAPEVAAAAPEAAQAADQSDANAQAAR	1292
16101:3	88	A.QAS[+162.053][+462.149]APAAAS[+365.132][+231.074]APAEKAEAASAPAKK.A	Hex(1) 462.1486,HexNAc(1)Hex(1) 231.0743	S[+162][+231][+365][+462]	1138.86	3	3414.56	3414.55	0	0.6	20	NRagged	563.46	480.6	0	11.15	34	>WS76_RS31050 ref|WP_071810810.1|gi|0| hypothetical protein	2892	Nsco_NS_434_20203020_B_humpty_HILIC2.17445.17445.3	controllerType=0 controllerNumber=1 scan=17445	53.8859	Trypsin	B2	QASAPAAASAPAEKAEAASAPAKK	1220
32311:4	12	K.TSAAKPAATTTTATTAAPAPAPSATTPAPAATAPATAAS[+365.132][+231.074]APAAK.K	HexNAc(1)Hex(1) 231.0743	S[+231][+365]	1111.06	4	4441.2	4441.2	0	-0.1	100	Specific	563.95	553.67	48.07	10.38	105	>WS76_RS08270 ref|WP_015600333.1|gi|0| hypothetical protein	1675	Nsco_NS_434_20203020_B_humpty_HILIC3.31601.31601.4	controllerType=0 controllerNumber=1 scan=31601	84.0226	Trypsin	B3	TSAAKPAATTTTATTAAPAPAPSATTPAPAATAPATAASAPAAK	596
49030:3	559	A.QSPSQGVAASAGAADAAS[+568.212]AAAPQADAPPPAAPLKPNPAYAR.L	HexNAc(2)Hex(1)	S[+568]	1451.04	3	4351.11	4350.1	1	1.8	26	NRagged	564.1	110.87	15.6	6.78	3	>WS76_RS08585 ref|WP_015602101.1|gi|0| hypothetical protein	1737	Nsco_NS_434_20203020_B_humpty_HILIC1.45187.45187.3	controllerType=0 controllerNumber=1 scan=45187	123.775	Trypsin	B1	QSPSQGVAASAGAADAASAAAPQADAPPPAAPLKPNPAYAR	568
27621:3	252	R.MQPAQQTLTHADTSGYGVQPAGAS[+568.212]ESGGR.A	HexNAc(2)Hex(1)	S[+568]	1157.52	3	3470.55	3470.55	0	0.1	67	Specific	564.54	564.54	4.8	11.42	6	>WS76_RS20295 ref|WP_015603005.1|gi|0| DUF4148 domain-containing protein	4073	Nsco_NS_434_20203020_B_humpty_HILIC3.27527.27527.3	controllerType=0 controllerNumber=1 scan=27527	74.6829	Trypsin	B3	MQPAQQTLTHADTSGYGVQPAGASESGGR	568
55328:3	968	R.GFVSAVGVNLPAAPPASAS[+568.212]AVPGHVDEQEK.Q	HexNAc(2)Hex(1)	S[+568]	1157.57	3	3470.69	3469.69	1	-0.8	754	Specific	565.08	513.82	19.58	10.53	10	>WS76_RS01785 ref|WP_015600166.1|gi|0| penicillin-binding protein 1A	361	Nsco_NS_434_20203020_B_humpty_HILIC2.50644.50644.3	controllerType=0 controllerNumber=1 scan=50644	133.338	Trypsin	B2	GFVSAVGVNLPAAPPASASAVPGHVDEQEK	568
31834:3	95	R.QQLAPPAPAS[+568.212]APAAAS[+365.132][+231.074]DAGSASPGARP.-	HexNAc(2)Hex(1),HexNAc(1)Hex(1) 231.0743	S[+231][+365][+568]	1193.55	3	3578.63	3578.62	0	1.1	730	CRagged	566.64	251.74	1.2	8.09	20	>WS76_RS00435 ref|WP_015602274.1|gi|0| type II secretion system protein GspD	90	Nsco_NS_434_20203020_B_humpty_HILIC2.30108.30108.3	controllerType=0 controllerNumber=1 scan=30108	84.3542	Trypsin	B2	QQLAPPAPASAPAAASDAGSASPGARP	1164
52865:3	41	R.GLRLPSSVADASAGGAANATAQPGS[+568.212]GAAAAAPQAAVATASASNAQGAQ.-	HexNAc(2)Hex(1)	S[+568]	1578.43	3	4733.27	4730.26	3	0.1	1253	CRagged	567	182.39	0	7.88	18	>WS76_RS02295 ref|WP_015601795.1|gi|0| type VI secretion system membrane subunit TssM	466	Nsco_NS_434_20203020_B_humpty_HILIC3.50493.50493.3	controllerType=0 controllerNumber=1 scan=50493	127.513	Trypsin	B3	GLRLPSSVADASAGGAANATAQPGSGAAAAAPQAAVATASASNAQGAQ	568
40202:3	168	K.AAAAASAAS[+365.132][+231.074]APEVAAAAPEAAQAADQS[+568.212][+100.064]DANAQAAR.A	HexNAc(1)Hex(1) 231.0743,HexNAc(2)Hex(1) 100.064	S[+100][+231][+365][+568]	1467.99	3	4401.96	4400.97	1	-2.9	151	Specific	568.93	458.93	0	9.3	22	>WS76_RS03140 ref|WP_075644745.1|gi|0| outer membrane protein assembly factor BamE	635	Nsco_NS_434_20203020_B_humpty_HILIC2.37310.37310.3	controllerType=0 controllerNumber=1 scan=37310	101.936	Trypsin	B2	AAAAASAASAPEVAAAAPEAAQAADQSDANAQAAR	1264
71027:7	470	Y.GNHPGHVFNLGHGIS[+568.212][+100.064]QFT[+568.212][+100.064]PPEHVAELVDEVHR.H	HexNAc(2)Hex(1) 100.064,HexNAc(2)Hex(1) 100.064	S[+100][+568], T[+100][+568]	695.908	7	4865.31	4863.29	2	3.9	322	NRagged	569.66	569.66	569.66	8.88	4	>WS76_RS00670 ref|WP_015602190.1|gi|0| uroporphyrinogen decarboxylase	143	Nsco_NS_434_20203020_B_humpty_HILIC2.63681.63681.6	controllerType=0 controllerNumber=1 scan=63681	162.205	Trypsin	B2	GNHPGHVFNLGHGISQFTPPEHVAELVDEVHR	1336
18930:2	223	K.VAPPADNNAS[+568.212]QPQQFDPNR.A	HexNAc(2)Hex(1)	S[+568]	1317.59	2	2634.18	2634.18	0	-1.2	50	Specific	570.34	545.99	545.99	10.93	14	>WS76_RS16595 ref|WP_015601198.1|gi|0| sporulation related domain protein	3331	Nsco_NS_434_20203020_B_humpty_HILIC1.20006.20006.2	controllerType=0 controllerNumber=1 scan=20006	62.2781	Trypsin	B1	VAPPADNNASQPQQFDPNR	568
48724:4	504	E.IESGGMTEPASAGSEEADTTAS[+365.132][+231.074]HEHAVAQDAADAVMAPHAEEAAGVAAGGGER.A	HexNAc(1)Hex(1) 231.0743	S[+231][+365]	1418.61	4	5671.42	5670.44	1	-4.3	291	NRagged	570.78	570.78	0	8.85	8	>WS76_RS11360 ref|WP_015601342.1|gi|0| SMC-Scp complex subunit ScpB	2296	Nsco_NS_434_20203020_B_humpty_HILIC3.46986.46986.4	controllerType=0 controllerNumber=1 scan=46986	120.503	Trypsin	B3	IESGGMTEPASAGSEEADTTASHEHAVAQDAADAVMAPHAEEAAGVAAGGGER	596
03364:2	112	K.AKEAS[+365.132][+231.074]AAEAPAAAS[+568.212]N.-	HexNAc(1)Hex(1) 231.0743,HexNAc(2)Hex(1)	S[+231][+365][+568]	1262.04	2	2523.07	2523.07	0	0.2	58	CRagged	571.47	466.51	0	11.74	37	>WS76_RS31050 ref|WP_071810810.1|gi|0| hypothetical protein	2892	Nsco_NS_434_20203020_B_humpty_HILIC1.5542.5542.2	controllerType=0 controllerNumber=1 scan=5542	25.9304	Trypsin	B1	AKEASAAEAPAAASN	1164
52855:3	776	R.GGEIANTGAS[+568.212]APGVNVPGVAGGNVQITPDGR.G	HexNAc(2)Hex(1)	S[+568]	1134.22	3	3400.63	3400.64	0	-0.1	172	Specific	571.89	528.07	58.85	9.89	5	>WS76_RS00185 ref|WP_006024030.1|gi|0| DUF1700 domain-containing protein	40	Nsco_NS_434_20203020_B_humpty_HILIC2.48671.48671.3	controllerType=0 controllerNumber=1 scan=48671	129.224	Trypsin	B2	GGEIANTGASAPGVNVPGVAGGNVQITPDGR	568
07696:2	125	K.EAS[+568.212]AAEAPAAAS[+162.053][+462.149]N.-	HexNAc(2)Hex(1),Hex(1) 462.1486	S[+162][+462][+568]	1176.97	2	2352.94	2351.94	1	0.2	60	CRagged	572.06	513.51	0	9.53	39	>WS76_RS31050 ref|WP_071810810.1|gi|0| hypothetical protein	2892	Nsco_NS_434_20203020_B_humpty_HILIC3.10357.10357.2	controllerType=0 controllerNumber=1 scan=10357	37.7479	Trypsin	B3	EASAAEAPAAASN	1192
60240:3	2	E.IAQVGSISANSDS[+365.132][+231.074][+100.064]S[+568.212][+100.064]IGDRIAEAMDK.V	HexNAc(1)Hex(1) 231.0743 100.064,HexNAc(2)Hex(1) 100.064	S[+100]*2[+231][+365][+568]	1300.6	3	3899.8	3899.78	0	4.3	144	NRagged	572.36	572.36	0	9.47	95	>WS76_RS04345 ref|WP_006025492.1|gi|0| chaperonin GroEL	882	Nsco_NS_434_20203020_B_humpty_HILIC2.55041.55041.3	controllerType=0 controllerNumber=1 scan=55041	143.623	Trypsin	B2	IAQVGSISANSDSSIGDRIAEAMDK	1364
02928:2	88	K.AKEASAAEAPAAAS[+365.132][+231.074]N.-	HexNAc(1)Hex(1) 231.0743	S[+231][+365]	977.933	2	1954.86	1954.86	0	-1.1	58	CRagged	573.44	465.62	37.26	10.55	34	>WS76_RS31050 ref|WP_071810810.1|gi|0| hypothetical protein	2892	Nsco_NS_434_20203020_B_humpty_HILIC2.5455.5455.2	controllerType=0 controllerNumber=1 scan=5455	26.3721	Trypsin	B2	AKEASAAEAPAAASN	596
10620:3	1290	R.TDVPPRPAADEAAS[+568.212]DANAK.S	HexNAc(2)Hex(1)	S[+568]	822.047	3	2464.13	2464.12	0	2	277	Specific	573.63	462.13	9.43	10.37	3	>WS76_RS17720 ref|WP_015600108.1|gi|0| rod shape-determining protein MreC	3558	Nsco_NS_434_20203020_B_humpty_HILIC2.12865.12865.3	controllerType=0 controllerNumber=1 scan=12865	43.3642	Trypsin	B2	TDVPPRPAADEAASDANAK	568
39400:3	12	T.ATTAAPAPAPSATTPAPAATAPAT[+568.212][+100.064]AAS[+568.212][+100.064]APAAK.K	HexNAc(2)Hex(1) 100.064,HexNAc(2)Hex(1) 100.064	S[+100][+568], T[+100][+568]	1362	3	4083.98	4079.98	4	-3.5	112	NRagged	573.86	81.87	4.8	3.68	105	>WS76_RS08270 ref|WP_015600333.1|gi|0| hypothetical protein	1675	Nsco_NS_434_20203020_B_humpty_HILIC3.38212.38212.3	controllerType=0 controllerNumber=1 scan=38212	99.5669	Trypsin	B3	ATTAAPAPAPSATTPAPAATAPATAASAPAAK	1336
28597:3	566	R.STGSTQKAPGTFS[+568.212]ASGVYPVSER.A	HexNAc(2)Hex(1)	S[+568]	961.454	3	2882.35	2882.34	0	1.6	230	Specific	574	569.26	1.2	11.99	7	>WS76_RS13575 ref|WP_015600202.1|gi|0| GGDEF-domain containing protein	2728	Nsco_NS_434_20203020_B_humpty_HILIC3.28370.28370.3	controllerType=0 controllerNumber=1 scan=28370	76.605	Trypsin	B3	STGSTQKAPGTFSASGVYPVSER	568
35664:3	6	K.PAATTTTATTAAPAPAPSATTPAPAATAPATAAS[+568.212]APAAK.K	HexNAc(2)Hex(1)	S[+568]	1318.99	3	3954.95	3954.96	0	-0.1	105	Specific	574.03	435.62	27.56	10.87	95	>WS76_RS08270 ref|WP_015600333.1|gi|0| hypothetical protein	1675	Nsco_NS_434_20203020_B_humpty_HILIC2.33295.33295.3	controllerType=0 controllerNumber=1 scan=33295	92.102	Trypsin	B2	PAATTTTATTAAPAPAPSATTPAPAATAPATAASAPAAK	568
58441:3	24	K.KAILESVYQGAGQAAS[+568.212]APMPPTQWSYDK.N	HexNAc(2)Hex(1)	S[+568]	1188.23	3	3562.68	3562.68	0	1.2	328	Specific	575.98	575.98	9.6	11.24	18	>WS76_RS17310 ref|WP_015602142.1|gi|0| ABC transporter substrate-binding protein	3476	Nsco_NS_434_20203020_B_humpty_HILIC2.53627.53627.3	controllerType=0 controllerNumber=1 scan=53627	140.536	Trypsin	B2	KAILESVYQGAGQAASAPMPPTQWSYDK	568
18933:2	223	K.VAPPADNNAS[+568.212]QPQQFDPNR.A	HexNAc(2)Hex(1)	S[+568]	1317.59	2	2634.18	2634.18	0	-1.2	50	Specific	577.3	539.77	539.77	10.93	14	>WS76_RS16595 ref|WP_015601198.1|gi|0| sporulation related domain protein	3331	Nsco_NS_434_20203020_B_humpty_HILIC1.20009.20009.2	controllerType=0 controllerNumber=1 scan=20009	62.295	Trypsin	B1	VAPPADNNASQPQQFDPNR	568
28313:4	21	K.TSAAKPAATTTTATTAAPAPAPS[+162.053][+462.149]ATTPAPAATAPATAASAPAAKK.T	Hex(1) 462.1486	S[+162][+462]	1150.33	4	4598.29	4597.29	1	-0.1	100	Specific	577.36	518.84	0	12.17	71	>WS76_RS08270 ref|WP_015600333.1|gi|0| hypothetical protein	1675	Nsco_NS_434_20203020_B_humpty_HILIC1.27746.27746.4	controllerType=0 controllerNumber=1 scan=27746	82.1371	Trypsin	B1	TSAAKPAATTTTATTAAPAPAPSATTPAPAATAPATAASAPAAKK	624
52366:3	39	R.GLRLPSSVADASAGGAANATAQPGS[+568.212]GAAAAAPQAAVATASASNAQGAQ.-	HexNAc(2)Hex(1)	S[+568]	1577.43	3	4730.27	4730.26	0	2	1253	CRagged	579.63	196.32	0	9.41	20	>WS76_RS02295 ref|WP_015601795.1|gi|0| type VI secretion system membrane subunit TssM	466	Nsco_NS_434_20203020_B_humpty_HILIC2.48286.48286.3	controllerType=0 controllerNumber=1 scan=48286	128.463	Trypsin	B2	GLRLPSSVADASAGGAANATAQPGSGAAAAAPQAAVATASASNAQGAQ	568
03330:2	125	K.AKEAS[+568.212]AAEAPAAAS[+162.053][+462.149]N.-	HexNAc(2)Hex(1),Hex(1) 462.1486	S[+162][+462][+568]	1276.54	2	2552.06	2551.07	1	-2.7	58	CRagged	580.14	486.22	0	12	39	>WS76_RS31050 ref|WP_071810810.1|gi|0| hypothetical protein	2892	Nsco_NS_434_20203020_B_humpty_HILIC3.5888.5888.2	controllerType=0 controllerNumber=1 scan=5888	27.7104	Trypsin	B3	AKEASAAEAPAAASN	1192
02749:2	125	K.AKEAS[+568.212]AAEAPAAAS[+162.053][+462.149]N.-	HexNAc(2)Hex(1),Hex(1) 462.1486	S[+162][+462][+568]	1276.04	2	2551.06	2551.07	0	-1.1	58	CRagged	580.57	491.42	0	12.27	39	>WS76_RS31050 ref|WP_071810810.1|gi|0| hypothetical protein	2892	Nsco_NS_434_20203020_B_humpty_HILIC3.5411.5411.2	controllerType=0 controllerNumber=1 scan=5411	26.8212	Trypsin	B3	AKEASAAEAPAAASN	1192
30257:3	127	R.QQLAPPAPAS[+568.212]APAAAS[+365.132][+231.074]DAGSASPGARP.-	HexNAc(2)Hex(1),HexNAc(1)Hex(1) 231.0743	S[+231][+365][+568]	1193.54	3	3578.61	3578.62	0	-2.8	730	CRagged	580.59	259.68	1.2	8.38	22	>WS76_RS00435 ref|WP_015602274.1|gi|0| type II secretion system protein GspD	90	Nsco_NS_434_20203020_B_humpty_HILIC1.29289.29289.3	controllerType=0 controllerNumber=1 scan=29289	86.0025	Trypsin	B1	QQLAPPAPASAPAAASDAGSASPGARP	1164
08328:3	125	Q.ASAPAAAS[+365.132][+231.074]APAEKAEAAS[+568.212]APAK.K	HexNAc(1)Hex(1) 231.0743,HexNAc(2)Hex(1)	S[+231][+365][+568]	1035.14	3	3103.4	3102.41	1	-5.1	21	NRagged	581.98	119.83	0	7.53	39	>WS76_RS31050 ref|WP_071810810.1|gi|0| hypothetical protein	2892	Nsco_NS_434_20203020_B_humpty_HILIC3.10924.10924.3	controllerType=0 controllerNumber=1 scan=10924	38.9657	Trypsin	B3	ASAPAAASAPAEKAEAASAPAK	1164
81014:4	1498	A.FQVDVVADS[+365.132][+231.074]GDAEGGDALAAEEAGDDAGAHVVPAEAVPEAGEPADELPKSDGDGDGAK.G	HexNAc(1)Hex(1) 231.0743	S[+231][+365]	1541.44	4	6162.73	6156.7	6	1.6	102	NRagged	582.25	582.25	2.59	11.55	2	>WS76_RS02075 ref|WP_075644733.1|gi|0| ClpXP protease specificity-enhancing factor	421	Nsco_NS_434_20203020_B_humpty_HILIC3.73617.73617.4	controllerType=0 controllerNumber=1 scan=73617	172.801	Trypsin	B3	FQVDVVADSGDAEGGDALAAEEAGDDAGAHVVPAEAVPEAGEPADELPKSDGDGDGAK	596
52459:3	39	R.GLRLPSSVADASAGGAANATAQPGS[+568.212]GAAAAAPQAAVATASASNAQGAQ.-	HexNAc(2)Hex(1)	S[+568]	1578.1	3	4732.28	4730.26	2	2.2	1253	CRagged	583.64	249.65	0	9.58	20	>WS76_RS02295 ref|WP_015601795.1|gi|0| type VI secretion system membrane subunit TssM	466	Nsco_NS_434_20203020_B_humpty_HILIC2.48360.48360.3	controllerType=0 controllerNumber=1 scan=48360	128.599	Trypsin	B2	GLRLPSSVADASAGGAANATAQPGSGAAAAAPQAAVATASASNAQGAQ	568
30176:4	12	A.ATTTTATTAAPAPAPSATTPAPAATAPAT[+365.132][+231.074][+100.064]AAS[+365.132][+231.074][+100.064]APAAKK.T	HexNAc(1)Hex(1) 231.0743 100.064,HexNAc(1)Hex(1) 231.0743 100.064	S[+100][+231][+365], T[+100][+231][+365]	1186.33	4	4742.31	4739.29	3	3.1	107	NRagged	584.11	572.56	0	11.3	105	>WS76_RS08270 ref|WP_015600333.1|gi|0| hypothetical protein	1675	Nsco_NS_434_20203020_B_humpty_HILIC3.29662.29662.4	controllerType=0 controllerNumber=1 scan=29662	79.5273	Trypsin	B3	ATTTTATTAAPAPAPSATTPAPAATAPATAASAPAAKK	1392
27134:4	21	K.TSAAKPAATTTTATTAAPAPAPSATTPAPAATAPATAAS[+162.053][+462.149]APAAKK.T	Hex(1) 462.1486	S[+162][+462]	1150.08	4	4597.31	4597.29	0	4.4	100	Specific	584.41	581.74	46.93	12.39	71	>WS76_RS08270 ref|WP_015600333.1|gi|0| hypothetical protein	1675	Nsco_NS_434_20203020_B_humpty_HILIC1.26793.26793.4	controllerType=0 controllerNumber=1 scan=26793	79.8188	Trypsin	B1	TSAAKPAATTTTATTAAPAPAPSATTPAPAATAPATAASAPAAKK	624
65072:5	403	F.QYIKPQEAQALTAAT[+365.132][+231.074][+100.064]PAS[+365.132][+231.074][+100.064]GASAAAAPATAAEGATVGAVPDSSVTATPLQTPAPVSNSTNVHPGNPK.A	HexNAc(1)Hex(1) 231.0743 100.064,HexNAc(1)Hex(1) 231.0743 100.064	S[+100][+231][+365], T[+100][+231][+365]	1535.96	5	7675.75	7669.71	6	2.7	197	NRagged	585.01	585.01	0	7.59	11	>WS76_RS01245 ref|WP_015601092.1|gi|0| BON domain-containing protein	265	Nsco_NS_434_20203020_B_humpty_HILIC1.57976.57976.5	controllerType=0 controllerNumber=1 scan=57976	151.358	Trypsin	B1	QYIKPQEAQALTAATPASGASAAAAPATAAEGATVGAVPDSSVTATPLQTPAPVSNSTNVHPGNPK	1392
31519:3	12	K.TSAAKPAATTTTATTAAPAPAPS[+365.132][+231.074]ATTPAPAATAPATAASAPAAK.K	HexNAc(1)Hex(1) 231.0743	S[+231][+365]	1481.4	3	4442.19	4441.2	1	-2.5	100	Specific	585.03	482.41	0	12.07	105	>WS76_RS08270 ref|WP_015600333.1|gi|0| hypothetical protein	1675	Nsco_NS_434_20203020_B_humpty_HILIC3.30948.30948.3	controllerType=0 controllerNumber=1 scan=30948	82.5577	Trypsin	B3	TSAAKPAATTTTATTAAPAPAPSATTPAPAATAPATAASAPAAK	596
41298:3	541	R.SDTHSFPVAPAQGC[+57.021]AAAAAS[+568.212]AADAPGSGLSR.T	HexNAc(2)Hex(1)	C[+57], S[+568]	1156.19	3	3466.55	3466.56	0	-0.4	76	Specific	585.87	463.99	178.38	12.1	3	>WS76_RS17335 ref|WP_015601668.1|gi|0| hypothetical protein	3482	Nsco_NS_434_20203020_B_humpty_HILIC2.38174.38174.3	controllerType=0 controllerNumber=1 scan=38174	103.976	Trypsin	B2	SDTHSFPVAPAQGCAAAAASAADAPGSGLSR	568
08990:3	88	A.QAS[+365.132][+231.074][+100.064]APAAAS[+162.053][+462.149]APAEKAEAASAPAKK.A	HexNAc(1)Hex(1) 231.0743 100.064,Hex(1) 462.1486	S[+100][+162][+231][+365][+462]	1172.88	3	3516.62	3514.62	2	-1.7	20	NRagged	586.8	501.32	0	11.76	34	>WS76_RS31050 ref|WP_071810810.1|gi|0| hypothetical protein	2892	Nsco_NS_434_20203020_B_humpty_HILIC2.11502.11502.3	controllerType=0 controllerNumber=1 scan=11502	40.3593	Trypsin	B2	QASAPAAASAPAEKAEAASAPAKK	1320
33225:2	95	R.QQLAPPAPASAPAAAS[+568.212]DAGSASPGARP.-	HexNAc(2)Hex(1)	S[+568]	1491.71	2	2982.42	2982.42	0	-0.4	730	CRagged	588	463.84	7.2	12.42	20	>WS76_RS00435 ref|WP_015602274.1|gi|0| type II secretion system protein GspD	90	Nsco_NS_434_20203020_B_humpty_HILIC2.31297.31297.2	controllerType=0 controllerNumber=1 scan=31297	87.3819	Trypsin	B2	QQLAPPAPASAPAAASDAGSASPGARP	568
52513:3	96	R.GLRLPSSVADASAGGAANATAQPGS[+568.212]GAAAAAPQAAVATASASNAQGAQ.-	HexNAc(2)Hex(1)	S[+568]	1577.76	3	4731.27	4730.26	1	0.6	1253	CRagged	588.44	220.58	0	9.79	17	>WS76_RS02295 ref|WP_015601795.1|gi|0| type VI secretion system membrane subunit TssM	466	Nsco_NS_434_20203020_B_humpty_HILIC1.47892.47892.3	controllerType=0 controllerNumber=1 scan=47892	129.463	Trypsin	B1	GLRLPSSVADASAGGAANATAQPGSGAAAAAPQAAVATASASNAQGAQ	568
52877:3	776	R.GGEIANTGAS[+568.212]APGVNVPGVAGGNVQITPDGR.G	HexNAc(2)Hex(1)	S[+568]	1134.22	3	3400.63	3400.64	0	-0.7	172	Specific	589.24	281.46	4.8	9.12	5	>WS76_RS00185 ref|WP_006024030.1|gi|0| DUF1700 domain-containing protein	40	Nsco_NS_434_20203020_B_humpty_HILIC2.48686.48686.3	controllerType=0 controllerNumber=1 scan=48686	129.266	Trypsin	B2	GGEIANTGASAPGVNVPGVAGGNVQITPDGR	568
06572:2	88	K.EAS[+568.212]AAEAPAAAS[+162.053][+462.149]N.-	HexNAc(2)Hex(1),Hex(1) 462.1486	S[+162][+462][+568]	1176.47	2	2351.93	2351.94	0	-0.4	60	CRagged	590.42	590.42	0	10.59	34	>WS76_RS31050 ref|WP_071810810.1|gi|0| hypothetical protein	2892	Nsco_NS_434_20203020_B_humpty_HILIC2.9125.9125.2	controllerType=0 controllerNumber=1 scan=9125	34.5516	Trypsin	B2	EASAAEAPAAASN	1192
27164:4	21	K.TSAAKPAATTTTATTAAPAPAPSATTPAPAATAPATAAS[+162.053][+462.149]APAAKK.T	Hex(1) 462.1486	S[+162][+462]	1150.08	4	4597.29	4597.29	0	0.4	100	Specific	590.76	590.76	50.26	13.68	71	>WS76_RS08270 ref|WP_015600333.1|gi|0| hypothetical protein	1675	Nsco_NS_434_20203020_B_humpty_HILIC1.26813.26813.4	controllerType=0 controllerNumber=1 scan=26813	79.8739	Trypsin	B1	TSAAKPAATTTTATTAAPAPAPSATTPAPAATAPATAASAPAAKK	624
40958:3	192	K.AAAAASAAS[+365.132][+231.074]APEVAAAAPEAAQAADQS[+568.212][+100.064]DANAQAAR.A	HexNAc(1)Hex(1) 231.0743,HexNAc(2)Hex(1) 100.064	S[+100][+231][+365][+568]	1467.99	3	4401.96	4400.97	1	-2.5	151	Specific	590.93	447.09	0	11.09	27	>WS76_RS03140 ref|WP_075644745.1|gi|0| outer membrane protein assembly factor BamE	635	Nsco_NS_434_20203020_B_humpty_HILIC3.39512.39512.3	controllerType=0 controllerNumber=1 scan=39512	102.338	Trypsin	B3	AAAAASAASAPEVAAAAPEAAQAADQSDANAQAAR	1264
10700:3	1290	R.TDVPPRPAADEAAS[+568.212]DANAK.S	HexNAc(2)Hex(1)	S[+568]	822.045	3	2464.12	2464.12	0	0.4	277	Specific	592.27	505.67	9.2	12.17	3	>WS76_RS17720 ref|WP_015600108.1|gi|0| rod shape-determining protein MreC	3558	Nsco_NS_434_20203020_B_humpty_HILIC2.12932.12932.3	controllerType=0 controllerNumber=1 scan=12932	43.5496	Trypsin	B2	TDVPPRPAADEAASDANAK	568
39169:3	332	A.AAAASAASAPEVAAAAPEAAQAADQS[+568.212][+100.064]DANAQAAR.A	HexNAc(2)Hex(1) 100.064	S[+100][+568]	1245.25	3	3733.74	3733.73	0	4.6	152	NRagged	593.44	531.54	9.6	9.14	24	>WS76_RS03140 ref|WP_075644745.1|gi|0| outer membrane protein assembly factor BamE	635	Nsco_NS_434_20203020_B_humpty_HILIC1.36799.36799.3	controllerType=0 controllerNumber=1 scan=36799	104.084	Trypsin	B1	AAAASAASAPEVAAAAPEAAQAADQSDANAQAAR	668
32880:3	167	K.VAPPADNNAS[+365.132][+231.074]QPQQFDPNRALQGK.T	HexNAc(1)Hex(1) 231.0743	S[+231][+365]	1054.5	3	3161.47	3159.47	2	-1	50	Specific	596.23	12.49	12.49	7.7	15	>WS76_RS16595 ref|WP_015601198.1|gi|0| sporulation related domain protein	3331	Nsco_NS_434_20203020_B_humpty_HILIC2.31016.31016.3	controllerType=0 controllerNumber=1 scan=31016	86.6741	Trypsin	B2	VAPPADNNASQPQQFDPNRALQGK	596
07440:2	125	K.EAS[+162.053][+462.149]AAEAPAAAS[+568.212]N.-	Hex(1) 462.1486,HexNAc(2)Hex(1)	S[+162][+462][+568]	1176.47	2	2351.93	2351.94	0	-1.1	60	CRagged	596.24	575.76	0	10.17	39	>WS76_RS31050 ref|WP_071810810.1|gi|0| hypothetical protein	2892	Nsco_NS_434_20203020_B_humpty_HILIC3.10103.10103.2	controllerType=0 controllerNumber=1 scan=10103	37.1254	Trypsin	B3	EASAAEAPAAASN	1192
39111:3	192	A.AAAASAAS[+568.212][+100.064]APEVAAAAPEAAQAADQS[+365.132][+231.074]DANAQAAR.A	HexNAc(2)Hex(1) 100.064,HexNAc(1)Hex(1) 231.0743	S[+100][+231][+365][+568]	1443.99	3	4329.94	4329.93	0	1.6	152	NRagged	596.92	578.51	0	10.59	27	>WS76_RS03140 ref|WP_075644745.1|gi|0| outer membrane protein assembly factor BamE	635	Nsco_NS_434_20203020_B_humpty_HILIC3.37961.37961.3	controllerType=0 controllerNumber=1 scan=37961	99.0063	Trypsin	B3	AAAASAASAPEVAAAAPEAAQAADQSDANAQAAR	1264
27873:2	12	A.PAATAPATAAS[+365.132][+231.074][+100.064]APAAKK.T	HexNAc(1)Hex(1) 231.0743 100.064	S[+100][+231][+365]	1096.56	2	2192.11	2191.1	1	1.8	128	NRagged	598.51	482.31	0	11.54	105	>WS76_RS08270 ref|WP_015600333.1|gi|0| hypothetical protein	1675	Nsco_NS_434_20203020_B_humpty_HILIC3.27745.27745.2	controllerType=0 controllerNumber=1 scan=27745	75.1587	Trypsin	B3	PAATAPATAASAPAAKK	696
37501:4	197	K.AASGAVPTVKPTDNS[+162.053][+462.149]SGSFVFSRPGK.F	Hex(1) 462.1486	S[+162][+462]	797.884	4	3188.51	3188.51	0	0.8	73	Specific	599.75	576.39	1.2	12.56	15	>WS76_RS04925 ref|WP_006025599.1|gi|0| outer membrane lipoprotein chaperone LolA	996	Nsco_NS_434_20203020_B_humpty_HILIC2.34794.34794.4	controllerType=0 controllerNumber=1 scan=34794	95.6361	Trypsin	B2	AASGAVPTVKPTDNSSGSFVFSRPGK	624
42947:3	230	R.YERPAAPVSGAFPTDGVYAAQPGAAS[+568.212]GAR.S	HexNAc(2)Hex(1)	S[+568]	1135.2	3	3403.59	3402.6	1	-1.7	25	Specific	600.33	540.02	26.01	12.91	12	>WS76_RS14860 ref|WP_061083863.1|gi|0| multidrug transporter	2976	Nsco_NS_434_20203020_B_humpty_HILIC3.41158.41158.3	controllerType=0 controllerNumber=1 scan=41158	105.814	Trypsin	B3	YERPAAPVSGAFPTDGVYAAQPGAASGAR	568
34922:3	332	A.AASAASAPEVAAAAPEAAQAADQS[+568.212]DANAQAAR.A	HexNAc(2)Hex(1)	S[+568]	1164.53	3	3491.59	3491.59	0	-0.4	154	NRagged	601.06	520.35	9.92	11.19	24	>WS76_RS03140 ref|WP_075644745.1|gi|0| outer membrane protein assembly factor BamE	635	Nsco_NS_434_20203020_B_humpty_HILIC1.33154.33154.3	controllerType=0 controllerNumber=1 scan=33154	95.3164	Trypsin	B1	AASAASAPEVAAAAPEAAQAADQSDANAQAAR	568
48330:3	634	K.GAADGTEARGGEIANTGAS[+568.212]APGVNVPGVAGGNVQITPDGR.G	HexNAc(2)Hex(1)	S[+568]	1410.34	3	4229.01	4229.01	0	-0.2	163	Specific	601.52	142.31	2.4	11.62	5	>WS76_RS00185 ref|WP_006024030.1|gi|0| DUF1700 domain-containing protein	40	Nsco_NS_434_20203020_B_humpty_HILIC3.46663.46663.3	controllerType=0 controllerNumber=1 scan=46663	119.886	Trypsin	B3	GAADGTEARGGEIANTGASAPGVNVPGVAGGNVQITPDGR	568
52360:3	39	R.GLRLPSSVADASAGGAANATAQPGS[+568.212]GAAAAAPQAAVATASASNAQGAQ.-	HexNAc(2)Hex(1)	S[+568]	1577.43	3	4730.27	4730.26	0	2	1253	CRagged	601.94	283.71	0	10.75	20	>WS76_RS02295 ref|WP_015601795.1|gi|0| type VI secretion system membrane subunit TssM	466	Nsco_NS_434_20203020_B_humpty_HILIC2.48281.48281.3	controllerType=0 controllerNumber=1 scan=48281	128.45	Trypsin	B2	GLRLPSSVADASAGGAANATAQPGSGAAAAAPQAAVATASASNAQGAQ	568
04735:2	88	K.EAS[+568.212]AAEAPAAAS[+365.132][+231.074]N.-	HexNAc(2)Hex(1),HexNAc(1)Hex(1) 231.0743	S[+231][+365][+568]	1162.47	2	2323.94	2323.94	0	-0.3	60	CRagged	603.15	603.15	0	11.59	34	>WS76_RS31050 ref|WP_071810810.1|gi|0| hypothetical protein	2892	Nsco_NS_434_20203020_B_humpty_HILIC2.7071.7071.2	controllerType=0 controllerNumber=1 scan=7071	29.4675	Trypsin	B2	EASAAEAPAAASN	1164
19965:2	85	K.PVALGHDEAS[+365.132][+231.074]WAQNR.R	HexNAc(1)Hex(1) 231.0743	S[+231][+365]	1125.01	2	2249.01	2247	2	-1.5	148	Specific	603.44	522.27	522.27	11.09	14	>WS76_RS04015 ref|WP_006025427.1|gi|0| peptidoglycan-associated lipoprotein Pal	813	Nsco_NS_434_20203020_B_humpty_HILIC2.20678.20678.4	controllerType=0 controllerNumber=1 scan=20678	61.3658	Trypsin	B2	PVALGHDEASWAQNR	596
69314:4	1465	A.FQVDVVADS[+365.132][+231.074]GDAEGGDALAAEEAGDDAGAHVVPAEAVPEAGEPADELPKSDGDGDGAK.G	HexNAc(1)Hex(1) 231.0743	S[+231][+365]	1540.94	4	6160.73	6156.7	4	2.5	102	NRagged	604.5	604.5	10	10.89	2	>WS76_RS02075 ref|WP_075644733.1|gi|0| ClpXP protease specificity-enhancing factor	421	Nsco_NS_434_20203020_B_humpty_HILIC2.62258.62258.4	controllerType=0 controllerNumber=1 scan=62258	159.205	Trypsin	B2	FQVDVVADSGDAEGGDALAAEEAGDDAGAHVVPAEAVPEAGEPADELPKSDGDGDGAK	596
10623:2	88	K.EAS[+162.053][+462.149]AAEAPAAAS[+365.132][+231.074]N.-	Hex(1) 462.1486,HexNAc(1)Hex(1) 231.0743	S[+162][+231][+365][+462]	1190.47	2	2379.93	2379.93	0	-0.6	60	CRagged	604.65	589.63	0	11.59	34	>WS76_RS31050 ref|WP_071810810.1|gi|0| hypothetical protein	2892	Nsco_NS_434_20203020_B_humpty_HILIC2.12868.12868.2	controllerType=0 controllerNumber=1 scan=12868	43.3776	Trypsin	B2	EASAAEAPAAASN	1220
41520:3	192	A.AAAASAASAPEVAAAAPEAAQAADQS[+568.212][+100.064]DANAQAAR.A	HexNAc(2)Hex(1) 100.064	S[+100][+568]	1245.25	3	3733.74	3733.73	0	3.2	152	NRagged	604.86	478.51	9.6	11.01	27	>WS76_RS03140 ref|WP_075644745.1|gi|0| outer membrane protein assembly factor BamE	635	Nsco_NS_434_20203020_B_humpty_HILIC3.39979.39979.3	controllerType=0 controllerNumber=1 scan=39979	103.278	Trypsin	B3	AAAASAASAPEVAAAAPEAAQAADQSDANAQAAR	668
40691:3	192	K.AAAAASAAS[+568.212]APEVAAAAPEAAQAADQS[+365.132][+231.074][+100.064]DANAQAAR.A	HexNAc(2)Hex(1),HexNAc(1)Hex(1) 231.0743 100.064	S[+100][+231][+365][+568]	1467.66	3	4400.96	4400.97	0	-3.6	151	Specific	609.01	552.51	0	12.15	27	>WS76_RS03140 ref|WP_075644745.1|gi|0| outer membrane protein assembly factor BamE	635	Nsco_NS_434_20203020_B_humpty_HILIC3.39291.39291.3	controllerType=0 controllerNumber=1 scan=39291	101.903	Trypsin	B3	AAAAASAASAPEVAAAAPEAAQAADQSDANAQAAR	1264
33271:3	12	T.ATTAAPAPAPSATTPAPAATAPAT[+568.212][+100.064]AAS[+568.212][+100.064]APAAKK.T	HexNAc(2)Hex(1) 100.064,HexNAc(2)Hex(1) 100.064	S[+100][+568], T[+100][+568]	1404.69	3	4212.07	4208.07	4	-4.6	112	NRagged	609.93	75.88	1.2	6.86	105	>WS76_RS08270 ref|WP_015600333.1|gi|0| hypothetical protein	1675	Nsco_NS_434_20203020_B_humpty_HILIC3.32403.32403.3	controllerType=0 controllerNumber=1 scan=32403	85.769	Trypsin	B3	ATTAAPAPAPSATTPAPAATAPATAASAPAAKK	1336
32812:3	167	K.VAPPADNNAS[+365.132][+231.074]QPQQFDPNRALQGK.T	HexNAc(1)Hex(1) 231.0743	S[+231][+365]	1053.82	3	3159.46	3159.47	0	-4.4	50	Specific	609.94	609.94	609.94	13.08	15	>WS76_RS16595 ref|WP_015601198.1|gi|0| sporulation related domain protein	3331	Nsco_NS_434_20203020_B_humpty_HILIC2.30958.30958.3	controllerType=0 controllerNumber=1 scan=30958	86.5228	Trypsin	B2	VAPPADNNASQPQQFDPNRALQGK	596
32619:3	102	R.QQLAPPAPAS[+568.212]APAAAS[+365.132][+231.074]DAGSASPGARP.-	HexNAc(2)Hex(1),HexNAc(1)Hex(1) 231.0743	S[+231][+365][+568]	1193.54	3	3578.62	3578.62	0	-2.1	730	CRagged	610.05	312.34	1.2	10.3	20	>WS76_RS00435 ref|WP_015602274.1|gi|0| type II secretion system protein GspD	90	Nsco_NS_434_20203020_B_humpty_HILIC3.31851.31851.3	controllerType=0 controllerNumber=1 scan=31851	84.5595	Trypsin	B3	QQLAPPAPASAPAAASDAGSASPGARP	1164
04260:2	88	K.EAS[+568.212]AAEAPAAAS[+365.132][+231.074]N.-	HexNAc(2)Hex(1),HexNAc(1)Hex(1) 231.0743	S[+231][+365][+568]	1162.97	2	2324.94	2323.94	1	-0.9	60	CRagged	610.55	474.09	0	11.35	34	>WS76_RS31050 ref|WP_071810810.1|gi|0| hypothetical protein	2892	Nsco_NS_434_20203020_B_humpty_HILIC2.6614.6614.2	controllerType=0 controllerNumber=1 scan=6614	28.5577	Trypsin	B2	EASAAEAPAAASN	1164
33043:3	222	V.APPADNNAS[+365.132][+231.074][+100.064]QPQQFDPNRALQGK.T	HexNAc(1)Hex(1) 231.0743 100.064	S[+100][+231][+365]	1054.5	3	3161.48	3160.47	1	2.2	51	NRagged	610.95	38.32	38.32	7.98	19	>WS76_RS16595 ref|WP_015601198.1|gi|0| sporulation related domain protein	3331	Nsco_NS_434_20203020_B_humpty_HILIC3.32197.32197.3	controllerType=0 controllerNumber=1 scan=32197	85.3098	Trypsin	B3	APPADNNASQPQQFDPNRALQGK	696
17855:3	502	K.AAAPASAT[+568.212]PAAAAS[+568.212]APAAG.-	HexNAc(2)Hex(1),HexNAc(2)Hex(1)	S[+568], T[+568]	877.732	3	2631.18	2631.18	0	1.2	495	CRagged	612.37	260.07	108.55	9.47	7	>WS76_RS14860 ref|WP_061083863.1|gi|0| multidrug transporter	2976	Nsco_NS_434_20203020_B_humpty_HILIC2.18864.18864.3	controllerType=0 controllerNumber=1 scan=18864	57.0921	Trypsin	B2	AAAPASATPAAAASAPAAG	1136
52955:3	1093	R.GGEIANTGAS[+568.212]APGVNVPGVAGGNVQITPDGR.G	HexNAc(2)Hex(1)	S[+568]	1134.22	3	3400.64	3400.64	0	1.6	172	Specific	612.81	612.81	7.2	12.08	4	>WS76_RS00185 ref|WP_006024030.1|gi|0| DUF1700 domain-containing protein	40	Nsco_NS_434_20203020_B_humpty_HILIC1.48237.48237.3	controllerType=0 controllerNumber=1 scan=48237	130.217	Trypsin	B1	GGEIANTGASAPGVNVPGVAGGNVQITPDGR	568
34685:4	263	K.AASGAVPTVKPTDNS[+365.132][+231.074]SGSFVFSRPGK.F	HexNAc(1)Hex(1) 231.0743	S[+231][+365]	790.887	4	3160.53	3160.52	0	3.1	73	Specific	613.19	547.95	1.2	13.51	14	>WS76_RS04925 ref|WP_006025599.1|gi|0| outer membrane lipoprotein chaperone LolA	996	Nsco_NS_434_20203020_B_humpty_HILIC3.33644.33644.4	controllerType=0 controllerNumber=1 scan=33644	88.5958	Trypsin	B3	AASGAVPTVKPTDNSSGSFVFSRPGK	596
31048:4	6	K.TSAAKPAATTTTATTAAPAPAPSATTPAPAATAPATAAS[+568.212]APAAK.K	HexNAc(2)Hex(1)	S[+568]	1104.06	4	4413.2	4413.2	0	0.1	100	Specific	613.35	613.35	52.03	12.79	95	>WS76_RS08270 ref|WP_015600333.1|gi|0| hypothetical protein	1675	Nsco_NS_434_20203020_B_humpty_HILIC2.29502.29502.4	controllerType=0 controllerNumber=1 scan=29502	83.0663	Trypsin	B2	TSAAKPAATTTTATTAAPAPAPSATTPAPAATAPATAASAPAAK	568
04874:2	112	K.EAS[+365.132][+231.074]AAEAPAAAS[+568.212]N.-	HexNAc(1)Hex(1) 231.0743,HexNAc(2)Hex(1)	S[+231][+365][+568]	1162.97	2	2324.94	2323.94	1	-2.7	60	CRagged	613.71	507.97	0	10.43	37	>WS76_RS31050 ref|WP_071810810.1|gi|0| hypothetical protein	2892	Nsco_NS_434_20203020_B_humpty_HILIC1.6821.6821.2	controllerType=0 controllerNumber=1 scan=6821	28.5487	Trypsin	B1	EASAAEAPAAASN	1164
07560:2	88	K.EAS[+568.212]AAEAPAAAS[+162.053][+462.149]N.-	HexNAc(2)Hex(1),Hex(1) 462.1486	S[+162][+462][+568]	1176.47	2	2351.94	2351.94	0	0.2	60	CRagged	613.84	613.84	0	11.84	34	>WS76_RS31050 ref|WP_071810810.1|gi|0| hypothetical protein	2892	Nsco_NS_434_20203020_B_humpty_HILIC2.10201.10201.2	controllerType=0 controllerNumber=1 scan=10201	37.2865	Trypsin	B2	EASAAEAPAAASN	1192
30649:3	167	K.VAPPADNNAS[+568.212]QPQQFDPNRALQGK.T	HexNAc(2)Hex(1)	S[+568]	1044.83	3	3132.48	3131.48	1	0.4	50	Specific	614.2	59.5	59.5	9.47	15	>WS76_RS16595 ref|WP_015601198.1|gi|0| sporulation related domain protein	3331	Nsco_NS_434_20203020_B_humpty_HILIC2.29180.29180.3	controllerType=0 controllerNumber=1 scan=29180	82.2132	Trypsin	B2	VAPPADNNASQPQQFDPNRALQGK	568
68500:3	1	D.APIDLTDYDGAPAS[+162.053][+462.149]APDALRNHGWTPNGPVWHR.T	Hex(1) 462.1486	S[+162][+462]	1398.65	3	4193.93	4191.92	2	1.2	68	NRagged	616.14	616.14	1.2	12.96	104	>WS76_RS18590 ref|WP_015603035.1|gi|0| hypothetical protein	3735	Nsco_NS_434_20203020_B_humpty_HILIC2.61503.61503.3	controllerType=0 controllerNumber=1 scan=61503	157.449	Trypsin	B2	APIDLTDYDGAPASAPDALRNHGWTPNGPVWHR	624
30047:3	223	K.VAPPADNNAS[+365.132][+231.074]QPQQFDPNRALQGK.T	HexNAc(1)Hex(1) 231.0743	S[+231][+365]	1054.16	3	3160.48	3159.47	1	0.5	50	Specific	616.65	70	70	10.12	14	>WS76_RS16595 ref|WP_015601198.1|gi|0| sporulation related domain protein	3331	Nsco_NS_434_20203020_B_humpty_HILIC1.29134.29134.3	controllerType=0 controllerNumber=1 scan=29134	85.6311	Trypsin	B1	VAPPADNNASQPQQFDPNRALQGK	596
59125:3	15	K.KAILESVYQGAGQAAS[+568.212]APMPPTQWSYDK.N	HexNAc(2)Hex(1)	S[+568]	1188.23	3	3562.68	3562.68	0	0.4	328	Specific	617.14	617.14	9.6	13.96	26	>WS76_RS17310 ref|WP_015602142.1|gi|0| ABC transporter substrate-binding protein	3476	Nsco_NS_434_20203020_B_humpty_HILIC1.53284.53284.3	controllerType=0 controllerNumber=1 scan=53284	141.097	Trypsin	B1	KAILESVYQGAGQAASAPMPPTQWSYDK	568
25212:4	21	K.TSAAKPAATTTTATTAAPAPAPSATTPAPAATAPATAAS[+568.212]APAAKK.T	HexNAc(2)Hex(1)	S[+568]	1136.58	4	4543.31	4541.3	2	1.3	100	Specific	617.22	617.22	45.45	14.62	71	>WS76_RS08270 ref|WP_015600333.1|gi|0| hypothetical protein	1675	Nsco_NS_434_20203020_B_humpty_HILIC1.25191.25191.4	controllerType=0 controllerNumber=1 scan=25191	75.6792	Trypsin	B1	TSAAKPAATTTTATTAAPAPAPSATTPAPAATAPATAASAPAAKK	568
37499:4	197	K.AAS[+162.053][+462.149]GAVPTVKPTDNSSGSFVFSRPGK.F	Hex(1) 462.1486	S[+162][+462]	797.884	4	3188.51	3188.51	0	0.8	73	Specific	617.35	514.54	117.12	11.43	15	>WS76_RS04925 ref|WP_006025599.1|gi|0| outer membrane lipoprotein chaperone LolA	996	Nsco_NS_434_20203020_B_humpty_HILIC2.34792.34792.4	controllerType=0 controllerNumber=1 scan=34792	95.6317	Trypsin	B2	AASGAVPTVKPTDNSSGSFVFSRPGK	624
67416:4	1	D.APIDLTDYDGAPAS[+162.053][+462.149]APDALRNHGWTPNGPVWHR.T	Hex(1) 462.1486	S[+162][+462]	1049.24	4	4193.93	4191.92	2	0.8	68	NRagged	617.66	617.66	1.2	12.84	104	>WS76_RS18590 ref|WP_015603035.1|gi|0| hypothetical protein	3735	Nsco_NS_434_20203020_B_humpty_HILIC2.60602.60602.4	controllerType=0 controllerNumber=1 scan=60602	155.563	Trypsin	B2	APIDLTDYDGAPASAPDALRNHGWTPNGPVWHR	624
07637:2	88	K.EAS[+568.212]AAEAPAAAS[+162.053][+462.149]N.-	HexNAc(2)Hex(1),Hex(1) 462.1486	S[+162][+462][+568]	1176.47	2	2351.94	2351.94	0	0.8	60	CRagged	617.88	601	0	11.74	34	>WS76_RS31050 ref|WP_071810810.1|gi|0| hypothetical protein	2892	Nsco_NS_434_20203020_B_humpty_HILIC2.10257.10257.2	controllerType=0 controllerNumber=1 scan=10257	37.4057	Trypsin	B2	EASAAEAPAAASN	1192
04224:2	88	K.EAS[+568.212]AAEAPAAAS[+365.132][+231.074]N.-	HexNAc(2)Hex(1),HexNAc(1)Hex(1) 231.0743	S[+231][+365][+568]	1162.47	2	2323.94	2323.94	0	0.4	60	CRagged	618.42	553.37	0	11.84	34	>WS76_RS31050 ref|WP_071810810.1|gi|0| hypothetical protein	2892	Nsco_NS_434_20203020_B_humpty_HILIC2.6572.6572.2	controllerType=0 controllerNumber=1 scan=6572	28.4612	Trypsin	B2	EASAAEAPAAASN	1164
74377:4	80	F.VEPGDVITYNANLGDEES[+365.132][+231.074][+100.064]EGMPPPRAPQMPAYHLK.R	HexNAc(1)Hex(1) 231.0743 100.064	S[+100][+231][+365]	1130.78	4	4520.1	4519.08	1	3.5	254	NRagged	620.55	620.55	14.81	12.66	16	>WS76_RS23115 ref|WP_006027902.1|gi|0| AMP nucleosidase	4638	Nsco_NS_434_20203020_B_humpty_HILIC3.68311.68311.4	controllerType=0 controllerNumber=1 scan=68311	162.869	Trypsin	B3	VEPGDVITYNANLGDEESEGMPPPRAPQMPAYHLK	696
13127:3	125	A.QAS[+162.053][+462.149]APAAAS[+365.132][+231.074]APAEKAEAASAPAKK.A	Hex(1) 462.1486,HexNAc(1)Hex(1) 231.0743	S[+162][+231][+365][+462]	1138.86	3	3414.57	3414.55	0	3.9	20	NRagged	620.74	529.77	0	12.44	39	>WS76_RS31050 ref|WP_071810810.1|gi|0| hypothetical protein	2892	Nsco_NS_434_20203020_B_humpty_HILIC3.15157.15157.3	controllerType=0 controllerNumber=1 scan=15157	47.9446	Trypsin	B3	QASAPAAASAPAEKAEAASAPAKK	1220
42633:3	192	A.AAAASAASAPEVAAAAPEAAQAADQS[+365.132][+231.074][+100.064]DANAQAAR.A	HexNAc(1)Hex(1) 231.0743 100.064	S[+100][+231][+365]	1254.58	3	3761.73	3761.72	0	2.1	152	NRagged	621.78	563.72	9.6	11.26	27	>WS76_RS03140 ref|WP_075644745.1|gi|0| outer membrane protein assembly factor BamE	635	Nsco_NS_434_20203020_B_humpty_HILIC3.40904.40904.3	controllerType=0 controllerNumber=1 scan=40904	105.293	Trypsin	B3	AAAASAASAPEVAAAAPEAAQAADQSDANAQAAR	696
08492:3	88	S.APAAAS[+162.053][+462.149]APAEKAEAAS[+365.132][+231.074][+100.064]APAK.K	Hex(1) 462.1486,HexNAc(1)Hex(1) 231.0743 100.064	S[+100][+162][+231][+365][+462]	1035.14	3	3103.39	3100.4	3	-3.4	23	NRagged	621.92	528.34	0	10.64	34	>WS76_RS31050 ref|WP_071810810.1|gi|0| hypothetical protein	2892	Nsco_NS_434_20203020_B_humpty_HILIC2.11095.11095.3	controllerType=0 controllerNumber=1 scan=11095	39.4435	Trypsin	B2	APAAASAPAEKAEAASAPAK	1320
35868:3	197	K.AASGAVPTVKPTDNS[+365.132][+231.074]SGSFVFSRPGK.F	HexNAc(1)Hex(1) 231.0743	S[+231][+365]	1054.18	3	3160.52	3160.52	0	-0.2	73	Specific	622.96	522.95	1.2	13.43	15	>WS76_RS04925 ref|WP_006025599.1|gi|0| outer membrane lipoprotein chaperone LolA	996	Nsco_NS_434_20203020_B_humpty_HILIC2.33467.33467.3	controllerType=0 controllerNumber=1 scan=33467	92.4874	Trypsin	B2	AASGAVPTVKPTDNSSGSFVFSRPGK	596
03061:2	112	K.AKEAS[+568.212]AAEAPAAAS[+365.132][+231.074]N.-	HexNAc(2)Hex(1),HexNAc(1)Hex(1) 231.0743	S[+231][+365][+568]	1262.04	2	2523.07	2523.07	0	0.8	58	CRagged	623.67	495.75	0	13.95	37	>WS76_RS31050 ref|WP_071810810.1|gi|0| hypothetical protein	2892	Nsco_NS_434_20203020_B_humpty_HILIC1.5278.5278.2	controllerType=0 controllerNumber=1 scan=5278	25.4169	Trypsin	B1	AKEASAAEAPAAASN	1164
40853:3	192	K.AAAAASAAS[+365.132][+231.074]APEVAAAAPEAAQAADQS[+568.212][+100.064]DANAQAAR.A	HexNAc(1)Hex(1) 231.0743,HexNAc(2)Hex(1) 100.064	S[+100][+231][+365][+568]	1467.99	3	4401.96	4400.97	1	-3.6	151	Specific	626.38	520.02	0	12.15	27	>WS76_RS03140 ref|WP_075644745.1|gi|0| outer membrane protein assembly factor BamE	635	Nsco_NS_434_20203020_B_humpty_HILIC3.39419.39419.3	controllerType=0 controllerNumber=1 scan=39419	102.15	Trypsin	B3	AAAAASAASAPEVAAAAPEAAQAADQSDANAQAAR	1264
14621:4	513	R.LNEHPQM[+15.995]QFAAS[+568.212]APTKK.Y	HexNAc(2)Hex(1)	M[+16], S[+568]	621.298	4	2482.17	2482.17	0	1.3	43	Specific	626.59	522.1	121.44	11.48	8	>WS76_RS05240 ref|WP_006025658.1|gi|0| hypothetical protein	1055	Nsco_NS_434_20203020_B_humpty_HILIC3.16393.16393.4	controllerType=0 controllerNumber=1 scan=16393	50.4177	Trypsin	B3	LNEHPQMQFAASAPTKK	568
31776:4	417	R.RGAADGDAPAS[+365.132][+231.074]ATDAARVPTPPAVDAAER.A	HexNAc(1)Hex(1) 231.0743	S[+231][+365]	843.9	4	3372.58	3372.57	0	3	678	Specific	626.76	538.5	44.94	13.64	11	>WS76_RS26755 ref|WP_015602522.1|gi|0| penicillin-binding protein 1A	5365	Nsco_NS_434_20203020_B_humpty_HILIC3.31174.31174.4	controllerType=0 controllerNumber=1 scan=31174	83.1088	Trypsin	B3	RGAADGDAPASATDAARVPTPPAVDAAER	596
19084:5	107	L.KIPGPDEQGGAPHAPES[+365.132][+231.074]T[+162.053][+462.149]GDKPS[+568.212]GVPQTGAK.L	HexNAc(1)Hex(1) 231.0743,Hex(1) 462.1486,HexNAc(2)Hex(1)	S[+231][+365][+568], T[+162][+462]	960.63	5	4799.12	4799.11	0	2.7	490	NRagged	626.79	626.79	0	11.67	12	>WS76_RS28100 ref|WP_015603708.1|gi|0| hypothetical protein	5631	Nsco_NS_434_20203020_B_humpty_HILIC1.20164.20164.3	controllerType=0 controllerNumber=1 scan=20164	62.6967	Trypsin	B1	KIPGPDEQGGAPHAPESTGDKPSGVPQTGAK	1788
29714:3	21	K.TSAAKPAATTTTATTAAPAPAPS[+365.132][+231.074]ATTPAPAATAPATAASAPAAK.K	HexNAc(1)Hex(1) 231.0743	S[+231][+365]	1481.74	3	4443.2	4441.2	2	-0.7	100	Specific	627.48	331.92	0	11.61	71	>WS76_RS08270 ref|WP_015600333.1|gi|0| hypothetical protein	1675	Nsco_NS_434_20203020_B_humpty_HILIC1.28864.28864.3	controllerType=0 controllerNumber=1 scan=28864	84.9142	Trypsin	B1	TSAAKPAATTTTATTAAPAPAPSATTPAPAATAPATAASAPAAK	596
32493:3	95	R.QQLAPPAPAS[+568.212]APAAAS[+365.132][+231.074]DAGSASPGARP.-	HexNAc(2)Hex(1),HexNAc(1)Hex(1) 231.0743	S[+231][+365][+568]	1193.54	3	3578.62	3578.62	0	-1.1	730	CRagged	627.62	365.97	1.2	10.77	20	>WS76_RS00435 ref|WP_015602274.1|gi|0| type II secretion system protein GspD	90	Nsco_NS_434_20203020_B_humpty_HILIC2.30692.30692.3	controllerType=0 controllerNumber=1 scan=30692	85.847	Trypsin	B2	QQLAPPAPASAPAAASDAGSASPGARP	1164
52970:3	41	R.GLRLPSSVADASAGGAANATAQPGS[+568.212]GAAAAAPQAAVATASASNAQGAQ.-	HexNAc(2)Hex(1)	S[+568]	1577.43	3	4730.27	4730.26	0	1.4	1253	CRagged	627.93	209.95	0	10.52	18	>WS76_RS02295 ref|WP_015601795.1|gi|0| type VI secretion system membrane subunit TssM	466	Nsco_NS_434_20203020_B_humpty_HILIC3.50587.50587.3	controllerType=0 controllerNumber=1 scan=50587	127.748	Trypsin	B3	GLRLPSSVADASAGGAANATAQPGSGAAAAAPQAAVATASASNAQGAQ	568
01918:2	88	K.AKEAS[+568.212]AAEAPAAAS[+365.132][+231.074]N.-	HexNAc(2)Hex(1),HexNAc(1)Hex(1) 231.0743	S[+231][+365][+568]	1262.54	2	2524.07	2523.07	1	-0.5	58	CRagged	627.94	511.04	0	13.12	34	>WS76_RS31050 ref|WP_071810810.1|gi|0| hypothetical protein	2892	Nsco_NS_434_20203020_B_humpty_HILIC2.4540.4540.2	controllerType=0 controllerNumber=1 scan=4540	24.3711	Trypsin	B2	AKEASAAEAPAAASN	1164
34431:4	492	K.AAS[+365.132][+231.074]GAVPTVKPTDNSSGSFVFSRPGK.F	HexNAc(1)Hex(1) 231.0743	S[+231][+365]	790.885	4	3160.52	3160.52	0	0.4	73	Specific	628.31	536.56	103.82	11.79	8	>WS76_RS04925 ref|WP_006025599.1|gi|0| outer membrane lipoprotein chaperone LolA	996	Nsco_NS_434_20203020_B_humpty_HILIC1.32743.32743.4	controllerType=0 controllerNumber=1 scan=32743	94.3585	Trypsin	B1	AASGAVPTVKPTDNSSGSFVFSRPGK	596
31786:3	222	K.VAPPADNNAS[+365.132][+231.074]QPQQFDPNRALQGK.T	HexNAc(1)Hex(1) 231.0743	S[+231][+365]	1054.16	3	3160.48	3159.47	1	1	50	Specific	628.67	126.38	126.38	10.99	19	>WS76_RS16595 ref|WP_015601198.1|gi|0| sporulation related domain protein	3331	Nsco_NS_434_20203020_B_humpty_HILIC3.31183.31183.3	controllerType=0 controllerNumber=1 scan=31183	83.1276	Trypsin	B3	VAPPADNNASQPQQFDPNRALQGK	596
24861:3	6	K.NGPFKDADDLAS[+568.212]RVK.G	HexNAc(2)Hex(1)	S[+568]	734.354	3	2201.05	2201.05	0	0.1	55	Specific	630.8	552.58	552.58	13.87	95	>WS76_RS08270 ref|WP_015600333.1|gi|0| hypothetical protein	1675	Nsco_NS_434_20203020_B_humpty_HILIC2.24428.24428.3	controllerType=0 controllerNumber=1 scan=24428	70.4827	Trypsin	B2	NGPFKDADDLASRVK	568
41904:3	192	A.AAAASAASAPEVAAAAPEAAQAADQS[+568.212][+100.064]DANAQAAR.A	HexNAc(2)Hex(1) 100.064	S[+100][+568]	1245.25	3	3733.73	3733.73	0	-0.1	152	NRagged	630.87	534.71	9.6	11.44	27	>WS76_RS03140 ref|WP_075644745.1|gi|0| outer membrane protein assembly factor BamE	635	Nsco_NS_434_20203020_B_humpty_HILIC3.40322.40322.3	controllerType=0 controllerNumber=1 scan=40322	104.039	Trypsin	B3	AAAASAASAPEVAAAAPEAAQAADQSDANAQAAR	668
01913:2	88	K.AKEAS[+365.132][+231.074]AAEAPAAAS[+568.212]N.-	HexNAc(1)Hex(1) 231.0743,HexNAc(2)Hex(1)	S[+231][+365][+568]	1262.04	2	2523.07	2523.07	0	-0.2	58	CRagged	630.94	565.97	0	13.12	34	>WS76_RS31050 ref|WP_071810810.1|gi|0| hypothetical protein	2892	Nsco_NS_434_20203020_B_humpty_HILIC2.4534.4534.2	controllerType=0 controllerNumber=1 scan=4534	24.355	Trypsin	B2	AKEASAAEAPAAASN	1164
04258:2	112	K.EAS[+365.132][+231.074]AAEAPAAAS[+568.212]N.-	HexNAc(1)Hex(1) 231.0743,HexNAc(2)Hex(1)	S[+231][+365][+568]	1162.47	2	2323.94	2323.94	0	0.8	60	CRagged	630.95	570.06	0	11.65	37	>WS76_RS31050 ref|WP_071810810.1|gi|0| hypothetical protein	2892	Nsco_NS_434_20203020_B_humpty_HILIC1.6308.6308.2	controllerType=0 controllerNumber=1 scan=6308	27.5135	Trypsin	B1	EASAAEAPAAASN	1164
62909:4	219	E.AAAVAAAAS[+568.212][+100.064]AT[+568.212][+100.064]EPVNAPVIGDATRPVGVAAGFK.A	HexNAc(2)Hex(1) 100.064,HexNAc(2)Hex(1) 100.064	S[+100][+568], T[+100][+568]	1090.55	4	4359.18	4357.17	2	2.3	637	NRagged	631.23	575.27	20.64	10.93	12	>WS76_RS17730 ref|WP_015601110.1|gi|0| penicillin-binding protein 2	3560	Nsco_NS_434_20203020_B_humpty_HILIC2.57114.57114.4	controllerType=0 controllerNumber=1 scan=57114	148.122	Trypsin	B2	AAAVAAAASATEPVNAPVIGDATRPVGVAAGFK	1336
41516:3	192	A.AAAASAASAPEVAAAAPEAAQAADQS[+568.212][+100.064]DANAQAAR.A	HexNAc(2)Hex(1) 100.064	S[+100][+568]	1245.25	3	3733.74	3733.73	0	3.2	152	NRagged	631.41	582.71	4.12	11.01	27	>WS76_RS03140 ref|WP_075644745.1|gi|0| outer membrane protein assembly factor BamE	635	Nsco_NS_434_20203020_B_humpty_HILIC3.39975.39975.3	controllerType=0 controllerNumber=1 scan=39975	103.269	Trypsin	B3	AAAASAASAPEVAAAAPEAAQAADQSDANAQAAR	668
60734:3	24	K.KAILESVYQGAGQAAS[+365.132][+231.074]APMPPTQWSYDK.N	HexNAc(1)Hex(1) 231.0743	S[+231][+365]	1197.56	3	3590.68	3590.67	0	0.8	328	Specific	631.88	631.88	9.6	13.78	20	>WS76_RS17310 ref|WP_015602142.1|gi|0| ABC transporter substrate-binding protein	3476	Nsco_NS_434_20203020_B_humpty_HILIC3.57248.57248.3	controllerType=0 controllerNumber=1 scan=57248	141.401	Trypsin	B3	KAILESVYQGAGQAASAPMPPTQWSYDK	596
09768:3	125	Q.ASAPAAAS[+162.053][+462.149]APAEKAEAAS[+568.212]APAK.K	Hex(1) 462.1486,HexNAc(2)Hex(1)	S[+162][+462][+568]	1044.14	3	3130.39	3130.41	0	-3.5	21	NRagged	631.9	562.3	1.2	12.48	39	>WS76_RS31050 ref|WP_071810810.1|gi|0| hypothetical protein	2892	Nsco_NS_434_20203020_B_humpty_HILIC3.12129.12129.3	controllerType=0 controllerNumber=1 scan=12129	41.4585	Trypsin	B3	ASAPAAASAPAEKAEAASAPAK	1192
31514:2	127	R.QQLAPPAPAS[+568.212]APAAASDAGSASPGARP.-	HexNAc(2)Hex(1)	S[+568]	1491.71	2	2982.41	2982.42	0	-0.8	730	CRagged	632.05	422.64	1.91	13.38	22	>WS76_RS00435 ref|WP_015602274.1|gi|0| type II secretion system protein GspD	90	Nsco_NS_434_20203020_B_humpty_HILIC1.30271.30271.2	controllerType=0 controllerNumber=1 scan=30271	88.2957	Trypsin	B1	QQLAPPAPASAPAAASDAGSASPGARP	568
59595:5	1055	Y.PGVHS[+365.132][+231.074][+100.064]DVGGGYGPDEQGRHQDLS[+568.212][+100.064]LIPLR.H	HexNAc(1)Hex(1) 231.0743 100.064,HexNAc(2)Hex(1) 100.064	S[+100]*2[+231][+365][+568]	865.808	5	4325.01	4321.01	4	-3.7	270	NRagged	633.11	633.11	0	10.94	9	>WS76_RS12415 ref|WP_041861725.1|gi|0| DUF2235 domain-containing protein	2504	Nsco_NS_434_20203020_B_humpty_HILIC3.56372.56372.5	controllerType=0 controllerNumber=1 scan=56372	139.672	Trypsin	B3	PGVHSDVGGGYGPDEQGRHQDLSLIPLR	1364
42380:3	192	A.AAAASAAS[+568.212][+100.064]APEVAAAAPEAAQAADQS[+365.132][+231.074][+100.064]DANAQAAR.A	HexNAc(2)Hex(1) 100.064,HexNAc(1)Hex(1) 231.0743 100.064	S[+100]*2[+231][+365][+568]	1478.33	3	4432.98	4430	3	-5.2	152	NRagged	633.75	32.31	0	6	27	>WS76_RS03140 ref|WP_075644745.1|gi|0| outer membrane protein assembly factor BamE	635	Nsco_NS_434_20203020_B_humpty_HILIC3.40701.40701.3	controllerType=0 controllerNumber=1 scan=40701	104.856	Trypsin	B3	AAAASAASAPEVAAAAPEAAQAADQSDANAQAAR	1364
42708:3	332	K.AAAAASAASAPEVAAAAPEAAQAADQS[+365.132][+231.074][+100.064]DANAQAAR.A	HexNAc(1)Hex(1) 231.0743 100.064	S[+100][+231][+365]	1278.25	3	3832.75	3832.76	0	-3.7	151	Specific	634.67	488.84	7.2	11.7	24	>WS76_RS03140 ref|WP_075644745.1|gi|0| outer membrane protein assembly factor BamE	635	Nsco_NS_434_20203020_B_humpty_HILIC1.39659.39659.3	controllerType=0 controllerNumber=1 scan=39659	110.458	Trypsin	B1	AAAAASAASAPEVAAAAPEAAQAADQSDANAQAAR	696
09661:3	112	S.APAAAS[+162.053][+462.149]APAEKAEAAS[+365.132][+231.074][+100.064]APAK.K	Hex(1) 462.1486,HexNAc(1)Hex(1) 231.0743 100.064	S[+100][+162][+231][+365][+462]	1035.14	3	3103.39	3100.4	3	-4.6	23	NRagged	634.79	519.01	0	11.08	37	>WS76_RS31050 ref|WP_071810810.1|gi|0| hypothetical protein	2892	Nsco_NS_434_20203020_B_humpty_HILIC1.11618.11618.3	controllerType=0 controllerNumber=1 scan=11618	40.501	Trypsin	B1	APAAASAPAEKAEAASAPAK	1320
31493:3	127	R.QQLAPPAPAS[+568.212]APAAASDAGSASPGARP.-	HexNAc(2)Hex(1)	S[+568]	995.145	3	2983.42	2982.42	1	0	730	CRagged	634.96	227.85	1.86	10.21	22	>WS76_RS00435 ref|WP_015602274.1|gi|0| type II secretion system protein GspD	90	Nsco_NS_434_20203020_B_humpty_HILIC1.30253.30253.3	controllerType=0 controllerNumber=1 scan=30253	88.2432	Trypsin	B1	QQLAPPAPASAPAAASDAGSASPGARP	568
35816:3	197	K.AASGAVPTVKPTDNS[+365.132][+231.074]SGSFVFSRPGK.F	HexNAc(1)Hex(1) 231.0743	S[+231][+365]	1054.18	3	3160.52	3160.52	0	0.1	73	Specific	635.46	592.37	1.2	13.68	15	>WS76_RS04925 ref|WP_006025599.1|gi|0| outer membrane lipoprotein chaperone LolA	996	Nsco_NS_434_20203020_B_humpty_HILIC2.33422.33422.3	controllerType=0 controllerNumber=1 scan=33422	92.3911	Trypsin	B2	AASGAVPTVKPTDNSSGSFVFSRPGK	596
76299:3	22	S.S[+162.053][+462.149]PLLYQHASGGTTFDEVTIDFLRADGEGERVK.Y	Hex(1) 462.1486	S[+162][+462]	1379.32	3	4135.93	4132.94	3	-3.5	69	NRagged	635.75	635.75	0.96	12.74	30	>WS76_RS02255 ref|WP_006029387.1|gi|0| type VI secretion system tube protein Hcp	458	Nsco_NS_434_20203020_B_humpty_HILIC3.69760.69760.3	controllerType=0 controllerNumber=1 scan=69760	165.521	Trypsin	B3	SPLLYQHASGGTTFDEVTIDFLRADGEGERVK	624
43076:3	1048	R.ETGGVQAPAALPAS[+568.212]APAGAAAPAAAPAAAVRPADR.S	HexNAc(2)Hex(1)	S[+568]	1221.62	3	3662.84	3660.84	2	0.6	485	Specific	636.94	250.57	28.8	11.76	3	>WS76_RS00375 ref|WP_006023990.1|gi|0| RND transporter	78	Nsco_NS_434_20203020_B_humpty_HILIC3.41255.41255.3	controllerType=0 controllerNumber=1 scan=41255	106.008	Trypsin	B3	ETGGVQAPAALPASAPAGAAAPAAAPAAAVRPADR	568
09848:3	1331	R.TDVPPRPAADEAAS[+568.212]DANAK.S	HexNAc(2)Hex(1)	S[+568]	822.38	3	2465.13	2464.12	1	0.4	277	Specific	636.95	523.77	10	13.57	3	>WS76_RS17720 ref|WP_015600108.1|gi|0| rod shape-determining protein MreC	3558	Nsco_NS_434_20203020_B_humpty_HILIC3.12206.12206.3	controllerType=0 controllerNumber=1 scan=12206	41.6534	Trypsin	B3	TDVPPRPAADEAASDANAK	568
75008:3	764	R.FQAAQLPGAAS[+568.212]GVPVPLPDGGTESGGNFTDEPGIAGGEGR.G	HexNAc(2)Hex(1)	S[+568]	1450.35	3	4349.02	4349.02	0	0.5	200	Specific	638.15	615.89	77.56	13.45	5	>WS76_RS00395 ref|WP_075644924.1|gi|0| general secretion pathway protein GspK	82	Nsco_NS_434_20203020_B_humpty_HILIC2.66691.66691.3	controllerType=0 controllerNumber=1 scan=66691	168.39	Trypsin	B2	FQAAQLPGAASGVPVPLPDGGTESGGNFTDEPGIAGGEGR	568
04221:2	88	K.EAS[+365.132][+231.074]AAEAPAAAS[+568.212]N.-	HexNAc(1)Hex(1) 231.0743,HexNAc(2)Hex(1)	S[+231][+365][+568]	1162.47	2	2323.94	2323.94	0	0.4	60	CRagged	638.89	633.79	0	11.84	34	>WS76_RS31050 ref|WP_071810810.1|gi|0| hypothetical protein	2892	Nsco_NS_434_20203020_B_humpty_HILIC2.6569.6569.2	controllerType=0 controllerNumber=1 scan=6569	28.4534	Trypsin	B2	EASAAEAPAAASN	1164
42751:3	332	K.AAAAASAASAPEVAAAAPEAAQAADQS[+365.132][+231.074][+100.064]DANAQAAR.A	HexNAc(1)Hex(1) 231.0743 100.064	S[+100][+231][+365]	1278.26	3	3832.75	3832.76	0	-1.8	151	Specific	639.26	528.34	7.2	11.65	24	>WS76_RS03140 ref|WP_075644745.1|gi|0| outer membrane protein assembly factor BamE	635	Nsco_NS_434_20203020_B_humpty_HILIC1.39695.39695.3	controllerType=0 controllerNumber=1 scan=39695	110.55	Trypsin	B1	AAAAASAASAPEVAAAAPEAAQAADQSDANAQAAR	696
07120:2	88	K.EAS[+162.053][+462.149]AAEAPAAAS[+568.212]N.-	Hex(1) 462.1486,HexNAc(2)Hex(1)	S[+162][+462][+568]	1176.47	2	2351.93	2351.94	0	-0.9	60	CRagged	639.61	583.08	3.54	11.35	34	>WS76_RS31050 ref|WP_071810810.1|gi|0| hypothetical protein	2892	Nsco_NS_434_20203020_B_humpty_HILIC2.9720.9720.2	controllerType=0 controllerNumber=1 scan=9720	36.0596	Trypsin	B2	EASAAEAPAAASN	1192
27138:4	21	K.TSAAKPAATTTTATTAAPAPAPS[+162.053][+462.149]ATTPAPAATAPATAASAPAAKK.T	Hex(1) 462.1486	S[+162][+462]	1150.08	4	4597.31	4597.29	0	4.4	100	Specific	640.43	543.78	0	13.39	71	>WS76_RS08270 ref|WP_015600333.1|gi|0| hypothetical protein	1675	Nsco_NS_434_20203020_B_humpty_HILIC1.26795.26795.4	controllerType=0 controllerNumber=1 scan=26795	79.8302	Trypsin	B1	TSAAKPAATTTTATTAAPAPAPSATTPAPAATAPATAASAPAAKK	624
07117:2	88	K.EAS[+162.053][+462.149]AAEAPAAAS[+568.212]N.-	Hex(1) 462.1486,HexNAc(2)Hex(1)	S[+162][+462][+568]	1176.47	2	2351.93	2351.94	0	-0.9	60	CRagged	643.17	625.96	0	11.35	34	>WS76_RS31050 ref|WP_071810810.1|gi|0| hypothetical protein	2892	Nsco_NS_434_20203020_B_humpty_HILIC2.9717.9717.2	controllerType=0 controllerNumber=1 scan=9717	36.0506	Trypsin	B2	EASAAEAPAAASN	1192
40213:3	168	K.AAAAASAAS[+365.132][+231.074]APEVAAAAPEAAQAADQS[+568.212][+100.064]DANAQAAR.A	HexNAc(1)Hex(1) 231.0743,HexNAc(2)Hex(1) 100.064	S[+100][+231][+365][+568]	1467.66	3	4400.96	4400.97	0	-2.6	151	Specific	644.04	515.53	0	11.62	22	>WS76_RS03140 ref|WP_075644745.1|gi|0| outer membrane protein assembly factor BamE	635	Nsco_NS_434_20203020_B_humpty_HILIC2.37320.37320.3	controllerType=0 controllerNumber=1 scan=37320	101.964	Trypsin	B2	AAAAASAASAPEVAAAAPEAAQAADQSDANAQAAR	1264
31791:3	167	K.VAPPADNNAS[+365.132][+231.074]QPQQFDPNRALQGK.T	HexNAc(1)Hex(1) 231.0743	S[+231][+365]	1054.16	3	3160.47	3159.47	1	-1.1	50	Specific	644.5	91.85	91.85	9.69	15	>WS76_RS16595 ref|WP_015601198.1|gi|0| sporulation related domain protein	3331	Nsco_NS_434_20203020_B_humpty_HILIC2.30073.30073.3	controllerType=0 controllerNumber=1 scan=30073	84.2763	Trypsin	B2	VAPPADNNASQPQQFDPNRALQGK	596
01490:3	112	A.SAPAEKAEAAS[+568.212]APAK.K	HexNAc(2)Hex(1)	S[+568]	656.316	3	1966.93	1966.93	0	-0.2	28	NRagged	644.73	506.29	22.4	12.55	37	>WS76_RS31050 ref|WP_071810810.1|gi|0| hypothetical protein	2892	Nsco_NS_434_20203020_B_humpty_HILIC1.3999.3999.3	controllerType=0 controllerNumber=1 scan=3999	22.6413	Trypsin	B1	SAPAEKAEAASAPAK	568
05455:2	112	K.EAS[+365.132][+231.074]AAEAPAAAS[+568.212]N.-	HexNAc(1)Hex(1) 231.0743,HexNAc(2)Hex(1)	S[+231][+365][+568]	1162.47	2	2323.94	2323.94	0	-0.7	60	CRagged	644.74	629.67	0	11.08	37	>WS76_RS31050 ref|WP_071810810.1|gi|0| hypothetical protein	2892	Nsco_NS_434_20203020_B_humpty_HILIC1.7336.7336.2	controllerType=0 controllerNumber=1 scan=7336	29.6379	Trypsin	B1	EASAAEAPAAASN	1164
08019:2	88	K.EAS[+568.212]AAEAPAAAS[+162.053][+462.149]N.-	HexNAc(2)Hex(1),Hex(1) 462.1486	S[+162][+462][+568]	1176.47	2	2351.94	2351.94	0	0	60	CRagged	645.41	579.32	0	11.84	34	>WS76_RS31050 ref|WP_071810810.1|gi|0| hypothetical protein	2892	Nsco_NS_434_20203020_B_humpty_HILIC2.10640.10640.2	controllerType=0 controllerNumber=1 scan=10640	38.3089	Trypsin	B2	EASAAEAPAAASN	1192
29054:4	6	K.TSAAKPAATTTTATTAAPAPAPSATTPAPAATAPATAAS[+162.053][+462.149]APAAKK.T	Hex(1) 462.1486	S[+162][+462]	1150.08	4	4597.29	4597.29	0	-0.3	100	Specific	646.52	645.67	40.23	14.06	95	>WS76_RS08270 ref|WP_015600333.1|gi|0| hypothetical protein	1675	Nsco_NS_434_20203020_B_humpty_HILIC2.27923.27923.4	controllerType=0 controllerNumber=1 scan=27923	79.1138	Trypsin	B2	TSAAKPAATTTTATTAAPAPAPSATTPAPAATAPATAASAPAAKK	624
03336:2	125	K.AKEAS[+162.053][+462.149]AAEAPAAAS[+568.212]N.-	Hex(1) 462.1486,HexNAc(2)Hex(1)	S[+162][+462][+568]	1276.54	2	2552.06	2551.07	1	-2.7	58	CRagged	646.61	524.83	0	13	39	>WS76_RS31050 ref|WP_071810810.1|gi|0| hypothetical protein	2892	Nsco_NS_434_20203020_B_humpty_HILIC3.5894.5894.2	controllerType=0 controllerNumber=1 scan=5894	27.7334	Trypsin	B3	AKEASAAEAPAAASN	1192
33883:4	492	K.AASGAVPTVKPTDNS[+365.132][+231.074]SGSFVFSRPGK.F	HexNAc(1)Hex(1) 231.0743	S[+231][+365]	791.388	4	3162.53	3160.52	2	2.4	73	Specific	648.53	587.28	1.2	13.1	8	>WS76_RS04925 ref|WP_006025599.1|gi|0| outer membrane lipoprotein chaperone LolA	996	Nsco_NS_434_20203020_B_humpty_HILIC1.32277.32277.4	controllerType=0 controllerNumber=1 scan=32277	93.3017	Trypsin	B1	AASGAVPTVKPTDNSSGSFVFSRPGK	596
55382:3	968	R.GFVSAVGVNLPAAPPASAS[+568.212]AVPGHVDEQEK.Q	HexNAc(2)Hex(1)	S[+568]	1157.23	3	3469.69	3469.69	0	0	754	Specific	648.93	601.61	23.44	13.1	10	>WS76_RS01785 ref|WP_015600166.1|gi|0| penicillin-binding protein 1A	361	Nsco_NS_434_20203020_B_humpty_HILIC2.50686.50686.3	controllerType=0 controllerNumber=1 scan=50686	133.425	Trypsin	B2	GFVSAVGVNLPAAPPASASAVPGHVDEQEK	568
23018:3	816	R.NAAAAAALPAS[+568.212]DADAIKR.A	HexNAc(2)Hex(1)	S[+568]	755.709	3	2265.11	2265.11	0	1	64	Specific	650.06	601.36	601.36	14.71	4	>WS76_RS21230 ref|WP_015603848.1|gi|0| ATP-dependent zinc metalloprotease FtsH	4262	Nsco_NS_434_20203020_B_humpty_HILIC2.23003.23003.3	controllerType=0 controllerNumber=1 scan=23003	66.9684	Trypsin	B2	NAAAAAALPASDADAIKR	568
33994:3	6	T.ATTAAPAPAPS[+568.212][+100.064]AT[+568.212][+100.064]TPAPAATAPATAASAPAAKK.T	HexNAc(2)Hex(1) 100.064,HexNAc(2)Hex(1) 100.064	S[+100][+568], T[+100][+568]	1404.36	3	4211.07	4208.07	3	-3.4	112	NRagged	650.4	72.97	1.2	8.66	95	>WS76_RS08270 ref|WP_015600333.1|gi|0| hypothetical protein	1675	Nsco_NS_434_20203020_B_humpty_HILIC2.31892.31892.3	controllerType=0 controllerNumber=1 scan=31892	88.7606	Trypsin	B2	ATTAAPAPAPSATTPAPAATAPATAASAPAAKK	1336
33226:2	102	R.QQLAPPAPAS[+568.212]APAAAS[+365.132][+231.074]DAGSASPGARP.-	HexNAc(2)Hex(1),HexNAc(1)Hex(1) 231.0743	S[+231][+365][+568]	1789.82	2	3578.62	3578.62	0	0.3	730	CRagged	650.4	428.89	6.53	15.26	20	>WS76_RS00435 ref|WP_015602274.1|gi|0| type II secretion system protein GspD	90	Nsco_NS_434_20203020_B_humpty_HILIC3.32359.32359.2	controllerType=0 controllerNumber=1 scan=32359	85.6618	Trypsin	B3	QQLAPPAPASAPAAASDAGSASPGARP	1164
34901:3	12	T.ATTAAPAPAPSATTPAPAATAPAT[+568.212][+100.064]AAS[+568.212][+100.064]APAAKK.T	HexNAc(2)Hex(1) 100.064,HexNAc(2)Hex(1) 100.064	S[+100][+568], T[+100][+568]	1404.69	3	4212.07	4208.07	4	-3.8	112	NRagged	650.93	46.47	3.6	7.35	105	>WS76_RS08270 ref|WP_015600333.1|gi|0| hypothetical protein	1675	Nsco_NS_434_20203020_B_humpty_HILIC3.33813.33813.3	controllerType=0 controllerNumber=1 scan=33813	88.9232	Trypsin	B3	ATTAAPAPAPSATTPAPAATAPATAASAPAAKK	1336
42619:3	192	A.AAAASAAS[+365.132][+231.074]APEVAAAAPEAAQAADQS[+365.132][+231.074][+100.064]DANAQAAR.A	HexNAc(1)Hex(1) 231.0743,HexNAc(1)Hex(1) 231.0743 100.064	S[+100][+231]*2[+365]*2	1453.31	3	4357.93	4357.93	0	-0.8	152	NRagged	652.21	590.65	0	12.07	27	>WS76_RS03140 ref|WP_075644745.1|gi|0| outer membrane protein assembly factor BamE	635	Nsco_NS_434_20203020_B_humpty_HILIC3.40892.40892.3	controllerType=0 controllerNumber=1 scan=40892	105.264	Trypsin	B3	AAAASAASAPEVAAAAPEAAQAADQSDANAQAAR	1292
28686:3	223	K.VAPPADNNAS[+568.212]QPQQFDPNRALQGK.T	HexNAc(2)Hex(1)	S[+568]	1044.5	3	3131.48	3131.48	0	0.2	50	Specific	652.38	652.38	652.38	15.41	14	>WS76_RS16595 ref|WP_015601198.1|gi|0| sporulation related domain protein	3331	Nsco_NS_434_20203020_B_humpty_HILIC1.28041.28041.3	controllerType=0 controllerNumber=1 scan=28041	82.8685	Trypsin	B1	VAPPADNNASQPQQFDPNRALQGK	568
15661:4	459	D.ASPPGGGRASSGSTSSGSTSPGGAAT[+162.053][+462.149]VQGGT[+365.132][+231.074]GS[+162.053][+462.149]AGGADQNRDASGANIEGR.P	Hex(1) 462.1486,HexNAc(1)Hex(1) 231.0743,Hex(1) 462.1486	S[+162][+462], T[+162][+231][+365][+462]	1580.67	4	6319.68	6319.65	0	4.3	249	NRagged	652.49	652.49	0	13.24	3	>WS76_RS18060 ref|WP_015603151.1|gi|0| TetR/AcrR family transcriptional regulator	3629	Nsco_NS_434_20203020_B_humpty_HILIC2.17095.17095.4	controllerType=0 controllerNumber=1 scan=17095	53.0309	Trypsin	B2	ASPPGGGRASSGSTSSGSTSPGGAATVQGGTGSAGGADQNRDASGANIEGR	1844
30583:3	222	K.VAPPADNNAS[+568.212]QPQQFDPNRALQGK.T	HexNAc(2)Hex(1)	S[+568]	1044.5	3	3131.48	3131.48	0	-0.2	50	Specific	652.83	599.45	599.45	15.17	19	>WS76_RS16595 ref|WP_015601198.1|gi|0| sporulation related domain protein	3331	Nsco_NS_434_20203020_B_humpty_HILIC3.29994.29994.3	controllerType=0 controllerNumber=1 scan=29994	80.2125	Trypsin	B3	VAPPADNNASQPQQFDPNRALQGK	568
52859:3	776	R.GGEIANTGAS[+568.212]APGVNVPGVAGGNVQITPDGR.G	HexNAc(2)Hex(1)	S[+568]	1134.22	3	3400.63	3400.64	0	-0.1	172	Specific	654.52	275.2	7.2	11.12	5	>WS76_RS00185 ref|WP_006024030.1|gi|0| DUF1700 domain-containing protein	40	Nsco_NS_434_20203020_B_humpty_HILIC2.48673.48673.3	controllerType=0 controllerNumber=1 scan=48673	129.236	Trypsin	B2	GGEIANTGASAPGVNVPGVAGGNVQITPDGR	568
01576:2	125	K.AKEAS[+365.132][+231.074]AAEAPAAAS[+568.212]N.-	HexNAc(1)Hex(1) 231.0743,HexNAc(2)Hex(1)	S[+231][+365][+568]	1262.04	2	2523.07	2523.07	0	0.6	58	CRagged	654.54	539.54	0	14.96	39	>WS76_RS31050 ref|WP_071810810.1|gi|0| hypothetical protein	2892	Nsco_NS_434_20203020_B_humpty_HILIC3.4439.4439.2	controllerType=0 controllerNumber=1 scan=4439	24.5679	Trypsin	B3	AKEASAAEAPAAASN	1164
40772:3	168	K.AAAAASAAS[+365.132][+231.074]APEVAAAAPEAAQAADQS[+568.212][+100.064]DANAQAAR.A	HexNAc(1)Hex(1) 231.0743,HexNAc(2)Hex(1) 100.064	S[+100][+231][+365][+568]	1467.66	3	4400.97	4400.97	0	-0.2	151	Specific	656.28	538.23	0	13.35	22	>WS76_RS03140 ref|WP_075644745.1|gi|0| outer membrane protein assembly factor BamE	635	Nsco_NS_434_20203020_B_humpty_HILIC2.37757.37757.3	controllerType=0 controllerNumber=1 scan=37757	103.011	Trypsin	B2	AAAAASAASAPEVAAAAPEAAQAADQSDANAQAAR	1264
32968:3	222	K.VAPPADNNAS[+365.132][+231.074]QPQQFDPNRALQGK.T	HexNAc(1)Hex(1) 231.0743	S[+231][+365]	1053.83	3	3159.47	3159.47	0	0.4	50	Specific	657.29	655.83	655.83	15.49	19	>WS76_RS16595 ref|WP_015601198.1|gi|0| sporulation related domain protein	3331	Nsco_NS_434_20203020_B_humpty_HILIC3.32134.32134.3	controllerType=0 controllerNumber=1 scan=32134	85.1418	Trypsin	B3	VAPPADNNASQPQQFDPNRALQGK	596
35893:3	12	K.PAATTTTATTAAPAPAPSATTPAPAATAPATAAS[+568.212]APAAK.K	HexNAc(2)Hex(1)	S[+568]	1318.99	3	3954.96	3954.96	0	0.3	105	Specific	657.4	529.58	30.37	14.51	105	>WS76_RS08270 ref|WP_015600333.1|gi|0| hypothetical protein	1675	Nsco_NS_434_20203020_B_humpty_HILIC3.34734.34734.3	controllerType=0 controllerNumber=1 scan=34734	90.9678	Trypsin	B3	PAATTTTATTAAPAPAPSATTPAPAATAPATAASAPAAK	568
38701:3	168	A.AAAASAAS[+568.212]APEVAAAAPEAAQAADQS[+568.212][+100.064]DANAQAAR.A	HexNAc(2)Hex(1),HexNAc(2)Hex(1) 100.064	S[+100][+568]*2	1434.65	3	4301.94	4301.94	0	0.5	152	NRagged	657.84	634.71	0	12.55	22	>WS76_RS03140 ref|WP_075644745.1|gi|0| outer membrane protein assembly factor BamE	635	Nsco_NS_434_20203020_B_humpty_HILIC2.35729.35729.3	controllerType=0 controllerNumber=1 scan=35729	97.6318	Trypsin	B2	AAAASAASAPEVAAAAPEAAQAADQSDANAQAAR	1236
05161:2	125	K.EAS[+568.212]AAEAPAAAS[+365.132][+231.074]N.-	HexNAc(2)Hex(1),HexNAc(1)Hex(1) 231.0743	S[+231][+365][+568]	1162.48	2	2323.95	2323.94	0	2.4	60	CRagged	657.89	651.16	0	12.37	39	>WS76_RS31050 ref|WP_071810810.1|gi|0| hypothetical protein	2892	Nsco_NS_434_20203020_B_humpty_HILIC3.7596.7596.2	controllerType=0 controllerNumber=1 scan=7596	31.1906	Trypsin	B3	EASAAEAPAAASN	1164
52876:2	1093	R.GGEIANTGAS[+568.212]APGVNVPGVAGGNVQITPDGR.G	HexNAc(2)Hex(1)	S[+568]	1700.82	2	3400.64	3400.64	0	0.8	172	Specific	658.51	416.07	7.2	14.68	4	>WS76_RS00185 ref|WP_006024030.1|gi|0| DUF1700 domain-containing protein	40	Nsco_NS_434_20203020_B_humpty_HILIC1.48177.48177.2	controllerType=0 controllerNumber=1 scan=48177	130.078	Trypsin	B1	GGEIANTGASAPGVNVPGVAGGNVQITPDGR	568
34403:4	197	K.AASGAVPTVKPTDNS[+365.132][+231.074]SGSFVFSRPGK.F	HexNAc(1)Hex(1) 231.0743	S[+231][+365]	790.885	4	3160.52	3160.52	0	0.5	73	Specific	659.47	652.74	1.2	14.67	15	>WS76_RS04925 ref|WP_006025599.1|gi|0| outer membrane lipoprotein chaperone LolA	996	Nsco_NS_434_20203020_B_humpty_HILIC2.32226.32226.4	controllerType=0 controllerNumber=1 scan=32226	89.5978	Trypsin	B2	AASGAVPTVKPTDNSSGSFVFSRPGK	596
23928:3	12	K.NGPFKDADDLAS[+568.212]RVK.G	HexNAc(2)Hex(1)	S[+568]	734.354	3	2201.05	2201.05	0	0.2	55	Specific	660.37	602.96	602.96	15.17	105	>WS76_RS08270 ref|WP_015600333.1|gi|0| hypothetical protein	1675	Nsco_NS_434_20203020_B_humpty_HILIC3.24370.24370.3	controllerType=0 controllerNumber=1 scan=24370	67.5813	Trypsin	B3	NGPFKDADDLASRVK	568
33175:3	95	R.QQLAPPAPASAPAAAS[+568.212]DAGSASPGARP.-	HexNAc(2)Hex(1)	S[+568]	994.814	3	2982.43	2982.42	0	2.9	730	CRagged	660.6	297.98	7.2	10.93	20	>WS76_RS00435 ref|WP_015602274.1|gi|0| type II secretion system protein GspD	90	Nsco_NS_434_20203020_B_humpty_HILIC2.31254.31254.3	controllerType=0 controllerNumber=1 scan=31254	87.2689	Trypsin	B2	QQLAPPAPASAPAAASDAGSASPGARP	568
32830:3	167	K.VAPPADNNAS[+365.132][+231.074]QPQQFDPNRALQGK.T	HexNAc(1)Hex(1) 231.0743	S[+231][+365]	1053.83	3	3159.47	3159.47	0	-1.5	50	Specific	661.36	636.48	636.48	14.53	15	>WS76_RS16595 ref|WP_015601198.1|gi|0| sporulation related domain protein	3331	Nsco_NS_434_20203020_B_humpty_HILIC2.30971.30971.3	controllerType=0 controllerNumber=1 scan=30971	86.5602	Trypsin	B2	VAPPADNNASQPQQFDPNRALQGK	596
33238:2	102	R.QQLAPPAPAS[+568.212]APAAAS[+365.132][+231.074]DAGSASPGARP.-	HexNAc(2)Hex(1),HexNAc(1)Hex(1) 231.0743	S[+231][+365][+568]	1790.32	2	3579.62	3578.62	1	-0.9	730	CRagged	661.7	415.48	14	14.57	20	>WS76_RS00435 ref|WP_015602274.1|gi|0| type II secretion system protein GspD	90	Nsco_NS_434_20203020_B_humpty_HILIC3.32371.32371.2	controllerType=0 controllerNumber=1 scan=32371	85.6965	Trypsin	B3	QQLAPPAPASAPAAASDAGSASPGARP	1164
04737:3	163	R.GGAAQPAS[+568.212]GSAVAAAPDKR.Q	HexNAc(2)Hex(1)	S[+568]	750.696	3	2250.07	2250.07	0	0.4	379	Specific	662.76	328.34	10.23	13.54	12	>WS76_RS10210 ref|WP_015600914.1|gi|0| MexX family efflux pump subunit	2066	Nsco_NS_434_20203020_B_humpty_HILIC1.6697.6697.3	controllerType=0 controllerNumber=1 scan=6697	28.2844	Trypsin	B1	GGAAQPASGSAVAAAPDKR	568
53369:3	634	R.GGEIANTGAS[+568.212]APGVNVPGVAGGNVQITPDGR.G	HexNAc(2)Hex(1)	S[+568]	1134.55	3	3401.64	3400.64	1	0.6	172	Specific	664.49	565.25	59.7	13.74	5	>WS76_RS00185 ref|WP_006024030.1|gi|0| DUF1700 domain-containing protein	40	Nsco_NS_434_20203020_B_humpty_HILIC3.50912.50912.3	controllerType=0 controllerNumber=1 scan=50912	128.384	Trypsin	B3	GGEIANTGASAPGVNVPGVAGGNVQITPDGR	568
23932:3	12	K.NGPFKDADDLAS[+568.212]RVK.G	HexNAc(2)Hex(1)	S[+568]	734.354	3	2201.05	2201.05	0	0.2	55	Specific	664.51	605.52	605.52	15.17	105	>WS76_RS08270 ref|WP_015600333.1|gi|0| hypothetical protein	1675	Nsco_NS_434_20203020_B_humpty_HILIC3.24374.24374.3	controllerType=0 controllerNumber=1 scan=24374	67.5906	Trypsin	B3	NGPFKDADDLASRVK	568
25115:4	21	T.SAAKPAATTTTATTAAPAPAPS[+365.132][+231.074][+100.064]ATTPAPAATAPATAASAPAAKK.T	HexNAc(1)Hex(1) 231.0743 100.064	S[+100][+231][+365]	1142.83	4	4568.3	4568.31	0	-2.6	101	NRagged	664.85	604.95	0	13.25	71	>WS76_RS08270 ref|WP_015600333.1|gi|0| hypothetical protein	1675	Nsco_NS_434_20203020_B_humpty_HILIC1.25110.25110.2	controllerType=0 controllerNumber=1 scan=25110	75.5101	Trypsin	B1	SAAKPAATTTTATTAAPAPAPSATTPAPAATAPATAASAPAAKK	696
32817:3	167	K.VAPPADNNAS[+365.132][+231.074]QPQQFDPNRALQGK.T	HexNAc(1)Hex(1) 231.0743	S[+231][+365]	1053.82	3	3159.46	3159.47	0	-4.4	50	Specific	665.46	656.36	656.36	14.08	15	>WS76_RS16595 ref|WP_015601198.1|gi|0| sporulation related domain protein	3331	Nsco_NS_434_20203020_B_humpty_HILIC2.30962.30962.3	controllerType=0 controllerNumber=1 scan=30962	86.5406	Trypsin	B2	VAPPADNNASQPQQFDPNRALQGK	596
06407:2	112	K.EAS[+365.132][+231.074]AAEAPAAAS[+568.212]N.-	HexNAc(1)Hex(1) 231.0743,HexNAc(2)Hex(1)	S[+231][+365][+568]	1162.97	2	2324.94	2323.94	1	-1.1	60	CRagged	665.71	563.51	0	12.08	37	>WS76_RS31050 ref|WP_071810810.1|gi|0| hypothetical protein	2892	Nsco_NS_434_20203020_B_humpty_HILIC1.8210.8210.2	controllerType=0 controllerNumber=1 scan=8210	31.4761	Trypsin	B1	EASAAEAPAAASN	1164
27833:3	95	R.RQQLAPPAPAS[+568.212]APAAASDAGSASPGARP.-	HexNAc(2)Hex(1)	S[+568]	1046.84	3	3138.52	3138.52	0	-0.1	729	CRagged	666.66	565.13	12.5	14.42	20	>WS76_RS00435 ref|WP_015602274.1|gi|0| type II secretion system protein GspD	90	Nsco_NS_434_20203020_B_humpty_HILIC2.26893.26893.3	controllerType=0 controllerNumber=1 scan=26893	76.4889	Trypsin	B2	RQQLAPPAPASAPAAASDAGSASPGARP	568
35616:3	1260	S.AASAPVLAS[+365.132][+231.074][+100.064]AAAAS[+568.212][+100.064]PAS[+568.212]GGAVVR.A	HexNAc(1)Hex(1) 231.0743 100.064,HexNAc(2)Hex(1) 100.064,HexNAc(2)Hex(1)	S[+100]*2[+231][+365][+568]*2	1296.27	3	3886.8	3884.81	2	-3.9	818	NRagged	666.84	567.06	0	11.5	6	>WS76_RS26685 ref|WP_015602914.1|gi|0| DUF748 domain-containing protein	5351	Nsco_NS_434_20203020_B_humpty_HILIC2.33259.33259.3	controllerType=0 controllerNumber=1 scan=33259	92.0289	Trypsin	B2	AASAPVLASAAAASPASGGAVVR	1932
23025:3	816	R.NAAAAAALPAS[+568.212]DADAIKR.A	HexNAc(2)Hex(1)	S[+568]	755.709	3	2265.11	2265.11	0	1	64	Specific	667.28	621.08	621.08	14.71	4	>WS76_RS21230 ref|WP_015603848.1|gi|0| ATP-dependent zinc metalloprotease FtsH	4262	Nsco_NS_434_20203020_B_humpty_HILIC2.23007.23007.3	controllerType=0 controllerNumber=1 scan=23007	66.9815	Trypsin	B2	NAAAAAALPASDADAIKR	568
02096:2	125	K.AKEAS[+568.212]AAEAPAAAS[+365.132][+231.074]N.-	HexNAc(2)Hex(1),HexNAc(1)Hex(1) 231.0743	S[+231][+365][+568]	1262.04	2	2523.07	2523.07	0	-0.1	58	CRagged	667.92	556.51	0	14.64	39	>WS76_RS31050 ref|WP_071810810.1|gi|0| hypothetical protein	2892	Nsco_NS_434_20203020_B_humpty_HILIC3.4869.4869.2	controllerType=0 controllerNumber=1 scan=4869	25.5736	Trypsin	B3	AKEASAAEAPAAASN	1164
41061:3	332	A.AAAASAASAPEVAAAAPEAAQAADQS[+365.132][+231.074][+100.064]DANAQAAR.A	HexNAc(1)Hex(1) 231.0743 100.064	S[+100][+231][+365]	1254.58	3	3761.71	3761.72	0	-2.6	152	NRagged	669	618	9.6	11.22	24	>WS76_RS03140 ref|WP_075644745.1|gi|0| outer membrane protein assembly factor BamE	635	Nsco_NS_434_20203020_B_humpty_HILIC1.38341.38341.3	controllerType=0 controllerNumber=1 scan=38341	107.532	Trypsin	B1	AAAASAASAPEVAAAAPEAAQAADQSDANAQAAR	696
53414:3	634	R.GGEIANTGAS[+568.212]APGVNVPGVAGGNVQITPDGR.G	HexNAc(2)Hex(1)	S[+568]	1134.22	3	3400.63	3400.64	0	-1	172	Specific	669.63	262.27	5.86	10.83	5	>WS76_RS00185 ref|WP_006024030.1|gi|0| DUF1700 domain-containing protein	40	Nsco_NS_434_20203020_B_humpty_HILIC3.50944.50944.3	controllerType=0 controllerNumber=1 scan=50944	128.45	Trypsin	B3	GGEIANTGASAPGVNVPGVAGGNVQITPDGR	568
30600:3	222	K.VAPPADNNAS[+568.212]QPQQFDPNRALQGK.T	HexNAc(2)Hex(1)	S[+568]	1044.5	3	3131.48	3131.48	0	0.9	50	Specific	669.92	618.99	618.99	15.52	19	>WS76_RS16595 ref|WP_015601198.1|gi|0| sporulation related domain protein	3331	Nsco_NS_434_20203020_B_humpty_HILIC3.30011.30011.3	controllerType=0 controllerNumber=1 scan=30011	80.2533	Trypsin	B3	VAPPADNNASQPQQFDPNRALQGK	568
32528:2	95	R.QQLAPPAPAS[+365.132][+231.074]APAAAS[+568.212]DAGSASPGARP.-	HexNAc(1)Hex(1) 231.0743,HexNAc(2)Hex(1)	S[+231][+365][+568]	1789.82	2	3578.63	3578.62	0	0.6	730	CRagged	669.94	403.06	8.43	14.67	20	>WS76_RS00435 ref|WP_015602274.1|gi|0| type II secretion system protein GspD	90	Nsco_NS_434_20203020_B_humpty_HILIC2.30721.30721.2	controllerType=0 controllerNumber=1 scan=30721	85.9235	Trypsin	B2	QQLAPPAPASAPAAASDAGSASPGARP	1164
27862:3	95	R.RQQLAPPAPAS[+568.212]APAAASDAGSASPGARP.-	HexNAc(2)Hex(1)	S[+568]	1046.84	3	3138.52	3138.52	0	0.1	729	CRagged	670.54	596.07	2.14	14.67	20	>WS76_RS00435 ref|WP_015602274.1|gi|0| type II secretion system protein GspD	90	Nsco_NS_434_20203020_B_humpty_HILIC2.26918.26918.3	controllerType=0 controllerNumber=1 scan=26918	76.5455	Trypsin	B2	RQQLAPPAPASAPAAASDAGSASPGARP	568
59770:3	24	K.KAILESVYQGAGQAAS[+365.132][+231.074]APMPPTQWSYDK.N	HexNAc(1)Hex(1) 231.0743	S[+231][+365]	1197.56	3	3590.67	3590.67	0	0.3	328	Specific	671.26	624.99	9.6	14.67	18	>WS76_RS17310 ref|WP_015602142.1|gi|0| ABC transporter substrate-binding protein	3476	Nsco_NS_434_20203020_B_humpty_HILIC2.54681.54681.3	controllerType=0 controllerNumber=1 scan=54681	142.876	Trypsin	B2	KAILESVYQGAGQAASAPMPPTQWSYDK	596
33462:3	12	T.TTATTAAPAPAPSATTPAPAATAPAT[+568.212]AAS[+568.212]APAAKK.T	HexNAc(2)Hex(1),HexNAc(2)Hex(1)	S[+568], T[+568]	1404.36	3	4211.06	4210.04	1	3	110	NRagged	673.52	146.17	2.13	10.63	105	>WS76_RS08270 ref|WP_015600333.1|gi|0| hypothetical protein	1675	Nsco_NS_434_20203020_B_humpty_HILIC3.32557.32557.3	controllerType=0 controllerNumber=1 scan=32557	86.1546	Trypsin	B3	TTATTAAPAPAPSATTPAPAATAPATAASAPAAKK	1136
04518:2	112	K.EAS[+365.132][+231.074]AAEAPAAAS[+568.212]N.-	HexNAc(1)Hex(1) 231.0743,HexNAc(2)Hex(1)	S[+231][+365][+568]	1162.98	2	2324.94	2323.94	1	0.2	60	CRagged	673.62	512.89	0	12.65	37	>WS76_RS31050 ref|WP_071810810.1|gi|0| hypothetical protein	2892	Nsco_NS_434_20203020_B_humpty_HILIC1.6531.6531.2	controllerType=0 controllerNumber=1 scan=6531	27.9896	Trypsin	B1	EASAAEAPAAASN	1164
34420:4	197	K.AASGAVPTVKPTDNS[+365.132][+231.074]SGSFVFSRPGK.F	HexNAc(1)Hex(1) 231.0743	S[+231][+365]	790.885	4	3160.52	3160.52	0	0.8	73	Specific	673.75	673.75	1.2	14.67	15	>WS76_RS04925 ref|WP_006025599.1|gi|0| outer membrane lipoprotein chaperone LolA	996	Nsco_NS_434_20203020_B_humpty_HILIC2.32240.32240.4	controllerType=0 controllerNumber=1 scan=32240	89.6256	Trypsin	B2	AASGAVPTVKPTDNSSGSFVFSRPGK	596
29178:4	21	K.TSAAKPAATTTTATTAAPAPAPS[+568.212]ATTPAPAATAPATAASAPAAK.K	HexNAc(2)Hex(1)	S[+568]	1104.06	4	4413.21	4413.2	0	0.9	100	Specific	674.98	229.17	0	11.5	71	>WS76_RS08270 ref|WP_015600333.1|gi|0| hypothetical protein	1675	Nsco_NS_434_20203020_B_humpty_HILIC1.28441.28441.4	controllerType=0 controllerNumber=1 scan=28441	83.9091	Trypsin	B1	TSAAKPAATTTTATTAAPAPAPSATTPAPAATAPATAASAPAAK	568
06398:2	112	K.EAS[+568.212]AAEAPAAAS[+365.132][+231.074]N.-	HexNAc(2)Hex(1),HexNAc(1)Hex(1) 231.0743	S[+231][+365][+568]	1162.97	2	2324.94	2323.94	1	-0.8	60	CRagged	674.98	553.28	0	12.08	37	>WS76_RS31050 ref|WP_071810810.1|gi|0| hypothetical protein	2892	Nsco_NS_434_20203020_B_humpty_HILIC1.8200.8200.2	controllerType=0 controllerNumber=1 scan=8200	31.4546	Trypsin	B1	EASAAEAPAAASN	1164
35885:3	6	A.ATTTTATTAAPAPAPSATTPAPAATAPAT[+365.132][+231.074][+100.064]AAS[+365.132][+231.074][+100.064]APAAK.K	HexNAc(1)Hex(1) 231.0743 100.064,HexNAc(1)Hex(1) 231.0743 100.064	S[+100][+231][+365], T[+100][+231][+365]	1538.41	3	4613.22	4611.19	2	3.1	107	NRagged	675.23	485.74	4.8	11.46	95	>WS76_RS08270 ref|WP_015600333.1|gi|0| hypothetical protein	1675	Nsco_NS_434_20203020_B_humpty_HILIC2.33480.33480.3	controllerType=0 controllerNumber=1 scan=33480	92.5245	Trypsin	B2	ATTTTATTAAPAPAPSATTPAPAATAPATAASAPAAK	1392
06401:2	112	K.EAS[+568.212]AAEAPAAAS[+365.132][+231.074]N.-	HexNAc(2)Hex(1),HexNAc(1)Hex(1) 231.0743	S[+231][+365][+568]	1162.97	2	2324.94	2323.94	1	-0.8	60	CRagged	675.4	518.43	0	12.08	37	>WS76_RS31050 ref|WP_071810810.1|gi|0| hypothetical protein	2892	Nsco_NS_434_20203020_B_humpty_HILIC1.8203.8203.2	controllerType=0 controllerNumber=1 scan=8203	31.4642	Trypsin	B1	EASAAEAPAAASN	1164
01916:2	88	K.AKEAS[+568.212]AAEAPAAAS[+365.132][+231.074]N.-	HexNAc(2)Hex(1),HexNAc(1)Hex(1) 231.0743	S[+231][+365][+568]	1262.04	2	2523.07	2523.07	0	-0.2	58	CRagged	676.15	543.2	0	14.12	34	>WS76_RS31050 ref|WP_071810810.1|gi|0| hypothetical protein	2892	Nsco_NS_434_20203020_B_humpty_HILIC2.4537.4537.2	controllerType=0 controllerNumber=1 scan=4537	24.365	Trypsin	B2	AKEASAAEAPAAASN	1164
01921:2	88	K.AKEAS[+365.132][+231.074]AAEAPAAAS[+568.212]N.-	HexNAc(1)Hex(1) 231.0743,HexNAc(2)Hex(1)	S[+231][+365][+568]	1262.54	2	2524.07	2523.07	1	-0.5	58	CRagged	676.71	385.72	0	14.12	34	>WS76_RS31050 ref|WP_071810810.1|gi|0| hypothetical protein	2892	Nsco_NS_434_20203020_B_humpty_HILIC2.4543.4543.2	controllerType=0 controllerNumber=1 scan=4543	24.3804	Trypsin	B2	AKEASAAEAPAAASN	1164
03064:2	112	K.AKEAS[+365.132][+231.074]AAEAPAAAS[+568.212]N.-	HexNAc(1)Hex(1) 231.0743,HexNAc(2)Hex(1)	S[+231][+365][+568]	1262.04	2	2523.07	2523.07	0	0.8	58	CRagged	677.01	540.21	0	14.95	37	>WS76_RS31050 ref|WP_071810810.1|gi|0| hypothetical protein	2892	Nsco_NS_434_20203020_B_humpty_HILIC1.5281.5281.2	controllerType=0 controllerNumber=1 scan=5281	25.428	Trypsin	B1	AKEASAAEAPAAASN	1164
02093:2	125	K.AKEAS[+568.212]AAEAPAAAS[+365.132][+231.074]N.-	HexNAc(2)Hex(1),HexNAc(1)Hex(1) 231.0743	S[+231][+365][+568]	1262.04	2	2523.07	2523.07	0	-0.1	58	CRagged	677.47	553.28	0	14.64	39	>WS76_RS31050 ref|WP_071810810.1|gi|0| hypothetical protein	2892	Nsco_NS_434_20203020_B_humpty_HILIC3.4866.4866.2	controllerType=0 controllerNumber=1 scan=4866	25.5641	Trypsin	B3	AKEASAAEAPAAASN	1164
32159:3	102	R.QQLAPPAPAS[+568.212]APAAAS[+365.132][+231.074]DAGSASPGARP.-	HexNAc(2)Hex(1),HexNAc(1)Hex(1) 231.0743	S[+231][+365][+568]	1193.55	3	3578.63	3578.62	0	1.3	730	CRagged	677.51	276.6	1.2	12.06	20	>WS76_RS00435 ref|WP_015602274.1|gi|0| type II secretion system protein GspD	90	Nsco_NS_434_20203020_B_humpty_HILIC3.31495.31495.3	controllerType=0 controllerNumber=1 scan=31495	83.8235	Trypsin	B3	QQLAPPAPASAPAAASDAGSASPGARP	1164
31515:3	12	K.TSAAKPAATTTTATTAAPAPAPSATTPAPAATAPATAAS[+365.132][+231.074]APAAK.K	HexNAc(1)Hex(1) 231.0743	S[+231][+365]	1481.4	3	4442.19	4441.2	1	-2.5	100	Specific	678.74	678.74	15.46	14.07	105	>WS76_RS08270 ref|WP_015600333.1|gi|0| hypothetical protein	1675	Nsco_NS_434_20203020_B_humpty_HILIC3.30944.30944.3	controllerType=0 controllerNumber=1 scan=30944	82.5428	Trypsin	B3	TSAAKPAATTTTATTAAPAPAPSATTPAPAATAPATAASAPAAK	596
20009:5	83	L.KIPGPDEQGGAPHAPES[+365.132][+231.074]T[+568.212]GDKPS[+162.053][+462.149]GVPQTGAK.L	HexNAc(1)Hex(1) 231.0743,HexNAc(2)Hex(1),Hex(1) 462.1486	S[+162][+231][+365][+462], T[+568]	960.83	5	4800.12	4799.11	1	2.7	490	NRagged	679.37	679.37	0	12.45	14	>WS76_RS28100 ref|WP_015603708.1|gi|0| hypothetical protein	5631	Nsco_NS_434_20203020_B_humpty_HILIC2.20717.20717.3	controllerType=0 controllerNumber=1 scan=20717	61.441	Trypsin	B2	KIPGPDEQGGAPHAPESTGDKPSGVPQTGAK	1788
70064:5	1	D.YDGAPAS[+568.212][+100.064]APDALRNHGWT[+568.212][+100.064]PNGPVWHR.T	HexNAc(2)Hex(1) 100.064,HexNAc(2)Hex(1) 100.064	S[+100][+568], T[+100][+568]	836.589	5	4178.91	4178.91	0	1.9	75	NRagged	679.75	679.75	679.75	13.92	121	>WS76_RS18590 ref|WP_015603035.1|gi|0| hypothetical protein	3735	Nsco_NS_434_20203020_B_humpty_HILIC1.61868.61868.5	controllerType=0 controllerNumber=1 scan=61868	159.865	Trypsin	B1	YDGAPASAPDALRNHGWTPNGPVWHR	1336
00462:3	112	A.SAPAEKAEAAS[+568.212]APAKK.A	HexNAc(2)Hex(1)	S[+568]	699.015	3	2095.03	2095.03	0	0.6	28	NRagged	680.63	620.55	46.88	14.14	37	>WS76_RS31050 ref|WP_071810810.1|gi|0| hypothetical protein	2892	Nsco_NS_434_20203020_B_humpty_HILIC1.3238.3238.3	controllerType=0 controllerNumber=1 scan=3238	20.2983	Trypsin	B1	SAPAEKAEAASAPAKK	568
25747:3	127	R.RQQLAPPAPAS[+568.212]APAAASDAGSASPGARP.-	HexNAc(2)Hex(1)	S[+568]	1047.18	3	3139.53	3138.52	1	1.4	729	CRagged	680.65	580.02	12.5	14.9	22	>WS76_RS00435 ref|WP_015602274.1|gi|0| type II secretion system protein GspD	90	Nsco_NS_434_20203020_B_humpty_HILIC1.25682.25682.3	controllerType=0 controllerNumber=1 scan=25682	76.947	Trypsin	B1	RQQLAPPAPASAPAAASDAGSASPGARP	568
43609:3	332	A.AAAASAASAPEVAAAAPEAAQAADQS[+365.132][+231.074][+100.064]DANAQAAR.A	HexNAc(1)Hex(1) 231.0743 100.064	S[+100][+231][+365]	1254.58	3	3761.73	3761.72	0	1.4	152	NRagged	680.95	602.63	9.6	12.38	24	>WS76_RS03140 ref|WP_075644745.1|gi|0| outer membrane protein assembly factor BamE	635	Nsco_NS_434_20203020_B_humpty_HILIC1.40338.40338.3	controllerType=0 controllerNumber=1 scan=40338	111.904	Trypsin	B1	AAAASAASAPEVAAAAPEAAQAADQSDANAQAAR	696
41322:3	192	A.AAAASAASAPEVAAAAPEAAQAADQS[+568.212][+100.064]DANAQAAR.A	HexNAc(2)Hex(1) 100.064	S[+100][+568]	1245.25	3	3733.74	3733.73	0	2.5	152	NRagged	682.01	615.99	8.26	12.26	27	>WS76_RS03140 ref|WP_075644745.1|gi|0| outer membrane protein assembly factor BamE	635	Nsco_NS_434_20203020_B_humpty_HILIC3.39795.39795.3	controllerType=0 controllerNumber=1 scan=39795	102.919	Trypsin	B3	AAAASAASAPEVAAAAPEAAQAADQSDANAQAAR	668
07842:3	125	Q.ASAPAAAS[+568.212]APAEKAEAAS[+365.132][+231.074]APAK.K	HexNAc(2)Hex(1),HexNAc(1)Hex(1) 231.0743	S[+231][+365][+568]	1035.14	3	3103.4	3102.41	1	-4	21	NRagged	682.04	161.03	0	10.44	39	>WS76_RS31050 ref|WP_071810810.1|gi|0| hypothetical protein	2892	Nsco_NS_434_20203020_B_humpty_HILIC3.10498.10498.3	controllerType=0 controllerNumber=1 scan=10498	38.1079	Trypsin	B3	ASAPAAASAPAEKAEAASAPAK	1164
32686:2	95	R.QQLAPPAPASAPAAASDAGS[+365.132][+231.074]AS[+568.212]PGARP.-	HexNAc(1)Hex(1) 231.0743,HexNAc(2)Hex(1)	S[+231][+365][+568]	1789.82	2	3578.63	3578.62	0	0.4	730	CRagged	682.27	373.18	0	13.15	20	>WS76_RS00435 ref|WP_015602274.1|gi|0| type II secretion system protein GspD	90	Nsco_NS_434_20203020_B_humpty_HILIC2.30855.30855.2	controllerType=0 controllerNumber=1 scan=30855	86.2831	Trypsin	B2	QQLAPPAPASAPAAASDAGSASPGARP	1164
28663:3	223	K.VAPPADNNAS[+568.212]QPQQFDPNRALQGK.T	HexNAc(2)Hex(1)	S[+568]	1045.16	3	3133.48	3131.48	2	-1.6	50	Specific	682.83	48.49	48.49	9.87	14	>WS76_RS16595 ref|WP_015601198.1|gi|0| sporulation related domain protein	3331	Nsco_NS_434_20203020_B_humpty_HILIC1.28024.28024.3	controllerType=0 controllerNumber=1 scan=28024	82.8361	Trypsin	B1	VAPPADNNASQPQQFDPNRALQGK	568
31726:3	222	K.VAPPADNNAS[+365.132][+231.074]QPQQFDPNRALQGK.T	HexNAc(1)Hex(1) 231.0743	S[+231][+365]	1053.83	3	3159.47	3159.47	0	-0.3	50	Specific	684.27	684.27	684.27	15.17	19	>WS76_RS16595 ref|WP_015601198.1|gi|0| sporulation related domain protein	3331	Nsco_NS_434_20203020_B_humpty_HILIC3.31128.31128.3	controllerType=0 controllerNumber=1 scan=31128	82.9987	Trypsin	B3	VAPPADNNASQPQQFDPNRALQGK	596
04137:2	125	K.EAS[+568.212]AAEAPAAAS[+365.132][+231.074]N.-	HexNAc(2)Hex(1),HexNAc(1)Hex(1) 231.0743	S[+231][+365][+568]	1162.97	2	2324.94	2323.94	1	-3.5	60	CRagged	684.58	488.6	0	11.96	39	>WS76_RS31050 ref|WP_071810810.1|gi|0| hypothetical protein	2892	Nsco_NS_434_20203020_B_humpty_HILIC3.6677.6677.2	controllerType=0 controllerNumber=1 scan=6677	29.4132	Trypsin	B3	EASAAEAPAAASN	1164
34433:4	492	K.AASGAVPTVKPTDNS[+365.132][+231.074]SGSFVFSRPGK.F	HexNAc(1)Hex(1) 231.0743	S[+231][+365]	790.885	4	3160.52	3160.52	0	0.4	73	Specific	685.83	594.65	1.2	14.96	8	>WS76_RS04925 ref|WP_006025599.1|gi|0| outer membrane lipoprotein chaperone LolA	996	Nsco_NS_434_20203020_B_humpty_HILIC1.32745.32745.4	controllerType=0 controllerNumber=1 scan=32745	94.3627	Trypsin	B1	AASGAVPTVKPTDNSSGSFVFSRPGK	596
04877:2	112	K.EAS[+568.212]AAEAPAAAS[+365.132][+231.074]N.-	HexNAc(2)Hex(1),HexNAc(1)Hex(1) 231.0743	S[+231][+365][+568]	1162.97	2	2324.94	2323.94	1	-2.7	60	CRagged	686.41	505.81	0	11.43	37	>WS76_RS31050 ref|WP_071810810.1|gi|0| hypothetical protein	2892	Nsco_NS_434_20203020_B_humpty_HILIC1.6824.6824.2	controllerType=0 controllerNumber=1 scan=6824	28.5596	Trypsin	B1	EASAAEAPAAASN	1164
33413:2	102	R.QQLAPPAPASAPAAAS[+568.212]DAGSASPGARP.-	HexNAc(2)Hex(1)	S[+568]	1491.71	2	2982.42	2982.42	0	0.5	730	CRagged	688.61	500.93	7.2	15.26	20	>WS76_RS00435 ref|WP_015602274.1|gi|0| type II secretion system protein GspD	90	Nsco_NS_434_20203020_B_humpty_HILIC3.32516.32516.2	controllerType=0 controllerNumber=1 scan=32516	86.0453	Trypsin	B3	QQLAPPAPASAPAAASDAGSASPGARP	568
32234:3	102	R.QQLAPPAPAS[+568.212]APAAAS[+365.132][+231.074]DAGSASPGARP.-	HexNAc(2)Hex(1),HexNAc(1)Hex(1) 231.0743	S[+231][+365][+568]	1193.88	3	3579.63	3578.62	1	0.9	730	CRagged	689.6	283.63	1.2	12.11	20	>WS76_RS00435 ref|WP_015602274.1|gi|0| type II secretion system protein GspD	90	Nsco_NS_434_20203020_B_humpty_HILIC3.31545.31545.3	controllerType=0 controllerNumber=1 scan=31545	83.9238	Trypsin	B3	QQLAPPAPASAPAAASDAGSASPGARP	1164
33001:3	95	R.QQLAPPAPAS[+568.212]APAAAS[+365.132][+231.074]DAGSASPGARP.-	HexNAc(2)Hex(1),HexNAc(1)Hex(1) 231.0743	S[+231][+365][+568]	1193.55	3	3578.62	3578.62	0	0	730	CRagged	690.04	311.25	1.2	11.53	20	>WS76_RS00435 ref|WP_015602274.1|gi|0| type II secretion system protein GspD	90	Nsco_NS_434_20203020_B_humpty_HILIC2.31117.31117.3	controllerType=0 controllerNumber=1 scan=31117	86.9453	Trypsin	B2	QQLAPPAPASAPAAASDAGSASPGARP	1164
28745:3	223	K.VAPPADNNAS[+568.212]QPQQFDPNRALQGK.T	HexNAc(2)Hex(1)	S[+568]	1044.5	3	3131.48	3131.48	0	-0.2	50	Specific	690.39	682.7	682.7	15.16	14	>WS76_RS16595 ref|WP_015601198.1|gi|0| sporulation related domain protein	3331	Nsco_NS_434_20203020_B_humpty_HILIC1.28083.28083.3	controllerType=0 controllerNumber=1 scan=28083	82.9795	Trypsin	B1	VAPPADNNASQPQQFDPNRALQGK	568
41325:3	192	A.AAAASAASAPEVAAAAPEAAQAADQS[+568.212][+100.064]DANAQAAR.A	HexNAc(2)Hex(1) 100.064	S[+100][+568]	1245.25	3	3733.74	3733.73	0	2.5	152	NRagged	690.4	586.46	9.6	12.26	27	>WS76_RS03140 ref|WP_075644745.1|gi|0| outer membrane protein assembly factor BamE	635	Nsco_NS_434_20203020_B_humpty_HILIC3.39798.39798.3	controllerType=0 controllerNumber=1 scan=39798	102.929	Trypsin	B3	AAAASAASAPEVAAAAPEAAQAADQSDANAQAAR	668
28601:3	566	R.STGSTQKAPGTFSAS[+568.212]GVYPVSER.A	HexNAc(2)Hex(1)	S[+568]	961.454	3	2882.35	2882.34	0	1.6	230	Specific	691.71	667.82	4.94	15.32	7	>WS76_RS13575 ref|WP_015600202.1|gi|0| GGDEF-domain containing protein	2728	Nsco_NS_434_20203020_B_humpty_HILIC3.28374.28374.3	controllerType=0 controllerNumber=1 scan=28374	76.6236	Trypsin	B3	STGSTQKAPGTFSASGVYPVSER	568
33768:3	21	K.PAATTTTATTAAPAPAPS[+568.212]ATTPAPAATAPATAASAPAAK.K	HexNAc(2)Hex(1)	S[+568]	1319.66	3	3956.96	3954.96	2	0.5	105	Specific	691.83	625.38	10.87	14.31	71	>WS76_RS08270 ref|WP_015600333.1|gi|0| hypothetical protein	1675	Nsco_NS_434_20203020_B_humpty_HILIC1.32156.32156.3	controllerType=0 controllerNumber=1 scan=32156	92.9481	Trypsin	B1	PAATTTTATTAAPAPAPSATTPAPAATAPATAASAPAAK	568
05167:2	125	K.EAS[+568.212]AAEAPAAAS[+365.132][+231.074]N.-	HexNAc(2)Hex(1),HexNAc(1)Hex(1) 231.0743	S[+231][+365][+568]	1162.48	2	2323.95	2323.94	0	2.4	60	CRagged	691.91	613.95	0	12.37	39	>WS76_RS31050 ref|WP_071810810.1|gi|0| hypothetical protein	2892	Nsco_NS_434_20203020_B_humpty_HILIC3.7599.7599.2	controllerType=0 controllerNumber=1 scan=7599	31.199	Trypsin	B3	EASAAEAPAAASN	1164
07699:2	125	K.EAS[+568.212]AAEAPAAAS[+162.053][+462.149]N.-	HexNAc(2)Hex(1),Hex(1) 462.1486	S[+162][+462][+568]	1176.97	2	2352.94	2351.94	1	0.2	60	CRagged	691.94	552.12	0	12.86	39	>WS76_RS31050 ref|WP_071810810.1|gi|0| hypothetical protein	2892	Nsco_NS_434_20203020_B_humpty_HILIC3.10360.10360.2	controllerType=0 controllerNumber=1 scan=10360	37.7616	Trypsin	B3	EASAAEAPAAASN	1192
32146:3	95	R.QQLAPPAPAS[+568.212]APAAAS[+365.132][+231.074]DAGSASPGARP.-	HexNAc(2)Hex(1),HexNAc(1)Hex(1) 231.0743	S[+231][+365][+568]	1193.88	3	3579.63	3578.62	1	0	730	CRagged	692.26	328.78	1.2	11.68	20	>WS76_RS00435 ref|WP_015602274.1|gi|0| type II secretion system protein GspD	90	Nsco_NS_434_20203020_B_humpty_HILIC2.30399.30399.3	controllerType=0 controllerNumber=1 scan=30399	85.104	Trypsin	B2	QQLAPPAPASAPAAASDAGSASPGARP	1164
04146:2	125	K.EAS[+365.132][+231.074]AAEAPAAAS[+568.212]N.-	HexNAc(1)Hex(1) 231.0743,HexNAc(2)Hex(1)	S[+231][+365][+568]	1162.98	2	2324.94	2323.94	1	0.3	60	CRagged	692.41	503.06	0	12.86	39	>WS76_RS31050 ref|WP_071810810.1|gi|0| hypothetical protein	2892	Nsco_NS_434_20203020_B_humpty_HILIC3.6687.6687.2	controllerType=0 controllerNumber=1 scan=6687	29.4357	Trypsin	B3	EASAAEAPAAASN	1164
24867:3	6	K.NGPFKDADDLAS[+568.212]RVK.G	HexNAc(2)Hex(1)	S[+568]	734.354	3	2201.05	2201.05	0	0.1	55	Specific	693.16	651.32	651.32	14.87	95	>WS76_RS08270 ref|WP_015600333.1|gi|0| hypothetical protein	1675	Nsco_NS_434_20203020_B_humpty_HILIC2.24431.24431.3	controllerType=0 controllerNumber=1 scan=24431	70.4954	Trypsin	B2	NGPFKDADDLASRVK	568
03519:3	167	R.GGAAQPAS[+568.212]GSAVAAAPDKR.Q	HexNAc(2)Hex(1)	S[+568]	750.697	3	2250.07	2250.07	0	0.8	379	Specific	693.48	346.15	4.62	13.44	12	>WS76_RS10210 ref|WP_015600914.1|gi|0| MexX family efflux pump subunit	2066	Nsco_NS_434_20203020_B_humpty_HILIC3.6049.6049.3	controllerType=0 controllerNumber=1 scan=6049	28.0281	Trypsin	B3	GGAAQPASGSAVAAAPDKR	568
07641:2	88	K.EAS[+162.053][+462.149]AAEAPAAAS[+568.212]N.-	Hex(1) 462.1486,HexNAc(2)Hex(1)	S[+162][+462][+568]	1176.47	2	2351.94	2351.94	0	0.8	60	CRagged	695.17	620.41	0	12.74	34	>WS76_RS31050 ref|WP_071810810.1|gi|0| hypothetical protein	2892	Nsco_NS_434_20203020_B_humpty_HILIC2.10261.10261.2	controllerType=0 controllerNumber=1 scan=10261	37.4185	Trypsin	B2	EASAAEAPAAASN	1192
59208:3	15	K.KAILESVYQGAGQAAS[+568.212]APMPPTQWSYDK.N	HexNAc(2)Hex(1)	S[+568]	1188.23	3	3562.68	3562.68	0	1.2	328	Specific	695.47	695.47	9.6	14.9	26	>WS76_RS17310 ref|WP_015602142.1|gi|0| ABC transporter substrate-binding protein	3476	Nsco_NS_434_20203020_B_humpty_HILIC1.53349.53349.3	controllerType=0 controllerNumber=1 scan=53349	141.245	Trypsin	B1	KAILESVYQGAGQAASAPMPPTQWSYDK	568
24313:5	423	R.ARPGQRPPELNRPGDQAAS[+568.212]QAVTASAGAGAPPGSAGNADAAR.S	HexNAc(2)Hex(1)	S[+568]	907.642	5	4534.18	4534.18	0	0	124	Specific	695.5	695.5	0	14.67	5	>WS76_RS10405 ref|WP_015602364.1|gi|0| DUF2939 domain-containing protein	2105	Nsco_NS_434_20203020_B_humpty_HILIC2.24011.24011.5	controllerType=0 controllerNumber=1 scan=24011	69.4675	Trypsin	B2	ARPGQRPPELNRPGDQAASQAVTASAGAGAPPGSAGNADAAR	568
07563:2	88	K.EAS[+162.053][+462.149]AAEAPAAAS[+568.212]N.-	Hex(1) 462.1486,HexNAc(2)Hex(1)	S[+162][+462][+568]	1176.47	2	2351.94	2351.94	0	0.2	60	CRagged	696.52	614.43	0	12.84	34	>WS76_RS31050 ref|WP_071810810.1|gi|0| hypothetical protein	2892	Nsco_NS_434_20203020_B_humpty_HILIC2.10204.10204.2	controllerType=0 controllerNumber=1 scan=10204	37.3008	Trypsin	B2	EASAAEAPAAASN	1192
28067:4	6	K.TSAAKPAATTTTATTAAPAPAPSATTPAPAATAPATAAS[+365.132][+231.074]APAAKK.T	HexNAc(1)Hex(1) 231.0743	S[+231][+365]	1143.08	4	4569.29	4569.29	0	-0.4	100	Specific	697.52	569.6	15.3	15.06	95	>WS76_RS08270 ref|WP_015600333.1|gi|0| hypothetical protein	1675	Nsco_NS_434_20203020_B_humpty_HILIC2.27071.27071.4	controllerType=0 controllerNumber=1 scan=27071	76.9352	Trypsin	B2	TSAAKPAATTTTATTAAPAPAPSATTPAPAATAPATAASAPAAKK	596
69655:4	2	D.APIDLTDYDGAPAS[+162.053][+462.149]APDALRNHGWTPNGPVWHR.T	Hex(1) 462.1486	S[+162][+462]	1049.24	4	4193.93	4191.92	2	1.1	68	NRagged	697.62	697.62	1.2	14.29	112	>WS76_RS18590 ref|WP_015603035.1|gi|0| hypothetical protein	3735	Nsco_NS_434_20203020_B_humpty_HILIC3.64305.64305.4	controllerType=0 controllerNumber=1 scan=64305	155.07	Trypsin	B3	APIDLTDYDGAPASAPDALRNHGWTPNGPVWHR	624
32474:4	492	K.AASGAVPTVKPTDNS[+568.212]SGSFVFSRPGK.F	HexNAc(2)Hex(1)	S[+568]	783.886	4	3132.52	3132.52	0	0.2	73	Specific	698.57	679.5	1.2	14.96	8	>WS76_RS04925 ref|WP_006025599.1|gi|0| outer membrane lipoprotein chaperone LolA	996	Nsco_NS_434_20203020_B_humpty_HILIC1.31085.31085.4	controllerType=0 controllerNumber=1 scan=31085	90.342	Trypsin	B1	AASGAVPTVKPTDNSSGSFVFSRPGK	568
42677:3	168	A.AAAASAASAPEVAAAAPEAAQAADQS[+365.132][+231.074][+100.064]DANAQAAR.A	HexNAc(1)Hex(1) 231.0743 100.064	S[+100][+231][+365]	1254.91	3	3762.72	3761.72	1	-0.3	152	NRagged	698.74	637.64	9.6	12.3	22	>WS76_RS03140 ref|WP_075644745.1|gi|0| outer membrane protein assembly factor BamE	635	Nsco_NS_434_20203020_B_humpty_HILIC2.39274.39274.3	controllerType=0 controllerNumber=1 scan=39274	106.328	Trypsin	B2	AAAASAASAPEVAAAAPEAAQAADQSDANAQAAR	696
15860:4	372	R.LNEHPQMQFAAS[+568.212]APTKK.Y	HexNAc(2)Hex(1)	S[+568]	617.298	4	2466.17	2466.17	0	-0.7	43	Specific	698.98	624.57	115.94	14.43	9	>WS76_RS05240 ref|WP_006025658.1|gi|0| hypothetical protein	1055	Nsco_NS_434_20203020_B_humpty_HILIC1.17339.17339.4	controllerType=0 controllerNumber=1 scan=17339	55.4805	Trypsin	B1	LNEHPQMQFAASAPTKK	568
04739:2	88	K.EAS[+365.132][+231.074]AAEAPAAAS[+568.212]N.-	HexNAc(1)Hex(1) 231.0743,HexNAc(2)Hex(1)	S[+231][+365][+568]	1162.47	2	2323.94	2323.94	0	-0.3	60	CRagged	699.46	642.83	0	12.59	34	>WS76_RS31050 ref|WP_071810810.1|gi|0| hypothetical protein	2892	Nsco_NS_434_20203020_B_humpty_HILIC2.7075.7075.2	controllerType=0 controllerNumber=1 scan=7075	29.4764	Trypsin	B2	EASAAEAPAAASN	1164
39293:3	168	A.AAAASAAS[+365.132][+231.074]APEVAAAAPEAAQAADQS[+568.212][+100.064]DANAQAAR.A	HexNAc(1)Hex(1) 231.0743,HexNAc(2)Hex(1) 100.064	S[+100][+231][+365][+568]	1443.99	3	4329.94	4329.93	0	2	152	NRagged	700.41	589.39	0	13.06	22	>WS76_RS03140 ref|WP_075644745.1|gi|0| outer membrane protein assembly factor BamE	635	Nsco_NS_434_20203020_B_humpty_HILIC2.36464.36464.3	controllerType=0 controllerNumber=1 scan=36464	99.8065	Trypsin	B2	AAAASAASAPEVAAAAPEAAQAADQSDANAQAAR	1264
39176:3	192	A.AAAASAAS[+568.212][+100.064]APEVAAAAPEAAQAADQS[+365.132][+231.074]DANAQAAR.A	HexNAc(2)Hex(1) 100.064,HexNAc(1)Hex(1) 231.0743	S[+100][+231][+365][+568]	1444.32	3	4330.94	4329.93	1	0.2	152	NRagged	700.7	585.98	0	13.76	27	>WS76_RS03140 ref|WP_075644745.1|gi|0| outer membrane protein assembly factor BamE	635	Nsco_NS_434_20203020_B_humpty_HILIC3.38024.38024.3	controllerType=0 controllerNumber=1 scan=38024	99.1451	Trypsin	B3	AAAASAASAPEVAAAAPEAAQAADQSDANAQAAR	1264
15836:3	560	G.AATVQGGT[+568.212][+100.064]GS[+568.212]AGGADQNRDASGANIEGR.P	HexNAc(2)Hex(1) 100.064,HexNAc(2)Hex(1)	S[+568], T[+100][+568]	1275.57	3	3824.69	3824.69	0	0.3	272	NRagged	700.75	631.03	0	15.28	4	>WS76_RS18060 ref|WP_015603151.1|gi|0| TetR/AcrR family transcriptional regulator	3629	Nsco_NS_434_20203020_B_humpty_HILIC3.17546.17546.3	controllerType=0 controllerNumber=1 scan=17546	52.9474	Trypsin	B3	AATVQGGTGSAGGADQNRDASGANIEGR	1236
70006:5	1	A.PIDLTDYDGAPAS[+365.132][+231.074][+100.064]APDALRNHGWTPNGPVWHR.T	HexNAc(1)Hex(1) 231.0743 100.064	S[+100][+231][+365]	839.592	5	4193.93	4192.95	1	-5	69	NRagged	701.77	5.46	3.6	9.39	104	>WS76_RS18590 ref|WP_015603035.1|gi|0| hypothetical protein	3735	Nsco_NS_434_20203020_B_humpty_HILIC2.62816.62816.5	controllerType=0 controllerNumber=1 scan=62816	160.405	Trypsin	B2	PIDLTDYDGAPASAPDALRNHGWTPNGPVWHR	696
42382:4	1193	A.SGPPAGTDPAS[+568.212]GSSFAERFDHAPLTAPR.V	HexNAc(2)Hex(1)	S[+568]	842.14	4	3365.54	3364.55	1	-2.5	25	NRagged	702.33	666.77	59.42	14.28	4	>WS76_RS28700 ref|WP_015603621.1|gi|0| toxin co-regulated pilus biosynthesis Q family protein	5749	Nsco_NS_434_20203020_B_humpty_HILIC2.39040.39040.4	controllerType=0 controllerNumber=1 scan=39040	105.818	Trypsin	B2	SGPPAGTDPASGSSFAERFDHAPLTAPR	568
04539:2	112	K.EAS[+568.212]AAEAPAAAS[+365.132][+231.074]N.-	HexNAc(2)Hex(1),HexNAc(1)Hex(1) 231.0743	S[+231][+365][+568]	1162.97	2	2324.94	2323.94	1	-1.7	60	CRagged	703.31	517.75	0	12.65	37	>WS76_RS31050 ref|WP_071810810.1|gi|0| hypothetical protein	2892	Nsco_NS_434_20203020_B_humpty_HILIC1.6548.6548.2	controllerType=0 controllerNumber=1 scan=6548	28.0272	Trypsin	B1	EASAAEAPAAASN	1164
33505:4	263	K.AASGAVPTVKPTDNS[+568.212]SGSFVFSRPGK.F	HexNAc(2)Hex(1)	S[+568]	783.886	4	3132.52	3132.52	0	-0.5	73	Specific	703.52	644.77	1.2	15.94	14	>WS76_RS04925 ref|WP_006025599.1|gi|0| outer membrane lipoprotein chaperone LolA	996	Nsco_NS_434_20203020_B_humpty_HILIC3.32590.32590.4	controllerType=0 controllerNumber=1 scan=32590	86.2352	Trypsin	B3	AASGAVPTVKPTDNSSGSFVFSRPGK	568
39678:3	192	A.AAAASAAS[+568.212][+100.064]APEVAAAAPEAAQAADQS[+365.132][+231.074]DANAQAAR.A	HexNAc(2)Hex(1) 100.064,HexNAc(1)Hex(1) 231.0743	S[+100][+231][+365][+568]	1443.98	3	4329.94	4329.93	0	1.4	152	NRagged	703.87	637.86	0	13.59	27	>WS76_RS03140 ref|WP_075644745.1|gi|0| outer membrane protein assembly factor BamE	635	Nsco_NS_434_20203020_B_humpty_HILIC3.38450.38450.3	controllerType=0 controllerNumber=1 scan=38450	100.075	Trypsin	B3	AAAASAASAPEVAAAAPEAAQAADQSDANAQAAR	1264
31898:3	167	K.VAPPADNNAS[+365.132][+231.074]QPQQFDPNRALQGK.T	HexNAc(1)Hex(1) 231.0743	S[+231][+365]	1054.5	3	3161.48	3159.47	2	-0.3	50	Specific	704.53	164.3	164.3	12.9	15	>WS76_RS16595 ref|WP_015601198.1|gi|0| sporulation related domain protein	3331	Nsco_NS_434_20203020_B_humpty_HILIC2.30158.30158.3	controllerType=0 controllerNumber=1 scan=30158	84.4729	Trypsin	B2	VAPPADNNASQPQQFDPNRALQGK	596
05458:2	112	K.EAS[+365.132][+231.074]AAEAPAAAS[+568.212]N.-	HexNAc(1)Hex(1) 231.0743,HexNAc(2)Hex(1)	S[+231][+365][+568]	1162.47	2	2323.94	2323.94	0	-0.7	60	CRagged	706.13	670.52	0	13.08	37	>WS76_RS31050 ref|WP_071810810.1|gi|0| hypothetical protein	2892	Nsco_NS_434_20203020_B_humpty_HILIC1.7339.7339.2	controllerType=0 controllerNumber=1 scan=7339	29.6477	Trypsin	B1	EASAAEAPAAASN	1164
53366:3	634	R.GGEIANTGAS[+568.212]APGVNVPGVAGGNVQITPDGR.G	HexNAc(2)Hex(1)	S[+568]	1134.55	3	3401.64	3400.64	1	0.6	172	Specific	706.84	354.23	5.88	12.95	5	>WS76_RS00185 ref|WP_006024030.1|gi|0| DUF1700 domain-containing protein	40	Nsco_NS_434_20203020_B_humpty_HILIC3.50910.50910.3	controllerType=0 controllerNumber=1 scan=50910	128.379	Trypsin	B3	GGEIANTGASAPGVNVPGVAGGNVQITPDGR	568
39115:3	192	A.AAAASAAS[+365.132][+231.074]APEVAAAAPEAAQAADQS[+568.212][+100.064]DANAQAAR.A	HexNAc(1)Hex(1) 231.0743,HexNAc(2)Hex(1) 100.064	S[+100][+231][+365][+568]	1443.99	3	4329.94	4329.93	0	1.6	152	NRagged	707.53	599.4	0	13.59	27	>WS76_RS03140 ref|WP_075644745.1|gi|0| outer membrane protein assembly factor BamE	635	Nsco_NS_434_20203020_B_humpty_HILIC3.37965.37965.3	controllerType=0 controllerNumber=1 scan=37965	99.0177	Trypsin	B3	AAAASAASAPEVAAAAPEAAQAADQSDANAQAAR	1264
06410:2	112	K.EAS[+365.132][+231.074]AAEAPAAAS[+568.212]N.-	HexNAc(1)Hex(1) 231.0743,HexNAc(2)Hex(1)	S[+231][+365][+568]	1162.97	2	2324.94	2323.94	1	-1.1	60	CRagged	707.81	508.51	0	13.08	37	>WS76_RS31050 ref|WP_071810810.1|gi|0| hypothetical protein	2892	Nsco_NS_434_20203020_B_humpty_HILIC1.8213.8213.2	controllerType=0 controllerNumber=1 scan=8213	31.4859	Trypsin	B1	EASAAEAPAAASN	1164
32639:2	102	R.QQLAPPAPAS[+365.132][+231.074]APAAAS[+568.212]DAGSASPGARP.-	HexNAc(1)Hex(1) 231.0743,HexNAc(2)Hex(1)	S[+231][+365][+568]	1790.32	2	3579.63	3578.62	1	1.4	730	CRagged	708.43	420.35	8.89	16.09	20	>WS76_RS00435 ref|WP_015602274.1|gi|0| type II secretion system protein GspD	90	Nsco_NS_434_20203020_B_humpty_HILIC3.31868.31868.2	controllerType=0 controllerNumber=1 scan=31868	84.5958	Trypsin	B3	QQLAPPAPASAPAAASDAGSASPGARP	1164
27587:3	252	R.MQPAQQTLTHADTSGYGVQPAGAS[+568.212]ESGGR.A	HexNAc(2)Hex(1)	S[+568]	1157.86	3	3471.56	3470.55	1	2.4	67	Specific	708.56	701.9	4.8	15.25	6	>WS76_RS20295 ref|WP_015603005.1|gi|0| DUF4148 domain-containing protein	4073	Nsco_NS_434_20203020_B_humpty_HILIC3.27499.27499.3	controllerType=0 controllerNumber=1 scan=27499	74.611	Trypsin	B3	MQPAQQTLTHADTSGYGVQPAGASESGGR	568
42384:4	1193	A.SGPPAGTDPASGSS[+568.212]FAERFDHAPLTAPR.V	HexNAc(2)Hex(1)	S[+568]	842.14	4	3365.54	3364.55	1	-2.5	25	NRagged	709.82	669.75	2.4	14.28	4	>WS76_RS28700 ref|WP_015603621.1|gi|0| toxin co-regulated pilus biosynthesis Q family protein	5749	Nsco_NS_434_20203020_B_humpty_HILIC2.39042.39042.4	controllerType=0 controllerNumber=1 scan=39042	105.825	Trypsin	B2	SGPPAGTDPASGSSFAERFDHAPLTAPR	568
73108:2	1418	R.DSAASQPLPS[+568.212]ALPDVGDEIDLR.F	HexNAc(2)Hex(1)	S[+568]	1417.67	2	2834.33	2834.33	0	-0.7	115	Specific	709.94	612.25	9.6	15.2	2	>WS76_RS28960 ref|WP_075645191.1|gi|0| hypothetical protein	5801	Nsco_NS_434_20203020_B_humpty_HILIC1.64345.64345.2	controllerType=0 controllerNumber=1 scan=64345	165.202	Trypsin	B1	DSAASQPLPSALPDVGDEIDLR	568
37100:3	192	A.AASAAS[+568.212]APEVAAAAPEAAQAADQSDANAQAAR.A	HexNAc(2)Hex(1)	S[+568]	1164.53	3	3491.59	3491.59	0	-0.7	154	NRagged	712.45	635.08	9.94	13.07	27	>WS76_RS03140 ref|WP_075644745.1|gi|0| outer membrane protein assembly factor BamE	635	Nsco_NS_434_20203020_B_humpty_HILIC3.35759.35759.3	controllerType=0 controllerNumber=1 scan=35759	93.203	Trypsin	B3	AASAASAPEVAAAAPEAAQAADQSDANAQAAR	568
34681:4	263	K.AAS[+365.132][+231.074]GAVPTVKPTDNSSGSFVFSRPGK.F	HexNAc(1)Hex(1) 231.0743	S[+231][+365]	790.887	4	3160.53	3160.52	0	3.1	73	Specific	712.46	688.49	133.61	15.51	14	>WS76_RS04925 ref|WP_006025599.1|gi|0| outer membrane lipoprotein chaperone LolA	996	Nsco_NS_434_20203020_B_humpty_HILIC3.33642.33642.4	controllerType=0 controllerNumber=1 scan=33642	88.5918	Trypsin	B3	AASGAVPTVKPTDNSSGSFVFSRPGK	596
32963:3	222	K.VAPPADNNAS[+365.132][+231.074]QPQQFDPNRALQGK.T	HexNAc(1)Hex(1) 231.0743	S[+231][+365]	1053.83	3	3159.47	3159.47	0	0.4	50	Specific	712.59	712.59	712.59	16.49	19	>WS76_RS16595 ref|WP_015601198.1|gi|0| sporulation related domain protein	3331	Nsco_NS_434_20203020_B_humpty_HILIC3.32130.32130.3	controllerType=0 controllerNumber=1 scan=32130	85.1285	Trypsin	B3	VAPPADNNASQPQQFDPNRALQGK	596
27590:3	102	R.RQQLAPPAPAS[+568.212]APAAASDAGSASPGARP.-	HexNAc(2)Hex(1)	S[+568]	1047.18	3	3139.53	3138.52	1	1	729	CRagged	713.09	630.68	12.5	15.78	20	>WS76_RS00435 ref|WP_015602274.1|gi|0| type II secretion system protein GspD	90	Nsco_NS_434_20203020_B_humpty_HILIC3.27502.27502.3	controllerType=0 controllerNumber=1 scan=27502	74.6261	Trypsin	B3	RQQLAPPAPASAPAAASDAGSASPGARP	568
58788:3	24	K.KAILESVYQGAGQAAS[+568.212]APMPPTQWSYDK.N	HexNAc(2)Hex(1)	S[+568]	1188.23	3	3562.68	3562.68	0	-0.1	328	Specific	715.32	715.32	9.6	15.43	20	>WS76_RS17310 ref|WP_015602142.1|gi|0| ABC transporter substrate-binding protein	3476	Nsco_NS_434_20203020_B_humpty_HILIC3.55717.55717.3	controllerType=0 controllerNumber=1 scan=55717	138.373	Trypsin	B3	KAILESVYQGAGQAASAPMPPTQWSYDK	568
35819:3	197	K.AASGAVPTVKPTDNS[+365.132][+231.074]SGSFVFSRPGK.F	HexNAc(1)Hex(1) 231.0743	S[+231][+365]	1054.18	3	3160.52	3160.52	0	0.1	73	Specific	716.3	678.54	1.2	15.68	15	>WS76_RS04925 ref|WP_006025599.1|gi|0| outer membrane lipoprotein chaperone LolA	996	Nsco_NS_434_20203020_B_humpty_HILIC2.33425.33425.3	controllerType=0 controllerNumber=1 scan=33425	92.4013	Trypsin	B2	AASGAVPTVKPTDNSSGSFVFSRPGK	596
30332:3	167	K.VAPPADNNAS[+568.212]QPQQFDPNRALQGK.T	HexNAc(2)Hex(1)	S[+568]	1044.5	3	3131.47	3131.48	0	-0.6	50	Specific	718.32	681.4	681.4	15.78	15	>WS76_RS16595 ref|WP_015601198.1|gi|0| sporulation related domain protein	3331	Nsco_NS_434_20203020_B_humpty_HILIC2.28945.28945.3	controllerType=0 controllerNumber=1 scan=28945	81.6972	Trypsin	B2	VAPPADNNASQPQQFDPNRALQGK	568
34407:4	197	K.AASGAVPTVKPTDNS[+365.132][+231.074]SGSFVFSRPGK.F	HexNAc(1)Hex(1) 231.0743	S[+231][+365]	790.885	4	3160.52	3160.52	0	0.5	73	Specific	718.48	688.5	1.2	15.67	15	>WS76_RS04925 ref|WP_006025599.1|gi|0| outer membrane lipoprotein chaperone LolA	996	Nsco_NS_434_20203020_B_humpty_HILIC2.32230.32230.4	controllerType=0 controllerNumber=1 scan=32230	89.6074	Trypsin	B2	AASGAVPTVKPTDNSSGSFVFSRPGK	596
70128:5	2	D.YDGAPAS[+568.212][+100.064]APDALRNHGWT[+568.212][+100.064]PNGPVWHR.T	HexNAc(2)Hex(1) 100.064,HexNAc(2)Hex(1) 100.064	S[+100][+568], T[+100][+568]	836.588	5	4178.91	4178.91	0	1.5	75	NRagged	719.61	719.61	719.61	15.62	112	>WS76_RS18590 ref|WP_015603035.1|gi|0| hypothetical protein	3735	Nsco_NS_434_20203020_B_humpty_HILIC3.64729.64729.5	controllerType=0 controllerNumber=1 scan=64729	155.924	Trypsin	B3	YDGAPASAPDALRNHGWTPNGPVWHR	1336
68724:5	1	D.YDGAPAS[+568.212][+100.064]APDALRNHGWT[+568.212][+100.064]PNGPVWHR.T	HexNAc(2)Hex(1) 100.064,HexNAc(2)Hex(1) 100.064	S[+100][+568], T[+100][+568]	836.588	5	4178.91	4178.91	0	1.1	75	NRagged	721.24	721.24	721.24	15.15	104	>WS76_RS18590 ref|WP_015603035.1|gi|0| hypothetical protein	3735	Nsco_NS_434_20203020_B_humpty_HILIC2.61750.61750.5	controllerType=0 controllerNumber=1 scan=61750	158.086	Trypsin	B2	YDGAPASAPDALRNHGWTPNGPVWHR	1336
15779:4	199	R.LNEHPQMQFAAS[+568.212]APTKK.Y	HexNAc(2)Hex(1)	S[+568]	617.299	4	2466.17	2466.17	0	1.3	43	Specific	722.53	645	151.2	15.71	12	>WS76_RS05240 ref|WP_006025658.1|gi|0| hypothetical protein	1055	Nsco_NS_434_20203020_B_humpty_HILIC2.17194.17194.4	controllerType=0 controllerNumber=1 scan=17194	53.31	Trypsin	B2	LNEHPQMQFAASAPTKK	568
75627:3	801	R.FQAAQLPGAAS[+568.212]GVPVPLPDGGTESGGNFTDEPGIAGGEGR.G	HexNAc(2)Hex(1)	S[+568]	1450.35	3	4349.02	4349.02	0	0.3	200	Specific	724.62	696.95	3.9	15.31	3	>WS76_RS00395 ref|WP_075644924.1|gi|0| general secretion pathway protein GspK	82	Nsco_NS_434_20203020_B_humpty_HILIC1.66284.66284.3	controllerType=0 controllerNumber=1 scan=66284	169.207	Trypsin	B1	FQAAQLPGAASGVPVPLPDGGTESGGNFTDEPGIAGGEGR	568
31902:3	167	K.VAPPADNNAS[+365.132][+231.074]QPQQFDPNRALQGK.T	HexNAc(1)Hex(1) 231.0743	S[+231][+365]	1054.5	3	3161.48	3159.47	2	-0.3	50	Specific	724.77	50.47	50.47	11.22	15	>WS76_RS16595 ref|WP_015601198.1|gi|0| sporulation related domain protein	3331	Nsco_NS_434_20203020_B_humpty_HILIC2.30162.30162.3	controllerType=0 controllerNumber=1 scan=30162	84.4866	Trypsin	B2	VAPPADNNASQPQQFDPNRALQGK	596
07443:2	125	K.EAS[+568.212]AAEAPAAAS[+162.053][+462.149]N.-	HexNAc(2)Hex(1),Hex(1) 462.1486	S[+162][+462][+568]	1176.47	2	2351.93	2351.94	0	-1.1	60	CRagged	725.29	671.86	0	13.17	39	>WS76_RS31050 ref|WP_071810810.1|gi|0| hypothetical protein	2892	Nsco_NS_434_20203020_B_humpty_HILIC3.10106.10106.2	controllerType=0 controllerNumber=1 scan=10106	37.1388	Trypsin	B3	EASAAEAPAAASN	1192
23526:5	1000	R.ARPGQRPPELNRPGDQAAS[+568.212]QAVTASAGAGAPPGSAGNADAAR.S	HexNAc(2)Hex(1)	S[+568]	908.043	5	4536.19	4534.18	2	0.1	124	Specific	726.3	726.3	81.55	16.03	2	>WS76_RS10405 ref|WP_015602364.1|gi|0| DUF2939 domain-containing protein	2105	Nsco_NS_434_20203020_B_humpty_HILIC3.24033.24033.5	controllerType=0 controllerNumber=1 scan=24033	66.8457	Trypsin	B3	ARPGQRPPELNRPGDQAASQAVTASAGAGAPPGSAGNADAAR	568
67729:5	122	L.ADT[+568.212][+100.064]GLGEQAYAAGHIPGAHYLHLDRDLS[+365.132][+231.074]GAK.T	HexNAc(2)Hex(1) 100.064,HexNAc(1)Hex(1) 231.0743	S[+231][+365], T[+100][+568]	894.82	5	4470.07	4469.06	1	0.5	36	NRagged	727.73	727.73	0.19	14.95	11	>WS76_RS23080 ref|WP_015603768.1|gi|0| sulfurtransferase	4630	Nsco_NS_434_20203020_B_humpty_HILIC2.60843.60843.4	controllerType=0 controllerNumber=1 scan=60843	156.072	Trypsin	B2	ADTGLGEQAYAAGHIPGAHYLHLDRDLSGAK	1264
26432:4	12	K.TSAAKPAATTTTATTAAPAPAPS[+365.132][+231.074]ATTPAPAATAPATAASAPAAKK.T	HexNAc(1)Hex(1) 231.0743	S[+231][+365]	1143.08	4	4569.3	4569.29	0	0.2	100	Specific	728.42	306.44	0	14.16	105	>WS76_RS08270 ref|WP_015600333.1|gi|0| hypothetical protein	1675	Nsco_NS_434_20203020_B_humpty_HILIC3.26470.26470.4	controllerType=0 controllerNumber=1 scan=26470	72.1983	Trypsin	B3	TSAAKPAATTTTATTAAPAPAPSATTPAPAATAPATAASAPAAKK	596
06575:2	88	K.EAS[+162.053][+462.149]AAEAPAAAS[+568.212]N.-	Hex(1) 462.1486,HexNAc(2)Hex(1)	S[+162][+462][+568]	1176.47	2	2351.93	2351.94	0	-0.4	60	CRagged	728.66	666.59	0	13.59	34	>WS76_RS31050 ref|WP_071810810.1|gi|0| hypothetical protein	2892	Nsco_NS_434_20203020_B_humpty_HILIC2.9128.9128.2	controllerType=0 controllerNumber=1 scan=9128	34.5624	Trypsin	B2	EASAAEAPAAASN	1192
37070:3	192	A.AASAAS[+568.212]APEVAAAAPEAAQAADQSDANAQAAR.A	HexNAc(2)Hex(1)	S[+568]	1165.21	3	3493.6	3491.59	2	1.4	154	NRagged	729.61	644.06	10.68	13.59	27	>WS76_RS03140 ref|WP_075644745.1|gi|0| outer membrane protein assembly factor BamE	635	Nsco_NS_434_20203020_B_humpty_HILIC3.35734.35734.3	controllerType=0 controllerNumber=1 scan=35734	93.142	Trypsin	B3	AASAASAPEVAAAAPEAAQAADQSDANAQAAR	568
31032:4	12	K.TSAAKPAATTTTATTAAPAPAPS[+568.212]ATTPAPAATAPATAASAPAAK.K	HexNAc(2)Hex(1)	S[+568]	1104.06	4	4413.21	4413.2	0	1.8	100	Specific	730.02	320.43	0	12.93	105	>WS76_RS08270 ref|WP_015600333.1|gi|0| hypothetical protein	1675	Nsco_NS_434_20203020_B_humpty_HILIC3.30444.30444.4	controllerType=0 controllerNumber=1 scan=30444	81.3103	Trypsin	B3	TSAAKPAATTTTATTAAPAPAPSATTPAPAATAPATAASAPAAK	568
30576:3	222	K.VAPPADNNAS[+568.212]QPQQFDPNRALQGK.T	HexNAc(2)Hex(1)	S[+568]	1044.5	3	3131.48	3131.48	0	-0.2	50	Specific	730.05	730.05	730.05	16.17	19	>WS76_RS16595 ref|WP_015601198.1|gi|0| sporulation related domain protein	3331	Nsco_NS_434_20203020_B_humpty_HILIC3.29990.29990.3	controllerType=0 controllerNumber=1 scan=29990	80.1994	Trypsin	B3	VAPPADNNASQPQQFDPNRALQGK	568
53067:3	496	R.GNAAGGAPAGTPAGAPAAGNAVDTLWAAS[+568.212]YPNVDGKPQR.L	HexNAc(2)Hex(1)	S[+568]	1396.66	3	4187.97	4186.98	1	-3.4	29	Specific	730.98	341.32	4.61	13.83	7	>WS76_RS02945 ref|WP_015600653.1|gi|0| TlpA family protein disulfide reductase	595	Nsco_NS_434_20203020_B_humpty_HILIC3.50669.50669.3	controllerType=0 controllerNumber=1 scan=50669	127.908	Trypsin	B3	GNAAGGAPAGTPAGAPAAGNAVDTLWAASYPNVDGKPQR	568
31554:2	127	R.QQLAPPAPASAPAAAS[+568.212]DAGSASPGARP.-	HexNAc(2)Hex(1)	S[+568]	1492.22	2	2983.42	2982.42	1	1.2	730	CRagged	731.23	440.62	7.2	15.9	22	>WS76_RS00435 ref|WP_015602274.1|gi|0| type II secretion system protein GspD	90	Nsco_NS_434_20203020_B_humpty_HILIC1.30305.30305.2	controllerType=0 controllerNumber=1 scan=30305	88.3938	Trypsin	B1	QQLAPPAPASAPAAASDAGSASPGARP	568
08318:2	88	K.EAS[+568.212]AAEAPAAAS[+162.053][+462.149]N.-	HexNAc(2)Hex(1),Hex(1) 462.1486	S[+162][+462][+568]	1176.47	2	2351.93	2351.94	0	-1.2	60	CRagged	735.17	637.22	0	13.35	34	>WS76_RS31050 ref|WP_071810810.1|gi|0| hypothetical protein	2892	Nsco_NS_434_20203020_B_humpty_HILIC2.10952.10952.2	controllerType=0 controllerNumber=1 scan=10952	39.1415	Trypsin	B2	EASAAEAPAAASN	1192
14589:4	513	R.LNEHPQMQFAAS[+568.212]APTKK.Y	HexNAc(2)Hex(1)	S[+568]	617.299	4	2466.17	2466.17	0	1.3	43	Specific	735.29	629.51	135	15.99	8	>WS76_RS05240 ref|WP_006025658.1|gi|0| hypothetical protein	1055	Nsco_NS_434_20203020_B_humpty_HILIC3.16365.16365.4	controllerType=0 controllerNumber=1 scan=16365	50.3678	Trypsin	B3	LNEHPQMQFAASAPTKK	568
33879:4	492	K.AAS[+365.132][+231.074]GAVPTVKPTDNSSGSFVFSRPGK.F	HexNAc(1)Hex(1) 231.0743	S[+231][+365]	791.388	4	3162.53	3160.52	2	2.4	73	Specific	735.61	700.99	155.21	15.1	8	>WS76_RS04925 ref|WP_006025599.1|gi|0| outer membrane lipoprotein chaperone LolA	996	Nsco_NS_434_20203020_B_humpty_HILIC1.32275.32275.4	controllerType=0 controllerNumber=1 scan=32275	93.2931	Trypsin	B1	AASGAVPTVKPTDNSSGSFVFSRPGK	596
58750:3	24	K.KAILESVYQGAGQAAS[+568.212]APM[+15.995]PPTQWSYDK.N	HexNAc(2)Hex(1)	M[+16], S[+568]	1193.56	3	3578.68	3578.67	0	1.3	328	Specific	735.98	686.53	9.6	15.78	20	>WS76_RS17310 ref|WP_015602142.1|gi|0| ABC transporter substrate-binding protein	3476	Nsco_NS_434_20203020_B_humpty_HILIC3.55684.55684.3	controllerType=0 controllerNumber=1 scan=55684	138.314	Trypsin	B3	KAILESVYQGAGQAASAPMPPTQWSYDK	568
40927:3	168	A.AAAASAASAPEVAAAAPEAAQAADQS[+568.212][+100.064]DANAQAAR.A	HexNAc(2)Hex(1) 100.064	S[+100][+568]	1245.25	3	3733.74	3733.73	0	2.4	152	NRagged	736.18	642.82	9.6	12.7	22	>WS76_RS03140 ref|WP_075644745.1|gi|0| outer membrane protein assembly factor BamE	635	Nsco_NS_434_20203020_B_humpty_HILIC2.37874.37874.3	controllerType=0 controllerNumber=1 scan=37874	103.257	Trypsin	B2	AAAASAASAPEVAAAAPEAAQAADQSDANAQAAR	668
67290:4	1	D.APIDLTDYDGAPAS[+162.053][+462.149]APDALRNHGWTPNGPVWHR.T	Hex(1) 462.1486	S[+162][+462]	1049.24	4	4193.93	4191.92	2	0.9	68	NRagged	736.59	736.59	1.08	14.84	104	>WS76_RS18590 ref|WP_015603035.1|gi|0| hypothetical protein	3735	Nsco_NS_434_20203020_B_humpty_HILIC2.60506.60506.4	controllerType=0 controllerNumber=1 scan=60506	155.387	Trypsin	B2	APIDLTDYDGAPASAPDALRNHGWTPNGPVWHR	624
60495:3	24	K.KAILESVYQGAGQAAS[+365.132][+231.074]APMPPTQWSYDK.N	HexNAc(1)Hex(1) 231.0743	S[+231][+365]	1197.56	3	3590.67	3590.67	0	0.4	328	Specific	738.68	710.75	9.6	15.75	20	>WS76_RS17310 ref|WP_015602142.1|gi|0| ABC transporter substrate-binding protein	3476	Nsco_NS_434_20203020_B_humpty_HILIC3.57067.57067.3	controllerType=0 controllerNumber=1 scan=57067	141.063	Trypsin	B3	KAILESVYQGAGQAASAPMPPTQWSYDK	596
32623:3	102	R.QQLAPPAPAS[+568.212]APAAAS[+365.132][+231.074]DAGSASPGARP.-	HexNAc(2)Hex(1),HexNAc(1)Hex(1) 231.0743	S[+231][+365][+568]	1193.54	3	3578.62	3578.62	0	-2.1	730	CRagged	739.84	305.48	1.2	12.3	20	>WS76_RS00435 ref|WP_015602274.1|gi|0| type II secretion system protein GspD	90	Nsco_NS_434_20203020_B_humpty_HILIC3.31855.31855.3	controllerType=0 controllerNumber=1 scan=31855	84.5725	Trypsin	B3	QQLAPPAPASAPAAASDAGSASPGARP	1164
26444:4	12	K.TSAAKPAATTTTATTAAPAPAPS[+568.212]ATTPAPAATAPATAASAPAAKK.T	HexNAc(2)Hex(1)	S[+568]	1136.08	4	4541.3	4541.3	0	0.2	100	Specific	740.1	173.42	0	13.4	105	>WS76_RS08270 ref|WP_015600333.1|gi|0| hypothetical protein	1675	Nsco_NS_434_20203020_B_humpty_HILIC3.26482.26482.2	controllerType=0 controllerNumber=1 scan=26482	72.2281	Trypsin	B3	TSAAKPAATTTTATTAAPAPAPSATTPAPAATAPATAASAPAAKK	568
33180:3	95	R.QQLAPPAPASAPAAAS[+568.212]DAGSASPGARP.-	HexNAc(2)Hex(1)	S[+568]	994.814	3	2982.43	2982.42	0	2.9	730	CRagged	741.56	285.25	1.18	11.84	20	>WS76_RS00435 ref|WP_015602274.1|gi|0| type II secretion system protein GspD	90	Nsco_NS_434_20203020_B_humpty_HILIC2.31258.31258.3	controllerType=0 controllerNumber=1 scan=31258	87.2858	Trypsin	B2	QQLAPPAPASAPAAASDAGSASPGARP	568
58111:3	24	K.KAILESVYQGAGQAAS[+568.212]APMPPTQWSYDK.N	HexNAc(2)Hex(1)	S[+568]	1188.23	3	3562.68	3562.68	0	-0.3	328	Specific	741.75	741.75	9.6	15.42	18	>WS76_RS17310 ref|WP_015602142.1|gi|0| ABC transporter substrate-binding protein	3476	Nsco_NS_434_20203020_B_humpty_HILIC2.53362.53362.3	controllerType=0 controllerNumber=1 scan=53362	139.902	Trypsin	B2	KAILESVYQGAGQAASAPMPPTQWSYDK	568
34427:4	197	K.AASGAVPTVKPTDNS[+365.132][+231.074]SGSFVFSRPGK.F	HexNAc(1)Hex(1) 231.0743	S[+231][+365]	790.885	4	3160.52	3160.52	0	0.8	73	Specific	742.66	728.92	1.2	15.67	15	>WS76_RS04925 ref|WP_006025599.1|gi|0| outer membrane lipoprotein chaperone LolA	996	Nsco_NS_434_20203020_B_humpty_HILIC2.32244.32244.4	controllerType=0 controllerNumber=1 scan=32244	89.6345	Trypsin	B2	AASGAVPTVKPTDNSSGSFVFSRPGK	596
33501:4	263	K.AASGAVPTVKPTDNS[+568.212]SGSFVFSRPGK.F	HexNAc(2)Hex(1)	S[+568]	783.886	4	3132.52	3132.52	0	-0.5	73	Specific	742.73	728.95	1.2	15.94	14	>WS76_RS04925 ref|WP_006025599.1|gi|0| outer membrane lipoprotein chaperone LolA	996	Nsco_NS_434_20203020_B_humpty_HILIC3.32586.32586.4	controllerType=0 controllerNumber=1 scan=32586	86.2236	Trypsin	B3	AASGAVPTVKPTDNSSGSFVFSRPGK	568
14586:4	513	R.LNEHPQMQFAAS[+568.212]APTKK.Y	HexNAc(2)Hex(1)	S[+568]	617.299	4	2466.17	2466.17	0	1.3	43	Specific	742.78	726.92	0.09	15.99	8	>WS76_RS05240 ref|WP_006025658.1|gi|0| hypothetical protein	1055	Nsco_NS_434_20203020_B_humpty_HILIC3.16363.16363.4	controllerType=0 controllerNumber=1 scan=16363	50.3623	Trypsin	B3	LNEHPQMQFAASAPTKK	568
30593:3	222	K.VAPPADNNAS[+568.212]QPQQFDPNRALQGK.T	HexNAc(2)Hex(1)	S[+568]	1044.5	3	3131.48	3131.48	0	0.9	50	Specific	744.31	744.31	744.31	16.52	19	>WS76_RS16595 ref|WP_015601198.1|gi|0| sporulation related domain protein	3331	Nsco_NS_434_20203020_B_humpty_HILIC3.30004.30004.3	controllerType=0 controllerNumber=1 scan=30004	80.2377	Trypsin	B3	VAPPADNNASQPQQFDPNRALQGK	568
34966:4	197	K.AASGAVPTVKPTDNS[+365.132][+231.074]SGSFVFSRPGK.F	HexNAc(1)Hex(1) 231.0743	S[+231][+365]	790.885	4	3160.52	3160.52	0	0	73	Specific	747.65	747.65	1.2	15.42	15	>WS76_RS04925 ref|WP_006025599.1|gi|0| outer membrane lipoprotein chaperone LolA	996	Nsco_NS_434_20203020_B_humpty_HILIC2.32699.32699.4	controllerType=0 controllerNumber=1 scan=32699	90.6587	Trypsin	B2	AASGAVPTVKPTDNSSGSFVFSRPGK	596
28689:3	223	K.VAPPADNNAS[+568.212]QPQQFDPNRALQGK.T	HexNAc(2)Hex(1)	S[+568]	1044.5	3	3131.48	3131.48	0	0.2	50	Specific	748.55	677.98	677.98	16.41	14	>WS76_RS16595 ref|WP_015601198.1|gi|0| sporulation related domain protein	3331	Nsco_NS_434_20203020_B_humpty_HILIC1.28044.28044.3	controllerType=0 controllerNumber=1 scan=28044	82.8837	Trypsin	B1	VAPPADNNASQPQQFDPNRALQGK	568
08331:3	125	Q.ASAPAAAS[+365.132][+231.074]APAEKAEAAS[+568.212]APAK.K	HexNAc(1)Hex(1) 231.0743,HexNAc(2)Hex(1)	S[+231][+365][+568]	1035.14	3	3103.4	3102.41	1	-5.1	21	NRagged	750.06	114.56	0	11.53	39	>WS76_RS31050 ref|WP_071810810.1|gi|0| hypothetical protein	2892	Nsco_NS_434_20203020_B_humpty_HILIC3.10927.10927.3	controllerType=0 controllerNumber=1 scan=10927	38.9747	Trypsin	B3	ASAPAAASAPAEKAEAASAPAK	1164
32834:3	167	K.VAPPADNNAS[+365.132][+231.074]QPQQFDPNRALQGK.T	HexNAc(1)Hex(1) 231.0743	S[+231][+365]	1053.83	3	3159.47	3159.47	0	-1.5	50	Specific	751.91	700.05	700.05	16.53	15	>WS76_RS16595 ref|WP_015601198.1|gi|0| sporulation related domain protein	3331	Nsco_NS_434_20203020_B_humpty_HILIC2.30975.30975.3	controllerType=0 controllerNumber=1 scan=30975	86.5739	Trypsin	B2	VAPPADNNASQPQQFDPNRALQGK	596
35184:3	197	K.AASGAVPTVKPTDNS[+365.132][+231.074]SGSFVFSRPGK.F	HexNAc(1)Hex(1) 231.0743	S[+231][+365]	1054.51	3	3161.52	3160.52	1	-0.7	73	Specific	752.55	752.55	1.2	16.43	15	>WS76_RS04925 ref|WP_006025599.1|gi|0| outer membrane lipoprotein chaperone LolA	996	Nsco_NS_434_20203020_B_humpty_HILIC2.32904.32904.3	controllerType=0 controllerNumber=1 scan=32904	91.2305	Trypsin	B2	AASGAVPTVKPTDNSSGSFVFSRPGK	596
29180:4	21	K.TSAAKPAATTTTATTAAPAPAPSATTPAPAATAPATAAS[+568.212]APAAK.K	HexNAc(2)Hex(1)	S[+568]	1104.06	4	4413.21	4413.2	0	0.9	100	Specific	753.08	652.57	78.24	15.79	71	>WS76_RS08270 ref|WP_015600333.1|gi|0| hypothetical protein	1675	Nsco_NS_434_20203020_B_humpty_HILIC1.28443.28443.4	controllerType=0 controllerNumber=1 scan=28443	83.9142	Trypsin	B1	TSAAKPAATTTTATTAAPAPAPSATTPAPAATAPATAASAPAAK	568
35029:3	263	K.AASGAVPTVKPTDNS[+365.132][+231.074]SGSFVFSRPGK.F	HexNAc(1)Hex(1) 231.0743	S[+231][+365]	1054.18	3	3160.52	3160.52	0	-0.5	73	Specific	753.33	735.75	1.2	16.8	14	>WS76_RS04925 ref|WP_006025599.1|gi|0| outer membrane lipoprotein chaperone LolA	996	Nsco_NS_434_20203020_B_humpty_HILIC3.33928.33928.3	controllerType=0 controllerNumber=1 scan=33928	89.1571	Trypsin	B3	AASGAVPTVKPTDNSSGSFVFSRPGK	596
38704:3	168	A.AAAASAAS[+568.212]APEVAAAAPEAAQAADQS[+568.212][+100.064]DANAQAAR.A	HexNAc(2)Hex(1),HexNAc(2)Hex(1) 100.064	S[+100][+568]*2	1434.65	3	4301.94	4301.94	0	0.5	152	NRagged	753.36	635.91	6.38	14.55	22	>WS76_RS03140 ref|WP_075644745.1|gi|0| outer membrane protein assembly factor BamE	635	Nsco_NS_434_20203020_B_humpty_HILIC2.35732.35732.3	controllerType=0 controllerNumber=1 scan=35732	97.6431	Trypsin	B2	AAAASAASAPEVAAAAPEAAQAADQSDANAQAAR	1236
31495:3	12	K.TSAAKPAATTTTATTAAPAPAPSATTPAPAATAPATAAS[+365.132][+231.074]APAAK.K	HexNAc(1)Hex(1) 231.0743	S[+231][+365]	1482.07	3	4444.2	4441.2	3	-3.1	100	Specific	753.62	736.52	9.6	16.13	105	>WS76_RS08270 ref|WP_015600333.1|gi|0| hypothetical protein	1675	Nsco_NS_434_20203020_B_humpty_HILIC3.30927.30927.3	controllerType=0 controllerNumber=1 scan=30927	82.504	Trypsin	B3	TSAAKPAATTTTATTAAPAPAPSATTPAPAATAPATAASAPAAK	596
34959:4	197	K.AASGAVPTVKPTDNS[+365.132][+231.074]SGSFVFSRPGK.F	HexNAc(1)Hex(1) 231.0743	S[+231][+365]	790.887	4	3160.53	3160.52	0	2.9	73	Specific	756.01	706.57	1.2	15.82	15	>WS76_RS04925 ref|WP_006025599.1|gi|0| outer membrane lipoprotein chaperone LolA	996	Nsco_NS_434_20203020_B_humpty_HILIC2.32694.32694.4	controllerType=0 controllerNumber=1 scan=32694	90.6506	Trypsin	B2	AASGAVPTVKPTDNSSGSFVFSRPGK	596
33228:2	95	R.QQLAPPAPASAPAAAS[+568.212]DAGSASPGARP.-	HexNAc(2)Hex(1)	S[+568]	1491.71	2	2982.42	2982.42	0	-0.4	730	CRagged	756.6	425.98	7.2	16.42	20	>WS76_RS00435 ref|WP_015602274.1|gi|0| type II secretion system protein GspD	90	Nsco_NS_434_20203020_B_humpty_HILIC2.31300.31300.2	controllerType=0 controllerNumber=1 scan=31300	87.3907	Trypsin	B2	QQLAPPAPASAPAAASDAGSASPGARP	568
33972:3	6	T.TTATTAAPAPAPS[+568.212]ATT[+568.212]PAPAATAPATAASAPAAKK.T	HexNAc(2)Hex(1),HexNAc(2)Hex(1)	S[+568], T[+568]	1404.36	3	4211.06	4210.04	1	4.3	110	NRagged	758.45	110.35	0	11.3	95	>WS76_RS08270 ref|WP_015600333.1|gi|0| hypothetical protein	1675	Nsco_NS_434_20203020_B_humpty_HILIC2.31871.31871.3	controllerType=0 controllerNumber=1 scan=31871	88.6971	Trypsin	B2	TTATTAAPAPAPSATTPAPAATAPATAASAPAAKK	1136
15670:4	459	D.ASPPGGGRASSGSTSSGSTS[+162.053][+462.149]PGGAAT[+365.132][+231.074]VQGGT[+162.053][+462.149]GSAGGADQNRDASGANIEGR.P	Hex(1) 462.1486,HexNAc(1)Hex(1) 231.0743,Hex(1) 462.1486	S[+162][+462], T[+162][+231][+365][+462]	1580.67	4	6319.68	6319.65	0	4.3	249	NRagged	759.03	759.03	0	15.24	3	>WS76_RS18060 ref|WP_015603151.1|gi|0| TetR/AcrR family transcriptional regulator	3629	Nsco_NS_434_20203020_B_humpty_HILIC2.17101.17101.4	controllerType=0 controllerNumber=1 scan=17101	53.0504	Trypsin	B2	ASPPGGGRASSGSTSSGSTSPGGAATVQGGTGSAGGADQNRDASGANIEGR	1844
53407:3	634	R.GGEIANTGAS[+568.212]APGVNVPGVAGGNVQITPDGR.G	HexNAc(2)Hex(1)	S[+568]	1134.22	3	3400.63	3400.64	0	-1	172	Specific	762.67	433.12	7.2	15.05	5	>WS76_RS00185 ref|WP_006024030.1|gi|0| DUF1700 domain-containing protein	40	Nsco_NS_434_20203020_B_humpty_HILIC3.50940.50940.3	controllerType=0 controllerNumber=1 scan=50940	128.439	Trypsin	B3	GGEIANTGASAPGVNVPGVAGGNVQITPDGR	568
41854:3	610	E.TGGVQAPAALPAS[+365.132][+231.074][+100.064]APAGAAAPAAAPAAAVRPADR.S	HexNAc(1)Hex(1) 231.0743 100.064	S[+100][+231][+365]	1220.62	3	3659.84	3659.85	0	-4.1	486	NRagged	763.91	715.72	77.35	14.69	6	>WS76_RS00375 ref|WP_006023990.1|gi|0| RND transporter	78	Nsco_NS_434_20203020_B_humpty_HILIC1.38936.38936.3	controllerType=0 controllerNumber=1 scan=38936	108.77	Trypsin	B1	TGGVQAPAALPASAPAGAAAPAAAPAAAVRPADR	696
28678:3	669	R.STGSTQKAPGTFSAS[+568.212]GVYPVSER.A	HexNAc(2)Hex(1)	S[+568]	961.452	3	2882.34	2882.34	0	-0.1	230	Specific	764.79	689.52	6.87	16.78	6	>WS76_RS13575 ref|WP_015600202.1|gi|0| GGDEF-domain containing protein	2728	Nsco_NS_434_20203020_B_humpty_HILIC2.27562.27562.3	controllerType=0 controllerNumber=1 scan=27562	78.182	Trypsin	B2	STGSTQKAPGTFSASGVYPVSER	568
32866:3	12	K.TSAAKPAATTTTATTAAPAPAPS[+365.132][+231.074]ATTPAPAATAPATAASAPAAK.K	HexNAc(1)Hex(1) 231.0743	S[+231][+365]	1481.07	3	4441.2	4441.2	0	-0.1	100	Specific	767.28	139.07	0	13.19	105	>WS76_RS08270 ref|WP_015600333.1|gi|0| hypothetical protein	1675	Nsco_NS_434_20203020_B_humpty_HILIC3.32058.32058.3	controllerType=0 controllerNumber=1 scan=32058	84.9845	Trypsin	B3	TSAAKPAATTTTATTAAPAPAPSATTPAPAATAPATAASAPAAK	596
58863:3	24	K.KAILESVYQGAGQAAS[+568.212]APM[+15.995]PPTQWSYDK.N	HexNAc(2)Hex(1)	M[+16], S[+568]	1193.57	3	3578.68	3578.67	0	2.2	328	Specific	767.79	684.73	9.6	16.25	20	>WS76_RS17310 ref|WP_015602142.1|gi|0| ABC transporter substrate-binding protein	3476	Nsco_NS_434_20203020_B_humpty_HILIC3.55778.55778.3	controllerType=0 controllerNumber=1 scan=55778	138.491	Trypsin	B3	KAILESVYQGAGQAASAPMPPTQWSYDK	568
26787:4	6	K.AKTSAAKPAATTTTATTAAPAPAPSATTPAPAATAPATAAS[+568.212]APAAK.K	HexNAc(2)Hex(1)	S[+568]	1153.84	4	4612.34	4612.34	0	1.4	98	Specific	768.95	768.95	79.56	17.2	95	>WS76_RS08270 ref|WP_015600333.1|gi|0| hypothetical protein	1675	Nsco_NS_434_20203020_B_humpty_HILIC2.26005.26005.4	controllerType=0 controllerNumber=1 scan=26005	74.3173	Trypsin	B2	AKTSAAKPAATTTTATTAAPAPAPSATTPAPAATAPATAASAPAAK	568
69989:4	1	D.APIDLTDYDGAPAS[+162.053][+462.149]APDALRNHGWTPNGPVWHR.T	Hex(1) 462.1486	S[+162][+462]	1049.24	4	4193.92	4191.92	2	0.1	68	NRagged	770.66	770.66	1.2	15.95	104	>WS76_RS18590 ref|WP_015603035.1|gi|0| hypothetical protein	3735	Nsco_NS_434_20203020_B_humpty_HILIC2.62801.62801.4	controllerType=0 controllerNumber=1 scan=62801	160.369	Trypsin	B2	APIDLTDYDGAPASAPDALRNHGWTPNGPVWHR	624
60487:4	219	R.KNPTTEAAAVAAAAS[+568.212]ATEPVNAPVIGDATRPVGVAAGFK.A	HexNAc(2)Hex(1)	S[+568]	1065.54	4	4259.16	4259.16	0	-0.2	631	Specific	772.77	772.77	64.43	17.08	12	>WS76_RS17730 ref|WP_015601110.1|gi|0| penicillin-binding protein 2	3560	Nsco_NS_434_20203020_B_humpty_HILIC2.55223.55223.4	controllerType=0 controllerNumber=1 scan=55223	144.052	Trypsin	B2	KNPTTEAAAVAAAASATEPVNAPVIGDATRPVGVAAGFK	568
58631:3	24	K.KAILESVYQGAGQAAS[+568.212]APMPPTQWSYDK.N	HexNAc(2)Hex(1)	S[+568]	1188.23	3	3562.68	3562.68	0	1	328	Specific	773.82	773.82	9.6	16.78	20	>WS76_RS17310 ref|WP_015602142.1|gi|0| ABC transporter substrate-binding protein	3476	Nsco_NS_434_20203020_B_humpty_HILIC3.55584.55584.3	controllerType=0 controllerNumber=1 scan=55584	138.116	Trypsin	B3	KAILESVYQGAGQAASAPMPPTQWSYDK	568
07845:3	125	Q.ASAPAAAS[+365.132][+231.074]APAEKAEAAS[+568.212]APAK.K	HexNAc(1)Hex(1) 231.0743,HexNAc(2)Hex(1)	S[+231][+365][+568]	1035.14	3	3103.4	3102.41	1	-4	21	NRagged	774.47	116.62	0	11.25	39	>WS76_RS31050 ref|WP_071810810.1|gi|0| hypothetical protein	2892	Nsco_NS_434_20203020_B_humpty_HILIC3.10501.10501.3	controllerType=0 controllerNumber=1 scan=10501	38.1173	Trypsin	B3	ASAPAAASAPAEKAEAASAPAK	1164
55330:3	968	R.GFVSAVGVNLPAAPPAS[+568.212]ASAVPGHVDEQEK.Q	HexNAc(2)Hex(1)	S[+568]	1157.57	3	3470.69	3469.69	1	-0.8	754	Specific	776.9	743.97	1.2	15.86	10	>WS76_RS01785 ref|WP_015600166.1|gi|0| penicillin-binding protein 1A	361	Nsco_NS_434_20203020_B_humpty_HILIC2.50646.50646.3	controllerType=0 controllerNumber=1 scan=50646	133.345	Trypsin	B2	GFVSAVGVNLPAAPPASASAVPGHVDEQEK	568
39902:3	1355	R.SDTHSFPVAPAQGC[+57.021]AAAAAS[+568.212]AADAPGSGLSR.T	HexNAc(2)Hex(1)	C[+57], S[+568]	1156.19	3	3466.55	3466.56	0	-0.6	76	Specific	777.73	704.59	9.1	16.17	1	>WS76_RS17335 ref|WP_015601668.1|gi|0| hypothetical protein	3482	Nsco_NS_434_20203020_B_humpty_HILIC1.37370.37370.3	controllerType=0 controllerNumber=1 scan=37370	105.329	Trypsin	B1	SDTHSFPVAPAQGCAAAAASAADAPGSGLSR	568
36874:3	168	A.AASAAS[+568.212]APEVAAAAPEAAQAADQSDANAQAAR.A	HexNAc(2)Hex(1)	S[+568]	1164.54	3	3491.59	3491.59	0	0.5	154	NRagged	779.61	667.62	10.46	14.41	22	>WS76_RS03140 ref|WP_075644745.1|gi|0| outer membrane protein assembly factor BamE	635	Nsco_NS_434_20203020_B_humpty_HILIC2.34292.34292.3	controllerType=0 controllerNumber=1 scan=34292	94.4149	Trypsin	B2	AASAASAPEVAAAAPEAAQAADQSDANAQAAR	568
31520:2	127	R.QQLAPPAPASAPAAAS[+568.212]DAGSASPGARP.-	HexNAc(2)Hex(1)	S[+568]	1491.71	2	2982.41	2982.42	0	-0.8	730	CRagged	780.06	427.6	7.2	16.38	22	>WS76_RS00435 ref|WP_015602274.1|gi|0| type II secretion system protein GspD	90	Nsco_NS_434_20203020_B_humpty_HILIC1.30274.30274.2	controllerType=0 controllerNumber=1 scan=30274	88.3127	Trypsin	B1	QQLAPPAPASAPAAASDAGSASPGARP	568
43080:3	1048	R.ETGGVQAPAALPAS[+568.212]APAGAAAPAAAPAAAVRPADR.S	HexNAc(2)Hex(1)	S[+568]	1221.62	3	3662.84	3660.84	2	0.6	485	Specific	782.77	231.2	28.8	14.61	3	>WS76_RS00375 ref|WP_006023990.1|gi|0| RND transporter	78	Nsco_NS_434_20203020_B_humpty_HILIC3.41259.41259.3	controllerType=0 controllerNumber=1 scan=41259	106.024	Trypsin	B3	ETGGVQAPAALPASAPAGAAAPAAAPAAAVRPADR	568
04054:2	179	R.GGAAQPASGS[+568.212]AVAAAPDKR.Q	HexNAc(2)Hex(1)	S[+568]	1125.54	2	2250.07	2250.07	0	-0.8	379	Specific	783.99	381.39	0.21	16.34	11	>WS76_RS10210 ref|WP_015600914.1|gi|0| MexX family efflux pump subunit	2066	Nsco_NS_434_20203020_B_humpty_HILIC2.6387.6387.2	controllerType=0 controllerNumber=1 scan=6387	28.0426	Trypsin	B2	GGAAQPASGSAVAAAPDKR	568
55740:3	1217	R.GFVSAVGVNLPAAPPAS[+568.212]ASAVPGHVDEQEK.Q	HexNAc(2)Hex(1)	S[+568]	1157.57	3	3470.69	3469.69	1	0.6	754	Specific	784	752.62	1.2	16.74	12	>WS76_RS01785 ref|WP_015600166.1|gi|0| penicillin-binding protein 1A	361	Nsco_NS_434_20203020_B_humpty_HILIC1.50421.50421.3	controllerType=0 controllerNumber=1 scan=50421	134.788	Trypsin	B1	GFVSAVGVNLPAAPPASASAVPGHVDEQEK	568
43126:3	1039	R.ETGGVQAPAALPAS[+568.212]APAGAAAPAAAPAAAVRPADR.S	HexNAc(2)Hex(1)	S[+568]	1221.28	3	3661.83	3660.84	1	-2.5	485	Specific	784.88	697.04	22.69	15.5	3	>WS76_RS00375 ref|WP_006023990.1|gi|0| RND transporter	78	Nsco_NS_434_20203020_B_humpty_HILIC2.39631.39631.3	controllerType=0 controllerNumber=1 scan=39631	107.132	Trypsin	B2	ETGGVQAPAALPASAPAGAAAPAAAPAAAVRPADR	568
43113:3	541	R.SDTHSFPVAPAQGC[+57.021]AAAAAS[+365.132][+231.074]AADAPGSGLSR.T	HexNAc(1)Hex(1) 231.0743	C[+57], S[+231][+365]	1166.19	3	3496.56	3494.55	2	-0.2	76	Specific	785.55	744.58	16.8	16.1	3	>WS76_RS17335 ref|WP_015601668.1|gi|0| hypothetical protein	3482	Nsco_NS_434_20203020_B_humpty_HILIC2.39618.39618.3	controllerType=0 controllerNumber=1 scan=39618	107.097	Trypsin	B2	SDTHSFPVAPAQGCAAAAASAADAPGSGLSR	596
35188:3	197	K.AASGAVPTVKPTDNS[+365.132][+231.074]SGSFVFSRPGK.F	HexNAc(1)Hex(1) 231.0743	S[+231][+365]	1054.51	3	3161.52	3160.52	1	-0.7	73	Specific	786.56	705.49	1.2	16.43	15	>WS76_RS04925 ref|WP_006025599.1|gi|0| outer membrane lipoprotein chaperone LolA	996	Nsco_NS_434_20203020_B_humpty_HILIC2.32908.32908.3	controllerType=0 controllerNumber=1 scan=32908	91.2501	Trypsin	B2	AASGAVPTVKPTDNSSGSFVFSRPGK	596
43120:3	1039	R.ETGGVQAPAALPAS[+568.212]APAGAAAPAAAPAAAVRPADR.S	HexNAc(2)Hex(1)	S[+568]	1221.28	3	3661.83	3660.84	1	-2.5	485	Specific	787.23	740.12	28.8	15.5	3	>WS76_RS00375 ref|WP_006023990.1|gi|0| RND transporter	78	Nsco_NS_434_20203020_B_humpty_HILIC2.39625.39625.3	controllerType=0 controllerNumber=1 scan=39625	107.11	Trypsin	B2	ETGGVQAPAALPASAPAGAAAPAAAPAAAVRPADR	568
59694:3	24	K.KAILESVYQGAGQAAS[+365.132][+231.074]APMPPTQWSYDK.N	HexNAc(1)Hex(1) 231.0743	S[+231][+365]	1197.89	3	3591.67	3590.67	1	-2.2	328	Specific	787.95	768.86	9.6	15.96	18	>WS76_RS17310 ref|WP_015602142.1|gi|0| ABC transporter substrate-binding protein	3476	Nsco_NS_434_20203020_B_humpty_HILIC2.54627.54627.3	controllerType=0 controllerNumber=1 scan=54627	142.75	Trypsin	B2	KAILESVYQGAGQAASAPMPPTQWSYDK	596
06768:2	163	R.GGAAQPASGS[+568.212]AVAAAPDK.R	HexNAc(2)Hex(1)	S[+568]	1047.49	2	2093.97	2093.97	0	-0.5	379	Specific	790.3	454.74	5.71	16.53	12	>WS76_RS10210 ref|WP_015600914.1|gi|0| MexX family efflux pump subunit	2066	Nsco_NS_434_20203020_B_humpty_HILIC1.8529.8529.2	controllerType=0 controllerNumber=1 scan=8529	32.1327	Trypsin	B1	GGAAQPASGSAVAAAPDK	568
37099:3	192	A.AASAASAPEVAAAAPEAAQAADQS[+568.212]DANAQAAR.A	HexNAc(2)Hex(1)	S[+568]	1164.53	3	3491.59	3491.59	0	-0.7	154	NRagged	790.6	666.6	8.48	14.07	27	>WS76_RS03140 ref|WP_075644745.1|gi|0| outer membrane protein assembly factor BamE	635	Nsco_NS_434_20203020_B_humpty_HILIC3.35758.35758.3	controllerType=0 controllerNumber=1 scan=35758	93.198	Trypsin	B3	AASAASAPEVAAAAPEAAQAADQSDANAQAAR	568
04732:3	163	R.GGAAQPASGS[+568.212]AVAAAPDKR.Q	HexNAc(2)Hex(1)	S[+568]	750.696	3	2250.07	2250.07	0	0.4	379	Specific	791.59	375.73	9.43	15.92	12	>WS76_RS10210 ref|WP_015600914.1|gi|0| MexX family efflux pump subunit	2066	Nsco_NS_434_20203020_B_humpty_HILIC1.6693.6693.3	controllerType=0 controllerNumber=1 scan=6693	28.2719	Trypsin	B1	GGAAQPASGSAVAAAPDKR	568
58445:3	24	K.KAILESVYQGAGQAAS[+568.212]APMPPTQWSYDK.N	HexNAc(2)Hex(1)	S[+568]	1188.23	3	3562.68	3562.68	0	1.2	328	Specific	791.62	729.05	9.6	16.56	18	>WS76_RS17310 ref|WP_015602142.1|gi|0| ABC transporter substrate-binding protein	3476	Nsco_NS_434_20203020_B_humpty_HILIC2.53631.53631.3	controllerType=0 controllerNumber=1 scan=53631	140.553	Trypsin	B2	KAILESVYQGAGQAASAPMPPTQWSYDK	568
39920:3	1355	R.SDTHSFPVAPAQGC[+57.021]AAAAAS[+568.212]AADAPGSGLSR.T	HexNAc(2)Hex(1)	C[+57], S[+568]	1156.19	3	3466.55	3466.56	0	-1.2	76	Specific	792.21	748.87	10.8	16.17	1	>WS76_RS17335 ref|WP_015601668.1|gi|0| hypothetical protein	3482	Nsco_NS_434_20203020_B_humpty_HILIC1.37386.37386.3	controllerType=0 controllerNumber=1 scan=37386	105.365	Trypsin	B1	SDTHSFPVAPAQGCAAAAASAADAPGSGLSR	568
65013:5	403	K.VFQYIKPQEAQALT[+568.212]AATPASGAS[+568.212]AAAAPATAAEGATVGAVPDSSVTATPLQTPAPVSNSTNVHPGNPK.A	HexNAc(2)Hex(1),HexNAc(2)Hex(1)	S[+568], T[+568]	1533.15	5	7661.74	7659.72	2	0.5	195	Specific	793.52	793.52	0	14.98	11	>WS76_RS01245 ref|WP_015601092.1|gi|0| BON domain-containing protein	265	Nsco_NS_434_20203020_B_humpty_HILIC1.57929.57929.5	controllerType=0 controllerNumber=1 scan=57929	151.223	Trypsin	B1	VFQYIKPQEAQALTAATPASGASAAAAPATAAEGATVGAVPDSSVTATPLQTPAPVSNSTNVHPGNPK	1136
34970:4	197	K.AASGAVPTVKPTDNS[+365.132][+231.074]SGSFVFSRPGK.F	HexNAc(1)Hex(1) 231.0743	S[+231][+365]	790.885	4	3160.52	3160.52	0	0	73	Specific	793.83	769.16	1.2	16.42	15	>WS76_RS04925 ref|WP_006025599.1|gi|0| outer membrane lipoprotein chaperone LolA	996	Nsco_NS_434_20203020_B_humpty_HILIC2.32703.32703.4	controllerType=0 controllerNumber=1 scan=32703	90.6749	Trypsin	B2	AASGAVPTVKPTDNSSGSFVFSRPGK	596
34951:4	197	K.AASGAVPTVKPTDNS[+365.132][+231.074]SGSFVFSRPGK.F	HexNAc(1)Hex(1) 231.0743	S[+231][+365]	790.887	4	3160.53	3160.52	0	2.9	73	Specific	794	784.57	1.2	15.82	15	>WS76_RS04925 ref|WP_006025599.1|gi|0| outer membrane lipoprotein chaperone LolA	996	Nsco_NS_434_20203020_B_humpty_HILIC2.32690.32690.4	controllerType=0 controllerNumber=1 scan=32690	90.6391	Trypsin	B2	AASGAVPTVKPTDNSSGSFVFSRPGK	596
75010:3	764	R.FQAAQLPGAASGVPVPLPDGGTES[+568.212]GGNFTDEPGIAGGEGR.G	HexNAc(2)Hex(1)	S[+568]	1450.35	3	4349.02	4349.02	0	0.5	200	Specific	794.01	745.1	0	16.45	5	>WS76_RS00395 ref|WP_075644924.1|gi|0| general secretion pathway protein GspK	82	Nsco_NS_434_20203020_B_humpty_HILIC2.66693.66693.3	controllerType=0 controllerNumber=1 scan=66693	168.402	Trypsin	B2	FQAAQLPGAASGVPVPLPDGGTESGGNFTDEPGIAGGEGR	568
32588:3	12	K.TSAAKPAATTTTATTAAPAPAPSATTPAPAATAPATAAS[+365.132][+231.074]APAAK.K	HexNAc(1)Hex(1) 231.0743	S[+231][+365]	1481.74	3	4443.21	4441.2	2	1.4	100	Specific	794.63	249.01	1.88	14.56	105	>WS76_RS08270 ref|WP_015600333.1|gi|0| hypothetical protein	1675	Nsco_NS_434_20203020_B_humpty_HILIC3.31824.31824.3	controllerType=0 controllerNumber=1 scan=31824	84.5055	Trypsin	B3	TSAAKPAATTTTATTAAPAPAPSATTPAPAATAPATAASAPAAK	596
27975:3	6	T.ATTAAPAPAPSATTPAPAATAPATAAS[+365.132][+231.074]APAAKK.T	HexNAc(1)Hex(1) 231.0743	S[+231][+365]	1156.58	3	3467.71	3467.73	0	-4.5	112	NRagged	794.86	720.11	1.73	14.99	95	>WS76_RS08270 ref|WP_015600333.1|gi|0| hypothetical protein	1675	Nsco_NS_434_20203020_B_humpty_HILIC2.27006.27006.3	controllerType=0 controllerNumber=1 scan=27006	76.7708	Trypsin	B2	ATTAAPAPAPSATTPAPAATAPATAASAPAAKK	596
33520:2	95	R.QQLAPPAPASAPAAAS[+568.212]DAGSASPGARP.-	HexNAc(2)Hex(1)	S[+568]	1491.71	2	2982.42	2982.42	0	-0.5	730	CRagged	795.72	491.98	7.2	16.42	20	>WS76_RS00435 ref|WP_015602274.1|gi|0| type II secretion system protein GspD	90	Nsco_NS_434_20203020_B_humpty_HILIC2.31532.31532.3	controllerType=0 controllerNumber=1 scan=31532	87.9461	Trypsin	B2	QQLAPPAPASAPAAASDAGSASPGARP	568
37069:3	192	A.AASAASAPEVAAAAPEAAQAADQS[+568.212]DANAQAAR.A	HexNAc(2)Hex(1)	S[+568]	1165.21	3	3493.6	3491.59	2	1.4	154	NRagged	796.79	662.04	12	14.59	27	>WS76_RS03140 ref|WP_075644745.1|gi|0| outer membrane protein assembly factor BamE	635	Nsco_NS_434_20203020_B_humpty_HILIC3.35733.35733.3	controllerType=0 controllerNumber=1 scan=35733	93.1373	Trypsin	B3	AASAASAPEVAAAAPEAAQAADQSDANAQAAR	568
35209:3	197	K.AASGAVPTVKPTDNS[+365.132][+231.074]SGSFVFSRPGK.F	HexNAc(1)Hex(1) 231.0743	S[+231][+365]	1054.18	3	3160.51	3160.52	0	-1.2	73	Specific	799.55	764.63	1.2	16.19	15	>WS76_RS04925 ref|WP_006025599.1|gi|0| outer membrane lipoprotein chaperone LolA	996	Nsco_NS_434_20203020_B_humpty_HILIC2.32928.32928.3	controllerType=0 controllerNumber=1 scan=32928	91.299	Trypsin	B2	AASGAVPTVKPTDNSSGSFVFSRPGK	596
70196:5	2	D.YDGAPAS[+568.212][+100.064]APDALRNHGWT[+568.212][+100.064]PNGPVWHR.T	HexNAc(2)Hex(1) 100.064,HexNAc(2)Hex(1) 100.064	S[+100][+568], T[+100][+568]	836.589	5	4178.92	4178.91	0	2.6	75	NRagged	802.87	802.87	802.87	17.05	112	>WS76_RS18590 ref|WP_015603035.1|gi|0| hypothetical protein	3735	Nsco_NS_434_20203020_B_humpty_HILIC3.64803.64803.5	controllerType=0 controllerNumber=1 scan=64803	156.094	Trypsin	B3	YDGAPASAPDALRNHGWTPNGPVWHR	1336
55384:3	968	R.GFVSAVGVNLPAAPPAS[+568.212]ASAVPGHVDEQEK.Q	HexNAc(2)Hex(1)	S[+568]	1157.23	3	3469.69	3469.69	0	0	754	Specific	803.47	742.34	1.2	17.1	10	>WS76_RS01785 ref|WP_015600166.1|gi|0| penicillin-binding protein 1A	361	Nsco_NS_434_20203020_B_humpty_HILIC2.50688.50688.3	controllerType=0 controllerNumber=1 scan=50688	133.436	Trypsin	B2	GFVSAVGVNLPAAPPASASAVPGHVDEQEK	568
27341:3	675	R.STGSTQKAPGTFSAS[+568.212]GVYPVSER.A	HexNAc(2)Hex(1)	S[+568]	961.453	3	2882.34	2882.34	0	0.6	230	Specific	803.92	752.85	2.31	18.41	7	>WS76_RS13575 ref|WP_015600202.1|gi|0| GGDEF-domain containing protein	2728	Nsco_NS_434_20203020_B_humpty_HILIC1.26956.26956.3	controllerType=0 controllerNumber=1 scan=26956	80.2363	Trypsin	B1	STGSTQKAPGTFSASGVYPVSER	568
33419:2	102	R.QQLAPPAPASAPAAAS[+568.212]DAGSASPGARP.-	HexNAc(2)Hex(1)	S[+568]	1491.71	2	2982.42	2982.42	0	0.5	730	CRagged	803.96	431.56	7.2	18.26	20	>WS76_RS00435 ref|WP_015602274.1|gi|0| type II secretion system protein GspD	90	Nsco_NS_434_20203020_B_humpty_HILIC3.32519.32519.2	controllerType=0 controllerNumber=1 scan=32519	86.0566	Trypsin	B3	QQLAPPAPASAPAAASDAGSASPGARP	568
15777:4	199	R.LNEHPQMQFAAS[+568.212]APTKK.Y	HexNAc(2)Hex(1)	S[+568]	617.299	4	2466.17	2466.17	0	1.3	43	Specific	804.4	804.4	0.88	17.71	12	>WS76_RS05240 ref|WP_006025658.1|gi|0| hypothetical protein	1055	Nsco_NS_434_20203020_B_humpty_HILIC2.17192.17192.4	controllerType=0 controllerNumber=1 scan=17192	53.2925	Trypsin	B2	LNEHPQMQFAASAPTKK	568
06765:2	163	R.GGAAQPAS[+568.212]GSAVAAAPDK.R	HexNAc(2)Hex(1)	S[+568]	1047.49	2	2093.97	2093.97	0	-0.5	379	Specific	806.27	491.77	4	17.53	12	>WS76_RS10210 ref|WP_015600914.1|gi|0| MexX family efflux pump subunit	2066	Nsco_NS_434_20203020_B_humpty_HILIC1.8526.8526.2	controllerType=0 controllerNumber=1 scan=8526	32.116	Trypsin	B1	GGAAQPASGSAVAAAPDK	568
35316:3	197	K.AASGAVPTVKPTDNS[+365.132][+231.074]SGSFVFSRPGK.F	HexNAc(1)Hex(1) 231.0743	S[+231][+365]	1054.18	3	3160.52	3160.52	0	0.9	73	Specific	808.38	772.13	1.2	17.57	15	>WS76_RS04925 ref|WP_006025599.1|gi|0| outer membrane lipoprotein chaperone LolA	996	Nsco_NS_434_20203020_B_humpty_HILIC2.33019.33019.3	controllerType=0 controllerNumber=1 scan=33019	91.5079	Trypsin	B2	AASGAVPTVKPTDNSSGSFVFSRPGK	596
17580:2	230	K.AAAPASAT[+568.212]PAAAAS[+568.212]APAAG.-	HexNAc(2)Hex(1),HexNAc(2)Hex(1)	S[+568], T[+568]	1316.09	2	2631.18	2631.18	0	0.2	495	CRagged	816.46	415.86	123.6	16.56	12	>WS76_RS14860 ref|WP_061083863.1|gi|0| multidrug transporter	2976	Nsco_NS_434_20203020_B_humpty_HILIC3.19040.19040.2	controllerType=0 controllerNumber=1 scan=19040	56.0562	Trypsin	B3	AAAPASATPAAAASAPAAG	1136
37072:3	192	A.AASAASAPEVAAAAPEAAQAADQS[+568.212]DANAQAAR.A	HexNAc(2)Hex(1)	S[+568]	1165.21	3	3493.6	3491.59	2	1.4	154	NRagged	817.25	763.63	12	15.59	27	>WS76_RS03140 ref|WP_075644745.1|gi|0| outer membrane protein assembly factor BamE	635	Nsco_NS_434_20203020_B_humpty_HILIC3.35736.35736.3	controllerType=0 controllerNumber=1 scan=35736	93.1529	Trypsin	B3	AASAASAPEVAAAAPEAAQAADQSDANAQAAR	568
27345:3	675	R.STGSTQKAPGTFSAS[+568.212]GVYPVSER.A	HexNAc(2)Hex(1)	S[+568]	961.453	3	2882.34	2882.34	0	0.6	230	Specific	817.55	720.96	5.04	18.41	7	>WS76_RS13575 ref|WP_015600202.1|gi|0| GGDEF-domain containing protein	2728	Nsco_NS_434_20203020_B_humpty_HILIC1.26960.26960.3	controllerType=0 controllerNumber=1 scan=26960	80.2514	Trypsin	B1	STGSTQKAPGTFSASGVYPVSER	568
36871:3	168	A.AASAASAPEVAAAAPEAAQAADQS[+568.212]DANAQAAR.A	HexNAc(2)Hex(1)	S[+568]	1164.54	3	3491.59	3491.59	0	0.5	154	NRagged	820.03	690.72	12	15.41	22	>WS76_RS03140 ref|WP_075644745.1|gi|0| outer membrane protein assembly factor BamE	635	Nsco_NS_434_20203020_B_humpty_HILIC2.34290.34290.3	controllerType=0 controllerNumber=1 scan=34290	94.4092	Trypsin	B2	AASAASAPEVAAAAPEAAQAADQSDANAQAAR	568
16824:2	457	K.AAAPASAT[+568.212]PAAAAS[+568.212]APAAG.-	HexNAc(2)Hex(1),HexNAc(2)Hex(1)	S[+568], T[+568]	1316.59	2	2632.18	2631.18	1	-2	495	CRagged	821.15	453.23	116.3	15.57	6	>WS76_RS14860 ref|WP_061083863.1|gi|0| multidrug transporter	2976	Nsco_NS_434_20203020_B_humpty_HILIC1.18209.18209.2	controllerType=0 controllerNumber=1 scan=18209	57.6416	Trypsin	B1	AAAPASATPAAAASAPAAG	1136
43157:3	1039	R.ETGGVQAPAALPAS[+568.212]APAGAAAPAAAPAAAVRPADR.S	HexNAc(2)Hex(1)	S[+568]	1220.95	3	3660.83	3660.84	0	-0.8	485	Specific	821.92	784.15	28.8	16.99	3	>WS76_RS00375 ref|WP_006023990.1|gi|0| RND transporter	78	Nsco_NS_434_20203020_B_humpty_HILIC2.39653.39653.3	controllerType=0 controllerNumber=1 scan=39653	107.188	Trypsin	B2	ETGGVQAPAALPASAPAGAAAPAAAPAAAVRPADR	568
32478:4	492	K.AASGAVPTVKPTDNS[+568.212]SGSFVFSRPGK.F	HexNAc(2)Hex(1)	S[+568]	783.886	4	3132.52	3132.52	0	0.2	73	Specific	822.79	772.26	1.2	17.96	8	>WS76_RS04925 ref|WP_006025599.1|gi|0| outer membrane lipoprotein chaperone LolA	996	Nsco_NS_434_20203020_B_humpty_HILIC1.31089.31089.4	controllerType=0 controllerNumber=1 scan=31089	90.3543	Trypsin	B1	AASGAVPTVKPTDNSSGSFVFSRPGK	568
28742:3	223	K.VAPPADNNAS[+568.212]QPQQFDPNRALQGK.T	HexNAc(2)Hex(1)	S[+568]	1044.5	3	3131.48	3131.48	0	-0.2	50	Specific	822.8	822.8	822.8	18.16	14	>WS76_RS16595 ref|WP_015601198.1|gi|0| sporulation related domain protein	3331	Nsco_NS_434_20203020_B_humpty_HILIC1.28080.28080.3	controllerType=0 controllerNumber=1 scan=28080	82.9623	Trypsin	B1	VAPPADNNASQPQQFDPNRALQGK	568
26915:4	423	R.PGQRPPELNRPGDQAAS[+568.212]QAVTASAGAGAPPGSAGNADAAR.S	HexNAc(2)Hex(1)	S[+568]	1077.51	4	4307.04	4307.04	0	-0.9	126	Specific	822.99	822.99	0.8	17.84	5	>WS76_RS10405 ref|WP_015602364.1|gi|0| DUF2939 domain-containing protein	2105	Nsco_NS_434_20203020_B_humpty_HILIC2.26094.26094.2	controllerType=0 controllerNumber=1 scan=26094	74.5287	Trypsin	B2	PGQRPPELNRPGDQAASQAVTASAGAGAPPGSAGNADAAR	568
32708:3	6	K.TSAAKPAATTTTATTAAPAPAPS[+365.132][+231.074]ATTPAPAATAPATAASAPAAK.K	HexNAc(1)Hex(1) 231.0743	S[+231][+365]	1481.07	3	4441.21	4441.2	0	1.6	100	Specific	826.83	213.62	0	14.9	95	>WS76_RS08270 ref|WP_015600333.1|gi|0| hypothetical protein	1675	Nsco_NS_434_20203020_B_humpty_HILIC2.30873.30873.3	controllerType=0 controllerNumber=1 scan=30873	86.3267	Trypsin	B2	TSAAKPAATTTTATTAAPAPAPSATTPAPAATAPATAASAPAAK	596
03515:3	167	R.GGAAQPASGS[+568.212]AVAAAPDKR.Q	HexNAc(2)Hex(1)	S[+568]	750.697	3	2250.07	2250.07	0	0.8	379	Specific	827.84	380.49	4.85	18.24	12	>WS76_RS10210 ref|WP_015600914.1|gi|0| MexX family efflux pump subunit	2066	Nsco_NS_434_20203020_B_humpty_HILIC3.6045.6045.3	controllerType=0 controllerNumber=1 scan=6045	28.0181	Trypsin	B3	GGAAQPASGSAVAAAPDKR	568
58038:3	24	K.KAILESVYQGAGQAAS[+568.212]APMPPTQWSYDK.N	HexNAc(2)Hex(1)	S[+568]	1188.23	3	3562.68	3562.68	0	1	328	Specific	827.92	827.92	9.6	17.56	18	>WS76_RS17310 ref|WP_015602142.1|gi|0| ABC transporter substrate-binding protein	3476	Nsco_NS_434_20203020_B_humpty_HILIC2.53304.53304.3	controllerType=0 controllerNumber=1 scan=53304	139.789	Trypsin	B2	KAILESVYQGAGQAASAPMPPTQWSYDK	568
24458:4	235	K.AIDSVRSPSSS[+365.132][+231.074]PAATSTSTTAETNDATLNEARK.-	HexNAc(1)Hex(1) 231.0743	S[+231][+365]	984.212	4	3933.83	3932.82	1	0.2	107	Specific	829.15	768.34	2.4	18.86	23	>WS76_RS22380 ref|WP_006029748.1|gi|0| hypothetical protein	4493	Nsco_NS_434_20203020_B_humpty_HILIC3.24797.24797.4	controllerType=0 controllerNumber=1 scan=24797	68.5208	Trypsin	B3	AIDSVRSPSSSPAATSTSTTAETNDATLNEARK	596
58635:3	24	K.KAILESVYQGAGQAAS[+568.212]APMPPTQWSYDK.N	HexNAc(2)Hex(1)	S[+568]	1188.23	3	3562.68	3562.68	0	1	328	Specific	829.78	800.74	9.6	17.78	20	>WS76_RS17310 ref|WP_015602142.1|gi|0| ABC transporter substrate-binding protein	3476	Nsco_NS_434_20203020_B_humpty_HILIC3.55588.55588.3	controllerType=0 controllerNumber=1 scan=55588	138.129	Trypsin	B3	KAILESVYQGAGQAASAPMPPTQWSYDK	568
32497:3	95	R.QQLAPPAPAS[+568.212]APAAAS[+365.132][+231.074]DAGSASPGARP.-	HexNAc(2)Hex(1),HexNAc(1)Hex(1) 231.0743	S[+231][+365][+568]	1193.54	3	3578.62	3578.62	0	-1.1	730	CRagged	830.84	360.34	1.2	14.77	20	>WS76_RS00435 ref|WP_015602274.1|gi|0| type II secretion system protein GspD	90	Nsco_NS_434_20203020_B_humpty_HILIC2.30696.30696.3	controllerType=0 controllerNumber=1 scan=30696	85.8613	Trypsin	B2	QQLAPPAPASAPAAASDAGSASPGARP	1164
53371:3	634	R.GGEIANTGAS[+568.212]APGVNVPGVAGGNVQITPDGR.G	HexNAc(2)Hex(1)	S[+568]	1134.55	3	3401.64	3400.64	1	0.6	172	Specific	831.12	373.59	7.2	15.14	5	>WS76_RS00185 ref|WP_006024030.1|gi|0| DUF1700 domain-containing protein	40	Nsco_NS_434_20203020_B_humpty_HILIC3.50914.50914.3	controllerType=0 controllerNumber=1 scan=50914	128.396	Trypsin	B3	GGEIANTGASAPGVNVPGVAGGNVQITPDGR	568
55537:3	1083	R.GFVSAVGVNLPAAPPAS[+568.212]ASAVPGHVDEQEK.Q	HexNAc(2)Hex(1)	S[+568]	1157.23	3	3469.68	3469.69	0	-0.6	754	Specific	831.31	831.31	1.2	17.06	11	>WS76_RS01785 ref|WP_015600166.1|gi|0| penicillin-binding protein 1A	361	Nsco_NS_434_20203020_B_humpty_HILIC3.52653.52653.3	controllerType=0 controllerNumber=1 scan=52653	131.662	Trypsin	B3	GFVSAVGVNLPAAPPASASAVPGHVDEQEK	568
33643:3	263	K.AASGAVPTVKPTDNS[+568.212]SGSFVFSRPGK.F	HexNAc(2)Hex(1)	S[+568]	1044.85	3	3132.52	3132.52	0	-0.1	73	Specific	832.28	697.74	1.2	17.8	14	>WS76_RS04925 ref|WP_006025599.1|gi|0| outer membrane lipoprotein chaperone LolA	996	Nsco_NS_434_20203020_B_humpty_HILIC3.32693.32693.3	controllerType=0 controllerNumber=1 scan=32693	86.4278	Trypsin	B3	AASGAVPTVKPTDNSSGSFVFSRPGK	568
55762:3	1217	R.GFVSAVGVNLPAAPPAS[+568.212]ASAVPGHVDEQEK.Q	HexNAc(2)Hex(1)	S[+568]	1157.23	3	3469.69	3469.69	0	0.6	754	Specific	833.02	833.02	1.2	17.74	12	>WS76_RS01785 ref|WP_015600166.1|gi|0| penicillin-binding protein 1A	361	Nsco_NS_434_20203020_B_humpty_HILIC1.50438.50438.3	controllerType=0 controllerNumber=1 scan=50438	134.821	Trypsin	B1	GFVSAVGVNLPAAPPASASAVPGHVDEQEK	568
33014:3	12	K.TSAAKPAATTTTATTAAPAPAPS[+365.132][+231.074]ATTPAPAATAPATAASAPAAK.K	HexNAc(1)Hex(1) 231.0743	S[+231][+365]	1481.07	3	4441.2	4441.2	0	-0.3	100	Specific	833.15	256.27	0	15.41	105	>WS76_RS08270 ref|WP_015600333.1|gi|0| hypothetical protein	1675	Nsco_NS_434_20203020_B_humpty_HILIC3.32169.32169.3	controllerType=0 controllerNumber=1 scan=32169	85.227	Trypsin	B3	TSAAKPAATTTTATTAAPAPAPSATTPAPAATAPATAASAPAAK	596
52889:2	776	R.GGEIANTGAS[+568.212]APGVNVPGVAGGNVQITPDGR.G	HexNAc(2)Hex(1)	S[+568]	1700.82	2	3400.64	3400.64	0	0.7	172	Specific	833.5	517.87	7.2	17.35	5	>WS76_RS00185 ref|WP_006024030.1|gi|0| DUF1700 domain-containing protein	40	Nsco_NS_434_20203020_B_humpty_HILIC2.48694.48694.2	controllerType=0 controllerNumber=1 scan=48694	129.284	Trypsin	B2	GGEIANTGASAPGVNVPGVAGGNVQITPDGR	568
27466:4	6	K.TSAAKPAATTTTATTAAPAPAPSATTPAPAATAPATAAS[+365.132][+231.074]APAAKK.T	HexNAc(1)Hex(1) 231.0743	S[+231][+365]	1143.08	4	4569.29	4569.29	0	-0.7	100	Specific	837.44	718.38	20.42	18.06	95	>WS76_RS08270 ref|WP_015600333.1|gi|0| hypothetical protein	1675	Nsco_NS_434_20203020_B_humpty_HILIC2.26598.26598.4	controllerType=0 controllerNumber=1 scan=26598	75.6786	Trypsin	B2	TSAAKPAATTTTATTAAPAPAPSATTPAPAATAPATAASAPAAKK	596
28696:3	669	R.STGSTQKAPGTFSAS[+568.212]GVYPVSER.A	HexNAc(2)Hex(1)	S[+568]	961.789	3	2883.35	2882.34	1	2	230	Specific	837.52	830.25	3.53	17.54	6	>WS76_RS13575 ref|WP_015600202.1|gi|0| GGDEF-domain containing protein	2728	Nsco_NS_434_20203020_B_humpty_HILIC2.27577.27577.3	controllerType=0 controllerNumber=1 scan=27577	78.206	Trypsin	B2	STGSTQKAPGTFSASGVYPVSER	568
27593:3	252	R.MQPAQQTLTHADTSGYGVQPAGAS[+568.212]ESGGR.A	HexNAc(2)Hex(1)	S[+568]	1157.86	3	3471.56	3470.55	1	2.4	67	Specific	837.55	803.61	4.8	17.25	6	>WS76_RS20295 ref|WP_015603005.1|gi|0| DUF4148 domain-containing protein	4073	Nsco_NS_434_20203020_B_humpty_HILIC3.27505.27505.3	controllerType=0 controllerNumber=1 scan=27505	74.6377	Trypsin	B3	MQPAQQTLTHADTSGYGVQPAGASESGGR	568
[truncated: 705 more rows]
